# Supplementary material for: An Intracellular Transcriptomic Atlas of the Giant Coenocyte Caulerpa taxifolia
Source: PLoS Genet. 2015 Jan 8;11(1):e1004900. doi: 10.1371/journal.pgen.1004900 (PMC4287348; doi:10.1371/journal.pgen.1004900)
Supplement: S1 Dataset — BLASTX annotation of contigs and comparison against Arabidopsis and tomato protein databases. Combined annotation of contigs from the Caulerpa transcriptome assembly obtained from BLASTX against non-redundant (nr), Arabidopsis TAIR10, and tomato ITAG2.3 protein databases. The annotation includes sequence descriptions from Blast2GO, top hit descriptions to the nr database, e-values for the top hit to the nr database, and gene ID, gene name and description, and e-values for the top hits to Arabidopsis and tomato databases. (TXT) [file pgen.1004900.s002.txt]

contig_ID	Blast2GO_Sequence_desc.	Best_Hit_to_nrDatabase_desc.	e-Value_Best_Hit_to_nrDatabase	Best_TAIR10_hit_ID	Best_TAIR10_hit_gene_name	Best_TAIR10_hit_gene_description	e-Value_Best_TAIR10_hit	Best_ITAG2.3_hit_ID	Best_ITAG2.3_gene_description	e-Value_Best_ITAG2.3_hit
Ctaxi_contig_1|comp11_c0_seq1	NA	NA	NA	NA	NA	NA	NA	NA	NA	NA
Ctaxi_contig_3|comp11_c1_seq1	NA	NA	NA	NA	NA	NA	NA	NA	NA	NA
Ctaxi_contig_4|comp13_c0_seq1	dentin sialophospho	gi|354507533|ref|XP_003515810.1|PREDICTED: dentin sialophosphoprotein-like [Cricetulus griseus]	4.61E-08	NA	NA	NA	NA	Solyc05g005620.2.1	RNA-binding protein 25 (AHRD V1 *--- RBM25_HUMAN); contains Interpro domain(s)  IPR002483  Splicing factor PWI 	8.00E-07
Ctaxi_contig_5|comp70_c0_seq1	NA	NA	NA	NA	NA	NA	NA	NA	NA	NA
Ctaxi_contig_6|comp70_c0_seq2	NA	NA	NA	NA	NA	NA	NA	NA	NA	NA
Ctaxi_contig_7|comp121_c0_seq1	sulfite reductase	gi|545369289|ref|XP_005649394.1|sulfite reductase [Coccomyxa subellipsoidea C-169] >gi|384251372|gb|EIE24850.1| sulfite reductase [Coccomyxa subellipsoidea C-169]	2.99E-07	NA	NA	NA	NA	Solyc11g065620.1.1	"Sulfite reductase (AHRD V1 **** O82802_TOBAC); contains Interpro domain(s)  IPR011787  Sulphite reductase, ferredoxin dependent "	6.00E-07
Ctaxi_contig_8|comp157_c1_seq1	NA	NA	NA	NA	NA	NA	NA	NA	NA	NA
Ctaxi_contig_9|comp160_c0_seq1	dna topoisomerase i swi domain fusion protein	gi|239938969|gb|ACS36127.1|SWIB domain-containing protein [Tigriopus japonicus]	4.56E-19	AT4G34290.1		 SWIB/MDM2 domain superfamily protein 	5.00E-09	Solyc01g108290.2.1	SWIB/MDM2 domain containing protein (AHRD V1 ***- B6SZA4_MAIZE); contains Interpro domain(s)  IPR019835  SWIB domain 	3.00E-07
Ctaxi_contig_10|comp160_c0_seq2	NA	NA	NA	NA	NA	NA	NA	NA	NA	NA
Ctaxi_contig_11|comp189_c0_seq1	NA	NA	NA	NA	NA	NA	NA	NA	NA	NA
Ctaxi_contig_12|comp189_c1_seq1	NA	NA	NA	NA	NA	NA	NA	NA	NA	NA
Ctaxi_contig_13|comp195_c0_seq1	NA	NA	NA	NA	NA	NA	NA	NA	NA	NA
Ctaxi_contig_14|comp210_c1_seq1	rrna promoter binding protein	gi|321451287|gb|EFX62988.1|hypothetical protein DAPPUDRAFT_67487 [Daphnia pulex]	4.48E-25	NA	NA	NA	NA	Solyc11g027670.1.1	Cytochrome P450 like_TBP (AHRD V1 *-*- O04892_TOBAC)	6.00E-15
Ctaxi_contig_15|comp224_c0_seq1	NA	NA	NA	NA	NA	NA	NA	NA	NA	NA
Ctaxi_contig_16|comp231_c0_seq1	NA	NA	NA	NA	NA	NA	NA	NA	NA	NA
Ctaxi_contig_17|comp252_c0_seq1	NA	NA	NA	NA	NA	NA	NA	NA	NA	NA
Ctaxi_contig_18|comp293_c0_seq1	NA	NA	NA	NA	NA	NA	NA	NA	NA	NA
Ctaxi_contig_19|comp293_c0_seq2	NA	NA	NA	NA	NA	NA	NA	NA	NA	NA
Ctaxi_contig_20|comp340_c0_seq1	NA	NA	NA	NA	NA	NA	NA	NA	NA	NA
Ctaxi_contig_21|comp340_c1_seq1	NA	NA	NA	NA	NA	NA	NA	NA	NA	NA
Ctaxi_contig_22|comp340_c1_seq2	NA	NA	NA	NA	NA	NA	NA	NA	NA	NA
Ctaxi_contig_23|comp357_c0_seq1	NA	NA	NA	NA	NA	NA	NA	NA	NA	NA
Ctaxi_contig_24|comp359_c0_seq1	NA	NA	NA	NA	NA	NA	NA	NA	NA	NA
Ctaxi_contig_25|comp359_c1_seq1	NA	NA	NA	NA	NA	NA	NA	NA	NA	NA
Ctaxi_contig_26|comp371_c1_seq1	hypothetical protein	gi|297182178|gb|ADI18349.1|hypothetical protein [uncultured actinobacterium HF4000_04C13]	1.50E-06	NA	NA	NA	NA	NA	NA	NA
Ctaxi_contig_27|comp635_c0_seq1	NA	NA	NA	NA	NA	NA	NA	NA	NA	NA
Ctaxi_contig_28|comp642_c0_seq1	NA	NA	NA	NA	NA	NA	NA	NA	NA	NA
Ctaxi_contig_29|comp1078_c0_seq1	NA	NA	NA	NA	NA	NA	NA	NA	NA	NA
Ctaxi_contig_30|comp1327_c0_seq1	NA	NA	NA	NA	NA	NA	NA	NA	NA	NA
Ctaxi_contig_31|comp1650_c0_seq1	NA	NA	NA	NA	NA	NA	NA	NA	NA	NA
Ctaxi_contig_32|comp1672_c0_seq1	NA	NA	NA	NA	NA	NA	NA	NA	NA	NA
Ctaxi_contig_33|comp1672_c0_seq2	NA	NA	NA	NA	NA	NA	NA	NA	NA	NA
Ctaxi_contig_34|comp1697_c0_seq1	photosystem ii reaction center psb28 protein	gi|545373406|ref|XP_005651071.1|photosystem II reaction cent [Coccomyxa subellipsoidea C-169] >gi|384253052|gb|EIE26527.1| photosystem II reaction cent [Coccomyxa subellipsoidea C-169]	9.23E-37	AT4G28660.1	PSB28	 photosystem II reaction center PSB28 protein 	8.00E-45	Solyc09g064500.2.1	"Photosystem II reaction center psb28 protein (AHRD V1 ***- C6SZM2_SOYBN); contains Interpro domain(s)  IPR005610  Photosystem II protein Psb28, class 1 "	2.00E-33
Ctaxi_contig_35|comp1716_c0_seq1	NA	NA	NA	NA	NA	NA	NA	NA	NA	NA
Ctaxi_contig_36|comp1716_c1_seq1	NA	NA	NA	NA	NA	NA	NA	NA	NA	NA
Ctaxi_contig_37|comp1737_c0_seq1	protein vit-1	gi|155966368|gb|ABU41136.1|vitellogenin-like protein [Lepeophtheirus salmonis]	1.62E-55	NA	NA	NA	NA	NA	NA	NA
Ctaxi_contig_38|comp1738_c0_seq1	hypothetical protein mgI388	gi|78033431|emb|CAJ30046.1|hypothetical protein mgI388 [Magnetospirillum gryphiswaldense MSR-1]	4.28E-16	NA	NA	NA	NA	NA	NA	NA
Ctaxi_contig_39|comp1746_c0_seq1	cell wall-associated hydrolase	gi|547895220|ref|WP_022299945.1|uncharacterized protein [Erysipelotrichaceae bacterium CAG:64] >gi|524556162|emb|CDC86113.1| uncharacterized protein BN746_00004 [Erysipelotrichaceae bacterium CAG:64]	2.00E-06	NA	NA	NA	NA	NA	NA	NA
Ctaxi_contig_40|comp1747_c0_seq1	NA	NA	NA	NA	NA	NA	NA	NA	NA	NA
Ctaxi_contig_41|comp1755_c1_seq1	NA	NA	NA	NA	NA	NA	NA	NA	NA	NA
Ctaxi_contig_42|comp1761_c1_seq1	predicted protein	gi|219109729|ref|XP_002176618.1|predicted protein [Phaeodactylum tricornutum CCAP 1055/1] >gi|217411153|gb|EEC51081.1| predicted protein [Phaeodactylum tricornutum CCAP 1055/1]	8.67E-09	NA	NA	NA	NA	NA	NA	NA
Ctaxi_contig_43|comp1769_c1_seq1	NA	NA	NA	NA	NA	NA	NA	NA	NA	NA
Ctaxi_contig_44|comp1773_c1_seq1	acetyl-coa carboxylase	gi|219125606|ref|XP_002183067.1|acetyl-coa carboxylase [Phaeodactylum tricornutum CCAP 1055/1] >gi|217405342|gb|EEC45285.1| acetyl-coa carboxylase [Phaeodactylum tricornutum CCAP 1055/1]	2.00E-13	NA	NA	NA	NA	NA	NA	NA
Ctaxi_contig_45|comp1780_c0_seq1	NA	NA	NA	NA	NA	NA	NA	NA	NA	NA
Ctaxi_contig_46|comp1790_c1_seq1	adp-ribosylation factor 1	"gi|67607324|ref|XP_666806.1|hypothetical protein [Cryptosporidium hominis TU502] >gi|126644232|ref|XP_001388235.1| ARF1/2 like small GTpase [Cryptosporidium parvum Iowa II] >gi|54657862|gb|EAL36571.1| hypothetical protein Chro.20360 [Cryptosporidium hominis] >gi|126117308|gb|EAZ51408.1| ARF1/2 like small GTpase, putative [Cryptosporidium parvum Iowa II]"	1.49E-32	AT1G10630.1	"ATARFA1F,ARFA1F"	 ADP-ribosylation factor A1F 	1.00E-43	Solyc05g005190.2.1	ADP-ribosylation factor (AHRD V1 ***- Q76ME3_WHEAT); contains Interpro domain(s)  IPR006688  ADP-ribosylation factor 	7.00E-35
Ctaxi_contig_47|comp1791_c0_seq1	NA	NA	NA	NA	NA	NA	NA	NA	NA	NA
Ctaxi_contig_48|comp1792_c0_seq1	nadh dehydrogenase subunit 7	"gi|11467085|ref|NP_042561.1|NADH dehydrogenase, subunit 7 [Acanthamoeba castellanii] >gi|3914189|sp|Q37384.1|NDUS2_ACACA RecName: Full=NADH-ubiquinone oxidoreductase 49 kDa subunit; AltName: Full=NADH dehydrogenase subunit 7 >gi|562066|gb|AAD11854.1| NADH dehydrogenase, subunit 7 [Acanthamoeba castellanii]"	4.71E-15	ATMG00510.1	NAD7	 NADH dehydrogenase subunit 7 	1.00E-14	Solyc01g065810.1.1	"NADH-quinone oxidoreductase subunit D (AHRD V1 ***- C4YU74_9RICK); contains Interpro domain(s)  IPR001135  NADH-quinone oxidoreductase, subunit D "	8.00E-13
Ctaxi_contig_49|comp1794_c0_seq1	NA	NA	NA	NA	NA	NA	NA	NA	NA	NA
Ctaxi_contig_50|comp1802_c0_seq1	NA	NA	NA	NA	NA	NA	NA	NA	NA	NA
Ctaxi_contig_52|comp1812_c1_seq1	protein	gi|219115507|ref|XP_002178549.1|predicted protein [Phaeodactylum tricornutum CCAP 1055/1] >gi|217410284|gb|EEC50214.1| predicted protein [Phaeodactylum tricornutum CCAP 1055/1]	1.61E-26	NA	NA	NA	NA	NA	NA	NA
Ctaxi_contig_53|comp1820_c0_seq1	NA	NA	NA	NA	NA	NA	NA	NA	NA	NA
Ctaxi_contig_54|comp1822_c0_seq1	pentatricopeptide repeat-containing	gi|225459022|ref|XP_002285611.1|PREDICTED: pentatricopeptide repeat-containing protein At1g09900-like isoform 1 [Vitis vinifera]	4.47E-06	AT4G31850.1	PGR3	 proton gradient regulation 3 	4.00E-08	Solyc04g015440.2.1	Pentatricopeptide repeat-containing protein (AHRD V1 ***- D7L610_ARALY); contains Interpro domain(s)  IPR002885  Pentatricopeptide repeat 	2.00E-08
Ctaxi_contig_55|comp1837_c0_seq1	iron permease 1	gi|219124661|ref|XP_002182617.1|predicted protein [Phaeodactylum tricornutum CCAP 1055/1] >gi|217405963|gb|EEC45904.1| predicted protein [Phaeodactylum tricornutum CCAP 1055/1]	2.44E-70	AT3G20870.1	ZTP29	 ZIP metal ion transporter family 	5.00E-30	Solyc11g062020.1.1	Zinc transporter ZupT (AHRD V1 ***- B8L9G2_9GAMM); contains Interpro domain(s)  IPR003689  Zinc/iron permease 	5.00E-25
Ctaxi_contig_56|comp1857_c0_seq1	NA	NA	NA	NA	NA	NA	NA	NA	NA	NA
Ctaxi_contig_57|comp1857_c0_seq2	transcription-repair coupling factor	gi|160898289|ref|YP_001563871.1|transcription-repair coupling factor [Delftia acidovorans SPH-1] >gi|501160283|ref|WP_012204696.1| transcription-repair coupling factor [Delftia acidovorans] >gi|160363873|gb|ABX35486.1| transcription-repair coupling factor [Delftia acidovorans SPH-1]	2.07E-06	NA	NA	NA	NA	NA	NA	NA
Ctaxi_contig_58|comp1872_c0_seq1	glyceraldehyde-3-phosphate dehydrogenase	gi|219123978|ref|XP_002182291.1|glyceraldehyde-3-phosphate dehydrogenase precursor [Phaeodactylum tricornutum CCAP 1055/1] >gi|6979058|gb|AAF34329.1|AF063803_1 glyceraldehyde-3-phosphate dehydrogenase precursor [Phaeodactylum tricornutum] >gi|217406252|gb|EEC46192.1| glyceraldehyde-3-phosphate dehydrogenase precursor [Phaeodactylum tricornutum CCAP 1055/1]	8.45E-171	AT1G13440.1	"GAPC-2,GAPC2"	 glyceraldehyde-3-phosphate dehydrogenase C2 	3.00E-132	Solyc05g005820.2.1	Glyceraldehyde-3-phosphate dehydrogenase (AHRD V1 **** Q9XG67_TOBAC); contains Interpro domain(s)  IPR000173  Glyceraldehyde 3-phosphate dehydrogenase 	1.00E-107
Ctaxi_contig_59|comp1877_c0_seq1	NA	NA	NA	NA	NA	NA	NA	NA	NA	NA
Ctaxi_contig_60|comp1879_c1_seq1	50s ribosomal protein l25	"gi|492905231|ref|WP_006035637.1|50S ribosomal protein L25 [Rickettsiella grylli] >gi|159121325|gb|EDP46663.1| ribosomal protein L25, Ctc-form [Rickettsiella grylli]"	6.81E-22	NA	NA	NA	NA	NA	NA	NA
Ctaxi_contig_61|comp1887_c0_seq1	calmodulin	gi|219129758|ref|XP_002185048.1|calmodulin [Phaeodactylum tricornutum CCAP 1055/1] >gi|217403543|gb|EEC43495.1| calmodulin [Phaeodactylum tricornutum CCAP 1055/1]	7.39E-49	AT3G56800.1	"CAM3,acam-3"	 calmodulin 3 	4.00E-29	Solyc12g099990.1.1	Calmodulin 2 (AHRD V1 ***- Q710C9_BRAOL); contains Interpro domain(s)  IPR011992  EF-Hand type 	9.00E-25
Ctaxi_contig_62|comp1890_c0_seq1	NA	NA	NA	NA	NA	NA	NA	NA	NA	NA
Ctaxi_contig_63|comp1891_c1_seq1	calcium-dependent protein kinase	gi|219110449|ref|XP_002176976.1|predicted protein [Phaeodactylum tricornutum CCAP 1055/1] >gi|217411511|gb|EEC51439.1| predicted protein [Phaeodactylum tricornutum CCAP 1055/1]	4.52E-30	AT1G61950.1	CPK19	 calcium-dependent protein kinase 19 	8.00E-11	Solyc08g008170.2.1	Calcium dependent protein kinase 3 (AHRD V1 **** B9GKB5_POPTR); contains Interpro domain(s)  IPR002290  Serine/threonine protein kinase 	8.00E-08
Ctaxi_contig_64|comp1904_c0_seq1	hyr domain-containing protein	gi|390955911|ref|YP_006419669.1|hypothetical protein Aeqsu_3225 [Aequorivita sublithincola DSM 14238] >gi|504596801|ref|WP_014783903.1| hypothetical protein [Aequorivita sublithincola] >gi|390421897|gb|AFL82654.1| hypothetical protein Aeqsu_3225 [Aequorivita sublithincola DSM 14238]	8.80E-09	NA	NA	NA	NA	NA	NA	NA
Ctaxi_contig_65|comp1909_c0_seq1	NA	NA	NA	NA	NA	NA	NA	NA	NA	NA
Ctaxi_contig_66|comp1911_c0_seq1	NA	NA	NA	NA	NA	NA	NA	NA	NA	NA
Ctaxi_contig_67|comp1911_c1_seq1	NA	NA	NA	NA	NA	NA	NA	NA	NA	NA
Ctaxi_contig_68|comp1913_c1_seq1	NA	NA	NA	NA	NA	NA	NA	NA	NA	NA
Ctaxi_contig_69|comp1918_c0_seq1	NA	NA	NA	NA	NA	NA	NA	NA	NA	NA
Ctaxi_contig_70|comp1925_c1_seq1	predicted protein	gi|219110012|ref|XP_002176758.1|predicted protein [Phaeodactylum tricornutum CCAP 1055/1] >gi|217411293|gb|EEC51221.1| predicted protein [Phaeodactylum tricornutum CCAP 1055/1]	8.75E-09	NA	NA	NA	NA	NA	NA	NA
Ctaxi_contig_71|comp1933_c0_seq1	NA	NA	NA	NA	NA	NA	NA	NA	NA	NA
Ctaxi_contig_72|comp1940_c0_seq1	NA	NA	NA	NA	NA	NA	NA	NA	NA	NA
Ctaxi_contig_73|comp1950_c0_seq1	NA	NA	NA	NA	NA	NA	NA	NA	NA	NA
Ctaxi_contig_74|comp1950_c1_seq1	NA	NA	NA	NA	NA	NA	NA	NA	NA	NA
Ctaxi_contig_75|comp1955_c0_seq1	NA	NA	NA	NA	NA	NA	NA	NA	NA	NA
Ctaxi_contig_76|comp1957_c1_seq1	NA	NA	NA	NA	NA	NA	NA	NA	NA	NA
Ctaxi_contig_77|comp1961_c0_seq1	nad transhydrogenase	gi|397642660|gb|EJK75372.1|hypothetical protein THAOC_02907 [Thalassiosira oceanica]	4.11E-22	NA	NA	NA	NA	NA	NA	NA
Ctaxi_contig_78|comp1963_c0_seq1	chymotrypsin-like elastase family member 1-like	gi|221113405|ref|XP_002164641.1|PREDICTED: chymotrypsin-like elastase family member 3B-like [Hydra vulgaris]	7.11E-19	NA	NA	NA	NA	NA	NA	NA
Ctaxi_contig_79|comp1967_c0_seq1	NA	NA	NA	NA	NA	NA	NA	NA	NA	NA
Ctaxi_contig_80|comp1969_c0_seq1	predicted protein	gi|219125776|ref|XP_002183149.1|predicted protein [Phaeodactylum tricornutum CCAP 1055/1] >gi|217405424|gb|EEC45367.1| predicted protein [Phaeodactylum tricornutum CCAP 1055/1]	1.47E-16	NA	NA	NA	NA	NA	NA	NA
Ctaxi_contig_81|comp1969_c1_seq1	protein	gi|219125776|ref|XP_002183149.1|predicted protein [Phaeodactylum tricornutum CCAP 1055/1] >gi|217405424|gb|EEC45367.1| predicted protein [Phaeodactylum tricornutum CCAP 1055/1]	1.45E-27	NA	NA	NA	NA	NA	NA	NA
Ctaxi_contig_82|comp1981_c1_seq1	NA	NA	NA	NA	NA	NA	NA	NA	NA	NA
Ctaxi_contig_83|comp1984_c0_seq1	NA	NA	NA	NA	NA	NA	NA	NA	NA	NA
Ctaxi_contig_84|comp1992_c1_seq1	tonoplast intrinsic protein	gi|565360903|ref|XP_006347203.1|PREDICTED: aquaporin TIP1-1-like [Solanum tuberosum]	8.11E-40	AT3G26520.1	"TIP2,SITIP,GAMMA-TIP2,TIP1;2"	 tonoplast intrinsic protein 2 	1.00E-35	Solyc06g074820.2.1	Aquaporin-like protein (AHRD V1 ***- D1M6Z5_CAPAN); contains Interpro domain(s)  IPR012269  Aquaporin 	5.00E-43
Ctaxi_contig_85|comp2006_c0_seq1	NA	NA	NA	NA	NA	NA	NA	NA	NA	NA
Ctaxi_contig_86|comp2007_c0_seq1	NA	NA	NA	NA	NA	NA	NA	NA	NA	NA
Ctaxi_contig_87|comp2019_c1_seq1	NA	NA	NA	NA	NA	NA	NA	NA	NA	NA
Ctaxi_contig_88|comp2030_c1_seq1	NA	NA	NA	NA	NA	NA	NA	NA	NA	NA
Ctaxi_contig_89|comp2035_c0_seq1	protein will die slowly	gi|219127277|ref|XP_002183865.1|predicted protein [Phaeodactylum tricornutum CCAP 1055/1] >gi|217404588|gb|EEC44534.1| predicted protein [Phaeodactylum tricornutum CCAP 1055/1]	6.77E-17	AT3G49660.1		 Transducin/WD40 repeat-like superfamily protein 	7.00E-10	Solyc02g091790.2.1	"Wd-repeat protein (AHRD V1 **-- Q17GJ0_AEDAE); contains Interpro domain(s)  IPR020472  G-protein beta WD-40 repeat, region "	9.00E-09
Ctaxi_contig_90|comp2036_c0_seq1	NA	NA	NA	NA	NA	NA	NA	NA	NA	NA
Ctaxi_contig_92|comp2043_c0_seq1	NA	NA	NA	NA	NA	NA	NA	NA	NA	NA
Ctaxi_contig_93|comp2044_c0_seq1	NA	NA	NA	NA	NA	NA	NA	NA	NA	NA
Ctaxi_contig_94|comp2046_c0_seq1	NA	NA	NA	NA	NA	NA	NA	NA	NA	NA
Ctaxi_contig_95|comp2068_c0_seq1	hpp family protein	gi|397610957|gb|EJK61098.1|hypothetical protein THAOC_18464 [Thalassiosira oceanica]	3.84E-12	NA	NA	NA	NA	NA	NA	NA
Ctaxi_contig_96|comp2069_c1_seq1	predicted protein	gi|219118322|ref|XP_002179938.1|predicted protein [Phaeodactylum tricornutum CCAP 1055/1] >gi|217408991|gb|EEC48924.1| predicted protein [Phaeodactylum tricornutum CCAP 1055/1]	1.25E-08	NA	NA	NA	NA	NA	NA	NA
Ctaxi_contig_97|comp2072_c0_seq1	protease of the insulinase family	gi|219112027|ref|XP_002177765.1|predicted protein [Phaeodactylum tricornutum CCAP 1055/1] >gi|217410650|gb|EEC50579.1| predicted protein [Phaeodactylum tricornutum CCAP 1055/1]	7.65E-21	NA	NA	NA	NA	NA	NA	NA
Ctaxi_contig_98|comp2072_c1_seq1	related to ste23-metalloprotease involved in a-factor processing	gi|219112027|ref|XP_002177765.1|predicted protein [Phaeodactylum tricornutum CCAP 1055/1] >gi|217410650|gb|EEC50579.1| predicted protein [Phaeodactylum tricornutum CCAP 1055/1]	1.55E-29	NA	NA	NA	NA	NA	NA	NA
Ctaxi_contig_99|comp2076_c0_seq1	60s ribosomal protein l18a	gi|299472067|emb|CBN79653.1|ribosomal protein L18 [Ectocarpus siliculosus]	1.82E-30	AT1G29965.1		 Ribosomal protein L18ae/LX family protein 	4.00E-25	Solyc02g070650.2.1	60S ribosomal protein L18a (AHRD V1 ***- D2D962_9ROSI); contains Interpro domain(s)  IPR002670  Ribosomal protein L18ae 	4.00E-19
Ctaxi_contig_100|comp2083_c1_seq1	NA	NA	NA	NA	NA	NA	NA	NA	NA	NA
Ctaxi_contig_101|comp2087_c0_seq1	NA	NA	NA	NA	NA	NA	NA	NA	NA	NA
Ctaxi_contig_102|comp2097_c0_seq1	NA	NA	NA	NA	NA	NA	NA	NA	NA	NA
Ctaxi_contig_103|comp2100_c0_seq1	NA	NA	NA	NA	NA	NA	NA	NA	NA	NA
Ctaxi_contig_104|comp2117_c0_seq1	chloride channel partial	gi|219120987|ref|XP_002185725.1|voltage activated chloride channel CLC7 type [Phaeodactylum tricornutum CCAP 1055/1] >gi|209582574|gb|ACI65195.1| voltage activated chloride channel CLC7 type [Phaeodactylum tricornutum CCAP 1055/1]	2.37E-30	AT5G49890.1	"CLC-C,ATCLC-C"	 chloride channel C 	2.00E-16	Solyc01g103140.2.1	Voltage-gated chloride channel (AHRD V1 **** Q96325_ARATH); contains Interpro domain(s)  IPR002251  Chloride channel plant CLC 	6.00E-15
Ctaxi_contig_105|comp2118_c1_seq1	protein	gi|219124837|ref|XP_002182701.1|predicted protein [Phaeodactylum tricornutum CCAP 1055/1] >gi|217406047|gb|EEC45988.1| predicted protein [Phaeodactylum tricornutum CCAP 1055/1]	1.55E-34	AT3G62970.1		 zinc finger (C3HC4-type RING finger) family protein 	2.00E-14	Solyc06g054540.2.1	"CHY zinc finger family protein expressed (AHRD V1 ***- Q2QP88_ORYSJ); contains Interpro domain(s)  IPR008913  Zinc finger, CHY-type "	3.00E-14
Ctaxi_contig_106|comp2119_c0_seq1	NA	NA	NA	NA	NA	NA	NA	NA	NA	NA
Ctaxi_contig_107|comp2125_c1_seq1	cathepsin l	gi|219112639|ref|XP_002178071.1|predicted protein [Phaeodactylum tricornutum CCAP 1055/1] >gi|217410956|gb|EEC50885.1| predicted protein [Phaeodactylum tricornutum CCAP 1055/1]	2.71E-18	AT4G23520.1		 Cysteine proteinases superfamily protein 	1.00E-12	Solyc03g006210.1.1	"Cathepsin B-like cysteine proteinase (AHRD V1 **-* CYSP_SCHMA); contains Interpro domain(s)  IPR013128  Peptidase C1A, papain "	9.00E-14
Ctaxi_contig_108|comp2132_c0_seq1	acetyl-coa carboxylase	gi|219125606|ref|XP_002183067.1|acetyl-coa carboxylase [Phaeodactylum tricornutum CCAP 1055/1] >gi|217405342|gb|EEC45285.1| acetyl-coa carboxylase [Phaeodactylum tricornutum CCAP 1055/1]	2.82E-37	AT1G36180.1	ACC2	 acetyl-CoA carboxylase 2 	2.00E-16	Solyc12g056940.1.1	"Acetyl-CoA carboxylase (AHRD V1 ***- D2CFN2_9ROSI); contains Interpro domain(s)  IPR013537  Acetyl-CoA carboxylase, central region "	5.00E-15
Ctaxi_contig_109|comp2139_c0_seq1	actin type 2	gi|4837606|emb|CAB42990.1|actin [Allogromia sp.]	3.67E-15	AT3G18780.1	"ACT2,DER1,LSR2,ENL2"	 actin 2 	9.00E-17	Solyc00g017210.1.1	Actin (AHRD V1 ***- P93775_STRAF); contains Interpro domain(s)  IPR004000  Actin/actin-like 	5.00E-14
Ctaxi_contig_110|comp2140_c0_seq1	NA	NA	NA	NA	NA	NA	NA	NA	NA	NA
Ctaxi_contig_111|comp2140_c1_seq1	hypothetical protein THAOC_10133	gi|397627924|gb|EJK68667.1|hypothetical protein THAOC_10133 [Thalassiosira oceanica]	2.32E-17	AT3G01060.2		 unknown protein; Has 637 Blast hits to 635 proteins in 201 species: Archae - 0; Bacteria - 291; Metazoa - 0; Fungi - 72; Plants - 72; Viruses - 0; Other Eukaryotes - 202 (source: NCBI BLink). 	1.00E-08	Solyc03g013240.2.1	Homology to unknown gene (AHRD V1 ***- Q01H71_OSTTA)	3.00E-06
Ctaxi_contig_112|comp2143_c1_seq1	NA	NA	NA	NA	NA	NA	NA	NA	NA	NA
Ctaxi_contig_113|comp2160_c0_seq1	NA	NA	NA	NA	NA	NA	NA	NA	NA	NA
Ctaxi_contig_114|comp2168_c0_seq1	disulfide isomerase	gi|403335590|gb|EJY66972.1|Disulfide isomerase [Oxytricha trifallax] >gi|403354127|gb|EJY76614.1| Disulfide isomerase [Oxytricha trifallax]	1.97E-08	NA	NA	NA	NA	NA	NA	NA
Ctaxi_contig_115|comp2175_c0_seq1	chlorophyll a b-binding psi- chloroplast precursor	gi|302851012|ref|XP_002957031.1|light-harvesting chlorophyll-a/b protein of photosystem I [Volvox carteri f. nagariensis] >gi|300257587|gb|EFJ41833.1| light-harvesting chlorophyll-a/b protein of photosystem I [Volvox carteri f. nagariensis]	6.49E-45	AT1G61520.3	LHCA3	 photosystem I light harvesting complex gene 3 	2.00E-42	Solyc10g007690.2.1	"Chlorophyll a-b binding protein 8, chloroplastic (AHRD V1 ***- CB13_SOLLC); contains Interpro domain(s)  IPR001344  Chlorophyll A-B binding protein "	6.00E-35
Ctaxi_contig_116|comp2176_c1_seq1	NA	NA	NA	NA	NA	NA	NA	NA	NA	NA
Ctaxi_contig_117|comp2201_c0_seq1	NA	NA	NA	NA	NA	NA	NA	NA	NA	NA
Ctaxi_contig_118|comp2211_c0_seq1	predicted protein	gi|219114411|ref|XP_002176376.1|predicted protein [Phaeodactylum tricornutum CCAP 1055/1] >gi|217402622|gb|EEC42612.1| predicted protein [Phaeodactylum tricornutum CCAP 1055/1]	2.80E-15	NA	NA	NA	NA	NA	NA	NA
Ctaxi_contig_119|comp2214_c0_seq1	cyclin dependent kinase 9	gi|469518265|gb|AGH55868.1|Cyclin dependent kinase 9 [Brachionus manjavacas]	3.26E-32	AT5G64960.2	"CDKC2,CDKC;2"	 cyclin dependent kinase group C2 	6.00E-25	Solyc04g056280.2.1	Cell division protein kinase 9 (AHRD V1 **** B5X0Q0_SALSA); contains Interpro domain(s)  IPR002290  Serine/threonine protein kinase 	3.00E-21
Ctaxi_contig_120|comp2215_c1_seq1	NA	NA	NA	NA	NA	NA	NA	NA	NA	NA
Ctaxi_contig_121|comp2227_c1_seq1	NA	NA	NA	NA	NA	NA	NA	NA	NA	NA
Ctaxi_contig_122|comp2265_c1_seq1	NA	NA	NA	NA	NA	NA	NA	NA	NA	NA
Ctaxi_contig_123|comp2272_c1_seq1	NA	NA	NA	NA	NA	NA	NA	NA	NA	NA
Ctaxi_contig_124|comp2282_c0_seq1	NA	NA	NA	NA	NA	NA	NA	NA	NA	NA
Ctaxi_contig_125|comp2311_c0_seq1	NA	NA	NA	NA	NA	NA	NA	NA	NA	NA
Ctaxi_contig_126|comp2311_c0_seq2	NA	NA	NA	NA	NA	NA	NA	NA	NA	NA
Ctaxi_contig_127|comp2313_c0_seq1	protein	gi|219128359|ref|XP_002184382.1|predicted protein [Phaeodactylum tricornutum CCAP 1055/1] >gi|217404183|gb|EEC44131.1| predicted protein [Phaeodactylum tricornutum CCAP 1055/1]	6.15E-07	NA	NA	NA	NA	NA	NA	NA
Ctaxi_contig_128|comp2316_c0_seq1	predicted protein	gi|223996944|ref|XP_002288145.1|predicted protein [Thalassiosira pseudonana CCMP1335] >gi|220975253|gb|EED93581.1| predicted protein [Thalassiosira pseudonana CCMP1335]	2.58E-06	NA	NA	NA	NA	NA	NA	NA
Ctaxi_contig_129|comp2356_c0_seq1	NA	NA	NA	NA	NA	NA	NA	NA	NA	NA
Ctaxi_contig_130|comp2361_c0_seq1	NA	NA	NA	NA	NA	NA	NA	NA	NA	NA
Ctaxi_contig_131|comp2389_c1_seq1	NA	NA	NA	NA	NA	NA	NA	NA	NA	NA
Ctaxi_contig_132|comp2396_c0_seq1	5 -nucleotidase	gi|552541440|ref|WP_022999905.1|5'-nucleotidase [Labrenzia] >gi|550670114|gb|ERP95682.1| 5'-nucleotidase [Labrenzia sp. C1B10] >gi|550681349|gb|ERS05748.1| 5'-nucleotidase [Labrenzia sp. C1B70]	1.56E-11	NA	NA	NA	NA	NA	NA	NA
Ctaxi_contig_133|comp2396_c1_seq1	NA	NA	NA	NA	NA	NA	NA	NA	NA	NA
Ctaxi_contig_134|comp2401_c0_seq1	NA	NA	NA	NA	NA	NA	NA	NA	NA	NA
Ctaxi_contig_135|comp2403_c0_seq1	2-isopropylmalate synthase homocitrate synthase family protein	gi|551675065|ref|XP_005840287.1|hypothetical protein GUITHDRAFT_64472 [Guillardia theta CCMP2712] >gi|428184452|gb|EKX53307.1| hypothetical protein GUITHDRAFT_64472 [Guillardia theta CCMP2712]	1.14E-16	AT5G23010.1	"MAM1,IMS3"	 methylthioalkylmalate synthase 1 	2.00E-08	Solyc08g014230.2.1	2-isopropylmalate synthase (AHRD V1 **** B2D157_BRAOL); contains Interpro domain(s)  IPR000891  Pyruvate carboxyltransferase 	3.00E-08
Ctaxi_contig_136|comp2426_c1_seq1	protein	gi|397569905|gb|EJK47048.1|hypothetical protein THAOC_34260 [Thalassiosira oceanica]	3.86E-13	NA	NA	NA	NA	NA	NA	NA
Ctaxi_contig_137|comp2432_c0_seq1	serine threonine-protein kinase cbk1-like	gi|219127712|ref|XP_002184074.1|predicted protein [Phaeodactylum tricornutum CCAP 1055/1] >gi|217404305|gb|EEC44252.1| predicted protein [Phaeodactylum tricornutum CCAP 1055/1]	8.45E-42	AT1G30640.1		 Protein kinase family protein 	1.00E-15	Solyc08g062670.2.1	Serine/threonine-protein kinase 38 (AHRD V1 ***- B6U4A0_MAIZE); contains Interpro domain(s)  IPR002290  Serine/threonine protein kinase 	1.00E-14
Ctaxi_contig_138|comp2448_c0_seq1	NA	NA	NA	NA	NA	NA	NA	NA	NA	NA
Ctaxi_contig_139|comp2464_c0_seq1	coatomer protein subunit beta2	gi|219119187|ref|XP_002180359.1|predicted protein [Phaeodactylum tricornutum CCAP 1055/1] >gi|217407832|gb|EEC47767.1| predicted protein [Phaeodactylum tricornutum CCAP 1055/1]	5.17E-30	AT3G15980.5		" Coatomer, beta' subunit "	8.00E-21	Solyc03g120270.2.1	"Coatomer beta&apos subunit (AHRD V1 ***- C5FJ65_NANOT); contains Interpro domain(s)  IPR016453  Coatomer, beta' subunit "	1.00E-17
Ctaxi_contig_140|comp2464_c1_seq1	coatomer subunit beta	gi|219119187|ref|XP_002180359.1|predicted protein [Phaeodactylum tricornutum CCAP 1055/1] >gi|217407832|gb|EEC47767.1| predicted protein [Phaeodactylum tricornutum CCAP 1055/1]	4.35E-32	AT1G79990.1		 structural molecules 	3.00E-18	Solyc06g066730.2.1	"Coatomer beta&apos subunit (AHRD V1 ***- Q0CXS2_ASPTN); contains Interpro domain(s)  IPR016453  Coatomer, beta' subunit "	3.00E-17
Ctaxi_contig_141|comp2485_c0_seq1	NA	NA	NA	NA	NA	NA	NA	NA	NA	NA
Ctaxi_contig_142|comp2485_c0_seq2	NA	NA	NA	NA	NA	NA	NA	NA	NA	NA
Ctaxi_contig_143|comp2493_c0_seq1	4-hydroxy-3-methylbut-2-enyl diphosphate reductase	gi|209402479|gb|ACI45962.1|putative plastid isopentenyl diphosphate/dimethylallyl diphosphate synthase precursor [Pyropia yezoensis]	1.05E-09	AT4G34350.1	"CLB6,ISPH,HDR"	 4-hydroxy-3-methylbut-2-enyl diphosphate reductase 	6.00E-09	Solyc01g109300.2.1	4-hydroxy-3-methylbut-2-enyl diphosphate reductase (AHRD V1 ***- A2TGW4_9LAMI); contains Interpro domain(s)  IPR003451  LytB protein 	3.00E-08
Ctaxi_contig_144|comp2541_c1_seq1	NA	NA	NA	NA	NA	NA	NA	NA	NA	NA
Ctaxi_contig_145|comp2558_c1_seq1	leucine zipper-like transcriptional regulator	"gi|219110855|ref|XP_002177179.1|predicted protein [Phaeodactylum tricornutum CCAP 1055/1] >gi|217411714|gb|EEC51642.1| predicted protein, partial [Phaeodactylum tricornutum CCAP 1055/1]"	3.26E-24	NA	NA	NA	NA	NA	NA	NA
Ctaxi_contig_146|comp2573_c0_seq1	predicted protein	gi|219125691|ref|XP_002183108.1|predicted protein [Phaeodactylum tricornutum CCAP 1055/1] >gi|217405383|gb|EEC45326.1| predicted protein [Phaeodactylum tricornutum CCAP 1055/1]	6.73E-07	NA	NA	NA	NA	NA	NA	NA
Ctaxi_contig_147|comp2586_c0_seq1	NA	NA	NA	NA	NA	NA	NA	NA	NA	NA
Ctaxi_contig_148|comp2591_c0_seq1	tpr repeat-containing protein	gi|219111917|ref|XP_002177710.1|predicted protein [Phaeodactylum tricornutum CCAP 1055/1] >gi|217410595|gb|EEC50524.1| predicted protein [Phaeodactylum tricornutum CCAP 1055/1]	6.88E-31	NA	NA	NA	NA	NA	NA	NA
Ctaxi_contig_149|comp2598_c0_seq1	NA	NA	NA	NA	NA	NA	NA	NA	NA	NA
Ctaxi_contig_150|comp2622_c1_seq1	NA	NA	NA	NA	NA	NA	NA	NA	NA	NA
Ctaxi_contig_151|comp2646_c1_seq1	NA	NA	NA	NA	NA	NA	NA	NA	NA	NA
Ctaxi_contig_152|comp2652_c0_seq1	NA	NA	NA	NA	NA	NA	NA	NA	NA	NA
Ctaxi_contig_153|comp2667_c1_seq1	NA	NA	NA	NA	NA	NA	NA	NA	NA	NA
Ctaxi_contig_154|comp2679_c1_seq1	NA	NA	NA	NA	NA	NA	NA	NA	NA	NA
Ctaxi_contig_155|comp2697_c0_seq1	NA	NA	NA	NA	NA	NA	NA	NA	NA	NA
Ctaxi_contig_157|comp2701_c0_seq1	NA	NA	NA	NA	NA	NA	NA	NA	NA	NA
Ctaxi_contig_158|comp2701_c1_seq1	NA	NA	NA	NA	NA	NA	NA	NA	NA	NA
Ctaxi_contig_159|comp2728_c1_seq1	NA	NA	NA	NA	NA	NA	NA	NA	NA	NA
Ctaxi_contig_160|comp2742_c0_seq1	NA	NA	NA	NA	NA	NA	NA	NA	NA	NA
Ctaxi_contig_161|comp2748_c0_seq1	NA	NA	NA	NA	NA	NA	NA	NA	NA	NA
Ctaxi_contig_162|comp2752_c0_seq1	NA	NA	NA	NA	NA	NA	NA	NA	NA	NA
Ctaxi_contig_163|comp2753_c0_seq1	NA	NA	NA	NA	NA	NA	NA	NA	NA	NA
Ctaxi_contig_164|comp2753_c1_seq1	NA	NA	NA	NA	NA	NA	NA	NA	NA	NA
Ctaxi_contig_165|comp2771_c0_seq1	predicted protein	gi|224013247|ref|XP_002295275.1|predicted protein [Thalassiosira pseudonana CCMP1335] >gi|220968998|gb|EED87341.1| predicted protein [Thalassiosira pseudonana CCMP1335]	8.62E-17	NA	NA	NA	NA	NA	NA	NA
Ctaxi_contig_166|comp2776_c0_seq1	NA	NA	NA	NA	NA	NA	NA	NA	NA	NA
Ctaxi_contig_167|comp2784_c0_seq1	beta-tubulin type 1 isoform partial	"gi|529159373|gb|AGS56578.1|beta-tubulin type 1 isoform 2, partial [Nonionellina sp. 1 RS-2013]"	3.46E-34	AT4G20890.1	TUB9	 tubulin beta-9 chain 	9.00E-40	Solyc12g089310.1.1	Tubulin beta-1 chain (AHRD V1 ***- D7KT68_ARALY); contains Interpro domain(s)  IPR002453  Beta tubulin 	3.00E-35
Ctaxi_contig_168|comp2790_c0_seq1	calpain-7	"gi|397645464|gb|EJK76841.1|hypothetical protein THAOC_01374, partial [Thalassiosira oceanica]"	2.40E-22	AT1G55350.4	"DEK1,ATDEK1"	 calpain-type cysteine protease family 	3.00E-06	NA	NA	NA
Ctaxi_contig_169|comp2790_c1_seq1	calpain-7	gi|299473692|emb|CBN78085.1|conserved unknown protein [Ectocarpus siliculosus]	9.99E-13	NA	NA	NA	NA	NA	NA	NA
Ctaxi_contig_170|comp2801_c0_seq1	NA	NA	NA	NA	NA	NA	NA	NA	NA	NA
Ctaxi_contig_171|comp2801_c1_seq1	NA	NA	NA	NA	NA	NA	NA	NA	NA	NA
Ctaxi_contig_172|comp2820_c0_seq1	NA	NA	NA	NA	NA	NA	NA	NA	NA	NA
Ctaxi_contig_173|comp2829_c0_seq1	polyubiqutin 2	gi|357148706|ref|XP_003574865.1|PREDICTED: polyubiquitin-like [Brachypodium distachyon]	2.28E-10	AT3G62250.1	UBQ5	 ubiquitin 5 	3.00E-15	Solyc12g099030.1.1	Ubiquitin (AHRD V1 ***- D3PHG3_9MAXI); contains Interpro domain(s)  IPR019956  Ubiquitin subgroup 	7.00E-12
Ctaxi_contig_175|comp2848_c1_seq1	NA	NA	NA	NA	NA	NA	NA	NA	NA	NA
Ctaxi_contig_176|comp2850_c1_seq1	NA	NA	NA	NA	NA	NA	NA	NA	NA	NA
Ctaxi_contig_177|comp2851_c0_seq1	extrinsic protein in photosystem ii	gi|219120251|ref|XP_002180868.1|predicted protein [Phaeodactylum tricornutum CCAP 1055/1] >gi|217407584|gb|EEC47520.1| predicted protein [Phaeodactylum tricornutum CCAP 1055/1]	4.42E-25	NA	NA	NA	NA	NA	NA	NA
Ctaxi_contig_179|comp2866_c0_seq1	NA	NA	NA	NA	NA	NA	NA	NA	NA	NA
Ctaxi_contig_180|comp2867_c1_seq1	NA	NA	NA	NA	NA	NA	NA	NA	NA	NA
Ctaxi_contig_181|comp2872_c0_seq1	NA	NA	NA	NA	NA	NA	NA	NA	NA	NA
Ctaxi_contig_182|comp2883_c0_seq1	flagella associated protein	gi|302836381|ref|XP_002949751.1|hypothetical protein VOLCADRAFT_120789 [Volvox carteri f. nagariensis] >gi|300265110|gb|EFJ49303.1| hypothetical protein VOLCADRAFT_120789 [Volvox carteri f. nagariensis]	1.03E-09	NA	NA	NA	NA	NA	NA	NA
Ctaxi_contig_183|comp2886_c0_seq1	NA	NA	NA	NA	NA	NA	NA	NA	NA	NA
Ctaxi_contig_184|comp2897_c1_seq1	NA	NA	NA	NA	NA	NA	NA	NA	NA	NA
Ctaxi_contig_185|comp2898_c0_seq1	cytochrome c oxidase subunit via polypeptide 1	"gi|225705046|gb|ACO08369.1|Cytochrome c oxidase polypeptide VIa, mitochondrial precursor [Oncorhynchus mykiss]"	1.41E-22	NA	NA	NA	NA	NA	NA	NA
Ctaxi_contig_186|comp2906_c0_seq1	NA	NA	NA	NA	NA	NA	NA	NA	NA	NA
Ctaxi_contig_187|comp2916_c0_seq1	NA	NA	NA	NA	NA	NA	NA	NA	NA	NA
Ctaxi_contig_188|comp2922_c0_seq1	NA	NA	NA	NA	NA	NA	NA	NA	NA	NA
Ctaxi_contig_189|comp2927_c1_seq1	NA	NA	NA	NA	NA	NA	NA	NA	NA	NA
Ctaxi_contig_190|comp2929_c0_seq1	NA	NA	NA	NA	NA	NA	NA	NA	NA	NA
Ctaxi_contig_191|comp2933_c1_seq1	NA	NA	NA	NA	NA	NA	NA	NA	NA	NA
Ctaxi_contig_192|comp2938_c0_seq1	protoplast secreted protein 2 precursor	gi|219126091|ref|XP_002183298.1|predicted protein [Phaeodactylum tricornutum CCAP 1055/1] >gi|217405054|gb|EEC44998.1| predicted protein [Phaeodactylum tricornutum CCAP 1055/1]	2.89E-40	AT5G54500.1	FQR1	 flavodoxin-like quinone reductase 1 	8.00E-37	Solyc02g079750.2.1	Flavoprotein wrbA (AHRD V1 ***- B6U724_MAIZE); contains Interpro domain(s)  IPR010089  Flavoprotein WrbA 	7.00E-33
Ctaxi_contig_193|comp2941_c1_seq1	myo-inositol 2-dehydrogenase	gi|224013484|ref|XP_002296406.1|myo-inositol 2-dehydrogenase [Thalassiosira pseudonana CCMP1335] >gi|220968758|gb|EED87102.1| myo-inositol 2-dehydrogenase [Thalassiosira pseudonana CCMP1335]	5.50E-25	NA	NA	NA	NA	NA	NA	NA
Ctaxi_contig_194|comp2944_c1_seq1	glucomannan 4-beta-mannosyltransferase 9-like	gi|545366726|ref|XP_005648248.1|nucleotide-diphospho-sugar transferase [Coccomyxa subellipsoidea C-169] >gi|384250224|gb|EIE23704.1| nucleotide-diphospho-sugar transferase [Coccomyxa subellipsoidea C-169]	1.18E-13	AT5G03760.1	"ATCSLA09,CSLA09,ATCSLA9,CSLA9,RAT4"	 Nucleotide-diphospho-sugar transferases superfamily protein 	6.00E-09	Solyc10g083670.1.1	"Cellulose synthase-like C2 glycosyltransferase family 2 (AHRD V1 **-* A9RNK0_PHYPA); contains Interpro domain(s)  IPR001173  Glycosyl transferase, family 2 "	1.00E-06
Ctaxi_contig_195|comp2953_c0_seq1	NA	NA	NA	NA	NA	NA	NA	NA	NA	NA
Ctaxi_contig_196|comp2956_c0_seq1	NA	NA	NA	NA	NA	NA	NA	NA	NA	NA
Ctaxi_contig_197|comp2970_c1_seq1	NA	NA	NA	NA	NA	NA	NA	NA	NA	NA
Ctaxi_contig_198|comp2971_c0_seq1	mpv17-like protein	gi|219118961|ref|XP_002180247.1|predicted protein [Phaeodactylum tricornutum CCAP 1055/1] >gi|217408504|gb|EEC48438.1| predicted protein [Phaeodactylum tricornutum CCAP 1055/1]	3.20E-39	AT4G03410.1		 Peroxisomal membrane 22 kDa (Mpv17/PMP22) family protein 	6.00E-15	Solyc11g071330.1.1	Mpv17 protein (AHRD V1 **-- B6SUV8_MAIZE); contains Interpro domain(s)  IPR007248  Mpv17/PMP22 	1.00E-15
Ctaxi_contig_199|comp2971_c0_seq2	peroxisomal membrane protein	gi|397590343|gb|EJK54998.1|hypothetical protein THAOC_25323 [Thalassiosira oceanica]	7.27E-33	AT1G52870.1		 Peroxisomal membrane 22 kDa (Mpv17/PMP22) family protein 	3.00E-08	Solyc07g063430.2.1	Mpv17 protein (AHRD V1 *--- B0WWR6_CULQU); contains Interpro domain(s)  IPR007248  Mpv17/PMP22 	1.00E-07
Ctaxi_contig_200|comp2972_c1_seq1	tfiih basal transcription factor complex p52 subunit	gi|223993063|ref|XP_002286215.1|transcription factor of TFIIH family [Thalassiosira pseudonana CCMP1335] >gi|220977530|gb|EED95856.1| transcription factor of TFIIH family [Thalassiosira pseudonana CCMP1335]	6.26E-23	AT4G17020.2		 transcription factor-related 	2.00E-11	Solyc02g078440.2.1	RNA polymerase II transcription factor B subunit 2 (AHRD V1 **** B2WEG4_PYRTR); contains Interpro domain(s)  IPR004598  Transcription factor Tfb2 	5.00E-11
Ctaxi_contig_201|comp2978_c0_seq1	thioredoxin-like protein 1	gi|545356907|ref|XP_005644131.1|DUF1000-domain-containing protein [Coccomyxa subellipsoidea C-169] >gi|384246096|gb|EIE19587.1| DUF1000-domain-containing protein [Coccomyxa subellipsoidea C-169]	2.75E-19	AT3G04780.1		 Protein of unknown function (DUF1000) 	3.00E-20	Solyc01g097450.2.1	"Thioredoxin-like protein 1 (AHRD V1 ***- B6SHZ5_MAIZE); contains Interpro domain(s)  IPR015467  Thioredoxin, core "	3.00E-17
Ctaxi_contig_202|comp3016_c1_seq1	NA	NA	NA	NA	NA	NA	NA	NA	NA	NA
Ctaxi_contig_203|comp3017_c0_seq1	extracellular solute-binding protein	gi|224008202|ref|XP_002293060.1|predicted protein [Thalassiosira pseudonana CCMP1335] >gi|220971186|gb|EED89521.1| predicted protein [Thalassiosira pseudonana CCMP1335]	1.48E-16	NA	NA	NA	NA	NA	NA	NA
Ctaxi_contig_204|comp3018_c0_seq1	proline-threonine-rich repeat protein	gi|526232522|ref|YP_008326693.1|hypothetical protein N134_07035 [Lactobacillus reuteri TD1] >gi|526245814|ref|WP_020843168.1| hypothetical protein [Lactobacillus reuteri] >gi|526122450|gb|AGR65306.1| hypothetical protein N134_07035 [Lactobacillus reuteri TD1]	4.74E-19	NA	NA	NA	NA	Solyc10g007070.2.1	CT099 (Fragment) (AHRD V1 *--- Q30GY4_9SOLN); contains Interpro domain(s)  IPR003245  Plastocyanin-like 	4.00E-09
Ctaxi_contig_205|comp3024_c0_seq1	NA	NA	NA	NA	NA	NA	NA	NA	NA	NA
Ctaxi_contig_206|comp3033_c0_seq1	NA	NA	NA	NA	NA	NA	NA	NA	NA	NA
Ctaxi_contig_207|comp3040_c1_seq1	NA	NA	NA	NA	NA	NA	NA	NA	NA	NA
Ctaxi_contig_208|comp3044_c1_seq1	NA	NA	NA	NA	NA	NA	NA	NA	NA	NA
Ctaxi_contig_209|comp3045_c0_seq1	atp-dependent rna helicase	gi|223997264|ref|XP_002288305.1|atp-dependent RNA helicase [Thalassiosira pseudonana CCMP1335] >gi|220975413|gb|EED93741.1| atp-dependent RNA helicase [Thalassiosira pseudonana CCMP1335]	2.71E-43	AT3G19760.1	EIF4A-III	 eukaryotic initiation factor 4A-III 	4.00E-25	Solyc11g033280.1.1	"ATP-dependent RNA helicase FAL1 (AHRD V1 ***- A8NX16_COPC7); contains Interpro domain(s)  IPR011545  DNA/RNA helicase, DEAD/DEAH box type, N-terminal "	5.00E-20
Ctaxi_contig_210|comp3050_c0_seq1	NA	NA	NA	NA	NA	NA	NA	NA	NA	NA
Ctaxi_contig_211|comp3051_c0_seq1	NA	NA	NA	NA	NA	NA	NA	NA	NA	NA
Ctaxi_contig_212|comp3051_c1_seq1	NA	NA	NA	NA	NA	NA	NA	NA	NA	NA
Ctaxi_contig_213|comp3053_c0_seq1	probable leucine-rich repeat receptor-like protein kinase at1g35710-like	gi|167043109|gb|ABZ07819.1|putative leucine-rich repeat protein [uncultured marine microorganism HF4000_ANIW141I9]	7.46E-14	AT1G35710.1		 Protein kinase family protein with leucine-rich repeat domain 	2.00E-14	Solyc02g084370.1.1	"Receptor like kinase, RLK"	1.00E-15
Ctaxi_contig_214|comp3053_c1_seq1	NA	NA	NA	NA	NA	NA	NA	NA	NA	NA
Ctaxi_contig_215|comp3054_c0_seq1	protein	gi|219116238|ref|XP_002178914.1|predicted protein [Phaeodactylum tricornutum CCAP 1055/1] >gi|217409681|gb|EEC49612.1| predicted protein [Phaeodactylum tricornutum CCAP 1055/1]	2.22E-13	NA	NA	NA	NA	NA	NA	NA
Ctaxi_contig_216|comp3078_c0_seq1	predicted protein	gi|219113121|ref|XP_002186144.1|predicted protein [Phaeodactylum tricornutum CCAP 1055/1] >gi|209582994|gb|ACI65614.1| predicted protein [Phaeodactylum tricornutum CCAP 1055/1]	1.29E-12	NA	NA	NA	NA	NA	NA	NA
Ctaxi_contig_217|comp3082_c1_seq1	NA	NA	NA	NA	NA	NA	NA	NA	NA	NA
Ctaxi_contig_218|comp3093_c1_seq1	NA	NA	NA	NA	NA	NA	NA	NA	NA	NA
Ctaxi_contig_219|comp3106_c0_seq1	nucleotide-diphospho-sugar transferase	gi|545366726|ref|XP_005648248.1|nucleotide-diphospho-sugar transferase [Coccomyxa subellipsoidea C-169] >gi|384250224|gb|EIE23704.1| nucleotide-diphospho-sugar transferase [Coccomyxa subellipsoidea C-169]	1.70E-28	AT4G16590.1	"ATCSLA01,CSLA01,ATCSLA1"	 cellulose synthase-like A01 	3.00E-25	Solyc05g055410.1.1	"Cellulose synthase-like C6 glycosyltransferase family 2 (AHRD V1 **-* A6N4C3_PHYPA); contains Interpro domain(s)  IPR001173  Glycosyl transferase, family 2 "	8.00E-20
Ctaxi_contig_220|comp3110_c1_seq1	predicted protein	gi|219128795|ref|XP_002184590.1|predicted protein [Phaeodactylum tricornutum CCAP 1055/1] >gi|217404040|gb|EEC43989.1| predicted protein [Phaeodactylum tricornutum CCAP 1055/1]	1.16E-08	NA	NA	NA	NA	NA	NA	NA
Ctaxi_contig_221|comp3111_c0_seq1	NA	NA	NA	NA	NA	NA	NA	NA	NA	NA
Ctaxi_contig_222|comp3118_c0_seq1	NA	NA	NA	NA	NA	NA	NA	NA	NA	NA
Ctaxi_contig_223|comp3119_c0_seq1	NA	NA	NA	NA	NA	NA	NA	NA	NA	NA
Ctaxi_contig_225|comp3119_c1_seq1	NA	NA	NA	NA	NA	NA	NA	NA	NA	NA
Ctaxi_contig_226|comp3126_c0_seq1	peptidyl-prolyl cis-trans isomerase	gi|219117631|ref|XP_002179607.1|predicted protein [Phaeodactylum tricornutum CCAP 1055/1] >gi|219130060|ref|XP_002185192.1| predicted protein [Phaeodactylum tricornutum CCAP 1055/1] >gi|217403371|gb|EEC43324.1| predicted protein [Phaeodactylum tricornutum CCAP 1055/1] >gi|217408660|gb|EEC48593.1| predicted protein [Phaeodactylum tricornutum CCAP 1055/1]	1.60E-26	AT5G48570.1	"ROF2,ATFKBP65,FKBP65"	 FKBP-type peptidyl-prolyl cis-trans isomerase family protein 	1.00E-07	Solyc09g092690.2.1	"Peptidyl-prolyl cis-trans isomerase (AHRD V1 ***- Q86M29_BRUMA); contains Interpro domain(s)  IPR001179  Peptidyl-prolyl cis-trans isomerase, FKBP-type "	6.00E-07
Ctaxi_contig_227|comp3126_c0_seq2	protein	gi|219117631|ref|XP_002179607.1|predicted protein [Phaeodactylum tricornutum CCAP 1055/1] >gi|219130060|ref|XP_002185192.1| predicted protein [Phaeodactylum tricornutum CCAP 1055/1] >gi|217403371|gb|EEC43324.1| predicted protein [Phaeodactylum tricornutum CCAP 1055/1] >gi|217408660|gb|EEC48593.1| predicted protein [Phaeodactylum tricornutum CCAP 1055/1]	2.74E-18	NA	NA	NA	NA	NA	NA	NA
Ctaxi_contig_228|comp3129_c1_seq1	NA	NA	NA	NA	NA	NA	NA	NA	NA	NA
Ctaxi_contig_229|comp3137_c0_seq1	NA	NA	NA	NA	NA	NA	NA	NA	NA	NA
Ctaxi_contig_230|comp3140_c0_seq1	NA	NA	NA	NA	NA	NA	NA	NA	NA	NA
Ctaxi_contig_231|comp3142_c0_seq1	40s ribosomal protein s12	gi|356483027|emb|CCE46016.1|putative 40S ribosomal protein S12 [Nephrops norvegicus]	7.31E-33	AT1G15930.1		 Ribosomal protein L7Ae/L30e/S12e/Gadd45 family protein 	1.00E-19	Solyc12g042650.1.1	40S ribosomal protein S12 (AHRD V1 ***- Q8H2J8_ORYSJ); contains Interpro domain(s)  IPR000530  Ribosomal protein S12e 	1.00E-17
Ctaxi_contig_232|comp3143_c0_seq1	NA	NA	NA	NA	NA	NA	NA	NA	NA	NA
Ctaxi_contig_233|comp3144_c0_seq1	NA	NA	NA	NA	NA	NA	NA	NA	NA	NA
Ctaxi_contig_234|comp3145_c0_seq1	small ubiquitin-like modifier	gi|219119533|ref|XP_002180525.1|small ubiquitin-like modifier [Phaeodactylum tricornutum CCAP 1055/1] >gi|217407998|gb|EEC47933.1| small ubiquitin-like modifier [Phaeodactylum tricornutum CCAP 1055/1]	1.05E-14	AT5G55160.1	"SUM2,SUMO2,SUMO2,ATSUMO2"	 small ubiquitin-like modifier 2 	1.00E-10	Solyc07g064880.2.1	Small ubiquitin-related modifier (AHRD V1 ***- A6BMG7_COPCI); contains Interpro domain(s)  IPR000626  Ubiquitin 	1.00E-09
Ctaxi_contig_235|comp3151_c0_seq1	predicted protein	gi|219119637|ref|XP_002180574.1|predicted protein [Phaeodactylum tricornutum CCAP 1055/1] >gi|217408047|gb|EEC47982.1| predicted protein [Phaeodactylum tricornutum CCAP 1055/1]	2.72E-10	NA	NA	NA	NA	NA	NA	NA
Ctaxi_contig_236|comp3157_c0_seq1	NA	NA	NA	NA	NA	NA	NA	NA	NA	NA
Ctaxi_contig_237|comp3159_c0_seq1	NA	NA	NA	NA	NA	NA	NA	NA	NA	NA
Ctaxi_contig_238|comp3165_c1_seq1	20s proteasome alpha subunit b	gi|219128979|ref|XP_002184677.1|predicted protein [Phaeodactylum tricornutum CCAP 1055/1] >gi|217403786|gb|EEC43736.1| predicted protein [Phaeodactylum tricornutum CCAP 1055/1]	2.49E-19	AT1G16470.2	PAB1	 proteasome subunit PAB1 	4.00E-20	Solyc07g055080.2.1	"Proteasome subunit alpha type (AHRD V1 ***- Q38M52_SOLTU); contains Interpro domain(s)  IPR001353  Proteasome, subunit alpha/beta "	3.00E-16
Ctaxi_contig_239|comp3166_c0_seq1	NA	NA	NA	NA	NA	NA	NA	NA	NA	NA
Ctaxi_contig_240|comp3167_c0_seq1	predicted protein	gi|219124475|ref|XP_002182528.1|predicted protein [Phaeodactylum tricornutum CCAP 1055/1] >gi|217405874|gb|EEC45815.1| predicted protein [Phaeodactylum tricornutum CCAP 1055/1]	2.03E-21	NA	NA	NA	NA	NA	NA	NA
Ctaxi_contig_241|comp3167_c0_seq2	predicted protein	gi|219124475|ref|XP_002182528.1|predicted protein [Phaeodactylum tricornutum CCAP 1055/1] >gi|217405874|gb|EEC45815.1| predicted protein [Phaeodactylum tricornutum CCAP 1055/1]	3.25E-16	AT1G33780.1	NA	 Protein of unknown function (DUF179) 	6.00E-06	NA	NA	NA
Ctaxi_contig_242|comp3168_c1_seq1	NA	NA	NA	NA	NA	NA	NA	NA	NA	NA
Ctaxi_contig_243|comp3178_c0_seq1	glycine d-amino acid oxidase-like protein	gi|397564850|gb|EJK44372.1|hypothetical protein THAOC_37089 [Thalassiosira oceanica]	2.94E-20	AT2G32640.1		 Lycopene beta/epsilon cyclase protein 	1.00E-09	Solyc01g102950.2.1	FAD dependent oxidoreductase (AHRD V1 **-- B5VX05_SPIMA)	1.00E-09
Ctaxi_contig_244|comp3178_c1_seq1	NA	NA	NA	NA	NA	NA	NA	NA	NA	NA
Ctaxi_contig_245|comp3179_c0_seq1	protein	gi|219114085|ref|XP_002176220.1|predicted protein [Phaeodactylum tricornutum CCAP 1055/1] >gi|219114150|ref|XP_002176249.1| predicted protein [Phaeodactylum tricornutum CCAP 1055/1] >gi|217402785|gb|EEC42768.1| predicted protein [Phaeodactylum tricornutum CCAP 1055/1] >gi|217402822|gb|EEC42798.1| predicted protein [Phaeodactylum tricornutum CCAP 1055/1]	6.30E-15	NA	NA	NA	NA	NA	NA	NA
Ctaxi_contig_246|comp3185_c0_seq1	NA	NA	NA	NA	NA	NA	NA	NA	NA	NA
Ctaxi_contig_247|comp3195_c0_seq1	NA	NA	NA	NA	NA	NA	NA	NA	NA	NA
Ctaxi_contig_248|comp3195_c1_seq1	NA	NA	NA	NA	NA	NA	NA	NA	NA	NA
Ctaxi_contig_249|comp3198_c0_seq1	NA	NA	NA	NA	NA	NA	NA	NA	NA	NA
Ctaxi_contig_250|comp3199_c0_seq1	NA	NA	NA	NA	NA	NA	NA	NA	NA	NA
Ctaxi_contig_251|comp3199_c1_seq1	NA	NA	NA	NA	NA	NA	NA	NA	NA	NA
Ctaxi_contig_252|comp3200_c0_seq1	NA	NA	NA	NA	NA	NA	NA	NA	NA	NA
Ctaxi_contig_253|comp3202_c0_seq1	NA	NA	NA	NA	NA	NA	NA	NA	NA	NA
Ctaxi_contig_254|comp3202_c1_seq1	NA	NA	NA	NA	NA	NA	NA	NA	NA	NA
Ctaxi_contig_255|comp3207_c1_seq1	NA	NA	NA	NA	NA	NA	NA	NA	NA	NA
Ctaxi_contig_256|comp3211_c0_seq1	NA	NA	NA	NA	NA	NA	NA	NA	NA	NA
Ctaxi_contig_257|comp3211_c0_seq2	NA	NA	NA	NA	NA	NA	NA	NA	NA	NA
Ctaxi_contig_258|comp3215_c0_seq1	NA	NA	NA	NA	NA	NA	NA	NA	NA	NA
Ctaxi_contig_259|comp3216_c0_seq1	NA	NA	NA	NA	NA	NA	NA	NA	NA	NA
Ctaxi_contig_260|comp3216_c1_seq1	NA	NA	NA	NA	NA	NA	NA	NA	NA	NA
Ctaxi_contig_261|comp3223_c0_seq1	NA	NA	NA	NA	NA	NA	NA	NA	NA	NA
Ctaxi_contig_262|comp3223_c0_seq2	NA	NA	NA	NA	NA	NA	NA	NA	NA	NA
Ctaxi_contig_263|comp3225_c1_seq1	NA	NA	NA	NA	NA	NA	NA	NA	NA	NA
Ctaxi_contig_264|comp3230_c0_seq1	leucine-rich repeat-containing protein 48	gi|159469762|ref|XP_001693032.1|flagellar associated protein [Chlamydomonas reinhardtii] >gi|158277834|gb|EDP03601.1| flagellar associated protein [Chlamydomonas reinhardtii]	2.25E-12	NA	NA	NA	NA	NA	NA	NA
Ctaxi_contig_265|comp3234_c0_seq1	NA	NA	NA	NA	NA	NA	NA	NA	NA	NA
Ctaxi_contig_266|comp3238_c0_seq1	"hypothetical protein THAOC_13553, partial"	"gi|397620159|gb|EJK65573.1|hypothetical protein THAOC_13553, partial [Thalassiosira oceanica]"	3.31E-17	NA	NA	NA	NA	NA	NA	NA
Ctaxi_contig_267|comp3241_c0_seq1	protein	gi|219128939|ref|XP_002184658.1|predicted protein [Phaeodactylum tricornutum CCAP 1055/1] >gi|217403767|gb|EEC43717.1| predicted protein [Phaeodactylum tricornutum CCAP 1055/1]	9.29E-11	NA	NA	NA	NA	NA	NA	NA
Ctaxi_contig_268|comp3248_c0_seq1	ubiquitin 40s ribosomal protein s27a fusion	gi|219118140|ref|XP_002179851.1|ubiquitin extension protein 3 [Phaeodactylum tricornutum CCAP 1055/1] >gi|217408904|gb|EEC48837.1| ubiquitin extension protein 3 [Phaeodactylum tricornutum CCAP 1055/1]	2.18E-29	AT1G23410.1		 Ribosomal protein S27a / Ubiquitin family protein 	1.00E-22	Solyc12g099030.1.1	Ubiquitin (AHRD V1 ***- D3PHG3_9MAXI); contains Interpro domain(s)  IPR019956  Ubiquitin subgroup 	1.00E-17
Ctaxi_contig_269|comp3250_c0_seq1	predicted protein	gi|219125883|ref|XP_002183200.1|predicted protein [Phaeodactylum tricornutum CCAP 1055/1] >gi|217405475|gb|EEC45418.1| predicted protein [Phaeodactylum tricornutum CCAP 1055/1]	4.80E-07	NA	NA	NA	NA	NA	NA	NA
Ctaxi_contig_270|comp3253_c1_seq1	NA	NA	NA	NA	NA	NA	NA	NA	NA	NA
Ctaxi_contig_271|comp3257_c0_seq1	glutamate-1-semialdehyde aminotransferase	gi|302836949|ref|XP_002950034.1|hypothetical protein VOLCADRAFT_74470 [Volvox carteri f. nagariensis] >gi|300264507|gb|EFJ48702.1| hypothetical protein VOLCADRAFT_74470 [Volvox carteri f. nagariensis]	3.26E-32	AT5G63570.1	GSA1	" glutamate-1-semialdehyde-2,1-aminomutase "	4.00E-35	Solyc04g009200.2.1	"Glutamate-1-semialdehyde-2 1-aminomutase (AHRD V1 **** D7MPQ2_ARALY); contains Interpro domain(s)  IPR004639  Tetrapyrrole biosynthesis, glutamate-1-semialdehyde aminotransferase "	1.00E-28
Ctaxi_contig_272|comp3261_c0_seq1	NA	NA	NA	NA	NA	NA	NA	NA	NA	NA
Ctaxi_contig_273|comp3264_c1_seq1	NA	NA	NA	NA	NA	NA	NA	NA	NA	NA
Ctaxi_contig_274|comp3265_c0_seq1	vitellogenin	gi|167676448|gb|ABZ91537.1|vitellogenin [Tigriopus japonicus]	1.65E-07	NA	NA	NA	NA	NA	NA	NA
Ctaxi_contig_275|comp3271_c0_seq1	NA	NA	NA	NA	NA	NA	NA	NA	NA	NA
Ctaxi_contig_276|comp3272_c0_seq1	NA	NA	NA	NA	NA	NA	NA	NA	NA	NA
Ctaxi_contig_278|comp3282_c0_seq1	NA	NA	NA	AT4G36530.1		 alpha/beta-Hydrolases superfamily protein 	3.00E-08	Solyc02g062610.2.1	Hydrolase alpha/beta fold family protein (AHRD V1 ***- D7MBG9_ARALY); contains Interpro domain(s)  IPR000073  Alpha/beta hydrolase fold-1 	2.00E-06
Ctaxi_contig_279|comp3282_c1_seq1	uncharacterized hydrolase -like	gi|224004584|ref|XP_002295943.1|predicted protein [Thalassiosira pseudonana CCMP1335] >gi|209585975|gb|ACI64660.1| predicted protein [Thalassiosira pseudonana CCMP1335]	2.21E-12	AT4G36530.1		 alpha/beta-Hydrolases superfamily protein 	4.00E-14	Solyc02g085070.1.1	Hydrolase alpha/beta fold family protein (AHRD V1 ***- D7MBG9_ARALY); contains Interpro domain(s)  IPR000639  Epoxide hydrolase-like 	5.00E-12
Ctaxi_contig_280|comp3283_c0_seq1	NA	NA	NA	NA	NA	NA	NA	NA	NA	NA
Ctaxi_contig_281|comp3286_c0_seq1	NA	NA	NA	NA	NA	NA	NA	NA	NA	NA
Ctaxi_contig_282|comp3287_c0_seq1	ferredoxin component	gi|299473035|emb|CBN77428.1|ferredoxin component [Ectocarpus siliculosus]	5.49E-25	NA	NA	NA	NA	NA	NA	NA
Ctaxi_contig_283|comp3305_c0_seq1	NA	NA	NA	NA	NA	NA	NA	NA	NA	NA
Ctaxi_contig_284|comp3310_c0_seq1	NA	NA	NA	NA	NA	NA	NA	NA	NA	NA
Ctaxi_contig_285|comp3310_c1_seq1	NA	NA	NA	NA	NA	NA	NA	NA	NA	NA
Ctaxi_contig_286|comp3313_c1_seq1	protein	gi|219109828|ref|XP_002176667.1|predicted protein [Phaeodactylum tricornutum CCAP 1055/1] >gi|217411202|gb|EEC51130.1| predicted protein [Phaeodactylum tricornutum CCAP 1055/1]	1.03E-39	AT5G43940.2	HOT5	 GroES-like zinc-binding dehydrogenase family protein 	2.00E-35	Solyc09g064370.2.1	Alcohol dehydrogenase (AHRD V1 **** Q1HQD0_BOMMO); contains Interpro domain(s)  IPR014183  Alcohol dehydrogenase class III/S-(hydroxymethyl)glutathione dehydrogenase 	4.00E-30
Ctaxi_contig_287|comp3313_c1_seq2	protein	gi|219109828|ref|XP_002176667.1|predicted protein [Phaeodactylum tricornutum CCAP 1055/1] >gi|217411202|gb|EEC51130.1| predicted protein [Phaeodactylum tricornutum CCAP 1055/1]	1.30E-34	AT5G43940.1	"HOT5,ADH2,GSNOR,ATGSNOR1,PAR2"	 GroES-like zinc-binding dehydrogenase family protein 	7.00E-29	Solyc09g064370.2.1	Alcohol dehydrogenase (AHRD V1 **** Q1HQD0_BOMMO); contains Interpro domain(s)  IPR014183  Alcohol dehydrogenase class III/S-(hydroxymethyl)glutathione dehydrogenase 	9.00E-25
Ctaxi_contig_288|comp3319_c0_seq1	NA	NA	NA	NA	NA	NA	NA	NA	NA	NA
Ctaxi_contig_289|comp3321_c1_seq1	hop-interacting protein thi044	gi|525314185|ref|NP_001265966.1|Hop-interacting protein THI044 [Solanum lycopersicum] >gi|365222906|gb|AEW69805.1| Hop-interacting protein THI044 [Solanum lycopersicum]	4.48E-13	AT5G42480.1	ARC6	 Chaperone DnaJ-domain superfamily protein 	3.00E-08	Solyc04g081070.2.1	"Heat shock protein DnaJ domain protein (AHRD V1 *--- B2J6V8_NOSP7); contains Interpro domain(s)  IPR001623  Heat shock protein DnaJ, N-terminal "	4.00E-16
Ctaxi_contig_290|comp3324_c0_seq1	NA	NA	NA	NA	NA	NA	NA	NA	NA	NA
Ctaxi_contig_291|comp3326_c0_seq1	keratin associated protein loc617218	gi|524874155|ref|XP_005093817.1|PREDICTED: cysteine-rich motor neuron 1 protein-like [Aplysia californica]	5.14E-10	NA	NA	NA	NA	NA	NA	NA
Ctaxi_contig_292|comp3331_c0_seq1	NA	NA	NA	NA	NA	NA	NA	NA	NA	NA
Ctaxi_contig_293|comp3340_c1_seq1	adp atp translocase 3-like	gi|239937497|ref|NP_001037839.1|adenine nucleotide translocator s598 [Takifugu rubripes] >gi|57506726|dbj|BAD86711.1| adenine nucleotide translocator s598 [Takifugu rubripes]	3.77E-28	AT5G56450.1		 Mitochondrial substrate carrier family protein 	6.00E-20	Solyc08g063010.2.1	"ADP,ATP carrier protein 1, mitochondrial (AHRD V1 *-** ADT1_WHEAT); contains Interpro domain(s)  IPR002113  Adenine nucleotide translocator 1 "	6.00E-16
Ctaxi_contig_294|comp3349_c1_seq1	NA	NA	NA	NA	NA	NA	NA	NA	NA	NA
Ctaxi_contig_295|comp3352_c0_seq1	NA	NA	NA	NA	NA	NA	NA	NA	NA	NA
Ctaxi_contig_296|comp3354_c0_seq1	NA	NA	NA	NA	NA	NA	NA	NA	NA	NA
Ctaxi_contig_297|comp3359_c0_seq1	NA	NA	NA	NA	NA	NA	NA	NA	NA	NA
Ctaxi_contig_298|comp3363_c1_seq1	NA	NA	NA	NA	NA	NA	NA	NA	NA	NA
Ctaxi_contig_299|comp3365_c0_seq1	NA	NA	NA	NA	NA	NA	NA	NA	NA	NA
Ctaxi_contig_300|comp3365_c0_seq2	NA	NA	NA	NA	NA	NA	NA	NA	NA	NA
Ctaxi_contig_301|comp3372_c0_seq1	NA	NA	NA	NA	NA	NA	NA	NA	NA	NA
Ctaxi_contig_302|comp3374_c0_seq1	NA	NA	NA	NA	NA	NA	NA	NA	NA	NA
Ctaxi_contig_303|comp3375_c0_seq1	NA	NA	NA	NA	NA	NA	NA	NA	NA	NA
Ctaxi_contig_304|comp3378_c0_seq1	NA	NA	NA	NA	NA	NA	NA	NA	NA	NA
Ctaxi_contig_305|comp3379_c0_seq1	NA	NA	NA	NA	NA	NA	NA	NA	NA	NA
Ctaxi_contig_306|comp3379_c1_seq1	NA	NA	NA	NA	NA	NA	NA	NA	NA	NA
Ctaxi_contig_307|comp3379_c1_seq2	NA	NA	NA	NA	NA	NA	NA	NA	NA	NA
Ctaxi_contig_308|comp3390_c0_seq1	NA	NA	NA	NA	NA	NA	NA	NA	NA	NA
Ctaxi_contig_309|comp3393_c0_seq1	protein	gi|219123801|ref|XP_002182206.1|predicted protein [Phaeodactylum tricornutum CCAP 1055/1] >gi|217406167|gb|EEC46107.1| predicted protein [Phaeodactylum tricornutum CCAP 1055/1]	1.93E-39	NA	NA	NA	NA	NA	NA	NA
Ctaxi_contig_310|comp3394_c1_seq1	NA	NA	NA	NA	NA	NA	NA	NA	NA	NA
Ctaxi_contig_311|comp3396_c1_seq1	NA	NA	NA	NA	NA	NA	NA	NA	NA	NA
Ctaxi_contig_312|comp3401_c0_seq1	NA	NA	NA	NA	NA	NA	NA	NA	NA	NA
Ctaxi_contig_313|comp3402_c0_seq1	protein disulfide isomerase	gi|159482588|ref|XP_001699351.1|protein disulfide isomerase [Chlamydomonas reinhardtii] >gi|158272987|gb|EDO98781.1| protein disulfide isomerase [Chlamydomonas reinhardtii]	3.75E-12	AT1G07960.1	"ATPDIL5-1,PDIL5-1"	 PDI-like 5-1 	1.00E-12	Solyc11g069400.1.1	Protein disulfide isomerase L-2 (AHRD V1 ***- B1Q2X5_SOYBN); contains Interpro domain(s)  IPR005792  Protein disulphide isomerase 	1.00E-07
Ctaxi_contig_314|comp3404_c0_seq1	multidrug abc transporter atp-binding protein	gi|397619957|gb|EJK65470.1|lipid transporter [Thalassiosira oceanica]	1.16E-08	AT2G41700.2	"ABCA1,AtABCA1"	 ATP-binding cassette A1 	2.00E-08	Solyc04g015970.2.1	ATP-binding cassette 1 (AHRD V1 *-*- Q80ZB2_RAT); contains Interpro domain(s)  IPR003439  ABC transporter-like 	3.00E-06
Ctaxi_contig_315|comp3411_c1_seq1	NA	NA	NA	NA	NA	NA	NA	NA	NA	NA
Ctaxi_contig_316|comp3411_c1_seq2	NA	NA	NA	NA	NA	NA	NA	NA	NA	NA
Ctaxi_contig_317|comp3427_c0_seq1	NA	NA	NA	NA	NA	NA	NA	NA	NA	NA
Ctaxi_contig_318|comp3428_c0_seq1	NA	NA	NA	NA	NA	NA	NA	NA	NA	NA
Ctaxi_contig_319|comp3431_c0_seq1	NA	NA	NA	NA	NA	NA	NA	NA	NA	NA
Ctaxi_contig_320|comp3440_c0_seq1	NA	NA	NA	NA	NA	NA	NA	NA	NA	NA
Ctaxi_contig_321|comp3441_c0_seq1	cysteine-rich repeat protein	gi|262194444|ref|YP_003265653.1|hypothetical protein [Haliangium ochraceum DSM 14365] >gi|502588686|ref|WP_012826371.1| hypothetical protein [Haliangium ochraceum] >gi|262077791|gb|ACY13760.1| cysteine-rich repeat protein [Haliangium ochraceum DSM 14365]	2.09E-10	NA	NA	NA	NA	NA	NA	NA
Ctaxi_contig_323|comp3443_c0_seq1	NA	NA	NA	NA	NA	NA	NA	NA	NA	NA
Ctaxi_contig_324|comp3449_c1_seq1	NA	NA	NA	NA	NA	NA	NA	NA	NA	NA
Ctaxi_contig_325|comp3457_c0_seq1	protein	gi|545368225|ref|XP_005648894.1|hypothetical protein COCSUDRAFT_62850 [Coccomyxa subellipsoidea C-169] >gi|384250871|gb|EIE24350.1| hypothetical protein COCSUDRAFT_62850 [Coccomyxa subellipsoidea C-169]	3.53E-18	AT5G46100.1		 Pentatricopeptide repeat (PPR) superfamily protein 	5.00E-09	Solyc01g111020.2.1	Pentatricopeptide repeat-containing protein (AHRD V1 *-*- D7L4E9_ARALY); contains Interpro domain(s)  IPR002885  Pentatricopeptide repeat 	6.00E-08
Ctaxi_contig_326|comp3457_c1_seq1	pentatricopeptide repeat-containing protein chloroplastic-like	"gi|470104284|ref|XP_004288538.1|PREDICTED: pentatricopeptide repeat-containing protein At2g31400, chloroplastic-like [Fragaria vesca subsp. vesca]"	4.36E-08	AT2G31400.1	GUN1	 genomes uncoupled 1 	3.00E-09	Solyc06g009520.2.1	Pentatricopeptide repeat-containing protein (AHRD V1 ***- D7LDK6_ARALY); contains Interpro domain(s)  IPR002885  Pentatricopeptide repeat 	3.00E-08
Ctaxi_contig_327|comp3459_c0_seq1	von willebrand type a	gi|383450614|ref|YP_005357335.1|hypothetical protein KQS_06590 [Flavobacterium indicum GPTSA100-9] >gi|504201301|ref|WP_014388403.1| hypothetical protein [Flavobacterium indicum] >gi|380502236|emb|CCG53278.1| Protein of unknown function precursor; putative adhesin [Flavobacterium indicum GPTSA100-9]	6.55E-18	NA	NA	NA	NA	NA	NA	NA
Ctaxi_contig_328|comp3463_c0_seq1	NA	NA	NA	NA	NA	NA	NA	NA	NA	NA
Ctaxi_contig_329|comp3468_c1_seq1	NA	NA	NA	NA	NA	NA	NA	NA	NA	NA
Ctaxi_contig_330|comp3468_c1_seq2	NA	NA	NA	NA	NA	NA	NA	NA	NA	NA
Ctaxi_contig_331|comp3469_c1_seq1	heat shock protein 90	gi|67462296|gb|AAY67881.1|heat shock protein 90 [Lamtostyla sp. LPJ-2005]	1.72E-45	AT5G52640.1	"HSP81-1,ATHS83,HSP81.1,HSP83,ATHSP90.1,AtHsp90-1,HSP90.1"	 heat shock protein 90.1 	1.00E-51	Solyc03g007890.2.1	"Heat shock protein 90 (Fragment) (AHRD V1 **-- Q2L3T8_WHEAT); contains Interpro domain(s)  IPR003594  ATP-binding region, ATPase-like  IPR001404  Heat shock protein Hsp90 "	6.00E-44
Ctaxi_contig_332|comp3472_c0_seq1	NA	NA	NA	NA	NA	NA	NA	NA	NA	NA
Ctaxi_contig_333|comp3476_c0_seq1	transmembrane 9 superfamily member 2-like	gi|219113063|ref|XP_002186115.1|predicted protein [Phaeodactylum tricornutum CCAP 1055/1] >gi|209582965|gb|ACI65585.1| predicted protein [Phaeodactylum tricornutum CCAP 1055/1]	1.94E-24	AT5G35160.1		 Endomembrane protein 70 protein family 	1.00E-11	Solyc07g007030.1.1	Transmembrane 9 superfamily protein member 2 (AHRD V1 ***- B6ST61_MAIZE); contains Interpro domain(s)  IPR004240  Nonaspanin (TM9SF) 	2.00E-11
Ctaxi_contig_334|comp3476_c1_seq1	multispanning membrane protein	gi|219113063|ref|XP_002186115.1|predicted protein [Phaeodactylum tricornutum CCAP 1055/1] >gi|209582965|gb|ACI65585.1| predicted protein [Phaeodactylum tricornutum CCAP 1055/1]	1.09E-52	AT3G13772.1	"TMN7,AtTMN7"	 transmembrane nine 7 	2.00E-36	Solyc03g121570.2.1	Transmembrane 9 superfamily protein member 4 (AHRD V1 **** B6SXZ2_MAIZE); contains Interpro domain(s)  IPR004240  Nonaspanin (TM9SF) 	1.00E-35
Ctaxi_contig_335|comp3477_c0_seq1	NA	NA	NA	NA	NA	NA	NA	NA	NA	NA
Ctaxi_contig_336|comp3479_c0_seq1	NA	NA	NA	NA	NA	NA	NA	NA	NA	NA
Ctaxi_contig_337|comp3481_c0_seq1	predicted protein	gi|219122509|ref|XP_002181586.1|predicted protein [Phaeodactylum tricornutum CCAP 1055/1] >gi|217406862|gb|EEC46800.1| predicted protein [Phaeodactylum tricornutum CCAP 1055/1]	1.28E-20	NA	NA	NA	NA	NA	NA	NA
Ctaxi_contig_338|comp3481_c1_seq1	dna topoisomerase iii	gi|219122509|ref|XP_002181586.1|predicted protein [Phaeodactylum tricornutum CCAP 1055/1] >gi|217406862|gb|EEC46800.1| predicted protein [Phaeodactylum tricornutum CCAP 1055/1]	7.50E-33	NA	NA	NA	NA	NA	NA	NA
Ctaxi_contig_339|comp3485_c0_seq1	NA	NA	NA	NA	NA	NA	NA	NA	NA	NA
Ctaxi_contig_340|comp3487_c0_seq1	NA	NA	NA	NA	NA	NA	NA	NA	NA	NA
Ctaxi_contig_341|comp3487_c0_seq2	NA	NA	NA	NA	NA	NA	NA	NA	NA	NA
Ctaxi_contig_342|comp3490_c0_seq1	predicted protein	gi|219126045|ref|XP_002183276.1|predicted protein [Phaeodactylum tricornutum CCAP 1055/1] >gi|217405032|gb|EEC44976.1| predicted protein [Phaeodactylum tricornutum CCAP 1055/1]	1.37E-07	NA	NA	NA	NA	NA	NA	NA
Ctaxi_contig_343|comp3490_c1_seq1	NA	NA	NA	NA	NA	NA	NA	NA	NA	NA
Ctaxi_contig_344|comp3491_c1_seq1	NA	NA	NA	NA	NA	NA	NA	NA	NA	NA
Ctaxi_contig_345|comp3492_c1_seq1	novel protein	gi|298711282|emb|CBJ26527.1|conserved unknown protein [Ectocarpus siliculosus]	2.89E-29	NA	NA	NA	NA	NA	NA	NA
Ctaxi_contig_346|comp3496_c1_seq1	light harvesting protein	"gi|397614795|gb|EJK63019.1|hypothetical protein THAOC_16345, partial [Thalassiosira oceanica]"	1.72E-20	NA	NA	NA	NA	NA	NA	NA
Ctaxi_contig_347|comp3497_c0_seq1	NA	NA	NA	NA	NA	NA	NA	NA	NA	NA
Ctaxi_contig_348|comp3502_c0_seq1	NA	NA	NA	NA	NA	NA	NA	NA	NA	NA
Ctaxi_contig_349|comp3503_c0_seq1	NA	NA	NA	NA	NA	NA	NA	NA	NA	NA
Ctaxi_contig_350|comp3505_c1_seq1	NA	NA	NA	NA	NA	NA	NA	NA	NA	NA
Ctaxi_contig_351|comp3509_c0_seq1	NA	NA	NA	NA	NA	NA	NA	NA	NA	NA
Ctaxi_contig_352|comp3513_c0_seq1	NA	NA	NA	NA	NA	NA	NA	NA	NA	NA
Ctaxi_contig_353|comp3517_c0_seq1	NA	NA	NA	NA	NA	NA	NA	NA	NA	NA
Ctaxi_contig_354|comp3517_c1_seq1	NA	NA	NA	NA	NA	NA	NA	NA	NA	NA
Ctaxi_contig_355|comp3517_c1_seq2	NA	NA	NA	NA	NA	NA	NA	NA	NA	NA
Ctaxi_contig_356|comp3523_c0_seq1	NA	NA	NA	NA	NA	NA	NA	NA	NA	NA
Ctaxi_contig_357|comp3524_c1_seq1	NA	NA	NA	NA	NA	NA	NA	NA	NA	NA
Ctaxi_contig_358|comp3525_c0_seq1	NA	NA	NA	NA	NA	NA	NA	Solyc09g014720.1.1	Receptor-like protein kinase At3g21340 (AHRD V1 *-** RLK6_ARATH); contains Interpro domain(s)  IPR002290  Serine/threonine protein kinase 	3.00E-06
Ctaxi_contig_359|comp3525_c1_seq1	NA	NA	NA	NA	NA	NA	NA	NA	NA	NA
Ctaxi_contig_360|comp3528_c0_seq1	NA	NA	NA	NA	NA	NA	NA	NA	NA	NA
Ctaxi_contig_361|comp3528_c1_seq1	NA	NA	NA	NA	NA	NA	NA	NA	NA	NA
Ctaxi_contig_362|comp3537_c0_seq1	NA	NA	NA	NA	NA	NA	NA	NA	NA	NA
Ctaxi_contig_363|comp3538_c0_seq1	tkl family protein kinase	gi|219113525|ref|XP_002186346.1|predicted protein [Phaeodactylum tricornutum CCAP 1055/1] >gi|209583196|gb|ACI65816.1| predicted protein [Phaeodactylum tricornutum CCAP 1055/1]	8.19E-31	AT4G35780.1		 ACT-like protein tyrosine kinase family protein 	2.00E-10	Solyc01g059860.2.1	Kinase family protein (AHRD V1 ***- D7L5X4_ARALY); contains Interpro domain(s)  IPR002290  Serine/threonine protein kinase 	1.00E-09
Ctaxi_contig_364|comp3542_c0_seq1	light harvesting protein	gi|219115657|ref|XP_002178624.1|protein fucoxanthin chlorophyll a/c protein [Phaeodactylum tricornutum CCAP 1055/1] >gi|217410359|gb|EEC50289.1| protein fucoxanthin chlorophyll a/c protein [Phaeodactylum tricornutum CCAP 1055/1]	8.32E-43	AT3G08940.2	LHCB4.2	 light harvesting complex photosystem II 	5.00E-09	Solyc01g105030.2.1	"Chlorophyll a-b binding protein, chloroplastic (AHRD V1 **** CB12_PETHY); contains Interpro domain(s)  IPR001344  Chlorophyll A-B binding protein "	3.00E-07
Ctaxi_contig_365|comp3548_c1_seq1	serine carboxypeptidase	gi|308813538|ref|XP_003084075.1|Serine carboxypeptidases (lysosomal cathepsin A) (ISS) [Ostreococcus tauri] >gi|116055958|emb|CAL58491.1| Serine carboxypeptidases (lysosomal cathepsin A) (ISS) [Ostreococcus tauri]	2.02E-13	AT3G45010.1	scpl48	 serine carboxypeptidase-like 48 	5.00E-15	Solyc11g008280.1.1	"Serine carboxypeptidase (AHRD V1 ***- Q9XH61_9ASTR); contains Interpro domain(s)  IPR001563  Peptidase S10, serine carboxypeptidase "	5.00E-14
Ctaxi_contig_366|comp3549_c0_seq1	NA	NA	NA	NA	NA	NA	NA	NA	NA	NA
Ctaxi_contig_367|comp3549_c1_seq1	NA	NA	NA	NA	NA	NA	NA	NA	NA	NA
Ctaxi_contig_368|comp3552_c0_seq1	NA	NA	NA	NA	NA	NA	NA	NA	NA	NA
Ctaxi_contig_369|comp3552_c0_seq2	NA	NA	NA	NA	NA	NA	NA	NA	NA	NA
Ctaxi_contig_370|comp3557_c1_seq1	protein	gi|323454633|gb|EGB10503.1|hypothetical protein AURANDRAFT_62534 [Aureococcus anophagefferens]	1.98E-08	NA	NA	NA	NA	NA	NA	NA
Ctaxi_contig_371|comp3558_c1_seq1	NA	NA	NA	NA	NA	NA	NA	NA	NA	NA
Ctaxi_contig_372|comp3565_c0_seq1	predicted protein	gi|219111323|ref|XP_002177413.1|predicted protein [Phaeodactylum tricornutum CCAP 1055/1] >gi|217411948|gb|EEC51876.1| predicted protein [Phaeodactylum tricornutum CCAP 1055/1]	1.10E-20	NA	NA	NA	NA	NA	NA	NA
Ctaxi_contig_373|comp3565_c1_seq1	predicted protein	gi|219111323|ref|XP_002177413.1|predicted protein [Phaeodactylum tricornutum CCAP 1055/1] >gi|217411948|gb|EEC51876.1| predicted protein [Phaeodactylum tricornutum CCAP 1055/1]	2.30E-09	NA	NA	NA	NA	NA	NA	NA
Ctaxi_contig_374|comp3567_c1_seq1	cug-bp- and etr-3-like	gi|348676035|gb|EGZ15853.1|hypothetical protein PHYSODRAFT_346711 [Phytophthora sojae]	4.81E-08	NA	NA	NA	NA	NA	NA	NA
Ctaxi_contig_375|comp3568_c0_seq1	NA	NA	NA	NA	NA	NA	NA	NA	NA	NA
Ctaxi_contig_376|comp3568_c1_seq1	NA	NA	NA	NA	NA	NA	NA	NA	NA	NA
Ctaxi_contig_377|comp3574_c0_seq1	NA	NA	NA	NA	NA	NA	NA	NA	NA	NA
Ctaxi_contig_378|comp3578_c0_seq1	NA	NA	NA	NA	NA	NA	NA	NA	NA	NA
Ctaxi_contig_379|comp3582_c0_seq1	NA	NA	NA	NA	NA	NA	NA	NA	NA	NA
Ctaxi_contig_380|comp3585_c1_seq1	NA	NA	NA	NA	NA	NA	NA	NA	NA	NA
Ctaxi_contig_381|comp3587_c1_seq1	predicted protein	gi|219130079|ref|XP_002185201.1|predicted protein [Phaeodactylum tricornutum CCAP 1055/1] >gi|217403380|gb|EEC43333.1| predicted protein [Phaeodactylum tricornutum CCAP 1055/1]	1.40E-15	NA	NA	NA	NA	NA	NA	NA
Ctaxi_contig_382|comp3589_c0_seq1	cdc2 cdc28 protein kinase	gi|219112487|ref|XP_002177995.1|predicted protein [Phaeodactylum tricornutum CCAP 1055/1] >gi|217410880|gb|EEC50809.1| predicted protein [Phaeodactylum tricornutum CCAP 1055/1]	3.49E-34	AT1G73690.1	"CDKD1;1,AT;CDKD;1,CAK3AT"	 cyclin-dependent kinase D1;1 	1.00E-21	Solyc08g081280.2.1	Cell division protein kinase 2 (AHRD V1 ***- C1C4M4_RANCA); contains Interpro domain(s)  IPR002290  Serine/threonine protein kinase 	6.00E-15
Ctaxi_contig_383|comp3593_c0_seq1	NA	NA	NA	NA	NA	NA	NA	NA	NA	NA
Ctaxi_contig_384|comp3594_c0_seq1	NA	NA	NA	NA	NA	NA	NA	NA	NA	NA
Ctaxi_contig_385|comp3596_c0_seq1	protein	gi|56068116|gb|AAV70490.1|ammonium transporter AMT2a [Cylindrotheca fusiformis]	2.63E-27	AT1G64780.1	"ATAMT1;2,AMT1;2"	 ammonium transporter 1;2 	9.00E-10	Solyc04g050440.2.1	Ammonium transporter (AHRD V1 **** B9IPE2_POPTR); contains Interpro domain(s)  IPR001905  Ammonium transporter 	4.00E-10
Ctaxi_contig_386|comp3601_c0_seq1	NA	NA	NA	NA	NA	NA	NA	NA	NA	NA
Ctaxi_contig_387|comp3602_c1_seq1	NA	NA	NA	NA	NA	NA	NA	NA	NA	NA
Ctaxi_contig_388|comp3603_c0_seq1	NA	NA	NA	NA	NA	NA	NA	NA	NA	NA
Ctaxi_contig_389|comp3610_c0_seq1	NA	NA	NA	NA	NA	NA	NA	NA	NA	NA
Ctaxi_contig_390|comp3610_c1_seq1	tcp-1 cpn60 chaperonin family protein	"gi|357110700|ref|XP_003557154.1|PREDICTED: chaperonin 60 subunit beta 1, chloroplastic-like [Brachypodium distachyon]"	1.53E-46	AT3G13470.1		 TCP-1/cpn60 chaperonin family protein 	4.00E-57	Solyc01g028810.2.1	chaperonin (AHRD V1 ***- B4VMY1_9CYAN); contains Interpro domain(s)  IPR001844  Chaperonin Cpn60 	1.00E-48
Ctaxi_contig_391|comp3611_c1_seq1	NA	NA	NA	NA	NA	NA	NA	NA	NA	NA
Ctaxi_contig_392|comp3613_c0_seq1	26s proteasome regulatory atpase rpt4	gi|219116749|ref|XP_002179169.1|predicted protein [Phaeodactylum tricornutum CCAP 1055/1] >gi|217409060|gb|EEC48992.1| predicted protein [Phaeodactylum tricornutum CCAP 1055/1]	3.21E-52	AT1G45000.1		 AAA-type ATPase family protein 	3.00E-60	Solyc01g109940.2.1	26S protease regulatory subunit (AHRD V1 ***- C0NAB1_AJECG); contains Interpro domain(s)  IPR005937  26S proteasome subunit P45 	9.00E-49
Ctaxi_contig_393|comp3614_c0_seq1	NA	NA	NA	NA	NA	NA	NA	NA	NA	NA
Ctaxi_contig_394|comp3616_c0_seq1	40s ribosomal protein s3a	gi|225713754|gb|ACO12723.1|40S ribosomal protein S3a [Lepeophtheirus salmonis] >gi|290462159|gb|ADD24127.1| 40S ribosomal protein S3a [Lepeophtheirus salmonis] >gi|290562139|gb|ADD38466.1| 40S ribosomal protein S3a [Lepeophtheirus salmonis]	2.05E-112	AT4G34670.1		 Ribosomal protein S3Ae 	1.00E-99	Solyc03g097900.2.1	40S ribosomal protein S1 (AHRD V1 ***- RS3A_LENED); contains Interpro domain(s)  IPR001593  Ribosomal protein S3Ae 	5.00E-77
Ctaxi_contig_395|comp3619_c0_seq1	ubx domain-containing protein	gi|552846792|ref|XP_005851703.1|hypothetical protein CHLNCDRAFT_56460 [Chlorella variabilis] >gi|307111367|gb|EFN59601.1| hypothetical protein CHLNCDRAFT_56460 [Chlorella variabilis]	4.13E-19	AT4G00752.1		 UBX domain-containing protein 	4.00E-12	Solyc08g080410.2.1	UBX domain-containing protein (AHRD V1 ***- D7MDX6_ARALY); contains Interpro domain(s)  IPR001012  UBX 	7.00E-08
Ctaxi_contig_396|comp3620_c1_seq1	short-chain dehydrogenase	gi|403333235|gb|EJY65698.1|Short-chain dehydrogenase/reductase SDR [Oxytricha trifallax]	1.82E-22	NA	NA	NA	NA	NA	NA	NA
Ctaxi_contig_397|comp3625_c0_seq1	solute carrier family 44 protein member	gi|403376986|gb|EJY88486.1|hypothetical protein OXYTRI_12340 [Oxytricha trifallax]	2.49E-19	NA	NA	NA	NA	NA	NA	NA
Ctaxi_contig_398|comp3625_c1_seq1	choline transporter-like protein 4-like	gi|403376986|gb|EJY88486.1|hypothetical protein OXYTRI_12340 [Oxytricha trifallax]	6.34E-20	NA	NA	NA	NA	NA	NA	NA
Ctaxi_contig_399|comp3626_c1_seq1	NA	NA	NA	NA	NA	NA	NA	NA	NA	NA
Ctaxi_contig_400|comp3630_c0_seq1	NA	NA	NA	NA	NA	NA	NA	NA	NA	NA
Ctaxi_contig_401|comp3630_c1_seq1	NA	NA	NA	NA	NA	NA	NA	NA	NA	NA
Ctaxi_contig_402|comp3632_c0_seq1	NA	NA	NA	NA	NA	NA	NA	NA	NA	NA
Ctaxi_contig_403|comp3632_c0_seq2	predicted protein	gi|224005545|ref|XP_002291733.1|predicted protein [Thalassiosira pseudonana CCMP1335] >gi|220972252|gb|EED90584.1| predicted protein [Thalassiosira pseudonana CCMP1335]	1.67E-07	NA	NA	NA	NA	NA	NA	NA
Ctaxi_contig_404|comp3634_c0_seq1	nb-arc domain-containing protein	"gi|517211090|ref|WP_018399908.1|hypothetical protein, partial [filamentous cyanobacterium ESFC-1]"	5.14E-09	NA	NA	NA	NA	NA	NA	NA
Ctaxi_contig_405|comp3636_c0_seq1	predicted protein	gi|219116949|ref|XP_002179269.1|predicted protein [Phaeodactylum tricornutum CCAP 1055/1] >gi|217409160|gb|EEC49092.1| predicted protein [Phaeodactylum tricornutum CCAP 1055/1]	1.67E-07	NA	NA	NA	NA	NA	NA	NA
Ctaxi_contig_406|comp3636_c1_seq1	NA	NA	NA	NA	NA	NA	NA	NA	NA	NA
Ctaxi_contig_408|comp3641_c1_seq1	heat shock protein 90	gi|169854065|ref|XP_001833710.1|heat shock protein 90 [Coprinopsis cinerea okayama7#130] >gi|116505360|gb|EAU88255.1| heat shock protein 90 [Coprinopsis cinerea okayama7#130]	1.86E-07	AT5G52640.1	"HSP81-1,ATHS83,HSP81.1,HSP83,ATHSP90.1,AtHsp90-1,HSP90.1"	 heat shock protein 90.1 	1.00E-08	Solyc03g007890.2.1	"Heat shock protein 90 (Fragment) (AHRD V1 **-- Q2L3T8_WHEAT); contains Interpro domain(s)  IPR003594  ATP-binding region, ATPase-like  IPR001404  Heat shock protein Hsp90 "	2.00E-07
Ctaxi_contig_409|comp3643_c0_seq1	NA	NA	NA	NA	NA	NA	NA	NA	NA	NA
Ctaxi_contig_410|comp3643_c1_seq1	NA	NA	NA	NA	NA	NA	NA	NA	NA	NA
Ctaxi_contig_411|comp3650_c0_seq1	NA	NA	NA	NA	NA	NA	NA	NA	NA	NA
Ctaxi_contig_412|comp3653_c0_seq1	NA	NA	NA	NA	NA	NA	NA	NA	NA	NA
Ctaxi_contig_413|comp3656_c0_seq1	NA	NA	NA	NA	NA	NA	NA	NA	NA	NA
Ctaxi_contig_414|comp3657_c0_seq1	NA	NA	NA	NA	NA	NA	NA	NA	NA	NA
Ctaxi_contig_415|comp3662_c0_seq1	predicted protein	gi|224000405|ref|XP_002289875.1|predicted protein [Thalassiosira pseudonana CCMP1335] >gi|220975083|gb|EED93412.1| predicted protein [Thalassiosira pseudonana CCMP1335]	6.04E-13	NA	NA	NA	NA	NA	NA	NA
Ctaxi_contig_416|comp3662_c0_seq2	NA	NA	NA	NA	NA	NA	NA	NA	NA	NA
Ctaxi_contig_417|comp3663_c0_seq1	NA	NA	NA	NA	NA	NA	NA	NA	NA	NA
Ctaxi_contig_418|comp3668_c0_seq1	NA	NA	NA	NA	NA	NA	NA	NA	NA	NA
Ctaxi_contig_419|comp3673_c0_seq1	NA	NA	NA	NA	NA	NA	NA	NA	NA	NA
Ctaxi_contig_420|comp3676_c1_seq1	NA	NA	NA	NA	NA	NA	NA	NA	NA	NA
Ctaxi_contig_421|comp3680_c0_seq1	NA	NA	NA	NA	NA	NA	NA	NA	NA	NA
Ctaxi_contig_422|comp3682_c0_seq1	NA	NA	NA	NA	NA	NA	NA	NA	NA	NA
Ctaxi_contig_423|comp3683_c0_seq1	NA	NA	NA	NA	NA	NA	NA	NA	NA	NA
Ctaxi_contig_424|comp3683_c1_seq1	NA	NA	NA	NA	NA	NA	NA	NA	NA	NA
Ctaxi_contig_425|comp3684_c0_seq1	NA	NA	NA	NA	NA	NA	NA	NA	NA	NA
Ctaxi_contig_426|comp3685_c0_seq1	NA	NA	NA	NA	NA	NA	NA	NA	NA	NA
Ctaxi_contig_427|comp3688_c1_seq1	k antiporter p-type alpha subunit family protein	gi|403374278|gb|EJY87080.1|Na+/K+ ATPase alpha subunit [Oxytricha trifallax]	2.03E-13	NA	NA	NA	NA	NA	NA	NA
Ctaxi_contig_428|comp3689_c0_seq1	"hypothetical protein THAOC_28561, partial"	"gi|397582187|gb|EJK52198.1|hypothetical protein THAOC_28561, partial [Thalassiosira oceanica]"	3.67E-15	NA	NA	NA	NA	NA	NA	NA
Ctaxi_contig_429|comp3696_c1_seq1	NA	NA	NA	NA	NA	NA	NA	NA	NA	NA
Ctaxi_contig_430|comp3708_c0_seq1	6-phosphogluconate dehydrogenase	gi|219117463|ref|XP_002179526.1|6-phosphogluconate dehydrogenase [Phaeodactylum tricornutum CCAP 1055/1] >gi|217409417|gb|EEC49349.1| 6-phosphogluconate dehydrogenase [Phaeodactylum tricornutum CCAP 1055/1]	5.58E-73	AT1G64190.1		 6-phosphogluconate dehydrogenase family protein 	6.00E-63	Solyc12g056120.1.1	"6-phosphogluconate dehydrogenase decarboxylating (AHRD V1 ***- Q9FFR3_ARATH); contains Interpro domain(s)  IPR006113  6-phosphogluconate dehydrogenase, decarboxylating "	4.00E-53
Ctaxi_contig_431|comp3710_c1_seq1	NA	NA	NA	NA	NA	NA	NA	NA	NA	NA
Ctaxi_contig_432|comp3711_c1_seq1	NA	NA	NA	NA	NA	NA	NA	NA	NA	NA
Ctaxi_contig_433|comp3712_c1_seq1	NA	NA	NA	NA	NA	NA	NA	NA	NA	NA
Ctaxi_contig_434|comp3725_c1_seq1	NA	NA	NA	NA	NA	NA	NA	NA	NA	NA
Ctaxi_contig_435|comp3726_c1_seq1	NA	NA	NA	NA	NA	NA	NA	NA	NA	NA
Ctaxi_contig_436|comp3728_c1_seq1	NA	NA	NA	NA	NA	NA	NA	NA	NA	NA
Ctaxi_contig_437|comp3735_c1_seq1	NA	NA	NA	NA	NA	NA	NA	NA	NA	NA
Ctaxi_contig_438|comp3743_c1_seq1	60s ribosomal protein l35	"gi|299471839|emb|CBN77009.1|ribosomal protein L35, isoform CRA_b [Ectocarpus siliculosus]"	3.58E-26	AT2G39390.1		 Ribosomal L29 family protein  	1.00E-22	Solyc05g054810.2.1	60S ribosomal protein L35 (AHRD V1 ***- D7M7V2_ARALY); contains Interpro domain(s)  IPR001854  Ribosomal protein L29 	3.00E-18
Ctaxi_contig_439|comp3746_c0_seq1	cadherin egf lag seven-pass g-type receptor 2-like	gi|390335255|ref|XP_003724101.1|PREDICTED: uncharacterized protein LOC581731 [Strongylocentrotus purpuratus]	2.65E-06	NA	NA	NA	NA	NA	NA	NA
Ctaxi_contig_440|comp3754_c1_seq1	60s ribosomal protein l5	gi|552810196|ref|XP_005843140.1|hypothetical protein CHLNCDRAFT_37575 [Chlorella variabilis] >gi|307102770|gb|EFN51038.1| hypothetical protein CHLNCDRAFT_37575 [Chlorella variabilis]	8.76E-48	AT5G39740.2	RPL5B	 ribosomal protein L5 B 	4.00E-52	Solyc06g007670.2.1	"60S ribosomal protein L5-1 (AHRD V1 ***- B6THG9_MAIZE); contains Interpro domain(s)  IPR005485  Ribosomal protein L5, eukaryotic "	2.00E-45
Ctaxi_contig_441|comp3761_c1_seq1	NA	NA	NA	NA	NA	NA	NA	NA	NA	NA
Ctaxi_contig_442|comp3764_c1_seq1	NA	NA	NA	NA	NA	NA	NA	NA	NA	NA
Ctaxi_contig_443|comp3766_c1_seq1	ferredoxin-nadp oxidoreductase	gi|299470295|emb|CBN78345.1|ferredoxin-NADP oxidoreductase [Ectocarpus siliculosus]	3.54E-34	AT1G30510.2	"ATRFNR2,RFNR2"	 root FNR 2 	2.00E-26	Solyc02g024050.2.1	Ferredoxin--NADP reductase (AHRD V1 ***- B9SB31_RICCO); contains Interpro domain(s)  IPR012146  Ferredoxin--NADP reductase 	8.00E-23
Ctaxi_contig_444|comp3768_c0_seq1	NA	NA	NA	NA	NA	NA	NA	NA	NA	NA
Ctaxi_contig_445|comp3769_c0_seq1	NA	NA	NA	NA	NA	NA	NA	NA	NA	NA
Ctaxi_contig_446|comp3771_c1_seq1	NA	NA	NA	NA	NA	NA	NA	NA	NA	NA
Ctaxi_contig_447|comp3775_c0_seq1	NA	NA	NA	NA	NA	NA	NA	NA	NA	NA
Ctaxi_contig_448|comp3780_c0_seq1	predicted protein	gi|219113349|ref|XP_002186258.1|predicted protein [Phaeodactylum tricornutum CCAP 1055/1] >gi|209583108|gb|ACI65728.1| predicted protein [Phaeodactylum tricornutum CCAP 1055/1]	9.39E-25	NA	NA	NA	NA	NA	NA	NA
Ctaxi_contig_449|comp3782_c0_seq1	NA	NA	NA	NA	NA	NA	NA	NA	NA	NA
Ctaxi_contig_450|comp3784_c0_seq1	NA	NA	NA	NA	NA	NA	NA	NA	NA	NA
Ctaxi_contig_451|comp3794_c0_seq1	NA	NA	NA	NA	NA	NA	NA	NA	NA	NA
Ctaxi_contig_452|comp3795_c0_seq1	pyruvate dehydrogenase kinase	gi|224010273|ref|XP_002294094.1|pyruvate dehydrogenase kinase [Thalassiosira pseudonana CCMP1335] >gi|220970111|gb|EED88449.1| pyruvate dehydrogenase kinase [Thalassiosira pseudonana CCMP1335]	5.92E-29	AT3G06483.1	"PDK,ATPDHK"	 pyruvate dehydrogenase kinase 	1.00E-11	Solyc01g057210.2.1	"Pyruvate dehydrogenase kinase (AHRD V1 **** Q700B0_CICAR); contains Interpro domain(s)  IPR018955  Branched-chain alpha-ketoacid dehydrogenase kinase/Pyruvate dehydrogenase kinase, mitochondrial "	1.00E-12
Ctaxi_contig_453|comp3798_c1_seq1	probable phosphoribosylformylglycinamidine chloroplastic mitochondrial-like	gi|224011082|ref|XP_002294498.1|phosphoribosylformylglycinamidine synthase [Thalassiosira pseudonana CCMP1335] >gi|220969993|gb|EED88332.1| phosphoribosylformylglycinamidine synthase [Thalassiosira pseudonana CCMP1335]	1.45E-44	AT1G74260.1	PUR4	 purine biosynthesis 4 	1.00E-47	Solyc02g076720.2.1	"Phosphoribosylformylglycinamidine synthase (AHRD V1 **** A9Y5J1_ARATH); contains Interpro domain(s)  IPR010073  Phosphoribosylformylglycinamidine synthase, eukaryotes and proteobacteria "	4.00E-41
Ctaxi_contig_454|comp3805_c0_seq1	NA	NA	NA	NA	NA	NA	NA	NA	NA	NA
Ctaxi_contig_455|comp3805_c1_seq1	NA	NA	NA	NA	NA	NA	NA	NA	NA	NA
Ctaxi_contig_456|comp3808_c0_seq1	NA	NA	NA	NA	NA	NA	NA	NA	NA	NA
Ctaxi_contig_457|comp3810_c1_seq1	sugar-dependent 1-like protein	gi|219128642|ref|XP_002184517.1|predicted protein [Phaeodactylum tricornutum CCAP 1055/1] >gi|217403967|gb|EEC43916.1| predicted protein [Phaeodactylum tricornutum CCAP 1055/1]	2.42E-19	AT5G04040.1	SDP1	 Patatin-like phospholipase family protein 	6.00E-12	Solyc10g079410.1.1	Patatin-like phospholipase domain-containing protein c (AHRD V1 *--- B6K1H8_SCHJY); contains Interpro domain(s)  IPR006689  ARF/SAR superfamily 	2.00E-08
Ctaxi_contig_458|comp3812_c0_seq1	NA	NA	NA	NA	NA	NA	NA	NA	NA	NA
Ctaxi_contig_459|comp3813_c0_seq1	60s ribosomal protein l6	gi|405959789|gb|EKC25781.1|60S ribosomal protein L6 [Crassostrea gigas]	1.71E-28	AT1G74060.1		 Ribosomal protein L6 family protein 	4.00E-19	Solyc11g012110.1.1	60S ribosomal protein L6 (AHRD V1 ***- B9RHH3_RICCO); contains Interpro domain(s)  IPR000915  Ribosomal protein L6E 	3.00E-15
Ctaxi_contig_460|comp3815_c0_seq1	NA	NA	NA	NA	NA	NA	NA	NA	NA	NA
Ctaxi_contig_461|comp3815_c1_seq1	NA	NA	NA	NA	NA	NA	NA	NA	NA	NA
Ctaxi_contig_463|comp3816_c0_seq1	NA	NA	NA	NA	NA	NA	NA	NA	NA	NA
Ctaxi_contig_464|comp3817_c0_seq1	NA	NA	NA	NA	NA	NA	NA	NA	NA	NA
Ctaxi_contig_465|comp3819_c0_seq1	dnaj homolog subfamily a member 1	gi|260819088|ref|XP_002604869.1|hypothetical protein BRAFLDRAFT_217157 [Branchiostoma floridae] >gi|229290198|gb|EEN60879.1| hypothetical protein BRAFLDRAFT_217157 [Branchiostoma floridae]	5.45E-12	NA	NA	NA	NA	Solyc05g050820.2.1	DNAJ chaperone (AHRD V1 ***- B0W7V8_CULQU); contains Interpro domain(s)  IPR003095  Heat shock protein DnaJ 	2.00E-08
Ctaxi_contig_466|comp3820_c0_seq1	NA	NA	NA	NA	NA	NA	NA	NA	NA	NA
Ctaxi_contig_467|comp3822_c0_seq1	NA	NA	NA	NA	NA	NA	NA	NA	NA	NA
Ctaxi_contig_468|comp3824_c0_seq1	NA	NA	NA	NA	NA	NA	NA	NA	NA	NA
Ctaxi_contig_469|comp3829_c0_seq1	NA	NA	NA	NA	NA	NA	NA	NA	NA	NA
Ctaxi_contig_470|comp3836_c1_seq1	signal transduction histidine kinase	gi|403372260|gb|EJY86024.1|Signal transduction histidine kinase [Oxytricha trifallax]	3.78E-12	NA	NA	NA	NA	NA	NA	NA
Ctaxi_contig_471|comp3843_c0_seq1	NA	NA	NA	NA	NA	NA	NA	NA	NA	NA
Ctaxi_contig_472|comp3845_c0_seq1	deoxyribonuclease tatd	gi|221114760|ref|XP_002163195.1|PREDICTED: tat-linked quality control protein TatD-like [Hydra vulgaris]	5.10E-26	NA	NA	NA	NA	NA	NA	NA
Ctaxi_contig_473|comp3845_c1_seq1	deoxyribonuclease tatd	gi|221114760|ref|XP_002163195.1|PREDICTED: tat-linked quality control protein TatD-like [Hydra vulgaris]	3.91E-64	AT3G52390.2		 TatD related DNase 	5.00E-11	Solyc06g007310.2.1	"Deoxyribonuclease tatD (AHRD V1 ***- B6TDE6_MAIZE); contains Interpro domain(s)  IPR012278  Deoxyribonuclease, TatD Mg-dependent "	1.00E-12
Ctaxi_contig_474|comp3846_c0_seq1	NA	NA	NA	NA	NA	NA	NA	NA	NA	NA
Ctaxi_contig_475|comp3852_c0_seq1	adaptor protein complex ap-1 gamma subunit	gi|545364203|ref|XP_005647166.1|Adaptor protein complex AP-1 gamma subunit [Coccomyxa subellipsoidea C-169] >gi|384249140|gb|EIE22622.1| Adaptor protein complex AP-1 gamma subunit [Coccomyxa subellipsoidea C-169]	1.78E-08	AT1G60070.2		" Adaptor protein complex AP-1, gamma subunit "	2.00E-12	Solyc04g025870.2.1	"AP-1 complex subunit gamma-1 (AHRD V1 ***- B6SV75_MAIZE); contains Interpro domain(s)  IPR017107  Adaptor protein complex AP-1, gamma subunit "	9.00E-12
Ctaxi_contig_476|comp3853_c1_seq1	NA	NA	NA	NA	NA	NA	NA	NA	NA	NA
Ctaxi_contig_477|comp3857_c0_seq1	hypothetical cleavage-induced protein	gi|219114845|ref|XP_002178218.1|predicted protein [Phaeodactylum tricornutum CCAP 1055/1] >gi|217409953|gb|EEC49883.1| predicted protein [Phaeodactylum tricornutum CCAP 1055/1]	6.73E-42	NA	NA	NA	NA	NA	NA	NA
Ctaxi_contig_478|comp3862_c1_seq1	casein kinase ii subunit alpha	gi|403340269|gb|EJY69411.1|Casein kinase II subunit alpha [Oxytricha trifallax]	3.54E-18	AT2G23070.1		 Protein kinase superfamily protein 	8.00E-16	Solyc03g044140.2.1	Protein kinase 2 (AHRD V1 ***- Q8VXT1_BETVU); contains Interpro domain(s)  IPR002290  Serine/threonine protein kinase 	1.00E-13
Ctaxi_contig_479|comp3863_c0_seq1	major facilitator family protein	gi|219114759|ref|XP_002178175.1|predicted protein [Phaeodactylum tricornutum CCAP 1055/1] >gi|217409910|gb|EEC49840.1| predicted protein [Phaeodactylum tricornutum CCAP 1055/1]	4.76E-43	NA	NA	NA	NA	NA	NA	NA
Ctaxi_contig_480|comp3867_c0_seq1	NA	NA	NA	NA	NA	NA	NA	NA	NA	NA
Ctaxi_contig_481|comp3871_c0_seq1	NA	NA	NA	NA	NA	NA	NA	NA	NA	NA
Ctaxi_contig_482|comp3871_c1_seq1	NA	NA	NA	NA	NA	NA	NA	NA	NA	NA
Ctaxi_contig_483|comp3872_c0_seq1	NA	NA	NA	NA	NA	NA	NA	NA	NA	NA
Ctaxi_contig_484|comp3872_c1_seq1	NA	NA	NA	NA	NA	NA	NA	NA	NA	NA
Ctaxi_contig_485|comp3879_c0_seq1	NA	NA	NA	NA	NA	NA	NA	NA	NA	NA
Ctaxi_contig_486|comp3884_c1_seq1	translation elongation factor ef- subunit	gi|89329737|gb|ABD67498.1|translation elongation factor 1-alpha-like protein [Sphaeroforma arctica]	1.70E-28	AT5G60390.2		 GTP binding Elongation factor Tu family protein 	5.00E-09	Solyc11g069700.1.1	"Elongation factor 1-alpha (AHRD V1 ***- P93769_TOBAC); contains Interpro domain(s)  IPR004539  Translation elongation factor EF1A, eukaryotic and archaeal "	1.00E-08
Ctaxi_contig_487|comp3902_c0_seq1	protein tyrosine phosphatase type iva 1 isoform x1	gi|219124312|ref|XP_002182451.1|predicted protein [Phaeodactylum tricornutum CCAP 1055/1] >gi|217406412|gb|EEC46352.1| predicted protein [Phaeodactylum tricornutum CCAP 1055/1]	1.24E-23	NA	NA	NA	NA	NA	NA	NA
Ctaxi_contig_488|comp3903_c1_seq1	NA	NA	NA	NA	NA	NA	NA	NA	NA	NA
Ctaxi_contig_489|comp3905_c0_seq1	amp deaminase	gi|224000217|ref|XP_002289781.1|probable amp deaminase [Thalassiosira pseudonana CCMP1335] >gi|220974989|gb|EED93318.1| probable amp deaminase [Thalassiosira pseudonana CCMP1335]	3.26E-24	AT2G38280.2	"FAC1,ATAMPD"	" AMP deaminase, putative / myoadenylate deaminase, putative "	9.00E-18	Solyc09g014770.2.1	AMP deaminase (AHRD V1 ***- D3BRS6_POLPA); contains Interpro domain(s)  IPR006329  AMP deaminase 	1.00E-15
Ctaxi_contig_490|comp3905_c1_seq1	amp deaminase	gi|219113595|ref|XP_002186381.1|predicted protein [Phaeodactylum tricornutum CCAP 1055/1] >gi|209583231|gb|ACI65851.1| predicted protein [Phaeodactylum tricornutum CCAP 1055/1]	1.43E-52	AT2G38280.2	"FAC1,ATAMPD"	" AMP deaminase, putative / myoadenylate deaminase, putative "	2.00E-33	Solyc05g006910.2.1	AMP deaminase (AHRD V1 **** D3BRS6_POLPA); contains Interpro domain(s)  IPR006329  AMP deaminase 	1.00E-28
Ctaxi_contig_491|comp3906_c0_seq1	v-type h-atpase subunit	gi|223993489|ref|XP_002286428.1|v-type h-atpase subunit [Thalassiosira pseudonana CCMP1335] >gi|220977743|gb|EED96069.1| v-type h-atpase subunit [Thalassiosira pseudonana CCMP1335]	1.56E-29	AT2G25610.1		" ATPase, F0/V0 complex, subunit C protein "	7.00E-13	Solyc06g067880.2.1	"V-type proton ATPase proteolipid subunit (AHRD V1 **** D3PI45_9MAXI); contains Interpro domain(s)  IPR000245  ATPase, V0 complex, proteolipid subunit C "	9.00E-11
Ctaxi_contig_492|comp3908_c1_seq1	NA	NA	NA	NA	NA	NA	NA	NA	NA	NA
Ctaxi_contig_493|comp3909_c0_seq1	protein	gi|497938514|ref|WP_010252670.1|hypothetical protein [Myroides injenensis]	3.85E-17	NA	NA	NA	NA	NA	NA	NA
Ctaxi_contig_494|comp3910_c0_seq1	uric acid-xanthine permease	gi|219128636|ref|XP_002184514.1|purine permease [Phaeodactylum tricornutum CCAP 1055/1] >gi|217403964|gb|EEC43913.1| purine permease [Phaeodactylum tricornutum CCAP 1055/1]	9.87E-41	AT1G49960.1		 Xanthine/uracil permease family protein 	1.00E-05	Solyc03g114030.2.1	Nucleobase ascorbate transporter (AHRD V1 **-* B9I369_POPTR); contains Interpro domain(s)  IPR006043  Xanthine/uracil/vitamin C permease 	2.00E-06
Ctaxi_contig_495|comp3912_c0_seq1	NA	NA	NA	NA	NA	NA	NA	NA	NA	NA
Ctaxi_contig_496|comp3914_c1_seq1	tropomyosin	gi|225714646|gb|ACO13169.1|Tropomyosin [Lepeophtheirus salmonis] >gi|290562001|gb|ADD38398.1| Tropomyosin [Lepeophtheirus salmonis]	1.55E-29	NA	NA	NA	NA	NA	NA	NA
Ctaxi_contig_497|comp3918_c0_seq1	26s proteasome subunit p45	gi|223994295|ref|XP_002286831.1|26S proteasome ATPase regulatory subunit 4 [Thalassiosira pseudonana CCMP1335] >gi|220978146|gb|EED96472.1| 26S proteasome ATPase regulatory subunit 4 [Thalassiosira pseudonana CCMP1335]	1.79E-39	AT2G20140.1		 AAA-type ATPase family protein 	6.00E-47	Solyc06g083620.2.1	26S protease regulatory subunit 4 (AHRD V1 ***- B6T2S0_MAIZE); contains Interpro domain(s)  IPR005937  26S proteasome subunit P45 	3.00E-37
Ctaxi_contig_498|comp3928_c0_seq1	NA	NA	NA	NA	NA	NA	NA	NA	NA	NA
Ctaxi_contig_499|comp3928_c1_seq1	NA	NA	NA	NA	NA	NA	NA	NA	NA	NA
Ctaxi_contig_500|comp3932_c0_seq1	NA	NA	NA	NA	NA	NA	NA	NA	NA	NA
Ctaxi_contig_501|comp3933_c0_seq1	NA	NA	NA	NA	NA	NA	NA	NA	NA	NA
Ctaxi_contig_502|comp3940_c0_seq1	red chlorophyll catabolite reductase	gi|515885991|ref|WP_017316574.1|red chlorophyll catabolite reductase [Mastigocladopsis repens]	8.11E-27	NA	NA	NA	NA	NA	NA	NA
Ctaxi_contig_503|comp3943_c0_seq1	NA	NA	NA	NA	NA	NA	NA	NA	NA	NA
Ctaxi_contig_504|comp3958_c0_seq1	cytochrome c1	gi|219115970|ref|XP_002178780.1|predicted protein [Phaeodactylum tricornutum CCAP 1055/1] >gi|217409547|gb|EEC49478.1| predicted protein [Phaeodactylum tricornutum CCAP 1055/1]	1.79E-30	AT5G40810.1		 Cytochrome C1 family 	1.00E-26	Solyc12g042920.1.1	Cytochrome c1 (AHRD V1 ***- Q9FKS5_ARATH); contains Interpro domain(s)  IPR002326  Cytochrome c1 	2.00E-23
Ctaxi_contig_505|comp3962_c0_seq1	NA	NA	NA	NA	NA	NA	NA	NA	NA	NA
Ctaxi_contig_506|comp3962_c1_seq1	NA	NA	NA	NA	NA	NA	NA	NA	NA	NA
Ctaxi_contig_507|comp3969_c0_seq1	NA	NA	NA	NA	NA	NA	NA	NA	NA	NA
Ctaxi_contig_508|comp3971_c0_seq1	NA	NA	NA	NA	NA	NA	NA	NA	NA	NA
Ctaxi_contig_509|comp3991_c0_seq1	NA	NA	NA	NA	NA	NA	NA	NA	NA	NA
Ctaxi_contig_510|comp3992_c0_seq1	NA	NA	NA	NA	NA	NA	NA	NA	NA	NA
Ctaxi_contig_511|comp3992_c0_seq2	NA	NA	NA	NA	NA	NA	NA	NA	NA	NA
Ctaxi_contig_512|comp3999_c0_seq1	60s ribosomal protein l33-	"gi|85001117|ref|XP_955277.1|60S ribosomal protein l35a [Theileria annulata strain Ankara] >gi|65303423|emb|CAI75801.1| 60S ribosomal protein l35a, putative [Theileria annulata]"	5.36E-19	AT1G07070.1		 Ribosomal protein L35Ae family protein 	1.00E-22	Solyc05g052800.2.1	60S ribosomal protein L35a (AHRD V1 ***- B6VC50_VERFO); contains Interpro domain(s)  IPR001780  Ribosomal protein L35Ae 	3.00E-13
Ctaxi_contig_513|comp3999_c1_seq1	NA	NA	NA	NA	NA	NA	NA	NA	NA	NA
Ctaxi_contig_514|comp4001_c0_seq1	hypothetical protein THAOC_31479	gi|397575295|gb|EJK49624.1|hypothetical protein THAOC_31479 [Thalassiosira oceanica]	3.36E-17	NA	NA	NA	NA	NA	NA	NA
Ctaxi_contig_515|comp4001_c0_seq2	plant synaptotagmin	gi|397575295|gb|EJK49624.1|hypothetical protein THAOC_31479 [Thalassiosira oceanica]	3.47E-22	NA	NA	NA	NA	Solyc10g017590.2.1	Syt1 synaptotagmin Ca2+-dependent lipid-binding protein putati (IC) (AHRD V1 *--* Q01EW7_OSTTA); contains Interpro domain(s)  IPR018029  C2 membrane targeting protein 	1.00E-06
Ctaxi_contig_516|comp4004_c0_seq1	predicted protein	gi|219130100|ref|XP_002185211.1|predicted protein [Phaeodactylum tricornutum CCAP 1055/1] >gi|217403390|gb|EEC43343.1| predicted protein [Phaeodactylum tricornutum CCAP 1055/1]	9.29E-11	NA	NA	NA	NA	NA	NA	NA
Ctaxi_contig_517|comp4009_c1_seq1	NA	NA	NA	NA	NA	NA	NA	NA	NA	NA
Ctaxi_contig_518|comp4016_c1_seq1	NA	NA	NA	NA	NA	NA	NA	NA	NA	NA
Ctaxi_contig_519|comp4027_c1_seq1	succinyl-diaminopimelate desuccinylase	gi|403362717|gb|EJY81091.1|Succinyl-diaminopimelate desuccinylase [Oxytricha trifallax]	7.94E-10	NA	NA	NA	NA	NA	NA	NA
Ctaxi_contig_520|comp4044_c0_seq1	NA	NA	NA	NA	NA	NA	NA	NA	NA	NA
Ctaxi_contig_521|comp4044_c1_seq1	NA	NA	NA	NA	NA	NA	NA	NA	NA	NA
Ctaxi_contig_522|comp4051_c0_seq1	NA	NA	NA	NA	NA	NA	NA	NA	NA	NA
Ctaxi_contig_523|comp4052_c0_seq1	acetyl- carboxylase	gi|219125606|ref|XP_002183067.1|acetyl-coa carboxylase [Phaeodactylum tricornutum CCAP 1055/1] >gi|217405342|gb|EEC45285.1| acetyl-coa carboxylase [Phaeodactylum tricornutum CCAP 1055/1]	4.06E-22	AT1G36160.2	ACC1	 acetyl-CoA carboxylase 1 	4.00E-10	Solyc12g056940.1.1	"Acetyl-CoA carboxylase (AHRD V1 ***- D2CFN2_9ROSI); contains Interpro domain(s)  IPR013537  Acetyl-CoA carboxylase, central region "	9.00E-09
Ctaxi_contig_524|comp4053_c0_seq1	NA	NA	NA	NA	NA	NA	NA	NA	NA	NA
Ctaxi_contig_525|comp4061_c0_seq1	NA	NA	NA	NA	NA	NA	NA	NA	NA	NA
Ctaxi_contig_526|comp4067_c0_seq1	vs- partial	gi|462407690|gb|EMJ13024.1|hypothetical protein PRUPE_ppa004381mg [Prunus persica]	6.04E-18	AT3G19400.2		 Cysteine proteinases superfamily protein 	2.00E-20	Solyc03g006210.1.1	"Cathepsin B-like cysteine proteinase (AHRD V1 **-* CYSP_SCHMA); contains Interpro domain(s)  IPR013128  Peptidase C1A, papain "	1.00E-17
Ctaxi_contig_527|comp4069_c0_seq1	NA	NA	NA	NA	NA	NA	NA	NA	NA	NA
Ctaxi_contig_528|comp4069_c1_seq1	NA	NA	NA	NA	NA	NA	NA	NA	NA	NA
Ctaxi_contig_529|comp4077_c0_seq1	amiloride-sensitive amine oxidase	gi|472580376|gb|EMS18183.1|diamine oxidase [Rhodosporidium toruloides NP11]	1.83E-06	NA	NA	NA	NA	NA	NA	NA
Ctaxi_contig_530|comp4077_c1_seq1	NA	NA	NA	AT3G43670.1		 Copper amine oxidase family protein 	5.00E-08	Solyc09g075940.2.1	Primary amine oxidase (AHRD V1 ***- B9RSR2_RICCO); contains Interpro domain(s)  IPR000269  Copper amine oxidase 	1.00E-06
Ctaxi_contig_531|comp4079_c1_seq1	chlorophyll a b-binding protein cp29	"gi|470133565|ref|XP_004302636.1|PREDICTED: chlorophyll a-b binding protein CP29.2, chloroplastic-like [Fragaria vesca subsp. vesca]"	1.28E-20	AT3G08940.1	LHCB4.2	 light harvesting complex photosystem II 	9.00E-27	Solyc09g014520.2.1	"Chlorophyll a-b binding protein 6A, chloroplastic (AHRD V1 **** CB11_SOLLC); contains Interpro domain(s)  IPR001344  Chlorophyll A-B binding protein "	1.00E-20
Ctaxi_contig_532|comp4089_c1_seq1	predicted protein	gi|219115409|ref|XP_002178500.1|predicted protein [Phaeodactylum tricornutum CCAP 1055/1] >gi|217410235|gb|EEC50165.1| predicted protein [Phaeodactylum tricornutum CCAP 1055/1]	7.19E-20	NA	NA	NA	NA	NA	NA	NA
Ctaxi_contig_533|comp4093_c0_seq1	atp-dependent dna helicase pif1	gi|242805847|ref|XP_002484617.1|conserved hypothetical protein [Talaromyces stipitatus ATCC 10500] >gi|218715242|gb|EED14664.1| conserved hypothetical protein [Talaromyces stipitatus ATCC 10500]	8.05E-07	NA	NA	NA	NA	NA	NA	NA
Ctaxi_contig_534|comp4093_c1_seq1	NA	NA	NA	NA	NA	NA	NA	NA	NA	NA
Ctaxi_contig_535|comp4094_c1_seq1	polymorphic outer membrane protein	gi|551619672|ref|XP_005790419.1|hypothetical protein EMIHUDRAFT_200360 [Emiliania huxleyi CCMP1516] >gi|485644032|gb|EOD37990.1| hypothetical protein EMIHUDRAFT_200360 [Emiliania huxleyi CCMP1516]	8.28E-08	NA	NA	NA	NA	NA	NA	NA
Ctaxi_contig_536|comp4096_c0_seq1	protein	gi|219128532|ref|XP_002184465.1|predicted protein [Phaeodactylum tricornutum CCAP 1055/1] >gi|217404266|gb|EEC44214.1| predicted protein [Phaeodactylum tricornutum CCAP 1055/1]	1.90E-27	AT5G26740.3		 Protein of unknown function (DUF300) 	2.00E-11	Solyc01g102480.2.1	Transmembrane protein 34 (AHRD V1 ***- C0H9K2_SALSA); contains Interpro domain(s)  IPR005178  Protein of unknown function DUF300 	1.00E-10
Ctaxi_contig_537|comp4096_c1_seq1	transmembrane protein 184c	"gi|397624865|gb|EJK67546.1|hypothetical protein THAOC_11400, partial [Thalassiosira oceanica]"	3.65E-23	AT4G38360.2	LAZ1	 Protein of unknown function (DUF300) 	1.00E-11	Solyc12g005590.1.1	Transmembrane protein 34 (AHRD V1 *-*- A5D9H3_BOVIN); contains Interpro domain(s)  IPR005178  Protein of unknown function DUF300 	2.00E-10
Ctaxi_contig_538|comp4104_c0_seq1	NA	NA	NA	NA	NA	NA	NA	NA	NA	NA
Ctaxi_contig_539|comp4110_c0_seq1	predicted protein	gi|219129507|ref|XP_002184929.1|predicted protein [Phaeodactylum tricornutum CCAP 1055/1] >gi|217403714|gb|EEC43665.1| predicted protein [Phaeodactylum tricornutum CCAP 1055/1]	1.05E-39	NA	NA	NA	NA	NA	NA	NA
Ctaxi_contig_540|comp4120_c0_seq1	NA	NA	NA	NA	NA	NA	NA	NA	NA	NA
Ctaxi_contig_541|comp4121_c1_seq1	ring canal kelch-like protein	gi|219124895|ref|XP_002182729.1|predicted protein [Phaeodactylum tricornutum CCAP 1055/1] >gi|217406075|gb|EEC46016.1| predicted protein [Phaeodactylum tricornutum CCAP 1055/1]	2.26E-17	NA	NA	NA	NA	NA	NA	NA
Ctaxi_contig_542|comp4128_c1_seq1	NA	NA	NA	NA	NA	NA	NA	NA	NA	NA
Ctaxi_contig_543|comp4130_c0_seq1	NA	NA	NA	NA	NA	NA	NA	NA	NA	NA
Ctaxi_contig_544|comp4130_c0_seq2	NA	NA	NA	NA	NA	NA	NA	NA	NA	NA
Ctaxi_contig_545|comp4131_c0_seq1	NA	NA	NA	NA	NA	NA	NA	NA	NA	NA
Ctaxi_contig_546|comp4133_c1_seq1	NA	NA	NA	NA	NA	NA	NA	NA	NA	NA
Ctaxi_contig_547|comp4135_c1_seq1	serine threonine protein kinase	gi|530742457|gb|EQC40699.1|CAMK protein kinase [Saprolegnia diclina VS20]	1.32E-12	AT3G17510.2	CIPK1	 CBL-interacting protein kinase 1 	5.00E-07	Solyc08g067310.1.1	CBL-interacting protein kinase 6 (AHRD V1 ***- A0MNL4_POPTR); contains Interpro domain(s)  IPR002290  Serine/threonine protein kinase 	3.00E-06
Ctaxi_contig_548|comp4137_c1_seq1	NA	NA	NA	NA	NA	NA	NA	NA	NA	NA
Ctaxi_contig_549|comp4139_c1_seq1	NA	NA	NA	NA	NA	NA	NA	NA	NA	NA
Ctaxi_contig_550|comp4154_c1_seq1	NA	NA	NA	NA	NA	NA	NA	NA	NA	NA
Ctaxi_contig_551|comp4162_c0_seq1	NA	NA	NA	NA	NA	NA	NA	NA	NA	NA
Ctaxi_contig_552|comp4166_c0_seq1	taurine catabolism dioxygenase	gi|219128469|ref|XP_002184435.1|predicted protein [Phaeodactylum tricornutum CCAP 1055/1] >gi|217404236|gb|EEC44184.1| predicted protein [Phaeodactylum tricornutum CCAP 1055/1]	1.57E-99	NA	NA	NA	NA	NA	NA	NA
Ctaxi_contig_554|comp4172_c0_seq1	ribosomal protein l2	gi|383930540|ref|YP_005090348.1|rpl2 gene product (mitochondrion) [Phaeodactylum tricornutum] >gi|324309743|gb|ADY18524.1| ribosomal protein L2 [Phaeodactylum tricornutum]	6.95E-28	ATCG01310.1	RPL2.2	 ribosomal protein L2 	8.00E-16	Solyc01g007630.2.1	"50S ribosomal protein L2 chloroplastic (AHRD V1 ***- A6YA71_9MAGN); contains Interpro domain(s)  IPR005880  Ribosomal protein L2, bacterial-type "	2.00E-13
Ctaxi_contig_555|comp4174_c1_seq1	predicted protein	gi|219126873|ref|XP_002183672.1|predicted protein [Phaeodactylum tricornutum CCAP 1055/1] >gi|217404909|gb|EEC44854.1| predicted protein [Phaeodactylum tricornutum CCAP 1055/1]	7.40E-08	NA	NA	NA	NA	NA	NA	NA
Ctaxi_contig_556|comp4184_c1_seq1	NA	NA	NA	NA	NA	NA	NA	NA	NA	NA
Ctaxi_contig_557|comp4202_c0_seq1	NA	NA	NA	NA	NA	NA	NA	NA	NA	NA
Ctaxi_contig_558|comp4202_c1_seq1	NA	NA	NA	NA	NA	NA	NA	NA	NA	NA
Ctaxi_contig_559|comp4203_c0_seq1	NA	NA	NA	NA	NA	NA	NA	NA	NA	NA
Ctaxi_contig_560|comp4204_c0_seq1	NA	NA	NA	NA	NA	NA	NA	NA	NA	NA
Ctaxi_contig_561|comp4210_c0_seq1	NA	NA	NA	NA	NA	NA	NA	NA	NA	NA
Ctaxi_contig_562|comp4213_c0_seq1	NA	NA	NA	NA	NA	NA	NA	NA	NA	NA
Ctaxi_contig_563|comp4216_c1_seq1	NA	NA	NA	AT4G39520.1		 GTP-binding protein-related 	7.00E-07	Solyc04g051830.2.1	Developmentally regulated GTP binding protein 1 (AHRD V1 **-* A8WE95_PEA); contains Interpro domain(s)  IPR004095  TGS 	9.00E-06
Ctaxi_contig_564|comp4218_c0_seq1	isoform r	gi|390365545|ref|XP_780671.3|PREDICTED: fibrillin-2-like [Strongylocentrotus purpuratus]	2.10E-10	NA	NA	NA	NA	NA	NA	NA
Ctaxi_contig_565|comp4221_c1_seq1	NA	NA	NA	NA	NA	NA	NA	NA	NA	NA
Ctaxi_contig_566|comp4223_c0_seq1	NA	NA	NA	NA	NA	NA	NA	NA	NA	NA
Ctaxi_contig_567|comp4248_c0_seq1	NA	NA	NA	NA	NA	NA	NA	NA	NA	NA
Ctaxi_contig_568|comp4255_c0_seq1	NA	NA	NA	NA	NA	NA	NA	NA	NA	NA
Ctaxi_contig_569|comp4258_c0_seq1	NA	NA	NA	NA	NA	NA	NA	NA	NA	NA
Ctaxi_contig_570|comp4267_c0_seq1	NA	NA	NA	NA	NA	NA	NA	NA	NA	NA
Ctaxi_contig_571|comp4267_c1_seq1	NA	NA	NA	NA	NA	NA	NA	NA	NA	NA
Ctaxi_contig_572|comp4275_c0_seq1	photosystem i subunit v precursor	gi|545362018|ref|XP_005646267.1|hypothetical protein COCSUDRAFT_83512 [Coccomyxa subellipsoidea C-169] >gi|384248238|gb|EIE21723.1| hypothetical protein COCSUDRAFT_83512 [Coccomyxa subellipsoidea C-169]	2.52E-23	AT1G55670.1	PSAG	 photosystem I subunit G 	2.00E-31	Solyc07g066150.1.1	"Photosystem I reaction center subunit V (AHRD V1 ***- B6U534_MAIZE); contains Interpro domain(s)  IPR017494  Photosystem I reaction center, PsaG, plant "	6.00E-21
Ctaxi_contig_573|comp4280_c0_seq1	NA	NA	NA	NA	NA	NA	NA	NA	NA	NA
Ctaxi_contig_574|comp4298_c0_seq1	NA	NA	NA	NA	NA	NA	NA	NA	NA	NA
Ctaxi_contig_575|comp4299_c0_seq1	NA	NA	NA	NA	NA	NA	NA	NA	NA	NA
Ctaxi_contig_576|comp4299_c1_seq1	NA	NA	NA	NA	NA	NA	NA	NA	NA	NA
Ctaxi_contig_577|comp4315_c1_seq1	mitochondrial carrier family	gi|219115539|ref|XP_002178565.1|predicted protein [Phaeodactylum tricornutum CCAP 1055/1] >gi|217410300|gb|EEC50230.1| predicted protein [Phaeodactylum tricornutum CCAP 1055/1]	8.75E-42	AT5G14040.1	PHT3;1	 phosphate transporter 3;1 	2.00E-22	Solyc06g072510.2.1	Mitochondrial phosphate carrier protein (AHRD V1 **** B9GFH9_POPTR); contains Interpro domain(s)  IPR001993  Mitochondrial substrate carrier 	2.00E-19
Ctaxi_contig_578|comp4319_c0_seq1	protein	gi|219125034|ref|XP_002182794.1|predicted protein [Phaeodactylum tricornutum CCAP 1055/1] >gi|217405588|gb|EEC45530.1| predicted protein [Phaeodactylum tricornutum CCAP 1055/1]	3.24E-07	NA	NA	NA	NA	NA	NA	NA
Ctaxi_contig_579|comp4319_c0_seq2	NA	NA	NA	NA	NA	NA	NA	NA	NA	NA
Ctaxi_contig_580|comp4324_c0_seq1	protein	gi|219128649|ref|XP_002184520.1|predicted protein [Phaeodactylum tricornutum CCAP 1055/1] >gi|217403970|gb|EEC43919.1| predicted protein [Phaeodactylum tricornutum CCAP 1055/1]	6.70E-58	AT2G26140.1	ftsh4	 FTSH protease 4 	1.00E-54	Solyc11g069950.1.1	"Cell division protease ftsH homolog (AHRD V1 **-- FTSH_RICPR); contains Interpro domain(s)  IPR003960  ATPase, AAA-type, conserved site  IPR005936  Peptidase M41, FtsH "	3.00E-45
Ctaxi_contig_581|comp4330_c0_seq1	NA	NA	NA	NA	NA	NA	NA	NA	NA	NA
Ctaxi_contig_582|comp4332_c0_seq1	det3-like protein	gi|219115349|ref|XP_002178470.1|det3-like protein [Phaeodactylum tricornutum CCAP 1055/1] >gi|217410205|gb|EEC50135.1| det3-like protein [Phaeodactylum tricornutum CCAP 1055/1]	5.72E-24	NA	NA	NA	NA	NA	NA	NA
Ctaxi_contig_583|comp4332_c1_seq1	h(+)-transporting atpase	gi|219115349|ref|XP_002178470.1|det3-like protein [Phaeodactylum tricornutum CCAP 1055/1] >gi|217410205|gb|EEC50135.1| det3-like protein [Phaeodactylum tricornutum CCAP 1055/1]	6.20E-31	AT1G12840.1	"DET3,ATVHA-C"	 vacuolar ATP synthase subunit C (VATC) / V-ATPase C subunit / vacuolar proton pump C subunit (DET3) 	4.00E-13	NA	NA	NA
Ctaxi_contig_584|comp4335_c0_seq1	NA	NA	NA	NA	NA	NA	NA	NA	NA	NA
Ctaxi_contig_585|comp4343_c0_seq1	NA	NA	NA	NA	NA	NA	NA	NA	NA	NA
Ctaxi_contig_586|comp4348_c0_seq1	NA	NA	NA	NA	NA	NA	NA	NA	NA	NA
Ctaxi_contig_587|comp4370_c0_seq1	NA	NA	NA	NA	NA	NA	NA	NA	NA	NA
Ctaxi_contig_588|comp4372_c0_seq1	NA	NA	NA	NA	NA	NA	NA	NA	NA	NA
Ctaxi_contig_589|comp4380_c0_seq1	NA	NA	NA	NA	NA	NA	NA	NA	NA	NA
Ctaxi_contig_590|comp4380_c1_seq1	NA	NA	NA	NA	NA	NA	NA	NA	NA	NA
Ctaxi_contig_591|comp4382_c1_seq1	predicted protein	gi|219118487|ref|XP_002180015.1|predicted protein [Phaeodactylum tricornutum CCAP 1055/1] >gi|217408272|gb|EEC48206.1| predicted protein [Phaeodactylum tricornutum CCAP 1055/1]	1.69E-20	NA	NA	NA	NA	NA	NA	NA
Ctaxi_contig_592|comp4384_c0_seq1	NA	NA	NA	NA	NA	NA	NA	NA	NA	NA
Ctaxi_contig_593|comp4384_c1_seq1	NA	NA	NA	NA	NA	NA	NA	NA	NA	NA
Ctaxi_contig_594|comp4385_c1_seq1	ariadne-like ubiquitin ligase	gi|397589042|gb|EJK54505.1|hypothetical protein THAOC_25859 [Thalassiosira oceanica]	8.33E-20	AT2G31760.1	"ARI10,ATARI10"	 RING/U-box superfamily protein 	4.00E-08	Solyc06g073340.2.1	"Ariadne-like ubiquitin ligase (AHRD V1 **-* D3AZ84_POLPA); contains Interpro domain(s)  IPR002867  Zinc finger, C6HC-type "	1.00E-07
Ctaxi_contig_595|comp4395_c0_seq1	60s ribosomal protein l12-like	gi|194698856|gb|ACF83512.1|unknown [Zea mays] >gi|413938390|gb|AFW72941.1| putative ribosomal protein L11 family protein isoform 1 [Zea mays] >gi|413938391|gb|AFW72942.1| putative ribosomal protein L11 family protein isoform 2 [Zea mays]	1.49E-16	AT2G37190.1		 Ribosomal protein L11 family protein 	3.00E-22	Solyc11g069440.1.1	Ribosomal protein L12 (AHRD V1 ***- A8J597_CHLRE); contains Interpro domain(s)  IPR000911  Ribosomal protein L11 	5.00E-19
Ctaxi_contig_596|comp4396_c0_seq1	protein	gi|219124782|ref|XP_002182675.1|predicted protein [Phaeodactylum tricornutum CCAP 1055/1] >gi|217406021|gb|EEC45962.1| predicted protein [Phaeodactylum tricornutum CCAP 1055/1]	2.08E-10	NA	NA	NA	NA	NA	NA	NA
Ctaxi_contig_597|comp4403_c1_seq1	NA	NA	NA	NA	NA	NA	NA	NA	NA	NA
Ctaxi_contig_598|comp4413_c0_seq1	NA	NA	NA	NA	NA	NA	NA	NA	NA	NA
Ctaxi_contig_599|comp4418_c0_seq1	NA	NA	NA	NA	NA	NA	NA	NA	NA	NA
Ctaxi_contig_600|comp4418_c1_seq1	protein	gi|219121059|ref|XP_002185761.1|predicted protein [Phaeodactylum tricornutum CCAP 1055/1] >gi|209582610|gb|ACI65231.1| predicted protein [Phaeodactylum tricornutum CCAP 1055/1]	8.92E-52	AT1G42470.1		 Patched family protein 	3.00E-13	Solyc04g082490.2.1	Niemann-Pick C1 protein (AHRD V1 **-- C5FQM2_NANOT); contains Interpro domain(s)  IPR004765  Niemann-Pick C type protein 	2.00E-13
Ctaxi_contig_601|comp4424_c0_seq1	polyketide synthase	gi|302840562|ref|XP_002951836.1|hypothetical protein VOLCADRAFT_92400 [Volvox carteri f. nagariensis] >gi|300262737|gb|EFJ46941.1| hypothetical protein VOLCADRAFT_92400 [Volvox carteri f. nagariensis]	2.82E-06	NA	NA	NA	NA	NA	NA	NA
Ctaxi_contig_602|comp4432_c0_seq1	protein	gi|219128695|ref|XP_002184542.1|predicted protein [Phaeodactylum tricornutum CCAP 1055/1] >gi|217403992|gb|EEC43941.1| predicted protein [Phaeodactylum tricornutum CCAP 1055/1]	8.72E-31	NA	NA	NA	NA	NA	NA	NA
Ctaxi_contig_603|comp4438_c1_seq1	NA	NA	NA	NA	NA	NA	NA	NA	NA	NA
Ctaxi_contig_604|comp4443_c0_seq1	photosystem ii protein d1	gi|87158057|emb|CAI58615.1|photosystem II protein D1 [Symbiodinium sp. ex Diploria labyrinthiformis]	1.17E-46	ATCG00020.1	PSBA	 photosystem II reaction center protein A 	4.00E-52	Solyc02g011990.1.1	"Photosystem Q(B) protein (AHRD V1 ***- Q5YGA1_9MARC); contains Interpro domain(s)  IPR000484  Photosynthetic reaction centre, L/M "	2.00E-34
Ctaxi_contig_605|comp4443_c1_seq1	photosystem ii protein d1	gi|87158061|emb|CAI58617.1|photosystem II protein D1 [Symbiodinium sp. ex Bunodeopsis strumosa]	8.21E-31	ATCG00020.1	PSBA	 photosystem II reaction center protein A 	4.00E-37	Solyc02g011990.1.1	"Photosystem Q(B) protein (AHRD V1 ***- Q5YGA1_9MARC); contains Interpro domain(s)  IPR000484  Photosynthetic reaction centre, L/M "	8.00E-23
Ctaxi_contig_606|comp4445_c0_seq1	NA	NA	NA	NA	NA	NA	NA	NA	NA	NA
Ctaxi_contig_607|comp4445_c1_seq1	NA	NA	NA	NA	NA	NA	NA	NA	NA	NA
Ctaxi_contig_608|comp4452_c1_seq1	-164	gi|298711413|emb|CBJ32554.1|EsV-1-163 [Ectocarpus siliculosus]	2.50E-32	NA	NA	NA	NA	NA	NA	NA
Ctaxi_contig_609|comp4455_c1_seq1	NA	NA	NA	NA	NA	NA	NA	NA	NA	NA
Ctaxi_contig_610|comp4460_c0_seq1	predicted protein	gi|219117760|ref|XP_002179669.1|predicted protein [Phaeodactylum tricornutum CCAP 1055/1] >gi|217408722|gb|EEC48655.1| predicted protein [Phaeodactylum tricornutum CCAP 1055/1]	3.11E-15	NA	NA	NA	NA	NA	NA	NA
Ctaxi_contig_611|comp4466_c0_seq1	NA	NA	NA	NA	NA	NA	NA	NA	NA	NA
Ctaxi_contig_612|comp4476_c0_seq1	NA	NA	NA	NA	NA	NA	NA	NA	NA	NA
Ctaxi_contig_613|comp4476_c1_seq1	NA	NA	NA	NA	NA	NA	NA	NA	NA	NA
Ctaxi_contig_614|comp4481_c1_seq1	NA	NA	NA	NA	NA	NA	NA	NA	NA	NA
Ctaxi_contig_615|comp4488_c0_seq1	NA	NA	NA	NA	NA	NA	NA	NA	NA	NA
Ctaxi_contig_616|comp4488_c1_seq1	NA	NA	NA	NA	NA	NA	NA	NA	NA	NA
Ctaxi_contig_617|comp4490_c0_seq1	NA	NA	NA	NA	NA	NA	NA	NA	NA	NA
Ctaxi_contig_618|comp4492_c0_seq1	glycosyl hydrolases family 31 protein	gi|118350158|ref|XP_001008360.1|Glycosyl hydrolases family 31 protein [Tetrahymena thermophila] >gi|89290127|gb|EAR88115.1| Glycosyl hydrolases family 31 protein [Tetrahymena thermophila SB210]	1.41E-12	AT1G68560.1	"ATXYL1,XYL1,TRG1"	 alpha-xylosidase 1 	5.00E-15	Solyc04g009630.2.1	"Alpha-glucosidase 1 (AHRD V1 **** O22444_ARATH); contains Interpro domain(s)  IPR000322  Glycoside hydrolase, family 31 "	6.00E-13
Ctaxi_contig_619|comp4493_c1_seq1	NA	NA	NA	NA	NA	NA	NA	NA	NA	NA
Ctaxi_contig_620|comp4511_c1_seq1	ap-2 complex subunit mu	gi|219112401|ref|XP_002177952.1|predicted protein [Phaeodactylum tricornutum CCAP 1055/1] >gi|217410837|gb|EEC50766.1| predicted protein [Phaeodactylum tricornutum CCAP 1055/1]	2.69E-43	AT5G46630.2		 Clathrin adaptor complexes medium subunit family protein 	5.00E-25	Solyc06g061150.2.1	AP-2 complex subunit mu (AHRD V1 ***- B6TIQ4_MAIZE); contains Interpro domain(s)  IPR015629  Clathrin coat associated protein AP-50 	2.00E-22
Ctaxi_contig_621|comp4512_c0_seq1	dual-specificity tyrosine-phosphorylation regulated kinase	gi|219130824|ref|XP_002185555.1|predicted protein [Phaeodactylum tricornutum CCAP 1055/1] >gi|217402963|gb|EEC42920.1| predicted protein [Phaeodactylum tricornutum CCAP 1055/1]	2.31E-09	AT5G35980.2	YAK1	 yeast YAK1-related gene 1 	4.00E-06	NA	NA	NA
Ctaxi_contig_622|comp4512_c0_seq2	dual-specificity tyrosine-phosphorylation regulated kinase	gi|219130824|ref|XP_002185555.1|predicted protein [Phaeodactylum tricornutum CCAP 1055/1] >gi|217402963|gb|EEC42920.1| predicted protein [Phaeodactylum tricornutum CCAP 1055/1]	2.47E-11	NA	NA	NA	NA	NA	NA	NA
Ctaxi_contig_623|comp4512_c1_seq1	NA	NA	NA	NA	NA	NA	NA	NA	NA	NA
Ctaxi_contig_624|comp4513_c1_seq1	NA	NA	NA	NA	NA	NA	NA	NA	NA	NA
Ctaxi_contig_625|comp4517_c1_seq1	serine threonine-protein kinase ctr1	gi|219113579|ref|XP_002186373.1|predicted protein [Phaeodactylum tricornutum CCAP 1055/1] >gi|209583223|gb|ACI65843.1| predicted protein [Phaeodactylum tricornutum CCAP 1055/1]	2.91E-20	NA	NA	NA	NA	NA	NA	NA
Ctaxi_contig_626|comp4527_c0_seq1	NA	NA	NA	NA	NA	NA	NA	NA	NA	NA
Ctaxi_contig_627|comp4532_c1_seq1	NA	NA	NA	NA	NA	NA	NA	NA	NA	NA
Ctaxi_contig_628|comp4532_c1_seq2	NA	NA	NA	NA	NA	NA	NA	NA	NA	NA
Ctaxi_contig_629|comp4536_c0_seq1	predicted protein	gi|219118933|ref|XP_002180233.1|predicted protein [Phaeodactylum tricornutum CCAP 1055/1] >gi|217408490|gb|EEC48424.1| predicted protein [Phaeodactylum tricornutum CCAP 1055/1]	9.51E-25	NA	NA	NA	NA	NA	NA	NA
Ctaxi_contig_630|comp4541_c0_seq1	cell wall-associated hydrolase family protein	gi|496479307|ref|WP_009187877.1|hypothetical protein [Streptomyces sp. e14] >gi|292830510|gb|EFF88860.1| hypothetical protein SSTG_04730 [Streptomyces sp. e14] >gi|292831950|gb|EFF90299.1| hypothetical protein SSTG_00617 [Streptomyces sp. e14] >gi|292833022|gb|EFF91371.1| hypothetical protein SSTG_01690 [Streptomyces sp. e14] >gi|292833480|gb|EFF91829.1| hypothetical protein SSTG_02148 [Streptomyces sp. e14] >gi|292834018|gb|EFF92367.1| hypothetical protein SSTG_02686 [Streptomyces sp. e14]	3.43E-14	NA	NA	NA	NA	NA	NA	NA
Ctaxi_contig_631|comp4545_c1_seq1	NA	NA	NA	NA	NA	NA	NA	NA	NA	NA
Ctaxi_contig_632|comp4553_c1_seq1	NA	NA	NA	NA	NA	NA	NA	NA	NA	NA
Ctaxi_contig_633|comp4560_c1_seq1	glycolate dehydrogenase	gi|545367841|ref|XP_005648725.1|glycolate dehydrogenase [Coccomyxa subellipsoidea C-169] >gi|384250702|gb|EIE24181.1| glycolate dehydrogenase [Coccomyxa subellipsoidea C-169]	9.25E-27	NA	NA	NA	NA	NA	NA	NA
Ctaxi_contig_634|comp4569_c0_seq1	NA	NA	NA	NA	NA	NA	NA	NA	NA	NA
Ctaxi_contig_635|comp4574_c1_seq1	NA	NA	NA	NA	NA	NA	NA	NA	NA	NA
Ctaxi_contig_636|comp4575_c0_seq1	NA	NA	NA	NA	NA	NA	NA	NA	NA	NA
Ctaxi_contig_637|comp4585_c0_seq1	upf0301 protein	gi|219124475|ref|XP_002182528.1|predicted protein [Phaeodactylum tricornutum CCAP 1055/1] >gi|217405874|gb|EEC45815.1| predicted protein [Phaeodactylum tricornutum CCAP 1055/1]	3.41E-22	AT1G33780.1		 Protein of unknown function (DUF179) 	2.00E-07	Solyc11g030710.1.1	Homology to unknown gene (AHRD V1 **-- Q00XE1_OSTTA); contains Interpro domain(s)  IPR003774  Protein of unknown function DUF179 	8.00E-07
Ctaxi_contig_638|comp4591_c1_seq1	NA	NA	NA	NA	NA	NA	NA	NA	NA	NA
Ctaxi_contig_639|comp4593_c0_seq1	NA	NA	NA	NA	NA	NA	NA	NA	NA	NA
Ctaxi_contig_640|comp4595_c0_seq1	NA	NA	NA	NA	NA	NA	NA	NA	NA	NA
Ctaxi_contig_641|comp4596_c0_seq1	NA	NA	NA	NA	NA	NA	NA	NA	NA	NA
Ctaxi_contig_642|comp4596_c1_seq1	NA	NA	NA	NA	NA	NA	NA	NA	NA	NA
Ctaxi_contig_643|comp4599_c0_seq1	p protein	gi|223999551|ref|XP_002289448.1|transporter [Thalassiosira pseudonana CCMP1335] >gi|220974656|gb|EED92985.1| transporter [Thalassiosira pseudonana CCMP1335]	3.36E-16	NA	NA	NA	NA	NA	NA	NA
Ctaxi_contig_644|comp4599_c1_seq1	arsenical pump membrane protein	gi|551672572|ref|XP_005839042.1|hypothetical protein GUITHDRAFT_92342 [Guillardia theta CCMP2712] >gi|428183204|gb|EKX52062.1| hypothetical protein GUITHDRAFT_92342 [Guillardia theta CCMP2712]	7.99E-10	NA	NA	NA	NA	NA	NA	NA
Ctaxi_contig_645|comp4605_c0_seq1	NA	NA	NA	NA	NA	NA	NA	NA	NA	NA
Ctaxi_contig_646|comp4605_c0_seq2	NA	NA	NA	NA	NA	NA	NA	NA	NA	NA
Ctaxi_contig_647|comp4606_c1_seq1	NA	NA	NA	NA	NA	NA	NA	NA	NA	NA
Ctaxi_contig_648|comp4607_c0_seq1	NA	NA	NA	NA	NA	NA	NA	NA	NA	NA
Ctaxi_contig_649|comp4607_c1_seq1	NA	NA	NA	NA	NA	NA	NA	NA	NA	NA
Ctaxi_contig_650|comp4608_c0_seq1	NA	NA	NA	NA	NA	NA	NA	NA	NA	NA
Ctaxi_contig_651|comp4608_c1_seq1	NA	NA	NA	NA	NA	NA	NA	NA	NA	NA
Ctaxi_contig_652|comp4611_c0_seq1	NA	NA	NA	NA	NA	NA	NA	NA	NA	NA
Ctaxi_contig_653|comp4611_c1_seq1	NA	NA	NA	NA	NA	NA	NA	NA	NA	NA
Ctaxi_contig_654|comp4612_c1_seq1	hypothetical protein THAOC_00601	gi|397647102|gb|EJK77560.1|hypothetical protein THAOC_00601 [Thalassiosira oceanica]	3.56E-16	NA	NA	NA	NA	NA	NA	NA
Ctaxi_contig_655|comp4615_c0_seq1	NA	NA	NA	NA	NA	NA	NA	NA	NA	NA
Ctaxi_contig_656|comp4615_c1_seq1	NA	NA	NA	NA	NA	NA	NA	NA	NA	NA
Ctaxi_contig_657|comp4617_c1_seq1	NA	NA	NA	NA	NA	NA	NA	NA	NA	NA
Ctaxi_contig_658|comp4619_c1_seq1	NA	NA	NA	NA	NA	NA	NA	NA	NA	NA
Ctaxi_contig_659|comp4620_c0_seq1	NA	NA	NA	NA	NA	NA	NA	NA	NA	NA
Ctaxi_contig_660|comp4624_c1_seq1	NA	NA	NA	NA	NA	NA	NA	NA	NA	NA
Ctaxi_contig_661|comp4628_c0_seq1	NA	NA	NA	NA	NA	NA	NA	NA	NA	NA
Ctaxi_contig_662|comp4632_c1_seq1	NA	NA	NA	NA	NA	NA	NA	NA	NA	NA
Ctaxi_contig_663|comp4635_c0_seq1	predicted protein	gi|219111379|ref|XP_002177441.1|predicted protein [Phaeodactylum tricornutum CCAP 1055/1] >gi|217411976|gb|EEC51904.1| predicted protein [Phaeodactylum tricornutum CCAP 1055/1]	1.97E-16	NA	NA	NA	NA	NA	NA	NA
Ctaxi_contig_664|comp4637_c0_seq1	NA	NA	NA	NA	NA	NA	NA	NA	NA	NA
Ctaxi_contig_665|comp4638_c0_seq1	NA	NA	NA	NA	NA	NA	NA	NA	NA	NA
Ctaxi_contig_666|comp4638_c1_seq1	NA	NA	NA	NA	NA	NA	NA	NA	NA	NA
Ctaxi_contig_667|comp4639_c1_seq1	protein	gi|219121546|ref|XP_002181125.1|predicted protein [Phaeodactylum tricornutum CCAP 1055/1] >gi|217407111|gb|EEC47048.1| predicted protein [Phaeodactylum tricornutum CCAP 1055/1]	1.58E-26	NA	NA	NA	NA	NA	NA	NA
Ctaxi_contig_668|comp4641_c1_seq1	NA	NA	NA	NA	NA	NA	NA	NA	NA	NA
Ctaxi_contig_669|comp4642_c0_seq1	NA	NA	NA	NA	NA	NA	NA	NA	NA	NA
Ctaxi_contig_670|comp4643_c0_seq1	pollen-specific leucine-rich repeat extensin-like protein 1- partial	gi|189238710|ref|XP_969341.2|PREDICTED: similar to AGAP009638-PA [Tribolium castaneum] >gi|270010078|gb|EFA06526.1| hypothetical protein TcasGA2_TC009430 [Tribolium castaneum]	8.19E-24	NA	NA	NA	NA	NA	NA	NA
Ctaxi_contig_671|comp4648_c1_seq1	NA	NA	NA	NA	NA	NA	NA	NA	NA	NA
Ctaxi_contig_672|comp4659_c0_seq1	protein	gi|552826825|ref|XP_005847105.1|hypothetical protein CHLNCDRAFT_134819 [Chlorella variabilis] >gi|307106758|gb|EFN55003.1| hypothetical protein CHLNCDRAFT_134819 [Chlorella variabilis]	3.98E-15	AT2G21960.1		 unknown protein; LOCATED IN: chloroplast; EXPRESSED IN: 22 plant structures; EXPRESSED DURING: 13 growth stages; BEST Arabidopsis thaliana protein match is: unknown protein (TAIR:AT1G56180.1); Has 224 Blast hits to 222 proteins in 59 species: Archae - 0; Bacteria - 65; Metazoa - 0; Fungi - 0; Plants - 134; Viruses - 0; Other Eukaryotes - 25 (source: NCBI BLink). 	2.00E-17	Solyc04g011900.2.1	Os04g0639300 protein (Fragment) (AHRD V1 *-*- Q0J9P0_ORYSJ)	4.00E-14
Ctaxi_contig_673|comp4662_c0_seq1	NA	NA	NA	NA	NA	NA	NA	NA	NA	NA
Ctaxi_contig_674|comp4662_c1_seq1	NA	NA	NA	NA	NA	NA	NA	NA	NA	NA
Ctaxi_contig_675|comp4663_c0_seq1	NA	NA	NA	NA	NA	NA	NA	NA	NA	NA
Ctaxi_contig_676|comp4663_c1_seq1	NA	NA	NA	NA	NA	NA	NA	NA	NA	NA
Ctaxi_contig_677|comp4663_c1_seq2	NA	NA	NA	NA	NA	NA	NA	NA	NA	NA
Ctaxi_contig_678|comp4665_c0_seq1	NA	NA	NA	NA	NA	NA	NA	NA	NA	NA
Ctaxi_contig_679|comp4665_c1_seq1	NA	NA	NA	NA	NA	NA	NA	NA	NA	NA
Ctaxi_contig_680|comp4666_c0_seq1	40s ribosomal protein partial	gi|405977517|gb|EKC41960.1|40S ribosomal protein S23 [Crassostrea gigas]	4.32E-40	AT5G02960.1		 Ribosomal protein S12/S23 family protein 	3.00E-50	Solyc10g086020.1.1	"30S ribosomal protein S12 (AHRD V1 ***- RS12_MYCPU); contains Interpro domain(s)  IPR005680  Ribosomal protein S23, eukaryotic/archaeal "	6.00E-40
Ctaxi_contig_681|comp4675_c1_seq1	h aca ribonucleoprotein complex subunit 4	gi|219120454|ref|XP_002180965.1|predicted protein [Phaeodactylum tricornutum CCAP 1055/1] >gi|217407681|gb|EEC47617.1| predicted protein [Phaeodactylum tricornutum CCAP 1055/1]	2.32E-33	AT3G57150.1	"NAP57,AtNAP57,CBF5,AtCBF5"	 homologue of NAP57 	5.00E-27	Solyc02g081810.2.1	"tRNA pseudouridine synthase B (AHRD V1 *-*- TRUB_PELTS); contains Interpro domain(s)  IPR004802  Pseudouridine synthase, putative "	7.00E-30
Ctaxi_contig_682|comp4683_c1_seq1	NA	NA	NA	NA	NA	NA	NA	NA	NA	NA
Ctaxi_contig_683|comp4685_c0_seq1	NA	NA	NA	NA	NA	NA	NA	NA	NA	NA
Ctaxi_contig_684|comp4691_c0_seq1	cullin 1	gi|219124703|ref|XP_002182637.1|CULlin protein 1 [Phaeodactylum tricornutum CCAP 1055/1] >gi|217405983|gb|EEC45924.1| CULlin protein 1 [Phaeodactylum tricornutum CCAP 1055/1]	1.12E-72	AT4G02570.4	CUL1	 cullin 1 	6.00E-49	Solyc06g084520.2.1	"Ubiquitin-protein ligase Cullin 4 (AHRD V1 **** D8RM97_SELML); contains Interpro domain(s)  IPR001373  Cullin, N-terminal "	3.00E-42
Ctaxi_contig_685|comp4696_c0_seq1	hyr domain-containing protein	gi|390954710|ref|YP_006418468.1|HYR domain-containing protein [Aequorivita sublithincola DSM 14238] >gi|504595604|ref|WP_014782706.1| HYR domain-containing protein [Aequorivita sublithincola] >gi|390420696|gb|AFL81453.1| HYR domain-containing protein [Aequorivita sublithincola DSM 14238]	7.93E-22	NA	NA	NA	NA	NA	NA	NA
Ctaxi_contig_686|comp4698_c0_seq1	NA	NA	NA	NA	NA	NA	NA	NA	NA	NA
Ctaxi_contig_687|comp4701_c0_seq1	abc transporter	gi|219122788|ref|XP_002181721.1|predicted protein [Phaeodactylum tricornutum CCAP 1055/1] >gi|217406997|gb|EEC46935.1| predicted protein [Phaeodactylum tricornutum CCAP 1055/1]	1.29E-28	AT2G47000.1	"MDR4,PGP4,ABCB4,ATPGP4"	 ATP binding cassette subfamily B4 	2.00E-08	Solyc03g005860.2.1	Lipid A export ATP-binding/permease protein msbA (AHRD V1 *--- MSBA_DESPS); contains Interpro domain(s)  IPR003439  ABC transporter-like 	9.00E-09
Ctaxi_contig_688|comp4701_c1_seq1	abc transporter	gi|219122788|ref|XP_002181721.1|predicted protein [Phaeodactylum tricornutum CCAP 1055/1] >gi|217406997|gb|EEC46935.1| predicted protein [Phaeodactylum tricornutum CCAP 1055/1]	3.39E-13	NA	NA	NA	NA	NA	NA	NA
Ctaxi_contig_689|comp4704_c0_seq1	NA	NA	NA	NA	NA	NA	NA	NA	NA	NA
Ctaxi_contig_690|comp4705_c1_seq1	NA	NA	NA	NA	NA	NA	NA	NA	NA	NA
Ctaxi_contig_691|comp4707_c0_seq1	NA	NA	NA	NA	NA	NA	NA	NA	NA	NA
Ctaxi_contig_692|comp4732_c0_seq1	NA	NA	NA	NA	NA	NA	NA	NA	NA	NA
Ctaxi_contig_693|comp4733_c1_seq1	NA	NA	NA	NA	NA	NA	NA	NA	NA	NA
Ctaxi_contig_694|comp4735_c0_seq1	NA	NA	NA	NA	NA	NA	NA	NA	NA	NA
Ctaxi_contig_695|comp4735_c1_seq1	NA	NA	NA	NA	NA	NA	NA	NA	NA	NA
Ctaxi_contig_696|comp4738_c0_seq1	hypothetical protein THAOC_04835	gi|397639367|gb|EJK73535.1|hypothetical protein THAOC_04835 [Thalassiosira oceanica]	3.16E-06	NA	NA	NA	NA	NA	NA	NA
Ctaxi_contig_698|comp4738_c1_seq1	NA	NA	NA	NA	NA	NA	NA	NA	NA	NA
Ctaxi_contig_699|comp4739_c0_seq1	tetratricopeptide repeat protein 26	gi|290983200|ref|XP_002674317.1|hypothetical protein NAEGRDRAFT_80690 [Naegleria gruberi] >gi|284087906|gb|EFC41573.1| hypothetical protein NAEGRDRAFT_80690 [Naegleria gruberi]	1.70E-12	NA	NA	NA	NA	NA	NA	NA
Ctaxi_contig_700|comp4739_c1_seq1	tetratricopeptide repeat protein 26	gi|255076177|ref|XP_002501763.1|predicted protein [Micromonas sp. RCC299] >gi|226517027|gb|ACO63021.1| predicted protein [Micromonas sp. RCC299]	4.58E-11	NA	NA	NA	NA	NA	NA	NA
Ctaxi_contig_701|comp4741_c1_seq1	ty3 gypsy retrotransposon protein	gi|470118376|ref|XP_004295307.1|PREDICTED: uncharacterized protein LOC101309522 [Fragaria vesca subsp. vesca]	1.70E-13	NA	NA	NA	NA	Solyc11g056570.1.1	Gag-pol (AHRD V1 **-- Q8W1D1_MAIZE); contains Interpro domain(s)  IPR000953  Chromo domain 	7.00E-10
Ctaxi_contig_702|comp4745_c1_seq1	serine carboxypeptidase-like 40-like	gi|551655644|ref|XP_005830596.1|hypothetical protein GUITHDRAFT_163807 [Guillardia theta CCMP2712] >gi|428174722|gb|EKX43616.1| hypothetical protein GUITHDRAFT_163807 [Guillardia theta CCMP2712]	2.72E-18	AT3G17180.1	scpl33	 serine carboxypeptidase-like 33 	2.00E-10	Solyc06g083020.1.1	"Serine carboxypeptidase 1 (AHRD V1 ***- B6TDA5_MAIZE); contains Interpro domain(s)  IPR001563  Peptidase S10, serine carboxypeptidase "	4.00E-09
Ctaxi_contig_703|comp4751_c1_seq1	NA	NA	NA	NA	NA	NA	NA	NA	NA	NA
Ctaxi_contig_704|comp4757_c0_seq1	wd repeat-containing protein 65	"gi|545356665|ref|XP_005644022.1|WD40 repeat-like protein, partial [Coccomyxa subellipsoidea C-169] >gi|384245986|gb|EIE19478.1| WD40 repeat-like protein, partial [Coccomyxa subellipsoidea C-169]"	6.04E-10	NA	NA	NA	NA	NA	NA	NA
Ctaxi_contig_705|comp4757_c0_seq2	wd40 repeat-like partial	"gi|545356665|ref|XP_005644022.1|WD40 repeat-like protein, partial [Coccomyxa subellipsoidea C-169] >gi|384245986|gb|EIE19478.1| WD40 repeat-like protein, partial [Coccomyxa subellipsoidea C-169]"	2.26E-20	AT5G14050.1	NA	 Transducin/WD40 repeat-like superfamily protein 	1.00E-05	NA	NA	NA
Ctaxi_contig_706|comp4764_c0_seq1	predicted protein	gi|224014387|ref|XP_002296856.1|predicted protein [Thalassiosira pseudonana CCMP1335] >gi|220968493|gb|EED86840.1| predicted protein [Thalassiosira pseudonana CCMP1335]	1.28E-07	NA	NA	NA	NA	NA	NA	NA
Ctaxi_contig_707|comp4765_c0_seq1	NA	NA	NA	NA	NA	NA	NA	NA	NA	NA
Ctaxi_contig_708|comp4769_c0_seq1	NA	NA	NA	NA	NA	NA	NA	NA	NA	NA
Ctaxi_contig_709|comp4769_c1_seq1	NA	NA	NA	NA	NA	NA	NA	NA	NA	NA
Ctaxi_contig_710|comp4780_c0_seq1	flagellar outer dynein arm heavy chain beta	gi|302831313|ref|XP_002947222.1|flagellar outer dynein arm heavy chain beta [Volvox carteri f. nagariensis] >gi|300267629|gb|EFJ51812.1| flagellar outer dynein arm heavy chain beta [Volvox carteri f. nagariensis]	5.17E-26	NA	NA	NA	NA	NA	NA	NA
Ctaxi_contig_711|comp4789_c0_seq1	predicted protein	gi|219126676|ref|XP_002183577.1|predicted protein [Phaeodactylum tricornutum CCAP 1055/1] >gi|217404814|gb|EEC44759.1| predicted protein [Phaeodactylum tricornutum CCAP 1055/1]	1.59E-19	NA	NA	NA	NA	NA	NA	NA
Ctaxi_contig_712|comp4790_c0_seq1	NA	NA	NA	NA	NA	NA	NA	NA	NA	NA
Ctaxi_contig_713|comp4790_c1_seq1	NA	NA	NA	NA	NA	NA	NA	NA	NA	NA
Ctaxi_contig_714|comp4791_c0_seq1	NA	NA	NA	NA	NA	NA	NA	NA	NA	NA
Ctaxi_contig_715|comp4795_c0_seq1	NA	NA	NA	NA	NA	NA	NA	NA	NA	NA
Ctaxi_contig_716|comp4795_c1_seq1	NA	NA	NA	NA	NA	NA	NA	NA	NA	NA
Ctaxi_contig_717|comp4800_c0_seq1	regulator of chromosome condensation-like	gi|557782445|ref|XP_005190835.1|PREDICTED: regulator of chromosome condensation-like [Musca domestica]	2.41E-06	NA	NA	NA	NA	NA	NA	NA
Ctaxi_contig_718|comp4807_c0_seq1	NA	NA	NA	NA	NA	NA	NA	NA	NA	NA
Ctaxi_contig_719|comp4807_c1_seq1	NA	NA	NA	NA	NA	NA	NA	NA	NA	NA
Ctaxi_contig_720|comp4814_c0_seq1	NA	NA	NA	NA	NA	NA	NA	NA	NA	NA
Ctaxi_contig_721|comp4815_c0_seq1	cell wall anchor	gi|449668496|ref|XP_002161877.2|PREDICTED: uncharacterized protein LOC100208131 [Hydra vulgaris]	8.05E-08	NA	NA	NA	NA	NA	NA	NA
Ctaxi_contig_722|comp4820_c0_seq1	NA	NA	NA	NA	NA	NA	NA	NA	NA	NA
Ctaxi_contig_723|comp4823_c0_seq1	NA	NA	NA	NA	NA	NA	NA	NA	NA	NA
Ctaxi_contig_724|comp4823_c1_seq1	NA	NA	NA	NA	NA	NA	NA	NA	NA	NA
Ctaxi_contig_725|comp4826_c0_seq1	beta tubulin	gi|303274314|ref|XP_003056479.1|beta tubulin [Micromonas pusilla CCMP1545] >gi|226462563|gb|EEH59855.1| beta tubulin [Micromonas pusilla CCMP1545]	7.85E-26	AT5G23860.2	TUB8	 tubulin beta 8 	5.00E-34	Solyc12g089310.1.1	Tubulin beta-1 chain (AHRD V1 ***- D7KT68_ARALY); contains Interpro domain(s)  IPR002453  Beta tubulin 	2.00E-28
Ctaxi_contig_726|comp4827_c0_seq1	NA	NA	NA	NA	NA	NA	NA	NA	NA	NA
Ctaxi_contig_727|comp4827_c1_seq1	NA	NA	NA	NA	NA	NA	NA	NA	NA	NA
Ctaxi_contig_728|comp4830_c0_seq1	NA	NA	NA	NA	NA	NA	NA	NA	NA	NA
Ctaxi_contig_729|comp4842_c0_seq1	sulfite oxidase	gi|219115523|ref|XP_002178557.1|predicted protein [Phaeodactylum tricornutum CCAP 1055/1] >gi|217410292|gb|EEC50222.1| predicted protein [Phaeodactylum tricornutum CCAP 1055/1]	2.16E-48	AT3G01910.2	"SOX,AT-SO,AtSO"	 sulfite oxidase 	2.00E-22	Solyc02g094120.2.1	"Sulfite oxidase (AHRD V1 **** A5H1Q7_SOLLC); contains Interpro domain(s)  IPR000572  Oxidoreductase, molybdopterin binding "	3.00E-18
Ctaxi_contig_730|comp4847_c1_seq1	upf0553 family protein	gi|219128365|ref|XP_002184385.1|predicted protein [Phaeodactylum tricornutum CCAP 1055/1] >gi|217404186|gb|EEC44134.1| predicted protein [Phaeodactylum tricornutum CCAP 1055/1]	1.08E-14	NA	NA	NA	NA	Solyc02g092510.2.1	UPF0553 protein C9orf64 (AHRD V1 **-- CI064_HUMAN); contains Interpro domain(s)  IPR019438  Protein of unknown function DUF2419 	7.00E-09
Ctaxi_contig_731|comp4853_c0_seq1	glycosyl transferase (glycosyl transferase family 2)	"gi|384260370|ref|YP_005415554.1|hypothetical protein RSPPHO_03245, partial [Rhodospirillum photometricum DSM 122] >gi|504226127|ref|WP_014413229.1| hypothetical protein, partial [Rhodospirillum photometricum] >gi|378401468|emb|CCG06584.1| unnamed protein product, partial [Rhodospirillum photometricum DSM 122]"	7.52E-30	NA	NA	NA	NA	NA	NA	NA
Ctaxi_contig_732|comp4855_c0_seq1	NA	NA	NA	NA	NA	NA	NA	NA	NA	NA
Ctaxi_contig_733|comp4855_c1_seq1	NA	NA	NA	NA	NA	NA	NA	NA	NA	NA
Ctaxi_contig_734|comp4856_c0_seq1	NA	NA	NA	NA	NA	NA	NA	NA	NA	NA
Ctaxi_contig_735|comp4856_c1_seq1	NA	NA	NA	NA	NA	NA	NA	NA	NA	NA
Ctaxi_contig_736|comp4860_c0_seq1	short-chain dehydrogenase	gi|303275430|ref|XP_003057009.1|predicted protein [Micromonas pusilla CCMP1545] >gi|226461361|gb|EEH58654.1| predicted protein [Micromonas pusilla CCMP1545]	1.09E-34	AT2G37540.1		 NAD(P)-binding Rossmann-fold superfamily protein 	2.00E-14	Solyc03g025370.2.1	Short-chain dehydrogenase/reductase family protein (AHRD V1 ***- B2WS98_9BRAS); contains Interpro domain(s)  IPR002347  Glucose/ribitol dehydrogenase 	2.00E-14
Ctaxi_contig_737|comp4882_c0_seq1	protein	gi|219120056|ref|XP_002180775.1|predicted protein [Phaeodactylum tricornutum CCAP 1055/1] >gi|217407491|gb|EEC47427.1| predicted protein [Phaeodactylum tricornutum CCAP 1055/1]	4.51E-13	NA	NA	NA	NA	NA	NA	NA
Ctaxi_contig_738|comp4887_c0_seq1	NA	NA	NA	NA	NA	NA	NA	NA	NA	NA
Ctaxi_contig_739|comp4889_c0_seq1	NA	NA	NA	NA	NA	NA	NA	NA	NA	NA
Ctaxi_contig_740|comp4894_c0_seq1	NA	NA	NA	NA	NA	NA	NA	NA	NA	NA
Ctaxi_contig_741|comp4896_c0_seq1	lupus la protein	gi|219126525|ref|XP_002183506.1|lupus la protein [Phaeodactylum tricornutum CCAP 1055/1] >gi|217405262|gb|EEC45206.1| lupus la protein [Phaeodactylum tricornutum CCAP 1055/1]	2.19E-08	NA	NA	NA	NA	NA	NA	NA
Ctaxi_contig_742|comp4898_c0_seq1	NA	NA	NA	NA	NA	NA	NA	NA	NA	NA
Ctaxi_contig_743|comp4914_c0_seq1	NA	NA	NA	NA	NA	NA	NA	NA	NA	NA
Ctaxi_contig_745|comp4914_c0_seq3	NA	NA	NA	NA	NA	NA	NA	NA	NA	NA
Ctaxi_contig_746|comp4915_c0_seq1	NA	NA	NA	NA	NA	NA	NA	NA	NA	NA
Ctaxi_contig_747|comp4926_c0_seq1	NA	NA	NA	NA	NA	NA	NA	NA	NA	NA
Ctaxi_contig_748|comp4935_c0_seq1	NA	NA	NA	NA	NA	NA	NA	NA	NA	NA
Ctaxi_contig_749|comp4941_c0_seq1	40s ribosomal protein s9-like	gi|156536971|ref|XP_001608270.1|PREDICTED: 40S ribosomal protein S9-like [Nasonia vitripennis]	6.83E-90	AT5G15200.1		 Ribosomal protein S4 	4.00E-92	Solyc05g007250.2.1	Ribosomal protein (AHRD V1 ***- B3TM27_ELAGV); contains Interpro domain(s)  IPR001912  Ribosomal protein S4 	9.00E-71
Ctaxi_contig_750|comp4943_c0_seq1	NA	NA	NA	NA	NA	NA	NA	NA	NA	NA
Ctaxi_contig_751|comp4949_c0_seq1	NA	NA	NA	NA	NA	NA	NA	NA	NA	NA
Ctaxi_contig_752|comp4949_c0_seq2	NA	NA	NA	NA	NA	NA	NA	NA	NA	NA
Ctaxi_contig_753|comp4968_c0_seq1	NA	NA	NA	NA	NA	NA	NA	NA	NA	NA
Ctaxi_contig_754|comp4974_c0_seq1	hypothetical protein THAOC_11353	gi|397624944|gb|EJK67590.1|hypothetical protein THAOC_11353 [Thalassiosira oceanica]	6.24E-16	NA	NA	NA	NA	NA	NA	NA
Ctaxi_contig_755|comp4981_c0_seq1	protein serine threonine kinase	gi|219118579|ref|XP_002180059.1|predicted protein [Phaeodactylum tricornutum CCAP 1055/1] >gi|217408316|gb|EEC48250.1| predicted protein [Phaeodactylum tricornutum CCAP 1055/1]	9.28E-35	AT3G48750.1	"CDKA;1,CDC2AAT,CDK2,CDC2,CDC2A,CDKA1"	 cell division control 2 	4.00E-23	Solyc08g066330.1.1	Cell division protein kinase 2 (AHRD V1 **** C1C4M4_RANCA); contains Interpro domain(s)  IPR002290  Serine/threonine protein kinase 	2.00E-22
Ctaxi_contig_756|comp4991_c0_seq1	hypothetical protein	gi|291336722|gb|ADD96262.1|hypothetical protein [uncultured organism MedDCM-OCT-S08-C1394]	1.69E-12	NA	NA	NA	NA	NA	NA	NA
Ctaxi_contig_757|comp5011_c1_seq1	clathrin heavy chain 1-like	gi|159483515|ref|XP_001699806.1|clathrin heavy chain [Chlamydomonas reinhardtii] >gi|158281748|gb|EDP07502.1| clathrin heavy chain [Chlamydomonas reinhardtii]	9.03E-23	AT3G11130.1		" Clathrin, heavy chain "	7.00E-18	Solyc03g096000.2.1	"Clathrin heavy chain (AHRD V1 ***- Q39834_SOYBN); contains Interpro domain(s)  IPR016341  Clathrin, heavy chain "	5.00E-20
Ctaxi_contig_758|comp5020_c0_seq1	NA	NA	NA	NA	NA	NA	NA	NA	NA	NA
Ctaxi_contig_759|comp5027_c0_seq1	NA	NA	NA	NA	NA	NA	NA	NA	NA	NA
Ctaxi_contig_760|comp5043_c0_seq1	alpha beta hydrolase	gi|219118869|ref|XP_002180201.1|predicted protein [Phaeodactylum tricornutum CCAP 1055/1] >gi|217408458|gb|EEC48392.1| predicted protein [Phaeodactylum tricornutum CCAP 1055/1]	6.24E-53	AT5G53050.3	NA	 alpha/beta-Hydrolases superfamily protein 	9.00E-06	NA	NA	NA
Ctaxi_contig_761|comp5055_c1_seq1	spore coat protein	gi|518879783|ref|WP_020035658.1|hypothetical protein [Verrucomicrobia bacterium SCGC AAA164-N20]	5.80E-06	NA	NA	NA	NA	NA	NA	NA
Ctaxi_contig_763|comp5113_c0_seq1	NA	NA	NA	NA	NA	NA	NA	NA	NA	NA
Ctaxi_contig_764|comp5127_c0_seq1	predicted protein	gi|219127693|ref|XP_002184065.1|predicted protein [Phaeodactylum tricornutum CCAP 1055/1] >gi|217404296|gb|EEC44243.1| predicted protein [Phaeodactylum tricornutum CCAP 1055/1]	1.39E-07	NA	NA	NA	NA	NA	NA	NA
Ctaxi_contig_765|comp5137_c0_seq1	NA	NA	NA	NA	NA	NA	NA	NA	NA	NA
Ctaxi_contig_766|comp5162_c0_seq1	NA	NA	NA	NA	NA	NA	NA	NA	NA	NA
Ctaxi_contig_767|comp5196_c0_seq1	NA	NA	NA	NA	NA	NA	NA	NA	NA	NA
Ctaxi_contig_768|comp5196_c0_seq2	NA	NA	NA	NA	NA	NA	NA	NA	NA	NA
Ctaxi_contig_769|comp5198_c0_seq1	NA	NA	NA	NA	NA	NA	NA	NA	NA	NA
Ctaxi_contig_770|comp5220_c0_seq1	NA	NA	NA	NA	NA	NA	NA	NA	NA	NA
Ctaxi_contig_771|comp5227_c0_seq1	NA	NA	NA	NA	NA	NA	NA	NA	NA	NA
Ctaxi_contig_772|comp5239_c0_seq1	NA	NA	NA	NA	NA	NA	NA	NA	NA	NA
Ctaxi_contig_773|comp5257_c0_seq1	NA	NA	NA	NA	NA	NA	NA	NA	NA	NA
Ctaxi_contig_774|comp5283_c0_seq1	NA	NA	NA	NA	NA	NA	NA	NA	NA	NA
Ctaxi_contig_775|comp5285_c0_seq1	carboxylic ester hydrolase lipase	gi|159490100|ref|XP_001703024.1|carboxylic ester hydrolase/lipase [Chlamydomonas reinhardtii] >gi|158270837|gb|EDO96669.1| carboxylic ester hydrolase/lipase [Chlamydomonas reinhardtii]	1.61E-10	AT1G18460.1		 alpha/beta-Hydrolases superfamily protein 	1.00E-13	Solyc12g038160.1.1	Lipase family protein (AHRD V1 **** D7KRN7_ARALY); contains Interpro domain(s)  IPR006693  AB-hydrolase associated lipase region 	6.00E-10
Ctaxi_contig_776|comp5294_c0_seq1	NA	NA	NA	NA	NA	NA	NA	NA	NA	NA
Ctaxi_contig_777|comp5294_c0_seq2	NA	NA	NA	NA	NA	NA	NA	NA	NA	NA
Ctaxi_contig_778|comp5296_c0_seq1	NA	NA	NA	AT5G18790.1	NA	 Ribosomal protein L33 family protein 	1.00E-06	NA	NA	NA
Ctaxi_contig_779|comp5317_c0_seq1	NA	NA	NA	NA	NA	NA	NA	NA	NA	NA
Ctaxi_contig_780|comp5329_c0_seq1	NA	NA	NA	NA	NA	NA	NA	NA	NA	NA
Ctaxi_contig_781|comp5329_c0_seq2	NA	NA	NA	NA	NA	NA	NA	NA	NA	NA
Ctaxi_contig_782|comp5349_c0_seq1	NA	NA	NA	NA	NA	NA	NA	NA	NA	NA
Ctaxi_contig_783|comp5360_c0_seq1	maltase- intestinal	"gi|403340203|gb|EJY69376.1|Sucrase-isomaltase, intestinal [Oxytricha trifallax]"	1.93E-24	AT5G11720.1		 Glycosyl hydrolases family 31  protein 	1.00E-09	Solyc04g009630.2.1	"Alpha-glucosidase 1 (AHRD V1 **** O22444_ARATH); contains Interpro domain(s)  IPR000322  Glycoside hydrolase, family 31 "	3.00E-08
Ctaxi_contig_784|comp5360_c1_seq1	lysosomal alpha-glucosidase	gi|466037250|ref|XP_004275595.1|PREDICTED: lysosomal alpha-glucosidase [Orcinus orca]	1.70E-20	AT5G11720.1		 Glycosyl hydrolases family 31  protein 	2.00E-22	Solyc04g009630.2.1	"Alpha-glucosidase 1 (AHRD V1 **** O22444_ARATH); contains Interpro domain(s)  IPR000322  Glycoside hydrolase, family 31 "	6.00E-18
Ctaxi_contig_785|comp5365_c0_seq1	NA	NA	NA	NA	NA	NA	NA	NA	NA	NA
Ctaxi_contig_786|comp5377_c0_seq1	NA	NA	NA	NA	NA	NA	NA	NA	NA	NA
Ctaxi_contig_787|comp5400_c0_seq1	NA	NA	NA	NA	NA	NA	NA	NA	NA	NA
Ctaxi_contig_788|comp5409_c0_seq1	tropomyosin	gi|225711890|gb|ACO11791.1|Tropomyosin [Lepeophtheirus salmonis] >gi|225712164|gb|ACO11928.1| Tropomyosin [Lepeophtheirus salmonis] >gi|225718072|gb|ACO14882.1| Tropomyosin [Caligus clemensi] >gi|290562820|gb|ADD38805.1| Tropomyosin [Lepeophtheirus salmonis]	1.88E-75	NA	NA	NA	NA	Solyc03g097190.2.1	Cingulin-like (AHRD V1 *--- Q6Z7G3_ORYSJ)	1.00E-07
Ctaxi_contig_790|comp5431_c0_seq1	NA	NA	NA	NA	NA	NA	NA	NA	NA	NA
Ctaxi_contig_791|comp5433_c0_seq1	NA	NA	NA	NA	NA	NA	NA	NA	NA	NA
Ctaxi_contig_792|comp5464_c1_seq1	melanotransferrin	gi|552809764|ref|XP_005843025.1|hypothetical protein CHLNCDRAFT_59390 [Chlorella variabilis] >gi|307102653|gb|EFN50923.1| hypothetical protein CHLNCDRAFT_59390 [Chlorella variabilis]	3.80E-52	NA	NA	NA	NA	NA	NA	NA
Ctaxi_contig_793|comp5467_c0_seq1	NA	NA	NA	NA	NA	NA	NA	NA	NA	NA
Ctaxi_contig_794|comp5470_c0_seq1	NA	NA	NA	NA	NA	NA	NA	NA	NA	NA
Ctaxi_contig_795|comp5486_c0_seq1	NA	NA	NA	NA	NA	NA	NA	NA	NA	NA
Ctaxi_contig_796|comp5500_c0_seq1	NA	NA	NA	NA	NA	NA	NA	NA	NA	NA
Ctaxi_contig_797|comp5515_c0_seq1	NA	NA	NA	NA	NA	NA	NA	NA	NA	NA
Ctaxi_contig_798|comp5531_c0_seq1	NA	NA	NA	NA	NA	NA	NA	NA	NA	NA
Ctaxi_contig_799|comp5531_c0_seq2	NA	NA	NA	NA	NA	NA	NA	NA	NA	NA
Ctaxi_contig_800|comp5572_c0_seq1	NA	NA	NA	NA	NA	NA	NA	NA	NA	NA
Ctaxi_contig_801|comp5591_c0_seq1	14-3-3 protein	gi|154794295|gb|ABS86180.1|14-3-3 protein [Melampsora medusae f.sp. deltoidis] >gi|154794297|gb|ABS86181.1| 14-3-3 protein [Melampsora medusae f.sp. deltoidis] >gi|154794299|gb|ABS86182.1| 14-3-3 protein [Melampsora medusae f.sp. deltoidis] >gi|154794301|gb|ABS86183.1| 14-3-3 protein [Melampsora medusae f.sp. deltoidis] >gi|154794303|gb|ABS86184.1| 14-3-3 protein [Melampsora medusae f.sp. deltoidis] >gi|154794305|gb|ABS86185.1| 14-3-3 protein [Melampsora medusae f.sp. deltoidis] >gi|154794307|gb|ABS86186.1| 14-3-3 protein [Melampsora medusae f.sp. deltoidis] >gi|154794309|gb|ABS86187.1| 14-3-3 protein [Melampsora medusae f.sp. deltoidis]	1.22E-46	AT1G26480.1	"GRF12,GF14IOTA"	 general regulatory factor 12 	3.00E-60	Solyc01g010360.2.1	14-3-3-like protein GF14 epsilon (AHRD V1 **-- 14310_ARATH); contains Interpro domain(s)  IPR000308  14-3-3 protein 	2.00E-46
Ctaxi_contig_802|comp5591_c0_seq2	14-3-3 protein	gi|470466677|ref|XP_004341732.1|hypothetical protein ACA1_198710 [Acanthamoeba castellanii str. Neff] >gi|440798573|gb|ELR19640.1| hypothetical protein ACA1_198710 [Acanthamoeba castellanii str. Neff]	3.67E-15	AT3G02520.1	"GRF7,GF14NU"	 general regulatory factor 7 	1.00E-19	Solyc03g034180.2.1	14-3-3 protein beta/alpha-1 (AHRD V1 **-- 143B1_DANRE); contains Interpro domain(s)  IPR000308  14-3-3 protein 	7.00E-16
Ctaxi_contig_803|comp5602_c1_seq1	NA	NA	NA	NA	NA	NA	NA	NA	NA	NA
Ctaxi_contig_804|comp5614_c0_seq1	predicted protein	gi|219129315|ref|XP_002184837.1|predicted protein [Phaeodactylum tricornutum CCAP 1055/1] >gi|217403622|gb|EEC43573.1| predicted protein [Phaeodactylum tricornutum CCAP 1055/1]	4.01E-07	NA	NA	NA	NA	NA	NA	NA
Ctaxi_contig_805|comp5618_c1_seq1	NA	NA	NA	NA	NA	NA	NA	NA	NA	NA
Ctaxi_contig_806|comp5625_c1_seq1	NA	NA	NA	NA	NA	NA	NA	NA	NA	NA
Ctaxi_contig_807|comp5626_c0_seq1	NA	NA	NA	NA	NA	NA	NA	NA	NA	NA
Ctaxi_contig_808|comp5628_c0_seq1	NA	NA	NA	NA	NA	NA	NA	NA	NA	NA
Ctaxi_contig_810|comp5632_c1_seq1	NA	NA	NA	NA	NA	NA	NA	NA	NA	NA
Ctaxi_contig_811|comp5659_c0_seq1	chromosomal chromosomal protein xcap-e	gi|219127758|ref|XP_002184096.1|predicted protein [Phaeodactylum tricornutum CCAP 1055/1] >gi|217404327|gb|EEC44274.1| predicted protein [Phaeodactylum tricornutum CCAP 1055/1]	9.13E-22	AT5G62410.1	"SMC2,TTN3,ATCAP-E1,ATSMC4"	 structural maintenance of chromosomes 2 	3.00E-21	Solyc03g093260.2.1	"Structural maintenance of chromosomes 2 (AHRD V1 **-- Q52KE9_MOUSE); contains Interpro domain(s)  IPR003395  RecF/RecN/SMC protein, N-terminal "	3.00E-18
Ctaxi_contig_812|comp5664_c0_seq1	scp-like extracellular	gi|521061035|ref|WP_020392986.1|hypothetical protein [Kribbella catacumbae]	7.02E-17	NA	NA	NA	NA	NA	NA	NA
Ctaxi_contig_813|comp5710_c1_seq1	NA	NA	NA	NA	NA	NA	NA	NA	NA	NA
Ctaxi_contig_814|comp5713_c0_seq1	NA	NA	NA	NA	NA	NA	NA	NA	NA	NA
Ctaxi_contig_815|comp5729_c0_seq1	NA	NA	NA	NA	NA	NA	NA	NA	NA	NA
Ctaxi_contig_816|comp5787_c1_seq1	ammonium transporter	gi|378706222|gb|AFC35023.1|hypothetical protein OtV6_115c [Ostreococcus tauri virus RT-2011]	1.12E-08	NA	NA	NA	NA	NA	NA	NA
Ctaxi_contig_817|comp5802_c0_seq1	NA	NA	NA	NA	NA	NA	NA	NA	NA	NA
Ctaxi_contig_818|comp5805_c0_seq1	NA	NA	NA	NA	NA	NA	NA	NA	NA	NA
Ctaxi_contig_819|comp5809_c0_seq1	NA	NA	NA	NA	NA	NA	NA	NA	NA	NA
Ctaxi_contig_820|comp5819_c0_seq1	ankyrin repeat domain protein	gi|516101663|ref|WP_017532243.1|ankyrin [Wolbachia endosymbiont of Diaphorina citri]	1.42E-07	AT5G07840.1		 Ankyrin repeat family protein 	1.00E-05	Solyc04g008580.2.1	Ankyrin repeat domain protein (AHRD V1 **-- C0R391_WOLWR); contains Interpro domain(s)  IPR002110  Ankyrin 	8.00E-07
Ctaxi_contig_821|comp5824_c0_seq1	NA	NA	NA	NA	NA	NA	NA	NA	NA	NA
Ctaxi_contig_822|comp5853_c0_seq1	NA	NA	NA	NA	NA	NA	NA	NA	NA	NA
Ctaxi_contig_823|comp5853_c0_seq2	NA	NA	NA	NA	NA	NA	NA	NA	NA	NA
Ctaxi_contig_824|comp5854_c0_seq1	protein	gi|219126602|ref|XP_002183542.1|predicted protein [Phaeodactylum tricornutum CCAP 1055/1] >gi|217404779|gb|EEC44724.1| predicted protein [Phaeodactylum tricornutum CCAP 1055/1]	4.22E-25	NA	NA	NA	NA	NA	NA	NA
Ctaxi_contig_825|comp5876_c0_seq1	NA	NA	NA	NA	NA	NA	NA	NA	NA	NA
Ctaxi_contig_826|comp5886_c0_seq1	NA	NA	NA	NA	NA	NA	NA	NA	NA	NA
Ctaxi_contig_827|comp5900_c0_seq1	NA	NA	NA	NA	NA	NA	NA	NA	NA	NA
Ctaxi_contig_828|comp5916_c0_seq1	glutathione s-transferase	gi|530738134|gb|EQC36376.1|hypothetical protein SDRG_06480 [Saprolegnia diclina VS20]	5.82E-25	NA	NA	NA	NA	NA	NA	NA
Ctaxi_contig_829|comp5917_c0_seq1	protein	gi|219122326|ref|XP_002181498.1|predicted protein [Phaeodactylum tricornutum CCAP 1055/1] >gi|217406774|gb|EEC46712.1| predicted protein [Phaeodactylum tricornutum CCAP 1055/1]	3.49E-19	NA	NA	NA	NA	NA	NA	NA
Ctaxi_contig_830|comp5918_c0_seq1	NA	NA	NA	NA	NA	NA	NA	NA	NA	NA
Ctaxi_contig_831|comp5923_c0_seq1	hypothetical protein VOLCADRAFT_105189	gi|302840413|ref|XP_002951762.1|hypothetical protein VOLCADRAFT_105189 [Volvox carteri f. nagariensis] >gi|300263010|gb|EFJ47213.1| hypothetical protein VOLCADRAFT_105189 [Volvox carteri f. nagariensis]	9.13E-32	NA	NA	NA	NA	NA	NA	NA
Ctaxi_contig_833|comp5925_c0_seq1	histone h4	gi|219116983|ref|XP_002179286.1|histone H4 isoform 1b [Phaeodactylum tricornutum CCAP 1055/1] >gi|219117421|ref|XP_002179505.1| histone H4 isoform 1a [Phaeodactylum tricornutum CCAP 1055/1] >gi|223997046|ref|XP_002288196.1| histone H4 [Thalassiosira pseudonana CCMP1335] >gi|224004146|ref|XP_002295724.1| predicted protein [Thalassiosira pseudonana CCMP1335] >gi|224004326|ref|XP_002295814.1| predicted protein [Thalassiosira pseudonana CCMP1335] >gi|224005038|ref|XP_002296170.1| histone H4 [Thalassiosira pseudonana CCMP1335] >gi|224008100|ref|XP_002293009.1| histone H4 [Thalassiosira pseudonana CCMP1335] >gi|224009752|ref|XP_002293834.1| histone H4 [Thalassiosira pseudonana CCMP1335] >gi|209585756|gb|ACI64441.1| predicted protein [Thalassiosira pseudonana CCMP1335] >gi|209585846|gb|ACI64531.1| predicted protein [Thalassiosira pseudonana CCMP1335] >gi|209586202|gb|ACI64887.1| histone H4 [Thalassiosira pseudonana CCMP1335] >gi|217409177|gb|EEC49109.1| histone H4 isoform 1b [Phaeodactylum tricornutum CCAP 1055/1] >gi|217409396|gb|EEC49328.1| histone H4 isoform 1a [Phaeodactylum tricornutum CCAP 1055/1] >gi|220970506|gb|EED88843.1| histone H4 [Thalassiosira pseudonana CCMP1335] >gi|220971135|gb|EED89470.1| histone H4 [Thalassiosira pseudonana CCMP1335] >gi|220975304|gb|EED93632.1| histone H4 [Thalassiosira pseudonana CCMP1335] >gi|338858367|dbj|BAK42594.1| histone H4 [Fistulifera sp. JPCC DA0580] >gi|397629966|gb|EJK69577.1| hypothetical protein THAOC_09145 [Thalassiosira oceanica]	1.31E-40	AT5G59970.1		 Histone superfamily protein 	2.00E-50	Solyc11g072860.1.1	Histone H4 (AHRD V1 ***- B6T0P4_MAIZE); contains Interpro domain(s)  IPR001951  Histone H4 	4.00E-43
Ctaxi_contig_834|comp5971_c0_seq1	predicted protein	gi|219130290|ref|XP_002185301.1|predicted protein [Phaeodactylum tricornutum CCAP 1055/1] >gi|217403216|gb|EEC43170.1| predicted protein [Phaeodactylum tricornutum CCAP 1055/1]	3.20E-11	NA	NA	NA	NA	NA	NA	NA
Ctaxi_contig_835|comp5997_c0_seq1	elongation factor 1-alpha	gi|85822985|gb|ABC85733.1|elongation factor 1-alpha [Thraustochytriidae sp. P19]	1.48E-40	AT1G07930.2		 GTP binding Elongation factor Tu family protein 	7.00E-37	Solyc06g009970.2.1	"Elongation factor 1-alpha (AHRD V1 ***- Q8H9C0_SOLTU); contains Interpro domain(s)  IPR004539  Translation elongation factor EF1A, eukaryotic and archaeal  IPR000795  Protein synthesis factor, GTP-binding "	8.00E-31
Ctaxi_contig_836|comp6004_c0_seq1	NA	NA	NA	NA	NA	NA	NA	NA	NA	NA
Ctaxi_contig_837|comp6042_c0_seq1	NA	NA	NA	NA	NA	NA	NA	NA	NA	NA
Ctaxi_contig_838|comp6055_c0_seq1	"hypothetical protein, partial"	"gi|490727256|ref|WP_004589688.1|hypothetical protein, partial [Pseudoalteromonas agarivorans] >gi|478440689|gb|ENN96854.1| hypothetical protein J139_20472, partial [Pseudoalteromonas agarivorans S816]"	6.29E-07	NA	NA	NA	NA	NA	NA	NA
Ctaxi_contig_839|comp6070_c0_seq1	protein	gi|219121017|ref|XP_002185740.1|predicted protein [Phaeodactylum tricornutum CCAP 1055/1] >gi|209582589|gb|ACI65210.1| predicted protein [Phaeodactylum tricornutum CCAP 1055/1]	3.10E-31	NA	NA	NA	NA	NA	NA	NA
Ctaxi_contig_840|comp6119_c0_seq1	NA	NA	NA	AT3G11780.1	NA	 MD-2-related lipid recognition domain-containing protein / ML domain-containing protein 	1.00E-08	NA	NA	NA
Ctaxi_contig_841|comp6122_c0_seq1	NA	NA	NA	NA	NA	NA	NA	NA	NA	NA
Ctaxi_contig_842|comp6123_c0_seq1	NA	NA	NA	NA	NA	NA	NA	NA	NA	NA
Ctaxi_contig_843|comp6123_c0_seq2	NA	NA	NA	NA	NA	NA	NA	NA	NA	NA
Ctaxi_contig_844|comp6128_c0_seq1	translation elongation factor ef- subunit	gi|193811888|dbj|BAG54798.1|translation elongation factor-like protein [Planoglabratella opercularis]	2.05E-125	AT5G60390.2		 GTP binding Elongation factor Tu family protein 	3.00E-77	Solyc06g009970.2.1	"Elongation factor 1-alpha (AHRD V1 ***- Q8H9C0_SOLTU); contains Interpro domain(s)  IPR004539  Translation elongation factor EF1A, eukaryotic and archaeal  IPR000795  Protein synthesis factor, GTP-binding "	2.00E-63
Ctaxi_contig_845|comp6156_c0_seq1	nadh dehydrogenase subunit 1	gi|50059251|gb|AAT69318.1|NADH dehydrogenase subunit 1 [Parhyale hawaiensis]	8.13E-37	ATMG01275.1	"NAD1A,NAD1,ND1"	 NADH dehydrogenase 1A 	6.00E-25	Solyc00g094530.1.1	"NADH-ubiquinone oxidoreductase chain 1 (AHRD V1 ***- Q5M9U6_TOBAC); contains Interpro domain(s)  IPR001694  NADH:ubiquinone oxidoreductase, subunit 1 "	5.00E-11
Ctaxi_contig_846|comp6156_c0_seq2	nadh dehydrogenase subunit 1	gi|281428459|gb|ADA69760.1|NADH dehydrogenase subunit 1 (mitochondrion) [Asellus aquaticus]	1.93E-09	NA	NA	NA	NA	NA	NA	NA
Ctaxi_contig_847|comp6164_c0_seq1	sel1 repeat protein	gi|552914676|gb|ERZ99956.1|hypothetical protein GLOINDRAFT_273808 [Rhizophagus irregularis DAOM 181602]	2.39E-06	NA	NA	NA	NA	NA	NA	NA
Ctaxi_contig_848|comp6168_c0_seq1	NA	NA	NA	NA	NA	NA	NA	NA	NA	NA
Ctaxi_contig_849|comp6237_c0_seq1	NA	NA	NA	NA	NA	NA	NA	NA	NA	NA
Ctaxi_contig_850|comp6242_c0_seq1	NA	NA	NA	NA	NA	NA	NA	NA	NA	NA
Ctaxi_contig_851|comp6265_c0_seq1	NA	NA	NA	NA	NA	NA	NA	NA	NA	NA
Ctaxi_contig_852|comp6265_c0_seq2	NA	NA	NA	NA	NA	NA	NA	NA	NA	NA
Ctaxi_contig_853|comp6293_c0_seq1	NA	NA	NA	NA	NA	NA	NA	NA	NA	NA
Ctaxi_contig_854|comp6311_c0_seq1	atp synthase subunit alpha	gi|516557258|gb|AGO87878.1|hypothetical protein [uncultured bacterium FPPP_33K14]	1.41E-07	NA	NA	NA	NA	NA	NA	NA
Ctaxi_contig_856|comp6317_c0_seq1	NA	NA	NA	NA	NA	NA	NA	NA	NA	NA
Ctaxi_contig_858|comp6340_c0_seq1	NA	NA	NA	NA	NA	NA	NA	NA	NA	NA
Ctaxi_contig_859|comp6347_c0_seq1	NA	NA	NA	NA	NA	NA	NA	NA	NA	NA
Ctaxi_contig_860|comp6347_c0_seq2	sptzle 2-like protein	gi|155966362|gb|ABU41133.1|Sptzle 2-like protein [Lepeophtheirus salmonis]	5.35E-36	NA	NA	NA	NA	NA	NA	NA
Ctaxi_contig_861|comp6381_c0_seq1	n-acyl-phosphatidylethanolamine-hydrolyzing phospholipase d	gi|449676243|ref|XP_002162760.2|PREDICTED: N-acyl-phosphatidylethanolamine-hydrolyzing phospholipase D-like [Hydra vulgaris]	2.26E-50	NA	NA	NA	NA	NA	NA	NA
Ctaxi_contig_863|comp6384_c0_seq1	NA	NA	NA	NA	NA	NA	NA	NA	NA	NA
Ctaxi_contig_864|comp6385_c0_seq1	NA	NA	NA	NA	NA	NA	NA	NA	NA	NA
Ctaxi_contig_865|comp6401_c0_seq1	NA	NA	NA	NA	NA	NA	NA	NA	NA	NA
Ctaxi_contig_866|comp6443_c0_seq1	sugar porter family mfs transporter	gi|403337527|gb|EJY67985.1|Sugar transporter family protein [Oxytricha trifallax]	4.46E-14	AT1G20840.1	TMT1	 tonoplast monosaccharide transporter1 	2.00E-06	Solyc04g082700.2.1	"Solute carrier family 2, facilitated glucose transporter member 12 (AHRD V1 *-*- GTR12_MOUSE); contains Interpro domain(s)  IPR016196  Major facilitator superfamily, general substrate transporter "	1.00E-06
Ctaxi_contig_867|comp6480_c0_seq1	multidrug resistance-associated protein 5-like	gi|219120255|ref|XP_002180870.1|predicted protein [Phaeodactylum tricornutum CCAP 1055/1] >gi|217407586|gb|EEC47522.1| predicted protein [Phaeodactylum tricornutum CCAP 1055/1]	2.46E-58	AT3G13100.1	"ATMRP7,MRP7,ABCC7"	 multidrug resistance-associated protein 7 	3.00E-49	Solyc09g064440.2.1	"ABC transporter C family member 5 (AHRD V1 **-- AB5C_ARATH); contains Interpro domain(s)  IPR001140  ABC transporter, transmembrane region "	4.00E-40
Ctaxi_contig_868|comp6480_c0_seq2	abc transporter	gi|219120255|ref|XP_002180870.1|predicted protein [Phaeodactylum tricornutum CCAP 1055/1] >gi|217407586|gb|EEC47522.1| predicted protein [Phaeodactylum tricornutum CCAP 1055/1]	1.97E-36	AT3G21250.1	"ATMRP6,MRP6,ABCC8"	 multidrug resistance-associated protein 6 	2.00E-30	Solyc09g075020.2.1	"Multidrug resistance protein ABC transporter family (AHRD V1 **-- B9GS96_POPTR); contains Interpro domain(s)  IPR001140  ABC transporter, transmembrane region "	1.00E-27
Ctaxi_contig_869|comp6482_c0_seq1	NA	NA	NA	NA	NA	NA	NA	NA	NA	NA
Ctaxi_contig_870|comp6482_c0_seq2	NA	NA	NA	NA	NA	NA	NA	NA	NA	NA
Ctaxi_contig_871|comp6490_c0_seq1	NA	NA	NA	NA	NA	NA	NA	NA	NA	NA
Ctaxi_contig_872|comp6493_c0_seq1	NA	NA	NA	NA	NA	NA	NA	NA	NA	NA
Ctaxi_contig_873|comp6493_c0_seq2	NA	NA	NA	NA	NA	NA	NA	NA	NA	NA
Ctaxi_contig_874|comp6525_c0_seq1	NA	NA	NA	NA	NA	NA	NA	NA	NA	NA
Ctaxi_contig_875|comp6535_c0_seq1	NA	NA	NA	NA	NA	NA	NA	NA	NA	NA
Ctaxi_contig_876|comp6543_c0_seq1	mismatch repair protein	gi|219110543|ref|XP_002177023.1|predicted protein [Phaeodactylum tricornutum CCAP 1055/1] >gi|217411558|gb|EEC51486.1| predicted protein [Phaeodactylum tricornutum CCAP 1055/1]	2.81E-23	AT3G24320.1	"MSH1,CHM1,ATMSH1,CHM"	 MUTL protein homolog 1 	5.00E-08	Solyc09g090870.2.1	"DNA mismatch repair protein mutS (AHRD V1 *-** C8PCK3_9LACO); contains Interpro domain(s)  IPR000432  DNA mismatch repair protein MutS, C-terminal "	2.00E-06
Ctaxi_contig_877|comp6550_c0_seq1	NA	NA	NA	NA	NA	NA	NA	NA	NA	NA
Ctaxi_contig_878|comp6560_c0_seq1	saccharopine dehydrogenase	gi|551539870|ref|XP_005758383.1|Saccharopine dehydrogenase [Emiliania huxleyi CCMP1516] >gi|551576799|ref|XP_005774043.1| Saccharopine dehydrogenase [Emiliania huxleyi CCMP1516] >gi|485605987|gb|EOD05954.1| Saccharopine dehydrogenase [Emiliania huxleyi CCMP1516] >gi|485625813|gb|EOD21614.1| Saccharopine dehydrogenase [Emiliania huxleyi CCMP1516]	2.56E-70	AT5G39410.1		 Saccharopine dehydrogenase  	2.00E-12	Solyc02g088490.2.1	Saccharopine dehydrogenase (AHRD V1 ***- B6T3D2_MAIZE); contains Interpro domain(s)  IPR005097  Saccharopine dehydrogenase 	6.00E-12
Ctaxi_contig_879|comp6561_c0_seq1	NA	NA	NA	NA	NA	NA	NA	NA	NA	NA
Ctaxi_contig_880|comp6571_c0_seq1	predicted protein	gi|219121631|ref|XP_002181166.1|predicted protein [Phaeodactylum tricornutum CCAP 1055/1] >gi|217407152|gb|EEC47089.1| predicted protein [Phaeodactylum tricornutum CCAP 1055/1]	2.67E-11	NA	NA	NA	NA	NA	NA	NA
Ctaxi_contig_881|comp6578_c0_seq1	general secretion pathway protein d	gi|551598521|ref|WP_022986460.1|secretin [Alcanivorax sp. P2S70] >gi|550660885|gb|ERP86905.1| secretin [Alcanivorax sp. P2S70]	3.66E-15	NA	NA	NA	NA	NA	NA	NA
Ctaxi_contig_882|comp6588_c0_seq1	40s ribosomal protein s16	gi|219109953|ref|XP_002176729.1|predicted protein [Phaeodactylum tricornutum CCAP 1055/1] >gi|217411264|gb|EEC51192.1| predicted protein [Phaeodactylum tricornutum CCAP 1055/1]	5.93E-18	AT5G18380.2		 Ribosomal protein S5 domain 2-like superfamily protein 	6.00E-15	Solyc05g005690.1.1	30S ribosomal protein S9 (AHRD V1 ***- C5JX04_AJEDS); contains Interpro domain(s)  IPR000754  Ribosomal protein S9 	4.00E-12
Ctaxi_contig_883|comp6611_c0_seq1	NA	NA	NA	NA	NA	NA	NA	NA	NA	NA
Ctaxi_contig_884|comp6633_c0_seq1	NA	NA	NA	NA	NA	NA	NA	NA	NA	NA
Ctaxi_contig_886|comp6642_c0_seq1	NA	NA	NA	NA	NA	NA	NA	NA	NA	NA
Ctaxi_contig_887|comp6650_c0_seq1	NA	NA	NA	NA	NA	NA	NA	NA	NA	NA
Ctaxi_contig_888|comp6658_c0_seq1	NA	NA	NA	NA	NA	NA	NA	NA	NA	NA
Ctaxi_contig_891|comp6676_c0_seq1	NA	NA	NA	NA	NA	NA	NA	NA	NA	NA
Ctaxi_contig_892|comp6677_c0_seq1	NA	NA	NA	NA	NA	NA	NA	NA	NA	NA
Ctaxi_contig_894|comp6679_c0_seq1	ankyrin repeat protein	"gi|123474861|ref|XP_001320611.1|ankyrin repeat protein [Trichomonas vaginalis G3] >gi|121903420|gb|EAY08388.1| ankyrin repeat protein, putative [Trichomonas vaginalis G3]"	4.21E-12	NA	NA	NA	NA	NA	NA	NA
Ctaxi_contig_895|comp6689_c0_seq1	NA	NA	NA	NA	NA	NA	NA	NA	NA	NA
Ctaxi_contig_896|comp6703_c0_seq1	glycoside hydrolase	gi|545354624|ref|XP_005643146.1|glycoside hydrolase [Coccomyxa subellipsoidea C-169] >gi|384245106|gb|EIE18602.1| glycoside hydrolase [Coccomyxa subellipsoidea C-169]	5.19E-43	AT3G10890.1		 Glycosyl hydrolase superfamily protein 	1.00E-15	Solyc04g080620.2.1	"Mannan endo-1 4-beta-mannosidase (AHRD V1 ***- A8FDC6_BACP2); contains Interpro domain(s)  IPR013781  Glycoside hydrolase, subgroup, catalytic core "	3.00E-14
Ctaxi_contig_897|comp6714_c0_seq1	NA	NA	NA	NA	NA	NA	NA	NA	NA	NA
Ctaxi_contig_898|comp6731_c0_seq1	protein npc2 homolog	gi|221132624|ref|XP_002156875.1|PREDICTED: protein NPC2 homolog [Hydra vulgaris]	4.77E-16	NA	NA	NA	NA	NA	NA	NA
Ctaxi_contig_899|comp6733_c0_seq1	NA	NA	NA	NA	NA	NA	NA	NA	NA	NA
Ctaxi_contig_900|comp6738_c0_seq1	NA	NA	NA	NA	NA	NA	NA	NA	NA	NA
Ctaxi_contig_902|comp6753_c1_seq1	Ca++-ATPase	gi|403375039|gb|EJY87488.1|Ca++-ATPase [Oxytricha trifallax]	1.41E-06	NA	NA	NA	NA	NA	NA	NA
Ctaxi_contig_903|comp6762_c0_seq1	NA	NA	NA	NA	NA	NA	NA	NA	NA	NA
Ctaxi_contig_904|comp6811_c0_seq1	NA	NA	NA	NA	NA	NA	NA	NA	NA	NA
Ctaxi_contig_906|comp6824_c1_seq1	predicted protein	gi|219116106|ref|XP_002178848.1|predicted protein [Phaeodactylum tricornutum CCAP 1055/1] >gi|217409615|gb|EEC49546.1| predicted protein [Phaeodactylum tricornutum CCAP 1055/1]	1.55E-13	NA	NA	NA	NA	NA	NA	NA
Ctaxi_contig_907|comp6831_c0_seq1	chlorophyll a b-binding protein	gi|302839735|ref|XP_002951424.1|chlorophyll a/b-binding protein of photosystem II [Volvox carteri f. nagariensis] >gi|300263399|gb|EFJ47600.1| chlorophyll a/b-binding protein of photosystem II [Volvox carteri f. nagariensis]	2.94E-37	AT2G40100.1	LHCB4.3	 light harvesting complex photosystem II 	2.00E-39	Solyc09g014520.2.1	"Chlorophyll a-b binding protein 6A, chloroplastic (AHRD V1 **** CB11_SOLLC); contains Interpro domain(s)  IPR001344  Chlorophyll A-B binding protein "	4.00E-32
Ctaxi_contig_908|comp6841_c0_seq1	protein	gi|219122811|ref|XP_002181732.1|predicted protein [Phaeodactylum tricornutum CCAP 1055/1] >gi|217407008|gb|EEC46946.1| predicted protein [Phaeodactylum tricornutum CCAP 1055/1]	8.54E-50	AT3G18130.1	RACK1C_AT	 receptor for activated C kinase 1C 	2.00E-43	Solyc12g040510.1.1	"Guanine nucleotide-binding protein beta subunit-like protein (AHRD V1 **-- B6SJ21_MAIZE); contains Interpro domain(s)  IPR020472  G-protein beta WD-40 repeat, region "	1.00E-36
Ctaxi_contig_909|comp6854_c0_seq1	NA	NA	NA	NA	NA	NA	NA	NA	NA	NA
Ctaxi_contig_910|comp6854_c0_seq2	NA	NA	NA	NA	NA	NA	NA	NA	NA	NA
Ctaxi_contig_911|comp6879_c0_seq1	NA	NA	NA	NA	NA	NA	NA	NA	NA	NA
Ctaxi_contig_912|comp6884_c1_seq1	papain family cysteine protease containing protein	gi|391343119|ref|XP_003745860.1|PREDICTED: cathepsin L-like [Metaseiulus occidentalis]	1.66E-07	AT1G09850.1	XBCP3	 xylem bark cysteine peptidase 3 	9.00E-06	NA	NA	NA
Ctaxi_contig_913|comp6890_c0_seq1	NA	NA	NA	NA	NA	NA	NA	NA	NA	NA
Ctaxi_contig_914|comp6911_c0_seq1	NA	NA	NA	NA	NA	NA	NA	NA	NA	NA
Ctaxi_contig_915|comp6912_c1_seq1	NA	NA	NA	NA	NA	NA	NA	NA	NA	NA
Ctaxi_contig_916|comp6917_c1_seq1	NA	NA	NA	NA	NA	NA	NA	NA	NA	NA
Ctaxi_contig_917|comp6978_c0_seq1	cytochrome p450 4c1-like	gi|397566814|gb|EJK45228.1|hypothetical protein THAOC_36163 [Thalassiosira oceanica]	2.27E-39	AT1G31800.1	"CYP97A3,LUT5"	" cytochrome P450, family 97, subfamily A, polypeptide 3 "	3.00E-25	Solyc10g007880.2.1	Cytochrome P450	8.00E-25
Ctaxi_contig_918|comp6980_c1_seq1	plp-dependent transferase	gi|219113095|ref|XP_002186131.1|predicted protein [Phaeodactylum tricornutum CCAP 1055/1] >gi|209582981|gb|ACI65601.1| predicted protein [Phaeodactylum tricornutum CCAP 1055/1]	4.95E-20	AT1G80360.1		 Pyridoxal phosphate (PLP)-dependent transferases superfamily protein 	1.00E-08	Solyc03g120450.2.1	"Aminotransferase (AHRD V1 ***- Q39Q29_GEOMG); contains Interpro domain(s)  IPR004839  Aminotransferase, class I and II "	2.00E-09
Ctaxi_contig_919|comp6995_c0_seq1	NA	NA	NA	NA	NA	NA	NA	NA	NA	NA
Ctaxi_contig_920|comp7060_c0_seq1	60s ribosomal protein l12	gi|514699149|ref|XP_004997143.1|60S ribosomal protein L12 [Salpingoeca rosetta] >gi|326435012|gb|EGD80582.1| 60S ribosomal protein L12 [Salpingoeca rosetta]	2.34E-22	AT5G60670.1		 Ribosomal protein L11 family protein 	3.00E-28	Solyc11g069440.1.1	Ribosomal protein L12 (AHRD V1 ***- A8J597_CHLRE); contains Interpro domain(s)  IPR000911  Ribosomal protein L11 	1.00E-20
Ctaxi_contig_921|comp7065_c0_seq1	60s ribosomal protein l35	gi|290561823|gb|ADD38309.1|60S ribosomal protein L35 [Lepeophtheirus salmonis]	7.93E-38	AT5G02610.1		 Ribosomal L29 family protein  	6.00E-35	Solyc05g054810.2.1	60S ribosomal protein L35 (AHRD V1 ***- D7M7V2_ARALY); contains Interpro domain(s)  IPR001854  Ribosomal protein L29 	8.00E-30
Ctaxi_contig_922|comp7093_c1_seq1	NA	NA	NA	NA	NA	NA	NA	NA	NA	NA
Ctaxi_contig_923|comp7118_c1_seq1	NA	NA	NA	NA	NA	NA	NA	NA	NA	NA
Ctaxi_contig_924|comp7123_c0_seq1	NA	NA	NA	NA	NA	NA	NA	NA	NA	NA
Ctaxi_contig_925|comp7141_c0_seq1	alcohol dehydrogenase	gi|219110691|ref|XP_002177097.1|succinate semialdehyde dehydrogenase [Phaeodactylum tricornutum CCAP 1055/1] >gi|217411632|gb|EEC51560.1| succinate semialdehyde dehydrogenase [Phaeodactylum tricornutum CCAP 1055/1]	4.59E-19	NA	NA	NA	NA	NA	NA	NA
Ctaxi_contig_926|comp7141_c0_seq2	alcohol dehydrogenase	gi|219110691|ref|XP_002177097.1|succinate semialdehyde dehydrogenase [Phaeodactylum tricornutum CCAP 1055/1] >gi|217411632|gb|EEC51560.1| succinate semialdehyde dehydrogenase [Phaeodactylum tricornutum CCAP 1055/1]	3.18E-19	NA	NA	NA	NA	NA	NA	NA
Ctaxi_contig_927|comp7147_c0_seq1	NA	NA	NA	NA	NA	NA	NA	NA	NA	NA
Ctaxi_contig_928|comp7149_c0_seq1	NA	NA	NA	NA	NA	NA	NA	NA	NA	NA
Ctaxi_contig_929|comp7150_c0_seq1	40s ribosomal protein s3a	gi|403332112|gb|EJY65048.1|40S ribosomal protein S3a [Oxytricha trifallax]	1.34E-53	AT4G34670.1		 Ribosomal protein S3Ae 	1.00E-39	Solyc09g082520.2.1	40S ribosomal protein S1 (AHRD V1 ***- RS3A_LENED); contains Interpro domain(s)  IPR001593  Ribosomal protein S3Ae 	2.00E-32
Ctaxi_contig_930|comp7165_c0_seq1	NA	NA	NA	NA	NA	NA	NA	NA	NA	NA
Ctaxi_contig_931|comp7182_c0_seq1	predicted protein	gi|219120221|ref|XP_002180854.1|predicted protein [Phaeodactylum tricornutum CCAP 1055/1] >gi|217407570|gb|EEC47506.1| predicted protein [Phaeodactylum tricornutum CCAP 1055/1]	2.92E-12	NA	NA	NA	NA	NA	NA	NA
Ctaxi_contig_932|comp7201_c1_seq1	NA	NA	NA	NA	NA	NA	NA	NA	NA	NA
Ctaxi_contig_933|comp7204_c0_seq1	tyramine oxidase	gi|496259877|ref|WP_008973262.1|tyramine oxidase [Bradyrhizobium sp. STM 3843] >gi|365419146|emb|CCE10752.1| Copper amine oxidase precursor (MAOXI) [Bradyrhizobium sp. STM 3843]	1.89E-27	AT2G42490.1		 Copper amine oxidase family protein 	2.00E-13	Solyc05g013440.2.1	Primary amine oxidase (AHRD V1 **** B4WL51_9SYNE); contains Interpro domain(s)  IPR000269  Copper amine oxidase 	8.00E-13
Ctaxi_contig_934|comp7217_c0_seq1	NA	NA	NA	NA	NA	NA	NA	NA	NA	NA
Ctaxi_contig_935|comp7218_c0_seq1	NA	NA	NA	NA	NA	NA	NA	NA	NA	NA
Ctaxi_contig_936|comp7225_c0_seq1	NA	NA	NA	NA	NA	NA	NA	NA	NA	NA
Ctaxi_contig_937|comp7236_c0_seq1	NA	NA	NA	NA	NA	NA	NA	NA	NA	NA
Ctaxi_contig_938|comp7244_c0_seq1	hyr domain-containing protein	gi|390955911|ref|YP_006419669.1|hypothetical protein Aeqsu_3225 [Aequorivita sublithincola DSM 14238] >gi|504596801|ref|WP_014783903.1| hypothetical protein [Aequorivita sublithincola] >gi|390421897|gb|AFL82654.1| hypothetical protein Aeqsu_3225 [Aequorivita sublithincola DSM 14238]	2.31E-07	NA	NA	NA	NA	NA	NA	NA
Ctaxi_contig_939|comp7253_c0_seq1	NA	NA	NA	NA	NA	NA	NA	NA	NA	NA
Ctaxi_contig_940|comp7264_c0_seq1	NA	NA	NA	NA	NA	NA	NA	NA	NA	NA
Ctaxi_contig_941|comp7265_c0_seq1	predicted protein	gi|219112899|ref|XP_002186033.1|predicted protein [Phaeodactylum tricornutum CCAP 1055/1] >gi|209582883|gb|ACI65503.1| predicted protein [Phaeodactylum tricornutum CCAP 1055/1]	1.54E-22	NA	NA	NA	NA	NA	NA	NA
Ctaxi_contig_942|comp7274_c0_seq1	NA	NA	NA	NA	NA	NA	NA	NA	NA	NA
Ctaxi_contig_943|comp7290_c0_seq1	NA	NA	NA	NA	NA	NA	NA	NA	NA	NA
Ctaxi_contig_944|comp7290_c0_seq2	NA	NA	NA	NA	NA	NA	NA	NA	NA	NA
Ctaxi_contig_945|comp7302_c0_seq1	predicted protein	gi|219122234|ref|XP_002181455.1|predicted protein [Phaeodactylum tricornutum CCAP 1055/1] >gi|217407441|gb|EEC47378.1| predicted protein [Phaeodactylum tricornutum CCAP 1055/1]	1.53E-13	NA	NA	NA	NA	NA	NA	NA
Ctaxi_contig_946|comp7311_c0_seq1	NA	NA	NA	NA	NA	NA	NA	NA	NA	NA
Ctaxi_contig_947|comp7330_c0_seq1	NA	NA	NA	NA	NA	NA	NA	NA	NA	NA
Ctaxi_contig_948|comp7340_c0_seq1	predicted protein	gi|219113249|ref|XP_002186208.1|predicted protein [Phaeodactylum tricornutum CCAP 1055/1] >gi|209583058|gb|ACI65678.1| predicted protein [Phaeodactylum tricornutum CCAP 1055/1]	4.86E-07	NA	NA	NA	NA	NA	NA	NA
Ctaxi_contig_949|comp7349_c0_seq1	NA	NA	NA	NA	NA	NA	NA	NA	NA	NA
Ctaxi_contig_950|comp7370_c0_seq1	glycine cleavage system protein h	gi|545361689|ref|XP_005646133.1|glycine cleavage H-protein [Coccomyxa subellipsoidea C-169] >gi|384248104|gb|EIE21589.1| glycine cleavage H-protein [Coccomyxa subellipsoidea C-169]	1.54E-30	AT2G35120.1		 Single hybrid motif superfamily protein 	8.00E-33	Solyc06g061070.2.1	"Glycine cleavage system H protein 1 (AHRD V1 **** B6UHJ7_MAIZE); contains Interpro domain(s)  IPR017453  Glycine cleavage H-protein, subgroup "	3.00E-27
Ctaxi_contig_951|comp7378_c0_seq1	NA	NA	NA	NA	NA	NA	NA	NA	NA	NA
Ctaxi_contig_952|comp7391_c0_seq1	protein	gi|219115828|ref|XP_002178709.1|predicted protein [Phaeodactylum tricornutum CCAP 1055/1] >gi|217409476|gb|EEC49407.1| predicted protein [Phaeodactylum tricornutum CCAP 1055/1]	2.06E-33	AT5G54070.1	"AT-HSFA9,HSFA9"	 heat shock transcription factor  A9 	2.00E-06	Solyc09g059520.2.1	"Heat stress transcription factor A3 (AHRD V1 *-** D1M7W9_SOLLC); contains Interpro domain(s)  IPR000232  Heat shock factor (HSF)-type, DNA-binding "	3.00E-06
Ctaxi_contig_953|comp7396_c0_seq1	NA	NA	NA	NA	NA	NA	NA	NA	NA	NA
Ctaxi_contig_954|comp7397_c0_seq1	alpha tubulin	gi|134142173|gb|ABO61430.1|alpha tubulin [Thalassiosira tumida]	0	AT4G14960.2	TUA6	 Tubulin/FtsZ family protein 	0	Solyc02g087880.2.1	Tubulin alpha-7 chain (AHRD V1 ***- B9IJV8_POPTR); contains Interpro domain(s)  IPR002452  Alpha tubulin 	3.00E-168
Ctaxi_contig_955|comp7405_c0_seq1	tkl dicty4 protein kinase	gi|551674306|ref|XP_005839908.1|hypothetical protein GUITHDRAFT_161114 [Guillardia theta CCMP2712] >gi|428184072|gb|EKX52928.1| hypothetical protein GUITHDRAFT_161114 [Guillardia theta CCMP2712]	4.41E-30	AT4G23050.1		 PAS domain-containing protein tyrosine kinase family protein 	2.00E-16	Solyc04g075000.1.1	Serine/threonine protein kinase (AHRD V1 *-** C6ZRN1_SOYBN); contains Interpro domain(s)  IPR002290  Serine/threonine protein kinase 	4.00E-13
Ctaxi_contig_956|comp7408_c1_seq1	NA	NA	NA	NA	NA	NA	NA	NA	NA	NA
Ctaxi_contig_957|comp7410_c0_seq1	NA	NA	NA	NA	NA	NA	NA	NA	NA	NA
Ctaxi_contig_958|comp7410_c0_seq2	NA	NA	NA	NA	NA	NA	NA	NA	NA	NA
Ctaxi_contig_959|comp7433_c0_seq1	ribosomal protein s3	gi|383930542|ref|YP_005090350.1|rps3 gene product (mitochondrion) [Phaeodactylum tricornutum] >gi|324309745|gb|ADY18526.1| ribosomal protein S3 [Phaeodactylum tricornutum]	9.61E-08	NA	NA	NA	NA	NA	NA	NA
Ctaxi_contig_960|comp7433_c1_seq1	rps3 gene product	gi|383930542|ref|YP_005090350.1|rps3 gene product (mitochondrion) [Phaeodactylum tricornutum] >gi|324309745|gb|ADY18526.1| ribosomal protein S3 [Phaeodactylum tricornutum]	3.12E-06	NA	NA	NA	NA	NA	NA	NA
Ctaxi_contig_961|comp7440_c1_seq1	NA	NA	NA	NA	NA	NA	NA	NA	NA	NA
Ctaxi_contig_962|comp7447_c0_seq1	NA	NA	NA	NA	NA	NA	NA	NA	NA	NA
Ctaxi_contig_963|comp7448_c1_seq1	NA	NA	NA	NA	NA	NA	NA	NA	NA	NA
Ctaxi_contig_964|comp7450_c0_seq1	NA	NA	NA	NA	NA	NA	NA	NA	NA	NA
Ctaxi_contig_965|comp7458_c0_seq1	NA	NA	NA	NA	NA	NA	NA	NA	NA	NA
Ctaxi_contig_966|comp7464_c0_seq1	sulfite mitochondrial	gi|397639508|gb|EJK73610.1|hypothetical protein THAOC_04756 [Thalassiosira oceanica]	3.06E-34	AT3G01910.3	"SOX,AT-SO,AtSO"	 sulfite oxidase 	4.00E-07	Solyc02g094120.2.1	"Sulfite oxidase (AHRD V1 **** A5H1Q7_SOLLC); contains Interpro domain(s)  IPR000572  Oxidoreductase, molybdopterin binding "	3.00E-07
Ctaxi_contig_967|comp7470_c0_seq1	NA	NA	NA	NA	NA	NA	NA	NA	NA	NA
Ctaxi_contig_968|comp7481_c1_seq1	membrane protease stomatin prohibitin	gi|397628024|gb|EJK68709.1|hypothetical protein THAOC_10087 [Thalassiosira oceanica]	8.61E-09	NA	NA	NA	NA	NA	NA	NA
Ctaxi_contig_969|comp7482_c0_seq1	methylase involved in ubiquinone menaquinone biosynthesis	gi|403359399|gb|EJY79359.1|Methylase involved in ubiquinone/menaquinone biosynthesis [Oxytricha trifallax]	1.64E-11	NA	NA	NA	NA	NA	NA	NA
Ctaxi_contig_970|comp7489_c0_seq1	NA	NA	NA	NA	NA	NA	NA	NA	NA	NA
Ctaxi_contig_971|comp7494_c1_seq1	NA	NA	NA	NA	NA	NA	NA	NA	NA	NA
Ctaxi_contig_972|comp7496_c0_seq1	NA	NA	NA	NA	NA	NA	NA	NA	NA	NA
Ctaxi_contig_973|comp7496_c0_seq2	NA	NA	NA	NA	NA	NA	NA	NA	NA	NA
Ctaxi_contig_974|comp7511_c0_seq1	NA	NA	NA	NA	NA	NA	NA	NA	NA	NA
Ctaxi_contig_975|comp7512_c1_seq1	NA	NA	NA	NA	NA	NA	NA	NA	NA	NA
Ctaxi_contig_976|comp7514_c0_seq1	pci domain-containing protein 2	gi|219121076|ref|XP_002185769.1|predicted protein [Phaeodactylum tricornutum CCAP 1055/1] >gi|209582618|gb|ACI65239.1| predicted protein [Phaeodactylum tricornutum CCAP 1055/1]	3.82E-20	AT2G19560.1	EER5	 proteasome family protein 	2.00E-16	Solyc07g039210.2.1	PCI domain-containing protein 2 homolog (AHRD V1 **-- PCID2_DROME); contains Interpro domain(s)  IPR013143  PCI/PINT associated module 	9.00E-12
Ctaxi_contig_977|comp7526_c1_seq1	NA	NA	NA	NA	NA	NA	NA	NA	NA	NA
Ctaxi_contig_978|comp7533_c0_seq1	class iii aminotransferase	gi|219116580|ref|XP_002179085.1|predicted protein [Phaeodactylum tricornutum CCAP 1055/1] >gi|217409852|gb|EEC49783.1| predicted protein [Phaeodactylum tricornutum CCAP 1055/1]	6.67E-25	AT3G22200.2	POP2	 Pyridoxal phosphate (PLP)-dependent transferases superfamily protein 	1.00E-06	Solyc12g006450.1.1	Aminotransferase-like protein (AHRD V1 ***- Q9LIE2_ARATH); contains Interpro domain(s)  IPR005814  Aminotransferase class-III 	2.00E-06
Ctaxi_contig_979|comp7536_c1_seq1	NA	NA	NA	NA	NA	NA	NA	NA	NA	NA
Ctaxi_contig_980|comp7538_c0_seq1	NA	NA	NA	NA	NA	NA	NA	NA	NA	NA
Ctaxi_contig_981|comp7542_c0_seq1	aminopeptidase with a membrane alanine aminopeptidase domain	gi|224011237|ref|XP_002295393.1|aminopeptidase with a membrane alanine aminopeptidase domain [Thalassiosira pseudonana CCMP1335] >gi|209583424|gb|ACI64110.1| aminopeptidase with a membrane alanine aminopeptidase domain [Thalassiosira pseudonana CCMP1335]	1.99E-13	NA	NA	NA	NA	NA	NA	NA
Ctaxi_contig_982|comp7543_c0_seq1	NA	NA	NA	NA	NA	NA	NA	NA	NA	NA
Ctaxi_contig_983|comp7543_c1_seq1	NA	NA	NA	NA	NA	NA	NA	NA	NA	NA
Ctaxi_contig_984|comp7546_c0_seq1	predicted protein	gi|219130726|ref|XP_002185509.1|predicted protein [Phaeodactylum tricornutum CCAP 1055/1] >gi|217403040|gb|EEC42996.1| predicted protein [Phaeodactylum tricornutum CCAP 1055/1]	8.04E-15	NA	NA	NA	NA	NA	NA	NA
Ctaxi_contig_985|comp7549_c0_seq1	NA	NA	NA	NA	NA	NA	NA	NA	NA	NA
Ctaxi_contig_986|comp7559_c0_seq1	protein	gi|219129173|ref|XP_002184770.1|predicted protein [Phaeodactylum tricornutum CCAP 1055/1] >gi|217403879|gb|EEC43829.1| predicted protein [Phaeodactylum tricornutum CCAP 1055/1]	2.38E-06	NA	NA	NA	NA	NA	NA	NA
Ctaxi_contig_987|comp7569_c0_seq1	NA	NA	NA	NA	NA	NA	NA	NA	NA	NA
Ctaxi_contig_988|comp7571_c0_seq1	aryl-alcohol dehydrogenase like protein	gi|302835139|ref|XP_002949131.1|hypothetical protein VOLCADRAFT_80526 [Volvox carteri f. nagariensis] >gi|300265433|gb|EFJ49624.1| hypothetical protein VOLCADRAFT_80526 [Volvox carteri f. nagariensis]	1.39E-22	AT5G53580.1		 NAD(P)-linked oxidoreductase superfamily protein 	5.00E-12	Solyc07g043570.2.1	Aldo/keto reductase family protein (AHRD V1 ***- D7KG57_ARALY); contains Interpro domain(s)  IPR020471  Aldo/keto reductase subgroup 	2.00E-11
Ctaxi_contig_989|comp7580_c0_seq1	NA	NA	NA	NA	NA	NA	NA	NA	NA	NA
Ctaxi_contig_990|comp7584_c0_seq1	fatty acid synthase-like	gi|405964765|gb|EKC30214.1|Fatty acid synthase [Crassostrea gigas]	2.18E-07	NA	NA	NA	NA	NA	NA	NA
Ctaxi_contig_991|comp7591_c1_seq1	likely mitochondrial carrier protein	gi|146413040|ref|XP_001482491.1|hypothetical protein PGUG_05511 [Meyerozyma guilliermondii ATCC 6260]	1.31E-10	AT4G27940.1	"ATMTM1,MTM1"	 manganese tracking factor for mitochondrial SOD2 	4.00E-10	Solyc03g007430.2.1	Mitochondrial carrier family (AHRD V1 ***- C1E2Y0_9CHLO); contains Interpro domain(s)  IPR001993  Mitochondrial substrate carrier 	5.00E-10
Ctaxi_contig_992|comp7595_c0_seq1	protein	gi|219112707|ref|XP_002178105.1|predicted protein [Phaeodactylum tricornutum CCAP 1055/1] >gi|217410990|gb|EEC50919.1| predicted protein [Phaeodactylum tricornutum CCAP 1055/1]	1.87E-20	NA	NA	NA	NA	NA	NA	NA
Ctaxi_contig_993|comp7611_c1_seq1	NA	NA	NA	NA	NA	NA	NA	NA	NA	NA
Ctaxi_contig_994|comp7614_c1_seq1	atp-sensitive potassium transporter	gi|515893328|ref|WP_017323911.1|hypothetical protein [Synechococcus sp. PCC 7336]	3.32E-09	NA	NA	NA	NA	NA	NA	NA
Ctaxi_contig_995|comp7616_c1_seq1	NA	NA	NA	NA	NA	NA	NA	NA	NA	NA
Ctaxi_contig_996|comp7617_c0_seq1	protein	gi|219125949|ref|XP_002183231.1|predicted protein [Phaeodactylum tricornutum CCAP 1055/1] >gi|217405506|gb|EEC45449.1| predicted protein [Phaeodactylum tricornutum CCAP 1055/1]	3.29E-16	NA	NA	NA	NA	NA	NA	NA
Ctaxi_contig_997|comp7620_c0_seq1	photosystem ii chlorophyll a core antenna apoprotein	gi|299830326|ref|YP_003734541.1|photosystem II P680 chlorophyll A apoprotein [Kryptoperidinium foliaceum] >gi|297385028|gb|ADI40326.1| photosystem II P680 chlorophyll A apoprotein [Kryptoperidinium foliaceum]	1.48E-49	ATCG00680.1	PSBB	 photosystem II reaction center protein B 	1.00E-46	Solyc01g007500.2.1	"Photosystem II CP47 chlorophyll apoprotein (AHRD V1 ***- D3WBA3_9BORA); contains Interpro domain(s)  IPR017486  Photosystem II, PsbB "	1.00E-41
Ctaxi_contig_998|comp7620_c1_seq1	photosystem ii 47 kda protein	gi|118410992|ref|YP_874387.1|photosystem II chlorophyll A core antenna apoprotein [Phaeodactylum tricornutum] >gi|116739739|gb|ABK20610.1| photosystem II chlorophyll A core antenna apoprotein [Phaeodactylum tricornutum]	3.99E-14	ATCG00680.1	PSBB	 photosystem II reaction center protein B 	3.00E-16	Solyc01g007500.2.1	"Photosystem II CP47 chlorophyll apoprotein (AHRD V1 ***- D3WBA3_9BORA); contains Interpro domain(s)  IPR017486  Photosystem II, PsbB "	5.00E-14
Ctaxi_contig_999|comp7623_c1_seq1	NA	NA	NA	NA	NA	NA	NA	NA	NA	NA
Ctaxi_contig_1000|comp7625_c0_seq1	60s ribosomal protein l16	gi|219111933|ref|XP_002177718.1|predicted protein [Phaeodactylum tricornutum CCAP 1055/1] >gi|217410603|gb|EEC50532.1| predicted protein [Phaeodactylum tricornutum CCAP 1055/1]	2.76E-10	NA	NA	NA	NA	NA	NA	NA
Ctaxi_contig_1001|comp7640_c0_seq1	NA	NA	NA	NA	NA	NA	NA	NA	NA	NA
Ctaxi_contig_1002|comp7649_c0_seq1	NA	NA	NA	NA	NA	NA	NA	NA	NA	NA
Ctaxi_contig_1003|comp7655_c1_seq1	NA	NA	NA	NA	NA	NA	NA	NA	NA	NA
Ctaxi_contig_1004|comp7661_c1_seq1	NA	NA	NA	NA	NA	NA	NA	NA	NA	NA
Ctaxi_contig_1005|comp7662_c0_seq1	NA	NA	NA	NA	NA	NA	NA	NA	NA	NA
Ctaxi_contig_1006|comp7662_c1_seq1	NA	NA	NA	NA	NA	NA	NA	NA	NA	NA
Ctaxi_contig_1007|comp7667_c0_seq1	NA	NA	NA	NA	NA	NA	NA	NA	NA	NA
Ctaxi_contig_1009|comp7673_c0_seq1	NA	NA	NA	NA	NA	NA	NA	NA	NA	NA
Ctaxi_contig_1010|comp7675_c0_seq1	40s ribosomal protein	gi|530739209|gb|EQC37451.1|40S ribosomal protein S8 [Saprolegnia diclina VS20]	1.46E-44	AT5G59240.1		 Ribosomal protein S8e family protein 	2.00E-57	Solyc09g057650.2.1	40S ribosomal protein S8 (AHRD V1 ***- Q3HRZ6_SOLTU); contains Interpro domain(s)  IPR001047  Ribosomal protein S8e 	3.00E-45
Ctaxi_contig_1011|comp7680_c0_seq1	NA	NA	NA	NA	NA	NA	NA	NA	NA	NA
Ctaxi_contig_1012|comp7685_c0_seq1	NA	NA	NA	NA	NA	NA	NA	NA	NA	NA
Ctaxi_contig_1013|comp7688_c0_seq1	NA	NA	NA	NA	NA	NA	NA	NA	NA	NA
Ctaxi_contig_1014|comp7690_c1_seq1	vitellogenin-like protein	gi|155966368|gb|ABU41136.1|vitellogenin-like protein [Lepeophtheirus salmonis]	1.40E-20	NA	NA	NA	NA	NA	NA	NA
Ctaxi_contig_1015|comp7694_c1_seq1	NA	NA	NA	NA	NA	NA	NA	NA	NA	NA
Ctaxi_contig_1016|comp7697_c0_seq1	NA	NA	NA	NA	NA	NA	NA	NA	NA	NA
Ctaxi_contig_1017|comp7703_c0_seq1	NA	NA	NA	NA	NA	NA	NA	NA	NA	NA
Ctaxi_contig_1018|comp7728_c0_seq1	td and poz domain-containing	gi|219111007|ref|XP_002177255.1|predicted protein [Phaeodactylum tricornutum CCAP 1055/1] >gi|217411790|gb|EEC51718.1| predicted protein [Phaeodactylum tricornutum CCAP 1055/1]	1.66E-08	NA	NA	NA	NA	NA	NA	NA
Ctaxi_contig_1019|comp7728_c0_seq2	td and poz domain-containing	gi|219111007|ref|XP_002177255.1|predicted protein [Phaeodactylum tricornutum CCAP 1055/1] >gi|217411790|gb|EEC51718.1| predicted protein [Phaeodactylum tricornutum CCAP 1055/1]	1.61E-23	AT2G39760.2	"ATBPM3,BPM3"	 BTB/POZ/MATH-domains containing protein 	9.00E-06	Solyc01g080250.2.1	BTB/POZ domain containing protein expressed (AHRD V1 ***- Q10C73_ORYSJ); contains Interpro domain(s)  IPR013089  Kelch related 	5.00E-07
Ctaxi_contig_1020|comp7732_c0_seq1	predicted protein	gi|219114923|ref|XP_002178257.1|predicted protein [Phaeodactylum tricornutum CCAP 1055/1] >gi|217409992|gb|EEC49922.1| predicted protein [Phaeodactylum tricornutum CCAP 1055/1]	7.48E-22	NA	NA	NA	NA	NA	NA	NA
Ctaxi_contig_1021|comp7751_c0_seq1	NA	NA	NA	NA	NA	NA	NA	NA	NA	NA
Ctaxi_contig_1022|comp7766_c0_seq1	NA	NA	NA	NA	NA	NA	NA	NA	NA	NA
Ctaxi_contig_1023|comp7775_c0_seq1	NA	NA	NA	NA	NA	NA	NA	NA	NA	NA
Ctaxi_contig_1024|comp7775_c0_seq2	NA	NA	NA	NA	NA	NA	NA	NA	NA	NA
Ctaxi_contig_1025|comp7781_c0_seq1	NA	NA	NA	NA	NA	NA	NA	NA	NA	NA
Ctaxi_contig_1026|comp7781_c0_seq2	NA	NA	NA	NA	NA	NA	NA	NA	NA	NA
Ctaxi_contig_1027|comp7782_c0_seq1	coatomer protein subunit alpha	gi|219124051|ref|XP_002182326.1|predicted protein [Phaeodactylum tricornutum CCAP 1055/1] >gi|217406287|gb|EEC46227.1| predicted protein [Phaeodactylum tricornutum CCAP 1055/1]	2.04E-74	AT1G62020.1		" Coatomer, alpha subunit "	7.00E-37	Solyc07g032100.2.1	"Coatomer alpha subunit-like protein (AHRD V1 **-- Q70I39_LOTJA); contains Interpro domain(s)  IPR016391  Coatomer, alpha subunit "	5.00E-33
Ctaxi_contig_1028|comp7787_c0_seq1	glutamate decarboxylase 2-like	gi|146172816|ref|XP_001018625.2|Pyridoxal-dependent decarboxylase conserved domain containing protein [Tetrahymena thermophila] >gi|146144905|gb|EAR98380.2| Pyridoxal-dependent decarboxylase conserved domain containing protein [Tetrahymena thermophila SB210]	1.91E-19	NA	NA	NA	NA	NA	NA	NA
Ctaxi_contig_1029|comp7802_c0_seq1	NA	NA	NA	NA	NA	NA	NA	NA	NA	NA
Ctaxi_contig_1030|comp7802_c1_seq1	NA	NA	NA	NA	NA	NA	NA	NA	NA	NA
Ctaxi_contig_1031|comp7803_c0_seq1	NA	NA	NA	NA	NA	NA	NA	NA	NA	NA
Ctaxi_contig_1032|comp7816_c0_seq1	wd40 repeat-containing protein	"gi|323450136|gb|EGB06019.1|hypothetical protein AURANDRAFT_29985, partial [Aureococcus anophagefferens]"	7.04E-19	AT3G49660.1		 Transducin/WD40 repeat-like superfamily protein 	1.00E-13	Solyc02g091790.2.1	"Wd-repeat protein (AHRD V1 **-- Q17GJ0_AEDAE); contains Interpro domain(s)  IPR020472  G-protein beta WD-40 repeat, region "	8.00E-12
Ctaxi_contig_1033|comp7817_c1_seq1	NA	NA	NA	NA	NA	NA	NA	NA	NA	NA
Ctaxi_contig_1034|comp7849_c1_seq1	40s ribosomal protein s13-like	gi|70909527|emb|CAJ17186.1|ribosomal protein S13e [Agriotes lineatus]	6.34E-15	AT4G00100.1	"ATRPS13A,RPS13,PFL2,RPS13A"	 ribosomal protein S13A 	8.00E-17	Solyc11g072260.1.1	40S ribosomal protein S13 (AHRD V1 ***- D7LRU2_ARALY); contains Interpro domain(s)  IPR000589  Ribosomal protein S15 	1.00E-13
Ctaxi_contig_1035|comp7856_c0_seq1	NA	NA	NA	NA	NA	NA	NA	NA	NA	NA
Ctaxi_contig_1036|comp7859_c1_seq1	NA	NA	NA	NA	NA	NA	NA	NA	NA	NA
Ctaxi_contig_1037|comp7869_c0_seq1	NA	NA	NA	NA	NA	NA	NA	NA	NA	NA
Ctaxi_contig_1038|comp7900_c1_seq1	hypothetical protein PHATRDRAFT_54586	gi|219120548|ref|XP_002181010.1|hypothetical protein PHATRDRAFT_54586 [Phaeodactylum tricornutum CCAP 1055/1] >gi|217407726|gb|EEC47662.1| hypothetical protein PHATRDRAFT_54586 [Phaeodactylum tricornutum CCAP 1055/1]	4.75E-23	NA	NA	NA	NA	NA	NA	NA
Ctaxi_contig_1039|comp7904_c0_seq1	kinesin heavy chain	gi|357128737|ref|XP_003566026.1|PREDICTED: kinesin-3-like [Brachypodium distachyon]	6.91E-06	AT3G10310.1	NA	 P-loop nucleoside triphosphate hydrolases superfamily protein with CH (Calponin Homology) domain 	3.00E-06	NA	NA	NA
Ctaxi_contig_1040|comp7904_c1_seq1	kinesin- expressed	gi|159488395|ref|XP_001702197.1|hypothetical protein CHLREDRAFT_140337 [Chlamydomonas reinhardtii] >gi|158271306|gb|EDO97128.1| predicted protein [Chlamydomonas reinhardtii]	1.03E-09	AT3G44730.1	"ATKP1,KP1"	 kinesin-like protein 1 	7.00E-14	Solyc07g065880.2.1	"Kinesin (AHRD V1 *-*- Q5MNW6_GOSHI); contains Interpro domain(s)  IPR001752  Kinesin, motor region "	3.00E-12
Ctaxi_contig_1041|comp7911_c0_seq1	NA	NA	NA	NA	NA	NA	NA	NA	NA	NA
Ctaxi_contig_1042|comp7940_c0_seq1	structural maintenance of chromosome 3	gi|299470718|emb|CBN79764.1|similar to Structural maintenance of chromosome 3 [Ectocarpus siliculosus]	3.50E-35	AT2G27170.2	"TTN7,SMC3"	 Structural maintenance of chromosomes (SMC) family protein 	6.00E-33	Solyc06g073780.2.1	"Structural maintenance of chromosomes protein 3 (AHRD V1 **-- Q8AW91_XENLA); contains Interpro domain(s)  IPR003395  RecF/RecN/SMC protein, N-terminal "	9.00E-27
Ctaxi_contig_1043|comp7942_c0_seq1	guanine nucleotide-binding protein subunit beta-like protein	gi|342878961|gb|EGU80238.1|hypothetical protein FOXB_09165 [Fusarium oxysporum Fo5176]	1.20E-10	AT1G48630.1	RACK1B_AT	 receptor for activated C kinase 1B 	3.00E-08	Solyc12g040510.1.1	"Guanine nucleotide-binding protein beta subunit-like protein (AHRD V1 **-- B6SJ21_MAIZE); contains Interpro domain(s)  IPR020472  G-protein beta WD-40 repeat, region "	4.00E-07
Ctaxi_contig_1044|comp7946_c0_seq1	NA	NA	NA	NA	NA	NA	NA	NA	NA	NA
Ctaxi_contig_1045|comp8001_c0_seq1	NA	NA	NA	NA	NA	NA	NA	NA	NA	NA
Ctaxi_contig_1046|comp8008_c0_seq1	flap endonuclease-1	gi|219125938|ref|XP_002183226.1|predicted protein [Phaeodactylum tricornutum CCAP 1055/1] >gi|317374908|sp|B7G7Y7.1|FEN1_PHATC RecName: Full=Flap endonuclease 1; Short=FEN-1; AltName: Full=Flap structure-specific endonuclease 1 >gi|217405501|gb|EEC45444.1| predicted protein [Phaeodactylum tricornutum CCAP 1055/1]	9.36E-19	AT5G26680.2	NA	 5'-3' exonuclease family protein 	2.00E-08	NA	NA	NA
Ctaxi_contig_1047|comp8035_c0_seq1	large subunit gtpase 1 homolog	gi|219116036|ref|XP_002178813.1|predicted protein [Phaeodactylum tricornutum CCAP 1055/1] >gi|217409580|gb|EEC49511.1| predicted protein [Phaeodactylum tricornutum CCAP 1055/1]	9.16E-22	AT1G08410.1		 P-loop containing nucleoside triphosphate hydrolases superfamily protein 	6.00E-15	Solyc11g071910.1.1	GTP-binding family protein (AHRD V1 **** D7KI21_ARALY); contains Interpro domain(s)  IPR006073  GTP1/OBG 	3.00E-10
Ctaxi_contig_1048|comp8041_c0_seq1	NA	NA	NA	NA	NA	NA	NA	NA	NA	NA
Ctaxi_contig_1049|comp8075_c0_seq1	NA	NA	NA	NA	NA	NA	NA	NA	NA	NA
Ctaxi_contig_1050|comp8092_c0_seq1	NA	NA	NA	NA	NA	NA	NA	NA	NA	NA
Ctaxi_contig_1051|comp8129_c1_seq1	abc transporter atp-binding protein	gi|219115189|ref|XP_002178390.1|predicted protein [Phaeodactylum tricornutum CCAP 1055/1] >gi|217410125|gb|EEC50055.1| predicted protein [Phaeodactylum tricornutum CCAP 1055/1]	2.20E-20	AT5G60790.1	"ATGCN1,GCN1"	 ABC transporter family protein 	1.00E-05	NA	NA	NA
Ctaxi_contig_1052|comp8136_c0_seq1	NA	NA	NA	NA	NA	NA	NA	NA	NA	NA
Ctaxi_contig_1053|comp8136_c0_seq2	NA	NA	NA	NA	NA	NA	NA	NA	NA	NA
Ctaxi_contig_1054|comp8150_c1_seq1	NA	NA	NA	NA	NA	NA	NA	NA	NA	NA
Ctaxi_contig_1055|comp8184_c1_seq1	NA	NA	NA	NA	NA	NA	NA	NA	NA	NA
Ctaxi_contig_1056|comp8189_c1_seq1	NA	NA	NA	NA	NA	NA	NA	NA	NA	NA
Ctaxi_contig_1057|comp8210_c0_seq1	NA	NA	NA	NA	NA	NA	NA	NA	NA	NA
Ctaxi_contig_1058|comp8215_c0_seq1	NA	NA	NA	NA	NA	NA	NA	NA	NA	NA
Ctaxi_contig_1059|comp8215_c0_seq2	NA	NA	NA	NA	NA	NA	NA	NA	NA	NA
Ctaxi_contig_1060|comp8215_c0_seq3	NA	NA	NA	NA	NA	NA	NA	NA	NA	NA
Ctaxi_contig_1061|comp8237_c0_seq1	NA	NA	NA	NA	NA	NA	NA	NA	NA	NA
Ctaxi_contig_1062|comp8237_c0_seq2	NA	NA	NA	NA	NA	NA	NA	NA	NA	NA
Ctaxi_contig_1063|comp8238_c0_seq1	NA	NA	NA	NA	NA	NA	NA	NA	NA	NA
Ctaxi_contig_1064|comp8249_c1_seq1	NA	NA	NA	NA	NA	NA	NA	NA	NA	NA
Ctaxi_contig_1065|comp8279_c0_seq1	brain-specific serine protease 4 precursor	gi|3559980|emb|CAA06644.1|serine protease [Rattus rattus]	5.50E-06	NA	NA	NA	NA	NA	NA	NA
Ctaxi_contig_1066|comp8291_c0_seq1	predicted protein	gi|219112695|ref|XP_002178099.1|predicted protein [Phaeodactylum tricornutum CCAP 1055/1] >gi|217410984|gb|EEC50913.1| predicted protein [Phaeodactylum tricornutum CCAP 1055/1]	1.10E-11	NA	NA	NA	NA	NA	NA	NA
Ctaxi_contig_1067|comp8332_c0_seq1	NA	NA	NA	NA	NA	NA	NA	NA	NA	NA
Ctaxi_contig_1068|comp8339_c0_seq1	NA	NA	NA	NA	NA	NA	NA	NA	NA	NA
Ctaxi_contig_1069|comp8413_c0_seq1	dna helicase mcm8-like	gi|565392161|ref|XP_006361775.1|PREDICTED: DNA helicase MCM8-like [Solanum tuberosum]	1.09E-25	AT3G09660.1	MCM8	 minichromosome maintenance 8 	9.00E-26	Solyc09g007330.2.1	DNA replication licensing factor MCM6 (AHRD V1 **** B3LHP9_YEAS1); contains Interpro domain(s)  IPR001208  DNA-dependent ATPase MCM 	1.00E-27
Ctaxi_contig_1071|comp8476_c0_seq1	NA	NA	NA	NA	NA	NA	NA	NA	NA	NA
Ctaxi_contig_1072|comp8479_c0_seq1	ankyrin repeat	gi|229582572|ref|YP_002840971.1|ankyrin [Sulfolobus islandicus Y.N.15.51] >gi|502134864|ref|WP_012717676.1| ankyrin [Sulfolobus islandicus] >gi|228013288|gb|ACP49049.1| Ankyrin [Sulfolobus islandicus Y.N.15.51]	1.33E-26	AT1G07710.1		 Ankyrin repeat family protein 	6.00E-14	Solyc09g074290.1.1	Ankyrin repeat-containing protein (AHRD V1 **-- D3BAQ3_POLPA); contains Interpro domain(s)  IPR002110  Ankyrin 	2.00E-18
Ctaxi_contig_1073|comp8479_c0_seq2	spotted leaf	gi|449456206|ref|XP_004145841.1|PREDICTED: U-box domain-containing protein 21-like [Cucumis sativus]	1.05E-13	AT1G49780.1	PUB26	 plant U-box 26 	1.00E-16	Solyc01g107980.2.1	U-box domain-containing protein (AHRD V1 ***- A8IXJ0_BRACM); contains Interpro domain(s)  IPR011989  Armadillo-like helical 	2.00E-14
Ctaxi_contig_1075|comp8490_c0_seq1	cysteine protease 1	gi|157093563|gb|ABV22436.1|cysteine proteinase [Oxyrrhis marina]	6.10E-18	AT5G43060.1		 Granulin repeat cysteine protease family protein 	3.00E-17	Solyc12g056010.1.1	"Cathepsin B-like cysteine proteinase (AHRD V1 **-- CYSP_SCHMA); contains Interpro domain(s)  IPR013128  Peptidase C1A, papain "	1.00E-15
Ctaxi_contig_1076|comp8509_c0_seq1	predicted protein	gi|219112715|ref|XP_002178109.1|predicted protein [Phaeodactylum tricornutum CCAP 1055/1] >gi|217410994|gb|EEC50923.1| predicted protein [Phaeodactylum tricornutum CCAP 1055/1]	4.13E-11	NA	NA	NA	NA	NA	NA	NA
Ctaxi_contig_1077|comp8536_c0_seq1	NA	NA	NA	NA	NA	NA	NA	NA	NA	NA
Ctaxi_contig_1078|comp8583_c0_seq1	NA	NA	NA	NA	NA	NA	NA	NA	NA	NA
Ctaxi_contig_1079|comp8595_c1_seq1	nad-dependent epimerase dehydratase	gi|219115792|ref|XP_002178691.1|predicted protein [Phaeodactylum tricornutum CCAP 1055/1] >gi|217409458|gb|EEC49389.1| predicted protein [Phaeodactylum tricornutum CCAP 1055/1]	1.90E-11	NA	NA	NA	NA	Solyc02g070770.2.1	NAD-dependent epimerase/dehydratase (AHRD V1 **-- B8HW76_CYAP4); contains Interpro domain(s)  IPR016040  NAD(P)-binding domain 	7.00E-06
Ctaxi_contig_1080|comp8606_c0_seq1	carboxypeptidase c (cathepsin a)	gi|403337223|gb|EJY67819.1|Carboxypeptidase C (cathepsin A) [Oxytricha trifallax] >gi|403337349|gb|EJY67886.1| Carboxypeptidase C (cathepsin A) [Oxytricha trifallax] >gi|403347263|gb|EJY73052.1| Carboxypeptidase C (cathepsin A) [Oxytricha trifallax]	8.28E-20	AT3G56540.1		 alpha/beta-Hydrolases superfamily protein 	2.00E-17	Solyc01g010710.2.1	"Serine carboxypeptidase 1 (AHRD V1 **** B6U0V5_MAIZE); contains Interpro domain(s)  IPR001563  Peptidase S10, serine carboxypeptidase "	2.00E-14
Ctaxi_contig_1081|comp8613_c0_seq1	NA	NA	NA	NA	NA	NA	NA	NA	NA	NA
Ctaxi_contig_1083|comp8632_c0_seq1	NA	NA	NA	NA	NA	NA	NA	NA	NA	NA
Ctaxi_contig_1084|comp8644_c0_seq1	hypothetical protein DICPUDRAFT_93471	gi|330790855|ref|XP_003283511.1|hypothetical protein DICPUDRAFT_93471 [Dictyostelium purpureum] >gi|325086621|gb|EGC40008.1| hypothetical protein DICPUDRAFT_93471 [Dictyostelium purpureum]	1.58E-18	NA	NA	NA	NA	NA	NA	NA
Ctaxi_contig_1085|comp8656_c0_seq1	serine carboxypeptidase family protein	gi|470476754|ref|XP_004342296.1|carboxypeptidase Ylike protein [Acanthamoeba castellanii str. Neff] >gi|440799125|gb|ELR20186.1| carboxypeptidase Ylike protein [Acanthamoeba castellanii str. Neff]	5.58E-25	AT3G10410.1	"SCPL49,CPY"	 SERINE CARBOXYPEPTIDASE-LIKE 49 	6.00E-25	Solyc06g074850.2.1	"Serine carboxypeptidase (AHRD V1 **** Q2Z1Y2_PRUMU); contains Interpro domain(s)  IPR001563  Peptidase S10, serine carboxypeptidase "	3.00E-22
Ctaxi_contig_1086|comp8666_c0_seq1	NA	NA	NA	NA	NA	NA	NA	NA	NA	NA
Ctaxi_contig_1087|comp8669_c0_seq1	NA	NA	NA	NA	NA	NA	NA	NA	NA	NA
Ctaxi_contig_1088|comp8677_c0_seq1	adapter-related protein complex 1 sigma 1b expressed	gi|219119868|ref|XP_002180685.1|predicted protein [Phaeodactylum tricornutum CCAP 1055/1] >gi|217408158|gb|EEC48093.1| predicted protein [Phaeodactylum tricornutum CCAP 1055/1]	1.15E-32	AT2G17380.1	AP19	 associated protein 19 	1.00E-21	Solyc11g005220.1.1	"AP-1 complex subunit sigma-2 (AHRD V1 ***- B6T1U4_MAIZE); contains Interpro domain(s)  IPR015604  Clathrin adaptor AP1, sigma subunit "	5.00E-18
Ctaxi_contig_1089|comp8698_c0_seq1	NA	NA	NA	NA	NA	NA	NA	NA	NA	NA
Ctaxi_contig_1090|comp8766_c0_seq1	NA	NA	NA	NA	NA	NA	NA	NA	NA	NA
Ctaxi_contig_1091|comp8769_c0_seq1	NA	NA	NA	NA	NA	NA	NA	NA	NA	NA
Ctaxi_contig_1092|comp8781_c0_seq1	NA	NA	NA	NA	NA	NA	NA	NA	NA	NA
Ctaxi_contig_1093|comp8809_c0_seq1	NA	NA	NA	NA	NA	NA	NA	NA	NA	NA
Ctaxi_contig_1094|comp8811_c0_seq1	ankyrin-3-like isoform x1	gi|133919063|emb|CAL36984.1|ankyrin domain protein ank2 [Wolbachia endosymbiont of Culex pipiens]	7.92E-10	AT2G03430.1		 Ankyrin repeat family protein 	5.00E-10	Solyc05g012590.2.1	Ankyrin repeat and KH domain-containing protein 1 (AHRD V1 **-- ANKH1_HUMAN); contains Interpro domain(s)  IPR002110  Ankyrin 	3.00E-07
Ctaxi_contig_1095|comp8832_c0_seq1	protein	gi|219119247|ref|XP_002180388.1|predicted protein [Phaeodactylum tricornutum CCAP 1055/1] >gi|217407861|gb|EEC47796.1| predicted protein [Phaeodactylum tricornutum CCAP 1055/1]	1.14E-08	NA	NA	NA	NA	NA	NA	NA
Ctaxi_contig_1096|comp8858_c0_seq1	ribosomal protein s20	gi|403333225|gb|EJY65692.1|40S ribosomal protein S2 [Oxytricha trifallax]	3.19E-27	AT5G62300.2		 Ribosomal protein S10p/S20e family protein 	7.00E-28	Solyc01g096590.2.1	"30S ribosomal protein S10 (AHRD V1 ***- RS10_CAMFF); contains Interpro domain(s)  IPR005729  Ribosomal protein S10, eukaryotic/archaeal "	5.00E-22
Ctaxi_contig_1097|comp8875_c0_seq1	ccr4-not transcription	gi|328701833|ref|XP_003241722.1|PREDICTED: CCR4-NOT transcription complex subunit 1-like [Acyrthosiphon pisum]	5.15E-09	AT1G02080.2		 transcription regulators 	5.00E-09	Solyc01g090780.2.1	"Ccr4-Not transcription complex subunit (AHRD V1 *--* C5G9N0_AJEDR); contains Interpro domain(s)  IPR007196  CCR4-Not complex component, Not1 "	1.00E-07
Ctaxi_contig_1098|comp8930_c0_seq1	NA	NA	NA	NA	NA	NA	NA	NA	NA	NA
Ctaxi_contig_1099|comp8952_c0_seq1	ubiquitin carboxy-terminal	gi|219114583|ref|XP_002176460.1|predicted protein [Phaeodactylum tricornutum CCAP 1055/1] >gi|217402564|gb|EEC42557.1| predicted protein [Phaeodactylum tricornutum CCAP 1055/1]	2.12E-15	AT2G32780.1	"UBP1,ATUBP1"	 ubiquitin-specific protease 1 	2.00E-06	NA	NA	NA
Ctaxi_contig_1100|comp8958_c0_seq1	cytochrome b	gi|157367128|gb|ABV45469.1|cytochrome b [Saemundssonia peusi] >gi|157367132|gb|ABV45471.1| cytochrome b [Saemundssonia peusi] >gi|157367134|gb|ABV45472.1| cytochrome b [Saemundssonia peusi] >gi|157367138|gb|ABV45474.1| cytochrome b [Saemundssonia peusi] >gi|157367140|gb|ABV45475.1| cytochrome b [Saemundssonia peusi]	5.87E-13	ATMG00220.1	COB	 apocytochrome b 	4.00E-10	Solyc09g050020.1.1	Cytochrome b (AHRD V1 **** Q95871_TOBAC); contains Interpro domain(s)  IPR016175  Cytochrome b/b6 	3.00E-08
Ctaxi_contig_1101|comp8963_c0_seq1	NA	NA	NA	NA	NA	NA	NA	NA	NA	NA
Ctaxi_contig_1102|comp8967_c0_seq1	cug-bp- and etr-3-like	gi|219109993|ref|XP_002176749.1|predicted protein [Phaeodactylum tricornutum CCAP 1055/1] >gi|217411284|gb|EEC51212.1| predicted protein [Phaeodactylum tricornutum CCAP 1055/1]	1.43E-27	AT1G03457.1		 RNA-binding (RRM/RBD/RNP motifs) family protein 	2.00E-20	Solyc09g074360.2.1	"RNA binding protein (AHRD V1 **-- B6UFA0_MAIZE); contains Interpro domain(s)  IPR015903  Ribonucleoprotein, BRUNO-like "	2.00E-18
Ctaxi_contig_1103|comp8996_c0_seq1	NA	NA	NA	NA	NA	NA	NA	NA	NA	NA
Ctaxi_contig_1104|comp9009_c0_seq1	NA	NA	NA	NA	NA	NA	NA	NA	NA	NA
Ctaxi_contig_1105|comp9009_c0_seq2	NA	NA	NA	NA	NA	NA	NA	NA	NA	NA
Ctaxi_contig_1106|comp9016_c0_seq1	NA	NA	NA	NA	NA	NA	NA	NA	NA	NA
Ctaxi_contig_1107|comp9017_c0_seq1	NA	NA	NA	NA	NA	NA	NA	NA	NA	NA
Ctaxi_contig_1108|comp9060_c0_seq1	NA	NA	NA	NA	NA	NA	NA	NA	NA	NA
Ctaxi_contig_1110|comp9088_c0_seq1	NA	NA	NA	NA	NA	NA	NA	NA	NA	NA
Ctaxi_contig_1111|comp9122_c0_seq1	60s ribosomal protein l21	gi|460407492|ref|XP_004249186.1|PREDICTED: 60S ribosomal protein L21-2-like [Solanum lycopersicum]	7.31E-32	AT1G57860.1		 Translation protein SH3-like family protein 	5.00E-36	Solyc10g078960.1.1	60S ribosomal protein L21-like protein (AHRD V1 ***- Q3HVK5_SOLTU); contains Interpro domain(s)  IPR001147  Ribosomal protein L21e 	7.00E-35
Ctaxi_contig_1112|comp9140_c0_seq1	NA	NA	NA	NA	NA	NA	NA	NA	NA	NA
Ctaxi_contig_1113|comp9151_c0_seq1	methyltransferase type 11	gi|429849477|gb|ELA24863.1|methyltransferase type 11 [Colletotrichum gloeosporioides Nara gc5]	1.66E-15	NA	NA	NA	NA	NA	NA	NA
Ctaxi_contig_1114|comp9161_c0_seq1	NA	NA	NA	NA	NA	NA	NA	NA	NA	NA
Ctaxi_contig_1115|comp9162_c0_seq1	predicted protein	gi|219125455|ref|XP_002182997.1|predicted protein [Phaeodactylum tricornutum CCAP 1055/1] >gi|217405791|gb|EEC45733.1| predicted protein [Phaeodactylum tricornutum CCAP 1055/1]	2.08E-10	NA	NA	NA	NA	NA	NA	NA
Ctaxi_contig_1116|comp9190_c0_seq1	glutamate 5-kinase	gi|302839535|ref|XP_002951324.1|hypothetical protein VOLCADRAFT_61227 [Volvox carteri f. nagariensis] >gi|300263299|gb|EFJ47500.1| hypothetical protein VOLCADRAFT_61227 [Volvox carteri f. nagariensis]	1.22E-11	NA	NA	NA	NA	NA	NA	NA
Ctaxi_contig_1117|comp9216_c0_seq1	hypothetical protein	gi|498206254|ref|WP_010520410.1|hypothetical protein [Flavobacteriaceae bacterium HQM9]	6.83E-14	NA	NA	NA	NA	NA	NA	NA
Ctaxi_contig_1118|comp9217_c0_seq1	NA	NA	NA	NA	NA	NA	NA	NA	NA	NA
Ctaxi_contig_1119|comp9226_c0_seq1	NA	NA	NA	NA	NA	NA	NA	NA	NA	NA
Ctaxi_contig_1120|comp9268_c0_seq1	receptor like protein	"gi|508720229|gb|EOY12126.1|Receptor like protein 53, putative [Theobroma cacao]"	3.58E-10	AT4G23740.1		 Leucine-rich repeat protein kinase family protein 	3.00E-11	Solyc05g051640.2.1	"Receptor like kinase, RLK"	2.00E-12
Ctaxi_contig_1121|comp9268_c1_seq1	probably inactive leucine-rich repeat receptor-like protein kinase imk2-like	gi|115478579|ref|NP_001062883.1|Os09g0326100 [Oryza sativa Japonica Group] >gi|48716756|dbj|BAD23458.1| CLV1 receptor kinase-like [Oryza sativa Japonica Group] >gi|113631116|dbj|BAF24797.1| Os09g0326100 [Oryza sativa Japonica Group] >gi|125605228|gb|EAZ44264.1| hypothetical protein OsJ_28883 [Oryza sativa Japonica Group] >gi|215767971|dbj|BAH00200.1| unnamed protein product [Oryza sativa Japonica Group]	3.03E-09	AT2G25790.1		 Leucine-rich receptor-like protein kinase family protein 	8.00E-12	Solyc07g042990.1.1	"LRR receptor-like serine/threonine-protein kinase, RLP"	6.00E-12
Ctaxi_contig_1122|comp9303_c0_seq1	protein ubq- isoform c	gi|541039038|gb|ERG78985.1|hypothetical protein ASU_14504 [Ascaris suum]	2.01E-29	AT3G52590.1	"UBQ1,EMB2167,ERD16,HAP4"	 ubiquitin extension protein 1 	3.00E-41	Solyc12g099030.1.1	Ubiquitin (AHRD V1 ***- D3PHG3_9MAXI); contains Interpro domain(s)  IPR019956  Ubiquitin subgroup 	2.00E-31
Ctaxi_contig_1123|comp9314_c0_seq1	NA	NA	NA	NA	NA	NA	NA	NA	NA	NA
Ctaxi_contig_1124|comp9355_c0_seq1	40s ribosomal protein s5	gi|156401438|ref|XP_001639298.1|predicted protein [Nematostella vectensis] >gi|156226425|gb|EDO47235.1| predicted protein [Nematostella vectensis]	1.99E-54	AT2G37270.2	"ATRPS5B,RPS5B"	 ribosomal protein 5B 	1.00E-63	Solyc10g078620.1.1	"Ribosomal protein S5 (AHRD V1 ***- A8J2I5_CHLRE); contains Interpro domain(s)  IPR005716  Ribosomal protein S7, eukaryotic/archaeal "	3.00E-49
Ctaxi_contig_1125|comp9355_c0_seq2	40s ribosomal protein s5	gi|350417230|ref|XP_003491320.1|PREDICTED: 40S ribosomal protein S5a-like [Bombus impatiens]	9.43E-27	AT2G37270.2	"ATRPS5B,RPS5B"	 ribosomal protein 5B 	6.00E-28	Solyc10g078620.1.1	"Ribosomal protein S5 (AHRD V1 ***- A8J2I5_CHLRE); contains Interpro domain(s)  IPR005716  Ribosomal protein S7, eukaryotic/archaeal "	1.00E-22
Ctaxi_contig_1126|comp9395_c0_seq1	nuclear pore complex	gi|219112755|ref|XP_002178129.1|predicted protein [Phaeodactylum tricornutum CCAP 1055/1] >gi|217411014|gb|EEC50943.1| predicted protein [Phaeodactylum tricornutum CCAP 1055/1]	3.24E-20	NA	NA	NA	NA	NA	NA	NA
Ctaxi_contig_1127|comp9403_c0_seq1	NA	NA	NA	NA	NA	NA	NA	NA	NA	NA
Ctaxi_contig_1128|comp9462_c0_seq1	NA	NA	NA	NA	NA	NA	NA	NA	NA	NA
Ctaxi_contig_1129|comp9495_c0_seq1	NA	NA	NA	NA	NA	NA	NA	NA	NA	NA
Ctaxi_contig_1130|comp9548_c0_seq1	chloroplast photosystem ii 10 kda protein	gi|552830508|ref|XP_005847921.1|hypothetical protein CHLNCDRAFT_35273 [Chlorella variabilis] >gi|307107577|gb|EFN55819.1| hypothetical protein CHLNCDRAFT_35273 [Chlorella variabilis]	3.29E-48	AT1G79040.1	PSBR	 photosystem II subunit R 	2.00E-18	Solyc12g017250.1.1	photosystem II polypeptide (AHRD V1 ***- Q6V7X5_TRIPR); contains Interpro domain(s)  IPR006814  Photosystem II protein PsbR 	6.00E-18
Ctaxi_contig_1131|comp9558_c1_seq1	mismatch repair protein	gi|224012443|ref|XP_002294874.1|mismatch repair protein MutS [Thalassiosira pseudonana CCMP1335] >gi|220969313|gb|EED87654.1| mismatch repair protein MutS [Thalassiosira pseudonana CCMP1335]	3.53E-06	NA	NA	NA	NA	NA	NA	NA
Ctaxi_contig_1132|comp9564_c0_seq1	NA	NA	NA	NA	NA	NA	NA	NA	NA	NA
Ctaxi_contig_1133|comp9590_c0_seq1	elongation factor 2-like	"gi|449505208|ref|XP_004162406.1|PREDICTED: elongation factor 2-like, partial [Cucumis sativus]"	7.00E-30	AT1G56070.1	LOS1	 Ribosomal protein S5/Elongation factor G/III/V family protein 	2.00E-37	Solyc08g062920.2.1	"Elongation factor EF-2 (AHRD V1 **** Q9SGT4_ARATH); contains Interpro domain(s)  IPR000795  Protein synthesis factor, GTP-binding "	4.00E-32
Ctaxi_contig_1134|comp9652_c0_seq1	NA	NA	NA	NA	NA	NA	NA	NA	NA	NA
Ctaxi_contig_1135|comp9674_c0_seq1	glucose-regulated protein 78	gi|402536580|gb|AFQ62791.1|Bip [Litopenaeus vannamei]	6.54E-25	AT1G09080.2	BIP3	 Heat shock protein 70 (Hsp 70) family protein 	4.00E-14	Solyc03g082920.2.1	Heat shock protein (AHRD V1 ***- Q84KP8_CYAME); contains Interpro domain(s)  IPR013126  Heat shock protein 70 	1.00E-16
Ctaxi_contig_1136|comp9706_c0_seq1	NA	NA	NA	NA	NA	NA	NA	NA	NA	NA
Ctaxi_contig_1137|comp9706_c1_seq1	NA	NA	NA	NA	NA	NA	NA	NA	NA	NA
Ctaxi_contig_1138|comp9728_c0_seq1	NA	NA	NA	NA	NA	NA	NA	NA	NA	NA
Ctaxi_contig_1139|comp9732_c0_seq1	NA	NA	NA	NA	NA	NA	NA	NA	NA	NA
Ctaxi_contig_1140|comp9739_c0_seq1	NA	NA	NA	NA	NA	NA	NA	NA	NA	NA
Ctaxi_contig_1141|comp9740_c0_seq1	NA	NA	NA	NA	NA	NA	NA	NA	NA	NA
Ctaxi_contig_1142|comp9742_c0_seq1	60s ribosomal protein l23a-like	"gi|470423489|ref|XP_004337603.1|ribosomal protein L23, putative [Acanthamoeba castellanii str. Neff] >gi|440794429|gb|ELR15590.1| ribosomal protein L23, putative [Acanthamoeba castellanii str. Neff]"	4.05E-22	AT3G55280.2	RPL23AB	 ribosomal protein L23AB 	1.00E-22	Solyc09g005720.2.1	"60S ribosomal protein L23a (AHRD V1 ***- B6TN30_MAIZE); contains Interpro domain(s)  IPR001014  Ribosomal protein L23/L25, conserved site "	9.00E-19
Ctaxi_contig_1143|comp9826_c1_seq1	retrotransposon ty3-gypsy subclass	gi|546322663|ref|XP_005717858.1|unnamed protein product [Chondrus crispus] >gi|507114438|emb|CDF37989.1| unnamed protein product [Chondrus crispus]	6.56E-12	NA	NA	NA	NA	Solyc09g050010.1.1	Polyprotein (AHRD V1 ***- Q9AYC2_ORYSA); contains Interpro domain(s)  IPR005162  Retrotransposon gag protein 	8.00E-13
Ctaxi_contig_1144|comp9839_c0_seq1	heat shock protein hsp90	gi|224002106|ref|XP_002290725.1|heat shock protein Hsp90 [Thalassiosira pseudonana CCMP1335] >gi|220974147|gb|EED92477.1| heat shock protein Hsp90 [Thalassiosira pseudonana CCMP1335]	6.00E-06	NA	NA	NA	NA	NA	NA	NA
Ctaxi_contig_1145|comp9839_c0_seq2	heat shock protein hsp90	gi|224002106|ref|XP_002290725.1|heat shock protein Hsp90 [Thalassiosira pseudonana CCMP1335] >gi|220974147|gb|EED92477.1| heat shock protein Hsp90 [Thalassiosira pseudonana CCMP1335]	2.88E-08	NA	NA	NA	NA	NA	NA	NA
Ctaxi_contig_1146|comp9844_c0_seq1	NA	NA	NA	NA	NA	NA	NA	NA	NA	NA
Ctaxi_contig_1147|comp9872_c1_seq1	NA	NA	NA	NA	NA	NA	NA	NA	NA	NA
Ctaxi_contig_1148|comp9879_c0_seq1	NA	NA	NA	NA	NA	NA	NA	NA	NA	NA
Ctaxi_contig_1149|comp9922_c1_seq1	protein	gi|343428975|emb|CBQ72520.1|probable Endoglucanase 1 precursor (egl1) [Sporisorium reilianum SRZ2]	2.23E-08	NA	NA	NA	NA	NA	NA	NA
Ctaxi_contig_1150|comp9923_c0_seq1	NA	NA	NA	NA	NA	NA	NA	NA	NA	NA
Ctaxi_contig_1151|comp9935_c0_seq1	receptor-like protein kinase	gi|219128187|ref|XP_002184300.1|predicted protein [Phaeodactylum tricornutum CCAP 1055/1] >gi|217404101|gb|EEC44049.1| predicted protein [Phaeodactylum tricornutum CCAP 1055/1]	1.11E-09	AT5G25910.1	"AtRLP52,RLP52"	 receptor like protein 52 	3.00E-10	Solyc10g051370.1.1	"LRR receptor-like serine/threonine-protein kinase, RLP"	1.00E-10
Ctaxi_contig_1152|comp9944_c1_seq1	nuclear transport factor 2	gi|219126843|ref|XP_002183658.1|predicted protein [Phaeodactylum tricornutum CCAP 1055/1] >gi|217404895|gb|EEC44840.1| predicted protein [Phaeodactylum tricornutum CCAP 1055/1]	7.48E-21	AT1G27970.1	NTF2B	 nuclear transport factor 2B 	4.00E-18	Solyc02g094200.2.1	"Nuclear transport factor 2 (AHRD V1 ***- B3TLR5_ELAGV); contains Interpro domain(s)  IPR018222  Nuclear transport factor 2, Eukaryote "	3.00E-13
Ctaxi_contig_1153|comp10030_c0_seq1	NA	NA	NA	NA	NA	NA	NA	NA	NA	NA
Ctaxi_contig_1154|comp10044_c1_seq1	NA	NA	NA	NA	NA	NA	NA	NA	NA	NA
Ctaxi_contig_1155|comp10075_c0_seq1	NA	NA	NA	NA	NA	NA	NA	NA	NA	NA
Ctaxi_contig_1156|comp10075_c0_seq2	NA	NA	NA	NA	NA	NA	NA	NA	NA	NA
Ctaxi_contig_1157|comp10080_c0_seq1	hypothetical protein VOLCADRAFT_105189	gi|302840413|ref|XP_002951762.1|hypothetical protein VOLCADRAFT_105189 [Volvox carteri f. nagariensis] >gi|300263010|gb|EFJ47213.1| hypothetical protein VOLCADRAFT_105189 [Volvox carteri f. nagariensis]	6.54E-09	NA	NA	NA	NA	NA	NA	NA
Ctaxi_contig_1158|comp10097_c0_seq1	respiratory burst oxidase protein e	gi|347811120|gb|AEP25513.1|putative respiratory burst oxidase-like protein C [Vicia faba]	1.44E-15	AT1G64060.1	"ATRBOHF,ATRBOHF,RBOHAP108,RBOHF,RBOHF"	 respiratory burst oxidase protein F 	2.00E-18	Solyc05g025680.1.1	"Respiratory burst oxidase protein B (AHRD V1 **** A1YBM1_MAIZE); contains Interpro domain(s)  IPR013121  Ferric reductase, NAD binding "	4.00E-15
Ctaxi_contig_1159|comp10102_c0_seq1	ribosomal protein l32	gi|156551533|ref|XP_001601522.1|PREDICTED: 60S ribosomal protein L32 isoform 1 [Nasonia vitripennis]	4.31E-60	AT4G18100.1		 Ribosomal protein L32e 	2.00E-56	Solyc02g070310.2.1	"Ribosomal protein L32 (AHRD V1 ***- Q45NI6_MEDSA); contains Interpro domain(s)  IPR018263  Ribosomal protein L32e, conserved site  IPR001515  Ribosomal protein L32e "	9.00E-44
Ctaxi_contig_1160|comp10104_c0_seq1	NA	NA	NA	NA	NA	NA	NA	NA	NA	NA
Ctaxi_contig_1161|comp10111_c0_seq1	NA	NA	NA	NA	NA	NA	NA	NA	NA	NA
Ctaxi_contig_1162|comp10112_c0_seq1	NA	NA	NA	NA	NA	NA	NA	NA	NA	NA
Ctaxi_contig_1164|comp10112_c0_seq3	NA	NA	NA	NA	NA	NA	NA	NA	NA	NA
Ctaxi_contig_1165|comp10117_c0_seq1	arylsulfatase	gi|495949147|ref|WP_008673726.1|arylsulfatase [Rhodopirellula sallentina] >gi|460935120|gb|EMI58229.1| arylsulfatase [Rhodopirellula sallentina SM41]	4.53E-25	NA	NA	NA	NA	NA	NA	NA
Ctaxi_contig_1166|comp10125_c0_seq1	NA	NA	NA	NA	NA	NA	NA	NA	NA	NA
Ctaxi_contig_1167|comp10129_c0_seq1	NA	NA	NA	NA	NA	NA	NA	NA	NA	NA
Ctaxi_contig_1168|comp10133_c0_seq1	atp synthase	gi|223998931|ref|XP_002289138.1|ATP synthase [Thalassiosira pseudonana CCMP1335] >gi|220974346|gb|EED92675.1| ATP synthase [Thalassiosira pseudonana CCMP1335]	9.85E-49	AT4G04640.1	ATPC1	" ATPase, F1 complex, gamma subunit protein "	2.00E-39	Solyc02g080540.1.1	"ATP synthase gamma chain (AHRD V1 ***- B7FIR4_MEDTR); contains Interpro domain(s)  IPR000131  ATPase, F1 complex, gamma subunit "	4.00E-31
Ctaxi_contig_1169|comp10133_c1_seq1	f0f1 atp synthase subunit gamma	gi|219119491|ref|XP_002180505.1|precursor of ATPase ATPase gamma subunit [Phaeodactylum tricornutum CCAP 1055/1] >gi|217407978|gb|EEC47913.1| precursor of ATPase ATPase gamma subunit [Phaeodactylum tricornutum CCAP 1055/1]	2.38E-55	AT1G15700.1	ATPC2	" ATPase, F1 complex, gamma subunit protein "	3.00E-41	Solyc02g080540.1.1	"ATP synthase gamma chain (AHRD V1 ***- B7FIR4_MEDTR); contains Interpro domain(s)  IPR000131  ATPase, F1 complex, gamma subunit "	1.00E-29
Ctaxi_contig_1170|comp10140_c0_seq1	NA	NA	NA	NA	NA	NA	NA	NA	NA	NA
Ctaxi_contig_1171|comp10141_c0_seq1	NA	NA	NA	NA	NA	NA	NA	NA	NA	NA
Ctaxi_contig_1172|comp10148_c0_seq1	NA	NA	NA	NA	NA	NA	NA	NA	NA	NA
Ctaxi_contig_1173|comp10166_c0_seq1	hypothetical protein TRIADDRAFT_62058	gi|196016354|ref|XP_002118030.1|hypothetical protein TRIADDRAFT_62058 [Trichoplax adhaerens] >gi|190579417|gb|EDV19513.1| hypothetical protein TRIADDRAFT_62058 [Trichoplax adhaerens]	3.62E-15	NA	NA	NA	NA	Solyc11g011390.1.1	TPR repeat Kinesin light chain Kinesin light chain (AHRD V1 *--- Q4C9Q1_CROWT); contains Interpro domain(s)  IPR011990  Tetratricopeptide-like helical 	4.00E-08
Ctaxi_contig_1174|comp10170_c0_seq1	NA	NA	NA	NA	NA	NA	NA	NA	NA	NA
Ctaxi_contig_1176|comp10178_c0_seq1	NA	NA	NA	NA	NA	NA	NA	NA	NA	NA
Ctaxi_contig_1177|comp10178_c0_seq2	NA	NA	NA	NA	NA	NA	NA	NA	NA	NA
Ctaxi_contig_1178|comp10179_c0_seq1	fun14 family protein	gi|219120417|ref|XP_002180947.1|predicted protein [Phaeodactylum tricornutum CCAP 1055/1] >gi|217407663|gb|EEC47599.1| predicted protein [Phaeodactylum tricornutum CCAP 1055/1]	2.35E-27	NA	NA	NA	NA	NA	NA	NA
Ctaxi_contig_1179|comp10184_c0_seq1	predicted protein	gi|219127691|ref|XP_002184064.1|predicted protein [Phaeodactylum tricornutum CCAP 1055/1] >gi|217404295|gb|EEC44242.1| predicted protein [Phaeodactylum tricornutum CCAP 1055/1]	5.43E-19	NA	NA	NA	NA	NA	NA	NA
Ctaxi_contig_1181|comp10191_c1_seq1	elicitin-like protein 6 precursor	gi|300123813|emb|CBK25084.2|unnamed protein product [Blastocystis hominis]	5.13E-10	NA	NA	NA	NA	Solyc10g007070.2.1	CT099 (Fragment) (AHRD V1 *--- Q30GY4_9SOLN); contains Interpro domain(s)  IPR003245  Plastocyanin-like 	6.00E-07
Ctaxi_contig_1182|comp10194_c0_seq1	NA	NA	NA	NA	NA	NA	NA	NA	NA	NA
Ctaxi_contig_1183|comp10194_c1_seq1	nadp-dependent glyceraldehyde-3-phosphate dehydrogenase	gi|168016240|ref|XP_001760657.1|GAPN [Physcomitrella patens] >gi|162688017|gb|EDQ74396.1| GAPN [Physcomitrella patens]	5.67E-57	AT2G24270.3	ALDH11A3	 aldehyde dehydrogenase 11A3 	1.00E-71	Solyc07g005390.2.1	Aldehyde dehydrogenase (AHRD V1 **** A7GLM2_BACCN); contains Interpro domain(s)  IPR015590  Aldehyde dehydrogenase 	3.00E-57
Ctaxi_contig_1184|comp10198_c0_seq1	ist1 homolog	"gi|397613202|gb|EJK62081.1|hypothetical protein THAOC_17322, partial [Thalassiosira oceanica]"	2.37E-34	AT2G19710.1		 Regulator of Vps4 activity in the MVB pathway protein 	1.00E-11	Solyc04g072560.2.1	"IST1 homolog (AHRD V1 *--- C1BSR8_9MAXI); contains Interpro domain(s)  IPR005061  Protein of unknown function DUF292, eukaryotic "	9.00E-12
Ctaxi_contig_1185|comp10224_c0_seq1	transcriptional family with parallel beta-helix repeat	"gi|493573808|ref|WP_006526993.1|hypothetical protein, partial [Gloeocapsa sp. PCC 73106] >gi|442790633|gb|ELS00185.1| hypothetical protein GLO73106DRAFT_00040400, partial [Gloeocapsa sp. PCC 73106]"	4.27E-10	NA	NA	NA	NA	NA	NA	NA
Ctaxi_contig_1186|comp10224_c1_seq1	conserved repeat domain protein	gi|219125326|ref|XP_002182934.1|predicted protein [Phaeodactylum tricornutum CCAP 1055/1] >gi|217405728|gb|EEC45670.1| predicted protein [Phaeodactylum tricornutum CCAP 1055/1]	2.01E-28	NA	NA	NA	NA	NA	NA	NA
Ctaxi_contig_1187|comp10228_c0_seq1	NA	NA	NA	NA	NA	NA	NA	NA	NA	NA
Ctaxi_contig_1188|comp10238_c1_seq1	syntaxin-interacting protein unc-18	gi|219118292|ref|XP_002179924.1|predicted protein [Phaeodactylum tricornutum CCAP 1055/1] >gi|217408977|gb|EEC48910.1| predicted protein [Phaeodactylum tricornutum CCAP 1055/1]	9.65E-16	NA	NA	NA	NA	NA	NA	NA
Ctaxi_contig_1189|comp10244_c0_seq1	bromodomain-containing protein 1-like isoform x1	gi|410907642|ref|XP_003967300.1|PREDICTED: bromodomain-containing protein 1-like [Takifugu rubripes]	1.10E-07	AT1G06230.3	GTE4	 global transcription factor group E4 	5.00E-09	Solyc06g051210.2.1	Bromodomain-containing protein (AHRD V1 ***- B9R8P3_RICCO); contains Interpro domain(s)  IPR001487  Bromodomain 	3.00E-07
Ctaxi_contig_1190|comp10253_c0_seq1	NA	NA	NA	NA	NA	NA	NA	NA	NA	NA
Ctaxi_contig_1191|comp10255_c0_seq1	binding protein 1	gi|545374892|ref|XP_005651681.1|binding protein 1 [Coccomyxa subellipsoidea C-169] >gi|384253663|gb|EIE27137.1| binding protein 1 [Coccomyxa subellipsoidea C-169]	4.09E-33	AT5G42020.1	"BIP,BIP2"	 Heat shock protein 70 (Hsp 70) family protein 	1.00E-31	Solyc08g082820.2.1	Heat shock protein (AHRD V1 ***- Q84KP8_CYAME); contains Interpro domain(s)  IPR013126  Heat shock protein 70 	2.00E-30
Ctaxi_contig_1192|comp10255_c0_seq2	binding protein 1	gi|159487349|ref|XP_001701685.1|binding protein 1 [Chlamydomonas reinhardtii] >gi|158280904|gb|EDP06660.1| binding protein 1 [Chlamydomonas reinhardtii]	1.58E-34	AT5G42020.1	"BIP,BIP2"	 Heat shock protein 70 (Hsp 70) family protein 	7.00E-41	Solyc08g082820.2.1	Heat shock protein (AHRD V1 ***- Q84KP8_CYAME); contains Interpro domain(s)  IPR013126  Heat shock protein 70 	4.00E-34
Ctaxi_contig_1193|comp10263_c0_seq1	60s ribosomal protein l6	gi|221106718|ref|XP_002164071.1|PREDICTED: 60S ribosomal protein L6-like [Hydra vulgaris]	6.31E-67	AT1G74050.1		 Ribosomal protein L6 family protein 	2.00E-49	Solyc05g054070.2.1	60S ribosomal protein L6 (AHRD V1 ***- B9RHH3_RICCO); contains Interpro domain(s)  IPR000915  Ribosomal protein L6E 	3.00E-46
Ctaxi_contig_1194|comp10269_c0_seq1	niemann-pick c type protein	gi|219121059|ref|XP_002185761.1|predicted protein [Phaeodactylum tricornutum CCAP 1055/1] >gi|209582610|gb|ACI65231.1| predicted protein [Phaeodactylum tricornutum CCAP 1055/1]	2.79E-11	NA	NA	NA	NA	Solyc04g082490.2.1	Niemann-Pick C1 protein (AHRD V1 **-- C5FQM2_NANOT); contains Interpro domain(s)  IPR004765  Niemann-Pick C type protein 	6.00E-06
Ctaxi_contig_1195|comp10273_c0_seq1	protein	gi|522028286|ref|WP_020539495.1|hypothetical protein [Lewinella cohaerens]	1.01E-15	NA	NA	NA	NA	NA	NA	NA
Ctaxi_contig_1196|comp10273_c1_seq1	protein	gi|159474634|ref|XP_001695430.1|predicted protein [Chlamydomonas reinhardtii] >gi|158275913|gb|EDP01688.1| predicted protein [Chlamydomonas reinhardtii]	8.05E-08	NA	NA	NA	NA	NA	NA	NA
Ctaxi_contig_1198|comp10274_c0_seq1	elongation factor 2	gi|221116483|ref|XP_002157788.1|PREDICTED: elongation factor 2-like [Hydra vulgaris]	5.02E-172	AT1G56070.1	LOS1	 Ribosomal protein S5/Elongation factor G/III/V family protein 	3.00E-143	Solyc08g062920.2.1	"Elongation factor EF-2 (AHRD V1 **** Q9SGT4_ARATH); contains Interpro domain(s)  IPR000795  Protein synthesis factor, GTP-binding "	1.00E-110
Ctaxi_contig_1199|comp10276_c0_seq1	NA	NA	NA	NA	NA	NA	NA	NA	NA	NA
Ctaxi_contig_1200|comp10276_c0_seq2	NA	NA	NA	NA	NA	NA	NA	NA	NA	NA
Ctaxi_contig_1201|comp10291_c1_seq1	NA	NA	NA	NA	NA	NA	NA	NA	NA	NA
Ctaxi_contig_1203|comp10293_c0_seq1	photosystem i reaction center subunit o	gi|302838861|ref|XP_002950988.1|photosystem I reaction center subunit O [Volvox carteri f. nagariensis] >gi|300263683|gb|EFJ47882.1| photosystem I reaction center subunit O [Volvox carteri f. nagariensis]	2.51E-20	AT1G08380.1	PSAO	 photosystem I subunit O 	2.00E-22	Solyc06g074200.2.1	Sex-linked protein 9 (Fragment) (AHRD V1 ***- D7RW11_SILCU); contains Interpro domain(s)  IPR017498  Photosystem I PsaO 	6.00E-22
Ctaxi_contig_1204|comp10297_c0_seq1	nacht and ankyrin domain protein	"gi|403182585|gb|EJY57493.1|AAEL017480-PA, partial [Aedes aegypti]"	1.52E-06	AT4G19150.2		 Ankyrin repeat family protein 	1.00E-07	Solyc09g005860.2.1	Ankyrin repeat family protein (AHRD V1 **-* Q9LVG7_ARATH); contains Interpro domain(s)  IPR002110  Ankyrin 	2.00E-06
Ctaxi_contig_1205|comp10297_c0_seq2	ankyrin repeat domain-containing protein 50	gi|169779629|ref|XP_001824279.1|ankyrin repeat-containing protein [Aspergillus oryzae RIB40] >gi|83773018|dbj|BAE63146.1| unnamed protein product [Aspergillus oryzae RIB40]	1.44E-11	AT5G13300.1	"SFC,VAN3,AGD3"	 ARF GTPase-activating protein 	3.00E-09	Solyc10g081500.1.1	Ankyrin repeat protein (AHRD V1 ***- A1DAS1_NEOFI); contains Interpro domain(s)  IPR002110  Ankyrin 	2.00E-09
Ctaxi_contig_1206|comp10297_c0_seq3	ankyrin repeat protein partial	gi|169779629|ref|XP_001824279.1|ankyrin repeat-containing protein [Aspergillus oryzae RIB40] >gi|83773018|dbj|BAE63146.1| unnamed protein product [Aspergillus oryzae RIB40]	3.34E-08	AT3G12360.1	ITN1	 Ankyrin repeat family protein 	2.00E-07	Solyc09g074280.1.1	Ankyrin repeat-containing protein (AHRD V1 **-- D3BAQ3_POLPA); contains Interpro domain(s)  IPR002110  Ankyrin 	5.00E-09
Ctaxi_contig_1207|comp10308_c0_seq1	NA	NA	NA	NA	NA	NA	NA	NA	NA	NA
Ctaxi_contig_1208|comp10317_c0_seq1	NA	NA	NA	NA	NA	NA	NA	NA	NA	NA
Ctaxi_contig_1209|comp10317_c1_seq1	NA	NA	NA	NA	NA	NA	NA	NA	NA	NA
Ctaxi_contig_1210|comp10318_c0_seq1	predicted protein	gi|219115393|ref|XP_002178492.1|predicted protein [Phaeodactylum tricornutum CCAP 1055/1] >gi|217410227|gb|EEC50157.1| predicted protein [Phaeodactylum tricornutum CCAP 1055/1]	1.50E-24	NA	NA	NA	NA	NA	NA	NA
Ctaxi_contig_1211|comp10328_c0_seq1	NA	NA	NA	NA	NA	NA	NA	NA	NA	NA
Ctaxi_contig_1212|comp10329_c0_seq1	NA	NA	NA	NA	NA	NA	NA	NA	NA	NA
Ctaxi_contig_1213|comp10339_c0_seq1	NA	NA	NA	NA	NA	NA	NA	NA	NA	NA
Ctaxi_contig_1214|comp10344_c0_seq1	rab family gtpase	gi|219116893|ref|XP_002179241.1|predicted protein [Phaeodactylum tricornutum CCAP 1055/1] >gi|217409132|gb|EEC49064.1| predicted protein [Phaeodactylum tricornutum CCAP 1055/1]	4.45E-73	AT1G43890.3	"ATRAB18,ATRABC1,RAB18-1,RABC1,ATRAB-C1,RAB18"	 RAB GTPASE HOMOLOG B18 	6.00E-53	Solyc04g064510.2.1	Ras-related protein Rab-18 (AHRD V1 ***- B6TSE5_MAIZE); contains Interpro domain(s)  IPR015598  Rab18 	3.00E-43
Ctaxi_contig_1215|comp10356_c0_seq1	NA	NA	NA	NA	NA	NA	NA	NA	NA	NA
Ctaxi_contig_1216|comp10362_c0_seq1	NA	NA	NA	NA	NA	NA	NA	NA	NA	NA
Ctaxi_contig_1217|comp10362_c1_seq1	lupus la	"gi|478254377|gb|ENN74629.1|hypothetical protein YQE_08749, partial [Dendroctonus ponderosae]"	7.78E-64	AT5G46250.3		 RNA-binding protein 	1.00E-23	Solyc02g070550.2.1	La-related protein 6 (AHRD V1 *--- LARP6_HUMAN); contains Interpro domain(s)  IPR006630  RNA-binding protein Lupus La 	5.00E-22
Ctaxi_contig_1218|comp10376_c0_seq1	clp protease atp binding subunit	gi|118411088|ref|YP_874483.1|ATP-dependent clp protease ATP-binding subunit [Phaeodactylum tricornutum] >gi|116739835|gb|ABK20706.1| ATP-dependent clp protease ATP-binding subunit [Phaeodactylum tricornutum]	2.31E-101	AT3G48870.2	HSP93-III	 Clp ATPase 	2.00E-52	Solyc12g042060.1.1	"ATP-dependent clp protease ATP-binding subunit (AHRD V1 **-- Q85G08_CYAME); contains Interpro domain(s)  IPR013093  ATPase associated with various cellular activities, AAA-2 "	2.00E-52
Ctaxi_contig_1219|comp10376_c1_seq1	atp-dependent clp protease atp-binding subunit	gi|330850854|ref|YP_004376604.1|Clp-family ATP-binding protease (chloroplast) [Fistulifera sp. JPCC DA0580] >gi|328835674|dbj|BAK18970.1| Clp-family ATP-binding protease (chloroplast) [Fistulifera sp. JPCC DA0580]	2.24E-28	AT3G48870.2	HSP93-III	 Clp ATPase 	5.00E-20	Solyc12g042060.1.1	"ATP-dependent clp protease ATP-binding subunit (AHRD V1 **-- Q85G08_CYAME); contains Interpro domain(s)  IPR013093  ATPase associated with various cellular activities, AAA-2 "	1.00E-17
Ctaxi_contig_1220|comp10388_c0_seq1	NA	NA	NA	NA	NA	NA	NA	NA	NA	NA
Ctaxi_contig_1221|comp10399_c1_seq1	predicted protein	gi|219115409|ref|XP_002178500.1|predicted protein [Phaeodactylum tricornutum CCAP 1055/1] >gi|217410235|gb|EEC50165.1| predicted protein [Phaeodactylum tricornutum CCAP 1055/1]	1.45E-15	NA	NA	NA	NA	NA	NA	NA
Ctaxi_contig_1222|comp10404_c0_seq1	NA	NA	NA	NA	NA	NA	NA	NA	NA	NA
Ctaxi_contig_1223|comp10404_c1_seq1	troponin isoform 1	"gi|225709298|gb|ACO10495.1|Troponin C, isoform 1 [Caligus rogercresseyi] >gi|225718292|gb|ACO14992.1| Troponin C, isoform 1 [Caligus clemensi] >gi|290561487|gb|ADD38144.1| Troponin C, isoform 1 [Lepeophtheirus salmonis]"	4.14E-34	AT3G22930.1	CML11	 calmodulin-like 11 	5.00E-13	Solyc12g099990.1.1	Calmodulin 2 (AHRD V1 ***- Q710C9_BRAOL); contains Interpro domain(s)  IPR011992  EF-Hand type 	2.00E-11
Ctaxi_contig_1224|comp10415_c0_seq1	apolipoprotein d lipocalin	gi|551539433|ref|XP_005758198.1|hypothetical protein EMIHUDRAFT_219844 [Emiliania huxleyi CCMP1516] >gi|485605734|gb|EOD05769.1| hypothetical protein EMIHUDRAFT_219844 [Emiliania huxleyi CCMP1516]	8.82E-13	NA	NA	NA	NA	NA	NA	NA
Ctaxi_contig_1225|comp10423_c0_seq1	viral a-type inclusion protein	"gi|123479892|ref|XP_001323102.1|viral A-type inclusion protein [Trichomonas vaginalis G3] >gi|121905960|gb|EAY10879.1| viral A-type inclusion protein, putative [Trichomonas vaginalis G3]"	1.88E-10	NA	NA	NA	NA	Solyc03g097190.2.1	Cingulin-like (AHRD V1 *--- Q6Z7G3_ORYSJ)	1.00E-06
Ctaxi_contig_1226|comp10427_c0_seq1	NA	NA	NA	NA	NA	NA	NA	NA	NA	NA
Ctaxi_contig_1227|comp10430_c0_seq1	mitochondrial substrate carrier family protein	gi|552848918|ref|XP_005852219.1|hypothetical protein CHLNCDRAFT_133472 [Chlorella variabilis] >gi|307111883|gb|EFN60117.1| hypothetical protein CHLNCDRAFT_133472 [Chlorella variabilis]	1.29E-27	AT5G46800.1	BOU	 Mitochondrial substrate carrier family protein 	6.00E-09	Solyc10g079200.1.1	Mitochondrial carrier protein (AHRD V1 ***- B1N662_SOLLC); contains Interpro domain(s)  IPR018108  Mitochondrial substrate/solute carrier  IPR001993  Mitochondrial substrate carrier 	8.00E-09
Ctaxi_contig_1228|comp10432_c0_seq1	40s ribosomal protein s7	gi|225711788|gb|ACO11740.1|40S ribosomal protein S7 [Caligus rogercresseyi]	3.14E-14	AT1G48830.2		 Ribosomal protein S7e family protein 	3.00E-10	Solyc06g069090.2.1	40S ribosomal protein S7-like protein (AHRD V1 ***- Q3HRX6_SOLTU); contains Interpro domain(s)  IPR000554  Ribosomal protein S7e 	6.00E-08
Ctaxi_contig_1229|comp10441_c0_seq1	predicted protein	gi|219119814|ref|XP_002180659.1|predicted protein [Phaeodactylum tricornutum CCAP 1055/1] >gi|217408132|gb|EEC48067.1| predicted protein [Phaeodactylum tricornutum CCAP 1055/1]	2.36E-30	NA	NA	NA	NA	NA	NA	NA
Ctaxi_contig_1230|comp10441_c1_seq1	predicted protein	gi|219119814|ref|XP_002180659.1|predicted protein [Phaeodactylum tricornutum CCAP 1055/1] >gi|217408132|gb|EEC48067.1| predicted protein [Phaeodactylum tricornutum CCAP 1055/1]	4.78E-23	NA	NA	NA	NA	NA	NA	NA
Ctaxi_contig_1231|comp10441_c1_seq2	predicted protein	gi|219119814|ref|XP_002180659.1|predicted protein [Phaeodactylum tricornutum CCAP 1055/1] >gi|217408132|gb|EEC48067.1| predicted protein [Phaeodactylum tricornutum CCAP 1055/1]	2.37E-22	NA	NA	NA	NA	NA	NA	NA
Ctaxi_contig_1232|comp10449_c0_seq1	predicted protein	gi|219121059|ref|XP_002185761.1|predicted protein [Phaeodactylum tricornutum CCAP 1055/1] >gi|209582610|gb|ACI65231.1| predicted protein [Phaeodactylum tricornutum CCAP 1055/1]	4.27E-20	NA	NA	NA	NA	NA	NA	NA
Ctaxi_contig_1233|comp10453_c0_seq1	kelch repeat protein	gi|545360839|ref|XP_005645765.1|galactose oxidase [Coccomyxa subellipsoidea C-169] >gi|384247735|gb|EIE21221.1| galactose oxidase [Coccomyxa subellipsoidea C-169]	1.56E-35	AT5G48180.1	NSP5	 nitrile specifier protein 5 	3.00E-17	Solyc05g024410.2.1	Kelch-like protein 9 (AHRD V1 ***- KLHL9_HUMAN); contains Interpro domain(s)  IPR015915  Kelch-type beta propeller 	3.00E-16
Ctaxi_contig_1234|comp10467_c0_seq1	NA	NA	NA	NA	NA	NA	NA	NA	NA	NA
Ctaxi_contig_1236|comp10492_c0_seq1	NA	NA	NA	NA	NA	NA	NA	NA	NA	NA
Ctaxi_contig_1237|comp10519_c0_seq1	NA	NA	NA	NA	NA	NA	NA	NA	NA	NA
Ctaxi_contig_1238|comp10519_c1_seq1	NA	NA	NA	NA	NA	NA	NA	NA	NA	NA
Ctaxi_contig_1239|comp10520_c0_seq1	NA	NA	NA	NA	NA	NA	NA	NA	NA	NA
Ctaxi_contig_1240|comp10523_c0_seq1	NA	NA	NA	NA	NA	NA	NA	NA	NA	NA
Ctaxi_contig_1241|comp10539_c0_seq1	NA	NA	NA	NA	NA	NA	NA	NA	NA	NA
Ctaxi_contig_1243|comp10545_c0_seq1	NA	NA	NA	NA	NA	NA	NA	NA	NA	NA
Ctaxi_contig_1244|comp10549_c0_seq1	NA	NA	NA	NA	NA	NA	NA	NA	NA	NA
Ctaxi_contig_1245|comp10559_c0_seq1	short-chain dehydrogenase	gi|397567433|gb|EJK45585.1|hypothetical protein THAOC_35797 [Thalassiosira oceanica]	3.42E-13	NA	NA	NA	NA	NA	NA	NA
Ctaxi_contig_1246|comp10600_c0_seq1	paladin-like	gi|550323925|gb|ERP53208.1|hypothetical protein POPTR_0014s10550g [Populus trichocarpa]	2.76E-13	AT3G62010.1		 unknown protein; LOCATED IN: cellular_component unknown; EXPRESSED IN: 23 plant structures; EXPRESSED DURING: 15 growth stages; Has 553 Blast hits to 216 proteins in 93 species: Archae - 0; Bacteria - 124; Metazoa - 193; Fungi - 58; Plants - 108; Viruses - 0; Other Eukaryotes - 70 (source: NCBI BLink). 	7.00E-16	Solyc01g068610.2.1	Metal ion binding protein (AHRD V1 **-- D7LSR9_ARALY)	1.00E-08
Ctaxi_contig_1247|comp10615_c0_seq1	NA	NA	NA	NA	NA	NA	NA	NA	NA	NA
Ctaxi_contig_1248|comp10618_c0_seq1	meiosis-specific nuclear structural protein 1-like	"gi|556978291|ref|XP_005996246.1|PREDICTED: meiosis-specific nuclear structural protein 1, partial [Latimeria chalumnae]"	5.31E-14	NA	NA	NA	NA	NA	NA	NA
Ctaxi_contig_1249|comp10623_c0_seq1	extracellular matrix protein fras1	gi|66821701|ref|XP_644291.1|hypothetical protein DDB_G0274171 [Dictyostelium discoideum AX4] >gi|74861506|sp|Q86KC7.1|Y4171_DICDI RecName: Full=Uncharacterized protein DDB_G0274171; Flags: Precursor >gi|60472025|gb|EAL69978.1| hypothetical protein DDB_G0274171 [Dictyostelium discoideum AX4]	7.53E-13	NA	NA	NA	NA	NA	NA	NA
Ctaxi_contig_1250|comp10629_c0_seq1	NA	NA	NA	NA	NA	NA	NA	NA	NA	NA
Ctaxi_contig_1251|comp10640_c0_seq1	40s ribosomal protein s12-like	gi|157690742|tpe|CAL69098.1|TPA: putative 40S ribosomal protein S12 [Spadella cephaloptera]	4.58E-30	AT2G32060.2		 Ribosomal protein L7Ae/L30e/S12e/Gadd45 family protein 	3.00E-27	Solyc03g083290.2.1	40S ribosomal protein S12 (AHRD V1 ***- A9P9K3_POPTR); contains Interpro domain(s)  IPR000530  Ribosomal protein S12e 	5.00E-26
Ctaxi_contig_1253|comp10653_c0_seq1	NA	NA	NA	NA	NA	NA	NA	NA	NA	NA
Ctaxi_contig_1255|comp10659_c0_seq1	hypothetical protein BRAFLDRAFT_76866	gi|260814954|ref|XP_002602178.1|hypothetical protein BRAFLDRAFT_76866 [Branchiostoma floridae] >gi|229287485|gb|EEN58190.1| hypothetical protein BRAFLDRAFT_76866 [Branchiostoma floridae]	7.49E-16	NA	NA	NA	NA	NA	NA	NA
Ctaxi_contig_1257|comp10664_c0_seq1	NA	NA	NA	NA	NA	NA	NA	NA	NA	NA
Ctaxi_contig_1258|comp10679_c0_seq1	NA	NA	NA	NA	NA	NA	NA	NA	NA	NA
Ctaxi_contig_1259|comp10687_c0_seq1	NA	NA	NA	NA	NA	NA	NA	NA	NA	NA
Ctaxi_contig_1260|comp10689_c1_seq1	NA	NA	NA	NA	NA	NA	NA	NA	NA	NA
Ctaxi_contig_1261|comp10694_c0_seq1	NA	NA	NA	NA	NA	NA	NA	Solyc08g060910.1.1	Pol polyprotein (AHRD V1 *-*- POL_BAEVM); contains Interpro domain(s)  IPR000477  RNA-directed DNA polymerase (reverse transcriptase) 	9.00E-06
Ctaxi_contig_1263|comp10707_c1_seq1	partial	"gi|527244497|ref|XP_005140594.1|PREDICTED: uncharacterized protein LOC101880728, partial [Melopsittacus undulatus]"	2.04E-09	NA	NA	NA	NA	NA	NA	NA
Ctaxi_contig_1264|comp10738_c0_seq1	NA	NA	NA	NA	NA	NA	NA	NA	NA	NA
Ctaxi_contig_1265|comp10755_c0_seq1	NA	NA	NA	NA	NA	NA	NA	NA	NA	NA
Ctaxi_contig_1266|comp10755_c0_seq2	NA	NA	NA	NA	NA	NA	NA	NA	NA	NA
Ctaxi_contig_1267|comp10766_c0_seq1	NA	NA	NA	NA	NA	NA	NA	NA	NA	NA
Ctaxi_contig_1269|comp10778_c0_seq1	NA	NA	NA	NA	NA	NA	NA	NA	NA	NA
Ctaxi_contig_1270|comp10778_c0_seq2	NA	NA	NA	NA	NA	NA	NA	NA	NA	NA
Ctaxi_contig_1271|comp10788_c0_seq1	1-deoxy-d-xylulose-5-phosphate synthase	gi|219114431|ref|XP_002176386.1|precursor of synthase DXS 1-deoxy-d-xylulose-5-phosphate synthase [Phaeodactylum tricornutum CCAP 1055/1] >gi|217402632|gb|EEC42622.1| precursor of synthase DXS 1-deoxy-d-xylulose-5-phosphate synthase [Phaeodactylum tricornutum CCAP 1055/1]	1.61E-26	AT4G15560.1	"CLA1,DEF,CLA,DXS,DXPS2"	 Deoxyxylulose-5-phosphate synthase 	2.00E-17	Solyc01g067890.2.1	"1-deoxy-D-xylulose 5-phosphate synthase 1 (AHRD V1 ***- C7U110_SOLLC); contains Interpro domain(s)  IPR005474  Transketolase, N-terminal  IPR005475  Transketolase, central region  IPR005477  Deoxyxylulose-5-phosphate synthase "	2.00E-16
Ctaxi_contig_1272|comp10788_c1_seq1	1-deoxy-d-xylulose-5-phosphate synthase	gi|224004236|ref|XP_002295769.1|predicted protein [Thalassiosira pseudonana CCMP1335] >gi|209585801|gb|ACI64486.1| predicted protein [Thalassiosira pseudonana CCMP1335]	1.61E-67	AT4G15560.1	"CLA1,DEF,CLA,DXS,DXPS2"	 Deoxyxylulose-5-phosphate synthase 	1.00E-56	Solyc01g067890.2.1	"1-deoxy-D-xylulose 5-phosphate synthase 1 (AHRD V1 ***- C7U110_SOLLC); contains Interpro domain(s)  IPR005474  Transketolase, N-terminal  IPR005475  Transketolase, central region  IPR005477  Deoxyxylulose-5-phosphate synthase "	6.00E-49
Ctaxi_contig_1273|comp10790_c0_seq1	NA	NA	NA	NA	NA	NA	NA	NA	NA	NA
Ctaxi_contig_1274|comp10797_c0_seq1	glycoside hydrolase	gi|545371043|ref|XP_005650123.1|glycoside hydrolase [Coccomyxa subellipsoidea C-169] >gi|384252102|gb|EIE25579.1| glycoside hydrolase [Coccomyxa subellipsoidea C-169]	4.11E-61	AT4G28320.1	"MAN5,AtMAN5"	 Glycosyl hydrolase superfamily protein 	1.00E-36	Solyc10g008300.2.1	"Mannan endo-1 4-beta-mannosidase (AHRD V1 ***- A8FDC6_BACP2); contains Interpro domain(s)  IPR001547  Glycoside hydrolase, family 5 "	3.00E-34
Ctaxi_contig_1275|comp10804_c0_seq1	actin type 2	gi|59859656|gb|AAX09569.1|actin type 2 [Globigerinella siphonifera]	2.81E-45	AT3G12110.1	ACT11	 actin-11 	2.00E-55	Solyc10g080500.1.1	Actin (AHRD V1 ***- B5M4V6_TOBAC); contains Interpro domain(s)  IPR004000  Actin/actin-like 	2.00E-44
Ctaxi_contig_1276|comp10807_c1_seq1	succinate fumarate mitochondrial transporter	gi|224010409|ref|XP_002294162.1|succinate/fumarate mitochondrial transporter [Thalassiosira pseudonana CCMP1335] >gi|220970179|gb|EED88517.1| succinate/fumarate mitochondrial transporter [Thalassiosira pseudonana CCMP1335]	1.37E-10	NA	NA	NA	NA	NA	NA	NA
Ctaxi_contig_1277|comp10811_c0_seq1	NA	NA	NA	NA	NA	NA	NA	NA	NA	NA
Ctaxi_contig_1278|comp10832_c0_seq1	protein	gi|219123012|ref|XP_002181827.1|predicted protein [Phaeodactylum tricornutum CCAP 1055/1] >gi|217406428|gb|EEC46367.1| predicted protein [Phaeodactylum tricornutum CCAP 1055/1]	7.26E-28	NA	NA	NA	NA	NA	NA	NA
Ctaxi_contig_1279|comp10833_c0_seq1	glyceraldehyde-3-phosphate dehydrogenase	gi|284177784|gb|ADB81485.1|glyceraldehyde-3-phosphate dehydrogenase [Bryopsis sp. EE4]	3.49E-13	AT1G42970.1	GAPB	 glyceraldehyde-3-phosphate dehydrogenase B subunit 	8.00E-12	Solyc12g094640.1.1	Glyceraldehyde-3-phosphate dehydrogenase B (AHRD V1 ***- B4F8L7_MAIZE); contains Interpro domain(s)  IPR000173  Glyceraldehyde 3-phosphate dehydrogenase 	9.00E-11
Ctaxi_contig_1280|comp10842_c0_seq1	NA	NA	NA	NA	NA	NA	NA	NA	NA	NA
Ctaxi_contig_1281|comp10843_c0_seq1	NA	NA	NA	NA	NA	NA	NA	NA	NA	NA
Ctaxi_contig_1282|comp10843_c1_seq1	NA	NA	NA	NA	NA	NA	NA	NA	NA	NA
Ctaxi_contig_1283|comp10847_c0_seq1	NA	NA	NA	NA	NA	NA	NA	NA	NA	NA
Ctaxi_contig_1284|comp10847_c0_seq2	NA	NA	NA	NA	NA	NA	NA	NA	NA	NA
Ctaxi_contig_1285|comp10893_c0_seq1	NA	NA	NA	NA	NA	NA	NA	NA	NA	NA
Ctaxi_contig_1286|comp10897_c0_seq1	NA	NA	NA	NA	NA	NA	NA	NA	NA	NA
Ctaxi_contig_1287|comp10904_c0_seq1	NA	NA	NA	NA	NA	NA	NA	NA	NA	NA
Ctaxi_contig_1288|comp10906_c0_seq1	60s ribosomal protein l18a-1	gi|403366680|gb|EJY83142.1|Ribosomal protein L18A [Oxytricha trifallax]	1.19E-46	AT1G29965.1		 Ribosomal protein L18ae/LX family protein 	3.00E-47	Solyc02g070650.2.1	60S ribosomal protein L18a (AHRD V1 ***- D2D962_9ROSI); contains Interpro domain(s)  IPR002670  Ribosomal protein L18ae 	1.00E-34
Ctaxi_contig_1289|comp10910_c0_seq1	actin i	gi|21779987|gb|AAM77602.1|AF508052_1macronuclear actin I [Uroleptus gallina]	3.00E-97	AT3G12110.1	ACT11	 actin-11 	5.00E-96	Solyc01g104770.2.1	Actin (AHRD V1 ***- Q6F4H4_TOBAC); contains Interpro domain(s)  IPR004000  Actin/actin-like 	5.00E-76
Ctaxi_contig_1291|comp10971_c0_seq1	60s ribosomal protein l27a	gi|298710836|emb|CBJ26345.1|conserved unknown protein [Ectocarpus siliculosus]	3.64E-30	AT1G23290.1	"RPL27A,RPL27AB"	 Ribosomal protein L18e/L15 superfamily protein 	3.00E-18	Solyc03g112360.1.1	60S ribosomal protein L27A (AHRD V1 ***- B6VC54_VERFO); contains Interpro domain(s)  IPR001196  Ribosomal protein L15 	2.00E-16
Ctaxi_contig_1293|comp10973_c0_seq1	multidrug resistance protein 1-like	gi|219114102|ref|XP_002176228.1|predicted protein [Phaeodactylum tricornutum CCAP 1055/1] >gi|217402812|gb|EEC42789.1| predicted protein [Phaeodactylum tricornutum CCAP 1055/1]	1.72E-78	AT2G47000.1	"MDR4,PGP4,ABCB4,ATPGP4"	 ATP binding cassette subfamily B4 	4.00E-75	Solyc03g093650.2.1	"Uncharacterized ABC transporter ATP-binding protein/permease C9B6.09c (AHRD V1 *--* YNT9_SCHPO); contains Interpro domain(s)  IPR001140  ABC transporter, transmembrane region "	7.00E-63
Ctaxi_contig_1294|comp10986_c0_seq1	40s ribosomal protein s3a-like	gi|449688594|ref|XP_004211786.1|PREDICTED: 40S ribosomal protein S3a-like [Hydra vulgaris]	3.51E-54	AT4G34670.1		 Ribosomal protein S3Ae 	1.00E-54	Solyc06g072490.2.1	40S ribosomal protein S1 (AHRD V1 ***- RS3A_LACBS); contains Interpro domain(s)  IPR001593  Ribosomal protein S3Ae 	4.00E-45
Ctaxi_contig_1295|comp10986_c0_seq2	ribosomal protein s3a	gi|449688594|ref|XP_004211786.1|PREDICTED: 40S ribosomal protein S3a-like [Hydra vulgaris]	1.59E-27	AT4G34670.1		 Ribosomal protein S3Ae 	7.00E-16	Solyc03g097900.2.1	40S ribosomal protein S1 (AHRD V1 ***- RS3A_LENED); contains Interpro domain(s)  IPR001593  Ribosomal protein S3Ae 	2.00E-11
Ctaxi_contig_1296|comp10986_c0_seq3	ribosomal protein s3a	gi|449688594|ref|XP_004211786.1|PREDICTED: 40S ribosomal protein S3a-like [Hydra vulgaris]	5.65E-33	AT4G34670.1		 Ribosomal protein S3Ae 	5.00E-20	Solyc03g097900.2.1	40S ribosomal protein S1 (AHRD V1 ***- RS3A_LENED); contains Interpro domain(s)  IPR001593  Ribosomal protein S3Ae 	1.00E-14
Ctaxi_contig_1297|comp10989_c0_seq1	NA	NA	NA	NA	NA	NA	NA	NA	NA	NA
Ctaxi_contig_1298|comp10994_c0_seq1	NA	NA	NA	NA	NA	NA	NA	NA	NA	NA
Ctaxi_contig_1299|comp11002_c0_seq1	synthase of mitochondrial atp synthase	gi|219123736|ref|XP_002182175.1|predicted protein [Phaeodactylum tricornutum CCAP 1055/1] >gi|217406136|gb|EEC46076.1| predicted protein [Phaeodactylum tricornutum CCAP 1055/1]	4.02E-75	ATMG01190.1	ATP1	 ATP synthase subunit 1 	3.00E-42	Solyc00g042130.1.1	"ATP synthase subunit alpha (AHRD V1 ***- D4Z4I4_SPHJU); contains Interpro domain(s)  IPR005294  ATPase, F1 complex, alpha subunit "	1.00E-39
Ctaxi_contig_1300|comp11004_c1_seq1	NA	NA	NA	NA	NA	NA	NA	NA	NA	NA
Ctaxi_contig_1301|comp11004_c1_seq2	NA	NA	NA	NA	NA	NA	NA	NA	NA	NA
Ctaxi_contig_1302|comp11013_c0_seq1	protein	gi|219121019|ref|XP_002185741.1|predicted protein [Phaeodactylum tricornutum CCAP 1055/1] >gi|209582590|gb|ACI65211.1| predicted protein [Phaeodactylum tricornutum CCAP 1055/1]	3.32E-55	NA	NA	NA	NA	NA	NA	NA
Ctaxi_contig_1303|comp11018_c0_seq1	silicon transporter	gi|215398382|gb|ACJ65494.1|SIT3 [Phaeodactylum tricornutum]	8.15E-43	NA	NA	NA	NA	NA	NA	NA
Ctaxi_contig_1304|comp11024_c1_seq1	heat shock protein partial	gi|397580422|gb|EJK51577.1|hypothetical protein THAOC_29237 [Thalassiosira oceanica]	2.80E-56	AT5G56030.1	"HSP81-2,ERD8,HSP90.2,AtHsp90.2"	 heat shock protein 81-2 	1.00E-57	Solyc07g065840.2.1	"Heat shock protein 90 (AHRD V1 ***- Q14TB1_TOBAC); contains Interpro domain(s)  IPR003594  ATP-binding region, ATPase-like  IPR001404  Heat shock protein Hsp90 "	1.00E-47
Ctaxi_contig_1305|comp11024_c1_seq2	heat shock protein partial	gi|397580422|gb|EJK51577.1|hypothetical protein THAOC_29237 [Thalassiosira oceanica]	5.13E-42	AT5G56030.1	"HSP81-2,ERD8,HSP90.2,AtHsp90.2"	 heat shock protein 81-2 	6.00E-41	Solyc07g065840.2.1	"Heat shock protein 90 (AHRD V1 ***- Q14TB1_TOBAC); contains Interpro domain(s)  IPR003594  ATP-binding region, ATPase-like  IPR001404  Heat shock protein Hsp90 "	2.00E-34
Ctaxi_contig_1306|comp11027_c0_seq1	e3 ubiquitin-protein ligase rififylin-like	gi|219115934|ref|XP_002178762.1|predicted protein [Phaeodactylum tricornutum CCAP 1055/1] >gi|217409529|gb|EEC49460.1| predicted protein [Phaeodactylum tricornutum CCAP 1055/1]	5.08E-20	AT1G63900.1	DAL1	 E3 Ubiquitin ligase family protein 	1.00E-06	Solyc06g084360.2.1	"Baculoviral IAP repeat-containing protein 3 (AHRD V1 *--- B0XJ37_CULQU); contains Interpro domain(s)  IPR001841  Zinc finger, RING-type "	6.00E-08
Ctaxi_contig_1307|comp11028_c0_seq1	60s ribosomal protein l9	gi|72149648|ref|XP_796514.1|PREDICTED: 60S ribosomal protein L9-like [Strongylocentrotus purpuratus]	9.08E-23	AT1G33140.1	PGY2	 Ribosomal protein L6 family 	5.00E-26	Solyc06g073310.2.1	Ribosomal L9-like protein (AHRD V1 ***- B3TLR1_ELAGV); contains Interpro domain(s)  IPR000702  Ribosomal protein L6 	4.00E-22
Ctaxi_contig_1308|comp11029_c0_seq1	NA	NA	NA	NA	NA	NA	NA	NA	NA	NA
Ctaxi_contig_1309|comp11029_c0_seq2	NA	NA	NA	NA	NA	NA	NA	NA	NA	NA
Ctaxi_contig_1310|comp11030_c0_seq1	NA	NA	NA	NA	NA	NA	NA	NA	NA	NA
Ctaxi_contig_1311|comp11040_c0_seq1	NA	NA	NA	NA	NA	NA	NA	NA	NA	NA
Ctaxi_contig_1312|comp11042_c1_seq1	protein	gi|219121017|ref|XP_002185740.1|predicted protein [Phaeodactylum tricornutum CCAP 1055/1] >gi|209582589|gb|ACI65210.1| predicted protein [Phaeodactylum tricornutum CCAP 1055/1]	1.13E-28	NA	NA	NA	NA	NA	NA	NA
Ctaxi_contig_1313|comp11047_c0_seq1	NA	NA	NA	NA	NA	NA	NA	NA	NA	NA
Ctaxi_contig_1314|comp11047_c1_seq1	NA	NA	NA	NA	NA	NA	NA	NA	NA	NA
Ctaxi_contig_1315|comp11055_c0_seq1	NA	NA	NA	NA	NA	NA	NA	NA	NA	NA
Ctaxi_contig_1316|comp11058_c0_seq1	predicted protein	gi|219114951|ref|XP_002178271.1|predicted protein [Phaeodactylum tricornutum CCAP 1055/1] >gi|217410006|gb|EEC49936.1| predicted protein [Phaeodactylum tricornutum CCAP 1055/1]	3.99E-23	NA	NA	NA	NA	NA	NA	NA
Ctaxi_contig_1317|comp11067_c0_seq1	NA	NA	NA	NA	NA	NA	NA	NA	NA	NA
Ctaxi_contig_1318|comp11068_c0_seq1	predicted protein	gi|219123720|ref|XP_002182167.1|predicted protein [Phaeodactylum tricornutum CCAP 1055/1] >gi|217406128|gb|EEC46068.1| predicted protein [Phaeodactylum tricornutum CCAP 1055/1]	3.69E-15	NA	NA	NA	NA	NA	NA	NA
Ctaxi_contig_1319|comp11069_c1_seq1	NA	NA	NA	NA	NA	NA	NA	NA	NA	NA
Ctaxi_contig_1320|comp11075_c0_seq1	NA	NA	NA	NA	NA	NA	NA	NA	NA	NA
Ctaxi_contig_1321|comp11077_c0_seq1	NA	NA	NA	NA	NA	NA	NA	NA	NA	NA
Ctaxi_contig_1322|comp11077_c0_seq2	NA	NA	NA	NA	NA	NA	NA	NA	NA	NA
Ctaxi_contig_1323|comp11077_c0_seq3	NA	NA	NA	NA	NA	NA	NA	NA	NA	NA
Ctaxi_contig_1324|comp11081_c0_seq1	pep motif anchor domain protein	gi|545357271|ref|XP_005644296.1|acid phosphatase/Vanadium-dependent haloperoxidase [Coccomyxa subellipsoidea C-169] >gi|384246261|gb|EIE19752.1| acid phosphatase/Vanadium-dependent haloperoxidase [Coccomyxa subellipsoidea C-169]	4.79E-49	NA	NA	NA	NA	NA	NA	NA
Ctaxi_contig_1325|comp11082_c0_seq1	NA	NA	NA	NA	NA	NA	NA	NA	NA	NA
Ctaxi_contig_1326|comp11096_c0_seq1	NA	NA	NA	NA	NA	NA	NA	NA	NA	NA
Ctaxi_contig_1327|comp11096_c0_seq2	NA	NA	NA	NA	NA	NA	NA	NA	NA	NA
Ctaxi_contig_1328|comp11097_c0_seq1	NA	NA	NA	NA	NA	NA	NA	NA	NA	NA
Ctaxi_contig_1329|comp11100_c1_seq1	NA	NA	NA	NA	NA	NA	NA	NA	NA	NA
Ctaxi_contig_1330|comp11103_c0_seq1	predicted protein	gi|219128450|ref|XP_002184426.1|predicted protein [Phaeodactylum tricornutum CCAP 1055/1] >gi|217404227|gb|EEC44175.1| predicted protein [Phaeodactylum tricornutum CCAP 1055/1]	1.03E-32	NA	NA	NA	NA	NA	NA	NA
Ctaxi_contig_1331|comp11115_c0_seq1	polyketide synthase	gi|302840562|ref|XP_002951836.1|hypothetical protein VOLCADRAFT_92400 [Volvox carteri f. nagariensis] >gi|300262737|gb|EFJ46941.1| hypothetical protein VOLCADRAFT_92400 [Volvox carteri f. nagariensis]	1.32E-18	NA	NA	NA	NA	NA	NA	NA
Ctaxi_contig_1332|comp11116_c0_seq1	NA	NA	NA	NA	NA	NA	NA	NA	NA	NA
Ctaxi_contig_1333|comp11120_c0_seq1	phosphatidylinositol 4-kinase-like protein	gi|219129259|ref|XP_002184811.1|predicted protein [Phaeodactylum tricornutum CCAP 1055/1] >gi|217403920|gb|EEC43870.1| predicted protein [Phaeodactylum tricornutum CCAP 1055/1]	9.31E-63	AT5G64070.1	"PI-4KBETA1,PI4KBETA1"	 phosphatidylinositol 4-OH kinase beta1 	4.00E-36	Solyc11g005910.1.1	Phosphatidylinositol kinase (AHRD V1 **** B9V0T3_ORYRU); contains Interpro domain(s)  IPR015433  Phosphatidylinositol Kinase 	9.00E-35
Ctaxi_contig_1334|comp11122_c0_seq1	40s ribosomal protein s16-like protein	gi|124300819|dbj|BAF45905.1|ribosomal protein S16 [Solea senegalensis]	8.09E-32	AT5G18380.1		 Ribosomal protein S5 domain 2-like superfamily protein 	4.00E-41	Solyc04g026100.1.1	30S ribosomal protein S9 (AHRD V1 ***- C5JX04_AJEDS); contains Interpro domain(s)  IPR000754  Ribosomal protein S9 	1.00E-32
Ctaxi_contig_1335|comp11125_c0_seq1	predicted protein	gi|219128090|ref|XP_002184255.1|predicted protein [Phaeodactylum tricornutum CCAP 1055/1] >gi|217404486|gb|EEC44433.1| predicted protein [Phaeodactylum tricornutum CCAP 1055/1]	1.06E-07	NA	NA	NA	NA	NA	NA	NA
Ctaxi_contig_1336|comp11150_c1_seq1	NA	NA	NA	NA	NA	NA	NA	NA	NA	NA
Ctaxi_contig_1337|comp11152_c0_seq1	ribosomal protein 19 60s large ribosomal subunit	gi|219127371|ref|XP_002183910.1|predicted protein [Phaeodactylum tricornutum CCAP 1055/1] >gi|217404633|gb|EEC44579.1| predicted protein [Phaeodactylum tricornutum CCAP 1055/1]	1.23E-27	AT3G16780.1		 Ribosomal protein L19e family protein 	5.00E-26	Solyc09g075430.2.1	Ribosomal protein L19 (AHRD V1 ***- Q2PYW9_SOLTU); contains Interpro domain(s)  IPR000196  Ribosomal protein L19/L19e 	6.00E-21
Ctaxi_contig_1338|comp11155_c0_seq1	NA	NA	NA	NA	NA	NA	NA	NA	NA	NA
Ctaxi_contig_1339|comp11156_c0_seq1	vacuolar protein	gi|219129570|ref|XP_002184958.1|vacuolar protein [Phaeodactylum tricornutum CCAP 1055/1] >gi|217403453|gb|EEC43405.1| vacuolar protein [Phaeodactylum tricornutum CCAP 1055/1]	4.22E-11	NA	NA	NA	NA	NA	NA	NA
Ctaxi_contig_1340|comp11157_c0_seq1	NA	NA	NA	NA	NA	NA	NA	NA	NA	NA
Ctaxi_contig_1341|comp11161_c0_seq1	NA	NA	NA	NA	NA	NA	NA	NA	NA	NA
Ctaxi_contig_1342|comp11161_c0_seq2	NA	NA	NA	NA	NA	NA	NA	NA	NA	NA
Ctaxi_contig_1343|comp11186_c0_seq1	NA	NA	NA	NA	NA	NA	NA	NA	NA	NA
Ctaxi_contig_1344|comp11191_c0_seq1	protein	gi|219124986|ref|XP_002182771.1|predicted protein [Phaeodactylum tricornutum CCAP 1055/1] >gi|217405565|gb|EEC45507.1| predicted protein [Phaeodactylum tricornutum CCAP 1055/1]	6.16E-29	NA	NA	NA	NA	NA	NA	NA
Ctaxi_contig_1345|comp11197_c1_seq1	serine protease	"gi|552818332|ref|XP_005845165.1|hypothetical protein CHLNCDRAFT_11918, partial [Chlorella variabilis] >gi|307104811|gb|EFN53063.1| hypothetical protein CHLNCDRAFT_11918 [Chlorella variabilis]"	2.20E-08	NA	NA	NA	NA	NA	NA	NA
Ctaxi_contig_1346|comp11197_c1_seq2	serine protease	"gi|552818332|ref|XP_005845165.1|hypothetical protein CHLNCDRAFT_11918, partial [Chlorella variabilis] >gi|307104811|gb|EFN53063.1| hypothetical protein CHLNCDRAFT_11918 [Chlorella variabilis]"	2.20E-08	NA	NA	NA	NA	NA	NA	NA
Ctaxi_contig_1347|comp11209_c0_seq1	chlorophyll a-b binding protein chloroplastic-like	gi|87313213|gb|ABD37903.1|light-harvesting chlorophyll-a/b binding protein Lhca1 [Chlamydomonas incerta]	6.25E-43	AT3G47470.1	"LHCA4,CAB4"	 light-harvesting chlorophyll-protein complex I subunit A4 	2.00E-42	Solyc03g115900.2.1	"Chlorophyll a-b binding protein P4, chloroplastic (AHRD V1 ***- CB24_PEA); contains Interpro domain(s)  IPR001344  Chlorophyll A-B binding protein "	2.00E-36
Ctaxi_contig_1349|comp11209_c1_seq1	NA	NA	NA	NA	NA	NA	NA	NA	NA	NA
Ctaxi_contig_1350|comp11215_c0_seq1	predicted protein	gi|219120228|ref|XP_002180857.1|predicted protein [Phaeodactylum tricornutum CCAP 1055/1] >gi|217407573|gb|EEC47509.1| predicted protein [Phaeodactylum tricornutum CCAP 1055/1]	2.92E-27	NA	NA	NA	NA	NA	NA	NA
Ctaxi_contig_1351|comp11223_c0_seq1	NA	NA	NA	NA	NA	NA	NA	NA	NA	NA
Ctaxi_contig_1352|comp11227_c0_seq1	NA	NA	NA	NA	NA	NA	NA	NA	NA	NA
Ctaxi_contig_1353|comp11229_c0_seq1	hla-b associated transcript 1	gi|219130818|ref|XP_002185552.1|predicted protein [Phaeodactylum tricornutum CCAP 1055/1] >gi|217402960|gb|EEC42917.1| predicted protein [Phaeodactylum tricornutum CCAP 1055/1]	3.00E-42	AT5G11170.2		 DEAD/DEAH box RNA helicase family protein  	9.00E-47	Solyc08g061000.2.1	"ATP-dependent RNA helicase (AHRD V1 ***- Q1HR75_AEDAE); contains Interpro domain(s)  IPR011545  DNA/RNA helicase, DEAD/DEAH box type, N-terminal "	2.00E-39
Ctaxi_contig_1354|comp11236_c0_seq1	protein	gi|219113641|ref|XP_002186404.1|predicted protein [Phaeodactylum tricornutum CCAP 1055/1] >gi|209583254|gb|ACI65874.1| predicted protein [Phaeodactylum tricornutum CCAP 1055/1]	6.79E-61	NA	NA	NA	NA	NA	NA	NA
Ctaxi_contig_1355|comp11243_c0_seq1	NA	NA	NA	NA	NA	NA	NA	NA	NA	NA
Ctaxi_contig_1356|comp11243_c1_seq1	ankyrin repeat protein	"gi|123482337|ref|XP_001323756.1|ankyrin repeat protein [Trichomonas vaginalis G3] >gi|121906627|gb|EAY11533.1| ankyrin repeat protein, putative [Trichomonas vaginalis G3]"	3.48E-22	AT4G27780.1	ACBP2	 acyl-CoA binding protein 2 	1.00E-17	Solyc09g009290.2.1	Ankyrin repeat protein (AHRD V1 **-- B4F7X1_MAIZE); contains Interpro domain(s)  IPR002110  Ankyrin 	3.00E-17
Ctaxi_contig_1357|comp11245_c0_seq1	gdp-mannose -epimerase 1-like	gi|219117593|ref|XP_002179589.1|nad-dependent epimerase/dehydratase [Phaeodactylum tricornutum CCAP 1055/1] >gi|217408642|gb|EEC48575.1| nad-dependent epimerase/dehydratase [Phaeodactylum tricornutum CCAP 1055/1]	6.87E-47	AT5G28840.2	GME	" GDP-D-mannose 3',5'-epimerase "	3.00E-37	Solyc01g097340.2.1	NAD-dependent epimerase/dehydratase family protein-like protein (AHRD V1 ***- Q2XPW6_SOLTU); contains Interpro domain(s)  IPR016040  NAD(P)-binding domain 	2.00E-33
Ctaxi_contig_1358|comp11245_c1_seq1	gdp-mannose 3 -epimerase	gi|219117593|ref|XP_002179589.1|nad-dependent epimerase/dehydratase [Phaeodactylum tricornutum CCAP 1055/1] >gi|217408642|gb|EEC48575.1| nad-dependent epimerase/dehydratase [Phaeodactylum tricornutum CCAP 1055/1]	4.55E-34	AT5G28840.2	GME	" GDP-D-mannose 3',5'-epimerase "	4.00E-34	Solyc09g082990.2.1	"GDP-D-mannose-3â ,5â -epimerase 2"	1.00E-30
Ctaxi_contig_1359|comp11252_c0_seq1	NA	NA	NA	NA	NA	NA	NA	NA	NA	NA
Ctaxi_contig_1360|comp11263_c0_seq1	NA	NA	NA	NA	NA	NA	NA	NA	NA	NA
Ctaxi_contig_1361|comp11263_c0_seq2	NA	NA	NA	NA	NA	NA	NA	NA	NA	NA
Ctaxi_contig_1362|comp11265_c1_seq1	predicted protein	gi|219115972|ref|XP_002178781.1|predicted protein [Phaeodactylum tricornutum CCAP 1055/1] >gi|217409548|gb|EEC49479.1| predicted protein [Phaeodactylum tricornutum CCAP 1055/1]	4.12E-59	NA	NA	NA	NA	NA	NA	NA
Ctaxi_contig_1363|comp11266_c0_seq1	elongation factor 2	gi|403366935|gb|EJY83276.1|hypothetical protein OXYTRI_19103 [Oxytricha trifallax]	8.54E-82	AT3G12915.1		 Ribosomal protein S5/Elongation factor G/III/V family protein 	6.00E-66	Solyc08g062910.2.1	"Elongation factor EF-2 (AHRD V1 **** Q9SGT4_ARATH); contains Interpro domain(s)  IPR000795  Protein synthesis factor, GTP-binding "	2.00E-59
Ctaxi_contig_1364|comp11269_c0_seq1	NA	NA	NA	NA	NA	NA	NA	NA	NA	NA
Ctaxi_contig_1365|comp11272_c1_seq1	NA	NA	NA	NA	NA	NA	NA	NA	NA	NA
Ctaxi_contig_1366|comp11274_c1_seq1	NA	NA	NA	NA	NA	NA	NA	NA	NA	NA
Ctaxi_contig_1367|comp11276_c1_seq1	"hypothetical protein THAOC_30241, partial"	"gi|397577850|gb|EJK50715.1|hypothetical protein THAOC_30241, partial [Thalassiosira oceanica]"	7.16E-15	NA	NA	NA	NA	NA	NA	NA
Ctaxi_contig_1368|comp11281_c0_seq1	NA	NA	NA	NA	NA	NA	NA	NA	NA	NA
Ctaxi_contig_1369|comp11281_c0_seq2	ankyrin repeat domain-containing protein 50-like	"gi|340385146|ref|XP_003391071.1|PREDICTED: hypothetical protein LOC100641148, partial [Amphimedon queenslandica]"	1.34E-21	AT2G03430.1		 Ankyrin repeat family protein 	1.00E-13	Solyc09g074280.1.1	Ankyrin repeat-containing protein (AHRD V1 **-- D3BAQ3_POLPA); contains Interpro domain(s)  IPR002110  Ankyrin 	2.00E-16
Ctaxi_contig_1370|comp11285_c0_seq1	NA	NA	NA	NA	NA	NA	NA	NA	NA	NA
Ctaxi_contig_1371|comp11285_c1_seq1	NA	NA	NA	NA	NA	NA	NA	NA	NA	NA
Ctaxi_contig_1372|comp11285_c1_seq2	NA	NA	NA	NA	NA	NA	NA	NA	NA	NA
Ctaxi_contig_1373|comp11288_c0_seq1	ribosomal protein s15	gi|443717538|gb|ELU08552.1|hypothetical protein CAPTEDRAFT_162084 [Capitella teleta]	3.48E-49	AT5G09500.1		 Ribosomal protein S19 family protein 	3.00E-58	Solyc02g082000.2.1	"30S ribosomal protein S19 (AHRD V1 *-*- RS19_BRAHW); contains Interpro domain(s)  IPR005713  Ribosomal protein S15, eukaryotic/archaeal "	1.00E-45
Ctaxi_contig_1374|comp11293_c0_seq1	predicted protein	gi|219118487|ref|XP_002180015.1|predicted protein [Phaeodactylum tricornutum CCAP 1055/1] >gi|217408272|gb|EEC48206.1| predicted protein [Phaeodactylum tricornutum CCAP 1055/1]	1.52E-08	NA	NA	NA	NA	NA	NA	NA
Ctaxi_contig_1375|comp11293_c1_seq1	predicted protein	gi|219118487|ref|XP_002180015.1|predicted protein [Phaeodactylum tricornutum CCAP 1055/1] >gi|217408272|gb|EEC48206.1| predicted protein [Phaeodactylum tricornutum CCAP 1055/1]	3.66E-08	NA	NA	NA	NA	NA	NA	NA
Ctaxi_contig_1376|comp11295_c0_seq1	NA	NA	NA	NA	NA	NA	NA	NA	NA	NA
Ctaxi_contig_1377|comp11295_c1_seq1	NA	NA	NA	NA	NA	NA	NA	NA	NA	NA
Ctaxi_contig_1378|comp11301_c0_seq1	h+-translocating pyrophosphatase family	gi|219121107|ref|XP_002185784.1|predicted protein [Phaeodactylum tricornutum CCAP 1055/1] >gi|209582633|gb|ACI65254.1| predicted protein [Phaeodactylum tricornutum CCAP 1055/1]	5.53E-27	AT1G15690.2	"AVP1,ATAVP3,AVP-3,AtVHP1;1"	 Inorganic H pyrophosphatase family protein 	7.00E-09	Solyc12g009840.1.1	Pyrophosphate-energized proton pump (AHRD V1 ***- B0SRX3_LEPBP); contains Interpro domain(s)  IPR004131  Inorganic H+ pyrophosphatase 	2.00E-11
Ctaxi_contig_1379|comp11311_c0_seq1	NA	NA	NA	NA	NA	NA	NA	NA	NA	NA
Ctaxi_contig_1380|comp11313_c0_seq1	girdin isoform x4	gi|465989780|gb|EMP38174.1|Golgin subfamily A member 4 [Chelonia mydas]	4.38E-07	NA	NA	NA	NA	NA	NA	NA
Ctaxi_contig_1381|comp11318_c0_seq1	probable inactive leucine-rich repeat receptor-like protein kinase at1g66830-like	gi|218185621|gb|EEC68048.1|hypothetical protein OsI_35883 [Oryza sativa Indica Group]	6.30E-06	AT5G65240.2		 Leucine-rich repeat protein kinase family protein 	4.00E-06	Solyc07g018190.2.1	"Receptor like kinase, RLK"	3.00E-06
Ctaxi_contig_1382|comp11323_c0_seq1	elongation factor 1 alpha	"gi|198423602|ref|XP_002127060.1|PREDICTED: elongation factor 1-alpha, oocyte form isoform 1 [Ciona intestinalis]"	2.47E-35	AT1G07930.2		 GTP binding Elongation factor Tu family protein 	2.00E-37	Solyc11g069700.1.1	"Elongation factor 1-alpha (AHRD V1 ***- P93769_TOBAC); contains Interpro domain(s)  IPR004539  Translation elongation factor EF1A, eukaryotic and archaeal "	5.00E-30
Ctaxi_contig_1383|comp11327_c0_seq1	retrotransposon tca3 polyprotein fragment	gi|270016623|gb|EFA13069.1|hypothetical protein TcasGA2_TC006868 [Tribolium castaneum]	1.74E-08	NA	NA	NA	NA	NA	NA	NA
Ctaxi_contig_1384|comp11327_c0_seq2	NA	NA	NA	NA	NA	NA	NA	NA	NA	NA
Ctaxi_contig_1385|comp11328_c0_seq1	NA	NA	NA	NA	NA	NA	NA	NA	NA	NA
Ctaxi_contig_1386|comp11331_c0_seq1	protein	gi|167533453|ref|XP_001748406.1|hypothetical protein [Monosiga brevicollis MX1] >gi|163773218|gb|EDQ86861.1| predicted protein [Monosiga brevicollis MX1]	1.32E-61	NA	NA	NA	NA	NA	NA	NA
Ctaxi_contig_1387|comp11348_c0_seq1	NA	NA	NA	NA	NA	NA	NA	NA	NA	NA
Ctaxi_contig_1388|comp11352_c0_seq1	chlorophyll a b-binding protein	gi|2196772|gb|AAB61237.1|chlorophyll a/b-binding protein [Mesembryanthemum crystallinum]	2.02E-13	AT1G29930.1	"CAB1,AB140,CAB140,LHCB1.3"	 chlorophyll A/B binding protein 1 	3.00E-18	Solyc03g005780.1.1	Chlorophyll a-b binding protein 3C-like (AHRD V1 **** Q2XTE0_SOLTU); contains Interpro domain(s)  IPR001344  Chlorophyll A-B binding protein 	6.00E-16
Ctaxi_contig_1389|comp11352_c1_seq1	chlorophyll a b binding protein	gi|2407314|gb|AAB70556.1|chlorophyll a/b binding protein [Tetraselmis sp. RG-15]	1.52E-29	AT2G05070.1	"LHCB2.2,LHCB2"	 photosystem II light harvesting complex gene 2.2 	1.00E-33	Solyc12g006140.1.1	"Chlorophyll a-b binding protein 37, chloroplastic (AHRD V1 ***- CB26_PETSP); contains Interpro domain(s)  IPR001344  Chlorophyll A-B binding protein "	6.00E-31
Ctaxi_contig_1390|comp11362_c0_seq1	NA	NA	NA	NA	NA	NA	NA	NA	NA	NA
Ctaxi_contig_1391|comp11371_c0_seq1	NA	NA	NA	NA	NA	NA	NA	NA	NA	NA
Ctaxi_contig_1392|comp11372_c0_seq1	p-atpase family transporter: sodium potassium ion	gi|68638026|emb|CAI99406.1|P-type ATPase [Flabellia petiolata]	4.55E-29	NA	NA	NA	NA	NA	NA	NA
Ctaxi_contig_1393|comp11396_c0_seq1	NA	NA	NA	NA	NA	NA	NA	NA	NA	NA
Ctaxi_contig_1394|comp11397_c0_seq1	peptide-n -(n-acetyl-beta-glucosaminyl)asparagine amidase	gi|219129581|ref|XP_002184963.1|predicted protein [Phaeodactylum tricornutum CCAP 1055/1] >gi|217403458|gb|EEC43410.1| predicted protein [Phaeodactylum tricornutum CCAP 1055/1]	1.98E-68	AT5G49570.1	"AtPNG1,PNG1"	 peptide-N-glycanase 1 	2.00E-26	Solyc01g097440.2.1	Peptide-N(4)-(N-acetyl-beta-glucosaminyl)asparagine amidase (AHRD V1 **-* PNG1_ARATH); contains Interpro domain(s)  IPR002931  Transglutaminase-like 	2.00E-25
Ctaxi_contig_1395|comp11399_c0_seq1	NA	NA	NA	NA	NA	NA	NA	NA	NA	NA
Ctaxi_contig_1396|comp11401_c0_seq1	NA	NA	NA	NA	NA	NA	NA	NA	NA	NA
Ctaxi_contig_1397|comp11403_c0_seq1	cytochrome oxidase subunit ii	gi|283972983|gb|ADB55682.1|cytochrome oxidase subunit II [Grylloblatta barberi]	8.93E-37	ATMG00160.1	COX2	 cytochrome oxidase 2 	1.00E-30	Solyc11g056410.1.1	Cytochrome c oxidase subunit 2 (AHRD V1 *-*- Q99032_PETHY); contains Interpro domain(s)  IPR002429  Cytochrome c oxidase subunit II C-terminal 	9.00E-22
Ctaxi_contig_1398|comp11409_c1_seq1	60s ribosomal protein l15	gi|221128189|ref|XP_002162844.1|PREDICTED: 60S ribosomal protein L15-like [Hydra vulgaris]	3.55E-51	AT4G16720.1		 Ribosomal protein L23/L15e family protein 	2.00E-46	Solyc06g064630.2.1	Ribosomal protein L15 (AHRD V1 ***- B9GPA1_POPTR); contains Interpro domain(s)  IPR000439  Ribosomal protein L15e 	6.00E-40
Ctaxi_contig_1399|comp11414_c1_seq1	ribosomal protein l12	gi|149287164|gb|ABR23481.1|40S ribosomal protein S2 [Ornithodoros parkeri]	8.46E-73	AT5G60670.1		 Ribosomal protein L11 family protein 	2.00E-78	Solyc11g069440.1.1	Ribosomal protein L12 (AHRD V1 ***- A8J597_CHLRE); contains Interpro domain(s)  IPR000911  Ribosomal protein L11 	8.00E-63
Ctaxi_contig_1400|comp11415_c0_seq1	NA	NA	NA	NA	NA	NA	NA	NA	NA	NA
Ctaxi_contig_1401|comp11415_c0_seq2	NA	NA	NA	NA	NA	NA	NA	NA	NA	NA
Ctaxi_contig_1402|comp11417_c0_seq1	NA	NA	NA	NA	NA	NA	NA	NA	NA	NA
Ctaxi_contig_1403|comp11421_c1_seq1	NA	NA	NA	NA	NA	NA	NA	NA	NA	NA
Ctaxi_contig_1404|comp11423_c0_seq1	NA	NA	NA	NA	NA	NA	NA	NA	NA	NA
Ctaxi_contig_1405|comp11425_c0_seq1	phosphoglycolate phosphatase	gi|552817565|ref|XP_005844975.1|hypothetical protein CHLNCDRAFT_58743 [Chlorella variabilis] >gi|307104620|gb|EFN52873.1| hypothetical protein CHLNCDRAFT_58743 [Chlorella variabilis]	4.00E-71	AT5G36700.4	PGLP1	 2-phosphoglycolate phosphatase 1 	1.00E-79	Solyc11g008620.1.1	"Phosphoglycolate phosphatase (AHRD V1 **-- C1FHY2_9CHLO); contains Interpro domain(s)  IPR006349  2-phosphoglycolate phosphatase, eukaryotic "	2.00E-59
Ctaxi_contig_1406|comp11435_c1_seq1	NA	NA	NA	NA	NA	NA	NA	Solyc03g097840.2.1	Mitochondrial phosphate carrier protein (AHRD V1 **** B9GFH9_POPTR); contains Interpro domain(s)  IPR001993  Mitochondrial substrate carrier 	2.00E-06
Ctaxi_contig_1408|comp11436_c0_seq1	gag-pol polyprotein	gi|307202550|gb|EFN81895.1|Uncharacterized protein F44E2.2 [Harpegnathos saltator]	7.65E-15	NA	NA	NA	NA	Solyc11g028190.1.1	Pol polyprotein (AHRD V1 ***- POL_MPMV); contains Interpro domain(s)  IPR000477  RNA-directed DNA polymerase (reverse transcriptase) 	3.00E-06
Ctaxi_contig_1409|comp11437_c0_seq1	protein	gi|223999135|ref|XP_002289240.1|predicted protein [Thalassiosira pseudonana CCMP1335] >gi|220974448|gb|EED92777.1| predicted protein [Thalassiosira pseudonana CCMP1335]	1.58E-09	NA	NA	NA	NA	NA	NA	NA
Ctaxi_contig_1410|comp11462_c0_seq1	NA	NA	NA	NA	NA	NA	NA	NA	NA	NA
Ctaxi_contig_1411|comp11467_c0_seq1	triple helix repeat-containing collagen	gi|85817487|gb|EAQ38667.1|hypothetical protein MED134_12241 [Dokdonia donghaensis MED134]	4.05E-22	NA	NA	NA	NA	NA	NA	NA
Ctaxi_contig_1412|comp11472_c0_seq1	predicted protein	gi|224007523|ref|XP_002292721.1|predicted protein [Thalassiosira pseudonana CCMP1335] >gi|220971583|gb|EED89917.1| predicted protein [Thalassiosira pseudonana CCMP1335]	1.50E-09	NA	NA	NA	NA	NA	NA	NA
Ctaxi_contig_1413|comp11472_c0_seq2	NA	NA	NA	NA	NA	NA	NA	NA	NA	NA
Ctaxi_contig_1414|comp11498_c0_seq1	predicted protein	gi|219116659|ref|XP_002179124.1|predicted protein [Phaeodactylum tricornutum CCAP 1055/1] >gi|217409015|gb|EEC48947.1| predicted protein [Phaeodactylum tricornutum CCAP 1055/1]	9.64E-09	NA	NA	NA	NA	NA	NA	NA
Ctaxi_contig_1415|comp11523_c0_seq1	NA	NA	NA	NA	NA	NA	NA	NA	NA	NA
Ctaxi_contig_1416|comp11526_c0_seq1	NA	NA	NA	NA	NA	NA	NA	NA	NA	NA
Ctaxi_contig_1419|comp11532_c0_seq1	NA	NA	NA	NA	NA	NA	NA	NA	NA	NA
Ctaxi_contig_1420|comp11535_c0_seq1	light harvesting complex protein	gi|219129163|ref|XP_002184765.1|protein fucoxanthin chlorophyll protein [Phaeodactylum tricornutum CCAP 1055/1] >gi|217403874|gb|EEC43824.1| protein fucoxanthin chlorophyll protein [Phaeodactylum tricornutum CCAP 1055/1]	2.22E-48	NA	NA	NA	NA	NA	NA	NA
Ctaxi_contig_1421|comp11538_c0_seq1	ribosomal protein l15	gi|225717832|gb|ACO14762.1|60S ribosomal protein L15 [Caligus clemensi]	3.54E-35	AT4G16720.1		 Ribosomal protein L23/L15e family protein 	1.00E-29	Solyc06g064630.2.1	Ribosomal protein L15 (AHRD V1 ***- B9GPA1_POPTR); contains Interpro domain(s)  IPR000439  Ribosomal protein L15e 	4.00E-26
Ctaxi_contig_1422|comp11539_c0_seq1	NA	NA	NA	NA	NA	NA	NA	NA	NA	NA
Ctaxi_contig_1423|comp11558_c0_seq1	gtp pyrophosphokinase	gi|490128588|ref|WP_004029009.1|GTP pyrophosphokinase [Spiroplasma melliferum] >gi|434155682|gb|ELL44615.1| GTP pyrophosphokinase [Spiroplasma melliferum IPMB4A]	3.20E-15	AT3G14050.1	"RSH2,AT-RSH2,ATRSH2"	 RELA/SPOT homolog 2 	4.00E-12	Solyc03g123370.2.1	(P)ppGpp synthetase I (GTP pyrophosphokinase) SpoT/RelA (AHRD V1 *--* Q2RHV7_MOOTA); contains Interpro domain(s)  IPR007685  RelA/SpoT 	2.00E-13
Ctaxi_contig_1424|comp11558_c0_seq2	NA	NA	NA	NA	NA	NA	NA	NA	NA	NA
Ctaxi_contig_1425|comp11578_c0_seq1	NA	NA	NA	NA	NA	NA	NA	NA	NA	NA
Ctaxi_contig_1426|comp11578_c0_seq2	NA	NA	NA	NA	NA	NA	NA	NA	NA	NA
Ctaxi_contig_1427|comp11583_c0_seq1	NA	NA	NA	NA	NA	NA	NA	NA	NA	NA
Ctaxi_contig_1428|comp11583_c1_seq1	patatin-like protein	gi|302815641|ref|XP_002989501.1|hypothetical protein SELMODRAFT_447714 [Selaginella moellendorffii] >gi|300142679|gb|EFJ09377.1| hypothetical protein SELMODRAFT_447714 [Selaginella moellendorffii]	9.95E-07	AT2G26560.1	"PLP2,PLAIIA,PLA2A"	 phospholipase A 2A 	6.00E-09	NA	NA	NA
Ctaxi_contig_1429|comp11597_c0_seq1	NA	NA	NA	NA	NA	NA	NA	NA	NA	NA
Ctaxi_contig_1430|comp11599_c0_seq1	NA	NA	NA	NA	NA	NA	NA	NA	NA	NA
Ctaxi_contig_1431|comp11599_c1_seq1	NA	NA	NA	NA	NA	NA	NA	NA	NA	NA
Ctaxi_contig_1432|comp11606_c0_seq1	fibroblast growth factor receptor	gi|219113525|ref|XP_002186346.1|predicted protein [Phaeodactylum tricornutum CCAP 1055/1] >gi|209583196|gb|ACI65816.1| predicted protein [Phaeodactylum tricornutum CCAP 1055/1]	1.16E-12	AT1G04700.1		 PB1 domain-containing protein tyrosine kinase 	1.00E-07	Solyc07g007140.2.1	Serine/threonine-protein kinase B-raf (AHRD V1 *-** BRAF_CHICK); contains Interpro domain(s)  IPR002290  Serine/threonine protein kinase 	6.00E-06
Ctaxi_contig_1434|comp11650_c0_seq1	NA	NA	NA	NA	NA	NA	NA	NA	NA	NA
Ctaxi_contig_1435|comp11652_c0_seq1	NA	NA	NA	NA	NA	NA	NA	NA	NA	NA
Ctaxi_contig_1436|comp11655_c0_seq1	NA	NA	NA	NA	NA	NA	NA	NA	NA	NA
Ctaxi_contig_1437|comp11656_c0_seq1	beta-ig-h3 fasciclin	"gi|397598012|gb|EJK57133.1|hypothetical protein THAOC_22858, partial [Thalassiosira oceanica]"	2.26E-18	NA	NA	NA	NA	NA	NA	NA
Ctaxi_contig_1438|comp11678_c0_seq1	surface protein 26-residue repeat-containing protein	gi|83319408|ref|YP_424279.1|hypothetical protein MCAP_0293 [Mycoplasma capricolum subsp. capricolum ATCC 27343] >gi|499706446|ref|WP_011387180.1| hypothetical protein [Mycoplasma capricolum] >gi|83283294|gb|ABC01226.1| conserved hypothetical protein [Mycoplasma capricolum subsp. capricolum ATCC 27343]	4.16E-26	NA	NA	NA	NA	NA	NA	NA
Ctaxi_contig_1439|comp11685_c0_seq1	glyceraldehyde-3-phosphate dehydrogenase	gi|402485602|gb|AFQ60506.1|glyceraldehyde-3-phosphate dehydrogenase [Scylla paramamosain]	6.65E-34	AT1G79530.1	GAPCP-1	 glyceraldehyde-3-phosphate dehydrogenase of plastid 1 	2.00E-35	Solyc10g005510.2.1	Glyceraldehyde-3-phosphate dehydrogenase (AHRD V1 **** Q8VWN9_CAPAN); contains Interpro domain(s)  IPR000173  Glyceraldehyde 3-phosphate dehydrogenase 	2.00E-30
Ctaxi_contig_1440|comp11750_c0_seq1	actin	gi|219126085|ref|XP_002183295.1|predicted protein [Phaeodactylum tricornutum CCAP 1055/1] >gi|219126353|ref|XP_002183424.1| actin/actin like protein [Phaeodactylum tricornutum CCAP 1055/1] >gi|217405051|gb|EEC44995.1| predicted protein [Phaeodactylum tricornutum CCAP 1055/1] >gi|217405180|gb|EEC45124.1| actin/actin like protein [Phaeodactylum tricornutum CCAP 1055/1]	1.03E-66	AT3G12110.1	ACT11	 actin-11 	1.00E-85	Solyc10g080500.1.1	Actin (AHRD V1 ***- B5M4V6_TOBAC); contains Interpro domain(s)  IPR004000  Actin/actin-like 	8.00E-68
Ctaxi_contig_1441|comp11759_c0_seq1	NA	NA	NA	NA	NA	NA	NA	NA	NA	NA
Ctaxi_contig_1442|comp11765_c0_seq1	NA	NA	NA	NA	NA	NA	NA	NA	NA	NA
Ctaxi_contig_1443|comp11766_c0_seq1	NA	NA	NA	NA	NA	NA	NA	NA	NA	NA
Ctaxi_contig_1444|comp11767_c0_seq1	photosystem i reaction center subunit chloroplastic-like	"gi|145347364|ref|XP_001418138.1|psaN, PSI-N, photosystem I polypeptide [Ostreococcus lucimarinus CCE9901] >gi|144578367|gb|ABO96431.1| psaN, PSI-N, photosystem I polypeptide [Ostreococcus lucimarinus CCE9901]"	7.08E-20	AT5G64040.1	PSAN	" photosystem I reaction center subunit PSI-N, chloroplast, putative / PSI-N, putative (PSAN) "	4.00E-19	Solyc08g013670.2.1	Photosystem I reaction center subunit (AHRD V1 ***- D2K7Z2_TOBAC); contains Interpro domain(s)  IPR008796  Photosystem I reaction centre subunit N 	6.00E-18
Ctaxi_contig_1445|comp11767_c1_seq1	NA	NA	NA	NA	NA	NA	NA	NA	NA	NA
Ctaxi_contig_1446|comp11827_c0_seq1	NA	NA	NA	NA	NA	NA	NA	NA	NA	NA
Ctaxi_contig_1447|comp11843_c0_seq1	NA	NA	NA	NA	NA	NA	NA	NA	NA	NA
Ctaxi_contig_1448|comp11843_c1_seq1	NA	NA	NA	NA	NA	NA	NA	NA	NA	NA
Ctaxi_contig_1449|comp11860_c0_seq1	NA	NA	NA	NA	NA	NA	NA	NA	NA	NA
Ctaxi_contig_1450|comp11870_c0_seq1	NA	NA	NA	NA	NA	NA	NA	NA	NA	NA
Ctaxi_contig_1451|comp11870_c1_seq1	NA	NA	NA	NA	NA	NA	NA	NA	NA	NA
Ctaxi_contig_1452|comp11871_c0_seq1	rna-directed dna polymerase from mobile element jockey-like	gi|390361189|ref|XP_003729868.1|PREDICTED: uncharacterized protein LOC100889248 [Strongylocentrotus purpuratus]	3.01E-09	NA	NA	NA	NA	NA	NA	NA
Ctaxi_contig_1453|comp11894_c0_seq1	NA	NA	NA	NA	NA	NA	NA	NA	NA	NA
Ctaxi_contig_1454|comp11894_c1_seq1	NA	NA	NA	NA	NA	NA	NA	NA	NA	NA
Ctaxi_contig_1455|comp11938_c0_seq1	NA	NA	NA	NA	NA	NA	NA	NA	NA	NA
Ctaxi_contig_1456|comp11945_c0_seq1	annexin family	gi|219113723|ref|XP_002186445.1|annexin [Phaeodactylum tricornutum CCAP 1055/1] >gi|209583295|gb|ACI65915.1| annexin [Phaeodactylum tricornutum CCAP 1055/1]	1.17E-90	AT1G68090.1	"ANNAT5,ANN5"	 annexin 5 	1.00E-10	Solyc04g008270.2.1	Annexin (AHRD V1 ***- B3TLL7_ELAGV); contains Interpro domain(s)  IPR015472  Annexin like protein  IPR001464  Annexin 	1.00E-15
Ctaxi_contig_1457|comp11948_c0_seq1	NA	NA	NA	NA	NA	NA	NA	NA	NA	NA
Ctaxi_contig_1459|comp11948_c0_seq3	NA	NA	NA	NA	NA	NA	NA	NA	NA	NA
Ctaxi_contig_1460|comp11953_c0_seq1	NA	NA	NA	NA	NA	NA	NA	NA	NA	NA
Ctaxi_contig_1461|comp11962_c0_seq1	NA	NA	NA	NA	NA	NA	NA	NA	NA	NA
Ctaxi_contig_1462|comp11975_c0_seq1	NA	NA	NA	NA	NA	NA	NA	NA	NA	NA
Ctaxi_contig_1463|comp11992_c0_seq1	NA	NA	NA	NA	NA	NA	NA	NA	NA	NA
Ctaxi_contig_1464|comp11995_c0_seq1	antigen p97 (melanoma associated) identified by monoclonal antibodies and	gi|552809764|ref|XP_005843025.1|hypothetical protein CHLNCDRAFT_59390 [Chlorella variabilis] >gi|307102653|gb|EFN50923.1| hypothetical protein CHLNCDRAFT_59390 [Chlorella variabilis]	2.85E-15	NA	NA	NA	NA	NA	NA	NA
Ctaxi_contig_1465|comp11998_c0_seq1	lpxtg-domain-containing protein cell wall anchor domain	gi|544774215|ref|WP_021198878.1|hypothetical protein [Microbacterium maritypicum] >gi|533227565|gb|EQM82364.1| hypothetical protein L687_13335 [Microbacterium maritypicum MF109]	4.58E-06	NA	NA	NA	NA	NA	NA	NA
Ctaxi_contig_1466|comp11998_c0_seq2	NA	NA	NA	NA	NA	NA	NA	NA	NA	NA
Ctaxi_contig_1467|comp12010_c0_seq1	NA	NA	NA	NA	NA	NA	NA	NA	NA	NA
Ctaxi_contig_1468|comp12023_c0_seq1	polyubiquitin	gi|145498417|ref|XP_001435196.1|hypothetical protein [Paramecium tetraurelia strain d4-2] >gi|124402326|emb|CAK67799.1| unnamed protein product [Paramecium tetraurelia]	4.11E-91	AT4G05050.3	UBQ11	 ubiquitin 11 	3.00E-119	Solyc11g005670.1.1	Ubiquitin (AHRD V1 ***- Q2UZT4_MUSAC); contains Interpro domain(s)  IPR019956  Ubiquitin subgroup 	1.00E-92
Ctaxi_contig_1469|comp12029_c0_seq1	NA	NA	NA	NA	NA	NA	NA	NA	NA	NA
Ctaxi_contig_1470|comp12031_c0_seq1	ribosomal protein	gi|298707885|emb|CBJ30282.1|conserved unknown protein [Ectocarpus siliculosus]	7.07E-66	AT3G55280.2	RPL23AB	 ribosomal protein L23AB 	2.00E-45	Solyc10g086330.1.1	60S ribosomal protein L23a (AHRD V1 ***- B6TN30_MAIZE); contains Interpro domain(s)  IPR019985  Ribosomal protein L23 	2.00E-42
Ctaxi_contig_1471|comp12040_c1_seq1	NA	NA	NA	NA	NA	NA	NA	NA	NA	NA
Ctaxi_contig_1473|comp12053_c0_seq1	NA	NA	NA	NA	NA	NA	NA	NA	NA	NA
Ctaxi_contig_1474|comp12055_c1_seq1	NA	NA	NA	NA	NA	NA	NA	NA	NA	NA
Ctaxi_contig_1475|comp12096_c0_seq1	NA	NA	NA	NA	NA	NA	NA	NA	NA	NA
Ctaxi_contig_1476|comp12098_c0_seq1	NA	NA	NA	NA	NA	NA	NA	NA	NA	NA
Ctaxi_contig_1477|comp12131_c0_seq1	NA	NA	NA	NA	NA	NA	NA	NA	NA	NA
Ctaxi_contig_1478|comp12133_c0_seq1	NA	NA	NA	NA	NA	NA	NA	NA	NA	NA
Ctaxi_contig_1479|comp12147_c0_seq1	abc transporter	gi|224001644|ref|XP_002290494.1|ABC transporter [Thalassiosira pseudonana CCMP1335] >gi|220973916|gb|EED92246.1| ABC transporter [Thalassiosira pseudonana CCMP1335]	2.66E-45	AT1G02520.1	PGP11	 P-glycoprotein 11 	1.00E-10	Solyc06g009280.1.1	Lipid A export ATP-binding/permease protein msbA (AHRD V1 *--- MSBA_SYNAS); contains Interpro domain(s)  IPR003439  ABC transporter-like 	4.00E-12
Ctaxi_contig_1480|comp12186_c0_seq1	glycine rich secreted cement	gi|219116088|ref|XP_002178839.1|predicted protein [Phaeodactylum tricornutum CCAP 1055/1] >gi|217409606|gb|EEC49537.1| predicted protein [Phaeodactylum tricornutum CCAP 1055/1]	2.81E-13	NA	NA	NA	NA	NA	NA	NA
Ctaxi_contig_1481|comp12195_c0_seq1	NA	NA	NA	NA	NA	NA	NA	NA	NA	NA
Ctaxi_contig_1482|comp12195_c1_seq1	NA	NA	NA	NA	NA	NA	NA	NA	NA	NA
Ctaxi_contig_1483|comp12216_c0_seq1	NA	NA	NA	NA	NA	NA	NA	NA	NA	NA
Ctaxi_contig_1484|comp12219_c0_seq1	60s acidic ribosomal protein p2	gi|397629322|gb|EJK69307.1|hypothetical protein THAOC_09450 [Thalassiosira oceanica]	1.38E-07	AT2G27710.4		 60S acidic ribosomal protein family 	6.00E-08	Solyc11g067100.1.1	60s acidic ribosomal protein-like protein (AHRD V1 ***- Q3HVP0_SOLTU); contains Interpro domain(s)  IPR001813  Ribosomal protein 60S 	4.00E-08
Ctaxi_contig_1486|comp12223_c0_seq1	NA	NA	NA	NA	NA	NA	NA	NA	NA	NA
Ctaxi_contig_1487|comp12227_c0_seq1	glutamine synthetase	gi|283139174|gb|ADB12592.1|glutamine synthetase II [Prototheca zopfii]	2.69E-34	AT5G35630.3	"GS2,GLN2,ATGSL1"	 glutamine synthetase 2 	2.00E-35	Solyc01g080280.2.1	"Glutamine synthetase (AHRD V1 ***- B5LAU9_CAPAN); contains Interpro domain(s)  IPR008146  Glutamine synthetase, catalytic region "	1.00E-33
Ctaxi_contig_1488|comp12227_c1_seq1	glutamine synthetase	gi|159483707|ref|XP_001699902.1|glutamine synthetase [Chlamydomonas reinhardtii] >gi|2494744|sp|Q42688.1|GLNA1_CHLRE RecName: Full=Glutamine synthetase cytosolic isozyme; AltName: Full=GS1; AltName: Full=Glutamate--ammonia ligase >gi|1353876|gb|AAB01817.1| glutamine synthetase [Chlamydomonas reinhardtii] >gi|158281844|gb|EDP07598.1| glutamine synthetase [Chlamydomonas reinhardtii]	1.24E-32	AT1G48470.1	GLN1;5	 glutamine synthetase 1;5 	1.00E-26	Solyc11g011380.1.1	"Glutamine synthetase (AHRD V1 ***- Q42950_TOBAC); contains Interpro domain(s)  IPR008146  Glutamine synthetase, catalytic region "	1.00E-22
Ctaxi_contig_1489|comp12232_c0_seq1	NA	NA	NA	NA	NA	NA	NA	NA	NA	NA
Ctaxi_contig_1490|comp12233_c0_seq1	NA	NA	NA	NA	NA	NA	NA	NA	NA	NA
Ctaxi_contig_1491|comp12240_c0_seq1	NA	NA	NA	NA	NA	NA	NA	NA	NA	NA
Ctaxi_contig_1492|comp12244_c1_seq1	NA	NA	NA	NA	NA	NA	NA	NA	NA	NA
Ctaxi_contig_1493|comp12250_c0_seq1	protein	gi|219110633|ref|XP_002177068.1|predicted protein [Phaeodactylum tricornutum CCAP 1055/1] >gi|217411603|gb|EEC51531.1| predicted protein [Phaeodactylum tricornutum CCAP 1055/1]	1.23E-22	NA	NA	NA	NA	NA	NA	NA
Ctaxi_contig_1494|comp12252_c0_seq1	NA	NA	NA	NA	NA	NA	NA	NA	NA	NA
Ctaxi_contig_1495|comp12259_c0_seq1	NA	NA	NA	NA	NA	NA	NA	NA	NA	NA
Ctaxi_contig_1497|comp12261_c0_seq1	NA	NA	NA	NA	NA	NA	NA	NA	NA	NA
Ctaxi_contig_1498|comp12262_c0_seq1	NA	NA	NA	NA	NA	NA	NA	NA	NA	NA
Ctaxi_contig_1499|comp12268_c0_seq1	sodium myo-inositol cotransporter	gi|470644899|ref|XP_004326696.1|PREDICTED: sodium/myo-inositol cotransporter [Tursiops truncatus]	1.97E-25	NA	NA	NA	NA	NA	NA	NA
Ctaxi_contig_1501|comp12305_c0_seq1	NA	NA	NA	NA	NA	NA	NA	NA	NA	NA
Ctaxi_contig_1502|comp12308_c0_seq1	inner membrane or exported protein	gi|494046087|ref|WP_006988205.1|hypothetical protein [Gillisia limnaea] >gi|373869890|gb|EHQ01888.1| protein of unknown function DUF302 [Gillisia limnaea DSM 15749]	2.10E-23	NA	NA	NA	NA	NA	NA	NA
Ctaxi_contig_1503|comp12324_c0_seq1	NA	NA	NA	NA	NA	NA	NA	NA	NA	NA
Ctaxi_contig_1504|comp12328_c0_seq1	metallothionein-like motif containing protein	gi|323446571|gb|EGB02685.1|hypothetical protein AURANDRAFT_72836 [Aureococcus anophagefferens]	1.14E-12	NA	NA	NA	NA	NA	NA	NA
Ctaxi_contig_1505|comp12339_c0_seq1	NA	NA	NA	NA	NA	NA	NA	NA	NA	NA
Ctaxi_contig_1506|comp12353_c0_seq1	NA	NA	NA	NA	NA	NA	NA	NA	NA	NA
Ctaxi_contig_1507|comp12353_c1_seq1	NA	NA	NA	NA	NA	NA	NA	NA	NA	NA
Ctaxi_contig_1508|comp12368_c0_seq1	NA	NA	NA	NA	NA	NA	NA	NA	NA	NA
Ctaxi_contig_1509|comp12382_c0_seq1	NA	NA	NA	NA	NA	NA	NA	NA	NA	NA
Ctaxi_contig_1511|comp12391_c0_seq1	ribosomal protein l4	gi|221119707|ref|XP_002157151.1|PREDICTED: 60S ribosomal protein L4-1-like [Hydra vulgaris]	1.84E-125	AT3G09630.2		 Ribosomal protein L4/L1 family 	6.00E-119	Solyc09g007250.2.1	60S ribosomal protein L4/L1 (AHRD V1 ***- D7L8A9_ARALY); contains Interpro domain(s)  IPR002136  Ribosomal protein L4/L1e 	9.00E-98
Ctaxi_contig_1512|comp12395_c0_seq1	NA	NA	NA	NA	NA	NA	NA	NA	NA	NA
Ctaxi_contig_1513|comp12406_c1_seq1	reverse transcriptase	gi|270016915|gb|EFA13361.1|hypothetical protein TcasGA2_TC002231 [Tribolium castaneum]	7.18E-12	NA	NA	NA	NA	NA	NA	NA
Ctaxi_contig_1514|comp12406_c1_seq2	reverse transcriptase	gi|66863077|emb|CAI96661.1|putative reverse transcriptase [Culex pipiens] >gi|66863079|emb|CAI96662.1| putative reverse transcriptase [Culex pipiens]	1.11E-09	NA	NA	NA	NA	NA	NA	NA
Ctaxi_contig_1515|comp12412_c0_seq1	NA	NA	NA	NA	NA	NA	NA	NA	NA	NA
Ctaxi_contig_1516|comp12412_c0_seq2	NA	NA	NA	NA	NA	NA	NA	NA	NA	NA
Ctaxi_contig_1517|comp12419_c0_seq1	NA	NA	NA	NA	NA	NA	NA	NA	NA	NA
Ctaxi_contig_1518|comp12419_c1_seq1	NA	NA	NA	NA	NA	NA	NA	NA	NA	NA
Ctaxi_contig_1519|comp12422_c0_seq1	NA	NA	NA	NA	NA	NA	NA	NA	NA	NA
Ctaxi_contig_1520|comp12428_c0_seq1	NA	NA	NA	NA	NA	NA	NA	NA	NA	NA
Ctaxi_contig_1521|comp12428_c0_seq2	NA	NA	NA	NA	NA	NA	NA	NA	NA	NA
Ctaxi_contig_1522|comp12456_c0_seq1	NA	NA	NA	NA	NA	NA	NA	NA	NA	NA
Ctaxi_contig_1523|comp12457_c0_seq1	NA	NA	NA	NA	NA	NA	NA	NA	NA	NA
Ctaxi_contig_1524|comp12465_c0_seq1	sam-dependent methyltransferase	gi|427725683|ref|YP_007072960.1|type 11 methyltransferase [Leptolyngbya sp. PCC 7376] >gi|504948747|ref|WP_015135849.1| type 11 methyltransferase [Leptolyngbya sp. PCC 7376] >gi|427357403|gb|AFY40126.1| Methyltransferase type 11 [Leptolyngbya sp. PCC 7376]	1.62E-42	AT3G18000.1	"NMT1,XPL1,PEAMT"	 S-adenosyl-L-methionine-dependent methyltransferases superfamily protein 	3.00E-08	Solyc06g084030.2.1	Methyltransferase like 7A (AHRD V1 ***- Q3KRE2_RAT); contains Interpro domain(s)  IPR013216  Methyltransferase type 11 	7.00E-08
Ctaxi_contig_1525|comp12469_c0_seq1	ankyrin repeats containing protein	gi|549051531|emb|CCX30711.1|Similar to Ankyrin repeat domain-containing protein 50; acc. no. Q9ULJ7 [Pyronema omphalodes CBS 100304]	3.32E-08	NA	NA	NA	NA	NA	NA	NA
Ctaxi_contig_1526|comp12473_c0_seq1	NA	NA	NA	NA	NA	NA	NA	NA	NA	NA
Ctaxi_contig_1527|comp12477_c0_seq1	"hypothetical protein THAOC_37805, partial"	"gi|397563252|gb|EJK43715.1|hypothetical protein THAOC_37805, partial [Thalassiosira oceanica]"	3.32E-09	NA	NA	NA	NA	NA	NA	NA
Ctaxi_contig_1529|comp12478_c0_seq1	protein	gi|224008558|ref|XP_002293238.1|predicted protein [Thalassiosira pseudonana CCMP1335] >gi|220971364|gb|EED89699.1| predicted protein [Thalassiosira pseudonana CCMP1335]	7.45E-37	NA	NA	NA	NA	NA	NA	NA
Ctaxi_contig_1530|comp12509_c0_seq1	NA	NA	NA	NA	NA	NA	NA	NA	NA	NA
Ctaxi_contig_1531|comp12515_c0_seq1	NA	NA	NA	NA	NA	NA	NA	NA	NA	NA
Ctaxi_contig_1532|comp12520_c0_seq1	NA	NA	NA	NA	NA	NA	NA	NA	NA	NA
Ctaxi_contig_1533|comp12537_c0_seq1	polyubiqutin 1	gi|27734329|gb|AAM51193.1|polyubiquitin [Haynesina germanica]	3.43E-29	AT4G05050.4	UBQ11	 ubiquitin 11 	5.00E-35	Solyc11g005670.1.1	Ubiquitin (AHRD V1 ***- Q2UZT4_MUSAC); contains Interpro domain(s)  IPR019956  Ubiquitin subgroup 	2.00E-27
Ctaxi_contig_1534|comp12542_c0_seq1	NA	NA	NA	NA	NA	NA	NA	NA	NA	NA
Ctaxi_contig_1535|comp12542_c1_seq1	delta 9 desaturase	gi|557108053|gb|ESQ48360.1|hypothetical protein EUTSA_v10021971mg [Eutrema salsugineum]	3.60E-15	AT3G15850.1	"FAD5,FADB,JB67,ADS3"	 fatty acid desaturase 5 	9.00E-19	Solyc03g116730.2.1	"Stearoyl-CoA 9-desaturase (AHRD V1 **** D7E3I2_NOSA0); contains Interpro domain(s)  IPR015876  Fatty acid desaturase, type 1, core "	6.00E-15
Ctaxi_contig_1536|comp12547_c0_seq1	NA	NA	NA	NA	NA	NA	NA	NA	NA	NA
Ctaxi_contig_1537|comp12579_c0_seq1	NA	NA	NA	NA	NA	NA	NA	NA	NA	NA
Ctaxi_contig_1538|comp12579_c1_seq1	pol protein	gi|1711029|gb|AAB38321.1|FeSFV polymerase [Feline foamy virus] >gi|1805314|gb|AAC58531.1| reverse transcriptase [Feline foamy virus]	2.64E-12	NA	NA	NA	NA	Solyc00g007230.1.1	Pol polyprotein (AHRD V1 ***- POL_GALV); contains Interpro domain(s)  IPR000477  RNA-directed DNA polymerase (reverse transcriptase) 	3.00E-09
Ctaxi_contig_1539|comp12585_c0_seq1	NA	NA	NA	NA	NA	NA	NA	NA	NA	NA
Ctaxi_contig_1540|comp12585_c0_seq2	NA	NA	NA	NA	NA	NA	NA	NA	NA	NA
Ctaxi_contig_1541|comp12585_c0_seq3	NA	NA	NA	NA	NA	NA	NA	NA	NA	NA
Ctaxi_contig_1542|comp12590_c1_seq1	hmg (high mobility group) box domain containing protein	gi|219110207|ref|XP_002176855.1|predicted protein [Phaeodactylum tricornutum CCAP 1055/1] >gi|217411390|gb|EEC51318.1| predicted protein [Phaeodactylum tricornutum CCAP 1055/1]	1.64E-46	AT3G28730.1	"ATHMG,SSRP1,NFD,HMG"	 high mobility group 	3.00E-11	Solyc02g087710.2.1	FACT complex subunit SSRP1 (AHRD V1 **-- C0HB78_SALSA); contains Interpro domain(s)  IPR000969  Structure-specific recognition protein 	5.00E-13
Ctaxi_contig_1543|comp12597_c0_seq1	NA	NA	NA	NA	NA	NA	NA	NA	NA	NA
Ctaxi_contig_1544|comp12597_c0_seq2	NA	NA	NA	NA	NA	NA	NA	NA	NA	NA
Ctaxi_contig_1545|comp12600_c0_seq1	coatomer protein subunit beta 1	gi|219119217|ref|XP_002180373.1|predicted protein [Phaeodactylum tricornutum CCAP 1055/1] >gi|217407846|gb|EEC47781.1| predicted protein [Phaeodactylum tricornutum CCAP 1055/1]	4.88E-125	AT4G31480.2		" Coatomer, beta subunit "	5.00E-100	Solyc01g007150.2.1	"Coatomer subunit beta-1 (AHRD V1 ***- D7MB61_ARALY); contains Interpro domain(s)  IPR016460  Coatomer, beta subunit "	5.00E-83
Ctaxi_contig_1546|comp12600_c1_seq1	coatomer protein beta sub-unit vesicle coat complex beta subunit	gi|219119217|ref|XP_002180373.1|predicted protein [Phaeodactylum tricornutum CCAP 1055/1] >gi|217407846|gb|EEC47781.1| predicted protein [Phaeodactylum tricornutum CCAP 1055/1]	7.51E-16	NA	NA	NA	NA	NA	NA	NA
Ctaxi_contig_1547|comp12612_c1_seq1	NA	NA	NA	NA	NA	NA	NA	NA	NA	NA
Ctaxi_contig_1548|comp12616_c0_seq1	60s ribosomal protein l27	gi|225714122|gb|ACO12907.1|60S ribosomal protein L27 [Lepeophtheirus salmonis] >gi|290561357|gb|ADD38079.1| 60S ribosomal protein L27 [Lepeophtheirus salmonis]	1.92E-36	AT3G22230.1		 Ribosomal L27e protein family 	5.00E-27	Solyc06g073300.1.1	60S ribosomal protein L27 (AHRD V1 ***- A5C1Z2_VITVI); contains Interpro domain(s)  IPR001141  Ribosomal protein L27e 	9.00E-24
Ctaxi_contig_1549|comp12623_c0_seq1	NA	NA	NA	NA	NA	NA	NA	NA	NA	NA
Ctaxi_contig_1550|comp12626_c0_seq1	NA	NA	NA	NA	NA	NA	NA	NA	NA	NA
Ctaxi_contig_1551|comp12626_c0_seq2	NA	NA	NA	NA	NA	NA	NA	NA	NA	NA
Ctaxi_contig_1553|comp12628_c0_seq1	agglutinating adhesin	gi|497882730|ref|WP_010196886.1|hypothetical protein [Psychrobacter sp. PAMC 21119]	8.11E-14	NA	NA	NA	NA	NA	NA	NA
Ctaxi_contig_1554|comp12641_c0_seq1	NA	NA	NA	NA	NA	NA	NA	NA	NA	NA
Ctaxi_contig_1555|comp12642_c0_seq1	nadh dehydrogenase subunit 5	gi|215788971|gb|ACJ69437.1|NADH dehydrogenase subunit 5 [Sigara septemlineata]	9.66E-35	ATMG00665.1	"NAD5B,NAD5.2,NAD5"	 NADH dehydrogenase 5B 	5.00E-17	Solyc00g013140.1.1	"NADH dehydrogenase subunit 5 (Fragment) (AHRD V1 ***- A1XJP5_SIMCH); contains Interpro domain(s)  IPR003945  NADH-plastoquinone oxidoreductase, chain 5 "	2.00E-18
Ctaxi_contig_1556|comp12643_c0_seq1	light-harvesting protein of photosystem i	gi|145079136|tpg|DAA05900.1|TPA_inf: chloroplast light-harvesting complex I protein precursor Lhca9 [Acetabularia acetabulum]	3.42E-51	AT1G45474.2	LHCA5	 photosystem I light harvesting complex gene 5 	2.00E-35	Solyc07g022900.2.1	"Chlorophyll a-b binding protein 4, chloroplastic (AHRD V1 **** CA4_ARATH); contains Interpro domain(s)  IPR001344  Chlorophyll A-B binding protein "	7.00E-31
Ctaxi_contig_1557|comp12652_c0_seq1	peroxiredoxin	gi|116783966|gb|ABK23163.1|unknown [Picea sitchensis] >gi|148905740|gb|ABR16034.1| unknown [Picea sitchensis]	1.50E-25	AT3G11630.1		 Thioredoxin superfamily protein 	4.00E-33	Solyc01g007740.2.1	Peroxiredoxin (AHRD V1 **-- Q9FE12_PHAVU); contains Interpro domain(s)  IPR000866  Alkyl hydroperoxide reductase/ Thiol specific antioxidant/ Mal allergen 	5.00E-28
Ctaxi_contig_1558|comp12663_c0_seq1	NA	NA	NA	NA	NA	NA	NA	NA	NA	NA
Ctaxi_contig_1559|comp12707_c0_seq1	NA	NA	NA	NA	NA	NA	NA	NA	NA	NA
Ctaxi_contig_1560|comp12741_c0_seq1	40s ribosomal protein s6	gi|403356945|gb|EJY78082.1|40S ribosomal protein S6 [Oxytricha trifallax]	7.08E-70	AT5G10360.1	"EMB3010,RPS6B"	 Ribosomal protein S6e 	2.00E-61	Solyc12g096300.1.1	"40S ribosomal protein S6 (AHRD V1 ***- B6T1H0_MAIZE); contains Interpro domain(s)  IPR014401  Ribosomal protein S6, eukaryotic "	4.00E-51
Ctaxi_contig_1561|comp12750_c1_seq1	cytochrome b	gi|51830074|ref|YP_073294.1|cytochrome b [Pachypsylla venusta] >gi|37957994|gb|AAP14659.1| cytochrome b [Pachypsylla venusta]	1.94E-58	ATMG00220.1	COB	 apocytochrome b 	6.00E-44	Solyc09g050020.1.1	Cytochrome b (AHRD V1 **** Q95871_TOBAC); contains Interpro domain(s)  IPR016175  Cytochrome b/b6 	3.00E-29
Ctaxi_contig_1562|comp12773_c0_seq1	dual specificity protein	gi|219125820|ref|XP_002183170.1|predicted protein [Phaeodactylum tricornutum CCAP 1055/1] >gi|217405445|gb|EEC45388.1| predicted protein [Phaeodactylum tricornutum CCAP 1055/1]	1.58E-18	NA	NA	NA	NA	NA	NA	NA
Ctaxi_contig_1563|comp12773_c1_seq1	cdc14b protein	gi|219125820|ref|XP_002183170.1|predicted protein [Phaeodactylum tricornutum CCAP 1055/1] >gi|217405445|gb|EEC45388.1| predicted protein [Phaeodactylum tricornutum CCAP 1055/1]	2.55E-14	NA	NA	NA	NA	NA	NA	NA
Ctaxi_contig_1564|comp12781_c0_seq1	NA	NA	NA	NA	NA	NA	NA	NA	NA	NA
Ctaxi_contig_1565|comp12808_c0_seq1	NA	NA	NA	NA	NA	NA	NA	NA	NA	NA
Ctaxi_contig_1566|comp12816_c0_seq1	conserved protein	gi|547776271|ref|WP_022187435.1|putative uncharacterized protein [Azospirillum sp. CAG:260] >gi|524390510|emb|CDB39267.1| putative uncharacterized protein [Azospirillum sp. CAG:260]	2.65E-27	NA	NA	NA	NA	NA	NA	NA
Ctaxi_contig_1567|comp12828_c0_seq1	NA	NA	NA	NA	NA	NA	NA	NA	NA	NA
Ctaxi_contig_1568|comp12857_c0_seq1	NA	NA	NA	NA	NA	NA	NA	NA	NA	NA
Ctaxi_contig_1569|comp12861_c0_seq1	NA	NA	NA	NA	NA	NA	NA	NA	NA	NA
Ctaxi_contig_1570|comp12875_c0_seq1	light-harvesting protein of photosystem i	gi|87313219|gb|ABD37906.1|light-harvesting chlorophyll-a/b binding protein Lhca4 [Chlamydomonas incerta]	9.82E-14	AT3G47470.1	"LHCA4,CAB4"	 light-harvesting chlorophyll-protein complex I subunit A4 	1.00E-12	Solyc06g069730.2.1	"Chlorophyll a-b binding protein 4, chloroplastic (AHRD V1 ***- CA4_ARATH); contains Interpro domain(s)  IPR001344  Chlorophyll A-B binding protein "	7.00E-11
Ctaxi_contig_1571|comp12876_c0_seq1	heterogeneous nuclear ribonucleoprotein 27c	gi|449678788|ref|XP_002157538.2|PREDICTED: uncharacterized RNA-binding protein C660.15-like isoform 1 [Hydra vulgaris]	1.38E-39	AT3G13224.2		 RNA-binding (RRM/RBD/RNP motifs) family protein 	9.00E-08	Solyc03g121710.2.1	"RNA-binding motif, single-stranded-interacting protein 1 (AHRD V1 *--* RBMS1_HUMAN); contains Interpro domain(s)  IPR000504  RNA recognition motif, RNP-1 "	5.00E-07
Ctaxi_contig_1572|comp12883_c0_seq1	NA	NA	NA	NA	NA	NA	NA	NA	NA	NA
Ctaxi_contig_1573|comp12884_c1_seq1	NA	NA	NA	NA	NA	NA	NA	NA	NA	NA
Ctaxi_contig_1574|comp12886_c0_seq1	NA	NA	NA	NA	NA	NA	NA	NA	NA	NA
Ctaxi_contig_1575|comp12887_c0_seq1	NA	NA	NA	NA	NA	NA	NA	NA	NA	NA
Ctaxi_contig_1576|comp12892_c1_seq1	transmembrane protein	"gi|527186753|gb|EPS59582.1|hypothetical protein M569_15222, partial [Genlisea aurea]"	5.83E-09	AT1G45010.1		" TRAM, LAG1 and CLN8 (TLC) lipid-sensing domain containing protein "	1.00E-14	Solyc04g080750.2.1	"Transmembrane protein 136 (AHRD V1 ***- B9EI42_MOUSE); contains Interpro domain(s)  IPR006634  TRAM, LAG1 and CLN8 homology "	4.00E-15
Ctaxi_contig_1577|comp12894_c0_seq1	NA	NA	NA	NA	NA	NA	NA	NA	NA	NA
Ctaxi_contig_1578|comp12900_c0_seq1	NA	NA	NA	NA	NA	NA	NA	NA	NA	NA
Ctaxi_contig_1579|comp12905_c1_seq1	squalene synthase	gi|219120402|ref|XP_002180940.1|predicted protein [Phaeodactylum tricornutum CCAP 1055/1] >gi|217407656|gb|EEC47592.1| predicted protein [Phaeodactylum tricornutum CCAP 1055/1]	4.62E-73	AT4G34640.1	"SQS1,ERG9"	 squalene synthase 1 	3.00E-54	Solyc01g110290.2.1	Squalene synthase (AHRD V1 ***- D0VFU8_SOLLC); contains Interpro domain(s)  IPR006449  Farnesyl-diphosphate farnesyltransferase 	2.00E-44
Ctaxi_contig_1580|comp12906_c0_seq1	predicted protein	gi|219130079|ref|XP_002185201.1|predicted protein [Phaeodactylum tricornutum CCAP 1055/1] >gi|217403380|gb|EEC43333.1| predicted protein [Phaeodactylum tricornutum CCAP 1055/1]	7.80E-14	NA	NA	NA	NA	NA	NA	NA
Ctaxi_contig_1581|comp12918_c0_seq1	bowman-birk serine protease inhibitor family protein	gi|313242029|emb|CBY34211.1|unnamed protein product [Oikopleura dioica]	2.75E-14	NA	NA	NA	NA	NA	NA	NA
Ctaxi_contig_1582|comp12919_c0_seq1	NA	NA	NA	NA	NA	NA	NA	NA	NA	NA
Ctaxi_contig_1583|comp12932_c0_seq1	senescence-associated protein	gi|403333060|gb|EJY65597.1|hypothetical protein OXYTRI_14248 [Oxytricha trifallax]	1.36E-21	NA	NA	NA	NA	Solyc00g012440.1.1	TO54-2 (Fragment) (AHRD V1 ***- Q3LVL5_TAROF)	3.00E-15
Ctaxi_contig_1584|comp12932_c0_seq2	senescence-associated protein	gi|328852952|gb|EGG02094.1|hypothetical protein MELLADRAFT_91700 [Melampsora larici-populina 98AG31]	3.24E-12	NA	NA	NA	NA	Solyc06g024210.1.1	TO54-2 (Fragment) (AHRD V1 *-*- Q3LVL5_TAROF)	1.00E-07
Ctaxi_contig_1585|comp12939_c0_seq1	extrinsic protein in photosystem ii	gi|299117621|emb|CBN75463.1|conserved unknown protein [Ectocarpus siliculosus]	2.42E-34	NA	NA	NA	NA	NA	NA	NA
Ctaxi_contig_1586|comp12945_c0_seq1	NA	NA	NA	NA	NA	NA	NA	NA	NA	NA
Ctaxi_contig_1588|comp12955_c0_seq1	NA	NA	NA	NA	NA	NA	NA	NA	NA	NA
Ctaxi_contig_1589|comp12958_c1_seq1	surface antigen protein	gi|219119041|ref|XP_002180287.1|predicted protein [Phaeodactylum tricornutum CCAP 1055/1] >gi|217408544|gb|EEC48478.1| predicted protein [Phaeodactylum tricornutum CCAP 1055/1]	3.25E-10	AT1G17230.1		 Leucine-rich receptor-like protein kinase family protein 	1.00E-10	Solyc06g008300.2.1	"LRR receptor-like serine/threonine-protein kinase, RLP"	1.00E-09
Ctaxi_contig_1591|comp12960_c0_seq1	mpbq msbq methyltransferase	gi|159469113|ref|XP_001692712.1|MPBQ/MSBQ methyltransferase [Chlamydomonas reinhardtii] >gi|37265798|gb|AAQ90413.1| MPBQ/MSBQ methyltransferase [Chlamydomonas reinhardtii] >gi|158277965|gb|EDP03731.1| MPBQ/MSBQ methyltransferase [Chlamydomonas reinhardtii] >gi|170716952|gb|ACB32178.1| plant-type MPBQ/MSBQ methyltransferase [Chlamydomonas reinhardtii]	1.85E-06	AT3G63410.1	"APG1,VTE3,IEP37,E37"	 S-adenosyl-L-methionine-dependent methyltransferases superfamily protein 	4.00E-07	Solyc03g005230.2.1	Menaquinone biosynthesis methyltransferase ubiE (AHRD V1 *-** A1BDQ8_CHLPD); contains Interpro domain(s)  IPR013216  Methyltransferase type 11 	1.00E-07
Ctaxi_contig_1592|comp12960_c1_seq1	37 kda inner envelope membrane chloroplastic	"gi|475507768|gb|EMT04986.1|37 kDa inner envelope membrane protein, chloroplastic [Aegilops tauschii]"	2.67E-51	AT3G63410.1	"APG1,VTE3,IEP37,E37"	 S-adenosyl-L-methionine-dependent methyltransferases superfamily protein 	1.00E-57	Solyc09g065730.2.1	Methyltransferase (AHRD V1 *-** A0QNM6_MYCS2); contains Interpro domain(s)  IPR013216  Methyltransferase type 11 	2.00E-52
Ctaxi_contig_1593|comp12973_c0_seq1	retrovirus-related pol polyprotein line-1	gi|487823885|ref|WP_001897351.1|endonuclease [Helicobacter pylori] >gi|393098676|gb|EJB99260.1| retrovirus-related Pol polyprotein LINE-1 [Helicobacter pylori Hp P-4]	2.39E-89	NA	NA	NA	NA	NA	NA	NA
Ctaxi_contig_1594|comp12973_c1_seq1	p150	"gi|527189981|gb|EPS61417.1|hypothetical protein M569_13379, partial [Genlisea aurea]"	3.04E-74	NA	NA	NA	NA	NA	NA	NA
Ctaxi_contig_1595|comp12980_c0_seq1	reverse transcriptase homolog	gi|4210897|gb|AAD12069.1|reverse transcriptase homolog [Pavlova lutheri] >gi|321401343|gb|ADW83098.1| hypothetical protein [Pavlova lutheri]	2.53E-45	NA	NA	NA	NA	NA	NA	NA
Ctaxi_contig_1596|comp12987_c0_seq1	protein	gi|224003197|ref|XP_002291270.1|predicted protein [Thalassiosira pseudonana CCMP1335] >gi|220973046|gb|EED91377.1| predicted protein [Thalassiosira pseudonana CCMP1335]	1.34E-42	NA	NA	NA	NA	NA	NA	NA
Ctaxi_contig_1597|comp12998_c0_seq1	NA	NA	NA	NA	NA	NA	NA	NA	NA	NA
Ctaxi_contig_1598|comp13017_c0_seq1	conserved hypothetical protein	gi|488361606|ref|WP_002430991.1|conserved hypothetical protein [Escherichia sp. 3_2_53FAA] >gi|226903374|gb|EEH89633.1| hypothetical protein ESAG_07158 [Escherichia sp. 3_2_53FAA]	3.61E-08	NA	NA	NA	NA	NA	NA	NA
Ctaxi_contig_1599|comp13026_c1_seq1	NA	NA	NA	NA	NA	NA	NA	NA	NA	NA
Ctaxi_contig_1601|comp13036_c0_seq1	NA	NA	NA	NA	NA	NA	NA	NA	NA	NA
Ctaxi_contig_1602|comp13038_c0_seq1	NA	NA	NA	NA	NA	NA	NA	NA	NA	NA
Ctaxi_contig_1603|comp13038_c0_seq2	NA	NA	NA	NA	NA	NA	NA	NA	NA	NA
Ctaxi_contig_1605|comp13047_c0_seq1	protein	gi|219111057|ref|XP_002177280.1|predicted protein [Phaeodactylum tricornutum CCAP 1055/1] >gi|217411815|gb|EEC51743.1| predicted protein [Phaeodactylum tricornutum CCAP 1055/1]	2.19E-60	NA	NA	NA	NA	NA	NA	NA
Ctaxi_contig_1607|comp13075_c0_seq1	med26_dicdi ame: full= mediator of rna polymerase ii transcription subunit 26 ame: full= mediator complex subunit 26	gi|268638129|ref|XP_643556.2|hypothetical protein DDB_G0275733 [Dictyostelium discoideum AX4] >gi|263437195|sp|Q552X2.2|MED26_DICDI RecName: Full=Putative mediator of RNA polymerase II transcription subunit 26; AltName: Full=Putative mediator complex subunit 26 >gi|256013018|gb|EAL69617.2| hypothetical protein DDB_G0275733 [Dictyostelium discoideum AX4]	1.08E-22	NA	NA	NA	NA	Solyc02g071240.2.1	Genomic DNA chromosome 5 P1 clone MPL12 (AHRD V1 *-*- Q9FL22_ARATH)	4.00E-07
Ctaxi_contig_1608|comp13075_c0_seq2	med26_dicdi ame: full= mediator of rna polymerase ii transcription subunit 26 ame: full= mediator complex subunit 26	gi|557208450|emb|CDJ49422.1|hypothetical protein EBH_0083330 [Eimeria brunetti]	8.86E-08	NA	NA	NA	NA	NA	NA	NA
Ctaxi_contig_1609|comp13078_c0_seq1	light-harvesting protein of photosystem i	gi|87313217|gb|ABD37905.1|light-harvesting chlorophyll-a/b binding protein Lhca3 [Chlamydomonas incerta]	2.15E-31	AT3G47470.1	"LHCA4,CAB4"	 light-harvesting chlorophyll-protein complex I subunit A4 	1.00E-18	Solyc03g115900.2.1	"Chlorophyll a-b binding protein P4, chloroplastic (AHRD V1 ***- CB24_PEA); contains Interpro domain(s)  IPR001344  Chlorophyll A-B binding protein "	3.00E-16
Ctaxi_contig_1610|comp13078_c1_seq1	light-harvesting protein of photosystem i	gi|552814470|ref|XP_005844196.1|hypothetical protein CHLNCDRAFT_32710 [Chlorella variabilis] >gi|307103837|gb|EFN52094.1| hypothetical protein CHLNCDRAFT_32710 [Chlorella variabilis]	6.73E-24	AT1G76570.1		 Chlorophyll A-B binding family protein 	3.00E-14	Solyc04g082930.1.1	"Chlorophyll a-b binding protein 36, chloroplastic (AHRD V1 ***- CB23_TOBAC); contains Interpro domain(s)  IPR001344  Chlorophyll A-B binding protein "	3.00E-12
Ctaxi_contig_1611|comp13081_c0_seq1	NA	NA	NA	NA	NA	NA	NA	NA	NA	NA
Ctaxi_contig_1612|comp13085_c0_seq1	NA	NA	NA	NA	NA	NA	NA	NA	NA	NA
Ctaxi_contig_1613|comp13101_c0_seq1	NA	NA	NA	NA	NA	NA	NA	NA	NA	NA
Ctaxi_contig_1614|comp13103_c0_seq1	protein	gi|552831373|ref|XP_005848120.1|hypothetical protein CHLNCDRAFT_145427 [Chlorella variabilis] >gi|307107776|gb|EFN56018.1| hypothetical protein CHLNCDRAFT_145427 [Chlorella variabilis]	1.88E-40	AT5G12320.1		 ankyrin repeat family protein 	9.00E-16	Solyc04g008580.2.1	Ankyrin repeat domain protein (AHRD V1 **-- C0R391_WOLWR); contains Interpro domain(s)  IPR002110  Ankyrin 	5.00E-15
Ctaxi_contig_1615|comp13107_c0_seq1	60s ribosomal protein l7a	gi|225719522|gb|ACO15607.1|60S ribosomal protein L7a [Caligus clemensi]	9.25E-92	AT2G47610.1		 Ribosomal protein L7Ae/L30e/S12e/Gadd45 family protein 	4.00E-85	Solyc06g064460.2.1	Ribosomal protein L7a (AHRD V1 ***- A8J567_CHLRE); contains Interpro domain(s)  IPR001921  Ribosomal protein L7A 	6.00E-62
Ctaxi_contig_1616|comp13117_c0_seq1	NA	NA	NA	NA	NA	NA	NA	NA	NA	NA
Ctaxi_contig_1617|comp13122_c1_seq1	polymorphic outer membrane protein	gi|163845809|ref|YP_001633853.1|polymorphic outer membrane protein [Chloroflexus aurantiacus J-10-fl] >gi|222523519|ref|YP_002567989.1| polymorphic outer membrane protein [Chloroflexus sp. Y-400-fl] >gi|501213102|ref|WP_012256120.1| membrane protein [Chloroflexus] >gi|163667098|gb|ABY33464.1| polymorphic outer membrane protein [Chloroflexus aurantiacus J-10-fl] >gi|222447398|gb|ACM51664.1| polymorphic outer membrane protein [Chloroflexus sp. Y-400-fl]	1.29E-08	NA	NA	NA	NA	NA	NA	NA
Ctaxi_contig_1618|comp13126_c0_seq1	NA	NA	NA	NA	NA	NA	NA	NA	NA	NA
Ctaxi_contig_1619|comp13126_c0_seq2	NA	NA	NA	NA	NA	NA	NA	NA	NA	NA
Ctaxi_contig_1620|comp13129_c0_seq1	40s ribosomal protein	gi|298714483|emb|CBJ27505.1|conserved unknown protein [Ectocarpus siliculosus]	5.48E-116	AT2G31610.1		 Ribosomal protein S3 family protein 	2.00E-120	Solyc07g041310.2.1	"Ribosomal protein (AHRD V1 ***- B3TLR8_ELAGV); contains Interpro domain(s)  IPR005703  Ribosomal protein S3, eukaryotic/archaeal "	1.00E-91
Ctaxi_contig_1621|comp13133_c0_seq1	NA	NA	NA	NA	NA	NA	NA	NA	NA	NA
Ctaxi_contig_1622|comp13136_c0_seq1	fha domain-containing protein	gi|219119727|ref|XP_002180617.1|predicted protein [Phaeodactylum tricornutum CCAP 1055/1] >gi|217408090|gb|EEC48025.1| predicted protein [Phaeodactylum tricornutum CCAP 1055/1]	8.82E-99	AT4G34100.1		 RING/U-box superfamily protein 	3.00E-07	Solyc01g107880.2.1	"Membrane-associated ring finger 6 (AHRD V1 *--- B3VKM1_PIG); contains Interpro domain(s)  IPR011016  Zinc finger, RING-CH-type "	1.00E-06
Ctaxi_contig_1623|comp13147_c0_seq1	NA	NA	NA	NA	NA	NA	NA	NA	NA	NA
Ctaxi_contig_1624|comp13176_c0_seq1	NA	NA	NA	NA	NA	NA	NA	NA	NA	NA
Ctaxi_contig_1625|comp13195_c0_seq1	eukaryotic translation initiation factor 4a	gi|219113631|ref|XP_002186399.1|predicted protein [Phaeodactylum tricornutum CCAP 1055/1] >gi|209583249|gb|ACI65869.1| predicted protein [Phaeodactylum tricornutum CCAP 1055/1]	7.09E-101	AT3G19760.1	EIF4A-III	 eukaryotic initiation factor 4A-III 	2.00E-104	Solyc11g033280.1.1	"ATP-dependent RNA helicase FAL1 (AHRD V1 ***- A8NX16_COPC7); contains Interpro domain(s)  IPR011545  DNA/RNA helicase, DEAD/DEAH box type, N-terminal "	4.00E-82
Ctaxi_contig_1626|comp13199_c0_seq1	pol protein	gi|7800101|gb|AAF69810.1|pol protein [Picea abies]	8.14E-56	NA	NA	NA	NA	Solyc11g017260.1.1	"Pol polyprotein (AHRD V1 *-*- POL_GALV); contains Interpro domain(s)  IPR001584  Integrase, catalytic core "	4.00E-12
Ctaxi_contig_1627|comp13199_c1_seq1	retrotransposon unclassified	gi|89887334|gb|ABD78322.1|polyprotein [Primula vulgaris]	7.16E-19	NA	NA	NA	NA	Solyc00g010540.1.1	Pol polyprotein (AHRD V1 ***- POL_BAEVM); contains Interpro domain(s)  IPR000477  RNA-directed DNA polymerase (reverse transcriptase) 	3.00E-13
Ctaxi_contig_1628|comp13211_c0_seq1	NA	NA	NA	NA	NA	NA	NA	NA	NA	NA
Ctaxi_contig_1629|comp13211_c0_seq2	NA	NA	NA	NA	NA	NA	NA	NA	NA	NA
Ctaxi_contig_1630|comp13214_c1_seq1	NA	NA	NA	NA	NA	NA	NA	NA	NA	NA
Ctaxi_contig_1631|comp13218_c0_seq1	s-adenosyl-l-methionine synthetase	gi|552831080|ref|XP_005848049.1|S-adenosyl-L-methionine synthetase [Chlorella variabilis] >gi|307107705|gb|EFN55947.1| S-adenosyl-L-methionine synthetase [Chlorella variabilis]	7.29E-79	AT3G17390.1	"MTO3,SAMS3,MAT4"	 S-adenosylmethionine synthetase family protein 	1.00E-88	Solyc01g101060.2.1	S-adenosylmethionine synthase (AHRD V1 ***- B8LFH4_IPOBA); contains Interpro domain(s)  IPR002133  S-adenosylmethionine synthetase 	7.00E-72
Ctaxi_contig_1632|comp13218_c1_seq1	s-adenosylmethionine synthetase	gi|159477124|ref|XP_001696661.1|S-Adenosylmethionine synthetase [Chlamydomonas reinhardtii] >gi|223635318|sp|A8HYU5.1|METK_CHLRE RecName: Full=S-adenosylmethionine synthase; Short=AdoMet synthase; AltName: Full=Methionine adenosyltransferase; Short=MAT >gi|158282886|gb|EDP08638.1| S-Adenosylmethionine synthetase [Chlamydomonas reinhardtii]	8.33E-58	AT2G36880.2	MAT3	 methionine adenosyltransferase 3 	5.00E-69	Solyc09g008280.1.1	S-adenosylmethionine synthase (AHRD V1 ***- B5LAW6_CAPAN); contains Interpro domain(s)  IPR002133  S-adenosylmethionine synthetase 	1.00E-58
Ctaxi_contig_1633|comp13259_c0_seq1	translation elongation factor-1 alpha	gi|444303777|gb|AGD99674.1|eukaryotic elongation factor 1A [Salicornia bigelovii]	3.42E-71	AT5G60390.3		 GTP binding Elongation factor Tu family protein 	5.00E-89	Solyc06g009970.2.1	"Elongation factor 1-alpha (AHRD V1 ***- Q8H9C0_SOLTU); contains Interpro domain(s)  IPR004539  Translation elongation factor EF1A, eukaryotic and archaeal  IPR000795  Protein synthesis factor, GTP-binding "	1.00E-71
Ctaxi_contig_1634|comp13281_c1_seq1	NA	NA	NA	NA	NA	NA	NA	NA	NA	NA
Ctaxi_contig_1635|comp13283_c0_seq1	NA	NA	NA	NA	NA	NA	NA	NA	NA	NA
Ctaxi_contig_1637|comp13305_c0_seq1	NA	NA	NA	NA	NA	NA	NA	NA	NA	NA
Ctaxi_contig_1638|comp13311_c0_seq1	pyruvate kinase	gi|219125083|ref|XP_002182818.1|pyruvate kinase 1 [Phaeodactylum tricornutum CCAP 1055/1] >gi|215794110|gb|ACJ70102.1| pyruvate kinase [Phaeodactylum tricornutum] >gi|217405612|gb|EEC45554.1| pyruvate kinase 1 [Phaeodactylum tricornutum CCAP 1055/1]	7.73E-65	AT5G08570.1		 Pyruvate kinase family protein 	2.00E-15	Solyc04g008740.2.1	Pyruvate kinase (AHRD V1 **** Q3S1N4_SOLTU); contains Interpro domain(s)  IPR001697  Pyruvate kinase 	4.00E-14
Ctaxi_contig_1639|comp13311_c1_seq1	pyruvate kinase	gi|219125083|ref|XP_002182818.1|pyruvate kinase 1 [Phaeodactylum tricornutum CCAP 1055/1] >gi|215794110|gb|ACJ70102.1| pyruvate kinase [Phaeodactylum tricornutum] >gi|217405612|gb|EEC45554.1| pyruvate kinase 1 [Phaeodactylum tricornutum CCAP 1055/1]	3.39E-21	NA	NA	NA	NA	NA	NA	NA
Ctaxi_contig_1640|comp13332_c0_seq1	NA	NA	NA	NA	NA	NA	NA	NA	NA	NA
Ctaxi_contig_1641|comp13340_c0_seq1	NA	NA	NA	NA	NA	NA	NA	NA	NA	NA
Ctaxi_contig_1642|comp13341_c0_seq1	gli-kruppel family member isoform cra_d	gi|441644007|ref|XP_004090561.1|PREDICTED: LOW QUALITY PROTEIN: putative uncharacterized protein C3orf66-like [Nomascus leucogenys]	6.55E-25	NA	NA	NA	NA	NA	NA	NA
Ctaxi_contig_1643|comp13344_c0_seq1	NA	NA	NA	NA	NA	NA	NA	NA	NA	NA
Ctaxi_contig_1644|comp13344_c0_seq2	NA	NA	NA	NA	NA	NA	NA	NA	NA	NA
Ctaxi_contig_1645|comp13351_c0_seq1	predicted protein	gi|223999053|ref|XP_002289199.1|predicted protein [Thalassiosira pseudonana CCMP1335] >gi|220974407|gb|EED92736.1| predicted protein [Thalassiosira pseudonana CCMP1335]	1.56E-26	NA	NA	NA	NA	NA	NA	NA
Ctaxi_contig_1646|comp13358_c0_seq1	hypothetical protein THAOC_27029	gi|397586154|gb|EJK53522.1|hypothetical protein THAOC_27029 [Thalassiosira oceanica]	1.36E-08	NA	NA	NA	NA	NA	NA	NA
Ctaxi_contig_1647|comp13371_c0_seq1	NA	NA	NA	NA	NA	NA	NA	NA	NA	NA
Ctaxi_contig_1648|comp13371_c1_seq1	hypothetical protein EMIHUDRAFT_434614	gi|551599690|ref|XP_005781642.1|hypothetical protein EMIHUDRAFT_434614 [Emiliania huxleyi CCMP1516] >gi|551619098|ref|XP_005790147.1| hypothetical protein EMIHUDRAFT_446957 [Emiliania huxleyi CCMP1516] >gi|485634438|gb|EOD29213.1| hypothetical protein EMIHUDRAFT_434614 [Emiliania huxleyi CCMP1516] >gi|485643729|gb|EOD37718.1| hypothetical protein EMIHUDRAFT_446957 [Emiliania huxleyi CCMP1516]	3.76E-08	NA	NA	NA	NA	NA	NA	NA
Ctaxi_contig_1649|comp13374_c1_seq1	NA	NA	NA	NA	NA	NA	NA	NA	NA	NA
Ctaxi_contig_1650|comp13380_c1_seq1	NA	NA	NA	NA	NA	NA	NA	NA	NA	NA
Ctaxi_contig_1651|comp13383_c0_seq1	protein	gi|403358541|gb|EJY78924.1|hypothetical protein OXYTRI_23910 [Oxytricha trifallax]	5.88E-10	NA	NA	NA	NA	NA	NA	NA
Ctaxi_contig_1652|comp13420_c0_seq1	cell division cycle protein 48	"gi|403332118|gb|EJY65052.1|AAA family ATPase, CDC48 subfamily protein [Oxytricha trifallax]"	0	AT3G09840.1	"CDC48,ATCDC48,CDC48A"	 cell division cycle 48 	0	Solyc11g069720.1.1	"26S protease regulatory subunit 6B homolog (AHRD V1 *--- PRS6B_ARATH); contains Interpro domain(s)  IPR005938  ATPase, AAA-type, CDC48 "	2.00E-158
Ctaxi_contig_1653|comp13439_c0_seq1	NA	NA	NA	NA	NA	NA	NA	NA	NA	NA
Ctaxi_contig_1654|comp13445_c0_seq1	tpa_inf: chloroplast light-harvesting complex ii protein precursor lhcbm2	gi|145079419|tpg|DAA05914.1|TPA_inf: chloroplast light-harvesting complex II protein precursor Lhcbm2 [Acetabularia acetabulum]	3.03E-53	AT2G05100.1	"LHCB2.1,LHCB2"	 photosystem II light harvesting complex gene 2.1 	8.00E-57	Solyc12g006140.1.1	"Chlorophyll a-b binding protein 37, chloroplastic (AHRD V1 ***- CB26_PETSP); contains Interpro domain(s)  IPR001344  Chlorophyll A-B binding protein "	2.00E-49
Ctaxi_contig_1655|comp13460_c0_seq1	NA	NA	NA	NA	NA	NA	NA	NA	NA	NA
Ctaxi_contig_1656|comp13467_c0_seq1	predicted protein	gi|223997316|ref|XP_002288331.1|predicted protein [Thalassiosira pseudonana CCMP1335] >gi|220975439|gb|EED93767.1| predicted protein [Thalassiosira pseudonana CCMP1335]	6.76E-31	NA	NA	NA	NA	NA	NA	NA
Ctaxi_contig_1657|comp13474_c0_seq1	NA	NA	NA	NA	NA	NA	NA	NA	NA	NA
Ctaxi_contig_1659|comp13477_c0_seq1	23s ribosomal rna	gi|145408591|ref|YP_001152215.1|ORF44l [Pinus koraiensis] >gi|145048840|gb|ABP35457.1| ORF44l [Pinus koraiensis]	3.82E-10	NA	NA	NA	NA	NA	NA	NA
Ctaxi_contig_1660|comp13482_c0_seq1	NA	NA	NA	NA	NA	NA	NA	NA	NA	NA
Ctaxi_contig_1661|comp13486_c0_seq1	NA	NA	NA	NA	NA	NA	NA	NA	NA	NA
Ctaxi_contig_1662|comp13489_c0_seq1	NA	NA	NA	NA	NA	NA	NA	NA	NA	NA
Ctaxi_contig_1663|comp13491_c1_seq1	ribosomal protein l12	gi|219123555|ref|XP_002182088.1|predicted protein [Phaeodactylum tricornutum CCAP 1055/1] >gi|217406689|gb|EEC46628.1| predicted protein [Phaeodactylum tricornutum CCAP 1055/1]	2.98E-41	AT5G60670.1		 Ribosomal protein L11 family protein 	5.00E-38	Solyc11g069440.1.1	Ribosomal protein L12 (AHRD V1 ***- A8J597_CHLRE); contains Interpro domain(s)  IPR000911  Ribosomal protein L11 	2.00E-31
Ctaxi_contig_1664|comp13491_c1_seq2	ribosomal protein l12	gi|219123555|ref|XP_002182088.1|predicted protein [Phaeodactylum tricornutum CCAP 1055/1] >gi|217406689|gb|EEC46628.1| predicted protein [Phaeodactylum tricornutum CCAP 1055/1]	5.65E-32	AT5G60670.1		 Ribosomal protein L11 family protein 	8.00E-29	Solyc11g069440.1.1	Ribosomal protein L12 (AHRD V1 ***- A8J597_CHLRE); contains Interpro domain(s)  IPR000911  Ribosomal protein L11 	3.00E-24
Ctaxi_contig_1665|comp13542_c0_seq1	atp synthase alpha subunit	gi|403359601|gb|EJY79464.1|ATP synthase subunit alpha [Oxytricha trifallax]	6.22E-75	ATMG01190.1	ATP1	 ATP synthase subunit 1 	9.00E-86	Solyc00g042130.1.1	"ATP synthase subunit alpha (AHRD V1 ***- D4Z4I4_SPHJU); contains Interpro domain(s)  IPR005294  ATPase, F1 complex, alpha subunit "	1.00E-72
Ctaxi_contig_1666|comp13542_c1_seq1	f0f1 atp synthase subunit alpha	"gi|154251916|ref|YP_001412740.1|ATP synthase F1 subunit alpha [Parvibaculum lavamentivorans DS-1] >gi|501059002|ref|WP_012110364.1| F0F1 ATP synthase subunit alpha [Parvibaculum lavamentivorans] >gi|171769589|sp|A7HT50.1|ATPA_PARL1 RecName: Full=ATP synthase subunit alpha; AltName: Full=ATP synthase F1 sector subunit alpha; AltName: Full=F-ATPase subunit alpha >gi|154155866|gb|ABS63083.1| ATP synthase F1, alpha subunit [Parvibaculum lavamentivorans DS-1]"	2.68E-18	AT2G07698.1		" ATPase, F1 complex, alpha subunit protein "	1.00E-21	Solyc00g042130.1.1	"ATP synthase subunit alpha (AHRD V1 ***- D4Z4I4_SPHJU); contains Interpro domain(s)  IPR005294  ATPase, F1 complex, alpha subunit "	1.00E-19
Ctaxi_contig_1667|comp13574_c0_seq1	NA	NA	NA	NA	NA	NA	NA	NA	NA	NA
Ctaxi_contig_1668|comp13575_c0_seq1	NA	NA	NA	NA	NA	NA	NA	NA	NA	NA
Ctaxi_contig_1669|comp13632_c0_seq1	NA	NA	NA	NA	NA	NA	NA	NA	NA	NA
Ctaxi_contig_1670|comp13642_c0_seq1	predicted protein	gi|219123341|ref|XP_002181985.1|predicted protein [Phaeodactylum tricornutum CCAP 1055/1] >gi|217406586|gb|EEC46525.1| predicted protein [Phaeodactylum tricornutum CCAP 1055/1]	1.14E-34	NA	NA	NA	NA	NA	NA	NA
Ctaxi_contig_1671|comp13643_c0_seq1	NA	NA	NA	NA	NA	NA	NA	NA	NA	NA
Ctaxi_contig_1672|comp13643_c1_seq1	polymorphic outer membrane protein	gi|511538064|ref|WP_016360154.1|hypothetical protein [Lachnospiraceae bacterium 3_1_57FAA_CT1] >gi|511277455|gb|EGN34401.2| hypothetical protein HMPREF0994_04774 [Lachnospiraceae bacterium 3_1_57FAA_CT1]	3.07E-06	NA	NA	NA	NA	NA	NA	NA
Ctaxi_contig_1673|comp13648_c0_seq1	predicted protein	gi|219122213|ref|XP_002181445.1|predicted protein [Phaeodactylum tricornutum CCAP 1055/1] >gi|217407431|gb|EEC47368.1| predicted protein [Phaeodactylum tricornutum CCAP 1055/1]	8.62E-26	NA	NA	NA	NA	NA	NA	NA
Ctaxi_contig_1674|comp13677_c0_seq1	NA	NA	NA	NA	NA	NA	NA	NA	NA	NA
Ctaxi_contig_1675|comp13683_c0_seq1	60s ribosomal protein l5-like	gi|383865367|ref|XP_003708145.1|PREDICTED: 60S ribosomal protein L5-like [Megachile rotundata]	9.09E-49	AT5G39740.2	RPL5B	 ribosomal protein L5 B 	2.00E-41	Solyc06g082870.2.1	"60S ribosomal protein L5-1 (AHRD V1 ***- B6THG9_MAIZE); contains Interpro domain(s)  IPR005485  Ribosomal protein L5, eukaryotic "	2.00E-34
Ctaxi_contig_1676|comp13767_c0_seq1	NA	NA	NA	NA	NA	NA	NA	NA	NA	NA
Ctaxi_contig_1677|comp13769_c0_seq1	NA	NA	NA	NA	NA	NA	NA	NA	NA	NA
Ctaxi_contig_1678|comp13769_c0_seq2	NA	NA	NA	NA	NA	NA	NA	NA	NA	NA
Ctaxi_contig_1679|comp13789_c0_seq1	glucose-6-phosphate dehydrogenase	gi|219121442|ref|XP_002185945.1|G6PDH/6PGDH fusion protein [Phaeodactylum tricornutum CCAP 1055/1] >gi|209582794|gb|ACI65415.1| G6PDH/6PGDH fusion protein [Phaeodactylum tricornutum CCAP 1055/1]	1.49E-142	AT5G40760.1	G6PD6	 glucose-6-phosphate dehydrogenase 6 	2.00E-112	Solyc02g093830.2.1	Glucose-6-phosphate 1-dehydrogenase (AHRD V1 **** Q2XTC4_SOLTU); contains Interpro domain(s)  IPR001282  Glucose-6-phosphate dehydrogenase 	2.00E-89
Ctaxi_contig_1680|comp13790_c0_seq1	protein	gi|397569601|gb|EJK46845.1|hypothetical protein THAOC_34470 [Thalassiosira oceanica]	9.44E-20	NA	NA	NA	NA	NA	NA	NA
Ctaxi_contig_1681|comp13790_c1_seq1	protein	gi|219119960|ref|XP_002180730.1|predicted protein [Phaeodactylum tricornutum CCAP 1055/1] >gi|217408203|gb|EEC48138.1| predicted protein [Phaeodactylum tricornutum CCAP 1055/1]	2.87E-45	NA	NA	NA	NA	Solyc09g009910.2.1	Lipid A ABC transporter permease/ATP-binding protein (AHRD V1 **** D3L345_9BACT); contains Interpro domain(s)  IPR003439  ABC transporter-like 	7.00E-06
Ctaxi_contig_1682|comp13797_c0_seq1	NA	NA	NA	NA	NA	NA	NA	NA	NA	NA
Ctaxi_contig_1683|comp13804_c1_seq1	hect e3 ubiquitin	gi|397627586|gb|EJK68535.1|hypothetical protein THAOC_10275 [Thalassiosira oceanica]	9.75E-33	NA	NA	NA	NA	NA	NA	NA
Ctaxi_contig_1684|comp13806_c0_seq1	dynein intermediate chain axonemal	gi|159465589|ref|XP_001691005.1|flagellar outer dynein arm intermediate chain 2 [Chlamydomonas reinhardtii] >gi|158279691|gb|EDP05451.1| flagellar outer dynein arm intermediate chain 2 [Chlamydomonas reinhardtii]	5.27E-39	NA	NA	NA	NA	NA	NA	NA
Ctaxi_contig_1685|comp13807_c0_seq1	NA	NA	NA	NA	NA	NA	NA	NA	NA	NA
Ctaxi_contig_1686|comp13807_c1_seq1	NA	NA	NA	NA	NA	NA	NA	NA	NA	NA
Ctaxi_contig_1687|comp13808_c0_seq1	"hypothetical protein THAOC_24867, partial"	"gi|397591549|gb|EJK55397.1|hypothetical protein THAOC_24867, partial [Thalassiosira oceanica]"	3.92E-08	NA	NA	NA	NA	NA	NA	NA
Ctaxi_contig_1688|comp13809_c1_seq1	hydroxyacylglutathione hydrolase	gi|219130110|ref|XP_002185216.1|glyoxalase [Phaeodactylum tricornutum CCAP 1055/1] >gi|217403395|gb|EEC43348.1| glyoxalase [Phaeodactylum tricornutum CCAP 1055/1]	2.75E-51	AT2G31350.2	GLX2-5	 glyoxalase 2-5 	9.00E-50	Solyc06g053310.2.1	Hydroxyacylglutathione hydrolase 2 (AHRD V1 **** B6T9Z9_MAIZE); contains Interpro domain(s)  IPR017782  Hydroxyacylglutathione hydrolase 	6.00E-41
Ctaxi_contig_1689|comp13816_c0_seq1	NA	NA	NA	NA	NA	NA	NA	NA	NA	NA
Ctaxi_contig_1690|comp13818_c0_seq1	NA	NA	NA	NA	NA	NA	NA	NA	NA	NA
Ctaxi_contig_1691|comp13818_c0_seq2	NA	NA	NA	NA	NA	NA	NA	NA	NA	NA
Ctaxi_contig_1692|comp13819_c0_seq1	NA	NA	NA	NA	NA	NA	NA	NA	NA	NA
Ctaxi_contig_1693|comp13819_c1_seq1	NA	NA	NA	NA	NA	NA	NA	NA	NA	NA
Ctaxi_contig_1694|comp13822_c1_seq1	protein	gi|219116262|ref|XP_002178926.1|predicted protein [Phaeodactylum tricornutum CCAP 1055/1] >gi|217409693|gb|EEC49624.1| predicted protein [Phaeodactylum tricornutum CCAP 1055/1]	1.78E-33	AT4G21710.1	"NRPB2,EMB1989,RPB2"	 DNA-directed RNA polymerase family protein 	7.00E-28	Solyc02g078260.2.1	"DNA-directed RNA polymerase (AHRD V1 ***- Q1L5Y9_PETHY); contains Interpro domain(s)  IPR007121  RNA polymerase, beta subunit, conserved site  IPR007120  DNA-directed RNA polymerase, subunit 2, domain 6  IPR015712  DNA-directed RNA polymerase, subunit 2 "	1.00E-23
Ctaxi_contig_1695|comp13830_c1_seq1	NA	NA	NA	NA	NA	NA	NA	NA	NA	NA
Ctaxi_contig_1696|comp13831_c0_seq1	NA	NA	NA	NA	NA	NA	NA	NA	NA	NA
Ctaxi_contig_1697|comp13836_c0_seq1	NA	NA	NA	NA	NA	NA	NA	NA	NA	NA
Ctaxi_contig_1698|comp13836_c1_seq1	NA	NA	NA	NA	NA	NA	NA	NA	NA	NA
Ctaxi_contig_1699|comp13837_c0_seq1	ring finger domain protein	gi|224014018|ref|XP_002296672.1|predicted protein [Thalassiosira pseudonana CCMP1335] >gi|220968527|gb|EED86873.1| predicted protein [Thalassiosira pseudonana CCMP1335]	3.13E-14	AT3G10910.1		 RING/U-box superfamily protein 	1.00E-11	Solyc01g091770.2.1	"Ring H2 finger protein (AHRD V1 *-*- D9ZHD8_HYPPE); contains Interpro domain(s)  IPR018957  Zinc finger, C3HC4 RING-type "	1.00E-09
Ctaxi_contig_1700|comp13840_c0_seq1	NA	NA	NA	NA	NA	NA	NA	NA	NA	NA
Ctaxi_contig_1701|comp13845_c0_seq1	protein	gi|552816763|ref|XP_005844767.1|hypothetical protein CHLNCDRAFT_138610 [Chlorella variabilis] >gi|307104411|gb|EFN52665.1| hypothetical protein CHLNCDRAFT_138610 [Chlorella variabilis]	3.67E-15	AT2G19230.1		 Leucine-rich repeat transmembrane protein kinase protein 	5.00E-10	Solyc03g059490.1.1	"Receptor like kinase, RLK"	2.00E-08
Ctaxi_contig_1702|comp13846_c0_seq1	NA	NA	NA	NA	NA	NA	NA	NA	NA	NA
Ctaxi_contig_1703|comp13854_c1_seq1	NA	NA	NA	NA	NA	NA	NA	NA	NA	NA
Ctaxi_contig_1704|comp13854_c1_seq2	NA	NA	NA	NA	NA	NA	NA	NA	NA	NA
Ctaxi_contig_1705|comp13858_c0_seq1	NA	NA	NA	NA	NA	NA	NA	NA	NA	NA
Ctaxi_contig_1706|comp13858_c0_seq2	NA	NA	NA	NA	NA	NA	NA	NA	NA	NA
Ctaxi_contig_1707|comp13864_c0_seq1	nad-dependent epimerase dehydratase	gi|219117381|ref|XP_002179485.1|nad-dependent epimerase/dehydratase [Phaeodactylum tricornutum CCAP 1055/1] >gi|217409376|gb|EEC49308.1| nad-dependent epimerase/dehydratase [Phaeodactylum tricornutum CCAP 1055/1]	7.59E-38	AT4G00110.1	GAE3	 UDP-D-glucuronate 4-epimerase 3 	9.00E-15	Solyc08g079440.1.1	UDP-D-glucuronate 4-epimerase 2 (AHRD V1 **** D7KP52_ARALY); contains Interpro domain(s)  IPR016040  NAD(P)-binding domain 	1.00E-12
Ctaxi_contig_1708|comp13865_c1_seq1	protein	gi|50843988|gb|AAT84169.1|60S ribosomal protein L27 [Chara globularis]	2.45E-11	AT2G32220.1		 Ribosomal L27e protein family 	1.00E-12	Solyc07g043360.1.1	60S ribosomal protein L27 (AHRD V1 ***- A5C1Z2_VITVI); contains Interpro domain(s)  IPR001141  Ribosomal protein L27e 	7.00E-11
Ctaxi_contig_1709|comp13870_c0_seq1	NA	NA	NA	NA	NA	NA	NA	NA	NA	NA
Ctaxi_contig_1710|comp13883_c0_seq1	NA	NA	NA	NA	NA	NA	NA	NA	NA	NA
Ctaxi_contig_1711|comp13883_c1_seq1	NA	NA	NA	NA	NA	NA	NA	NA	NA	NA
Ctaxi_contig_1712|comp13895_c0_seq1	NA	NA	NA	NA	NA	NA	NA	NA	NA	NA
Ctaxi_contig_1713|comp13895_c1_seq1	NA	NA	NA	NA	NA	NA	NA	NA	NA	NA
Ctaxi_contig_1714|comp13895_c1_seq2	NA	NA	NA	NA	NA	NA	NA	NA	NA	NA
Ctaxi_contig_1715|comp13896_c0_seq1	udp-glucose 6-dehydrogenase	gi|219113223|ref|XP_002186195.1|UDP-glucose 6-dehydrogenase [Phaeodactylum tricornutum CCAP 1055/1] >gi|209583045|gb|ACI65665.1| UDP-glucose 6-dehydrogenase [Phaeodactylum tricornutum CCAP 1055/1]	7.02E-44	AT1G26570.1	"UGD1,ATUGD1"	 UDP-glucose dehydrogenase 1 	6.00E-26	Solyc06g069550.1.1	"UDP-D-glucose dehydrogenase (AHRD V1 **** D2WK27_GOSHI); contains Interpro domain(s)  IPR014028  UDP-glucose/GDP-mannose dehydrogenase, dimerisation and substrate-binding "	8.00E-21
Ctaxi_contig_1716|comp13896_c1_seq1	udp-glucose 6-dehydrogenase	gi|224009534|ref|XP_002293725.1|udp-d-glucose 6-dehydrogenase [Thalassiosira pseudonana CCMP1335] >gi|220970397|gb|EED88734.1| udp-d-glucose 6-dehydrogenase [Thalassiosira pseudonana CCMP1335]	5.75E-37	AT5G15490.1		 UDP-glucose 6-dehydrogenase family protein 	3.00E-35	Solyc03g115380.1.1	"UDP-glucose dehydrogenase (AHRD V1 **** B1N754_EUCGR); contains Interpro domain(s)  IPR014028  UDP-glucose/GDP-mannose dehydrogenase, dimerisation and substrate-binding "	1.00E-28
Ctaxi_contig_1717|comp13899_c0_seq1	polymorphic outer membrane protein	gi|428216442|ref|YP_007100907.1|polymorphic outer membrane protein [Pseudanabaena sp. PCC 7367] >gi|504976351|ref|WP_015163453.1| polymorphic outer membrane protein [Pseudanabaena sp. PCC 7367] >gi|427988224|gb|AFY68479.1| polymorphic outer membrane protein [Pseudanabaena sp. PCC 7367]	4.10E-18	NA	NA	NA	NA	NA	NA	NA
Ctaxi_contig_1718|comp13899_c1_seq1	NA	NA	NA	NA	NA	NA	NA	NA	NA	NA
Ctaxi_contig_1719|comp13904_c1_seq1	ribosomal protein l21	gi|221121426|ref|XP_002166786.1|PREDICTED: 60S ribosomal protein L21-like [Hydra vulgaris]	2.02E-29	AT1G57860.1		 Translation protein SH3-like family protein 	2.00E-16	Solyc10g078960.1.1	60S ribosomal protein L21-like protein (AHRD V1 ***- Q3HVK5_SOLTU); contains Interpro domain(s)  IPR001147  Ribosomal protein L21e 	6.00E-13
Ctaxi_contig_1720|comp13906_c0_seq1	cell envelope biogenesis protein	gi|521084207|ref|WP_020415114.1|cell envelope biogenesis protein OmpA [Microbulbifer variabilis]	2.65E-11	NA	NA	NA	NA	NA	NA	NA
Ctaxi_contig_1721|comp13908_c0_seq1	NA	NA	NA	NA	NA	NA	NA	NA	NA	NA
Ctaxi_contig_1722|comp13910_c0_seq1	NA	NA	NA	NA	NA	NA	NA	NA	NA	NA
Ctaxi_contig_1723|comp13910_c1_seq1	NA	NA	NA	NA	NA	NA	NA	NA	NA	NA
Ctaxi_contig_1724|comp13911_c0_seq1	tha4 hcf106 protein	gi|223996637|ref|XP_002287992.1|Tha4/Hcf106 protein [Thalassiosira pseudonana CCMP1335] >gi|220977108|gb|EED95435.1| Tha4/Hcf106 protein [Thalassiosira pseudonana CCMP1335]	3.05E-14	NA	NA	NA	NA	NA	NA	NA
Ctaxi_contig_1725|comp13914_c0_seq1	NA	NA	NA	NA	NA	NA	NA	NA	NA	NA
Ctaxi_contig_1726|comp13920_c0_seq1	NA	NA	NA	NA	NA	NA	NA	NA	NA	NA
Ctaxi_contig_1727|comp13922_c0_seq1	NA	NA	NA	NA	NA	NA	NA	NA	NA	NA
Ctaxi_contig_1728|comp13932_c0_seq1	NA	NA	NA	NA	NA	NA	NA	NA	NA	NA
Ctaxi_contig_1729|comp13932_c1_seq1	NA	NA	NA	NA	NA	NA	NA	NA	NA	NA
Ctaxi_contig_1730|comp13937_c0_seq1	lrr-gtpase of the roco family	gi|516557503|gb|AGO88046.1|hypothetical protein [uncultured bacterium 125003-E23]	7.20E-20	AT3G11080.1	"AtRLP35,RLP35"	 receptor like protein 35 	6.00E-19	Solyc04g074000.2.1	"Receptor like kinase, RLK"	1.00E-18
Ctaxi_contig_1731|comp13937_c1_seq1	cll6 clavata1-like receptor s t protein kinase protein	gi|482804763|gb|EOA81862.1|hypothetical protein SETTUDRAFT_23122 [Setosphaeria turcica Et28A]	1.77E-15	AT3G43740.1		 Leucine-rich repeat (LRR) family protein 	9.00E-16	Solyc12g089160.1.1	"Receptor like kinase, RLK"	2.00E-15
Ctaxi_contig_1732|comp13961_c0_seq1	ankyrin repeat protein	gi|207099795|emb|CAQ52950.1|CD4-specific ankyrin repeat protein D4.1 [synthetic construct]	1.11E-10	NA	NA	NA	NA	Solyc02g093950.2.1	Ankyrin repeat family protein (AHRD V1 **** D7M616_ARALY); contains Interpro domain(s)  IPR002110  Ankyrin 	2.00E-07
Ctaxi_contig_1733|comp13962_c0_seq1	NA	NA	NA	NA	NA	NA	NA	NA	NA	NA
Ctaxi_contig_1734|comp13969_c0_seq1	ccr4-not complex not1 protein	gi|397647102|gb|EJK77560.1|hypothetical protein THAOC_00601 [Thalassiosira oceanica]	3.53E-27	AT1G02080.2		 transcription regulators 	3.00E-23	Solyc01g090780.2.1	"Ccr4-Not transcription complex subunit (AHRD V1 *--* C5G9N0_AJEDR); contains Interpro domain(s)  IPR007196  CCR4-Not complex component, Not1 "	8.00E-20
Ctaxi_contig_1735|comp13969_c1_seq1	predicted protein	gi|219113217|ref|XP_002186192.1|predicted protein [Phaeodactylum tricornutum CCAP 1055/1] >gi|209583042|gb|ACI65662.1| predicted protein [Phaeodactylum tricornutum CCAP 1055/1]	1.77E-15	NA	NA	NA	NA	NA	NA	NA
Ctaxi_contig_1736|comp13973_c0_seq1	NA	NA	NA	NA	NA	NA	NA	NA	NA	NA
Ctaxi_contig_1737|comp13977_c1_seq1	NA	NA	NA	NA	NA	NA	NA	NA	NA	NA
Ctaxi_contig_1738|comp13980_c1_seq1	NA	NA	NA	NA	NA	NA	NA	NA	NA	NA
Ctaxi_contig_1739|comp13982_c1_seq1	protein	gi|224006652|ref|XP_002292286.1|predicted protein [Thalassiosira pseudonana CCMP1335] >gi|220971928|gb|EED90261.1| predicted protein [Thalassiosira pseudonana CCMP1335]	3.35E-57	NA	NA	NA	NA	NA	NA	NA
Ctaxi_contig_1740|comp13986_c1_seq1	NA	NA	NA	NA	NA	NA	NA	NA	NA	NA
Ctaxi_contig_1741|comp13987_c1_seq1	NA	NA	NA	NA	NA	NA	NA	NA	NA	NA
Ctaxi_contig_1742|comp13991_c0_seq1	uroporphyrinogen decarboxylase	gi|219128227|ref|XP_002184319.1|uroporphyrinogen decarboxylase [Phaeodactylum tricornutum CCAP 1055/1] >gi|217404120|gb|EEC44068.1| uroporphyrinogen decarboxylase [Phaeodactylum tricornutum CCAP 1055/1]	3.15E-36	AT2G40490.1	HEME2	 Uroporphyrinogen decarboxylase 	7.00E-14	Solyc06g048730.2.1	Uroporphyrinogen decarboxylase (AHRD V1 **** C6TEE8_SOYBN); contains Interpro domain(s)  IPR000257  Uroporphyrinogen decarboxylase (URO-D) 	2.00E-11
Ctaxi_contig_1743|comp13991_c0_seq2	uroporphyrinogen decarboxylase	gi|397569375|gb|EJK46707.1|hypothetical protein THAOC_34613 [Thalassiosira oceanica]	4.62E-10	NA	NA	NA	NA	NA	NA	NA
Ctaxi_contig_1744|comp13993_c0_seq1	NA	NA	NA	NA	NA	NA	NA	NA	NA	NA
Ctaxi_contig_1745|comp13994_c0_seq1	short chain dehydrogenase	gi|284036325|ref|YP_003386255.1|short-chain dehydrogenase/reductase SDR [Spirosoma linguale DSM 74] >gi|502690532|ref|WP_012926007.1| short-chain dehydrogenase [Spirosoma linguale] >gi|283815618|gb|ADB37456.1| short-chain dehydrogenase/reductase SDR [Spirosoma linguale DSM 74]	6.65E-34	AT5G10050.1		 NAD(P)-binding Rossmann-fold superfamily protein 	4.00E-19	Solyc02g092060.1.1	Short-chain dehydrogenase/reductase family protein (AHRD V1 **** D7M2S9_ARALY); contains Interpro domain(s)  IPR002347  Glucose/ribitol dehydrogenase 	2.00E-17
Ctaxi_contig_1746|comp13995_c1_seq1	cysteine proteinase rd21a	gi|157093563|gb|ABV22436.1|cysteine proteinase [Oxyrrhis marina]	6.44E-51	AT1G47128.1	"RD21,RD21A"	 Granulin repeat cysteine protease family protein 	6.00E-58	Solyc01g107760.2.1	"Cathepsin B-like cysteine proteinase (AHRD V1 **-* CYSP_SCHMA); contains Interpro domain(s)  IPR013128  Peptidase C1A, papain "	1.00E-51
Ctaxi_contig_1747|comp13996_c1_seq1	imm downregulated 15	gi|298714855|emb|CBJ25754.1|imm downregulated 15 [Ectocarpus siliculosus]	1.95E-24	NA	NA	NA	NA	NA	NA	NA
Ctaxi_contig_1748|comp13999_c0_seq1	metacaspase	gi|342183967|emb|CCC93448.1|metacaspase MCA4 [Trypanosoma congolense IL3000]	3.47E-06	AT4G25110.1	"AtMC2,MC2"	 metacaspase 2 	4.00E-06	NA	NA	NA
Ctaxi_contig_1749|comp13999_c0_seq2	metacaspase	gi|397618689|gb|EJK65006.1|hypothetical protein THAOC_14202 [Thalassiosira oceanica]	1.76E-09	AT4G25110.1	"AtMC2,MC2"	 metacaspase 2 	2.00E-10	Solyc01g105320.2.1	"Metacaspase (AHRD V1 ***- A8NU42_COPC7); contains Interpro domain(s)  IPR011600  Peptidase C14, caspase catalytic "	9.00E-09
Ctaxi_contig_1750|comp14005_c0_seq1	thiol-disulfide isomerase and thioredoxin	gi|219127398|ref|XP_002183923.1|predicted protein [Phaeodactylum tricornutum CCAP 1055/1] >gi|217404646|gb|EEC44592.1| predicted protein [Phaeodactylum tricornutum CCAP 1055/1]	5.77E-20	NA	NA	NA	NA	NA	NA	NA
Ctaxi_contig_1751|comp14005_c1_seq1	NA	NA	NA	NA	NA	NA	NA	NA	NA	NA
Ctaxi_contig_1752|comp14010_c0_seq1	myosin light chain kinase	gi|219115655|ref|XP_002178623.1|calcium/calmodulin-dependent protein kinase [Phaeodactylum tricornutum CCAP 1055/1] >gi|217410358|gb|EEC50288.1| calcium/calmodulin-dependent protein kinase [Phaeodactylum tricornutum CCAP 1055/1]	2.25E-28	AT4G21940.2	CPK15	 calcium-dependent protein kinase 15 	2.00E-13	Solyc01g096820.2.1	Calcium-dependent protein kinase 1 (AHRD V1 ***- Q3YAS9_PETIN); contains Interpro domain(s)  IPR002290  Serine/threonine protein kinase 	8.00E-13
Ctaxi_contig_1753|comp14010_c1_seq1	calcium calmodulin-dependent protein kinase	gi|219115655|ref|XP_002178623.1|calcium/calmodulin-dependent protein kinase [Phaeodactylum tricornutum CCAP 1055/1] >gi|217410358|gb|EEC50288.1| calcium/calmodulin-dependent protein kinase [Phaeodactylum tricornutum CCAP 1055/1]	3.38E-08	NA	NA	NA	NA	NA	NA	NA
Ctaxi_contig_1754|comp14015_c0_seq1	protein fucoxanthin chlorophyll a c protein	gi|397605353|gb|EJK58980.1|hypothetical protein THAOC_20854 [Thalassiosira oceanica]	1.70E-59	NA	NA	NA	NA	NA	NA	NA
Ctaxi_contig_1755|comp14016_c0_seq1	NA	NA	NA	NA	NA	NA	NA	NA	NA	NA
Ctaxi_contig_1756|comp14016_c1_seq1	NA	NA	NA	NA	NA	NA	NA	NA	NA	NA
Ctaxi_contig_1757|comp14017_c1_seq1	predicted protein	gi|219130667|ref|XP_002185481.1|predicted protein [Phaeodactylum tricornutum CCAP 1055/1] >gi|217403012|gb|EEC42968.1| predicted protein [Phaeodactylum tricornutum CCAP 1055/1]	1.38E-42	NA	NA	NA	NA	NA	NA	NA
Ctaxi_contig_1758|comp14020_c0_seq1	40s ribosomal protein s18-like	gi|390333626|ref|XP_784070.3|PREDICTED: 40S ribosomal protein S18-like [Strongylocentrotus purpuratus]	1.32E-17	AT4G09800.1	RPS18C	 S18 ribosomal protein 	5.00E-19	Solyc11g005680.1.1	40S ribosomal protein S18 (AHRD V1 ***- B4G286_MAIZE); contains Interpro domain(s)  IPR001892  Ribosomal protein S13 	3.00E-16
Ctaxi_contig_1759|comp14026_c0_seq1	NA	NA	NA	NA	NA	NA	NA	NA	NA	NA
Ctaxi_contig_1760|comp14027_c0_seq1	NA	NA	NA	NA	NA	NA	NA	NA	NA	NA
Ctaxi_contig_1761|comp14027_c1_seq1	dna binding transcriptional activator	gi|349578970|dbj|GAA24134.1|K7_Muc1p [Saccharomyces cerevisiae Kyokai no. 7]	2.80E-06	NA	NA	NA	NA	NA	NA	NA
Ctaxi_contig_1762|comp14028_c0_seq1	NA	NA	NA	NA	NA	NA	NA	NA	NA	NA
Ctaxi_contig_1763|comp14043_c0_seq1	NA	NA	NA	NA	NA	NA	NA	NA	NA	NA
Ctaxi_contig_1764|comp14046_c0_seq1	"hypothetical protein THAOC_30241, partial"	"gi|397577850|gb|EJK50715.1|hypothetical protein THAOC_30241, partial [Thalassiosira oceanica]"	1.16E-17	NA	NA	NA	NA	NA	NA	NA
Ctaxi_contig_1765|comp14048_c0_seq1	NA	NA	NA	NA	NA	NA	NA	NA	NA	NA
Ctaxi_contig_1766|comp14052_c0_seq1	NA	NA	NA	NA	NA	NA	NA	NA	NA	NA
Ctaxi_contig_1767|comp14059_c0_seq1	NA	NA	NA	NA	NA	NA	NA	NA	NA	NA
Ctaxi_contig_1768|comp14060_c1_seq1	predicted protein	gi|219129489|ref|XP_002184920.1|predicted protein [Phaeodactylum tricornutum CCAP 1055/1] >gi|217403705|gb|EEC43656.1| predicted protein [Phaeodactylum tricornutum CCAP 1055/1]	4.42E-29	NA	NA	NA	NA	NA	NA	NA
Ctaxi_contig_1769|comp14073_c0_seq1	NA	NA	NA	NA	NA	NA	NA	NA	NA	NA
Ctaxi_contig_1770|comp14077_c0_seq1	ribonucleoprotein associated tudor protein	gi|219117221|ref|XP_002179405.1|ribonucleoprotein associated TUDOR protein [Phaeodactylum tricornutum CCAP 1055/1] >gi|217409296|gb|EEC49228.1| ribonucleoprotein associated TUDOR protein [Phaeodactylum tricornutum CCAP 1055/1]	5.01E-09	NA	NA	NA	NA	NA	NA	NA
Ctaxi_contig_1771|comp14080_c0_seq1	mitogen-activated protein kinase kinase kinase 7-like	gi|328704286|ref|XP_001944457.2|PREDICTED: mitogen-activated protein kinase kinase kinase 7-like [Acyrthosiphon pisum]	9.01E-20	AT5G62710.1		 Leucine-rich repeat protein kinase family protein 	1.00E-22	Solyc01g096690.1.1	Receptor-like kinase (AHRD V1 *-** C6ZRP5_SOYBN); contains Interpro domain(s)  IPR002290  Serine/threonine protein kinase 	8.00E-21
Ctaxi_contig_1772|comp14081_c0_seq1	NA	NA	NA	NA	NA	NA	NA	NA	NA	NA
Ctaxi_contig_1773|comp14081_c1_seq1	5 -nucleotidase	gi|507553453|ref|XP_004660517.1|PREDICTED: 5'-nucleotidase isoform X1 [Jaculus jaculus]	9.92E-17	NA	NA	NA	NA	NA	NA	NA
Ctaxi_contig_1774|comp14083_c0_seq1	amine oxidase	gi|224010633|ref|XP_002294274.1|hypothetical protein THAPSDRAFT_10233 [Thalassiosira pseudonana CCMP1335] >gi|220970291|gb|EED88629.1| hypothetical protein THAPSDRAFT_10233 [Thalassiosira pseudonana CCMP1335]	3.46E-34	AT1G57770.1		 FAD/NAD(P)-binding oxidoreductase family protein 	8.00E-15	Solyc05g010180.2.1	Carotenoid isomerase-like	9.00E-14
Ctaxi_contig_1775|comp14083_c1_seq1	protein	"gi|219110223|ref|XP_002176863.1|CRTISO5 carotenoid isomerase 5,phytoene dehydrogenase-related protein [Phaeodactylum tricornutum CCAP 1055/1] >gi|217411398|gb|EEC51326.1| CRTISO5 carotenoid isomerase 5,phytoene dehydrogenase-related protein, partial [Phaeodactylum tricornutum CCAP 1055/1]"	1.10E-27	NA	NA	NA	NA	NA	NA	NA
Ctaxi_contig_1776|comp14086_c1_seq1	NA	NA	NA	NA	NA	NA	NA	NA	NA	NA
Ctaxi_contig_1777|comp14086_c1_seq2	myosin a	gi|239925805|gb|ACS35537.1|myosin A [Phaeodactylum tricornutum]	3.94E-07	NA	NA	NA	NA	NA	NA	NA
Ctaxi_contig_1778|comp14089_c1_seq1	NA	NA	NA	NA	NA	NA	NA	NA	NA	NA
Ctaxi_contig_1779|comp14090_c0_seq1	NA	NA	NA	NA	NA	NA	NA	NA	NA	NA
Ctaxi_contig_1780|comp14090_c1_seq1	polyadenylate-binding protein	gi|346323639|gb|EGX93237.1|polyadenylate-binding protein [Cordyceps militaris CM01]	7.33E-08	AT1G49760.2	PAB8	 poly(A) binding protein 8 	1.00E-06	Solyc01g107870.2.1	"Poly(A) RNA binding protein (AHRD V1 **** B2CJ74_9HYPO); contains Interpro domain(s)  IPR006515  Polyadenylate binding protein, human types 1, 2, 3, 4 "	4.00E-07
Ctaxi_contig_1781|comp14093_c0_seq1	NA	NA	NA	NA	NA	NA	NA	NA	NA	NA
Ctaxi_contig_1782|comp14104_c0_seq1	fatty acid-binding protein 1	gi|256539086|gb|ACU82845.1|fatty acids binding protein [Fenneropenaeus chinensis]	5.66E-12	NA	NA	NA	NA	NA	NA	NA
Ctaxi_contig_1783|comp14108_c0_seq1	hsp70 hsp90 organizing protein	gi|397614048|gb|EJK62564.1|hypothetical protein THAOC_16820 [Thalassiosira oceanica]	5.20E-17	AT1G12270.1	Hop1	" stress-inducible protein, putative "	5.00E-07	Solyc08g079170.2.1	Stress-induced protein sti1-like protein (AHRD V1 **-- Q9STH1_ARATH); contains Interpro domain(s)  IPR011990  Tetratricopeptide-like helical 	7.00E-09
Ctaxi_contig_1784|comp14110_c0_seq1	plastidic atp adp-transporter-like	gi|302831770|ref|XP_002947450.1|hypothetical protein VOLCADRAFT_79605 [Volvox carteri f. nagariensis] >gi|300267314|gb|EFJ51498.1| hypothetical protein VOLCADRAFT_79605 [Volvox carteri f. nagariensis]	2.58E-57	AT1G80300.1	"NTT1,ATNTT1"	 nucleotide transporter 1 	1.00E-59	Solyc12g042950.1.1	ADP/ATP carrier protein (AHRD V1 ***- Q5L657_CHLAB); contains Interpro domain(s)  IPR004667  ADP/ATP carrier protein 	8.00E-54
Ctaxi_contig_1785|comp14111_c0_seq1	NA	NA	NA	AT4G25090.2	NA	 Riboflavin synthase-like superfamily protein 	4.00E-07	NA	NA	NA
Ctaxi_contig_1786|comp14115_c0_seq1	photosystem ii stability assembly factor hcf136	gi|545354109|ref|XP_005642889.1|photosystem II stability/assembly factor HCF136 [Coccomyxa subellipsoidea C-169] >gi|384244848|gb|EIE18345.1| photosystem II stability/assembly factor HCF136 [Coccomyxa subellipsoidea C-169]	1.77E-61	AT5G23120.1	HCF136	" photosystem II stability/assembly factor, chloroplast (HCF136) "	5.00E-60	Solyc02g014150.2.1	"Photosystem II stability/assembly factor Ycf48-like protein (AHRD V1 **-- B0C6T3_ACAM1); contains Interpro domain(s)  IPR016705  Photosystem II stability/assembly factor, HCF136 "	4.00E-53
Ctaxi_contig_1787|comp14119_c0_seq1	NA	NA	NA	NA	NA	NA	NA	NA	NA	NA
Ctaxi_contig_1788|comp14119_c1_seq1	NA	NA	NA	NA	NA	NA	NA	NA	NA	NA
Ctaxi_contig_1790|comp14121_c0_seq1	NA	NA	NA	NA	NA	NA	NA	NA	NA	NA
Ctaxi_contig_1791|comp14125_c0_seq1	5 -nucleotidase	"gi|310816595|ref|YP_003964559.1|Ser/Thr protein phosphatase/nucleotidase [Ketogulonicigenium vulgare Y25] >gi|385234207|ref|YP_005795549.1| Ser/Thr protein phosphatase/nucleotidase [Ketogulonicigenium vulgare WSH-001] >gi|503150248|ref|WP_013384909.1| 5'-nucleotidase [Ketogulonicigenium vulgare] >gi|308755330|gb|ADO43259.1| Ser/Thr protein phosphatase/nucleotidase, putative [Ketogulonicigenium vulgare Y25] >gi|343463118|gb|AEM41553.1| Ser/Thr protein phosphatase/nucleotidase, putative [Ketogulonicigenium vulgare WSH-001]"	4.97E-12	NA	NA	NA	NA	NA	NA	NA
Ctaxi_contig_1792|comp14126_c0_seq1	NA	NA	NA	NA	NA	NA	NA	NA	NA	NA
Ctaxi_contig_1793|comp14126_c1_seq1	NA	NA	NA	NA	NA	NA	NA	NA	NA	NA
Ctaxi_contig_1794|comp14129_c0_seq1	NA	NA	NA	NA	NA	NA	NA	NA	NA	NA
Ctaxi_contig_1795|comp14131_c0_seq1	NA	NA	NA	NA	NA	NA	NA	NA	NA	NA
Ctaxi_contig_1796|comp14131_c1_seq1	NA	NA	NA	NA	NA	NA	NA	NA	NA	NA
Ctaxi_contig_1797|comp14133_c0_seq1	NA	NA	NA	NA	NA	NA	NA	NA	NA	NA
Ctaxi_contig_1798|comp14133_c1_seq1	NA	NA	NA	NA	NA	NA	NA	NA	NA	NA
Ctaxi_contig_1799|comp14135_c0_seq1	cgmp-dependent protein kinase egl-4	gi|219119921|ref|XP_002180711.1|predicted protein [Phaeodactylum tricornutum CCAP 1055/1] >gi|217408184|gb|EEC48119.1| predicted protein [Phaeodactylum tricornutum CCAP 1055/1]	1.67E-24	NA	NA	NA	NA	NA	NA	NA
Ctaxi_contig_1800|comp14143_c0_seq1	light harvesting complex a protein	gi|302828616|ref|XP_002945875.1|light harvesting complex a protein [Volvox carteri f. nagariensis] >gi|5902596|gb|AAD55568.1|AF110786_1 light harvesting complex a protein [Volvox carteri f. nagariensis] >gi|300268690|gb|EFJ52870.1| light harvesting complex a protein [Volvox carteri f. nagariensis]	3.51E-33	AT1G45474.2	LHCA5	 photosystem I light harvesting complex gene 5 	4.00E-26	Solyc07g022900.2.1	"Chlorophyll a-b binding protein 4, chloroplastic (AHRD V1 **** CA4_ARATH); contains Interpro domain(s)  IPR001344  Chlorophyll A-B binding protein "	1.00E-23
Ctaxi_contig_1801|comp14143_c0_seq2	light-harvesting protein of photosystem i	gi|545359134|ref|XP_005645059.1|light harvesting complex a protein [Coccomyxa subellipsoidea C-169] >gi|384247027|gb|EIE20515.1| light harvesting complex a protein [Coccomyxa subellipsoidea C-169]	1.47E-25	AT1G45474.2	LHCA5	 photosystem I light harvesting complex gene 5 	2.00E-30	Solyc07g022900.2.1	"Chlorophyll a-b binding protein 4, chloroplastic (AHRD V1 **** CA4_ARATH); contains Interpro domain(s)  IPR001344  Chlorophyll A-B binding protein "	1.00E-26
Ctaxi_contig_1802|comp14145_c0_seq1	ribosomal protein 19 40s small ribosomal subunit	gi|219122566|ref|XP_002181613.1|predicted protein [Phaeodactylum tricornutum CCAP 1055/1] >gi|217406889|gb|EEC46827.1| predicted protein [Phaeodactylum tricornutum CCAP 1055/1]	7.81E-34	AT5G61170.1		 Ribosomal protein S19e family protein 	2.00E-26	Solyc03g115360.2.1	40S ribosomal protein S19-like (AHRD V1 ***- Q2VCJ6_SOLTU); contains Interpro domain(s)  IPR001266  Ribosomal protein S19e 	1.00E-21
Ctaxi_contig_1803|comp14153_c1_seq1	NA	NA	NA	NA	NA	NA	NA	NA	NA	NA
Ctaxi_contig_1804|comp14157_c1_seq1	NA	NA	NA	NA	NA	NA	NA	NA	NA	NA
Ctaxi_contig_1805|comp14164_c0_seq1	NA	NA	NA	NA	NA	NA	NA	NA	NA	NA
Ctaxi_contig_1806|comp14165_c0_seq1	NA	NA	NA	NA	NA	NA	NA	NA	NA	NA
Ctaxi_contig_1807|comp14177_c0_seq1	NA	NA	NA	NA	NA	NA	NA	NA	NA	NA
Ctaxi_contig_1808|comp14179_c0_seq1	NA	NA	NA	NA	NA	NA	NA	NA	NA	NA
Ctaxi_contig_1809|comp14179_c1_seq1	NA	NA	NA	NA	NA	NA	NA	NA	NA	NA
Ctaxi_contig_1810|comp14180_c0_seq1	40s ribosomal protein s24	gi|225713376|gb|ACO12534.1|40S ribosomal protein S24 [Lepeophtheirus salmonis]	5.60E-34	AT5G28060.1		 Ribosomal protein S24e family protein 	7.00E-28	Solyc09g065330.2.1	40S ribosomal protein S24 (AHRD V1 ***- C6TAW2_SOYBN); contains Interpro domain(s)  IPR001976  Ribosomal protein S24e 	1.00E-21
Ctaxi_contig_1811|comp14181_c0_seq1	predicted protein	gi|219126711|ref|XP_002183594.1|predicted protein [Phaeodactylum tricornutum CCAP 1055/1] >gi|217404831|gb|EEC44776.1| predicted protein [Phaeodactylum tricornutum CCAP 1055/1]	8.08E-38	NA	NA	NA	NA	NA	NA	NA
Ctaxi_contig_1812|comp14185_c1_seq1	actin	gi|330799500|ref|XP_003287782.1|hypothetical protein DICPUDRAFT_72359 [Dictyostelium purpureum] >gi|330804021|ref|XP_003289998.1| hypothetical protein DICPUDRAFT_92405 [Dictyostelium purpureum] >gi|330804035|ref|XP_003290005.1| hypothetical protein DICPUDRAFT_48914 [Dictyostelium purpureum] >gi|325079896|gb|EGC33475.1| hypothetical protein DICPUDRAFT_92405 [Dictyostelium purpureum] >gi|325079903|gb|EGC33482.1| hypothetical protein DICPUDRAFT_48914 [Dictyostelium purpureum] >gi|325082192|gb|EGC35682.1| hypothetical protein DICPUDRAFT_72359 [Dictyostelium purpureum]	5.85E-43	AT3G12110.1	ACT11	 actin-11 	3.00E-55	Solyc10g080500.1.1	Actin (AHRD V1 ***- B5M4V6_TOBAC); contains Interpro domain(s)  IPR004000  Actin/actin-like 	6.00E-44
Ctaxi_contig_1813|comp14187_c0_seq1	proteoglycan 4	gi|195037861|ref|XP_001990379.1|GH19311 [Drosophila grimshawi] >gi|193894575|gb|EDV93441.1| GH19311 [Drosophila grimshawi]	4.19E-07	NA	NA	NA	NA	NA	NA	NA
Ctaxi_contig_1814|comp14187_c0_seq2	NA	NA	NA	NA	NA	NA	NA	NA	NA	NA
Ctaxi_contig_1815|comp14192_c0_seq1	NA	NA	NA	NA	NA	NA	NA	NA	NA	NA
Ctaxi_contig_1816|comp14196_c0_seq1	hcr2-	gi|397627683|gb|EJK68571.1|hypothetical protein THAOC_10236 [Thalassiosira oceanica]	1.12E-08	AT1G72180.1		 Leucine-rich receptor-like protein kinase family protein 	2.00E-08	Solyc01g102710.2.1	"Receptor like kinase, RLK"	2.00E-09
Ctaxi_contig_1817|comp14196_c1_seq1	NA	NA	NA	NA	NA	NA	NA	NA	NA	NA
Ctaxi_contig_1818|comp14197_c1_seq1	40s ribosomal protein s19	gi|470321256|ref|XP_004348972.1|ribosomal protein S19 [Capsaspora owczarzaki ATCC 30864] >gi|320167298|gb|EFW44197.1| ribosomal protein S19 [Capsaspora owczarzaki ATCC 30864]	2.14E-15	AT5G61170.1		 Ribosomal protein S19e family protein 	1.00E-19	Solyc03g115360.2.1	40S ribosomal protein S19-like (AHRD V1 ***- Q2VCJ6_SOLTU); contains Interpro domain(s)  IPR001266  Ribosomal protein S19e 	9.00E-17
Ctaxi_contig_1819|comp14202_c0_seq1	NA	NA	NA	NA	NA	NA	NA	NA	NA	NA
Ctaxi_contig_1820|comp14203_c0_seq1	NA	NA	NA	NA	NA	NA	NA	NA	NA	NA
Ctaxi_contig_1821|comp14204_c0_seq1	NA	NA	NA	NA	NA	NA	NA	NA	NA	NA
Ctaxi_contig_1822|comp14204_c1_seq1	NA	NA	NA	NA	NA	NA	NA	NA	NA	NA
Ctaxi_contig_1823|comp14205_c0_seq1	NA	NA	NA	NA	NA	NA	NA	NA	NA	NA
Ctaxi_contig_1824|comp14205_c1_seq1	NA	NA	NA	NA	NA	NA	NA	NA	NA	NA
Ctaxi_contig_1825|comp14212_c1_seq1	NA	NA	NA	NA	NA	NA	NA	NA	NA	NA
Ctaxi_contig_1826|comp14217_c0_seq1	NA	NA	NA	AT1G35710.1		 Protein kinase family protein with leucine-rich repeat domain 	1.00E-07	Solyc12g098100.1.1	"Receptor like kinase, RLK"	3.00E-07
Ctaxi_contig_1827|comp14218_c1_seq1	NA	NA	NA	NA	NA	NA	NA	NA	NA	NA
Ctaxi_contig_1828|comp14223_c0_seq1	NA	NA	NA	NA	NA	NA	NA	NA	NA	NA
Ctaxi_contig_1829|comp14223_c1_seq1	NA	NA	NA	NA	NA	NA	NA	NA	NA	NA
Ctaxi_contig_1831|comp14225_c0_seq1	NA	NA	NA	NA	NA	NA	NA	NA	NA	NA
Ctaxi_contig_1832|comp14241_c0_seq1	NA	NA	NA	NA	NA	NA	NA	NA	NA	NA
Ctaxi_contig_1833|comp14244_c0_seq1	aaa family cdc48 subfamily protein	"gi|403332118|gb|EJY65052.1|AAA family ATPase, CDC48 subfamily protein [Oxytricha trifallax]"	8.88E-93	AT3G09840.1	"CDC48,ATCDC48,CDC48A"	 cell division cycle 48 	5.00E-92	Solyc03g112590.2.1	"Cell division protease ftsH homolog (AHRD V1 *--- FTSH_ODOSI); contains Interpro domain(s)  IPR005938  ATPase, AAA-type, CDC48 "	7.00E-78
Ctaxi_contig_1834|comp14244_c1_seq1	cell division cycle protein 48 homolog	"gi|403332118|gb|EJY65052.1|AAA family ATPase, CDC48 subfamily protein [Oxytricha trifallax]"	5.20E-17	AT3G53230.1		" ATPase, AAA-type, CDC48 protein "	7.00E-15	Solyc09g008070.2.1	"Cell division protease ftsH homolog 3 (AHRD V1 *--- FTSH3_SYNY3); contains Interpro domain(s)  IPR005938  ATPase, AAA-type, CDC48 "	8.00E-13
Ctaxi_contig_1835|comp14258_c0_seq1	NA	NA	NA	NA	NA	NA	NA	NA	NA	NA
Ctaxi_contig_1836|comp14261_c0_seq1	NA	NA	NA	NA	NA	NA	NA	NA	NA	NA
Ctaxi_contig_1837|comp14261_c1_seq1	NA	NA	NA	NA	NA	NA	NA	NA	NA	NA
Ctaxi_contig_1838|comp14263_c0_seq1	NA	NA	NA	NA	NA	NA	NA	NA	NA	NA
Ctaxi_contig_1839|comp14265_c1_seq1	mitochondrial carrier protein	gi|545369462|ref|XP_005649476.1|mitochondrial carrier [Coccomyxa subellipsoidea C-169] >gi|384251454|gb|EIE24932.1| mitochondrial carrier [Coccomyxa subellipsoidea C-169]	2.34E-14	NA	NA	NA	NA	NA	NA	NA
Ctaxi_contig_1840|comp14266_c0_seq1	protein	gi|219114122|ref|XP_002176236.1|predicted protein [Phaeodactylum tricornutum CCAP 1055/1] >gi|217402795|gb|EEC42776.1| predicted protein [Phaeodactylum tricornutum CCAP 1055/1]	2.76E-10	NA	NA	NA	NA	NA	NA	NA
Ctaxi_contig_1841|comp14272_c1_seq1	NA	NA	NA	NA	NA	NA	NA	NA	NA	NA
Ctaxi_contig_1842|comp14274_c1_seq1	centrosomal protein poc5-like isoform x1	gi|302845128|ref|XP_002954103.1|hypothetical protein VOLCADRAFT_94821 [Volvox carteri f. nagariensis] >gi|300260602|gb|EFJ44820.1| hypothetical protein VOLCADRAFT_94821 [Volvox carteri f. nagariensis]	3.37E-09	NA	NA	NA	NA	NA	NA	NA
Ctaxi_contig_1843|comp14275_c0_seq1	NA	NA	NA	NA	NA	NA	NA	NA	NA	NA
Ctaxi_contig_1844|comp14281_c0_seq1	ribosomal protein l2	gi|383930540|ref|YP_005090348.1|rpl2 gene product (mitochondrion) [Phaeodactylum tricornutum] >gi|324309743|gb|ADY18524.1| ribosomal protein L2 [Phaeodactylum tricornutum]	2.51E-32	ATCG01310.1	RPL2.2	 ribosomal protein L2 	6.00E-16	Solyc01g007630.2.1	"50S ribosomal protein L2 chloroplastic (AHRD V1 ***- A6YA71_9MAGN); contains Interpro domain(s)  IPR005880  Ribosomal protein L2, bacterial-type "	5.00E-14
Ctaxi_contig_1845|comp14283_c1_seq1	NA	NA	NA	NA	NA	NA	NA	NA	NA	NA
Ctaxi_contig_1846|comp14284_c0_seq1	NA	NA	NA	NA	NA	NA	NA	NA	NA	NA
Ctaxi_contig_1847|comp14285_c1_seq1	glutamyl-trna reductase	gi|219112067|ref|XP_002177785.1|glutamyl-trna reductase [Phaeodactylum tricornutum CCAP 1055/1] >gi|217410670|gb|EEC50599.1| glutamyl-trna reductase [Phaeodactylum tricornutum CCAP 1055/1]	2.85E-59	AT1G58290.1	HEMA1	 Glutamyl-tRNA reductase family protein 	1.00E-30	Solyc04g076870.2.1	"Glutamyl-tRNA reductase (AHRD V1 **** A5BZY3_VITVI); contains Interpro domain(s)  IPR000343  Tetrapyrrole biosynthesis, glutamyl-tRNA reductase "	2.00E-25
Ctaxi_contig_1848|comp14286_c0_seq1	NA	NA	NA	NA	NA	NA	NA	NA	NA	NA
Ctaxi_contig_1849|comp14289_c0_seq1	NA	NA	NA	NA	NA	NA	NA	NA	NA	NA
Ctaxi_contig_1850|comp14290_c0_seq1	NA	NA	NA	NA	NA	NA	NA	NA	NA	NA
Ctaxi_contig_1851|comp14291_c0_seq1	tetratricopeptide repeat protein 4	gi|219122662|ref|XP_002181660.1|predicted protein [Phaeodactylum tricornutum CCAP 1055/1] >gi|217406936|gb|EEC46874.1| predicted protein [Phaeodactylum tricornutum CCAP 1055/1]	1.89E-20	NA	NA	NA	NA	NA	NA	NA
Ctaxi_contig_1852|comp14293_c0_seq1	NA	NA	NA	NA	NA	NA	NA	NA	NA	NA
Ctaxi_contig_1853|comp14293_c1_seq1	NA	NA	NA	NA	NA	NA	NA	NA	NA	NA
Ctaxi_contig_1854|comp14294_c0_seq1	NA	NA	NA	NA	NA	NA	NA	NA	NA	NA
Ctaxi_contig_1855|comp14305_c0_seq1	NA	NA	NA	NA	NA	NA	NA	NA	NA	NA
Ctaxi_contig_1856|comp14305_c1_seq1	NA	NA	NA	NA	NA	NA	NA	NA	NA	NA
Ctaxi_contig_1857|comp14307_c0_seq1	NA	NA	NA	NA	NA	NA	NA	NA	NA	NA
Ctaxi_contig_1858|comp14307_c1_seq1	prenyltransferase family family protein	gi|312275222|gb|ADQ57959.1|LANA [Human herpesvirus 8]	2.02E-09	NA	NA	NA	NA	Solyc06g008530.1.1	"Myosin XI (AHRD V1 ***- Q5R216_TOBAC); contains Interpro domain(s)  IPR001609  Myosin head, motor region "	1.00E-07
Ctaxi_contig_1859|comp14314_c0_seq1	molecular chaperone	gi|219111091|ref|XP_002177297.1|predicted protein [Phaeodactylum tricornutum CCAP 1055/1] >gi|217411832|gb|EEC51760.1| predicted protein [Phaeodactylum tricornutum CCAP 1055/1]	6.64E-25	AT5G09590.1	"MTHSC70-2,HSC70-5"	 mitochondrial HSO70 2 	2.00E-07	Solyc01g106210.2.1	Chaperone DnaK (AHRD V1 ***- A2Q199_MEDTR); contains Interpro domain(s)  IPR012725  Chaperone DnaK 	3.00E-07
Ctaxi_contig_1860|comp14316_c0_seq1	protein	gi|552814823|ref|XP_005844287.1|hypothetical protein CHLNCDRAFT_37051 [Chlorella variabilis] >gi|307103928|gb|EFN52185.1| hypothetical protein CHLNCDRAFT_37051 [Chlorella variabilis]	3.89E-09	AT3G14940.1	"ATPPC3,PPC3"	 phosphoenolpyruvate carboxylase 3 	1.00E-07	Solyc07g062530.2.1	"Phosphoenolpyruvate carboxylase 2 (AHRD V1 ***- Q9SCB2_SOLLC); contains Interpro domain(s)  IPR015813  Pyruvate/Phosphoenolpyruvate kinase, catalytic core  IPR001449  Phosphoenolpyruvate carboxylase "	4.00E-08
Ctaxi_contig_1861|comp14317_c0_seq1	troponin i	gi|339787925|gb|AEK11997.1|putative troponin I [Tigriopus californicus] >gi|339787927|gb|AEK11998.1| putative troponin I [Tigriopus californicus] >gi|339787929|gb|AEK11999.1| putative troponin I [Tigriopus californicus]	9.03E-50	NA	NA	NA	NA	NA	NA	NA
Ctaxi_contig_1862|comp14319_c1_seq1	NA	NA	NA	NA	NA	NA	NA	NA	NA	NA
Ctaxi_contig_1863|comp14322_c0_seq1	NA	NA	NA	NA	NA	NA	NA	NA	NA	NA
Ctaxi_contig_1864|comp14322_c1_seq1	NA	NA	NA	NA	NA	NA	NA	NA	NA	NA
Ctaxi_contig_1865|comp14323_c0_seq1	NA	NA	NA	NA	NA	NA	NA	NA	NA	NA
Ctaxi_contig_1866|comp14326_c0_seq1	NA	NA	NA	NA	NA	NA	NA	NA	NA	NA
Ctaxi_contig_1867|comp14327_c0_seq1	NA	NA	NA	NA	NA	NA	NA	NA	NA	NA
Ctaxi_contig_1868|comp14332_c0_seq1	NA	NA	NA	NA	NA	NA	NA	NA	NA	NA
Ctaxi_contig_1869|comp14335_c0_seq1	ubiquitin c variant 2	gi|6007448|gb|AAF00920.1|AF188158_1ubiquitin [Oxytricha trifallax] >gi|403333775|gb|EJY66009.1| Putative ubiquitin C variant 2 [Oxytricha trifallax]	1.98E-84	AT4G05050.3	UBQ11	 ubiquitin 11 	4.00E-107	Solyc11g005670.1.1	Ubiquitin (AHRD V1 ***- Q2UZT4_MUSAC); contains Interpro domain(s)  IPR019956  Ubiquitin subgroup 	7.00E-84
Ctaxi_contig_1870|comp14336_c1_seq1	heat shock protein hsp90 family protein	gi|219113849|ref|XP_002186508.1|predicted protein [Phaeodactylum tricornutum CCAP 1055/1] >gi|209583358|gb|ACI65978.1| predicted protein [Phaeodactylum tricornutum CCAP 1055/1]	7.64E-27	NA	NA	NA	NA	NA	NA	NA
Ctaxi_contig_1871|comp14340_c0_seq1	light-harvesting protein	gi|219125274|ref|XP_002182909.1|predicted protein [Phaeodactylum tricornutum CCAP 1055/1] >gi|217405703|gb|EEC45645.1| predicted protein [Phaeodactylum tricornutum CCAP 1055/1]	6.55E-20	NA	NA	NA	NA	NA	NA	NA
Ctaxi_contig_1872|comp14341_c0_seq1	NA	NA	NA	NA	NA	NA	NA	NA	NA	NA
Ctaxi_contig_1873|comp14342_c1_seq1	NA	NA	NA	NA	NA	NA	NA	NA	NA	NA
Ctaxi_contig_1874|comp14345_c0_seq1	NA	NA	NA	NA	NA	NA	NA	NA	NA	NA
Ctaxi_contig_1875|comp14345_c1_seq1	protein	gi|219119227|ref|XP_002180378.1|predicted protein [Phaeodactylum tricornutum CCAP 1055/1] >gi|217407851|gb|EEC47786.1| predicted protein [Phaeodactylum tricornutum CCAP 1055/1]	8.75E-17	NA	NA	NA	NA	NA	NA	NA
Ctaxi_contig_1876|comp14347_c1_seq1	NA	NA	NA	NA	NA	NA	NA	NA	NA	NA
Ctaxi_contig_1877|comp14349_c0_seq1	predicted protein	gi|219125326|ref|XP_002182934.1|predicted protein [Phaeodactylum tricornutum CCAP 1055/1] >gi|217405728|gb|EEC45670.1| predicted protein [Phaeodactylum tricornutum CCAP 1055/1]	5.71E-06	NA	NA	NA	NA	NA	NA	NA
Ctaxi_contig_1878|comp14349_c1_seq1	conserved repeat domain protein	gi|219125328|ref|XP_002182935.1|predicted protein [Phaeodactylum tricornutum CCAP 1055/1] >gi|217405729|gb|EEC45671.1| predicted protein [Phaeodactylum tricornutum CCAP 1055/1]	8.36E-55	NA	NA	NA	NA	NA	NA	NA
Ctaxi_contig_1879|comp14358_c0_seq1	NA	NA	NA	NA	NA	NA	NA	NA	NA	NA
Ctaxi_contig_1880|comp14358_c0_seq2	NA	NA	NA	NA	NA	NA	NA	NA	NA	NA
Ctaxi_contig_1881|comp14359_c0_seq1	atp-dependent rna helicase ded1	gi|219119587|ref|XP_002180550.1|predicted protein [Phaeodactylum tricornutum CCAP 1055/1] >gi|217408023|gb|EEC47958.1| predicted protein [Phaeodactylum tricornutum CCAP 1055/1]	6.85E-47	AT3G58510.3		 DEA(D/H)-box RNA helicase family protein 	2.00E-42	Solyc03g052980.2.1	"ATP dependent RNA helicase (AHRD V1 **** B3LKV6_YEAS1); contains Interpro domain(s)  IPR011545  DNA/RNA helicase, DEAD/DEAH box type, N-terminal "	6.00E-36
Ctaxi_contig_1882|comp14360_c0_seq1	NA	NA	NA	NA	NA	NA	NA	NA	NA	NA
Ctaxi_contig_1883|comp14362_c0_seq1	NA	NA	NA	NA	NA	NA	NA	NA	NA	NA
Ctaxi_contig_1884|comp14363_c1_seq1	NA	NA	NA	NA	NA	NA	NA	NA	NA	NA
Ctaxi_contig_1885|comp14368_c0_seq1	protein	gi|224007251|ref|XP_002292585.1|probable methionyl-trna synthetase [Thalassiosira pseudonana CCMP1335] >gi|220971447|gb|EED89781.1| probable methionyl-trna synthetase [Thalassiosira pseudonana CCMP1335]	7.65E-30	AT3G59980.1		" Nucleic acid-binding, OB-fold-like protein "	4.00E-22	Solyc08g015960.2.1	Methionyl-tRNA synthetase (AHRD V1 *-*- B6T3D4_MAIZE); contains Interpro domain(s)  IPR002547  tRNA-binding region 	6.00E-18
Ctaxi_contig_1886|comp14368_c1_seq1	probable methionyl-trna synthetase	"gi|566027756|gb|ETI50667.1|methionine-tRNA ligase, beta subunit [Phytophthora parasitica P1569]"	1.74E-09	AT3G59980.1		" Nucleic acid-binding, OB-fold-like protein "	9.00E-08	Solyc08g015960.2.1	Methionyl-tRNA synthetase (AHRD V1 *-*- B6T3D4_MAIZE); contains Interpro domain(s)  IPR002547  tRNA-binding region 	4.00E-07
Ctaxi_contig_1887|comp14369_c0_seq1	NA	NA	NA	NA	NA	NA	NA	NA	NA	NA
Ctaxi_contig_1888|comp14371_c0_seq1	NA	NA	NA	NA	NA	NA	NA	NA	NA	NA
Ctaxi_contig_1889|comp14374_c0_seq1	hypothetical protein THAOC_04819	gi|397639397|gb|EJK73550.1|hypothetical protein THAOC_04819 [Thalassiosira oceanica]	5.65E-08	AT3G43810.1	CAM7	 calmodulin 7 	1.00E-05	NA	NA	NA
Ctaxi_contig_1890|comp14380_c0_seq1	ribosomal protein l5	gi|391338906|ref|XP_003743796.1|PREDICTED: 60S ribosomal protein L5-like [Metaseiulus occidentalis]	4.33E-16	AT3G25520.1	"ATL5,PGY3,OLI5,RPL5A"	 ribosomal protein L5 	2.00E-14	Solyc06g082870.2.1	"60S ribosomal protein L5-1 (AHRD V1 ***- B6THG9_MAIZE); contains Interpro domain(s)  IPR005485  Ribosomal protein L5, eukaryotic "	3.00E-15
Ctaxi_contig_1891|comp14388_c0_seq1	protein	gi|219117888|ref|XP_002179730.1|predicted protein [Phaeodactylum tricornutum CCAP 1055/1] >gi|217408783|gb|EEC48716.1| predicted protein [Phaeodactylum tricornutum CCAP 1055/1]	3.34E-25	AT4G11080.1		 HMG (high mobility group) box protein 	1.00E-06	Solyc12g094440.1.1	High mobility group family (Fragment) (AHRD V1 **-- B9GFX2_POPTR); contains Interpro domain(s)  IPR001606  AT-rich interaction region 	6.00E-07
Ctaxi_contig_1892|comp14391_c1_seq1	myosin b	gi|239925807|gb|ACS35538.1|myosin B [Phaeodactylum tricornutum]	4.00E-22	NA	NA	NA	NA	NA	NA	NA
Ctaxi_contig_1893|comp14392_c1_seq1	NA	NA	NA	NA	NA	NA	NA	NA	NA	NA
Ctaxi_contig_1894|comp14399_c1_seq1	methylase involved in ubiquinone menaquinone biosynthesis	gi|291614665|ref|YP_003524822.1|methyltransferase type 11 [Sideroxydans lithotrophicus ES-1] >gi|502795357|ref|WP_013030333.1| SAM-dependent methyltransferase [Sideroxydans lithotrophicus] >gi|291584777|gb|ADE12435.1| Methyltransferase type 11 [Sideroxydans lithotrophicus ES-1]	2.48E-12	AT2G41380.1		 S-adenosyl-L-methionine-dependent methyltransferases superfamily protein 	5.00E-10	Solyc04g040180.2.1	S-adenosylmethionine-dependent methyltransferase (Fragment) (AHRD V1 **** B3VXJ7_POPTN); contains Interpro domain(s)  IPR013217  Methyltransferase type 12 	4.00E-08
Ctaxi_contig_1895|comp14408_c0_seq1	NA	NA	NA	NA	NA	NA	NA	NA	NA	NA
Ctaxi_contig_1896|comp14408_c0_seq2	NA	NA	NA	NA	NA	NA	NA	NA	NA	NA
Ctaxi_contig_1897|comp14409_c0_seq1	NA	NA	NA	NA	NA	NA	NA	NA	NA	NA
Ctaxi_contig_1898|comp14412_c0_seq1	NA	NA	NA	NA	NA	NA	NA	NA	NA	NA
Ctaxi_contig_1899|comp14413_c0_seq1	NA	NA	NA	NA	NA	NA	NA	NA	NA	NA
Ctaxi_contig_1900|comp14419_c0_seq1	elongation factor	gi|403366935|gb|EJY83276.1|hypothetical protein OXYTRI_19103 [Oxytricha trifallax]	2.62E-37	AT3G12915.2		 Ribosomal protein S5/Elongation factor G/III/V family protein 	2.00E-33	Solyc08g062920.2.1	"Elongation factor EF-2 (AHRD V1 **** Q9SGT4_ARATH); contains Interpro domain(s)  IPR000795  Protein synthesis factor, GTP-binding "	3.00E-25
Ctaxi_contig_1901|comp14419_c1_seq1	elongation factor 2	gi|403366935|gb|EJY83276.1|hypothetical protein OXYTRI_19103 [Oxytricha trifallax]	7.85E-26	AT1G56070.1	LOS1	 Ribosomal protein S5/Elongation factor G/III/V family protein 	3.00E-27	Solyc08g062920.2.1	"Elongation factor EF-2 (AHRD V1 **** Q9SGT4_ARATH); contains Interpro domain(s)  IPR000795  Protein synthesis factor, GTP-binding "	1.00E-19
Ctaxi_contig_1902|comp14420_c1_seq1	hypothetical protein COCSUDRAFT_83643	gi|545371171|ref|XP_005650180.1|hypothetical protein COCSUDRAFT_83643 [Coccomyxa subellipsoidea C-169] >gi|384252159|gb|EIE25636.1| hypothetical protein COCSUDRAFT_83643 [Coccomyxa subellipsoidea C-169]	5.92E-11	NA	NA	NA	NA	NA	NA	NA
Ctaxi_contig_1903|comp14425_c0_seq1	ire protein kinase	gi|219117059|ref|XP_002179324.1|predicted protein [Phaeodactylum tricornutum CCAP 1055/1] >gi|217409215|gb|EEC49147.1| predicted protein [Phaeodactylum tricornutum CCAP 1055/1]	4.61E-22	AT5G24360.3	IRE1-1	 inositol requiring 1-1 	9.00E-15	Solyc02g082470.2.1	Serine threonine-protein kinase (AHRD V1 *-*- Q16QF5_AEDAE); contains Interpro domain(s)  IPR010513  Ribonuclease L 	1.00E-12
Ctaxi_contig_1904|comp14426_c0_seq1	NA	NA	NA	NA	NA	NA	NA	NA	NA	NA
Ctaxi_contig_1905|comp14426_c1_seq1	NA	NA	NA	NA	NA	NA	NA	NA	NA	NA
Ctaxi_contig_1906|comp14430_c0_seq1	NA	NA	NA	NA	NA	NA	NA	NA	NA	NA
Ctaxi_contig_1907|comp14433_c0_seq1	cullin-associated nedd8-dissociated	gi|219120727|ref|XP_002181096.1|predicted protein [Phaeodactylum tricornutum CCAP 1055/1] >gi|217407812|gb|EEC47748.1| predicted protein [Phaeodactylum tricornutum CCAP 1055/1]	1.19E-21	AT2G02560.1	"CAND1,ATCAND1,ETA2,TIP120,HVE"	 cullin-associated and neddylation dissociated 	6.00E-07	Solyc01g103010.2.1	Cullin-associated NEDD8-dissociated protein 2 (AHRD V1 ***- B0WPV6_CULQU); contains Interpro domain(s)  IPR011989  Armadillo-like helical 	2.00E-07
Ctaxi_contig_1908|comp14435_c0_seq1	NA	NA	NA	NA	NA	NA	NA	NA	NA	NA
Ctaxi_contig_1909|comp14439_c0_seq1	NA	NA	NA	NA	NA	NA	NA	NA	NA	NA
Ctaxi_contig_1910|comp14442_c0_seq1	60s ribosomal protein l8	gi|83939666|gb|ABC48600.1|ribosomal protein L8 [Litopenaeus vannamei]	2.98E-34	AT3G51190.1		 Ribosomal protein L2 family 	4.00E-32	Solyc10g006580.2.1	50S ribosomal protein L2 (AHRD V1 ***- RL2_EDWI9); contains Interpro domain(s)  IPR002171  Ribosomal protein L2 	9.00E-25
Ctaxi_contig_1911|comp14443_c0_seq1	NA	NA	NA	NA	NA	NA	NA	NA	NA	NA
Ctaxi_contig_1912|comp14444_c0_seq1	protein	gi|219125025|ref|XP_002182790.1|predicted protein [Phaeodactylum tricornutum CCAP 1055/1] >gi|217405584|gb|EEC45526.1| predicted protein [Phaeodactylum tricornutum CCAP 1055/1]	4.84E-40	NA	NA	NA	NA	NA	NA	NA
Ctaxi_contig_1913|comp14446_c0_seq1	NA	NA	NA	NA	NA	NA	NA	NA	NA	NA
Ctaxi_contig_1914|comp14447_c0_seq1	NA	NA	NA	NA	NA	NA	NA	NA	NA	NA
Ctaxi_contig_1915|comp14447_c1_seq1	NA	NA	NA	NA	NA	NA	NA	NA	NA	NA
Ctaxi_contig_1916|comp14448_c0_seq1	adp atp carrier protein 2	gi|168061957|ref|XP_001782951.1|predicted protein [Physcomitrella patens] >gi|162665569|gb|EDQ52249.1| predicted protein [Physcomitrella patens]	5.40E-27	AT5G13490.2	AAC2	 ADP/ATP carrier 2 	5.00E-34	Solyc01g087070.2.1	Mitochondrial ADP/ATP carrier proteins (AHRD V1 **** Q2UU95_ASPOR); contains Interpro domain(s)  IPR002113  Adenine nucleotide translocator 1 	5.00E-28
Ctaxi_contig_1917|comp14448_c1_seq1	adp atp carrier protein	gi|359807112|ref|NP_001241092.1|uncharacterized protein LOC100802974 [Glycine max] >gi|255636069|gb|ACU18379.1| unknown [Glycine max]	1.32E-20	AT4G28390.1	"AAC3,ATAAC3"	 ADP/ATP carrier 3 	8.00E-26	Solyc11g062130.1.1	Mitochondrial ADP/ATP carrier proteins (AHRD V1 ***- Q2UU95_ASPOR); contains Interpro domain(s)  IPR002113  Adenine nucleotide translocator 1 	2.00E-20
Ctaxi_contig_1918|comp14450_c0_seq1	NA	NA	NA	NA	NA	NA	NA	NA	NA	NA
Ctaxi_contig_1919|comp14450_c1_seq1	NA	NA	NA	NA	NA	NA	NA	NA	NA	NA
Ctaxi_contig_1920|comp14456_c0_seq1	protein	gi|219114201|ref|XP_002176273.1|predicted protein [Phaeodactylum tricornutum CCAP 1055/1] >gi|217402751|gb|EEC42737.1| predicted protein [Phaeodactylum tricornutum CCAP 1055/1]	9.28E-11	NA	NA	NA	NA	NA	NA	NA
Ctaxi_contig_1921|comp14458_c0_seq1	40s ribosomal protein s15a-like	gi|225711522|gb|ACO11607.1|40S ribosomal protein S15Aa [Caligus rogercresseyi]	7.00E-30	AT5G59850.1		 Ribosomal protein S8 family protein 	2.00E-30	Solyc12g044730.1.1	30S ribosomal protein S8 (AHRD V1 ***- Q1HRQ6_AEDAE); contains Interpro domain(s)  IPR000630  Ribosomal protein S8 	2.00E-11
Ctaxi_contig_1922|comp14459_c0_seq1	heat shock 70 kda protein 4l	gi|219130555|ref|XP_002185428.1|heat shock protein Hsp70 [Phaeodactylum tricornutum CCAP 1055/1] >gi|217403142|gb|EEC43097.1| heat shock protein Hsp70 [Phaeodactylum tricornutum CCAP 1055/1]	4.70E-19	NA	NA	NA	NA	NA	NA	NA
Ctaxi_contig_1923|comp14465_c0_seq1	ubiquitin ribosomal protein cep52 fusion	gi|545712330|ref|XP_005708470.1|ubiquitin [Galdieria sulphuraria] >gi|452824950|gb|EME31950.1| ubiquitin [Galdieria sulphuraria]	1.97E-37	AT3G52590.1	"UBQ1,EMB2167,ERD16,HAP4"	 ubiquitin extension protein 1 	9.00E-50	Solyc08g083120.2.1	Ubiquitin (AHRD V1 ***- C0SFI2_PARBP); contains Interpro domain(s)  IPR019956  Ubiquitin subgroup 	5.00E-38
Ctaxi_contig_1924|comp14466_c1_seq1	NA	NA	NA	NA	NA	NA	NA	NA	NA	NA
Ctaxi_contig_1925|comp14472_c0_seq1	NA	NA	NA	NA	NA	NA	NA	NA	NA	NA
Ctaxi_contig_1926|comp14472_c1_seq1	NA	NA	NA	NA	NA	NA	NA	NA	NA	NA
Ctaxi_contig_1927|comp14474_c0_seq1	NA	NA	NA	NA	NA	NA	NA	NA	NA	NA
Ctaxi_contig_1928|comp14475_c0_seq1	NA	NA	NA	NA	NA	NA	NA	NA	NA	NA
Ctaxi_contig_1929|comp14475_c1_seq1	myosin heavy chain	"gi|478250665|gb|ENN71157.1|hypothetical protein YQE_12088, partial [Dendroctonus ponderosae]"	2.17E-15	NA	NA	NA	NA	NA	NA	NA
Ctaxi_contig_1930|comp14476_c0_seq1	NA	NA	NA	NA	NA	NA	NA	NA	NA	NA
Ctaxi_contig_1931|comp14478_c1_seq1	hypothetical protein CHGG_02127	gi|116182998|ref|XP_001221348.1|hypothetical protein CHGG_02127 [Chaetomium globosum CBS 148.51] >gi|88186424|gb|EAQ93892.1| hypothetical protein CHGG_02127 [Chaetomium globosum CBS 148.51]	5.57E-08	NA	NA	NA	NA	NA	NA	NA
Ctaxi_contig_1932|comp14482_c0_seq1	protein phosphatase 2c containing protein	gi|219111757|ref|XP_002177630.1|predicted protein [Phaeodactylum tricornutum CCAP 1055/1] >gi|217410515|gb|EEC50444.1| predicted protein [Phaeodactylum tricornutum CCAP 1055/1]	1.04E-61	AT3G06270.1		 Protein phosphatase 2C family protein 	7.00E-20	Solyc07g054300.2.1	Phosphatase 2C family protein (AHRD V1 ***- D7KDP0_ARALY); contains Interpro domain(s)  IPR015655  Protein phosphatase 2C 	2.00E-17
Ctaxi_contig_1933|comp14482_c1_seq1	protein phosphatase	gi|219111757|ref|XP_002177630.1|predicted protein [Phaeodactylum tricornutum CCAP 1055/1] >gi|217410515|gb|EEC50444.1| predicted protein [Phaeodactylum tricornutum CCAP 1055/1]	1.90E-44	AT4G32950.1		 Protein phosphatase 2C family protein 	5.00E-08	Solyc03g007270.2.1	Protein phosphatase 2C (AHRD V1 ***- B5A9S6_HEVBR); contains Interpro domain(s)  IPR015655  Protein phosphatase 2C 	1.00E-06
Ctaxi_contig_1934|comp14486_c0_seq1	NA	NA	NA	NA	NA	NA	NA	NA	NA	NA
Ctaxi_contig_1935|comp14488_c0_seq1	silicon transporter	"gi|405778421|gb|AFS18271.1|silicic acid transport protein, partial [Ulnaria acus]"	1.88E-11	NA	NA	NA	NA	NA	NA	NA
Ctaxi_contig_1936|comp14501_c0_seq1	NA	NA	NA	NA	NA	NA	NA	NA	NA	NA
Ctaxi_contig_1937|comp14504_c0_seq1	NA	NA	NA	NA	NA	NA	NA	NA	NA	NA
Ctaxi_contig_1938|comp14504_c1_seq1	NA	NA	NA	NA	NA	NA	NA	NA	NA	NA
Ctaxi_contig_1939|comp14511_c0_seq1	ankyrin repeat domain-containing protein 2-like	gi|159475433|ref|XP_001695823.1|flagellar associated protein [Chlamydomonas reinhardtii] >gi|158275383|gb|EDP01160.1| flagellar associated protein [Chlamydomonas reinhardtii]	1.18E-22	AT2G17390.1	AKR2B	 ankyrin repeat-containing 2B 	3.00E-16	Solyc01g104170.2.1	Ankyrin repeat domain-containing protein 2 (AHRD V1 ***- B6TNC0_MAIZE); contains Interpro domain(s)  IPR002110  Ankyrin 	4.00E-15
Ctaxi_contig_1940|comp14515_c0_seq1	NA	NA	NA	NA	NA	NA	NA	NA	NA	NA
Ctaxi_contig_1941|comp14516_c0_seq1	NA	NA	NA	NA	NA	NA	NA	NA	NA	NA
Ctaxi_contig_1942|comp14520_c0_seq1	ribosomal protein partial	gi|290561304|gb|ADD38054.1|60S ribosomal protein L13 [Lepeophtheirus salmonis]	5.83E-46	AT3G49010.3	"ATBBC1,BBC1,RSU2"	 breast basic conserved 1 	4.00E-40	Solyc08g075700.2.1	60S ribosomal protein L13 (AHRD V1 ***- Q3HRY7_SOLTU); contains Interpro domain(s)  IPR001380  Ribosomal protein L13e 	1.00E-34
Ctaxi_contig_1943|comp14520_c0_seq2	ribosomal protein partial	gi|290561304|gb|ADD38054.1|60S ribosomal protein L13 [Lepeophtheirus salmonis]	5.84E-38	AT3G49010.3	"ATBBC1,BBC1,RSU2"	 breast basic conserved 1 	3.00E-33	Solyc08g075700.2.1	60S ribosomal protein L13 (AHRD V1 ***- Q3HRY7_SOLTU); contains Interpro domain(s)  IPR001380  Ribosomal protein L13e 	3.00E-29
Ctaxi_contig_1944|comp14520_c0_seq3	60s ribosomal protein l13	gi|225713374|gb|ACO12533.1|60S ribosomal protein L13 [Lepeophtheirus salmonis]	1.75E-09	NA	NA	NA	NA	NA	NA	NA
Ctaxi_contig_1945|comp14520_c0_seq4	60s ribosomal protein l13	gi|225713374|gb|ACO12533.1|60S ribosomal protein L13 [Lepeophtheirus salmonis]	1.81E-14	NA	NA	NA	NA	NA	NA	NA
Ctaxi_contig_1946|comp14522_c1_seq1	NA	NA	NA	NA	NA	NA	NA	NA	NA	NA
Ctaxi_contig_1947|comp14524_c0_seq1	hypothetical protein THAPSDRAFT_26702	gi|223993145|ref|XP_002286256.1|hypothetical protein THAPSDRAFT_26702 [Thalassiosira pseudonana CCMP1335] >gi|220977571|gb|EED95897.1| hypothetical protein THAPSDRAFT_26702 [Thalassiosira pseudonana CCMP1335]	2.91E-18	NA	NA	NA	NA	NA	NA	NA
Ctaxi_contig_1948|comp14524_c1_seq1	p type atpase	"gi|219124839|ref|XP_002182702.1|P4, P type ATPase [Phaeodactylum tricornutum CCAP 1055/1] >gi|217406048|gb|EEC45989.1| P4, P type ATPase [Phaeodactylum tricornutum CCAP 1055/1]"	4.22E-39	AT1G59820.1	ALA3	 aminophospholipid ATPase 3 	5.00E-19	Solyc05g006640.2.1	"Phospholipid-transporting ATPase (AHRD V1 **** C1GDL1_PARBD); contains Interpro domain(s)  IPR006539  ATPase, P-type, phospholipid-translocating, flippase "	2.00E-18
Ctaxi_contig_1950|comp14525_c0_seq1	NA	NA	NA	NA	NA	NA	NA	NA	NA	NA
Ctaxi_contig_1951|comp14526_c0_seq1	NA	NA	NA	NA	NA	NA	NA	NA	NA	NA
Ctaxi_contig_1954|comp14527_c1_seq1	NA	NA	NA	NA	NA	NA	NA	NA	NA	NA
Ctaxi_contig_1955|comp14531_c0_seq1	NA	NA	NA	NA	NA	NA	NA	NA	NA	NA
Ctaxi_contig_1956|comp14533_c1_seq1	NA	NA	NA	NA	NA	NA	NA	NA	NA	NA
Ctaxi_contig_1957|comp14537_c0_seq1	sodium:solute symporter	gi|219129315|ref|XP_002184837.1|predicted protein [Phaeodactylum tricornutum CCAP 1055/1] >gi|217403622|gb|EEC43573.1| predicted protein [Phaeodactylum tricornutum CCAP 1055/1]	1.63E-16	NA	NA	NA	NA	NA	NA	NA
Ctaxi_contig_1958|comp14538_c0_seq1	dehydration responsive protein	gi|488361604|ref|WP_002430989.1|leucine rich protein [Escherichia sp. 3_2_53FAA] >gi|226903372|gb|EEH89631.1| hypothetical protein ESAG_07156 [Escherichia sp. 3_2_53FAA]	1.58E-10	NA	NA	NA	NA	NA	NA	NA
Ctaxi_contig_1959|comp14541_c0_seq1	NA	NA	NA	NA	NA	NA	NA	NA	NA	NA
Ctaxi_contig_1960|comp14541_c1_seq1	NA	NA	NA	NA	NA	NA	NA	NA	NA	NA
Ctaxi_contig_1961|comp14542_c1_seq1	trna ( )methyltransferase	gi|403343533|gb|EJY71100.1|hypothetical protein OXYTRI_08032 [Oxytricha trifallax]	2.35E-22	NA	NA	NA	NA	NA	NA	NA
Ctaxi_contig_1962|comp14547_c0_seq1	cysteine protease	gi|403358901|gb|EJY79110.1|Cysteine protease [Oxytricha trifallax]	4.34E-44	AT2G34080.1		 Cysteine proteinases superfamily protein 	3.00E-20	Solyc02g076980.2.1	"Cathepsin B-like cysteine proteinase (AHRD V1 **-* CYSP_SCHMA); contains Interpro domain(s)  IPR013128  Peptidase C1A, papain  IPR000169  Peptidase, cysteine peptidase active site "	3.00E-20
Ctaxi_contig_1963|comp14547_c1_seq1	peptidase c1a papain	gi|470112175|ref|XP_004292313.1|PREDICTED: xylem cysteine proteinase 1-like [Fragaria vesca subsp. vesca]	1.15E-08	AT4G35350.2	XCP1	 xylem cysteine peptidase 1 	2.00E-11	Solyc04g082710.2.1	"Cathepsin B-like cysteine proteinase 3 (AHRD V1 **-- CPR3_CAEEL); contains Interpro domain(s)  IPR013128  Peptidase C1A, papain "	9.00E-09
Ctaxi_contig_1964|comp14548_c0_seq1	beta-lactamase	gi|269316615|gb|ACZ37307.1|beta-lactamase [Pannonibacter phragmitetus] >gi|269316617|gb|ACZ37308.1| beta-lactamase [Burkholderia cenocepacia]	5.18E-33	NA	NA	NA	NA	NA	NA	NA
Ctaxi_contig_1965|comp14548_c1_seq1	extended spectrum beta-lactamase tem-1	"gi|553940044|ref|WP_023147355.1|beta-lactamase, partial [Escherichia coli] >gi|553661163|gb|ESD78943.1| beta-lactamase, partial [Escherichia coli 908541]"	5.09E-47	NA	NA	NA	NA	NA	NA	NA
Ctaxi_contig_1966|comp14549_c1_seq1	NA	NA	NA	NA	NA	NA	NA	NA	NA	NA
Ctaxi_contig_1967|comp14550_c0_seq1	NA	NA	NA	NA	NA	NA	NA	NA	NA	NA
Ctaxi_contig_1968|comp14554_c0_seq1	NA	NA	NA	NA	NA	NA	NA	NA	NA	NA
Ctaxi_contig_1969|comp14554_c0_seq2	NA	NA	NA	NA	NA	NA	NA	NA	NA	NA
Ctaxi_contig_1970|comp14556_c0_seq1	NA	NA	NA	NA	NA	NA	NA	NA	NA	NA
Ctaxi_contig_1971|comp14558_c0_seq1	NA	NA	NA	NA	NA	NA	NA	NA	NA	NA
Ctaxi_contig_1973|comp14562_c0_seq1	hypersensitive-induced response protein	gi|219117125|ref|XP_002179357.1|predicted protein [Phaeodactylum tricornutum CCAP 1055/1] >gi|217409248|gb|EEC49180.1| predicted protein [Phaeodactylum tricornutum CCAP 1055/1]	1.88E-55	AT1G69840.7		 SPFH/Band 7/PHB domain-containing membrane-associated protein family 	2.00E-43	Solyc06g071050.2.1	Spfh domain / band 7 family protein (AHRD V1 **-- B4AS86_FRANO); contains Interpro domain(s)  IPR001107  Band 7 protein 	1.00E-35
Ctaxi_contig_1974|comp14563_c0_seq1	NA	NA	NA	NA	NA	NA	NA	NA	NA	NA
Ctaxi_contig_1975|comp14563_c1_seq1	NA	NA	NA	NA	NA	NA	NA	NA	NA	NA
Ctaxi_contig_1976|comp14566_c1_seq1	heme oxygenase	gi|219119958|ref|XP_002180729.1|predicted protein [Phaeodactylum tricornutum CCAP 1055/1] >gi|217408202|gb|EEC48137.1| predicted protein [Phaeodactylum tricornutum CCAP 1055/1]	2.22E-29	NA	NA	NA	NA	Solyc04g079290.2.1	"Heme oxygenase 2 (AHRD V1 **** Q94FW6_SOLLC); contains Interpro domain(s)  IPR016951  Haem oxygenase (decyclizing), plant "	1.00E-07
Ctaxi_contig_1977|comp14571_c0_seq1	NA	NA	NA	NA	NA	NA	NA	NA	NA	NA
Ctaxi_contig_1978|comp14573_c0_seq1	NA	NA	NA	NA	NA	NA	NA	NA	NA	NA
Ctaxi_contig_1979|comp14573_c1_seq1	protein	gi|551618284|ref|XP_005789954.1|hypothetical protein EMIHUDRAFT_440362 [Emiliania huxleyi CCMP1516] >gi|485643522|gb|EOD37525.1| hypothetical protein EMIHUDRAFT_440362 [Emiliania huxleyi CCMP1516]	2.07E-18	NA	NA	NA	NA	NA	NA	NA
Ctaxi_contig_1980|comp14575_c0_seq1	predicted protein	gi|219112715|ref|XP_002178109.1|predicted protein [Phaeodactylum tricornutum CCAP 1055/1] >gi|217410994|gb|EEC50923.1| predicted protein [Phaeodactylum tricornutum CCAP 1055/1]	9.23E-11	NA	NA	NA	NA	NA	NA	NA
Ctaxi_contig_1981|comp14580_c0_seq1	NA	NA	NA	NA	NA	NA	NA	NA	NA	NA
Ctaxi_contig_1982|comp14591_c1_seq1	NA	NA	NA	AT3G12820.1	"AtMYB10,MYB10"	 myb domain protein 10 	2.00E-06	Solyc07g054980.1.1	Myb-related transcription factor (AHRD V1 *--- B5RHV2_MUSBA); contains Interpro domain(s)  IPR015495  Myb transcription factor 	7.00E-06
Ctaxi_contig_1983|comp14593_c0_seq1	protein	gi|224002817|ref|XP_002291080.1|gamma-glutamyl phosphate reductase [Thalassiosira pseudonana CCMP1335] >gi|220972856|gb|EED91187.1| gamma-glutamyl phosphate reductase [Thalassiosira pseudonana CCMP1335]	5.83E-54	AT3G55610.1	P5CS2	 delta 1-pyrroline-5-carboxylate synthase 2 	3.00E-40	Solyc08g043170.2.1	Gamma-glutamyl phosphate reductase (AHRD V1 ***- D3TQ43_GLOMM); contains Interpro domain(s)  IPR005766  Delta l-pyrroline-5-carboxylate synthetase 	2.00E-34
Ctaxi_contig_1984|comp14595_c0_seq1	NA	NA	NA	NA	NA	NA	NA	NA	NA	NA
Ctaxi_contig_1985|comp14595_c1_seq1	NA	NA	NA	NA	NA	NA	NA	NA	NA	NA
Ctaxi_contig_1986|comp14597_c0_seq1	NA	NA	NA	NA	NA	NA	NA	NA	NA	NA
Ctaxi_contig_1987|comp14597_c1_seq1	NA	NA	NA	NA	NA	NA	NA	NA	NA	NA
Ctaxi_contig_1988|comp14599_c0_seq1	NA	NA	NA	NA	NA	NA	NA	NA	NA	NA
Ctaxi_contig_1989|comp14601_c0_seq1	NA	NA	NA	NA	NA	NA	NA	NA	NA	NA
Ctaxi_contig_1990|comp14611_c1_seq1	NA	NA	NA	NA	NA	NA	NA	NA	NA	NA
Ctaxi_contig_1991|comp14613_c0_seq1	NA	NA	NA	NA	NA	NA	NA	NA	NA	NA
Ctaxi_contig_1992|comp14617_c0_seq1	NA	NA	NA	NA	NA	NA	NA	NA	NA	NA
Ctaxi_contig_1993|comp14621_c1_seq1	NA	NA	NA	NA	NA	NA	NA	NA	NA	NA
Ctaxi_contig_1994|comp14622_c0_seq1	NA	NA	NA	NA	NA	NA	NA	NA	NA	NA
Ctaxi_contig_1995|comp14623_c0_seq1	NA	NA	NA	NA	NA	NA	NA	NA	NA	NA
Ctaxi_contig_1996|comp14626_c0_seq1	60s ribosomal protein l10a	gi|198424672|ref|XP_002131210.1|PREDICTED: 60S ribosomal protein L10a-like isoform 1 [Ciona intestinalis]	3.10E-22	AT2G27530.2	PGY1	 Ribosomal protein L1p/L10e family 	1.00E-24	Solyc06g074300.2.1	Ribosomal protein (AHRD V1 ***- Q6ER67_ORYSJ); contains Interpro domain(s)  IPR002143  Ribosomal protein L1 	4.00E-19
Ctaxi_contig_1997|comp14627_c0_seq1	NA	NA	NA	NA	NA	NA	NA	NA	NA	NA
Ctaxi_contig_1998|comp14629_c0_seq1	NA	NA	NA	NA	NA	NA	NA	NA	NA	NA
Ctaxi_contig_1999|comp14629_c1_seq1	NA	NA	NA	NA	NA	NA	NA	NA	NA	NA
Ctaxi_contig_2000|comp14635_c1_seq1	NA	NA	NA	NA	NA	NA	NA	NA	NA	NA
Ctaxi_contig_2001|comp14636_c0_seq1	diaminohydroxyphosphoribosylaminopyrimidine deaminase	gi|488792149|ref|WP_002704555.1|diaminohydroxyphosphoribosylaminopyrimidine deaminase [Microscilla marina] >gi|123984192|gb|EAY24548.1| NAD dependent epimerase/dehydratase family protein [Microscilla marina ATCC 23134]	8.15E-15	AT1G09480.1		 NAD(P)-binding Rossmann-fold superfamily protein 	2.00E-07	Solyc01g008550.2.1	Cinnamoyl CoA reductase-like protein (AHRD V1 ***- B9HNY0_POPTR); contains Interpro domain(s)  IPR016040  NAD(P)-binding domain 	3.00E-06
Ctaxi_contig_2002|comp14636_c1_seq1	diaminohydroxyphosphoribosylaminopyrimidine deaminase	gi|491404678|ref|WP_005262518.1|hypothetical protein [Acinetobacter] >gi|480192310|gb|ENX28432.1| hypothetical protein F891_01279 [Acinetobacter sp. CIP 101966] >gi|480192431|gb|ENX28549.1| hypothetical protein F890_02793 [Acinetobacter sp. CIP 64.7]	1.16E-16	AT4G27250.1		 NAD(P)-binding Rossmann-fold superfamily protein 	1.00E-13	Solyc01g008550.2.1	Cinnamoyl CoA reductase-like protein (AHRD V1 ***- B9HNY0_POPTR); contains Interpro domain(s)  IPR016040  NAD(P)-binding domain 	4.00E-11
Ctaxi_contig_2003|comp14637_c0_seq1	translationally controlled tumor protein	gi|40557604|gb|AAR88095.1|TCTP/HRF [Tigriopus japonicus]	2.25E-20	AT3G16640.1	TCTP	 translationally controlled tumor protein 	9.00E-06	NA	NA	NA
Ctaxi_contig_2004|comp14640_c0_seq1	NA	NA	NA	NA	NA	NA	NA	NA	NA	NA
Ctaxi_contig_2005|comp14647_c0_seq1	ribosomal protein l19	gi|170058304|ref|XP_001864864.1|ribosomal protein L19 [Culex quinquefasciatus] >gi|167877444|gb|EDS40827.1| ribosomal protein L19 [Culex quinquefasciatus]	1.50E-25	AT3G16780.1		 Ribosomal protein L19e family protein 	3.00E-23	Solyc09g075430.2.1	Ribosomal protein L19 (AHRD V1 ***- Q2PYW9_SOLTU); contains Interpro domain(s)  IPR000196  Ribosomal protein L19/L19e 	1.00E-20
Ctaxi_contig_2007|comp14659_c0_seq1	NA	NA	NA	NA	NA	NA	NA	NA	NA	NA
Ctaxi_contig_2008|comp14660_c0_seq1	NA	NA	NA	NA	NA	NA	NA	NA	NA	NA
Ctaxi_contig_2009|comp14673_c0_seq1	NA	NA	NA	NA	NA	NA	NA	NA	NA	NA
Ctaxi_contig_2010|comp14674_c0_seq1	NA	NA	NA	NA	NA	NA	NA	NA	NA	NA
Ctaxi_contig_2011|comp14723_c0_seq1	NA	NA	NA	NA	NA	NA	NA	NA	NA	NA
Ctaxi_contig_2012|comp14730_c0_seq1	NA	NA	NA	NA	NA	NA	NA	NA	NA	NA
Ctaxi_contig_2013|comp14730_c1_seq1	NA	NA	NA	NA	NA	NA	NA	NA	NA	NA
Ctaxi_contig_2014|comp14732_c0_seq1	NA	NA	NA	NA	NA	NA	NA	NA	NA	NA
Ctaxi_contig_2015|comp14732_c1_seq1	NA	NA	NA	NA	NA	NA	NA	NA	NA	NA
Ctaxi_contig_2016|comp14741_c1_seq1	NA	NA	NA	NA	NA	NA	NA	NA	NA	NA
Ctaxi_contig_2017|comp14742_c0_seq1	nitrate reductase	gi|1113861|gb|AAC49459.1|nitrate reductase [Chlorella vulgaris] >gi|1113863|gb|AAC49460.1| nitrate reductase [Chlorella vulgaris]	2.91E-40	AT1G77760.1	"NIA1,GNR1,NR1"	 nitrate reductase 1 	3.00E-43	Solyc11g013810.1.1	Nitrate reductase (AHRD V1 ***- Q8LT13_SOLTU); contains Interpro domain(s)  IPR012137  Nitrate reductase NADH dependant 	3.00E-39
Ctaxi_contig_2018|comp14742_c1_seq1	nitrate reductase	gi|195996361|ref|XP_002108049.1|hypothetical protein TRIADDRAFT_52127 [Trichoplax adhaerens] >gi|190588825|gb|EDV28847.1| hypothetical protein TRIADDRAFT_52127 [Trichoplax adhaerens]	2.69E-10	AT1G37130.1	"NIA2,B29,NIA2-1,CHL3,NR,NR2,ATNR2"	 nitrate reductase 2 	1.00E-09	Solyc11g013810.1.1	Nitrate reductase (AHRD V1 ***- Q8LT13_SOLTU); contains Interpro domain(s)  IPR012137  Nitrate reductase NADH dependant 	1.00E-07
Ctaxi_contig_2019|comp14746_c0_seq1	NA	NA	NA	NA	NA	NA	NA	NA	NA	NA
Ctaxi_contig_2020|comp14754_c0_seq1	phytanoyl-coa dioxygenase	gi|219112111|ref|XP_002177807.1|phytanoyl-coa dioxygenase [Phaeodactylum tricornutum CCAP 1055/1] >gi|217410692|gb|EEC50621.1| phytanoyl-coa dioxygenase [Phaeodactylum tricornutum CCAP 1055/1]	5.26E-63	NA	NA	NA	NA	NA	NA	NA
Ctaxi_contig_2021|comp14754_c1_seq1	phytanoyl-coa dioxygenase	gi|219112111|ref|XP_002177807.1|phytanoyl-coa dioxygenase [Phaeodactylum tricornutum CCAP 1055/1] >gi|217410692|gb|EEC50621.1| phytanoyl-coa dioxygenase [Phaeodactylum tricornutum CCAP 1055/1]	1.81E-38	NA	NA	NA	NA	NA	NA	NA
Ctaxi_contig_2022|comp14759_c1_seq1	protein	gi|219120815|ref|XP_002185639.1|predicted protein [Phaeodactylum tricornutum CCAP 1055/1] >gi|209582488|gb|ACI65109.1| predicted protein [Phaeodactylum tricornutum CCAP 1055/1]	3.08E-55	NA	NA	NA	NA	NA	NA	NA
Ctaxi_contig_2023|comp14765_c0_seq1	NA	NA	NA	NA	NA	NA	NA	NA	NA	NA
Ctaxi_contig_2024|comp14768_c0_seq1	NA	NA	NA	NA	NA	NA	NA	NA	NA	NA
Ctaxi_contig_2025|comp14769_c0_seq1	NA	NA	NA	NA	NA	NA	NA	NA	NA	NA
Ctaxi_contig_2026|comp14777_c0_seq1	NA	NA	NA	NA	NA	NA	NA	NA	NA	NA
Ctaxi_contig_2027|comp14777_c1_seq1	ankyrin repeat and ibr domain-containing protein 1-like	gi|524872858|ref|XP_005093184.1|PREDICTED: ankyrin repeat and IBR domain-containing protein 1-like [Aplysia californica]	2.36E-22	AT2G31770.1	"ARI9,ATARI9"	 RING/U-box superfamily protein 	3.00E-19	Solyc06g073340.2.1	"Ariadne-like ubiquitin ligase (AHRD V1 **-* D3AZ84_POLPA); contains Interpro domain(s)  IPR002867  Zinc finger, C6HC-type "	3.00E-19
Ctaxi_contig_2028|comp14781_c0_seq1	predicted protein	gi|219113815|ref|XP_002186491.1|predicted protein [Phaeodactylum tricornutum CCAP 1055/1] >gi|209583341|gb|ACI65961.1| predicted protein [Phaeodactylum tricornutum CCAP 1055/1]	8.66E-27	NA	NA	NA	NA	NA	NA	NA
Ctaxi_contig_2029|comp14782_c0_seq1	NA	NA	NA	NA	NA	NA	NA	NA	NA	NA
Ctaxi_contig_2030|comp14784_c0_seq1	NA	NA	NA	NA	NA	NA	NA	NA	NA	NA
Ctaxi_contig_2031|comp14784_c1_seq1	metalloendopeptidase family-saccharolysin & thimet oligopeptidase	gi|552848330|ref|XP_005852074.1|hypothetical protein CHLNCDRAFT_133084 [Chlorella variabilis] >gi|307111738|gb|EFN59972.1| hypothetical protein CHLNCDRAFT_133084 [Chlorella variabilis]	4.59E-19	AT1G67700.3		 unknown protein; FUNCTIONS IN: molecular_function unknown; INVOLVED IN: biological_process unknown; EXPRESSED IN: 22 plant structures; EXPRESSED DURING: 13 growth stages. 	3.00E-14	Solyc05g014310.2.1	Metalloendopeptidase family-saccharolysin &amp thimet oligopeptidase (ISS) (AHRD V1 *-*- Q01G48_OSTTA)	2.00E-11
Ctaxi_contig_2032|comp14786_c0_seq1	NA	NA	NA	NA	NA	NA	NA	NA	NA	NA
Ctaxi_contig_2034|comp14790_c0_seq1	NA	NA	NA	NA	NA	NA	NA	NA	NA	NA
Ctaxi_contig_2035|comp14794_c0_seq1	cell-wall-anchored protein (lpxtg motif)	gi|155966356|gb|ABU41130.1|putative SPT transcription factor family member [Lepeophtheirus salmonis]	2.75E-10	NA	NA	NA	NA	NA	NA	NA
Ctaxi_contig_2036|comp14795_c0_seq1	NA	NA	NA	NA	NA	NA	NA	NA	NA	NA
Ctaxi_contig_2037|comp14799_c0_seq1	NA	NA	NA	NA	NA	NA	NA	NA	NA	NA
Ctaxi_contig_2038|comp14801_c0_seq1	NA	NA	NA	NA	NA	NA	NA	NA	NA	NA
Ctaxi_contig_2039|comp14802_c0_seq1	glutathione s-transferase family protein	gi|219113617|ref|XP_002186392.1|predicted protein [Phaeodactylum tricornutum CCAP 1055/1] >gi|209583242|gb|ACI65862.1| predicted protein [Phaeodactylum tricornutum CCAP 1055/1]	1.22E-34	AT4G19880.3		 Glutathione S-transferase family protein 	3.00E-21	Solyc02g068900.2.1	"Glutathione transferase (AHRD V1 **** Q2KKB6_THLCA); contains Interpro domain(s)  IPR016639  Glutathione S-transferase, predicted "	7.00E-16
Ctaxi_contig_2040|comp14808_c0_seq1	oxidoreductase domain protein	gi|219120773|ref|XP_002185618.1|myo-inositol 2-dehydrogenase putative [Phaeodactylum tricornutum CCAP 1055/1] >gi|209582467|gb|ACI65088.1| myo-inositol 2-dehydrogenase putative [Phaeodactylum tricornutum CCAP 1055/1]	6.61E-33	NA	NA	NA	NA	NA	NA	NA
Ctaxi_contig_2041|comp14816_c0_seq1	NA	NA	NA	NA	NA	NA	NA	NA	NA	NA
Ctaxi_contig_2042|comp14816_c1_seq1	NA	NA	NA	NA	NA	NA	NA	NA	NA	NA
Ctaxi_contig_2043|comp14819_c0_seq1	NA	NA	NA	NA	NA	NA	NA	NA	NA	NA
Ctaxi_contig_2044|comp14820_c0_seq1	nad mitochondrial-like	gi|219129100|ref|XP_002184735.1|predicted protein [Phaeodactylum tricornutum CCAP 1055/1] >gi|217403844|gb|EEC43794.1| predicted protein [Phaeodactylum tricornutum CCAP 1055/1]	9.94E-90	NA	NA	NA	NA	NA	NA	NA
Ctaxi_contig_2045|comp14824_c1_seq1	glycogen phosphorylase	gi|546322156|ref|XP_005717739.1|Starch phosphorylase [Chondrus crispus] >gi|507114308|emb|CDF37868.1| Starch phosphorylase [Chondrus crispus]	4.89E-28	AT3G46970.1	"ATPHS2,PHS2"	 alpha-glucan phosphorylase 2 	2.00E-14	Solyc09g031970.2.1	Phosphorylase (AHRD V1 **** B9HP81_POPTR); contains Interpro domain(s)  IPR011833  Glycogen/starch/alpha-glucan phosphorylase 	1.00E-12
Ctaxi_contig_2046|comp14829_c0_seq1	NA	NA	NA	NA	NA	NA	NA	NA	NA	NA
Ctaxi_contig_2047|comp14834_c1_seq1	cral trio domain containing protein	gi|219109595|ref|XP_002176552.1|predicted protein [Phaeodactylum tricornutum CCAP 1055/1] >gi|217411087|gb|EEC51015.1| predicted protein [Phaeodactylum tricornutum CCAP 1055/1]	4.96E-20	AT1G19650.2		 Sec14p-like phosphatidylinositol transfer family protein 	2.00E-11	Solyc10g053900.1.1	"SEC14-like protein (AHRD V1 **-- Q9T027_ARATH); contains Interpro domain(s)  IPR001251  Cellular retinaldehyde-binding/triple function, C-terminal "	1.00E-08
Ctaxi_contig_2048|comp14839_c0_seq1	predicted protein	gi|219117718|ref|XP_002179649.1|predicted protein [Phaeodactylum tricornutum CCAP 1055/1] >gi|217408702|gb|EEC48635.1| predicted protein [Phaeodactylum tricornutum CCAP 1055/1]	1.46E-12	NA	NA	NA	NA	NA	NA	NA
Ctaxi_contig_2049|comp14844_c1_seq1	NA	NA	NA	NA	NA	NA	NA	NA	NA	NA
Ctaxi_contig_2050|comp14845_c1_seq1	peroxisomal multifunctional enzyme type 2	gi|403371734|gb|EJY85751.1|KR multi-domain protein [Oxytricha trifallax]	3.13E-20	NA	NA	NA	NA	NA	NA	NA
Ctaxi_contig_2051|comp14846_c0_seq1	predicted protein	gi|219125887|ref|XP_002183202.1|predicted protein [Phaeodactylum tricornutum CCAP 1055/1] >gi|217405477|gb|EEC45420.1| predicted protein [Phaeodactylum tricornutum CCAP 1055/1]	1.82E-14	NA	NA	NA	NA	NA	NA	NA
Ctaxi_contig_2052|comp14850_c0_seq1	NA	NA	NA	NA	NA	NA	NA	NA	NA	NA
Ctaxi_contig_2053|comp14854_c0_seq1	NA	NA	NA	NA	NA	NA	NA	NA	NA	NA
Ctaxi_contig_2054|comp14854_c1_seq1	NA	NA	NA	NA	NA	NA	NA	NA	NA	NA
Ctaxi_contig_2055|comp14857_c0_seq1	NA	NA	NA	NA	NA	NA	NA	NA	NA	NA
Ctaxi_contig_2056|comp14862_c0_seq1	nadh:flavin oxidoreductase	gi|219113973|ref|XP_002176169.1|predicted protein [Phaeodactylum tricornutum CCAP 1055/1] >gi|217402882|gb|EEC42849.1| predicted protein [Phaeodactylum tricornutum CCAP 1055/1]	7.87E-18	AT1G76680.1	"OPR1,ATOPR1"	 12-oxophytodienoate reductase 1 	5.00E-07	NA	NA	NA
Ctaxi_contig_2057|comp14863_c0_seq1	NA	NA	NA	NA	NA	NA	NA	NA	NA	NA
Ctaxi_contig_2058|comp14864_c0_seq1	NA	NA	NA	NA	NA	NA	NA	NA	NA	NA
Ctaxi_contig_2059|comp14865_c0_seq1	NA	NA	NA	NA	NA	NA	NA	NA	NA	NA
Ctaxi_contig_2060|comp14866_c0_seq1	duf1118-domain-containing protein	gi|552830120|ref|XP_005847850.1|hypothetical protein CHLNCDRAFT_134090 [Chlorella variabilis] >gi|307107505|gb|EFN55748.1| hypothetical protein CHLNCDRAFT_134090 [Chlorella variabilis]	1.81E-25	AT5G08050.1		 Protein of unknown function (DUF1118) 	8.00E-18	Solyc03g115020.2.1	Unknown Protein (AHRD V1); contains Interpro domain(s)  IPR009500  Protein of unknown function DUF1118 	9.00E-23
Ctaxi_contig_2061|comp14867_c0_seq1	lipoprotein	gi|494032074|ref|WP_006974211.1|hypothetical protein [Plesiocystis pacifica] >gi|149817163|gb|EDM76643.1| putative lipoprotein [Plesiocystis pacifica SIR-1]	1.57E-10	NA	NA	NA	NA	NA	NA	NA
Ctaxi_contig_2062|comp14875_c0_seq1	NA	NA	NA	NA	NA	NA	NA	NA	NA	NA
Ctaxi_contig_2063|comp14877_c0_seq1	spry domain containing protein	gi|219116681|ref|XP_002179135.1|predicted protein [Phaeodactylum tricornutum CCAP 1055/1] >gi|217409026|gb|EEC48958.1| predicted protein [Phaeodactylum tricornutum CCAP 1055/1]	1.48E-28	AT1G35470.1		 SPla/RYanodine receptor (SPRY) domain-containing protein 	4.00E-09	Solyc03g033380.2.1	Ran-binding protein 9 (AHRD V1 **-* B6UAR9_MAIZE); contains Interpro domain(s)  IPR018355  SPla/RYanodine receptor subgroup 	1.00E-09
Ctaxi_contig_2065|comp14878_c0_seq1	predicted protein	gi|219126308|ref|XP_002183402.1|predicted protein [Phaeodactylum tricornutum CCAP 1055/1] >gi|217405158|gb|EEC45102.1| predicted protein [Phaeodactylum tricornutum CCAP 1055/1]	2.41E-28	NA	NA	NA	NA	NA	NA	NA
Ctaxi_contig_2066|comp14881_c0_seq1	formamidase	gi|219118517|ref|XP_002180029.1|formidase [Phaeodactylum tricornutum CCAP 1055/1] >gi|217408286|gb|EEC48220.1| formidase [Phaeodactylum tricornutum CCAP 1055/1]	7.78E-26	AT4G37560.1		 Acetamidase/Formamidase family protein 	3.00E-23	Solyc02g092530.2.1	Formamidase (AHRD V1 **** B9VXW6_LUPAL); contains Interpro domain(s)  IPR004304  Acetamidase/Formamidase 	7.00E-19
Ctaxi_contig_2067|comp14882_c0_seq1	NA	NA	NA	NA	NA	NA	NA	NA	NA	NA
Ctaxi_contig_2068|comp14882_c0_seq2	NA	NA	NA	NA	NA	NA	NA	NA	NA	NA
Ctaxi_contig_2069|comp14884_c0_seq1	NA	NA	NA	NA	NA	NA	NA	NA	NA	NA
Ctaxi_contig_2070|comp14886_c0_seq1	protein	gi|219120387|ref|XP_002180933.1|predicted protein [Phaeodactylum tricornutum CCAP 1055/1] >gi|217407649|gb|EEC47585.1| predicted protein [Phaeodactylum tricornutum CCAP 1055/1]	5.25E-30	NA	NA	NA	NA	NA	NA	NA
Ctaxi_contig_2071|comp14886_c0_seq2	protein	gi|219120387|ref|XP_002180933.1|predicted protein [Phaeodactylum tricornutum CCAP 1055/1] >gi|217407649|gb|EEC47585.1| predicted protein [Phaeodactylum tricornutum CCAP 1055/1]	5.35E-29	NA	NA	NA	NA	NA	NA	NA
Ctaxi_contig_2072|comp14888_c0_seq1	endoplasmic reticulum-golgi intermediate compartment protein 3-like	gi|219111025|ref|XP_002177264.1|predicted protein [Phaeodactylum tricornutum CCAP 1055/1] >gi|217411799|gb|EEC51727.1| predicted protein [Phaeodactylum tricornutum CCAP 1055/1]	2.87E-40	AT1G22200.2		 Endoplasmic reticulum vesicle transporter protein 	8.00E-25	Solyc04g072910.2.1	Endoplasmic reticulum-Golgi intermediate compartment protein 3 (AHRD V1 ***- C0H9D0_SALSA); contains Interpro domain(s)  IPR012936  Protein of unknown function DUF1692 	1.00E-22
Ctaxi_contig_2073|comp14889_c0_seq1	"hypothetical protein THAOC_04117, partial"	"gi|397640616|gb|EJK74215.1|hypothetical protein THAOC_04117, partial [Thalassiosira oceanica]"	3.83E-12	NA	NA	NA	NA	NA	NA	NA
Ctaxi_contig_2074|comp14896_c0_seq1	NA	NA	NA	NA	NA	NA	NA	NA	NA	NA
Ctaxi_contig_2075|comp14900_c0_seq1	NA	NA	NA	NA	NA	NA	NA	NA	NA	NA
Ctaxi_contig_2076|comp14901_c0_seq1	NA	NA	NA	NA	NA	NA	NA	NA	NA	NA
Ctaxi_contig_2077|comp14901_c1_seq1	NA	NA	NA	NA	NA	NA	NA	NA	NA	NA
Ctaxi_contig_2078|comp14902_c0_seq1	NA	NA	NA	NA	NA	NA	NA	NA	NA	NA
Ctaxi_contig_2079|comp14902_c1_seq1	NA	NA	NA	NA	NA	NA	NA	NA	NA	NA
Ctaxi_contig_2080|comp14903_c0_seq1	spore coat protein	gi|552841559|ref|XP_005850341.1|hypothetical protein CHLNCDRAFT_142143 [Chlorella variabilis] >gi|307110002|gb|EFN58239.1| hypothetical protein CHLNCDRAFT_142143 [Chlorella variabilis]	7.85E-06	NA	NA	NA	NA	NA	NA	NA
Ctaxi_contig_2081|comp14903_c1_seq1	NA	NA	NA	NA	NA	NA	NA	NA	NA	NA
Ctaxi_contig_2082|comp14904_c1_seq1	protein	gi|545366105|ref|XP_005647975.1|Yip1-domain-containing protein [Coccomyxa subellipsoidea C-169] >gi|384249951|gb|EIE23431.1| Yip1-domain-containing protein [Coccomyxa subellipsoidea C-169]	1.19E-11	AT2G18840.1		 Integral membrane Yip1 family protein 	5.00E-13	Solyc07g018220.2.1	Yip1 domain containing protein expressed (AHRD V1 **-- D8L9M4_WHEAT); contains Interpro domain(s)  IPR006977  Yip1 domain 	4.00E-12
Ctaxi_contig_2083|comp14911_c1_seq1	NA	NA	NA	NA	NA	NA	NA	NA	NA	NA
Ctaxi_contig_2084|comp14913_c0_seq1	hypothetical protein THAOC_31708	gi|397574859|gb|EJK49421.1|hypothetical protein THAOC_31708 [Thalassiosira oceanica]	1.29E-15	NA	NA	NA	NA	NA	NA	NA
Ctaxi_contig_2085|comp14913_c1_seq1	NA	NA	NA	NA	NA	NA	NA	NA	NA	NA
Ctaxi_contig_2086|comp14916_c0_seq1	NA	NA	NA	NA	NA	NA	NA	NA	NA	NA
Ctaxi_contig_2087|comp14917_c0_seq1	NA	NA	NA	NA	NA	NA	NA	NA	NA	NA
Ctaxi_contig_2088|comp14919_c0_seq1	protein	gi|219123571|ref|XP_002182096.1|predicted protein [Phaeodactylum tricornutum CCAP 1055/1] >gi|217406697|gb|EEC46636.1| predicted protein [Phaeodactylum tricornutum CCAP 1055/1]	6.68E-10	NA	NA	NA	NA	NA	NA	NA
Ctaxi_contig_2089|comp14919_c1_seq1	protein	gi|219125025|ref|XP_002182790.1|predicted protein [Phaeodactylum tricornutum CCAP 1055/1] >gi|217405584|gb|EEC45526.1| predicted protein [Phaeodactylum tricornutum CCAP 1055/1]	9.19E-07	NA	NA	NA	NA	NA	NA	NA
Ctaxi_contig_2090|comp14920_c0_seq1	zinc finger bed domain-containing protein 1-like	gi|340379785|ref|XP_003388406.1|PREDICTED: zinc finger BED domain-containing protein 1-like [Amphimedon queenslandica]	6.10E-06	NA	NA	NA	NA	NA	NA	NA
Ctaxi_contig_2091|comp14924_c0_seq1	protein	gi|224002330|ref|XP_002290837.1|predicted protein [Thalassiosira pseudonana CCMP1335] >gi|220974259|gb|EED92589.1| predicted protein [Thalassiosira pseudonana CCMP1335]	9.70E-08	NA	NA	NA	NA	NA	NA	NA
Ctaxi_contig_2092|comp14933_c1_seq1	NA	NA	NA	NA	NA	NA	NA	NA	NA	NA
Ctaxi_contig_2093|comp14936_c0_seq1	NA	NA	NA	NA	NA	NA	NA	NA	NA	NA
Ctaxi_contig_2094|comp14937_c0_seq1	NA	NA	NA	NA	NA	NA	NA	NA	NA	NA
Ctaxi_contig_2095|comp14937_c1_seq1	carotenoid cleavage dioxygenase partial	"gi|385763962|gb|AFI78784.1|carotenoid cleavage dioxygenase 7, partial [Chaetosphaeridium globosum]"	8.67E-09	NA	NA	NA	NA	NA	NA	NA
Ctaxi_contig_2096|comp14938_c1_seq1	NA	NA	NA	NA	NA	NA	NA	NA	NA	NA
Ctaxi_contig_2097|comp14942_c0_seq1	NA	NA	NA	NA	NA	NA	NA	NA	NA	NA
Ctaxi_contig_2098|comp14942_c0_seq2	NA	NA	NA	NA	NA	NA	NA	NA	NA	NA
Ctaxi_contig_2099|comp14948_c0_seq1	NA	NA	NA	AT1G37130.1	"NIA2,B29,NIA2-1,CHL3,NR,NR2,ATNR2"	 nitrate reductase 2 	1.00E-06	NA	NA	NA
Ctaxi_contig_2100|comp14948_c1_seq1	nitrate reductase	gi|46981382|gb|AAT07669.1|assimilatory nitrate reductase [Dunaliella tertiolecta]	5.53E-17	AT5G53560.1	"ATB5-A,B5#2,ATCB5-E,CB5-E"	 cytochrome B5 isoform E 	1.00E-05	NA	NA	NA
Ctaxi_contig_2101|comp14954_c0_seq1	cytochrome oxidase subunit i	gi|260909210|gb|ACX54194.1|cytochrome oxidase subunit I [Brachionus ibericus] >gi|477541862|gb|AGI78543.1| cytochrome c oxidase subunit I (mitochondrion) [Brachionus sp. 'koreanus']	9.65E-17	ATMG01360.1	COX1	 cytochrome  oxidase 	1.00E-09	Solyc11g063610.1.1	"Cytochrome c oxidase subunit 1 (AHRD V1 **** Q70G75_9SOLN); contains Interpro domain(s)  IPR000883  Cytochrome c oxidase, subunit I "	3.00E-09
Ctaxi_contig_2102|comp14957_c0_seq1	NA	NA	NA	NA	NA	NA	NA	NA	NA	NA
Ctaxi_contig_2103|comp14957_c1_seq1	NA	NA	NA	NA	NA	NA	NA	NA	NA	NA
Ctaxi_contig_2104|comp14959_c0_seq1	NA	NA	NA	NA	NA	NA	NA	NA	NA	NA
Ctaxi_contig_2105|comp14962_c1_seq1	NA	NA	NA	NA	NA	NA	NA	NA	NA	NA
Ctaxi_contig_2106|comp14970_c0_seq1	NA	NA	NA	NA	NA	NA	NA	NA	NA	NA
Ctaxi_contig_2107|comp14973_c1_seq1	NA	NA	NA	NA	NA	NA	NA	NA	NA	NA
Ctaxi_contig_2108|comp14976_c0_seq1	60s ribosomal protein l7	gi|290562427|gb|ADD38610.1|60S ribosomal protein L7 [Lepeophtheirus salmonis]	1.39E-78	AT3G13580.1		 Ribosomal protein L30/L7 family protein 	3.00E-74	Solyc12g096220.1.1	"60S ribosomal protein L7 (AHRD V1 *-*- D7LR12_ARALY); contains Interpro domain(s)  IPR005512  Rop nucleotide exchanger, PRONE "	6.00E-58
Ctaxi_contig_2109|comp14979_c1_seq1	hypothetical protein CAOG_07813	gi|470289532|ref|XP_004342886.1|hypothetical protein CAOG_07813 [Capsaspora owczarzaki ATCC 30864]	1.49E-17	AT1G10510.1	emb2004	 RNI-like superfamily protein 	5.00E-09	Solyc05g006170.2.1	"NACHT, LRR and PYD domains-containing protein 5 (AHRD V1 *--- NALP5_BOVIN); contains Interpro domain(s)  IPR003590  Leucine-rich repeat, ribonuclease inhibitor subtype "	2.00E-09
Ctaxi_contig_2110|comp14984_c0_seq1	coatomer subunit delta	gi|219128135|ref|XP_002184276.1|predicted protein [Phaeodactylum tricornutum CCAP 1055/1] >gi|217404507|gb|EEC44454.1| predicted protein [Phaeodactylum tricornutum CCAP 1055/1]	1.47E-33	AT5G05010.2		 clathrin adaptor complexes medium subunit family protein 	3.00E-11	Solyc01g103480.2.1	"Coatomer subunit delta (AHRD V1 ***- B6TDR8_MAIZE); contains Interpro domain(s)  IPR008968  Clathrin adaptor, mu subunit, C-terminal "	8.00E-13
Ctaxi_contig_2111|comp14991_c1_seq1	NA	NA	NA	NA	NA	NA	NA	NA	NA	NA
Ctaxi_contig_2112|comp14995_c0_seq1	cytochrome c6	"gi|159480340|ref|XP_001698242.1|cytochrome c6 [Chlamydomonas reinhardtii] >gi|117924|sp|P08197.2|CYC6_CHLRE RecName: Full=Cytochrome c6, chloroplastic; AltName: Full=Cytochrome c-552; AltName: Full=Cytochrome c-553; AltName: Full=Cytochrome c553; AltName: Full=Soluble cytochrome f; Flags: Precursor >gi|167415|gb|AAB00729.1| cytochrome c-6 [Chlamydomonas reinhardtii] >gi|158273740|gb|EDO99527.1| cytochrome c6 [Chlamydomonas reinhardtii]"	4.40E-14	NA	NA	NA	NA	NA	NA	NA
Ctaxi_contig_2113|comp14997_c0_seq1	NA	NA	NA	NA	NA	NA	NA	NA	NA	NA
Ctaxi_contig_2114|comp14999_c0_seq1	protein	gi|219124527|ref|XP_002182553.1|predicted protein [Phaeodactylum tricornutum CCAP 1055/1] >gi|217405899|gb|EEC45840.1| predicted protein [Phaeodactylum tricornutum CCAP 1055/1]	9.47E-62	AT5G49470.1		 PAS domain-containing protein tyrosine kinase family protein 	4.00E-39	Solyc02g083290.2.1	Serine/threonine/tyrosine kinase (AHRD V1 *-** Q9AWA6_ARAHY); contains Interpro domain(s)  IPR015783  ATMRK serine/threonine protein kinase-like 	8.00E-33
Ctaxi_contig_2115|comp15000_c0_seq1	NA	NA	NA	NA	NA	NA	NA	NA	NA	NA
Ctaxi_contig_2116|comp15001_c0_seq1	NA	NA	NA	NA	NA	NA	NA	NA	NA	NA
Ctaxi_contig_2117|comp15005_c0_seq1	NA	NA	NA	NA	NA	NA	NA	NA	NA	NA
Ctaxi_contig_2118|comp15007_c1_seq1	transcription factor	gi|223999919|ref|XP_002289632.1|transcription factor [Thalassiosira pseudonana CCMP1335] >gi|220974840|gb|EED93169.1| transcription factor [Thalassiosira pseudonana CCMP1335]	7.74E-06	NA	NA	NA	NA	NA	NA	NA
Ctaxi_contig_2119|comp15012_c0_seq1	small subunit ribosomal protein s3e	gi|553193977|ref|XP_005855867.1|small subunit ribosomal protein S3e [Nannochloropsis gaditana CCMP526] >gi|422293192|gb|EKU20492.1| small subunit ribosomal protein S3e [Nannochloropsis gaditana CCMP526]	1.00E-20	AT2G31610.1		 Ribosomal protein S3 family protein 	6.00E-24	Solyc07g041310.2.1	"Ribosomal protein (AHRD V1 ***- B3TLR8_ELAGV); contains Interpro domain(s)  IPR005703  Ribosomal protein S3, eukaryotic/archaeal "	2.00E-19
Ctaxi_contig_2120|comp15012_c1_seq1	40s ribosomal protein s3-3-like	"gi|159483497|ref|XP_001699797.1|ribosomal protein S3, component of cytosolic 80S ribosome and 40S small subunit [Chlamydomonas reinhardtii] >gi|158281739|gb|EDP07493.1| ribosomal protein S3 [Chlamydomonas reinhardtii]"	5.84E-46	AT5G35530.1		 Ribosomal protein S3 family protein 	2.00E-59	Solyc08g061960.2.1	"Ribosomal protein (AHRD V1 ***- B3TLR8_ELAGV); contains Interpro domain(s)  IPR005703  Ribosomal protein S3, eukaryotic/archaeal "	5.00E-48
Ctaxi_contig_2121|comp15016_c0_seq1	NA	NA	NA	NA	NA	NA	NA	NA	NA	NA
Ctaxi_contig_2122|comp15017_c0_seq1	NA	NA	NA	NA	NA	NA	NA	NA	NA	NA
Ctaxi_contig_2123|comp15023_c1_seq1	hypothetical protein	gi|291336722|gb|ADD96262.1|hypothetical protein [uncultured organism MedDCM-OCT-S08-C1394]	1.00E-05	NA	NA	NA	NA	NA	NA	NA
Ctaxi_contig_2124|comp15028_c0_seq1	NA	NA	NA	NA	NA	NA	NA	NA	NA	NA
Ctaxi_contig_2125|comp15028_c1_seq1	nadph oxidase 1	gi|566017529|gb|ETI40440.1|hypothetical protein F443_14151 [Phytophthora parasitica P1569]	8.06E-07	AT1G19230.1		 Riboflavin synthase-like superfamily protein 	5.00E-07	Solyc01g099620.2.1	"Respiratory burst oxidase-like protein (AHRD V1 **** C1IHQ9_9ROSI); contains Interpro domain(s)  IPR013121  Ferric reductase, NAD binding "	2.00E-07
Ctaxi_contig_2126|comp15030_c0_seq1	predicted protein	gi|219126487|ref|XP_002183488.1|predicted protein [Phaeodactylum tricornutum CCAP 1055/1] >gi|217405244|gb|EEC45188.1| predicted protein [Phaeodactylum tricornutum CCAP 1055/1]	3.22E-11	NA	NA	NA	NA	NA	NA	NA
Ctaxi_contig_2127|comp15032_c0_seq1	NA	NA	NA	NA	NA	NA	NA	NA	NA	NA
Ctaxi_contig_2128|comp15033_c0_seq1	NA	NA	NA	NA	NA	NA	NA	NA	NA	NA
Ctaxi_contig_2129|comp15034_c0_seq1	NA	NA	NA	NA	NA	NA	NA	NA	NA	NA
Ctaxi_contig_2130|comp15035_c0_seq1	predicted protein	gi|219129914|ref|XP_002185122.1|predicted protein [Phaeodactylum tricornutum CCAP 1055/1] >gi|217403301|gb|EEC43254.1| predicted protein [Phaeodactylum tricornutum CCAP 1055/1]	2.33E-09	NA	NA	NA	NA	NA	NA	NA
Ctaxi_contig_2131|comp15038_c0_seq1	NA	NA	NA	NA	NA	NA	NA	NA	NA	NA
Ctaxi_contig_2132|comp15038_c1_seq1	NA	NA	NA	NA	NA	NA	NA	NA	NA	NA
Ctaxi_contig_2133|comp15041_c0_seq1	NA	NA	NA	NA	NA	NA	NA	NA	NA	NA
Ctaxi_contig_2134|comp15044_c0_seq1	splicing factor 3b subunit 1-like	gi|219129893|ref|XP_002185112.1|predicted protein [Phaeodactylum tricornutum CCAP 1055/1] >gi|217403291|gb|EEC43244.1| predicted protein [Phaeodactylum tricornutum CCAP 1055/1]	6.65E-34	AT5G64270.1		" splicing factor, putative "	3.00E-27	Solyc07g041790.1.1	Spliceosome-associated protein (Fragment) (AHRD V1 ***- D0UP96_9MAXI)	4.00E-11
Ctaxi_contig_2135|comp15044_c0_seq2	splicing factor 3b subunit 1-like	gi|219129893|ref|XP_002185112.1|predicted protein [Phaeodactylum tricornutum CCAP 1055/1] >gi|217403291|gb|EEC43244.1| predicted protein [Phaeodactylum tricornutum CCAP 1055/1]	6.43E-36	AT5G64270.1	NA	" splicing factor, putative "	1.00E-36	NA	NA	NA
Ctaxi_contig_2136|comp15048_c0_seq1	NA	NA	NA	NA	NA	NA	NA	NA	NA	NA
Ctaxi_contig_2137|comp15052_c0_seq1	hypothetical protein EMIHUDRAFT_446042	gi|551553812|ref|XP_005764182.1|hypothetical protein EMIHUDRAFT_446042 [Emiliania huxleyi CCMP1516] >gi|485613808|gb|EOD11753.1| hypothetical protein EMIHUDRAFT_446042 [Emiliania huxleyi CCMP1516]	3.65E-16	NA	NA	NA	NA	NA	NA	NA
Ctaxi_contig_2138|comp15052_c1_seq1	NA	NA	NA	NA	NA	NA	NA	NA	NA	NA
Ctaxi_contig_2139|comp15057_c1_seq1	NA	NA	NA	NA	NA	NA	NA	NA	NA	NA
Ctaxi_contig_2140|comp15057_c1_seq2	NA	NA	NA	NA	NA	NA	NA	NA	NA	NA
Ctaxi_contig_2141|comp15058_c1_seq1	protein	gi|219121343|ref|XP_002185897.1|predicted protein [Phaeodactylum tricornutum CCAP 1055/1] >gi|209582746|gb|ACI65367.1| predicted protein [Phaeodactylum tricornutum CCAP 1055/1]	3.54E-27	NA	NA	NA	NA	NA	NA	NA
Ctaxi_contig_2142|comp15060_c1_seq1	NA	NA	NA	NA	NA	NA	NA	NA	NA	NA
Ctaxi_contig_2143|comp15061_c0_seq1	NA	NA	NA	NA	NA	NA	NA	NA	NA	NA
Ctaxi_contig_2144|comp15063_c0_seq1	NA	NA	NA	NA	NA	NA	NA	NA	NA	NA
Ctaxi_contig_2145|comp15065_c0_seq1	protein	gi|219114186|ref|XP_002176266.1|cell surface receptor protein [Phaeodactylum tricornutum CCAP 1055/1] >gi|217402758|gb|EEC42743.1| cell surface receptor protein [Phaeodactylum tricornutum CCAP 1055/1]	8.75E-26	NA	NA	NA	NA	NA	NA	NA
Ctaxi_contig_2146|comp15065_c1_seq1	protein	gi|219125025|ref|XP_002182790.1|predicted protein [Phaeodactylum tricornutum CCAP 1055/1] >gi|217405584|gb|EEC45526.1| predicted protein [Phaeodactylum tricornutum CCAP 1055/1]	3.32E-09	NA	NA	NA	NA	NA	NA	NA
Ctaxi_contig_2147|comp15066_c0_seq1	predicted protein	gi|219118841|ref|XP_002180187.1|predicted protein [Phaeodactylum tricornutum CCAP 1055/1] >gi|217408444|gb|EEC48378.1| predicted protein [Phaeodactylum tricornutum CCAP 1055/1]	1.25E-23	NA	NA	NA	NA	NA	NA	NA
Ctaxi_contig_2149|comp15066_c1_seq1	predicted protein	gi|219118841|ref|XP_002180187.1|predicted protein [Phaeodactylum tricornutum CCAP 1055/1] >gi|217408444|gb|EEC48378.1| predicted protein [Phaeodactylum tricornutum CCAP 1055/1]	4.05E-30	NA	NA	NA	NA	NA	NA	NA
Ctaxi_contig_2150|comp15067_c0_seq1	NA	NA	NA	NA	NA	NA	NA	NA	NA	NA
Ctaxi_contig_2151|comp15069_c0_seq1	NA	NA	NA	NA	NA	NA	NA	NA	NA	NA
Ctaxi_contig_2152|comp15069_c1_seq1	NA	NA	NA	NA	NA	NA	NA	NA	NA	NA
Ctaxi_contig_2153|comp15070_c0_seq1	NA	NA	NA	NA	NA	NA	NA	NA	NA	NA
Ctaxi_contig_2154|comp15071_c0_seq1	40s ribosomal protein s3a	gi|219109971|ref|XP_002176738.1|predicted protein [Phaeodactylum tricornutum CCAP 1055/1] >gi|217411273|gb|EEC51201.1| predicted protein [Phaeodactylum tricornutum CCAP 1055/1]	1.92E-49	AT4G34670.1		 Ribosomal protein S3Ae 	2.00E-42	Solyc06g072490.2.1	40S ribosomal protein S1 (AHRD V1 ***- RS3A_LACBS); contains Interpro domain(s)  IPR001593  Ribosomal protein S3Ae 	4.00E-36
Ctaxi_contig_2155|comp15071_c1_seq1	40s ribosomal protein	gi|219109971|ref|XP_002176738.1|predicted protein [Phaeodactylum tricornutum CCAP 1055/1] >gi|217411273|gb|EEC51201.1| predicted protein [Phaeodactylum tricornutum CCAP 1055/1]	2.20E-29	AT4G34670.1		 Ribosomal protein S3Ae 	3.00E-12	Solyc06g072490.2.1	40S ribosomal protein S1 (AHRD V1 ***- RS3A_LACBS); contains Interpro domain(s)  IPR001593  Ribosomal protein S3Ae 	3.00E-11
Ctaxi_contig_2156|comp15072_c0_seq1	NA	NA	NA	NA	NA	NA	NA	NA	NA	NA
Ctaxi_contig_2157|comp15074_c0_seq1	trans-aconitate methyltransferase	gi|550981028|ref|WP_022729134.1|trans-aconitate methyltransferase [Fodinicurvata sediminis]	2.17E-08	NA	NA	NA	NA	NA	NA	NA
Ctaxi_contig_2158|comp15079_c1_seq1	NA	NA	NA	NA	NA	NA	NA	NA	NA	NA
Ctaxi_contig_2159|comp15080_c0_seq1	NA	NA	NA	NA	NA	NA	NA	NA	NA	NA
Ctaxi_contig_2160|comp15085_c0_seq1	NA	NA	NA	NA	NA	NA	NA	NA	NA	NA
Ctaxi_contig_2161|comp15086_c1_seq1	NA	NA	NA	NA	NA	NA	NA	NA	NA	NA
Ctaxi_contig_2162|comp15086_c1_seq2	NA	NA	NA	NA	NA	NA	NA	NA	NA	NA
Ctaxi_contig_2163|comp15091_c0_seq1	transketolase	gi|219115721|ref|XP_002178656.1|transketolase [Phaeodactylum tricornutum CCAP 1055/1] >gi|217410391|gb|EEC50321.1| transketolase [Phaeodactylum tricornutum CCAP 1055/1]	1.12E-121	AT2G45290.1		 Transketolase 	2.00E-56	Solyc10g018300.1.1	Transketolase 1 (AHRD V1 **** O78327_CAPAN); contains Interpro domain(s)  IPR005478  Bacterial transketolase 	2.00E-50
Ctaxi_contig_2164|comp15098_c0_seq1	light-harvesting partial	gi|323453816|gb|EGB09687.1|putative plastid light harvesting protein isoform 35 [Aureococcus anophagefferens]	6.26E-15	NA	NA	NA	NA	NA	NA	NA
Ctaxi_contig_2165|comp15099_c0_seq1	NA	NA	NA	AT3G27560.1	ATN1	 Protein kinase superfamily protein 	1.00E-06	Solyc09g009090.2.1	Protein kinase (AHRD V1 *-** Q1SMZ9_MEDTR); contains Interpro domain(s)  IPR002290  Serine/threonine protein kinase 	1.00E-06
Ctaxi_contig_2166|comp15101_c0_seq1	NA	NA	NA	NA	NA	NA	NA	NA	NA	NA
Ctaxi_contig_2167|comp15101_c0_seq2	NA	NA	NA	NA	NA	NA	NA	NA	NA	NA
Ctaxi_contig_2168|comp15101_c1_seq1	NA	NA	NA	NA	NA	NA	NA	NA	NA	NA
Ctaxi_contig_2169|comp15102_c0_seq1	NA	NA	NA	NA	NA	NA	NA	NA	NA	NA
Ctaxi_contig_2170|comp15103_c0_seq1	NA	NA	NA	NA	NA	NA	NA	NA	NA	NA
Ctaxi_contig_2171|comp15103_c1_seq1	NA	NA	NA	NA	NA	NA	NA	NA	NA	NA
Ctaxi_contig_2172|comp15105_c0_seq1	light harvesting protein	gi|397640023|gb|EJK73893.1|hypothetical protein THAOC_04469 [Thalassiosira oceanica]	2.00E-57	NA	NA	NA	NA	NA	NA	NA
Ctaxi_contig_2173|comp15105_c1_seq1	light harvesting protein	gi|397640023|gb|EJK73893.1|hypothetical protein THAOC_04469 [Thalassiosira oceanica]	2.46E-11	NA	NA	NA	NA	NA	NA	NA
Ctaxi_contig_2174|comp15106_c1_seq1	predicted protein	gi|219113731|ref|XP_002186449.1|predicted protein [Phaeodactylum tricornutum CCAP 1055/1] >gi|209583299|gb|ACI65919.1| predicted protein [Phaeodactylum tricornutum CCAP 1055/1]	5.31E-28	NA	NA	NA	NA	NA	NA	NA
Ctaxi_contig_2175|comp15113_c0_seq1	tetratricopeptide repeat protein 26 isoform 1	gi|91088387|ref|XP_972439.1|PREDICTED: similar to Tetratricopeptide repeat protein 26 (TPR repeat protein 26) [Tribolium castaneum]	1.03E-21	NA	NA	NA	NA	NA	NA	NA
Ctaxi_contig_2176|comp15115_c0_seq1	NA	NA	NA	NA	NA	NA	NA	NA	NA	NA
Ctaxi_contig_2177|comp15118_c0_seq1	uba and ubx domain-containing protein at4g15410-like	gi|219115089|ref|XP_002178340.1|predicted protein [Phaeodactylum tricornutum CCAP 1055/1] >gi|217410075|gb|EEC50005.1| predicted protein [Phaeodactylum tricornutum CCAP 1055/1]	2.90E-12	NA	NA	NA	NA	NA	NA	NA
Ctaxi_contig_2178|comp15118_c1_seq1	predicted protein	gi|219115089|ref|XP_002178340.1|predicted protein [Phaeodactylum tricornutum CCAP 1055/1] >gi|217410075|gb|EEC50005.1| predicted protein [Phaeodactylum tricornutum CCAP 1055/1]	3.50E-10	NA	NA	NA	NA	NA	NA	NA
Ctaxi_contig_2179|comp15120_c0_seq1	NA	NA	NA	NA	NA	NA	NA	NA	NA	NA
Ctaxi_contig_2180|comp15124_c0_seq1	predicted protein	gi|219113277|ref|XP_002186222.1|predicted protein [Phaeodactylum tricornutum CCAP 1055/1] >gi|209583072|gb|ACI65692.1| predicted protein [Phaeodactylum tricornutum CCAP 1055/1]	9.56E-09	NA	NA	NA	NA	NA	NA	NA
Ctaxi_contig_2181|comp15138_c0_seq1	glycoside hydrolase	gi|545376382|ref|XP_005652286.1|glycoside hydrolase [Coccomyxa subellipsoidea C-169] >gi|384254268|gb|EIE27742.1| glycoside hydrolase [Coccomyxa subellipsoidea C-169]	2.42E-11	AT5G66460.1	"MAN7,AtMAN7"	 Glycosyl hydrolase superfamily protein 	2.00E-07	Solyc02g084990.2.1	"Mannan endo-1 4-beta-mannosidase (AHRD V1 ***- A8FDC6_BACP2); contains Interpro domain(s)  IPR001547  Glycoside hydrolase, family 5 "	3.00E-07
Ctaxi_contig_2182|comp15138_c0_seq2	glycoside hydrolase	gi|545376382|ref|XP_005652286.1|glycoside hydrolase [Coccomyxa subellipsoidea C-169] >gi|384254268|gb|EIE27742.1| glycoside hydrolase [Coccomyxa subellipsoidea C-169]	1.37E-06	NA	NA	NA	NA	NA	NA	NA
Ctaxi_contig_2183|comp15139_c1_seq1	NA	NA	NA	NA	NA	NA	NA	NA	NA	NA
Ctaxi_contig_2184|comp15140_c0_seq1	mitochondrial phosphate carrier 1	gi|302830802|ref|XP_002946967.1|mitochondrial phosphate carrier 1 [Volvox carteri f. nagariensis] >gi|300268011|gb|EFJ52193.1| mitochondrial phosphate carrier 1 [Volvox carteri f. nagariensis]	2.72E-26	AT5G14040.1	PHT3;1	 phosphate transporter 3;1 	4.00E-25	Solyc02g094470.2.1	Mitochondrial phosphate carrier protein (AHRD V1 **** B9GFH9_POPTR); contains Interpro domain(s)  IPR001993  Mitochondrial substrate carrier 	4.00E-21
Ctaxi_contig_2185|comp15149_c0_seq1	NA	NA	NA	NA	NA	NA	NA	NA	NA	NA
Ctaxi_contig_2186|comp15153_c0_seq1	unnamed protein product	gi|546310793|ref|XP_005714462.1|unnamed protein product [Chondrus crispus] >gi|507110904|emb|CDF34643.1| unnamed protein product [Chondrus crispus]	8.01E-06	NA	NA	NA	NA	NA	NA	NA
Ctaxi_contig_2187|comp15163_c0_seq1	NA	NA	NA	NA	NA	NA	NA	NA	NA	NA
Ctaxi_contig_2188|comp15170_c0_seq1	NA	NA	NA	NA	NA	NA	NA	NA	NA	NA
Ctaxi_contig_2189|comp15172_c1_seq1	NA	NA	NA	NA	NA	NA	NA	NA	NA	NA
Ctaxi_contig_2190|comp15184_c0_seq1	acyl- binding protein	gi|159479068|ref|XP_001697620.1|flagellar associated protein [Chlamydomonas reinhardtii] >gi|158274230|gb|EDP00014.1| flagellar associated protein [Chlamydomonas reinhardtii]	3.55E-09	AT4G27780.1	ACBP2	 acyl-CoA binding protein 2 	1.00E-08	Solyc01g097190.2.1	Ankyrin repeat protein-like (AHRD V1 ***- Q6K268_ORYSJ); contains Interpro domain(s)  IPR002110  Ankyrin 	5.00E-08
Ctaxi_contig_2191|comp15184_c0_seq2	flagellar associated protein	gi|159479068|ref|XP_001697620.1|flagellar associated protein [Chlamydomonas reinhardtii] >gi|158274230|gb|EDP00014.1| flagellar associated protein [Chlamydomonas reinhardtii]	3.42E-09	AT3G12360.1	ITN1	 Ankyrin repeat family protein 	6.00E-06	NA	NA	NA
Ctaxi_contig_2192|comp15189_c0_seq1	NA	NA	NA	NA	NA	NA	NA	NA	NA	NA
Ctaxi_contig_2193|comp15194_c0_seq1	secreted trypsin-like serine protease	gi|511819281|ref|WP_016400415.1|secreted trypsin-like serine protease [Agarivorans albus] >gi|511673515|dbj|GAD00647.1| secreted trypsin-like serine protease [Agarivorans albus MKT 106]	7.54E-06	NA	NA	NA	NA	NA	NA	NA
Ctaxi_contig_2194|comp15194_c0_seq2	NA	NA	NA	NA	NA	NA	NA	NA	NA	NA
Ctaxi_contig_2195|comp15196_c0_seq1	NA	NA	NA	NA	NA	NA	NA	NA	NA	NA
Ctaxi_contig_2196|comp15197_c0_seq1	NA	NA	NA	NA	NA	NA	NA	NA	NA	NA
Ctaxi_contig_2197|comp15221_c0_seq1	NA	NA	NA	NA	NA	NA	NA	NA	NA	NA
Ctaxi_contig_2198|comp15243_c1_seq1	NA	NA	NA	NA	NA	NA	NA	NA	NA	NA
Ctaxi_contig_2199|comp15247_c0_seq1	NA	NA	NA	NA	NA	NA	NA	NA	NA	NA
Ctaxi_contig_2200|comp15249_c0_seq1	NA	NA	NA	NA	NA	NA	NA	NA	NA	NA
Ctaxi_contig_2201|comp15249_c0_seq2	NA	NA	NA	NA	NA	NA	NA	NA	NA	NA
Ctaxi_contig_2202|comp15250_c0_seq1	NA	NA	NA	NA	NA	NA	NA	NA	NA	NA
Ctaxi_contig_2203|comp15264_c0_seq1	low quality protein: protein fam65a	gi|426382547|ref|XP_004057866.1|PREDICTED: LOW QUALITY PROTEIN: protein FAM65A [Gorilla gorilla gorilla]	1.42E-12	NA	NA	NA	NA	NA	NA	NA
Ctaxi_contig_2204|comp15264_c1_seq1	NA	NA	NA	NA	NA	NA	NA	NA	NA	NA
Ctaxi_contig_2205|comp15266_c0_seq1	NA	NA	NA	NA	NA	NA	NA	NA	NA	NA
Ctaxi_contig_2206|comp15266_c1_seq1	NA	NA	NA	NA	NA	NA	NA	NA	NA	NA
Ctaxi_contig_2207|comp15270_c1_seq1	NA	NA	NA	NA	NA	NA	NA	NA	NA	NA
Ctaxi_contig_2208|comp15272_c0_seq1	signal peptide peptidase 67k type	gi|397577051|gb|EJK50451.1|hypothetical protein THAOC_30577 [Thalassiosira oceanica]	1.42E-11	AT1G73990.1	"SPPA,SPPA1"	 signal peptide peptidase 	2.00E-12	Solyc03g114640.2.1	"Signal peptide peptidase SppA type (AHRD V1 ***- Q01NK5_SOLUE); contains Interpro domain(s)  IPR004635  Peptidase S49, SppA "	3.00E-09
Ctaxi_contig_2209|comp15280_c0_seq1	sorbosone dehydrogenase	gi|522054244|ref|WP_020565453.1|hypothetical protein [Methylosarcina fibrata]	3.04E-18	NA	NA	NA	NA	NA	NA	NA
Ctaxi_contig_2210|comp15280_c0_seq2	sorbosone dehydrogenase	gi|545356362|ref|XP_005643902.1|soluble quino protein glucose dehydrogenase [Coccomyxa subellipsoidea C-169] >gi|384245866|gb|EIE19358.1| soluble quino protein glucose dehydrogenase [Coccomyxa subellipsoidea C-169]	4.25E-11	NA	NA	NA	NA	NA	NA	NA
Ctaxi_contig_2211|comp15285_c0_seq1	NA	NA	NA	NA	NA	NA	NA	NA	NA	NA
Ctaxi_contig_2212|comp15288_c1_seq1	NA	NA	NA	AT1G55610.2	BRL1	 BRI1 like 	1.00E-05	NA	NA	NA
Ctaxi_contig_2213|comp15290_c0_seq1	gamma-interferon-inducible lysosomal thiol reductase-like	gi|449679841|ref|XP_004209432.1|PREDICTED: gamma-interferon-inducible lysosomal thiol reductase-like [Hydra vulgaris]	1.76E-17	AT1G07080.1		 Thioredoxin superfamily protein 	7.00E-08	Solyc09g018440.1.1	Gamma-interferon-inducible lysosomal thiol reductase (AHRD V1 ***- B6TUH5_MAIZE); contains Interpro domain(s)  IPR004911  Gamma interferon inducible lysosomal thiol reductase GILT 	8.00E-07
Ctaxi_contig_2214|comp15292_c1_seq1	NA	NA	NA	NA	NA	NA	NA	NA	NA	NA
Ctaxi_contig_2215|comp15293_c1_seq1	protein	gi|219111781|ref|XP_002177642.1|predicted protein [Phaeodactylum tricornutum CCAP 1055/1] >gi|217410527|gb|EEC50456.1| predicted protein [Phaeodactylum tricornutum CCAP 1055/1]	4.46E-38	AT1G29080.1		 Papain family cysteine protease 	7.00E-11	Solyc02g077050.2.1	"Cathepsin B-like cysteine proteinase (AHRD V1 **-* CYSP_SCHMA); contains Interpro domain(s)  IPR013128  Peptidase C1A, papain "	6.00E-11
Ctaxi_contig_2216|comp15295_c0_seq1	NA	NA	NA	NA	NA	NA	NA	NA	NA	NA
Ctaxi_contig_2217|comp15296_c0_seq1	myosin g	gi|239925817|gb|ACS35543.1|myosin G [Phaeodactylum tricornutum]	9.60E-32	NA	NA	NA	NA	NA	NA	NA
Ctaxi_contig_2218|comp15302_c0_seq1	NA	NA	NA	NA	NA	NA	NA	NA	NA	NA
Ctaxi_contig_2219|comp15303_c0_seq1	NA	NA	NA	NA	NA	NA	NA	NA	NA	NA
Ctaxi_contig_2220|comp15306_c0_seq1	40s ribosomal protein s11	gi|290462803|gb|ADD24449.1|40S ribosomal protein S11 [Lepeophtheirus salmonis] >gi|290561645|gb|ADD38222.1| 40S ribosomal protein S11 [Lepeophtheirus salmonis]	6.88E-30	AT4G30800.1		" Nucleic acid-binding, OB-fold-like protein "	2.00E-26	Solyc12g042080.1.1	40S ribosomal protein S11 (AHRD V1 ***- Q1H8R1_CHERU); contains Interpro domain(s)  IPR000266  Ribosomal protein S17 	4.00E-22
Ctaxi_contig_2221|comp15306_c1_seq1	40s ribosomal protein s11	gi|290462803|gb|ADD24449.1|40S ribosomal protein S11 [Lepeophtheirus salmonis] >gi|290561645|gb|ADD38222.1| 40S ribosomal protein S11 [Lepeophtheirus salmonis]	5.30E-30	AT5G23740.1	RPS11-BETA	 ribosomal protein S11-beta 	4.00E-20	Solyc12g042080.1.1	40S ribosomal protein S11 (AHRD V1 ***- Q1H8R1_CHERU); contains Interpro domain(s)  IPR000266  Ribosomal protein S17 	8.00E-18
Ctaxi_contig_2222|comp15308_c0_seq1	NA	NA	NA	NA	NA	NA	NA	NA	NA	NA
Ctaxi_contig_2223|comp15309_c0_seq1	NA	NA	NA	NA	NA	NA	NA	NA	NA	NA
Ctaxi_contig_2224|comp15311_c0_seq1	NA	NA	NA	NA	NA	NA	NA	NA	NA	NA
Ctaxi_contig_2225|comp15312_c0_seq1	protein	gi|219120821|ref|XP_002185642.1|predicted protein [Phaeodactylum tricornutum CCAP 1055/1] >gi|209582491|gb|ACI65112.1| predicted protein [Phaeodactylum tricornutum CCAP 1055/1]	5.41E-18	NA	NA	NA	NA	NA	NA	NA
Ctaxi_contig_2227|comp15313_c0_seq1	serine protease inhibitor	gi|189314000|gb|ACD88987.1|Kazal-type serine proteinase inhibitor [Azumapecten farreri]	1.08E-19	NA	NA	NA	NA	NA	NA	NA
Ctaxi_contig_2228|comp15316_c0_seq1	"hypothetical protein THAOC_27375, partial"	"gi|397585312|gb|EJK53237.1|hypothetical protein THAOC_27375, partial [Thalassiosira oceanica]"	2.30E-10	NA	NA	NA	NA	NA	NA	NA
Ctaxi_contig_2229|comp15320_c0_seq1	hect e3 ubiquitin	"gi|397613334|gb|EJK62158.1|hypothetical protein THAOC_17242, partial [Thalassiosira oceanica]"	4.22E-20	NA	NA	NA	NA	NA	NA	NA
Ctaxi_contig_2230|comp15320_c1_seq1	ubiquitin protein ligase	"gi|397613334|gb|EJK62158.1|hypothetical protein THAOC_17242, partial [Thalassiosira oceanica]"	1.49E-17	NA	NA	NA	NA	NA	NA	NA
Ctaxi_contig_2231|comp15321_c1_seq1	NA	NA	NA	NA	NA	NA	NA	NA	NA	NA
Ctaxi_contig_2232|comp15323_c0_seq1	exo- -beta-glucosidase	gi|219117574|ref|XP_002179580.1|predicted protein [Phaeodactylum tricornutum CCAP 1055/1] >gi|217408633|gb|EEC48566.1| predicted protein [Phaeodactylum tricornutum CCAP 1055/1]	6.74E-07	NA	NA	NA	NA	NA	NA	NA
Ctaxi_contig_2233|comp15323_c1_seq1	NA	NA	NA	NA	NA	NA	NA	NA	NA	NA
Ctaxi_contig_2234|comp15333_c0_seq1	NA	NA	NA	NA	NA	NA	NA	NA	NA	NA
Ctaxi_contig_2235|comp15333_c1_seq1	NA	NA	NA	NA	NA	NA	NA	NA	NA	NA
Ctaxi_contig_2236|comp15345_c1_seq1	NA	NA	NA	NA	NA	NA	NA	NA	NA	NA
Ctaxi_contig_2237|comp15352_c0_seq1	tyrosyl-trna synthetase	gi|219117507|ref|XP_002179548.1|predicted protein [Phaeodactylum tricornutum CCAP 1055/1] >gi|217409439|gb|EEC49371.1| predicted protein [Phaeodactylum tricornutum CCAP 1055/1]	1.17E-25	AT2G33840.1		" Tyrosyl-tRNA synthetase, class Ib, bacterial/mitochondrial "	1.00E-06	Solyc01g109360.2.1	"Tyrosyl-tRNA synthetase (AHRD V1 **** P93363_TOBAC); contains Interpro domain(s)  IPR016485  Tyrosine tRNA ligase, archaeal/eukaryotic "	2.00E-08
Ctaxi_contig_2238|comp15357_c0_seq1	alpha tubulin	gi|302796958|ref|XP_002980240.1|hypothetical protein SELMODRAFT_419896 [Selaginella moellendorffii] >gi|300151856|gb|EFJ18500.1| hypothetical protein SELMODRAFT_419896 [Selaginella moellendorffii]	2.23E-20	AT5G19780.1	TUA5	 tubulin alpha-5 	2.00E-28	Solyc12g088180.1.1	Tubulin alpha-7 chain (AHRD V1 ***- B9IJV8_POPTR); contains Interpro domain(s)  IPR002452  Alpha tubulin 	2.00E-22
Ctaxi_contig_2239|comp15360_c0_seq1	protein	gi|397609891|gb|EJK60559.1|hypothetical protein THAOC_19059 [Thalassiosira oceanica]	9.41E-34	NA	NA	NA	NA	NA	NA	NA
Ctaxi_contig_2240|comp15363_c0_seq1	vacuolar proton pump d subunit	gi|219120855|ref|XP_002185659.1|predicted protein [Phaeodactylum tricornutum CCAP 1055/1] >gi|209582508|gb|ACI65129.1| predicted protein [Phaeodactylum tricornutum CCAP 1055/1]	2.53E-24	AT3G28710.1		" ATPase, V0/A0 complex, subunit C/D "	2.00E-18	Solyc10g081530.1.1	"V-type proton ATPase subunit d 1 (AHRD V1 ***- D3PHZ2_9MAXI); contains Interpro domain(s)  IPR016727  ATPase, V0 complex, subunit D "	3.00E-15
Ctaxi_contig_2241|comp15363_c1_seq1	vacuolar atpase subunit dva41	gi|219120855|ref|XP_002185659.1|predicted protein [Phaeodactylum tricornutum CCAP 1055/1] >gi|209582508|gb|ACI65129.1| predicted protein [Phaeodactylum tricornutum CCAP 1055/1]	2.92E-36	AT3G28710.1		" ATPase, V0/A0 complex, subunit C/D "	5.00E-18	Solyc10g081530.1.1	"V-type proton ATPase subunit d 1 (AHRD V1 ***- D3PHZ2_9MAXI); contains Interpro domain(s)  IPR016727  ATPase, V0 complex, subunit D "	4.00E-15
Ctaxi_contig_2242|comp15371_c0_seq1	protein	gi|219123177|ref|XP_002181906.1|predicted protein [Phaeodactylum tricornutum CCAP 1055/1] >gi|217406507|gb|EEC46446.1| predicted protein [Phaeodactylum tricornutum CCAP 1055/1]	7.58E-13	NA	NA	NA	NA	NA	NA	NA
Ctaxi_contig_2243|comp15377_c0_seq1	NA	NA	NA	NA	NA	NA	NA	NA	NA	NA
Ctaxi_contig_2244|comp15393_c1_seq1	NA	NA	NA	NA	NA	NA	NA	NA	NA	NA
Ctaxi_contig_2245|comp15400_c0_seq1	NA	NA	NA	NA	NA	NA	NA	NA	NA	NA
Ctaxi_contig_2246|comp15402_c0_seq1	NA	NA	NA	NA	NA	NA	NA	NA	NA	NA
Ctaxi_contig_2247|comp15422_c0_seq1	NA	NA	NA	NA	NA	NA	NA	NA	NA	NA
Ctaxi_contig_2248|comp15429_c0_seq1	NA	NA	NA	NA	NA	NA	NA	NA	NA	NA
Ctaxi_contig_2249|comp15429_c0_seq2	NA	NA	NA	NA	NA	NA	NA	NA	NA	NA
Ctaxi_contig_2250|comp15447_c0_seq1	NA	NA	NA	NA	NA	NA	NA	NA	NA	NA
Ctaxi_contig_2251|comp15447_c1_seq1	NA	NA	NA	NA	NA	NA	NA	NA	NA	NA
Ctaxi_contig_2252|comp15448_c0_seq1	NA	NA	NA	NA	NA	NA	NA	NA	NA	NA
Ctaxi_contig_2253|comp15448_c1_seq1	zebra precursor	gi|526117357|ref|NP_001267748.1|zebra precursor [Hydra vulgaris] >gi|39841266|gb|AAR31143.1| zebra precursor [Hydra vulgaris]	2.82E-08	NA	NA	NA	NA	NA	NA	NA
Ctaxi_contig_2254|comp15450_c0_seq1	ribosomal partial	"gi|551538515|ref|XP_005757809.1|hypothetical protein EMIHUDRAFT_351077, partial [Emiliania huxleyi CCMP1516] >gi|485605202|gb|EOD05380.1| hypothetical protein EMIHUDRAFT_351077, partial [Emiliania huxleyi CCMP1516]"	2.00E-38	AT1G61580.1	"RPL3B,ARP2"	 R-protein L3 B 	4.00E-45	Solyc01g103510.2.1	Ribosomal protein L3-like (AHRD V1 ***- Q2VCJ2_SOLTU); contains Interpro domain(s)  IPR000597  Ribosomal protein L3 	2.00E-37
Ctaxi_contig_2255|comp15451_c0_seq1	NA	NA	NA	NA	NA	NA	NA	NA	NA	NA
Ctaxi_contig_2256|comp15453_c0_seq1	predicted protein	gi|219111493|ref|XP_002177498.1|predicted protein [Phaeodactylum tricornutum CCAP 1055/1] >gi|217412033|gb|EEC51961.1| predicted protein [Phaeodactylum tricornutum CCAP 1055/1]	8.53E-12	NA	NA	NA	NA	NA	NA	NA
Ctaxi_contig_2257|comp15454_c1_seq1	protein	"gi|397566215|gb|EJK44961.1|hypothetical protein THAOC_36460, partial [Thalassiosira oceanica]"	2.73E-14	NA	NA	NA	NA	NA	NA	NA
Ctaxi_contig_2258|comp15456_c0_seq1	protein	gi|323455185|gb|EGB11054.1|hypothetical protein AURANDRAFT_22441 [Aureococcus anophagefferens]	1.26E-07	NA	NA	NA	NA	NA	NA	NA
Ctaxi_contig_2259|comp15458_c0_seq1	NA	NA	NA	NA	NA	NA	NA	NA	NA	NA
Ctaxi_contig_2260|comp15463_c0_seq1	protein	gi|224002465|ref|XP_002290904.1|predicted protein [Thalassiosira pseudonana CCMP1335] >gi|220972680|gb|EED91011.1| predicted protein [Thalassiosira pseudonana CCMP1335]	8.32E-46	AT5G02310.1	PRT6	 proteolysis 6 	3.00E-07	Solyc10g084760.1.1	"Ubiquitin ligase E3 (Fragment) (AHRD V1 *-*- Q16LM2_AEDAE); contains Interpro domain(s)  IPR013993  Zinc finger, N-recognin,  metazoa "	6.00E-12
Ctaxi_contig_2261|comp15464_c1_seq1	NA	NA	NA	NA	NA	NA	NA	NA	NA	NA
Ctaxi_contig_2262|comp15466_c0_seq1	NA	NA	NA	NA	NA	NA	NA	NA	NA	NA
Ctaxi_contig_2263|comp15466_c1_seq1	conserved hypothetical protein	gi|488361606|ref|WP_002430991.1|conserved hypothetical protein [Escherichia sp. 3_2_53FAA] >gi|226903374|gb|EEH89633.1| hypothetical protein ESAG_07158 [Escherichia sp. 3_2_53FAA]	1.83E-06	NA	NA	NA	NA	NA	NA	NA
Ctaxi_contig_2264|comp15469_c0_seq1	succinate-semialdehyde dehdyrogenase	gi|219110691|ref|XP_002177097.1|succinate semialdehyde dehydrogenase [Phaeodactylum tricornutum CCAP 1055/1] >gi|217411632|gb|EEC51560.1| succinate semialdehyde dehydrogenase [Phaeodactylum tricornutum CCAP 1055/1]	2.34E-22	AT1G74920.2	ALDH10A8	 aldehyde dehydrogenase 10A8 	4.00E-17	Solyc12g099290.1.1	Aldehyde dehydrogenase (AHRD V1 ***- A2Q2X1_MEDTR); contains Interpro domain(s)  IPR015590  Aldehyde dehydrogenase 	4.00E-12
Ctaxi_contig_2265|comp15472_c1_seq1	NA	NA	NA	NA	NA	NA	NA	NA	NA	NA
Ctaxi_contig_2266|comp15473_c0_seq1	myosin b	gi|239925807|gb|ACS35538.1|myosin B [Phaeodactylum tricornutum]	6.52E-36	NA	NA	NA	NA	NA	NA	NA
Ctaxi_contig_2267|comp15474_c0_seq1	predicted protein	gi|219119247|ref|XP_002180388.1|predicted protein [Phaeodactylum tricornutum CCAP 1055/1] >gi|217407861|gb|EEC47796.1| predicted protein [Phaeodactylum tricornutum CCAP 1055/1]	2.81E-15	NA	NA	NA	NA	NA	NA	NA
Ctaxi_contig_2268|comp15474_c1_seq1	NA	NA	NA	NA	NA	NA	NA	NA	NA	NA
Ctaxi_contig_2269|comp15475_c0_seq1	NA	NA	NA	NA	NA	NA	NA	NA	NA	NA
Ctaxi_contig_2270|comp15475_c1_seq1	NA	NA	NA	NA	NA	NA	NA	NA	NA	NA
Ctaxi_contig_2271|comp15478_c0_seq1	NA	NA	NA	NA	NA	NA	NA	NA	NA	NA
Ctaxi_contig_2272|comp15479_c0_seq1	NA	NA	NA	NA	NA	NA	NA	NA	NA	NA
Ctaxi_contig_2273|comp15481_c0_seq1	NA	NA	NA	NA	NA	NA	NA	NA	NA	NA
Ctaxi_contig_2274|comp15483_c0_seq1	predicted protein	gi|219115880|ref|XP_002178735.1|predicted protein [Phaeodactylum tricornutum CCAP 1055/1] >gi|217409502|gb|EEC49433.1| predicted protein [Phaeodactylum tricornutum CCAP 1055/1]	2.07E-10	NA	NA	NA	NA	NA	NA	NA
Ctaxi_contig_2275|comp15484_c0_seq1	NA	NA	NA	NA	NA	NA	NA	NA	NA	NA
Ctaxi_contig_2276|comp15484_c1_seq1	NA	NA	NA	NA	NA	NA	NA	NA	NA	NA
Ctaxi_contig_2277|comp15487_c0_seq1	NA	NA	NA	NA	NA	NA	NA	NA	NA	NA
Ctaxi_contig_2278|comp15491_c0_seq1	NA	NA	NA	NA	NA	NA	NA	NA	NA	NA
Ctaxi_contig_2279|comp15492_c0_seq1	NA	NA	NA	NA	NA	NA	NA	NA	NA	NA
Ctaxi_contig_2280|comp15493_c0_seq1	tpr repeat-contain kinesin light chain	gi|219112353|ref|XP_002177928.1|predicted protein [Phaeodactylum tricornutum CCAP 1055/1] >gi|217410813|gb|EEC50742.1| predicted protein [Phaeodactylum tricornutum CCAP 1055/1]	1.83E-47	NA	NA	NA	NA	NA	NA	NA
Ctaxi_contig_2281|comp15494_c1_seq1	NA	NA	NA	NA	NA	NA	NA	NA	NA	NA
Ctaxi_contig_2282|comp15499_c1_seq1	3-ketoacyl- synthase 11-like	gi|470121075|ref|XP_004296609.1|PREDICTED: 3-ketoacyl-CoA synthase 17-like [Fragaria vesca subsp. vesca]	2.73E-18	AT1G19440.1	KCS4	 3-ketoacyl-CoA synthase 4 	3.00E-23	Solyc06g065560.1.1	Fatty acid elongase 3-ketoacyl-CoA synthase (AHRD V1 **** Q6DUV6_BRANA); contains Interpro domain(s)  IPR012392  Very-long-chain 3-ketoacyl-CoA synthase 	4.00E-21
Ctaxi_contig_2283|comp15501_c1_seq1	60s ribosomal protein l10	gi|219126015|ref|XP_002183263.1|predicted protein [Phaeodactylum tricornutum CCAP 1055/1] >gi|217405538|gb|EEC45481.1| predicted protein [Phaeodactylum tricornutum CCAP 1055/1]	7.72E-37	AT1G26910.1	RPL10B	 Ribosomal protein L16p/L10e family protein 	1.00E-36	Solyc06g082670.2.1	Ribosomal protein L10 (AHRD V1 ***- A8IZK3_CHLRE); contains Interpro domain(s)  IPR001197  Ribosomal protein L10e 	2.00E-29
Ctaxi_contig_2284|comp15504_c0_seq1	NA	NA	NA	NA	NA	NA	NA	NA	NA	NA
Ctaxi_contig_2285|comp15504_c0_seq2	NA	NA	NA	NA	NA	NA	NA	NA	NA	NA
Ctaxi_contig_2286|comp15505_c0_seq1	metacaspase	gi|219124525|ref|XP_002182552.1|metacaspase [Phaeodactylum tricornutum CCAP 1055/1] >gi|217405898|gb|EEC45839.1| metacaspase [Phaeodactylum tricornutum CCAP 1055/1]	1.03E-17	AT4G25110.1	"AtMC2,MC2"	 metacaspase 2 	1.00E-05	Solyc05g052130.2.1	"Metacaspase (AHRD V1 ***- A8NU42_COPC7); contains Interpro domain(s)  IPR011600  Peptidase C14, caspase catalytic "	9.00E-06
Ctaxi_contig_2287|comp15507_c1_seq1	NA	NA	NA	NA	NA	NA	NA	NA	NA	NA
Ctaxi_contig_2288|comp15509_c0_seq1	NA	NA	NA	NA	NA	NA	NA	NA	NA	NA
Ctaxi_contig_2289|comp15510_c0_seq1	NA	NA	NA	NA	NA	NA	NA	NA	NA	NA
Ctaxi_contig_2290|comp15516_c1_seq1	NA	NA	NA	NA	NA	NA	NA	NA	NA	NA
Ctaxi_contig_2291|comp15519_c0_seq1	NA	NA	NA	NA	NA	NA	NA	NA	NA	NA
Ctaxi_contig_2292|comp15524_c0_seq1	NA	NA	NA	NA	NA	NA	NA	NA	NA	NA
Ctaxi_contig_2293|comp15527_c0_seq1	NA	NA	NA	NA	NA	NA	NA	NA	NA	NA
Ctaxi_contig_2294|comp15535_c1_seq1	NA	NA	NA	NA	NA	NA	NA	NA	NA	NA
Ctaxi_contig_2295|comp15536_c0_seq1	desert hedgehog	gi|190337424|gb|AAI63379.1|Desert hedgehog [Danio rerio] >gi|190338366|gb|AAI63355.1| Desert hedgehog [Danio rerio]	2.44E-10	NA	NA	NA	NA	NA	NA	NA
Ctaxi_contig_2296|comp15542_c1_seq1	NA	NA	NA	NA	NA	NA	NA	NA	NA	NA
Ctaxi_contig_2297|comp15548_c1_seq1	NA	NA	NA	NA	NA	NA	NA	NA	NA	NA
Ctaxi_contig_2298|comp15555_c0_seq1	cytochrome c-22 desaturase	gi|219116070|ref|XP_002178830.1|cytochrome P450 [Phaeodactylum tricornutum CCAP 1055/1] >gi|217409597|gb|EEC49528.1| cytochrome P450 [Phaeodactylum tricornutum CCAP 1055/1]	2.36E-26	AT2G28860.1	CYP710A4	" cytochrome P450, family 710, subfamily A, polypeptide 4 "	1.00E-09	Solyc02g070580.1.1	Cytochrome p450	3.00E-07
Ctaxi_contig_2299|comp15556_c0_seq1	NA	NA	NA	NA	NA	NA	NA	NA	NA	NA
Ctaxi_contig_2300|comp15558_c1_seq1	magnesium chelatase	gi|223992765|ref|XP_002286066.1|chelatase of mg-protoporphyrin IX chelatase [Thalassiosira pseudonana CCMP1335] >gi|220977381|gb|EED95707.1| chelatase of mg-protoporphyrin IX chelatase [Thalassiosira pseudonana CCMP1335]	3.46E-42	AT5G13630.2	"GUN5,CCH,CHLH,CCH1,ABAR"	" magnesium-chelatase subunit chlH, chloroplast, putative / Mg-protoporphyrin IX chelatase, putative (CHLH) "	7.00E-38	Solyc04g015750.2.1	"Magnesium chelatase H subunit (AHRD V1 ***- D5KXY0_VITVI); contains Interpro domain(s)  IPR011771  Magnesium-chelatase, subunit H "	2.00E-35
Ctaxi_contig_2301|comp15559_c0_seq1	cell division protein	gi|219110927|ref|XP_002177215.1|predicted protein [Phaeodactylum tricornutum CCAP 1055/1] >gi|217411750|gb|EEC51678.1| predicted protein [Phaeodactylum tricornutum CCAP 1055/1]	1.45E-31	AT5G15250.2	FTSH6	 FTSH protease 6 	2.00E-07	Solyc02g081550.2.1	"ATP-dependent Zn protease cell division protein FtsH homolog (AHRD V1 **** B2XTF7_HETA2); contains Interpro domain(s)  IPR001315  Caspase Recruitment  IPR003960  ATPase, AAA-type, conserved site  IPR005936  Peptidase M41, FtsH  IPR006025  Peptidase M, neutral zinc metallopeptidases, zinc-binding site "	9.00E-08
Ctaxi_contig_2302|comp15561_c0_seq1	NA	NA	NA	NA	NA	NA	NA	NA	NA	NA
Ctaxi_contig_2303|comp15563_c0_seq1	NA	NA	NA	NA	NA	NA	NA	NA	NA	NA
Ctaxi_contig_2304|comp15565_c1_seq1	NA	NA	NA	NA	NA	NA	NA	NA	NA	NA
Ctaxi_contig_2305|comp15568_c1_seq1	type a von willebrand factor domain-containing protein	gi|403346859|gb|EJY72838.1|Type A von Willebrand factor domain-containing protein [Oxytricha trifallax]	7.87E-18	NA	NA	NA	NA	NA	NA	NA
Ctaxi_contig_2306|comp15569_c0_seq1	NA	NA	NA	NA	NA	NA	NA	NA	NA	NA
Ctaxi_contig_2307|comp15570_c0_seq1	aldo keto reductase	gi|159477951|ref|XP_001697072.1|hypothetical protein CHLREDRAFT_176301 [Chlamydomonas reinhardtii] >gi|158274984|gb|EDP00764.1| predicted protein [Chlamydomonas reinhardtii]	3.47E-21	AT2G27680.1		 NAD(P)-linked oxidoreductase superfamily protein 	7.00E-09	Solyc11g067160.1.1	Aldo/keto reductase family protein (AHRD V1 ***- D7LJ14_ARALY); contains Interpro domain(s)  IPR001395  Aldo/keto reductase 	2.00E-08
Ctaxi_contig_2308|comp15572_c0_seq1	NA	NA	NA	NA	NA	NA	NA	NA	NA	NA
Ctaxi_contig_2309|comp15573_c0_seq1	calmodulin	gi|115528|sp|P27166.2|CALM_STYLERecName: Full=Calmodulin; Short=CaM >gi|161195|gb|AAA29966.1| Calmodulin [Stylonychia lemnae] >gi|403373355|gb|EJY86595.1| Calmodulin [Oxytricha trifallax]	3.88E-41	AT2G27030.3	CAM5	 calmodulin 5 	1.00E-51	Solyc01g008950.2.1	Calmodulin 5/6/7/8-like protein (AHRD V1 ***- Q3HVL6_SOLTU); contains Interpro domain(s)  IPR011992  EF-Hand type 	3.00E-41
Ctaxi_contig_2310|comp15573_c1_seq1	calmodulin	gi|115528|sp|P27166.2|CALM_STYLERecName: Full=Calmodulin; Short=CaM >gi|161195|gb|AAA29966.1| Calmodulin [Stylonychia lemnae] >gi|403373355|gb|EJY86595.1| Calmodulin [Oxytricha trifallax]	2.17E-28	AT3G43810.1	CAM7	 calmodulin 7 	5.00E-34	Solyc03g098050.2.1	Calmodulin 3 protein (AHRD V1 **** Q712P2_CAPAN); contains Interpro domain(s)  IPR011992  EF-Hand type 	2.00E-27
Ctaxi_contig_2311|comp15588_c1_seq1	NA	NA	NA	NA	NA	NA	NA	NA	NA	NA
Ctaxi_contig_2312|comp15593_c0_seq1	NA	NA	NA	NA	NA	NA	NA	NA	NA	NA
Ctaxi_contig_2313|comp15596_c1_seq1	carrier protein 3	gi|556105856|gb|ESO94508.1|hypothetical protein LOTGIDRAFT_232343 [Lottia gigantea]	8.46E-12	AT3G08580.2	AAC1	 ADP/ATP carrier 1 	7.00E-12	Solyc06g069410.2.1	Mitochondrial ADP/ATP carrier proteins (AHRD V1 **** Q2UU95_ASPOR); contains Interpro domain(s)  IPR002113  Adenine nucleotide translocator 1 	1.00E-10
Ctaxi_contig_2314|comp15597_c1_seq1	NA	NA	NA	NA	NA	NA	NA	NA	NA	NA
Ctaxi_contig_2315|comp15599_c1_seq1	NA	NA	NA	NA	NA	NA	NA	NA	NA	NA
Ctaxi_contig_2316|comp15600_c0_seq1	troponin t	gi|546679613|gb|ERL90050.1|hypothetical protein D910_07407 [Dendroctonus ponderosae]	8.81E-07	NA	NA	NA	NA	NA	NA	NA
Ctaxi_contig_2317|comp15601_c0_seq1	predicted protein	gi|219127704|ref|XP_002184070.1|predicted protein [Phaeodactylum tricornutum CCAP 1055/1] >gi|217404301|gb|EEC44248.1| predicted protein [Phaeodactylum tricornutum CCAP 1055/1]	5.66E-24	NA	NA	NA	NA	NA	NA	NA
Ctaxi_contig_2318|comp15602_c0_seq1	NA	NA	NA	NA	NA	NA	NA	NA	NA	NA
Ctaxi_contig_2319|comp15603_c0_seq1	NA	NA	NA	NA	NA	NA	NA	NA	NA	NA
Ctaxi_contig_2320|comp15607_c0_seq1	NA	NA	NA	NA	NA	NA	NA	NA	NA	NA
Ctaxi_contig_2321|comp15607_c1_seq1	calcium-translocating p-type pmca-type family protein	gi|403370009|gb|EJY84863.1|Ca++-ATPase [Oxytricha trifallax]	1.57E-13	NA	NA	NA	NA	NA	NA	NA
Ctaxi_contig_2322|comp15608_c0_seq1	hypothetical signal protein precursor	gi|521328872|gb|AGP82979.1|hypothetical protein I533_15105 [Alteromonas macleodii str. 'Aegean Sea MED64']	5.64E-39	NA	NA	NA	NA	NA	NA	NA
Ctaxi_contig_2323|comp15609_c0_seq1	lhc-related protein	gi|255076771|ref|XP_002502054.1|high light induced protein like protein [Micromonas sp. RCC299] >gi|226517319|gb|ACO63312.1| high light induced protein like protein [Micromonas sp. RCC299]	1.69E-13	AT1G34000.1	OHP2	 one-helix protein 2 	5.00E-17	Solyc12g056620.1.1	One-helix protein (AHRD V1 **-- A9Z0U6_IPONI)	3.00E-14
Ctaxi_contig_2324|comp15614_c0_seq1	NA	NA	NA	NA	NA	NA	NA	NA	NA	NA
Ctaxi_contig_2325|comp15616_c1_seq1	protein	gi|219114445|ref|XP_002176393.1|predicted protein [Phaeodactylum tricornutum CCAP 1055/1] >gi|217402639|gb|EEC42629.1| predicted protein [Phaeodactylum tricornutum CCAP 1055/1]	3.47E-35	NA	NA	NA	NA	NA	NA	NA
Ctaxi_contig_2326|comp15617_c1_seq1	NA	NA	NA	NA	NA	NA	NA	NA	NA	NA
Ctaxi_contig_2327|comp15619_c0_seq1	reverse transcriptase	gi|157344|gb|AAA28508.1|reverse transcriptase (put.); putative [Drosophila melanogaster]	5.23E-07	NA	NA	NA	NA	NA	NA	NA
Ctaxi_contig_2328|comp15621_c0_seq1	NA	NA	NA	NA	NA	NA	NA	NA	NA	NA
Ctaxi_contig_2329|comp15625_c0_seq1	photosystem ii d2 protein	"gi|11467543|ref|NP_043689.1|photosystem II protein D2 [Odontella sinensis] >gi|1346851|sp|P49478.1|PSBD_ODOSI RecName: Full=Photosystem II D2 protein; Short=PSII D2 protein; AltName: Full=Photosystem Q(A) protein >gi|1185238|emb|CAA91721.1| PSII, D2 reaction-center protein [Odontella sinensis]"	1.32E-33	ATCG00270.1	PSBD	 photosystem II reaction center protein D 	5.00E-42	Solyc07g009000.1.1	Photosystem II CP43 chlorophyll apoprotein (AHRD V1 ***- C8XU03_COILA); contains Interpro domain(s)  IPR000932  Photosystem antenna protein-like 	1.00E-15
Ctaxi_contig_2330|comp15625_c1_seq1	photosystem ii d2 protein	gi|157678835|dbj|BAF80658.1|photosystem II D2 protein [Chattonella marina var. ovata]	3.54E-67	ATCG00270.1	PSBD	 photosystem II reaction center protein D 	2.00E-77	Solyc00g230080.1.1	"Photosystem II D2 protein (AHRD V1 ***- D0FXW8_DUNSA); contains Interpro domain(s)  IPR000484  Photosynthetic reaction centre, L/M "	7.00E-35
Ctaxi_contig_2331|comp15628_c0_seq1	NA	NA	NA	NA	NA	NA	NA	NA	NA	NA
[truncated: 12,156,889 more chars]
