# Supplementary material for: An Intracellular Transcriptomic Atlas of the Giant Coenocyte Caulerpa taxifolia
Source: PLoS Genet. 2015 Jan 8;11(1):e1004900. doi: 10.1371/journal.pgen.1004900 (PMC4287348; doi:10.1371/journal.pgen.1004900)
Supplement: S2 Dataset — BLASTX annotation of contigs and comparison against other green algae protein databases. Annotation of Caulerpa contigs obtained from BLASTX against Chlamydomonas reinhardtii and Volvox carteri protein databases. The annotation includes gene ID, gene description and e-value for the top hits to C. reinhardtii and V. carteri databases. (TXT) [file pgen.1004900.s003.txt]

contig_ID	Best_Creinhardtii_v5.5_hit_ID	Best_Creinhardtii_v5.5_hit_defline	e-Value_Best_Creinhardtii_v5.5_hit	Best_Vcarteri_v2.0_hit_ID	Best_Vcarteri_v2.0_hit_defline	e-Value_Best_Vcarteri_v2.0_hit
Ctaxi_contig_32851|comp34820_c1_seq19	Cre01.g000300.t1.1		2.00E-29	Vocar20001283m		1.00E-27
Ctaxi_contig_32854|comp34820_c1_seq22	Cre01.g000300.t1.1		2.00E-31	Vocar20001283m		5.00E-27
Ctaxi_contig_32855|comp34820_c1_seq23	Cre01.g000300.t1.1		4.00E-26	Vocar20001283m		2.00E-23
Ctaxi_contig_8759|comp30827_c0_seq1	Cre01.g000350.t1.1		1.00E-34	Vocar20001335m		3.00E-35
Ctaxi_contig_55631|comp36482_c0_seq1	Cre01.g000600.t1.2		1.00E-64	Vocar20001231m		7.00E-64
Ctaxi_contig_55632|comp36482_c0_seq2	Cre01.g000600.t1.2		4.00E-105	Vocar20001231m		4.00E-58
Ctaxi_contig_933|comp7204_c0_seq1	Cre01.g000650.t1.1	Copper amine oxidase	4.00E-09	Vocar20014385m	copper amine oxidase.	1.00E-08
Ctaxi_contig_38184|comp35307_c1_seq1	Cre01.g000750.t1.1		8.00E-36	Vocar20007175m		8.00E-29
Ctaxi_contig_10778|comp31499_c0_seq1	Cre01.g000850.t1.2	Predicted protein	1.00E-17	Vocar20007341m		7.00E-19
Ctaxi_contig_3236|comp18674_c0_seq1	Cre01.g000900.t1.2	Predicted DUF1350 domain containing protein	6.00E-50	Vocar20007217m		2.00E-53
Ctaxi_contig_53494|comp36345_c6_seq1	Cre01.g000900.t1.2	Predicted DUF1350 domain containing protein	5.00E-80	Vocar20007217m		2.00E-86
Ctaxi_contig_72819|comp2112284_c0_seq1	Cre01.g000900.t1.2	Predicted DUF1350 domain containing protein	5.00E-20	Vocar20007217m		1.00E-21
Ctaxi_contig_45875|comp35860_c4_seq2	Cre01.g001300.t1.1		9.00E-07	Vocar20011612m		3.00E-09
Ctaxi_contig_69401|comp37166_c5_seq1	Cre01.g001350.t1.2		2.00E-53	Vocar20007372m		5.00E-58
Ctaxi_contig_69402|comp37166_c7_seq1	Cre01.g001350.t1.2		3.00E-26	Vocar20007372m		6.00E-25
Ctaxi_contig_69405|comp37166_c9_seq3	Cre01.g001350.t1.2		2.00E-38	Vocar20007372m		2.00E-31
Ctaxi_contig_5386|comp27751_c2_seq1	Cre01.g001400.t1.1	Zinc-metallopeptidase-like protein	1.00E-23	Vocar20007116m		9.00E-20
Ctaxi_contig_61639|comp36818_c2_seq1	Cre01.g001400.t1.1	Zinc-metallopeptidase-like protein	8.00E-67	Vocar20007116m		6.00E-51
Ctaxi_contig_5384|comp27751_c0_seq1	Cre01.g001400.t1.1	Zinc-metallopeptidase-like protein	4.00E-08	NA	NA	NA
Ctaxi_contig_76160|comp4562192_c0_seq1	Cre01.g001550.t1.1		2.00E-06	Vocar20007408m		1.00E-07
Ctaxi_contig_64135|comp36955_c4_seq1	Cre01.g001750.t1.2	Chloroplast trigger factor	2.00E-16	Vocar20007200m		1.00E-09
Ctaxi_contig_64136|comp36955_c4_seq2	Cre01.g001750.t1.2	Chloroplast trigger factor	7.00E-08	Vocar20007200m		5.00E-07
Ctaxi_contig_44890|comp35791_c3_seq1	Cre01.g002200.t1.1	Subunit of D-directed R polymerase	5.00E-21	Vocar20007160m		1.00E-20
Ctaxi_contig_44892|comp35791_c3_seq3	Cre01.g002200.t1.1	Subunit of D-directed R polymerase	1.00E-26	Vocar20007160m		2.00E-26
Ctaxi_contig_44893|comp35791_c3_seq4	Cre01.g002200.t1.1	Subunit of D-directed R polymerase	3.00E-22	Vocar20007160m		1.00E-21
Ctaxi_contig_44896|comp35791_c3_seq7	Cre01.g002200.t1.1	Subunit of D-directed R polymerase	2.00E-27	Vocar20007160m		5.00E-27
Ctaxi_contig_44897|comp35791_c3_seq8	Cre01.g002200.t1.1	Subunit of D-directed R polymerase	8.00E-28	Vocar20007160m		3.00E-27
Ctaxi_contig_44900|comp35791_c3_seq11	Cre01.g002200.t1.1	Subunit of D-directed R polymerase	1.00E-31	Vocar20007160m		3.00E-31
Ctaxi_contig_44901|comp35791_c3_seq12	Cre01.g002200.t1.1	Subunit of D-directed R polymerase	2.00E-28	Vocar20007160m		5.00E-28
Ctaxi_contig_44904|comp35791_c3_seq15	Cre01.g002200.t1.1	Subunit of D-directed R polymerase	9.00E-33	Vocar20007160m		3.00E-32
Ctaxi_contig_17968|comp32991_c1_seq1	Cre01.g002250.t1.2		2.00E-20	Vocar20010141m		2.00E-53
Ctaxi_contig_31174|comp34661_c3_seq1	Cre01.g002250.t1.2		2.00E-16	Vocar20010141m		2.00E-47
Ctaxi_contig_11076|comp31591_c0_seq1	Cre01.g002250.t1.2		4.00E-50	Vocar20001282m		9.00E-49
Ctaxi_contig_6769|comp29580_c0_seq1	Cre01.g002250.t1.2	NA	9.00E-06	NA	NA	NA
Ctaxi_contig_74217|comp3222286_c0_seq1	Cre01.g002300.t1.2	"Peptidyl-prolyl cis-trans isomerase, cyclophilin-type"	3.00E-31	Vocar20002160m		9.00E-32
Ctaxi_contig_3635|comp23525_c0_seq1	Cre01.g002300.t1.2	"Peptidyl-prolyl cis-trans isomerase, cyclophilin-type"	2.00E-70	Vocar20001224m		2.00E-69
Ctaxi_contig_38629|comp35337_c4_seq1	Cre01.g002300.t1.2	"Peptidyl-prolyl cis-trans isomerase, cyclophilin-type"	3.00E-16	Vocar20001224m		7.00E-18
Ctaxi_contig_72434|comp1650498_c0_seq1	Cre01.g002300.t1.2	"Peptidyl-prolyl cis-trans isomerase, cyclophilin-type"	3.00E-29	Vocar20001224m		7.00E-31
Ctaxi_contig_75076|comp3680956_c0_seq1	Cre01.g002300.t1.2	"Peptidyl-prolyl cis-trans isomerase, cyclophilin-type"	3.00E-35	Vocar20001224m		7.00E-36
Ctaxi_contig_75077|comp3680956_c0_seq2	Cre01.g002300.t1.2	"Peptidyl-prolyl cis-trans isomerase, cyclophilin-type"	2.00E-37	Vocar20001224m		9.00E-39
Ctaxi_contig_25415|comp34046_c0_seq1	Cre01.g002350.t1.1		9.00E-53	Vocar20001284m		1.00E-54
Ctaxi_contig_25422|comp34046_c0_seq8	Cre01.g002350.t1.1		4.00E-11	Vocar20001284m		1.00E-14
Ctaxi_contig_25424|comp34046_c0_seq10	Cre01.g002350.t1.1		2.00E-06	Vocar20001284m		6.00E-10
Ctaxi_contig_26281|comp34130_c1_seq4	Cre01.g002400.t1.1		6.00E-07	Vocar20010823m		2.00E-10
Ctaxi_contig_26286|comp34130_c1_seq9	Cre01.g002400.t1.1		3.00E-07	Vocar20010823m		3.00E-12
Ctaxi_contig_66500|comp37050_c3_seq5	Cre01.g002400.t1.1		7.00E-09	Vocar20010823m		3.00E-17
Ctaxi_contig_66502|comp37050_c3_seq7	Cre01.g002400.t1.1		3.00E-08	Vocar20010823m		4.00E-15
Ctaxi_contig_26288|comp34130_c1_seq11	Cre01.g002400.t1.1		8.00E-12	Vocar20001272m		3.00E-10
Ctaxi_contig_26293|comp34130_c1_seq16	Cre01.g002400.t1.1		7.00E-10	Vocar20001272m		2.00E-09
Ctaxi_contig_27796|comp34294_c0_seq2	Cre01.g002400.t1.1		2.00E-16	Vocar20001272m		2.00E-14
Ctaxi_contig_33744|comp34897_c3_seq1	Cre01.g002400.t1.1		2.00E-07	Vocar20001272m		8.00E-13
Ctaxi_contig_33746|comp34897_c4_seq1	Cre01.g002400.t1.1		9.00E-16	Vocar20001272m		1.00E-20
Ctaxi_contig_36837|comp35192_c2_seq3	Cre01.g002400.t1.1		3.00E-13	Vocar20001272m		6.00E-22
Ctaxi_contig_38573|comp35331_c1_seq1	Cre01.g002400.t1.1		2.00E-38	Vocar20001272m		4.00E-56
Ctaxi_contig_55236|comp36454_c2_seq1	Cre01.g002400.t1.1		1.00E-14	Vocar20001272m		8.00E-17
Ctaxi_contig_55238|comp36454_c2_seq3	Cre01.g002400.t1.1		1.00E-14	Vocar20001272m		8.00E-17
Ctaxi_contig_55239|comp36454_c2_seq4	Cre01.g002400.t1.1		6.00E-15	Vocar20001272m		4.00E-17
Ctaxi_contig_55247|comp36454_c2_seq12	Cre01.g002400.t1.1		4.00E-08	Vocar20001272m		2.00E-08
Ctaxi_contig_55248|comp36454_c2_seq13	Cre01.g002400.t1.1		4.00E-08	Vocar20001272m		2.00E-08
Ctaxi_contig_57071|comp36572_c1_seq1	Cre01.g002400.t1.1		1.00E-12	Vocar20001272m		4.00E-13
Ctaxi_contig_57364|comp36587_c1_seq4	Cre01.g002400.t1.1		7.00E-10	Vocar20001272m		2.00E-13
Ctaxi_contig_57373|comp36587_c2_seq1	Cre01.g002400.t1.1		5.00E-09	Vocar20001272m		6.00E-15
Ctaxi_contig_63315|comp36912_c1_seq1	Cre01.g002400.t1.1		1.00E-19	Vocar20001272m		6.00E-23
Ctaxi_contig_63319|comp36912_c2_seq1	Cre01.g002400.t1.1		4.00E-06	Vocar20001272m		5.00E-14
Ctaxi_contig_66663|comp37059_c2_seq7	Cre01.g002400.t1.1		2.00E-08	Vocar20001272m		8.00E-08
Ctaxi_contig_66665|comp37059_c5_seq2	Cre01.g002400.t1.1		2.00E-21	Vocar20001272m		1.00E-23
Ctaxi_contig_66660|comp37059_c2_seq4	Cre01.g002400.t1.1	NA	7.00E-06	NA	NA	NA
Ctaxi_contig_10822|comp31514_c0_seq1	Cre01.g002750.t2.1		3.00E-09	Vocar20001338m		3.00E-12
Ctaxi_contig_10823|comp31514_c0_seq2	Cre01.g002750.t2.1		1.00E-15	Vocar20001338m		1.00E-15
Ctaxi_contig_70651|comp37216_c3_seq1	Cre01.g003050.t1.2	Component of the Exocyst Complex	3.00E-26	Vocar20001365m		3.00E-26
Ctaxi_contig_70653|comp37216_c3_seq3	Cre01.g003050.t1.2	Component of the Exocyst Complex	3.00E-34	Vocar20001365m		9.00E-34
Ctaxi_contig_70659|comp37216_c3_seq9	Cre01.g003050.t1.2	Component of the Exocyst Complex	8.00E-09	Vocar20001365m		1.00E-08
Ctaxi_contig_70640|comp37216_c0_seq1	Cre01.g003050.t1.2	Component of the Exocyst Complex	2.00E-22	NA	NA	NA
Ctaxi_contig_70641|comp37216_c0_seq2	Cre01.g003050.t1.2	Component of the Exocyst Complex	3.00E-08	NA	NA	NA
Ctaxi_contig_17375|comp32891_c1_seq1	Cre01.g003100.t2.1	NA	1.00E-13	NA	NA	NA
Ctaxi_contig_28722|comp34405_c0_seq1	Cre01.g003376.t1.1		1.00E-66	Vocar20001207m	asymmetric division protein GlsA.	1.00E-63
Ctaxi_contig_28723|comp34405_c0_seq2	Cre01.g003376.t1.1		2.00E-71	Vocar20001207m	asymmetric division protein GlsA.	2.00E-68
Ctaxi_contig_28726|comp34405_c2_seq1	Cre01.g003376.t1.1		8.00E-09	Vocar20001207m	asymmetric division protein GlsA.	3.00E-09
Ctaxi_contig_17020|comp32834_c0_seq1	Cre01.g003463.t1.1		1.00E-90	Vocar20007277m		1.00E-47
Ctaxi_contig_17022|comp32834_c0_seq3	Cre01.g003463.t1.1		8.00E-91	Vocar20007262m		1.00E-49
Ctaxi_contig_17025|comp32834_c0_seq6	Cre01.g003463.t1.1		4.00E-18	Vocar20007262m		4.00E-18
Ctaxi_contig_26370|comp34138_c0_seq4	Cre01.g003487.t1.1		5.00E-34	Vocar20001336m		2.00E-35
Ctaxi_contig_64575|comp36971_c1_seq1	Cre01.g003500.t1.2		9.00E-17	Vocar20001322m		8.00E-10
Ctaxi_contig_64582|comp36971_c5_seq1	Cre01.g003500.t1.2		8.00E-10	Vocar20001322m		3.00E-09
Ctaxi_contig_12573|comp31973_c0_seq1	Cre01.g003550.t1.1		5.00E-27	Vocar20001649m		1.00E-28
Ctaxi_contig_34223|comp34940_c7_seq1	Cre01.g003800.t1.1		9.00E-20	Vocar20014083m		1.00E-20
Ctaxi_contig_40023|comp35464_c1_seq1	Cre01.g003850.t1.1	"Cytochrome P450, CYP197 superfamily"	2.00E-37	Vocar20001780m	cytochrome P450.	1.00E-38
Ctaxi_contig_40024|comp35464_c1_seq2	Cre01.g003850.t1.1	"Cytochrome P450, CYP197 superfamily"	7.00E-36	Vocar20001780m	cytochrome P450.	1.00E-38
Ctaxi_contig_40025|comp35464_c1_seq3	Cre01.g003850.t1.1	"Cytochrome P450, CYP197 superfamily"	1.00E-21	Vocar20001780m	cytochrome P450.	2.00E-12
Ctaxi_contig_40027|comp35464_c1_seq5	Cre01.g003850.t1.1	"Cytochrome P450, CYP197 superfamily"	8.00E-18	Vocar20001780m	cytochrome P450.	8.00E-19
Ctaxi_contig_40030|comp35464_c1_seq8	Cre01.g003850.t1.1	"Cytochrome P450, CYP197 superfamily"	2.00E-17	Vocar20001780m	cytochrome P450.	3.00E-17
Ctaxi_contig_63300|comp36911_c0_seq1	Cre01.g004200.t1.2		5.00E-24	Vocar20007339m		9.00E-21
Ctaxi_contig_22553|comp33681_c0_seq1	Cre01.g004300.t1.2	Asparagine synthase	2.00E-76	Vocar20007365m		2.00E-74
Ctaxi_contig_22555|comp33681_c0_seq3	Cre01.g004300.t1.2	Asparagine synthase	1.00E-28	Vocar20007365m		7.00E-30
Ctaxi_contig_22556|comp33681_c0_seq4	Cre01.g004300.t1.2	Asparagine synthase	4.00E-11	Vocar20007365m		6.00E-11
Ctaxi_contig_22557|comp33681_c0_seq5	Cre01.g004300.t1.2	Asparagine synthase	2.00E-10	Vocar20007365m		3.00E-10
Ctaxi_contig_22558|comp33681_c0_seq6	Cre01.g004300.t1.2	Asparagine synthase	4.00E-11	Vocar20007365m		6.00E-11
Ctaxi_contig_22559|comp33681_c0_seq7	Cre01.g004300.t1.2	Asparagine synthase	2.00E-10	Vocar20007365m		3.00E-10
Ctaxi_contig_22560|comp33681_c1_seq1	Cre01.g004300.t1.2	Asparagine synthase	3.00E-06	Vocar20007365m		7.00E-07
Ctaxi_contig_76767|comp4864802_c0_seq1	Cre01.g004300.t1.2	Asparagine synthase	1.00E-09	Vocar20007365m		5.00E-09
Ctaxi_contig_17664|comp32942_c1_seq1	Cre01.g004350.t1.2		4.00E-73	Vocar20007193m	Putative programmed cell death protein 6 interacting protein X (ALIX).	3.00E-72
Ctaxi_contig_17665|comp32942_c1_seq2	Cre01.g004350.t1.2		2.00E-40	Vocar20007193m	Putative programmed cell death protein 6 interacting protein X (ALIX).	5.00E-38
Ctaxi_contig_34975|comp35010_c4_seq1	Cre01.g004350.t1.2		7.00E-65	Vocar20007193m	Putative programmed cell death protein 6 interacting protein X (ALIX).	9.00E-67
Ctaxi_contig_34976|comp35010_c4_seq2	Cre01.g004350.t1.2		7.00E-08	Vocar20007193m	Putative programmed cell death protein 6 interacting protein X (ALIX).	5.00E-06
Ctaxi_contig_34978|comp35010_c4_seq4	Cre01.g004350.t1.2		6.00E-10	Vocar20007193m	Putative programmed cell death protein 6 interacting protein X (ALIX).	2.00E-08
Ctaxi_contig_72473|comp1674152_c0_seq1	Cre01.g004450.t1.2	Membrane protein	8.00E-06	NA	NA	NA
Ctaxi_contig_14471|comp32377_c0_seq1	Cre01.g004500.t1.2	"Isopropylmalate dehydratase, large subunit"	0	Vocar20001382m	"isopropylmalate dehydratase, large subunit."	0
Ctaxi_contig_59014|comp36680_c1_seq3	Cre01.g004550.t1.2	Flagellar Associated Protein	2.00E-12	Vocar20006264m		7.00E-12
Ctaxi_contig_59017|comp36680_c2_seq1	Cre01.g004550.t1.2	Flagellar Associated Protein	2.00E-09	Vocar20001306m		1.00E-07
Ctaxi_contig_59018|comp36680_c2_seq2	Cre01.g004550.t1.2	Flagellar Associated Protein	7.00E-11	Vocar20001306m		1.00E-08
Ctaxi_contig_18003|comp32999_c0_seq1	Cre01.g004900.t1.2		3.00E-26	Vocar20001157m		3.00E-31
Ctaxi_contig_27812|comp34296_c0_seq2	Cre01.g005150.t1.1	Serine glyoxylate aminotransferase	2.00E-42	Vocar20001369m		4.00E-44
Ctaxi_contig_27816|comp34296_c4_seq1	Cre01.g005150.t1.1	Serine glyoxylate aminotransferase	7.00E-78	Vocar20001369m		3.00E-78
Ctaxi_contig_5865|comp28334_c0_seq1	Cre01.g005350.t1.2	NA	7.00E-06	NA	NA	NA
Ctaxi_contig_17026|comp32835_c0_seq1	Cre01.g005450.t1.2	Radial spoke protein 10	3.00E-39	Vocar20001166m	radial spoke protein 10; with MORN motifs.	2.00E-41
Ctaxi_contig_8503|comp30721_c0_seq1	Cre01.g005550.t1.2	ARF-like GTPase	8.00E-11	Vocar20001275m	small Arf-related GTPase.	2.00E-11
Ctaxi_contig_8504|comp30721_c0_seq2	Cre01.g005550.t1.2	ARF-like GTPase	2.00E-36	Vocar20001275m	small Arf-related GTPase.	3.00E-36
Ctaxi_contig_27960|comp34313_c1_seq3	Cre01.g005850.t1.2	Cobalamin adenosyltransferase and Flagellar Associated Protein	7.00E-36	Vocar20001123m		1.00E-29
Ctaxi_contig_66646|comp37058_c4_seq3	Cre01.g005950.t1.2		5.00E-10	Vocar20001208m		1.00E-14
Ctaxi_contig_66649|comp37058_c4_seq6	Cre01.g005950.t1.2		3.00E-17	Vocar20001208m		6.00E-20
Ctaxi_contig_66650|comp37058_c4_seq7	Cre01.g005950.t1.2		1.00E-19	Vocar20001208m		4.00E-21
Ctaxi_contig_66651|comp37058_c4_seq8	Cre01.g005950.t1.2		2.00E-16	Vocar20001208m		4.00E-17
Ctaxi_contig_66655|comp37058_c7_seq1	Cre01.g005950.t1.2		7.00E-13	Vocar20001208m		1.00E-13
Ctaxi_contig_37285|comp35224_c0_seq1	Cre01.g006800.t1.1	Phosphatidylinositol N-acetylglucosaminyltransferase (PIG-A)	2.00E-28	Vocar20001320m		1.00E-26
Ctaxi_contig_37286|comp35224_c0_seq2	Cre01.g006800.t1.1	Phosphatidylinositol N-acetylglucosaminyltransferase (PIG-A)	6.00E-28	Vocar20001320m		3.00E-27
Ctaxi_contig_37289|comp35224_c0_seq5	Cre01.g006800.t1.1	Phosphatidylinositol N-acetylglucosaminyltransferase (PIG-A)	2.00E-12	Vocar20001320m		1.00E-11
Ctaxi_contig_62679|comp36871_c3_seq9	Cre01.g007000.t1.2		2.00E-21	Vocar20014586m		4.00E-21
Ctaxi_contig_25454|comp34049_c6_seq3	Cre01.g007000.t1.2		9.00E-24	Vocar20001307m		4.00E-24
Ctaxi_contig_36275|comp35132_c1_seq11	Cre01.g007000.t1.2		3.00E-20	Vocar20001307m		1.00E-20
Ctaxi_contig_62671|comp36871_c3_seq1	Cre01.g007000.t1.2		5.00E-23	Vocar20001307m		3.00E-22
Ctaxi_contig_173|comp2829_c0_seq1	Cre01.g007051.t1.2		5.00E-12	Vocar20004737m	polyubiquitin.	3.00E-12
Ctaxi_contig_1122|comp9303_c0_seq1	Cre01.g007051.t1.2		1.00E-31	Vocar20004737m	polyubiquitin.	6.00E-32
Ctaxi_contig_2949|comp17666_c1_seq1	Cre01.g007051.t1.2		7.00E-11	Vocar20004737m	polyubiquitin.	4.00E-11
Ctaxi_contig_10524|comp31420_c0_seq1	Cre01.g007051.t1.2		8.00E-28	Vocar20004737m	polyubiquitin.	4.00E-28
Ctaxi_contig_10655|comp31468_c0_seq2	Cre01.g007051.t1.2		2.00E-36	Vocar20004737m	polyubiquitin.	1.00E-36
Ctaxi_contig_47966|comp36009_c2_seq3	Cre01.g007051.t1.2		2.00E-11	Vocar20004737m	polyubiquitin.	1.00E-11
Ctaxi_contig_70144|comp37194_c2_seq2	Cre01.g007051.t1.2		2.00E-20	Vocar20004737m	polyubiquitin.	1.00E-20
Ctaxi_contig_75881|comp4468927_c0_seq1	Cre01.g007051.t1.2		6.00E-12	Vocar20004737m	polyubiquitin.	3.00E-12
Ctaxi_contig_1923|comp14465_c0_seq1	Cre01.g007051.t1.2		3.00E-38	Vocar20001261m	ubiquitin / ribosomal protein L40; component of cytosolic 80S ribosome and 60S large subunit.	2.00E-38
Ctaxi_contig_8322|comp30647_c0_seq1	Cre01.g007051.t1.2		1.00E-30	Vocar20001261m	ubiquitin / ribosomal protein L40; component of cytosolic 80S ribosome and 60S large subunit.	6.00E-31
Ctaxi_contig_72770|comp2094154_c0_seq1	Cre01.g007051.t1.2		3.00E-49	Vocar20001261m	ubiquitin / ribosomal protein L40; component of cytosolic 80S ribosome and 60S large subunit.	2.00E-49
Ctaxi_contig_72874|comp2154849_c0_seq1	Cre01.g007051.t1.2		3.00E-24	Vocar20001261m	ubiquitin / ribosomal protein L40; component of cytosolic 80S ribosome and 60S large subunit.	2.00E-24
Ctaxi_contig_73277|comp2508390_c0_seq1	Cre01.g007051.t1.2		1.00E-26	Vocar20001261m	ubiquitin / ribosomal protein L40; component of cytosolic 80S ribosome and 60S large subunit.	8.00E-27
Ctaxi_contig_34022|comp34920_c1_seq1	Cre01.g007150.t1.1		2.00E-30	Vocar20001158m		3.00E-33
Ctaxi_contig_34024|comp34920_c1_seq3	Cre01.g007150.t1.1		4.00E-33	Vocar20001158m		5.00E-37
Ctaxi_contig_34026|comp34920_c1_seq5	Cre01.g007150.t1.1		4.00E-06	Vocar20001158m		6.00E-09
Ctaxi_contig_34027|comp34920_c1_seq6	Cre01.g007150.t1.1		4.00E-06	Vocar20001158m		6.00E-09
Ctaxi_contig_46036|comp35872_c2_seq1	Cre01.g007200.t1.2		5.00E-14	Vocar20001290m		4.00E-14
Ctaxi_contig_46046|comp35872_c5_seq6	Cre01.g007200.t1.2		2.00E-18	Vocar20001290m		7.00E-18
Ctaxi_contig_46048|comp35872_c6_seq1	Cre01.g007200.t1.2		4.00E-64	Vocar20001290m		4.00E-66
Ctaxi_contig_46049|comp35872_c6_seq2	Cre01.g007200.t1.2		1.00E-45	Vocar20001290m		2.00E-45
Ctaxi_contig_46050|comp35872_c6_seq3	Cre01.g007200.t1.2		2.00E-34	Vocar20001290m		9.00E-34
Ctaxi_contig_63690|comp36932_c2_seq5	Cre01.g007200.t1.2		3.00E-16	Vocar20001290m		3.00E-15
Ctaxi_contig_63699|comp36932_c2_seq14	Cre01.g007200.t1.2		2.00E-14	Vocar20001290m		2.00E-13
Ctaxi_contig_63700|comp36932_c2_seq15	Cre01.g007200.t1.2		4.00E-19	Vocar20001290m		1.00E-19
Ctaxi_contig_63701|comp36932_c2_seq16	Cre01.g007200.t1.2		8.00E-19	Vocar20001290m		3.00E-19
Ctaxi_contig_63683|comp36932_c0_seq1	Cre01.g007200.t1.2	NA	6.00E-06	NA	NA	NA
Ctaxi_contig_861|comp6381_c0_seq1	Cre01.g007300.t1.2		8.00E-14	Vocar20001294m	"similar to MOT42, present only in organisms having motile cilia."	8.00E-12
Ctaxi_contig_37695|comp35259_c3_seq1	Cre01.g007300.t1.2		1.00E-49	Vocar20001294m	"similar to MOT42, present only in organisms having motile cilia."	5.00E-59
Ctaxi_contig_37696|comp35259_c3_seq2	Cre01.g007300.t1.2		8.00E-08	Vocar20001294m	"similar to MOT42, present only in organisms having motile cilia."	4.00E-06
Ctaxi_contig_1957|comp14537_c0_seq1	Cre01.g007500.t1.1		2.00E-11	Vocar20001266m		2.00E-10
Ctaxi_contig_72755|comp2086538_c0_seq1	Cre01.g007500.t1.1		5.00E-20	Vocar20001266m		5.00E-15
Ctaxi_contig_76700|comp4820709_c0_seq1	Cre01.g007500.t1.1		7.00E-13	Vocar20001266m		9.00E-13
Ctaxi_contig_28247|comp34349_c3_seq1	Cre01.g007651.t1.1		5.00E-17	Vocar20001149m		1.00E-15
Ctaxi_contig_28245|comp34349_c1_seq1	Cre01.g007651.t1.1	NA	6.00E-16	NA	NA	NA
Ctaxi_contig_28246|comp34349_c1_seq2	Cre01.g007651.t1.1	NA	6.00E-16	NA	NA	NA
Ctaxi_contig_28248|comp34349_c4_seq1	Cre01.g007651.t1.1	NA	2.00E-09	NA	NA	NA
Ctaxi_contig_65689|comp37019_c3_seq1	Cre01.g007700.t1.1		1.00E-86	Vocar20001185m		6.00E-94
Ctaxi_contig_65690|comp37019_c3_seq2	Cre01.g007700.t1.1		2.00E-67	Vocar20001185m		5.00E-71
Ctaxi_contig_65694|comp37019_c6_seq1	Cre01.g007700.t1.1		4.00E-39	Vocar20001185m		3.00E-40
Ctaxi_contig_65695|comp37019_c6_seq2	Cre01.g007700.t1.1		1.00E-10	Vocar20001185m		8.00E-09
Ctaxi_contig_19899|comp33288_c2_seq2	Cre01.g007737.t1.1		2.00E-37	Vocar20001170m		3.00E-50
Ctaxi_contig_23587|comp33814_c0_seq2	Cre01.g007774.t1.1	NA	4.00E-07	NA	NA	NA
Ctaxi_contig_66388|comp37045_c1_seq2	Cre01.g008100.t1.2		4.00E-07	Vocar20011504m		4.00E-08
Ctaxi_contig_69859|comp37182_c0_seq4	Cre01.g008150.t1.1		5.00E-21	Vocar20008273m		2.00E-07
Ctaxi_contig_69856|comp37182_c0_seq1	Cre01.g008150.t1.1	NA	4.00E-13	NA	NA	NA
Ctaxi_contig_29631|comp34506_c2_seq1	Cre01.g008450.t1.2		3.00E-13	Vocar20007087m		2.00E-14
Ctaxi_contig_29633|comp34506_c2_seq3	Cre01.g008450.t1.2		1.00E-09	Vocar20007087m		3.00E-11
Ctaxi_contig_47739|comp35994_c0_seq1	Cre01.g008850.t1.1	NA	1.00E-08	NA	NA	NA
Ctaxi_contig_63259|comp36908_c5_seq1	Cre01.g009250.t1.1	D topoisomerase II	4.00E-12	Vocar20001332m		2.00E-11
Ctaxi_contig_63260|comp36908_c6_seq1	Cre01.g009250.t1.1	D topoisomerase II	1.00E-55	Vocar20001332m		7.00E-58
Ctaxi_contig_63262|comp36908_c8_seq1	Cre01.g009250.t1.1	D topoisomerase II	0	Vocar20001332m		0
Ctaxi_contig_33763|comp34900_c1_seq2	Cre01.g009300.t1.1		4.00E-44	Vocar20001232m		4.00E-47
Ctaxi_contig_33764|comp34900_c1_seq3	Cre01.g009300.t1.1		3.00E-40	Vocar20001232m		3.00E-36
Ctaxi_contig_35154|comp35029_c0_seq1	Cre01.g009300.t1.1		2.00E-21	Vocar20001232m		4.00E-20
Ctaxi_contig_35155|comp35029_c1_seq1	Cre01.g009300.t1.1		1.00E-90	Vocar20001232m		2.00E-88
Ctaxi_contig_35156|comp35029_c1_seq2	Cre01.g009300.t1.1		3.00E-06	Vocar20001232m		2.00E-07
Ctaxi_contig_7386|comp30099_c0_seq1	Cre01.g009400.t1.2		7.00E-14	Vocar20001266m		2.00E-13
Ctaxi_contig_75606|comp4089966_c0_seq1	Cre01.g009400.t1.2		3.00E-18	Vocar20001266m		5.00E-19
Ctaxi_contig_72773|comp2095776_c0_seq1	Cre01.g009500.t1.2		1.00E-07	Vocar20000362m		1.00E-07
Ctaxi_contig_2971|comp17764_c1_seq1	Cre01.g009575.t1.1		8.00E-20	Vocar20000453m	putative Pathogenesis-related genes transcriptiol activator.	5.00E-18
Ctaxi_contig_76995|comp5165489_c0_seq1	Cre01.g009575.t1.1		2.00E-27	Vocar20000453m	putative Pathogenesis-related genes transcriptiol activator.	1.00E-24
Ctaxi_contig_46643|comp35913_c1_seq11	Cre01.g009700.t1.1		2.00E-25	Vocar20002506m	"Serine/threonine phosphatase, family 2C, putative."	1.00E-20
Ctaxi_contig_47651|comp35988_c4_seq1	Cre01.g009700.t1.1		9.00E-08	Vocar20000733m		2.00E-07
Ctaxi_contig_15712|comp32603_c0_seq1	Cre01.g009900.t1.1	Chloroplast DJ-like protein	4.00E-56	Vocar20007073m		6.00E-50
Ctaxi_contig_15714|comp32603_c0_seq3	Cre01.g009900.t1.1	Chloroplast DJ-like protein	4.00E-56	Vocar20007073m		6.00E-50
Ctaxi_contig_43436|comp35714_c2_seq1	Cre01.g009950.t1.2	Pre-rR processing protein	2.00E-61	Vocar20007357m		4.00E-64
Ctaxi_contig_58218|comp36639_c1_seq5	Cre01.g010000.t1.2	Mitogen-Activated Protein Kise	2.00E-08	Vocar20007163m	mitogen-activated protein kise 8.	4.00E-09
Ctaxi_contig_17262|comp32877_c5_seq7	Cre01.g010250.t1.1		1.00E-06	Vocar20011548m		5.00E-08
Ctaxi_contig_61084|comp36792_c1_seq2	Cre01.g010250.t1.1		1.00E-19	Vocar20000733m		4.00E-19
Ctaxi_contig_32052|comp34749_c1_seq1	Cre01.g010350.t1.2	Lipoate protein ligase B	1.00E-22	Vocar20007226m		2.00E-25
Ctaxi_contig_32056|comp34749_c1_seq5	Cre01.g010350.t1.2	Lipoate protein ligase B	2.00E-17	Vocar20007226m		4.00E-17
Ctaxi_contig_32057|comp34749_c1_seq6	Cre01.g010350.t1.2	Lipoate protein ligase B	9.00E-19	Vocar20007226m		7.00E-18
Ctaxi_contig_8469|comp30707_c0_seq1	Cre01.g010500.t1.2		2.00E-08	Vocar20009730m		3.00E-10
Ctaxi_contig_8470|comp30707_c0_seq2	Cre01.g010500.t1.2		9.00E-13	Vocar20009730m		2.00E-14
Ctaxi_contig_24466|comp33938_c0_seq1	Cre01.g010848.t1.1	NA	4.00E-34	NA	NA	NA
Ctaxi_contig_24467|comp33938_c0_seq2	Cre01.g010848.t1.1	NA	4.00E-34	NA	NA	NA
Ctaxi_contig_24470|comp33938_c0_seq5	Cre01.g010848.t1.1	NA	9.00E-34	NA	NA	NA
Ctaxi_contig_28065|comp34329_c3_seq1	Cre01.g010864.t1.1		3.00E-51	Vocar20007254m		4.00E-50
Ctaxi_contig_28068|comp34329_c3_seq4	Cre01.g010864.t1.1		1.00E-29	Vocar20007208m		7.00E-15
Ctaxi_contig_1279|comp10833_c0_seq1	Cre01.g010900.t1.2	Glyceraldehyde-3-Phosphate Dehydrogese	7.00E-11	Vocar20007267m		4.00E-12
Ctaxi_contig_5948|comp28428_c0_seq3	Cre01.g010900.t1.2	Glyceraldehyde-3-Phosphate Dehydrogese	1.00E-40	Vocar20007267m		2.00E-39
Ctaxi_contig_37721|comp35263_c1_seq1	Cre01.g010900.t1.2	Glyceraldehyde-3-Phosphate Dehydrogese	5.00E-59	Vocar20007267m		3.00E-60
Ctaxi_contig_37722|comp35263_c1_seq2	Cre01.g010900.t1.2	Glyceraldehyde-3-Phosphate Dehydrogese	2.00E-59	Vocar20007267m		1.00E-60
Ctaxi_contig_37723|comp35263_c1_seq3	Cre01.g010900.t1.2	Glyceraldehyde-3-Phosphate Dehydrogese	3.00E-59	Vocar20007267m		7.00E-60
Ctaxi_contig_37725|comp35263_c3_seq1	Cre01.g010900.t1.2	Glyceraldehyde-3-Phosphate Dehydrogese	1.00E-29	Vocar20007267m		3.00E-30
Ctaxi_contig_5946|comp28428_c0_seq1	Cre01.g010900.t1.2	Glyceraldehyde-3-Phosphate Dehydrogese	1.00E-57	Vocar20007266m		7.00E-59
Ctaxi_contig_7236|comp29998_c0_seq1	Cre01.g010900.t1.2	Glyceraldehyde-3-Phosphate Dehydrogese	1.00E-129	Vocar20007266m		4.00E-131
Ctaxi_contig_37724|comp35263_c2_seq1	Cre01.g010900.t1.2	Glyceraldehyde-3-Phosphate Dehydrogese	2.00E-33	Vocar20007266m		7.00E-34
Ctaxi_contig_459|comp3813_c0_seq1	Cre01.g011000.t1.2	"Ribosomal protein L6, component of cytosolic 80S ribosome and 60S large subunit"	2.00E-15	Vocar20007117m	ribosomal protein L6; component of cytosolic 80S ribosome and 60S large subunit.	5.00E-15
Ctaxi_contig_1193|comp10263_c0_seq1	Cre01.g011000.t1.2	"Ribosomal protein L6, component of cytosolic 80S ribosome and 60S large subunit"	5.00E-38	Vocar20007117m	ribosomal protein L6; component of cytosolic 80S ribosome and 60S large subunit.	3.00E-40
Ctaxi_contig_6697|comp29495_c0_seq1	Cre01.g011000.t1.2	"Ribosomal protein L6, component of cytosolic 80S ribosome and 60S large subunit"	7.00E-27	Vocar20007117m	ribosomal protein L6; component of cytosolic 80S ribosome and 60S large subunit.	5.00E-25
Ctaxi_contig_10514|comp31414_c1_seq1	Cre01.g011000.t1.2	"Ribosomal protein L6, component of cytosolic 80S ribosome and 60S large subunit"	1.00E-07	Vocar20007117m	ribosomal protein L6; component of cytosolic 80S ribosome and 60S large subunit.	7.00E-07
Ctaxi_contig_75531|comp3994302_c0_seq1	Cre01.g011000.t1.2	"Ribosomal protein L6, component of cytosolic 80S ribosome and 60S large subunit"	6.00E-06	Vocar20007117m	ribosomal protein L6; component of cytosolic 80S ribosome and 60S large subunit.	2.00E-06
Ctaxi_contig_77098|comp5412084_c0_seq1	Cre01.g011000.t1.2	"Ribosomal protein L6, component of cytosolic 80S ribosome and 60S large subunit"	8.00E-14	Vocar20007117m	ribosomal protein L6; component of cytosolic 80S ribosome and 60S large subunit.	2.00E-14
Ctaxi_contig_36713|comp35180_c0_seq1	Cre01.g011100.t2.1	"Terpenoid cylase, probably a squalene cyclase"	8.00E-98	Vocar20007243m		5.00E-70
Ctaxi_contig_36715|comp35180_c0_seq3	Cre01.g011100.t2.1	"Terpenoid cylase, probably a squalene cyclase"	1.00E-85	Vocar20007243m		2.00E-87
Ctaxi_contig_36716|comp35180_c0_seq4	Cre01.g011100.t2.1	"Terpenoid cylase, probably a squalene cyclase"	4.00E-41	Vocar20007243m		3.00E-37
Ctaxi_contig_36717|comp35180_c0_seq5	Cre01.g011100.t2.1	"Terpenoid cylase, probably a squalene cyclase"	8.00E-06	Vocar20007243m		3.00E-06
Ctaxi_contig_61271|comp36800_c1_seq4	Cre01.g011200.t1.2		6.00E-18	Vocar20007301m		8.00E-19
Ctaxi_contig_70093|comp37191_c7_seq2	Cre01.g011350.t1.2		3.00E-06	Vocar20007223m		2.00E-08
Ctaxi_contig_5011|comp26918_c0_seq1	Cre01.g011500.t1.2	26S proteasome regulatory subunit	6.00E-34	Vocar20007256m	26S proteasome regulatory complex.	1.00E-33
Ctaxi_contig_7216|comp29987_c0_seq1	Cre01.g011500.t1.2	26S proteasome regulatory subunit	7.00E-22	Vocar20007256m	26S proteasome regulatory complex.	3.00E-22
Ctaxi_contig_7217|comp29987_c0_seq2	Cre01.g011500.t1.2	26S proteasome regulatory subunit	3.00E-56	Vocar20007256m	26S proteasome regulatory complex.	2.00E-54
Ctaxi_contig_7218|comp29987_c0_seq3	Cre01.g011500.t1.2	26S proteasome regulatory subunit	7.00E-24	Vocar20007256m	26S proteasome regulatory complex.	2.00E-23
Ctaxi_contig_65044|comp36996_c3_seq1	Cre01.g011850.t1.1		4.00E-16	Vocar20007482m		1.00E-18
Ctaxi_contig_65046|comp36996_c3_seq3	Cre01.g011850.t1.1		2.00E-15	Vocar20007482m		2.00E-17
Ctaxi_contig_9233|comp31017_c0_seq1	Cre01.g012000.t1.1	NA	2.00E-08	NA	NA	NA
Ctaxi_contig_75890|comp4470410_c0_seq1	Cre01.g012150.t1.2	Peptide methionine sulfoxide reductase	3.00E-20	Vocar20002898m		4.00E-21
Ctaxi_contig_54469|comp36412_c1_seq3	Cre01.g012200.t2.1		4.00E-23	Vocar20005489m		3.00E-21
Ctaxi_contig_54471|comp36412_c1_seq5	Cre01.g012200.t2.1		4.00E-23	Vocar20005489m		3.00E-21
Ctaxi_contig_54475|comp36412_c1_seq9	Cre01.g012200.t2.1		3.00E-23	Vocar20005489m		3.00E-21
Ctaxi_contig_45075|comp35804_c2_seq1	Cre01.g012350.t1.2		1.00E-09	Vocar20003013m		5.00E-10
Ctaxi_contig_45076|comp35804_c2_seq2	Cre01.g012350.t1.2		2.00E-10	Vocar20003013m		5.00E-10
Ctaxi_contig_17671|comp32943_c1_seq6	Cre01.g012400.t1.2		1.00E-12	Vocar20012010m		3.00E-13
Ctaxi_contig_21064|comp33457_c0_seq3	Cre01.g012400.t1.2		2.00E-07	Vocar20008220m		2.00E-08
Ctaxi_contig_2906|comp17460_c0_seq1	Cre01.g012450.t1.1		2.00E-49	Vocar20010178m		9.00E-50
Ctaxi_contig_2907|comp17460_c0_seq2	Cre01.g012450.t1.1		1.00E-22	Vocar20010178m		8.00E-23
Ctaxi_contig_3266|comp18735_c0_seq1	Cre01.g012450.t1.1		2.00E-07	Vocar20010178m		5.00E-08
Ctaxi_contig_4929|comp26716_c1_seq1	Cre01.g012450.t1.1		2.00E-18	Vocar20010178m		1.00E-20
Ctaxi_contig_6656|comp29447_c0_seq1	Cre01.g012450.t1.1		1.00E-21	Vocar20010178m		1.00E-22
Ctaxi_contig_62480|comp36860_c2_seq1	Cre01.g012450.t1.1		3.00E-12	Vocar20010178m		2.00E-13
Ctaxi_contig_70099|comp37192_c0_seq1	Cre01.g012450.t1.1		6.00E-48	Vocar20010178m		5.00E-47
Ctaxi_contig_70100|comp37192_c1_seq1	Cre01.g012450.t1.1		1.00E-38	Vocar20010178m		7.00E-38
Ctaxi_contig_70101|comp37192_c1_seq2	Cre01.g012450.t1.1		8.00E-58	Vocar20010178m		5.00E-52
Ctaxi_contig_70103|comp37192_c1_seq4	Cre01.g012450.t1.1		3.00E-15	Vocar20010178m		8.00E-15
Ctaxi_contig_70105|comp37192_c2_seq1	Cre01.g012450.t1.1		9.00E-27	Vocar20010178m		4.00E-28
Ctaxi_contig_70117|comp37192_c3_seq5	Cre01.g012450.t1.1		6.00E-14	Vocar20010178m		4.00E-15
Ctaxi_contig_70118|comp37192_c3_seq6	Cre01.g012450.t1.1		4.00E-14	Vocar20010178m		4.00E-15
Ctaxi_contig_70119|comp37192_c4_seq1	Cre01.g012450.t1.1		4.00E-61	Vocar20010178m		4.00E-62
Ctaxi_contig_70120|comp37192_c5_seq1	Cre01.g012450.t1.1		2.00E-11	Vocar20010178m		7.00E-13
Ctaxi_contig_70121|comp37192_c6_seq1	Cre01.g012450.t1.1		2.00E-17	Vocar20010178m		9.00E-20
Ctaxi_contig_73772|comp2905572_c0_seq1	Cre01.g012450.t1.1		7.00E-11	Vocar20010178m		2.00E-11
Ctaxi_contig_4638|comp26068_c0_seq1	Cre01.g012500.t1.2	Prenylated rab acceptor family protein	1.00E-09	Vocar20005395m		3.00E-08
Ctaxi_contig_10174|comp31318_c0_seq1	Cre01.g012500.t1.2	Prenylated rab acceptor family protein	5.00E-26	Vocar20005395m		1.00E-25
Ctaxi_contig_12701|comp32000_c0_seq1	Cre01.g012500.t1.2	Prenylated rab acceptor family protein	7.00E-06	Vocar20005395m		8.00E-07
Ctaxi_contig_12703|comp32000_c0_seq3	Cre01.g012500.t1.2	Prenylated rab acceptor family protein	2.00E-19	Vocar20005395m		1.00E-19
Ctaxi_contig_38885|comp35360_c1_seq6	Cre01.g012650.t1.1		3.00E-08	Vocar20009840m		2.00E-06
Ctaxi_contig_63671|comp36931_c6_seq1	Cre01.g012750.t1.1		7.00E-33	Vocar20010212m		5.00E-30
Ctaxi_contig_36097|comp35118_c2_seq1	Cre01.g012900.t1.1		3.00E-19	Vocar20010151m		2.00E-20
Ctaxi_contig_36098|comp35118_c2_seq2	Cre01.g012900.t1.1		2.00E-20	Vocar20005090m		1.00E-21
Ctaxi_contig_36100|comp35118_c2_seq4	Cre01.g012900.t1.1		2.00E-08	Vocar20005090m		6.00E-11
Ctaxi_contig_13355|comp32142_c1_seq2	Cre01.g012950.t2.1		1.00E-09	Vocar20001107m		1.00E-13
Ctaxi_contig_18049|comp33008_c0_seq1	Cre01.g013250.t1.1		3.00E-16	Vocar20008843m		3.00E-23
Ctaxi_contig_18050|comp33008_c1_seq1	Cre01.g013250.t1.1		8.00E-13	Vocar20008843m		1.00E-08
Ctaxi_contig_18052|comp33008_c1_seq3	Cre01.g013250.t1.1	NA	1.00E-12	NA	NA	NA
Ctaxi_contig_4204|comp25132_c1_seq1	Cre01.g013350.t1.2		1.00E-10	Vocar20006379m		4.00E-09
Ctaxi_contig_70284|comp37200_c0_seq28	Cre01.g013350.t1.2		6.00E-12	Vocar20006379m		2.00E-12
Ctaxi_contig_27730|comp34288_c2_seq1	Cre01.g013600.t1.1	NA	3.00E-06	NA	NA	NA
Ctaxi_contig_70674|comp37218_c2_seq1	Cre01.g013650.t1.1		4.00E-11	Vocar20006545m		4.00E-06
Ctaxi_contig_70675|comp37218_c2_seq2	Cre01.g013650.t1.1		1.00E-24	Vocar20006545m		2.00E-12
Ctaxi_contig_76882|comp4985216_c0_seq1	Cre01.g013800.t1.1	NA	3.00E-12	NA	NA	NA
Ctaxi_contig_20128|comp33326_c1_seq3	Cre01.g013801.t1.2		1.00E-18	Vocar20006320m		3.00E-20
Ctaxi_contig_20129|comp33326_c2_seq1	Cre01.g013801.t1.2		5.00E-15	Vocar20006320m		4.00E-15
Ctaxi_contig_20130|comp33326_c2_seq2	Cre01.g013801.t1.2		2.00E-41	Vocar20006320m		6.00E-40
Ctaxi_contig_20134|comp33326_c4_seq1	Cre01.g013801.t1.2		5.00E-11	Vocar20006320m		4.00E-12
Ctaxi_contig_13200|comp32105_c0_seq1	Cre01.g014050.t1.2		2.00E-11	Vocar20006644m		9.00E-11
Ctaxi_contig_13201|comp32105_c1_seq1	Cre01.g014050.t1.2		2.00E-29	Vocar20006644m		2.00E-30
Ctaxi_contig_13202|comp32105_c1_seq2	Cre01.g014050.t1.2		2.00E-25	Vocar20006644m		3.00E-26
Ctaxi_contig_13203|comp32105_c1_seq3	Cre01.g014050.t1.2		7.00E-18	Vocar20006644m		2.00E-16
Ctaxi_contig_13205|comp32105_c1_seq5	Cre01.g014050.t1.2		7.00E-21	Vocar20006644m		9.00E-23
Ctaxi_contig_62628|comp36869_c0_seq1	Cre01.g014100.t1.2		5.00E-27	Vocar20006345m		3.00E-38
Ctaxi_contig_9649|comp31164_c2_seq1	Cre01.g014350.t1.2	"Peroxiredoxin, type II"	4.00E-16	Vocar20006333m	"peroxiredoxin, type II."	2.00E-14
Ctaxi_contig_38989|comp35368_c5_seq1	Cre01.g014350.t1.2	"Peroxiredoxin, type II"	2.00E-64	Vocar20006333m	"peroxiredoxin, type II."	5.00E-65
Ctaxi_contig_38990|comp35368_c5_seq2	Cre01.g014350.t1.2	"Peroxiredoxin, type II"	3.00E-64	Vocar20006333m	"peroxiredoxin, type II."	1.00E-64
Ctaxi_contig_2955|comp17693_c0_seq1	Cre01.g014350.t1.2	"Peroxiredoxin, type II"	1.00E-06	NA	NA	NA
Ctaxi_contig_73515|comp2823484_c0_seq1	Cre01.g014400.t1.1	NA	6.00E-13	NA	NA	NA
Ctaxi_contig_24293|comp33911_c0_seq1	Cre01.g014500.t1.1	NA	2.00E-13	NA	NA	NA
Ctaxi_contig_41849|comp35598_c0_seq1	Cre01.g014800.t1.1		7.00E-82	Vocar20008815m		4.00E-81
Ctaxi_contig_41851|comp35598_c0_seq3	Cre01.g014800.t1.1	NA	1.00E-07	NA	NA	NA
Ctaxi_contig_54171|comp36392_c0_seq1	Cre01.g015000.t1.2	Acetylglutamate kise	8.00E-93	Vocar20006377m		2.00E-91
Ctaxi_contig_54174|comp36392_c0_seq4	Cre01.g015000.t1.2	Acetylglutamate kise	3.00E-109	Vocar20006377m		8.00E-108
Ctaxi_contig_42060|comp35610_c0_seq1	Cre01.g015250.t1.1	"D polymerase delta, catalytic subunit"	3.00E-55	Vocar20006731m		5.00E-55
Ctaxi_contig_42061|comp35610_c0_seq2	Cre01.g015250.t1.1	"D polymerase delta, catalytic subunit"	2.00E-112	Vocar20006731m		1.00E-112
Ctaxi_contig_42062|comp35610_c0_seq3	Cre01.g015250.t1.1	"D polymerase delta, catalytic subunit"	2.00E-86	Vocar20006731m		2.00E-89
Ctaxi_contig_42063|comp35610_c1_seq1	Cre01.g015250.t1.1	"D polymerase delta, catalytic subunit"	3.00E-90	Vocar20006731m		3.00E-92
Ctaxi_contig_55047|comp36443_c0_seq1	Cre01.g015350.t1.1	Light-dependent protochlorophyllide reductase	7.00E-07	Vocar20010997m		3.00E-07
Ctaxi_contig_5269|comp27472_c0_seq1	Cre01.g015350.t1.1	Light-dependent protochlorophyllide reductase	5.00E-31	Vocar20005707m		1.00E-31
Ctaxi_contig_6684|comp29479_c1_seq1	Cre01.g015350.t1.1	Light-dependent protochlorophyllide reductase	5.00E-23	Vocar20005707m		7.00E-26
Ctaxi_contig_6967|comp29779_c0_seq1	Cre01.g015350.t1.1	Light-dependent protochlorophyllide reductase	2.00E-38	Vocar20005707m		5.00E-40
Ctaxi_contig_12281|comp31902_c0_seq2	Cre01.g015500.t1.2	NA	7.00E-06	NA	NA	NA
Ctaxi_contig_70785|comp37224_c0_seq1	Cre01.g015600.t1.1		2.00E-08	Vocar20006572m		8.00E-08
Ctaxi_contig_70789|comp37224_c3_seq1	Cre01.g015600.t1.1		2.00E-14	Vocar20006572m		2.00E-12
Ctaxi_contig_70790|comp37224_c3_seq2	Cre01.g015600.t1.1		1.00E-51	Vocar20006572m		2.00E-50
Ctaxi_contig_70793|comp37224_c3_seq5	Cre01.g015600.t1.1		1.00E-48	Vocar20006572m		1.00E-47
Ctaxi_contig_70794|comp37224_c3_seq6	Cre01.g015600.t1.1		7.00E-24	Vocar20006572m		3.00E-23
Ctaxi_contig_70795|comp37224_c3_seq7	Cre01.g015600.t1.1		3.00E-26	Vocar20006572m		2.00E-25
Ctaxi_contig_70796|comp37224_c3_seq8	Cre01.g015600.t1.1		1.00E-35	Vocar20006572m		3.00E-35
Ctaxi_contig_70797|comp37224_c3_seq9	Cre01.g015600.t1.1		1.00E-33	Vocar20006572m		2.00E-33
Ctaxi_contig_70798|comp37224_c3_seq10	Cre01.g015600.t1.1		3.00E-07	Vocar20006572m		9.00E-10
Ctaxi_contig_70799|comp37224_c3_seq11	Cre01.g015600.t1.1		2.00E-07	Vocar20006572m		7.00E-10
Ctaxi_contig_70800|comp37224_c3_seq12	Cre01.g015600.t1.1		5.00E-27	Vocar20006572m		2.00E-28
Ctaxi_contig_70801|comp37224_c3_seq13	Cre01.g015600.t1.1		3.00E-24	Vocar20006572m		6.00E-25
Ctaxi_contig_70802|comp37224_c3_seq14	Cre01.g015600.t1.1		2.00E-29	Vocar20006572m		5.00E-30
Ctaxi_contig_70803|comp37224_c3_seq15	Cre01.g015600.t1.1		2.00E-21	Vocar20006572m		1.00E-21
Ctaxi_contig_70807|comp37224_c4_seq4	Cre01.g015600.t1.1		8.00E-16	Vocar20006572m		4.00E-16
Ctaxi_contig_70811|comp37224_c7_seq1	Cre01.g015600.t1.1		8.00E-13	Vocar20006572m		2.00E-16
Ctaxi_contig_70812|comp37224_c8_seq1	Cre01.g015600.t1.1		9.00E-16	Vocar20006572m		4.00E-17
Ctaxi_contig_70813|comp37224_c9_seq1	Cre01.g015600.t1.1		1.00E-10	Vocar20006572m		3.00E-10
Ctaxi_contig_70804|comp37224_c4_seq1	Cre01.g015600.t1.1	NA	2.00E-06	NA	NA	NA
Ctaxi_contig_41075|comp35554_c1_seq1	Cre01.g015700.t1.2		3.00E-06	Vocar20013821m		9.00E-08
Ctaxi_contig_28915|comp34429_c1_seq1	Cre01.g015950.t1.2	Translation factor	7.00E-13	Vocar20006658m		4.00E-12
Ctaxi_contig_28916|comp34429_c1_seq2	Cre01.g015950.t1.2	Translation factor	2.00E-15	Vocar20006658m		5.00E-16
Ctaxi_contig_28917|comp34429_c1_seq3	Cre01.g015950.t1.2	Translation factor	2.00E-30	Vocar20006658m		4.00E-12
Ctaxi_contig_28918|comp34429_c1_seq4	Cre01.g015950.t1.2	Translation factor	1.00E-34	Vocar20006658m		6.00E-16
Ctaxi_contig_28919|comp34429_c1_seq5	Cre01.g015950.t1.2	Translation factor	1.00E-22	Vocar20006658m		2.00E-22
Ctaxi_contig_64302|comp36962_c0_seq1	Cre01.g016050.t1.2	"Splicing factor, component of the U5 snRNP and of the spliceosome"	1.00E-114	Vocar20006593m		5.00E-118
Ctaxi_contig_64304|comp36962_c1_seq1	Cre01.g016050.t1.2	"Splicing factor, component of the U5 snRNP and of the spliceosome"	0	Vocar20006593m		0
Ctaxi_contig_64305|comp36962_c1_seq2	Cre01.g016050.t1.2	"Splicing factor, component of the U5 snRNP and of the spliceosome"	0	Vocar20006593m		0
Ctaxi_contig_64306|comp36962_c1_seq3	Cre01.g016050.t1.2	"Splicing factor, component of the U5 snRNP and of the spliceosome"	0	Vocar20006593m		0
Ctaxi_contig_64310|comp36962_c1_seq7	Cre01.g016050.t1.2	"Splicing factor, component of the U5 snRNP and of the spliceosome"	0	Vocar20006593m		0
Ctaxi_contig_64312|comp36962_c1_seq9	Cre01.g016050.t1.2	"Splicing factor, component of the U5 snRNP and of the spliceosome"	0	Vocar20006593m		0
Ctaxi_contig_64314|comp36962_c1_seq11	Cre01.g016050.t1.2	"Splicing factor, component of the U5 snRNP and of the spliceosome"	0	Vocar20006593m		0
Ctaxi_contig_64316|comp36962_c1_seq13	Cre01.g016050.t1.2	"Splicing factor, component of the U5 snRNP and of the spliceosome"	0	Vocar20006593m		0
Ctaxi_contig_64429|comp36962_c1_seq126	Cre01.g016050.t1.2	"Splicing factor, component of the U5 snRNP and of the spliceosome"	1.00E-136	Vocar20006593m		4.00E-136
Ctaxi_contig_64431|comp36962_c1_seq128	Cre01.g016050.t1.2	"Splicing factor, component of the U5 snRNP and of the spliceosome"	6.00E-86	Vocar20006593m		9.00E-86
Ctaxi_contig_64433|comp36962_c1_seq130	Cre01.g016050.t1.2	"Splicing factor, component of the U5 snRNP and of the spliceosome"	3.00E-95	Vocar20006593m		4.00E-96
Ctaxi_contig_64436|comp36962_c1_seq133	Cre01.g016050.t1.2	"Splicing factor, component of the U5 snRNP and of the spliceosome"	1.00E-35	Vocar20006593m		7.00E-36
Ctaxi_contig_77154|comp5615770_c0_seq1	Cre01.g016050.t1.2	"Splicing factor, component of the U5 snRNP and of the spliceosome"	1.00E-21	Vocar20006593m		2.00E-23
Ctaxi_contig_5021|comp26943_c0_seq1	Cre01.g016100.t1.1		1.00E-07	Vocar20012298m		2.00E-06
Ctaxi_contig_38986|comp35368_c4_seq1	Cre01.g016200.t1.1		3.00E-13	Vocar20006474m		2.00E-16
Ctaxi_contig_38987|comp35368_c4_seq2	Cre01.g016200.t1.1		1.00E-16	Vocar20006474m		7.00E-15
Ctaxi_contig_10038|comp31282_c0_seq1	Cre01.g016300.t1.1		3.00E-15	Vocar20006685m	hypothetical protein.	6.00E-14
Ctaxi_contig_10039|comp31282_c1_seq1	Cre01.g016300.t1.1		1.00E-19	Vocar20006685m	hypothetical protein.	2.00E-14
Ctaxi_contig_21483|comp33525_c2_seq1	Cre01.g016450.t1.1		5.00E-22	Vocar20006640m	SMYD (SET and zf-MYND domain containing) protein.	7.00E-39
Ctaxi_contig_29755|comp34518_c1_seq1	Cre01.g016514.t1.1		9.00E-43	Vocar20006573m	"dihydrolipoamide dehydrogese, plastid precursor."	1.00E-43
Ctaxi_contig_29758|comp34518_c2_seq1	Cre01.g016514.t1.1		1.00E-78	Vocar20006573m	"dihydrolipoamide dehydrogese, plastid precursor."	1.00E-80
Ctaxi_contig_29759|comp34518_c2_seq2	Cre01.g016514.t1.1		1.00E-43	Vocar20006573m	"dihydrolipoamide dehydrogese, plastid precursor."	3.00E-44
Ctaxi_contig_10911|comp31544_c0_seq1	Cre01.g016556.t1.1		1.00E-27	Vocar20006549m		4.00E-30
Ctaxi_contig_70997|comp37234_c1_seq1	Cre01.g016556.t1.1		2.00E-22	Vocar20006549m		5.00E-22
Ctaxi_contig_71006|comp37234_c4_seq2	Cre01.g016556.t1.1		5.00E-18	Vocar20006549m		6.00E-18
Ctaxi_contig_74218|comp3222309_c0_seq1	Cre01.g016556.t1.1		5.00E-14	Vocar20006549m		4.00E-11
Ctaxi_contig_36194|comp35126_c3_seq1	Cre01.g016570.t1.1		2.00E-69	Vocar20006549m		3.00E-67
Ctaxi_contig_36196|comp35126_c3_seq3	Cre01.g016570.t1.1		1.00E-07	Vocar20006549m		2.00E-09
Ctaxi_contig_36198|comp35126_c3_seq5	Cre01.g016570.t1.1		1.00E-07	Vocar20006549m		1.00E-08
Ctaxi_contig_4800|comp26373_c0_seq1	Cre01.g016600.t1.2	Chloroplast Photosystem II-associated 22 kDa protein	1.00E-13	Vocar20006504m		7.00E-13
Ctaxi_contig_27629|comp34276_c3_seq3	Cre01.g016800.t1.1		2.00E-06	Vocar20008176m		9.00E-06
Ctaxi_contig_16835|comp32797_c0_seq1	Cre01.g016800.t1.1		3.00E-06	Vocar20006761m		2.00E-06
Ctaxi_contig_27544|comp34263_c0_seq3	Cre01.g016800.t1.1		3.00E-06	Vocar20006761m		4.00E-08
Ctaxi_contig_38911|comp35362_c0_seq1	Cre01.g016800.t1.1		4.00E-12	Vocar20006761m		5.00E-14
Ctaxi_contig_36537|comp35162_c1_seq3	Cre01.g016950.t1.2		6.00E-17	Vocar20006693m		8.00E-23
Ctaxi_contig_36538|comp35162_c1_seq4	Cre01.g016950.t1.2		4.00E-20	Vocar20006693m		8.00E-28
Ctaxi_contig_16593|comp32754_c1_seq1	Cre01.g017050.t1.2		3.00E-20	Vocar20006499m		7.00E-17
Ctaxi_contig_1851|comp14291_c0_seq1	Cre01.g017200.t1.2	"Peptidyl-prolyl cis-trans isomerase, FKBP-type"	1.00E-06	Vocar20006639m		7.00E-07
Ctaxi_contig_10939|comp31556_c0_seq1	Cre01.g017200.t1.2	"Peptidyl-prolyl cis-trans isomerase, FKBP-type"	7.00E-55	Vocar20006639m		3.00E-40
Ctaxi_contig_10941|comp31556_c0_seq3	Cre01.g017200.t1.2	"Peptidyl-prolyl cis-trans isomerase, FKBP-type"	3.00E-32	Vocar20006639m		3.00E-33
Ctaxi_contig_60135|comp36741_c4_seq1	Cre01.g017450.t1.1	"D polymerase alpha, subunit B"	3.00E-10	Vocar20006492m		3.00E-11
Ctaxi_contig_60141|comp36741_c5_seq1	Cre01.g017450.t1.1	"D polymerase alpha, subunit B"	2.00E-29	Vocar20006492m		2.00E-30
Ctaxi_contig_32972|comp34834_c1_seq1	Cre01.g017500.t1.2		3.00E-35	Vocar20006299m		4.00E-38
Ctaxi_contig_32975|comp34834_c1_seq4	Cre01.g017500.t1.2		5.00E-36	Vocar20006299m		4.00E-34
Ctaxi_contig_32973|comp34834_c1_seq2	Cre01.g017500.t1.2	NA	6.00E-15	NA	NA	NA
Ctaxi_contig_55190|comp36452_c0_seq1	Cre01.g018000.t1.1	D-directed R polymerase I subunit	5.00E-31	Vocar20000447m		3.00E-34
Ctaxi_contig_53678|comp36359_c0_seq1	Cre01.g018050.t1.2		1.00E-22	Vocar20006319m		7.00E-21
Ctaxi_contig_53680|comp36359_c0_seq3	Cre01.g018050.t1.2		2.00E-16	Vocar20006319m		2.00E-18
Ctaxi_contig_53681|comp36359_c0_seq4	Cre01.g018050.t1.2		1.00E-13	Vocar20006319m		2.00E-15
Ctaxi_contig_53684|comp36359_c0_seq7	Cre01.g018050.t1.2		3.00E-08	Vocar20006319m		3.00E-09
Ctaxi_contig_53685|comp36359_c0_seq8	Cre01.g018050.t1.2		4.00E-13	Vocar20006319m		2.00E-12
Ctaxi_contig_53686|comp36359_c1_seq1	Cre01.g018050.t1.2		1.00E-13	Vocar20006319m		8.00E-14
Ctaxi_contig_53689|comp36359_c1_seq4	Cre01.g018050.t1.2		7.00E-16	Vocar20006319m		1.00E-13
Ctaxi_contig_53690|comp36359_c1_seq5	Cre01.g018050.t1.2		9.00E-24	Vocar20006319m		3.00E-22
Ctaxi_contig_16242|comp32689_c2_seq1	Cre01.g018100.t1.2		2.00E-13	Vocar20006738m		3.00E-14
Ctaxi_contig_16243|comp32689_c2_seq2	Cre01.g018100.t1.2		9.00E-18	Vocar20006738m		5.00E-19
Ctaxi_contig_11581|comp31722_c0_seq1	Cre01.g018400.t1.1		3.00E-13	Vocar20006669m		3.00E-14
Ctaxi_contig_11582|comp31722_c0_seq2	Cre01.g018400.t1.1		6.00E-15	Vocar20006669m		4.00E-19
Ctaxi_contig_11583|comp31722_c0_seq3	Cre01.g018400.t1.1		2.00E-17	Vocar20006669m		2.00E-21
Ctaxi_contig_20861|comp33427_c0_seq1	Cre01.g018600.t1.2	NA	8.00E-08	NA	NA	NA
Ctaxi_contig_20862|comp33427_c0_seq2	Cre01.g018600.t1.2	NA	4.00E-07	NA	NA	NA
Ctaxi_contig_4364|comp25487_c0_seq1	Cre01.g018800.t1.2	Mitochondrial F1F0 ATP synthase subunit 6	7.00E-07	Vocar20006438m		4.00E-07
Ctaxi_contig_11249|comp31630_c1_seq4	Cre01.g018800.t1.2	Mitochondrial F1F0 ATP synthase subunit 6	9.00E-11	Vocar20006438m		5.00E-11
Ctaxi_contig_56906|comp36564_c3_seq1	Cre01.g018850.t1.2		1.00E-23	Vocar20013882m		2.00E-15
Ctaxi_contig_56907|comp36564_c3_seq2	Cre01.g018850.t1.2		2.00E-25	Vocar20013882m		2.00E-15
Ctaxi_contig_56913|comp36564_c3_seq8	Cre01.g018850.t1.2		8.00E-25	Vocar20013882m		4.00E-14
Ctaxi_contig_56918|comp36564_c3_seq13	Cre01.g018850.t1.2		5.00E-23	Vocar20013882m		4.00E-14
Ctaxi_contig_56925|comp36564_c3_seq20	Cre01.g018850.t1.2		9.00E-22	Vocar20013882m		2.00E-14
Ctaxi_contig_56927|comp36564_c3_seq22	Cre01.g018850.t1.2		2.00E-22	Vocar20013882m		9.00E-16
Ctaxi_contig_55620|comp36481_c2_seq1	Cre01.g018900.t1.2		2.00E-34	Vocar20006286m		5.00E-22
Ctaxi_contig_55628|comp36481_c4_seq2	Cre01.g018900.t1.2		9.00E-25	Vocar20006286m		4.00E-10
Ctaxi_contig_55627|comp36481_c4_seq1	Cre01.g018900.t1.2		3.00E-21	Vocar20006010m		3.00E-10
Ctaxi_contig_55287|comp36457_c6_seq1	Cre01.g018900.t1.2	NA	4.00E-07	NA	NA	NA
Ctaxi_contig_59906|comp36727_c0_seq1	Cre01.g018950.t1.2	Deoxyhypusine synthase	1.00E-141	Vocar20010167m		6.00E-144
Ctaxi_contig_59910|comp36727_c0_seq5	Cre01.g018950.t1.2	Deoxyhypusine synthase	1.00E-141	Vocar20010167m		5.00E-144
Ctaxi_contig_76314|comp4621053_c0_seq1	Cre01.g018950.t1.2	Deoxyhypusine synthase	4.00E-31	Vocar20010167m		8.00E-32
Ctaxi_contig_20491|comp33385_c1_seq1	Cre01.g019000.t1.2		2.00E-17	Vocar20010213m		5.00E-18
Ctaxi_contig_20492|comp33385_c1_seq2	Cre01.g019000.t1.2		6.00E-20	Vocar20010213m		3.00E-19
Ctaxi_contig_56975|comp36567_c0_seq5	Cre01.g019150.t1.2	Gamma tubulin interacting protein	3.00E-83	Vocar20010175m	gamma tubulin interacting protein.	5.00E-57
Ctaxi_contig_56984|comp36567_c0_seq14	Cre01.g019150.t1.2	Gamma tubulin interacting protein	9.00E-27	Vocar20010175m	gamma tubulin interacting protein.	5.00E-22
Ctaxi_contig_56996|comp36567_c0_seq26	Cre01.g019150.t1.2	Gamma tubulin interacting protein	5.00E-11	Vocar20010175m	gamma tubulin interacting protein.	2.00E-09
Ctaxi_contig_1357|comp11245_c0_seq1	Cre01.g019250.t1.2	Putative dTDP-glucose 4-6-dehydratase	2.00E-33	Vocar20006507m		2.00E-34
Ctaxi_contig_1358|comp11245_c1_seq1	Cre01.g019250.t1.2	Putative dTDP-glucose 4-6-dehydratase	4.00E-30	Vocar20006507m		4.00E-31
Ctaxi_contig_33088|comp34843_c2_seq1	Cre01.g019250.t1.2	Putative dTDP-glucose 4-6-dehydratase	2.00E-115	Vocar20006507m		9.00E-114
Ctaxi_contig_33090|comp34843_c2_seq3	Cre01.g019250.t1.2	Putative dTDP-glucose 4-6-dehydratase	7.00E-11	Vocar20006507m		4.00E-11
Ctaxi_contig_33091|comp34843_c2_seq4	Cre01.g019250.t1.2	Putative dTDP-glucose 4-6-dehydratase	2.00E-33	Vocar20006507m		4.00E-33
Ctaxi_contig_68354|comp37124_c1_seq1	Cre01.g019600.t1.2		3.00E-36	Vocar20010147m		2.00E-37
Ctaxi_contig_60257|comp36748_c4_seq1	Cre01.g019650.t1.1		6.00E-09	Vocar20010174m		3.00E-07
Ctaxi_contig_77100|comp5417027_c0_seq1	Cre01.g019850.t1.1	FtsH-like ATPase/metalloprotease	1.00E-18	Vocar20010776m		9.00E-07
Ctaxi_contig_37112|comp35208_c2_seq1	Cre01.g019850.t1.1	FtsH-like ATPase/metalloprotease	8.00E-50	Vocar20010180m		4.00E-37
Ctaxi_contig_6292|comp29023_c1_seq1	Cre01.g019850.t1.1	FtsH-like ATPase/metalloprotease	7.00E-32	Vocar20009568m		9.00E-15
Ctaxi_contig_37104|comp35208_c0_seq2	Cre01.g019850.t1.1	FtsH-like ATPase/metalloprotease	4.00E-96	Vocar20009568m		3.00E-42
Ctaxi_contig_6291|comp29023_c0_seq1	Cre01.g019850.t1.1	FtsH-like ATPase/metalloprotease	1.00E-07	Vocar20006330m		2.00E-07
Ctaxi_contig_37106|comp35208_c0_seq4	Cre01.g019850.t1.1	FtsH-like ATPase/metalloprotease	4.00E-42	Vocar20006330m		2.00E-30
Ctaxi_contig_37109|comp35208_c0_seq7	Cre01.g019850.t1.1	FtsH-like ATPase/metalloprotease	3.00E-28	Vocar20006330m		6.00E-27
Ctaxi_contig_17917|comp32983_c2_seq1	Cre01.g019850.t1.1	FtsH-like ATPase/metalloprotease	1.00E-14	Vocar20000788m		3.00E-13
Ctaxi_contig_37103|comp35208_c0_seq1	Cre01.g019850.t1.1	FtsH-like ATPase/metalloprotease	4.00E-158	Vocar20000788m		3.00E-84
Ctaxi_contig_788|comp5409_c0_seq1	Cre01.g020050.t1.1		3.00E-06	Vocar20001380m		1.00E-06
Ctaxi_contig_25435|comp34047_c1_seq1	Cre01.g020223.t1.1		4.00E-155	Vocar20010150m	fumarase; fumarate hydratase.	8.00E-153
Ctaxi_contig_33771|comp34901_c1_seq1	Cre01.g020264.t1.1		3.00E-63	Vocar20010200m	autophagy protein.	2.00E-57
Ctaxi_contig_37503|comp35240_c1_seq1	Cre01.g020305.t1.1		2.00E-08	Vocar20010191m		1.00E-08
Ctaxi_contig_66034|comp37035_c1_seq1	Cre01.g020350.t1.2	Succite dehydrogese subunit b560	7.00E-09	Vocar20010206m		2.00E-09
Ctaxi_contig_66036|comp37035_c1_seq3	Cre01.g020350.t1.2	Succite dehydrogese subunit b560	3.00E-16	Vocar20010206m		9.00E-18
Ctaxi_contig_66037|comp37035_c1_seq4	Cre01.g020350.t1.2	Succite dehydrogese subunit b560	3.00E-16	Vocar20010206m		7.00E-18
Ctaxi_contig_21052|comp33455_c0_seq1	Cre01.g020400.t1.2		3.00E-67	Vocar20010188m		3.00E-69
Ctaxi_contig_21053|comp33455_c0_seq2	Cre01.g020400.t1.2		1.00E-16	Vocar20010188m		4.00E-16
Ctaxi_contig_21054|comp33455_c0_seq3	Cre01.g020400.t1.2		1.00E-26	Vocar20010188m		2.00E-26
Ctaxi_contig_21055|comp33455_c1_seq1	Cre01.g020400.t1.2		5.00E-52	Vocar20010188m		4.00E-53
Ctaxi_contig_74916|comp3616011_c0_seq1	Cre01.g020850.t1.1	Adenylate/guanylate cyclase	3.00E-18	Vocar20014012m	guanylyl- and adenylyl cyclase family member.	9.00E-15
Ctaxi_contig_75603|comp4084223_c0_seq1	Cre01.g020850.t1.1	Adenylate/guanylate cyclase	7.00E-08	Vocar20014012m	guanylyl- and adenylyl cyclase family member.	2.00E-07
Ctaxi_contig_45494|comp35831_c2_seq6	Cre01.g020850.t1.1	Adenylate/guanylate cyclase	1.00E-07	NA	NA	NA
Ctaxi_contig_9197|comp30999_c1_seq1	Cre01.g020918.t1.1		1.00E-26	Vocar20010196m		1.00E-28
Ctaxi_contig_9198|comp30999_c2_seq1	Cre01.g020918.t1.1		4.00E-10	Vocar20010196m		2.00E-11
Ctaxi_contig_42512|comp35640_c0_seq1	Cre01.g020918.t1.1		2.00E-20	Vocar20010196m		3.00E-19
Ctaxi_contig_42513|comp35640_c1_seq1	Cre01.g020918.t1.1		4.00E-52	Vocar20010196m		3.00E-51
Ctaxi_contig_42514|comp35640_c1_seq2	Cre01.g020918.t1.1		5.00E-41	Vocar20010196m		3.00E-40
Ctaxi_contig_42515|comp35640_c3_seq1	Cre01.g020918.t1.1		1.00E-21	Vocar20010196m		9.00E-23
Ctaxi_contig_42516|comp35640_c4_seq1	Cre01.g020918.t1.1		1.00E-27	Vocar20010196m		2.00E-27
Ctaxi_contig_42517|comp35640_c4_seq2	Cre01.g020918.t1.1		1.00E-21	Vocar20010196m		2.00E-23
Ctaxi_contig_42518|comp35640_c5_seq1	Cre01.g020918.t1.1		5.00E-40	Vocar20010196m		6.00E-43
Ctaxi_contig_42520|comp35640_c5_seq3	Cre01.g020918.t1.1		1.00E-29	Vocar20010196m		8.00E-32
Ctaxi_contig_42521|comp35640_c6_seq1	Cre01.g020918.t1.1		1.00E-43	Vocar20010196m		1.00E-44
Ctaxi_contig_42522|comp35640_c8_seq1	Cre01.g020918.t1.1		1.00E-19	Vocar20010196m		6.00E-19
Ctaxi_contig_42523|comp35640_c8_seq2	Cre01.g020918.t1.1		3.00E-20	Vocar20010196m		2.00E-19
Ctaxi_contig_42524|comp35640_c8_seq3	Cre01.g020918.t1.1		6.00E-20	Vocar20010196m		8.00E-19
Ctaxi_contig_49564|comp36114_c0_seq1	Cre01.g020918.t1.1		5.00E-105	Vocar20010196m		7.00E-109
Ctaxi_contig_49565|comp36114_c0_seq2	Cre01.g020918.t1.1		4.00E-92	Vocar20010196m		2.00E-95
Ctaxi_contig_49566|comp36114_c0_seq3	Cre01.g020918.t1.1		1.00E-69	Vocar20010196m		2.00E-73
Ctaxi_contig_49567|comp36114_c0_seq4	Cre01.g020918.t1.1		9.00E-137	Vocar20010196m		4.00E-139
Ctaxi_contig_49569|comp36114_c0_seq6	Cre01.g020918.t1.1		3.00E-29	Vocar20010196m		4.00E-28
Ctaxi_contig_49572|comp36114_c1_seq2	Cre01.g020918.t1.1		3.00E-93	Vocar20010196m		7.00E-90
Ctaxi_contig_49573|comp36114_c1_seq3	Cre01.g020918.t1.1		2.00E-48	Vocar20010196m		4.00E-51
Ctaxi_contig_73232|comp2481867_c0_seq1	Cre01.g020918.t1.1		3.00E-16	Vocar20010196m		2.00E-16
Ctaxi_contig_42682|comp35655_c1_seq1	Cre01.g020950.t1.2		6.00E-32	Vocar20010193m		7.00E-33
Ctaxi_contig_60852|comp36778_c3_seq1	Cre01.g021050.t1.2	Mitochondrial inner membrane translocase	3.00E-20	Vocar20010161m		6.00E-19
Ctaxi_contig_59384|comp36698_c1_seq1	Cre01.g021150.t2.1	tR (uracil-5-)-methyltransferase	7.00E-67	Vocar20010144m		3.00E-56
Ctaxi_contig_59385|comp36698_c1_seq2	Cre01.g021150.t2.1	tR (uracil-5-)-methyltransferase	2.00E-72	Vocar20010144m		9.00E-62
Ctaxi_contig_19036|comp33150_c0_seq1	Cre01.g021251.t1.1		4.00E-50	Vocar20010177m		9.00E-50
Ctaxi_contig_19038|comp33150_c0_seq3	Cre01.g021251.t1.1		3.00E-31	Vocar20010177m		8.00E-33
Ctaxi_contig_19039|comp33150_c1_seq1	Cre01.g021251.t1.1		1.00E-72	Vocar20010177m		5.00E-73
Ctaxi_contig_8933|comp30898_c0_seq1	Cre01.g021300.t1.2		2.00E-08	Vocar20010173m		3.00E-08
Ctaxi_contig_71686|comp37259_c0_seq1	Cre01.g021400.t1.2		1.00E-24	Vocar20010160m		5.00E-25
Ctaxi_contig_6047|comp28535_c2_seq1	Cre01.g021450.t3.1		1.00E-07	Vocar20010160m		4.00E-07
Ctaxi_contig_46066|comp35874_c0_seq1	Cre01.g021450.t3.1		2.00E-74	Vocar20010160m		1.00E-72
Ctaxi_contig_46068|comp35874_c0_seq3	Cre01.g021450.t3.1		8.00E-12	Vocar20010160m		2.00E-13
Ctaxi_contig_46073|comp35874_c2_seq1	Cre01.g021450.t3.1		2.00E-47	Vocar20010160m		4.00E-49
Ctaxi_contig_46074|comp35874_c2_seq2	Cre01.g021450.t3.1		8.00E-16	Vocar20010160m		1.00E-09
Ctaxi_contig_398|comp3625_c1_seq1	Cre01.g021500.t1.1		3.00E-10	Vocar20010159m		4.00E-12
Ctaxi_contig_11286|comp31641_c0_seq1	Cre01.g021500.t1.1		1.00E-14	Vocar20010159m		2.00E-16
Ctaxi_contig_11287|comp31641_c1_seq1	Cre01.g021500.t1.1		9.00E-36	Vocar20010159m		5.00E-39
Ctaxi_contig_74411|comp3468606_c0_seq1	Cre01.g021500.t1.1		2.00E-07	Vocar20010159m		5.00E-06
Ctaxi_contig_55363|comp36464_c2_seq1	Cre01.g021850.t1.1	NA	8.00E-20	NA	NA	NA
Ctaxi_contig_14176|comp32311_c1_seq1	Cre01.g021900.t1.1		1.00E-18	Vocar20012473m	tR pseudouridine synthase.	1.00E-07
Ctaxi_contig_14178|comp32311_c1_seq3	Cre01.g021900.t1.1		5.00E-18	Vocar20012473m	tR pseudouridine synthase.	1.00E-10
Ctaxi_contig_14180|comp32311_c2_seq1	Cre01.g021900.t1.1	NA	2.00E-09	NA	NA	NA
Ctaxi_contig_32909|comp34825_c0_seq1	Cre01.g022000.t1.1		4.00E-35	Vocar20010163m		7.00E-34
Ctaxi_contig_32910|comp34825_c1_seq1	Cre01.g022000.t1.1		2.00E-10	Vocar20010163m		1.00E-11
Ctaxi_contig_7535|comp30197_c0_seq1	Cre01.g022250.t1.1	Mitochondrial ribosomal protein L3	5.00E-52	Vocar20006742m	mitochondrial ribosomal protein L3.	2.00E-56
Ctaxi_contig_7536|comp30197_c0_seq2	Cre01.g022250.t1.1	Mitochondrial ribosomal protein L3	2.00E-11	Vocar20006742m	mitochondrial ribosomal protein L3.	1.00E-10
Ctaxi_contig_53916|comp36375_c3_seq1	Cre01.g022350.t1.2		2.00E-12	Vocar20013475m		7.00E-10
Ctaxi_contig_53917|comp36375_c3_seq2	Cre01.g022350.t1.2		2.00E-12	Vocar20013475m		7.00E-10
Ctaxi_contig_53913|comp36375_c2_seq1	Cre01.g022350.t1.2		4.00E-48	Vocar20000277m		7.00E-23
Ctaxi_contig_53914|comp36375_c2_seq2	Cre01.g022350.t1.2	NA	2.00E-08	NA	NA	NA
Ctaxi_contig_64022|comp36947_c3_seq1	Cre01.g022600.t2.1	Predicted protein	7.00E-27	Vocar20006602m		4.00E-28
Ctaxi_contig_64028|comp36947_c4_seq6	Cre01.g022600.t2.1	Predicted protein	6.00E-15	Vocar20006602m		3.00E-15
Ctaxi_contig_19131|comp33163_c0_seq1	Cre01.g022650.t1.2		6.00E-07	Vocar20006372m		5.00E-06
Ctaxi_contig_19132|comp33163_c1_seq1	Cre01.g022650.t1.2		6.00E-91	Vocar20006372m		3.00E-90
Ctaxi_contig_19135|comp33163_c1_seq4	Cre01.g022650.t1.2		5.00E-13	Vocar20006372m		1.00E-13
Ctaxi_contig_52621|comp36304_c1_seq1	Cre01.g023150.t1.2	Minichromosome maintence protein	5.00E-50	Vocar20006531m	minichromosome maintence protein 5.	1.00E-47
Ctaxi_contig_52629|comp36304_c4_seq2	Cre01.g023150.t1.2	Minichromosome maintence protein	4.00E-34	Vocar20006531m	minichromosome maintence protein 5.	2.00E-36
Ctaxi_contig_52630|comp36304_c4_seq3	Cre01.g023150.t1.2	Minichromosome maintence protein	1.00E-33	Vocar20006531m	minichromosome maintence protein 5.	5.00E-33
Ctaxi_contig_52631|comp36304_c4_seq4	Cre01.g023150.t1.2	Minichromosome maintence protein	3.00E-36	Vocar20006531m	minichromosome maintence protein 5.	2.00E-35
Ctaxi_contig_52632|comp36304_c4_seq5	Cre01.g023150.t1.2	Minichromosome maintence protein	2.00E-32	Vocar20006531m	minichromosome maintence protein 5.	2.00E-33
Ctaxi_contig_52628|comp36304_c4_seq1	Cre01.g023150.t1.2	Minichromosome maintence protein	1.00E-06	NA	NA	NA
Ctaxi_contig_67367|comp37089_c5_seq1	Cre01.g023300.t1.2		6.00E-09	Vocar20006759m		1.00E-12
Ctaxi_contig_67368|comp37089_c5_seq2	Cre01.g023300.t1.2		1.00E-09	Vocar20006759m		4.00E-11
Ctaxi_contig_67356|comp37089_c4_seq1	Cre01.g023300.t1.2	NA	2.00E-07	NA	NA	NA
Ctaxi_contig_23316|comp33782_c2_seq1	Cre01.g023400.t1.1		1.00E-36	Vocar20014859m		1.00E-40
Ctaxi_contig_23315|comp33782_c0_seq1	Cre01.g023400.t1.1		8.00E-12	Vocar20006364m		7.00E-10
Ctaxi_contig_23318|comp33782_c2_seq3	Cre01.g023400.t1.1		7.00E-31	Vocar20006364m		9.00E-31
Ctaxi_contig_72842|comp2127695_c0_seq1	Cre01.g023400.t1.1		5.00E-27	Vocar20006364m		1.00E-23
Ctaxi_contig_71201|comp37243_c2_seq1	Cre01.g023550.t1.1	"Flagellar Associated Protein, putative outer arm dynein light chain"	1.00E-09	Vocar20006456m		9.00E-10
Ctaxi_contig_71202|comp37243_c2_seq2	Cre01.g023550.t1.1	"Flagellar Associated Protein, putative outer arm dynein light chain"	2.00E-22	Vocar20006456m		4.00E-21
Ctaxi_contig_60412|comp36755_c1_seq1	Cre01.g023750.t1.1		1.00E-25	Vocar20006513m		1.00E-22
Ctaxi_contig_60413|comp36755_c1_seq2	Cre01.g023750.t1.1		4.00E-19	Vocar20006513m		1.00E-15
Ctaxi_contig_31663|comp34710_c1_seq1	Cre01.g023773.t1.2		8.00E-12	Vocar20006360m		4.00E-06
Ctaxi_contig_74807|comp3578159_c0_seq1	Cre01.g023773.t1.2	NA	1.00E-06	NA	NA	NA
Ctaxi_contig_10831|comp31516_c1_seq1	Cre01.g023787.t1.1		5.00E-66	Vocar20012474m		1.00E-46
Ctaxi_contig_10836|comp31516_c3_seq1	Cre01.g023787.t1.1		1.00E-30	Vocar20006542m		3.00E-31
Ctaxi_contig_23778|comp33835_c0_seq1	Cre01.g024050.t1.2		3.00E-25	Vocar20006331m		5.00E-31
Ctaxi_contig_39945|comp35457_c1_seq2	Cre01.g024050.t1.2		1.00E-10	Vocar20006331m		2.00E-14
Ctaxi_contig_39996|comp35462_c0_seq5	Cre01.g024200.t1.1		1.00E-07	Vocar20006473m		9.00E-07
Ctaxi_contig_39997|comp35462_c0_seq6	Cre01.g024200.t1.1		7.00E-09	Vocar20006473m		4.00E-08
Ctaxi_contig_39998|comp35462_c0_seq7	Cre01.g024200.t1.1		1.00E-07	Vocar20006473m		7.00E-07
Ctaxi_contig_39999|comp35462_c0_seq8	Cre01.g024200.t1.1		1.00E-07	Vocar20006473m		7.00E-07
Ctaxi_contig_63568|comp36926_c0_seq1	Cre01.g024200.t1.1		6.00E-44	Vocar20006433m		3.00E-32
Ctaxi_contig_24534|comp33946_c2_seq4	Cre01.g024300.t1.2		3.00E-14	Vocar20006651m		2.00E-10
Ctaxi_contig_24531|comp33946_c2_seq1	Cre01.g024300.t1.2		4.00E-57	Vocar20006519m		1.00E-52
Ctaxi_contig_21284|comp33490_c2_seq1	Cre01.g024350.t1.2		2.00E-10	Vocar20006451m		4.00E-11
Ctaxi_contig_21289|comp33490_c6_seq1	Cre01.g024350.t1.2		1.00E-26	Vocar20006451m		1.00E-26
Ctaxi_contig_21293|comp33490_c8_seq1	Cre01.g024350.t1.2		2.00E-20	Vocar20001756m		2.00E-20
Ctaxi_contig_56638|comp36546_c0_seq1	Cre01.g024400.t1.1	"Component of TRAPP complex, TRS85-like"	2.00E-78	Vocar20006433m		8.00E-82
Ctaxi_contig_24500|comp33943_c2_seq8	Cre01.g024550.t1.1	NA	8.00E-07	NA	NA	NA
Ctaxi_contig_71606|comp37255_c12_seq1	Cre01.g024550.t1.1	NA	2.00E-07	NA	NA	NA
Ctaxi_contig_46276|comp35889_c1_seq1	Cre01.g024650.t1.1	C-type lectin	2.00E-15	Vocar20009024m		7.00E-16
Ctaxi_contig_27481|comp34257_c1_seq7	Cre01.g024750.t1.1		1.00E-13	Vocar20009024m		6.00E-12
Ctaxi_contig_24499|comp33943_c2_seq7	Cre01.g024750.t1.1	NA	5.00E-06	NA	NA	NA
Ctaxi_contig_73949|comp2984137_c0_seq1	Cre01.g024900.t1.1		6.00E-08	Vocar20014930m		1.00E-09
Ctaxi_contig_42927|comp35672_c3_seq1	Cre01.g024900.t1.1		8.00E-07	Vocar20009321m		2.00E-10
Ctaxi_contig_48303|comp36030_c0_seq2	Cre01.g024950.t1.2		4.00E-10	Vocar20009419m		9.00E-09
Ctaxi_contig_46803|comp35926_c6_seq1	Cre01.g024950.t1.2		1.00E-15	Vocar20008460m	mitochondrial ribosomal protein S14.	1.00E-13
Ctaxi_contig_46804|comp35926_c6_seq2	Cre01.g024950.t1.2		1.00E-15	Vocar20008460m	mitochondrial ribosomal protein S14.	1.00E-13
Ctaxi_contig_48305|comp36030_c0_seq4	Cre01.g024950.t1.2	NA	5.00E-09	NA	NA	NA
Ctaxi_contig_48306|comp36030_c0_seq5	Cre01.g024950.t1.2	NA	5.00E-09	NA	NA	NA
Ctaxi_contig_14566|comp32400_c2_seq1	Cre01.g025000.t1.2	Predicted protein	1.00E-23	Vocar20009601m		3.00E-19
Ctaxi_contig_14568|comp32400_c2_seq3	Cre01.g025000.t1.2	Predicted protein	5.00E-12	Vocar20009601m		8.00E-09
Ctaxi_contig_14569|comp32400_c2_seq4	Cre01.g025000.t1.2	Predicted protein	6.00E-17	Vocar20009601m		9.00E-13
Ctaxi_contig_33387|comp34867_c2_seq1	Cre01.g025050.t1.2		1.00E-09	Vocar20003224m		7.00E-09
Ctaxi_contig_15967|comp32648_c0_seq1	Cre01.g025150.t1.2	Predicted protein	3.00E-08	Vocar20008664m		2.00E-07
Ctaxi_contig_15968|comp32648_c0_seq2	Cre01.g025150.t1.2	Predicted protein	1.00E-10	Vocar20008664m		1.00E-09
Ctaxi_contig_37280|comp35223_c2_seq3	Cre01.g025250.t1.1	Riboflavin kise	1.00E-17	Vocar20006701m		1.00E-18
Ctaxi_contig_37283|comp35223_c2_seq6	Cre01.g025250.t1.1	Riboflavin kise	9.00E-08	Vocar20006701m		1.00E-08
Ctaxi_contig_37284|comp35223_c2_seq7	Cre01.g025250.t1.1	Riboflavin kise	4.00E-12	Vocar20006701m		7.00E-13
Ctaxi_contig_69882|comp37183_c4_seq1	Cre01.g025300.t1.1		3.00E-29	Vocar20006561m		8.00E-17
Ctaxi_contig_69888|comp37183_c4_seq7	Cre01.g025300.t1.1		1.00E-35	Vocar20006561m		2.00E-20
Ctaxi_contig_35558|comp35069_c0_seq1	Cre01.g025400.t1.2		2.00E-46	Vocar20006608m		2.00E-45
Ctaxi_contig_35559|comp35069_c1_seq1	Cre01.g025400.t1.2		6.00E-09	Vocar20006608m		2.00E-11
Ctaxi_contig_54176|comp36392_c0_seq6	Cre01.g025400.t1.2		9.00E-30	Vocar20006608m		5.00E-27
Ctaxi_contig_1341|comp11161_c0_seq1	Cre01.g025400.t1.2	NA	2.00E-06	NA	NA	NA
Ctaxi_contig_5359|comp27725_c0_seq1	Cre01.g025400.t1.2	NA	2.00E-10	NA	NA	NA
Ctaxi_contig_61468|comp36809_c0_seq1	Cre01.g025450.t1.2	Flagellar Associated Protein	2.00E-17	Vocar20008373m		7.00E-19
Ctaxi_contig_60415|comp36755_c2_seq1	Cre01.g025900.t1.2		1.00E-45	Vocar20009340m		2.00E-32
Ctaxi_contig_61654|comp36820_c1_seq1	Cre01.g025900.t1.2		2.00E-15	Vocar20006893m		1.00E-20
Ctaxi_contig_61662|comp36820_c5_seq1	Cre01.g025900.t1.2		3.00E-15	Vocar20006893m		3.00E-33
Ctaxi_contig_67383|comp37090_c0_seq15	Cre01.g025950.t1.2	Pentatrichopeptide repeat protein	1.00E-77	Vocar20012422m		2.00E-30
Ctaxi_contig_67384|comp37090_c0_seq16	Cre01.g025950.t1.2	Pentatrichopeptide repeat protein	1.00E-77	Vocar20012422m		2.00E-30
Ctaxi_contig_67386|comp37090_c0_seq18	Cre01.g025950.t1.2	Pentatrichopeptide repeat protein	1.00E-77	Vocar20012422m		2.00E-30
Ctaxi_contig_67389|comp37090_c0_seq21	Cre01.g025950.t1.2	Pentatrichopeptide repeat protein	1.00E-77	Vocar20012422m		2.00E-30
Ctaxi_contig_67391|comp37090_c0_seq23	Cre01.g025950.t1.2	Pentatrichopeptide repeat protein	1.00E-77	Vocar20012422m		2.00E-30
Ctaxi_contig_67395|comp37090_c0_seq27	Cre01.g025950.t1.2	Pentatrichopeptide repeat protein	1.00E-77	Vocar20012422m		2.00E-30
Ctaxi_contig_67397|comp37090_c0_seq29	Cre01.g025950.t1.2	Pentatrichopeptide repeat protein	1.00E-77	Vocar20012422m		2.00E-30
Ctaxi_contig_67399|comp37090_c0_seq31	Cre01.g025950.t1.2	Pentatrichopeptide repeat protein	1.00E-77	Vocar20012422m		2.00E-30
Ctaxi_contig_67400|comp37090_c0_seq32	Cre01.g025950.t1.2	Pentatrichopeptide repeat protein	1.00E-77	Vocar20012422m		2.00E-30
Ctaxi_contig_67401|comp37090_c0_seq33	Cre01.g025950.t1.2	Pentatrichopeptide repeat protein	1.00E-77	Vocar20012422m		2.00E-30
Ctaxi_contig_67403|comp37090_c0_seq35	Cre01.g025950.t1.2	Pentatrichopeptide repeat protein	1.00E-77	Vocar20012422m		2.00E-30
Ctaxi_contig_67419|comp37090_c0_seq51	Cre01.g025950.t1.2	Pentatrichopeptide repeat protein	1.00E-77	Vocar20012422m		2.00E-30
Ctaxi_contig_67421|comp37090_c0_seq53	Cre01.g025950.t1.2	Pentatrichopeptide repeat protein	9.00E-78	Vocar20012422m		2.00E-30
Ctaxi_contig_67422|comp37090_c0_seq54	Cre01.g025950.t1.2	Pentatrichopeptide repeat protein	9.00E-78	Vocar20012422m		2.00E-30
Ctaxi_contig_43301|comp35702_c0_seq1	Cre01.g025950.t1.2	Pentatrichopeptide repeat protein	2.00E-12	Vocar20009530m		5.00E-13
Ctaxi_contig_67369|comp37090_c0_seq1	Cre01.g025950.t1.2	Pentatrichopeptide repeat protein	2.00E-77	Vocar20002809m		9.00E-34
Ctaxi_contig_67370|comp37090_c0_seq2	Cre01.g025950.t1.2	Pentatrichopeptide repeat protein	2.00E-77	Vocar20002809m		9.00E-34
Ctaxi_contig_67372|comp37090_c0_seq4	Cre01.g025950.t1.2	Pentatrichopeptide repeat protein	2.00E-77	Vocar20002809m		9.00E-34
Ctaxi_contig_67374|comp37090_c0_seq6	Cre01.g025950.t1.2	Pentatrichopeptide repeat protein	2.00E-77	Vocar20002809m		9.00E-34
Ctaxi_contig_67377|comp37090_c0_seq9	Cre01.g025950.t1.2	Pentatrichopeptide repeat protein	2.00E-77	Vocar20002809m		9.00E-34
Ctaxi_contig_67379|comp37090_c0_seq11	Cre01.g025950.t1.2	Pentatrichopeptide repeat protein	2.00E-77	Vocar20002809m		9.00E-34
Ctaxi_contig_67381|comp37090_c0_seq13	Cre01.g025950.t1.2	Pentatrichopeptide repeat protein	1.00E-77	Vocar20002809m		8.00E-34
Ctaxi_contig_67382|comp37090_c0_seq14	Cre01.g025950.t1.2	Pentatrichopeptide repeat protein	1.00E-77	Vocar20002809m		8.00E-34
Ctaxi_contig_13927|comp32252_c0_seq1	Cre01.g026400.t1.1		3.00E-43	Vocar20010014m		4.00E-42
Ctaxi_contig_23565|comp33811_c0_seq1	Cre01.g026400.t1.1		1.00E-10	Vocar20010014m		9.00E-13
Ctaxi_contig_23566|comp33811_c1_seq1	Cre01.g026400.t1.1		1.00E-08	Vocar20010014m		1.00E-08
Ctaxi_contig_23567|comp33811_c1_seq2	Cre01.g026400.t1.1		2.00E-06	Vocar20010014m		1.00E-08
Ctaxi_contig_13304|comp32130_c0_seq3	Cre01.g026450.t1.2	Serine/arginine-rich pre-mR splicing factor	3.00E-07	Vocar20002608m		4.00E-07
Ctaxi_contig_35105|comp35024_c2_seq2	Cre01.g026450.t1.2	Serine/arginine-rich pre-mR splicing factor	2.00E-21	Vocar20002608m		4.00E-21
Ctaxi_contig_20919|comp33436_c3_seq1	Cre01.g026450.t1.2	Serine/arginine-rich pre-mR splicing factor	4.00E-06	NA	NA	NA
Ctaxi_contig_62718|comp36874_c4_seq2	Cre01.g026450.t1.2	Serine/arginine-rich pre-mR splicing factor	7.00E-06	NA	NA	NA
Ctaxi_contig_41647|comp35587_c0_seq24	Cre01.g026550.t1.1	"T-complex protein 1, eta subunit"	2.00E-61	Vocar20009889m	"T-complex protein 1, eta subunit; chaperonin complex component."	6.00E-65
Ctaxi_contig_41672|comp35587_c0_seq49	Cre01.g026550.t1.1	"T-complex protein 1, eta subunit"	5.00E-36	Vocar20009889m	"T-complex protein 1, eta subunit; chaperonin complex component."	4.00E-36
Ctaxi_contig_41673|comp35587_c1_seq1	Cre01.g026550.t1.1	"T-complex protein 1, eta subunit"	1.00E-97	Vocar20009889m	"T-complex protein 1, eta subunit; chaperonin complex component."	7.00E-99
Ctaxi_contig_76296|comp4615386_c0_seq1	Cre01.g026550.t1.1	"T-complex protein 1, eta subunit"	2.00E-26	Vocar20009889m	"T-complex protein 1, eta subunit; chaperonin complex component."	6.00E-27
Ctaxi_contig_31499|comp34698_c2_seq1	Cre01.g026600.t1.2		1.00E-26	Vocar20009038m		7.00E-28
Ctaxi_contig_4538|comp25873_c0_seq1	Cre01.g026900.t2.1	Kynurenine 3-monooxygese	3.00E-08	Vocar20009599m		1.00E-12
Ctaxi_contig_7399|comp30104_c0_seq5	Cre01.g026900.t2.1	Kynurenine 3-monooxygese	2.00E-13	Vocar20009599m		6.00E-13
Ctaxi_contig_17329|comp32887_c1_seq9	Cre01.g026900.t2.1	Kynurenine 3-monooxygese	3.00E-10	Vocar20009599m		3.00E-11
Ctaxi_contig_17330|comp32887_c1_seq10	Cre01.g026900.t2.1	Kynurenine 3-monooxygese	1.00E-11	Vocar20009599m		2.00E-11
Ctaxi_contig_33285|comp34860_c0_seq3	Cre01.g026900.t2.1	Kynurenine 3-monooxygese	2.00E-08	Vocar20009599m		2.00E-08
Ctaxi_contig_33287|comp34860_c0_seq5	Cre01.g026900.t2.1	Kynurenine 3-monooxygese	4.00E-09	Vocar20009599m		3.00E-09
Ctaxi_contig_57897|comp36617_c0_seq1	Cre01.g026900.t2.1	Kynurenine 3-monooxygese	2.00E-18	Vocar20009599m		4.00E-22
Ctaxi_contig_57898|comp36617_c0_seq2	Cre01.g026900.t2.1	Kynurenine 3-monooxygese	2.00E-28	Vocar20009599m		9.00E-33
Ctaxi_contig_57904|comp36617_c0_seq8	Cre01.g026900.t2.1	Kynurenine 3-monooxygese	3.00E-13	Vocar20009599m		4.00E-13
Ctaxi_contig_57906|comp36617_c0_seq10	Cre01.g026900.t2.1	Kynurenine 3-monooxygese	9.00E-08	Vocar20009599m		3.00E-07
Ctaxi_contig_61736|comp36824_c1_seq11	Cre01.g026900.t2.1	Kynurenine 3-monooxygese	3.00E-14	Vocar20009599m		9.00E-15
Ctaxi_contig_61745|comp36824_c4_seq4	Cre01.g026900.t2.1	Kynurenine 3-monooxygese	3.00E-10	Vocar20009599m		6.00E-12
Ctaxi_contig_57905|comp36617_c0_seq9	Cre01.g026900.t2.1	Kynurenine 3-monooxygese	7.00E-06	NA	NA	NA
Ctaxi_contig_2804|comp17148_c1_seq1	Cre01.g027000.t1.2	"Ribosomal protein L11, component of cytosolic 80S ribosome and 60S large subunit"	1.00E-33	Vocar20009445m	ribosomal protein L11; component of cytosolic 80S ribosome and 60S large subunit.	9.00E-34
Ctaxi_contig_3292|comp18810_c0_seq1	Cre01.g027000.t1.2	"Ribosomal protein L11, component of cytosolic 80S ribosome and 60S large subunit"	5.00E-33	Vocar20009445m	ribosomal protein L11; component of cytosolic 80S ribosome and 60S large subunit.	4.00E-33
Ctaxi_contig_66079|comp37037_c0_seq1	Cre01.g027000.t1.2	"Ribosomal protein L11, component of cytosolic 80S ribosome and 60S large subunit"	6.00E-60	Vocar20009445m	ribosomal protein L11; component of cytosolic 80S ribosome and 60S large subunit.	4.00E-63
Ctaxi_contig_66081|comp37037_c0_seq3	Cre01.g027000.t1.2	"Ribosomal protein L11, component of cytosolic 80S ribosome and 60S large subunit"	6.00E-60	Vocar20009445m	ribosomal protein L11; component of cytosolic 80S ribosome and 60S large subunit.	4.00E-63
Ctaxi_contig_66083|comp37037_c0_seq5	Cre01.g027000.t1.2	"Ribosomal protein L11, component of cytosolic 80S ribosome and 60S large subunit"	5.00E-60	Vocar20009445m	ribosomal protein L11; component of cytosolic 80S ribosome and 60S large subunit.	3.00E-63
Ctaxi_contig_66084|comp37037_c0_seq6	Cre01.g027000.t1.2	"Ribosomal protein L11, component of cytosolic 80S ribosome and 60S large subunit"	5.00E-60	Vocar20009445m	ribosomal protein L11; component of cytosolic 80S ribosome and 60S large subunit.	3.00E-63
Ctaxi_contig_66102|comp37037_c0_seq24	Cre01.g027000.t1.2	"Ribosomal protein L11, component of cytosolic 80S ribosome and 60S large subunit"	4.00E-60	Vocar20009445m	ribosomal protein L11; component of cytosolic 80S ribosome and 60S large subunit.	2.00E-63
Ctaxi_contig_66104|comp37037_c0_seq26	Cre01.g027000.t1.2	"Ribosomal protein L11, component of cytosolic 80S ribosome and 60S large subunit"	4.00E-60	Vocar20009445m	ribosomal protein L11; component of cytosolic 80S ribosome and 60S large subunit.	2.00E-63
Ctaxi_contig_66134|comp37037_c0_seq56	Cre01.g027000.t1.2	"Ribosomal protein L11, component of cytosolic 80S ribosome and 60S large subunit"	3.00E-60	Vocar20009445m	ribosomal protein L11; component of cytosolic 80S ribosome and 60S large subunit.	2.00E-63
Ctaxi_contig_66135|comp37037_c0_seq57	Cre01.g027000.t1.2	"Ribosomal protein L11, component of cytosolic 80S ribosome and 60S large subunit"	3.00E-60	Vocar20009445m	ribosomal protein L11; component of cytosolic 80S ribosome and 60S large subunit.	2.00E-63
Ctaxi_contig_72492|comp1689856_c0_seq1	Cre01.g027000.t1.2	"Ribosomal protein L11, component of cytosolic 80S ribosome and 60S large subunit"	9.00E-58	Vocar20009445m	ribosomal protein L11; component of cytosolic 80S ribosome and 60S large subunit.	1.00E-57
Ctaxi_contig_73148|comp2432490_c0_seq1	Cre01.g027000.t1.2	"Ribosomal protein L11, component of cytosolic 80S ribosome and 60S large subunit"	8.00E-33	Vocar20009445m	ribosomal protein L11; component of cytosolic 80S ribosome and 60S large subunit.	3.00E-33
Ctaxi_contig_74686|comp3537164_c0_seq1	Cre01.g027000.t1.2	"Ribosomal protein L11, component of cytosolic 80S ribosome and 60S large subunit"	3.00E-23	Vocar20009445m	ribosomal protein L11; component of cytosolic 80S ribosome and 60S large subunit.	1.00E-23
Ctaxi_contig_74946|comp3628938_c0_seq1	Cre01.g027000.t1.2	"Ribosomal protein L11, component of cytosolic 80S ribosome and 60S large subunit"	1.00E-46	Vocar20009445m	ribosomal protein L11; component of cytosolic 80S ribosome and 60S large subunit.	4.00E-47
Ctaxi_contig_75491|comp3953523_c0_seq1	Cre01.g027000.t1.2	"Ribosomal protein L11, component of cytosolic 80S ribosome and 60S large subunit"	1.00E-40	Vocar20009445m	ribosomal protein L11; component of cytosolic 80S ribosome and 60S large subunit.	2.00E-41
Ctaxi_contig_62882|comp36884_c2_seq3	Cre01.g027100.t1.2	Mitochondrial inner membrane sigl peptidase	2.00E-09	Vocar20008453m		8.00E-06
Ctaxi_contig_55867|comp36496_c1_seq5	Cre01.g027150.t1.1	DEAD/DEAH-box helicase	2.00E-45	Vocar20013447m		1.00E-17
Ctaxi_contig_55863|comp36496_c1_seq1	Cre01.g027150.t1.1	DEAD/DEAH-box helicase	4.00E-27	Vocar20008453m		7.00E-28
Ctaxi_contig_55865|comp36496_c1_seq3	Cre01.g027150.t1.1	DEAD/DEAH-box helicase	6.00E-30	Vocar20005108m		2.00E-14
Ctaxi_contig_55870|comp36496_c2_seq1	Cre01.g027150.t1.1	DEAD/DEAH-box helicase	1.00E-12	NA	NA	NA
Ctaxi_contig_51149|comp36220_c2_seq1	Cre01.g027200.t1.2		3.00E-15	Vocar20009194m		5.00E-15
Ctaxi_contig_51153|comp36220_c3_seq1	Cre01.g027200.t1.2		1.00E-54	Vocar20009194m		2.00E-52
Ctaxi_contig_51154|comp36220_c3_seq2	Cre01.g027200.t1.2		1.00E-54	Vocar20009194m		2.00E-52
Ctaxi_contig_65611|comp37015_c1_seq1	Cre01.g027350.t3.1		8.00E-33	Vocar20008338m		5.00E-34
Ctaxi_contig_65615|comp37015_c1_seq5	Cre01.g027350.t3.1		7.00E-06	Vocar20008338m		2.00E-06
Ctaxi_contig_75977|comp4494249_c0_seq1	Cre01.g027350.t3.1		3.00E-10	Vocar20008338m		8.00E-11
Ctaxi_contig_56815|comp36557_c6_seq1	Cre01.g027450.t1.2	Thioredoxin-like protein	3.00E-24	Vocar20009701m		5.00E-26
Ctaxi_contig_56209|comp36517_c2_seq1	Cre01.g027550.t1.1	"Cytochrome P450, CYP97 superfamily, CYP97B family"	6.00E-50	Vocar20009944m		1.00E-54
Ctaxi_contig_56195|comp36517_c0_seq1	Cre01.g027550.t1.1	"Cytochrome P450, CYP97 superfamily, CYP97B family"	2.00E-38	Vocar20007645m		5.00E-25
Ctaxi_contig_56196|comp36517_c0_seq2	Cre01.g027550.t1.1	"Cytochrome P450, CYP97 superfamily, CYP97B family"	2.00E-38	Vocar20007645m		5.00E-26
Ctaxi_contig_20800|comp33420_c1_seq1	Cre01.g027800.t1.2	Vacuolar ATP synthase subunit H	2.00E-25	Vocar20008313m	"vacuolar ATP synthase, subunit H."	3.00E-25
Ctaxi_contig_20801|comp33420_c1_seq2	Cre01.g027800.t1.2	Vacuolar ATP synthase subunit H	3.00E-23	Vocar20008313m	"vacuolar ATP synthase, subunit H."	7.00E-24
Ctaxi_contig_20803|comp33420_c3_seq1	Cre01.g027800.t1.2	Vacuolar ATP synthase subunit H	1.00E-07	Vocar20008313m	"vacuolar ATP synthase, subunit H."	1.00E-08
Ctaxi_contig_20804|comp33420_c3_seq2	Cre01.g027800.t1.2	Vacuolar ATP synthase subunit H	7.00E-10	Vocar20008313m	"vacuolar ATP synthase, subunit H."	3.00E-11
Ctaxi_contig_46109|comp35877_c0_seq1	Cre01.g027900.t1.2		2.00E-17	Vocar20008886m		5.00E-18
Ctaxi_contig_7848|comp30399_c1_seq1	Cre01.g027900.t1.2		2.00E-16	Vocar20005986m	eukaryotic translation initiation factor 5A.	4.00E-16
Ctaxi_contig_34954|comp35007_c0_seq3	Cre01.g028101.t1.1	NA	2.00E-14	NA	NA	NA
Ctaxi_contig_35306|comp35042_c0_seq7	Cre01.g028150.t1.2		4.00E-18	Vocar20008922m		2.00E-21
Ctaxi_contig_35307|comp35042_c0_seq8	Cre01.g028150.t1.2		2.00E-17	Vocar20008922m		1.00E-19
Ctaxi_contig_43808|comp35736_c4_seq8	Cre01.g028200.t1.1	DEAD-box R helicase	3.00E-29	Vocar20008915m		9.00E-30
Ctaxi_contig_43797|comp35736_c0_seq1	Cre01.g028200.t2.1	DEAD-box R helicase	9.00E-20	Vocar20008915m		2.00E-22
Ctaxi_contig_43810|comp35736_c4_seq10	Cre01.g028200.t2.1	DEAD-box R helicase	8.00E-28	Vocar20008915m		4.00E-28
Ctaxi_contig_43811|comp35736_c4_seq11	Cre01.g028200.t2.1	DEAD-box R helicase	3.00E-31	Vocar20008915m		1.00E-31
Ctaxi_contig_43812|comp35736_c4_seq12	Cre01.g028200.t2.1	DEAD-box R helicase	1.00E-15	Vocar20008915m		9.00E-15
Ctaxi_contig_57346|comp36586_c0_seq1	Cre01.g028200.t2.1	DEAD-box R helicase	4.00E-96	Vocar20008915m		6.00E-96
Ctaxi_contig_4293|comp25345_c0_seq1	Cre01.g028200.t2.1	DEAD-box R helicase	8.00E-104	Vocar20008914m	"DEAD-box R helicase, ATP-dependent."	2.00E-102
Ctaxi_contig_43801|comp35736_c4_seq1	Cre01.g028200.t2.1	DEAD-box R helicase	2.00E-50	Vocar20008914m	"DEAD-box R helicase, ATP-dependent."	5.00E-50
Ctaxi_contig_57356|comp36586_c7_seq1	Cre01.g028200.t2.1	DEAD-box R helicase	1.00E-10	Vocar20008914m	"DEAD-box R helicase, ATP-dependent."	8.00E-11
Ctaxi_contig_57357|comp36586_c7_seq2	Cre01.g028200.t2.1	DEAD-box R helicase	4.00E-23	Vocar20008914m	"DEAD-box R helicase, ATP-dependent."	2.00E-24
Ctaxi_contig_27575|comp34268_c2_seq1	Cre01.g028200.t2.1	DEAD-box R helicase	1.00E-27	Vocar20006702m		5.00E-29
Ctaxi_contig_27576|comp34268_c2_seq2	Cre01.g028200.t2.1	DEAD-box R helicase	1.00E-27	Vocar20006702m		5.00E-29
Ctaxi_contig_61174|comp36794_c6_seq5	Cre01.g028350.t1.1	DegP-type protease	1.00E-19	Vocar20008777m	DegP-type protease; serine protease; trypsin family.	2.00E-18
Ctaxi_contig_74344|comp3451267_c0_seq1	Cre01.g028450.t1.2		8.00E-18	Vocar20010396m		1.00E-18
Ctaxi_contig_38875|comp35359_c1_seq1	Cre01.g028450.t1.2		5.00E-17	Vocar20009512m		4.00E-12
Ctaxi_contig_38877|comp35359_c1_seq3	Cre01.g028450.t1.2		1.00E-19	Vocar20009512m		4.00E-11
Ctaxi_contig_38879|comp35359_c1_seq5	Cre01.g028450.t1.2		5.00E-20	Vocar20009512m		7.00E-20
Ctaxi_contig_9558|comp31131_c0_seq1	Cre01.g028550.t1.2	NA	2.00E-19	NA	NA	NA
Ctaxi_contig_9559|comp31131_c0_seq2	Cre01.g028550.t1.2	NA	3.00E-09	NA	NA	NA
Ctaxi_contig_9561|comp31131_c0_seq4	Cre01.g028550.t1.2	NA	1.00E-09	NA	NA	NA
Ctaxi_contig_4712|comp26238_c0_seq1	Cre01.g028900.t1.1		3.00E-07	Vocar20007089m		5.00E-06
Ctaxi_contig_12553|comp31969_c0_seq1	Cre01.g029000.t1.2	Ubiquinone/mequinone biosynthesis methyltransferase	2.00E-16	Vocar20001860m		9.00E-06
Ctaxi_contig_11280|comp31640_c1_seq1	Cre01.g029050.t1.2		2.00E-28	Vocar20008398m		1.00E-28
Ctaxi_contig_11282|comp31640_c1_seq3	Cre01.g029050.t1.2		8.00E-42	Vocar20008398m		3.00E-41
Ctaxi_contig_11283|comp31640_c1_seq4	Cre01.g029050.t1.2		3.00E-40	Vocar20008398m		3.00E-40
Ctaxi_contig_34028|comp34920_c2_seq1	Cre01.g029050.t1.2		4.00E-07	Vocar20008398m		5.00E-08
Ctaxi_contig_65746|comp37023_c1_seq1	Cre01.g029200.t1.1	"Separase, cell cycle protease"	1.00E-06	Vocar20009329m	"separase, cell cycle protease."	1.00E-08
Ctaxi_contig_65748|comp37023_c1_seq3	Cre01.g029200.t1.1	"Separase, cell cycle protease"	3.00E-07	Vocar20009329m	"separase, cell cycle protease."	1.00E-09
Ctaxi_contig_65750|comp37023_c1_seq5	Cre01.g029200.t1.1	"Separase, cell cycle protease"	6.00E-07	Vocar20009329m	"separase, cell cycle protease."	3.00E-06
Ctaxi_contig_65751|comp37023_c1_seq6	Cre01.g029200.t1.1	"Separase, cell cycle protease"	6.00E-07	Vocar20009329m	"separase, cell cycle protease."	3.00E-06
Ctaxi_contig_26982|comp34198_c0_seq2	Cre01.g029250.t1.2	Aromatic amino acid hydroxylase-related protein	9.00E-29	Vocar20009169m		2.00E-27
Ctaxi_contig_26984|comp34198_c0_seq4	Cre01.g029250.t1.2	Aromatic amino acid hydroxylase-related protein	1.00E-26	Vocar20009169m		3.00E-20
Ctaxi_contig_26985|comp34198_c0_seq5	Cre01.g029250.t1.2	Aromatic amino acid hydroxylase-related protein	1.00E-31	Vocar20009169m		3.00E-31
Ctaxi_contig_26986|comp34198_c0_seq6	Cre01.g029250.t1.2	Aromatic amino acid hydroxylase-related protein	2.00E-27	Vocar20009169m		1.00E-20
Ctaxi_contig_26987|comp34198_c0_seq7	Cre01.g029250.t1.2	Aromatic amino acid hydroxylase-related protein	2.00E-20	Vocar20009169m		2.00E-17
Ctaxi_contig_26989|comp34198_c0_seq9	Cre01.g029250.t1.2	Aromatic amino acid hydroxylase-related protein	1.00E-27	Vocar20009169m		1.00E-20
Ctaxi_contig_26990|comp34198_c0_seq10	Cre01.g029250.t1.2	Aromatic amino acid hydroxylase-related protein	4.00E-44	Vocar20009169m		4.00E-42
Ctaxi_contig_26992|comp34198_c0_seq12	Cre01.g029250.t1.2	Aromatic amino acid hydroxylase-related protein	1.00E-20	Vocar20009169m		2.00E-17
Ctaxi_contig_26993|comp34198_c0_seq13	Cre01.g029250.t1.2	Aromatic amino acid hydroxylase-related protein	7.00E-32	Vocar20009169m		6.00E-33
Ctaxi_contig_26994|comp34198_c0_seq14	Cre01.g029250.t1.2	Aromatic amino acid hydroxylase-related protein	8.00E-30	Vocar20009169m		1.00E-29
Ctaxi_contig_26995|comp34198_c0_seq15	Cre01.g029250.t1.2	Aromatic amino acid hydroxylase-related protein	4.00E-27	Vocar20009169m		1.00E-27
Ctaxi_contig_26996|comp34198_c0_seq16	Cre01.g029250.t1.2	Aromatic amino acid hydroxylase-related protein	1.00E-26	Vocar20009169m		1.00E-28
Ctaxi_contig_26997|comp34198_c0_seq17	Cre01.g029250.t1.2	Aromatic amino acid hydroxylase-related protein	1.00E-24	Vocar20009169m		3.00E-25
Ctaxi_contig_26998|comp34198_c0_seq18	Cre01.g029250.t1.2	Aromatic amino acid hydroxylase-related protein	2.00E-17	Vocar20009169m		5.00E-18
Ctaxi_contig_3984|comp24436_c1_seq1	Cre01.g029300.t1.2	Triose phosphate isomerase	2.00E-23	Vocar20008595m		8.00E-25
Ctaxi_contig_10489|comp31407_c0_seq1	Cre01.g029300.t1.2	Triose phosphate isomerase	3.00E-32	Vocar20008595m		9.00E-37
Ctaxi_contig_10490|comp31407_c0_seq2	Cre01.g029300.t1.2	Triose phosphate isomerase	3.00E-32	Vocar20008595m		9.00E-37
Ctaxi_contig_10491|comp31407_c1_seq1	Cre01.g029300.t1.2	Triose phosphate isomerase	4.00E-53	Vocar20008595m		1.00E-55
Ctaxi_contig_75875|comp4467082_c0_seq1	Cre01.g029450.t1.1		3.00E-08	Vocar20012039m		3.00E-09
Ctaxi_contig_35627|comp35077_c1_seq1	Cre01.g029450.t1.1		3.00E-10	Vocar20009396m		5.00E-08
Ctaxi_contig_35630|comp35077_c2_seq2	Cre01.g029450.t1.1		3.00E-27	Vocar20009396m		7.00E-29
Ctaxi_contig_35629|comp35077_c2_seq1	Cre01.g029450.t1.1		5.00E-11	Vocar20002517m		1.00E-10
Ctaxi_contig_68833|comp37142_c5_seq4	Cre01.g029650.t1.1	Subunit of Retromer complex	5.00E-25	Vocar20009621m	subunit of Retromer complex.	5.00E-27
Ctaxi_contig_68835|comp37142_c5_seq6	Cre01.g029650.t1.1	Subunit of Retromer complex	2.00E-38	Vocar20009621m	subunit of Retromer complex.	1.00E-36
Ctaxi_contig_68836|comp37142_c5_seq7	Cre01.g029650.t1.1	Subunit of Retromer complex	2.00E-08	Vocar20009621m	subunit of Retromer complex.	2.00E-10
Ctaxi_contig_68837|comp37142_c5_seq8	Cre01.g029650.t1.1	Subunit of Retromer complex	7.00E-51	Vocar20009621m	subunit of Retromer complex.	2.00E-51
Ctaxi_contig_68838|comp37142_c5_seq9	Cre01.g029650.t1.1	Subunit of Retromer complex	2.00E-12	Vocar20009621m	subunit of Retromer complex.	1.00E-13
Ctaxi_contig_8407|comp30686_c1_seq1	Cre01.g029750.t1.1	ODA5-associated flagellar adenylate kise	2.00E-17	Vocar20009450m		4.00E-19
Ctaxi_contig_8410|comp30686_c1_seq4	Cre01.g029750.t1.1	ODA5-associated flagellar adenylate kise	5.00E-11	Vocar20009450m		7.00E-13
Ctaxi_contig_25165|comp34022_c1_seq1	Cre01.g029750.t1.1	ODA5-associated flagellar adenylate kise	3.00E-20	Vocar20009450m		1.00E-19
Ctaxi_contig_58007|comp36624_c0_seq3	Cre01.g029800.t1.2		5.00E-06	Vocar20009969m		1.00E-06
Ctaxi_contig_58009|comp36624_c0_seq5	Cre01.g029800.t1.2		1.00E-08	Vocar20009969m		7.00E-17
Ctaxi_contig_137|comp2432_c0_seq1	Cre01.g029850.t1.2	Serine/threonine protein kise	6.00E-12	Vocar20008263m	serine/threonine protein kise 19.	2.00E-11
Ctaxi_contig_27100|comp34213_c1_seq1	Cre01.g029850.t1.2	Serine/threonine protein kise	2.00E-23	Vocar20008263m	serine/threonine protein kise 19.	2.00E-23
Ctaxi_contig_27101|comp34213_c2_seq1	Cre01.g029850.t1.2	Serine/threonine protein kise	3.00E-56	Vocar20008263m	serine/threonine protein kise 19.	2.00E-50
Ctaxi_contig_62633|comp36869_c0_seq6	Cre01.g029850.t1.2	Serine/threonine protein kise	9.00E-13	Vocar20001577m		5.00E-13
Ctaxi_contig_63124|comp36898_c0_seq1	Cre01.g029900.t1.2	NA	3.00E-08	NA	NA	NA
Ctaxi_contig_63128|comp36898_c5_seq1	Cre01.g029900.t1.2	NA	2.00E-06	NA	NA	NA
Ctaxi_contig_1932|comp14482_c0_seq1	Cre01.g030200.t1.2	Phosphoprotein phosphatase 2C delta	5.00E-24	Vocar20008480m		4.00E-25
Ctaxi_contig_2492|comp16148_c1_seq1	Cre01.g030200.t1.2	Phosphoprotein phosphatase 2C delta	2.00E-20	Vocar20008480m		1.00E-20
Ctaxi_contig_4261|comp25260_c0_seq1	Cre01.g030200.t1.2	Phosphoprotein phosphatase 2C delta	6.00E-66	Vocar20008480m		8.00E-67
Ctaxi_contig_4262|comp25260_c0_seq2	Cre01.g030200.t1.2	Phosphoprotein phosphatase 2C delta	1.00E-24	Vocar20008480m		5.00E-25
Ctaxi_contig_30181|comp34559_c2_seq1	Cre01.g030250.t1.2		2.00E-91	Vocar20009471m		7.00E-89
Ctaxi_contig_39633|comp35431_c0_seq1	Cre01.g030300.t2.1		6.00E-09	Vocar20009249m		2.00E-11
Ctaxi_contig_55467|comp36472_c0_seq1	Cre01.g030300.t2.1		7.00E-10	Vocar20009249m		5.00E-08
Ctaxi_contig_55468|comp36472_c0_seq2	Cre01.g030300.t2.1		2.00E-08	Vocar20009249m		1.00E-07
Ctaxi_contig_55469|comp36472_c1_seq1	Cre01.g030300.t2.1		3.00E-08	Vocar20009249m		2.00E-09
Ctaxi_contig_17571|comp32925_c0_seq2	Cre01.g030550.t1.2		4.00E-07	Vocar20008686m		2.00E-07
Ctaxi_contig_17572|comp32925_c1_seq1	Cre01.g030550.t1.2		5.00E-31	Vocar20008686m		7.00E-30
Ctaxi_contig_54905|comp36437_c0_seq9	Cre01.g030550.t1.2		1.00E-06	Vocar20008686m		2.00E-07
Ctaxi_contig_13873|comp32239_c0_seq1	Cre01.g030800.t1.2	COP9 siglosome subunit	3.00E-35	Vocar20008699m		4.00E-34
Ctaxi_contig_13874|comp32239_c0_seq2	Cre01.g030800.t1.2	COP9 siglosome subunit	7.00E-18	Vocar20008699m		8.00E-17
Ctaxi_contig_13875|comp32239_c0_seq3	Cre01.g030800.t1.2	COP9 siglosome subunit	9.00E-13	Vocar20008699m		2.00E-11
Ctaxi_contig_13876|comp32239_c0_seq4	Cre01.g030800.t1.2	COP9 siglosome subunit	1.00E-29	Vocar20008699m		1.00E-29
Ctaxi_contig_13877|comp32239_c0_seq5	Cre01.g030800.t1.2	COP9 siglosome subunit	2.00E-26	Vocar20008699m		3.00E-26
Ctaxi_contig_13878|comp32239_c1_seq1	Cre01.g030800.t1.2	COP9 siglosome subunit	2.00E-42	Vocar20008699m		6.00E-43
Ctaxi_contig_73231|comp2481355_c0_seq1	Cre01.g030800.t1.2	COP9 siglosome subunit	2.00E-23	Vocar20008699m		2.00E-23
Ctaxi_contig_16452|comp32726_c0_seq1	Cre01.g030850.t1.2	20S proteasome alpha subunit D	7.00E-58	Vocar20009452m	20S proteasome alpha subunit D.	9.00E-58
Ctaxi_contig_75969|comp4493303_c0_seq1	Cre01.g030850.t1.2	20S proteasome alpha subunit D	6.00E-17	Vocar20009452m	20S proteasome alpha subunit D.	6.00E-16
Ctaxi_contig_22114|comp33620_c0_seq1	Cre01.g030900.t1.1		8.00E-17	Vocar20009703m		6.00E-17
Ctaxi_contig_22116|comp33620_c1_seq1	Cre01.g030900.t1.1		1.00E-24	Vocar20009703m		2.00E-27
Ctaxi_contig_22119|comp33620_c1_seq4	Cre01.g030900.t1.1		1.00E-27	Vocar20009703m		2.00E-30
Ctaxi_contig_22123|comp33620_c1_seq8	Cre01.g030900.t1.1		1.00E-27	Vocar20009703m		1.00E-37
Ctaxi_contig_22045|comp33611_c1_seq2	Cre01.g031004.t1.2		2.00E-07	Vocar20009124m		7.00E-08
Ctaxi_contig_31357|comp34680_c0_seq4	Cre01.g031050.t2.1		5.00E-35	Vocar20009124m		8.00E-35
Ctaxi_contig_31359|comp34680_c0_seq6	Cre01.g031050.t2.1		2.00E-33	Vocar20009124m		4.00E-34
Ctaxi_contig_31362|comp34680_c0_seq9	Cre01.g031050.t2.1		9.00E-13	Vocar20009124m		2.00E-12
Ctaxi_contig_3830|comp24040_c1_seq1	Cre01.g031100.t1.2	Predicted protein	1.00E-14	Vocar20009111m		2.00E-17
Ctaxi_contig_28111|comp34334_c0_seq2	Cre01.g031100.t1.2	Predicted protein	2.00E-11	Vocar20009111m		1.00E-11
Ctaxi_contig_28112|comp34334_c0_seq3	Cre01.g031100.t1.2	Predicted protein	3.00E-11	Vocar20009111m		1.00E-11
Ctaxi_contig_28117|comp34334_c2_seq1	Cre01.g031100.t1.2	Predicted protein	2.00E-23	Vocar20009111m		9.00E-26
Ctaxi_contig_3828|comp24040_c0_seq1	Cre01.g031100.t1.2	Predicted protein	1.00E-21	Vocar20009110m		1.00E-23
Ctaxi_contig_28110|comp34334_c0_seq1	Cre01.g031100.t1.2	Predicted protein	2.00E-28	Vocar20009110m		2.00E-28
Ctaxi_contig_60882|comp36779_c6_seq11	Cre01.g031200.t1.2	Subunit of the Sigl Recognition Particle	3.00E-06	Vocar20009013m		2.00E-06
Ctaxi_contig_12045|comp31842_c1_seq1	Cre01.g031250.t1.2		9.00E-13	Vocar20009395m		5.00E-12
Ctaxi_contig_28372|comp34366_c1_seq3	Cre01.g031300.t1.1		4.00E-13	Vocar20008540m		2.00E-12
Ctaxi_contig_47352|comp35967_c3_seq1	Cre01.g031550.t1.1		2.00E-28	Vocar20010015m		1.00E-40
Ctaxi_contig_51431|comp36237_c1_seq28	Cre01.g031550.t1.1		3.00E-12	Vocar20010015m		6.00E-23
Ctaxi_contig_51435|comp36237_c1_seq32	Cre01.g031550.t1.1		3.00E-10	Vocar20010015m		1.00E-12
Ctaxi_contig_51436|comp36237_c1_seq33	Cre01.g031550.t1.1		4.00E-10	Vocar20010015m		1.00E-12
Ctaxi_contig_51424|comp36237_c1_seq21	Cre01.g031750.t1.2		1.00E-25	Vocar20010387m		3.00E-64
Ctaxi_contig_51404|comp36237_c1_seq1	Cre01.g031750.t1.2		3.00E-26	Vocar20008265m		1.00E-28
Ctaxi_contig_51406|comp36237_c1_seq3	Cre01.g031750.t1.2		3.00E-26	Vocar20008265m		1.00E-28
Ctaxi_contig_51410|comp36237_c1_seq7	Cre01.g031750.t1.2		3.00E-26	Vocar20008265m		1.00E-28
Ctaxi_contig_51428|comp36237_c1_seq25	Cre01.g031750.t1.2		1.00E-26	Vocar20008265m		7.00E-29
Ctaxi_contig_51430|comp36237_c1_seq27	Cre01.g031750.t1.2		1.00E-26	Vocar20008265m		7.00E-29
Ctaxi_contig_56668|comp36549_c1_seq1	Cre01.g031800.t1.1		1.00E-35	Vocar20009119m		3.00E-50
Ctaxi_contig_19325|comp33190_c0_seq1	Cre01.g031900.t1.1		1.00E-54	Vocar20009928m		5.00E-51
Ctaxi_contig_60391|comp36753_c3_seq1	Cre01.g031900.t1.1		1.00E-97	Vocar20009928m		2.00E-103
Ctaxi_contig_71169|comp37242_c0_seq1	Cre01.g032050.t1.2		1.00E-07	Vocar20009929m		5.00E-10
Ctaxi_contig_71173|comp37242_c0_seq5	Cre01.g032050.t1.2		2.00E-28	Vocar20009929m		2.00E-31
Ctaxi_contig_71188|comp37242_c3_seq1	Cre01.g032050.t1.2		4.00E-24	Vocar20009929m		8.00E-24
Ctaxi_contig_32937|comp34829_c1_seq1	Cre01.g032100.t1.1		5.00E-19	Vocar20009887m		1.00E-44
Ctaxi_contig_44976|comp35798_c1_seq1	Cre01.g032150.t1.1	Flagellar Associated Protein	1.00E-48	Vocar20008585m		2.00E-75
Ctaxi_contig_44977|comp35798_c1_seq2	Cre01.g032150.t1.1	Flagellar Associated Protein	1.00E-34	Vocar20008585m		2.00E-60
Ctaxi_contig_44978|comp35798_c1_seq3	Cre01.g032150.t1.1	Flagellar Associated Protein	5.00E-32	Vocar20008585m		3.00E-32
Ctaxi_contig_44979|comp35798_c1_seq4	Cre01.g032150.t1.1	Flagellar Associated Protein	2.00E-51	Vocar20008585m		4.00E-78
Ctaxi_contig_44980|comp35798_c1_seq5	Cre01.g032150.t1.1	Flagellar Associated Protein	1.00E-48	Vocar20008585m		4.00E-50
Ctaxi_contig_44982|comp35798_c1_seq7	Cre01.g032150.t1.1	Flagellar Associated Protein	1.00E-34	Vocar20008585m		5.00E-35
Ctaxi_contig_44983|comp35798_c1_seq8	Cre01.g032150.t1.1	Flagellar Associated Protein	2.00E-51	Vocar20008585m		7.00E-53
Ctaxi_contig_44994|comp35798_c1_seq19	Cre01.g032150.t1.1	Flagellar Associated Protein	8.00E-49	Vocar20008585m		3.00E-50
Ctaxi_contig_44995|comp35798_c1_seq20	Cre01.g032150.t1.1	Flagellar Associated Protein	2.00E-51	Vocar20008585m		1.00E-60
Ctaxi_contig_44997|comp35798_c1_seq22	Cre01.g032150.t1.1	Flagellar Associated Protein	2.00E-51	Vocar20008585m		6.00E-53
Ctaxi_contig_44998|comp35798_c1_seq23	Cre01.g032150.t1.1	Flagellar Associated Protein	4.00E-32	Vocar20008585m		1.00E-33
Ctaxi_contig_44999|comp35798_c1_seq24	Cre01.g032150.t1.1	Flagellar Associated Protein	7.00E-35	Vocar20008585m		2.00E-36
Ctaxi_contig_45010|comp35798_c1_seq35	Cre01.g032150.t1.1	Flagellar Associated Protein	2.00E-16	Vocar20008585m		5.00E-17
Ctaxi_contig_45013|comp35798_c1_seq38	Cre01.g032150.t1.1	Flagellar Associated Protein	3.00E-23	Vocar20008585m		8.00E-24
Ctaxi_contig_2545|comp16347_c1_seq1	Cre01.g032300.t1.2	G-strand telomere binding protein	9.00E-11	Vocar20008986m		2.00E-10
Ctaxi_contig_42551|comp35644_c0_seq2	Cre01.g032300.t1.2	G-strand telomere binding protein	6.00E-23	Vocar20008986m		7.00E-22
Ctaxi_contig_42552|comp35644_c0_seq3	Cre01.g032300.t1.2	G-strand telomere binding protein	8.00E-32	Vocar20008986m		1.00E-30
Ctaxi_contig_46399|comp35893_c0_seq6	Cre01.g032300.t1.2	G-strand telomere binding protein	3.00E-12	Vocar20008986m		4.00E-13
Ctaxi_contig_46401|comp35893_c0_seq8	Cre01.g032300.t1.2	G-strand telomere binding protein	3.00E-12	Vocar20008986m		4.00E-13
Ctaxi_contig_46409|comp35893_c0_seq16	Cre01.g032300.t1.2	G-strand telomere binding protein	4.00E-08	Vocar20008986m		6.00E-09
Ctaxi_contig_46412|comp35893_c0_seq19	Cre01.g032300.t1.2	G-strand telomere binding protein	1.00E-09	Vocar20008986m		7.00E-10
Ctaxi_contig_48055|comp36015_c0_seq4	Cre01.g032300.t1.2	G-strand telomere binding protein	2.00E-55	Vocar20008986m		2.00E-51
Ctaxi_contig_73200|comp2463833_c0_seq1	Cre01.g032300.t1.2	G-strand telomere binding protein	9.00E-09	Vocar20008761m		4.00E-10
Ctaxi_contig_24380|comp33924_c0_seq1	Cre01.g032600.t1.1	Hypothetical protein	2.00E-66	Vocar20009732m		3.00E-66
Ctaxi_contig_24381|comp33924_c0_seq2	Cre01.g032600.t1.1	Hypothetical protein	4.00E-29	Vocar20009732m		7.00E-30
Ctaxi_contig_24383|comp33924_c1_seq1	Cre01.g032600.t1.1	Hypothetical protein	4.00E-08	Vocar20009732m		3.00E-06
Ctaxi_contig_24384|comp33924_c1_seq2	Cre01.g032600.t1.1	Hypothetical protein	1.00E-08	Vocar20009732m		3.00E-06
Ctaxi_contig_2652|comp16724_c0_seq1	Cre01.g032650.t2.1	Transaldolase	1.00E-16	Vocar20009405m		2.00E-17
Ctaxi_contig_3277|comp18776_c0_seq1	Cre01.g032650.t2.1	Transaldolase	2.00E-11	Vocar20009405m		1.00E-12
Ctaxi_contig_3278|comp18776_c0_seq2	Cre01.g032650.t2.1	Transaldolase	1.00E-16	Vocar20009405m		3.00E-17
Ctaxi_contig_48548|comp36047_c1_seq1	Cre01.g032650.t2.1	Transaldolase	9.00E-99	Vocar20009405m		6.00E-101
Ctaxi_contig_48549|comp36047_c1_seq2	Cre01.g032650.t2.1	Transaldolase	9.00E-99	Vocar20009405m		6.00E-101
Ctaxi_contig_48551|comp36047_c1_seq4	Cre01.g032650.t2.1	Transaldolase	9.00E-99	Vocar20009405m		6.00E-101
Ctaxi_contig_48552|comp36047_c1_seq5	Cre01.g032650.t2.1	Transaldolase	8.00E-99	Vocar20009405m		6.00E-101
Ctaxi_contig_48553|comp36047_c1_seq6	Cre01.g032650.t2.1	Transaldolase	8.00E-99	Vocar20009405m		6.00E-101
Ctaxi_contig_48554|comp36047_c1_seq7	Cre01.g032650.t2.1	Transaldolase	8.00E-99	Vocar20009405m		6.00E-101
Ctaxi_contig_48555|comp36047_c1_seq8	Cre01.g032650.t2.1	Transaldolase	8.00E-99	Vocar20009405m		6.00E-101
Ctaxi_contig_60390|comp36753_c2_seq1	Cre01.g032650.t2.1	Transaldolase	3.00E-95	Vocar20009405m		7.00E-99
Ctaxi_contig_72336|comp1496097_c0_seq1	Cre01.g032650.t2.1	Transaldolase	2.00E-11	Vocar20009405m		5.00E-12
Ctaxi_contig_75629|comp4115294_c0_seq1	Cre01.g032650.t2.1	Transaldolase	5.00E-19	Vocar20009405m		1.00E-19
Ctaxi_contig_58005|comp36624_c0_seq1	Cre01.g032700.t1.2	Glucokise	1.00E-83	Vocar20009487m		4.00E-85
Ctaxi_contig_14712|comp32425_c0_seq1	Cre01.g033050.t1.1		1.00E-08	Vocar20008815m		1.00E-10
Ctaxi_contig_25971|comp34095_c0_seq1	Cre01.g033091.t3.1		4.00E-48	Vocar20009567m		6.00E-49
Ctaxi_contig_25973|comp34095_c1_seq1	Cre01.g033091.t3.1		3.00E-19	Vocar20009567m		3.00E-12
Ctaxi_contig_10619|comp31452_c1_seq1	Cre01.g033150.t1.2		2.00E-14	Vocar20008403m		8.00E-16
Ctaxi_contig_44111|comp35757_c0_seq1	Cre01.g033350.t1.2		4.00E-41	Vocar20009334m		6.00E-40
Ctaxi_contig_44122|comp35757_c3_seq1	Cre01.g033350.t1.2		6.00E-97	Vocar20009334m		3.00E-101
Ctaxi_contig_44123|comp35757_c4_seq1	Cre01.g033350.t1.2		2.00E-13	Vocar20009334m		1.00E-14
Ctaxi_contig_75461|comp3921341_c0_seq1	Cre01.g033350.t1.2		8.00E-35	Vocar20009334m		5.00E-34
Ctaxi_contig_34457|comp34958_c1_seq1	Cre01.g033550.t1.2	Protein disulfide isomerase	2.00E-11	Vocar20008744m		3.00E-09
Ctaxi_contig_34460|comp34958_c2_seq2	Cre01.g033550.t1.2	Protein disulfide isomerase	5.00E-18	Vocar20008744m		3.00E-18
Ctaxi_contig_34461|comp34958_c2_seq3	Cre01.g033550.t1.2	Protein disulfide isomerase	9.00E-26	Vocar20008744m		5.00E-26
Ctaxi_contig_75595|comp4065186_c0_seq1	Cre01.g033550.t1.2	Protein disulfide isomerase	2.00E-11	Vocar20008744m		7.00E-12
Ctaxi_contig_58776|comp36667_c5_seq1	Cre01.g033700.t1.2		8.00E-06	Vocar20008978m		2.00E-06
Ctaxi_contig_58778|comp36667_c6_seq2	Cre01.g033700.t1.2		2.00E-34	Vocar20008978m		4.00E-17
Ctaxi_contig_58763|comp36667_c1_seq1	Cre01.g033700.t1.2		2.00E-40	Vocar20003331m		4.00E-28
Ctaxi_contig_58765|comp36667_c1_seq3	Cre01.g033700.t1.2		2.00E-40	Vocar20003331m		4.00E-28
Ctaxi_contig_61449|comp36808_c1_seq1	Cre01.g033832.t1.1		4.00E-99	Vocar20009099m		3.00E-79
Ctaxi_contig_61450|comp36808_c1_seq2	Cre01.g033832.t1.1		2.00E-99	Vocar20009099m		1.00E-79
Ctaxi_contig_43941|comp35750_c0_seq1	Cre01.g034000.t1.2	Importin beta	5.00E-133	Vocar20008823m		4.00E-129
Ctaxi_contig_43942|comp35750_c0_seq2	Cre01.g034000.t1.2	Importin beta	9.00E-86	Vocar20008823m		3.00E-84
Ctaxi_contig_38592|comp35334_c0_seq1	Cre01.g034150.t1.1		4.00E-11	Vocar20009849m		1.00E-10
Ctaxi_contig_41610|comp35586_c1_seq1	Cre01.g034150.t1.1		2.00E-23	Vocar20009849m		1.00E-24
Ctaxi_contig_41619|comp35586_c4_seq1	Cre01.g034150.t1.1		7.00E-08	Vocar20009849m		2.00E-07
Ctaxi_contig_14558|comp32397_c2_seq1	Cre01.g034200.t1.1		1.00E-20	Vocar20012566m		2.00E-22
Ctaxi_contig_27754|comp34290_c0_seq13	Cre01.g034250.t1.1	NA	2.00E-09	NA	NA	NA
Ctaxi_contig_27755|comp34290_c0_seq14	Cre01.g034250.t1.1	NA	2.00E-09	NA	NA	NA
Ctaxi_contig_8618|comp30775_c2_seq1	Cre01.g034350.t1.1		2.00E-22	Vocar20009071m	transcription factor Myb2; Myb superfamily.	6.00E-22
Ctaxi_contig_25172|comp34023_c0_seq4	Cre01.g034350.t1.1		2.00E-22	Vocar20009071m	transcription factor Myb2; Myb superfamily.	4.00E-22
Ctaxi_contig_15774|comp32614_c0_seq1	Cre01.g034400.t1.1		7.00E-20	Vocar20008547m		4.00E-21
Ctaxi_contig_15775|comp32614_c2_seq1	Cre01.g034400.t1.1		7.00E-13	Vocar20008547m		6.00E-16
Ctaxi_contig_15777|comp32614_c2_seq3	Cre01.g034400.t1.1		2.00E-07	Vocar20008547m		2.00E-08
Ctaxi_contig_15778|comp32614_c2_seq4	Cre01.g034400.t1.1		2.00E-07	Vocar20008547m		2.00E-07
Ctaxi_contig_15779|comp32614_c2_seq5	Cre01.g034400.t1.1		3.00E-16	Vocar20008547m		1.00E-17
Ctaxi_contig_64999|comp36994_c3_seq2	Cre01.g034451.t1.1		4.00E-31	Vocar20009892m		9.00E-30
Ctaxi_contig_65001|comp36994_c3_seq4	Cre01.g034451.t1.1		6.00E-22	Vocar20009892m		8.00E-24
Ctaxi_contig_66941|comp37070_c3_seq1	Cre01.g034451.t1.1		7.00E-26	Vocar20009892m		3.00E-29
Ctaxi_contig_65007|comp36994_c3_seq10	Cre01.g034451.t1.1		9.00E-08	Vocar20009891m		3.00E-08
Ctaxi_contig_66945|comp37070_c3_seq5	Cre01.g034451.t1.1		6.00E-14	Vocar20009891m		1.00E-11
Ctaxi_contig_34564|comp34972_c1_seq4	Cre01.g034500.t1.2	NA	2.00E-11	NA	NA	NA
Ctaxi_contig_37290|comp35225_c0_seq1	Cre01.g034600.t1.2		3.00E-08	Vocar20008706m		3.00E-07
Ctaxi_contig_37294|comp35225_c1_seq1	Cre01.g034600.t1.2		1.00E-20	Vocar20008706m		4.00E-27
Ctaxi_contig_37296|comp35225_c1_seq3	Cre01.g034600.t1.2		1.00E-20	Vocar20008706m		1.00E-27
Ctaxi_contig_37297|comp35225_c1_seq4	Cre01.g034600.t1.2		1.00E-20	Vocar20008706m		3.00E-27
Ctaxi_contig_37300|comp35225_c1_seq7	Cre01.g034600.t1.2		1.00E-20	Vocar20008706m		3.00E-27
Ctaxi_contig_37302|comp35225_c1_seq9	Cre01.g034600.t1.2		1.00E-20	Vocar20008706m		1.00E-27
Ctaxi_contig_37304|comp35225_c1_seq11	Cre01.g034600.t1.2		9.00E-21	Vocar20008706m		3.00E-27
Ctaxi_contig_37305|comp35225_c1_seq12	Cre01.g034600.t1.2		9.00E-21	Vocar20008706m		9.00E-28
Ctaxi_contig_37310|comp35225_c1_seq17	Cre01.g034600.t1.2		7.00E-21	Vocar20008706m		7.00E-28
Ctaxi_contig_37312|comp35225_c1_seq19	Cre01.g034600.t1.2		6.00E-21	Vocar20008706m		6.00E-28
Ctaxi_contig_37314|comp35225_c1_seq21	Cre01.g034600.t1.2		2.00E-06	Vocar20008706m		4.00E-08
Ctaxi_contig_48728|comp36060_c0_seq1	Cre01.g034950.t1.2		4.00E-36	Vocar20008959m		1.00E-36
Ctaxi_contig_48738|comp36060_c1_seq1	Cre01.g034950.t1.2		5.00E-111	Vocar20008959m		1.00E-114
Ctaxi_contig_48740|comp36060_c1_seq3	Cre01.g034950.t1.2		4.00E-109	Vocar20008959m		1.00E-111
Ctaxi_contig_48744|comp36060_c1_seq7	Cre01.g034950.t1.2		4.00E-45	Vocar20008959m		5.00E-45
Ctaxi_contig_76198|comp4571808_c0_seq1	Cre01.g034950.t1.2		5.00E-12	Vocar20008959m		1.00E-11
Ctaxi_contig_46019|comp35870_c2_seq1	Cre01.g035000.t1.2		2.00E-56	Vocar20008351m		1.00E-54
Ctaxi_contig_46020|comp35870_c2_seq2	Cre01.g035000.t1.2		2.00E-14	Vocar20008351m		1.00E-12
Ctaxi_contig_15659|comp32591_c0_seq1	Cre01.g035100.t1.2		8.00E-23	Vocar20008531m		3.00E-23
Ctaxi_contig_55353|comp36463_c3_seq1	Cre01.g035250.t1.2		2.00E-20	Vocar20008468m		2.00E-17
Ctaxi_contig_43146|comp35687_c0_seq1	Cre01.g035350.t1.2		3.00E-62	Vocar20008375m		7.00E-61
Ctaxi_contig_76003|comp4503444_c0_seq1	Cre01.g035450.t1.2		1.00E-06	Vocar20008258m	conserved transmembrane protein with similarity to Fas apoptotic inhibitory molecule 2/lifeguard protein.	3.00E-07
Ctaxi_contig_76004|comp4503444_c0_seq2	Cre01.g035450.t1.2		1.00E-06	Vocar20008258m	conserved transmembrane protein with similarity to Fas apoptotic inhibitory molecule 2/lifeguard protein.	2.00E-07
Ctaxi_contig_32688|comp34806_c0_seq1	Cre01.g035500.t1.2	"Phosphatidylinositol-3-kise, probably vacuolar"	6.00E-19	Vocar20009637m		3.00E-16
Ctaxi_contig_32689|comp34806_c1_seq1	Cre01.g035500.t1.2	"Phosphatidylinositol-3-kise, probably vacuolar"	8.00E-37	Vocar20009637m		8.00E-37
Ctaxi_contig_32691|comp34806_c1_seq3	Cre01.g035500.t1.2	"Phosphatidylinositol-3-kise, probably vacuolar"	5.00E-26	Vocar20009637m		3.00E-26
Ctaxi_contig_32692|comp34806_c1_seq4	Cre01.g035500.t1.2	"Phosphatidylinositol-3-kise, probably vacuolar"	5.00E-19	Vocar20009637m		1.00E-18
Ctaxi_contig_32694|comp34806_c2_seq1	Cre01.g035500.t1.2	"Phosphatidylinositol-3-kise, probably vacuolar"	2.00E-53	Vocar20009637m		4.00E-60
Ctaxi_contig_32695|comp34806_c2_seq2	Cre01.g035500.t1.2	"Phosphatidylinositol-3-kise, probably vacuolar"	9.00E-13	Vocar20009637m		2.00E-13
Ctaxi_contig_32696|comp34806_c2_seq3	Cre01.g035500.t1.2	"Phosphatidylinositol-3-kise, probably vacuolar"	2.00E-12	Vocar20009637m		3.00E-13
Ctaxi_contig_28161|comp34340_c1_seq1	Cre01.g035600.t1.1	Mechanosensitive ion channel	7.00E-22	Vocar20009392m	mechanosensitive ion channel.	1.00E-14
Ctaxi_contig_43361|comp35706_c1_seq1	Cre01.g035850.t1.2	COP-II coat subunit	8.00E-83	Vocar20009366m		1.00E-79
Ctaxi_contig_43368|comp35706_c3_seq1	Cre01.g035850.t1.2	COP-II coat subunit	1.00E-36	Vocar20009366m		4.00E-38
Ctaxi_contig_43371|comp35706_c4_seq2	Cre01.g035850.t1.2	COP-II coat subunit	5.00E-12	Vocar20009366m		2.00E-12
Ctaxi_contig_44114|comp35757_c1_seq1	Cre01.g036050.t1.1	D mismatch repair protein	3.00E-09	Vocar20009330m		2.00E-11
Ctaxi_contig_44116|comp35757_c1_seq3	Cre01.g036050.t1.1	D mismatch repair protein	7.00E-48	Vocar20009330m		8.00E-48
Ctaxi_contig_44117|comp35757_c1_seq4	Cre01.g036050.t1.1	D mismatch repair protein	3.00E-09	Vocar20009330m		2.00E-11
Ctaxi_contig_44119|comp35757_c1_seq6	Cre01.g036050.t1.1	D mismatch repair protein	6.00E-07	Vocar20009330m		5.00E-08
Ctaxi_contig_18415|comp33064_c2_seq1	Cre01.g036200.t1.2		8.00E-28	Vocar20009715m		2.00E-28
Ctaxi_contig_18416|comp33064_c2_seq2	Cre01.g036200.t1.2		3.00E-21	Vocar20009715m		9.00E-20
Ctaxi_contig_18417|comp33064_c2_seq3	Cre01.g036200.t1.2		2.00E-19	Vocar20009715m		2.00E-18
Ctaxi_contig_3280|comp18779_c0_seq1	Cre01.g036350.t1.1		3.00E-11	Vocar20000866m		2.00E-09
Ctaxi_contig_21709|comp33563_c2_seq1	Cre01.g036350.t1.1		2.00E-13	Vocar20000866m		1.00E-13
Ctaxi_contig_40888|comp35540_c1_seq6	Cre01.g036350.t1.1		2.00E-14	Vocar20000866m		4.00E-09
Ctaxi_contig_40891|comp35540_c1_seq9	Cre01.g036350.t1.1		1.00E-17	Vocar20000866m		7.00E-13
Ctaxi_contig_57437|comp36594_c0_seq1	Cre01.g036350.t1.1		4.00E-77	Vocar20000866m		2.00E-63
Ctaxi_contig_57439|comp36594_c0_seq3	Cre01.g036350.t1.1		1.00E-73	Vocar20000866m		3.00E-59
Ctaxi_contig_57440|comp36594_c0_seq4	Cre01.g036350.t1.1		3.00E-58	Vocar20000866m		2.00E-41
Ctaxi_contig_65572|comp37014_c1_seq20	Cre01.g036350.t1.1		6.00E-14	Vocar20000183m		7.00E-06
Ctaxi_contig_65574|comp37014_c1_seq22	Cre01.g036350.t1.1		7.00E-32	Vocar20000183m		1.00E-25
Ctaxi_contig_40898|comp35540_c1_seq16	Cre01.g036350.t1.1	NA	1.00E-10	NA	NA	NA
Ctaxi_contig_66019|comp37034_c3_seq1	Cre01.g036400.t1.2		2.00E-18	Vocar20008334m		5.00E-21
Ctaxi_contig_9456|comp31092_c0_seq1	Cre01.g036550.t1.2	Cornichon-like protein	7.00E-08	Vocar20009122m		3.00E-11
Ctaxi_contig_13410|comp32153_c0_seq1	Cre01.g036750.t1.2		6.00E-18	Vocar20009032m		2.00E-13
Ctaxi_contig_42390|comp35632_c1_seq1	Cre01.g036800.t1.1		3.00E-126	Vocar20008641m	Kif6 type kinesin-like protein.	4.00E-128
Ctaxi_contig_13713|comp32209_c0_seq1	Cre01.g036850.t1.2		1.00E-15	Vocar20008835m	putative proline dehydrogese/oxidase (mitochondrial precursor).	8.00E-18
Ctaxi_contig_13714|comp32209_c1_seq1	Cre01.g036850.t1.2		5.00E-15	Vocar20008835m	putative proline dehydrogese/oxidase (mitochondrial precursor).	9.00E-18
Ctaxi_contig_27821|comp34298_c0_seq1	Cre01.g037400.t1.1	"Peptidyl-prolyl cis-trans isomerase, cyclophilin-type, possible splicing factor"	3.00E-21	Vocar20008559m		3.00E-08
Ctaxi_contig_27823|comp34298_c0_seq3	Cre01.g037400.t1.1	"Peptidyl-prolyl cis-trans isomerase, cyclophilin-type, possible splicing factor"	5.00E-40	Vocar20008559m		8.00E-41
Ctaxi_contig_27824|comp34298_c0_seq4	Cre01.g037400.t1.1	"Peptidyl-prolyl cis-trans isomerase, cyclophilin-type, possible splicing factor"	8.00E-07	Vocar20008559m		1.00E-06
Ctaxi_contig_46021|comp35871_c0_seq1	Cre01.g037650.t1.2		4.00E-19	Vocar20009047m	Putative Bax inhibitor-1.	9.00E-18
Ctaxi_contig_8980|comp30913_c0_seq1	Cre01.g037700.t1.2	Fatty acid desaturase; Linoleate desaturase	1.00E-15	Vocar20009200m		4.00E-15
Ctaxi_contig_12225|comp31886_c0_seq1	Cre01.g037700.t1.2	Fatty acid desaturase; Linoleate desaturase	1.00E-38	Vocar20009200m		6.00E-34
Ctaxi_contig_16483|comp32734_c0_seq1	Cre01.g037800.t1.2		9.00E-07	Vocar20009890m		3.00E-08
Ctaxi_contig_16487|comp32734_c0_seq5	Cre01.g037800.t1.2		3.00E-08	Vocar20009890m		6.00E-10
Ctaxi_contig_16489|comp32734_c1_seq1	Cre01.g037800.t1.2		2.00E-27	Vocar20009890m		2.00E-26
Ctaxi_contig_23728|comp33830_c2_seq1	Cre01.g037850.t1.1	Acetyl-CoA biotin carboxyl carrier	1.00E-13	Vocar20009608m		1.00E-13
Ctaxi_contig_64192|comp36959_c2_seq1	Cre01.g037850.t1.1	Acetyl-CoA biotin carboxyl carrier	2.00E-11	Vocar20009608m		9.00E-11
Ctaxi_contig_42677|comp35654_c2_seq1	Cre01.g037900.t1.1		4.00E-20	Vocar20009262m		1.00E-18
Ctaxi_contig_42679|comp35654_c2_seq3	Cre01.g037900.t1.1		4.00E-20	Vocar20009262m		1.00E-09
Ctaxi_contig_69947|comp37186_c0_seq1	Cre01.g038000.t1.1		7.00E-77	Vocar20008702m		2.00E-17
Ctaxi_contig_32594|comp34795_c0_seq4	Cre01.g038000.t1.1		2.00E-08	Vocar20004634m		4.00E-38
Ctaxi_contig_69949|comp37186_c1_seq1	Cre01.g038000.t1.1		1.00E-17	Vocar20004634m		2.00E-08
Ctaxi_contig_57196|comp36579_c1_seq1	Cre01.g038250.t1.2	Serine decarboxylase	1.00E-160	Vocar20008890m	serine decarboxylase.	3.00E-160
Ctaxi_contig_57259|comp36579_c1_seq64	Cre01.g038250.t1.2	Serine decarboxylase	6.00E-106	Vocar20008890m	serine decarboxylase.	1.00E-104
Ctaxi_contig_3938|comp24306_c0_seq1	Cre01.g038400.t1.2	"Calreticulin 2, calcium-binding protein"	1.00E-28	Vocar20008804m		1.00E-29
Ctaxi_contig_15726|comp32607_c0_seq1	Cre01.g038400.t1.2	"Calreticulin 2, calcium-binding protein"	6.00E-70	Vocar20008804m		6.00E-73
Ctaxi_contig_15728|comp32607_c0_seq3	Cre01.g038400.t1.2	"Calreticulin 2, calcium-binding protein"	3.00E-50	Vocar20008804m		2.00E-48
Ctaxi_contig_917|comp6978_c0_seq1	Cre01.g038500.t1.2	"Cytochrome P450, CYP197 superfamily, CYP197B family"	3.00E-27	Vocar20009944m		2.00E-25
Ctaxi_contig_70945|comp37231_c3_seq1	Cre01.g038500.t1.2	"Cytochrome P450, CYP197 superfamily, CYP197B family"	2.00E-06	Vocar20009607m		3.00E-06
Ctaxi_contig_7425|comp30119_c2_seq1	Cre01.g038550.t1.1	Sulfolipid synthase	7.00E-70	Vocar20009459m		1.00E-69
Ctaxi_contig_20540|comp33394_c0_seq1	Cre01.g038550.t1.1	Sulfolipid synthase	2.00E-12	Vocar20009459m		2.00E-10
Ctaxi_contig_20541|comp33394_c0_seq2	Cre01.g038550.t1.1	Sulfolipid synthase	3.00E-11	Vocar20009459m		2.00E-11
Ctaxi_contig_20542|comp33394_c0_seq3	Cre01.g038550.t1.1	Sulfolipid synthase	3.00E-11	Vocar20009459m		2.00E-11
Ctaxi_contig_20543|comp33394_c0_seq4	Cre01.g038550.t1.1	Sulfolipid synthase	5.00E-22	Vocar20009459m		6.00E-20
Ctaxi_contig_20544|comp33394_c0_seq5	Cre01.g038550.t1.1	Sulfolipid synthase	6.00E-25	Vocar20009459m		3.00E-26
Ctaxi_contig_5278|comp27501_c2_seq1	Cre01.g038600.t1.2	Chloroplast glycerolipid omega-3-fatty acid desaturase	6.00E-49	Vocar20009411m		3.00E-49
Ctaxi_contig_5279|comp27501_c3_seq1	Cre01.g038600.t1.2	Chloroplast glycerolipid omega-3-fatty acid desaturase	3.00E-55	Vocar20009411m		5.00E-55
Ctaxi_contig_55085|comp36445_c2_seq3	Cre01.g038650.t1.2		5.00E-25	Vocar20009455m		2.00E-25
Ctaxi_contig_61482|comp36809_c2_seq14	Cre01.g038650.t1.2		7.00E-07	Vocar20009455m		5.00E-07
Ctaxi_contig_104|comp2117_c0_seq1	Cre01.g038700.t1.2		1.00E-14	Vocar20008951m		2.00E-14
Ctaxi_contig_29192|comp34455_c0_seq1	Cre01.g038700.t1.2		3.00E-40	Vocar20008951m		3.00E-40
Ctaxi_contig_29195|comp34455_c0_seq4	Cre01.g038700.t1.2		3.00E-33	Vocar20008951m		7.00E-32
Ctaxi_contig_29196|comp34455_c0_seq5	Cre01.g038700.t1.2		1.00E-16	Vocar20008951m		4.00E-18
Ctaxi_contig_17864|comp32973_c1_seq1	Cre01.g038750.t1.2	Predicted protein	6.00E-08	Vocar20009083m		7.00E-06
Ctaxi_contig_54676|comp36424_c1_seq1	Cre01.g038850.t1.1	NA	3.00E-16	NA	NA	NA
Ctaxi_contig_2504|comp16195_c1_seq1	Cre01.g039250.t2.1	"Ribosomal protein S2, component of cytosolic 80S ribosome and 40S small subunit"	3.00E-23	Vocar20008601m	ribosomal protein S2; component of cytosolic 80S ribosome and 40S small subunit.	1.00E-23
Ctaxi_contig_4338|comp25438_c0_seq1	Cre01.g039250.t2.1	"Ribosomal protein S2, component of cytosolic 80S ribosome and 40S small subunit"	6.00E-59	Vocar20008601m	ribosomal protein S2; component of cytosolic 80S ribosome and 40S small subunit.	1.00E-59
Ctaxi_contig_4339|comp25438_c0_seq2	Cre01.g039250.t2.1	"Ribosomal protein S2, component of cytosolic 80S ribosome and 40S small subunit"	2.00E-31	Vocar20008601m	ribosomal protein S2; component of cytosolic 80S ribosome and 40S small subunit.	2.00E-31
Ctaxi_contig_69235|comp37160_c10_seq1	Cre01.g039250.t2.1	"Ribosomal protein S2, component of cytosolic 80S ribosome and 40S small subunit"	5.00E-69	Vocar20008601m	ribosomal protein S2; component of cytosolic 80S ribosome and 40S small subunit.	8.00E-70
Ctaxi_contig_69237|comp37160_c10_seq3	Cre01.g039250.t2.1	"Ribosomal protein S2, component of cytosolic 80S ribosome and 40S small subunit"	5.00E-22	Vocar20008601m	ribosomal protein S2; component of cytosolic 80S ribosome and 40S small subunit.	3.00E-22
Ctaxi_contig_69238|comp37160_c10_seq4	Cre01.g039250.t2.1	"Ribosomal protein S2, component of cytosolic 80S ribosome and 40S small subunit"	2.00E-17	Vocar20008601m	ribosomal protein S2; component of cytosolic 80S ribosome and 40S small subunit.	9.00E-18
Ctaxi_contig_69239|comp37160_c10_seq5	Cre01.g039250.t2.1	"Ribosomal protein S2, component of cytosolic 80S ribosome and 40S small subunit"	2.00E-25	Vocar20008601m	ribosomal protein S2; component of cytosolic 80S ribosome and 40S small subunit.	1.00E-25
Ctaxi_contig_69240|comp37160_c10_seq6	Cre01.g039250.t2.1	"Ribosomal protein S2, component of cytosolic 80S ribosome and 40S small subunit"	6.00E-30	Vocar20008601m	ribosomal protein S2; component of cytosolic 80S ribosome and 40S small subunit.	3.00E-30
Ctaxi_contig_72345|comp1501175_c0_seq1	Cre01.g039250.t2.1	"Ribosomal protein S2, component of cytosolic 80S ribosome and 40S small subunit"	3.00E-74	Vocar20008601m	ribosomal protein S2; component of cytosolic 80S ribosome and 40S small subunit.	9.00E-74
Ctaxi_contig_73411|comp2632555_c0_seq1	Cre01.g039250.t2.1	"Ribosomal protein S2, component of cytosolic 80S ribosome and 40S small subunit"	2.00E-84	Vocar20008601m	ribosomal protein S2; component of cytosolic 80S ribosome and 40S small subunit.	6.00E-85
Ctaxi_contig_76739|comp4848368_c0_seq1	Cre01.g039250.t2.1	"Ribosomal protein S2, component of cytosolic 80S ribosome and 40S small subunit"	7.00E-24	Vocar20008601m	ribosomal protein S2; component of cytosolic 80S ribosome and 40S small subunit.	1.00E-24
Ctaxi_contig_76837|comp4933462_c0_seq1	Cre01.g039250.t2.1	"Ribosomal protein S2, component of cytosolic 80S ribosome and 40S small subunit"	1.00E-35	Vocar20008601m	ribosomal protein S2; component of cytosolic 80S ribosome and 40S small subunit.	1.00E-35
Ctaxi_contig_77190|comp5884204_c0_seq1	Cre01.g039250.t2.1	"Ribosomal protein S2, component of cytosolic 80S ribosome and 40S small subunit"	2.00E-23	Vocar20008601m	ribosomal protein S2; component of cytosolic 80S ribosome and 40S small subunit.	8.00E-24
Ctaxi_contig_1780|comp14090_c1_seq1	Cre01.g039300.t1.2	Polyadenylate-binding protein RB47	2.00E-07	Vocar20009857m		1.00E-06
Ctaxi_contig_2650|comp16699_c0_seq1	Cre01.g039300.t1.2	Polyadenylate-binding protein RB47	3.00E-36	Vocar20009857m		9.00E-37
Ctaxi_contig_3149|comp18449_c0_seq1	Cre01.g039300.t1.2	Polyadenylate-binding protein RB47	2.00E-45	Vocar20009857m		7.00E-47
Ctaxi_contig_3283|comp18782_c0_seq1	Cre01.g039300.t1.2	Polyadenylate-binding protein RB47	2.00E-18	Vocar20009857m		2.00E-19
Ctaxi_contig_3547|comp23268_c0_seq1	Cre01.g039300.t1.2	Polyadenylate-binding protein RB47	8.00E-11	Vocar20009857m		6.00E-11
Ctaxi_contig_3548|comp23268_c1_seq1	Cre01.g039300.t1.2	Polyadenylate-binding protein RB47	5.00E-25	Vocar20009857m		2.00E-26
Ctaxi_contig_9394|comp31068_c0_seq1	Cre01.g039300.t1.2	Polyadenylate-binding protein RB47	2.00E-56	Vocar20009857m		4.00E-58
Ctaxi_contig_9396|comp31068_c0_seq3	Cre01.g039300.t1.2	Polyadenylate-binding protein RB47	3.00E-56	Vocar20009857m		1.00E-57
Ctaxi_contig_9397|comp31068_c0_seq4	Cre01.g039300.t1.2	Polyadenylate-binding protein RB47	2.00E-13	Vocar20009857m		2.00E-13
Ctaxi_contig_35232|comp35036_c0_seq1	Cre01.g039300.t1.2	Polyadenylate-binding protein RB47	4.00E-46	Vocar20009857m		4.00E-46
Ctaxi_contig_35236|comp35036_c1_seq3	Cre01.g039300.t1.2	Polyadenylate-binding protein RB47	1.00E-42	Vocar20009857m		2.00E-41
Ctaxi_contig_36632|comp35171_c0_seq1	Cre01.g039300.t1.2	Polyadenylate-binding protein RB47	6.00E-23	Vocar20009857m		2.00E-23
Ctaxi_contig_36634|comp35171_c0_seq3	Cre01.g039300.t1.2	Polyadenylate-binding protein RB47	6.00E-13	Vocar20009857m		2.00E-12
Ctaxi_contig_36635|comp35171_c0_seq4	Cre01.g039300.t1.2	Polyadenylate-binding protein RB47	1.00E-14	Vocar20009857m		5.00E-15
Ctaxi_contig_36639|comp35171_c1_seq3	Cre01.g039300.t1.2	Polyadenylate-binding protein RB47	2.00E-27	Vocar20009857m		1.00E-27
Ctaxi_contig_37278|comp35223_c2_seq1	Cre01.g039300.t1.2	Polyadenylate-binding protein RB47	4.00E-24	Vocar20009857m		8.00E-44
Ctaxi_contig_37279|comp35223_c2_seq2	Cre01.g039300.t1.2	Polyadenylate-binding protein RB47	4.00E-24	Vocar20009857m		8.00E-44
Ctaxi_contig_65256|comp37006_c2_seq1	Cre01.g039300.t1.2	Polyadenylate-binding protein RB47	4.00E-24	Vocar20009857m		4.00E-25
Ctaxi_contig_65257|comp37006_c2_seq2	Cre01.g039300.t1.2	Polyadenylate-binding protein RB47	1.00E-13	Vocar20009857m		3.00E-14
Ctaxi_contig_65259|comp37006_c3_seq1	Cre01.g039300.t1.2	Polyadenylate-binding protein RB47	3.00E-10	Vocar20009857m		8.00E-10
Ctaxi_contig_65269|comp37006_c5_seq1	Cre01.g039300.t1.2	Polyadenylate-binding protein RB47	1.00E-24	Vocar20009857m		3.00E-25
Ctaxi_contig_65271|comp37006_c5_seq3	Cre01.g039300.t1.2	Polyadenylate-binding protein RB47	3.00E-10	Vocar20009857m		2.00E-10
Ctaxi_contig_65272|comp37006_c5_seq4	Cre01.g039300.t1.2	Polyadenylate-binding protein RB47	3.00E-10	Vocar20009857m		2.00E-10
Ctaxi_contig_65273|comp37006_c5_seq5	Cre01.g039300.t1.2	Polyadenylate-binding protein RB47	1.00E-15	Vocar20009857m		6.00E-16
Ctaxi_contig_65274|comp37006_c5_seq6	Cre01.g039300.t1.2	Polyadenylate-binding protein RB47	1.00E-15	Vocar20009857m		6.00E-16
Ctaxi_contig_74266|comp3272569_c0_seq1	Cre01.g039300.t1.2	Polyadenylate-binding protein RB47	2.00E-17	Vocar20009857m		1.00E-17
Ctaxi_contig_76144|comp4557466_c0_seq1	Cre01.g039300.t1.2	Polyadenylate-binding protein RB47	7.00E-21	Vocar20009857m		1.00E-21
Ctaxi_contig_57031|comp36570_c1_seq1	Cre01.g039350.t1.2	"Cytochrome P450 reductase, possibly CYP505 family"	3.00E-24	Vocar20008371m		3.00E-26
Ctaxi_contig_57032|comp36570_c1_seq2	Cre01.g039350.t1.2	"Cytochrome P450 reductase, possibly CYP505 family"	6.00E-14	Vocar20008371m		5.00E-16
Ctaxi_contig_57033|comp36570_c1_seq3	Cre01.g039350.t1.2	"Cytochrome P450 reductase, possibly CYP505 family"	1.00E-12	Vocar20008371m		3.00E-13
Ctaxi_contig_57035|comp36570_c2_seq1	Cre01.g039350.t1.2	"Cytochrome P450 reductase, possibly CYP505 family"	1.00E-33	Vocar20008371m		6.00E-36
Ctaxi_contig_45991|comp35868_c2_seq1	Cre01.g039350.t1.2	"Cytochrome P450 reductase, possibly CYP505 family"	3.00E-10	Vocar20006414m		1.00E-15
Ctaxi_contig_39167|comp35386_c1_seq1	Cre01.g039400.t1.1		8.00E-42	Vocar20008484m		2.00E-37
Ctaxi_contig_39170|comp35386_c5_seq1	Cre01.g039400.t1.1		7.00E-36	Vocar20008484m		2.00E-39
Ctaxi_contig_13902|comp32245_c0_seq1	Cre01.g039550.t1.1	Plastid lipid associated protein	5.00E-36	Vocar20008562m		1.00E-35
Ctaxi_contig_13903|comp32245_c0_seq2	Cre01.g039550.t1.1	Plastid lipid associated protein	2.00E-25	Vocar20008562m		2.00E-26
Ctaxi_contig_13904|comp32245_c0_seq3	Cre01.g039550.t1.1	Plastid lipid associated protein	1.00E-38	Vocar20008562m		1.00E-37
Ctaxi_contig_13905|comp32245_c0_seq4	Cre01.g039550.t1.1	Plastid lipid associated protein	1.00E-26	Vocar20008562m		7.00E-28
Ctaxi_contig_28593|comp34392_c0_seq1	Cre01.g039600.t1.1		1.00E-18	Vocar20008305m		1.00E-22
Ctaxi_contig_28595|comp34392_c3_seq1	Cre01.g039600.t1.1		2.00E-21	Vocar20008305m		4.00E-20
Ctaxi_contig_17281|comp32878_c0_seq1	Cre01.g039650.t1.2		1.00E-29	Vocar20008975m		2.00E-30
Ctaxi_contig_17282|comp32878_c0_seq2	Cre01.g039650.t1.2		4.00E-14	Vocar20008975m		5.00E-15
Ctaxi_contig_75844|comp4454123_c0_seq1	Cre01.g039702.t1.1	NA	4.00E-06	NA	NA	NA
Ctaxi_contig_17285|comp32878_c0_seq5	Cre01.g039750.t1.2	Peptide deformylase	2.00E-15	Vocar20008975m		9.00E-15
Ctaxi_contig_59956|comp36730_c0_seq1	Cre01.g039900.t1.2	Rse Z-like protein	4.00E-12	Vocar20009959m		8.00E-14
Ctaxi_contig_59958|comp36730_c0_seq3	Cre01.g039900.t1.2	Rse Z-like protein	2.00E-08	Vocar20009959m		2.00E-10
Ctaxi_contig_59969|comp36730_c5_seq1	Cre01.g039900.t1.2	Rse Z-like protein	3.00E-24	Vocar20009959m		4.00E-27
Ctaxi_contig_75190|comp3727305_c0_seq1	Cre01.g040000.t1.2	"Ribosomal protein L26, component of cytosolic 80S ribosome and 60S large subunit"	5.00E-24	Vocar20009772m		2.00E-24
Ctaxi_contig_72665|comp1949836_c0_seq1	Cre01.g040000.t1.2	"Ribosomal protein L26, component of cytosolic 80S ribosome and 60S large subunit"	1.00E-32	Vocar20009771m		3.00E-33
Ctaxi_contig_73632|comp2857379_c0_seq1	Cre01.g040000.t1.2	"Ribosomal protein L26, component of cytosolic 80S ribosome and 60S large subunit"	7.00E-15	Vocar20009770m	ribosomal protein L26; component of cytosolic 80S ribosome and 60S large subunit.	2.00E-15
Ctaxi_contig_55999|comp36505_c3_seq1	Cre01.g040050.t1.1	Thiamine pyrophosphokise	8.00E-40	Vocar20009196m		1.00E-42
Ctaxi_contig_44367|comp35765_c4_seq1	Cre01.g040200.t1.2	WNK protein kise	2.00E-36	Vocar20009328m		5.00E-40
Ctaxi_contig_44370|comp35765_c4_seq4	Cre01.g040200.t1.2	WNK protein kise	8.00E-55	Vocar20009328m		3.00E-43
Ctaxi_contig_52413|comp36289_c5_seq2	Cre01.g040200.t1.2	WNK protein kise	3.00E-24	Vocar20008527m		5.00E-27
Ctaxi_contig_52414|comp36289_c6_seq1	Cre01.g040200.t1.2	WNK protein kise	1.00E-27	Vocar20008527m		6.00E-28
Ctaxi_contig_44373|comp35765_c4_seq7	Cre01.g040200.t1.2	WNK protein kise	6.00E-58	Vocar20003225m		1.00E-45
Ctaxi_contig_52404|comp36289_c1_seq1	Cre01.g040200.t1.2	WNK protein kise	3.00E-19	Vocar20003225m		2.00E-18
Ctaxi_contig_19758|comp33262_c0_seq6	Cre01.g040250.t1.2	DJ-like protein	1.00E-08	Vocar20008953m	DJ-like heat shock protein; DJ superfamily; molecular chaperone.	5.00E-09
Ctaxi_contig_48926|comp36072_c1_seq1	Cre01.g040350.t1.1		5.00E-42	Vocar20008815m		2.00E-14
Ctaxi_contig_48927|comp36072_c1_seq2	Cre01.g040350.t1.1		1.00E-38	Vocar20008815m		2.00E-14
Ctaxi_contig_48928|comp36072_c1_seq3	Cre01.g040350.t1.1		5.00E-23	Vocar20008815m		1.00E-14
Ctaxi_contig_48929|comp36072_c1_seq4	Cre01.g040350.t1.1		1.00E-25	Vocar20008815m		1.00E-14
Ctaxi_contig_48930|comp36072_c1_seq5	Cre01.g040350.t1.1		3.00E-24	Vocar20008815m		2.00E-08
Ctaxi_contig_48932|comp36072_c1_seq7	Cre01.g040350.t1.1		9.00E-10	Vocar20008815m		4.00E-09
Ctaxi_contig_48933|comp36072_c1_seq8	Cre01.g040350.t1.1		8.00E-17	Vocar20008815m		3.00E-07
Ctaxi_contig_68775|comp37139_c2_seq1	Cre01.g040500.t1.2		4.00E-08	Vocar20008461m		2.00E-09
Ctaxi_contig_11384|comp31667_c0_seq1	Cre01.g040600.t1.1		8.00E-12	Vocar20009291m		4.00E-12
Ctaxi_contig_54204|comp36394_c4_seq4	Cre01.g040650.t3.1		2.00E-08	Vocar20003608m		5.00E-06
Ctaxi_contig_9731|comp31191_c2_seq1	Cre01.g040650.t3.1	NA	2.00E-10	NA	NA	NA
Ctaxi_contig_10499|comp31410_c0_seq1	Cre01.g040650.t3.1	NA	2.00E-15	NA	NA	NA
Ctaxi_contig_11424|comp31676_c1_seq1	Cre01.g040650.t3.1	NA	2.00E-07	NA	NA	NA
Ctaxi_contig_12435|comp31937_c10_seq1	Cre01.g040650.t3.1	NA	2.00E-08	NA	NA	NA
Ctaxi_contig_15321|comp32538_c5_seq1	Cre01.g040650.t3.1	NA	6.00E-06	NA	NA	NA
Ctaxi_contig_30739|comp34619_c2_seq1	Cre01.g040650.t3.1	NA	6.00E-09	NA	NA	NA
Ctaxi_contig_32255|comp34771_c0_seq1	Cre01.g040650.t3.1	NA	5.00E-08	NA	NA	NA
Ctaxi_contig_32256|comp34771_c0_seq2	Cre01.g040650.t3.1	NA	5.00E-08	NA	NA	NA
Ctaxi_contig_32259|comp34771_c0_seq5	Cre01.g040650.t3.1	NA	1.00E-06	NA	NA	NA
Ctaxi_contig_62800|comp36878_c8_seq3	Cre01.g040650.t3.1	NA	1.00E-06	NA	NA	NA
Ctaxi_contig_63489|comp36921_c4_seq1	Cre01.g040650.t3.1	NA	1.00E-10	NA	NA	NA
Ctaxi_contig_68955|comp37149_c2_seq1	Cre01.g040650.t3.1	NA	9.00E-13	NA	NA	NA
Ctaxi_contig_70420|comp37207_c5_seq1	Cre01.g040650.t3.1	NA	9.00E-16	NA	NA	NA
Ctaxi_contig_71968|comp37271_c3_seq5	Cre01.g040650.t3.1	NA	9.00E-08	NA	NA	NA
Ctaxi_contig_60321|comp36751_c1_seq14	Cre01.g040850.t1.2		6.00E-08	Vocar20005980m		9.00E-08
Ctaxi_contig_5128|comp27183_c1_seq1	Cre01.g040850.t2.1		2.00E-06	Vocar20015071m		2.00E-06
Ctaxi_contig_31918|comp34737_c0_seq3	Cre01.g040850.t2.1		1.00E-11	Vocar20015071m		2.00E-12
Ctaxi_contig_71620|comp37256_c2_seq1	Cre01.g040850.t2.1		4.00E-10	Vocar20015071m		7.00E-09
Ctaxi_contig_24116|comp33885_c7_seq1	Cre01.g040850.t2.1		2.00E-06	Vocar20014944m		8.00E-07
Ctaxi_contig_25629|comp34066_c0_seq17	Cre01.g040850.t2.1		1.00E-06	Vocar20014944m		6.00E-06
Ctaxi_contig_51685|comp36244_c10_seq1	Cre01.g040850.t2.1		1.00E-11	Vocar20014944m		2.00E-14
Ctaxi_contig_51687|comp36244_c10_seq3	Cre01.g040850.t2.1		1.00E-11	Vocar20014944m		2.00E-14
Ctaxi_contig_60638|comp36769_c4_seq1	Cre01.g040850.t2.1		4.00E-07	Vocar20014944m		2.00E-08
Ctaxi_contig_6097|comp28576_c2_seq1	Cre01.g040850.t2.1		1.00E-06	Vocar20011612m		2.00E-06
Ctaxi_contig_13514|comp32178_c0_seq1	Cre01.g040850.t2.1		1.00E-08	Vocar20011612m		1.00E-06
Ctaxi_contig_18512|comp33077_c1_seq1	Cre01.g040850.t2.1		8.00E-11	Vocar20011612m		9.00E-09
Ctaxi_contig_18513|comp33077_c1_seq2	Cre01.g040850.t2.1		9.00E-10	Vocar20011612m		5.00E-08
Ctaxi_contig_18514|comp33077_c1_seq3	Cre01.g040850.t2.1		3.00E-10	Vocar20011612m		4.00E-10
Ctaxi_contig_27132|comp34216_c9_seq5	Cre01.g040850.t2.1		2.00E-06	Vocar20011612m		4.00E-06
Ctaxi_contig_29177|comp34453_c2_seq3	Cre01.g040850.t2.1		4.00E-10	Vocar20011612m		2.00E-07
Ctaxi_contig_30227|comp34562_c1_seq1	Cre01.g040850.t2.1		1.00E-08	Vocar20011612m		1.00E-09
Ctaxi_contig_31921|comp34737_c0_seq6	Cre01.g040850.t2.1		4.00E-07	Vocar20011612m		3.00E-09
Ctaxi_contig_38642|comp35339_c1_seq5	Cre01.g040850.t2.1		1.00E-10	Vocar20011612m		6.00E-10
Ctaxi_contig_43142|comp35686_c1_seq8	Cre01.g040850.t2.1		3.00E-10	Vocar20011612m		1.00E-07
Ctaxi_contig_51720|comp36245_c0_seq10	Cre01.g040850.t2.1		9.00E-11	Vocar20011612m		2.00E-07
Ctaxi_contig_54592|comp36420_c5_seq1	Cre01.g040850.t2.1		1.00E-13	Vocar20011612m		1.00E-09
Ctaxi_contig_59755|comp36718_c1_seq2	Cre01.g040850.t2.1		2.00E-08	Vocar20011612m		5.00E-07
Ctaxi_contig_59757|comp36718_c1_seq4	Cre01.g040850.t2.1		1.00E-07	Vocar20011612m		3.00E-07
Ctaxi_contig_64075|comp36951_c2_seq1	Cre01.g040850.t2.1		3.00E-11	Vocar20011612m		1.00E-09
Ctaxi_contig_74155|comp3157883_c0_seq1	Cre01.g040850.t2.1		8.00E-06	Vocar20011612m		6.00E-06
Ctaxi_contig_74722|comp3548946_c0_seq1	Cre01.g040850.t2.1		2.00E-06	Vocar20011612m		2.00E-07
Ctaxi_contig_14823|comp32447_c0_seq1	Cre01.g040850.t2.1		9.00E-18	Vocar20011403m		9.00E-14
Ctaxi_contig_14824|comp32447_c0_seq2	Cre01.g040850.t2.1		8.00E-18	Vocar20011403m		2.00E-16
Ctaxi_contig_28559|comp34387_c7_seq2	Cre01.g040850.t2.1		1.00E-09	Vocar20011403m		2.00E-13
Ctaxi_contig_43137|comp35686_c1_seq3	Cre01.g040850.t2.1		9.00E-13	Vocar20011403m		5.00E-14
Ctaxi_contig_43886|comp35742_c1_seq1	Cre01.g040850.t2.1		3.00E-09	Vocar20011403m		2.00E-11
Ctaxi_contig_48229|comp36028_c3_seq3	Cre01.g040850.t2.1		8.00E-19	Vocar20011403m		6.00E-13
Ctaxi_contig_52154|comp36272_c0_seq1	Cre01.g040850.t2.1		1.00E-16	Vocar20011403m		5.00E-13
Ctaxi_contig_57171|comp36577_c1_seq3	Cre01.g040850.t2.1		2.00E-07	Vocar20011403m		5.00E-07
Ctaxi_contig_58330|comp36646_c3_seq2	Cre01.g040850.t2.1		3.00E-11	Vocar20011403m		3.00E-08
Ctaxi_contig_62596|comp36867_c3_seq4	Cre01.g040850.t2.1		7.00E-14	Vocar20011403m		9.00E-11
Ctaxi_contig_62597|comp36867_c3_seq5	Cre01.g040850.t2.1		1.00E-14	Vocar20011403m		2.00E-11
Ctaxi_contig_64076|comp36951_c2_seq2	Cre01.g040850.t2.1		6.00E-15	Vocar20011403m		1.00E-14
Ctaxi_contig_66524|comp37051_c5_seq1	Cre01.g040850.t2.1		1.00E-12	Vocar20011403m		2.00E-11
Ctaxi_contig_70128|comp37193_c2_seq4	Cre01.g040850.t2.1		1.00E-13	Vocar20011403m		4.00E-12
Ctaxi_contig_70373|comp37205_c2_seq2	Cre01.g040850.t2.1		3.00E-11	Vocar20011403m		2.00E-07
Ctaxi_contig_4808|comp26387_c0_seq1	Cre01.g040850.t2.1		5.00E-10	Vocar20005980m		1.00E-13
Ctaxi_contig_5125|comp27180_c1_seq1	Cre01.g040850.t2.1		6.00E-09	Vocar20005980m		1.00E-07
Ctaxi_contig_11353|comp31658_c0_seq1	Cre01.g040850.t2.1		3.00E-11	Vocar20005980m		3.00E-07
Ctaxi_contig_14825|comp32447_c0_seq3	Cre01.g040850.t2.1		5.00E-07	Vocar20005980m		5.00E-06
Ctaxi_contig_14826|comp32447_c0_seq4	Cre01.g040850.t2.1		1.00E-09	Vocar20005980m		3.00E-06
Ctaxi_contig_14828|comp32447_c0_seq6	Cre01.g040850.t2.1		1.00E-09	Vocar20005980m		2.00E-06
Ctaxi_contig_19348|comp33193_c2_seq1	Cre01.g040850.t2.1		8.00E-06	Vocar20005980m		8.00E-08
Ctaxi_contig_30228|comp34562_c1_seq2	Cre01.g040850.t2.1		6.00E-09	Vocar20005980m		1.00E-08
Ctaxi_contig_40387|comp35499_c1_seq3	Cre01.g040850.t2.1		2.00E-10	Vocar20005980m		4.00E-10
Ctaxi_contig_51689|comp36244_c10_seq5	Cre01.g040850.t2.1		5.00E-17	Vocar20005980m		1.00E-14
Ctaxi_contig_51713|comp36245_c0_seq3	Cre01.g040850.t2.1		8.00E-11	Vocar20005980m		5.00E-10
Ctaxi_contig_54957|comp36441_c0_seq2	Cre01.g040850.t2.1		1.00E-09	Vocar20005980m		8.00E-08
Ctaxi_contig_68055|comp37112_c1_seq1	Cre01.g040850.t2.1		1.00E-13	Vocar20005980m		5.00E-12
Ctaxi_contig_71023|comp37235_c6_seq1	Cre01.g040850.t2.1		1.00E-09	Vocar20005980m		8.00E-08
Ctaxi_contig_37623|comp35253_c2_seq1	Cre01.g040850.t2.1		1.00E-09	Vocar20005968m		3.00E-08
Ctaxi_contig_48236|comp36028_c3_seq10	Cre01.g040850.t2.1		1.00E-07	Vocar20005968m		1.00E-09
Ctaxi_contig_20723|comp33414_c0_seq2	Cre01.g040850.t2.1		4.00E-06	Vocar20003689m		1.00E-06
Ctaxi_contig_27128|comp34216_c9_seq1	Cre01.g040850.t2.1		1.00E-13	Vocar20003689m		1.00E-07
Ctaxi_contig_27129|comp34216_c9_seq2	Cre01.g040850.t2.1		1.00E-17	Vocar20003689m		2.00E-11
Ctaxi_contig_27130|comp34216_c9_seq3	Cre01.g040850.t2.1		1.00E-09	Vocar20003689m		4.00E-08
Ctaxi_contig_28560|comp34387_c7_seq3	Cre01.g040850.t2.1		7.00E-09	Vocar20003689m		6.00E-10
Ctaxi_contig_30201|comp34560_c1_seq10	Cre01.g040850.t2.1		4.00E-11	Vocar20003689m		2.00E-12
Ctaxi_contig_39319|comp35402_c2_seq1	Cre01.g040850.t2.1		5.00E-11	Vocar20003689m		1.00E-10
Ctaxi_contig_55736|comp36488_c1_seq1	Cre01.g040850.t2.1		7.00E-08	Vocar20003689m		3.00E-08
Ctaxi_contig_57117|comp36575_c2_seq1	Cre01.g040850.t2.1		9.00E-09	Vocar20003689m		5.00E-09
Ctaxi_contig_61770|comp36826_c4_seq8	Cre01.g040850.t2.1		7.00E-06	Vocar20003689m		1.00E-06
Ctaxi_contig_72369|comp1520558_c0_seq1	Cre01.g040850.t2.1		6.00E-09	Vocar20003689m		2.00E-06
Ctaxi_contig_72370|comp1520558_c0_seq2	Cre01.g040850.t2.1		6.00E-09	Vocar20003689m		2.00E-06
Ctaxi_contig_54422|comp36409_c5_seq1	Cre01.g040850.t2.1		8.00E-09	Vocar20003685m		8.00E-08
Ctaxi_contig_12923|comp32044_c6_seq2	Cre01.g040850.t2.1		1.00E-09	Vocar20003611m		3.00E-06
Ctaxi_contig_54915|comp36438_c0_seq4	Cre01.g040850.t2.1		3.00E-08	Vocar20003611m		2.00E-06
Ctaxi_contig_54917|comp36438_c0_seq6	Cre01.g040850.t2.1		6.00E-06	Vocar20003611m		3.00E-07
Ctaxi_contig_65205|comp37003_c2_seq1	Cre01.g040850.t2.1		1.00E-15	Vocar20003611m		4.00E-18
Ctaxi_contig_15856|comp32630_c1_seq1	Cre01.g040850.t2.1		3.00E-12	Vocar20003608m		4.00E-06
Ctaxi_contig_39566|comp35424_c1_seq15	Cre01.g040850.t2.1		1.00E-10	Vocar20003608m		5.00E-08
Ctaxi_contig_42242|comp35619_c1_seq3	Cre01.g040850.t2.1		5.00E-13	Vocar20003608m		4.00E-09
Ctaxi_contig_51696|comp36244_c10_seq12	Cre01.g040850.t2.1		3.00E-12	Vocar20003608m		8.00E-10
Ctaxi_contig_54924|comp36438_c3_seq2	Cre01.g040850.t2.1		1.00E-09	Vocar20003608m		6.00E-08
Ctaxi_contig_55814|comp36493_c0_seq1	Cre01.g040850.t2.1		6.00E-14	Vocar20003608m		2.00E-08
Ctaxi_contig_57159|comp36577_c0_seq2	Cre01.g040850.t2.1		6.00E-16	Vocar20003608m		9.00E-09
Ctaxi_contig_67052|comp37075_c2_seq1	Cre01.g040850.t2.1		2.00E-09	Vocar20003608m		4.00E-08
Ctaxi_contig_68331|comp37123_c4_seq1	Cre01.g040850.t2.1		4.00E-10	Vocar20003608m		5.00E-06
Ctaxi_contig_68971|comp37150_c1_seq1	Cre01.g040850.t2.1		1.00E-08	Vocar20003608m		2.00E-06
Ctaxi_contig_4809|comp26387_c0_seq2	Cre01.g040850.t2.1	NA	3.00E-08	NA	NA	NA
Ctaxi_contig_8916|comp30892_c0_seq1	Cre01.g040850.t2.1	NA	4.00E-07	NA	NA	NA
Ctaxi_contig_12922|comp32044_c6_seq1	Cre01.g040850.t2.1	NA	1.00E-07	NA	NA	NA
Ctaxi_contig_18515|comp33077_c1_seq4	Cre01.g040850.t2.1	NA	5.00E-08	NA	NA	NA
Ctaxi_contig_25621|comp34066_c0_seq9	Cre01.g040850.t2.1	NA	3.00E-06	NA	NA	NA
Ctaxi_contig_32730|comp34808_c4_seq2	Cre01.g040850.t2.1	NA	6.00E-07	NA	NA	NA
Ctaxi_contig_39459|comp35414_c2_seq2	Cre01.g040850.t2.1	NA	2.00E-07	NA	NA	NA
Ctaxi_contig_39568|comp35424_c1_seq17	Cre01.g040850.t2.1	NA	6.00E-08	NA	NA	NA
Ctaxi_contig_52161|comp36272_c0_seq8	Cre01.g040850.t2.1	NA	4.00E-07	NA	NA	NA
Ctaxi_contig_55904|comp36500_c0_seq7	Cre01.g040850.t2.1	NA	9.00E-07	NA	NA	NA
Ctaxi_contig_57161|comp36577_c0_seq4	Cre01.g040850.t2.1	NA	3.00E-07	NA	NA	NA
Ctaxi_contig_61922|comp36835_c0_seq1	Cre01.g040850.t2.1	NA	4.00E-07	NA	NA	NA
Ctaxi_contig_68381|comp37125_c1_seq1	Cre01.g040850.t2.1	NA	3.00E-07	NA	NA	NA
Ctaxi_contig_71028|comp37235_c7_seq5	Cre01.g040850.t2.1	NA	2.00E-06	NA	NA	NA
Ctaxi_contig_74523|comp3494134_c0_seq1	Cre01.g040850.t2.1	NA	2.00E-06	NA	NA	NA
Ctaxi_contig_30037|comp34539_c3_seq1	Cre01.g041050.t2.1	"Cationic amino acid transporter, probably mitochondrial"	2.00E-70	Vocar20008907m		8.00E-77
Ctaxi_contig_34466|comp34960_c0_seq1	Cre01.g041050.t2.1	"Cationic amino acid transporter, probably mitochondrial"	3.00E-14	Vocar20008907m		5.00E-15
Ctaxi_contig_34473|comp34960_c2_seq1	Cre01.g041050.t2.1	"Cationic amino acid transporter, probably mitochondrial"	3.00E-27	Vocar20008907m		7.00E-26
Ctaxi_contig_34474|comp34960_c2_seq2	Cre01.g041050.t2.1	"Cationic amino acid transporter, probably mitochondrial"	3.00E-31	Vocar20008907m		6.00E-30
Ctaxi_contig_72316|comp1410568_c0_seq1	Cre01.g041050.t2.1	"Cationic amino acid transporter, probably mitochondrial"	8.00E-40	Vocar20008907m		1.00E-40
Ctaxi_contig_72893|comp2167792_c0_seq1	Cre01.g041050.t2.1	"Cationic amino acid transporter, probably mitochondrial"	2.00E-09	Vocar20008907m		6.00E-10
Ctaxi_contig_26910|comp34192_c2_seq3	Cre01.g041100.t1.1		1.00E-09	Vocar20009870m	SMYD (SET and zf-MYND domain containing) protein.	2.00E-10
Ctaxi_contig_46408|comp35893_c0_seq15	Cre01.g041300.t1.2		1.00E-10	Vocar20009545m		6.00E-13
Ctaxi_contig_46397|comp35893_c0_seq4	Cre01.g041300.t1.2	NA	2.00E-07	NA	NA	NA
Ctaxi_contig_46398|comp35893_c0_seq5	Cre01.g041300.t1.2	NA	4.00E-17	NA	NA	NA
Ctaxi_contig_10069|comp31292_c1_seq1	Cre01.g041351.t1.1		4.00E-20	Vocar20008932m		1.00E-18
Ctaxi_contig_46177|comp35881_c3_seq1	Cre01.g041900.t1.1		7.00E-14	Vocar20008584m		2.00E-07
Ctaxi_contig_22868|comp33725_c0_seq5	Cre01.g042450.t1.1		3.00E-06	Vocar20014944m		4.00E-06
Ctaxi_contig_49401|comp36105_c4_seq1	Cre01.g042450.t1.1		2.00E-08	Vocar20011612m		1.00E-06
Ctaxi_contig_62385|comp36854_c0_seq1	Cre01.g042450.t1.1		2.00E-08	Vocar20011612m		1.00E-05
Ctaxi_contig_76136|comp4555287_c0_seq1	Cre01.g042450.t1.1		8.00E-06	Vocar20011612m		2.00E-06
Ctaxi_contig_54199|comp36394_c2_seq1	Cre01.g042450.t1.1		8.00E-09	Vocar20011403m		4.00E-08
Ctaxi_contig_22871|comp33725_c0_seq8	Cre01.g042450.t1.1		8.00E-08	Vocar20005980m		8.00E-08
Ctaxi_contig_61263|comp36799_c1_seq1	Cre01.g042450.t1.1		1.00E-12	Vocar20003723m		5.00E-10
Ctaxi_contig_59164|comp36688_c2_seq1	Cre01.g042450.t1.1		6.00E-16	Vocar20003608m		2.00E-13
Ctaxi_contig_6064|comp28553_c0_seq3	Cre01.g042450.t1.1	NA	2.00E-08	NA	NA	NA
Ctaxi_contig_6065|comp28553_c0_seq4	Cre01.g042450.t1.1	NA	2.00E-06	NA	NA	NA
Ctaxi_contig_15626|comp32585_c6_seq1	Cre01.g042450.t1.1	NA	3.00E-08	NA	NA	NA
Ctaxi_contig_15627|comp32585_c6_seq2	Cre01.g042450.t1.1	NA	5.00E-08	NA	NA	NA
Ctaxi_contig_18905|comp33128_c3_seq3	Cre01.g042450.t1.1	NA	2.00E-07	NA	NA	NA
Ctaxi_contig_19344|comp33193_c0_seq2	Cre01.g042450.t1.1	NA	2.00E-06	NA	NA	NA
Ctaxi_contig_30209|comp34560_c1_seq18	Cre01.g042450.t1.1	NA	6.00E-06	NA	NA	NA
Ctaxi_contig_32270|comp34771_c2_seq9	Cre01.g042450.t1.1	NA	1.00E-06	NA	NA	NA
Ctaxi_contig_35943|comp35103_c1_seq7	Cre01.g042450.t1.1	NA	1.00E-06	NA	NA	NA
Ctaxi_contig_38637|comp35339_c0_seq1	Cre01.g042450.t1.1	NA	2.00E-06	NA	NA	NA
Ctaxi_contig_49411|comp36105_c4_seq11	Cre01.g042450.t1.1	NA	2.00E-07	NA	NA	NA
Ctaxi_contig_54954|comp36440_c1_seq1	Cre01.g042450.t1.1	NA	3.00E-06	NA	NA	NA
Ctaxi_contig_54955|comp36440_c1_seq2	Cre01.g042450.t1.1	NA	3.00E-06	NA	NA	NA
Ctaxi_contig_61781|comp36827_c3_seq2	Cre01.g042450.t1.1	NA	3.00E-07	NA	NA	NA
Ctaxi_contig_41506|comp35578_c1_seq1	Cre01.g042550.t1.1		2.00E-99	Vocar20009477m		4.00E-94
Ctaxi_contig_56892|comp36563_c0_seq1	Cre01.g042750.t1.2	Aconitate hydratase	8.00E-130	Vocar20009245m	"aconitate hydratase, mitochondrial."	6.00E-130
Ctaxi_contig_56894|comp36563_c0_seq3	Cre01.g042750.t1.2	Aconitate hydratase	2.00E-70	Vocar20009245m	"aconitate hydratase, mitochondrial."	6.00E-71
Ctaxi_contig_56896|comp36563_c0_seq5	Cre01.g042750.t1.2	Aconitate hydratase	7.00E-34	Vocar20009245m	"aconitate hydratase, mitochondrial."	4.00E-32
Ctaxi_contig_56897|comp36563_c1_seq1	Cre01.g042750.t1.2	Aconitate hydratase	5.00E-76	Vocar20009245m	"aconitate hydratase, mitochondrial."	2.00E-76
Ctaxi_contig_77158|comp5643385_c0_seq1	Cre01.g042750.t1.2	Aconitate hydratase	2.00E-12	Vocar20009245m	"aconitate hydratase, mitochondrial."	1.00E-12
Ctaxi_contig_50017|comp36148_c1_seq1	Cre01.g042800.t1.2	"3,8-divinyl protochlorophyllide a 8-vinyl reductase"	2.00E-40	Vocar20009848m		6.00E-41
Ctaxi_contig_50019|comp36148_c1_seq3	Cre01.g042800.t1.2	"3,8-divinyl protochlorophyllide a 8-vinyl reductase"	2.00E-31	Vocar20009848m		1.00E-33
Ctaxi_contig_50020|comp36148_c1_seq4	Cre01.g042800.t1.2	"3,8-divinyl protochlorophyllide a 8-vinyl reductase"	2.00E-13	Vocar20009848m		4.00E-13
Ctaxi_contig_50021|comp36148_c1_seq5	Cre01.g042800.t1.2	"3,8-divinyl protochlorophyllide a 8-vinyl reductase"	2.00E-36	Vocar20009848m		5.00E-39
Ctaxi_contig_62488|comp36860_c8_seq2	Cre01.g042850.t1.2		1.00E-32	Vocar20008377m		1.00E-30
Ctaxi_contig_27526|comp34261_c1_seq1	Cre01.g042900.t1.2		5.00E-90	Vocar20009115m		1.00E-89
Ctaxi_contig_21628|comp33552_c0_seq1	Cre01.g042950.t1.2		2.00E-22	Vocar20008426m		2.00E-23
Ctaxi_contig_21629|comp33552_c0_seq2	Cre01.g042950.t1.2		5.00E-15	Vocar20008426m		6.00E-16
Ctaxi_contig_15684|comp32598_c0_seq2	Cre01.g043000.t1.1		5.00E-38	Vocar20009910m		3.00E-39
Ctaxi_contig_15685|comp32598_c0_seq3	Cre01.g043000.t1.1		3.00E-63	Vocar20009910m		8.00E-64
Ctaxi_contig_4447|comp25656_c2_seq1	Cre01.g043050.t1.2		1.00E-21	Vocar20008211m		1.00E-23
Ctaxi_contig_37580|comp35248_c2_seq1	Cre01.g043050.t1.2		4.00E-36	Vocar20008211m		1.00E-34
Ctaxi_contig_19762|comp33264_c0_seq1	Cre01.g043100.t1.2		1.00E-21	Vocar20009860m		7.00E-23
Ctaxi_contig_19763|comp33264_c1_seq1	Cre01.g043100.t1.2		2.00E-10	Vocar20009860m		2.00E-10
Ctaxi_contig_32058|comp34750_c0_seq1	Cre01.g043300.t1.2		4.00E-45	Vocar20008633m		6.00E-51
Ctaxi_contig_32059|comp34750_c0_seq2	Cre01.g043300.t1.2		7.00E-47	Vocar20008633m		5.00E-50
Ctaxi_contig_34211|comp34939_c2_seq1	Cre01.g043350.t1.2	Chlorophyllide a oxygese	4.00E-07	Vocar20009697m	Chlorophyll a oxygese.	9.00E-08
Ctaxi_contig_34213|comp34939_c2_seq3	Cre01.g043350.t1.2	Chlorophyllide a oxygese	9.00E-13	Vocar20009697m	Chlorophyll a oxygese.	2.00E-13
Ctaxi_contig_34214|comp34939_c4_seq1	Cre01.g043350.t1.2	Chlorophyllide a oxygese	1.00E-29	Vocar20009697m	Chlorophyll a oxygese.	4.00E-31
Ctaxi_contig_70076|comp37191_c0_seq1	Cre01.g043350.t1.2	Chlorophyllide a oxygese	5.00E-34	Vocar20009697m	Chlorophyll a oxygese.	2.00E-33
Ctaxi_contig_70078|comp37191_c1_seq1	Cre01.g043350.t1.2	Chlorophyllide a oxygese	1.00E-18	Vocar20009697m	Chlorophyll a oxygese.	4.00E-18
Ctaxi_contig_70079|comp37191_c1_seq2	Cre01.g043350.t1.2	Chlorophyllide a oxygese	1.00E-20	Vocar20009697m	Chlorophyll a oxygese.	2.00E-20
Ctaxi_contig_70083|comp37191_c4_seq1	Cre01.g043350.t1.2	Chlorophyllide a oxygese	4.00E-17	Vocar20009697m	Chlorophyll a oxygese.	7.00E-18
Ctaxi_contig_70084|comp37191_c5_seq1	Cre01.g043350.t1.2	Chlorophyllide a oxygese	6.00E-11	Vocar20009697m	Chlorophyll a oxygese.	1.00E-09
Ctaxi_contig_70085|comp37191_c5_seq2	Cre01.g043350.t1.2	Chlorophyllide a oxygese	8.00E-12	Vocar20009697m	Chlorophyll a oxygese.	6.00E-11
Ctaxi_contig_3314|comp18886_c0_seq1	Cre01.g043750.t1.1	Bardet-Biedl syndrome-7 associated protein	2.00E-12	Vocar20009057m		6.00E-12
Ctaxi_contig_57831|comp36613_c3_seq1	Cre01.g044000.t1.1		9.00E-16	Vocar20009679m		4.00E-07
Ctaxi_contig_55182|comp36451_c0_seq1	Cre01.g044100.t1.2	Beta-amylase	3.00E-39	Vocar20007787m		2.00E-26
Ctaxi_contig_55188|comp36451_c2_seq1	Cre01.g044100.t1.2	Beta-amylase	1.00E-67	Vocar20007787m		8.00E-52
Ctaxi_contig_58797|comp36669_c1_seq1	Cre01.g044100.t1.2	Beta-amylase	6.00E-37	Vocar20007787m		5.00E-23
Ctaxi_contig_58798|comp36669_c2_seq1	Cre01.g044100.t1.2	Beta-amylase	3.00E-50	Vocar20007787m		2.00E-38
Ctaxi_contig_58803|comp36669_c2_seq6	Cre01.g044100.t1.2	Beta-amylase	1.00E-13	Vocar20007787m		2.00E-10
Ctaxi_contig_55189|comp36451_c2_seq2	Cre01.g044100.t1.2	Beta-amylase	8.00E-09	NA	NA	NA
Ctaxi_contig_19796|comp33268_c0_seq1	Cre01.g044150.t1.1		1.00E-26	Vocar20008670m		7.00E-25
Ctaxi_contig_19798|comp33268_c1_seq1	Cre01.g044150.t1.1		5.00E-13	Vocar20008670m		1.00E-13
Ctaxi_contig_45489|comp35831_c2_seq1	Cre01.g044350.t1.1		3.00E-55	Vocar20009185m		4.00E-56
Ctaxi_contig_45491|comp35831_c2_seq3	Cre01.g044350.t1.1		2.00E-25	Vocar20009185m		9.00E-19
Ctaxi_contig_45496|comp35831_c2_seq8	Cre01.g044350.t1.1		5.00E-14	Vocar20009185m		2.00E-16
Ctaxi_contig_45497|comp35831_c2_seq9	Cre01.g044350.t1.1		4.00E-13	Vocar20009185m		2.00E-16
Ctaxi_contig_50077|comp36152_c0_seq1	Cre01.g044350.t1.1		4.00E-33	Vocar20009185m		2.00E-32
Ctaxi_contig_50078|comp36152_c0_seq2	Cre01.g044350.t1.1		1.00E-24	Vocar20009185m		3.00E-24
Ctaxi_contig_50080|comp36152_c0_seq4	Cre01.g044350.t1.1		1.00E-11	Vocar20009185m		3.00E-11
Ctaxi_contig_50081|comp36152_c0_seq5	Cre01.g044350.t1.1		2.00E-13	Vocar20009185m		6.00E-13
Ctaxi_contig_50082|comp36152_c1_seq1	Cre01.g044350.t1.1		1.00E-16	Vocar20009185m		3.00E-11
Ctaxi_contig_69590|comp37173_c6_seq1	Cre01.g044350.t1.1		9.00E-24	Vocar20009185m		1.00E-20
Ctaxi_contig_69592|comp37173_c6_seq3	Cre01.g044350.t1.1		5.00E-26	Vocar20009185m		5.00E-25
Ctaxi_contig_69593|comp37173_c6_seq4	Cre01.g044350.t1.1		6.00E-23	Vocar20009185m		1.00E-23
Ctaxi_contig_69597|comp37173_c6_seq8	Cre01.g044350.t1.1		2.00E-27	Vocar20009185m		3.00E-22
Ctaxi_contig_69599|comp37173_c6_seq10	Cre01.g044350.t1.1	NA	3.00E-07	NA	NA	NA
Ctaxi_contig_12148|comp31872_c0_seq1	Cre01.g044600.t1.2		7.00E-32	Vocar20009964m		6.00E-32
Ctaxi_contig_19845|comp33277_c1_seq1	Cre01.g044650.t1.2		2.00E-39	Vocar20009964m		2.00E-39
Ctaxi_contig_28903|comp34426_c0_seq8	Cre01.g044650.t1.2		4.00E-06	Vocar20009964m		2.00E-08
Ctaxi_contig_48385|comp36035_c0_seq13	Cre01.g044650.t1.2		2.00E-06	Vocar20009964m		7.00E-07
Ctaxi_contig_48389|comp36035_c1_seq2	Cre01.g044650.t1.2		4.00E-16	Vocar20009964m		7.00E-17
Ctaxi_contig_19844|comp33277_c0_seq2	Cre01.g044650.t1.2	NA	2.00E-12	NA	NA	NA
Ctaxi_contig_9298|comp31041_c0_seq1	Cre01.g044700.t1.2		1.00E-10	Vocar20010018m		2.00E-09
Ctaxi_contig_56240|comp36520_c0_seq1	Cre01.g044700.t1.2		2.00E-31	Vocar20010018m		6.00E-33
Ctaxi_contig_56241|comp36520_c0_seq2	Cre01.g044700.t1.2		3.00E-33	Vocar20010018m		5.00E-34
Ctaxi_contig_56247|comp36520_c3_seq1	Cre01.g044700.t1.2		2.00E-47	Vocar20010018m		4.00E-50
Ctaxi_contig_56248|comp36520_c3_seq2	Cre01.g044700.t1.2		4.00E-52	Vocar20010018m		7.00E-55
Ctaxi_contig_56249|comp36520_c3_seq3	Cre01.g044700.t1.2		2.00E-51	Vocar20010018m		3.00E-54
Ctaxi_contig_56250|comp36520_c3_seq4	Cre01.g044700.t1.2		2.00E-56	Vocar20010018m		3.00E-59
Ctaxi_contig_63857|comp36942_c3_seq11	Cre01.g044700.t1.2		5.00E-34	Vocar20010018m		6.00E-34
Ctaxi_contig_63859|comp36942_c3_seq13	Cre01.g044700.t1.2		1.00E-35	Vocar20010018m		1.00E-37
Ctaxi_contig_56778|comp36555_c3_seq5	Cre01.g044750.t1.1		2.00E-09	Vocar20012658m		3.00E-08
Ctaxi_contig_15911|comp32637_c1_seq2	Cre01.g044750.t1.1		2.00E-13	Vocar20008725m		2.00E-12
Ctaxi_contig_15912|comp32637_c1_seq3	Cre01.g044750.t1.1		2.00E-07	Vocar20008725m		2.00E-06
Ctaxi_contig_56776|comp36555_c3_seq3	Cre01.g044750.t1.1		7.00E-11	Vocar20008725m		4.00E-12
Ctaxi_contig_60282|comp36749_c2_seq1	Cre01.g044750.t1.1		1.00E-06	Vocar20008725m		6.00E-07
Ctaxi_contig_38256|comp35312_c1_seq1	Cre01.g044750.t1.1	NA	1.00E-05	NA	NA	NA
Ctaxi_contig_56783|comp36555_c5_seq1	Cre01.g044750.t1.1	NA	2.00E-08	NA	NA	NA
Ctaxi_contig_41758|comp35591_c1_seq1	Cre01.g044800.t1.2	Pyruvate-formate lyase	3.00E-21	Vocar20008670m		3.00E-21
Ctaxi_contig_41761|comp35591_c3_seq1	Cre01.g044800.t1.2	Pyruvate-formate lyase	1.00E-59	Vocar20008670m		2.00E-54
Ctaxi_contig_41762|comp35591_c3_seq2	Cre01.g044800.t1.2	Pyruvate-formate lyase	2.00E-19	Vocar20008670m		3.00E-19
Ctaxi_contig_41763|comp35591_c3_seq3	Cre01.g044800.t1.2	Pyruvate-formate lyase	2.00E-24	Vocar20008670m		2.00E-24
Ctaxi_contig_41764|comp35591_c3_seq4	Cre01.g044800.t1.2	Pyruvate-formate lyase	3.00E-25	Vocar20008670m		4.00E-25
Ctaxi_contig_44433|comp35771_c0_seq1	Cre01.g044800.t1.2	Pyruvate-formate lyase	2.00E-60	Vocar20008670m		5.00E-61
Ctaxi_contig_44435|comp35771_c1_seq1	Cre01.g044800.t1.2	Pyruvate-formate lyase	6.00E-115	Vocar20008670m		4.00E-108
Ctaxi_contig_41760|comp35591_c2_seq1	Cre01.g044800.t1.2	Pyruvate-formate lyase	2.00E-36	Vocar20008493m		3.00E-38
Ctaxi_contig_41765|comp35591_c4_seq1	Cre01.g044800.t1.2	Pyruvate-formate lyase	4.00E-27	Vocar20008493m		5.00E-27
Ctaxi_contig_44436|comp35771_c1_seq2	Cre01.g044800.t1.2	Pyruvate-formate lyase	3.00E-23	Vocar20008493m		6.00E-24
Ctaxi_contig_44437|comp35771_c1_seq3	Cre01.g044800.t1.2	Pyruvate-formate lyase	4.00E-17	Vocar20008493m		6.00E-19
Ctaxi_contig_27150|comp34219_c0_seq2	Cre01.g044900.t1.2		6.00E-13	Vocar20003358m		3.00E-14
Ctaxi_contig_48112|comp36020_c3_seq1	Cre01.g045100.t1.2		2.00E-25	Vocar20008512m		1.00E-25
Ctaxi_contig_34865|comp34998_c0_seq1	Cre01.g045350.t1.2	Flagellar Associated Protein	5.00E-66	Vocar20009547m		1.00E-64
Ctaxi_contig_40040|comp35466_c1_seq1	Cre01.g045550.t1.2	Triose phosphate transporter	4.00E-49	Vocar20008551m		6.00E-50
Ctaxi_contig_40042|comp35466_c1_seq3	Cre01.g045550.t1.2	Triose phosphate transporter	8.00E-14	Vocar20008551m		5.00E-14
Ctaxi_contig_40049|comp35466_c4_seq1	Cre01.g045550.t1.2	Triose phosphate transporter	6.00E-25	Vocar20008551m		2.00E-25
Ctaxi_contig_52105|comp36270_c5_seq1	Cre01.g045550.t1.2	Triose phosphate transporter	1.00E-28	Vocar20008551m		9.00E-29
Ctaxi_contig_52107|comp36270_c7_seq1	Cre01.g045550.t1.2	Triose phosphate transporter	2.00E-43	Vocar20008551m		1.00E-42
Ctaxi_contig_39342|comp35405_c4_seq1	Cre01.g045600.t1.1	"Speract/scavenger receptor, transmembrane glycoprotein"	2.00E-10	Vocar20009043m		4.00E-06
Ctaxi_contig_2799|comp17137_c0_seq1	Cre01.g045640.t1.2		6.00E-31	Vocar20008570m		3.00E-28
Ctaxi_contig_2800|comp17137_c1_seq1	Cre01.g045640.t1.2		1.00E-09	Vocar20008570m		4.00E-12
Ctaxi_contig_2801|comp17137_c1_seq2	Cre01.g045640.t1.2		1.00E-09	Vocar20008570m		4.00E-12
Ctaxi_contig_39809|comp35445_c0_seq1	Cre01.g045640.t1.2		1.00E-78	Vocar20008570m		1.00E-69
Ctaxi_contig_37872|comp35276_c1_seq1	Cre01.g045650.t1.2	DJ-like zinc-finger protein	8.00E-07	Vocar20009626m		1.00E-06
Ctaxi_contig_46877|comp35930_c2_seq1	Cre01.g045650.t1.2	DJ-like zinc-finger protein	1.00E-14	Vocar20009626m		3.00E-15
Ctaxi_contig_13941|comp32257_c0_seq1	Cre01.g045700.t1.1	Catalase/peroxidase	3.00E-80	Vocar20006631m		3.00E-88
Ctaxi_contig_13945|comp32257_c0_seq5	Cre01.g045700.t1.1	Catalase/peroxidase	6.00E-07	Vocar20006631m		7.00E-08
Ctaxi_contig_23973|comp33865_c0_seq1	Cre01.g045700.t1.1	Catalase/peroxidase	7.00E-41	Vocar20006631m		1.00E-44
Ctaxi_contig_73111|comp2419747_c0_seq1	Cre01.g045700.t1.1	Catalase/peroxidase	1.00E-14	Vocar20006631m		3.00E-14
Ctaxi_contig_73745|comp2897228_c0_seq1	Cre01.g045700.t1.1	Catalase/peroxidase	5.00E-30	Vocar20006631m		3.00E-27
Ctaxi_contig_10106|comp31302_c0_seq2	Cre01.g045850.t1.1	NA	4.00E-06	NA	NA	NA
Ctaxi_contig_48659|comp36054_c3_seq1	Cre01.g045850.t1.1	NA	2.00E-07	NA	NA	NA
Ctaxi_contig_15305|comp32535_c1_seq1	Cre01.g045902.t1.1		2.00E-146	Vocar20008769m		9.00E-127
Ctaxi_contig_59457|comp36701_c0_seq1	Cre01.g045903.t1.1		3.00E-57	Vocar20008498m		2.00E-56
Ctaxi_contig_59459|comp36701_c0_seq3	Cre01.g045903.t1.1		2.00E-57	Vocar20008498m		2.00E-56
Ctaxi_contig_59463|comp36701_c0_seq7	Cre01.g045903.t1.1		2.00E-57	Vocar20008498m		2.00E-56
Ctaxi_contig_59465|comp36701_c0_seq9	Cre01.g045903.t1.1		2.00E-57	Vocar20008498m		2.00E-56
Ctaxi_contig_47316|comp35965_c2_seq1	Cre01.g046052.t1.1		9.00E-21	Vocar20009322m		2.00E-20
Ctaxi_contig_47318|comp35965_c2_seq3	Cre01.g046052.t1.1		3.00E-09	Vocar20009322m		2.00E-12
Ctaxi_contig_30331|comp34574_c0_seq1	Cre01.g046237.t2.1		3.00E-36	Vocar20009409m		7.00E-26
Ctaxi_contig_30332|comp34574_c0_seq2	Cre01.g046237.t2.1		2.00E-09	Vocar20009409m		2.00E-13
Ctaxi_contig_30335|comp34574_c2_seq1	Cre01.g046237.t2.1		6.00E-29	Vocar20009409m		6.00E-28
Ctaxi_contig_30337|comp34574_c3_seq1	Cre01.g046237.t2.1	NA	1.00E-13	NA	NA	NA
Ctaxi_contig_1885|comp14368_c0_seq1	Cre01.g046652.t1.1		2.00E-19	Vocar20008574m		8.00E-19
Ctaxi_contig_3345|comp18966_c0_seq1	Cre01.g046652.t1.1		4.00E-22	Vocar20008574m		3.00E-21
Ctaxi_contig_55483|comp36473_c0_seq1	Cre01.g046652.t1.1		2.00E-41	Vocar20008574m		4.00E-44
Ctaxi_contig_4308|comp25386_c0_seq1	Cre01.g046850.t1.2		6.00E-56	Vocar20014060m		9.00E-56
Ctaxi_contig_9606|comp31144_c0_seq1	Cre01.g046850.t1.2		1.00E-28	Vocar20014060m		7.00E-28
Ctaxi_contig_50935|comp36206_c4_seq1	Cre01.g047229.t1.2		5.00E-36	Vocar20009482m		2.00E-36
Ctaxi_contig_35753|comp35086_c1_seq1	Cre01.g047450.t1.1	Otubain cysteine protease	3.00E-08	Vocar20008867m		1.00E-13
Ctaxi_contig_30262|comp34566_c2_seq3	Cre01.g047550.t1.2	Small Rab-related GTPase	1.00E-78	Vocar20009563m	Rab-related GTPase. RabH/Rab6.	4.00E-79
Ctaxi_contig_22763|comp33710_c1_seq1	Cre01.g047700.t1.2	"Peptidyl-prolyl cis-trans isomerase, cyclophilin-type"	4.00E-39	Vocar20001224m		7.00E-35
Ctaxi_contig_38627|comp35337_c3_seq1	Cre01.g047700.t1.2	"Peptidyl-prolyl cis-trans isomerase, cyclophilin-type"	5.00E-09	Vocar20001224m		5.00E-10
Ctaxi_contig_38628|comp35337_c3_seq2	Cre01.g047700.t1.2	"Peptidyl-prolyl cis-trans isomerase, cyclophilin-type"	5.00E-09	Vocar20001224m		5.00E-10
Ctaxi_contig_99|comp2076_c0_seq1	Cre01.g047750.t1.2	"Ribosomal protein L18a, component of cytosolic 80S ribosome and 60S large subunit"	3.00E-18	Vocar20009489m		4.00E-18
Ctaxi_contig_1288|comp10906_c0_seq1	Cre01.g047750.t1.2	"Ribosomal protein L18a, component of cytosolic 80S ribosome and 60S large subunit"	7.00E-34	Vocar20009489m		1.00E-33
Ctaxi_contig_72579|comp1853414_c0_seq1	Cre01.g047750.t1.2	"Ribosomal protein L18a, component of cytosolic 80S ribosome and 60S large subunit"	1.00E-43	Vocar20009489m		1.00E-43
Ctaxi_contig_74666|comp3532760_c0_seq1	Cre01.g047750.t1.2	"Ribosomal protein L18a, component of cytosolic 80S ribosome and 60S large subunit"	5.00E-24	Vocar20009489m		5.00E-24
Ctaxi_contig_76182|comp4567274_c0_seq1	Cre01.g047750.t1.2	"Ribosomal protein L18a, component of cytosolic 80S ribosome and 60S large subunit"	4.00E-14	Vocar20009489m		8.00E-14
Ctaxi_contig_20024|comp33309_c0_seq1	Cre01.g047800.t1.1	"Glutaredoxin, CGFS type"	3.00E-15	Vocar20009707m	"glutaredoxin 6, CGFS type."	2.00E-15
Ctaxi_contig_20027|comp33309_c2_seq2	Cre01.g047800.t1.1	"Glutaredoxin, CGFS type"	4.00E-14	Vocar20009707m	"glutaredoxin 6, CGFS type."	1.00E-13
Ctaxi_contig_2741|comp17038_c1_seq1	Cre01.g047900.t1.1		3.00E-12	Vocar20010022m		4.00E-13
Ctaxi_contig_50724|comp36191_c3_seq3	Cre01.g047900.t1.1		4.00E-08	Vocar20010022m		7.00E-06
Ctaxi_contig_50725|comp36191_c3_seq4	Cre01.g047900.t1.1		6.00E-12	Vocar20010022m		5.00E-13
Ctaxi_contig_60014|comp36733_c2_seq4	Cre01.g048050.t1.2		6.00E-25	Vocar20009054m		1.00E-15
Ctaxi_contig_73981|comp2997133_c0_seq1	Cre01.g048050.t1.2		2.00E-31	Vocar20009054m		5.00E-18
Ctaxi_contig_19860|comp33281_c0_seq1	Cre01.g048200.t1.1		7.00E-75	Vocar20008337m		3.00E-73
Ctaxi_contig_33583|comp34881_c0_seq1	Cre01.g048350.t1.2	"Mann endo-1,4-beta-mannosidase"	2.00E-47	Vocar20012669m		4.00E-33
Ctaxi_contig_66740|comp37063_c3_seq5	Cre01.g048350.t1.2	"Mann endo-1,4-beta-mannosidase"	5.00E-15	Vocar20012669m		5.00E-10
Ctaxi_contig_36232|comp35128_c3_seq1	Cre01.g048350.t1.2	"Mann endo-1,4-beta-mannosidase"	2.00E-60	Vocar20006216m		7.00E-26
Ctaxi_contig_66736|comp37063_c3_seq1	Cre01.g048350.t1.2	"Mann endo-1,4-beta-mannosidase"	2.00E-26	Vocar20004396m		4.00E-23
Ctaxi_contig_66738|comp37063_c3_seq3	Cre01.g048350.t1.2	"Mann endo-1,4-beta-mannosidase"	8.00E-27	Vocar20004396m		2.00E-23
Ctaxi_contig_66741|comp37063_c3_seq6	Cre01.g048350.t1.2	"Mann endo-1,4-beta-mannosidase"	3.00E-27	Vocar20004396m		6.00E-24
Ctaxi_contig_66743|comp37063_c3_seq8	Cre01.g048350.t1.2	"Mann endo-1,4-beta-mannosidase"	2.00E-27	Vocar20004396m		5.00E-24
Ctaxi_contig_896|comp6703_c0_seq1	Cre01.g048350.t1.2	"Mann endo-1,4-beta-mannosidase"	5.00E-08	NA	NA	NA
Ctaxi_contig_45214|comp35810_c2_seq1	Cre01.g048350.t1.2	"Mann endo-1,4-beta-mannosidase"	4.00E-06	NA	NA	NA
Ctaxi_contig_15950|comp32644_c1_seq1	Cre01.g048600.t1.1		8.00E-07	Vocar20009234m		2.00E-06
Ctaxi_contig_32511|comp34791_c2_seq3	Cre01.g048650.t1.1		2.00E-12	Vocar20008540m		6.00E-11
Ctaxi_contig_47903|comp36003_c2_seq1	Cre01.g048750.t1.2	Pentatrichopeptide repeat protein	1.00E-29	Vocar20009298m		6.00E-27
Ctaxi_contig_70923|comp37230_c0_seq1	Cre01.g048950.t1.2	Uridine 5\'- monophosphate synthase	7.00E-154	Vocar20009055m		4.00E-149
Ctaxi_contig_70924|comp37230_c0_seq2	Cre01.g048950.t1.2	Uridine 5\'- monophosphate synthase	6.00E-154	Vocar20009055m		3.00E-149
Ctaxi_contig_70925|comp37230_c0_seq3	Cre01.g048950.t1.2	Uridine 5\'- monophosphate synthase	5.00E-154	Vocar20009055m		2.00E-149
Ctaxi_contig_70929|comp37230_c0_seq7	Cre01.g048950.t1.2	Uridine 5\'- monophosphate synthase	4.00E-105	Vocar20009055m		2.00E-101
Ctaxi_contig_7520|comp30176_c0_seq1	Cre01.g049000.t1.2	Pterin dehydratase	6.00E-21	Vocar20010025m		1.00E-19
Ctaxi_contig_7521|comp30176_c1_seq1	Cre01.g049000.t1.2	Pterin dehydratase	3.00E-15	Vocar20010025m		4.00E-15
Ctaxi_contig_7285|comp30023_c0_seq2	Cre01.g049050.t1.2		5.00E-09	Vocar20009557m		1.00E-08
Ctaxi_contig_29958|comp34532_c0_seq1	Cre01.g049100.t1.1		2.00E-11	Vocar20008589m		4.00E-11
Ctaxi_contig_29960|comp34532_c0_seq3	Cre01.g049100.t1.1		2.00E-09	Vocar20008589m		8.00E-09
Ctaxi_contig_56754|comp36554_c1_seq1	Cre01.g049400.t1.2		1.00E-37	Vocar20009911m		9.00E-32
Ctaxi_contig_21418|comp33511_c0_seq1	Cre01.g049450.t1.2		3.00E-17	Vocar20008470m		2.00E-12
Ctaxi_contig_21421|comp33511_c4_seq1	Cre01.g049450.t1.2	NA	6.00E-09	NA	NA	NA
Ctaxi_contig_1397|comp11403_c0_seq1	Cre01.g049500.t1.2	"Cytochrome c oxidase subunit II, protein IIb of split subunit"	1.00E-22	Vocar20009803m	Cytochrome c oxidase subunit II (cox2b).	5.00E-23
Ctaxi_contig_6014|comp28492_c0_seq1	Cre01.g049500.t1.2	"Cytochrome c oxidase subunit II, protein IIb of split subunit"	1.00E-25	Vocar20009803m	Cytochrome c oxidase subunit II (cox2b).	3.00E-26
Ctaxi_contig_8819|comp30852_c0_seq1	Cre01.g049500.t1.2	"Cytochrome c oxidase subunit II, protein IIb of split subunit"	1.00E-27	Vocar20009803m	Cytochrome c oxidase subunit II (cox2b).	5.00E-28
Ctaxi_contig_8820|comp30852_c0_seq2	Cre01.g049500.t1.2	"Cytochrome c oxidase subunit II, protein IIb of split subunit"	1.00E-27	Vocar20009803m	Cytochrome c oxidase subunit II (cox2b).	4.00E-28
Ctaxi_contig_53010|comp36330_c4_seq1	Cre01.g049500.t1.2	"Cytochrome c oxidase subunit II, protein IIb of split subunit"	7.00E-36	Vocar20009803m	Cytochrome c oxidase subunit II (cox2b).	5.00E-36
Ctaxi_contig_76241|comp4589835_c0_seq1	Cre01.g049500.t1.2	"Cytochrome c oxidase subunit II, protein IIb of split subunit"	6.00E-25	Vocar20009803m	Cytochrome c oxidase subunit II (cox2b).	6.00E-25
Ctaxi_contig_13098|comp32081_c0_seq1	Cre01.g049600.t1.2	Expressed protein similar to ATP synthase I	9.00E-06	Vocar20008788m		3.00E-09
Ctaxi_contig_13102|comp32081_c1_seq1	Cre01.g049600.t1.2	Expressed protein similar to ATP synthase I	1.00E-13	Vocar20008788m		7.00E-14
Ctaxi_contig_24675|comp33967_c0_seq2	Cre01.g049950.t1.1		6.00E-07	Vocar20001540m		4.00E-07
Ctaxi_contig_44856|comp35788_c3_seq1	Cre01.g050000.t1.2		2.00E-08	Vocar20009380m		3.00E-09
Ctaxi_contig_44857|comp35788_c3_seq2	Cre01.g050000.t1.2		2.00E-11	Vocar20009380m		3.00E-12
Ctaxi_contig_21798|comp33577_c0_seq1	Cre01.g050050.t1.2		2.00E-27	Vocar20009120m		1.00E-26
Ctaxi_contig_21799|comp33577_c1_seq1	Cre01.g050050.t1.2		5.00E-18	Vocar20009120m		2.00E-21
Ctaxi_contig_26074|comp34109_c0_seq1	Cre01.g050100.t1.2	Diaminopimelate decarboxylase	8.00E-41	Vocar20008854m	diaminopimelate (DAP) decarboxylase.	2.00E-41
Ctaxi_contig_26079|comp34109_c2_seq1	Cre01.g050100.t1.2	Diaminopimelate decarboxylase	9.00E-49	Vocar20008854m	diaminopimelate (DAP) decarboxylase.	1.00E-50
Ctaxi_contig_26080|comp34109_c2_seq2	Cre01.g050100.t1.2	Diaminopimelate decarboxylase	2.00E-25	Vocar20008854m	diaminopimelate (DAP) decarboxylase.	9.00E-23
Ctaxi_contig_26081|comp34109_c2_seq3	Cre01.g050100.t1.2	Diaminopimelate decarboxylase	1.00E-22	Vocar20008854m	diaminopimelate (DAP) decarboxylase.	7.00E-20
Ctaxi_contig_11799|comp31785_c0_seq1	Cre01.g050350.t1.1	Rhomboid-like protease	1.00E-18	Vocar20008928m		5.00E-17
Ctaxi_contig_29725|comp34517_c0_seq1	Cre01.g050500.t1.1	Pentatrichopeptide repeat protein	5.00E-25	Vocar20008884m		4.00E-24
Ctaxi_contig_29727|comp34517_c0_seq3	Cre01.g050500.t1.1	Pentatrichopeptide repeat protein	9.00E-24	Vocar20008884m		8.00E-24
Ctaxi_contig_29728|comp34517_c0_seq4	Cre01.g050500.t1.1	Pentatrichopeptide repeat protein	3.00E-25	Vocar20008884m		2.00E-25
Ctaxi_contig_29729|comp34517_c0_seq5	Cre01.g050500.t1.1	Pentatrichopeptide repeat protein	4.00E-18	Vocar20008884m		7.00E-21
Ctaxi_contig_29732|comp34517_c0_seq8	Cre01.g050500.t1.1	Pentatrichopeptide repeat protein	2.00E-25	Vocar20008884m		1.00E-25
Ctaxi_contig_29738|comp34517_c0_seq14	Cre01.g050500.t1.1	Pentatrichopeptide repeat protein	3.00E-12	Vocar20008884m		5.00E-09
Ctaxi_contig_65148|comp37002_c1_seq1	Cre01.g050600.t1.1		2.00E-111	Vocar20008825m		4.00E-117
Ctaxi_contig_65162|comp37002_c1_seq15	Cre01.g050600.t1.1		6.00E-114	Vocar20008825m		5.00E-119
Ctaxi_contig_65165|comp37002_c1_seq18	Cre01.g050600.t1.1		5.00E-114	Vocar20008825m		5.00E-119
Ctaxi_contig_2359|comp15677_c1_seq1	Cre01.g050850.t2.1	Protein Phosphatase 1 beta	9.00E-11	Vocar20009945m		8.00E-11
Ctaxi_contig_30136|comp34553_c1_seq1	Cre01.g050850.t2.1	Protein Phosphatase 1 beta	5.00E-32	Vocar20009945m		1.00E-31
Ctaxi_contig_30138|comp34553_c1_seq3	Cre01.g050850.t2.1	Protein Phosphatase 1 beta	2.00E-31	Vocar20009945m		5.00E-31
Ctaxi_contig_30139|comp34553_c1_seq4	Cre01.g050850.t2.1	Protein Phosphatase 1 beta	5.00E-49	Vocar20009945m		3.00E-49
Ctaxi_contig_30140|comp34553_c1_seq5	Cre01.g050850.t2.1	Protein Phosphatase 1 beta	2.00E-43	Vocar20009945m		7.00E-43
Ctaxi_contig_30143|comp34553_c1_seq8	Cre01.g050850.t2.1	Protein Phosphatase 1 beta	4.00E-13	Vocar20009945m		2.00E-13
Ctaxi_contig_30144|comp34553_c1_seq9	Cre01.g050850.t2.1	Protein Phosphatase 1 beta	2.00E-29	Vocar20009945m		2.00E-29
Ctaxi_contig_30145|comp34553_c1_seq10	Cre01.g050850.t2.1	Protein Phosphatase 1 beta	1.00E-30	Vocar20009945m		5.00E-31
Ctaxi_contig_30146|comp34553_c1_seq11	Cre01.g050850.t2.1	Protein Phosphatase 1 beta	6.00E-36	Vocar20009945m		3.00E-36
Ctaxi_contig_13188|comp32101_c1_seq2	Cre01.g050900.t1.1		1.00E-08	Vocar20009750m		5.00E-10
Ctaxi_contig_2722|comp16981_c0_seq1	Cre01.g050950.t1.2		2.00E-20	Vocar20009211m		8.00E-21
Ctaxi_contig_2723|comp16981_c0_seq2	Cre01.g050950.t1.2		2.00E-23	Vocar20009211m		7.00E-24
Ctaxi_contig_3783|comp23895_c1_seq1	Cre01.g050950.t1.2		7.00E-61	Vocar20009211m		2.00E-61
Ctaxi_contig_27788|comp34293_c0_seq1	Cre01.g050950.t1.2		3.00E-43	Vocar20009211m		3.00E-43
Ctaxi_contig_27790|comp34293_c0_seq3	Cre01.g050950.t1.2		9.00E-117	Vocar20009211m		6.00E-115
Ctaxi_contig_74271|comp3279287_c0_seq1	Cre01.g050950.t1.2		1.00E-47	Vocar20009211m		3.00E-46
Ctaxi_contig_75043|comp3667623_c0_seq1	Cre01.g050950.t1.2		6.00E-60	Vocar20009211m		1.00E-59
Ctaxi_contig_55633|comp36482_c0_seq3	Cre01.g051100.t1.2		4.00E-16	Vocar20009170m		2.00E-16
Ctaxi_contig_55634|comp36482_c2_seq1	Cre01.g051100.t1.2		2.00E-57	Vocar20009170m		2.00E-57
Ctaxi_contig_55635|comp36482_c2_seq2	Cre01.g051100.t1.2		8.00E-60	Vocar20009170m		4.00E-60
Ctaxi_contig_55636|comp36482_c2_seq3	Cre01.g051100.t1.2		1.00E-32	Vocar20009170m		7.00E-34
Ctaxi_contig_55637|comp36482_c2_seq4	Cre01.g051100.t1.2		2.00E-29	Vocar20009170m		3.00E-30
Ctaxi_contig_75799|comp4439579_c0_seq1	Cre01.g051100.t1.2		8.00E-11	Vocar20009170m		3.00E-10
Ctaxi_contig_21141|comp33466_c0_seq1	Cre01.g051250.t1.2	Flagellar outer dynein arm 18 kDa light chain LC4	7.00E-30	Vocar20008528m		5.00E-29
Ctaxi_contig_9971|comp31267_c0_seq3	Cre01.g051400.t1.2	KDEL Receptor A	2.00E-24	Vocar20009381m		2.00E-25
Ctaxi_contig_45056|comp35802_c4_seq1	Cre01.g051400.t1.2	KDEL Receptor A	3.00E-22	Vocar20009381m		2.00E-23
Ctaxi_contig_45057|comp35802_c4_seq2	Cre01.g051400.t1.2	KDEL Receptor A	2.00E-28	Vocar20009381m		6.00E-30
Ctaxi_contig_9969|comp31267_c0_seq1	Cre01.g051400.t2.1	KDEL Receptor A	7.00E-50	Vocar20009381m		7.00E-52
Ctaxi_contig_45062|comp35802_c8_seq1	Cre01.g051400.t2.1	KDEL Receptor A	2.00E-16	Vocar20009381m		4.00E-15
Ctaxi_contig_45063|comp35802_c8_seq2	Cre01.g051400.t2.1	KDEL Receptor A	7.00E-34	Vocar20009381m		5.00E-34
Ctaxi_contig_39038|comp35373_c3_seq1	Cre01.g051450.t2.1		1.00E-07	Vocar20008690m		1.00E-06
Ctaxi_contig_20353|comp33359_c0_seq1	Cre01.g051700.t2.1		2.00E-09	Vocar20009913m		3.00E-12
Ctaxi_contig_18813|comp33111_c1_seq1	Cre01.g051700.t2.1		4.00E-12	Vocar20009776m		3.00E-11
Ctaxi_contig_26875|comp34189_c3_seq1	Cre01.g051700.t2.1		2.00E-21	Vocar20009776m		6.00E-22
Ctaxi_contig_51343|comp36233_c1_seq1	Cre01.g051700.t2.1		7.00E-20	Vocar20009776m		1.00E-18
Ctaxi_contig_44476|comp35774_c0_seq1	Cre01.g051700.t2.1		3.00E-09	Vocar20008717m		1.00E-09
Ctaxi_contig_15481|comp32563_c4_seq1	Cre01.g051800.t1.1	Aspartate aminotransferase	2.00E-97	Vocar20009229m	aspartate aminotransferase.	1.00E-95
Ctaxi_contig_5705|comp28155_c1_seq1	Cre01.g051900.t1.2	Rieske iron-sulfur protein of mitochondrial ubiquinol-cytochrome c reductase	9.00E-44	Vocar20009253m		3.00E-45
Ctaxi_contig_45757|comp35851_c0_seq3	Cre01.g051900.t1.2	Rieske iron-sulfur protein of mitochondrial ubiquinol-cytochrome c reductase	6.00E-15	Vocar20009253m		2.00E-16
Ctaxi_contig_45758|comp35851_c0_seq4	Cre01.g051900.t1.2	Rieske iron-sulfur protein of mitochondrial ubiquinol-cytochrome c reductase	1.00E-13	Vocar20009253m		2.00E-14
Ctaxi_contig_45759|comp35851_c0_seq5	Cre01.g051900.t1.2	Rieske iron-sulfur protein of mitochondrial ubiquinol-cytochrome c reductase	5.00E-14	Vocar20009253m		2.00E-15
Ctaxi_contig_45760|comp35851_c0_seq6	Cre01.g051900.t1.2	Rieske iron-sulfur protein of mitochondrial ubiquinol-cytochrome c reductase	4.00E-09	Vocar20009253m		2.00E-09
Ctaxi_contig_72837|comp2123849_c0_seq1	Cre01.g051900.t1.2	Rieske iron-sulfur protein of mitochondrial ubiquinol-cytochrome c reductase	2.00E-10	Vocar20009253m		6.00E-10
Ctaxi_contig_54261|comp36399_c1_seq3	Cre01.g052000.t1.2		4.00E-15	Vocar20008967m		2.00E-18
Ctaxi_contig_54265|comp36399_c1_seq7	Cre01.g052000.t1.2		1.00E-29	Vocar20008967m		8.00E-25
Ctaxi_contig_54264|comp36399_c1_seq6	Cre01.g052000.t1.2		3.00E-19	Vocar20004716m		5.00E-16
Ctaxi_contig_54266|comp36399_c1_seq8	Cre01.g052000.t1.2		2.00E-13	Vocar20004716m		1.00E-10
Ctaxi_contig_56970|comp36566_c5_seq1	Cre01.g052050.t1.2	Ubiquinol-cytochrome C chaperone	3.00E-27	Vocar20009271m		2.00E-26
Ctaxi_contig_27244|comp34230_c4_seq1	Cre01.g052100.t1.2	Plastid ribosomal protein L18	4.00E-10	Vocar20008329m	plastid / chloroplast ribosomal protein L18.	2.00E-09
Ctaxi_contig_33462|comp34872_c2_seq1	Cre01.g052100.t1.2	Plastid ribosomal protein L18	3.00E-11	Vocar20008329m	plastid / chloroplast ribosomal protein L18.	1.00E-10
Ctaxi_contig_57850|comp36614_c5_seq1	Cre01.g052150.t1.1	Flagellar Associated Protein with ankyrin repeats	3.00E-16	Vocar20008477m		2.00E-14
Ctaxi_contig_18421|comp33065_c1_seq3	Cre01.g052150.t1.1	Flagellar Associated Protein with ankyrin repeats	1.00E-31	Vocar20008438m		9.00E-26
Ctaxi_contig_61594|comp36816_c1_seq1	Cre01.g052150.t1.1	Flagellar Associated Protein with ankyrin repeats	4.00E-15	Vocar20008438m		2.00E-13
Ctaxi_contig_57548|comp36602_c2_seq5	Cre01.g052150.t1.1	Flagellar Associated Protein with ankyrin repeats	2.00E-14	Vocar20004837m		6.00E-11
Ctaxi_contig_63145|comp36900_c2_seq3	Cre01.g052150.t1.1	Flagellar Associated Protein with ankyrin repeats	3.00E-11	Vocar20003738m		9.00E-11
Ctaxi_contig_18612|comp33094_c1_seq3	Cre01.g052150.t1.1	Flagellar Associated Protein with ankyrin repeats	8.00E-06	NA	NA	NA
Ctaxi_contig_24048|comp33874_c2_seq1	Cre01.g052200.t1.2	NA	4.00E-17	NA	NA	NA
Ctaxi_contig_51982|comp36260_c4_seq1	Cre01.g052250.t1.2	Thioredoxin x	1.00E-19	Vocar20010640m		2.00E-31
Ctaxi_contig_53084|comp36333_c0_seq5	Cre01.g052250.t1.2	Thioredoxin x	3.00E-30	Vocar20008524m		3.00E-31
Ctaxi_contig_11929|comp31813_c0_seq3	Cre01.g052300.t1.1	E2F family transcription factor	8.00E-12	Vocar20009308m	E2F transcription factor family homolog.	2.00E-12
Ctaxi_contig_55568|comp36478_c3_seq1	Cre01.g052300.t1.1	E2F family transcription factor	2.00E-16	Vocar20009308m	E2F transcription factor family homolog.	4.00E-16
Ctaxi_contig_55570|comp36478_c3_seq3	Cre01.g052300.t1.1	E2F family transcription factor	6.00E-17	Vocar20009308m	E2F transcription factor family homolog.	2.00E-16
Ctaxi_contig_69900|comp37184_c2_seq1	Cre01.g052350.t1.1	Mitochondrial ribosomal protein L20	9.00E-20	Vocar20008906m	mitochondrial ribosomal protein L20.	1.00E-21
Ctaxi_contig_10656|comp31469_c0_seq1	Cre01.g052400.t1.2	"CPLD43 protein, required for cyt b6 assembly"	1.00E-20	Vocar20008621m		9.00E-24
Ctaxi_contig_56259|comp36521_c5_seq1	Cre01.g052450.t1.1	NA	8.00E-07	NA	NA	NA
Ctaxi_contig_59759|comp36718_c1_seq6	Cre01.g052750.t1.1		4.00E-06	Vocar20015071m		5.00E-06
Ctaxi_contig_18903|comp33128_c3_seq1	Cre01.g052750.t1.1		2.00E-17	Vocar20011612m		2.00E-08
Ctaxi_contig_28796|comp34414_c5_seq1	Cre01.g052750.t1.1		1.00E-15	Vocar20011612m		3.00E-08
Ctaxi_contig_35937|comp35103_c1_seq1	Cre01.g052750.t1.1		1.00E-10	Vocar20011612m		5.00E-08
Ctaxi_contig_39553|comp35424_c1_seq2	Cre01.g052750.t1.1		6.00E-21	Vocar20011612m		1.00E-10
Ctaxi_contig_39554|comp35424_c1_seq3	Cre01.g052750.t1.1		6.00E-21	Vocar20011612m		1.00E-10
Ctaxi_contig_39555|comp35424_c1_seq4	Cre01.g052750.t1.1		6.00E-21	Vocar20011612m		1.00E-10
Ctaxi_contig_39559|comp35424_c1_seq8	Cre01.g052750.t1.1		5.00E-21	Vocar20011612m		9.00E-11
Ctaxi_contig_41402|comp35571_c3_seq8	Cre01.g052750.t1.1		5.00E-08	Vocar20011612m		2.00E-06
Ctaxi_contig_42410|comp35634_c0_seq4	Cre01.g052750.t1.1		6.00E-09	Vocar20011612m		1.00E-08
Ctaxi_contig_64086|comp36951_c2_seq12	Cre01.g052750.t1.1		1.00E-06	Vocar20011612m		3.00E-06
Ctaxi_contig_68046|comp37112_c0_seq10	Cre01.g052750.t1.1		5.00E-15	Vocar20011612m		5.00E-06
Ctaxi_contig_69162|comp37157_c2_seq2	Cre01.g052750.t1.1		7.00E-07	Vocar20011612m		2.00E-06
Ctaxi_contig_70412|comp37207_c3_seq1	Cre01.g052750.t1.1		5.00E-25	Vocar20011612m		4.00E-13
Ctaxi_contig_71111|comp37238_c0_seq44	Cre01.g052750.t1.1		1.00E-39	Vocar20011612m		3.00E-11
Ctaxi_contig_49820|comp36133_c1_seq1	Cre01.g052750.t1.1		2.00E-22	Vocar20011403m		3.00E-18
Ctaxi_contig_57391|comp36589_c4_seq1	Cre01.g052750.t1.1		2.00E-14	Vocar20009408m		9.00E-14
Ctaxi_contig_12433|comp31937_c6_seq3	Cre01.g052750.t1.1		9.00E-08	Vocar20005980m		2.00E-06
Ctaxi_contig_17691|comp32945_c0_seq1	Cre01.g052750.t1.1		3.00E-25	Vocar20005980m		9.00E-09
Ctaxi_contig_18782|comp33107_c0_seq4	Cre01.g052750.t1.1		3.00E-11	Vocar20005980m		5.00E-09
Ctaxi_contig_18891|comp33128_c0_seq1	Cre01.g052750.t1.1		4.00E-17	Vocar20005980m		3.00E-07
Ctaxi_contig_18892|comp33128_c0_seq2	Cre01.g052750.t1.1		1.00E-18	Vocar20005980m		2.00E-07
Ctaxi_contig_34878|comp34999_c0_seq5	Cre01.g052750.t1.1		2.00E-07	Vocar20005980m		8.00E-07
Ctaxi_contig_41398|comp35571_c3_seq4	Cre01.g052750.t1.1		5.00E-06	Vocar20005980m		3.00E-10
Ctaxi_contig_42409|comp35634_c0_seq3	Cre01.g052750.t1.1		6.00E-14	Vocar20005980m		2.00E-06
Ctaxi_contig_43135|comp35686_c1_seq1	Cre01.g052750.t1.1		2.00E-21	Vocar20005980m		1.00E-10
Ctaxi_contig_54587|comp36420_c2_seq1	Cre01.g052750.t1.1		2.00E-07	Vocar20005980m		7.00E-08
Ctaxi_contig_57169|comp36577_c1_seq1	Cre01.g052750.t1.1		7.00E-13	Vocar20005980m		2.00E-09
Ctaxi_contig_57387|comp36589_c0_seq1	Cre01.g052750.t1.1		2.00E-19	Vocar20005980m		6.00E-08
Ctaxi_contig_62590|comp36867_c2_seq1	Cre01.g052750.t1.1		2.00E-19	Vocar20005980m		1.00E-09
Ctaxi_contig_66810|comp37067_c7_seq1	Cre01.g052750.t1.1		7.00E-12	Vocar20005980m		2.00E-12
Ctaxi_contig_66812|comp37067_c7_seq3	Cre01.g052750.t1.1		7.00E-12	Vocar20005980m		2.00E-12
Ctaxi_contig_66816|comp37067_c7_seq7	Cre01.g052750.t1.1		7.00E-12	Vocar20005980m		2.00E-12
Ctaxi_contig_66820|comp37067_c7_seq11	Cre01.g052750.t1.1		6.00E-12	Vocar20005980m		1.00E-12
Ctaxi_contig_66826|comp37067_c7_seq17	Cre01.g052750.t1.1		6.00E-12	Vocar20005980m		2.00E-12
Ctaxi_contig_66833|comp37067_c7_seq24	Cre01.g052750.t1.1		6.00E-12	Vocar20005980m		2.00E-12
Ctaxi_contig_66848|comp37067_c7_seq39	Cre01.g052750.t1.1		5.00E-12	Vocar20005980m		1.00E-12
Ctaxi_contig_66853|comp37067_c7_seq44	Cre01.g052750.t1.1		4.00E-12	Vocar20005980m		1.00E-12
Ctaxi_contig_68974|comp37150_c2_seq1	Cre01.g052750.t1.1		2.00E-20	Vocar20005980m		1.00E-07
Ctaxi_contig_69091|comp37154_c1_seq5	Cre01.g052750.t1.1		2.00E-22	Vocar20005980m		7.00E-09
Ctaxi_contig_69161|comp37157_c2_seq1	Cre01.g052750.t1.1		1.00E-16	Vocar20005980m		6.00E-08
Ctaxi_contig_70951|comp37231_c4_seq3	Cre01.g052750.t1.1		6.00E-20	Vocar20005980m		2.00E-08
Ctaxi_contig_71024|comp37235_c7_seq1	Cre01.g052750.t1.1		2.00E-18	Vocar20005980m		5.00E-10
Ctaxi_contig_71068|comp37238_c0_seq1	Cre01.g052750.t1.1		3.00E-39	Vocar20005980m		3.00E-18
Ctaxi_contig_71071|comp37238_c0_seq4	Cre01.g052750.t1.1		3.00E-39	Vocar20005980m		2.00E-21
Ctaxi_contig_71075|comp37238_c0_seq8	Cre01.g052750.t1.1		3.00E-39	Vocar20005980m		3.00E-18
Ctaxi_contig_71077|comp37238_c0_seq10	Cre01.g052750.t1.1		3.00E-39	Vocar20005980m		3.00E-18
Ctaxi_contig_71086|comp37238_c0_seq19	Cre01.g052750.t1.1		4.00E-38	Vocar20005980m		2.00E-21
Ctaxi_contig_71088|comp37238_c0_seq21	Cre01.g052750.t1.1		3.00E-39	Vocar20005980m		2.00E-21
Ctaxi_contig_71090|comp37238_c0_seq23	Cre01.g052750.t1.1		3.00E-39	Vocar20005980m		2.00E-18
Ctaxi_contig_71097|comp37238_c0_seq30	Cre01.g052750.t1.1		2.00E-39	Vocar20005980m		2.00E-18
Ctaxi_contig_71108|comp37238_c0_seq41	Cre01.g052750.t1.1		1.00E-30	Vocar20005980m		7.00E-08
Ctaxi_contig_61422|comp36807_c0_seq2	Cre01.g052750.t1.1		9.00E-12	Vocar20003685m		5.00E-11
Ctaxi_contig_9569|comp31134_c0_seq3	Cre01.g052750.t1.1		2.00E-06	Vocar20003621m		2.00E-06
Ctaxi_contig_15900|comp32636_c4_seq2	Cre01.g052750.t1.1		1.00E-06	Vocar20003621m		4.00E-07
Ctaxi_contig_58704|comp36666_c0_seq1	Cre01.g052750.t1.1		7.00E-22	Vocar20003621m		3.00E-08
Ctaxi_contig_58705|comp36666_c0_seq2	Cre01.g052750.t1.1		6.00E-22	Vocar20003621m		3.00E-08
Ctaxi_contig_58708|comp36666_c0_seq5	Cre01.g052750.t1.1		5.00E-22	Vocar20003621m		2.00E-08
Ctaxi_contig_58709|comp36666_c0_seq6	Cre01.g052750.t1.1		5.00E-22	Vocar20003621m		2.00E-08
Ctaxi_contig_58720|comp36666_c0_seq17	Cre01.g052750.t1.1		4.00E-22	Vocar20003621m		2.00E-08
Ctaxi_contig_53762|comp36366_c1_seq1	Cre01.g052750.t1.1		1.00E-16	Vocar20003611m		9.00E-06
Ctaxi_contig_15532|comp32573_c3_seq1	Cre01.g052750.t1.1		4.00E-12	Vocar20003608m		9.00E-06
Ctaxi_contig_40410|comp35499_c5_seq1	Cre01.g052750.t1.1		8.00E-15	Vocar20003608m		5.00E-06
Ctaxi_contig_70421|comp37207_c5_seq2	Cre01.g052750.t1.1		2.00E-12	Vocar20003608m		2.00E-08
Ctaxi_contig_6765|comp29570_c3_seq1	Cre01.g052750.t1.1	NA	2.00E-07	NA	NA	NA
Ctaxi_contig_7494|comp30162_c0_seq1	Cre01.g052750.t1.1	NA	2.00E-06	NA	NA	NA
Ctaxi_contig_12436|comp31937_c10_seq2	Cre01.g052750.t1.1	NA	1.00E-09	NA	NA	NA
Ctaxi_contig_12437|comp31937_c10_seq3	Cre01.g052750.t1.1	NA	4.00E-13	NA	NA	NA
Ctaxi_contig_12929|comp32044_c11_seq2	Cre01.g052750.t1.1	NA	2.00E-13	NA	NA	NA
Ctaxi_contig_12932|comp32044_c11_seq5	Cre01.g052750.t1.1	NA	8.00E-07	NA	NA	NA
Ctaxi_contig_14631|comp32409_c1_seq1	Cre01.g052750.t1.1	NA	2.00E-07	NA	NA	NA
Ctaxi_contig_14833|comp32447_c0_seq11	Cre01.g052750.t1.1	NA	4.00E-22	NA	NA	NA
Ctaxi_contig_17797|comp32961_c3_seq1	Cre01.g052750.t1.1	NA	2.00E-10	NA	NA	NA
Ctaxi_contig_24112|comp33885_c1_seq1	Cre01.g052750.t1.1	NA	3.00E-13	NA	NA	NA
Ctaxi_contig_28794|comp34414_c1_seq1	Cre01.g052750.t1.1	NA	2.00E-06	NA	NA	NA
Ctaxi_contig_32725|comp34808_c3_seq9	Cre01.g052750.t1.1	NA	3.00E-12	NA	NA	NA
Ctaxi_contig_35985|comp35108_c5_seq1	Cre01.g052750.t1.1	NA	2.00E-17	NA	NA	NA
Ctaxi_contig_38689|comp35343_c4_seq2	Cre01.g052750.t1.1	NA	8.00E-10	NA	NA	NA
Ctaxi_contig_39322|comp35402_c4_seq1	Cre01.g052750.t1.1	NA	1.00E-06	NA	NA	NA
Ctaxi_contig_40769|comp35530_c2_seq3	Cre01.g052750.t1.1	NA	3.00E-09	NA	NA	NA
Ctaxi_contig_41358|comp35571_c1_seq4	Cre01.g052750.t1.1	NA	2.00E-06	NA	NA	NA
Ctaxi_contig_41362|comp35571_c1_seq8	Cre01.g052750.t1.1	NA	6.00E-07	NA	NA	NA
Ctaxi_contig_41364|comp35571_c1_seq10	Cre01.g052750.t1.1	NA	3.00E-06	NA	NA	NA
Ctaxi_contig_41371|comp35571_c1_seq17	Cre01.g052750.t1.1	NA	6.00E-07	NA	NA	NA
Ctaxi_contig_41372|comp35571_c1_seq18	Cre01.g052750.t1.1	NA	3.00E-08	NA	NA	NA
Ctaxi_contig_41374|comp35571_c1_seq20	Cre01.g052750.t1.1	NA	9.00E-09	NA	NA	NA
Ctaxi_contig_41380|comp35571_c1_seq26	Cre01.g052750.t1.1	NA	8.00E-09	NA	NA	NA
Ctaxi_contig_43204|comp35692_c7_seq1	Cre01.g052750.t1.1	NA	9.00E-11	NA	NA	NA
Ctaxi_contig_44312|comp35762_c1_seq1	Cre01.g052750.t1.1	NA	2.00E-07	NA	NA	NA
Ctaxi_contig_44313|comp35762_c1_seq2	Cre01.g052750.t1.1	NA	3.00E-09	NA	NA	NA
Ctaxi_contig_44314|comp35762_c1_seq3	Cre01.g052750.t1.1	NA	7.00E-11	NA	NA	NA
Ctaxi_contig_44315|comp35762_c1_seq4	Cre01.g052750.t1.1	NA	1.00E-09	NA	NA	NA
Ctaxi_contig_45880|comp35860_c5_seq5	Cre01.g052750.t1.1	NA	1.00E-10	NA	NA	NA
Ctaxi_contig_45882|comp35860_c5_seq7	Cre01.g052750.t1.1	NA	2.00E-09	NA	NA	NA
Ctaxi_contig_47067|comp35948_c2_seq3	Cre01.g052750.t1.1	NA	6.00E-09	NA	NA	NA
Ctaxi_contig_49275|comp36095_c1_seq10	Cre01.g052750.t1.1	NA	6.00E-07	NA	NA	NA
Ctaxi_contig_49412|comp36105_c4_seq12	Cre01.g052750.t1.1	NA	7.00E-13	NA	NA	NA
Ctaxi_contig_51682|comp36244_c8_seq1	Cre01.g052750.t1.1	NA	2.00E-07	NA	NA	NA
Ctaxi_contig_51717|comp36245_c0_seq7	Cre01.g052750.t1.1	NA	7.00E-07	NA	NA	NA
Ctaxi_contig_53763|comp36366_c1_seq2	Cre01.g052750.t1.1	NA	3.00E-17	NA	NA	NA
Ctaxi_contig_54033|comp36383_c2_seq1	Cre01.g052750.t1.1	NA	3.00E-15	NA	NA	NA
Ctaxi_contig_55060|comp36443_c3_seq3	Cre01.g052750.t1.1	NA	3.00E-06	NA	NA	NA
Ctaxi_contig_57273|comp36580_c8_seq2	Cre01.g052750.t1.1	NA	6.00E-21	NA	NA	NA
Ctaxi_contig_58731|comp36666_c0_seq28	Cre01.g052750.t1.1	NA	4.00E-12	NA	NA	NA
Ctaxi_contig_58737|comp36666_c0_seq34	Cre01.g052750.t1.1	NA	3.00E-12	NA	NA	NA
Ctaxi_contig_58746|comp36666_c0_seq43	Cre01.g052750.t1.1	NA	9.00E-20	NA	NA	NA
Ctaxi_contig_61774|comp36827_c0_seq1	Cre01.g052750.t1.1	NA	6.00E-15	NA	NA	NA
Ctaxi_contig_62787|comp36878_c2_seq1	Cre01.g052750.t1.1	NA	5.00E-06	NA	NA	NA
Ctaxi_contig_62799|comp36878_c8_seq2	Cre01.g052750.t1.1	NA	8.00E-15	NA	NA	NA
Ctaxi_contig_63782|comp36938_c0_seq1	Cre01.g052750.t1.1	NA	5.00E-08	NA	NA	NA
Ctaxi_contig_65790|comp37025_c2_seq14	Cre01.g052750.t1.1	NA	2.00E-15	NA	NA	NA
Ctaxi_contig_65796|comp37025_c2_seq20	Cre01.g052750.t1.1	NA	2.00E-15	NA	NA	NA
Ctaxi_contig_69849|comp37181_c2_seq1	Cre01.g052750.t1.1	NA	8.00E-16	NA	NA	NA
Ctaxi_contig_70123|comp37193_c0_seq1	Cre01.g052750.t1.1	NA	2.00E-08	NA	NA	NA
Ctaxi_contig_70529|comp37212_c4_seq1	Cre01.g052750.t1.1	NA	1.00E-15	NA	NA	NA
Ctaxi_contig_70546|comp37213_c1_seq7	Cre01.g052750.t1.1	NA	2.00E-12	NA	NA	NA
Ctaxi_contig_71789|comp37264_c0_seq1	Cre01.g052750.t1.1	NA	1.00E-10	NA	NA	NA
Ctaxi_contig_71815|comp37265_c6_seq1	Cre01.g052750.t1.1	NA	7.00E-24	NA	NA	NA
Ctaxi_contig_71967|comp37271_c3_seq4	Cre01.g052750.t1.1	NA	2.00E-13	NA	NA	NA
Ctaxi_contig_73043|comp2397708_c0_seq1	Cre01.g052750.t1.1	NA	2.00E-07	NA	NA	NA
Ctaxi_contig_68283|comp37121_c1_seq1	Cre01.g053200.t1.1		2.00E-68	Vocar20008855m		5.00E-86
Ctaxi_contig_36940|comp35201_c1_seq1	Cre01.g053288.t2.1		9.00E-10	Vocar20009388m		6.00E-12
Ctaxi_contig_36942|comp35201_c2_seq2	Cre01.g053288.t2.1		1.00E-13	Vocar20009388m		2.00E-07
Ctaxi_contig_8320|comp30646_c0_seq1	Cre01.g053450.t1.1		2.00E-12	Vocar20008883m		9.00E-13
Ctaxi_contig_8321|comp30646_c1_seq1	Cre01.g053450.t1.1		6.00E-09	Vocar20008883m		3.00E-09
Ctaxi_contig_39817|comp35446_c0_seq1	Cre01.g053750.t1.2		4.00E-49	Vocar20009209m		3.00E-50
Ctaxi_contig_39819|comp35446_c0_seq3	Cre01.g053750.t1.2		4.00E-49	Vocar20009209m		3.00E-50
Ctaxi_contig_1394|comp11397_c0_seq1	Cre01.g053900.t1.1		2.00E-22	Vocar20009113m		5.00E-25
Ctaxi_contig_25360|comp34040_c0_seq1	Cre01.g053900.t1.1		8.00E-55	Vocar20009113m		2.00E-50
Ctaxi_contig_25362|comp34040_c1_seq1	Cre01.g053900.t1.1		3.00E-11	Vocar20009113m		6.00E-12
Ctaxi_contig_25363|comp34040_c1_seq2	Cre01.g053900.t1.1		4.00E-13	Vocar20009113m		4.00E-13
Ctaxi_contig_70642|comp37216_c1_seq1	Cre01.g054000.t1.2		4.00E-23	Vocar20009399m		1.00E-23
Ctaxi_contig_70645|comp37216_c1_seq4	Cre01.g054000.t1.2		8.00E-08	Vocar20009399m		7.00E-09
Ctaxi_contig_22293|comp33646_c2_seq1	Cre01.g054100.t1.1		5.00E-12	Vocar20009153m		9.00E-14
Ctaxi_contig_22294|comp33646_c3_seq1	Cre01.g054100.t1.1		2.00E-16	Vocar20009153m		2.00E-07
Ctaxi_contig_22291|comp33646_c1_seq1	Cre01.g054100.t1.1	NA	4.00E-09	NA	NA	NA
Ctaxi_contig_22292|comp33646_c1_seq2	Cre01.g054100.t1.1	NA	6.00E-09	NA	NA	NA
Ctaxi_contig_11980|comp31824_c0_seq1	Cre01.g054150.t1.2	DPH-dependent thioredoxin reductase	1.00E-39	Vocar20009616m		7.00E-41
Ctaxi_contig_11981|comp31824_c1_seq1	Cre01.g054150.t1.2	DPH-dependent thioredoxin reductase	2.00E-60	Vocar20009616m		2.00E-61
Ctaxi_contig_11982|comp31824_c1_seq2	Cre01.g054150.t1.2	DPH-dependent thioredoxin reductase	1.00E-11	Vocar20009616m		1.00E-12
Ctaxi_contig_11984|comp31824_c2_seq1	Cre01.g054150.t1.2	DPH-dependent thioredoxin reductase	8.00E-35	Vocar20009616m		3.00E-16
Ctaxi_contig_75779|comp4434330_c0_seq1	Cre01.g054150.t1.2	DPH-dependent thioredoxin reductase	1.00E-29	Vocar20009616m		4.00E-27
Ctaxi_contig_2044|comp14820_c0_seq1	Cre01.g054500.t1.2		3.00E-59	Vocar20009397m		6.00E-58
Ctaxi_contig_12472|comp31947_c0_seq2	Cre01.g054500.t1.2		2.00E-14	Vocar20009397m		7.00E-14
Ctaxi_contig_12473|comp31947_c0_seq3	Cre01.g054500.t1.2		9.00E-35	Vocar20009397m		1.00E-36
Ctaxi_contig_65215|comp37004_c0_seq1	Cre01.g054500.t1.2		4.00E-18	Vocar20009397m		6.00E-17
Ctaxi_contig_65216|comp37004_c1_seq1	Cre01.g054500.t1.2		4.00E-24	Vocar20009397m		2.00E-24
Ctaxi_contig_65217|comp37004_c3_seq1	Cre01.g054500.t1.2		8.00E-87	Vocar20009397m		6.00E-86
Ctaxi_contig_65218|comp37004_c3_seq2	Cre01.g054500.t1.2		7.00E-87	Vocar20009397m		6.00E-86
Ctaxi_contig_65228|comp37004_c8_seq1	Cre01.g054500.t1.2		4.00E-06	Vocar20009397m		4.00E-06
Ctaxi_contig_65230|comp37004_c8_seq3	Cre01.g054500.t1.2		2.00E-46	Vocar20009397m		1.00E-45
Ctaxi_contig_73771|comp2905143_c0_seq1	Cre01.g054500.t1.2		9.00E-33	Vocar20009397m		2.00E-33
Ctaxi_contig_75015|comp3658279_c0_seq1	Cre01.g054500.t1.2		9.00E-29	Vocar20009397m		4.00E-29
Ctaxi_contig_77|comp1961_c0_seq1	Cre01.g054500.t1.2		8.00E-15	Vocar20009204m		1.00E-14
Ctaxi_contig_12471|comp31947_c0_seq1	Cre01.g054500.t1.2		9.00E-94	Vocar20009204m		2.00E-94
Ctaxi_contig_65224|comp37004_c6_seq1	Cre01.g054500.t1.2		2.00E-10	Vocar20009204m		2.00E-09
Ctaxi_contig_65225|comp37004_c6_seq2	Cre01.g054500.t1.2		6.00E-19	Vocar20009204m		1.00E-18
Ctaxi_contig_65226|comp37004_c7_seq1	Cre01.g054500.t1.2		2.00E-39	Vocar20009204m		3.00E-36
Ctaxi_contig_65227|comp37004_c7_seq2	Cre01.g054500.t1.2		4.00E-13	Vocar20009204m		2.00E-13
Ctaxi_contig_65231|comp37004_c8_seq4	Cre01.g054500.t1.2		6.00E-14	Vocar20009204m		2.00E-15
Ctaxi_contig_75083|comp3685136_c0_seq1	Cre01.g054500.t1.2		4.00E-16	Vocar20009204m		8.00E-17
Ctaxi_contig_1246|comp10600_c0_seq1	Cre01.g054800.t1.2		3.00E-07	Vocar20008244m		2.00E-07
Ctaxi_contig_55593|comp36480_c3_seq1	Cre01.g054800.t1.2		1.00E-16	Vocar20008244m		7.00E-26
Ctaxi_contig_55594|comp36480_c3_seq2	Cre01.g054800.t1.2		8.00E-09	Vocar20008244m		4.00E-16
Ctaxi_contig_55596|comp36480_c4_seq1	Cre01.g054800.t1.2		4.00E-63	Vocar20008244m		2.00E-65
Ctaxi_contig_55598|comp36480_c4_seq3	Cre01.g054800.t1.2		2.00E-67	Vocar20008244m		1.00E-69
Ctaxi_contig_55604|comp36480_c6_seq3	Cre01.g054800.t1.2		1.00E-07	Vocar20008244m		5.00E-07
Ctaxi_contig_55605|comp36480_c7_seq1	Cre01.g054800.t1.2		2.00E-36	Vocar20008244m		7.00E-49
Ctaxi_contig_55606|comp36480_c7_seq2	Cre01.g054800.t1.2		2.00E-33	Vocar20008244m		7.00E-41
Ctaxi_contig_55608|comp36480_c7_seq4	Cre01.g054800.t1.2		3.00E-39	Vocar20008244m		8.00E-52
Ctaxi_contig_55609|comp36480_c7_seq5	Cre01.g054800.t1.2		3.00E-36	Vocar20008244m		7.00E-44
Ctaxi_contig_35560|comp35069_c3_seq1	Cre01.g054850.t1.2		3.00E-22	Vocar20009659m		7.00E-22
Ctaxi_contig_35562|comp35069_c3_seq3	Cre01.g054850.t1.2		3.00E-22	Vocar20009659m		7.00E-22
Ctaxi_contig_25553|comp34059_c2_seq3	Cre01.g055000.t1.1	NA	5.00E-09	NA	NA	NA
Ctaxi_contig_57671|comp36608_c3_seq1	Cre01.g055000.t1.1	NA	8.00E-06	NA	NA	NA
Ctaxi_contig_11494|comp31695_c0_seq1	Cre01.g055050.t1.2		6.00E-11	Vocar20009069m		6.00E-11
Ctaxi_contig_11498|comp31695_c0_seq5	Cre01.g055050.t1.2		1.00E-10	Vocar20009069m		3.00E-10
Ctaxi_contig_12418|comp31936_c0_seq1	Cre01.g055200.t1.2	GIF3-like protein	1.00E-08	Vocar20009163m		1.00E-08
Ctaxi_contig_20872|comp33430_c0_seq1	Cre01.g055400.t1.2		1.00E-25	Vocar20009347m		2.00E-26
Ctaxi_contig_25442|comp34048_c1_seq2	Cre01.g055408.t1.1		4.00E-41	Vocar20009831m	acetyl-CoA synthetase; acetate-CoA ligase.	7.00E-43
Ctaxi_contig_25443|comp34048_c2_seq1	Cre01.g055408.t1.1		1.00E-32	Vocar20009831m	acetyl-CoA synthetase; acetate-CoA ligase.	5.00E-33
Ctaxi_contig_75935|comp4483951_c0_seq1	Cre01.g055408.t1.1		5.00E-30	Vocar20009831m	acetyl-CoA synthetase; acetate-CoA ligase.	8.00E-30
Ctaxi_contig_3245|comp18691_c1_seq1	Cre01.g055408.t1.1		7.00E-19	Vocar20009766m	acetyl-CoA synthetase; acetate-CoA ligase.	3.00E-19
Ctaxi_contig_27583|comp34270_c0_seq1	Cre01.g055412.t1.1		5.00E-45	Vocar20009727m		5.00E-57
Ctaxi_contig_14773|comp32437_c0_seq1	Cre01.g055416.t1.1		2.00E-47	Vocar20008977m		2.00E-48
Ctaxi_contig_31019|comp34645_c1_seq1	Cre01.g055420.t1.1	"Ser/Thr specific protein phosphatase 2A, regulatory subunit B"	1.00E-13	Vocar20008281m		8.00E-14
Ctaxi_contig_31020|comp34645_c1_seq2	Cre01.g055420.t1.1	"Ser/Thr specific protein phosphatase 2A, regulatory subunit B"	1.00E-13	Vocar20008281m		8.00E-14
Ctaxi_contig_31021|comp34645_c1_seq3	Cre01.g055420.t1.1	"Ser/Thr specific protein phosphatase 2A, regulatory subunit B"	2.00E-17	Vocar20008281m		9.00E-18
Ctaxi_contig_31022|comp34645_c1_seq4	Cre01.g055420.t1.1	"Ser/Thr specific protein phosphatase 2A, regulatory subunit B"	2.00E-17	Vocar20008281m		9.00E-18
Ctaxi_contig_31023|comp34645_c2_seq1	Cre01.g055420.t1.1	"Ser/Thr specific protein phosphatase 2A, regulatory subunit B"	1.00E-21	Vocar20008281m		6.00E-22
Ctaxi_contig_31024|comp34645_c2_seq2	Cre01.g055420.t1.1	"Ser/Thr specific protein phosphatase 2A, regulatory subunit B"	9.00E-22	Vocar20008281m		5.00E-22
Ctaxi_contig_31027|comp34645_c3_seq1	Cre01.g055420.t1.1	"Ser/Thr specific protein phosphatase 2A, regulatory subunit B"	8.00E-14	Vocar20008281m		1.00E-13
Ctaxi_contig_56888|comp36562_c4_seq1	Cre01.g055420.t1.1	"Ser/Thr specific protein phosphatase 2A, regulatory subunit B"	2.00E-18	Vocar20008281m		4.00E-19
Ctaxi_contig_56889|comp36562_c4_seq2	Cre01.g055420.t1.1	"Ser/Thr specific protein phosphatase 2A, regulatory subunit B"	2.00E-34	Vocar20008281m		1.00E-34
Ctaxi_contig_56890|comp36562_c4_seq3	Cre01.g055420.t1.1	"Ser/Thr specific protein phosphatase 2A, regulatory subunit B"	2.00E-26	Vocar20008281m		1.00E-26
Ctaxi_contig_56891|comp36562_c4_seq4	Cre01.g055420.t1.1	"Ser/Thr specific protein phosphatase 2A, regulatory subunit B"	2.00E-14	Vocar20008281m		9.00E-15
Ctaxi_contig_65701|comp37020_c1_seq1	Cre01.g055424.t1.1		3.00E-10	Vocar20009005m		8.00E-06
Ctaxi_contig_856|comp6317_c0_seq1	Cre01.g055428.t1.1		2.00E-10	Vocar20009197m		1.00E-10
Ctaxi_contig_58089|comp36630_c0_seq1	Cre01.g055432.t1.1	Protein with mechanosensitive ion channel domain	2.00E-11	NA	NA	NA
Ctaxi_contig_58090|comp36630_c0_seq2	Cre01.g055432.t1.1	Protein with mechanosensitive ion channel domain	7.00E-19	NA	NA	NA
Ctaxi_contig_58091|comp36630_c0_seq3	Cre01.g055432.t1.1	Protein with mechanosensitive ion channel domain	7.00E-19	NA	NA	NA
Ctaxi_contig_58092|comp36630_c0_seq4	Cre01.g055432.t1.1	Protein with mechanosensitive ion channel domain	2.00E-37	NA	NA	NA
Ctaxi_contig_58093|comp36630_c0_seq5	Cre01.g055432.t1.1	Protein with mechanosensitive ion channel domain	3.00E-29	NA	NA	NA
Ctaxi_contig_58097|comp36630_c2_seq1	Cre01.g055432.t1.1	Protein with mechanosensitive ion channel domain	3.00E-09	NA	NA	NA
Ctaxi_contig_23296|comp33779_c0_seq1	Cre01.g055453.t1.1	"Acetolactate synthase, small subunit"	9.00E-55	Vocar20009709m		9.00E-60
Ctaxi_contig_23297|comp33779_c0_seq2	Cre01.g055453.t1.1	"Acetolactate synthase, small subunit"	5.00E-55	Vocar20009709m		2.00E-59
Ctaxi_contig_23301|comp33779_c0_seq6	Cre01.g055453.t1.1	"Acetolactate synthase, small subunit"	5.00E-16	Vocar20009709m		4.00E-15
Ctaxi_contig_23303|comp33779_c1_seq1	Cre01.g055453.t1.1	"Acetolactate synthase, small subunit"	5.00E-31	Vocar20009709m		7.00E-29
Ctaxi_contig_56261|comp36522_c0_seq1	Cre01.g055465.t1.1		1.00E-13	Vocar20014109m		7.00E-15
Ctaxi_contig_11392|comp31671_c0_seq1	Cre01.g055550.t1.2	Cytochrome c oxidase assembly protein	7.00E-49	Vocar20008472m		2.00E-47
Ctaxi_contig_11395|comp31671_c0_seq4	Cre01.g055550.t1.2	Cytochrome c oxidase assembly protein	2.00E-06	Vocar20008472m		4.00E-07
Ctaxi_contig_71675|comp37258_c6_seq1	Cre01.g056331.t1.1		6.00E-58	Vocar20009490m	DJ-1 family protein.	8.00E-48
Ctaxi_contig_71676|comp37258_c6_seq2	Cre01.g056331.t1.1		7.00E-63	Vocar20009490m	DJ-1 family protein.	1.00E-52
Ctaxi_contig_39338|comp35404_c3_seq1	Cre01.g058521.t1.1	Glycosyltransferase	3.00E-15	Vocar20008969m		3.00E-30
Ctaxi_contig_68197|comp37119_c2_seq1	Cre01.g058886.t1.1		2.00E-65	Vocar20009629m		9.00E-67
Ctaxi_contig_68198|comp37119_c2_seq2	Cre01.g058886.t1.1		2.00E-65	Vocar20009629m		9.00E-67
Ctaxi_contig_68199|comp37119_c2_seq3	Cre01.g058886.t1.1		2.00E-65	Vocar20009629m		9.00E-67
Ctaxi_contig_68201|comp37119_c2_seq5	Cre01.g058886.t1.1		2.00E-65	Vocar20009629m		8.00E-67
Ctaxi_contig_68209|comp37119_c4_seq1	Cre01.g058886.t1.1		1.00E-44	Vocar20009629m		3.00E-45
Ctaxi_contig_68210|comp37119_c4_seq2	Cre01.g058886.t1.1		8.00E-46	Vocar20009629m		1.00E-45
Ctaxi_contig_68211|comp37119_c4_seq3	Cre01.g058886.t1.1		2.00E-29	Vocar20009629m		1.00E-28
Ctaxi_contig_63792|comp36938_c3_seq6	Cre01.g058886.t1.1		4.00E-07	Vocar20005319m		6.00E-12
Ctaxi_contig_52099|comp36270_c3_seq1	Cre01.g061077.t1.1		9.00E-42	Vocar20008592m		5.00E-44
Ctaxi_contig_52100|comp36270_c3_seq2	Cre01.g061077.t1.1		1.00E-25	Vocar20008592m		2.00E-25
Ctaxi_contig_52102|comp36270_c3_seq4	Cre01.g061077.t1.1		4.00E-08	Vocar20008592m		6.00E-09
Ctaxi_contig_52103|comp36270_c3_seq5	Cre01.g061077.t1.1		7.00E-10	Vocar20008592m		5.00E-10
Ctaxi_contig_46023|comp35871_c0_seq3	Cre01.g061807.t1.1		2.00E-09	Vocar20009047m	Putative Bax inhibitor-1.	9.00E-10
Ctaxi_contig_46026|comp35871_c0_seq6	Cre01.g061807.t1.1		7.00E-13	Vocar20009047m	Putative Bax inhibitor-1.	2.00E-13
Ctaxi_contig_46027|comp35871_c0_seq7	Cre01.g061807.t1.1		2.00E-12	Vocar20009047m	Putative Bax inhibitor-1.	7.00E-12
Ctaxi_contig_7729|comp30313_c1_seq1	Cre01.g062172.t1.1	Histone H2B variant	2.00E-08	Vocar20008656m	histone H2B.	1.00E-08
Ctaxi_contig_52083|comp36268_c5_seq1	Cre01.g062902.t1.1		1.00E-08	Vocar20008832m		5.00E-12
Ctaxi_contig_53922|comp36376_c6_seq1	Cre01.g063267.t1.1	Bystin-like protein	4.00E-72	Vocar20009139m	putative bystin-like protein.	4.00E-70
Ctaxi_contig_53923|comp36376_c6_seq2	Cre01.g063267.t1.1	Bystin-like protein	1.00E-76	Vocar20009139m	putative bystin-like protein.	1.00E-74
Ctaxi_contig_9322|comp31049_c1_seq1	Cre01.g063632.t1.1		8.00E-46	Vocar20009725m		2.00E-66
Ctaxi_contig_38750|comp35348_c0_seq12	Cre01.g063997.t2.1		4.00E-06	Vocar20009639m		1.00E-07
Ctaxi_contig_48519|comp36044_c1_seq8	Cre01.g063997.t2.1		4.00E-09	Vocar20009639m		4.00E-10
Ctaxi_contig_62393|comp36855_c1_seq1	Cre01.g065822.t1.1		3.00E-45	Vocar20009725m		1.00E-44
Ctaxi_contig_62394|comp36855_c1_seq2	Cre01.g065822.t1.1		3.00E-41	Vocar20009725m		2.00E-40
Ctaxi_contig_62396|comp36855_c1_seq4	Cre01.g065822.t1.1		7.00E-49	Vocar20009725m		3.00E-48
Ctaxi_contig_62397|comp36855_c1_seq5	Cre01.g065822.t1.1		1.00E-48	Vocar20009725m		5.00E-48
Ctaxi_contig_62398|comp36855_c1_seq6	Cre01.g065822.t1.1		3.00E-49	Vocar20009725m		1.00E-48
Ctaxi_contig_62402|comp36855_c1_seq10	Cre01.g065822.t1.1		1.00E-52	Vocar20009725m		5.00E-52
Ctaxi_contig_62403|comp36855_c1_seq11	Cre01.g065822.t1.1		2.00E-37	Vocar20009725m		1.00E-36
Ctaxi_contig_62409|comp36855_c1_seq17	Cre01.g065822.t1.1		2.00E-18	Vocar20009725m		2.00E-18
Ctaxi_contig_62411|comp36855_c1_seq19	Cre01.g065822.t1.1		1.00E-11	Vocar20009725m		6.00E-12
Ctaxi_contig_62413|comp36855_c1_seq21	Cre01.g065822.t1.1		5.00E-13	Vocar20009725m		3.00E-13
Ctaxi_contig_62414|comp36855_c1_seq22	Cre01.g065822.t1.1		2.00E-13	Vocar20009725m		1.00E-13
Ctaxi_contig_62418|comp36855_c2_seq1	Cre01.g065822.t1.1		3.00E-20	Vocar20009725m		2.00E-21
Ctaxi_contig_62419|comp36855_c2_seq2	Cre01.g065822.t1.1		8.00E-23	Vocar20009725m		6.00E-24
Ctaxi_contig_62422|comp36855_c2_seq5	Cre01.g065822.t1.1		4.00E-06	Vocar20009725m		1.00E-07
Ctaxi_contig_62424|comp36855_c4_seq1	Cre01.g065822.t1.1		4.00E-09	Vocar20009725m		3.00E-09
Ctaxi_contig_55|comp1837_c0_seq1	Cre01.g066187.t1.1	Zinc-nutrition responsive transporter	6.00E-46	Vocar20014784m	iron-nutrition responsive ZIP family transporter.	6.00E-35
Ctaxi_contig_7200|comp29983_c0_seq1	Cre01.g066187.t1.1	Zinc-nutrition responsive transporter	2.00E-46	Vocar20014784m	iron-nutrition responsive ZIP family transporter.	4.00E-32
Ctaxi_contig_7202|comp29983_c0_seq3	Cre01.g066187.t1.1	Zinc-nutrition responsive transporter	6.00E-10	Vocar20014784m	iron-nutrition responsive ZIP family transporter.	6.00E-07
Ctaxi_contig_18500|comp33074_c1_seq1	Cre01.g066187.t1.1	Zinc-nutrition responsive transporter	2.00E-53	Vocar20014784m	iron-nutrition responsive ZIP family transporter.	1.00E-48
Ctaxi_contig_7204|comp29983_c0_seq5	Cre01.g066187.t1.1	Zinc-nutrition responsive transporter	1.00E-11	NA	NA	NA
Ctaxi_contig_7205|comp29983_c0_seq6	Cre01.g066187.t1.1	Zinc-nutrition responsive transporter	1.00E-11	NA	NA	NA
Ctaxi_contig_1389|comp11352_c1_seq1	Cre01.g066917.t1.1	Chlorophyll a/b binding protein of LHCII	7.00E-32	Vocar20008483m		4.00E-32
Ctaxi_contig_3648|comp23555_c0_seq1	Cre01.g066917.t1.1	Chlorophyll a/b binding protein of LHCII	7.00E-16	Vocar20008483m		9.00E-16
Ctaxi_contig_4504|comp25788_c0_seq1	Cre01.g066917.t1.1	Chlorophyll a/b binding protein of LHCII	4.00E-13	Vocar20008483m		4.00E-12
Ctaxi_contig_6459|comp29309_c0_seq1	Cre01.g066917.t1.1	Chlorophyll a/b binding protein of LHCII	1.00E-48	Vocar20008483m		7.00E-49
Ctaxi_contig_6460|comp29309_c1_seq1	Cre01.g066917.t1.1	Chlorophyll a/b binding protein of LHCII	7.00E-54	Vocar20008483m		7.00E-56
Ctaxi_contig_11422|comp31675_c3_seq1	Cre01.g066917.t1.1	Chlorophyll a/b binding protein of LHCII	3.00E-31	Vocar20008483m		6.00E-32
Ctaxi_contig_11807|comp31787_c0_seq5	Cre01.g066917.t1.1	Chlorophyll a/b binding protein of LHCII	6.00E-29	Vocar20008483m		8.00E-29
Ctaxi_contig_11808|comp31787_c0_seq6	Cre01.g066917.t1.1	Chlorophyll a/b binding protein of LHCII	6.00E-29	Vocar20008483m		8.00E-29
Ctaxi_contig_5282|comp27504_c1_seq1	Cre01.g066917.t1.1	Chlorophyll a/b binding protein of LHCII	1.00E-08	Vocar20006809m		6.00E-09
Ctaxi_contig_4505|comp25788_c0_seq2	Cre01.g066917.t1.1	Chlorophyll a/b binding protein of LHCII	6.00E-38	Vocar20005912m		6.00E-38
Ctaxi_contig_8170|comp30569_c0_seq4	Cre01.g066917.t1.1	Chlorophyll a/b binding protein of LHCII	3.00E-57	Vocar20005912m		2.00E-58
Ctaxi_contig_32648|comp34801_c0_seq1	Cre01.g068012.t1.1	Pentatrichopeptide repeat protein	3.00E-23	Vocar20008904m		4.00E-14
Ctaxi_contig_61909|comp36834_c0_seq1	Cre01.g068377.t1.1		1.00E-26	Vocar20010009m		2.00E-26
Ctaxi_contig_61913|comp36834_c0_seq5	Cre01.g068377.t1.1		4.00E-50	Vocar20010009m		2.00E-37
Ctaxi_contig_41185|comp35559_c0_seq36	Cre01.g068742.t1.1		8.00E-08	Vocar20010009m		1.00E-07
Ctaxi_contig_41190|comp35559_c0_seq41	Cre01.g068742.t1.1		7.00E-08	Vocar20010009m		1.00E-07
Ctaxi_contig_41207|comp35559_c0_seq58	Cre01.g068742.t1.1		2.00E-08	Vocar20010009m		1.00E-09
Ctaxi_contig_41209|comp35559_c0_seq60	Cre01.g068742.t1.1		1.00E-08	Vocar20010009m		8.00E-10
Ctaxi_contig_25558|comp34060_c0_seq1	Cre01.g069472.t1.1		4.00E-104	Vocar20008279m		2.00E-77
Ctaxi_contig_25563|comp34060_c0_seq6	Cre01.g069472.t1.1		3.00E-22	Vocar20008279m		1.00E-21
Ctaxi_contig_25440|comp34048_c0_seq1	Cre01.g071662.t1.1	Acetyl-CoA synthetase/ligase	6.00E-33	Vocar20009766m	acetyl-CoA synthetase; acetate-CoA ligase.	7.00E-33
Ctaxi_contig_25441|comp34048_c1_seq1	Cre01.g071662.t1.1	Acetyl-CoA synthetase/ligase	4.00E-106	Vocar20009766m	acetyl-CoA synthetase; acetate-CoA ligase.	7.00E-106
Ctaxi_contig_52067|comp36267_c0_seq1	Cre02.g073200.t1.2	Threonine deamise	1.00E-42	Vocar20013712m		2.00E-42
Ctaxi_contig_52068|comp36267_c0_seq2	Cre02.g073200.t1.2	Threonine deamise	3.00E-109	Vocar20013712m		2.00E-95
Ctaxi_contig_23699|comp33825_c1_seq1	Cre02.g073250.t1.1		6.00E-09	Vocar20004670m		5.00E-08
Ctaxi_contig_69904|comp37184_c3_seq2	Cre02.g073250.t1.1		7.00E-17	Vocar20004670m		5.00E-12
Ctaxi_contig_69903|comp37184_c3_seq1	Cre02.g073250.t1.1	NA	9.00E-10	NA	NA	NA
Ctaxi_contig_69905|comp37184_c3_seq3	Cre02.g073250.t1.1	NA	5.00E-10	NA	NA	NA
Ctaxi_contig_30487|comp34593_c0_seq1	Cre02.g073400.t1.1		5.00E-32	Vocar20013694m		2.00E-42
Ctaxi_contig_34200|comp34938_c2_seq1	Cre02.g073550.t1.2		9.00E-08	Vocar20013686m		4.00E-06
Ctaxi_contig_34201|comp34938_c2_seq2	Cre02.g073550.t1.2		1.00E-06	Vocar20013686m		3.00E-06
Ctaxi_contig_34202|comp34938_c2_seq3	Cre02.g073550.t1.2		5.00E-06	Vocar20013686m		4.00E-06
Ctaxi_contig_34203|comp34938_c2_seq4	Cre02.g073550.t1.2		8.00E-08	Vocar20013686m		3.00E-06
Ctaxi_contig_34205|comp34938_c2_seq6	Cre02.g073550.t1.2		1.00E-06	Vocar20013686m		3.00E-06
Ctaxi_contig_34206|comp34938_c2_seq7	Cre02.g073550.t1.2		4.00E-06	Vocar20013686m		4.00E-06
Ctaxi_contig_29976|comp34534_c0_seq1	Cre02.g073650.t2.1	"Spliceosome Component, nuclear pre-mR splicing factor"	1.00E-14	Vocar20013685m		1.00E-15
Ctaxi_contig_29980|comp34534_c2_seq1	Cre02.g073650.t2.1	"Spliceosome Component, nuclear pre-mR splicing factor"	1.00E-35	Vocar20013685m		3.00E-35
Ctaxi_contig_41721|comp35588_c3_seq36	Cre02.g073700.t1.2	Uroporphyrinogen decarboxylase	8.00E-75	Vocar20013691m		1.00E-72
Ctaxi_contig_41723|comp35588_c3_seq38	Cre02.g073700.t1.2	Uroporphyrinogen decarboxylase	4.00E-23	Vocar20013691m		2.00E-22
Ctaxi_contig_41726|comp35588_c3_seq41	Cre02.g073700.t1.2	Uroporphyrinogen decarboxylase	4.00E-26	Vocar20013691m		1.00E-26
Ctaxi_contig_41686|comp35588_c3_seq1	Cre02.g073700.t1.2	Uroporphyrinogen decarboxylase	1.00E-62	Vocar20013690m	"uroporphyrinogen decarboxylase, chloroplast precursor."	7.00E-61
Ctaxi_contig_41687|comp35588_c3_seq2	Cre02.g073700.t1.2	Uroporphyrinogen decarboxylase	8.00E-68	Vocar20013690m	"uroporphyrinogen decarboxylase, chloroplast precursor."	5.00E-65
Ctaxi_contig_41688|comp35588_c3_seq3	Cre02.g073700.t1.2	Uroporphyrinogen decarboxylase	1.00E-62	Vocar20013690m	"uroporphyrinogen decarboxylase, chloroplast precursor."	7.00E-61
Ctaxi_contig_41691|comp35588_c3_seq6	Cre02.g073700.t1.2	Uroporphyrinogen decarboxylase	8.00E-68	Vocar20013690m	"uroporphyrinogen decarboxylase, chloroplast precursor."	4.00E-65
Ctaxi_contig_41705|comp35588_c3_seq20	Cre02.g073700.t1.2	Uroporphyrinogen decarboxylase	8.00E-68	Vocar20013690m	"uroporphyrinogen decarboxylase, chloroplast precursor."	4.00E-65
Ctaxi_contig_41711|comp35588_c3_seq26	Cre02.g073700.t1.2	Uroporphyrinogen decarboxylase	2.00E-63	Vocar20013690m	"uroporphyrinogen decarboxylase, chloroplast precursor."	1.00E-60
Ctaxi_contig_41713|comp35588_c3_seq28	Cre02.g073700.t1.2	Uroporphyrinogen decarboxylase	9.00E-82	Vocar20013690m	"uroporphyrinogen decarboxylase, chloroplast precursor."	1.00E-79
Ctaxi_contig_41715|comp35588_c3_seq30	Cre02.g073700.t1.2	Uroporphyrinogen decarboxylase	4.00E-86	Vocar20013690m	"uroporphyrinogen decarboxylase, chloroplast precursor."	5.00E-84
Ctaxi_contig_41717|comp35588_c3_seq32	Cre02.g073700.t1.2	Uroporphyrinogen decarboxylase	2.00E-82	Vocar20013690m	"uroporphyrinogen decarboxylase, chloroplast precursor."	1.00E-78
Ctaxi_contig_41719|comp35588_c3_seq34	Cre02.g073700.t1.2	Uroporphyrinogen decarboxylase	6.00E-87	Vocar20013690m	"uroporphyrinogen decarboxylase, chloroplast precursor."	3.00E-83
Ctaxi_contig_28424|comp34372_c0_seq1	Cre02.g073700.t1.2	Uroporphyrinogen decarboxylase	2.00E-31	Vocar20009335m	"uroporphyrinogen decarboxylase, chloroplast precursor."	5.00E-49
Ctaxi_contig_22159|comp33628_c2_seq1	Cre02.g073750.t1.2	"Kinesin motor protein, kinesin-9 (Kif9) family"	6.00E-58	Vocar20011335m	kinesin-like protein.	9.00E-58
Ctaxi_contig_32700|comp34806_c2_seq7	Cre02.g073800.t1.2	NA	8.00E-06	NA	NA	NA
Ctaxi_contig_19708|comp33254_c3_seq1	Cre02.g073850.t1.2	Predicted protein	1.00E-16	Vocar20013688m		1.00E-17
Ctaxi_contig_9166|comp30989_c2_seq1	Cre02.g074000.t2.1	Centriole proteome protein	5.00E-31	Vocar20010379m		5.00E-20
Ctaxi_contig_22399|comp33660_c1_seq1	Cre02.g074050.t1.1	NA	8.00E-28	NA	NA	NA
Ctaxi_contig_22401|comp33660_c1_seq3	Cre02.g074050.t1.1	NA	7.00E-11	NA	NA	NA
Ctaxi_contig_22402|comp33660_c1_seq4	Cre02.g074050.t1.1	NA	7.00E-11	NA	NA	NA
Ctaxi_contig_72326|comp1451430_c0_seq1	Cre02.g074050.t1.1	NA	2.00E-06	NA	NA	NA
Ctaxi_contig_14140|comp32303_c0_seq1	Cre02.g074100.t1.2		4.00E-20	Vocar20010380m		3.00E-19
Ctaxi_contig_4654|comp26117_c0_seq1	Cre02.g074370.t1.2	NA	8.00E-06	NA	NA	NA
Ctaxi_contig_14410|comp32363_c0_seq1	Cre02.g074600.t1.1	Predicted protein	1.00E-09	Vocar20008497m		4.00E-07
Ctaxi_contig_14411|comp32363_c0_seq2	Cre02.g074600.t1.1	Predicted protein	3.00E-21	Vocar20008497m		4.00E-16
Ctaxi_contig_29718|comp34515_c0_seq1	Cre02.g074650.t1.2		3.00E-06	Vocar20009951m		2.00E-06
Ctaxi_contig_29719|comp34515_c2_seq1	Cre02.g074650.t1.2		2.00E-07	Vocar20009951m		6.00E-08
Ctaxi_contig_29721|comp34515_c3_seq1	Cre02.g074650.t1.2		7.00E-26	Vocar20009951m		8.00E-27
Ctaxi_contig_34740|comp34986_c1_seq1	Cre02.g074650.t1.2		8.00E-33	Vocar20009951m		2.00E-29
Ctaxi_contig_34741|comp34986_c2_seq1	Cre02.g074650.t1.2		1.00E-14	Vocar20009951m		1.00E-15
Ctaxi_contig_34743|comp34986_c3_seq1	Cre02.g074650.t1.2		7.00E-19	Vocar20009951m		2.00E-20
Ctaxi_contig_72631|comp1894926_c0_seq1	Cre02.g074650.t1.2		4.00E-06	Vocar20009951m		9.00E-08
Ctaxi_contig_26321|comp34133_c1_seq1	Cre02.g074700.t1.2		3.00E-22	Vocar20008554m		4.00E-31
Ctaxi_contig_67996|comp37109_c8_seq1	Cre02.g074900.t1.1		2.00E-27	Vocar20008851m		4.00E-28
Ctaxi_contig_67998|comp37109_c9_seq1	Cre02.g074900.t1.1		3.00E-126	Vocar20008851m		3.00E-126
Ctaxi_contig_9402|comp31071_c0_seq1	Cre02.g075100.t2.1		3.00E-11	Vocar20009526m		2.00E-13
Ctaxi_contig_9403|comp31071_c0_seq2	Cre02.g075100.t2.1		2.00E-07	Vocar20009526m		2.00E-08
Ctaxi_contig_9404|comp31071_c0_seq3	Cre02.g075100.t2.1		2.00E-07	Vocar20009526m		2.00E-08
Ctaxi_contig_20787|comp33418_c1_seq1	Cre02.g075100.t2.1		3.00E-32	Vocar20009526m		3.00E-34
Ctaxi_contig_63113|comp36897_c0_seq1	Cre02.g075150.t2.1	"D-directed R polymerase II, 135 kDa polypeptide"	3.00E-12	Vocar20012743m		5.00E-27
Ctaxi_contig_1694|comp13822_c1_seq1	Cre02.g075150.t2.1	"D-directed R polymerase II, 135 kDa polypeptide"	5.00E-21	Vocar20009068m		2.00E-21
Ctaxi_contig_33395|comp34868_c3_seq1	Cre02.g075150.t2.1	"D-directed R polymerase II, 135 kDa polypeptide"	2.00E-06	Vocar20009068m		3.00E-06
Ctaxi_contig_55350|comp36463_c0_seq1	Cre02.g075150.t2.1	"D-directed R polymerase II, 135 kDa polypeptide"	3.00E-21	Vocar20009068m		2.00E-21
Ctaxi_contig_55351|comp36463_c1_seq1	Cre02.g075150.t2.1	"D-directed R polymerase II, 135 kDa polypeptide"	1.00E-64	Vocar20009068m		2.00E-65
Ctaxi_contig_55352|comp36463_c2_seq1	Cre02.g075150.t2.1	"D-directed R polymerase II, 135 kDa polypeptide"	3.00E-68	Vocar20009068m		3.00E-68
Ctaxi_contig_55354|comp36463_c3_seq2	Cre02.g075150.t2.1	"D-directed R polymerase II, 135 kDa polypeptide"	2.00E-80	Vocar20009068m		1.00E-80
Ctaxi_contig_55355|comp36463_c3_seq3	Cre02.g075150.t2.1	"D-directed R polymerase II, 135 kDa polypeptide"	7.00E-17	Vocar20009068m		2.00E-13
Ctaxi_contig_55356|comp36463_c3_seq4	Cre02.g075150.t2.1	"D-directed R polymerase II, 135 kDa polypeptide"	7.00E-42	Vocar20009068m		2.00E-41
Ctaxi_contig_55357|comp36463_c3_seq5	Cre02.g075150.t2.1	"D-directed R polymerase II, 135 kDa polypeptide"	2.00E-15	Vocar20009068m		1.00E-16
Ctaxi_contig_55360|comp36463_c3_seq8	Cre02.g075150.t2.1	"D-directed R polymerase II, 135 kDa polypeptide"	1.00E-27	Vocar20009068m		7.00E-28
Ctaxi_contig_7120|comp29908_c0_seq1	Cre02.g075400.t2.1	NA	2.00E-07	NA	NA	NA
Ctaxi_contig_50155|comp36156_c0_seq1	Cre02.g075600.t1.1		3.00E-110	Vocar20008455m		1.00E-109
Ctaxi_contig_50157|comp36156_c0_seq3	Cre02.g075600.t1.1		3.00E-110	Vocar20008455m		4.00E-103
Ctaxi_contig_50159|comp36156_c0_seq5	Cre02.g075600.t1.1		6.00E-75	Vocar20008455m		4.00E-73
Ctaxi_contig_77109|comp5448420_c0_seq1	Cre02.g075600.t1.1		3.00E-07	Vocar20008455m		2.00E-09
Ctaxi_contig_31700|comp34714_c0_seq2	Cre02.g075650.t1.2		1.00E-54	Vocar20009670m		6.00E-59
Ctaxi_contig_31701|comp34714_c1_seq1	Cre02.g075650.t1.2		2.00E-33	Vocar20009670m		4.00E-34
Ctaxi_contig_31699|comp34714_c0_seq1	Cre02.g075650.t1.2		4.00E-20	Vocar20006834m	plastid / chloroplast ribosomal protein S20.	7.00E-14
Ctaxi_contig_1337|comp11152_c0_seq1	Cre02.g075700.t1.2	"Ribosomal protein L19, component of cytosolic 80S ribosome and 60S large subunit"	9.00E-23	Vocar20009284m	ribosomal protein L19; component of cytosolic 80S ribosome and 60S large subunit.	5.00E-23
Ctaxi_contig_2005|comp14647_c0_seq1	Cre02.g075700.t1.2	"Ribosomal protein L19, component of cytosolic 80S ribosome and 60S large subunit"	3.00E-19	Vocar20009284m	ribosomal protein L19; component of cytosolic 80S ribosome and 60S large subunit.	7.00E-20
Ctaxi_contig_4079|comp24737_c2_seq1	Cre02.g075700.t1.2	"Ribosomal protein L19, component of cytosolic 80S ribosome and 60S large subunit"	4.00E-29	Vocar20009284m	ribosomal protein L19; component of cytosolic 80S ribosome and 60S large subunit.	2.00E-29
Ctaxi_contig_4912|comp26674_c1_seq1	Cre02.g075700.t1.2	"Ribosomal protein L19, component of cytosolic 80S ribosome and 60S large subunit"	3.00E-17	Vocar20009284m	ribosomal protein L19; component of cytosolic 80S ribosome and 60S large subunit.	4.00E-17
Ctaxi_contig_11569|comp31717_c1_seq1	Cre02.g075700.t1.2	"Ribosomal protein L19, component of cytosolic 80S ribosome and 60S large subunit"	2.00E-23	Vocar20009284m	ribosomal protein L19; component of cytosolic 80S ribosome and 60S large subunit.	9.00E-24
Ctaxi_contig_73295|comp2517856_c0_seq1	Cre02.g075700.t1.2	"Ribosomal protein L19, component of cytosolic 80S ribosome and 60S large subunit"	1.00E-32	Vocar20009284m	ribosomal protein L19; component of cytosolic 80S ribosome and 60S large subunit.	3.00E-33
Ctaxi_contig_75729|comp4301965_c0_seq1	Cre02.g075700.t1.2	"Ribosomal protein L19, component of cytosolic 80S ribosome and 60S large subunit"	1.00E-16	Vocar20009284m	ribosomal protein L19; component of cytosolic 80S ribosome and 60S large subunit.	6.00E-17
Ctaxi_contig_76188|comp4568903_c0_seq1	Cre02.g075700.t1.2	"Ribosomal protein L19, component of cytosolic 80S ribosome and 60S large subunit"	6.00E-28	Vocar20009284m	ribosomal protein L19; component of cytosolic 80S ribosome and 60S large subunit.	6.00E-28
Ctaxi_contig_76588|comp4738520_c0_seq1	Cre02.g075700.t1.2	"Ribosomal protein L19, component of cytosolic 80S ribosome and 60S large subunit"	2.00E-22	Vocar20009284m	ribosomal protein L19; component of cytosolic 80S ribosome and 60S large subunit.	9.00E-23
Ctaxi_contig_76888|comp4995415_c0_seq1	Cre02.g075700.t1.2	"Ribosomal protein L19, component of cytosolic 80S ribosome and 60S large subunit"	1.00E-18	Vocar20009284m	ribosomal protein L19; component of cytosolic 80S ribosome and 60S large subunit.	5.00E-19
Ctaxi_contig_68935|comp37148_c0_seq2	Cre02.g075850.t2.1	Serine/threonine protein kise	1.00E-06	Vocar20009533m		2.00E-07
Ctaxi_contig_10812|comp31510_c1_seq3	Cre02.g075850.t2.1	Serine/threonine protein kise	1.00E-07	Vocar20001278m		3.00E-08
Ctaxi_contig_547|comp4135_c1_seq1	Cre02.g075900.t1.1	Serine/threonine protein kise	2.00E-07	Vocar20014704m		2.00E-07
Ctaxi_contig_63184|comp36902_c4_seq3	Cre02.g075900.t1.1	Serine/threonine protein kise	1.00E-07	Vocar20014704m		1.00E-08
Ctaxi_contig_16253|comp32691_c0_seq3	Cre02.g075900.t1.1	Serine/threonine protein kise	6.00E-07	Vocar20010544m		4.00E-06
Ctaxi_contig_68937|comp37148_c0_seq4	Cre02.g075900.t1.1	Serine/threonine protein kise	1.00E-19	Vocar20009653m	serine/threonine protein kise 9.	3.00E-20
Ctaxi_contig_59158|comp36687_c4_seq1	Cre02.g076000.t1.2	Serine/threonine protein kise	1.00E-11	Vocar20013964m	Snf1-like protein kise regulating sulfur-deficiency responses.	2.00E-11
Ctaxi_contig_60565|comp36766_c3_seq2	Cre02.g076100.t1.1		5.00E-08	Vocar20009631m		3.00E-10
Ctaxi_contig_74789|comp3572246_c0_seq1	Cre02.g076200.t1.1		3.00E-15	Vocar20009264m		3.00E-12
Ctaxi_contig_6237|comp28903_c0_seq1	Cre02.g076250.t1.1	Chloroplast elongation factor G	1.00E-10	Vocar20009499m	putative chloroplast elongation factor G.	8.00E-11
Ctaxi_contig_16070|comp32668_c1_seq1	Cre02.g076250.t1.1	Chloroplast elongation factor G	9.00E-91	Vocar20009499m	putative chloroplast elongation factor G.	2.00E-89
Ctaxi_contig_16071|comp32668_c1_seq2	Cre02.g076250.t1.1	Chloroplast elongation factor G	8.00E-74	Vocar20009499m	putative chloroplast elongation factor G.	9.00E-75
Ctaxi_contig_16072|comp32668_c1_seq3	Cre02.g076250.t1.1	Chloroplast elongation factor G	3.00E-61	Vocar20009499m	putative chloroplast elongation factor G.	2.00E-61
Ctaxi_contig_68579|comp37129_c1_seq42	Cre02.g076250.t1.1	Chloroplast elongation factor G	2.00E-13	Vocar20009499m	putative chloroplast elongation factor G.	9.00E-14
Ctaxi_contig_68585|comp37129_c1_seq48	Cre02.g076250.t1.1	Chloroplast elongation factor G	7.00E-16	Vocar20009499m	putative chloroplast elongation factor G.	4.00E-16
Ctaxi_contig_76251|comp4592434_c0_seq1	Cre02.g076250.t1.1	Chloroplast elongation factor G	4.00E-34	Vocar20009499m	putative chloroplast elongation factor G.	4.00E-35
Ctaxi_contig_76615|comp4758814_c0_seq1	Cre02.g076250.t1.1	Chloroplast elongation factor G	7.00E-39	Vocar20009499m	putative chloroplast elongation factor G.	2.00E-38
Ctaxi_contig_68538|comp37129_c1_seq1	Cre02.g076250.t1.1	Chloroplast elongation factor G	1.00E-107	Vocar20004770m		3.00E-174
Ctaxi_contig_68539|comp37129_c1_seq2	Cre02.g076250.t1.1	Chloroplast elongation factor G	1.00E-107	Vocar20004770m		3.00E-174
Ctaxi_contig_68540|comp37129_c1_seq3	Cre02.g076250.t1.1	Chloroplast elongation factor G	1.00E-107	Vocar20004770m		3.00E-174
Ctaxi_contig_68541|comp37129_c1_seq4	Cre02.g076250.t1.1	Chloroplast elongation factor G	1.00E-107	Vocar20004770m		3.00E-174
Ctaxi_contig_68542|comp37129_c1_seq5	Cre02.g076250.t1.1	Chloroplast elongation factor G	1.00E-107	Vocar20004770m		3.00E-174
Ctaxi_contig_68543|comp37129_c1_seq6	Cre02.g076250.t1.1	Chloroplast elongation factor G	1.00E-107	Vocar20004770m		3.00E-174
Ctaxi_contig_68544|comp37129_c1_seq7	Cre02.g076250.t1.1	Chloroplast elongation factor G	1.00E-107	Vocar20004770m		3.00E-174
Ctaxi_contig_68545|comp37129_c1_seq8	Cre02.g076250.t1.1	Chloroplast elongation factor G	1.00E-107	Vocar20004770m		3.00E-174
Ctaxi_contig_68546|comp37129_c1_seq9	Cre02.g076250.t1.1	Chloroplast elongation factor G	1.00E-107	Vocar20004770m		2.00E-174
Ctaxi_contig_68547|comp37129_c1_seq10	Cre02.g076250.t1.1	Chloroplast elongation factor G	1.00E-107	Vocar20004770m		2.00E-174
Ctaxi_contig_68548|comp37129_c1_seq11	Cre02.g076250.t1.1	Chloroplast elongation factor G	1.00E-107	Vocar20004770m		2.00E-174
Ctaxi_contig_68591|comp37129_c1_seq54	Cre02.g076250.t1.1	Chloroplast elongation factor G	1.00E-08	Vocar20004770m		1.00E-18
Ctaxi_contig_1742|comp13991_c0_seq1	Cre02.g076300.t1.1	Uroporphyrinogen decarboxylase	1.00E-10	Vocar20009335m	"uroporphyrinogen decarboxylase, chloroplast precursor."	6.00E-11
Ctaxi_contig_28426|comp34372_c0_seq3	Cre02.g076300.t1.1	Uroporphyrinogen decarboxylase	1.00E-21	Vocar20009335m	"uroporphyrinogen decarboxylase, chloroplast precursor."	2.00E-21
Ctaxi_contig_28428|comp34372_c0_seq5	Cre02.g076300.t1.1	Uroporphyrinogen decarboxylase	1.00E-21	Vocar20009335m	"uroporphyrinogen decarboxylase, chloroplast precursor."	1.00E-25
Ctaxi_contig_28432|comp34372_c0_seq9	Cre02.g076300.t1.1	Uroporphyrinogen decarboxylase	8.00E-17	Vocar20009335m	"uroporphyrinogen decarboxylase, chloroplast precursor."	3.00E-16
Ctaxi_contig_28433|comp34372_c0_seq10	Cre02.g076300.t1.1	Uroporphyrinogen decarboxylase	5.00E-21	Vocar20009335m	"uroporphyrinogen decarboxylase, chloroplast precursor."	2.00E-20
Ctaxi_contig_3564|comp23312_c1_seq1	Cre02.g076350.t1.2	Vacuolar ATP synthase subunit B	5.00E-24	Vocar20008813m		4.00E-23
Ctaxi_contig_68744|comp37137_c3_seq2	Cre02.g076350.t1.2	Vacuolar ATP synthase subunit B	1.00E-159	Vocar20008813m		1.00E-160
Ctaxi_contig_68746|comp37137_c3_seq4	Cre02.g076350.t1.2	Vacuolar ATP synthase subunit B	1.00E-56	Vocar20008813m		3.00E-57
Ctaxi_contig_68748|comp37137_c3_seq6	Cre02.g076350.t1.2	Vacuolar ATP synthase subunit B	2.00E-51	Vocar20008813m		4.00E-52
Ctaxi_contig_9805|comp31214_c0_seq1	Cre02.g076400.t1.2	Subunit of ESCRT-II complex	6.00E-12	Vocar20008606m		2.00E-10
Ctaxi_contig_26673|comp34168_c0_seq52	Cre02.g076466.t1.1	NA	1.00E-09	NA	NA	NA
Ctaxi_contig_16150|comp32675_c0_seq3	Cre02.g076750.t1.1	"Complex I intermediate-associated CIA30 protein, mitochondrial"	3.00E-20	Vocar20013127m	"putative complex I intermediate-associated CIA30 protein, mitochondrial."	4.00E-22
Ctaxi_contig_44567|comp35781_c2_seq1	Cre02.g076800.t1.2	"Delta14-sterol reductase, mitochondrial"	2.00E-41	Vocar20013153m		1.00E-40
Ctaxi_contig_52534|comp36298_c0_seq1	Cre02.g076800.t1.2	"Delta14-sterol reductase, mitochondrial"	4.00E-46	Vocar20013153m		1.00E-44
Ctaxi_contig_52535|comp36298_c0_seq2	Cre02.g076800.t1.2	"Delta14-sterol reductase, mitochondrial"	1.00E-49	Vocar20013153m		3.00E-48
Ctaxi_contig_52536|comp36298_c0_seq3	Cre02.g076800.t1.2	"Delta14-sterol reductase, mitochondrial"	2.00E-15	Vocar20013153m		2.00E-18
Ctaxi_contig_52540|comp36298_c0_seq7	Cre02.g076800.t1.2	"Delta14-sterol reductase, mitochondrial"	5.00E-06	Vocar20013153m		5.00E-07
Ctaxi_contig_52543|comp36298_c0_seq10	Cre02.g076800.t1.2	"Delta14-sterol reductase, mitochondrial"	5.00E-06	Vocar20013153m		3.00E-07
Ctaxi_contig_52545|comp36298_c1_seq1	Cre02.g076800.t1.2	"Delta14-sterol reductase, mitochondrial"	3.00E-16	Vocar20013153m		1.00E-16
Ctaxi_contig_52546|comp36298_c1_seq2	Cre02.g076800.t1.2	"Delta14-sterol reductase, mitochondrial"	3.00E-16	Vocar20013153m		1.00E-16
Ctaxi_contig_52547|comp36298_c1_seq3	Cre02.g076800.t1.2	"Delta14-sterol reductase, mitochondrial"	3.00E-16	Vocar20013153m		1.00E-16
Ctaxi_contig_52548|comp36298_c1_seq4	Cre02.g076800.t1.2	"Delta14-sterol reductase, mitochondrial"	3.00E-16	Vocar20013153m		1.00E-16
Ctaxi_contig_16063|comp32666_c0_seq1	Cre02.g076850.t1.2		9.00E-16	Vocar20013068m		1.00E-15
Ctaxi_contig_2444|comp15989_c0_seq1	Cre02.g076900.t1.1	cGMP-dependent protein kise	4.00E-12	Vocar20013099m		1.00E-09
Ctaxi_contig_2445|comp15989_c0_seq2	Cre02.g076900.t1.1	cGMP-dependent protein kise	6.00E-26	Vocar20013099m		6.00E-26
Ctaxi_contig_6535|comp29362_c0_seq1	Cre02.g076900.t1.1	cGMP-dependent protein kise	1.00E-07	Vocar20013099m		5.00E-08
Ctaxi_contig_49198|comp36090_c1_seq1	Cre02.g076900.t1.1	cGMP-dependent protein kise	9.00E-08	Vocar20013099m		2.00E-08
Ctaxi_contig_49199|comp36090_c2_seq1	Cre02.g076900.t1.1	cGMP-dependent protein kise	3.00E-09	Vocar20013099m		8.00E-09
Ctaxi_contig_49200|comp36090_c2_seq2	Cre02.g076900.t1.1	cGMP-dependent protein kise	3.00E-13	Vocar20013099m		9.00E-13
Ctaxi_contig_49201|comp36090_c2_seq3	Cre02.g076900.t1.1	cGMP-dependent protein kise	7.00E-23	Vocar20013099m		2.00E-23
Ctaxi_contig_49203|comp36090_c4_seq1	Cre02.g076900.t1.1	cGMP-dependent protein kise	9.00E-23	Vocar20013099m		2.00E-23
Ctaxi_contig_49204|comp36090_c4_seq2	Cre02.g076900.t1.1	cGMP-dependent protein kise	1.00E-21	Vocar20013099m		3.00E-22
Ctaxi_contig_49208|comp36090_c5_seq1	Cre02.g076900.t1.1	cGMP-dependent protein kise	4.00E-21	Vocar20013099m		2.00E-16
Ctaxi_contig_51114|comp36218_c0_seq2	Cre02.g076900.t1.1	cGMP-dependent protein kise	1.00E-15	Vocar20013099m		2.00E-16
Ctaxi_contig_51118|comp36218_c2_seq3	Cre02.g076900.t1.1	cGMP-dependent protein kise	1.00E-11	Vocar20013099m		3.00E-12
Ctaxi_contig_14814|comp32445_c0_seq1	Cre02.g076987.t1.1		9.00E-23	Vocar20006954m		5.00E-24
Ctaxi_contig_42768|comp35663_c0_seq1	Cre02.g077100.t1.2	Glutathione synthetase	2.00E-108	Vocar20010917m		7.00E-110
Ctaxi_contig_42775|comp35663_c2_seq1	Cre02.g077100.t1.2	Glutathione synthetase	3.00E-50	Vocar20010917m		1.00E-49
Ctaxi_contig_22246|comp33639_c2_seq1	Cre02.g077300.t1.2	"Nucleolar protein, Component of C/D snoRNPs"	6.00E-29	Vocar20013082m		3.00E-30
Ctaxi_contig_16381|comp32710_c2_seq1	Cre02.g077350.t1.2	Histidinol dehydrogese	4.00E-49	Vocar20013075m		3.00E-48
Ctaxi_contig_16382|comp32710_c3_seq1	Cre02.g077350.t1.2	Histidinol dehydrogese	1.00E-62	Vocar20013075m		1.00E-64
Ctaxi_contig_11436|comp31678_c1_seq1	Cre02.g077451.t1.1		5.00E-14	Vocar20013168m		3.00E-16
Ctaxi_contig_11437|comp31678_c1_seq2	Cre02.g077451.t1.1		9.00E-21	Vocar20013168m		3.00E-20
Ctaxi_contig_6793|comp29608_c0_seq1	Cre02.g077500.t1.2	Component of TRAPP complex	5.00E-24	Vocar20013177m		2.00E-24
Ctaxi_contig_50326|comp36168_c4_seq1	Cre02.g077700.t1.1		5.00E-08	Vocar20002364m		3.00E-08
Ctaxi_contig_50327|comp36168_c5_seq1	Cre02.g077700.t1.1		6.00E-52	Vocar20000303m		6.00E-29
Ctaxi_contig_50329|comp36168_c5_seq3	Cre02.g077700.t1.1		1.00E-13	Vocar20000303m		2.00E-07
Ctaxi_contig_50322|comp36168_c2_seq9	Cre02.g077700.t1.1	NA	1.00E-06	NA	NA	NA
Ctaxi_contig_2336|comp15635_c0_seq1	Cre02.g077951.t1.1		1.00E-21	Vocar20014407m		2.00E-21
Ctaxi_contig_43347|comp35705_c0_seq4	Cre02.g077951.t1.1		1.00E-06	Vocar20013133m		1.00E-08
Ctaxi_contig_4719|comp26252_c0_seq1	Cre02.g077951.t1.1	NA	6.00E-07	NA	NA	NA
Ctaxi_contig_59118|comp36684_c1_seq4	Cre02.g078100.t1.1	"Eukaryotic initiation factor, eIF-5B"	7.00E-40	Vocar20012157m		1.00E-08
Ctaxi_contig_59114|comp36684_c0_seq1	Cre02.g078100.t1.1	"Eukaryotic initiation factor, eIF-5B"	3.00E-14	NA	NA	NA
Ctaxi_contig_59115|comp36684_c1_seq1	Cre02.g078100.t1.1	"Eukaryotic initiation factor, eIF-5B"	3.00E-51	NA	NA	NA
Ctaxi_contig_59117|comp36684_c1_seq3	Cre02.g078100.t1.1	"Eukaryotic initiation factor, eIF-5B"	5.00E-43	NA	NA	NA
Ctaxi_contig_59125|comp36684_c3_seq1	Cre02.g078100.t1.1	"Eukaryotic initiation factor, eIF-5B"	2.00E-24	NA	NA	NA
Ctaxi_contig_59126|comp36684_c3_seq2	Cre02.g078100.t1.1	"Eukaryotic initiation factor, eIF-5B"	2.00E-24	NA	NA	NA
Ctaxi_contig_49929|comp36140_c2_seq2	Cre02.g078150.t1.1		3.00E-28	Vocar20013409m		8.00E-11
Ctaxi_contig_49928|comp36140_c2_seq1	Cre02.g078150.t1.1		2.00E-37	Vocar20002165m	"WD40 protein, putative subunit of Histone H3 (Lys4) methyltransferase complexes."	9.00E-07
Ctaxi_contig_49926|comp36140_c1_seq1	Cre02.g078150.t1.1	NA	2.00E-09	NA	NA	NA
Ctaxi_contig_6113|comp28590_c0_seq1	Cre02.g078550.t1.2	Flagellar Associated Protein	2.00E-11	Vocar20014890m		1.00E-14
Ctaxi_contig_40417|comp35501_c0_seq1	Cre02.g078750.t1.1	tR-pseudouridine synthase	3.00E-40	Vocar20004851m	"R pseudouridine synthase, mitochondrial precursor."	2.00E-43
Ctaxi_contig_40422|comp35501_c0_seq6	Cre02.g078750.t1.1	tR-pseudouridine synthase	4.00E-06	Vocar20004851m	"R pseudouridine synthase, mitochondrial precursor."	2.00E-07
Ctaxi_contig_40423|comp35501_c0_seq7	Cre02.g078750.t1.1	tR-pseudouridine synthase	2.00E-07	Vocar20004851m	"R pseudouridine synthase, mitochondrial precursor."	1.00E-08
Ctaxi_contig_40424|comp35501_c0_seq8	Cre02.g078750.t1.1	tR-pseudouridine synthase	6.00E-09	Vocar20004851m	"R pseudouridine synthase, mitochondrial precursor."	4.00E-10
Ctaxi_contig_35755|comp35086_c2_seq1	Cre02.g078858.t1.1	Presenilin protease	2.00E-46	Vocar20004977m		3.00E-46
Ctaxi_contig_35756|comp35086_c2_seq2	Cre02.g078858.t1.1	Presenilin protease	5.00E-50	Vocar20004977m		6.00E-50
Ctaxi_contig_35757|comp35086_c2_seq3	Cre02.g078858.t1.1	Presenilin protease	9.00E-21	Vocar20004977m		4.00E-21
Ctaxi_contig_58939|comp36677_c9_seq1	Cre02.g078939.t1.1		6.00E-106	Vocar20010715m		8.00E-107
Ctaxi_contig_30592|comp34606_c0_seq1	Cre02.g078966.t1.1		1.00E-13	Vocar20010584m		4.00E-12
Ctaxi_contig_30593|comp34606_c2_seq1	Cre02.g078966.t1.1		4.00E-57	Vocar20010584m		1.00E-44
Ctaxi_contig_30595|comp34606_c2_seq3	Cre02.g078966.t1.1		4.00E-34	Vocar20010584m		1.00E-34
Ctaxi_contig_30596|comp34606_c2_seq4	Cre02.g078966.t1.1		2.00E-38	Vocar20000788m		2.00E-30
Ctaxi_contig_63157|comp36900_c7_seq1	Cre02.g079150.t1.1		1.00E-28	Vocar20010442m		5.00E-41
Ctaxi_contig_36109|comp35119_c0_seq1	Cre02.g079200.t1.2		1.00E-40	Vocar20010774m		2.00E-40
Ctaxi_contig_36110|comp35119_c0_seq2	Cre02.g079200.t1.2		9.00E-34	Vocar20010774m		9.00E-34
Ctaxi_contig_41012|comp35549_c3_seq1	Cre02.g079200.t1.2		1.00E-13	Vocar20010774m		2.00E-13
Ctaxi_contig_12765|comp32013_c1_seq1	Cre02.g079250.t1.1	NA	2.00E-09	NA	NA	NA
Ctaxi_contig_36768|comp35186_c4_seq1	Cre02.g079300.t1.2	AAA-ATPase of VPS4/SKD1 family	3.00E-73	Vocar20010477m		3.00E-72
Ctaxi_contig_37679|comp35258_c2_seq1	Cre02.g079300.t1.2	AAA-ATPase of VPS4/SKD1 family	3.00E-38	Vocar20010477m		1.00E-37
Ctaxi_contig_37682|comp35258_c2_seq4	Cre02.g079300.t1.2	AAA-ATPase of VPS4/SKD1 family	3.00E-95	Vocar20010477m		9.00E-95
Ctaxi_contig_37686|comp35258_c2_seq8	Cre02.g079300.t1.2	AAA-ATPase of VPS4/SKD1 family	7.00E-14	Vocar20010477m		2.00E-13
Ctaxi_contig_49714|comp36124_c2_seq1	Cre02.g079300.t1.2	AAA-ATPase of VPS4/SKD1 family	8.00E-56	Vocar20010477m		7.00E-56
Ctaxi_contig_49715|comp36124_c2_seq2	Cre02.g079300.t1.2	AAA-ATPase of VPS4/SKD1 family	2.00E-44	Vocar20010477m		3.00E-39
Ctaxi_contig_49716|comp36124_c2_seq3	Cre02.g079300.t1.2	AAA-ATPase of VPS4/SKD1 family	3.00E-48	Vocar20010477m		2.00E-47
Ctaxi_contig_49717|comp36124_c2_seq4	Cre02.g079300.t1.2	AAA-ATPase of VPS4/SKD1 family	4.00E-19	Vocar20010477m		2.00E-17
Ctaxi_contig_49718|comp36124_c2_seq5	Cre02.g079300.t1.2	AAA-ATPase of VPS4/SKD1 family	8.00E-20	Vocar20010477m		1.00E-20
Ctaxi_contig_49720|comp36124_c2_seq7	Cre02.g079300.t1.2	AAA-ATPase of VPS4/SKD1 family	1.00E-14	Vocar20010477m		1.00E-16
Ctaxi_contig_75609|comp4093696_c0_seq1	Cre02.g079300.t1.2	AAA-ATPase of VPS4/SKD1 family	1.00E-21	Vocar20010477m		3.00E-22
Ctaxi_contig_49026|comp36078_c2_seq2	Cre02.g079550.t1.2	"Dymin-related GTPase, involved in circadian rhythms"	7.00E-08	Vocar20004917m	dymin-related GTPase.	9.00E-08
Ctaxi_contig_49029|comp36078_c3_seq1	Cre02.g079550.t1.2	"Dymin-related GTPase, involved in circadian rhythms"	6.00E-10	Vocar20004917m	dymin-related GTPase.	4.00E-11
Ctaxi_contig_49032|comp36078_c3_seq4	Cre02.g079550.t1.2	"Dymin-related GTPase, involved in circadian rhythms"	2.00E-08	Vocar20004917m	dymin-related GTPase.	2.00E-09
Ctaxi_contig_59644|comp36711_c0_seq1	Cre02.g079550.t1.2	"Dymin-related GTPase, involved in circadian rhythms"	4.00E-23	Vocar20004917m	dymin-related GTPase.	1.00E-26
Ctaxi_contig_59656|comp36711_c6_seq1	Cre02.g079550.t1.2	"Dymin-related GTPase, involved in circadian rhythms"	1.00E-06	Vocar20004917m	dymin-related GTPase.	6.00E-15
Ctaxi_contig_32192|comp34765_c1_seq1	Cre02.g079600.t1.2		7.00E-64	Vocar20004929m		2.00E-64
Ctaxi_contig_32193|comp34765_c1_seq2	Cre02.g079600.t1.2		2.00E-62	Vocar20004929m		1.00E-63
Ctaxi_contig_34094|comp34927_c1_seq1	Cre02.g079700.t1.2	Aspartate carbamoyltransferase	1.00E-109	Vocar20005027m		7.00E-109
Ctaxi_contig_39176|comp35387_c3_seq1	Cre02.g079850.t1.1	D polymerase kappa	2.00E-98	Vocar20006574m		1.00E-22
Ctaxi_contig_72159|comp978911_c0_seq1	Cre02.g080000.t1.2	NA	4.00E-07	NA	NA	NA
Ctaxi_contig_2163|comp15091_c0_seq1	Cre02.g080200.t1.2	Transketolase	2.00E-49	Vocar20010613m		6.00E-50
Ctaxi_contig_5832|comp28305_c0_seq1	Cre02.g080200.t1.2	Transketolase	1.00E-99	Vocar20010613m		4.00E-103
Ctaxi_contig_5833|comp28305_c0_seq2	Cre02.g080200.t1.2	Transketolase	6.00E-45	Vocar20010613m		2.00E-44
Ctaxi_contig_5834|comp28305_c0_seq3	Cre02.g080200.t1.2	Transketolase	1.00E-29	Vocar20010613m		2.00E-30
Ctaxi_contig_8374|comp30670_c0_seq1	Cre02.g080200.t1.2	Transketolase	2.00E-83	Vocar20010613m		4.00E-87
Ctaxi_contig_32141|comp34758_c2_seq1	Cre02.g080200.t1.2	Transketolase	2.00E-75	Vocar20010613m		5.00E-78
Ctaxi_contig_32143|comp34758_c3_seq2	Cre02.g080200.t1.2	Transketolase	8.00E-65	Vocar20010613m		9.00E-66
Ctaxi_contig_67350|comp37089_c1_seq1	Cre02.g080200.t1.2	Transketolase	2.00E-44	Vocar20010613m		2.00E-46
Ctaxi_contig_13830|comp32230_c2_seq1	Cre02.g080250.t1.2		6.00E-06	Vocar20010659m		4.00E-06
Ctaxi_contig_13832|comp32230_c2_seq3	Cre02.g080250.t1.2		9.00E-09	Vocar20010659m		3.00E-09
Ctaxi_contig_27154|comp34220_c0_seq1	Cre02.g080350.t1.1		3.00E-74	Vocar20010808m		7.00E-63
Ctaxi_contig_27155|comp34220_c0_seq2	Cre02.g080350.t1.1		2.00E-76	Vocar20010808m		3.00E-65
Ctaxi_contig_27156|comp34220_c0_seq3	Cre02.g080350.t1.1		1.00E-63	Vocar20010808m		3.00E-67
Ctaxi_contig_27157|comp34220_c0_seq4	Cre02.g080350.t1.1		1.00E-24	Vocar20010808m		2.00E-26
Ctaxi_contig_27158|comp34220_c0_seq5	Cre02.g080350.t1.1		1.00E-20	Vocar20010808m		2.00E-22
Ctaxi_contig_1135|comp9674_c0_seq1	Cre02.g080600.t1.2		2.00E-12	Vocar20010731m	Lumil binding protein Bip2.	6.00E-14
Ctaxi_contig_4395|comp25563_c1_seq1	Cre02.g080600.t1.2		3.00E-29	Vocar20010731m	Lumil binding protein Bip2.	6.00E-30
Ctaxi_contig_4394|comp25563_c0_seq1	Cre02.g080600.t1.2		7.00E-30	Vocar20010629m	Lumil binding protein Bip1.	6.00E-30
Ctaxi_contig_40113|comp35472_c2_seq10	Cre02.g080600.t1.2		1.00E-64	Vocar20010629m	Lumil binding protein Bip1.	6.00E-66
Ctaxi_contig_55272|comp36456_c1_seq4	Cre02.g080600.t1.2		1.00E-23	Vocar20010629m	Lumil binding protein Bip1.	5.00E-24
Ctaxi_contig_76305|comp4618181_c0_seq1	Cre02.g080600.t1.2		2.00E-21	Vocar20010629m	Lumil binding protein Bip1.	2.00E-21
Ctaxi_contig_45430|comp35827_c1_seq1	Cre02.g080650.t1.2	Endoplasmic reticulum associated heat shock protein 90B	1.00E-66	Vocar20010451m		3.00E-66
Ctaxi_contig_45431|comp35827_c3_seq1	Cre02.g080650.t1.2	Endoplasmic reticulum associated heat shock protein 90B	6.00E-56	Vocar20010451m		2.00E-53
Ctaxi_contig_45433|comp35827_c3_seq3	Cre02.g080650.t1.2	Endoplasmic reticulum associated heat shock protein 90B	7.00E-20	Vocar20010451m		7.00E-20
Ctaxi_contig_45434|comp35827_c3_seq4	Cre02.g080650.t1.2	Endoplasmic reticulum associated heat shock protein 90B	6.00E-26	Vocar20010451m		2.00E-25
Ctaxi_contig_73735|comp2895075_c0_seq1	Cre02.g080650.t1.2	Endoplasmic reticulum associated heat shock protein 90B	1.00E-08	Vocar20010451m		2.00E-08
Ctaxi_contig_76202|comp4573920_c0_seq1	Cre02.g080650.t1.2	Endoplasmic reticulum associated heat shock protein 90B	1.00E-16	Vocar20010451m		6.00E-17
Ctaxi_contig_76393|comp4654495_c0_seq1	Cre02.g080650.t1.2	Endoplasmic reticulum associated heat shock protein 90B	2.00E-20	Vocar20010451m		3.00E-20
Ctaxi_contig_40115|comp35472_c2_seq12	Cre02.g080700.t1.2	Endoplasmic reticulum associated Hsp70 protein	2.00E-21	Vocar20014179m	heat-shock inducible Hsp70 (hsp70A).	1.00E-21
Ctaxi_contig_1191|comp10255_c0_seq1	Cre02.g080700.t1.2	Endoplasmic reticulum associated Hsp70 protein	4.00E-33	Vocar20010629m	Lumil binding protein Bip1.	2.00E-32
Ctaxi_contig_1192|comp10255_c0_seq2	Cre02.g080700.t1.2	Endoplasmic reticulum associated Hsp70 protein	2.00E-37	Vocar20010629m	Lumil binding protein Bip1.	3.00E-37
Ctaxi_contig_4953|comp26762_c0_seq1	Cre02.g080700.t1.2	Endoplasmic reticulum associated Hsp70 protein	8.00E-46	Vocar20010629m	Lumil binding protein Bip1.	1.00E-45
Ctaxi_contig_40109|comp35472_c2_seq6	Cre02.g080700.t1.2	Endoplasmic reticulum associated Hsp70 protein	2.00E-88	Vocar20010629m	Lumil binding protein Bip1.	2.00E-88
Ctaxi_contig_40114|comp35472_c2_seq11	Cre02.g080700.t1.2	Endoplasmic reticulum associated Hsp70 protein	4.00E-27	Vocar20010629m	Lumil binding protein Bip1.	5.00E-27
Ctaxi_contig_40124|comp35472_c7_seq1	Cre02.g080700.t1.2	Endoplasmic reticulum associated Hsp70 protein	6.00E-36	Vocar20010629m	Lumil binding protein Bip1.	3.00E-35
Ctaxi_contig_74875|comp3602294_c0_seq1	Cre02.g080700.t1.2	Endoplasmic reticulum associated Hsp70 protein	1.00E-23	Vocar20010629m	Lumil binding protein Bip1.	5.00E-24
Ctaxi_contig_6821|comp29634_c0_seq1	Cre02.g080700.t1.2	Endoplasmic reticulum associated Hsp70 protein	8.00E-06	NA	NA	NA
Ctaxi_contig_11114|comp31601_c0_seq1	Cre02.g080900.t1.2	"Peroxiredoxin, type II"	1.00E-07	Vocar20010695m	"peroxiredoxin, type II."	8.00E-08
Ctaxi_contig_11116|comp31601_c2_seq1	Cre02.g080900.t1.2	"Peroxiredoxin, type II"	2.00E-18	Vocar20010695m	"peroxiredoxin, type II."	2.00E-22
Ctaxi_contig_53627|comp36355_c4_seq1	Cre02.g081050.t1.2	Flagellar Associated Protein	8.00E-17	Vocar20010756m		4.00E-14
Ctaxi_contig_14851|comp32449_c0_seq1	Cre02.g081200.t1.2		9.00E-33	Vocar20010724m		1.00E-31
Ctaxi_contig_14853|comp32449_c3_seq1	Cre02.g081200.t1.2		4.00E-28	Vocar20010724m		7.00E-28
Ctaxi_contig_14852|comp32449_c1_seq1	Cre02.g081200.t1.2		5.00E-16	Vocar20008307m	iron-sulfur cluster assembly protein.	3.00E-33
Ctaxi_contig_8751|comp30825_c0_seq2	Cre02.g081300.t1.1		6.00E-15	Vocar20010519m		1.00E-16
Ctaxi_contig_10947|comp31558_c2_seq1	Cre02.g081300.t1.1		6.00E-14	Vocar20010519m		4.00E-16
Ctaxi_contig_10948|comp31558_c2_seq2	Cre02.g081300.t1.1		5.00E-13	Vocar20010519m		2.00E-15
Ctaxi_contig_28410|comp34370_c3_seq1	Cre02.g081450.t1.2		4.00E-07	Vocar20010627m		1.00E-07
Ctaxi_contig_28412|comp34370_c3_seq3	Cre02.g081450.t1.2		7.00E-08	Vocar20010627m		2.00E-08
Ctaxi_contig_58824|comp36671_c0_seq1	Cre02.g081500.t1.2		8.00E-20	Vocar20010428m		2.00E-17
Ctaxi_contig_58825|comp36671_c0_seq2	Cre02.g081500.t1.2		1.00E-21	Vocar20010428m		3.00E-20
Ctaxi_contig_58832|comp36671_c4_seq1	Cre02.g081500.t1.2		7.00E-13	Vocar20010428m		7.00E-13
Ctaxi_contig_58833|comp36671_c4_seq2	Cre02.g081500.t1.2		7.00E-13	Vocar20010428m		2.00E-11
Ctaxi_contig_22434|comp33664_c0_seq1	Cre02.g081550.t1.2		1.00E-49	Vocar20010835m		3.00E-49
Ctaxi_contig_22435|comp33664_c0_seq2	Cre02.g081550.t1.2		7.00E-52	Vocar20010835m		1.00E-51
Ctaxi_contig_34220|comp34940_c4_seq1	Cre02.g081600.t1.1		6.00E-24	Vocar20002141m		3.00E-22
Ctaxi_contig_37224|comp35218_c2_seq1	Cre02.g081650.t1.2		6.00E-12	Vocar20015072m		2.00E-07
Ctaxi_contig_37221|comp35218_c1_seq1	Cre02.g081650.t1.2		2.00E-17	Vocar20010709m		2.00E-10
Ctaxi_contig_43913|comp35746_c0_seq1	Cre02.g082000.t1.2		7.00E-59	Vocar20010849m		2.00E-50
Ctaxi_contig_43914|comp35746_c0_seq2	Cre02.g082000.t1.2		8.00E-61	Vocar20010849m		2.00E-51
Ctaxi_contig_38993|comp35369_c1_seq2	Cre02.g082050.t1.1		4.00E-18	Vocar20010665m		1.00E-18
Ctaxi_contig_38994|comp35369_c1_seq3	Cre02.g082050.t1.1		3.00E-18	Vocar20010665m		5.00E-16
Ctaxi_contig_46233|comp35884_c2_seq1	Cre02.g082250.t1.1		4.00E-58	Vocar20010885m		1.00E-57
Ctaxi_contig_46234|comp35884_c2_seq2	Cre02.g082250.t1.1		6.00E-29	Vocar20010885m		6.00E-28
Ctaxi_contig_43372|comp35707_c0_seq1	Cre02.g082350.t2.1	Copper-binding protein CutA	8.00E-27	Vocar20010598m		4.00E-25
Ctaxi_contig_1444|comp11767_c0_seq1	Cre02.g082500.t1.1	"Photosystem I reaction center subunit N, chloroplastic"	2.00E-22	Vocar20010511m	"photosystem I reaction center subunit N, chloroplast precursor."	5.00E-22
Ctaxi_contig_6220|comp28845_c1_seq1	Cre02.g082500.t1.1	"Photosystem I reaction center subunit N, chloroplastic"	1.00E-18	Vocar20010511m	"photosystem I reaction center subunit N, chloroplast precursor."	3.00E-18
Ctaxi_contig_11212|comp31625_c0_seq1	Cre02.g082500.t1.1	"Photosystem I reaction center subunit N, chloroplastic"	1.00E-17	Vocar20010511m	"photosystem I reaction center subunit N, chloroplast precursor."	4.00E-18
Ctaxi_contig_11213|comp31625_c0_seq2	Cre02.g082500.t1.1	"Photosystem I reaction center subunit N, chloroplastic"	3.00E-18	Vocar20010511m	"photosystem I reaction center subunit N, chloroplast precursor."	2.00E-19
Ctaxi_contig_40664|comp35524_c3_seq1	Cre02.g082550.t1.2	Zeaxanthin epoxidase	2.00E-38	Vocar20010541m		1.00E-39
Ctaxi_contig_40665|comp35524_c3_seq2	Cre02.g082550.t1.2	Zeaxanthin epoxidase	2.00E-29	Vocar20010541m		2.00E-30
Ctaxi_contig_40666|comp35524_c3_seq3	Cre02.g082550.t1.2	Zeaxanthin epoxidase	1.00E-07	Vocar20010541m		9.00E-08
Ctaxi_contig_40667|comp35524_c3_seq4	Cre02.g082550.t1.2	Zeaxanthin epoxidase	2.00E-10	Vocar20010541m		3.00E-10
Ctaxi_contig_40668|comp35524_c3_seq5	Cre02.g082550.t1.2	Zeaxanthin epoxidase	4.00E-27	Vocar20010541m		4.00E-27
Ctaxi_contig_49172|comp36087_c3_seq3	Cre02.g082700.t1.2	"Cytochrome c oxidase assembly factor, mitochondrial"	2.00E-07	Vocar20010454m		2.00E-08
Ctaxi_contig_49173|comp36087_c3_seq4	Cre02.g082700.t1.2	"Cytochrome c oxidase assembly factor, mitochondrial"	2.00E-07	Vocar20010454m		2.00E-08
Ctaxi_contig_49177|comp36087_c5_seq1	Cre02.g082700.t1.2	"Cytochrome c oxidase assembly factor, mitochondrial"	4.00E-27	Vocar20010454m		3.00E-26
Ctaxi_contig_49178|comp36087_c5_seq2	Cre02.g082700.t1.2	"Cytochrome c oxidase assembly factor, mitochondrial"	7.00E-18	Vocar20010454m		4.00E-22
Ctaxi_contig_49179|comp36087_c5_seq3	Cre02.g082700.t1.2	"Cytochrome c oxidase assembly factor, mitochondrial"	9.00E-13	Vocar20010454m		3.00E-17
Ctaxi_contig_59666|comp36712_c3_seq1	Cre02.g082877.t1.1		1.00E-129	Vocar20010727m		2.00E-93
Ctaxi_contig_59667|comp36712_c3_seq2	Cre02.g082877.t1.1		1.00E-134	Vocar20010727m		1.00E-95
Ctaxi_contig_19362|comp33197_c0_seq1	Cre02.g082900.t1.1		2.00E-08	Vocar20010418m		2.00E-08
Ctaxi_contig_31185|comp34663_c2_seq1	Cre02.g082900.t1.1		2.00E-12	Vocar20010418m		6.00E-13
Ctaxi_contig_71957|comp37270_c8_seq3	Cre02.g082900.t1.1		3.00E-06	Vocar20010418m		4.00E-07
Ctaxi_contig_52139|comp36271_c2_seq29	Cre02.g083050.t1.1		5.00E-15	Vocar20008438m		3.00E-14
Ctaxi_contig_22849|comp33722_c3_seq6	Cre02.g083050.t1.1		2.00E-07	Vocar20007950m		2.00E-07
Ctaxi_contig_38545|comp35328_c1_seq3	Cre02.g083050.t1.1		3.00E-06	Vocar20003738m		2.00E-08
Ctaxi_contig_38546|comp35328_c1_seq4	Cre02.g083050.t1.1		2.00E-08	Vocar20003738m		1.00E-10
Ctaxi_contig_36823|comp35190_c1_seq2	Cre02.g083180.t1.1	NA	6.00E-07	NA	NA	NA
Ctaxi_contig_75662|comp4167273_c0_seq1	Cre02.g083354.t2.1		2.00E-22	Vocar20014759m		3.00E-22
Ctaxi_contig_48850|comp36066_c4_seq1	Cre02.g083400.t1.1	NA	7.00E-25	NA	NA	NA
Ctaxi_contig_48851|comp36066_c4_seq2	Cre02.g083400.t1.1	NA	4.00E-26	NA	NA	NA
Ctaxi_contig_4142|comp24948_c1_seq1	Cre02.g083800.t2.1	"dTDP-glucose 4,6-dehydratase "	2.00E-08	Vocar20010505m		5.00E-08
Ctaxi_contig_27944|comp34311_c0_seq6	Cre02.g083800.t2.1	"dTDP-glucose 4,6-dehydratase "	2.00E-74	Vocar20010505m		1.00E-73
Ctaxi_contig_27946|comp34311_c0_seq8	Cre02.g083800.t2.1	"dTDP-glucose 4,6-dehydratase "	2.00E-42	Vocar20010505m		6.00E-42
Ctaxi_contig_48437|comp36038_c1_seq21	Cre02.g083850.t2.1	NA	6.00E-07	NA	NA	NA
Ctaxi_contig_17078|comp32845_c0_seq1	Cre02.g083900.t2.1		1.00E-16	Vocar20010539m		2.00E-21
Ctaxi_contig_9475|comp31100_c0_seq1	Cre02.g083950.t1.1	Plastid-specific ribosomal protein 3	9.00E-29	Vocar20010906m		3.00E-30
Ctaxi_contig_16712|comp32776_c1_seq1	Cre02.g083950.t1.1	Plastid-specific ribosomal protein 3	8.00E-28	Vocar20010906m		3.00E-28
Ctaxi_contig_28502|comp34381_c1_seq1	Cre02.g084050.t1.2	SEC62-subunit of ER-translocon	1.00E-08	Vocar20010633m		8.00E-09
Ctaxi_contig_21271|comp33488_c2_seq1	Cre02.g084300.t1.2	Ubiquinone/mequinone biosynthesis methyltransferase	5.00E-59	Vocar20010644m		4.00E-59
Ctaxi_contig_51270|comp36229_c7_seq1	Cre02.g084350.t1.2	Predicted protein	1.00E-64	Vocar20010833m		6.00E-64
Ctaxi_contig_20881|comp33432_c1_seq3	Cre02.g084750.t2.1		9.00E-24	Vocar20014878m		1.00E-18
Ctaxi_contig_28010|comp34320_c2_seq1	Cre02.g084900.t1.2		1.00E-16	Vocar20010540m		1.00E-18
Ctaxi_contig_58111|comp36631_c4_seq1	Cre02.g084900.t1.2		4.00E-11	Vocar20009526m		5.00E-12
Ctaxi_contig_25930|comp34089_c0_seq1	Cre02.g084950.t1.2		3.00E-32	Vocar20014891m		2.00E-22
Ctaxi_contig_55640|comp36483_c0_seq1	Cre02.g085200.t1.1		5.00E-07	Vocar20014767m		2.00E-08
Ctaxi_contig_3255|comp18715_c0_seq1	Cre02.g085450.t1.2	Coproporphyrinogen III oxidase	2.00E-49	Vocar20014847m	"coproporphyrinogen III oxidase, chloroplast precursor."	2.00E-51
Ctaxi_contig_17304|comp32881_c0_seq1	Cre02.g085450.t1.2	Coproporphyrinogen III oxidase	6.00E-34	Vocar20014847m	"coproporphyrinogen III oxidase, chloroplast precursor."	7.00E-34
Ctaxi_contig_17305|comp32881_c1_seq1	Cre02.g085450.t1.2	Coproporphyrinogen III oxidase	2.00E-59	Vocar20014847m	"coproporphyrinogen III oxidase, chloroplast precursor."	4.00E-62
Ctaxi_contig_19307|comp33185_c0_seq14	Cre02.g085500.t1.1	NA	4.00E-11	NA	NA	NA
Ctaxi_contig_21499|comp33528_c1_seq3	Cre02.g085500.t1.1	NA	1.00E-13	NA	NA	NA
Ctaxi_contig_23436|comp33797_c2_seq2	Cre02.g085500.t1.1	NA	1.00E-06	NA	NA	NA
Ctaxi_contig_55910|comp36501_c0_seq2	Cre02.g085500.t1.1	NA	2.00E-14	NA	NA	NA
Ctaxi_contig_55918|comp36501_c0_seq10	Cre02.g085500.t1.1	NA	5.00E-09	NA	NA	NA
Ctaxi_contig_57419|comp36592_c0_seq1	Cre02.g085500.t1.1	NA	7.00E-13	NA	NA	NA
Ctaxi_contig_66249|comp37040_c0_seq1	Cre02.g085500.t1.1	NA	2.00E-09	NA	NA	NA
Ctaxi_contig_15612|comp32584_c1_seq1	Cre02.g085600.t1.2		2.00E-22	Vocar20005246m		4.00E-17
Ctaxi_contig_15210|comp32518_c0_seq1	Cre02.g085650.t1.1		8.00E-27	Vocar20014816m		4.00E-24
Ctaxi_contig_15211|comp32518_c1_seq1	Cre02.g085650.t1.1		4.00E-53	Vocar20014816m		2.00E-35
Ctaxi_contig_70698|comp37219_c0_seq4	Cre02.g086050.t1.1	tR-pseudouridine synthase	2.00E-22	Vocar20010446m	"tR pseudouridine synthase, mitochondrial precursor."	1.00E-19
Ctaxi_contig_70700|comp37219_c0_seq6	Cre02.g086050.t1.1	tR-pseudouridine synthase	1.00E-22	Vocar20010446m	"tR pseudouridine synthase, mitochondrial precursor."	9.00E-20
Ctaxi_contig_70701|comp37219_c0_seq7	Cre02.g086050.t1.1	tR-pseudouridine synthase	1.00E-22	Vocar20010446m	"tR pseudouridine synthase, mitochondrial precursor."	7.00E-20
Ctaxi_contig_70702|comp37219_c0_seq8	Cre02.g086050.t1.1	tR-pseudouridine synthase	6.00E-23	Vocar20010446m	"tR pseudouridine synthase, mitochondrial precursor."	4.00E-20
Ctaxi_contig_70706|comp37219_c0_seq12	Cre02.g086050.t1.1	tR-pseudouridine synthase	7.00E-38	Vocar20010446m	"tR pseudouridine synthase, mitochondrial precursor."	2.00E-19
Ctaxi_contig_2761|comp17078_c0_seq1	Cre02.g086050.t1.1	tR-pseudouridine synthase	3.00E-09	NA	NA	NA
Ctaxi_contig_15832|comp32625_c0_seq1	Cre02.g086076.t1.2		1.00E-26	Vocar20010809m		5.00E-15
Ctaxi_contig_14856|comp32450_c1_seq1	Cre02.g086100.t1.2	Predicted protein	2.00E-12	Vocar20010743m		2.00E-13
Ctaxi_contig_14858|comp32450_c1_seq3	Cre02.g086100.t1.2	Predicted protein	7.00E-13	Vocar20010743m		1.00E-13
Ctaxi_contig_9707|comp31183_c0_seq7	Cre02.g086250.t1.1		5.00E-12	Vocar20010675m		6.00E-11
Ctaxi_contig_9701|comp31183_c0_seq1	Cre02.g086250.t1.1		1.00E-22	Vocar20004424m		5.00E-36
Ctaxi_contig_63369|comp36915_c0_seq1	Cre02.g086250.t1.1		1.00E-25	Vocar20004424m		9.00E-51
Ctaxi_contig_63370|comp36915_c0_seq2	Cre02.g086250.t1.1		1.00E-18	Vocar20004424m		2.00E-27
Ctaxi_contig_63373|comp36915_c0_seq5	Cre02.g086250.t1.1		3.00E-44	Vocar20004424m		7.00E-69
Ctaxi_contig_36931|comp35200_c3_seq1	Cre02.g086650.t1.2	Structural Maintence of Chromosomes protein	4.00E-78	Vocar20013273m	structural maintence of chromosomes (SMC) protein 4 homolog.	4.00E-20
Ctaxi_contig_811|comp5659_c0_seq1	Cre02.g086650.t1.2	Structural Maintence of Chromosomes protein	1.00E-15	Vocar20010818m	structural maintence of chromosomes (SMC) protein 2 homolog.	1.00E-16
Ctaxi_contig_36937|comp35200_c5_seq1	Cre02.g086650.t1.2	Structural Maintence of Chromosomes protein	1.00E-39	Vocar20010818m	structural maintence of chromosomes (SMC) protein 2 homolog.	3.00E-36
Ctaxi_contig_36933|comp35200_c3_seq3	Cre02.g086650.t1.2	Structural Maintence of Chromosomes protein	9.00E-07	NA	NA	NA
Ctaxi_contig_36934|comp35200_c3_seq4	Cre02.g086650.t1.2	Structural Maintence of Chromosomes protein	1.00E-08	NA	NA	NA
Ctaxi_contig_38082|comp35297_c1_seq3	Cre02.g086700.t1.2	Component of oligomeric golgi complex	2.00E-22	Vocar20010891m	component of oligomeric golgi complex 7.	2.00E-19
Ctaxi_contig_38083|comp35297_c1_seq4	Cre02.g086700.t1.2	Component of oligomeric golgi complex	3.00E-27	Vocar20010891m	component of oligomeric golgi complex 7.	3.00E-24
Ctaxi_contig_38084|comp35297_c1_seq5	Cre02.g086700.t1.2	Component of oligomeric golgi complex	2.00E-07	Vocar20010891m	component of oligomeric golgi complex 7.	1.00E-07
Ctaxi_contig_38079|comp35297_c0_seq1	Cre02.g086700.t1.2	Component of oligomeric golgi complex	6.00E-12	NA	NA	NA
Ctaxi_contig_8784|comp30840_c0_seq1	Cre02.g086850.t1.1		4.00E-07	Vocar20010711m		5.00E-07
Ctaxi_contig_18571|comp33086_c0_seq1	Cre02.g086850.t1.1		4.00E-15	Vocar20010711m		7.00E-11
Ctaxi_contig_21299|comp33492_c1_seq1	Cre02.g087551.t1.1		9.00E-07	Vocar20013181m		1.00E-08
Ctaxi_contig_71335|comp37249_c6_seq1	Cre02.g087551.t1.1	NA	5.00E-21	NA	NA	NA
Ctaxi_contig_71336|comp37249_c7_seq1	Cre02.g087551.t1.1	NA	4.00E-06	NA	NA	NA
Ctaxi_contig_6787|comp29602_c0_seq1	Cre02.g087666.t1.1	NA	2.00E-06	NA	NA	NA
Ctaxi_contig_37245|comp35219_c4_seq1	Cre02.g087666.t1.1	NA	3.00E-09	NA	NA	NA
Ctaxi_contig_49014|comp36076_c0_seq3	Cre02.g087666.t1.1	NA	6.00E-11	NA	NA	NA
Ctaxi_contig_59226|comp36691_c3_seq1	Cre02.g087666.t1.1	NA	3.00E-07	NA	NA	NA
Ctaxi_contig_26027|comp34102_c0_seq1	Cre02.g087700.t1.2	Ascorbate peroxidase	4.00E-12	Vocar20010884m	L-ascorbate peroxidase.	2.00E-12
Ctaxi_contig_26028|comp34102_c0_seq2	Cre02.g087700.t1.2	Ascorbate peroxidase	5.00E-15	Vocar20010884m	L-ascorbate peroxidase.	3.00E-15
Ctaxi_contig_26029|comp34102_c0_seq3	Cre02.g087700.t1.2	Ascorbate peroxidase	3.00E-12	Vocar20010884m	L-ascorbate peroxidase.	2.00E-12
Ctaxi_contig_26030|comp34102_c0_seq4	Cre02.g087700.t1.2	Ascorbate peroxidase	6.00E-19	Vocar20010884m	L-ascorbate peroxidase.	2.00E-18
Ctaxi_contig_26031|comp34102_c0_seq5	Cre02.g087700.t1.2	Ascorbate peroxidase	4.00E-15	Vocar20010884m	L-ascorbate peroxidase.	2.00E-15
Ctaxi_contig_26035|comp34102_c1_seq1	Cre02.g087700.t1.2	Ascorbate peroxidase	4.00E-81	Vocar20010884m	L-ascorbate peroxidase.	4.00E-80
Ctaxi_contig_61635|comp36818_c1_seq1	Cre02.g087700.t1.2	Ascorbate peroxidase	6.00E-34	Vocar20010884m	L-ascorbate peroxidase.	1.00E-35
Ctaxi_contig_61637|comp36818_c1_seq3	Cre02.g087700.t1.2	Ascorbate peroxidase	2.00E-44	Vocar20010884m	L-ascorbate peroxidase.	1.00E-40
Ctaxi_contig_60686|comp36772_c3_seq2	Cre02.g087800.t1.1	Protein tyrosine kise	9.00E-13	Vocar20004674m		3.00E-12
Ctaxi_contig_60687|comp36772_c3_seq3	Cre02.g087800.t1.1	Protein tyrosine kise	4.00E-17	Vocar20004674m		1.00E-15
Ctaxi_contig_60043|comp36734_c4_seq7	Cre02.g087900.t1.1		5.00E-06	Vocar20010685m		9.00E-06
Ctaxi_contig_53628|comp36356_c2_seq1	Cre02.g087950.t1.2		7.00E-45	Vocar20010800m		4.00E-47
Ctaxi_contig_53630|comp36356_c2_seq3	Cre02.g087950.t1.2		2.00E-33	Vocar20010800m		4.00E-33
Ctaxi_contig_53639|comp36356_c4_seq1	Cre02.g087950.t1.2		6.00E-43	Vocar20010800m		2.00E-45
Ctaxi_contig_53642|comp36356_c4_seq4	Cre02.g087950.t1.2		1.00E-40	Vocar20010800m		1.00E-41
Ctaxi_contig_53640|comp36356_c4_seq2	Cre02.g087950.t1.2	NA	8.00E-06	NA	NA	NA
Ctaxi_contig_31255|comp34669_c2_seq1	Cre02.g088000.t1.2	Prohibitin	1.00E-47	Vocar20010881m	prohibitin.	2.00E-47
Ctaxi_contig_31256|comp34669_c2_seq2	Cre02.g088000.t1.2	Prohibitin	2.00E-09	Vocar20010881m	prohibitin.	4.00E-09
Ctaxi_contig_31258|comp34669_c2_seq4	Cre02.g088000.t1.2	Prohibitin	5.00E-48	Vocar20010881m	prohibitin.	2.00E-47
Ctaxi_contig_31261|comp34669_c2_seq7	Cre02.g088000.t1.2	Prohibitin	4.00E-45	Vocar20010881m	prohibitin.	1.00E-44
Ctaxi_contig_17288|comp32879_c1_seq1	Cre02.g088050.t1.2		8.00E-10	Vocar20004816m		5.00E-09
Ctaxi_contig_17289|comp32879_c1_seq2	Cre02.g088050.t1.2		5.00E-11	Vocar20004816m		4.00E-10
Ctaxi_contig_17290|comp32879_c1_seq3	Cre02.g088050.t1.2		7.00E-10	Vocar20004816m		4.00E-09
Ctaxi_contig_17291|comp32879_c1_seq4	Cre02.g088050.t1.2		5.00E-11	Vocar20004816m		1.00E-10
Ctaxi_contig_17296|comp32879_c1_seq9	Cre02.g088050.t1.2		2.00E-10	Vocar20004816m		7.00E-09
Ctaxi_contig_17298|comp32879_c1_seq11	Cre02.g088050.t1.2		1.00E-11	Vocar20004816m		1.00E-10
Ctaxi_contig_17300|comp32879_c1_seq13	Cre02.g088050.t1.2		9.00E-11	Vocar20004816m		1.00E-09
Ctaxi_contig_24035|comp33872_c0_seq4	Cre02.g088100.t1.2		1.00E-08	Vocar20004815m		7.00E-06
Ctaxi_contig_24038|comp33872_c0_seq7	Cre02.g088100.t1.2		3.00E-07	Vocar20004815m		3.00E-08
Ctaxi_contig_24039|comp33872_c0_seq8	Cre02.g088100.t1.2		2.00E-08	Vocar20004815m		3.00E-08
Ctaxi_contig_2521|comp16260_c0_seq1	Cre02.g088200.t1.2	Protein disulfide isomerase 1	7.00E-17	Vocar20004809m	Protein disulfide isomerase 1.	7.00E-19
Ctaxi_contig_5883|comp28356_c0_seq1	Cre02.g088200.t1.2	Protein disulfide isomerase 1	6.00E-82	Vocar20004809m	Protein disulfide isomerase 1.	2.00E-81
Ctaxi_contig_5884|comp28356_c0_seq2	Cre02.g088200.t1.2	Protein disulfide isomerase 1	3.00E-34	Vocar20004809m	Protein disulfide isomerase 1.	2.00E-37
Ctaxi_contig_5885|comp28356_c0_seq3	Cre02.g088200.t1.2	Protein disulfide isomerase 1	1.00E-28	Vocar20004809m	Protein disulfide isomerase 1.	5.00E-32
Ctaxi_contig_24568|comp33952_c0_seq1	Cre02.g088200.t1.2	Protein disulfide isomerase 1	1.00E-15	Vocar20004809m	Protein disulfide isomerase 1.	6.00E-18
Ctaxi_contig_24577|comp33952_c3_seq1	Cre02.g088200.t1.2	Protein disulfide isomerase 1	1.00E-52	Vocar20004809m	Protein disulfide isomerase 1.	6.00E-52
Ctaxi_contig_28094|comp34332_c0_seq1	Cre02.g088200.t1.2	Protein disulfide isomerase 1	8.00E-25	Vocar20004809m	Protein disulfide isomerase 1.	2.00E-25
Ctaxi_contig_28095|comp34332_c0_seq2	Cre02.g088200.t1.2	Protein disulfide isomerase 1	5.00E-08	Vocar20004809m	Protein disulfide isomerase 1.	5.00E-07
Ctaxi_contig_28097|comp34332_c1_seq1	Cre02.g088200.t1.2	Protein disulfide isomerase 1	2.00E-13	Vocar20004809m	Protein disulfide isomerase 1.	2.00E-13
Ctaxi_contig_28098|comp34332_c2_seq1	Cre02.g088200.t1.2	Protein disulfide isomerase 1	1.00E-38	Vocar20004809m	Protein disulfide isomerase 1.	9.00E-36
Ctaxi_contig_28910|comp34427_c1_seq2	Cre02.g088200.t1.2	Protein disulfide isomerase 1	6.00E-30	Vocar20004809m	Protein disulfide isomerase 1.	3.00E-34
Ctaxi_contig_67588|comp37094_c1_seq1	Cre02.g088200.t1.2	Protein disulfide isomerase 1	1.00E-09	Vocar20004809m	Protein disulfide isomerase 1.	6.00E-07
Ctaxi_contig_67594|comp37094_c4_seq2	Cre02.g088200.t1.2	Protein disulfide isomerase 1	2.00E-06	NA	NA	NA
Ctaxi_contig_40034|comp35464_c5_seq1	Cre02.g088250.t1.2		1.00E-81	Vocar20010873m		1.00E-60
Ctaxi_contig_28295|comp34358_c0_seq1	Cre02.g088400.t2.1	DegP-type protease	2.00E-38	Vocar20015192m	DegP-type protease; serine protease; trypsin family.	2.00E-37
Ctaxi_contig_28296|comp34358_c0_seq2	Cre02.g088400.t2.1	DegP-type protease	2.00E-38	Vocar20015192m	DegP-type protease; serine protease; trypsin family.	2.00E-37
Ctaxi_contig_28301|comp34358_c1_seq1	Cre02.g088400.t2.1	DegP-type protease	6.00E-22	Vocar20015192m	DegP-type protease; serine protease; trypsin family.	1.00E-20
Ctaxi_contig_57988|comp36623_c5_seq1	Cre02.g088400.t2.1	DegP-type protease	6.00E-34	Vocar20015192m	DegP-type protease; serine protease; trypsin family.	1.00E-33
Ctaxi_contig_57989|comp36623_c5_seq2	Cre02.g088400.t2.1	DegP-type protease	3.00E-50	Vocar20015192m	DegP-type protease; serine protease; trypsin family.	3.00E-48
Ctaxi_contig_53806|comp36368_c1_seq1	Cre02.g088450.t1.1	Conserved expressed protein	6.00E-16	Vocar20015318m		1.00E-11
Ctaxi_contig_54538|comp36416_c3_seq4	Cre02.g088450.t1.1	Conserved expressed protein	3.00E-18	Vocar20015318m		2.00E-17
Ctaxi_contig_54540|comp36416_c4_seq1	Cre02.g088450.t1.1	Conserved expressed protein	3.00E-09	Vocar20015318m		2.00E-13
Ctaxi_contig_53813|comp36368_c6_seq1	Cre02.g088450.t1.1	Conserved expressed protein	4.00E-10	NA	NA	NA
Ctaxi_contig_54530|comp36416_c0_seq1	Cre02.g088450.t1.1	Conserved expressed protein	4.00E-08	NA	NA	NA
Ctaxi_contig_54535|comp36416_c3_seq1	Cre02.g088450.t1.1	Conserved expressed protein	1.00E-09	NA	NA	NA
Ctaxi_contig_49012|comp36076_c0_seq1	Cre02.g088500.t1.1	Conserved expressed protein	5.00E-80	Vocar20001961m		1.00E-77
Ctaxi_contig_49605|comp36117_c1_seq1	Cre02.g088750.t1.2		9.00E-90	Vocar20009056m	putative ATM/ATR-like kise.	6.00E-109
Ctaxi_contig_49606|comp36117_c3_seq1	Cre02.g088750.t1.2		4.00E-152	Vocar20009056m	putative ATM/ATR-like kise.	6.00E-143
Ctaxi_contig_49607|comp36117_c3_seq2	Cre02.g088750.t1.2		2.00E-32	Vocar20009056m	putative ATM/ATR-like kise.	3.00E-33
Ctaxi_contig_15104|comp32498_c0_seq3	Cre02.g088800.t1.2		8.00E-23	Vocar20012289m		4.00E-08
Ctaxi_contig_10605|comp31449_c0_seq1	Cre02.g088850.t1.2		1.00E-38	Vocar20009049m		7.00E-30
Ctaxi_contig_20547|comp33395_c2_seq1	Cre02.g088900.t1.2	Plastid ribosomal protein L1	5.00E-48	Vocar20009285m	plastid / chloroplast ribosomal protein L1.	4.00E-49
Ctaxi_contig_2110|comp14984_c0_seq1	Cre02.g089100.t1.2	Delta subunit of COP-I complex	4.00E-15	Vocar20009690m		2.00E-13
Ctaxi_contig_16232|comp32687_c0_seq1	Cre02.g089100.t1.2	Delta subunit of COP-I complex	4.00E-70	Vocar20009690m		3.00E-69
Ctaxi_contig_16233|comp32687_c0_seq2	Cre02.g089100.t1.2	Delta subunit of COP-I complex	1.00E-43	Vocar20009690m		3.00E-44
Ctaxi_contig_70131|comp37193_c3_seq3	Cre02.g089150.t1.1		6.00E-06	Vocar20015207m		1.00E-08
Ctaxi_contig_70132|comp37193_c3_seq4	Cre02.g089150.t1.1		1.00E-08	Vocar20015207m		3.00E-11
Ctaxi_contig_70133|comp37193_c3_seq5	Cre02.g089150.t1.1		3.00E-13	Vocar20015207m		2.00E-13
Ctaxi_contig_70134|comp37193_c3_seq6	Cre02.g089150.t1.1		7.00E-16	Vocar20015207m		6.00E-16
Ctaxi_contig_70137|comp37193_c5_seq1	Cre02.g089150.t1.1		4.00E-14	Vocar20015207m		2.00E-15
Ctaxi_contig_10633|comp31459_c2_seq2	Cre02.g089150.t1.1	NA	2.00E-06	NA	NA	NA
Ctaxi_contig_10634|comp31459_c2_seq3	Cre02.g089150.t1.1	NA	2.00E-06	NA	NA	NA
Ctaxi_contig_10620|comp31453_c0_seq1	Cre02.g089200.t1.2	Histone-lysine N-methyltransferase	1.00E-12	Vocar20015146m	Histone H3 (Lys9) methyltransferase homolog.	3.00E-17
Ctaxi_contig_29827|comp34526_c0_seq1	Cre02.g089200.t1.2	Histone-lysine N-methyltransferase	1.00E-09	Vocar20015146m	Histone H3 (Lys9) methyltransferase homolog.	6.00E-12
Ctaxi_contig_29831|comp34526_c0_seq5	Cre02.g089200.t1.2	Histone-lysine N-methyltransferase	7.00E-10	Vocar20015146m	Histone H3 (Lys9) methyltransferase homolog.	1.00E-10
Ctaxi_contig_29832|comp34526_c0_seq6	Cre02.g089200.t1.2	Histone-lysine N-methyltransferase	6.00E-07	NA	NA	NA
Ctaxi_contig_63464|comp36920_c1_seq1	Cre02.g089200.t1.2	Histone-lysine N-methyltransferase	6.00E-31	NA	NA	NA
Ctaxi_contig_76238|comp4589422_c0_seq1	Cre02.g089237.t1.1		6.00E-10	Vocar20009370m		1.00E-10
Ctaxi_contig_31347|comp34679_c2_seq1	Cre02.g089274.t1.1		1.00E-34	Vocar20008616m		4.00E-36
Ctaxi_contig_31349|comp34679_c2_seq3	Cre02.g089274.t1.1		3.00E-07	Vocar20008616m		2.00E-10
Ctaxi_contig_31352|comp34679_c2_seq6	Cre02.g089274.t1.1	NA	4.00E-10	NA	NA	NA
Ctaxi_contig_31353|comp34679_c2_seq7	Cre02.g089274.t1.1	NA	4.00E-10	NA	NA	NA
Ctaxi_contig_55997|comp36505_c2_seq1	Cre02.g089608.t1.2		2.00E-21	Vocar20009484m		1.00E-20
Ctaxi_contig_56001|comp36505_c4_seq1	Cre02.g089608.t1.2		1.00E-16	Vocar20009484m		1.00E-16
Ctaxi_contig_56003|comp36505_c8_seq1	Cre02.g089608.t1.2		7.00E-13	Vocar20009484m		1.00E-18
Ctaxi_contig_56004|comp36505_c8_seq2	Cre02.g089608.t1.2		6.00E-06	Vocar20009484m		5.00E-07
Ctaxi_contig_56005|comp36505_c8_seq3	Cre02.g089608.t1.2		2.00E-08	Vocar20009484m		2.00E-09
Ctaxi_contig_56006|comp36505_c10_seq1	Cre02.g089608.t1.2		2.00E-16	Vocar20009484m		6.00E-17
Ctaxi_contig_55995|comp36505_c1_seq5	Cre02.g089608.t1.2	NA	4.00E-11	NA	NA	NA
Ctaxi_contig_2447|comp16001_c0_seq1	Cre02.g089700.t1.2		9.00E-08	Vocar20009105m		5.00E-13
Ctaxi_contig_5471|comp27898_c0_seq1	Cre02.g089700.t1.2		5.00E-09	Vocar20009105m		2.00E-08
Ctaxi_contig_5472|comp27898_c0_seq2	Cre02.g089700.t1.2		2.00E-21	Vocar20009105m		1.00E-22
Ctaxi_contig_72535|comp1771248_c0_seq1	Cre02.g089900.t1.2		4.00E-08	Vocar20008644m		4.00E-09
Ctaxi_contig_54397|comp36407_c1_seq2	Cre02.g089950.t1.2	Intraflagellar transport protein 20	3.00E-11	Vocar20009633m	intraflagellar transport protein IFT20.	7.00E-11
Ctaxi_contig_20886|comp33432_c4_seq1	Cre02.g090100.t1.2		2.00E-24	Vocar20008747m		2.00E-23
Ctaxi_contig_20887|comp33432_c4_seq2	Cre02.g090100.t1.2		6.00E-27	Vocar20008747m		2.00E-26
Ctaxi_contig_20892|comp33432_c6_seq1	Cre02.g090100.t1.2		2.00E-06	Vocar20008747m		5.00E-06
Ctaxi_contig_20891|comp33432_c4_seq6	Cre02.g090100.t1.2	NA	2.00E-10	NA	NA	NA
Ctaxi_contig_62669|comp36871_c2_seq5	Cre02.g090150.t1.2	Pantothete synthetase	3.00E-17	Vocar20009263m		3.00E-17
Ctaxi_contig_62670|comp36871_c2_seq6	Cre02.g090150.t1.2	Pantothete synthetase	7.00E-24	Vocar20009263m		6.00E-24
Ctaxi_contig_65663|comp37018_c4_seq3	Cre02.g090350.t1.1		3.00E-23	Vocar20009121m		4.00E-20
Ctaxi_contig_65664|comp37018_c4_seq4	Cre02.g090350.t1.1		2.00E-23	Vocar20009121m		3.00E-20
Ctaxi_contig_65665|comp37018_c4_seq5	Cre02.g090350.t1.1		2.00E-23	Vocar20009121m		3.00E-20
Ctaxi_contig_65666|comp37018_c4_seq6	Cre02.g090350.t1.1		2.00E-23	Vocar20009121m		3.00E-20
Ctaxi_contig_34266|comp34944_c1_seq5	Cre02.g090500.t1.1		2.00E-10	Vocar20009500m		2.00E-11
Ctaxi_contig_34267|comp34944_c1_seq6	Cre02.g090500.t1.1		8.00E-12	Vocar20009500m		7.00E-13
Ctaxi_contig_63371|comp36915_c0_seq3	Cre02.g090500.t1.1		3.00E-70	Vocar20009500m		3.00E-69
Ctaxi_contig_63372|comp36915_c0_seq4	Cre02.g090500.t1.1		6.00E-68	Vocar20009500m		4.00E-67
Ctaxi_contig_63375|comp36915_c0_seq7	Cre02.g090500.t1.1		2.00E-45	Vocar20009500m		6.00E-44
Ctaxi_contig_63376|comp36915_c0_seq8	Cre02.g090500.t1.1		2.00E-42	Vocar20009500m		7.00E-39
Ctaxi_contig_63378|comp36915_c0_seq10	Cre02.g090500.t1.1		3.00E-37	Vocar20009500m		5.00E-34
Ctaxi_contig_63381|comp36915_c0_seq13	Cre02.g090500.t1.1		6.00E-33	Vocar20009500m		3.00E-30
Ctaxi_contig_57670|comp36608_c2_seq1	Cre02.g090700.t1.1	Mitogen-Activated Protein Kise Kise Kise	2.00E-38	Vocar20011157m		2.00E-36
Ctaxi_contig_6422|comp29257_c1_seq1	Cre02.g090850.t1.1	"ClpB chaperone, Hsp100 family"	3.00E-43	Vocar20009971m		7.00E-45
Ctaxi_contig_44091|comp35754_c0_seq1	Cre02.g090850.t1.1	"ClpB chaperone, Hsp100 family"	3.00E-99	Vocar20009971m		3.00E-99
Ctaxi_contig_44093|comp35754_c0_seq3	Cre02.g090850.t1.1	"ClpB chaperone, Hsp100 family"	1.00E-24	Vocar20009971m		3.00E-06
Ctaxi_contig_44095|comp35754_c0_seq5	Cre02.g090850.t1.1	"ClpB chaperone, Hsp100 family"	1.00E-25	Vocar20009971m		9.00E-26
Ctaxi_contig_44096|comp35754_c1_seq1	Cre02.g090850.t1.1	"ClpB chaperone, Hsp100 family"	3.00E-73	Vocar20009971m		1.00E-72
Ctaxi_contig_44098|comp35754_c1_seq3	Cre02.g090850.t1.1	"ClpB chaperone, Hsp100 family"	2.00E-15	Vocar20009971m		4.00E-16
Ctaxi_contig_2678|comp16884_c0_seq1	Cre02.g090850.t1.1	"ClpB chaperone, Hsp100 family"	4.00E-71	Vocar20008750m		6.00E-71
Ctaxi_contig_2679|comp16884_c1_seq1	Cre02.g090850.t1.1	"ClpB chaperone, Hsp100 family"	2.00E-20	Vocar20008750m		7.00E-22
Ctaxi_contig_44099|comp35754_c1_seq4	Cre02.g090850.t1.1	"ClpB chaperone, Hsp100 family"	5.00E-13	Vocar20008750m		7.00E-13
Ctaxi_contig_1219|comp10376_c1_seq1	Cre02.g090850.t1.1	"ClpB chaperone, Hsp100 family"	4.00E-15	Vocar20007618m		5.00E-18
Ctaxi_contig_3995|comp24474_c1_seq1	Cre02.g090850.t1.1	"ClpB chaperone, Hsp100 family"	6.00E-12	Vocar20007618m		2.00E-19
Ctaxi_contig_31403|comp34686_c3_seq1	Cre02.g090850.t1.1	"ClpB chaperone, Hsp100 family"	9.00E-21	Vocar20007618m		5.00E-30
Ctaxi_contig_53722|comp36363_c0_seq4	Cre02.g090850.t1.1	"ClpB chaperone, Hsp100 family"	1.00E-81	Vocar20007618m		9.00E-141
Ctaxi_contig_53724|comp36363_c0_seq6	Cre02.g090850.t1.1	"ClpB chaperone, Hsp100 family"	3.00E-69	Vocar20007618m		3.00E-113
Ctaxi_contig_44100|comp35754_c3_seq1	Cre02.g090850.t1.1	"ClpB chaperone, Hsp100 family"	5.00E-21	Vocar20004185m		6.00E-21
Ctaxi_contig_21678|comp33558_c0_seq1	Cre02.g090900.t2.1		5.00E-07	Vocar20008930m	mitochondrial substrate carrier.	2.00E-06
Ctaxi_contig_21679|comp33558_c1_seq1	Cre02.g090900.t2.1	NA	1.00E-11	NA	NA	NA
Ctaxi_contig_42154|comp35617_c6_seq2	Cre02.g091000.t1.2		1.00E-22	Vocar20009724m		1.00E-23
Ctaxi_contig_42157|comp35617_c6_seq5	Cre02.g091000.t1.2	NA	1.00E-07	NA	NA	NA
Ctaxi_contig_31775|comp34723_c2_seq1	Cre02.g091050.t1.2	Delta-aminolevulinic acid dehydratase	2.00E-69	Vocar20008379m		1.00E-69
Ctaxi_contig_72738|comp2077401_c0_seq1	Cre02.g091050.t1.2	Delta-aminolevulinic acid dehydratase	4.00E-78	Vocar20008379m		5.00E-78
Ctaxi_contig_1398|comp11409_c1_seq1	Cre02.g091100.t1.2	"Ribosomal protein L15, component of cytosolic 80S ribosome and 60S large subunit"	1.00E-38	Vocar20009878m	ribosomal protein L15; component of cytosolic 80S ribosome and 60S large subunit.	3.00E-39
Ctaxi_contig_1421|comp11538_c0_seq1	Cre02.g091100.t1.2	"Ribosomal protein L15, component of cytosolic 80S ribosome and 60S large subunit"	2.00E-26	Vocar20009878m	ribosomal protein L15; component of cytosolic 80S ribosome and 60S large subunit.	2.00E-25
Ctaxi_contig_3722|comp23748_c1_seq1	Cre02.g091100.t1.2	"Ribosomal protein L15, component of cytosolic 80S ribosome and 60S large subunit"	7.00E-34	Vocar20009878m	ribosomal protein L15; component of cytosolic 80S ribosome and 60S large subunit.	1.00E-35
Ctaxi_contig_63465|comp36920_c1_seq2	Cre02.g091100.t1.2	"Ribosomal protein L15, component of cytosolic 80S ribosome and 60S large subunit"	2.00E-12	Vocar20009878m	ribosomal protein L15; component of cytosolic 80S ribosome and 60S large subunit.	3.00E-12
Ctaxi_contig_63471|comp36920_c6_seq1	Cre02.g091100.t1.2	"Ribosomal protein L15, component of cytosolic 80S ribosome and 60S large subunit"	1.00E-24	Vocar20009878m	ribosomal protein L15; component of cytosolic 80S ribosome and 60S large subunit.	3.00E-25
Ctaxi_contig_73404|comp2624967_c0_seq1	Cre02.g091100.t1.2	"Ribosomal protein L15, component of cytosolic 80S ribosome and 60S large subunit"	1.00E-56	Vocar20009878m	ribosomal protein L15; component of cytosolic 80S ribosome and 60S large subunit.	3.00E-58
Ctaxi_contig_39377|comp35407_c2_seq1	Cre02.g091150.t1.1	COP-II coat subunit	1.00E-70	Vocar20009579m		2.00E-73
Ctaxi_contig_39379|comp35407_c2_seq3	Cre02.g091150.t1.1	COP-II coat subunit	8.00E-61	Vocar20009579m		5.00E-59
Ctaxi_contig_39383|comp35407_c2_seq7	Cre02.g091150.t1.1	COP-II coat subunit	4.00E-24	Vocar20009579m		2.00E-24
Ctaxi_contig_39384|comp35407_c2_seq8	Cre02.g091150.t1.1	COP-II coat subunit	4.00E-21	Vocar20009579m		3.00E-21
Ctaxi_contig_39387|comp35407_c3_seq1	Cre02.g091150.t1.1	COP-II coat subunit	3.00E-12	Vocar20009579m		1.00E-11
Ctaxi_contig_54259|comp36399_c1_seq1	Cre02.g091150.t1.1	COP-II coat subunit	1.00E-09	Vocar20009579m		3.00E-08
Ctaxi_contig_41344|comp35569_c1_seq1	Cre02.g091193.t1.2	NA	5.00E-08	NA	NA	NA
Ctaxi_contig_56531|comp36539_c1_seq1	Cre02.g091200.t1.1		1.00E-43	Vocar20008588m		2.00E-45
Ctaxi_contig_56532|comp36539_c1_seq2	Cre02.g091200.t1.1		4.00E-19	Vocar20008588m		1.00E-18
Ctaxi_contig_56533|comp36539_c1_seq3	Cre02.g091200.t1.1		3.00E-15	Vocar20008588m		1.00E-15
Ctaxi_contig_56534|comp36539_c1_seq4	Cre02.g091200.t1.1		3.00E-22	Vocar20008588m		5.00E-22
Ctaxi_contig_56535|comp36539_c1_seq5	Cre02.g091200.t1.1		2.00E-18	Vocar20008588m		5.00E-19
Ctaxi_contig_56538|comp36539_c3_seq1	Cre02.g091200.t1.1		9.00E-19	Vocar20008588m		6.00E-19
Ctaxi_contig_56540|comp36539_c3_seq3	Cre02.g091200.t1.1		8.00E-19	Vocar20008588m		6.00E-19
Ctaxi_contig_56543|comp36539_c4_seq1	Cre02.g091200.t1.1		2.00E-23	Vocar20008588m		6.00E-22
Ctaxi_contig_29302|comp34466_c0_seq1	Cre02.g091550.t1.2		2.00E-17	Vocar20009787m		1.00E-18
Ctaxi_contig_29303|comp34466_c0_seq2	Cre02.g091550.t1.2		2.00E-19	Vocar20009787m		1.00E-20
Ctaxi_contig_33778|comp34902_c0_seq1	Cre02.g091700.t1.2	Protofilament ribbon protein of flagellar microtubules	5.00E-11	Vocar20009836m		5.00E-11
Ctaxi_contig_19810|comp33271_c0_seq5	Cre02.g091750.t3.1		3.00E-23	Vocar20009467m		3.00E-23
Ctaxi_contig_50266|comp36164_c0_seq1	Cre02.g091750.t3.1		6.00E-08	Vocar20009467m		1.00E-06
Ctaxi_contig_58684|comp36665_c0_seq1	Cre02.g091750.t3.1		7.00E-18	Vocar20009467m		2.00E-18
Ctaxi_contig_43187|comp35691_c0_seq1	Cre02.g091850.t1.2		2.00E-36	Vocar20008445m		7.00E-36
Ctaxi_contig_43195|comp35691_c0_seq9	Cre02.g091850.t1.2		4.00E-10	Vocar20008445m		9.00E-10
Ctaxi_contig_62627|comp36868_c4_seq1	Cre02.g091850.t1.2		2.00E-27	Vocar20008445m		1.00E-28
Ctaxi_contig_48434|comp36038_c1_seq18	Cre02.g091900.t1.1		1.00E-10	Vocar20001129m	dymin-related GTPase.	2.00E-06
Ctaxi_contig_48435|comp36038_c1_seq19	Cre02.g091900.t1.1		3.00E-13	Vocar20001129m	dymin-related GTPase.	2.00E-06
Ctaxi_contig_48445|comp36038_c3_seq1	Cre02.g091900.t1.1	NA	5.00E-22	NA	NA	NA
Ctaxi_contig_48446|comp36038_c3_seq2	Cre02.g091900.t1.1	NA	8.00E-29	NA	NA	NA
Ctaxi_contig_48447|comp36038_c3_seq3	Cre02.g091900.t1.1	NA	5.00E-25	NA	NA	NA
Ctaxi_contig_48448|comp36038_c3_seq4	Cre02.g091900.t1.1	NA	7.00E-32	NA	NA	NA
Ctaxi_contig_55191|comp36452_c1_seq1	Cre02.g091900.t1.1	NA	8.00E-06	NA	NA	NA
Ctaxi_contig_53066|comp36332_c1_seq19	Cre02.g092000.t1.1	DegP-type protease	4.00E-22	Vocar20007397m	serine protease.	1.00E-24
Ctaxi_contig_23063|comp33749_c0_seq1	Cre02.g092050.t1.1	Mitochondrial substrate carrier protein	2.00E-25	Vocar20009816m	mitochondrial substrate carrier.	3.00E-27
Ctaxi_contig_23064|comp33749_c0_seq2	Cre02.g092050.t1.1	Mitochondrial substrate carrier protein	5.00E-15	Vocar20009816m	mitochondrial substrate carrier.	1.00E-43
Ctaxi_contig_23066|comp33749_c0_seq4	Cre02.g092050.t1.1	Mitochondrial substrate carrier protein	5.00E-15	Vocar20009816m	mitochondrial substrate carrier.	4.00E-40
Ctaxi_contig_23067|comp33749_c0_seq5	Cre02.g092050.t1.1	Mitochondrial substrate carrier protein	3.00E-19	Vocar20009816m	mitochondrial substrate carrier.	3.00E-48
Ctaxi_contig_23070|comp33749_c0_seq8	Cre02.g092050.t1.1	Mitochondrial substrate carrier protein	7.00E-14	Vocar20009816m	mitochondrial substrate carrier.	4.00E-26
Ctaxi_contig_23072|comp33749_c0_seq10	Cre02.g092050.t1.1	Mitochondrial substrate carrier protein	1.00E-16	Vocar20009816m	mitochondrial substrate carrier.	1.00E-30
Ctaxi_contig_23078|comp33749_c0_seq16	Cre02.g092050.t1.1	Mitochondrial substrate carrier protein	3.00E-14	Vocar20009816m	mitochondrial substrate carrier.	6.00E-19
Ctaxi_contig_4438|comp25637_c2_seq1	Cre02.g092284.t2.1		4.00E-08	Vocar20009898m		6.00E-06
Ctaxi_contig_33595|comp34882_c0_seq1	Cre02.g092284.t2.1		8.00E-12	Vocar20009898m		5.00E-06
Ctaxi_contig_33596|comp34882_c0_seq2	Cre02.g092284.t2.1		8.00E-12	Vocar20009898m		5.00E-06
Ctaxi_contig_49759|comp36127_c0_seq1	Cre02.g092350.t1.2	"Cytochrome P450, CYP51 superfamily; sterol 14 desaturase"	2.00E-53	Vocar20009260m	sterol 14 desaturase.	8.00E-52
Ctaxi_contig_49761|comp36127_c0_seq3	Cre02.g092350.t1.2	"Cytochrome P450, CYP51 superfamily; sterol 14 desaturase"	2.00E-38	Vocar20009260m	sterol 14 desaturase.	1.00E-42
Ctaxi_contig_49762|comp36127_c0_seq4	Cre02.g092350.t1.2	"Cytochrome P450, CYP51 superfamily; sterol 14 desaturase"	1.00E-27	Vocar20009260m	sterol 14 desaturase.	8.00E-30
Ctaxi_contig_30298|comp34571_c2_seq1	Cre02.g092400.t1.1		4.00E-06	Vocar20009662m		2.00E-08
Ctaxi_contig_30299|comp34571_c2_seq2	Cre02.g092400.t1.1		4.00E-06	Vocar20009662m		2.00E-08
Ctaxi_contig_49810|comp36132_c0_seq1	Cre02.g092400.t1.1		3.00E-06	Vocar20009662m		2.00E-07
Ctaxi_contig_62722|comp36874_c4_seq6	Cre02.g092400.t1.1		4.00E-10	Vocar20009662m		1.00E-10
Ctaxi_contig_46260|comp35887_c1_seq1	Cre02.g092500.t1.1	"UPF1-like R helicase, NMD protein"	0	Vocar20009517m		9.00E-44
Ctaxi_contig_46261|comp35887_c1_seq2	Cre02.g092500.t1.1	"UPF1-like R helicase, NMD protein"	2.00E-09	NA	NA	NA
Ctaxi_contig_22769|comp33712_c0_seq2	Cre02.g092550.t1.1		2.00E-25	Vocar20008433m		1.00E-27
Ctaxi_contig_22771|comp33712_c2_seq1	Cre02.g092550.t1.1	NA	9.00E-06	NA	NA	NA
Ctaxi_contig_33785|comp34902_c1_seq7	Cre02.g092600.t1.2	Coproporphyrinogen III oxidase	6.00E-74	Vocar20009650m		2.00E-79
Ctaxi_contig_33786|comp34902_c1_seq8	Cre02.g092600.t1.2	Coproporphyrinogen III oxidase	5.00E-74	Vocar20009650m		2.00E-79
Ctaxi_contig_33790|comp34902_c1_seq12	Cre02.g092600.t1.2	Coproporphyrinogen III oxidase	5.00E-74	Vocar20009650m		2.00E-79
Ctaxi_contig_4937|comp26730_c0_seq1	Cre02.g092700.t1.2	Flagellar Associated Protein	4.00E-41	Vocar20009702m		3.00E-43
Ctaxi_contig_4938|comp26730_c0_seq2	Cre02.g092700.t1.2	Flagellar Associated Protein	5.00E-43	Vocar20009702m		4.00E-45
Ctaxi_contig_35597|comp35074_c1_seq1	Cre02.g092850.t1.2	"Flagellar outer dynein arm light chain, LC1"	4.00E-36	Vocar20008628m		2.00E-36
Ctaxi_contig_31711|comp34716_c0_seq1	Cre02.g092900.t1.2	GMP synthetase	8.00E-43	Vocar20009785m		1.00E-44
Ctaxi_contig_31712|comp34716_c0_seq2	Cre02.g092900.t1.2	GMP synthetase	3.00E-20	Vocar20009785m		9.00E-21
Ctaxi_contig_18995|comp33144_c0_seq1	Cre02.g093300.t1.1		1.00E-11	Vocar20004106m		1.00E-12
Ctaxi_contig_18997|comp33144_c0_seq3	Cre02.g093300.t1.1		6.00E-16	Vocar20004106m		1.00E-15
Ctaxi_contig_18999|comp33144_c2_seq1	Cre02.g093300.t1.1		3.00E-23	Vocar20004106m		4.00E-23
Ctaxi_contig_19000|comp33144_c3_seq1	Cre02.g093300.t1.1		8.00E-09	Vocar20004106m		2.00E-07
Ctaxi_contig_46938|comp35935_c2_seq3	Cre02.g093350.t2.1		3.00E-17	Vocar20004014m		4.00E-15
Ctaxi_contig_23926|comp33855_c1_seq1	Cre02.g093450.t1.2	"Fructose-1,6-bisphosphate aldolase"	3.00E-32	Vocar20007428m		1.00E-32
Ctaxi_contig_23927|comp33855_c1_seq2	Cre02.g093450.t1.2	"Fructose-1,6-bisphosphate aldolase"	3.00E-35	Vocar20001339m		1.00E-32
Ctaxi_contig_2767|comp17084_c0_seq1	Cre02.g093500.t2.1	Sterol sensing 5-transmembrane protein	8.00E-21	Vocar20013879m		2.00E-15
Ctaxi_contig_10237|comp31340_c0_seq2	Cre02.g093500.t2.1	Sterol sensing 5-transmembrane protein	1.00E-27	Vocar20013879m		2.00E-09
Ctaxi_contig_43867|comp35741_c1_seq1	Cre02.g093500.t2.1	Sterol sensing 5-transmembrane protein	5.00E-48	Vocar20013879m		2.00E-12
Ctaxi_contig_43868|comp35741_c1_seq2	Cre02.g093500.t2.1	Sterol sensing 5-transmembrane protein	6.00E-33	Vocar20013879m		8.00E-13
Ctaxi_contig_43869|comp35741_c1_seq3	Cre02.g093500.t2.1	Sterol sensing 5-transmembrane protein	5.00E-33	Vocar20013879m		8.00E-13
Ctaxi_contig_43871|comp35741_c1_seq5	Cre02.g093500.t2.1	Sterol sensing 5-transmembrane protein	5.00E-33	Vocar20013879m		7.00E-13
Ctaxi_contig_50722|comp36191_c3_seq1	Cre02.g093500.t2.1	Sterol sensing 5-transmembrane protein	1.00E-23	Vocar20013879m		2.00E-13
Ctaxi_contig_56032|comp36508_c0_seq1	Cre02.g093500.t2.1	Sterol sensing 5-transmembrane protein	1.00E-34	Vocar20013879m		1.00E-15
Ctaxi_contig_56037|comp36508_c2_seq1	Cre02.g093500.t2.1	Sterol sensing 5-transmembrane protein	3.00E-15	Vocar20013879m		3.00E-09
Ctaxi_contig_56038|comp36508_c2_seq2	Cre02.g093500.t2.1	Sterol sensing 5-transmembrane protein	3.00E-23	Vocar20013879m		1.00E-15
Ctaxi_contig_71362|comp37251_c1_seq1	Cre02.g093500.t2.1	Sterol sensing 5-transmembrane protein	2.00E-40	Vocar20013879m		1.00E-13
Ctaxi_contig_71368|comp37251_c4_seq4	Cre02.g093500.t2.1	Sterol sensing 5-transmembrane protein	4.00E-20	Vocar20013879m		3.00E-08
Ctaxi_contig_10236|comp31340_c0_seq1	Cre02.g093500.t2.1	Sterol sensing 5-transmembrane protein	8.00E-12	Vocar20006612m	oxygen-evolving enhancer protein 2.	3.00E-09
Ctaxi_contig_50717|comp36191_c0_seq1	Cre02.g093500.t2.1	Sterol sensing 5-transmembrane protein	6.00E-13	Vocar20006612m	oxygen-evolving enhancer protein 2.	1.00E-10
Ctaxi_contig_64046|comp36949_c0_seq1	Cre02.g093500.t2.1	Sterol sensing 5-transmembrane protein	4.00E-12	Vocar20006612m	oxygen-evolving enhancer protein 2.	1.00E-07
Ctaxi_contig_71367|comp37251_c4_seq3	Cre02.g093500.t2.1	Sterol sensing 5-transmembrane protein	5.00E-11	Vocar20006612m	oxygen-evolving enhancer protein 2.	7.00E-07
Ctaxi_contig_4367|comp25489_c1_seq1	Cre02.g093500.t2.1	Sterol sensing 5-transmembrane protein	8.00E-06	NA	NA	NA
Ctaxi_contig_5422|comp27853_c0_seq1	Cre02.g093500.t2.1	Sterol sensing 5-transmembrane protein	5.00E-07	NA	NA	NA
Ctaxi_contig_8003|comp30477_c0_seq1	Cre02.g093500.t2.1	Sterol sensing 5-transmembrane protein	3.00E-07	NA	NA	NA
Ctaxi_contig_9098|comp30963_c0_seq1	Cre02.g093500.t2.1	Sterol sensing 5-transmembrane protein	3.00E-07	NA	NA	NA
Ctaxi_contig_9099|comp30963_c3_seq1	Cre02.g093500.t2.1	Sterol sensing 5-transmembrane protein	4.00E-14	NA	NA	NA
Ctaxi_contig_9100|comp30963_c3_seq2	Cre02.g093500.t2.1	Sterol sensing 5-transmembrane protein	2.00E-17	NA	NA	NA
Ctaxi_contig_9102|comp30963_c4_seq1	Cre02.g093500.t2.1	Sterol sensing 5-transmembrane protein	2.00E-33	NA	NA	NA
Ctaxi_contig_9104|comp30963_c4_seq3	Cre02.g093500.t2.1	Sterol sensing 5-transmembrane protein	6.00E-28	NA	NA	NA
Ctaxi_contig_10239|comp31340_c0_seq4	Cre02.g093500.t2.1	Sterol sensing 5-transmembrane protein	1.00E-15	NA	NA	NA
Ctaxi_contig_10240|comp31340_c0_seq5	Cre02.g093500.t2.1	Sterol sensing 5-transmembrane protein	3.00E-07	NA	NA	NA
Ctaxi_contig_10896|comp31539_c0_seq1	Cre02.g093500.t2.1	Sterol sensing 5-transmembrane protein	5.00E-13	NA	NA	NA
Ctaxi_contig_38509|comp35325_c6_seq1	Cre02.g093500.t2.1	Sterol sensing 5-transmembrane protein	1.00E-06	NA	NA	NA
Ctaxi_contig_56034|comp36508_c0_seq3	Cre02.g093500.t2.1	Sterol sensing 5-transmembrane protein	2.00E-23	NA	NA	NA
Ctaxi_contig_56035|comp36508_c1_seq1	Cre02.g093500.t2.1	Sterol sensing 5-transmembrane protein	2.00E-17	NA	NA	NA
Ctaxi_contig_56044|comp36508_c6_seq2	Cre02.g093500.t2.1	Sterol sensing 5-transmembrane protein	5.00E-09	NA	NA	NA
Ctaxi_contig_71363|comp37251_c2_seq1	Cre02.g093500.t2.1	Sterol sensing 5-transmembrane protein	5.00E-06	NA	NA	NA
Ctaxi_contig_71365|comp37251_c4_seq1	Cre02.g093500.t2.1	Sterol sensing 5-transmembrane protein	3.00E-10	NA	NA	NA
Ctaxi_contig_71372|comp37251_c7_seq1	Cre02.g093500.t2.1	Sterol sensing 5-transmembrane protein	3.00E-23	NA	NA	NA
Ctaxi_contig_74463|comp3481441_c0_seq1	Cre02.g093500.t2.1	Sterol sensing 5-transmembrane protein	6.00E-07	NA	NA	NA
Ctaxi_contig_76501|comp4697546_c0_seq1	Cre02.g093500.t2.1	Sterol sensing 5-transmembrane protein	1.00E-06	NA	NA	NA
Ctaxi_contig_33628|comp34885_c3_seq1	Cre02.g093650.t1.2		2.00E-11	Vocar20004025m		7.00E-12
Ctaxi_contig_47003|comp35942_c5_seq1	Cre02.g093950.t1.2		2.00E-52	Vocar20004058m		2.00E-54
Ctaxi_contig_62765|comp36876_c4_seq3	Cre02.g093950.t1.2		5.00E-16	Vocar20004058m		4.00E-18
Ctaxi_contig_56756|comp36554_c1_seq3	Cre02.g094050.t1.1		2.00E-28	Vocar20004089m		7.00E-32
Ctaxi_contig_56759|comp36554_c1_seq6	Cre02.g094050.t1.1	NA	2.00E-06	NA	NA	NA
Ctaxi_contig_18772|comp33105_c0_seq1	Cre02.g094200.t1.1		2.00E-14	Vocar20012240m		1.00E-11
Ctaxi_contig_20359|comp33360_c1_seq1	Cre02.g094200.t1.1		6.00E-15	Vocar20012240m		2.00E-09
Ctaxi_contig_20792|comp33419_c4_seq1	Cre02.g094200.t1.1		3.00E-36	Vocar20004119m		5.00E-33
Ctaxi_contig_20796|comp33419_c4_seq5	Cre02.g094200.t1.1		5.00E-20	Vocar20004119m		1.00E-13
Ctaxi_contig_22151|comp33626_c0_seq1	Cre02.g094300.t1.2	Electron transfer flavoprotein-ubiquinone oxidoreductase	1.00E-141	Vocar20004097m		9.00E-129
Ctaxi_contig_22152|comp33626_c0_seq2	Cre02.g094300.t1.2	Electron transfer flavoprotein-ubiquinone oxidoreductase	4.00E-21	Vocar20004097m		6.00E-20
Ctaxi_contig_51718|comp36245_c0_seq8	Cre02.g094801.t1.1		3.00E-06	Vocar20014944m		6.00E-07
Ctaxi_contig_4434|comp25626_c1_seq1	Cre02.g094801.t1.1		2.00E-12	Vocar20011612m		1.00E-06
Ctaxi_contig_37709|comp35261_c0_seq3	Cre02.g094801.t1.1		5.00E-16	Vocar20011612m		1.00E-07
Ctaxi_contig_7301|comp30040_c1_seq1	Cre02.g094801.t1.1		4.00E-14	Vocar20005980m		9.00E-08
Ctaxi_contig_35941|comp35103_c1_seq5	Cre02.g094801.t1.1		6.00E-07	Vocar20005980m		4.00E-06
Ctaxi_contig_54930|comp36438_c4_seq3	Cre02.g094801.t1.1		3.00E-11	Vocar20005980m		4.00E-06
Ctaxi_contig_60308|comp36751_c1_seq1	Cre02.g094801.t1.1		2.00E-08	Vocar20005980m		2.00E-07
Ctaxi_contig_60312|comp36751_c1_seq5	Cre02.g094801.t1.1		1.00E-08	Vocar20005980m		1.00E-07
Ctaxi_contig_66522|comp37051_c4_seq2	Cre02.g094801.t1.1		1.00E-08	Vocar20003611m		8.00E-08
Ctaxi_contig_49408|comp36105_c4_seq8	Cre02.g094801.t1.1		1.00E-13	Vocar20003608m		4.00E-08
Ctaxi_contig_69096|comp37154_c1_seq10	Cre02.g094801.t1.1		4.00E-10	Vocar20003608m		9.00E-07
Ctaxi_contig_5209|comp27346_c0_seq1	Cre02.g094801.t1.1	NA	1.00E-08	NA	NA	NA
Ctaxi_contig_6764|comp29570_c2_seq1	Cre02.g094801.t1.1	NA	2.00E-09	NA	NA	NA
Ctaxi_contig_8918|comp30892_c1_seq2	Cre02.g094801.t1.1	NA	1.00E-08	NA	NA	NA
Ctaxi_contig_11038|comp31577_c0_seq3	Cre02.g094801.t1.1	NA	1.00E-06	NA	NA	NA
Ctaxi_contig_11039|comp31577_c0_seq4	Cre02.g094801.t1.1	NA	3.00E-07	NA	NA	NA
Ctaxi_contig_11315|comp31646_c2_seq1	Cre02.g094801.t1.1	NA	1.00E-08	NA	NA	NA
Ctaxi_contig_12548|comp31967_c2_seq1	Cre02.g094801.t1.1	NA	7.00E-08	NA	NA	NA
Ctaxi_contig_12930|comp32044_c11_seq3	Cre02.g094801.t1.1	NA	6.00E-12	NA	NA	NA
Ctaxi_contig_14637|comp32409_c1_seq7	Cre02.g094801.t1.1	NA	4.00E-09	NA	NA	NA
Ctaxi_contig_14638|comp32409_c1_seq8	Cre02.g094801.t1.1	NA	3.00E-07	NA	NA	NA
Ctaxi_contig_15534|comp32573_c3_seq3	Cre02.g094801.t1.1	NA	4.00E-08	NA	NA	NA
Ctaxi_contig_15891|comp32636_c2_seq1	Cre02.g094801.t1.1	NA	2.00E-08	NA	NA	NA
Ctaxi_contig_19347|comp33193_c1_seq1	Cre02.g094801.t1.1	NA	3.00E-06	NA	NA	NA
Ctaxi_contig_30216|comp34560_c3_seq4	Cre02.g094801.t1.1	NA	1.00E-07	NA	NA	NA
Ctaxi_contig_32722|comp34808_c3_seq6	Cre02.g094801.t1.1	NA	1.00E-06	NA	NA	NA
Ctaxi_contig_33241|comp34856_c5_seq1	Cre02.g094801.t1.1	NA	1.00E-08	NA	NA	NA
Ctaxi_contig_33242|comp34856_c5_seq2	Cre02.g094801.t1.1	NA	9.00E-09	NA	NA	NA
Ctaxi_contig_33493|comp34875_c0_seq2	Cre02.g094801.t1.1	NA	8.00E-06	NA	NA	NA
Ctaxi_contig_35028|comp35017_c3_seq2	Cre02.g094801.t1.1	NA	4.00E-09	NA	NA	NA
Ctaxi_contig_35029|comp35017_c3_seq3	Cre02.g094801.t1.1	NA	7.00E-08	NA	NA	NA
Ctaxi_contig_36987|comp35204_c3_seq5	Cre02.g094801.t1.1	NA	3.00E-06	NA	NA	NA
Ctaxi_contig_37624|comp35253_c2_seq2	Cre02.g094801.t1.1	NA	4.00E-06	NA	NA	NA
Ctaxi_contig_42412|comp35634_c1_seq1	Cre02.g094801.t1.1	NA	6.00E-13	NA	NA	NA
Ctaxi_contig_43136|comp35686_c1_seq2	Cre02.g094801.t1.1	NA	2.00E-08	NA	NA	NA
Ctaxi_contig_48244|comp36028_c3_seq18	Cre02.g094801.t1.1	NA	1.00E-08	NA	NA	NA
Ctaxi_contig_59576|comp36706_c0_seq13	Cre02.g094801.t1.1	NA	4.00E-07	NA	NA	NA
Ctaxi_contig_61437|comp36807_c2_seq1	Cre02.g094801.t1.1	NA	4.00E-09	NA	NA	NA
Ctaxi_contig_61438|comp36807_c2_seq2	Cre02.g094801.t1.1	NA	4.00E-09	NA	NA	NA
Ctaxi_contig_68321|comp37123_c0_seq1	Cre02.g094801.t1.1	NA	7.00E-13	NA	NA	NA
Ctaxi_contig_70536|comp37212_c4_seq8	Cre02.g094801.t1.1	NA	2.00E-08	NA	NA	NA
Ctaxi_contig_71796|comp37264_c1_seq5	Cre02.g094801.t1.1	NA	2.00E-11	NA	NA	NA
Ctaxi_contig_71821|comp37265_c7_seq1	Cre02.g094801.t1.1	NA	1.00E-09	NA	NA	NA
Ctaxi_contig_8316|comp30643_c1_seq1	Cre02.g094900.t1.1		2.00E-16	Vocar20004019m		3.00E-17
Ctaxi_contig_37705|comp35260_c4_seq2	Cre02.g095000.t1.2	Phospholipase A2	6.00E-15	Vocar20004080m	Phospholipase A2.	2.00E-14
Ctaxi_contig_39025|comp35372_c1_seq7	Cre02.g095068.t1.1		6.00E-07	Vocar20003199m		1.00E-06
Ctaxi_contig_39028|comp35372_c1_seq10	Cre02.g095068.t1.1	NA	1.00E-10	NA	NA	NA
Ctaxi_contig_10220|comp31332_c2_seq1	Cre02.g095070.t1.1	Subunit of the Sigl Recognition Particle	2.00E-17	Vocar20014476m		2.00E-26
Ctaxi_contig_25212|comp34030_c0_seq1	Cre02.g095072.t1.1	Flagellar Associated Protein	2.00E-07	NA	NA	NA
Ctaxi_contig_62438|comp36857_c0_seq1	Cre02.g095074.t1.1	Subunit of VPS-C complex	2.00E-11	Vocar20014637m		5.00E-08
Ctaxi_contig_62439|comp36857_c2_seq1	Cre02.g095074.t1.1	Subunit of VPS-C complex	5.00E-56	Vocar20014637m		1.00E-38
Ctaxi_contig_62441|comp36857_c2_seq3	Cre02.g095074.t1.1	Subunit of VPS-C complex	2.00E-09	NA	NA	NA
Ctaxi_contig_62442|comp36857_c3_seq1	Cre02.g095074.t1.1	Subunit of VPS-C complex	4.00E-24	NA	NA	NA
Ctaxi_contig_62444|comp36857_c5_seq1	Cre02.g095074.t1.1	Subunit of VPS-C complex	1.00E-27	NA	NA	NA
Ctaxi_contig_24533|comp33946_c2_seq3	Cre02.g095077.t1.1		1.00E-11	Vocar20014474m		9.00E-10
Ctaxi_contig_60547|comp36764_c7_seq7	Cre02.g095077.t1.1		5.00E-10	Vocar20014474m		7.00E-10
Ctaxi_contig_51393|comp36236_c1_seq1	Cre02.g095081.t2.1		2.00E-18	Vocar20014563m		1.00E-15
Ctaxi_contig_51401|comp36236_c1_seq9	Cre02.g095081.t2.1		2.00E-09	Vocar20014563m		2.00E-07
Ctaxi_contig_19137|comp33165_c1_seq1	Cre02.g095087.t1.1	Cysteine endopeptidase	2.00E-08	Vocar20014564m		5.00E-08
Ctaxi_contig_75474|comp3937864_c0_seq1	Cre02.g095087.t1.1	Cysteine endopeptidase	2.00E-08	Vocar20014564m		1.00E-07
Ctaxi_contig_38052|comp35293_c4_seq1	Cre02.g095089.t1.1		7.00E-56	Vocar20014635m		1.00E-56
Ctaxi_contig_5828|comp28304_c1_seq1	Cre02.g095092.t1.1	Phytoene synthase	5.00E-51	Vocar20014501m		1.00E-49
Ctaxi_contig_5829|comp28304_c1_seq2	Cre02.g095092.t1.1	Phytoene synthase	1.00E-14	Vocar20014501m		3.00E-16
Ctaxi_contig_46567|comp35906_c2_seq1	Cre02.g095092.t1.1	Phytoene synthase	2.00E-38	Vocar20014501m		1.00E-37
Ctaxi_contig_46569|comp35906_c3_seq1	Cre02.g095092.t1.1	Phytoene synthase	1.00E-52	Vocar20014501m		1.00E-53
Ctaxi_contig_46570|comp35906_c3_seq2	Cre02.g095092.t1.1	Phytoene synthase	2.00E-23	Vocar20014501m		1.00E-24
Ctaxi_contig_11542|comp31709_c1_seq1	Cre02.g095097.t2.1	"Peptidyl-prolyl cis-trans isomerase, FKBP-type"	7.00E-15	Vocar20014523m		3.00E-14
Ctaxi_contig_23694|comp33825_c0_seq1	Cre02.g095098.t1.1		2.00E-07	Vocar20014628m		3.00E-08
Ctaxi_contig_25569|comp34062_c1_seq1	Cre02.g095098.t1.1		9.00E-12	Vocar20014628m		3.00E-16
Ctaxi_contig_29694|comp34512_c1_seq1	Cre02.g095098.t1.1		2.00E-06	Vocar20014628m		1.00E-07
Ctaxi_contig_59387|comp36698_c3_seq2	Cre02.g095099.t1.1		2.00E-11	Vocar20009322m		2.00E-18
Ctaxi_contig_62663|comp36870_c6_seq3	Cre02.g095099.t1.1		7.00E-10	Vocar20009322m		2.00E-13
Ctaxi_contig_52240|comp36278_c2_seq1	Cre02.g095101.t1.1		1.00E-11	Vocar20014615m		1.00E-10
Ctaxi_contig_67355|comp37089_c3_seq1	Cre02.g095101.t1.1		3.00E-18	Vocar20014615m		7.00E-19
Ctaxi_contig_52249|comp36278_c3_seq9	Cre02.g095101.t1.1		2.00E-12	Vocar20002085m		3.00E-08
Ctaxi_contig_42222|comp35618_c0_seq58	Cre02.g095104.t1.1	NA	4.00E-07	NA	NA	NA
Ctaxi_contig_42226|comp35618_c0_seq62	Cre02.g095104.t1.1	NA	3.00E-07	NA	NA	NA
Ctaxi_contig_42227|comp35618_c0_seq63	Cre02.g095104.t1.1	NA	3.00E-07	NA	NA	NA
Ctaxi_contig_42229|comp35618_c0_seq65	Cre02.g095104.t1.1	NA	5.00E-08	NA	NA	NA
Ctaxi_contig_42230|comp35618_c0_seq66	Cre02.g095104.t1.1	NA	3.00E-07	NA	NA	NA
Ctaxi_contig_42238|comp35618_c0_seq74	Cre02.g095104.t1.1	NA	1.00E-07	NA	NA	NA
Ctaxi_contig_12769|comp32016_c0_seq1	Cre02.g095106.t1.1		1.00E-30	Vocar20011466m		5.00E-17
Ctaxi_contig_12771|comp32016_c0_seq3	Cre02.g095106.t1.1		2.00E-20	Vocar20011466m		2.00E-14
Ctaxi_contig_18046|comp33007_c1_seq1	Cre02.g095106.t1.1		5.00E-27	Vocar20011466m		1.00E-20
Ctaxi_contig_28977|comp34434_c2_seq1	Cre02.g095107.t1.1		8.00E-30	Vocar20014669m		2.00E-06
Ctaxi_contig_28978|comp34434_c2_seq2	Cre02.g095109.t1.1		8.00E-12	Vocar20014605m		6.00E-12
Ctaxi_contig_31972|comp34745_c0_seq1	Cre02.g095110.t1.1		4.00E-09	Vocar20014653m		2.00E-10
Ctaxi_contig_31973|comp34745_c0_seq2	Cre02.g095110.t1.1		8.00E-08	Vocar20014653m		2.00E-09
Ctaxi_contig_32676|comp34804_c1_seq3	Cre02.g095110.t1.1		1.00E-06	Vocar20014653m		2.00E-06
Ctaxi_contig_62308|comp36851_c0_seq59	Cre02.g095111.t1.1	Vacuolar Sorting Receptor	2.00E-31	Vocar20014668m		1.00E-11
Ctaxi_contig_62309|comp36851_c0_seq60	Cre02.g095111.t1.1	Vacuolar Sorting Receptor	2.00E-27	Vocar20014668m		3.00E-07
Ctaxi_contig_34988|comp35012_c2_seq1	Cre02.g095113.t1.1		3.00E-15	Vocar20014648m		2.00E-11
Ctaxi_contig_34985|comp35012_c0_seq1	Cre02.g095113.t1.1		5.00E-12	Vocar20014576m		3.00E-11
Ctaxi_contig_34989|comp35012_c3_seq1	Cre02.g095113.t1.1	NA	2.00E-06	NA	NA	NA
Ctaxi_contig_7429|comp30122_c0_seq1	Cre02.g095120.t1.1		1.00E-24	Vocar20008438m		1.00E-21
Ctaxi_contig_42528|comp35641_c3_seq1	Cre02.g095120.t1.1		2.00E-24	Vocar20008438m		5.00E-25
Ctaxi_contig_42530|comp35641_c3_seq3	Cre02.g095120.t1.1		2.00E-27	Vocar20008438m		5.00E-28
Ctaxi_contig_30047|comp34541_c0_seq1	Cre02.g095120.t1.1		8.00E-34	Vocar20007897m	ankyrin-repeat protein.	5.00E-30
Ctaxi_contig_39974|comp35460_c0_seq6	Cre02.g095120.t1.1		2.00E-08	Vocar20007897m	ankyrin-repeat protein.	2.00E-06
Ctaxi_contig_36169|comp35124_c2_seq4	Cre02.g095120.t1.1		1.00E-11	Vocar20004837m		5.00E-10
Ctaxi_contig_39971|comp35460_c0_seq3	Cre02.g095120.t1.1		2.00E-08	Vocar20003738m		7.00E-07
Ctaxi_contig_44588|comp35782_c1_seq18	Cre02.g095120.t2.1	Predicted protein with ankyrin repeats	6.00E-12	Vocar20008438m		9.00E-12
Ctaxi_contig_51891|comp36255_c4_seq1	Cre02.g095121.t1.1		1.00E-39	Vocar20014252m		7.00E-47
Ctaxi_contig_51892|comp36255_c4_seq2	Cre02.g095121.t1.1		3.00E-44	Vocar20014252m		1.00E-51
Ctaxi_contig_51893|comp36255_c4_seq3	Cre02.g095121.t1.1		6.00E-42	Vocar20014252m		5.00E-51
Ctaxi_contig_51894|comp36255_c4_seq4	Cre02.g095121.t1.1		2.00E-46	Vocar20014252m		9.00E-56
Ctaxi_contig_54873|comp36435_c1_seq1	Cre02.g095126.t1.1	"alpha-1,4-glucanotransferase"	2.00E-160	Vocar20014639m	"4-alpha-glucanotransferase, cytosolic."	3.00E-162
Ctaxi_contig_54875|comp36435_c1_seq3	Cre02.g095126.t1.1	"alpha-1,4-glucanotransferase"	7.00E-51	Vocar20014639m	"4-alpha-glucanotransferase, cytosolic."	1.00E-38
Ctaxi_contig_54877|comp36435_c1_seq5	Cre02.g095126.t1.1	"alpha-1,4-glucanotransferase"	4.00E-18	Vocar20014639m	"4-alpha-glucanotransferase, cytosolic."	3.00E-20
Ctaxi_contig_17539|comp32918_c0_seq1	Cre02.g095129.t1.1		1.00E-35	Vocar20014609m		3.00E-32
Ctaxi_contig_17544|comp32918_c3_seq3	Cre02.g095129.t1.1		5.00E-10	Vocar20014609m		1.00E-10
Ctaxi_contig_39491|comp35416_c0_seq2	Cre02.g095129.t1.1		5.00E-22	Vocar20014609m		2.00E-18
Ctaxi_contig_39492|comp35416_c0_seq3	Cre02.g095129.t1.1		3.00E-15	Vocar20014609m		6.00E-11
Ctaxi_contig_56770|comp36555_c1_seq1	Cre02.g095129.t1.1		6.00E-16	Vocar20014609m		2.00E-15
Ctaxi_contig_56773|comp36555_c1_seq4	Cre02.g095129.t1.1		2.00E-20	Vocar20014609m		3.00E-21
Ctaxi_contig_68024|comp37111_c0_seq1	Cre02.g095147.t1.1	Glycosyltransferase	4.00E-20	Vocar20014584m		1.00E-20
Ctaxi_contig_68025|comp37111_c0_seq2	Cre02.g095147.t1.1	Glycosyltransferase	4.00E-35	Vocar20014584m		3.00E-35
Ctaxi_contig_68031|comp37111_c3_seq1	Cre02.g095147.t1.1	Glycosyltransferase	3.00E-46	Vocar20014584m		5.00E-49
Ctaxi_contig_68032|comp37111_c3_seq2	Cre02.g095147.t1.1	Glycosyltransferase	4.00E-29	Vocar20014584m		2.00E-31
Ctaxi_contig_23272|comp33774_c2_seq1	Cre02.g095148.t1.1		2.00E-16	Vocar20014521m		1.00E-16
Ctaxi_contig_23273|comp33774_c3_seq1	Cre02.g095148.t1.1		7.00E-19	Vocar20014521m		6.00E-17
Ctaxi_contig_9506|comp31112_c0_seq3	Cre02.g095151.t1.1		1.00E-07	Vocar20014586m		5.00E-07
Ctaxi_contig_25446|comp34049_c4_seq1	Cre02.g095151.t1.1		8.00E-17	Vocar20014586m		1.00E-17
Ctaxi_contig_25448|comp34049_c4_seq3	Cre02.g095151.t1.1		7.00E-34	Vocar20014586m		5.00E-32
Ctaxi_contig_25449|comp34049_c4_seq4	Cre02.g095151.t1.1		5.00E-25	Vocar20014586m		4.00E-26
Ctaxi_contig_27279|comp34235_c0_seq1	Cre02.g095151.t1.1		4.00E-27	Vocar20014586m		1.00E-30
Ctaxi_contig_27280|comp34235_c0_seq2	Cre02.g095151.t1.1		3.00E-21	Vocar20014586m		7.00E-24
Ctaxi_contig_58343|comp36647_c0_seq9	Cre02.g095151.t1.1		1.00E-26	Vocar20014586m		8.00E-28
Ctaxi_contig_58344|comp36647_c0_seq10	Cre02.g095151.t1.1		6.00E-26	Vocar20014586m		4.00E-27
Ctaxi_contig_58351|comp36647_c0_seq17	Cre02.g095151.t1.1		1.00E-26	Vocar20014586m		4.00E-23
Ctaxi_contig_58340|comp36647_c0_seq6	Cre02.g095151.t1.1		6.00E-55	Vocar20012308m		3.00E-53
Ctaxi_contig_27285|comp34235_c2_seq1	Cre02.g095151.t1.1		3.00E-57	Vocar20001307m		3.00E-54
Ctaxi_contig_58348|comp36647_c0_seq14	Cre02.g095151.t1.1		3.00E-49	Vocar20001307m		1.00E-48
Ctaxi_contig_62673|comp36871_c3_seq3	Cre02.g095151.t1.1		4.00E-63	Vocar20001307m		5.00E-63
Ctaxi_contig_72571|comp1847269_c0_seq1	Cre02.g095250.t1.1		4.00E-09	Vocar20011505m		5.00E-07
Ctaxi_contig_11677|comp31751_c0_seq1	Cre02.g095250.t1.1	NA	4.00E-13	NA	NA	NA
Ctaxi_contig_69115|comp37155_c3_seq1	Cre02.g095250.t1.1	NA	8.00E-11	NA	NA	NA
Ctaxi_contig_69141|comp37155_c3_seq27	Cre02.g095250.t1.1	NA	2.00E-07	NA	NA	NA
Ctaxi_contig_62643|comp36869_c5_seq4	Cre02.g095294.t1.2	NA	1.00E-06	NA	NA	NA
Ctaxi_contig_69121|comp37155_c3_seq7	Cre02.g095294.t1.2	NA	2.00E-06	NA	NA	NA
Ctaxi_contig_69122|comp37155_c3_seq8	Cre02.g095294.t1.2	NA	1.00E-06	NA	NA	NA
Ctaxi_contig_69125|comp37155_c3_seq11	Cre02.g095294.t1.2	NA	3.00E-18	NA	NA	NA
Ctaxi_contig_69131|comp37155_c3_seq17	Cre02.g095294.t1.2	NA	2.00E-15	NA	NA	NA
Ctaxi_contig_69135|comp37155_c3_seq21	Cre02.g095294.t1.2	NA	2.00E-15	NA	NA	NA
Ctaxi_contig_20923|comp33437_c1_seq1	Cre02.g095350.t1.1		4.00E-52	Vocar20004122m		9.00E-51
Ctaxi_contig_22313|comp33650_c0_seq2	Cre02.g095350.t1.1		7.00E-18	Vocar20004122m		3.00E-16
Ctaxi_contig_22315|comp33650_c0_seq4	Cre02.g095350.t1.1		2.00E-19	Vocar20004122m		3.00E-18
Ctaxi_contig_37145|comp35212_c1_seq1	Cre02.g095400.t2.1		9.00E-42	Vocar20004083m		2.00E-42
Ctaxi_contig_37146|comp35212_c1_seq2	Cre02.g095400.t2.1		8.00E-42	Vocar20004083m		1.00E-42
Ctaxi_contig_37147|comp35212_c1_seq3	Cre02.g095400.t2.1		1.00E-44	Vocar20004083m		2.00E-45
Ctaxi_contig_37148|comp35212_c1_seq4	Cre02.g095400.t2.1		1.00E-44	Vocar20004083m		2.00E-45
Ctaxi_contig_37149|comp35212_c1_seq5	Cre02.g095400.t2.1		4.00E-51	Vocar20004083m		8.00E-52
Ctaxi_contig_37150|comp35212_c1_seq6	Cre02.g095400.t2.1		6.00E-54	Vocar20004083m		1.00E-54
Ctaxi_contig_68820|comp37141_c8_seq2	Cre02.g095450.t1.2	"Peptidyl-prolyl cis-trans isomerase, FKBP-type"	3.00E-19	Vocar20004110m		1.00E-21
Ctaxi_contig_68821|comp37141_c8_seq3	Cre02.g095450.t1.2	"Peptidyl-prolyl cis-trans isomerase, FKBP-type"	8.00E-18	Vocar20004110m		1.00E-20
Ctaxi_contig_68823|comp37141_c8_seq5	Cre02.g095450.t1.2	"Peptidyl-prolyl cis-trans isomerase, FKBP-type"	1.00E-15	Vocar20004110m		2.00E-16
Ctaxi_contig_9977|comp31269_c0_seq1	Cre02.g095550.t1.1	NA	2.00E-17	NA	NA	NA
Ctaxi_contig_14899|comp32460_c1_seq1	Cre02.g095550.t1.1	NA	6.00E-07	NA	NA	NA
Ctaxi_contig_69118|comp37155_c3_seq4	Cre02.g095550.t1.1	NA	2.00E-22	NA	NA	NA
Ctaxi_contig_69120|comp37155_c3_seq6	Cre02.g095550.t1.1	NA	1.00E-07	NA	NA	NA
Ctaxi_contig_69127|comp37155_c3_seq13	Cre02.g095550.t1.1	NA	3.00E-08	NA	NA	NA
Ctaxi_contig_69130|comp37155_c3_seq16	Cre02.g095550.t1.1	NA	1.00E-08	NA	NA	NA
Ctaxi_contig_69139|comp37155_c3_seq25	Cre02.g095550.t1.1	NA	3.00E-13	NA	NA	NA
Ctaxi_contig_41795|comp35594_c1_seq3	Cre02.g096000.t1.1		7.00E-64	Vocar20004001m		6.00E-62
Ctaxi_contig_41792|comp35594_c0_seq1	Cre02.g096000.t2.1		2.00E-09	Vocar20004001m		1.00E-08
Ctaxi_contig_41796|comp35594_c1_seq4	Cre02.g096000.t2.1		1.00E-09	Vocar20004001m		4.00E-09
Ctaxi_contig_41798|comp35594_c1_seq6	Cre02.g096000.t2.1		1.00E-09	Vocar20004001m		4.00E-09
Ctaxi_contig_41800|comp35594_c1_seq8	Cre02.g096000.t2.1		5.00E-13	Vocar20004001m		2.00E-13
Ctaxi_contig_41801|comp35594_c1_seq9	Cre02.g096000.t2.1		2.00E-17	Vocar20004001m		5.00E-18
Ctaxi_contig_41802|comp35594_c1_seq10	Cre02.g096000.t2.1		7.00E-13	Vocar20004001m		2.00E-13
Ctaxi_contig_41803|comp35594_c1_seq11	Cre02.g096000.t2.1		2.00E-08	Vocar20004001m		6.00E-09
Ctaxi_contig_41804|comp35594_c3_seq1	Cre02.g096000.t2.1		3.00E-41	Vocar20004001m		1.00E-29
Ctaxi_contig_33675|comp34891_c0_seq1	Cre02.g096050.t1.1		2.00E-13	Vocar20004061m		9.00E-18
Ctaxi_contig_33676|comp34891_c0_seq2	Cre02.g096050.t1.1		2.00E-13	Vocar20004061m		4.00E-17
Ctaxi_contig_36530|comp35161_c0_seq1	Cre02.g096150.t1.2	Mn superoxide dismutase	9.00E-25	Vocar20004021m	superoxide dismutase [Mn].	5.00E-24
Ctaxi_contig_36531|comp35161_c1_seq1	Cre02.g096150.t1.2	Mn superoxide dismutase	5.00E-46	Vocar20004021m	superoxide dismutase [Mn].	8.00E-47
Ctaxi_contig_54581|comp36419_c1_seq4	Cre02.g096200.t1.2		3.00E-06	Vocar20004041m		3.00E-06
Ctaxi_contig_54582|comp36419_c1_seq5	Cre02.g096200.t1.2		5.00E-40	Vocar20004041m		6.00E-38
Ctaxi_contig_54583|comp36419_c1_seq6	Cre02.g096200.t1.2		8.00E-10	Vocar20004041m		4.00E-10
Ctaxi_contig_20530|comp33393_c0_seq1	Cre02.g096250.t1.2	Flavin-containing monooxygese	1.00E-14	Vocar20013878m		2.00E-08
Ctaxi_contig_10314|comp31363_c0_seq2	Cre02.g096300.t2.1	Regulator of CO2-responsive genes	3.00E-26	NA	NA	NA
Ctaxi_contig_19592|comp33231_c1_seq1	Cre02.g096300.t2.1	Regulator of CO2-responsive genes	4.00E-29	NA	NA	NA
Ctaxi_contig_26445|comp34147_c4_seq3	Cre02.g096300.t2.1	Regulator of CO2-responsive genes	2.00E-33	NA	NA	NA
Ctaxi_contig_26446|comp34147_c4_seq4	Cre02.g096300.t2.1	Regulator of CO2-responsive genes	5.00E-35	NA	NA	NA
Ctaxi_contig_26448|comp34147_c4_seq6	Cre02.g096300.t2.1	Regulator of CO2-responsive genes	1.00E-34	NA	NA	NA
Ctaxi_contig_32194|comp34765_c1_seq3	Cre02.g096300.t2.1	Regulator of CO2-responsive genes	4.00E-21	NA	NA	NA
Ctaxi_contig_17497|comp32911_c0_seq1	Cre02.g096400.t1.2	NA	4.00E-09	NA	NA	NA
Ctaxi_contig_17498|comp32911_c0_seq2	Cre02.g096400.t1.2	NA	6.00E-09	NA	NA	NA
Ctaxi_contig_36487|comp35157_c1_seq1	Cre02.g096601.t1.1		4.00E-42	Vocar20006192m		7.00E-33
Ctaxi_contig_36488|comp35157_c1_seq2	Cre02.g096601.t1.1		3.00E-42	Vocar20006192m		5.00E-33
Ctaxi_contig_36489|comp35157_c1_seq3	Cre02.g096601.t1.1		3.00E-42	Vocar20006192m		5.00E-33
Ctaxi_contig_36490|comp35157_c1_seq4	Cre02.g096601.t1.1		2.00E-42	Vocar20006192m		4.00E-33
Ctaxi_contig_50026|comp36149_c1_seq2	Cre02.g096850.t1.2		2.00E-09	Vocar20004087m		1.00E-11
Ctaxi_contig_61349|comp36806_c1_seq1	Cre02.g097000.t1.2	NA	2.00E-19	NA	NA	NA
Ctaxi_contig_61350|comp36806_c3_seq1	Cre02.g097000.t1.2	NA	1.00E-14	NA	NA	NA
Ctaxi_contig_61351|comp36806_c4_seq1	Cre02.g097000.t1.2	NA	6.00E-29	NA	NA	NA
Ctaxi_contig_61352|comp36806_c4_seq2	Cre02.g097000.t1.2	NA	7.00E-34	NA	NA	NA
Ctaxi_contig_61353|comp36806_c6_seq1	Cre02.g097000.t1.2	NA	9.00E-21	NA	NA	NA
Ctaxi_contig_61354|comp36806_c6_seq2	Cre02.g097000.t1.2	NA	1.00E-23	NA	NA	NA
Ctaxi_contig_55615|comp36481_c0_seq5	Cre02.g097250.t1.1		1.00E-26	Vocar20006010m		2.00E-31
Ctaxi_contig_55616|comp36481_c0_seq6	Cre02.g097250.t1.1		6.00E-09	Vocar20006010m		4.00E-10
Ctaxi_contig_4179|comp25061_c0_seq1	Cre02.g097400.t1.2	"Eukaryotic initiation factor, eIF-5A"	4.00E-29	Vocar20005986m	eukaryotic translation initiation factor 5A.	7.00E-28
Ctaxi_contig_31384|comp34685_c0_seq1	Cre02.g097400.t1.2	"Eukaryotic initiation factor, eIF-5A"	2.00E-38	Vocar20005986m	eukaryotic translation initiation factor 5A.	1.00E-39
Ctaxi_contig_72441|comp1652885_c0_seq1	Cre02.g097400.t1.2	"Eukaryotic initiation factor, eIF-5A"	4.00E-44	Vocar20005986m	eukaryotic translation initiation factor 5A.	1.00E-42
Ctaxi_contig_35040|comp35018_c1_seq5	Cre02.g097500.t1.1		5.00E-12	Vocar20005961m		8.00E-11
Ctaxi_contig_35041|comp35018_c1_seq6	Cre02.g097500.t1.1		1.00E-13	Vocar20005961m		2.00E-12
Ctaxi_contig_3351|comp18981_c1_seq1	Cre02.g097650.t1.2	26S proteasome regulatory subunit	5.00E-14	Vocar20005962m	26S proteasome regulatory complex.	1.00E-12
Ctaxi_contig_76845|comp4945071_c0_seq1	Cre02.g097800.t1.1	ABC transporter	2.00E-09	Vocar20005984m	ATP-energized ABC transporter.	6.00E-09
Ctaxi_contig_20348|comp33357_c0_seq1	Cre02.g097900.t1.2	Aspartate aminotransferase	8.00E-35	Vocar20006194m	aspartate aminotransferase.	2.00E-36
Ctaxi_contig_28106|comp34333_c2_seq1	Cre02.g097900.t1.2	Aspartate aminotransferase	2.00E-24	Vocar20006194m	aspartate aminotransferase.	1.00E-25
Ctaxi_contig_33478|comp34874_c2_seq1	Cre02.g097900.t1.2	Aspartate aminotransferase	2.00E-41	Vocar20006194m	aspartate aminotransferase.	5.00E-41
Ctaxi_contig_33479|comp34874_c2_seq2	Cre02.g097900.t1.2	Aspartate aminotransferase	2.00E-17	Vocar20006194m	aspartate aminotransferase.	1.00E-16
Ctaxi_contig_33482|comp34874_c3_seq1	Cre02.g097900.t1.2	Aspartate aminotransferase	6.00E-15	Vocar20006194m	aspartate aminotransferase.	5.00E-14
Ctaxi_contig_33485|comp34874_c7_seq1	Cre02.g097900.t1.2	Aspartate aminotransferase	4.00E-10	Vocar20006194m	aspartate aminotransferase.	3.00E-12
Ctaxi_contig_33486|comp34874_c7_seq2	Cre02.g097900.t1.2	Aspartate aminotransferase	4.00E-10	Vocar20006194m	aspartate aminotransferase.	3.00E-12
Ctaxi_contig_33488|comp34874_c7_seq4	Cre02.g097900.t1.2	Aspartate aminotransferase	6.00E-36	Vocar20006194m	aspartate aminotransferase.	2.00E-35
Ctaxi_contig_33489|comp34874_c7_seq5	Cre02.g097900.t1.2	Aspartate aminotransferase	2.00E-40	Vocar20006194m	aspartate aminotransferase.	9.00E-40
Ctaxi_contig_47963|comp36009_c1_seq1	Cre02.g097900.t1.2	Aspartate aminotransferase	3.00E-37	Vocar20006194m	aspartate aminotransferase.	1.00E-37
Ctaxi_contig_47973|comp36009_c6_seq1	Cre02.g097900.t1.2	Aspartate aminotransferase	4.00E-22	Vocar20006194m	aspartate aminotransferase.	5.00E-24
Ctaxi_contig_47974|comp36009_c6_seq2	Cre02.g097900.t1.2	Aspartate aminotransferase	8.00E-50	Vocar20006194m	aspartate aminotransferase.	4.00E-49
Ctaxi_contig_28109|comp34333_c5_seq1	Cre02.g097900.t1.2	Aspartate aminotransferase	3.00E-14	Vocar20003594m	aspartate aminotransferase.	8.00E-16
Ctaxi_contig_72985|comp2311921_c0_seq1	Cre02.g098000.t1.2		2.00E-24	Vocar20006216m		1.00E-20
Ctaxi_contig_22521|comp33676_c4_seq1	Cre02.g098050.t1.2		3.00E-08	Vocar20006062m		3.00E-08
Ctaxi_contig_22525|comp33676_c4_seq5	Cre02.g098050.t1.2		1.00E-09	Vocar20006062m		4.00E-11
Ctaxi_contig_22526|comp33676_c4_seq6	Cre02.g098050.t1.2		4.00E-09	Vocar20006062m		3.00E-09
Ctaxi_contig_33874|comp34907_c3_seq3	Cre02.g098050.t1.2		1.00E-10	Vocar20006062m		1.00E-09
Ctaxi_contig_9645|comp31163_c1_seq1	Cre02.g098100.t1.2		1.00E-06	Vocar20004088m		6.00E-07
Ctaxi_contig_57979|comp36623_c1_seq1	Cre02.g098100.t1.2		3.00E-06	Vocar20004088m		1.00E-06
Ctaxi_contig_57980|comp36623_c1_seq2	Cre02.g098100.t1.2		3.00E-06	Vocar20004088m		1.00E-06
Ctaxi_contig_71284|comp37247_c1_seq1	Cre02.g098150.t1.2		6.00E-63	Vocar20004105m		3.00E-51
Ctaxi_contig_71299|comp37247_c4_seq1	Cre02.g098150.t1.2		2.00E-43	Vocar20004105m		8.00E-56
Ctaxi_contig_50880|comp36203_c0_seq9	Cre02.g098200.t1.1		3.00E-06	Vocar20005195m		7.00E-06
Ctaxi_contig_16287|comp32697_c0_seq3	Cre02.g098250.t1.2		2.00E-13	Vocar20004038m		1.00E-11
Ctaxi_contig_33689|comp34892_c0_seq8	Cre02.g098250.t1.2		5.00E-08	Vocar20004038m		9.00E-08
Ctaxi_contig_33686|comp34892_c0_seq5	Cre02.g098250.t1.2	NA	4.00E-06	NA	NA	NA
Ctaxi_contig_22772|comp33713_c0_seq1	Cre02.g098300.t1.2	NA	8.00E-09	NA	NA	NA
Ctaxi_contig_22774|comp33713_c0_seq3	Cre02.g098300.t1.2	NA	3.00E-11	NA	NA	NA
Ctaxi_contig_22778|comp33713_c1_seq1	Cre02.g098300.t1.2	NA	3.00E-07	NA	NA	NA
Ctaxi_contig_22779|comp33713_c1_seq2	Cre02.g098300.t1.2	NA	3.00E-07	NA	NA	NA
Ctaxi_contig_65219|comp37004_c4_seq1	Cre02.g098450.t1.2	"Putative eukaryotic translation initiation factor 2 subunit 3, eIF2 gamma subunit"	7.00E-159	Vocar20004056m	eukaryotic translation initiation factor 2 gamma.	3.00E-160
Ctaxi_contig_65220|comp37004_c4_seq2	Cre02.g098450.t1.2	"Putative eukaryotic translation initiation factor 2 subunit 3, eIF2 gamma subunit"	4.00E-14	Vocar20004056m	eukaryotic translation initiation factor 2 gamma.	5.00E-14
Ctaxi_contig_65221|comp37004_c4_seq3	Cre02.g098450.t1.2	"Putative eukaryotic translation initiation factor 2 subunit 3, eIF2 gamma subunit"	6.00E-25	Vocar20004056m	eukaryotic translation initiation factor 2 gamma.	1.00E-26
Ctaxi_contig_48000|comp36010_c0_seq25	Cre02.g099000.t1.2	"Late endosomal Qc-SRE protein, Syx6/Tlg1/Syp5/6-family (Qc.III.b)"	1.00E-13	Vocar20006060m	"Qc-SRE, SYP7-family."	2.00E-07
Ctaxi_contig_48004|comp36010_c3_seq1	Cre02.g099000.t1.2	"Late endosomal Qc-SRE protein, Syx6/Tlg1/Syp5/6-family (Qc.III.b)"	4.00E-23	Vocar20006060m	"Qc-SRE, SYP7-family."	4.00E-21
Ctaxi_contig_48005|comp36010_c3_seq2	Cre02.g099000.t1.2	"Late endosomal Qc-SRE protein, Syx6/Tlg1/Syp5/6-family (Qc.III.b)"	2.00E-09	Vocar20006060m	"Qc-SRE, SYP7-family."	5.00E-09
Ctaxi_contig_4606|comp26002_c1_seq1	Cre02.g099055.t1.2		2.00E-10	Vocar20015071m		1.00E-09
Ctaxi_contig_5129|comp27183_c1_seq2	Cre02.g099055.t1.2		2.00E-06	Vocar20015071m		2.00E-06
Ctaxi_contig_47279|comp35962_c2_seq3	Cre02.g099055.t1.2		2.00E-09	Vocar20011403m		7.00E-09
Ctaxi_contig_25620|comp34066_c0_seq8	Cre02.g099055.t1.2		5.00E-08	Vocar20005980m		3.00E-06
Ctaxi_contig_25622|comp34066_c0_seq10	Cre02.g099055.t1.2		2.00E-09	Vocar20005980m		2.00E-06
Ctaxi_contig_37454|comp35239_c0_seq3	Cre02.g099055.t1.2		1.00E-19	Vocar20005980m		3.00E-19
Ctaxi_contig_57394|comp36589_c4_seq4	Cre02.g099055.t1.2		3.00E-06	Vocar20005980m		1.00E-05
Ctaxi_contig_66883|comp37067_c7_seq74	Cre02.g099055.t1.2		2.00E-07	Vocar20005980m		8.00E-06
Ctaxi_contig_66886|comp37067_c7_seq77	Cre02.g099055.t1.2		3.00E-06	Vocar20005980m		2.00E-09
Ctaxi_contig_71809|comp37265_c0_seq1	Cre02.g099055.t1.2		1.00E-20	Vocar20005980m		4.00E-17
Ctaxi_contig_29175|comp34453_c2_seq1	Cre02.g099055.t1.2		1.00E-12	Vocar20005968m		1.00E-07
Ctaxi_contig_33176|comp34853_c0_seq1	Cre02.g099055.t1.2		3.00E-11	Vocar20004224m		7.00E-08
Ctaxi_contig_15901|comp32636_c4_seq3	Cre02.g099055.t1.2		2.00E-10	Vocar20003685m		3.00E-09
Ctaxi_contig_8344|comp30657_c0_seq3	Cre02.g099055.t1.2		2.00E-07	Vocar20003608m		5.00E-08
Ctaxi_contig_40394|comp35499_c1_seq10	Cre02.g099055.t1.2		4.00E-14	Vocar20003608m		2.00E-13
Ctaxi_contig_48195|comp36025_c1_seq1	Cre02.g099055.t1.2		7.00E-08	Vocar20003608m		2.00E-06
Ctaxi_contig_48196|comp36025_c1_seq2	Cre02.g099055.t1.2		7.00E-08	Vocar20003608m		2.00E-06
Ctaxi_contig_61426|comp36807_c0_seq6	Cre02.g099055.t1.2		2.00E-10	Vocar20003608m		3.00E-11
Ctaxi_contig_68342|comp37123_c6_seq3	Cre02.g099055.t1.2		2.00E-06	Vocar20003608m		1.00E-07
Ctaxi_contig_14835|comp32447_c0_seq13	Cre02.g099055.t1.2	NA	3.00E-07	NA	NA	NA
Ctaxi_contig_20901|comp33433_c5_seq1	Cre02.g099055.t1.2	NA	3.00E-07	NA	NA	NA
Ctaxi_contig_30218|comp34560_c3_seq6	Cre02.g099055.t1.2	NA	4.00E-06	NA	NA	NA
Ctaxi_contig_37357|comp35229_c6_seq1	Cre02.g099055.t1.2	NA	4.00E-06	NA	NA	NA
Ctaxi_contig_66361|comp37044_c5_seq8	Cre02.g099055.t1.2	NA	2.00E-06	NA	NA	NA
Ctaxi_contig_66365|comp37044_c5_seq12	Cre02.g099055.t1.2	NA	4.00E-09	NA	NA	NA
Ctaxi_contig_23784|comp33836_c1_seq1	Cre02.g099100.t1.1		4.00E-30	Vocar20004069m		1.00E-29
Ctaxi_contig_23785|comp33836_c1_seq2	Cre02.g099100.t1.1		2.00E-19	Vocar20004069m		2.00E-17
Ctaxi_contig_23788|comp33836_c1_seq5	Cre02.g099100.t1.1		8.00E-31	Vocar20004069m		1.00E-32
Ctaxi_contig_23789|comp33836_c1_seq6	Cre02.g099100.t1.1		2.00E-33	Vocar20004069m		9.00E-34
Ctaxi_contig_23792|comp33836_c2_seq3	Cre02.g099100.t1.1		1.00E-26	Vocar20004069m		3.00E-25
Ctaxi_contig_23793|comp33836_c2_seq4	Cre02.g099100.t1.1		9.00E-32	Vocar20004069m		1.00E-34
Ctaxi_contig_23796|comp33836_c3_seq1	Cre02.g099100.t1.1		7.00E-26	Vocar20004069m		2.00E-27
Ctaxi_contig_52336|comp36284_c0_seq1	Cre02.g099100.t1.1		3.00E-37	Vocar20004069m		6.00E-35
Ctaxi_contig_52338|comp36284_c0_seq3	Cre02.g099100.t1.1		5.00E-38	Vocar20004069m		6.00E-36
Ctaxi_contig_52342|comp36284_c0_seq7	Cre02.g099100.t1.1		1.00E-17	Vocar20004069m		3.00E-17
Ctaxi_contig_52343|comp36284_c0_seq8	Cre02.g099100.t1.1		2.00E-15	Vocar20004069m		3.00E-15
Ctaxi_contig_52344|comp36284_c0_seq9	Cre02.g099100.t1.1		2.00E-17	Vocar20004069m		4.00E-17
Ctaxi_contig_52345|comp36284_c0_seq10	Cre02.g099100.t1.1		3.00E-15	Vocar20004069m		5.00E-15
Ctaxi_contig_52348|comp36284_c2_seq1	Cre02.g099100.t1.1		1.00E-59	Vocar20004069m		1.00E-59
Ctaxi_contig_52349|comp36284_c3_seq1	Cre02.g099100.t1.1		4.00E-21	Vocar20004069m		2.00E-18
Ctaxi_contig_52350|comp36284_c3_seq2	Cre02.g099100.t1.1		3.00E-11	Vocar20002255m		3.00E-14
Ctaxi_contig_10961|comp31565_c0_seq1	Cre02.g099150.t1.2	"Alpha-SP, SRE complex protein"	7.00E-46	Vocar20004117m		7.00E-46
Ctaxi_contig_66803|comp37066_c5_seq2	Cre02.g099200.t1.1	NA	1.00E-10	NA	NA	NA
Ctaxi_contig_38180|comp35306_c1_seq1	Cre02.g099300.t1.2	Predicted protein with ankyrin repeats	4.00E-09	Vocar20004891m		6.00E-08
Ctaxi_contig_53890|comp36374_c0_seq3	Cre02.g099300.t1.2	Predicted protein with ankyrin repeats	4.00E-07	Vocar20001422m		3.00E-07
Ctaxi_contig_14384|comp32356_c0_seq1	Cre02.g099300.t1.2	Predicted protein with ankyrin repeats	8.00E-06	NA	NA	NA
Ctaxi_contig_36812|comp35189_c5_seq9	Cre02.g099650.t1.2		1.00E-30	Vocar20005996m		6.00E-40
Ctaxi_contig_38700|comp35344_c2_seq1	Cre02.g099850.t1.1	"Pyruvate dehydrogese, E1 component, alpha subunit"	3.00E-31	Vocar20006181m		6.00E-33
Ctaxi_contig_38702|comp35344_c2_seq3	Cre02.g099850.t1.1	"Pyruvate dehydrogese, E1 component, alpha subunit"	1.00E-39	Vocar20006181m		4.00E-42
Ctaxi_contig_38705|comp35344_c4_seq1	Cre02.g099850.t1.1	"Pyruvate dehydrogese, E1 component, alpha subunit"	2.00E-46	Vocar20006181m		1.00E-48
Ctaxi_contig_38707|comp35344_c4_seq3	Cre02.g099850.t1.1	"Pyruvate dehydrogese, E1 component, alpha subunit"	5.00E-46	Vocar20006181m		2.00E-47
Ctaxi_contig_52728|comp36311_c0_seq1	Cre02.g099850.t1.1	"Pyruvate dehydrogese, E1 component, alpha subunit"	4.00E-28	Vocar20006181m		3.00E-31
Ctaxi_contig_52729|comp36311_c2_seq1	Cre02.g099850.t1.1	"Pyruvate dehydrogese, E1 component, alpha subunit"	4.00E-32	Vocar20006181m		4.00E-32
Ctaxi_contig_52730|comp36311_c2_seq2	Cre02.g099850.t1.1	"Pyruvate dehydrogese, E1 component, alpha subunit"	4.00E-32	Vocar20006181m		4.00E-32
Ctaxi_contig_52731|comp36311_c2_seq3	Cre02.g099850.t1.1	"Pyruvate dehydrogese, E1 component, alpha subunit"	4.00E-32	Vocar20006181m		4.00E-32
Ctaxi_contig_52732|comp36311_c2_seq4	Cre02.g099850.t1.1	"Pyruvate dehydrogese, E1 component, alpha subunit"	4.00E-32	Vocar20006181m		4.00E-32
Ctaxi_contig_52733|comp36311_c2_seq5	Cre02.g099850.t1.1	"Pyruvate dehydrogese, E1 component, alpha subunit"	4.00E-32	Vocar20006181m		4.00E-32
Ctaxi_contig_52734|comp36311_c2_seq6	Cre02.g099850.t1.1	"Pyruvate dehydrogese, E1 component, alpha subunit"	4.00E-32	Vocar20006181m		4.00E-32
Ctaxi_contig_52735|comp36311_c2_seq7	Cre02.g099850.t1.1	"Pyruvate dehydrogese, E1 component, alpha subunit"	4.00E-32	Vocar20006181m		4.00E-32
Ctaxi_contig_52736|comp36311_c2_seq8	Cre02.g099850.t1.1	"Pyruvate dehydrogese, E1 component, alpha subunit"	4.00E-32	Vocar20006181m		3.00E-32
Ctaxi_contig_52745|comp36311_c2_seq17	Cre02.g099850.t1.1	"Pyruvate dehydrogese, E1 component, alpha subunit"	4.00E-33	Vocar20006181m		4.00E-33
Ctaxi_contig_75678|comp4191936_c0_seq1	Cre02.g099850.t1.1	"Pyruvate dehydrogese, E1 component, alpha subunit"	8.00E-31	Vocar20006181m		4.00E-32
Ctaxi_contig_26040|comp34103_c3_seq1	Cre02.g100000.t1.2	"Replication protein A, 30 kDa subunit"	3.00E-08	Vocar20005927m		1.00E-07
Ctaxi_contig_7405|comp30108_c0_seq1	Cre02.g100250.t2.1	NA	1.00E-09	NA	NA	NA
Ctaxi_contig_8287|comp30628_c0_seq1	Cre02.g100300.t1.1		2.00E-28	Vocar20005964m		1.00E-29
Ctaxi_contig_8288|comp30628_c0_seq2	Cre02.g100300.t1.1		3.00E-20	Vocar20005964m		2.00E-18
Ctaxi_contig_52652|comp36306_c3_seq1	Cre02.g100300.t1.1		2.00E-29	Vocar20005964m		5.00E-30
Ctaxi_contig_52655|comp36306_c3_seq4	Cre02.g100300.t1.1		5.00E-29	Vocar20005964m		2.00E-29
Ctaxi_contig_52656|comp36306_c3_seq5	Cre02.g100300.t1.1		1.00E-29	Vocar20005964m		3.00E-30
Ctaxi_contig_52700|comp36309_c2_seq1	Cre02.g100300.t1.1		8.00E-19	Vocar20005964m		1.00E-18
Ctaxi_contig_52701|comp36309_c2_seq2	Cre02.g100300.t1.1		8.00E-19	Vocar20005964m		1.00E-18
Ctaxi_contig_52703|comp36309_c2_seq4	Cre02.g100300.t1.1		7.00E-19	Vocar20005964m		1.00E-18
Ctaxi_contig_52711|comp36309_c2_seq12	Cre02.g100300.t1.1		5.00E-19	Vocar20005964m		7.00E-19
Ctaxi_contig_55200|comp36452_c4_seq1	Cre02.g100300.t1.1		3.00E-63	Vocar20005964m		1.00E-62
Ctaxi_contig_55204|comp36452_c4_seq5	Cre02.g100300.t1.1		2.00E-15	Vocar20005964m		2.00E-16
Ctaxi_contig_55205|comp36452_c4_seq6	Cre02.g100300.t1.1		1.00E-11	Vocar20005964m		1.00E-12
Ctaxi_contig_55206|comp36452_c4_seq7	Cre02.g100300.t1.1		2.00E-16	Vocar20005964m		2.00E-17
Ctaxi_contig_55207|comp36452_c4_seq8	Cre02.g100300.t1.1		1.00E-12	Vocar20005964m		8.00E-14
Ctaxi_contig_57322|comp36585_c0_seq3	Cre02.g100300.t1.1		1.00E-15	Vocar20005964m		2.00E-16
Ctaxi_contig_57339|comp36585_c3_seq1	Cre02.g100300.t1.1		3.00E-34	Vocar20005964m		6.00E-35
Ctaxi_contig_59359|comp36698_c0_seq18	Cre02.g100300.t1.1		2.00E-40	Vocar20005964m		6.00E-41
Ctaxi_contig_59363|comp36698_c0_seq22	Cre02.g100300.t1.1		1.00E-40	Vocar20005964m		4.00E-41
Ctaxi_contig_59366|comp36698_c0_seq25	Cre02.g100300.t1.1		1.00E-40	Vocar20005964m		3.00E-41
Ctaxi_contig_59373|comp36698_c0_seq32	Cre02.g100300.t1.1		3.00E-48	Vocar20005964m		4.00E-49
Ctaxi_contig_59375|comp36698_c0_seq34	Cre02.g100300.t1.1		5.00E-41	Vocar20005964m		2.00E-41
Ctaxi_contig_59378|comp36698_c0_seq37	Cre02.g100300.t1.1		3.00E-34	Vocar20005964m		7.00E-36
Ctaxi_contig_59380|comp36698_c0_seq39	Cre02.g100300.t1.1		1.00E-26	Vocar20005964m		4.00E-28
Ctaxi_contig_57341|comp36585_c4_seq2	Cre02.g100300.t1.1	NA	9.00E-06	NA	NA	NA
Ctaxi_contig_25751|comp34078_c1_seq2	Cre02.g101100.t1.1		8.00E-21	Vocar20004005m		4.00E-22
Ctaxi_contig_1996|comp14626_c0_seq1	Cre02.g101350.t1.2	"Ribosomal protein L10a, component of cytosolic 80S ribosome and 60S large subunit"	3.00E-20	Vocar20004115m	ribosomal protein L10A; component of cytosolic 80S ribosome and 60S large subunit.	5.00E-21
Ctaxi_contig_2765|comp17083_c1_seq1	Cre02.g101350.t1.2	"Ribosomal protein L10a, component of cytosolic 80S ribosome and 60S large subunit"	7.00E-35	Vocar20004115m	ribosomal protein L10A; component of cytosolic 80S ribosome and 60S large subunit.	4.00E-35
Ctaxi_contig_3122|comp18322_c0_seq1	Cre02.g101350.t1.2	"Ribosomal protein L10a, component of cytosolic 80S ribosome and 60S large subunit"	1.00E-57	Vocar20004115m	ribosomal protein L10A; component of cytosolic 80S ribosome and 60S large subunit.	4.00E-59
Ctaxi_contig_4149|comp24963_c1_seq1	Cre02.g101350.t1.2	"Ribosomal protein L10a, component of cytosolic 80S ribosome and 60S large subunit"	2.00E-33	Vocar20004115m	ribosomal protein L10A; component of cytosolic 80S ribosome and 60S large subunit.	1.00E-33
Ctaxi_contig_24401|comp33927_c1_seq1	Cre02.g101350.t1.2	"Ribosomal protein L10a, component of cytosolic 80S ribosome and 60S large subunit"	8.00E-76	Vocar20004115m	ribosomal protein L10A; component of cytosolic 80S ribosome and 60S large subunit.	6.00E-78
Ctaxi_contig_72195|comp1091047_c0_seq1	Cre02.g101350.t1.2	"Ribosomal protein L10a, component of cytosolic 80S ribosome and 60S large subunit"	2.00E-52	Vocar20004115m	ribosomal protein L10A; component of cytosolic 80S ribosome and 60S large subunit.	3.00E-54
Ctaxi_contig_75598|comp4067456_c0_seq1	Cre02.g101350.t1.2	"Ribosomal protein L10a, component of cytosolic 80S ribosome and 60S large subunit"	2.00E-18	Vocar20004115m	ribosomal protein L10A; component of cytosolic 80S ribosome and 60S large subunit.	3.00E-19
Ctaxi_contig_757|comp5011_c1_seq1	Cre02.g101400.t1.2	Clathrin Heavy Chain	7.00E-26	Vocar20004071m	"vesicle coat protein clathrin, heavy chain."	3.00E-25
Ctaxi_contig_9478|comp31102_c0_seq1	Cre02.g101400.t1.2	Clathrin Heavy Chain	1.00E-29	Vocar20004071m	"vesicle coat protein clathrin, heavy chain."	2.00E-30
Ctaxi_contig_9479|comp31102_c1_seq1	Cre02.g101400.t1.2	Clathrin Heavy Chain	2.00E-80	Vocar20004071m	"vesicle coat protein clathrin, heavy chain."	2.00E-83
Ctaxi_contig_9480|comp31102_c2_seq1	Cre02.g101400.t1.2	Clathrin Heavy Chain	5.00E-32	Vocar20004071m	"vesicle coat protein clathrin, heavy chain."	2.00E-32
Ctaxi_contig_9483|comp31102_c2_seq4	Cre02.g101400.t1.2	Clathrin Heavy Chain	5.00E-08	Vocar20004071m	"vesicle coat protein clathrin, heavy chain."	5.00E-08
Ctaxi_contig_63096|comp36896_c0_seq1	Cre02.g101400.t1.2	Clathrin Heavy Chain	0	Vocar20004071m	"vesicle coat protein clathrin, heavy chain."	0
Ctaxi_contig_63098|comp36896_c0_seq3	Cre02.g101400.t1.2	Clathrin Heavy Chain	0	Vocar20004071m	"vesicle coat protein clathrin, heavy chain."	0
Ctaxi_contig_63099|comp36896_c0_seq4	Cre02.g101400.t1.2	Clathrin Heavy Chain	0	Vocar20004071m	"vesicle coat protein clathrin, heavy chain."	0
Ctaxi_contig_63107|comp36896_c1_seq1	Cre02.g101400.t1.2	Clathrin Heavy Chain	4.00E-52	Vocar20004071m	"vesicle coat protein clathrin, heavy chain."	1.00E-50
Ctaxi_contig_63108|comp36896_c1_seq2	Cre02.g101400.t1.2	Clathrin Heavy Chain	1.00E-32	Vocar20004071m	"vesicle coat protein clathrin, heavy chain."	5.00E-32
Ctaxi_contig_63109|comp36896_c1_seq3	Cre02.g101400.t1.2	Clathrin Heavy Chain	9.00E-13	Vocar20004071m	"vesicle coat protein clathrin, heavy chain."	3.00E-13
Ctaxi_contig_63110|comp36896_c2_seq1	Cre02.g101400.t1.2	Clathrin Heavy Chain	2.00E-43	Vocar20004071m	"vesicle coat protein clathrin, heavy chain."	7.00E-44
Ctaxi_contig_63111|comp36896_c2_seq2	Cre02.g101400.t1.2	Clathrin Heavy Chain	1.00E-29	Vocar20004071m	"vesicle coat protein clathrin, heavy chain."	2.00E-31
Ctaxi_contig_63112|comp36896_c3_seq1	Cre02.g101400.t1.2	Clathrin Heavy Chain	1.00E-75	Vocar20004071m	"vesicle coat protein clathrin, heavy chain."	3.00E-71
Ctaxi_contig_73598|comp2848082_c0_seq1	Cre02.g101400.t1.2	Clathrin Heavy Chain	2.00E-27	Vocar20004071m	"vesicle coat protein clathrin, heavy chain."	4.00E-28
Ctaxi_contig_75236|comp3760578_c0_seq1	Cre02.g101400.t1.2	Clathrin Heavy Chain	9.00E-26	Vocar20004071m	"vesicle coat protein clathrin, heavy chain."	3.00E-26
Ctaxi_contig_76101|comp4541900_c0_seq1	Cre02.g101400.t1.2	Clathrin Heavy Chain	1.00E-12	Vocar20004071m	"vesicle coat protein clathrin, heavy chain."	9.00E-13
Ctaxi_contig_76868|comp4968013_c0_seq1	Cre02.g101400.t1.2	Clathrin Heavy Chain	1.00E-11	Vocar20004071m	"vesicle coat protein clathrin, heavy chain."	2.00E-11
Ctaxi_contig_36018|comp35112_c0_seq1	Cre02.g101800.t1.1		2.00E-07	Vocar20004036m		2.00E-10
Ctaxi_contig_37801|comp35269_c8_seq1	Cre02.g101850.t1.2		3.00E-37	Vocar20004081m		7.00E-39
Ctaxi_contig_11158|comp31610_c0_seq1	Cre02.g102000.t1.2	Small ARF-related GTPase	5.00E-59	Vocar20004022m	small Arf-related GTPase.	5.00E-60
Ctaxi_contig_1620|comp13129_c0_seq1	Cre02.g102250.t1.2	"Ribosomal protein S3, component of cytosolic 80S ribosome and 40S small subunit"	9.00E-71	Vocar20002593m		1.00E-92
Ctaxi_contig_2119|comp15012_c0_seq1	Cre02.g102250.t1.2	"Ribosomal protein S3, component of cytosolic 80S ribosome and 40S small subunit"	1.00E-18	Vocar20002593m		4.00E-19
Ctaxi_contig_2120|comp15012_c1_seq1	Cre02.g102250.t1.2	"Ribosomal protein S3, component of cytosolic 80S ribosome and 40S small subunit"	4.00E-45	Vocar20002593m		1.00E-48
Ctaxi_contig_3166|comp18506_c1_seq1	Cre02.g102250.t1.2	"Ribosomal protein S3, component of cytosolic 80S ribosome and 40S small subunit"	1.00E-28	Vocar20002593m		4.00E-29
Ctaxi_contig_41239|comp35562_c3_seq2	Cre02.g102250.t1.2	"Ribosomal protein S3, component of cytosolic 80S ribosome and 40S small subunit"	5.00E-13	Vocar20002593m		6.00E-14
Ctaxi_contig_41241|comp35562_c3_seq4	Cre02.g102250.t1.2	"Ribosomal protein S3, component of cytosolic 80S ribosome and 40S small subunit"	6.00E-30	Vocar20002593m		5.00E-30
Ctaxi_contig_41243|comp35562_c3_seq6	Cre02.g102250.t1.2	"Ribosomal protein S3, component of cytosolic 80S ribosome and 40S small subunit"	4.00E-32	Vocar20002593m		2.00E-32
Ctaxi_contig_72456|comp1660748_c0_seq1	Cre02.g102250.t1.2	"Ribosomal protein S3, component of cytosolic 80S ribosome and 40S small subunit"	9.00E-19	Vocar20002593m		4.00E-19
Ctaxi_contig_72457|comp1660748_c0_seq2	Cre02.g102250.t1.2	"Ribosomal protein S3, component of cytosolic 80S ribosome and 40S small subunit"	5.00E-24	Vocar20002593m		2.00E-24
Ctaxi_contig_72689|comp1994500_c0_seq1	Cre02.g102250.t1.2	"Ribosomal protein S3, component of cytosolic 80S ribosome and 40S small subunit"	3.00E-50	Vocar20002593m		1.00E-53
Ctaxi_contig_74040|comp3043600_c0_seq1	Cre02.g102250.t1.2	"Ribosomal protein S3, component of cytosolic 80S ribosome and 40S small subunit"	2.00E-64	Vocar20002593m		2.00E-64
Ctaxi_contig_75322|comp3822716_c0_seq1	Cre02.g102250.t1.2	"Ribosomal protein S3, component of cytosolic 80S ribosome and 40S small subunit"	7.00E-47	Vocar20002593m		4.00E-47
Ctaxi_contig_76842|comp4939636_c0_seq1	Cre02.g102250.t1.2	"Ribosomal protein S3, component of cytosolic 80S ribosome and 40S small subunit"	4.00E-32	Vocar20002593m		5.00E-32
Ctaxi_contig_2476|comp16100_c1_seq1	Cre02.g102350.t1.2	Autophagy-related protein	5.00E-14	Vocar20014189m	autophagy protein.	2.00E-13
Ctaxi_contig_24878|comp33989_c0_seq3	Cre02.g102350.t1.2	Autophagy-related protein	3.00E-06	Vocar20014189m	autophagy protein.	1.00E-06
Ctaxi_contig_24879|comp33989_c0_seq4	Cre02.g102350.t1.2	Autophagy-related protein	1.00E-17	Vocar20014189m	autophagy protein.	2.00E-18
Ctaxi_contig_24880|comp33989_c0_seq5	Cre02.g102350.t1.2	Autophagy-related protein	1.00E-17	Vocar20014189m	autophagy protein.	2.00E-18
Ctaxi_contig_48502|comp36043_c0_seq5	Cre02.g102400.t1.2		4.00E-23	Vocar20004547m		8.00E-22
Ctaxi_contig_11615|comp31734_c0_seq1	Cre02.g102450.t1.2		7.00E-14	Vocar20014086m		7.00E-16
Ctaxi_contig_11616|comp31734_c1_seq1	Cre02.g102450.t1.2		2.00E-47	Vocar20014086m		6.00E-45
Ctaxi_contig_58276|comp36642_c5_seq3	Cre02.g102500.t1.1		5.00E-22	Vocar20010453m		4.00E-10
Ctaxi_contig_58259|comp36642_c2_seq2	Cre02.g102500.t1.1		1.00E-24	Vocar20001612m		2.00E-23
Ctaxi_contig_58266|comp36642_c2_seq9	Cre02.g102500.t1.1		2.00E-18	Vocar20001612m		2.00E-16
Ctaxi_contig_19803|comp33270_c1_seq1	Cre02.g102600.t1.1		1.00E-23	Vocar20002036m		1.00E-22
Ctaxi_contig_40592|comp35516_c3_seq2	Cre02.g102600.t1.1		2.00E-13	Vocar20002036m		9.00E-13
Ctaxi_contig_27493|comp34258_c1_seq1	Cre02.g102950.t1.1		8.00E-28	Vocar20007283m		2.00E-26
Ctaxi_contig_65946|comp37030_c1_seq24	Cre02.g102950.t1.1		1.00E-06	Vocar20002204m		3.00E-07
Ctaxi_contig_65947|comp37030_c1_seq25	Cre02.g102950.t1.1		1.00E-06	Vocar20002204m		3.00E-07
Ctaxi_contig_13612|comp32198_c0_seq2	Cre02.g103100.t1.1		3.00E-09	Vocar20012060m		2.00E-08
Ctaxi_contig_34292|comp34945_c9_seq3	Cre02.g103100.t1.1		3.00E-22	Vocar20012060m		1.00E-23
Ctaxi_contig_10157|comp31316_c0_seq1	Cre02.g103150.t1.1		4.00E-13	Vocar20012043m		4.00E-12
Ctaxi_contig_10163|comp31316_c0_seq7	Cre02.g103150.t1.1		4.00E-13	Vocar20012043m		4.00E-12
Ctaxi_contig_38704|comp35344_c3_seq1	Cre02.g103150.t1.1		6.00E-09	Vocar20012043m		2.00E-06
Ctaxi_contig_47022|comp35944_c0_seq3	Cre02.g103150.t1.1		3.00E-21	Vocar20012043m		2.00E-17
Ctaxi_contig_5371|comp27740_c0_seq1	Cre02.g103250.t1.1	"ABC transporter, multidrug resistance associated protein"	1.00E-11	Vocar20014332m	"multidrug resistance associated protein, ABC transporter, membrane protein."	5.00E-11
Ctaxi_contig_4736|comp26269_c2_seq1	Cre02.g103250.t1.1	"ABC transporter, multidrug resistance associated protein"	5.00E-18	Vocar20007971m	"multidrug resistance associated protein, ABC transporter, membrane protein."	8.00E-19
Ctaxi_contig_4461|comp25689_c1_seq1	Cre02.g103250.t1.1	"ABC transporter, multidrug resistance associated protein"	1.00E-33	Vocar20004685m	"multidrug resistance associated protein, ABC transporter, membrane protein."	1.00E-33
Ctaxi_contig_42852|comp35668_c1_seq1	Cre02.g103250.t1.1	"ABC transporter, multidrug resistance associated protein"	8.00E-07	Vocar20004685m	"multidrug resistance associated protein, ABC transporter, membrane protein."	3.00E-07
Ctaxi_contig_36341|comp35140_c1_seq1	Cre02.g103350.t1.1		4.00E-42	Vocar20010882m		1.00E-41
Ctaxi_contig_36342|comp35140_c1_seq2	Cre02.g103350.t1.1		1.00E-09	Vocar20010882m		3.00E-12
Ctaxi_contig_36343|comp35140_c2_seq1	Cre02.g103350.t1.1		1.00E-19	Vocar20010882m		1.00E-23
Ctaxi_contig_36344|comp35140_c3_seq1	Cre02.g103350.t1.1		2.00E-07	Vocar20010857m		1.00E-07
Ctaxi_contig_36345|comp35140_c4_seq1	Cre02.g103350.t1.1	NA	6.00E-17	NA	NA	NA
Ctaxi_contig_50944|comp36206_c4_seq10	Cre02.g103450.t1.1		1.00E-09	Vocar20010663m	transcription factor Myb12; Myb superfamily.	2.00E-09
Ctaxi_contig_50945|comp36206_c4_seq11	Cre02.g103450.t1.1		1.00E-09	Vocar20010663m	transcription factor Myb12; Myb superfamily.	2.00E-09
Ctaxi_contig_50946|comp36206_c4_seq12	Cre02.g103450.t1.1		1.00E-09	Vocar20010663m	transcription factor Myb12; Myb superfamily.	2.00E-09
Ctaxi_contig_50947|comp36206_c4_seq13	Cre02.g103450.t1.1		3.00E-07	Vocar20010663m	transcription factor Myb12; Myb superfamily.	1.00E-07
Ctaxi_contig_50948|comp36206_c4_seq14	Cre02.g103450.t1.1		1.00E-09	Vocar20010663m	transcription factor Myb12; Myb superfamily.	2.00E-09
Ctaxi_contig_50938|comp36206_c4_seq4	Cre02.g103450.t1.1		1.00E-13	Vocar20005463m	transcription factor Myb9; Myb superfamily.	1.00E-12
Ctaxi_contig_20673|comp33406_c0_seq1	Cre02.g103450.t1.1		9.00E-21	Vocar20001155m	transcription factor Myb4; Myb superfamily.	2.00E-20
Ctaxi_contig_26557|comp34157_c0_seq3	Cre02.g103450.t1.1		2.00E-22	Vocar20001155m	transcription factor Myb4; Myb superfamily.	1.00E-22
Ctaxi_contig_8659|comp30792_c0_seq1	Cre02.g103550.t1.2	"Eukaryotic translation initiation factor 1A, eIF-1A"	2.00E-28	Vocar20013911m		1.00E-28
Ctaxi_contig_8661|comp30792_c0_seq3	Cre02.g103550.t1.2	"Eukaryotic translation initiation factor 1A, eIF-1A"	1.00E-39	Vocar20013911m		1.00E-39
Ctaxi_contig_10949|comp31559_c2_seq1	Cre02.g103550.t1.2	"Eukaryotic translation initiation factor 1A, eIF-1A"	2.00E-11	Vocar20013911m		9.00E-12
Ctaxi_contig_14194|comp32315_c0_seq5	Cre02.g103850.t1.2	Imidazoleglycerol-phosphate dehydratase	1.00E-51	Vocar20012627m		5.00E-51
Ctaxi_contig_55791|comp36492_c0_seq1	Cre02.g103950.t1.2	Flagellar Associated Protein	3.00E-32	Vocar20004047m		6.00E-33
Ctaxi_contig_55793|comp36492_c0_seq3	Cre02.g103950.t1.2	Flagellar Associated Protein	3.00E-32	Vocar20004047m		6.00E-33
Ctaxi_contig_55800|comp36492_c0_seq10	Cre02.g103950.t1.2	Flagellar Associated Protein	3.00E-11	Vocar20004047m		7.00E-12
Ctaxi_contig_55813|comp36492_c0_seq23	Cre02.g103950.t1.2	Flagellar Associated Protein	2.00E-06	Vocar20004011m		5.00E-08
Ctaxi_contig_52519|comp36296_c0_seq1	Cre02.g104000.t1.2		7.00E-08	Vocar20014876m		2.00E-06
Ctaxi_contig_70489|comp37211_c0_seq6	Cre02.g104100.t1.2		3.00E-34	Vocar20004229m		1.00E-32
Ctaxi_contig_8788|comp30843_c0_seq1	Cre02.g104350.t2.1	Protein disulfide isomerase	6.00E-48	Vocar20014205m		2.00E-47
Ctaxi_contig_8789|comp30843_c0_seq2	Cre02.g104350.t2.1	Protein disulfide isomerase	8.00E-49	Vocar20014205m		3.00E-48
Ctaxi_contig_8792|comp30843_c3_seq1	Cre02.g104350.t2.1	Protein disulfide isomerase	1.00E-29	Vocar20014205m		2.00E-27
Ctaxi_contig_22761|comp33710_c0_seq1	Cre02.g104350.t2.1	Protein disulfide isomerase	1.00E-167	Vocar20014205m		2.00E-149
Ctaxi_contig_77017|comp5206622_c0_seq1	Cre02.g104350.t2.1	Protein disulfide isomerase	8.00E-20	Vocar20014205m		3.00E-19
Ctaxi_contig_8791|comp30843_c1_seq1	Cre02.g104350.t2.1	Protein disulfide isomerase	1.00E-19	Vocar20008285m		3.00E-11
Ctaxi_contig_21240|comp33482_c0_seq1	Cre02.g104550.t1.2		1.00E-12	Vocar20014291m		3.00E-12
Ctaxi_contig_14037|comp32276_c1_seq1	Cre02.g104600.t1.2		2.00E-34	Vocar20014159m		2.00E-22
Ctaxi_contig_14038|comp32276_c1_seq2	Cre02.g104600.t1.2		1.00E-27	Vocar20014159m		1.00E-13
Ctaxi_contig_16500|comp32738_c0_seq1	Cre02.g104900.t1.2	Flagellar Associated Protein	6.00E-154	Vocar20003828m		1.00E-155
Ctaxi_contig_49970|comp36144_c0_seq1	Cre02.g105150.t1.1		1.00E-46	Vocar20014737m		1.00E-15
Ctaxi_contig_49971|comp36144_c0_seq2	Cre02.g105150.t1.1		2.00E-07	Vocar20014737m		7.00E-06
Ctaxi_contig_49972|comp36144_c0_seq3	Cre02.g105150.t1.1		9.00E-10	Vocar20014737m		5.00E-11
Ctaxi_contig_49973|comp36144_c0_seq4	Cre02.g105150.t1.1		4.00E-10	Vocar20014737m		6.00E-07
Ctaxi_contig_49974|comp36144_c0_seq5	Cre02.g105150.t1.1		1.00E-12	Vocar20014737m		2.00E-11
Ctaxi_contig_10527|comp31421_c0_seq2	Cre02.g105287.t1.2		3.00E-10	Vocar20006046m		3.00E-10
Ctaxi_contig_537|comp4096_c1_seq1	Cre02.g105350.t1.2		1.00E-07	Vocar20005365m		6.00E-08
Ctaxi_contig_27850|comp34302_c2_seq1	Cre02.g105350.t1.2		2.00E-34	Vocar20005365m		4.00E-34
Ctaxi_contig_27851|comp34302_c3_seq1	Cre02.g105350.t1.2		3.00E-19	Vocar20004935m		4.00E-18
Ctaxi_contig_27853|comp34302_c3_seq3	Cre02.g105350.t1.2		4.00E-17	Vocar20004935m		1.00E-12
Ctaxi_contig_75458|comp3919361_c0_seq1	Cre02.g105350.t1.2		1.00E-20	Vocar20004935m		7.00E-21
Ctaxi_contig_1562|comp12773_c0_seq1	Cre02.g105400.t1.1	Cell Division Cycle protein	8.00E-12	Vocar20005357m		9.00E-13
Ctaxi_contig_1563|comp12773_c1_seq1	Cre02.g105400.t1.1	Cell Division Cycle protein	8.00E-11	Vocar20005357m		6.00E-11
Ctaxi_contig_42541|comp35643_c0_seq1	Cre02.g105600.t2.1	"Eyespot assembly protein, ABC1 kise family"	7.00E-16	Vocar20005362m		2.00E-16
Ctaxi_contig_42542|comp35643_c0_seq2	Cre02.g105600.t2.1	"Eyespot assembly protein, ABC1 kise family"	4.00E-16	Vocar20005362m		1.00E-16
Ctaxi_contig_49286|comp36097_c0_seq1	Cre02.g105600.t2.1	"Eyespot assembly protein, ABC1 kise family"	4.00E-15	Vocar20005362m		1.00E-15
Ctaxi_contig_49287|comp36097_c0_seq2	Cre02.g105600.t2.1	"Eyespot assembly protein, ABC1 kise family"	2.00E-37	Vocar20002613m		2.00E-38
Ctaxi_contig_67497|comp37092_c0_seq1	Cre02.g105700.t1.1		3.00E-26	Vocar20005358m		2.00E-26
Ctaxi_contig_27418|comp34253_c0_seq1	Cre02.g106000.t1.1	NA	2.00E-18	NA	NA	NA
Ctaxi_contig_27419|comp34253_c0_seq2	Cre02.g106000.t1.1	NA	2.00E-27	NA	NA	NA
Ctaxi_contig_27420|comp34253_c0_seq3	Cre02.g106000.t1.1	NA	5.00E-09	NA	NA	NA
Ctaxi_contig_27424|comp34253_c2_seq1	Cre02.g106000.t1.1	NA	1.00E-06	NA	NA	NA
Ctaxi_contig_25052|comp34010_c5_seq2	Cre02.g106050.t1.2		1.00E-07	Vocar20005843m		8.00E-08
Ctaxi_contig_25051|comp34010_c5_seq1	Cre02.g106100.t1.2		2.00E-31	Vocar20005734m		7.00E-24
Ctaxi_contig_1217|comp10362_c1_seq1	Cre02.g106250.t1.2	La-like R-binding protein	4.00E-21	Vocar20014327m		8.00E-20
Ctaxi_contig_65171|comp37002_c1_seq24	Cre02.g106300.t1.2		1.00E-36	Vocar20014311m		2.00E-37
Ctaxi_contig_65174|comp37002_c1_seq27	Cre02.g106300.t1.2		7.00E-15	Vocar20012289m		8.00E-17
Ctaxi_contig_21028|comp33452_c0_seq5	Cre02.g106500.t1.2		3.00E-15	Vocar20013854m		4.00E-16
Ctaxi_contig_21030|comp33452_c0_seq7	Cre02.g106500.t1.2		2.00E-07	Vocar20013854m		6.00E-08
Ctaxi_contig_48628|comp36053_c1_seq1	Cre02.g106500.t1.2		1.00E-38	Vocar20013854m		3.00E-40
Ctaxi_contig_18066|comp33012_c0_seq1	Cre02.g106550.t1.2		5.00E-13	Vocar20004960m		3.00E-15
Ctaxi_contig_18068|comp33012_c0_seq3	Cre02.g106550.t1.2		1.00E-12	Vocar20004960m		9.00E-15
Ctaxi_contig_1802|comp14145_c0_seq1	Cre02.g106600.t1.2	"Ribosomal protein S19, component of cytosolic 80S ribosome and 40S small subunit"	1.00E-20	Vocar20013941m		3.00E-20
Ctaxi_contig_9025|comp30939_c0_seq1	Cre02.g106600.t1.2	"Ribosomal protein S19, component of cytosolic 80S ribosome and 40S small subunit"	2.00E-23	Vocar20013941m		8.00E-24
Ctaxi_contig_1818|comp14197_c1_seq1	Cre02.g106600.t1.2	"Ribosomal protein S19, component of cytosolic 80S ribosome and 40S small subunit"	1.00E-12	Vocar20013940m	ribosomal protein S19; component of cytosolic 80S ribosome and 40S small subunit.	5.00E-14
Ctaxi_contig_74821|comp3584228_c0_seq1	Cre02.g106600.t1.2	"Ribosomal protein S19, component of cytosolic 80S ribosome and 40S small subunit"	1.00E-11	Vocar20013940m	ribosomal protein S19; component of cytosolic 80S ribosome and 40S small subunit.	2.00E-12
Ctaxi_contig_77130|comp5526098_c0_seq1	Cre02.g106600.t1.2	"Ribosomal protein S19, component of cytosolic 80S ribosome and 40S small subunit"	4.00E-10	Vocar20013940m	ribosomal protein S19; component of cytosolic 80S ribosome and 40S small subunit.	2.00E-09
Ctaxi_contig_12329|comp31913_c0_seq3	Cre02.g106850.t1.2		1.00E-08	Vocar20011056m		6.00E-10
Ctaxi_contig_12332|comp31913_c0_seq6	Cre02.g106850.t1.2		1.00E-06	Vocar20011056m		4.00E-08
Ctaxi_contig_12333|comp31913_c0_seq7	Cre02.g106850.t1.2		2.00E-08	Vocar20011056m		7.00E-10
Ctaxi_contig_13277|comp32124_c0_seq2	Cre02.g106850.t1.2		2.00E-09	Vocar20003447m		1.00E-10
Ctaxi_contig_11399|comp31673_c0_seq1	Cre02.g107300.t1.2	Dihydrodipicolite synthase	2.00E-42	Vocar20013908m	dihydrodipicolite synthase.	6.00E-40
Ctaxi_contig_11402|comp31673_c2_seq1	Cre02.g107300.t1.2	Dihydrodipicolite synthase	3.00E-41	Vocar20013908m	dihydrodipicolite synthase.	1.00E-40
Ctaxi_contig_48942|comp36072_c4_seq2	Cre02.g107400.t3.1	NA	5.00E-17	NA	NA	NA
Ctaxi_contig_48952|comp36072_c6_seq2	Cre02.g107400.t3.1	NA	2.00E-15	NA	NA	NA
Ctaxi_contig_48953|comp36072_c6_seq3	Cre02.g107400.t3.1	NA	1.00E-07	NA	NA	NA
Ctaxi_contig_48954|comp36072_c6_seq4	Cre02.g107400.t3.1	NA	4.00E-10	NA	NA	NA
Ctaxi_contig_6019|comp28494_c0_seq1	Cre02.g107450.t1.2	ATP-sulfurylase	4.00E-54	Vocar20005690m		7.00E-54
Ctaxi_contig_11832|comp31797_c0_seq1	Cre02.g107450.t1.2	ATP-sulfurylase	1.00E-75	Vocar20005690m		2.00E-70
Ctaxi_contig_11833|comp31797_c0_seq2	Cre02.g107450.t1.2	ATP-sulfurylase	6.00E-76	Vocar20005690m		1.00E-70
Ctaxi_contig_11837|comp31797_c1_seq1	Cre02.g107450.t1.2	ATP-sulfurylase	7.00E-90	Vocar20005690m		6.00E-87
Ctaxi_contig_5842|comp28317_c0_seq1	Cre02.g107450.t1.2	ATP-sulfurylase	5.00E-43	Vocar20005540m		4.00E-45
Ctaxi_contig_5843|comp28317_c3_seq1	Cre02.g107450.t1.2	ATP-sulfurylase	2.00E-29	Vocar20005540m		6.00E-28
Ctaxi_contig_24794|comp33979_c1_seq1	Cre02.g107450.t1.2	ATP-sulfurylase	1.00E-88	Vocar20005540m		2.00E-83
Ctaxi_contig_24788|comp33978_c0_seq1	Cre02.g107750.t1.2		2.00E-35	Vocar20007640m		2.00E-11
Ctaxi_contig_3210|comp18608_c0_seq1	Cre02.g107750.t1.2	NA	2.00E-09	NA	NA	NA
Ctaxi_contig_15196|comp32515_c2_seq5	Cre02.g107850.t1.2	Cytokinesis-related protein	1.00E-48	Vocar20013848m	cytokinesis-related protein.	9.00E-46
Ctaxi_contig_15198|comp32515_c2_seq7	Cre02.g107850.t1.2	Cytokinesis-related protein	1.00E-45	Vocar20013848m	cytokinesis-related protein.	3.00E-43
Ctaxi_contig_63532|comp36924_c0_seq2	Cre02.g108000.t2.1		8.00E-55	Vocar20013937m		7.00E-45
Ctaxi_contig_48486|comp36042_c3_seq1	Cre02.g108100.t1.1		5.00E-31	Vocar20014232m		1.00E-13
Ctaxi_contig_18926|comp33132_c1_seq4	Cre02.g108200.t1.1	Predicted protein	2.00E-15	NA	NA	NA
Ctaxi_contig_50936|comp36206_c4_seq2	Cre02.g108350.t1.2		4.00E-19	Vocar20005463m	transcription factor Myb9; Myb superfamily.	4.00E-18
Ctaxi_contig_39910|comp35454_c0_seq1	Cre02.g108400.t1.2	Putative defender against death (DAD) protein	2.00E-18	Vocar20005192m	"Putative defender against death (DAD) protein/oligosaccharyltransferase, epsilon subunit."	2.00E-18
Ctaxi_contig_38482|comp35322_c0_seq1	Cre02.g108800.t1.1	DJ-like protein	2.00E-09	Vocar20006192m		2.00E-06
Ctaxi_contig_27040|comp34206_c0_seq1	Cre02.g108800.t1.1	DJ-like protein	3.00E-18	Vocar20000090m		1.00E-48
Ctaxi_contig_38485|comp35322_c1_seq2	Cre02.g108800.t1.1	DJ-like protein	2.00E-07	NA	NA	NA
Ctaxi_contig_11637|comp31740_c0_seq1	Cre02.g108850.t1.2	Plastid ribosomal protein L17	6.00E-22	Vocar20004430m	plastid / chloroplast ribosomal protein L17.	2.00E-21
Ctaxi_contig_11638|comp31740_c0_seq2	Cre02.g108850.t1.2	Plastid ribosomal protein L17	3.00E-08	Vocar20004430m	plastid / chloroplast ribosomal protein L17.	2.00E-08
Ctaxi_contig_54860|comp36433_c3_seq1	Cre02.g108850.t1.2	Plastid ribosomal protein L17	9.00E-14	Vocar20004430m	plastid / chloroplast ribosomal protein L17.	8.00E-14
Ctaxi_contig_52886|comp36320_c0_seq25	Cre02.g108900.t1.2		1.00E-14	Vocar20007670m		1.00E-09
Ctaxi_contig_17554|comp32921_c0_seq2	Cre02.g109600.t1.2	Inositol monophosphatase	4.00E-92	Vocar20014133m		4.00E-50
Ctaxi_contig_69218|comp37159_c5_seq1	Cre02.g109800.t1.1	FAD-dependent oxidoreductase	3.00E-13	Vocar20014149m		9.00E-19
Ctaxi_contig_69212|comp37159_c3_seq7	Cre02.g109800.t1.1	FAD-dependent oxidoreductase	4.00E-06	NA	NA	NA
Ctaxi_contig_69221|comp37159_c5_seq4	Cre02.g109800.t1.1	FAD-dependent oxidoreductase	3.00E-06	NA	NA	NA
Ctaxi_contig_55392|comp36467_c1_seq1	Cre02.g109850.t1.1		3.00E-61	Vocar20013975m		2.00E-24
Ctaxi_contig_14443|comp32369_c0_seq1	Cre02.g109950.t1.2	Single helix LHC light protein	9.00E-15	Vocar20008814m		6.00E-15
Ctaxi_contig_29141|comp34449_c3_seq1	Cre02.g110000.t2.1		2.00E-38	Vocar20008962m		1.00E-18
Ctaxi_contig_10210|comp31329_c1_seq1	Cre02.g110350.t1.2		6.00E-08	Vocar20007119m		2.00E-06
Ctaxi_contig_16764|comp32785_c0_seq3	Cre02.g110350.t1.2		4.00E-07	Vocar20007119m		8.00E-06
Ctaxi_contig_976|comp7514_c0_seq1	Cre02.g110400.t1.2		5.00E-09	Vocar20008837m		2.00E-09
Ctaxi_contig_54865|comp36434_c2_seq3	Cre02.g110400.t1.2		5.00E-08	Vocar20008837m		1.00E-07
Ctaxi_contig_14987|comp32477_c2_seq3	Cre02.g110450.t1.2		3.00E-07	Vocar20009066m		5.00E-09
Ctaxi_contig_14992|comp32477_c4_seq1	Cre02.g110450.t1.2		1.00E-13	Vocar20009066m		2.00E-16
Ctaxi_contig_14993|comp32477_c4_seq2	Cre02.g110450.t1.2		8.00E-14	Vocar20009066m		2.00E-16
Ctaxi_contig_14994|comp32477_c4_seq3	Cre02.g110450.t1.2		2.00E-17	Vocar20009066m		2.00E-19
Ctaxi_contig_14995|comp32477_c4_seq4	Cre02.g110450.t1.2		1.00E-10	Vocar20009066m		1.00E-10
Ctaxi_contig_72086|comp680307_c0_seq1	Cre02.g110750.t1.2	Chlorophyll a/b binding protein	4.00E-10	Vocar20001448m		1.00E-09
Ctaxi_contig_53001|comp36329_c1_seq1	Cre02.g110850.t1.2		2.00E-14	Vocar20009024m		2.00E-10
Ctaxi_contig_71601|comp37255_c10_seq1	Cre02.g110850.t1.2		2.00E-21	Vocar20009024m		5.00E-22
Ctaxi_contig_53002|comp36329_c1_seq2	Cre02.g110850.t1.2		2.00E-16	Vocar20002718m		8.00E-12
Ctaxi_contig_8536|comp30734_c1_seq1	Cre02.g111600.t1.2		2.00E-26	Vocar20009094m		4.00E-27
Ctaxi_contig_31948|comp34741_c1_seq1	Cre02.g111600.t1.2		8.00E-12	Vocar20009094m		5.00E-11
Ctaxi_contig_71453|comp37253_c9_seq2	Cre02.g111650.t1.2	Predicted protein with SPX domain	3.00E-06	Vocar20011508m		2.00E-06
Ctaxi_contig_67888|comp37105_c3_seq4	Cre02.g111950.t1.1		2.00E-06	Vocar20008177m		7.00E-07
Ctaxi_contig_67889|comp37105_c3_seq5	Cre02.g111950.t1.1		1.00E-06	Vocar20008177m		5.00E-07
Ctaxi_contig_63870|comp36943_c2_seq1	Cre02.g112200.t1.2		6.00E-08	Vocar20010765m		4.00E-06
Ctaxi_contig_63871|comp36943_c2_seq2	Cre02.g112200.t1.2		6.00E-08	Vocar20010765m		4.00E-06
Ctaxi_contig_63873|comp36943_c2_seq4	Cre02.g112200.t1.2		5.00E-08	Vocar20010765m		6.00E-08
Ctaxi_contig_63874|comp36943_c2_seq5	Cre02.g112200.t1.2		2.00E-08	Vocar20010765m		6.00E-08
Ctaxi_contig_63875|comp36943_c2_seq6	Cre02.g112200.t1.2		2.00E-08	Vocar20010765m		6.00E-08
Ctaxi_contig_63879|comp36943_c2_seq10	Cre02.g112200.t1.2		6.00E-10	Vocar20010765m		3.00E-09
Ctaxi_contig_63882|comp36943_c2_seq13	Cre02.g112200.t1.2		2.00E-07	Vocar20010765m		3.00E-06
Ctaxi_contig_63894|comp36943_c2_seq25	Cre02.g112200.t1.2		4.00E-10	Vocar20010765m		2.00E-09
Ctaxi_contig_5761|comp28228_c0_seq1	Cre02.g112200.t1.2		9.00E-09	Vocar20008340m		1.00E-08
Ctaxi_contig_7541|comp30199_c2_seq2	Cre02.g112200.t1.2		4.00E-17	Vocar20008340m		3.00E-17
Ctaxi_contig_7542|comp30199_c2_seq3	Cre02.g112200.t1.2		2.00E-18	Vocar20008340m		2.00E-16
Ctaxi_contig_18327|comp33052_c6_seq1	Cre02.g112200.t1.2		3.00E-07	Vocar20008340m		1.00E-06
Ctaxi_contig_24916|comp33993_c1_seq1	Cre02.g112200.t1.2		2.00E-09	Vocar20008340m		6.00E-10
Ctaxi_contig_45400|comp35824_c8_seq2	Cre02.g112200.t1.2		2.00E-07	Vocar20008340m		2.00E-07
Ctaxi_contig_49834|comp36134_c1_seq1	Cre02.g112200.t1.2		6.00E-06	Vocar20008340m		6.00E-06
Ctaxi_contig_59099|comp36683_c1_seq11	Cre02.g112200.t1.2		1.00E-06	Vocar20008340m		4.00E-07
Ctaxi_contig_67931|comp37106_c0_seq18	Cre02.g112200.t1.2		4.00E-11	Vocar20008340m		3.00E-11
Ctaxi_contig_67933|comp37106_c0_seq20	Cre02.g112200.t1.2		6.00E-10	Vocar20008340m		2.00E-10
Ctaxi_contig_68089|comp37115_c0_seq2	Cre02.g112200.t1.2		9.00E-10	Vocar20008340m		4.00E-09
Ctaxi_contig_68090|comp37115_c0_seq3	Cre02.g112200.t1.2		1.00E-08	Vocar20008340m		4.00E-07
Ctaxi_contig_70041|comp37189_c1_seq2	Cre02.g112200.t1.2		9.00E-10	Vocar20008340m		1.00E-08
Ctaxi_contig_71935|comp37269_c2_seq1	Cre02.g112200.t1.2		2.00E-16	Vocar20008340m		3.00E-15
Ctaxi_contig_44587|comp35782_c1_seq17	Cre02.g112200.t1.2		2.00E-14	Vocar20007683m		4.00E-12
Ctaxi_contig_44590|comp35782_c1_seq20	Cre02.g112200.t1.2	NA	4.00E-06	NA	NA	NA
Ctaxi_contig_52597|comp36302_c3_seq4	Cre02.g112200.t1.2	NA	8.00E-06	NA	NA	NA
Ctaxi_contig_36385|comp35144_c1_seq3	Cre02.g112550.t1.2		8.00E-17	Vocar20006557m	ATP-binding cassette transporter.	2.00E-15
Ctaxi_contig_35310|comp35043_c0_seq1	Cre02.g112850.t1.1	Flavin-dependent monoxygese	2.00E-87	Vocar20009542m		5.00E-85
Ctaxi_contig_40955|comp35544_c0_seq1	Cre02.g113100.t1.2		8.00E-28	Vocar20008905m		7.00E-28
Ctaxi_contig_40956|comp35544_c0_seq2	Cre02.g113100.t1.2		8.00E-28	Vocar20008905m		7.00E-28
Ctaxi_contig_1487|comp12227_c0_seq1	Cre02.g113200.t1.1	Glutamine synthetase	5.00E-35	Vocar20009413m		1.00E-36
Ctaxi_contig_1488|comp12227_c1_seq1	Cre02.g113200.t1.1	Glutamine synthetase	1.00E-35	Vocar20009413m		9.00E-34
Ctaxi_contig_2407|comp15881_c0_seq1	Cre02.g113200.t1.1	Glutamine synthetase	2.00E-17	Vocar20009413m		2.00E-18
Ctaxi_contig_2408|comp15881_c0_seq2	Cre02.g113200.t1.1	Glutamine synthetase	2.00E-21	Vocar20009413m		3.00E-22
Ctaxi_contig_2409|comp15881_c1_seq1	Cre02.g113200.t1.1	Glutamine synthetase	5.00E-16	Vocar20009413m		1.00E-16
Ctaxi_contig_2546|comp16354_c0_seq1	Cre02.g113200.t1.1	Glutamine synthetase	2.00E-34	Vocar20009413m		6.00E-36
Ctaxi_contig_5942|comp28422_c0_seq1	Cre02.g113200.t1.1	Glutamine synthetase	4.00E-44	Vocar20009413m		1.00E-46
Ctaxi_contig_20306|comp33347_c0_seq1	Cre02.g113200.t1.1	Glutamine synthetase	4.00E-91	Vocar20009413m		3.00E-96
Ctaxi_contig_20309|comp33347_c0_seq4	Cre02.g113200.t1.1	Glutamine synthetase	8.00E-28	Vocar20009413m		6.00E-28
Ctaxi_contig_20310|comp33347_c0_seq5	Cre02.g113200.t1.1	Glutamine synthetase	2.00E-30	Vocar20009413m		1.00E-29
Ctaxi_contig_20311|comp33347_c0_seq6	Cre02.g113200.t1.1	Glutamine synthetase	3.00E-38	Vocar20009413m		2.00E-37
Ctaxi_contig_20312|comp33347_c0_seq7	Cre02.g113200.t1.1	Glutamine synthetase	2.00E-28	Vocar20009413m		2.00E-27
Ctaxi_contig_23053|comp33747_c0_seq1	Cre02.g113200.t1.1	Glutamine synthetase	3.00E-17	Vocar20009413m		6.00E-20
Ctaxi_contig_23057|comp33747_c2_seq1	Cre02.g113200.t1.1	Glutamine synthetase	3.00E-46	Vocar20009413m		4.00E-45
Ctaxi_contig_29354|comp34471_c0_seq1	Cre02.g113250.t1.1		2.00E-29	Vocar20005035m		1.00E-12
Ctaxi_contig_29355|comp34471_c0_seq2	Cre02.g113250.t1.1		6.00E-33	Vocar20005035m		3.00E-14
Ctaxi_contig_17149|comp32859_c0_seq4	Cre02.g113400.t1.2		1.00E-32	Vocar20009360m		7.00E-33
Ctaxi_contig_72681|comp1976321_c0_seq1	Cre02.g113400.t1.2		7.00E-40	Vocar20009360m		4.00E-40
Ctaxi_contig_761|comp5055_c1_seq1	Cre02.g113500.t1.2		4.00E-08	Vocar20008399m		1.00E-07
Ctaxi_contig_65114|comp37000_c5_seq1	Cre02.g113500.t1.2		4.00E-120	Vocar20008399m		9.00E-98
Ctaxi_contig_65115|comp37000_c5_seq2	Cre02.g113500.t1.2		4.00E-120	Vocar20008399m		9.00E-98
Ctaxi_contig_77156|comp5626478_c0_seq1	Cre02.g113500.t1.2	NA	4.00E-19	NA	NA	NA
Ctaxi_contig_23354|comp33787_c0_seq1	Cre02.g113700.t1.2		8.00E-40	Vocar20000321m		2.00E-36
Ctaxi_contig_10987|comp31571_c1_seq1	Cre02.g113700.t1.2	NA	6.00E-06	NA	NA	NA
Ctaxi_contig_10988|comp31571_c1_seq2	Cre02.g113700.t1.2	NA	6.00E-06	NA	NA	NA
Ctaxi_contig_11119|comp31604_c0_seq1	Cre02.g114250.t1.2	phthoate synthase	3.00E-76	Vocar20000442m		2.00E-75
Ctaxi_contig_11120|comp31604_c0_seq2	Cre02.g114250.t1.2	phthoate synthase	2.00E-27	Vocar20000442m		7.00E-28
Ctaxi_contig_21506|comp33530_c4_seq2	Cre02.g114400.t1.2	Lipoic acid synthetase	1.00E-07	Vocar20013472m		2.00E-08
Ctaxi_contig_21504|comp33530_c3_seq1	Cre02.g114400.t1.2	Lipoic acid synthetase	3.00E-09	Vocar20005212m		4.00E-09
Ctaxi_contig_21505|comp33530_c4_seq1	Cre02.g114400.t1.2	Lipoic acid synthetase	7.00E-23	Vocar20005212m		1.00E-22
Ctaxi_contig_51001|comp36210_c4_seq1	Cre02.g114500.t1.2		6.00E-12	Vocar20013002m		4.00E-08
Ctaxi_contig_9485|comp31103_c1_seq1	Cre02.g114500.t1.2		3.00E-33	Vocar20005195m		3.00E-25
Ctaxi_contig_50994|comp36210_c1_seq1	Cre02.g114500.t1.2		9.00E-08	Vocar20005195m		2.00E-07
Ctaxi_contig_51012|comp36210_c5_seq11	Cre02.g114500.t1.2		8.00E-13	Vocar20005195m		6.00E-12
Ctaxi_contig_57728|comp36612_c1_seq1	Cre02.g114500.t1.2		2.00E-07	Vocar20001882m		5.00E-10
Ctaxi_contig_57730|comp36612_c1_seq3	Cre02.g114500.t1.2		2.00E-07	Vocar20001882m		4.00E-10
Ctaxi_contig_57741|comp36612_c1_seq14	Cre02.g114500.t1.2		2.00E-07	Vocar20001882m		3.00E-10
Ctaxi_contig_57749|comp36612_c1_seq22	Cre02.g114500.t1.2		3.00E-08	Vocar20001882m		8.00E-14
Ctaxi_contig_57758|comp36612_c1_seq31	Cre02.g114500.t1.2		2.00E-07	Vocar20001882m		3.00E-10
Ctaxi_contig_57812|comp36612_c1_seq85	Cre02.g114500.t1.2		1.00E-08	Vocar20001882m		2.00E-11
Ctaxi_contig_64677|comp36977_c0_seq1	Cre02.g114600.t1.2	2-cys peroxiredoxin	2.00E-15	Vocar20005036m	"2-cys peroxiredoxin, probably cytosolic."	1.00E-14
Ctaxi_contig_64678|comp36977_c0_seq2	Cre02.g114600.t1.2	2-cys peroxiredoxin	1.00E-15	Vocar20005036m	"2-cys peroxiredoxin, probably cytosolic."	8.00E-15
Ctaxi_contig_75102|comp3692436_c0_seq1	Cre02.g114600.t1.2	2-cys peroxiredoxin	3.00E-24	Vocar20005036m	"2-cys peroxiredoxin, probably cytosolic."	2.00E-24
Ctaxi_contig_76897|comp5010689_c0_seq1	Cre02.g114600.t1.2	2-cys peroxiredoxin	1.00E-08	Vocar20005036m	"2-cys peroxiredoxin, probably cytosolic."	1.00E-08
Ctaxi_contig_30770|comp34624_c0_seq1	Cre02.g114750.t1.2		6.00E-41	Vocar20014333m		3.00E-38
Ctaxi_contig_30780|comp34624_c0_seq11	Cre02.g114750.t1.2		2.00E-21	Vocar20014333m		6.00E-21
Ctaxi_contig_30782|comp34624_c0_seq13	Cre02.g114750.t1.2		2.00E-21	Vocar20014333m		6.00E-21
Ctaxi_contig_44607|comp35783_c3_seq2	Cre02.g114750.t1.2		6.00E-19	Vocar20014333m		1.00E-18
Ctaxi_contig_44608|comp35783_c3_seq3	Cre02.g114750.t1.2		5.00E-19	Vocar20014333m		1.00E-18
Ctaxi_contig_61817|comp36829_c0_seq1	Cre02.g114750.t1.2		1.00E-17	Vocar20014333m		3.00E-18
Ctaxi_contig_74805|comp3577917_c0_seq1	Cre02.g114750.t1.2		9.00E-08	Vocar20010397m		4.00E-08
Ctaxi_contig_61836|comp36829_c10_seq1	Cre02.g114750.t1.2		1.00E-18	Vocar20000362m		4.00E-18
Ctaxi_contig_17767|comp32956_c0_seq1	Cre02.g114850.t1.2		2.00E-21	Vocar20000354m		2.00E-27
Ctaxi_contig_46227|comp35884_c0_seq1	Cre02.g114850.t1.2		2.00E-13	Vocar20000354m		2.00E-12
Ctaxi_contig_34606|comp34975_c2_seq1	Cre02.g115150.t2.1		1.00E-43	Vocar20004884m		3.00E-42
Ctaxi_contig_34608|comp34975_c2_seq3	Cre02.g115150.t2.1		2.00E-32	Vocar20004884m		2.00E-32
Ctaxi_contig_34610|comp34975_c2_seq5	Cre02.g115150.t2.1		3.00E-08	Vocar20004884m		5.00E-08
Ctaxi_contig_34611|comp34975_c2_seq6	Cre02.g115150.t2.1		5.00E-13	Vocar20004884m		8.00E-11
Ctaxi_contig_34619|comp34975_c6_seq3	Cre02.g115150.t2.1		4.00E-13	Vocar20004884m		4.00E-13
Ctaxi_contig_73709|comp2886005_c0_seq1	Cre02.g115150.t2.1		4.00E-09	Vocar20004884m		2.00E-09
Ctaxi_contig_1291|comp10971_c0_seq1	Cre02.g115200.t1.2	"Ribosomal protein L27a, component of cytosolic 80S ribosome and 60S large subunit"	9.00E-17	Vocar20004826m	ribosomal protein L27A; component of cytosolic 80S ribosome and 60S large subunit.	7.00E-17
Ctaxi_contig_16373|comp32708_c1_seq1	Cre02.g115200.t1.2	"Ribosomal protein L27a, component of cytosolic 80S ribosome and 60S large subunit"	3.00E-45	Vocar20004826m	ribosomal protein L27A; component of cytosolic 80S ribosome and 60S large subunit.	7.00E-46
Ctaxi_contig_72783|comp2100561_c0_seq1	Cre02.g115200.t1.2	"Ribosomal protein L27a, component of cytosolic 80S ribosome and 60S large subunit"	2.00E-29	Vocar20004826m	ribosomal protein L27A; component of cytosolic 80S ribosome and 60S large subunit.	3.00E-30
Ctaxi_contig_73093|comp2412074_c0_seq1	Cre02.g115200.t1.2	"Ribosomal protein L27a, component of cytosolic 80S ribosome and 60S large subunit"	5.00E-48	Vocar20004826m	ribosomal protein L27A; component of cytosolic 80S ribosome and 60S large subunit.	1.00E-48
Ctaxi_contig_73916|comp2964542_c0_seq1	Cre02.g115200.t1.2	"Ribosomal protein L27a, component of cytosolic 80S ribosome and 60S large subunit"	4.00E-35	Vocar20004826m	ribosomal protein L27A; component of cytosolic 80S ribosome and 60S large subunit.	7.00E-36
Ctaxi_contig_5798|comp28282_c0_seq1	Cre02.g115250.t1.1	Centriole proteome protein	3.00E-31	Vocar20004912m		2.00E-32
Ctaxi_contig_5799|comp28282_c0_seq2	Cre02.g115250.t1.1	Centriole proteome protein	2.00E-34	Vocar20004912m		3.00E-33
Ctaxi_contig_5800|comp28282_c0_seq3	Cre02.g115250.t1.1	Centriole proteome protein	2.00E-31	Vocar20004912m		1.00E-32
Ctaxi_contig_5801|comp28282_c0_seq4	Cre02.g115250.t1.1	Centriole proteome protein	1.00E-34	Vocar20004912m		2.00E-33
Ctaxi_contig_14884|comp32456_c0_seq1	Cre02.g115250.t1.1	Centriole proteome protein	3.00E-59	Vocar20004912m		6.00E-61
Ctaxi_contig_14886|comp32456_c0_seq3	Cre02.g115250.t1.1	Centriole proteome protein	7.00E-10	Vocar20004912m		5.00E-11
Ctaxi_contig_19566|comp33225_c1_seq2	Cre02.g115250.t1.1	Centriole proteome protein	2.00E-11	Vocar20004912m		2.00E-12
Ctaxi_contig_37097|comp35207_c3_seq1	Cre02.g115300.t1.1	Amino acid transporter	6.00E-26	Vocar20004952m		7.00E-24
Ctaxi_contig_37098|comp35207_c3_seq2	Cre02.g115300.t1.1	Amino acid transporter	2.00E-29	Vocar20004952m		9.00E-31
Ctaxi_contig_14597|comp32405_c0_seq1	Cre02.g115350.t1.2		7.00E-13	Vocar20010151m		1.00E-11
Ctaxi_contig_14600|comp32405_c0_seq4	Cre02.g115350.t1.2		2.00E-07	Vocar20010151m		4.00E-08
Ctaxi_contig_39361|comp35406_c2_seq13	Cre02.g115350.t1.2		2.00E-06	Vocar20010151m		4.00E-06
Ctaxi_contig_14602|comp32405_c0_seq6	Cre02.g115350.t1.2		1.00E-25	Vocar20005090m		5.00E-25
Ctaxi_contig_14603|comp32405_c0_seq7	Cre02.g115350.t1.2		3.00E-21	Vocar20005090m		2.00E-20
Ctaxi_contig_39347|comp35406_c1_seq1	Cre02.g115350.t1.2		1.00E-32	Vocar20005090m		4.00E-37
Ctaxi_contig_39348|comp35406_c1_seq2	Cre02.g115350.t1.2		1.00E-11	Vocar20005090m		3.00E-11
Ctaxi_contig_7347|comp30076_c1_seq1	Cre02.g116300.t1.2		2.00E-19	Vocar20004833m		1.00E-19
Ctaxi_contig_23806|comp33837_c1_seq1	Cre02.g116400.t1.1	Flagellar Associated Protein	1.00E-09	Vocar20014868m		7.00E-13
Ctaxi_contig_10791|comp31505_c1_seq1	Cre02.g116400.t1.1	Flagellar Associated Protein	2.00E-12	Vocar20003738m		1.00E-14
Ctaxi_contig_11442|comp31679_c0_seq5	Cre02.g116400.t1.1	Flagellar Associated Protein	4.00E-10	Vocar20003738m		3.00E-11
Ctaxi_contig_23446|comp33797_c4_seq10	Cre02.g116400.t1.1	Flagellar Associated Protein	3.00E-06	Vocar20003738m		1.00E-07
Ctaxi_contig_23994|comp33866_c4_seq3	Cre02.g116400.t1.1	Flagellar Associated Protein	2.00E-13	Vocar20003738m		4.00E-14
Ctaxi_contig_24003|comp33866_c6_seq6	Cre02.g116400.t1.1	Flagellar Associated Protein	5.00E-06	Vocar20003738m		2.00E-07
Ctaxi_contig_24004|comp33866_c6_seq7	Cre02.g116400.t1.1	Flagellar Associated Protein	1.00E-06	Vocar20003738m		5.00E-08
Ctaxi_contig_33170|comp34852_c0_seq1	Cre02.g116400.t1.1	Flagellar Associated Protein	3.00E-16	Vocar20003738m		7.00E-17
Ctaxi_contig_41875|comp35599_c2_seq1	Cre02.g116400.t1.1	Flagellar Associated Protein	4.00E-07	Vocar20003738m		4.00E-07
Ctaxi_contig_51092|comp36216_c6_seq1	Cre02.g116400.t1.1	Flagellar Associated Protein	2.00E-06	Vocar20003738m		4.00E-07
Ctaxi_contig_75534|comp3995562_c0_seq1	Cre02.g116400.t1.1	Flagellar Associated Protein	8.00E-07	NA	NA	NA
Ctaxi_contig_28741|comp34408_c0_seq1	Cre02.g116450.t1.2	Ribulose phosphate-3-epimerase	3.00E-18	Vocar20003737m		2.00E-19
Ctaxi_contig_28742|comp34408_c0_seq2	Cre02.g116450.t1.2	Ribulose phosphate-3-epimerase	3.00E-18	Vocar20003737m		2.00E-19
Ctaxi_contig_28743|comp34408_c0_seq3	Cre02.g116450.t1.2	Ribulose phosphate-3-epimerase	2.00E-22	Vocar20003737m		9.00E-24
Ctaxi_contig_28744|comp34408_c0_seq4	Cre02.g116450.t1.2	Ribulose phosphate-3-epimerase	2.00E-22	Vocar20003737m		8.00E-24
Ctaxi_contig_28745|comp34408_c0_seq5	Cre02.g116450.t1.2	Ribulose phosphate-3-epimerase	1.00E-24	Vocar20003737m		4.00E-25
Ctaxi_contig_28746|comp34408_c0_seq6	Cre02.g116450.t1.2	Ribulose phosphate-3-epimerase	3.00E-16	Vocar20003737m		3.00E-16
Ctaxi_contig_1080|comp8606_c0_seq1	Cre02.g116500.t1.1	Serine carboxypeptidase	7.00E-10	Vocar20003599m		4.00E-10
Ctaxi_contig_20474|comp33383_c0_seq3	Cre02.g116500.t1.1	Serine carboxypeptidase	2.00E-15	Vocar20003599m		4.00E-15
Ctaxi_contig_8850|comp30865_c0_seq1	Cre02.g116550.t1.2	DJ-like protein	4.00E-22	Vocar20003677m	DJ-like heat shock protein; DJ superfamily; molecular chaperone.	7.00E-34
Ctaxi_contig_1299|comp11002_c0_seq1	Cre02.g116750.t2.1	"Mitochondrial F1F0 ATP synthase, alpha subunit"	3.00E-35	Vocar20005181m	"F1F0 ATP synthase, subunit alpha, mitochondrial."	4.00E-36
Ctaxi_contig_1665|comp13542_c0_seq1	Cre02.g116750.t2.1	"Mitochondrial F1F0 ATP synthase, alpha subunit"	2.00E-66	Vocar20005181m	"F1F0 ATP synthase, subunit alpha, mitochondrial."	3.00E-67
Ctaxi_contig_1666|comp13542_c1_seq1	Cre02.g116750.t2.1	"Mitochondrial F1F0 ATP synthase, alpha subunit"	4.00E-15	Vocar20005181m	"F1F0 ATP synthase, subunit alpha, mitochondrial."	2.00E-15
Ctaxi_contig_33099|comp34844_c1_seq3	Cre02.g116750.t2.1	"Mitochondrial F1F0 ATP synthase, alpha subunit"	6.00E-09	Vocar20005181m	"F1F0 ATP synthase, subunit alpha, mitochondrial."	2.00E-09
Ctaxi_contig_33102|comp34844_c1_seq6	Cre02.g116750.t2.1	"Mitochondrial F1F0 ATP synthase, alpha subunit"	4.00E-17	Vocar20005181m	"F1F0 ATP synthase, subunit alpha, mitochondrial."	3.00E-17
Ctaxi_contig_33104|comp34844_c2_seq2	Cre02.g116750.t2.1	"Mitochondrial F1F0 ATP synthase, alpha subunit"	2.00E-22	Vocar20005181m	"F1F0 ATP synthase, subunit alpha, mitochondrial."	1.00E-22
Ctaxi_contig_61060|comp36791_c0_seq3	Cre02.g116750.t2.1	"Mitochondrial F1F0 ATP synthase, alpha subunit"	3.00E-147	Vocar20005181m	"F1F0 ATP synthase, subunit alpha, mitochondrial."	5.00E-148
Ctaxi_contig_61063|comp36791_c0_seq6	Cre02.g116750.t2.1	"Mitochondrial F1F0 ATP synthase, alpha subunit"	2.00E-147	Vocar20005181m	"F1F0 ATP synthase, subunit alpha, mitochondrial."	3.00E-148
Ctaxi_contig_72799|comp2107628_c0_seq1	Cre02.g116750.t2.1	"Mitochondrial F1F0 ATP synthase, alpha subunit"	1.00E-19	Vocar20005181m	"F1F0 ATP synthase, subunit alpha, mitochondrial."	1.00E-19
Ctaxi_contig_77215|comp6127563_c0_seq1	Cre02.g116750.t2.1	"Mitochondrial F1F0 ATP synthase, alpha subunit"	6.00E-22	Vocar20005181m	"F1F0 ATP synthase, subunit alpha, mitochondrial."	2.00E-21
Ctaxi_contig_3663|comp23597_c1_seq1	Cre02.g116950.t1.2		5.00E-12	Vocar20005049m		5.00E-10
Ctaxi_contig_29371|comp34473_c3_seq2	Cre02.g117050.t3.1		3.00E-33	Vocar20004505m		3.00E-33
Ctaxi_contig_28498|comp34381_c0_seq1	Cre02.g117150.t1.2		2.00E-69	Vocar20003560m		4.00E-77
Ctaxi_contig_24555|comp33951_c0_seq1	Cre02.g117300.t1.2	"Putative mitochondrial ribosomal protein L45, imported to mitochondria"	1.00E-17	Vocar20003603m		3.00E-16
Ctaxi_contig_24559|comp33951_c0_seq5	Cre02.g117300.t1.2	"Putative mitochondrial ribosomal protein L45, imported to mitochondria"	1.00E-17	Vocar20003603m		2.00E-16
Ctaxi_contig_24565|comp33951_c0_seq11	Cre02.g117300.t1.2	"Putative mitochondrial ribosomal protein L45, imported to mitochondria"	1.00E-17	Vocar20003603m		2.00E-16
Ctaxi_contig_47344|comp35967_c2_seq1	Cre02.g117500.t1.2	Hexokise	1.00E-34	Vocar20004911m	hexokise.	3.00E-42
Ctaxi_contig_47345|comp35967_c2_seq2	Cre02.g117500.t1.2	Hexokise	7.00E-24	Vocar20004911m	hexokise.	2.00E-30
Ctaxi_contig_47346|comp35967_c2_seq3	Cre02.g117500.t1.2	Hexokise	7.00E-48	Vocar20004911m	hexokise.	1.00E-55
Ctaxi_contig_47349|comp35967_c2_seq6	Cre02.g117500.t1.2	Hexokise	8.00E-08	Vocar20004911m	hexokise.	9.00E-09
Ctaxi_contig_50613|comp36185_c0_seq1	Cre02.g117500.t1.2	Hexokise	1.00E-16	Vocar20004911m	hexokise.	1.00E-16
Ctaxi_contig_50614|comp36185_c0_seq2	Cre02.g117500.t1.2	Hexokise	1.00E-16	Vocar20004911m	hexokise.	1.00E-16
Ctaxi_contig_50615|comp36185_c0_seq3	Cre02.g117500.t1.2	Hexokise	7.00E-24	Vocar20004911m	hexokise.	3.00E-25
Ctaxi_contig_70092|comp37191_c7_seq1	Cre02.g117550.t1.2	Predicted protein with ankyrin repeats	3.00E-16	Vocar20008438m		3.00E-17
Ctaxi_contig_50624|comp36185_c4_seq1	Cre02.g117550.t1.2	Predicted protein with ankyrin repeats	7.00E-37	Vocar20004846m		8.00E-32
Ctaxi_contig_32781|comp34814_c2_seq3	Cre02.g117813.t1.2		8.00E-12	Vocar20009276m		2.00E-12
Ctaxi_contig_60988|comp36787_c1_seq2	Cre02.g117813.t1.2		7.00E-24	Vocar20006389m		2.00E-22
Ctaxi_contig_63916|comp36943_c2_seq47	Cre02.g117850.t1.2		6.00E-08	Vocar20011867m		2.00E-08
Ctaxi_contig_28699|comp34402_c5_seq3	Cre02.g117850.t1.2		1.00E-14	Vocar20004374m		1.00E-09
Ctaxi_contig_28700|comp34402_c5_seq4	Cre02.g117850.t1.2		8.00E-22	Vocar20002618m		8.00E-13
Ctaxi_contig_52833|comp36317_c4_seq5	Cre02.g117850.t1.2		1.00E-19	Vocar20002618m		9.00E-16
Ctaxi_contig_60109|comp36739_c3_seq1	Cre02.g117850.t1.2		9.00E-15	Vocar20001839m		3.00E-15
Ctaxi_contig_38722|comp35346_c0_seq1	Cre02.g117850.t1.2		1.00E-14	Vocar20001706m		8.00E-16
Ctaxi_contig_38723|comp35346_c0_seq2	Cre02.g117850.t1.2		1.00E-14	Vocar20001706m		7.00E-16
Ctaxi_contig_38724|comp35346_c0_seq3	Cre02.g117850.t1.2		2.00E-09	Vocar20001706m		7.00E-11
Ctaxi_contig_38726|comp35346_c0_seq5	Cre02.g117850.t1.2	NA	6.00E-21	NA	NA	NA
Ctaxi_contig_38729|comp35346_c1_seq1	Cre02.g117850.t1.2	NA	1.00E-17	NA	NA	NA
Ctaxi_contig_60100|comp36739_c0_seq2	Cre02.g117850.t1.2	NA	3.00E-08	NA	NA	NA
Ctaxi_contig_60101|comp36739_c0_seq3	Cre02.g117850.t1.2	NA	3.00E-09	NA	NA	NA
Ctaxi_contig_64475|comp36965_c0_seq1	Cre02.g117900.t1.1	DEAD/DEAH box family ATP dependent helicase	1.00E-15	Vocar20005108m		6.00E-16
Ctaxi_contig_64476|comp36965_c1_seq1	Cre02.g117900.t1.1	DEAD/DEAH box family ATP dependent helicase	2.00E-42	Vocar20005108m		5.00E-42
Ctaxi_contig_64477|comp36965_c1_seq2	Cre02.g117900.t1.1	DEAD/DEAH box family ATP dependent helicase	1.00E-06	Vocar20005108m		2.00E-07
Ctaxi_contig_64480|comp36965_c1_seq5	Cre02.g117900.t1.1	DEAD/DEAH box family ATP dependent helicase	4.00E-25	Vocar20005108m		4.00E-21
Ctaxi_contig_64481|comp36965_c1_seq6	Cre02.g117900.t1.1	DEAD/DEAH box family ATP dependent helicase	2.00E-25	Vocar20005108m		2.00E-21
Ctaxi_contig_64482|comp36965_c2_seq1	Cre02.g117900.t1.1	DEAD/DEAH box family ATP dependent helicase	5.00E-30	Vocar20005108m		8.00E-30
Ctaxi_contig_2987|comp17830_c0_seq1	Cre02.g118050.t1.2	U-type cyclin	2.00E-19	Vocar20005157m	cyclin.	4.00E-19
Ctaxi_contig_72951|comp2232376_c0_seq1	Cre02.g118250.t1.1	SWIB domain-containing protein	1.00E-11	Vocar20003636m		2.00E-10
Ctaxi_contig_76795|comp4892128_c0_seq1	Cre02.g118250.t1.1	SWIB domain-containing protein	1.00E-10	Vocar20003636m		1.00E-10
Ctaxi_contig_57727|comp36612_c0_seq1	Cre02.g118300.t1.2	DEAD box ATP-dependent R helicase	2.00E-26	Vocar20003681m		3.00E-26
Ctaxi_contig_57813|comp36612_c3_seq1	Cre02.g118300.t1.2	DEAD box ATP-dependent R helicase	3.00E-25	Vocar20003681m		2.00E-25
Ctaxi_contig_25948|comp34091_c5_seq4	Cre02.g118400.t1.1		2.00E-12	Vocar20013654m		3.00E-09
Ctaxi_contig_44913|comp35793_c1_seq3	Cre02.g118400.t1.1		1.00E-08	Vocar20013603m		8.00E-22
Ctaxi_contig_10937|comp31555_c1_seq1	Cre02.g118450.t1.1	DJ-like protein	3.00E-10	Vocar20004975m	DJ-like heat shock protein; member of the DJ superfamily; molecular chaperone DJ-like heat shock protein; DJ superfamily; molecular chaperone.	2.00E-08
Ctaxi_contig_139|comp2464_c0_seq1	Cre02.g118500.t1.1	Beta\' subunit of COP-I complex	1.00E-13	Vocar20003617m		6.00E-12
Ctaxi_contig_140|comp2464_c1_seq1	Cre02.g118500.t1.1	Beta\' subunit of COP-I complex	4.00E-16	Vocar20003617m		2.00E-15
Ctaxi_contig_2749|comp17050_c0_seq1	Cre02.g118500.t1.1	Beta\' subunit of COP-I complex	9.00E-11	Vocar20003617m		2.00E-11
Ctaxi_contig_43767|comp35734_c4_seq1	Cre02.g118500.t1.1	Beta\' subunit of COP-I complex	3.00E-119	Vocar20003617m		7.00E-119
Ctaxi_contig_43768|comp35734_c4_seq2	Cre02.g118500.t1.1	Beta\' subunit of COP-I complex	2.00E-132	Vocar20003617m		5.00E-132
Ctaxi_contig_43769|comp35734_c5_seq1	Cre02.g118500.t1.1	Beta\' subunit of COP-I complex	4.00E-10	Vocar20003617m		3.00E-13
Ctaxi_contig_12104|comp31858_c0_seq1	Cre02.g118600.t1.2	Plastid division protein	2.00E-34	Vocar20003595m	plastid division protein FtsZ1.	2.00E-34
Ctaxi_contig_12105|comp31858_c0_seq2	Cre02.g118600.t1.2	Plastid division protein	3.00E-43	Vocar20003595m	plastid division protein FtsZ1.	7.00E-44
Ctaxi_contig_12106|comp31858_c0_seq3	Cre02.g118600.t1.2	Plastid division protein	4.00E-50	Vocar20003595m	plastid division protein FtsZ1.	1.00E-50
Ctaxi_contig_12107|comp31858_c0_seq4	Cre02.g118600.t1.2	Plastid division protein	4.00E-44	Vocar20003595m	plastid division protein FtsZ1.	2.00E-44
Ctaxi_contig_12108|comp31858_c0_seq5	Cre02.g118600.t1.2	Plastid division protein	6.00E-51	Vocar20003595m	plastid division protein FtsZ1.	3.00E-51
Ctaxi_contig_7704|comp30298_c0_seq1	Cre02.g118850.t1.2		6.00E-20	Vocar20003619m		9.00E-21
Ctaxi_contig_15126|comp32503_c0_seq6	Cre02.g118900.t1.2	MYG1/GAMM1-like protein	3.00E-15	Vocar20003638m		9.00E-15
Ctaxi_contig_15127|comp32503_c1_seq1	Cre02.g118900.t1.2	MYG1/GAMM1-like protein	2.00E-29	Vocar20003638m		4.00E-31
Ctaxi_contig_15128|comp32503_c1_seq2	Cre02.g118900.t1.2	MYG1/GAMM1-like protein	5.00E-08	Vocar20003638m		8.00E-09
Ctaxi_contig_18563|comp33085_c0_seq1	Cre02.g118900.t1.2	MYG1/GAMM1-like protein	7.00E-43	Vocar20003638m		4.00E-39
Ctaxi_contig_18564|comp33085_c0_seq2	Cre02.g118900.t1.2	MYG1/GAMM1-like protein	1.00E-47	Vocar20003638m		9.00E-44
Ctaxi_contig_18565|comp33085_c0_seq3	Cre02.g118900.t1.2	MYG1/GAMM1-like protein	2.00E-33	Vocar20003638m		1.00E-29
Ctaxi_contig_18566|comp33085_c0_seq4	Cre02.g118900.t1.2	MYG1/GAMM1-like protein	3.00E-22	Vocar20003638m		2.00E-19
Ctaxi_contig_18567|comp33085_c0_seq5	Cre02.g118900.t1.2	MYG1/GAMM1-like protein	1.00E-26	Vocar20003638m		7.00E-24
Ctaxi_contig_18568|comp33085_c0_seq6	Cre02.g118900.t1.2	MYG1/GAMM1-like protein	1.00E-12	Vocar20003638m		7.00E-10
Ctaxi_contig_18569|comp33085_c1_seq1	Cre02.g118900.t1.2	MYG1/GAMM1-like protein	4.00E-27	Vocar20003638m		7.00E-28
Ctaxi_contig_18570|comp33085_c1_seq2	Cre02.g118900.t1.2	MYG1/GAMM1-like protein	9.00E-31	Vocar20003638m		2.00E-31
Ctaxi_contig_37180|comp35214_c0_seq10	Cre02.g118950.t1.2	Plastid ribosomal protein S17	4.00E-09	Vocar20003576m		3.00E-09
Ctaxi_contig_76492|comp4694932_c0_seq1	Cre02.g119000.t1.1		1.00E-11	Vocar20003572m		5.00E-11
Ctaxi_contig_56956|comp36565_c7_seq1	Cre02.g119050.t1.1	Carboxyesterase-related protein	3.00E-33	Vocar20003581m		2.00E-32
Ctaxi_contig_56959|comp36565_c9_seq1	Cre02.g119100.t1.2	Carboxyesterase-related protein/arylformamidase	2.00E-18	Vocar20003581m		4.00E-14
Ctaxi_contig_9685|comp31176_c0_seq1	Cre02.g119250.t1.2		7.00E-07	Vocar20013336m	"photosystem I reaction center subunit VI, chloroplast precursor."	8.00E-07
Ctaxi_contig_7881|comp30417_c0_seq1	Cre02.g119550.t1.2	Cl-inducible protein	1.00E-09	Vocar20003674m		2.00E-08
Ctaxi_contig_11449|comp31680_c1_seq4	Cre02.g119550.t1.2	Cl-inducible protein	7.00E-07	NA	NA	NA
Ctaxi_contig_56053|comp36509_c5_seq1	Cre02.g119600.t1.2		2.00E-08	Vocar20011970m		9.00E-09
Ctaxi_contig_56055|comp36509_c5_seq3	Cre02.g119600.t1.2		3.00E-08	Vocar20011970m		6.00E-09
Ctaxi_contig_54827|comp36431_c8_seq1	Cre02.g119800.t1.1		2.00E-11	Vocar20003630m		1.00E-07
Ctaxi_contig_25407|comp34045_c1_seq1	Cre02.g119900.t1.2	Cysteine endopeptidase	3.00E-46	Vocar20014146m		1.00E-46
Ctaxi_contig_42635|comp35652_c3_seq2	Cre02.g119900.t1.2	Cysteine endopeptidase	5.00E-20	Vocar20014146m		2.00E-21
Ctaxi_contig_42640|comp35652_c3_seq7	Cre02.g119900.t1.2	Cysteine endopeptidase	6.00E-06	Vocar20014146m		5.00E-08
Ctaxi_contig_42634|comp35652_c3_seq1	Cre02.g119900.t1.2	Cysteine endopeptidase	2.00E-46	Vocar20003561m		1.00E-46
Ctaxi_contig_42637|comp35652_c3_seq4	Cre02.g119900.t1.2	Cysteine endopeptidase	2.00E-25	Vocar20003561m		1.00E-26
Ctaxi_contig_42638|comp35652_c3_seq5	Cre02.g119900.t1.2	Cysteine endopeptidase	1.00E-21	Vocar20003561m		8.00E-22
Ctaxi_contig_77079|comp5360564_c0_seq1	Cre02.g119900.t1.2	Cysteine endopeptidase	4.00E-14	Vocar20003561m		9.00E-15
Ctaxi_contig_11548|comp31711_c0_seq1	Cre02.g120100.t1.2	"Ribulose-1,5-bisphosphate carboxylase/oxygese small subunit 1, chloroplast precursor"	2.00E-12	Vocar20003649m		6.00E-13
Ctaxi_contig_76176|comp4566223_c0_seq1	Cre02.g120150.t1.2	"Ribulose-1,5-bisphosphate carboxylase/oxygese small subunit 2"	6.00E-14	Vocar20003726m		4.00E-14
Ctaxi_contig_46267|comp35887_c3_seq1	Cre02.g120150.t1.2	"Ribulose-1,5-bisphosphate carboxylase/oxygese small subunit 2"	4.00E-09	Vocar20003649m		5.00E-10
Ctaxi_contig_46268|comp35887_c3_seq2	Cre02.g120150.t1.2	"Ribulose-1,5-bisphosphate carboxylase/oxygese small subunit 2"	3.00E-09	Vocar20003649m		3.00E-10
Ctaxi_contig_48072|comp36017_c0_seq1	Cre02.g120150.t1.2	"Ribulose-1,5-bisphosphate carboxylase/oxygese small subunit 2"	1.00E-08	Vocar20003649m		1.00E-09
Ctaxi_contig_37583|comp35249_c0_seq1	Cre02.g120250.t2.1	Calcium/calmodulin-dependent protein kise	1.00E-20	Vocar20003614m		1.00E-21
Ctaxi_contig_37584|comp35249_c0_seq2	Cre02.g120250.t2.1	Calcium/calmodulin-dependent protein kise	1.00E-20	Vocar20003614m		1.00E-21
Ctaxi_contig_37585|comp35249_c0_seq3	Cre02.g120250.t2.1	Calcium/calmodulin-dependent protein kise	1.00E-20	Vocar20003614m		1.00E-21
Ctaxi_contig_37587|comp35249_c0_seq5	Cre02.g120250.t2.1	Calcium/calmodulin-dependent protein kise	1.00E-20	Vocar20003614m		1.00E-21
Ctaxi_contig_37590|comp35249_c0_seq8	Cre02.g120250.t2.1	Calcium/calmodulin-dependent protein kise	1.00E-20	Vocar20003614m		1.00E-21
Ctaxi_contig_37592|comp35249_c0_seq10	Cre02.g120250.t2.1	Calcium/calmodulin-dependent protein kise	1.00E-20	Vocar20003614m		1.00E-21
Ctaxi_contig_37595|comp35249_c0_seq13	Cre02.g120250.t2.1	Calcium/calmodulin-dependent protein kise	1.00E-50	Vocar20003614m		5.00E-29
Ctaxi_contig_37598|comp35249_c0_seq16	Cre02.g120250.t2.1	Calcium/calmodulin-dependent protein kise	2.00E-40	Vocar20003614m		7.00E-40
Ctaxi_contig_64172|comp36958_c0_seq3	Cre02.g141000.t1.1	Dicer-like protein	5.00E-12	Vocar20004729m		6.00E-13
Ctaxi_contig_64170|comp36958_c0_seq1	Cre02.g141000.t1.1	Dicer-like protein	7.00E-15	NA	NA	NA
Ctaxi_contig_70934|comp37230_c0_seq12	Cre02.g141000.t1.1	Dicer-like protein	1.00E-13	NA	NA	NA
Ctaxi_contig_47253|comp35959_c6_seq1	Cre02.g141050.t1.1	Argoute-like protein	3.00E-07	NA	NA	NA
Ctaxi_contig_14053|comp32279_c1_seq3	Cre02.g141100.t1.2		1.00E-08	Vocar20004601m		3.00E-09
Ctaxi_contig_49723|comp36125_c2_seq1	Cre02.g141100.t1.2		7.00E-84	Vocar20004601m		1.00E-82
Ctaxi_contig_49725|comp36125_c2_seq3	Cre02.g141100.t1.2		3.00E-18	Vocar20004601m		3.00E-18
Ctaxi_contig_49726|comp36125_c2_seq4	Cre02.g141100.t1.2		6.00E-54	Vocar20004601m		3.00E-56
Ctaxi_contig_38153|comp35305_c1_seq1	Cre02.g141200.t1.2		2.00E-29	Vocar20004632m		9.00E-31
Ctaxi_contig_38163|comp35305_c2_seq7	Cre02.g141200.t1.2		3.00E-07	Vocar20004632m		3.00E-09
Ctaxi_contig_54686|comp36425_c3_seq1	Cre02.g141250.t1.2		1.00E-06	Vocar20007229m		2.00E-06
Ctaxi_contig_31755|comp34720_c0_seq1	Cre02.g141250.t1.2		4.00E-15	Vocar20004613m		8.00E-14
Ctaxi_contig_35169|comp35030_c7_seq1	Cre02.g141250.t1.2		3.00E-07	Vocar20004613m		4.00E-07
Ctaxi_contig_54710|comp36425_c7_seq1	Cre02.g141250.t1.2		8.00E-09	Vocar20004613m		2.00E-09
Ctaxi_contig_66400|comp37046_c0_seq1	Cre02.g141350.t1.2	Flagellar Associated Protein	2.00E-10	Vocar20004435m		2.00E-11
Ctaxi_contig_5549|comp27956_c0_seq2	Cre02.g141400.t1.2	Phosphoenolpyruvate carboxykise	3.00E-39	Vocar20004736m	phosphoenolpyruvate carboxykise.	3.00E-37
Ctaxi_contig_71304|comp37248_c0_seq2	Cre02.g141400.t1.2	Phosphoenolpyruvate carboxykise	7.00E-24	Vocar20004736m	phosphoenolpyruvate carboxykise.	1.00E-24
Ctaxi_contig_71308|comp37248_c3_seq1	Cre02.g141400.t1.2	Phosphoenolpyruvate carboxykise	2.00E-36	Vocar20004736m	phosphoenolpyruvate carboxykise.	4.00E-37
Ctaxi_contig_71309|comp37248_c3_seq2	Cre02.g141400.t1.2	Phosphoenolpyruvate carboxykise	1.00E-36	Vocar20004736m	phosphoenolpyruvate carboxykise.	2.00E-37
Ctaxi_contig_5548|comp27956_c0_seq1	Cre02.g141400.t1.2	Phosphoenolpyruvate carboxykise	3.00E-74	Vocar20003071m	phosphoenolpyruvate carboxykise.	5.00E-80
Ctaxi_contig_71303|comp37248_c0_seq1	Cre02.g141400.t1.2	Phosphoenolpyruvate carboxykise	1.00E-25	Vocar20003071m	phosphoenolpyruvate carboxykise.	3.00E-27
Ctaxi_contig_71320|comp37248_c6_seq1	Cre02.g141400.t1.2	Phosphoenolpyruvate carboxykise	3.00E-17	Vocar20003071m	phosphoenolpyruvate carboxykise.	3.00E-18
Ctaxi_contig_71321|comp37248_c6_seq2	Cre02.g141400.t1.2	Phosphoenolpyruvate carboxykise	4.00E-30	Vocar20003071m	phosphoenolpyruvate carboxykise.	1.00E-30
Ctaxi_contig_8491|comp30716_c2_seq1	Cre02.g141450.t1.2		2.00E-24	Vocar20004646m		2.00E-21
Ctaxi_contig_10095|comp31299_c1_seq1	Cre02.g141450.t1.2		7.00E-13	Vocar20004646m		9.00E-10
Ctaxi_contig_56501|comp36537_c1_seq1	Cre02.g141506.t1.1		6.00E-80	Vocar20003662m	protein conserved only in organisms with motile cilia.	3.00E-88
Ctaxi_contig_20674|comp33406_c1_seq1	Cre02.g141550.t1.2		1.00E-35	Vocar20004339m		1.00E-43
Ctaxi_contig_27220|comp34226_c1_seq3	Cre02.g141626.t1.1		5.00E-09	Vocar20011105m		1.00E-10
Ctaxi_contig_27221|comp34226_c1_seq4	Cre02.g141626.t1.1		5.00E-09	Vocar20011105m		1.00E-12
Ctaxi_contig_7280|comp30022_c1_seq5	Cre02.g141706.t2.1		4.00E-07	Vocar20014310m	"Era-like, small Ras-type GTPase."	2.00E-07
Ctaxi_contig_64968|comp36992_c6_seq3	Cre02.g141706.t2.1		4.00E-40	Vocar20014310m	"Era-like, small Ras-type GTPase."	1.00E-40
Ctaxi_contig_64974|comp36992_c6_seq9	Cre02.g141706.t2.1		2.00E-28	Vocar20014310m	"Era-like, small Ras-type GTPase."	3.00E-30
Ctaxi_contig_29374|comp34474_c0_seq1	Cre02.g141850.t1.1		4.00E-31	Vocar20007481m		2.00E-12
Ctaxi_contig_14109|comp32293_c0_seq1	Cre02.g142000.t1.2	Ubiquitin-conjugating enzyme E2	5.00E-15	Vocar20004398m		3.00E-15
Ctaxi_contig_70484|comp37211_c0_seq1	Cre02.g142086.t1.1		5.00E-28	Vocar20010526m		1.00E-16
Ctaxi_contig_70488|comp37211_c0_seq5	Cre02.g142086.t1.1		2.00E-27	Vocar20010526m		1.00E-27
Ctaxi_contig_70498|comp37211_c0_seq15	Cre02.g142086.t1.1		7.00E-22	Vocar20010526m		2.00E-25
Ctaxi_contig_15455|comp32559_c1_seq1	Cre02.g142100.t1.1		1.00E-08	Vocar20011430m		6.00E-08
Ctaxi_contig_31950|comp34741_c3_seq1	Cre02.g142126.t1.1	Flagellar Associated Protein	5.00E-08	Vocar20007590m		7.00E-07
Ctaxi_contig_31952|comp34741_c4_seq1	Cre02.g142126.t1.1	Flagellar Associated Protein	1.00E-14	Vocar20007590m		2.00E-15
Ctaxi_contig_2700|comp16926_c0_seq1	Cre02.g142146.t1.1		4.00E-49	Vocar20005859m		8.00E-50
Ctaxi_contig_12035|comp31840_c0_seq1	Cre02.g142146.t1.1		3.00E-31	Vocar20005859m		3.00E-32
Ctaxi_contig_12036|comp31840_c0_seq2	Cre02.g142146.t1.1		2.00E-60	Vocar20005859m		2.00E-49
Ctaxi_contig_14491|comp32382_c0_seq1	Cre02.g142150.t1.2		1.00E-21	Vocar20004443m		6.00E-25
Ctaxi_contig_10189|comp31323_c0_seq1	Cre02.g142186.t1.1	Plastid division protein FtsZ2	1.00E-18	Vocar20013953m	plastid division protein FtsZ2.	9.00E-16
Ctaxi_contig_10190|comp31323_c1_seq1	Cre02.g142186.t1.1	Plastid division protein FtsZ2	3.00E-82	Vocar20013953m	plastid division protein FtsZ2.	7.00E-82
Ctaxi_contig_16887|comp32805_c0_seq2	Cre02.g142186.t1.1	Plastid division protein FtsZ2	3.00E-34	Vocar20013953m	plastid division protein FtsZ2.	5.00E-30
Ctaxi_contig_16888|comp32805_c1_seq1	Cre02.g142186.t1.1	Plastid division protein FtsZ2	4.00E-28	Vocar20013953m	plastid division protein FtsZ2.	5.00E-29
Ctaxi_contig_16890|comp32805_c1_seq3	Cre02.g142186.t1.1	Plastid division protein FtsZ2	5.00E-33	Vocar20013953m	plastid division protein FtsZ2.	2.00E-32
Ctaxi_contig_56200|comp36517_c0_seq6	Cre02.g142266.t1.1	"Cytochrome P450, CYP97 superfamily; carotenoid hydroxylase"	3.00E-23	Vocar20009944m		3.00E-40
Ctaxi_contig_57982|comp36623_c3_seq1	Cre02.g142350.t1.2		9.00E-14	Vocar20004719m		5.00E-14
Ctaxi_contig_57986|comp36623_c3_seq5	Cre02.g142350.t1.2		1.00E-24	Vocar20004719m		4.00E-23
Ctaxi_contig_57990|comp36623_c5_seq3	Cre02.g142350.t1.2		2.00E-29	Vocar20004719m		2.00E-31
Ctaxi_contig_12656|comp31989_c0_seq1	Cre02.g142351.t1.1		5.00E-85	Vocar20004582m		6.00E-90
Ctaxi_contig_12658|comp31989_c0_seq3	Cre02.g142351.t1.1		7.00E-24	Vocar20004582m		1.00E-25
Ctaxi_contig_12659|comp31989_c1_seq1	Cre02.g142351.t1.1		3.00E-16	Vocar20004582m		1.00E-13
Ctaxi_contig_12660|comp31989_c2_seq1	Cre02.g142351.t1.1		5.00E-17	Vocar20000662m	thioredoxin.	6.00E-09
Ctaxi_contig_12661|comp31989_c2_seq2	Cre02.g142351.t1.1		6.00E-10	Vocar20000623m		8.00E-08
Ctaxi_contig_32591|comp34795_c0_seq1	Cre02.g142352.t1.1		2.00E-35	Vocar20004634m		1.00E-42
Ctaxi_contig_32604|comp34795_c2_seq1	Cre02.g142352.t1.1		3.00E-52	Vocar20004634m		2.00E-54
Ctaxi_contig_32605|comp34795_c2_seq2	Cre02.g142352.t1.1		3.00E-20	Vocar20004634m		8.00E-19
Ctaxi_contig_24652|comp33965_c2_seq1	Cre02.g142352.t1.1		3.00E-14	Vocar20000332m		8.00E-72
Ctaxi_contig_32596|comp34795_c1_seq1	Cre02.g142352.t1.1	NA	5.00E-13	NA	NA	NA
Ctaxi_contig_4346|comp25447_c1_seq1	Cre02.g142353.t1.1	NA	1.00E-11	NA	NA	NA
Ctaxi_contig_24937|comp33996_c0_seq1	Cre02.g142353.t1.1	NA	6.00E-35	NA	NA	NA
Ctaxi_contig_24938|comp33996_c1_seq1	Cre02.g142353.t1.1	NA	3.00E-14	NA	NA	NA
Ctaxi_contig_24940|comp33996_c1_seq3	Cre02.g142353.t1.1	NA	9.00E-08	NA	NA	NA
Ctaxi_contig_24941|comp33996_c3_seq1	Cre02.g142353.t1.1	NA	1.00E-10	NA	NA	NA
Ctaxi_contig_24944|comp33996_c3_seq4	Cre02.g142353.t1.1	NA	3.00E-17	NA	NA	NA
Ctaxi_contig_24946|comp33996_c3_seq6	Cre02.g142353.t1.1	NA	3.00E-08	NA	NA	NA
Ctaxi_contig_30795|comp34625_c3_seq1	Cre02.g142353.t1.1	NA	4.00E-15	NA	NA	NA
Ctaxi_contig_30797|comp34625_c3_seq3	Cre02.g142353.t1.1	NA	2.00E-07	NA	NA	NA
Ctaxi_contig_37536|comp35244_c2_seq1	Cre02.g142353.t1.1	NA	4.00E-08	NA	NA	NA
Ctaxi_contig_37541|comp35244_c4_seq1	Cre02.g142353.t1.1	NA	2.00E-08	NA	NA	NA
Ctaxi_contig_37544|comp35244_c6_seq1	Cre02.g142353.t1.1	NA	1.00E-06	NA	NA	NA
Ctaxi_contig_72567|comp1844620_c0_seq1	Cre02.g142353.t1.1	NA	2.00E-13	NA	NA	NA
Ctaxi_contig_68049|comp37112_c0_seq13	Cre02.g142800.t1.2	Thioredoxin-related protein	8.00E-09	Vocar20013730m	thioredoxin.	6.00E-09
Ctaxi_contig_68050|comp37112_c0_seq14	Cre02.g142800.t1.2	Thioredoxin-related protein	7.00E-09	Vocar20013730m	thioredoxin.	5.00E-09
Ctaxi_contig_68060|comp37112_c2_seq1	Cre02.g142800.t1.2	Thioredoxin-related protein	3.00E-07	Vocar20013730m	thioredoxin.	1.00E-07
Ctaxi_contig_68061|comp37112_c2_seq2	Cre02.g142800.t1.2	Thioredoxin-related protein	3.00E-07	Vocar20013730m	thioredoxin.	1.00E-07
Ctaxi_contig_68062|comp37112_c2_seq3	Cre02.g142800.t1.2	Thioredoxin-related protein	3.00E-07	Vocar20013730m	thioredoxin.	1.00E-07
Ctaxi_contig_30459|comp34589_c0_seq1	Cre02.g142850.t1.2	U6 snR-associated Sm-like small nuclear riboprotein LSm8 (LSm1-like)	9.00E-18	Vocar20013744m		9.00E-20
Ctaxi_contig_48839|comp36066_c0_seq1	Cre02.g143000.t1.2	Glycerol-3-phosphate acyltransferase	5.00E-13	Vocar20013783m		2.00E-14
Ctaxi_contig_73955|comp2986473_c0_seq1	Cre02.g143000.t1.2	Glycerol-3-phosphate acyltransferase	7.00E-07	Vocar20013783m		7.00E-07
Ctaxi_contig_1484|comp12219_c0_seq1	Cre02.g143050.t1.2	Acidic ribosomal protein P2	4.00E-07	Vocar20013776m		3.00E-07
Ctaxi_contig_8290|comp30631_c0_seq1	Cre02.g143050.t1.2	Acidic ribosomal protein P2	1.00E-11	Vocar20013776m		4.00E-13
Ctaxi_contig_71242|comp37245_c4_seq1	Cre02.g143200.t1.1		0	Vocar20013740m		0
Ctaxi_contig_72719|comp2073216_c0_seq1	Cre02.g143200.t1.1		3.00E-08	Vocar20013740m		5.00E-08
Ctaxi_contig_49335|comp36101_c3_seq1	Cre02.g143250.t1.2	"Isocitrate dehydrogese, D-dependent"	9.00E-19	Vocar20013733m	"isocitrate dehydrogese, D-dependent."	5.00E-19
Ctaxi_contig_49336|comp36101_c3_seq2	Cre02.g143250.t1.2	"Isocitrate dehydrogese, D-dependent"	8.00E-31	Vocar20013733m	"isocitrate dehydrogese, D-dependent."	7.00E-31
Ctaxi_contig_49339|comp36101_c4_seq3	Cre02.g143250.t1.2	"Isocitrate dehydrogese, D-dependent"	6.00E-68	Vocar20013733m	"isocitrate dehydrogese, D-dependent."	8.00E-69
Ctaxi_contig_57641|comp36607_c1_seq1	Cre02.g143450.t1.2		6.00E-10	Vocar20008504m		3.00E-10
Ctaxi_contig_57639|comp36607_c0_seq7	Cre02.g143450.t1.2		5.00E-07	Vocar20003234m		5.00E-18
Ctaxi_contig_16974|comp32824_c0_seq2	Cre02.g143547.t1.1	NA	1.00E-06	NA	NA	NA
Ctaxi_contig_5553|comp27962_c0_seq1	Cre02.g143567.t1.1		2.00E-14	Vocar20007715m		4.00E-15
Ctaxi_contig_55393|comp36467_c1_seq2	Cre02.g143587.t1.1	NA	9.00E-09	NA	NA	NA
Ctaxi_contig_44324|comp35763_c1_seq1	Cre02.g144000.t1.2	Indigoidine synthase	4.00E-80	Vocar20013768m		9.00E-94
Ctaxi_contig_35302|comp35042_c0_seq3	Cre02.g144001.t1.1		1.00E-21	Vocar20013758m		2.00E-09
Ctaxi_contig_41996|comp35607_c0_seq1	Cre02.g144002.t2.1		1.00E-09	Vocar20013743m		3.00E-08
Ctaxi_contig_42000|comp35607_c2_seq1	Cre02.g144002.t2.1		1.00E-09	Vocar20013743m		7.00E-10
Ctaxi_contig_42002|comp35607_c2_seq3	Cre02.g144002.t2.1		1.00E-08	Vocar20013743m		4.00E-11
Ctaxi_contig_26419|comp34144_c0_seq1	Cre02.g144006.t1.1		2.00E-18	Vocar20004660m		5.00E-09
Ctaxi_contig_26421|comp34144_c0_seq3	Cre02.g144006.t1.1		8.00E-12	Vocar20004556m		2.00E-10
Ctaxi_contig_3692|comp23658_c0_seq1	Cre02.g144400.t2.1	Mitochondrial ribosomal protein S12	5.00E-10	Vocar20013750m	mitochondrial ribosomal protein S12.	9.00E-18
Ctaxi_contig_3693|comp23658_c0_seq2	Cre02.g144400.t2.1	Mitochondrial ribosomal protein S12	2.00E-12	Vocar20013750m	mitochondrial ribosomal protein S12.	1.00E-13
Ctaxi_contig_6806|comp29623_c0_seq2	Cre02.g144400.t2.1	Mitochondrial ribosomal protein S12	2.00E-25	Vocar20013750m	mitochondrial ribosomal protein S12.	2.00E-30
Ctaxi_contig_14572|comp32401_c1_seq1	Cre02.g144400.t2.1	Mitochondrial ribosomal protein S12	5.00E-26	Vocar20013750m	mitochondrial ribosomal protein S12.	4.00E-34
Ctaxi_contig_19806|comp33271_c0_seq1	Cre02.g144400.t2.1	Mitochondrial ribosomal protein S12	5.00E-25	Vocar20013750m	mitochondrial ribosomal protein S12.	4.00E-33
Ctaxi_contig_19808|comp33271_c0_seq3	Cre02.g144400.t2.1	Mitochondrial ribosomal protein S12	4.00E-25	Vocar20013750m	mitochondrial ribosomal protein S12.	3.00E-33
Ctaxi_contig_7630|comp30248_c0_seq3	Cre02.g144500.t1.1		2.00E-06	Vocar20014525m		5.00E-06
Ctaxi_contig_50619|comp36185_c1_seq1	Cre02.g144500.t1.1		5.00E-07	Vocar20013784m		2.00E-08
Ctaxi_contig_1411|comp11467_c0_seq1	Cre02.g144500.t1.1		4.00E-06	Vocar20008825m		1.00E-07
Ctaxi_contig_4780|comp26342_c0_seq1	Cre02.g144500.t1.1		8.00E-07	Vocar20008825m		1.00E-08
Ctaxi_contig_7631|comp30248_c0_seq4	Cre02.g144500.t1.1		4.00E-07	Vocar20001165m		2.00E-07
Ctaxi_contig_71286|comp37247_c1_seq3	Cre02.g144550.t1.2	NA	6.00E-06	NA	NA	NA
Ctaxi_contig_13601|comp32195_c2_seq1	Cre02.g144650.t1.2	Sodium/phosphate symporter	9.00E-11	Vocar20009921m		2.00E-10
Ctaxi_contig_49256|comp36094_c0_seq3	Cre02.g144650.t1.2	Sodium/phosphate symporter	5.00E-17	Vocar20007050m		7.00E-18
Ctaxi_contig_53761|comp36365_c6_seq3	Cre02.g144700.t1.2	Sodium/phosphate symporter	5.00E-08	Vocar20009921m		3.00E-06
Ctaxi_contig_53760|comp36365_c6_seq2	Cre02.g144700.t1.2	Sodium/phosphate symporter	2.00E-10	Vocar20007050m		7.00E-09
Ctaxi_contig_48991|comp36074_c1_seq3	Cre02.g144750.t1.1	Sodium/phosphate symporter	1.00E-49	Vocar20007050m		5.00E-52
Ctaxi_contig_51116|comp36218_c2_seq1	Cre02.g144800.t1.1	N-acetylglutamate synthase/acetylglutamate kise	1.00E-107	Vocar20009513m		3.00E-103
Ctaxi_contig_64565|comp36970_c4_seq1	Cre02.g144950.t1.1	Voltage-gated K+ channel	3.00E-13	Vocar20014744m		7.00E-13
Ctaxi_contig_20272|comp33341_c2_seq1	Cre02.g145000.t1.1		6.00E-07	Vocar20009884m		2.00E-08
Ctaxi_contig_11237|comp31628_c0_seq1	Cre02.g145050.t1.2	"4-diphosphocytidyl-2-C-methyl-D-erythritol kise, chloroplast precursor"	4.00E-99	Vocar20008553m		4.00E-98
Ctaxi_contig_57438|comp36594_c0_seq2	Cre02.g145100.t1.1	"P-type ATPase/cation transporter, flagellar associated"	5.00E-59	Vocar20003728m	"calcium-transporting ATPase, calmodulin binding."	2.00E-55
Ctaxi_contig_66513|comp37050_c5_seq5	Cre02.g145100.t1.1	"P-type ATPase/cation transporter, flagellar associated"	8.00E-17	Vocar20003728m	"calcium-transporting ATPase, calmodulin binding."	2.00E-16
Ctaxi_contig_12350|comp31919_c0_seq1	Cre02.g145100.t1.1	"P-type ATPase/cation transporter, flagellar associated"	7.00E-17	Vocar20000866m		1.00E-17
Ctaxi_contig_67483|comp37091_c1_seq2	Cre02.g145100.t1.1	"P-type ATPase/cation transporter, flagellar associated"	1.00E-15	Vocar20000866m		7.00E-15
Ctaxi_contig_67485|comp37091_c1_seq4	Cre02.g145100.t1.1	"P-type ATPase/cation transporter, flagellar associated"	1.00E-15	Vocar20000866m		6.00E-15
Ctaxi_contig_12351|comp31919_c4_seq1	Cre02.g145100.t1.1	"P-type ATPase/cation transporter, flagellar associated"	2.00E-07	Vocar20000183m		1.00E-07
Ctaxi_contig_12352|comp31919_c4_seq2	Cre02.g145100.t1.1	"P-type ATPase/cation transporter, flagellar associated"	2.00E-08	Vocar20000183m		2.00E-08
Ctaxi_contig_12353|comp31919_c4_seq3	Cre02.g145100.t1.1	"P-type ATPase/cation transporter, flagellar associated"	7.00E-08	Vocar20000183m		7.00E-08
Ctaxi_contig_14259|comp32332_c1_seq5	Cre02.g145100.t1.1	"P-type ATPase/cation transporter, flagellar associated"	1.00E-08	Vocar20000183m		5.00E-09
Ctaxi_contig_40900|comp35540_c1_seq18	Cre02.g145100.t1.1	"P-type ATPase/cation transporter, flagellar associated"	9.00E-24	Vocar20000183m		5.00E-26
Ctaxi_contig_67487|comp37091_c1_seq6	Cre02.g145100.t1.1	"P-type ATPase/cation transporter, flagellar associated"	2.00E-21	Vocar20000183m		1.00E-23
Ctaxi_contig_70302|comp37201_c1_seq6	Cre02.g145100.t1.1	"P-type ATPase/cation transporter, flagellar associated"	9.00E-07	Vocar20000183m		2.00E-06
Ctaxi_contig_66507|comp37050_c4_seq2	Cre02.g145100.t1.1	"P-type ATPase/cation transporter, flagellar associated"	4.00E-07	NA	NA	NA
Ctaxi_contig_28604|comp34393_c0_seq1	Cre02.g145231.t1.2		6.00E-42	Vocar20008996m		2.00E-41
Ctaxi_contig_28606|comp34393_c0_seq3	Cre02.g145231.t1.2		6.00E-42	Vocar20008996m		2.00E-41
Ctaxi_contig_28612|comp34393_c0_seq9	Cre02.g145231.t1.2		4.00E-21	Vocar20008996m		4.00E-22
Ctaxi_contig_17907|comp32981_c0_seq1	Cre02.g145800.t1.2	D-dependent malate dehydrogese	2.00E-41	Vocar20013773m		2.00E-42
Ctaxi_contig_17908|comp32981_c1_seq1	Cre02.g145800.t1.2	D-dependent malate dehydrogese	1.00E-28	Vocar20013773m		2.00E-28
Ctaxi_contig_59970|comp36730_c7_seq1	Cre02.g146000.t1.2	NA	4.00E-08	NA	NA	NA
Ctaxi_contig_19581|comp33229_c4_seq1	Cre02.g146050.t1.2		3.00E-21	Vocar20009554m		1.00E-22
Ctaxi_contig_19579|comp33229_c0_seq1	Cre02.g146050.t1.2		9.00E-34	Vocar20008622m		1.00E-34
Ctaxi_contig_13575|comp32189_c0_seq1	Cre02.g146250.t1.2	Cysteine desulfurase	8.00E-52	Vocar20009336m		2.00E-53
Ctaxi_contig_13576|comp32189_c0_seq2	Cre02.g146250.t1.2	Cysteine desulfurase	2.00E-20	Vocar20009336m		3.00E-20
Ctaxi_contig_13577|comp32189_c0_seq3	Cre02.g146250.t1.2	Cysteine desulfurase	7.00E-26	Vocar20009336m		2.00E-26
Ctaxi_contig_13578|comp32189_c1_seq1	Cre02.g146250.t1.2	Cysteine desulfurase	4.00E-31	Vocar20009336m		7.00E-31
Ctaxi_contig_76994|comp5162060_c0_seq1	Cre02.g146250.t1.2	Cysteine desulfurase	9.00E-18	Vocar20009336m		2.00E-18
Ctaxi_contig_45843|comp35858_c0_seq1	Cre02.g146500.t1.1	Dual-specificity tyrosine regulated protein kise	9.00E-125	Vocar20009428m		4.00E-128
Ctaxi_contig_64515|comp36967_c1_seq7	Cre02.g146500.t1.1	Dual-specificity tyrosine regulated protein kise	3.00E-78	Vocar20009428m		3.00E-83
Ctaxi_contig_64516|comp36967_c1_seq8	Cre02.g146500.t1.1	Dual-specificity tyrosine regulated protein kise	1.00E-06	Vocar20009428m		5.00E-06
Ctaxi_contig_64518|comp36967_c1_seq10	Cre02.g146500.t1.1	Dual-specificity tyrosine regulated protein kise	1.00E-09	Vocar20009428m		6.00E-08
Ctaxi_contig_38274|comp35315_c1_seq1	Cre02.g146600.t1.2	Mu4-Adaptin	2.00E-23	Vocar20009660m		1.00E-23
Ctaxi_contig_38276|comp35315_c1_seq3	Cre02.g146600.t1.2	Mu4-Adaptin	6.00E-42	Vocar20009660m		4.00E-42
Ctaxi_contig_38279|comp35315_c1_seq6	Cre02.g146600.t1.2	Mu4-Adaptin	6.00E-06	Vocar20009660m		2.00E-06
Ctaxi_contig_38280|comp35315_c1_seq7	Cre02.g146600.t1.2	Mu4-Adaptin	2.00E-08	Vocar20009660m		8.00E-09
Ctaxi_contig_38281|comp35315_c1_seq8	Cre02.g146600.t1.2	Mu4-Adaptin	8.00E-25	Vocar20009660m		3.00E-25
Ctaxi_contig_38282|comp35315_c1_seq9	Cre02.g146600.t1.2	Mu4-Adaptin	1.00E-09	Vocar20009660m		2.00E-09
Ctaxi_contig_27200|comp34223_c2_seq16	Cre02.g146650.t1.1	Tubulin tyrosine ligase	4.00E-35	Vocar20014382m	predicted tubulin tyrosine ligase.	5.00E-37
Ctaxi_contig_67319|comp37089_c0_seq1	Cre02.g146650.t1.1	Tubulin tyrosine ligase	3.00E-16	Vocar20003705m	protein conserved only in organisms with motile cilia.	4.00E-15
Ctaxi_contig_67323|comp37089_c0_seq5	Cre02.g146650.t1.1	Tubulin tyrosine ligase	3.00E-16	Vocar20003705m	protein conserved only in organisms with motile cilia.	4.00E-15
Ctaxi_contig_10888|comp31536_c1_seq1	Cre02.g146700.t1.2		3.00E-21	Vocar20009514m		5.00E-21
Ctaxi_contig_14542|comp32394_c0_seq1	Cre02.g146950.t1.1	R lariat debranching enzyme	4.00E-78	NA	NA	NA
Ctaxi_contig_14543|comp32394_c0_seq2	Cre02.g146950.t1.1	R lariat debranching enzyme	4.00E-68	NA	NA	NA
Ctaxi_contig_14544|comp32394_c0_seq3	Cre02.g146950.t1.1	R lariat debranching enzyme	1.00E-45	NA	NA	NA
Ctaxi_contig_14545|comp32394_c0_seq4	Cre02.g146950.t1.1	R lariat debranching enzyme	2.00E-29	NA	NA	NA
Ctaxi_contig_14547|comp32394_c2_seq1	Cre02.g146950.t1.1	R lariat debranching enzyme	6.00E-06	NA	NA	NA
Ctaxi_contig_75448|comp3913109_c0_seq1	Cre02.g146950.t1.1	R lariat debranching enzyme	9.00E-08	NA	NA	NA
Ctaxi_contig_16849|comp32799_c1_seq1	Cre02.g147000.t1.1		3.00E-18	Vocar20008418m		8.00E-21
Ctaxi_contig_7001|comp29798_c0_seq1	Cre02.g147100.t1.1	Flagellar Associated Protein	4.00E-23	Vocar20011653m		8.00E-26
Ctaxi_contig_37920|comp35280_c0_seq1	Cre02.g147302.t1.1		1.00E-68	Vocar20009272m		3.00E-69
Ctaxi_contig_37924|comp35280_c0_seq5	Cre02.g147302.t1.1		1.00E-56	Vocar20009272m		5.00E-55
Ctaxi_contig_37926|comp35280_c0_seq7	Cre02.g147302.t1.1		1.00E-40	Vocar20009272m		5.00E-38
Ctaxi_contig_20319|comp33350_c1_seq1	Cre02.g147650.t1.2	Mannose-6-phosphate isomerase	2.00E-54	Vocar20010364m		2.00E-41
Ctaxi_contig_20320|comp33350_c1_seq2	Cre02.g147650.t1.2	Mannose-6-phosphate isomerase	4.00E-59	Vocar20010364m		6.00E-60
Ctaxi_contig_32234|comp34770_c0_seq1	Cre02.g147850.t1.2	ATP-dependent subunit of mitochondrial HslUV protease	3.00E-75	Vocar20010389m		6.00E-81
Ctaxi_contig_32236|comp34770_c0_seq3	Cre02.g147850.t1.2	ATP-dependent subunit of mitochondrial HslUV protease	3.00E-75	Vocar20010389m		6.00E-81
Ctaxi_contig_50007|comp36147_c1_seq1	Cre02.g147900.t4.1	Pyruvate kise	5.00E-124	Vocar20010339m	pyruvate kise.	2.00E-124
Ctaxi_contig_39482|comp35415_c0_seq1	Cre03.g143827.t1.1	Flagellar/basal body protein	2.00E-45	Vocar20011951m		4.00E-24
Ctaxi_contig_39485|comp35415_c0_seq4	Cre03.g143827.t1.1	Flagellar/basal body protein	2.00E-12	Vocar20007722m		7.00E-13
Ctaxi_contig_39488|comp35415_c0_seq7	Cre03.g143827.t1.1	Flagellar/basal body protein	2.00E-08	Vocar20007722m		9.00E-07
Ctaxi_contig_39489|comp35415_c0_seq8	Cre03.g143827.t1.1	Flagellar/basal body protein	2.00E-08	Vocar20007722m		9.00E-07
Ctaxi_contig_43230|comp35694_c4_seq1	Cre03.g143847.t2.1	NA	6.00E-13	NA	NA	NA
Ctaxi_contig_44877|comp35790_c2_seq1	Cre03.g143887.t1.1		3.00E-158	Vocar20007546m		2.00E-162
Ctaxi_contig_44879|comp35790_c2_seq3	Cre03.g143887.t1.1		4.00E-35	Vocar20007546m		4.00E-27
Ctaxi_contig_44880|comp35790_c2_seq4	Cre03.g143887.t1.1		3.00E-30	Vocar20007546m		5.00E-31
Ctaxi_contig_19954|comp33294_c0_seq1	Cre03.g143907.t1.1		9.00E-24	Vocar20007659m		3.00E-24
Ctaxi_contig_19955|comp33294_c1_seq1	Cre03.g143907.t1.1		2.00E-51	Vocar20007659m		9.00E-50
Ctaxi_contig_19958|comp33294_c1_seq4	Cre03.g143907.t1.1		3.00E-43	Vocar20007659m		6.00E-44
Ctaxi_contig_19959|comp33294_c1_seq5	Cre03.g143907.t1.1		7.00E-48	Vocar20007659m		1.00E-48
Ctaxi_contig_10800|comp31507_c0_seq1	Cre03.g143947.t1.1		2.00E-15	Vocar20005838m		2.00E-17
Ctaxi_contig_10801|comp31507_c0_seq2	Cre03.g143947.t1.1	NA	6.00E-08	NA	NA	NA
Ctaxi_contig_13667|comp32202_c1_seq23	Cre03.g143967.t1.1		1.00E-09	Vocar20005835m		2.00E-09
Ctaxi_contig_13669|comp32202_c1_seq25	Cre03.g143967.t1.1		1.00E-09	Vocar20005835m		2.00E-09
Ctaxi_contig_13671|comp32202_c1_seq27	Cre03.g143967.t1.1		1.00E-09	Vocar20005835m		2.00E-09
Ctaxi_contig_13681|comp32202_c1_seq37	Cre03.g143967.t1.1		1.00E-09	Vocar20005835m		1.00E-09
Ctaxi_contig_24495|comp33943_c2_seq3	Cre03.g144011.t3.1		9.00E-13	Vocar20006849m		6.00E-12
Ctaxi_contig_47044|comp35945_c7_seq1	Cre03.g144011.t3.1		9.00E-48	Vocar20003312m	mitogen-activated protein kise kise kise 3.	5.00E-37
Ctaxi_contig_1701|comp13845_c0_seq1	Cre03.g144011.t4.1		3.00E-13	Vocar20011157m		4.00E-12
Ctaxi_contig_10133|comp31311_c0_seq1	Cre03.g144064.t1.1	NA	1.00E-11	NA	NA	NA
Ctaxi_contig_10134|comp31311_c0_seq2	Cre03.g144064.t1.1	NA	4.00E-09	NA	NA	NA
Ctaxi_contig_44460|comp35772_c3_seq10	Cre03.g144084.t1.1	Rhomboid-like protease	3.00E-10	Vocar20007463m		3.00E-10
Ctaxi_contig_37189|comp35215_c0_seq2	Cre03.g144084.t1.1	Rhomboid-like protease	1.00E-08	Vocar20005427m		8.00E-08
Ctaxi_contig_44461|comp35772_c3_seq11	Cre03.g144084.t1.1	Rhomboid-like protease	1.00E-07	Vocar20005427m		4.00E-08
Ctaxi_contig_17561|comp32923_c0_seq1	Cre03.g144164.t1.1	Intramembrane metalloprotease	9.00E-16	Vocar20005837m		1.00E-08
Ctaxi_contig_17562|comp32923_c0_seq2	Cre03.g144164.t1.1	Intramembrane metalloprotease	8.00E-25	Vocar20005837m		1.00E-18
Ctaxi_contig_17563|comp32923_c0_seq3	Cre03.g144164.t1.1	Intramembrane metalloprotease	8.00E-17	Vocar20005837m		1.00E-16
Ctaxi_contig_17564|comp32923_c0_seq4	Cre03.g144164.t1.1	Intramembrane metalloprotease	9.00E-08	Vocar20005837m		1.00E-06
Ctaxi_contig_17567|comp32923_c1_seq2	Cre03.g144164.t1.1	Intramembrane metalloprotease	5.00E-10	Vocar20005837m		3.00E-07
Ctaxi_contig_40332|comp35493_c3_seq2	Cre03.g144204.t1.1		6.00E-17	Vocar20005840m		1.00E-17
Ctaxi_contig_28083|comp34331_c1_seq1	Cre03.g144284.t1.1		2.00E-27	Vocar20007716m		3.00E-29
Ctaxi_contig_32422|comp34786_c1_seq1	Cre03.g144284.t1.1		8.00E-31	Vocar20007716m		8.00E-06
Ctaxi_contig_32423|comp34786_c1_seq2	Cre03.g144284.t1.1		8.00E-32	Vocar20007716m		3.00E-33
Ctaxi_contig_76066|comp4529008_c0_seq1	Cre03.g144284.t1.1		8.00E-06	Vocar20007716m		2.00E-07
Ctaxi_contig_32426|comp34786_c1_seq5	Cre03.g144284.t1.1		2.00E-26	Vocar20007662m		2.00E-26
Ctaxi_contig_28086|comp34331_c1_seq4	Cre03.g144284.t1.1	NA	4.00E-28	NA	NA	NA
Ctaxi_contig_28087|comp34331_c1_seq5	Cre03.g144284.t1.1	NA	7.00E-07	NA	NA	NA
Ctaxi_contig_28093|comp34331_c4_seq1	Cre03.g144284.t1.1	NA	4.00E-14	NA	NA	NA
Ctaxi_contig_32424|comp34786_c1_seq3	Cre03.g144284.t1.1	NA	2.00E-15	NA	NA	NA
Ctaxi_contig_6674|comp29470_c1_seq1	Cre03.g144324.t1.1		3.00E-23	Vocar20015034m		2.00E-13
Ctaxi_contig_67220|comp37084_c3_seq1	Cre03.g144324.t1.1		2.00E-24	Vocar20015034m		9.00E-22
Ctaxi_contig_52351|comp36285_c1_seq1	Cre03.g144484.t1.1		2.00E-13	Vocar20014761m		5.00E-15
Ctaxi_contig_30621|comp34609_c2_seq1	Cre03.g144524.t1.1		5.00E-14	Vocar20012900m		3.00E-09
Ctaxi_contig_30617|comp34609_c0_seq1	Cre03.g144524.t1.1	NA	1.00E-24	NA	NA	NA
Ctaxi_contig_53587|comp36352_c1_seq7	Cre03.g144607.t1.1		3.00E-06	Vocar20007688m		7.00E-11
Ctaxi_contig_59862|comp36724_c3_seq1	Cre03.g144627.t1.1	Cystathionine gamma-synthase	1.00E-48	Vocar20007636m		2.00E-50
Ctaxi_contig_59864|comp36724_c5_seq1	Cre03.g144627.t1.1	Cystathionine gamma-synthase	3.00E-41	Vocar20007636m		1.00E-39
Ctaxi_contig_42165|comp35618_c0_seq1	Cre03.g144687.t1.1		5.00E-34	Vocar20007502m		7.00E-32
Ctaxi_contig_42166|comp35618_c0_seq2	Cre03.g144687.t1.1		5.00E-34	Vocar20007502m		7.00E-32
Ctaxi_contig_42181|comp35618_c0_seq17	Cre03.g144687.t1.1		5.00E-34	Vocar20007502m		7.00E-32
Ctaxi_contig_42193|comp35618_c0_seq29	Cre03.g144687.t1.1		5.00E-34	Vocar20007502m		6.00E-32
Ctaxi_contig_12132|comp31865_c0_seq1	Cre03.g144707.t1.1		3.00E-45	Vocar20007550m		8.00E-58
Ctaxi_contig_12139|comp31865_c3_seq1	Cre03.g144707.t1.1		1.00E-67	Vocar20007550m		1.00E-92
Ctaxi_contig_59534|comp36704_c1_seq1	Cre03.g144727.t1.1	Rhomboid-like protease	4.00E-13	Vocar20007740m		2.00E-15
Ctaxi_contig_59535|comp36704_c1_seq2	Cre03.g144727.t1.1	Rhomboid-like protease	1.00E-14	Vocar20007740m		4.00E-17
Ctaxi_contig_59537|comp36704_c1_seq4	Cre03.g144727.t1.1	Rhomboid-like protease	4.00E-14	Vocar20007740m		7.00E-17
Ctaxi_contig_59540|comp36704_c1_seq7	Cre03.g144727.t1.1	Rhomboid-like protease	4.00E-13	Vocar20007740m		2.00E-15
Ctaxi_contig_59541|comp36704_c1_seq8	Cre03.g144727.t1.1	Rhomboid-like protease	1.00E-14	Vocar20007740m		4.00E-17
Ctaxi_contig_59542|comp36704_c1_seq9	Cre03.g144727.t1.1	Rhomboid-like protease	1.00E-14	Vocar20007740m		4.00E-17
Ctaxi_contig_59548|comp36704_c1_seq15	Cre03.g144727.t1.1	Rhomboid-like protease	1.00E-14	Vocar20007740m		4.00E-17
Ctaxi_contig_55510|comp36473_c2_seq1	Cre03.g144787.t1.1		6.00E-06	Vocar20007534m		8.00E-08
Ctaxi_contig_55511|comp36473_c2_seq2	Cre03.g144787.t1.1		2.00E-06	Vocar20007534m		3.00E-08
Ctaxi_contig_2645|comp16682_c0_seq1	Cre03.g144807.t1.1	Malate synthase	3.00E-57	Vocar20007714m		2.00E-56
Ctaxi_contig_75265|comp3788523_c0_seq1	Cre03.g144807.t1.1	Malate synthase	2.00E-30	Vocar20007714m		9.00E-31
Ctaxi_contig_56823|comp36558_c4_seq1	Cre03.g144847.t1.1	Pyruvate kise	5.00E-67	Vocar20014899m	"pyruvate kise, cytosolic."	2.00E-65
Ctaxi_contig_29207|comp34458_c0_seq1	Cre03.g144867.t1.1		2.00E-34	Vocar20000562m		2.00E-46
Ctaxi_contig_29209|comp34458_c0_seq3	Cre03.g144867.t1.1		1.00E-37	Vocar20000562m		3.00E-51
Ctaxi_contig_29215|comp34458_c1_seq1	Cre03.g144867.t1.1		6.00E-13	Vocar20000562m		3.00E-15
Ctaxi_contig_29217|comp34458_c1_seq3	Cre03.g144867.t1.1		5.00E-13	Vocar20000562m		3.00E-15
Ctaxi_contig_22150|comp33625_c3_seq3	Cre03.g144907.t1.1		1.00E-16	Vocar20000537m		6.00E-20
Ctaxi_contig_71685|comp37258_c6_seq11	Cre03.g144947.t1.1		1.00E-13	Vocar20001297m		3.00E-14
Ctaxi_contig_19495|comp33217_c1_seq1	Cre03.g144947.t1.1		1.00E-10	Vocar20000599m		9.00E-11
Ctaxi_contig_68945|comp37148_c3_seq1	Cre03.g144967.t1.1		2.00E-45	Vocar20007564m		1.00E-45
Ctaxi_contig_68949|comp37148_c5_seq1	Cre03.g144967.t1.1		2.00E-60	Vocar20007564m		7.00E-62
Ctaxi_contig_15423|comp32555_c0_seq1	Cre03.g145027.t1.1	NA	2.00E-12	NA	NA	NA
Ctaxi_contig_15424|comp32555_c1_seq1	Cre03.g145027.t1.1	NA	2.00E-09	NA	NA	NA
Ctaxi_contig_15425|comp32555_c3_seq1	Cre03.g145027.t1.1	NA	3.00E-10	NA	NA	NA
Ctaxi_contig_15025|comp32482_c0_seq1	Cre03.g145127.t1.1	Flagellar outer arm dynein heavy chain alpha	3.00E-39	Vocar20007685m	flagellar alpha dynein.	2.00E-40
Ctaxi_contig_15026|comp32482_c1_seq1	Cre03.g145127.t1.1	Flagellar outer arm dynein heavy chain alpha	0	Vocar20007685m	flagellar alpha dynein.	0
Ctaxi_contig_15027|comp32482_c1_seq2	Cre03.g145127.t1.1	Flagellar outer arm dynein heavy chain alpha	0	Vocar20007685m	flagellar alpha dynein.	0
Ctaxi_contig_15028|comp32482_c1_seq3	Cre03.g145127.t1.1	Flagellar outer arm dynein heavy chain alpha	3.00E-92	Vocar20007685m	flagellar alpha dynein.	8.00E-93
Ctaxi_contig_76974|comp5112516_c0_seq1	Cre03.g145127.t1.1	Flagellar outer arm dynein heavy chain alpha	4.00E-20	Vocar20007685m	flagellar alpha dynein.	1.00E-19
Ctaxi_contig_66054|comp37035_c2_seq17	Cre03.g145147.t1.1	Transient receptor potential ion channel protein	8.00E-06	NA	NA	NA
Ctaxi_contig_21438|comp33514_c3_seq2	Cre03.g145227.t1.1		2.00E-11	Vocar20007526m		3.00E-11
Ctaxi_contig_61550|comp36814_c0_seq1	Cre03.g145407.t1.1		2.00E-13	Vocar20000643m		1.00E-07
Ctaxi_contig_61551|comp36814_c0_seq2	Cre03.g145407.t1.1		2.00E-25	Vocar20000643m		2.00E-23
Ctaxi_contig_61559|comp36814_c1_seq7	Cre03.g145407.t1.1		3.00E-23	Vocar20000643m		2.00E-21
Ctaxi_contig_61564|comp36814_c2_seq1	Cre03.g145407.t1.1		9.00E-10	Vocar20000643m		4.00E-08
Ctaxi_contig_61565|comp36814_c2_seq2	Cre03.g145407.t1.1		4.00E-13	Vocar20000643m		2.00E-11
Ctaxi_contig_61568|comp36814_c2_seq5	Cre03.g145407.t1.1		4.00E-14	Vocar20000643m		1.00E-13
Ctaxi_contig_61570|comp36814_c2_seq7	Cre03.g145407.t1.1		8.00E-12	Vocar20000643m		2.00E-11
Ctaxi_contig_61572|comp36814_c2_seq9	Cre03.g145407.t1.1		1.00E-10	Vocar20000643m		2.00E-10
Ctaxi_contig_61573|comp36814_c2_seq10	Cre03.g145407.t1.1		1.00E-11	Vocar20000643m		3.00E-11
Ctaxi_contig_61574|comp36814_c3_seq1	Cre03.g145407.t1.1	NA	1.00E-16	NA	NA	NA
Ctaxi_contig_14911|comp32463_c0_seq4	Cre03.g145427.t1.1		8.00E-06	Vocar20006583m		2.00E-18
Ctaxi_contig_14913|comp32463_c0_seq6	Cre03.g145427.t1.1		6.00E-06	Vocar20006583m		8.00E-18
Ctaxi_contig_14917|comp32463_c0_seq10	Cre03.g145427.t1.1		9.00E-07	Vocar20006583m		1.00E-20
Ctaxi_contig_14918|comp32463_c0_seq11	Cre03.g145427.t1.1		6.00E-07	Vocar20006583m		4.00E-20
Ctaxi_contig_45043|comp35801_c3_seq1	Cre03.g145427.t1.1		3.00E-29	Vocar20000769m		3.00E-21
Ctaxi_contig_45050|comp35801_c5_seq1	Cre03.g145427.t1.1		4.00E-17	Vocar20000769m		3.00E-17
Ctaxi_contig_45051|comp35801_c5_seq2	Cre03.g145427.t1.1		9.00E-14	Vocar20000769m		5.00E-13
Ctaxi_contig_21473|comp33522_c0_seq3	Cre03.g145507.t1.1		9.00E-13	Vocar20000581m		3.00E-13
Ctaxi_contig_21474|comp33522_c0_seq4	Cre03.g145507.t1.1		2.00E-08	Vocar20000581m		2.00E-08
Ctaxi_contig_34357|comp34950_c2_seq1	Cre03.g145527.t1.1	Rhomboid-like protein	4.00E-21	Vocar20000567m		6.00E-18
Ctaxi_contig_28920|comp34429_c2_seq1	Cre03.g145547.t1.1	DH-cytochrome b5 reductase	3.00E-25	Vocar20012052m		8.00E-31
Ctaxi_contig_28914|comp34429_c0_seq1	Cre03.g145547.t1.1	DH-cytochrome b5 reductase	5.00E-09	Vocar20000736m	DH-cytochrome b5 reductase.	3.00E-09
Ctaxi_contig_42839|comp35666_c5_seq1	Cre03.g145567.t1.1	Predicted protein	2.00E-25	Vocar20002837m		2.00E-16
Ctaxi_contig_37088|comp35207_c0_seq1	Cre03.g145607.t1.1	Component of TRAPP complex	1.00E-49	Vocar20007702m		3.00E-49
Ctaxi_contig_37090|comp35207_c0_seq3	Cre03.g145607.t1.1	Component of TRAPP complex	3.00E-53	Vocar20007702m		4.00E-53
Ctaxi_contig_37093|comp35207_c0_seq6	Cre03.g145607.t1.1	Component of TRAPP complex	3.00E-07	Vocar20007702m		1.00E-08
Ctaxi_contig_54740|comp36427_c0_seq1	Cre03.g145667.t1.1	NA	2.00E-06	NA	NA	NA
Ctaxi_contig_54741|comp36427_c0_seq2	Cre03.g145667.t1.1	NA	2.00E-06	NA	NA	NA
Ctaxi_contig_54742|comp36427_c0_seq3	Cre03.g145667.t1.1	NA	2.00E-06	NA	NA	NA
Ctaxi_contig_54743|comp36427_c0_seq4	Cre03.g145667.t1.1	NA	2.00E-06	NA	NA	NA
Ctaxi_contig_54750|comp36427_c0_seq11	Cre03.g145667.t1.1	NA	9.00E-07	NA	NA	NA
Ctaxi_contig_54751|comp36427_c0_seq12	Cre03.g145667.t1.1	NA	8.00E-07	NA	NA	NA
Ctaxi_contig_26070|comp34108_c0_seq1	Cre03.g145687.t1.1	"D repair protein, XPGC/Rad2 homolog"	2.00E-54	Vocar20007477m	"putative nuclease, Rad2 (Class II) family."	5.00E-55
Ctaxi_contig_26071|comp34108_c0_seq2	Cre03.g145687.t1.1	"D repair protein, XPGC/Rad2 homolog"	2.00E-14	Vocar20007477m	"putative nuclease, Rad2 (Class II) family."	2.00E-14
Ctaxi_contig_26072|comp34108_c1_seq1	Cre03.g145687.t1.1	"D repair protein, XPGC/Rad2 homolog"	9.00E-11	Vocar20007477m	"putative nuclease, Rad2 (Class II) family."	1.00E-13
Ctaxi_contig_26073|comp34108_c2_seq1	Cre03.g145687.t1.1	"D repair protein, XPGC/Rad2 homolog"	5.00E-11	Vocar20007477m	"putative nuclease, Rad2 (Class II) family."	3.00E-13
Ctaxi_contig_4303|comp25369_c0_seq1	Cre03.g145707.t1.1		2.00E-08	Vocar20007611m	MADS box transcription factor.	5.00E-08
Ctaxi_contig_54754|comp36427_c4_seq1	Cre03.g145707.t1.1		8.00E-30	Vocar20007611m	MADS box transcription factor.	3.00E-24
Ctaxi_contig_18191|comp33032_c0_seq1	Cre03.g145727.t1.1		1.00E-53	Vocar20007684m		3.00E-51
Ctaxi_contig_18192|comp33032_c1_seq1	Cre03.g145727.t1.1		2.00E-31	Vocar20007684m		2.00E-31
Ctaxi_contig_18193|comp33032_c1_seq2	Cre03.g145727.t1.1		8.00E-27	Vocar20007684m		2.00E-26
Ctaxi_contig_14897|comp32459_c0_seq1	Cre03.g145747.t1.1	Chorismate synthase	4.00E-81	Vocar20007533m		1.00E-84
Ctaxi_contig_14898|comp32459_c1_seq1	Cre03.g145747.t1.1	Chorismate synthase	5.00E-45	Vocar20007533m		7.00E-46
Ctaxi_contig_66675|comp37060_c4_seq1	Cre03.g145767.t2.1		2.00E-20	Vocar20007492m		4.00E-16
Ctaxi_contig_10485|comp31405_c0_seq1	Cre03.g145887.t1.1	TatC-like sec-independent protein translocon subunit	2.00E-28	Vocar20007465m		8.00E-30
Ctaxi_contig_10486|comp31405_c1_seq1	Cre03.g145887.t1.1	TatC-like sec-independent protein translocon subunit	8.00E-45	Vocar20007465m		7.00E-48
Ctaxi_contig_34639|comp34977_c0_seq1	Cre03.g145907.t1.1	Putative ribosomal R methyltransferase	1.00E-17	Vocar20007617m		2.00E-19
Ctaxi_contig_34641|comp34977_c0_seq3	Cre03.g145907.t1.1	Putative ribosomal R methyltransferase	9.00E-18	Vocar20007617m		2.00E-19
Ctaxi_contig_34642|comp34977_c0_seq4	Cre03.g145907.t1.1	Putative ribosomal R methyltransferase	9.00E-18	Vocar20007617m		2.00E-19
Ctaxi_contig_34645|comp34977_c0_seq7	Cre03.g145907.t1.1	Putative ribosomal R methyltransferase	9.00E-18	Vocar20007617m		1.00E-19
Ctaxi_contig_34655|comp34977_c0_seq17	Cre03.g145907.t1.1	Putative ribosomal R methyltransferase	8.00E-58	Vocar20007617m		9.00E-59
Ctaxi_contig_34657|comp34977_c0_seq19	Cre03.g145907.t1.1	Putative ribosomal R methyltransferase	1.00E-13	Vocar20007617m		6.00E-14
Ctaxi_contig_34658|comp34977_c0_seq20	Cre03.g145907.t1.1	Putative ribosomal R methyltransferase	4.00E-08	Vocar20007617m		2.00E-08
Ctaxi_contig_26675|comp34169_c1_seq1	Cre03.g145967.t1.1		5.00E-19	Vocar20007749m		6.00E-17
Ctaxi_contig_26676|comp34169_c2_seq1	Cre03.g145967.t1.1		4.00E-28	Vocar20007749m		6.00E-29
Ctaxi_contig_23756|comp33832_c4_seq1	Cre03.g146087.t1.1	NA	8.00E-07	NA	NA	NA
Ctaxi_contig_23757|comp33832_c4_seq2	Cre03.g146087.t1.1	NA	7.00E-07	NA	NA	NA
Ctaxi_contig_26878|comp34190_c0_seq1	Cre03.g146127.t1.1	Flagellar Associated Protein	3.00E-07	Vocar20007472m		6.00E-08
Ctaxi_contig_2031|comp14784_c1_seq1	Cre03.g146167.t1.1	Predicted protein	1.00E-10	Vocar20007594m		3.00E-11
Ctaxi_contig_31781|comp34725_c0_seq1	Cre03.g146187.t1.1	N-acetyl-gamma-glutamyl-phosphate reductase	1.00E-33	Vocar20007652m		8.00E-33
Ctaxi_contig_31782|comp34725_c0_seq2	Cre03.g146187.t1.1	N-acetyl-gamma-glutamyl-phosphate reductase	1.00E-33	Vocar20007652m		8.00E-33
Ctaxi_contig_31784|comp34725_c0_seq4	Cre03.g146187.t1.1	N-acetyl-gamma-glutamyl-phosphate reductase	1.00E-33	Vocar20007652m		8.00E-33
Ctaxi_contig_31785|comp34725_c1_seq1	Cre03.g146187.t1.1	N-acetyl-gamma-glutamyl-phosphate reductase	4.00E-28	Vocar20007652m		5.00E-29
Ctaxi_contig_31787|comp34725_c1_seq3	Cre03.g146187.t1.1	N-acetyl-gamma-glutamyl-phosphate reductase	2.00E-25	Vocar20007652m		3.00E-26
Ctaxi_contig_31788|comp34725_c2_seq1	Cre03.g146187.t1.1	N-acetyl-gamma-glutamyl-phosphate reductase	3.00E-41	Vocar20007652m		3.00E-40
Ctaxi_contig_2932|comp17609_c0_seq1	Cre03.g146247.t1.1	DH:ubiquinone oxidoreductase 18 kDa subunit	1.00E-10	Vocar20007578m	DH:ubiquinone oxidoreductase 18 kDa subunit.	3.00E-12
Ctaxi_contig_18811|comp33110_c1_seq1	Cre03.g146247.t1.1	DH:ubiquinone oxidoreductase 18 kDa subunit	6.00E-36	Vocar20007578m	DH:ubiquinone oxidoreductase 18 kDa subunit.	9.00E-31
Ctaxi_contig_66398|comp37045_c6_seq1	Cre03.g146267.t2.1		9.00E-21	Vocar20007536m		1.00E-21
Ctaxi_contig_66896|comp37068_c1_seq1	Cre03.g146267.t2.1		4.00E-65	Vocar20007536m		4.00E-68
Ctaxi_contig_66897|comp37068_c1_seq2	Cre03.g146267.t2.1		6.00E-63	Vocar20007536m		6.00E-65
Ctaxi_contig_66898|comp37068_c1_seq3	Cre03.g146267.t2.1		8.00E-63	Vocar20007536m		1.00E-66
Ctaxi_contig_66899|comp37068_c1_seq4	Cre03.g146267.t2.1		8.00E-63	Vocar20007536m		1.00E-66
Ctaxi_contig_66900|comp37068_c1_seq5	Cre03.g146267.t2.1		2.00E-18	Vocar20007536m		2.00E-19
Ctaxi_contig_66901|comp37068_c1_seq6	Cre03.g146267.t2.1		3.00E-08	Vocar20007536m		3.00E-11
Ctaxi_contig_66902|comp37068_c1_seq7	Cre03.g146267.t2.1		7.00E-06	Vocar20007536m		2.00E-06
Ctaxi_contig_66903|comp37068_c1_seq8	Cre03.g146267.t2.1		6.00E-06	Vocar20007536m		2.00E-06
Ctaxi_contig_66904|comp37068_c1_seq9	Cre03.g146267.t2.1		7.00E-87	Vocar20007536m		2.00E-68
Ctaxi_contig_66911|comp37068_c1_seq16	Cre03.g146267.t2.1		3.00E-19	Vocar20007536m		2.00E-14
Ctaxi_contig_22177|comp33630_c1_seq1	Cre03.g146267.t2.1	NA	3.00E-09	NA	NA	NA
Ctaxi_contig_1233|comp10453_c0_seq1	Cre03.g146447.t1.1		8.00E-33	Vocar20007732m	kelch repeat protein.	5.00E-29
Ctaxi_contig_30674|comp34612_c1_seq1	Cre03.g146447.t1.1		9.00E-07	Vocar20007732m	kelch repeat protein.	3.00E-06
Ctaxi_contig_44858|comp35788_c5_seq1	Cre03.g146447.t1.1		6.00E-19	Vocar20007732m	kelch repeat protein.	3.00E-17
Ctaxi_contig_61282|comp36801_c1_seq1	Cre03.g146467.t1.1	Component of TRAPP complex	1.00E-07	Vocar20007462m		2.00E-08
Ctaxi_contig_61283|comp36801_c1_seq2	Cre03.g146467.t1.1	Component of TRAPP complex	8.00E-08	Vocar20007462m		1.00E-08
Ctaxi_contig_61286|comp36801_c2_seq1	Cre03.g146467.t1.1	Component of TRAPP complex	2.00E-25	Vocar20007462m		4.00E-27
Ctaxi_contig_61293|comp36801_c6_seq1	Cre03.g146467.t1.1	Component of TRAPP complex	1.00E-15	Vocar20007462m		1.00E-16
Ctaxi_contig_3333|comp18938_c1_seq1	Cre03.g146487.t1.1	Exportin 1 related protein	1.00E-10	Vocar20007549m		2.00E-11
Ctaxi_contig_52562|comp36300_c0_seq1	Cre03.g146487.t1.1	Exportin 1 related protein	2.00E-33	Vocar20007549m		1.00E-33
Ctaxi_contig_52565|comp36300_c1_seq1	Cre03.g146487.t1.1	Exportin 1 related protein	2.00E-12	Vocar20007549m		4.00E-12
Ctaxi_contig_52566|comp36300_c2_seq1	Cre03.g146487.t1.1	Exportin 1 related protein	8.00E-162	Vocar20007549m		1.00E-163
Ctaxi_contig_52574|comp36300_c4_seq1	Cre03.g146487.t1.1	Exportin 1 related protein	2.00E-21	Vocar20007549m		3.00E-20
Ctaxi_contig_52575|comp36300_c5_seq1	Cre03.g146487.t1.1	Exportin 1 related protein	4.00E-50	Vocar20007549m		2.00E-50
Ctaxi_contig_52576|comp36300_c5_seq2	Cre03.g146487.t1.1	Exportin 1 related protein	7.00E-18	Vocar20007549m		5.00E-19
Ctaxi_contig_75059|comp3674565_c0_seq1	Cre03.g146487.t1.1	Exportin 1 related protein	1.00E-28	Vocar20007549m		1.00E-28
Ctaxi_contig_29502|comp34489_c0_seq1	Cre03.g146507.t1.1	Serine palmitoyltransferase	1.00E-20	Vocar20007506m		9.00E-24
Ctaxi_contig_29505|comp34489_c0_seq4	Cre03.g146507.t1.1	Serine palmitoyltransferase	4.00E-56	Vocar20007506m		2.00E-57
Ctaxi_contig_77024|comp5219025_c0_seq1	Cre03.g146507.t1.1	Serine palmitoyltransferase	1.00E-16	Vocar20007506m		5.00E-16
Ctaxi_contig_1983|comp14593_c0_seq1	Cre03.g146527.t1.1	Glutamic-gamma-semialdehyde dehydrogese	2.00E-33	Vocar20007603m		3.00E-34
Ctaxi_contig_38624|comp35337_c0_seq1	Cre03.g146527.t1.1	Glutamic-gamma-semialdehyde dehydrogese	3.00E-41	Vocar20007603m		9.00E-42
Ctaxi_contig_38626|comp35337_c2_seq1	Cre03.g146527.t1.1	Glutamic-gamma-semialdehyde dehydrogese	2.00E-48	Vocar20007603m		3.00E-54
Ctaxi_contig_76089|comp4536213_c0_seq1	Cre03.g146527.t1.1	Glutamic-gamma-semialdehyde dehydrogese	3.00E-18	Vocar20007603m		1.00E-18
Ctaxi_contig_73403|comp2624884_c0_seq1	Cre03.g146627.t1.1	NA	4.00E-06	NA	NA	NA
Ctaxi_contig_43113|comp35685_c2_seq15	Cre03.g146687.t1.1		2.00E-11	Vocar20000753m		5.00E-10
Ctaxi_contig_43122|comp35685_c2_seq24	Cre03.g146687.t1.1		6.00E-11	Vocar20000753m		1.00E-10
Ctaxi_contig_43130|comp35685_c2_seq32	Cre03.g146687.t1.1		2.00E-14	Vocar20000753m		9.00E-13
Ctaxi_contig_43129|comp35685_c2_seq31	Cre03.g146687.t1.1	NA	6.00E-07	NA	NA	NA
Ctaxi_contig_18528|comp33080_c2_seq1	Cre03.g146807.t1.1		2.00E-19	Vocar20007529m		2.00E-14
Ctaxi_contig_8380|comp30674_c1_seq1	Cre03.g148100.t1.2		4.00E-30	Vocar20000682m		3.00E-28
Ctaxi_contig_8379|comp30674_c0_seq1	Cre03.g148100.t1.2	NA	4.00E-07	NA	NA	NA
Ctaxi_contig_8381|comp30674_c1_seq2	Cre03.g148100.t1.2	NA	9.00E-06	NA	NA	NA
Ctaxi_contig_71611|comp37256_c0_seq1	Cre03.g148250.t1.1	Conserved expressed zinc-finger protein	1.00E-16	Vocar20000578m		1.00E-16
Ctaxi_contig_71631|comp37256_c7_seq1	Cre03.g148250.t1.1	Conserved expressed zinc-finger protein	1.00E-24	Vocar20000578m		7.00E-27
Ctaxi_contig_5395|comp27767_c1_seq1	Cre03.g148750.t1.2	Chlorophyllase I	6.00E-14	Vocar20013208m		8.00E-06
Ctaxi_contig_9735|comp31192_c0_seq4	Cre03.g148750.t1.2	Chlorophyllase I	4.00E-11	Vocar20010381m		2.00E-06
Ctaxi_contig_9732|comp31192_c0_seq1	Cre03.g148750.t1.2	Chlorophyllase I	6.00E-07	NA	NA	NA
Ctaxi_contig_66290|comp37041_c8_seq1	Cre03.g148950.t1.2	Putative organellar polyribonucleotide phosphorylase/nucleotidyltransferase	1.00E-26	Vocar20004053m		7.00E-25
Ctaxi_contig_73943|comp2978553_c0_seq1	Cre03.g149050.t1.1		9.00E-16	Vocar20011906m		3.00E-12
Ctaxi_contig_77233|comp6195686_c0_seq1	Cre03.g149050.t1.1	NA	4.00E-09	NA	NA	NA
Ctaxi_contig_21794|comp33576_c0_seq1	Cre03.g149100.t1.2	Citrate synthase	2.00E-22	Vocar20007481m		1.00E-22
Ctaxi_contig_21797|comp33576_c2_seq1	Cre03.g149100.t1.2	Citrate synthase	2.00E-33	Vocar20007481m		1.00E-32
Ctaxi_contig_29375|comp34474_c1_seq1	Cre03.g149100.t1.2	Citrate synthase	6.00E-51	Vocar20007481m		9.00E-52
Ctaxi_contig_29377|comp34474_c1_seq3	Cre03.g149100.t1.2	Citrate synthase	6.00E-57	Vocar20007481m		2.00E-56
Ctaxi_contig_29379|comp34474_c1_seq5	Cre03.g149100.t1.2	Citrate synthase	1.00E-17	Vocar20007481m		1.00E-15
Ctaxi_contig_29380|comp34474_c1_seq6	Cre03.g149100.t1.2	Citrate synthase	2.00E-11	Vocar20007481m		1.00E-09
Ctaxi_contig_20315|comp33349_c0_seq1	Cre03.g149250.t1.2		8.00E-41	Vocar20007518m		6.00E-43
Ctaxi_contig_20317|comp33349_c1_seq1	Cre03.g149250.t1.2		4.00E-06	Vocar20007518m		7.00E-07
Ctaxi_contig_26821|comp34183_c1_seq1	Cre03.g149300.t1.1		1.00E-55	Vocar20004973m		6.00E-06
Ctaxi_contig_26822|comp34183_c1_seq2	Cre03.g149300.t1.1		5.00E-34	Vocar20004973m		8.00E-09
Ctaxi_contig_26817|comp34183_c0_seq1	Cre03.g149300.t1.1	NA	4.00E-32	NA	NA	NA
Ctaxi_contig_26819|comp34183_c0_seq3	Cre03.g149300.t1.1	NA	3.00E-35	NA	NA	NA
Ctaxi_contig_26823|comp34183_c1_seq3	Cre03.g149300.t1.1	NA	7.00E-13	NA	NA	NA
Ctaxi_contig_26824|comp34183_c1_seq4	Cre03.g149300.t1.1	NA	1.00E-10	NA	NA	NA
Ctaxi_contig_12048|comp31843_c1_seq1	Cre03.g149500.t1.1		2.00E-14	Vocar20007666m	"Putative programmed cell death protein 2, C termil."	2.00E-12
Ctaxi_contig_12049|comp31843_c1_seq2	Cre03.g149500.t1.1		5.00E-16	Vocar20007666m	"Putative programmed cell death protein 2, C termil."	9.00E-20
Ctaxi_contig_12051|comp31843_c1_seq4	Cre03.g149500.t1.1		3.00E-14	Vocar20007666m	"Putative programmed cell death protein 2, C termil."	7.00E-15
Ctaxi_contig_12052|comp31843_c1_seq5	Cre03.g149500.t1.1		7.00E-10	Vocar20007666m	"Putative programmed cell death protein 2, C termil."	1.00E-10
Ctaxi_contig_12053|comp31843_c1_seq6	Cre03.g149500.t1.1		3.00E-14	Vocar20007666m	"Putative programmed cell death protein 2, C termil."	7.00E-15
Ctaxi_contig_12054|comp31843_c1_seq7	Cre03.g149500.t1.1		7.00E-10	Vocar20007666m	"Putative programmed cell death protein 2, C termil."	1.00E-10
Ctaxi_contig_63749|comp36935_c1_seq2	Cre03.g149800.t1.1	Microtubule associated protein	4.00E-18	Vocar20007575m	microtubule organizing protein MorA.	2.00E-17
Ctaxi_contig_63752|comp36935_c2_seq1	Cre03.g149800.t1.1	Microtubule associated protein	5.00E-20	Vocar20007575m	microtubule organizing protein MorA.	5.00E-15
Ctaxi_contig_63755|comp36935_c4_seq1	Cre03.g149800.t1.1	Microtubule associated protein	6.00E-65	Vocar20007575m	microtubule organizing protein MorA.	4.00E-65
Ctaxi_contig_63756|comp36935_c4_seq2	Cre03.g149800.t1.1	Microtubule associated protein	2.00E-11	Vocar20007575m	microtubule organizing protein MorA.	2.00E-11
Ctaxi_contig_63757|comp36935_c5_seq1	Cre03.g149800.t1.1	Microtubule associated protein	3.00E-161	Vocar20007575m	microtubule organizing protein MorA.	7.00E-162
Ctaxi_contig_46083|comp35875_c2_seq1	Cre03.g150350.t1.1		9.00E-86	Vocar20009517m		3.00E-28
Ctaxi_contig_29564|comp34498_c0_seq1	Cre03.g150400.t1.2	GPI transamidase subunit PIG-U	8.00E-13	Vocar20004371m		4.00E-13
Ctaxi_contig_33341|comp34864_c5_seq1	Cre03.g150650.t1.2		4.00E-40	Vocar20012834m		7.00E-45
Ctaxi_contig_63657|comp36930_c3_seq1	Cre03.g150800.t1.1		1.00E-14	Vocar20000770m		5.00E-17
Ctaxi_contig_63659|comp36930_c3_seq3	Cre03.g150800.t1.1		4.00E-25	Vocar20000770m		8.00E-27
Ctaxi_contig_63645|comp36930_c0_seq1	Cre03.g150800.t1.1	NA	5.00E-18	NA	NA	NA
Ctaxi_contig_63646|comp36930_c0_seq2	Cre03.g150800.t1.1	NA	2.00E-56	NA	NA	NA
Ctaxi_contig_63648|comp36930_c0_seq4	Cre03.g150800.t1.1	NA	2.00E-18	NA	NA	NA
Ctaxi_contig_63649|comp36930_c0_seq5	Cre03.g150800.t1.1	NA	2.00E-15	NA	NA	NA
Ctaxi_contig_63650|comp36930_c0_seq6	Cre03.g150800.t1.1	NA	3.00E-13	NA	NA	NA
Ctaxi_contig_63653|comp36930_c0_seq9	Cre03.g150800.t1.1	NA	1.00E-07	NA	NA	NA
Ctaxi_contig_63654|comp36930_c0_seq10	Cre03.g150800.t1.1	NA	1.00E-07	NA	NA	NA
Ctaxi_contig_63661|comp36930_c5_seq1	Cre03.g150800.t1.1	NA	3.00E-28	NA	NA	NA
Ctaxi_contig_17681|comp32944_c0_seq1	Cre03.g150950.t1.1	Glycosyltransferase	5.00E-29	Vocar20000557m		1.00E-29
Ctaxi_contig_17682|comp32944_c0_seq2	Cre03.g150950.t1.1	Glycosyltransferase	7.00E-34	Vocar20000557m		2.00E-34
Ctaxi_contig_17683|comp32944_c0_seq3	Cre03.g150950.t1.1	Glycosyltransferase	7.00E-43	Vocar20000557m		3.00E-43
Ctaxi_contig_17684|comp32944_c0_seq4	Cre03.g150950.t1.1	Glycosyltransferase	9.00E-17	Vocar20000557m		4.00E-17
Ctaxi_contig_17686|comp32944_c0_seq6	Cre03.g150950.t1.1	Glycosyltransferase	8.00E-17	Vocar20000557m		3.00E-17
Ctaxi_contig_17690|comp32944_c1_seq1	Cre03.g150950.t1.1	Glycosyltransferase	7.00E-17	Vocar20000557m		3.00E-15
Ctaxi_contig_20084|comp33319_c1_seq1	Cre03.g151000.t1.2	Dual-specificity protein phosphatase	2.00E-15	Vocar20000546m		9.00E-15
Ctaxi_contig_20085|comp33319_c1_seq2	Cre03.g151000.t1.2	Dual-specificity protein phosphatase	4.00E-20	Vocar20000546m		2.00E-19
Ctaxi_contig_20086|comp33319_c2_seq1	Cre03.g151000.t1.2	Dual-specificity protein phosphatase	1.00E-33	Vocar20000546m		9.00E-33
Ctaxi_contig_20583|comp33399_c0_seq2	Cre03.g151000.t1.2	Dual-specificity protein phosphatase	2.00E-15	Vocar20000546m		3.00E-17
Ctaxi_contig_68651|comp37132_c2_seq4	Cre03.g151200.t1.2	Predicted protein	7.00E-17	Vocar20000743m		9.00E-19
Ctaxi_contig_50391|comp36171_c0_seq7	Cre03.g151250.t1.1	LanC lantibiotic synthetase component C-like protein	1.00E-30	Vocar20000737m		1.00E-25
Ctaxi_contig_50392|comp36171_c0_seq8	Cre03.g151250.t1.1	LanC lantibiotic synthetase component C-like protein	3.00E-09	NA	NA	NA
Ctaxi_contig_49282|comp36096_c0_seq3	Cre03.g151400.t1.1		5.00E-14	Vocar20014407m		6.00E-23
Ctaxi_contig_6036|comp28522_c1_seq1	Cre03.g151400.t1.1		8.00E-66	Vocar20009458m		3.00E-50
Ctaxi_contig_6035|comp28522_c0_seq1	Cre03.g151400.t1.1		5.00E-11	Vocar20001201m		6.00E-06
Ctaxi_contig_24881|comp33989_c1_seq1	Cre03.g151750.t1.2	"Small nuclear ribonucleoprotein, LSm6 (SmF-like)"	8.00E-29	Vocar20000641m		1.00E-15
Ctaxi_contig_59859|comp36724_c1_seq2	Cre03.g152100.t1.2	5\' to 3\' exoribonuclease	8.00E-06	Vocar20000614m		1.00E-07
Ctaxi_contig_59858|comp36724_c1_seq1	Cre03.g152100.t1.2	5\' to 3\' exoribonuclease	3.00E-37	Vocar20000208m		8.00E-14
Ctaxi_contig_54765|comp36428_c0_seq4	Cre03.g152450.t1.2		3.00E-22	Vocar20000609m		3.00E-21
Ctaxi_contig_8119|comp30545_c0_seq1	Cre03.g152450.t1.2	NA	2.00E-06	NA	NA	NA
Ctaxi_contig_31368|comp34682_c0_seq1	Cre03.g152800.t1.2		8.00E-58	Vocar20000730m		1.00E-60
Ctaxi_contig_46750|comp35921_c0_seq1	Cre03.g152850.t1.2		7.00E-12	Vocar20000690m		5.00E-10
Ctaxi_contig_46752|comp35921_c2_seq1	Cre03.g152850.t1.2		2.00E-61	Vocar20000690m		3.00E-59
Ctaxi_contig_46755|comp35921_c2_seq4	Cre03.g152850.t1.2		2.00E-18	Vocar20000690m		4.00E-16
Ctaxi_contig_46756|comp35921_c2_seq5	Cre03.g152850.t1.2		4.00E-30	Vocar20000690m		8.00E-30
Ctaxi_contig_46759|comp35921_c3_seq1	Cre03.g152850.t1.2		6.00E-12	Vocar20000690m		2.00E-10
Ctaxi_contig_56414|comp36532_c0_seq12	Cre03.g153150.t1.2		4.00E-13	Vocar20008501m		6.00E-11
Ctaxi_contig_56413|comp36532_c0_seq11	Cre03.g153150.t1.2		4.00E-13	Vocar20008396m		1.00E-10
Ctaxi_contig_31692|comp34713_c2_seq1	Cre03.g153800.t1.1		2.00E-79	Vocar20000675m		1.00E-81
Ctaxi_contig_31694|comp34713_c2_seq3	Cre03.g153800.t1.1		3.00E-82	Vocar20000675m		3.00E-84
Ctaxi_contig_6018|comp28493_c3_seq1	Cre03.g153850.t1.2		3.00E-18	Vocar20008390m		2.00E-17
Ctaxi_contig_7501|comp30165_c0_seq2	Cre03.g153850.t1.2		5.00E-08	Vocar20008390m		3.00E-06
Ctaxi_contig_7500|comp30165_c0_seq1	Cre03.g153850.t1.2		9.00E-64	Vocar20006954m		3.00E-54
Ctaxi_contig_8299|comp30635_c1_seq1	Cre03.g153850.t1.2		3.00E-57	Vocar20006954m		4.00E-53
Ctaxi_contig_6016|comp28493_c0_seq1	Cre03.g153850.t1.2		7.00E-13	Vocar20002775m		2.00E-11
Ctaxi_contig_8298|comp30635_c0_seq1	Cre03.g153850.t1.2		2.00E-13	Vocar20000688m		2.00E-13
Ctaxi_contig_14816|comp32445_c0_seq3	Cre03.g153850.t1.2		2.00E-10	Vocar20000688m		1.00E-10
Ctaxi_contig_17327|comp32887_c1_seq7	Cre03.g153900.t1.2		1.00E-10	Vocar20009599m		1.00E-11
Ctaxi_contig_33283|comp34860_c0_seq1	Cre03.g153900.t1.2		2.00E-18	Vocar20009599m		1.00E-20
Ctaxi_contig_45463|comp35830_c0_seq1	Cre03.g154150.t1.1		1.00E-41	Vocar20000541m		2.00E-30
Ctaxi_contig_62517|comp36863_c0_seq1	Cre03.g154150.t1.1		4.00E-08	Vocar20000541m		1.00E-07
Ctaxi_contig_62519|comp36863_c0_seq3	Cre03.g154150.t1.1		2.00E-07	Vocar20000541m		5.00E-07
Ctaxi_contig_62534|comp36863_c6_seq5	Cre03.g154150.t1.1		2.00E-28	Vocar20000541m		2.00E-30
Ctaxi_contig_62518|comp36863_c0_seq2	Cre03.g154150.t1.1	NA	2.00E-06	NA	NA	NA
Ctaxi_contig_53011|comp36330_c4_seq2	Cre03.g154350.t1.2	"Cytochrome c oxidase subunit II, protein IIa of split subunit"	3.00E-16	Vocar20000678m		7.00E-16
Ctaxi_contig_35675|comp35079_c0_seq38	Cre03.g154425.t2.1	NA	5.00E-11	NA	NA	NA
Ctaxi_contig_35678|comp35079_c0_seq41	Cre03.g154425.t2.1	NA	5.00E-11	NA	NA	NA
Ctaxi_contig_35684|comp35079_c0_seq47	Cre03.g154425.t2.1	NA	1.00E-11	NA	NA	NA
Ctaxi_contig_4825|comp26445_c0_seq1	Cre03.g154425.t3.1		8.00E-18	Vocar20000672m	CLIP-associating protein.	4.00E-19
Ctaxi_contig_35638|comp35079_c0_seq1	Cre03.g154425.t3.1		7.00E-20	Vocar20000672m	CLIP-associating protein.	8.00E-23
Ctaxi_contig_35639|comp35079_c0_seq2	Cre03.g154425.t3.1		7.00E-20	Vocar20000672m	CLIP-associating protein.	8.00E-23
Ctaxi_contig_35641|comp35079_c0_seq4	Cre03.g154425.t3.1		7.00E-20	Vocar20000672m	CLIP-associating protein.	8.00E-23
Ctaxi_contig_35643|comp35079_c0_seq6	Cre03.g154425.t3.1		7.00E-20	Vocar20000672m	CLIP-associating protein.	8.00E-23
Ctaxi_contig_35644|comp35079_c0_seq7	Cre03.g154425.t3.1		7.00E-20	Vocar20000672m	CLIP-associating protein.	8.00E-23
Ctaxi_contig_35649|comp35079_c0_seq12	Cre03.g154425.t3.1		7.00E-20	Vocar20000672m	CLIP-associating protein.	8.00E-23
Ctaxi_contig_35650|comp35079_c0_seq13	Cre03.g154425.t3.1		7.00E-20	Vocar20000672m	CLIP-associating protein.	8.00E-23
Ctaxi_contig_35651|comp35079_c0_seq14	Cre03.g154425.t3.1		7.00E-20	Vocar20000672m	CLIP-associating protein.	8.00E-23
Ctaxi_contig_35652|comp35079_c0_seq15	Cre03.g154425.t3.1		7.00E-20	Vocar20000672m	CLIP-associating protein.	8.00E-23
Ctaxi_contig_35657|comp35079_c0_seq20	Cre03.g154425.t3.1		7.00E-20	Vocar20000672m	CLIP-associating protein.	8.00E-23
Ctaxi_contig_35658|comp35079_c0_seq21	Cre03.g154425.t3.1		7.00E-20	Vocar20000672m	CLIP-associating protein.	8.00E-23
Ctaxi_contig_35661|comp35079_c0_seq24	Cre03.g154425.t3.1		7.00E-20	Vocar20000672m	CLIP-associating protein.	7.00E-23
Ctaxi_contig_35668|comp35079_c0_seq31	Cre03.g154425.t3.1		6.00E-20	Vocar20000672m	CLIP-associating protein.	7.00E-23
Ctaxi_contig_35671|comp35079_c0_seq34	Cre03.g154425.t3.1		6.00E-20	Vocar20000672m	CLIP-associating protein.	6.00E-23
Ctaxi_contig_39500|comp35417_c2_seq1	Cre03.g154500.t1.2		7.00E-20	Vocar20000687m	"Protein of unknown function DUF254, SAND."	2.00E-17
Ctaxi_contig_33940|comp34914_c1_seq1	Cre03.g154550.t1.1	Pyrroline-5-carboxylate reductase	4.00E-16	Vocar20000589m		3.00E-16
Ctaxi_contig_33947|comp34914_c3_seq1	Cre03.g154550.t1.1	Pyrroline-5-carboxylate reductase	8.00E-55	Vocar20000589m		2.00E-55
Ctaxi_contig_15306|comp32536_c1_seq1	Cre03.g154600.t1.2		3.00E-52	Vocar20000629m		1.00E-56
[truncated: 3,967,864 more chars]
