# Supplementary material for: An Intracellular Transcriptomic Atlas of the Giant Coenocyte Caulerpa taxifolia
Source: PLoS Genet. 2015 Jan 8;11(1):e1004900. doi: 10.1371/journal.pgen.1004900 (PMC4287348; doi:10.1371/journal.pgen.1004900)
Supplement: S3 Dataset — Complete GO annotation of contigs. Gene Ontology (GO) description for all annotated Caulerpa contigs using complete GO-identifiers. (TXT) [file pgen.1004900.s004.txt]

Contig_ID	Hit-Desc	GO-Group	GO-ID	Term
Ctaxi_contig_14|comp210_c1_seq1	rrna promoter binding protein	F	GO:0004497	monooxygenase activity
Ctaxi_contig_34|comp1697_c0_seq1	photosystem ii reaction center psb28 protein	P	GO:0000038	very long-chain fatty acid metabolic process
Ctaxi_contig_34|comp1697_c0_seq1	photosystem ii reaction center psb28 protein	P	GO:0006655	phosphatidylglycerol biosynthetic process
Ctaxi_contig_34|comp1697_c0_seq1	photosystem ii reaction center psb28 protein	P	GO:0042335	cuticle development
Ctaxi_contig_34|comp1697_c0_seq1	photosystem ii reaction center psb28 protein	P	GO:0019288	"isopentenyl diphosphate biosynthetic process, mevalonate-independent pathway"
Ctaxi_contig_34|comp1697_c0_seq1	photosystem ii reaction center psb28 protein	C	GO:0009539	photosystem II reaction center
Ctaxi_contig_34|comp1697_c0_seq1	photosystem ii reaction center psb28 protein	C	GO:0009535	chloroplast thylakoid membrane
Ctaxi_contig_34|comp1697_c0_seq1	photosystem ii reaction center psb28 protein	C	GO:0009570	chloroplast stroma
Ctaxi_contig_34|comp1697_c0_seq1	photosystem ii reaction center psb28 protein	P	GO:0010207	photosystem II assembly
Ctaxi_contig_34|comp1697_c0_seq1	photosystem ii reaction center psb28 protein	C	GO:0009654	oxygen evolving complex
Ctaxi_contig_37|comp1737_c0_seq1	protein vit-1	P	GO:0044699	single-organism process
Ctaxi_contig_44|comp1773_c1_seq1	acetyl-coa carboxylase	F	GO:0016874	ligase activity
Ctaxi_contig_44|comp1773_c1_seq1	acetyl-coa carboxylase	F	GO:0043167	ion binding
Ctaxi_contig_44|comp1773_c1_seq1	acetyl-coa carboxylase	P	GO:0008152	metabolic process
Ctaxi_contig_46|comp1790_c1_seq1	adp-ribosylation factor 1	F	GO:0005525	GTP binding
Ctaxi_contig_46|comp1790_c1_seq1	adp-ribosylation factor 1	C	GO:0005622	intracellular
Ctaxi_contig_46|comp1790_c1_seq1	adp-ribosylation factor 1	P	GO:0007264	small GTPase mediated signal transduction
Ctaxi_contig_48|comp1792_c0_seq1	nadh dehydrogenase subunit 7	F	GO:0051287	NAD binding
Ctaxi_contig_48|comp1792_c0_seq1	nadh dehydrogenase subunit 7	C	GO:0070469	respiratory chain
Ctaxi_contig_48|comp1792_c0_seq1	nadh dehydrogenase subunit 7	C	GO:0005886	plasma membrane
Ctaxi_contig_48|comp1792_c0_seq1	nadh dehydrogenase subunit 7	F	GO:0048038	quinone binding
Ctaxi_contig_48|comp1792_c0_seq1	nadh dehydrogenase subunit 7	F	GO:0008137	NADH dehydrogenase (ubiquinone) activity
Ctaxi_contig_48|comp1792_c0_seq1	nadh dehydrogenase subunit 7	P	GO:0006810	transport
Ctaxi_contig_48|comp1792_c0_seq1	nadh dehydrogenase subunit 7	P	GO:0019684	"photosynthesis, light reaction"
Ctaxi_contig_48|comp1792_c0_seq1	nadh dehydrogenase subunit 7	C	GO:0005739	mitochondrion
Ctaxi_contig_48|comp1792_c0_seq1	nadh dehydrogenase subunit 7	P	GO:0022900	electron transport chain
Ctaxi_contig_48|comp1792_c0_seq1	nadh dehydrogenase subunit 7	P	GO:0006120	"mitochondrial electron transport, NADH to ubiquinone"
Ctaxi_contig_48|comp1792_c0_seq1	nadh dehydrogenase subunit 7	P	GO:0006744	ubiquinone biosynthetic process
Ctaxi_contig_48|comp1792_c0_seq1	nadh dehydrogenase subunit 7	P	GO:0006814	sodium ion transport
Ctaxi_contig_48|comp1792_c0_seq1	nadh dehydrogenase subunit 7	P	GO:0015992	proton transport
Ctaxi_contig_55|comp1837_c0_seq1	iron permease 1	P	GO:0030001	metal ion transport
Ctaxi_contig_55|comp1837_c0_seq1	iron permease 1	C	GO:0016020	membrane
Ctaxi_contig_55|comp1837_c0_seq1	iron permease 1	F	GO:0046873	metal ion transmembrane transporter activity
Ctaxi_contig_55|comp1837_c0_seq1	iron permease 1	P	GO:0055085	transmembrane transport
Ctaxi_contig_58|comp1872_c0_seq1	glyceraldehyde-3-phosphate dehydrogenase	P	GO:0019253	reductive pentose-phosphate cycle
Ctaxi_contig_58|comp1872_c0_seq1	glyceraldehyde-3-phosphate dehydrogenase	F	GO:0051287	NAD binding
Ctaxi_contig_58|comp1872_c0_seq1	glyceraldehyde-3-phosphate dehydrogenase	F	GO:0050661	NADP binding
Ctaxi_contig_58|comp1872_c0_seq1	glyceraldehyde-3-phosphate dehydrogenase	P	GO:0006006	glucose metabolic process
Ctaxi_contig_58|comp1872_c0_seq1	glyceraldehyde-3-phosphate dehydrogenase	F	GO:0004365	glyceraldehyde-3-phosphate dehydrogenase (NAD+) (phosphorylating) activity
Ctaxi_contig_58|comp1872_c0_seq1	glyceraldehyde-3-phosphate dehydrogenase	C	GO:0009507	chloroplast
Ctaxi_contig_58|comp1872_c0_seq1	glyceraldehyde-3-phosphate dehydrogenase	F	GO:0043891	glyceraldehyde-3-phosphate dehydrogenase (NAD(P)+) (phosphorylating) activity
Ctaxi_contig_58|comp1872_c0_seq1	glyceraldehyde-3-phosphate dehydrogenase	P	GO:0055114	oxidation-reduction process
Ctaxi_contig_58|comp1872_c0_seq1	glyceraldehyde-3-phosphate dehydrogenase	F	GO:0047100	glyceraldehyde-3-phosphate dehydrogenase (NADP+) (phosphorylating) activity
Ctaxi_contig_58|comp1872_c0_seq1	glyceraldehyde-3-phosphate dehydrogenase	P	GO:0006094	gluconeogenesis
Ctaxi_contig_58|comp1872_c0_seq1	glyceraldehyde-3-phosphate dehydrogenase	P	GO:0006096	glycolysis
Ctaxi_contig_58|comp1872_c0_seq1	glyceraldehyde-3-phosphate dehydrogenase	P	GO:0015976	carbon utilization
Ctaxi_contig_60|comp1879_c1_seq1	50s ribosomal protein l25	C	GO:0005840	ribosome
Ctaxi_contig_60|comp1879_c1_seq1	50s ribosomal protein l25	F	GO:0008097	5S rRNA binding
Ctaxi_contig_60|comp1879_c1_seq1	50s ribosomal protein l25	F	GO:0003735	structural constituent of ribosome
Ctaxi_contig_60|comp1879_c1_seq1	50s ribosomal protein l25	P	GO:0006412	translation
Ctaxi_contig_60|comp1879_c1_seq1	50s ribosomal protein l25	P	GO:0042254	ribosome biogenesis
Ctaxi_contig_61|comp1887_c0_seq1	calmodulin	F	GO:0005509	calcium ion binding
Ctaxi_contig_63|comp1891_c1_seq1	calcium-dependent protein kinase	F	GO:0005509	calcium ion binding
Ctaxi_contig_63|comp1891_c1_seq1	calcium-dependent protein kinase	P	GO:0006468	protein phosphorylation
Ctaxi_contig_63|comp1891_c1_seq1	calcium-dependent protein kinase	F	GO:0005524	ATP binding
Ctaxi_contig_63|comp1891_c1_seq1	calcium-dependent protein kinase	F	GO:0004674	protein serine/threonine kinase activity
Ctaxi_contig_63|comp1891_c1_seq1	calcium-dependent protein kinase	P	GO:0009069	serine family amino acid metabolic process
Ctaxi_contig_63|comp1891_c1_seq1	calcium-dependent protein kinase	P	GO:0016310	phosphorylation
Ctaxi_contig_77|comp1961_c0_seq1	nad transhydrogenase	F	GO:0008750	NAD(P)+ transhydrogenase (AB-specific) activity
Ctaxi_contig_77|comp1961_c0_seq1	nad transhydrogenase	F	GO:0050661	NADP binding
Ctaxi_contig_77|comp1961_c0_seq1	nad transhydrogenase	P	GO:0015992	proton transport
Ctaxi_contig_77|comp1961_c0_seq1	nad transhydrogenase	C	GO:0016021	integral to membrane
Ctaxi_contig_77|comp1961_c0_seq1	nad transhydrogenase	P	GO:0055114	oxidation-reduction process
Ctaxi_contig_77|comp1961_c0_seq1	nad transhydrogenase	P	GO:0006769	nicotinamide metabolic process
Ctaxi_contig_77|comp1961_c0_seq1	nad transhydrogenase	P	GO:0046497	nicotinate nucleotide metabolic process
Ctaxi_contig_78|comp1963_c0_seq1	chymotrypsin-like elastase family member 1-like	F	GO:0008233	peptidase activity
Ctaxi_contig_81|comp1969_c1_seq1	protein	F	GO:0016881	acid-amino acid ligase activity
Ctaxi_contig_84|comp1992_c1_seq1	tonoplast intrinsic protein	F	GO:0015204	urea transmembrane transporter activity
Ctaxi_contig_84|comp1992_c1_seq1	tonoplast intrinsic protein	C	GO:0016021	integral to membrane
Ctaxi_contig_84|comp1992_c1_seq1	tonoplast intrinsic protein	P	GO:0042742	defense response to bacterium
Ctaxi_contig_84|comp1992_c1_seq1	tonoplast intrinsic protein	C	GO:0009941	chloroplast envelope
Ctaxi_contig_84|comp1992_c1_seq1	tonoplast intrinsic protein	P	GO:0071918	urea transmembrane transport
Ctaxi_contig_84|comp1992_c1_seq1	tonoplast intrinsic protein	C	GO:0009705	plant-type vacuole membrane
Ctaxi_contig_84|comp1992_c1_seq1	tonoplast intrinsic protein	P	GO:0080170	hydrogen peroxide transmembrane transport
Ctaxi_contig_84|comp1992_c1_seq1	tonoplast intrinsic protein	P	GO:0006833	water transport
Ctaxi_contig_84|comp1992_c1_seq1	tonoplast intrinsic protein	C	GO:0000326	protein storage vacuole
Ctaxi_contig_84|comp1992_c1_seq1	tonoplast intrinsic protein	C	GO:0042807	central vacuole
Ctaxi_contig_84|comp1992_c1_seq1	tonoplast intrinsic protein	C	GO:0043674	columella
Ctaxi_contig_84|comp1992_c1_seq1	tonoplast intrinsic protein	P	GO:0030104	water homeostasis
Ctaxi_contig_84|comp1992_c1_seq1	tonoplast intrinsic protein	C	GO:0005783	endoplasmic reticulum
Ctaxi_contig_84|comp1992_c1_seq1	tonoplast intrinsic protein	C	GO:0005886	plasma membrane
Ctaxi_contig_84|comp1992_c1_seq1	tonoplast intrinsic protein	P	GO:0015840	urea transport
Ctaxi_contig_97|comp2072_c0_seq1	protease of the insulinase family	F	GO:0046872	metal ion binding
Ctaxi_contig_97|comp2072_c0_seq1	protease of the insulinase family	P	GO:0008152	metabolic process
Ctaxi_contig_97|comp2072_c0_seq1	protease of the insulinase family	F	GO:0008233	peptidase activity
Ctaxi_contig_98|comp2072_c1_seq1	related to ste23-metalloprotease involved in a-factor processing	F	GO:0046872	metal ion binding
Ctaxi_contig_98|comp2072_c1_seq1	related to ste23-metalloprotease involved in a-factor processing	F	GO:0004222	metalloendopeptidase activity
Ctaxi_contig_98|comp2072_c1_seq1	related to ste23-metalloprotease involved in a-factor processing	P	GO:0006508	proteolysis
Ctaxi_contig_99|comp2076_c0_seq1	60s ribosomal protein l18a	P	GO:0006412	translation
Ctaxi_contig_99|comp2076_c0_seq1	60s ribosomal protein l18a	P	GO:0006468	protein phosphorylation
Ctaxi_contig_99|comp2076_c0_seq1	60s ribosomal protein l18a	C	GO:0005840	ribosome
Ctaxi_contig_99|comp2076_c0_seq1	60s ribosomal protein l18a	F	GO:0004672	protein kinase activity
Ctaxi_contig_99|comp2076_c0_seq1	60s ribosomal protein l18a	F	GO:0003735	structural constituent of ribosome
Ctaxi_contig_99|comp2076_c0_seq1	60s ribosomal protein l18a	P	GO:0051260	protein homooligomerization
Ctaxi_contig_99|comp2076_c0_seq1	60s ribosomal protein l18a	C	GO:0033009	nucleomorph
Ctaxi_contig_99|comp2076_c0_seq1	60s ribosomal protein l18a	F	GO:0005524	ATP binding
Ctaxi_contig_99|comp2076_c0_seq1	60s ribosomal protein l18a	P	GO:0042254	ribosome biogenesis
Ctaxi_contig_104|comp2117_c0_seq1	chloride channel partial	F	GO:0030554	adenyl nucleotide binding
Ctaxi_contig_104|comp2117_c0_seq1	chloride channel partial	F	GO:0005247	voltage-gated chloride channel activity
Ctaxi_contig_104|comp2117_c0_seq1	chloride channel partial	P	GO:0034220	ion transmembrane transport
Ctaxi_contig_104|comp2117_c0_seq1	chloride channel partial	P	GO:0043269	regulation of ion transport
Ctaxi_contig_104|comp2117_c0_seq1	chloride channel partial	C	GO:0016021	integral to membrane
Ctaxi_contig_104|comp2117_c0_seq1	chloride channel partial	P	GO:0006821	chloride transport
Ctaxi_contig_105|comp2118_c1_seq1	protein	F	GO:0008270	zinc ion binding
Ctaxi_contig_107|comp2125_c1_seq1	cathepsin l	P	GO:0044699	single-organism process
Ctaxi_contig_107|comp2125_c1_seq1	cathepsin l	P	GO:0032502	developmental process
Ctaxi_contig_107|comp2125_c1_seq1	cathepsin l	C	GO:0016023	cytoplasmic membrane-bounded vesicle
Ctaxi_contig_107|comp2125_c1_seq1	cathepsin l	P	GO:0006508	proteolysis
Ctaxi_contig_107|comp2125_c1_seq1	cathepsin l	F	GO:0008234	cysteine-type peptidase activity
Ctaxi_contig_108|comp2132_c0_seq1	acetyl-coa carboxylase	P	GO:0006633	fatty acid biosynthetic process
Ctaxi_contig_108|comp2132_c0_seq1	acetyl-coa carboxylase	F	GO:0046872	metal ion binding
Ctaxi_contig_108|comp2132_c0_seq1	acetyl-coa carboxylase	F	GO:0005524	ATP binding
Ctaxi_contig_108|comp2132_c0_seq1	acetyl-coa carboxylase	F	GO:0016740	transferase activity
Ctaxi_contig_108|comp2132_c0_seq1	acetyl-coa carboxylase	F	GO:0004075	biotin carboxylase activity
Ctaxi_contig_108|comp2132_c0_seq1	acetyl-coa carboxylase	F	GO:0003989	acetyl-CoA carboxylase activity
Ctaxi_contig_108|comp2132_c0_seq1	acetyl-coa carboxylase	C	GO:0009343	biotin carboxylase complex
Ctaxi_contig_108|comp2132_c0_seq1	acetyl-coa carboxylase	P	GO:0006090	pyruvate metabolic process
Ctaxi_contig_108|comp2132_c0_seq1	acetyl-coa carboxylase	C	GO:0009317	acetyl-CoA carboxylase complex
Ctaxi_contig_109|comp2139_c0_seq1	actin type 2	C	GO:0005856	cytoskeleton
Ctaxi_contig_109|comp2139_c0_seq1	actin type 2	C	GO:0005737	cytoplasm
Ctaxi_contig_109|comp2139_c0_seq1	actin type 2	F	GO:0005524	ATP binding
Ctaxi_contig_115|comp2175_c0_seq1	chlorophyll a b-binding psi- chloroplast precursor	F	GO:0016168	chlorophyll binding
Ctaxi_contig_115|comp2175_c0_seq1	chlorophyll a b-binding psi- chloroplast precursor	C	GO:0030076	light-harvesting complex
Ctaxi_contig_115|comp2175_c0_seq1	chlorophyll a b-binding psi- chloroplast precursor	F	GO:0046872	metal ion binding
Ctaxi_contig_115|comp2175_c0_seq1	chlorophyll a b-binding psi- chloroplast precursor	C	GO:0009535	chloroplast thylakoid membrane
Ctaxi_contig_115|comp2175_c0_seq1	chlorophyll a b-binding psi- chloroplast precursor	C	GO:0010287	plastoglobule
Ctaxi_contig_115|comp2175_c0_seq1	chlorophyll a b-binding psi- chloroplast precursor	P	GO:0009765	"photosynthesis, light harvesting"
Ctaxi_contig_115|comp2175_c0_seq1	chlorophyll a b-binding psi- chloroplast precursor	P	GO:0019344	cysteine biosynthetic process
Ctaxi_contig_119|comp2214_c0_seq1	cyclin dependent kinase 9	C	GO:0005703	polytene chromosome puff
Ctaxi_contig_119|comp2214_c0_seq1	cyclin dependent kinase 9	P	GO:0006468	protein phosphorylation
Ctaxi_contig_119|comp2214_c0_seq1	cyclin dependent kinase 9	P	GO:0007049	cell cycle
Ctaxi_contig_119|comp2214_c0_seq1	cyclin dependent kinase 9	P	GO:0008360	regulation of cell shape
Ctaxi_contig_119|comp2214_c0_seq1	cyclin dependent kinase 9	F	GO:0008353	RNA polymerase II carboxy-terminal domain kinase activity
Ctaxi_contig_119|comp2214_c0_seq1	cyclin dependent kinase 9	P	GO:0022008	neurogenesis
Ctaxi_contig_119|comp2214_c0_seq1	cyclin dependent kinase 9	P	GO:0009408	response to heat
Ctaxi_contig_119|comp2214_c0_seq1	cyclin dependent kinase 9	P	GO:0051301	cell division
Ctaxi_contig_119|comp2214_c0_seq1	cyclin dependent kinase 9	P	GO:0006368	transcription elongation from RNA polymerase II promoter
Ctaxi_contig_119|comp2214_c0_seq1	cyclin dependent kinase 9	F	GO:0005524	ATP binding
Ctaxi_contig_119|comp2214_c0_seq1	cyclin dependent kinase 9	F	GO:0004693	cyclin-dependent protein serine/threonine kinase activity
Ctaxi_contig_119|comp2214_c0_seq1	cyclin dependent kinase 9	P	GO:0007155	cell adhesion
Ctaxi_contig_119|comp2214_c0_seq1	cyclin dependent kinase 9	C	GO:0008024	positive transcription elongation factor complex b
Ctaxi_contig_119|comp2214_c0_seq1	cyclin dependent kinase 9	C	GO:0032783	ELL-EAF complex
Ctaxi_contig_119|comp2214_c0_seq1	cyclin dependent kinase 9	P	GO:0009069	serine family amino acid metabolic process
Ctaxi_contig_119|comp2214_c0_seq1	cyclin dependent kinase 9	P	GO:0016310	phosphorylation
Ctaxi_contig_119|comp2214_c0_seq1	cyclin dependent kinase 9	N	GO:0000074	
Ctaxi_contig_127|comp2313_c0_seq1	protein	P	GO:0009987	cellular process
Ctaxi_contig_127|comp2313_c0_seq1	protein	F	GO:0003824	catalytic activity
Ctaxi_contig_135|comp2403_c0_seq1	2-isopropylmalate synthase homocitrate synthase family protein	F	GO:0046912	"transferase activity, transferring acyl groups, acyl groups converted into alkyl on transfer"
Ctaxi_contig_135|comp2403_c0_seq1	2-isopropylmalate synthase homocitrate synthase family protein	P	GO:0019752	carboxylic acid metabolic process
Ctaxi_contig_137|comp2432_c0_seq1	serine threonine-protein kinase cbk1-like	P	GO:0006468	protein phosphorylation
Ctaxi_contig_137|comp2432_c0_seq1	serine threonine-protein kinase cbk1-like	F	GO:0004674	protein serine/threonine kinase activity
Ctaxi_contig_137|comp2432_c0_seq1	serine threonine-protein kinase cbk1-like	F	GO:0005524	ATP binding
Ctaxi_contig_137|comp2432_c0_seq1	serine threonine-protein kinase cbk1-like	P	GO:0009069	serine family amino acid metabolic process
Ctaxi_contig_137|comp2432_c0_seq1	serine threonine-protein kinase cbk1-like	P	GO:0016310	phosphorylation
Ctaxi_contig_139|comp2464_c0_seq1	coatomer protein subunit beta2	F	GO:0005198	structural molecule activity
Ctaxi_contig_139|comp2464_c0_seq1	coatomer protein subunit beta2	P	GO:0016192	vesicle-mediated transport
Ctaxi_contig_139|comp2464_c0_seq1	coatomer protein subunit beta2	P	GO:0006886	intracellular protein transport
Ctaxi_contig_139|comp2464_c0_seq1	coatomer protein subunit beta2	C	GO:0030117	membrane coat
Ctaxi_contig_140|comp2464_c1_seq1	coatomer subunit beta	C	GO:0005794	Golgi apparatus
Ctaxi_contig_140|comp2464_c1_seq1	coatomer subunit beta	C	GO:0030117	membrane coat
Ctaxi_contig_140|comp2464_c1_seq1	coatomer subunit beta	P	GO:0016192	vesicle-mediated transport
Ctaxi_contig_140|comp2464_c1_seq1	coatomer subunit beta	P	GO:0006886	intracellular protein transport
Ctaxi_contig_140|comp2464_c1_seq1	coatomer subunit beta	F	GO:0016740	transferase activity
Ctaxi_contig_140|comp2464_c1_seq1	coatomer subunit beta	F	GO:0005198	structural molecule activity
Ctaxi_contig_143|comp2493_c0_seq1	4-hydroxy-3-methylbut-2-enyl diphosphate reductase	P	GO:0044255	cellular lipid metabolic process
Ctaxi_contig_143|comp2493_c0_seq1	4-hydroxy-3-methylbut-2-enyl diphosphate reductase	P	GO:0044249	cellular biosynthetic process
Ctaxi_contig_143|comp2493_c0_seq1	4-hydroxy-3-methylbut-2-enyl diphosphate reductase	P	GO:0008610	lipid biosynthetic process
Ctaxi_contig_167|comp2784_c0_seq1	beta-tubulin type 1 isoform partial	C	GO:0005874	microtubule
Ctaxi_contig_167|comp2784_c0_seq1	beta-tubulin type 1 isoform partial	P	GO:0051258	protein polymerization
Ctaxi_contig_167|comp2784_c0_seq1	beta-tubulin type 1 isoform partial	P	GO:0006184	GTP catabolic process
Ctaxi_contig_167|comp2784_c0_seq1	beta-tubulin type 1 isoform partial	P	GO:0007017	microtubule-based process
Ctaxi_contig_167|comp2784_c0_seq1	beta-tubulin type 1 isoform partial	F	GO:0003924	GTPase activity
Ctaxi_contig_167|comp2784_c0_seq1	beta-tubulin type 1 isoform partial	F	GO:0005200	structural constituent of cytoskeleton
Ctaxi_contig_167|comp2784_c0_seq1	beta-tubulin type 1 isoform partial	F	GO:0005525	GTP binding
Ctaxi_contig_167|comp2784_c0_seq1	beta-tubulin type 1 isoform partial	C	GO:0005856	cytoskeleton
Ctaxi_contig_168|comp2790_c0_seq1	calpain-7	P	GO:0006508	proteolysis
Ctaxi_contig_169|comp2790_c1_seq1	calpain-7	P	GO:0097264	self proteolysis
Ctaxi_contig_169|comp2790_c1_seq1	calpain-7	C	GO:0005622	intracellular
Ctaxi_contig_169|comp2790_c1_seq1	calpain-7	F	GO:0004198	calcium-dependent cysteine-type endopeptidase activity
Ctaxi_contig_169|comp2790_c1_seq1	calpain-7	F	GO:0090541	MIT domain binding
Ctaxi_contig_169|comp2790_c1_seq1	calpain-7	P	GO:0006508	proteolysis
Ctaxi_contig_173|comp2829_c0_seq1	polyubiqutin 2	P	GO:0043065	positive regulation of apoptotic process
Ctaxi_contig_173|comp2829_c0_seq1	polyubiqutin 2	P	GO:0048011	neurotrophin TRK receptor signaling pathway
Ctaxi_contig_173|comp2829_c0_seq1	polyubiqutin 2	P	GO:0051436	negative regulation of ubiquitin-protein ligase activity involved in mitotic cell cycle
Ctaxi_contig_173|comp2829_c0_seq1	polyubiqutin 2	P	GO:0043123	positive regulation of I-kappaB kinase/NF-kappaB cascade
Ctaxi_contig_173|comp2829_c0_seq1	polyubiqutin 2	P	GO:0002479	"antigen processing and presentation of exogenous peptide antigen via MHC class I, TAP-dependent"
Ctaxi_contig_173|comp2829_c0_seq1	polyubiqutin 2	P	GO:0006281	DNA repair
Ctaxi_contig_173|comp2829_c0_seq1	polyubiqutin 2	P	GO:0034138	toll-like receptor 3 signaling pathway
Ctaxi_contig_173|comp2829_c0_seq1	polyubiqutin 2	P	GO:0097190	apoptotic signaling pathway
Ctaxi_contig_173|comp2829_c0_seq1	polyubiqutin 2	P	GO:0030512	negative regulation of transforming growth factor beta receptor signaling pathway
Ctaxi_contig_173|comp2829_c0_seq1	polyubiqutin 2	P	GO:0032481	positive regulation of type I interferon production
Ctaxi_contig_173|comp2829_c0_seq1	polyubiqutin 2	P	GO:0034142	toll-like receptor 4 signaling pathway
Ctaxi_contig_173|comp2829_c0_seq1	polyubiqutin 2	P	GO:0046788	egress of virus within host cell
Ctaxi_contig_173|comp2829_c0_seq1	polyubiqutin 2	P	GO:0019082	viral protein processing
Ctaxi_contig_173|comp2829_c0_seq1	polyubiqutin 2	P	GO:0006977	"DNA damage response, signal transduction by p53 class mediator resulting in cell cycle arrest"
Ctaxi_contig_173|comp2829_c0_seq1	polyubiqutin 2	P	GO:0034162	toll-like receptor 9 signaling pathway
Ctaxi_contig_173|comp2829_c0_seq1	polyubiqutin 2	C	GO:0005654	nucleoplasm
Ctaxi_contig_173|comp2829_c0_seq1	polyubiqutin 2	P	GO:0007220	Notch receptor processing
Ctaxi_contig_173|comp2829_c0_seq1	polyubiqutin 2	P	GO:0031145	anaphase-promoting complex-dependent proteasomal ubiquitin-dependent protein catabolic process
Ctaxi_contig_173|comp2829_c0_seq1	polyubiqutin 2	P	GO:0034166	toll-like receptor 10 signaling pathway
Ctaxi_contig_173|comp2829_c0_seq1	polyubiqutin 2	P	GO:0019221	cytokine-mediated signaling pathway
Ctaxi_contig_173|comp2829_c0_seq1	polyubiqutin 2	F	GO:0002020	protease binding
Ctaxi_contig_173|comp2829_c0_seq1	polyubiqutin 2	P	GO:0061418	regulation of transcription from RNA polymerase II promoter in response to hypoxia
Ctaxi_contig_173|comp2829_c0_seq1	polyubiqutin 2	P	GO:0007254	JNK cascade
Ctaxi_contig_173|comp2829_c0_seq1	polyubiqutin 2	P	GO:0045944	positive regulation of transcription from RNA polymerase II promoter
Ctaxi_contig_173|comp2829_c0_seq1	polyubiqutin 2	P	GO:0038124	toll-like receptor TLR6:TLR2 signaling pathway
Ctaxi_contig_173|comp2829_c0_seq1	polyubiqutin 2	P	GO:0034146	toll-like receptor 5 signaling pathway
Ctaxi_contig_173|comp2829_c0_seq1	polyubiqutin 2	P	GO:0007219	Notch signaling pathway
Ctaxi_contig_173|comp2829_c0_seq1	polyubiqutin 2	P	GO:0002755	MyD88-dependent toll-like receptor signaling pathway
Ctaxi_contig_173|comp2829_c0_seq1	polyubiqutin 2	C	GO:0022625	cytosolic large ribosomal subunit
Ctaxi_contig_173|comp2829_c0_seq1	polyubiqutin 2	C	GO:0005886	plasma membrane
Ctaxi_contig_173|comp2829_c0_seq1	polyubiqutin 2	P	GO:0034220	ion transmembrane transport
Ctaxi_contig_173|comp2829_c0_seq1	polyubiqutin 2	P	GO:0042059	negative regulation of epidermal growth factor receptor signaling pathway
Ctaxi_contig_173|comp2829_c0_seq1	polyubiqutin 2	P	GO:0051092	positive regulation of NF-kappaB transcription factor activity
Ctaxi_contig_173|comp2829_c0_seq1	polyubiqutin 2	P	GO:0006367	transcription initiation from RNA polymerase II promoter
Ctaxi_contig_173|comp2829_c0_seq1	polyubiqutin 2	P	GO:0070423	nucleotide-binding oligomerization domain containing signaling pathway
Ctaxi_contig_173|comp2829_c0_seq1	polyubiqutin 2	C	GO:0010008	endosome membrane
Ctaxi_contig_173|comp2829_c0_seq1	polyubiqutin 2	P	GO:0000122	negative regulation of transcription from RNA polymerase II promoter
Ctaxi_contig_173|comp2829_c0_seq1	polyubiqutin 2	P	GO:0032480	negative regulation of type I interferon production
Ctaxi_contig_173|comp2829_c0_seq1	polyubiqutin 2	P	GO:0051437	positive regulation of ubiquitin-protein ligase activity involved in mitotic cell cycle
Ctaxi_contig_173|comp2829_c0_seq1	polyubiqutin 2	P	GO:0038095	Fc-epsilon receptor signaling pathway
Ctaxi_contig_173|comp2829_c0_seq1	polyubiqutin 2	P	GO:0035666	TRIF-dependent toll-like receptor signaling pathway
Ctaxi_contig_173|comp2829_c0_seq1	polyubiqutin 2	P	GO:0016044	cellular membrane organization
Ctaxi_contig_173|comp2829_c0_seq1	polyubiqutin 2	P	GO:0050852	T cell receptor signaling pathway
Ctaxi_contig_173|comp2829_c0_seq1	polyubiqutin 2	P	GO:0034134	toll-like receptor 2 signaling pathway
Ctaxi_contig_173|comp2829_c0_seq1	polyubiqutin 2	C	GO:0030666	endocytic vesicle membrane
Ctaxi_contig_173|comp2829_c0_seq1	polyubiqutin 2	P	GO:0016071	mRNA metabolic process
Ctaxi_contig_173|comp2829_c0_seq1	polyubiqutin 2	P	GO:0000187	activation of MAPK activity
Ctaxi_contig_173|comp2829_c0_seq1	polyubiqutin 2	P	GO:0006412	translation
Ctaxi_contig_173|comp2829_c0_seq1	polyubiqutin 2	P	GO:0038123	toll-like receptor TLR1:TLR2 signaling pathway
Ctaxi_contig_173|comp2829_c0_seq1	polyubiqutin 2	P	GO:0043066	negative regulation of apoptotic process
Ctaxi_contig_173|comp2829_c0_seq1	polyubiqutin 2	P	GO:0008543	fibroblast growth factor receptor signaling pathway
Ctaxi_contig_173|comp2829_c0_seq1	polyubiqutin 2	P	GO:0000209	protein polyubiquitination
Ctaxi_contig_173|comp2829_c0_seq1	polyubiqutin 2	P	GO:0019068	virion assembly
Ctaxi_contig_173|comp2829_c0_seq1	polyubiqutin 2	P	GO:0016197	endosomal transport
Ctaxi_contig_177|comp2851_c0_seq1	extrinsic protein in photosystem ii	F	GO:0003824	catalytic activity
Ctaxi_contig_177|comp2851_c0_seq1	extrinsic protein in photosystem ii	F	GO:0005488	binding
Ctaxi_contig_185|comp2898_c0_seq1	cytochrome c oxidase subunit via polypeptide 1	C	GO:0005743	mitochondrial inner membrane
Ctaxi_contig_192|comp2938_c0_seq1	protoplast secreted protein 2 precursor	P	GO:0055114	oxidation-reduction process
Ctaxi_contig_192|comp2938_c0_seq1	protoplast secreted protein 2 precursor	F	GO:0016491	oxidoreductase activity
Ctaxi_contig_192|comp2938_c0_seq1	protoplast secreted protein 2 precursor	P	GO:0045892	"negative regulation of transcription, DNA-dependent"
Ctaxi_contig_192|comp2938_c0_seq1	protoplast secreted protein 2 precursor	F	GO:0010181	FMN binding
Ctaxi_contig_193|comp2941_c1_seq1	myo-inositol 2-dehydrogenase	P	GO:0008152	metabolic process
Ctaxi_contig_193|comp2941_c1_seq1	myo-inositol 2-dehydrogenase	F	GO:0016491	oxidoreductase activity
Ctaxi_contig_198|comp2971_c0_seq1	mpv17-like protein	C	GO:0016021	integral to membrane
Ctaxi_contig_200|comp2972_c1_seq1	tfiih basal transcription factor complex p52 subunit	C	GO:0000439	core TFIIH complex
Ctaxi_contig_200|comp2972_c1_seq1	tfiih basal transcription factor complex p52 subunit	F	GO:0004003	ATP-dependent DNA helicase activity
Ctaxi_contig_200|comp2972_c1_seq1	tfiih basal transcription factor complex p52 subunit	P	GO:0006289	nucleotide-excision repair
Ctaxi_contig_200|comp2972_c1_seq1	tfiih basal transcription factor complex p52 subunit	C	GO:0005657	replication fork
Ctaxi_contig_201|comp2978_c0_seq1	thioredoxin-like protein 1	C	GO:0005737	cytoplasm
Ctaxi_contig_201|comp2978_c0_seq1	thioredoxin-like protein 1	F	GO:0015036	disulfide oxidoreductase activity
Ctaxi_contig_201|comp2978_c0_seq1	thioredoxin-like protein 1	P	GO:0006118	electron transport
Ctaxi_contig_209|comp3045_c0_seq1	atp-dependent rna helicase	F	GO:0003676	nucleic acid binding
Ctaxi_contig_209|comp3045_c0_seq1	atp-dependent rna helicase	F	GO:0008026	ATP-dependent helicase activity
Ctaxi_contig_209|comp3045_c0_seq1	atp-dependent rna helicase	F	GO:0005524	ATP binding
Ctaxi_contig_213|comp3053_c0_seq1	probable leucine-rich repeat receptor-like protein kinase at1g35710-like	F	GO:0004672	protein kinase activity
Ctaxi_contig_219|comp3106_c0_seq1	nucleotide-diphospho-sugar transferase	C	GO:0016020	membrane
Ctaxi_contig_219|comp3106_c0_seq1	nucleotide-diphospho-sugar transferase	C	GO:0005794	Golgi apparatus
Ctaxi_contig_219|comp3106_c0_seq1	nucleotide-diphospho-sugar transferase	F	GO:0016740	transferase activity
Ctaxi_contig_226|comp3126_c0_seq1	peptidyl-prolyl cis-trans isomerase	P	GO:0006457	protein folding
Ctaxi_contig_226|comp3126_c0_seq1	peptidyl-prolyl cis-trans isomerase	P	GO:0000413	protein peptidyl-prolyl isomerization
Ctaxi_contig_226|comp3126_c0_seq1	peptidyl-prolyl cis-trans isomerase	F	GO:0003755	peptidyl-prolyl cis-trans isomerase activity
Ctaxi_contig_227|comp3126_c0_seq2	protein	P	GO:0006457	protein folding
Ctaxi_contig_227|comp3126_c0_seq2	protein	P	GO:0000413	protein peptidyl-prolyl isomerization
Ctaxi_contig_227|comp3126_c0_seq2	protein	F	GO:0003755	peptidyl-prolyl cis-trans isomerase activity
Ctaxi_contig_231|comp3142_c0_seq1	40s ribosomal protein s12	P	GO:0006413	translational initiation
Ctaxi_contig_231|comp3142_c0_seq1	40s ribosomal protein s12	P	GO:0019083	viral transcription
Ctaxi_contig_231|comp3142_c0_seq1	40s ribosomal protein s12	C	GO:0005739	mitochondrion
Ctaxi_contig_231|comp3142_c0_seq1	40s ribosomal protein s12	F	GO:0003735	structural constituent of ribosome
Ctaxi_contig_231|comp3142_c0_seq1	40s ribosomal protein s12	P	GO:0006414	translational elongation
Ctaxi_contig_231|comp3142_c0_seq1	40s ribosomal protein s12	C	GO:0022627	cytosolic small ribosomal subunit
Ctaxi_contig_231|comp3142_c0_seq1	40s ribosomal protein s12	P	GO:0006415	translational termination
Ctaxi_contig_231|comp3142_c0_seq1	40s ribosomal protein s12	P	GO:0006614	SRP-dependent cotranslational protein targeting to membrane
Ctaxi_contig_231|comp3142_c0_seq1	40s ribosomal protein s12	P	GO:0000184	"nuclear-transcribed mRNA catabolic process, nonsense-mediated decay"
Ctaxi_contig_231|comp3142_c0_seq1	40s ribosomal protein s12	C	GO:0005840	ribosome
Ctaxi_contig_231|comp3142_c0_seq1	40s ribosomal protein s12	P	GO:0042254	ribosome biogenesis
Ctaxi_contig_234|comp3145_c0_seq1	small ubiquitin-like modifier	P	GO:0040010	positive regulation of growth rate
Ctaxi_contig_234|comp3145_c0_seq1	small ubiquitin-like modifier	P	GO:0040002	collagen and cuticulin-based cuticle development
Ctaxi_contig_234|comp3145_c0_seq1	small ubiquitin-like modifier	P	GO:0040027	negative regulation of vulval development
Ctaxi_contig_234|comp3145_c0_seq1	small ubiquitin-like modifier	P	GO:0040035	hermaphrodite genitalia development
Ctaxi_contig_234|comp3145_c0_seq1	small ubiquitin-like modifier	F	GO:0042802	identical protein binding
Ctaxi_contig_234|comp3145_c0_seq1	small ubiquitin-like modifier	P	GO:0034502	protein localization to chromosome
Ctaxi_contig_234|comp3145_c0_seq1	small ubiquitin-like modifier	P	GO:0000122	negative regulation of transcription from RNA polymerase II promoter
Ctaxi_contig_234|comp3145_c0_seq1	small ubiquitin-like modifier	P	GO:0010171	body morphogenesis
Ctaxi_contig_234|comp3145_c0_seq1	small ubiquitin-like modifier	P	GO:0009792	embryo development ending in birth or egg hatching
Ctaxi_contig_234|comp3145_c0_seq1	small ubiquitin-like modifier	P	GO:0001703	gastrulation with mouth forming first
Ctaxi_contig_234|comp3145_c0_seq1	small ubiquitin-like modifier	P	GO:0070194	synaptonemal complex disassembly
Ctaxi_contig_238|comp3165_c1_seq1	20s proteasome alpha subunit b	C	GO:0005737	cytoplasm
Ctaxi_contig_238|comp3165_c1_seq1	20s proteasome alpha subunit b	C	GO:0019773	"proteasome core complex, alpha-subunit complex"
Ctaxi_contig_238|comp3165_c1_seq1	20s proteasome alpha subunit b	P	GO:0006511	ubiquitin-dependent protein catabolic process
Ctaxi_contig_238|comp3165_c1_seq1	20s proteasome alpha subunit b	C	GO:0005634	nucleus
Ctaxi_contig_238|comp3165_c1_seq1	20s proteasome alpha subunit b	F	GO:0004298	threonine-type endopeptidase activity
Ctaxi_contig_245|comp3179_c0_seq1	protein	F	GO:0005509	calcium ion binding
Ctaxi_contig_267|comp3241_c0_seq1	protein	P	GO:0009987	cellular process
Ctaxi_contig_267|comp3241_c0_seq1	protein	P	GO:0008152	metabolic process
Ctaxi_contig_267|comp3241_c0_seq1	protein	F	GO:0003824	catalytic activity
Ctaxi_contig_268|comp3248_c0_seq1	ubiquitin 40s ribosomal protein s27a fusion	P	GO:0044763	single-organism cellular process
Ctaxi_contig_268|comp3248_c0_seq1	ubiquitin 40s ribosomal protein s27a fusion	P	GO:0044267	cellular protein metabolic process
Ctaxi_contig_268|comp3248_c0_seq1	ubiquitin 40s ribosomal protein s27a fusion	P	GO:1901576	organic substance biosynthetic process
Ctaxi_contig_268|comp3248_c0_seq1	ubiquitin 40s ribosomal protein s27a fusion	C	GO:0005794	Golgi apparatus
Ctaxi_contig_268|comp3248_c0_seq1	ubiquitin 40s ribosomal protein s27a fusion	C	GO:0009506	plasmodesma
Ctaxi_contig_268|comp3248_c0_seq1	ubiquitin 40s ribosomal protein s27a fusion	C	GO:0005886	plasma membrane
Ctaxi_contig_268|comp3248_c0_seq1	ubiquitin 40s ribosomal protein s27a fusion	P	GO:0044249	cellular biosynthetic process
Ctaxi_contig_268|comp3248_c0_seq1	ubiquitin 40s ribosomal protein s27a fusion	C	GO:0022627	cytosolic small ribosomal subunit
Ctaxi_contig_269|comp3250_c0_seq1	predicted protein	C	GO:0016020	membrane
Ctaxi_contig_271|comp3257_c0_seq1	glutamate-1-semialdehyde aminotransferase	F	GO:0030170	pyridoxal phosphate binding
Ctaxi_contig_271|comp3257_c0_seq1	glutamate-1-semialdehyde aminotransferase	F	GO:0042286	"glutamate-1-semialdehyde 2,1-aminomutase activity"
Ctaxi_contig_271|comp3257_c0_seq1	glutamate-1-semialdehyde aminotransferase	P	GO:0006782	protoporphyrinogen IX biosynthetic process
Ctaxi_contig_271|comp3257_c0_seq1	glutamate-1-semialdehyde aminotransferase	P	GO:0015995	chlorophyll biosynthetic process
Ctaxi_contig_271|comp3257_c0_seq1	glutamate-1-semialdehyde aminotransferase	F	GO:0008483	transaminase activity
Ctaxi_contig_271|comp3257_c0_seq1	glutamate-1-semialdehyde aminotransferase	C	GO:0009507	chloroplast
Ctaxi_contig_271|comp3257_c0_seq1	glutamate-1-semialdehyde aminotransferase	P	GO:0006779	porphyrin-containing compound biosynthetic process
Ctaxi_contig_271|comp3257_c0_seq1	glutamate-1-semialdehyde aminotransferase	P	GO:0015994	chlorophyll metabolic process
Ctaxi_contig_279|comp3282_c1_seq1	uncharacterized hydrolase -like	P	GO:0044262	cellular carbohydrate metabolic process
Ctaxi_contig_279|comp3282_c1_seq1	uncharacterized hydrolase -like	P	GO:0044723	single-organism carbohydrate metabolic process
Ctaxi_contig_279|comp3282_c1_seq1	uncharacterized hydrolase -like	F	GO:0003824	catalytic activity
Ctaxi_contig_282|comp3287_c0_seq1	ferredoxin component	F	GO:0046872	metal ion binding
Ctaxi_contig_282|comp3287_c0_seq1	ferredoxin component	F	GO:0016491	oxidoreductase activity
Ctaxi_contig_282|comp3287_c0_seq1	ferredoxin component	F	GO:0051537	"2 iron, 2 sulfur cluster binding"
Ctaxi_contig_282|comp3287_c0_seq1	ferredoxin component	P	GO:0055114	oxidation-reduction process
Ctaxi_contig_286|comp3313_c1_seq1	protein	F	GO:0003899	DNA-directed RNA polymerase activity
Ctaxi_contig_286|comp3313_c1_seq1	protein	P	GO:0006351	"transcription, DNA-dependent"
Ctaxi_contig_286|comp3313_c1_seq1	protein	F	GO:0051903	S-(hydroxymethyl)glutathione dehydrogenase activity
Ctaxi_contig_286|comp3313_c1_seq1	protein	P	GO:0006069	ethanol oxidation
Ctaxi_contig_286|comp3313_c1_seq1	protein	F	GO:0004091	carboxylesterase activity
Ctaxi_contig_286|comp3313_c1_seq1	protein	F	GO:0018738	S-formylglutathione hydrolase activity
Ctaxi_contig_286|comp3313_c1_seq1	protein	F	GO:0008270	zinc ion binding
Ctaxi_contig_286|comp3313_c1_seq1	protein	P	GO:0046294	formaldehyde catabolic process
Ctaxi_contig_286|comp3313_c1_seq1	protein	C	GO:0005730	nucleolus
Ctaxi_contig_286|comp3313_c1_seq1	protein	P	GO:0006144	purine nucleobase metabolic process
Ctaxi_contig_286|comp3313_c1_seq1	protein	P	GO:0006206	pyrimidine nucleobase metabolic process
Ctaxi_contig_286|comp3313_c1_seq1	protein	P	GO:0015947	methane metabolic process
Ctaxi_contig_287|comp3313_c1_seq2	protein	F	GO:0051903	S-(hydroxymethyl)glutathione dehydrogenase activity
Ctaxi_contig_287|comp3313_c1_seq2	protein	P	GO:0006069	ethanol oxidation
Ctaxi_contig_287|comp3313_c1_seq2	protein	F	GO:0004091	carboxylesterase activity
Ctaxi_contig_287|comp3313_c1_seq2	protein	F	GO:0018738	S-formylglutathione hydrolase activity
Ctaxi_contig_287|comp3313_c1_seq2	protein	F	GO:0008270	zinc ion binding
Ctaxi_contig_287|comp3313_c1_seq2	protein	P	GO:0046294	formaldehyde catabolic process
Ctaxi_contig_287|comp3313_c1_seq2	protein	P	GO:0015947	methane metabolic process
Ctaxi_contig_289|comp3321_c1_seq1	hop-interacting protein thi044	P	GO:0009987	cellular process
Ctaxi_contig_289|comp3321_c1_seq1	hop-interacting protein thi044	C	GO:0009941	chloroplast envelope
Ctaxi_contig_289|comp3321_c1_seq1	hop-interacting protein thi044	P	GO:0016043	cellular component organization
Ctaxi_contig_293|comp3340_c1_seq1	adp atp translocase 3-like	P	GO:0060547	negative regulation of necrotic cell death
Ctaxi_contig_293|comp3340_c1_seq1	adp atp translocase 3-like	C	GO:0016021	integral to membrane
Ctaxi_contig_293|comp3340_c1_seq1	adp atp translocase 3-like	C	GO:0005743	mitochondrial inner membrane
Ctaxi_contig_293|comp3340_c1_seq1	adp atp translocase 3-like	P	GO:2000277	positive regulation of oxidative phosphorylation uncoupler activity
Ctaxi_contig_293|comp3340_c1_seq1	adp atp translocase 3-like	C	GO:0005741	mitochondrial outer membrane
Ctaxi_contig_293|comp3340_c1_seq1	adp atp translocase 3-like	F	GO:0019899	enzyme binding
Ctaxi_contig_293|comp3340_c1_seq1	adp atp translocase 3-like	F	GO:0005471	ATP:ADP antiporter activity
Ctaxi_contig_293|comp3340_c1_seq1	adp atp translocase 3-like	P	GO:0008637	apoptotic mitochondrial changes
Ctaxi_contig_293|comp3340_c1_seq1	adp atp translocase 3-like	P	GO:0015867	ATP transport
Ctaxi_contig_293|comp3340_c1_seq1	adp atp translocase 3-like	P	GO:0015866	ADP transport
Ctaxi_contig_293|comp3340_c1_seq1	adp atp translocase 3-like	P	GO:0006810	transport
Ctaxi_contig_313|comp3402_c0_seq1	protein disulfide isomerase	P	GO:0071704	organic substance metabolic process
Ctaxi_contig_313|comp3402_c0_seq1	protein disulfide isomerase	P	GO:0006996	organelle organization
Ctaxi_contig_313|comp3402_c0_seq1	protein disulfide isomerase	F	GO:0003824	catalytic activity
Ctaxi_contig_331|comp3469_c1_seq1	heat shock protein 90	P	GO:0006457	protein folding
Ctaxi_contig_331|comp3469_c1_seq1	heat shock protein 90	P	GO:0006950	response to stress
Ctaxi_contig_331|comp3469_c1_seq1	heat shock protein 90	F	GO:0005524	ATP binding
Ctaxi_contig_331|comp3469_c1_seq1	heat shock protein 90	F	GO:0051082	unfolded protein binding
Ctaxi_contig_333|comp3476_c0_seq1	transmembrane 9 superfamily member 2-like	C	GO:0016021	integral to membrane
Ctaxi_contig_334|comp3476_c1_seq1	multispanning membrane protein	P	GO:0009086	methionine biosynthetic process
Ctaxi_contig_334|comp3476_c1_seq1	multispanning membrane protein	P	GO:0006882	cellular zinc ion homeostasis
Ctaxi_contig_334|comp3476_c1_seq1	multispanning membrane protein	C	GO:0016021	integral to membrane
Ctaxi_contig_334|comp3476_c1_seq1	multispanning membrane protein	C	GO:0005768	endosome
Ctaxi_contig_334|comp3476_c1_seq1	multispanning membrane protein	C	GO:0005774	vacuolar membrane
Ctaxi_contig_334|comp3476_c1_seq1	multispanning membrane protein	C	GO:0005802	trans-Golgi network
Ctaxi_contig_334|comp3476_c1_seq1	multispanning membrane protein	P	GO:0000394	"RNA splicing, via endonucleolytic cleavage and ligation"
Ctaxi_contig_334|comp3476_c1_seq1	multispanning membrane protein	P	GO:0007020	microtubule nucleation
Ctaxi_contig_334|comp3476_c1_seq1	multispanning membrane protein	C	GO:0005576	extracellular region
Ctaxi_contig_334|comp3476_c1_seq1	multispanning membrane protein	P	GO:0006878	cellular copper ion homeostasis
Ctaxi_contig_334|comp3476_c1_seq1	multispanning membrane protein	C	GO:0005794	Golgi apparatus
Ctaxi_contig_334|comp3476_c1_seq1	multispanning membrane protein	C	GO:0005634	nucleus
Ctaxi_contig_337|comp3481_c0_seq1	predicted protein	F	GO:0005488	binding
Ctaxi_contig_337|comp3481_c0_seq1	predicted protein	F	GO:0016853	isomerase activity
Ctaxi_contig_338|comp3481_c1_seq1	dna topoisomerase iii	F	GO:0046872	metal ion binding
Ctaxi_contig_338|comp3481_c1_seq1	dna topoisomerase iii	P	GO:0006139	nucleobase-containing compound metabolic process
Ctaxi_contig_338|comp3481_c1_seq1	dna topoisomerase iii	F	GO:0016853	isomerase activity
Ctaxi_contig_346|comp3496_c1_seq1	light harvesting protein	P	GO:0008152	metabolic process
Ctaxi_contig_363|comp3538_c0_seq1	tkl family protein kinase	P	GO:0006468	protein phosphorylation
Ctaxi_contig_363|comp3538_c0_seq1	tkl family protein kinase	F	GO:0004674	protein serine/threonine kinase activity
Ctaxi_contig_363|comp3538_c0_seq1	tkl family protein kinase	F	GO:0005524	ATP binding
Ctaxi_contig_363|comp3538_c0_seq1	tkl family protein kinase	P	GO:0007165	signal transduction
Ctaxi_contig_363|comp3538_c0_seq1	tkl family protein kinase	P	GO:0009069	serine family amino acid metabolic process
Ctaxi_contig_363|comp3538_c0_seq1	tkl family protein kinase	P	GO:0016310	phosphorylation
Ctaxi_contig_364|comp3542_c0_seq1	light harvesting protein	P	GO:0015979	photosynthesis
Ctaxi_contig_365|comp3548_c1_seq1	serine carboxypeptidase	F	GO:0004180	carboxypeptidase activity
Ctaxi_contig_382|comp3589_c0_seq1	cdc2 cdc28 protein kinase	P	GO:0000394	"RNA splicing, via endonucleolytic cleavage and ligation"
Ctaxi_contig_382|comp3589_c0_seq1	cdc2 cdc28 protein kinase	F	GO:0005515	protein binding
Ctaxi_contig_382|comp3589_c0_seq1	cdc2 cdc28 protein kinase	P	GO:0006275	regulation of DNA replication
Ctaxi_contig_382|comp3589_c0_seq1	cdc2 cdc28 protein kinase	P	GO:0006366	transcription from RNA polymerase II promoter
Ctaxi_contig_382|comp3589_c0_seq1	cdc2 cdc28 protein kinase	P	GO:0000911	cytokinesis by cell plate formation
Ctaxi_contig_382|comp3589_c0_seq1	cdc2 cdc28 protein kinase	P	GO:0010389	regulation of G2/M transition of mitotic cell cycle
Ctaxi_contig_382|comp3589_c0_seq1	cdc2 cdc28 protein kinase	P	GO:0051225	spindle assembly
Ctaxi_contig_382|comp3589_c0_seq1	cdc2 cdc28 protein kinase	P	GO:0010440	stomatal lineage progression
Ctaxi_contig_382|comp3589_c0_seq1	cdc2 cdc28 protein kinase	F	GO:0004674	protein serine/threonine kinase activity
Ctaxi_contig_382|comp3589_c0_seq1	cdc2 cdc28 protein kinase	P	GO:0042023	DNA endoreduplication
Ctaxi_contig_382|comp3589_c0_seq1	cdc2 cdc28 protein kinase	P	GO:0045736	negative regulation of cyclin-dependent protein serine/threonine kinase activity
Ctaxi_contig_382|comp3589_c0_seq1	cdc2 cdc28 protein kinase	P	GO:0030154	cell differentiation
Ctaxi_contig_382|comp3589_c0_seq1	cdc2 cdc28 protein kinase	P	GO:0000280	nuclear division
Ctaxi_contig_382|comp3589_c0_seq1	cdc2 cdc28 protein kinase	C	GO:0005634	nucleus
Ctaxi_contig_382|comp3589_c0_seq1	cdc2 cdc28 protein kinase	F	GO:0005524	ATP binding
Ctaxi_contig_382|comp3589_c0_seq1	cdc2 cdc28 protein kinase	P	GO:0009069	serine family amino acid metabolic process
Ctaxi_contig_382|comp3589_c0_seq1	cdc2 cdc28 protein kinase	P	GO:0016310	phosphorylation
Ctaxi_contig_385|comp3596_c0_seq1	protein	P	GO:0015696	ammonium transport
Ctaxi_contig_385|comp3596_c0_seq1	protein	C	GO:0016020	membrane
Ctaxi_contig_390|comp3610_c1_seq1	tcp-1 cpn60 chaperonin family protein	P	GO:0042026	protein refolding
Ctaxi_contig_390|comp3610_c1_seq1	tcp-1 cpn60 chaperonin family protein	C	GO:0005739	mitochondrion
Ctaxi_contig_390|comp3610_c1_seq1	tcp-1 cpn60 chaperonin family protein	P	GO:0008219	cell death
Ctaxi_contig_390|comp3610_c1_seq1	tcp-1 cpn60 chaperonin family protein	C	GO:0005730	nucleolus
Ctaxi_contig_390|comp3610_c1_seq1	tcp-1 cpn60 chaperonin family protein	P	GO:0051085	chaperone mediated protein folding requiring cofactor
Ctaxi_contig_390|comp3610_c1_seq1	tcp-1 cpn60 chaperonin family protein	P	GO:0009409	response to cold
Ctaxi_contig_390|comp3610_c1_seq1	tcp-1 cpn60 chaperonin family protein	C	GO:0009941	chloroplast envelope
Ctaxi_contig_390|comp3610_c1_seq1	tcp-1 cpn60 chaperonin family protein	P	GO:0009627	systemic acquired resistance
Ctaxi_contig_390|comp3610_c1_seq1	tcp-1 cpn60 chaperonin family protein	P	GO:0009658	chloroplast organization
Ctaxi_contig_390|comp3610_c1_seq1	tcp-1 cpn60 chaperonin family protein	P	GO:0048481	ovule development
Ctaxi_contig_390|comp3610_c1_seq1	tcp-1 cpn60 chaperonin family protein	F	GO:0005524	ATP binding
Ctaxi_contig_390|comp3610_c1_seq1	tcp-1 cpn60 chaperonin family protein	C	GO:0009570	chloroplast stroma
Ctaxi_contig_390|comp3610_c1_seq1	tcp-1 cpn60 chaperonin family protein	C	GO:0022626	cytosolic ribosome
Ctaxi_contig_390|comp3610_c1_seq1	tcp-1 cpn60 chaperonin family protein	C	GO:0005794	Golgi apparatus
Ctaxi_contig_390|comp3610_c1_seq1	tcp-1 cpn60 chaperonin family protein	C	GO:0005886	plasma membrane
Ctaxi_contig_390|comp3610_c1_seq1	tcp-1 cpn60 chaperonin family protein	C	GO:0010319	stromule
Ctaxi_contig_390|comp3610_c1_seq1	tcp-1 cpn60 chaperonin family protein	C	GO:0048046	apoplast
Ctaxi_contig_392|comp3613_c0_seq1	26s proteasome regulatory atpase rpt4	C	GO:0005737	cytoplasm
Ctaxi_contig_392|comp3613_c0_seq1	26s proteasome regulatory atpase rpt4	F	GO:0008233	peptidase activity
Ctaxi_contig_392|comp3613_c0_seq1	26s proteasome regulatory atpase rpt4	P	GO:0030163	protein catabolic process
Ctaxi_contig_392|comp3613_c0_seq1	26s proteasome regulatory atpase rpt4	F	GO:0005524	ATP binding
Ctaxi_contig_392|comp3613_c0_seq1	26s proteasome regulatory atpase rpt4	F	GO:0008568	microtubule-severing ATPase activity
Ctaxi_contig_392|comp3613_c0_seq1	26s proteasome regulatory atpase rpt4	C	GO:0000502	proteasome complex
Ctaxi_contig_392|comp3613_c0_seq1	26s proteasome regulatory atpase rpt4	P	GO:0006508	proteolysis
Ctaxi_contig_394|comp3616_c0_seq1	40s ribosomal protein s3a	F	GO:0003735	structural constituent of ribosome
Ctaxi_contig_394|comp3616_c0_seq1	40s ribosomal protein s3a	C	GO:0022627	cytosolic small ribosomal subunit
Ctaxi_contig_394|comp3616_c0_seq1	40s ribosomal protein s3a	P	GO:0006412	translation
Ctaxi_contig_394|comp3616_c0_seq1	40s ribosomal protein s3a	C	GO:0005840	ribosome
Ctaxi_contig_394|comp3616_c0_seq1	40s ribosomal protein s3a	P	GO:0042254	ribosome biogenesis
Ctaxi_contig_395|comp3619_c0_seq1	ubx domain-containing protein	P	GO:0008152	metabolic process
Ctaxi_contig_396|comp3620_c1_seq1	short-chain dehydrogenase	P	GO:0008152	metabolic process
Ctaxi_contig_408|comp3641_c1_seq1	heat shock protein 90	F	GO:0005488	binding
Ctaxi_contig_427|comp3688_c1_seq1	k antiporter p-type alpha subunit family protein	F	GO:0043167	ion binding
Ctaxi_contig_427|comp3688_c1_seq1	k antiporter p-type alpha subunit family protein	C	GO:0016020	membrane
Ctaxi_contig_427|comp3688_c1_seq1	k antiporter p-type alpha subunit family protein	F	GO:0000166	nucleotide binding
Ctaxi_contig_427|comp3688_c1_seq1	k antiporter p-type alpha subunit family protein	F	GO:0019829	cation-transporting ATPase activity
Ctaxi_contig_427|comp3688_c1_seq1	k antiporter p-type alpha subunit family protein	P	GO:0006812	cation transport
Ctaxi_contig_430|comp3708_c0_seq1	6-phosphogluconate dehydrogenase	F	GO:0050661	NADP binding
Ctaxi_contig_430|comp3708_c0_seq1	6-phosphogluconate dehydrogenase	P	GO:0006098	pentose-phosphate shunt
Ctaxi_contig_430|comp3708_c0_seq1	6-phosphogluconate dehydrogenase	F	GO:0004616	phosphogluconate dehydrogenase (decarboxylating) activity
Ctaxi_contig_430|comp3708_c0_seq1	6-phosphogluconate dehydrogenase	P	GO:0019521	D-gluconate metabolic process
Ctaxi_contig_438|comp3743_c1_seq1	60s ribosomal protein l35	C	GO:0005840	ribosome
Ctaxi_contig_438|comp3743_c1_seq1	60s ribosomal protein l35	F	GO:0003735	structural constituent of ribosome
Ctaxi_contig_438|comp3743_c1_seq1	60s ribosomal protein l35	P	GO:0006412	translation
Ctaxi_contig_438|comp3743_c1_seq1	60s ribosomal protein l35	P	GO:0042254	ribosome biogenesis
Ctaxi_contig_440|comp3754_c1_seq1	60s ribosomal protein l5	C	GO:0005737	cytoplasm
Ctaxi_contig_440|comp3754_c1_seq1	60s ribosomal protein l5	F	GO:0003723	RNA binding
Ctaxi_contig_443|comp3766_c1_seq1	ferredoxin-nadp oxidoreductase	F	GO:0050660	flavin adenine dinucleotide binding
Ctaxi_contig_443|comp3766_c1_seq1	ferredoxin-nadp oxidoreductase	F	GO:0050661	NADP binding
Ctaxi_contig_443|comp3766_c1_seq1	ferredoxin-nadp oxidoreductase	C	GO:0042651	thylakoid membrane
Ctaxi_contig_443|comp3766_c1_seq1	ferredoxin-nadp oxidoreductase	F	GO:0004324	ferredoxin-NADP+ reductase activity
Ctaxi_contig_443|comp3766_c1_seq1	ferredoxin-nadp oxidoreductase	C	GO:0009536	plastid
Ctaxi_contig_443|comp3766_c1_seq1	ferredoxin-nadp oxidoreductase	P	GO:0022900	electron transport chain
Ctaxi_contig_443|comp3766_c1_seq1	ferredoxin-nadp oxidoreductase	P	GO:0006118	electron transport
Ctaxi_contig_452|comp3795_c0_seq1	pyruvate dehydrogenase kinase	F	GO:0005524	ATP binding
Ctaxi_contig_452|comp3795_c0_seq1	pyruvate dehydrogenase kinase	P	GO:0016310	phosphorylation
Ctaxi_contig_452|comp3795_c0_seq1	pyruvate dehydrogenase kinase	F	GO:0004740	pyruvate dehydrogenase (acetyl-transferring) kinase activity
Ctaxi_contig_452|comp3795_c0_seq1	pyruvate dehydrogenase kinase	C	GO:0045254	pyruvate dehydrogenase complex
Ctaxi_contig_453|comp3798_c1_seq1	probable phosphoribosylformylglycinamidine chloroplastic mitochondrial-like	C	GO:0005739	mitochondrion
Ctaxi_contig_453|comp3798_c1_seq1	probable phosphoribosylformylglycinamidine chloroplastic mitochondrial-like	F	GO:0005524	ATP binding
Ctaxi_contig_453|comp3798_c1_seq1	probable phosphoribosylformylglycinamidine chloroplastic mitochondrial-like	F	GO:0016740	transferase activity
Ctaxi_contig_453|comp3798_c1_seq1	probable phosphoribosylformylglycinamidine chloroplastic mitochondrial-like	C	GO:0009570	chloroplast stroma
Ctaxi_contig_453|comp3798_c1_seq1	probable phosphoribosylformylglycinamidine chloroplastic mitochondrial-like	P	GO:0055046	microgametogenesis
Ctaxi_contig_453|comp3798_c1_seq1	probable phosphoribosylformylglycinamidine chloroplastic mitochondrial-like	P	GO:0006189	'de novo' IMP biosynthetic process
Ctaxi_contig_453|comp3798_c1_seq1	probable phosphoribosylformylglycinamidine chloroplastic mitochondrial-like	F	GO:0004642	phosphoribosylformylglycinamidine synthase activity
Ctaxi_contig_453|comp3798_c1_seq1	probable phosphoribosylformylglycinamidine chloroplastic mitochondrial-like	P	GO:0006144	purine nucleobase metabolic process
Ctaxi_contig_457|comp3810_c1_seq1	sugar-dependent 1-like protein	P	GO:0044242	cellular lipid catabolic process
Ctaxi_contig_457|comp3810_c1_seq1	sugar-dependent 1-like protein	C	GO:0043231	intracellular membrane-bounded organelle
Ctaxi_contig_457|comp3810_c1_seq1	sugar-dependent 1-like protein	F	GO:0016787	hydrolase activity
Ctaxi_contig_459|comp3813_c0_seq1	60s ribosomal protein l6	P	GO:0009790	embryo development
Ctaxi_contig_459|comp3813_c0_seq1	60s ribosomal protein l6	C	GO:0005840	ribosome
Ctaxi_contig_459|comp3813_c0_seq1	60s ribosomal protein l6	F	GO:0003735	structural constituent of ribosome
Ctaxi_contig_459|comp3813_c0_seq1	60s ribosomal protein l6	P	GO:0006412	translation
Ctaxi_contig_459|comp3813_c0_seq1	60s ribosomal protein l6	P	GO:0042254	ribosome biogenesis
Ctaxi_contig_465|comp3819_c0_seq1	dnaj homolog subfamily a member 1	P	GO:0030317	sperm motility
Ctaxi_contig_465|comp3819_c0_seq1	dnaj homolog subfamily a member 1	P	GO:0007283	spermatogenesis
Ctaxi_contig_465|comp3819_c0_seq1	dnaj homolog subfamily a member 1	F	GO:0050750	low-density lipoprotein particle receptor binding
Ctaxi_contig_465|comp3819_c0_seq1	dnaj homolog subfamily a member 1	P	GO:0006986	response to unfolded protein
Ctaxi_contig_465|comp3819_c0_seq1	dnaj homolog subfamily a member 1	P	GO:0030521	androgen receptor signaling pathway
Ctaxi_contig_465|comp3819_c0_seq1	dnaj homolog subfamily a member 1	P	GO:0007165	signal transduction
Ctaxi_contig_472|comp3845_c0_seq1	deoxyribonuclease tatd	F	GO:0016888	"endodeoxyribonuclease activity, producing 5'-phosphomonoesters"
Ctaxi_contig_472|comp3845_c0_seq1	deoxyribonuclease tatd	P	GO:0006308	DNA catabolic process
Ctaxi_contig_475|comp3852_c0_seq1	adaptor protein complex ap-1 gamma subunit	C	GO:0005794	Golgi apparatus
Ctaxi_contig_475|comp3852_c0_seq1	adaptor protein complex ap-1 gamma subunit	F	GO:0008565	protein transporter activity
Ctaxi_contig_475|comp3852_c0_seq1	adaptor protein complex ap-1 gamma subunit	P	GO:0016192	vesicle-mediated transport
Ctaxi_contig_475|comp3852_c0_seq1	adaptor protein complex ap-1 gamma subunit	P	GO:0006886	intracellular protein transport
Ctaxi_contig_475|comp3852_c0_seq1	adaptor protein complex ap-1 gamma subunit	C	GO:0030131	clathrin adaptor complex
Ctaxi_contig_475|comp3852_c0_seq1	adaptor protein complex ap-1 gamma subunit	P	GO:0015031	protein transport
Ctaxi_contig_477|comp3857_c0_seq1	hypothetical cleavage-induced protein	P	GO:0044260	cellular macromolecule metabolic process
Ctaxi_contig_477|comp3857_c0_seq1	hypothetical cleavage-induced protein	P	GO:0044238	primary metabolic process
Ctaxi_contig_478|comp3862_c1_seq1	casein kinase ii subunit alpha	P	GO:0006468	protein phosphorylation
Ctaxi_contig_478|comp3862_c1_seq1	casein kinase ii subunit alpha	F	GO:0005524	ATP binding
Ctaxi_contig_478|comp3862_c1_seq1	casein kinase ii subunit alpha	F	GO:0004674	protein serine/threonine kinase activity
Ctaxi_contig_478|comp3862_c1_seq1	casein kinase ii subunit alpha	P	GO:0009069	serine family amino acid metabolic process
Ctaxi_contig_478|comp3862_c1_seq1	casein kinase ii subunit alpha	P	GO:0016310	phosphorylation
Ctaxi_contig_479|comp3863_c0_seq1	major facilitator family protein	F	GO:0003677	DNA binding
Ctaxi_contig_479|comp3863_c0_seq1	major facilitator family protein	F	GO:0003723	RNA binding
Ctaxi_contig_479|comp3863_c0_seq1	major facilitator family protein	P	GO:0055085	transmembrane transport
Ctaxi_contig_479|comp3863_c0_seq1	major facilitator family protein	P	GO:0016070	RNA metabolic process
Ctaxi_contig_479|comp3863_c0_seq1	major facilitator family protein	C	GO:0016021	integral to membrane
Ctaxi_contig_486|comp3884_c1_seq1	translation elongation factor ef- subunit	F	GO:0003746	translation elongation factor activity
Ctaxi_contig_486|comp3884_c1_seq1	translation elongation factor ef- subunit	P	GO:0006414	translational elongation
Ctaxi_contig_486|comp3884_c1_seq1	translation elongation factor ef- subunit	P	GO:0006184	GTP catabolic process
Ctaxi_contig_486|comp3884_c1_seq1	translation elongation factor ef- subunit	F	GO:0003924	GTPase activity
Ctaxi_contig_486|comp3884_c1_seq1	translation elongation factor ef- subunit	F	GO:0005525	GTP binding
Ctaxi_contig_486|comp3884_c1_seq1	translation elongation factor ef- subunit	C	GO:0005840	ribosome
Ctaxi_contig_486|comp3884_c1_seq1	translation elongation factor ef- subunit	P	GO:0006448	regulation of translational elongation
Ctaxi_contig_487|comp3902_c0_seq1	protein tyrosine phosphatase type iva 1 isoform x1	C	GO:0005737	cytoplasm
Ctaxi_contig_487|comp3902_c0_seq1	protein tyrosine phosphatase type iva 1 isoform x1	F	GO:0004725	protein tyrosine phosphatase activity
Ctaxi_contig_487|comp3902_c0_seq1	protein tyrosine phosphatase type iva 1 isoform x1	F	GO:0008138	protein tyrosine/serine/threonine phosphatase activity
Ctaxi_contig_487|comp3902_c0_seq1	protein tyrosine phosphatase type iva 1 isoform x1	P	GO:0030335	positive regulation of cell migration
Ctaxi_contig_487|comp3902_c0_seq1	protein tyrosine phosphatase type iva 1 isoform x1	C	GO:0009898	internal side of plasma membrane
Ctaxi_contig_487|comp3902_c0_seq1	protein tyrosine phosphatase type iva 1 isoform x1	P	GO:0035335	peptidyl-tyrosine dephosphorylation
Ctaxi_contig_487|comp3902_c0_seq1	protein tyrosine phosphatase type iva 1 isoform x1	P	GO:0006470	protein dephosphorylation
Ctaxi_contig_487|comp3902_c0_seq1	protein tyrosine phosphatase type iva 1 isoform x1	P	GO:0006570	tyrosine metabolic process
Ctaxi_contig_489|comp3905_c0_seq1	amp deaminase	F	GO:0003876	AMP deaminase activity
Ctaxi_contig_489|comp3905_c0_seq1	amp deaminase	F	GO:0016829	lyase activity
Ctaxi_contig_489|comp3905_c0_seq1	amp deaminase	P	GO:0006188	IMP biosynthetic process
Ctaxi_contig_489|comp3905_c0_seq1	amp deaminase	P	GO:0006196	AMP catabolic process
Ctaxi_contig_489|comp3905_c0_seq1	amp deaminase	P	GO:0006144	purine nucleobase metabolic process
Ctaxi_contig_489|comp3905_c0_seq1	amp deaminase	P	GO:0006807	nitrogen compound metabolic process
Ctaxi_contig_489|comp3905_c0_seq1	amp deaminase	P	GO:0009168	purine ribonucleoside monophosphate biosynthetic process
Ctaxi_contig_490|comp3905_c1_seq1	amp deaminase	F	GO:0003876	AMP deaminase activity
Ctaxi_contig_490|comp3905_c1_seq1	amp deaminase	P	GO:0006188	IMP biosynthetic process
Ctaxi_contig_490|comp3905_c1_seq1	amp deaminase	P	GO:0006144	purine nucleobase metabolic process
Ctaxi_contig_490|comp3905_c1_seq1	amp deaminase	P	GO:0006807	nitrogen compound metabolic process
Ctaxi_contig_490|comp3905_c1_seq1	amp deaminase	P	GO:0009168	purine ribonucleoside monophosphate biosynthetic process
Ctaxi_contig_491|comp3906_c0_seq1	v-type h-atpase subunit	P	GO:0015991	ATP hydrolysis coupled proton transport
Ctaxi_contig_491|comp3906_c0_seq1	v-type h-atpase subunit	C	GO:0033179	"proton-transporting V-type ATPase, V0 domain"
Ctaxi_contig_491|comp3906_c0_seq1	v-type h-atpase subunit	F	GO:0016787	hydrolase activity
Ctaxi_contig_491|comp3906_c0_seq1	v-type h-atpase subunit	F	GO:0015078	hydrogen ion transmembrane transporter activity
Ctaxi_contig_491|comp3906_c0_seq1	v-type h-atpase subunit	C	GO:0016021	integral to membrane
Ctaxi_contig_491|comp3906_c0_seq1	v-type h-atpase subunit	P	GO:0015992	proton transport
Ctaxi_contig_494|comp3910_c0_seq1	uric acid-xanthine permease	P	GO:0055085	transmembrane transport
Ctaxi_contig_494|comp3910_c0_seq1	uric acid-xanthine permease	C	GO:0016020	membrane
Ctaxi_contig_494|comp3910_c0_seq1	uric acid-xanthine permease	F	GO:0005215	transporter activity
Ctaxi_contig_494|comp3910_c0_seq1	uric acid-xanthine permease	P	GO:0006810	transport
Ctaxi_contig_497|comp3918_c0_seq1	26s proteasome subunit p45	C	GO:0005737	cytoplasm
Ctaxi_contig_497|comp3918_c0_seq1	26s proteasome subunit p45	F	GO:0008233	peptidase activity
Ctaxi_contig_497|comp3918_c0_seq1	26s proteasome subunit p45	P	GO:0030163	protein catabolic process
Ctaxi_contig_497|comp3918_c0_seq1	26s proteasome subunit p45	F	GO:0005524	ATP binding
Ctaxi_contig_497|comp3918_c0_seq1	26s proteasome subunit p45	C	GO:0000502	proteasome complex
Ctaxi_contig_497|comp3918_c0_seq1	26s proteasome subunit p45	F	GO:0017111	nucleoside-triphosphatase activity
Ctaxi_contig_497|comp3918_c0_seq1	26s proteasome subunit p45	P	GO:0006508	proteolysis
Ctaxi_contig_504|comp3958_c0_seq1	cytochrome c1	C	GO:0005773	vacuole
Ctaxi_contig_504|comp3958_c0_seq1	cytochrome c1	C	GO:0005750	mitochondrial respiratory chain complex III
Ctaxi_contig_504|comp3958_c0_seq1	cytochrome c1	F	GO:0008121	ubiquinol-cytochrome-c reductase activity
Ctaxi_contig_504|comp3958_c0_seq1	cytochrome c1	C	GO:0005886	plasma membrane
Ctaxi_contig_504|comp3958_c0_seq1	cytochrome c1	F	GO:0009055	electron carrier activity
Ctaxi_contig_504|comp3958_c0_seq1	cytochrome c1	F	GO:0005506	iron ion binding
Ctaxi_contig_504|comp3958_c0_seq1	cytochrome c1	F	GO:0020037	heme binding
Ctaxi_contig_504|comp3958_c0_seq1	cytochrome c1	P	GO:0055114	oxidation-reduction process
Ctaxi_contig_504|comp3958_c0_seq1	cytochrome c1	P	GO:0006118	electron transport
Ctaxi_contig_504|comp3958_c0_seq1	cytochrome c1	P	GO:0006119	oxidative phosphorylation
Ctaxi_contig_504|comp3958_c0_seq1	cytochrome c1	P	GO:0015992	proton transport
Ctaxi_contig_504|comp3958_c0_seq1	cytochrome c1	N	GO:0045285	
Ctaxi_contig_512|comp3999_c0_seq1	60s ribosomal protein l33-	F	GO:0003735	structural constituent of ribosome
Ctaxi_contig_512|comp3999_c0_seq1	60s ribosomal protein l33-	C	GO:0022625	cytosolic large ribosomal subunit
Ctaxi_contig_512|comp3999_c0_seq1	60s ribosomal protein l33-	C	GO:0016020	membrane
Ctaxi_contig_512|comp3999_c0_seq1	60s ribosomal protein l33-	P	GO:0006412	translation
Ctaxi_contig_512|comp3999_c0_seq1	60s ribosomal protein l33-	C	GO:0005840	ribosome
Ctaxi_contig_512|comp3999_c0_seq1	60s ribosomal protein l33-	P	GO:0042254	ribosome biogenesis
Ctaxi_contig_523|comp4052_c0_seq1	acetyl- carboxylase	C	GO:0009343	biotin carboxylase complex
Ctaxi_contig_523|comp4052_c0_seq1	acetyl- carboxylase	F	GO:0003989	acetyl-CoA carboxylase activity
Ctaxi_contig_523|comp4052_c0_seq1	acetyl- carboxylase	P	GO:0006633	fatty acid biosynthetic process
Ctaxi_contig_523|comp4052_c0_seq1	acetyl- carboxylase	F	GO:0046872	metal ion binding
Ctaxi_contig_523|comp4052_c0_seq1	acetyl- carboxylase	F	GO:0005524	ATP binding
Ctaxi_contig_523|comp4052_c0_seq1	acetyl- carboxylase	F	GO:0004075	biotin carboxylase activity
Ctaxi_contig_523|comp4052_c0_seq1	acetyl- carboxylase	C	GO:0020011	apicoplast
Ctaxi_contig_523|comp4052_c0_seq1	acetyl- carboxylase	P	GO:0006090	pyruvate metabolic process
Ctaxi_contig_523|comp4052_c0_seq1	acetyl- carboxylase	C	GO:0009317	acetyl-CoA carboxylase complex
Ctaxi_contig_526|comp4067_c0_seq1	vs- partial	F	GO:0008233	peptidase activity
Ctaxi_contig_526|comp4067_c0_seq1	vs- partial	C	GO:0043231	intracellular membrane-bounded organelle
Ctaxi_contig_526|comp4067_c0_seq1	vs- partial	C	GO:0044444	cytoplasmic part
Ctaxi_contig_531|comp4079_c1_seq1	chlorophyll a b-binding protein cp29	P	GO:0010155	regulation of proton transport
Ctaxi_contig_531|comp4079_c1_seq1	chlorophyll a b-binding protein cp29	P	GO:0019684	"photosynthesis, light reaction"
Ctaxi_contig_531|comp4079_c1_seq1	chlorophyll a b-binding protein cp29	P	GO:0010218	response to far red light
Ctaxi_contig_531|comp4079_c1_seq1	chlorophyll a b-binding protein cp29	C	GO:0009941	chloroplast envelope
Ctaxi_contig_531|comp4079_c1_seq1	chlorophyll a b-binding protein cp29	P	GO:0009744	response to sucrose stimulus
Ctaxi_contig_531|comp4079_c1_seq1	chlorophyll a b-binding protein cp29	P	GO:0035304	regulation of protein dephosphorylation
Ctaxi_contig_531|comp4079_c1_seq1	chlorophyll a b-binding protein cp29	P	GO:0010114	response to red light
Ctaxi_contig_531|comp4079_c1_seq1	chlorophyll a b-binding protein cp29	C	GO:0030076	light-harvesting complex
Ctaxi_contig_531|comp4079_c1_seq1	chlorophyll a b-binding protein cp29	F	GO:0016168	chlorophyll binding
Ctaxi_contig_531|comp4079_c1_seq1	chlorophyll a b-binding protein cp29	P	GO:0009637	response to blue light
Ctaxi_contig_531|comp4079_c1_seq1	chlorophyll a b-binding protein cp29	P	GO:0009644	response to high light intensity
Ctaxi_contig_531|comp4079_c1_seq1	chlorophyll a b-binding protein cp29	P	GO:0019344	cysteine biosynthetic process
Ctaxi_contig_531|comp4079_c1_seq1	chlorophyll a b-binding protein cp29	C	GO:0009535	chloroplast thylakoid membrane
Ctaxi_contig_531|comp4079_c1_seq1	chlorophyll a b-binding protein cp29	C	GO:0010287	plastoglobule
Ctaxi_contig_531|comp4079_c1_seq1	chlorophyll a b-binding protein cp29	P	GO:0006364	rRNA processing
Ctaxi_contig_532|comp4089_c1_seq1	predicted protein	F	GO:0016787	hydrolase activity
Ctaxi_contig_547|comp4135_c1_seq1	serine threonine protein kinase	P	GO:0006468	protein phosphorylation
Ctaxi_contig_547|comp4135_c1_seq1	serine threonine protein kinase	F	GO:0005524	ATP binding
Ctaxi_contig_547|comp4135_c1_seq1	serine threonine protein kinase	F	GO:0004674	protein serine/threonine kinase activity
Ctaxi_contig_547|comp4135_c1_seq1	serine threonine protein kinase	P	GO:0009069	serine family amino acid metabolic process
Ctaxi_contig_547|comp4135_c1_seq1	serine threonine protein kinase	P	GO:0016310	phosphorylation
Ctaxi_contig_552|comp4166_c0_seq1	taurine catabolism dioxygenase	P	GO:0055114	oxidation-reduction process
Ctaxi_contig_552|comp4166_c0_seq1	taurine catabolism dioxygenase	F	GO:0016491	oxidoreductase activity
Ctaxi_contig_554|comp4172_c0_seq1	ribosomal protein l2	C	GO:0005840	ribosome
Ctaxi_contig_554|comp4172_c0_seq1	ribosomal protein l2	F	GO:0003723	RNA binding
Ctaxi_contig_554|comp4172_c0_seq1	ribosomal protein l2	C	GO:0009536	plastid
Ctaxi_contig_564|comp4218_c0_seq1	isoform r	C	GO:0044446	intracellular organelle part
Ctaxi_contig_564|comp4218_c0_seq1	isoform r	P	GO:0006357	regulation of transcription from RNA polymerase II promoter
Ctaxi_contig_564|comp4218_c0_seq1	isoform r	P	GO:0009888	tissue development
Ctaxi_contig_564|comp4218_c0_seq1	isoform r	P	GO:0006955	immune response
Ctaxi_contig_564|comp4218_c0_seq1	isoform r	P	GO:0044700	single organism signaling
Ctaxi_contig_564|comp4218_c0_seq1	isoform r	P	GO:0032989	cellular component morphogenesis
Ctaxi_contig_564|comp4218_c0_seq1	isoform r	C	GO:0043234	protein complex
Ctaxi_contig_564|comp4218_c0_seq1	isoform r	P	GO:0022402	cell cycle process
Ctaxi_contig_564|comp4218_c0_seq1	isoform r	P	GO:0006259	DNA metabolic process
Ctaxi_contig_564|comp4218_c0_seq1	isoform r	P	GO:0030707	ovarian follicle cell development
Ctaxi_contig_564|comp4218_c0_seq1	isoform r	P	GO:0042127	regulation of cell proliferation
Ctaxi_contig_564|comp4218_c0_seq1	isoform r	P	GO:0048666	neuron development
Ctaxi_contig_564|comp4218_c0_seq1	isoform r	F	GO:0005515	protein binding
Ctaxi_contig_564|comp4218_c0_seq1	isoform r	P	GO:0000278	mitotic cell cycle
Ctaxi_contig_564|comp4218_c0_seq1	isoform r	F	GO:0003677	DNA binding
Ctaxi_contig_564|comp4218_c0_seq1	isoform r	P	GO:0045476	nurse cell apoptotic process
Ctaxi_contig_564|comp4218_c0_seq1	isoform r	P	GO:0045893	"positive regulation of transcription, DNA-dependent"
Ctaxi_contig_564|comp4218_c0_seq1	isoform r	P	GO:0007154	cell communication
Ctaxi_contig_564|comp4218_c0_seq1	isoform r	F	GO:0000981	sequence-specific DNA binding RNA polymerase II transcription factor activity
Ctaxi_contig_564|comp4218_c0_seq1	isoform r	P	GO:0051239	regulation of multicellular organismal process
Ctaxi_contig_564|comp4218_c0_seq1	isoform r	P	GO:0007476	imaginal disc-derived wing morphogenesis
Ctaxi_contig_564|comp4218_c0_seq1	isoform r	P	GO:0006950	response to stress
Ctaxi_contig_564|comp4218_c0_seq1	isoform r	C	GO:0005634	nucleus
Ctaxi_contig_572|comp4275_c0_seq1	photosystem i subunit v precursor	P	GO:0009773	photosynthetic electron transport in photosystem I
Ctaxi_contig_572|comp4275_c0_seq1	photosystem i subunit v precursor	C	GO:0009941	chloroplast envelope
Ctaxi_contig_572|comp4275_c0_seq1	photosystem i subunit v precursor	P	GO:0044699	single-organism process
Ctaxi_contig_572|comp4275_c0_seq1	photosystem i subunit v precursor	P	GO:0050821	protein stabilization
Ctaxi_contig_572|comp4275_c0_seq1	photosystem i subunit v precursor	P	GO:0042550	photosystem I stabilization
Ctaxi_contig_572|comp4275_c0_seq1	photosystem i subunit v precursor	C	GO:0030093	chloroplast photosystem I
Ctaxi_contig_572|comp4275_c0_seq1	photosystem i subunit v precursor	P	GO:0009780	photosynthetic NADP+ reduction
Ctaxi_contig_577|comp4315_c1_seq1	mitochondrial carrier family	P	GO:0055085	transmembrane transport
Ctaxi_contig_577|comp4315_c1_seq1	mitochondrial carrier family	C	GO:0016021	integral to membrane
Ctaxi_contig_580|comp4324_c0_seq1	protein	F	GO:0004222	metalloendopeptidase activity
Ctaxi_contig_580|comp4324_c0_seq1	protein	P	GO:0030163	protein catabolic process
Ctaxi_contig_580|comp4324_c0_seq1	protein	F	GO:0005524	ATP binding
Ctaxi_contig_580|comp4324_c0_seq1	protein	F	GO:0008568	microtubule-severing ATPase activity
Ctaxi_contig_580|comp4324_c0_seq1	protein	P	GO:0006508	proteolysis
Ctaxi_contig_580|comp4324_c0_seq1	protein	C	GO:0016020	membrane
Ctaxi_contig_580|comp4324_c0_seq1	protein	P	GO:0051301	cell division
Ctaxi_contig_582|comp4332_c0_seq1	det3-like protein	P	GO:0015991	ATP hydrolysis coupled proton transport
Ctaxi_contig_582|comp4332_c0_seq1	det3-like protein	C	GO:0033180	"proton-transporting V-type ATPase, V1 domain"
Ctaxi_contig_582|comp4332_c0_seq1	det3-like protein	F	GO:0015078	hydrogen ion transmembrane transporter activity
Ctaxi_contig_582|comp4332_c0_seq1	det3-like protein	P	GO:0015992	proton transport
Ctaxi_contig_583|comp4332_c1_seq1	h(+)-transporting atpase	P	GO:0015991	ATP hydrolysis coupled proton transport
Ctaxi_contig_583|comp4332_c1_seq1	h(+)-transporting atpase	C	GO:0033180	"proton-transporting V-type ATPase, V1 domain"
Ctaxi_contig_583|comp4332_c1_seq1	h(+)-transporting atpase	F	GO:0015078	hydrogen ion transmembrane transporter activity
Ctaxi_contig_583|comp4332_c1_seq1	h(+)-transporting atpase	P	GO:0015992	proton transport
Ctaxi_contig_591|comp4382_c1_seq1	predicted protein	F	GO:0004842	ubiquitin-protein ligase activity
Ctaxi_contig_591|comp4382_c1_seq1	predicted protein	P	GO:0016567	protein ubiquitination
Ctaxi_contig_591|comp4382_c1_seq1	predicted protein	F	GO:0008270	zinc ion binding
Ctaxi_contig_594|comp4385_c1_seq1	ariadne-like ubiquitin ligase	F	GO:0016874	ligase activity
Ctaxi_contig_594|comp4385_c1_seq1	ariadne-like ubiquitin ligase	F	GO:0003676	nucleic acid binding
Ctaxi_contig_594|comp4385_c1_seq1	ariadne-like ubiquitin ligase	F	GO:0008270	zinc ion binding
Ctaxi_contig_595|comp4395_c0_seq1	60s ribosomal protein l12-like	C	GO:0005840	ribosome
Ctaxi_contig_595|comp4395_c0_seq1	60s ribosomal protein l12-like	F	GO:0003735	structural constituent of ribosome
Ctaxi_contig_595|comp4395_c0_seq1	60s ribosomal protein l12-like	P	GO:0006412	translation
Ctaxi_contig_595|comp4395_c0_seq1	60s ribosomal protein l12-like	P	GO:0042254	ribosome biogenesis
Ctaxi_contig_600|comp4418_c1_seq1	protein	P	GO:0044707	single-multicellular organism process
Ctaxi_contig_604|comp4443_c0_seq1	photosystem ii protein d1	P	GO:0009772	photosynthetic electron transport in photosystem II
Ctaxi_contig_604|comp4443_c0_seq1	photosystem ii protein d1	F	GO:0016491	oxidoreductase activity
Ctaxi_contig_604|comp4443_c0_seq1	photosystem ii protein d1	P	GO:0009635	response to herbicide
Ctaxi_contig_604|comp4443_c0_seq1	photosystem ii protein d1	F	GO:0045156	"electron transporter, transferring electrons within the cyclic electron transport pathway of photosynthesis activity"
Ctaxi_contig_604|comp4443_c0_seq1	photosystem ii protein d1	F	GO:0005506	iron ion binding
Ctaxi_contig_604|comp4443_c0_seq1	photosystem ii protein d1	C	GO:0009523	photosystem II
Ctaxi_contig_604|comp4443_c0_seq1	photosystem ii protein d1	C	GO:0016021	integral to membrane
Ctaxi_contig_604|comp4443_c0_seq1	photosystem ii protein d1	C	GO:0009535	chloroplast thylakoid membrane
Ctaxi_contig_604|comp4443_c0_seq1	photosystem ii protein d1	P	GO:0006118	electron transport
Ctaxi_contig_604|comp4443_c0_seq1	photosystem ii protein d1	P	GO:0019684	"photosynthesis, light reaction"
Ctaxi_contig_605|comp4443_c1_seq1	photosystem ii protein d1	P	GO:0009772	photosynthetic electron transport in photosystem II
Ctaxi_contig_605|comp4443_c1_seq1	photosystem ii protein d1	F	GO:0016491	oxidoreductase activity
Ctaxi_contig_605|comp4443_c1_seq1	photosystem ii protein d1	P	GO:0009635	response to herbicide
Ctaxi_contig_605|comp4443_c1_seq1	photosystem ii protein d1	F	GO:0045156	"electron transporter, transferring electrons within the cyclic electron transport pathway of photosynthesis activity"
Ctaxi_contig_605|comp4443_c1_seq1	photosystem ii protein d1	F	GO:0005506	iron ion binding
Ctaxi_contig_605|comp4443_c1_seq1	photosystem ii protein d1	C	GO:0009523	photosystem II
Ctaxi_contig_605|comp4443_c1_seq1	photosystem ii protein d1	C	GO:0016021	integral to membrane
Ctaxi_contig_605|comp4443_c1_seq1	photosystem ii protein d1	C	GO:0009535	chloroplast thylakoid membrane
Ctaxi_contig_605|comp4443_c1_seq1	photosystem ii protein d1	P	GO:0006118	electron transport
Ctaxi_contig_605|comp4443_c1_seq1	photosystem ii protein d1	P	GO:0019684	"photosynthesis, light reaction"
Ctaxi_contig_618|comp4492_c0_seq1	glycosyl hydrolases family 31 protein	F	GO:0004558	alpha-glucosidase activity
Ctaxi_contig_618|comp4492_c0_seq1	glycosyl hydrolases family 31 protein	P	GO:0008152	metabolic process
Ctaxi_contig_618|comp4492_c0_seq1	glycosyl hydrolases family 31 protein	P	GO:0005982	starch metabolic process
Ctaxi_contig_618|comp4492_c0_seq1	glycosyl hydrolases family 31 protein	P	GO:0005985	sucrose metabolic process
Ctaxi_contig_618|comp4492_c0_seq1	glycosyl hydrolases family 31 protein	P	GO:0006012	galactose metabolic process
Ctaxi_contig_618|comp4492_c0_seq1	glycosyl hydrolases family 31 protein	C	GO:0017177	glucosidase II complex
Ctaxi_contig_620|comp4511_c1_seq1	ap-2 complex subunit mu	P	GO:0016192	vesicle-mediated transport
Ctaxi_contig_620|comp4511_c1_seq1	ap-2 complex subunit mu	P	GO:0006886	intracellular protein transport
Ctaxi_contig_620|comp4511_c1_seq1	ap-2 complex subunit mu	C	GO:0030131	clathrin adaptor complex
Ctaxi_contig_620|comp4511_c1_seq1	ap-2 complex subunit mu	C	GO:0030132	clathrin coat of coated pit
Ctaxi_contig_621|comp4512_c0_seq1	dual-specificity tyrosine-phosphorylation regulated kinase	P	GO:0006468	protein phosphorylation
Ctaxi_contig_621|comp4512_c0_seq1	dual-specificity tyrosine-phosphorylation regulated kinase	F	GO:0005524	ATP binding
Ctaxi_contig_621|comp4512_c0_seq1	dual-specificity tyrosine-phosphorylation regulated kinase	F	GO:0004674	protein serine/threonine kinase activity
Ctaxi_contig_621|comp4512_c0_seq1	dual-specificity tyrosine-phosphorylation regulated kinase	P	GO:0009069	serine family amino acid metabolic process
Ctaxi_contig_621|comp4512_c0_seq1	dual-specificity tyrosine-phosphorylation regulated kinase	P	GO:0016310	phosphorylation
Ctaxi_contig_622|comp4512_c0_seq2	dual-specificity tyrosine-phosphorylation regulated kinase	F	GO:0004672	protein kinase activity
Ctaxi_contig_622|comp4512_c0_seq2	dual-specificity tyrosine-phosphorylation regulated kinase	F	GO:0000166	nucleotide binding
Ctaxi_contig_625|comp4517_c1_seq1	serine threonine-protein kinase ctr1	F	GO:0004672	protein kinase activity
Ctaxi_contig_625|comp4517_c1_seq1	serine threonine-protein kinase ctr1	P	GO:0006468	protein phosphorylation
Ctaxi_contig_625|comp4517_c1_seq1	serine threonine-protein kinase ctr1	F	GO:0005524	ATP binding
Ctaxi_contig_630|comp4541_c0_seq1	cell wall-associated hydrolase family protein	F	GO:0016787	hydrolase activity
Ctaxi_contig_633|comp4560_c1_seq1	glycolate dehydrogenase	F	GO:0050660	flavin adenine dinucleotide binding
Ctaxi_contig_633|comp4560_c1_seq1	glycolate dehydrogenase	F	GO:0008762	UDP-N-acetylmuramate dehydrogenase activity
Ctaxi_contig_633|comp4560_c1_seq1	glycolate dehydrogenase	F	GO:0051536	iron-sulfur cluster binding
Ctaxi_contig_633|comp4560_c1_seq1	glycolate dehydrogenase	P	GO:0055114	oxidation-reduction process
Ctaxi_contig_633|comp4560_c1_seq1	glycolate dehydrogenase	P	GO:0006040	amino sugar metabolic process
Ctaxi_contig_643|comp4599_c0_seq1	p protein	C	GO:0016021	integral to membrane
Ctaxi_contig_643|comp4599_c0_seq1	p protein	P	GO:0006811	ion transport
Ctaxi_contig_643|comp4599_c0_seq1	p protein	P	GO:0055085	transmembrane transport
Ctaxi_contig_667|comp4639_c1_seq1	protein	F	GO:0003700	sequence-specific DNA binding transcription factor activity
Ctaxi_contig_667|comp4639_c1_seq1	protein	F	GO:0043565	sequence-specific DNA binding
Ctaxi_contig_667|comp4639_c1_seq1	protein	C	GO:0005634	nucleus
Ctaxi_contig_667|comp4639_c1_seq1	protein	P	GO:0006355	"regulation of transcription, DNA-dependent"
Ctaxi_contig_667|comp4639_c1_seq1	protein	C	GO:0005667	transcription factor complex
Ctaxi_contig_667|comp4639_c1_seq1	protein	N	GO:0045449	
Ctaxi_contig_672|comp4659_c0_seq1	protein	F	GO:0017111	nucleoside-triphosphatase activity
Ctaxi_contig_672|comp4659_c0_seq1	protein	P	GO:0006098	pentose-phosphate shunt
Ctaxi_contig_672|comp4659_c0_seq1	protein	F	GO:0000166	nucleotide binding
Ctaxi_contig_672|comp4659_c0_seq1	protein	C	GO:0009534	chloroplast thylakoid
Ctaxi_contig_680|comp4666_c0_seq1	40s ribosomal protein partial	F	GO:0003735	structural constituent of ribosome
Ctaxi_contig_680|comp4666_c0_seq1	40s ribosomal protein partial	C	GO:0022627	cytosolic small ribosomal subunit
Ctaxi_contig_680|comp4666_c0_seq1	40s ribosomal protein partial	P	GO:0006412	translation
Ctaxi_contig_680|comp4666_c0_seq1	40s ribosomal protein partial	C	GO:0005840	ribosome
Ctaxi_contig_680|comp4666_c0_seq1	40s ribosomal protein partial	P	GO:0042254	ribosome biogenesis
Ctaxi_contig_681|comp4675_c1_seq1	h aca ribonucleoprotein complex subunit 4	F	GO:0009982	pseudouridine synthase activity
Ctaxi_contig_681|comp4675_c1_seq1	h aca ribonucleoprotein complex subunit 4	P	GO:0060216	definitive hemopoiesis
Ctaxi_contig_681|comp4675_c1_seq1	h aca ribonucleoprotein complex subunit 4	F	GO:0003723	RNA binding
Ctaxi_contig_681|comp4675_c1_seq1	h aca ribonucleoprotein complex subunit 4	P	GO:0001522	pseudouridine synthesis
Ctaxi_contig_681|comp4675_c1_seq1	h aca ribonucleoprotein complex subunit 4	P	GO:0006364	rRNA processing
Ctaxi_contig_681|comp4675_c1_seq1	h aca ribonucleoprotein complex subunit 4	C	GO:0030529	ribonucleoprotein complex
Ctaxi_contig_684|comp4691_c0_seq1	cullin 1	P	GO:0009867	jasmonic acid mediated signaling pathway
Ctaxi_contig_684|comp4691_c0_seq1	cullin 1	P	GO:0010431	seed maturation
Ctaxi_contig_684|comp4691_c0_seq1	cullin 1	P	GO:0009793	embryo development ending in seed dormancy
Ctaxi_contig_684|comp4691_c0_seq1	cullin 1	C	GO:0009524	phragmoplast
Ctaxi_contig_684|comp4691_c0_seq1	cullin 1	C	GO:0005829	cytosol
Ctaxi_contig_684|comp4691_c0_seq1	cullin 1	P	GO:0006511	ubiquitin-dependent protein catabolic process
Ctaxi_contig_684|comp4691_c0_seq1	cullin 1	C	GO:0005819	spindle
Ctaxi_contig_684|comp4691_c0_seq1	cullin 1	C	GO:0031461	cullin-RING ubiquitin ligase complex
Ctaxi_contig_684|comp4691_c0_seq1	cullin 1	P	GO:0010265	SCF complex assembly
Ctaxi_contig_684|comp4691_c0_seq1	cullin 1	F	GO:0031625	ubiquitin protein ligase binding
Ctaxi_contig_684|comp4691_c0_seq1	cullin 1	P	GO:0034645	cellular macromolecule biosynthetic process
Ctaxi_contig_684|comp4691_c0_seq1	cullin 1	P	GO:0022402	cell cycle process
Ctaxi_contig_684|comp4691_c0_seq1	cullin 1	P	GO:0044765	single-organism transport
Ctaxi_contig_684|comp4691_c0_seq1	cullin 1	P	GO:0006464	cellular protein modification process
Ctaxi_contig_684|comp4691_c0_seq1	cullin 1	C	GO:0000794	condensed nuclear chromosome
Ctaxi_contig_684|comp4691_c0_seq1	cullin 1	P	GO:0048366	leaf development
Ctaxi_contig_684|comp4691_c0_seq1	cullin 1	P	GO:0010087	phloem or xylem histogenesis
Ctaxi_contig_684|comp4691_c0_seq1	cullin 1	P	GO:0042752	regulation of circadian rhythm
Ctaxi_contig_684|comp4691_c0_seq1	cullin 1	P	GO:0009733	response to auxin stimulus
Ctaxi_contig_687|comp4701_c0_seq1	abc transporter	P	GO:0055085	transmembrane transport
Ctaxi_contig_687|comp4701_c0_seq1	abc transporter	C	GO:0016021	integral to membrane
Ctaxi_contig_687|comp4701_c0_seq1	abc transporter	F	GO:0042626	"ATPase activity, coupled to transmembrane movement of substances"
Ctaxi_contig_687|comp4701_c0_seq1	abc transporter	P	GO:0006200	ATP catabolic process
Ctaxi_contig_687|comp4701_c0_seq1	abc transporter	F	GO:0005524	ATP binding
Ctaxi_contig_687|comp4701_c0_seq1	abc transporter	P	GO:0006810	transport
Ctaxi_contig_688|comp4701_c1_seq1	abc transporter	F	GO:0017111	nucleoside-triphosphatase activity
Ctaxi_contig_700|comp4739_c1_seq1	tetratricopeptide repeat protein 26	P	GO:0008594	photoreceptor cell morphogenesis
Ctaxi_contig_700|comp4739_c1_seq1	tetratricopeptide repeat protein 26	P	GO:0039023	pronephric duct morphogenesis
Ctaxi_contig_700|comp4739_c1_seq1	tetratricopeptide repeat protein 26	P	GO:0042384	cilium assembly
Ctaxi_contig_700|comp4739_c1_seq1	tetratricopeptide repeat protein 26	P	GO:0035845	photoreceptor cell outer segment organization
Ctaxi_contig_701|comp4741_c1_seq1	ty3 gypsy retrotransposon protein	F	GO:0016772	"transferase activity, transferring phosphorus-containing groups"
Ctaxi_contig_701|comp4741_c1_seq1	ty3 gypsy retrotransposon protein	C	GO:0043231	intracellular membrane-bounded organelle
Ctaxi_contig_701|comp4741_c1_seq1	ty3 gypsy retrotransposon protein	P	GO:0044238	primary metabolic process
Ctaxi_contig_701|comp4741_c1_seq1	ty3 gypsy retrotransposon protein	F	GO:0003676	nucleic acid binding
Ctaxi_contig_701|comp4741_c1_seq1	ty3 gypsy retrotransposon protein	P	GO:0044260	cellular macromolecule metabolic process
Ctaxi_contig_702|comp4745_c1_seq1	serine carboxypeptidase-like 40-like	F	GO:0004180	carboxypeptidase activity
Ctaxi_contig_710|comp4780_c0_seq1	flagellar outer dynein arm heavy chain beta	P	GO:0009987	cellular process
Ctaxi_contig_710|comp4780_c0_seq1	flagellar outer dynein arm heavy chain beta	F	GO:0017111	nucleoside-triphosphatase activity
Ctaxi_contig_710|comp4780_c0_seq1	flagellar outer dynein arm heavy chain beta	F	GO:0005488	binding
Ctaxi_contig_710|comp4780_c0_seq1	flagellar outer dynein arm heavy chain beta	C	GO:0005856	cytoskeleton
Ctaxi_contig_725|comp4826_c0_seq1	beta tubulin	C	GO:0005874	microtubule
Ctaxi_contig_725|comp4826_c0_seq1	beta tubulin	P	GO:0051258	protein polymerization
Ctaxi_contig_725|comp4826_c0_seq1	beta tubulin	P	GO:0006184	GTP catabolic process
Ctaxi_contig_725|comp4826_c0_seq1	beta tubulin	P	GO:0007017	microtubule-based process
Ctaxi_contig_725|comp4826_c0_seq1	beta tubulin	F	GO:0003924	GTPase activity
Ctaxi_contig_725|comp4826_c0_seq1	beta tubulin	F	GO:0005200	structural constituent of cytoskeleton
Ctaxi_contig_725|comp4826_c0_seq1	beta tubulin	C	GO:0005737	cytoplasm
Ctaxi_contig_725|comp4826_c0_seq1	beta tubulin	F	GO:0005525	GTP binding
Ctaxi_contig_725|comp4826_c0_seq1	beta tubulin	C	GO:0005856	cytoskeleton
Ctaxi_contig_729|comp4842_c0_seq1	sulfite oxidase	F	GO:0020037	heme binding
Ctaxi_contig_729|comp4842_c0_seq1	sulfite oxidase	F	GO:0016491	oxidoreductase activity
Ctaxi_contig_729|comp4842_c0_seq1	sulfite oxidase	F	GO:0030151	molybdenum ion binding
Ctaxi_contig_729|comp4842_c0_seq1	sulfite oxidase	F	GO:0009055	electron carrier activity
Ctaxi_contig_729|comp4842_c0_seq1	sulfite oxidase	P	GO:0055114	oxidation-reduction process
Ctaxi_contig_729|comp4842_c0_seq1	sulfite oxidase	P	GO:0006118	electron transport
Ctaxi_contig_731|comp4853_c0_seq1	glycosyl transferase (glycosyl transferase family 2)	F	GO:0003824	catalytic activity
Ctaxi_contig_749|comp4941_c0_seq1	40s ribosomal protein s9-like	P	GO:0000022	mitotic spindle elongation
Ctaxi_contig_749|comp4941_c0_seq1	40s ribosomal protein s9-like	P	GO:0006412	translation
Ctaxi_contig_749|comp4941_c0_seq1	40s ribosomal protein s9-like	C	GO:0000228	nuclear chromosome
Ctaxi_contig_749|comp4941_c0_seq1	40s ribosomal protein s9-like	C	GO:0005730	nucleolus
Ctaxi_contig_749|comp4941_c0_seq1	40s ribosomal protein s9-like	F	GO:0019843	rRNA binding
Ctaxi_contig_749|comp4941_c0_seq1	40s ribosomal protein s9-like	F	GO:0003735	structural constituent of ribosome
Ctaxi_contig_749|comp4941_c0_seq1	40s ribosomal protein s9-like	C	GO:0022627	cytosolic small ribosomal subunit
Ctaxi_contig_749|comp4941_c0_seq1	40s ribosomal protein s9-like	C	GO:0005840	ribosome
Ctaxi_contig_749|comp4941_c0_seq1	40s ribosomal protein s9-like	P	GO:0042254	ribosome biogenesis
Ctaxi_contig_755|comp4981_c0_seq1	protein serine threonine kinase	F	GO:0004693	cyclin-dependent protein serine/threonine kinase activity
Ctaxi_contig_755|comp4981_c0_seq1	protein serine threonine kinase	P	GO:0006468	protein phosphorylation
Ctaxi_contig_755|comp4981_c0_seq1	protein serine threonine kinase	F	GO:0005524	ATP binding
Ctaxi_contig_755|comp4981_c0_seq1	protein serine threonine kinase	P	GO:0051301	cell division
Ctaxi_contig_755|comp4981_c0_seq1	protein serine threonine kinase	N	GO:0000074	
Ctaxi_contig_755|comp4981_c0_seq1	protein serine threonine kinase	P	GO:0009069	serine family amino acid metabolic process
Ctaxi_contig_755|comp4981_c0_seq1	protein serine threonine kinase	P	GO:0016310	phosphorylation
Ctaxi_contig_757|comp5011_c1_seq1	clathrin heavy chain 1-like	P	GO:0016192	vesicle-mediated transport
Ctaxi_contig_757|comp5011_c1_seq1	clathrin heavy chain 1-like	C	GO:0030132	clathrin coat of coated pit
Ctaxi_contig_757|comp5011_c1_seq1	clathrin heavy chain 1-like	C	GO:0030130	clathrin coat of trans-Golgi network vesicle
Ctaxi_contig_757|comp5011_c1_seq1	clathrin heavy chain 1-like	P	GO:0006886	intracellular protein transport
Ctaxi_contig_757|comp5011_c1_seq1	clathrin heavy chain 1-like	F	GO:0005198	structural molecule activity
Ctaxi_contig_775|comp5285_c0_seq1	carboxylic ester hydrolase lipase	F	GO:0016298	lipase activity
Ctaxi_contig_775|comp5285_c0_seq1	carboxylic ester hydrolase lipase	P	GO:0016042	lipid catabolic process
Ctaxi_contig_784|comp5360_c1_seq1	lysosomal alpha-glucosidase	P	GO:0002026	regulation of the force of heart contraction
Ctaxi_contig_784|comp5360_c1_seq1	lysosomal alpha-glucosidase	P	GO:0055010	ventricular cardiac muscle tissue morphogenesis
Ctaxi_contig_784|comp5360_c1_seq1	lysosomal alpha-glucosidase	C	GO:0005765	lysosomal membrane
Ctaxi_contig_784|comp5360_c1_seq1	lysosomal alpha-glucosidase	P	GO:0005980	glycogen catabolic process
Ctaxi_contig_784|comp5360_c1_seq1	lysosomal alpha-glucosidase	P	GO:0002086	diaphragm contraction
Ctaxi_contig_784|comp5360_c1_seq1	lysosomal alpha-glucosidase	P	GO:0046716	muscle cell cellular homeostasis
Ctaxi_contig_784|comp5360_c1_seq1	lysosomal alpha-glucosidase	F	GO:0032450	maltose alpha-glucosidase activity
Ctaxi_contig_784|comp5360_c1_seq1	lysosomal alpha-glucosidase	P	GO:0050885	neuromuscular process controlling balance
Ctaxi_contig_784|comp5360_c1_seq1	lysosomal alpha-glucosidase	P	GO:0007626	locomotory behavior
Ctaxi_contig_784|comp5360_c1_seq1	lysosomal alpha-glucosidase	P	GO:0050884	neuromuscular process controlling posture
Ctaxi_contig_784|comp5360_c1_seq1	lysosomal alpha-glucosidase	P	GO:0043587	tongue morphogenesis
Ctaxi_contig_784|comp5360_c1_seq1	lysosomal alpha-glucosidase	P	GO:0043181	vacuolar sequestering
Ctaxi_contig_784|comp5360_c1_seq1	lysosomal alpha-glucosidase	F	GO:0030246	carbohydrate binding
Ctaxi_contig_784|comp5360_c1_seq1	lysosomal alpha-glucosidase	P	GO:0007040	lysosome organization
Ctaxi_contig_784|comp5360_c1_seq1	lysosomal alpha-glucosidase	P	GO:0060048	cardiac muscle contraction
Ctaxi_contig_801|comp5591_c0_seq1	14-3-3 protein	P	GO:0030447	filamentous growth
Ctaxi_contig_801|comp5591_c0_seq1	14-3-3 protein	F	GO:0005515	protein binding
Ctaxi_contig_801|comp5591_c0_seq1	14-3-3 protein	P	GO:0006261	DNA-dependent DNA replication
Ctaxi_contig_801|comp5591_c0_seq1	14-3-3 protein	P	GO:0044264	cellular polysaccharide metabolic process
Ctaxi_contig_801|comp5591_c0_seq1	14-3-3 protein	P	GO:0044085	cellular component biogenesis
Ctaxi_contig_801|comp5591_c0_seq1	14-3-3 protein	P	GO:0044710	single-organism metabolic process
Ctaxi_contig_801|comp5591_c0_seq1	14-3-3 protein	P	GO:0022402	cell cycle process
Ctaxi_contig_801|comp5591_c0_seq1	14-3-3 protein	P	GO:0007165	signal transduction
Ctaxi_contig_801|comp5591_c0_seq1	14-3-3 protein	P	GO:0048523	negative regulation of cellular process
Ctaxi_contig_802|comp5591_c0_seq2	14-3-3 protein	F	GO:0005488	binding
Ctaxi_contig_811|comp5659_c0_seq1	chromosomal chromosomal protein xcap-e	P	GO:0006310	DNA recombination
Ctaxi_contig_811|comp5659_c0_seq1	chromosomal chromosomal protein xcap-e	P	GO:0006281	DNA repair
Ctaxi_contig_811|comp5659_c0_seq1	chromosomal chromosomal protein xcap-e	P	GO:0007076	mitotic chromosome condensation
Ctaxi_contig_811|comp5659_c0_seq1	chromosomal chromosomal protein xcap-e	F	GO:0005524	ATP binding
Ctaxi_contig_811|comp5659_c0_seq1	chromosomal chromosomal protein xcap-e	P	GO:0007062	sister chromatid cohesion
Ctaxi_contig_811|comp5659_c0_seq1	chromosomal chromosomal protein xcap-e	C	GO:0000796	condensin complex
Ctaxi_contig_811|comp5659_c0_seq1	chromosomal chromosomal protein xcap-e	C	GO:0005634	nucleus
Ctaxi_contig_829|comp5917_c0_seq1	protein	F	GO:0003700	sequence-specific DNA binding transcription factor activity
Ctaxi_contig_829|comp5917_c0_seq1	protein	F	GO:0043565	sequence-specific DNA binding
Ctaxi_contig_829|comp5917_c0_seq1	protein	P	GO:0006355	"regulation of transcription, DNA-dependent"
Ctaxi_contig_829|comp5917_c0_seq1	protein	C	GO:0005667	transcription factor complex
Ctaxi_contig_829|comp5917_c0_seq1	protein	N	GO:0045449	
Ctaxi_contig_833|comp5925_c0_seq1	histone h4	C	GO:0000786	nucleosome
Ctaxi_contig_833|comp5925_c0_seq1	histone h4	P	GO:0045653	negative regulation of megakaryocyte differentiation
Ctaxi_contig_833|comp5925_c0_seq1	histone h4	C	GO:0005730	nucleolus
Ctaxi_contig_833|comp5925_c0_seq1	histone h4	F	GO:0003677	DNA binding
Ctaxi_contig_833|comp5925_c0_seq1	histone h4	C	GO:0009579	thylakoid
Ctaxi_contig_833|comp5925_c0_seq1	histone h4	C	GO:0015629	actin cytoskeleton
Ctaxi_contig_833|comp5925_c0_seq1	histone h4	P	GO:0006334	nucleosome assembly
Ctaxi_contig_833|comp5925_c0_seq1	histone h4	F	GO:0046982	protein heterodimerization activity
Ctaxi_contig_835|comp5997_c0_seq1	elongation factor 1-alpha	F	GO:0003746	translation elongation factor activity
Ctaxi_contig_835|comp5997_c0_seq1	elongation factor 1-alpha	P	GO:0006414	translational elongation
Ctaxi_contig_835|comp5997_c0_seq1	elongation factor 1-alpha	P	GO:0006184	GTP catabolic process
Ctaxi_contig_835|comp5997_c0_seq1	elongation factor 1-alpha	F	GO:0003924	GTPase activity
Ctaxi_contig_835|comp5997_c0_seq1	elongation factor 1-alpha	F	GO:0005525	GTP binding
Ctaxi_contig_835|comp5997_c0_seq1	elongation factor 1-alpha	C	GO:0005840	ribosome
Ctaxi_contig_835|comp5997_c0_seq1	elongation factor 1-alpha	P	GO:0006448	regulation of translational elongation
Ctaxi_contig_844|comp6128_c0_seq1	translation elongation factor ef- subunit	F	GO:0003746	translation elongation factor activity
Ctaxi_contig_844|comp6128_c0_seq1	translation elongation factor ef- subunit	P	GO:0006414	translational elongation
Ctaxi_contig_844|comp6128_c0_seq1	translation elongation factor ef- subunit	P	GO:0006184	GTP catabolic process
Ctaxi_contig_844|comp6128_c0_seq1	translation elongation factor ef- subunit	F	GO:0003924	GTPase activity
Ctaxi_contig_844|comp6128_c0_seq1	translation elongation factor ef- subunit	F	GO:0005525	GTP binding
Ctaxi_contig_844|comp6128_c0_seq1	translation elongation factor ef- subunit	C	GO:0005840	ribosome
Ctaxi_contig_844|comp6128_c0_seq1	translation elongation factor ef- subunit	P	GO:0006448	regulation of translational elongation
Ctaxi_contig_861|comp6381_c0_seq1	n-acyl-phosphatidylethanolamine-hydrolyzing phospholipase d	F	GO:0016787	hydrolase activity
Ctaxi_contig_867|comp6480_c0_seq1	multidrug resistance-associated protein 5-like	C	GO:0005774	vacuolar membrane
Ctaxi_contig_867|comp6480_c0_seq1	multidrug resistance-associated protein 5-like	P	GO:0009697	salicylic acid biosynthetic process
Ctaxi_contig_867|comp6480_c0_seq1	multidrug resistance-associated protein 5-like	C	GO:0016021	integral to membrane
Ctaxi_contig_867|comp6480_c0_seq1	multidrug resistance-associated protein 5-like	F	GO:0042626	"ATPase activity, coupled to transmembrane movement of substances"
Ctaxi_contig_867|comp6480_c0_seq1	multidrug resistance-associated protein 5-like	P	GO:0055085	transmembrane transport
Ctaxi_contig_867|comp6480_c0_seq1	multidrug resistance-associated protein 5-like	P	GO:0006200	ATP catabolic process
Ctaxi_contig_867|comp6480_c0_seq1	multidrug resistance-associated protein 5-like	F	GO:0005524	ATP binding
Ctaxi_contig_867|comp6480_c0_seq1	multidrug resistance-associated protein 5-like	P	GO:0009627	systemic acquired resistance
Ctaxi_contig_867|comp6480_c0_seq1	multidrug resistance-associated protein 5-like	P	GO:0006810	transport
Ctaxi_contig_868|comp6480_c0_seq2	abc transporter	P	GO:0055085	transmembrane transport
Ctaxi_contig_868|comp6480_c0_seq2	abc transporter	C	GO:0016021	integral to membrane
Ctaxi_contig_868|comp6480_c0_seq2	abc transporter	F	GO:0042626	"ATPase activity, coupled to transmembrane movement of substances"
Ctaxi_contig_868|comp6480_c0_seq2	abc transporter	C	GO:0009536	plastid
Ctaxi_contig_868|comp6480_c0_seq2	abc transporter	P	GO:0006200	ATP catabolic process
Ctaxi_contig_868|comp6480_c0_seq2	abc transporter	F	GO:0005524	ATP binding
Ctaxi_contig_868|comp6480_c0_seq2	abc transporter	P	GO:0006810	transport
Ctaxi_contig_876|comp6543_c0_seq1	mismatch repair protein	F	GO:0005524	ATP binding
Ctaxi_contig_876|comp6543_c0_seq1	mismatch repair protein	F	GO:0017111	nucleoside-triphosphatase activity
Ctaxi_contig_876|comp6543_c0_seq1	mismatch repair protein	P	GO:0006298	mismatch repair
Ctaxi_contig_876|comp6543_c0_seq1	mismatch repair protein	F	GO:0030983	mismatched DNA binding
Ctaxi_contig_881|comp6578_c0_seq1	general secretion pathway protein d	C	GO:0009279	cell outer membrane
Ctaxi_contig_881|comp6578_c0_seq1	general secretion pathway protein d	C	GO:0015627	type II protein secretion system complex
Ctaxi_contig_881|comp6578_c0_seq1	general secretion pathway protein d	F	GO:0008565	protein transporter activity
Ctaxi_contig_881|comp6578_c0_seq1	general secretion pathway protein d	P	GO:0015628	protein secretion by the type II secretion system
Ctaxi_contig_881|comp6578_c0_seq1	general secretion pathway protein d	P	GO:0015031	protein transport
Ctaxi_contig_907|comp6831_c0_seq1	chlorophyll a b-binding protein	P	GO:0010218	response to far red light
Ctaxi_contig_907|comp6831_c0_seq1	chlorophyll a b-binding protein	C	GO:0009941	chloroplast envelope
Ctaxi_contig_907|comp6831_c0_seq1	chlorophyll a b-binding protein	P	GO:0010114	response to red light
Ctaxi_contig_907|comp6831_c0_seq1	chlorophyll a b-binding protein	P	GO:0006807	nitrogen compound metabolic process
Ctaxi_contig_907|comp6831_c0_seq1	chlorophyll a b-binding protein	F	GO:0016168	chlorophyll binding
Ctaxi_contig_907|comp6831_c0_seq1	chlorophyll a b-binding protein	P	GO:0009765	"photosynthesis, light harvesting"
Ctaxi_contig_907|comp6831_c0_seq1	chlorophyll a b-binding protein	C	GO:0009503	thylakoid light-harvesting complex
Ctaxi_contig_907|comp6831_c0_seq1	chlorophyll a b-binding protein	P	GO:0009637	response to blue light
Ctaxi_contig_907|comp6831_c0_seq1	chlorophyll a b-binding protein	P	GO:0050789	regulation of biological process
Ctaxi_contig_907|comp6831_c0_seq1	chlorophyll a b-binding protein	P	GO:0006464	cellular protein modification process
Ctaxi_contig_908|comp6841_c0_seq1	protein	F	GO:0016301	kinase activity
Ctaxi_contig_908|comp6841_c0_seq1	protein	P	GO:0016310	phosphorylation
Ctaxi_contig_917|comp6978_c0_seq1	cytochrome p450 4c1-like	F	GO:0016491	oxidoreductase activity
Ctaxi_contig_918|comp6980_c1_seq1	plp-dependent transferase	F	GO:0016740	transferase activity
Ctaxi_contig_918|comp6980_c1_seq1	plp-dependent transferase	F	GO:0030170	pyridoxal phosphate binding
Ctaxi_contig_918|comp6980_c1_seq1	plp-dependent transferase	P	GO:0009058	biosynthetic process
Ctaxi_contig_920|comp7060_c0_seq1	60s ribosomal protein l12	C	GO:0005794	Golgi apparatus
Ctaxi_contig_920|comp7060_c0_seq1	60s ribosomal protein l12	F	GO:0003735	structural constituent of ribosome
Ctaxi_contig_920|comp7060_c0_seq1	60s ribosomal protein l12	P	GO:0042254	ribosome biogenesis
Ctaxi_contig_920|comp7060_c0_seq1	60s ribosomal protein l12	C	GO:0022625	cytosolic large ribosomal subunit
Ctaxi_contig_920|comp7060_c0_seq1	60s ribosomal protein l12	C	GO:0005840	ribosome
Ctaxi_contig_921|comp7065_c0_seq1	60s ribosomal protein l35	P	GO:0000022	mitotic spindle elongation
Ctaxi_contig_921|comp7065_c0_seq1	60s ribosomal protein l35	P	GO:0051298	centrosome duplication
Ctaxi_contig_921|comp7065_c0_seq1	60s ribosomal protein l35	F	GO:0003735	structural constituent of ribosome
Ctaxi_contig_921|comp7065_c0_seq1	60s ribosomal protein l35	C	GO:0022625	cytosolic large ribosomal subunit
Ctaxi_contig_921|comp7065_c0_seq1	60s ribosomal protein l35	P	GO:0006412	translation
Ctaxi_contig_921|comp7065_c0_seq1	60s ribosomal protein l35	C	GO:0005840	ribosome
Ctaxi_contig_921|comp7065_c0_seq1	60s ribosomal protein l35	P	GO:0042254	ribosome biogenesis
Ctaxi_contig_925|comp7141_c0_seq1	alcohol dehydrogenase	P	GO:0055114	oxidation-reduction process
Ctaxi_contig_925|comp7141_c0_seq1	alcohol dehydrogenase	F	GO:0009013	succinate-semialdehyde dehydrogenase [NAD(P)+] activity
Ctaxi_contig_925|comp7141_c0_seq1	alcohol dehydrogenase	P	GO:0006570	tyrosine metabolic process
Ctaxi_contig_926|comp7141_c0_seq2	alcohol dehydrogenase	P	GO:0055114	oxidation-reduction process
Ctaxi_contig_926|comp7141_c0_seq2	alcohol dehydrogenase	F	GO:0009013	succinate-semialdehyde dehydrogenase [NAD(P)+] activity
Ctaxi_contig_926|comp7141_c0_seq2	alcohol dehydrogenase	P	GO:0006570	tyrosine metabolic process
Ctaxi_contig_929|comp7150_c0_seq1	40s ribosomal protein s3a	C	GO:0005737	cytoplasm
Ctaxi_contig_929|comp7150_c0_seq1	40s ribosomal protein s3a	C	GO:0043229	intracellular organelle
Ctaxi_contig_929|comp7150_c0_seq1	40s ribosomal protein s3a	C	GO:0030529	ribonucleoprotein complex
Ctaxi_contig_933|comp7204_c0_seq1	tyramine oxidase	F	GO:0005507	copper ion binding
Ctaxi_contig_933|comp7204_c0_seq1	tyramine oxidase	P	GO:0055114	oxidation-reduction process
Ctaxi_contig_933|comp7204_c0_seq1	tyramine oxidase	F	GO:0048038	quinone binding
Ctaxi_contig_933|comp7204_c0_seq1	tyramine oxidase	F	GO:0008131	primary amine oxidase activity
Ctaxi_contig_933|comp7204_c0_seq1	tyramine oxidase	P	GO:0009308	amine metabolic process
Ctaxi_contig_950|comp7370_c0_seq1	glycine cleavage system protein h	C	GO:0005960	glycine cleavage complex
Ctaxi_contig_950|comp7370_c0_seq1	glycine cleavage system protein h	C	GO:0005739	mitochondrion
Ctaxi_contig_950|comp7370_c0_seq1	glycine cleavage system protein h	P	GO:0019464	glycine decarboxylation via glycine cleavage system
Ctaxi_contig_952|comp7391_c0_seq1	protein	F	GO:0003700	sequence-specific DNA binding transcription factor activity
Ctaxi_contig_952|comp7391_c0_seq1	protein	F	GO:0043565	sequence-specific DNA binding
Ctaxi_contig_952|comp7391_c0_seq1	protein	C	GO:0005634	nucleus
Ctaxi_contig_952|comp7391_c0_seq1	protein	P	GO:0006355	"regulation of transcription, DNA-dependent"
Ctaxi_contig_952|comp7391_c0_seq1	protein	C	GO:0005667	transcription factor complex
Ctaxi_contig_952|comp7391_c0_seq1	protein	N	GO:0045449	
Ctaxi_contig_954|comp7397_c0_seq1	alpha tubulin	C	GO:0005874	microtubule
Ctaxi_contig_954|comp7397_c0_seq1	alpha tubulin	P	GO:0051258	protein polymerization
Ctaxi_contig_954|comp7397_c0_seq1	alpha tubulin	P	GO:0006184	GTP catabolic process
Ctaxi_contig_954|comp7397_c0_seq1	alpha tubulin	P	GO:0007017	microtubule-based process
Ctaxi_contig_954|comp7397_c0_seq1	alpha tubulin	F	GO:0003924	GTPase activity
Ctaxi_contig_954|comp7397_c0_seq1	alpha tubulin	F	GO:0005200	structural constituent of cytoskeleton
Ctaxi_contig_954|comp7397_c0_seq1	alpha tubulin	C	GO:0005737	cytoplasm
Ctaxi_contig_954|comp7397_c0_seq1	alpha tubulin	F	GO:0005525	GTP binding
Ctaxi_contig_954|comp7397_c0_seq1	alpha tubulin	C	GO:0005856	cytoskeleton
Ctaxi_contig_955|comp7405_c0_seq1	tkl dicty4 protein kinase	P	GO:0071704	organic substance metabolic process
Ctaxi_contig_955|comp7405_c0_seq1	tkl dicty4 protein kinase	P	GO:0044238	primary metabolic process
Ctaxi_contig_955|comp7405_c0_seq1	tkl dicty4 protein kinase	F	GO:0004672	protein kinase activity
Ctaxi_contig_955|comp7405_c0_seq1	tkl dicty4 protein kinase	P	GO:0016310	phosphorylation
Ctaxi_contig_959|comp7433_c0_seq1	ribosomal protein s3	C	GO:0044424	intracellular part
Ctaxi_contig_966|comp7464_c0_seq1	sulfite mitochondrial	F	GO:0005488	binding
Ctaxi_contig_968|comp7481_c1_seq1	membrane protease stomatin prohibitin	C	GO:0016020	membrane
Ctaxi_contig_969|comp7482_c0_seq1	methylase involved in ubiquinone menaquinone biosynthesis	F	GO:0003824	catalytic activity
Ctaxi_contig_976|comp7514_c0_seq1	pci domain-containing protein 2	P	GO:0048364	root development
Ctaxi_contig_976|comp7514_c0_seq1	pci domain-containing protein 2	P	GO:0009751	response to salicylic acid stimulus
Ctaxi_contig_976|comp7514_c0_seq1	pci domain-containing protein 2	F	GO:0005515	protein binding
Ctaxi_contig_976|comp7514_c0_seq1	pci domain-containing protein 2	P	GO:0006950	response to stress
Ctaxi_contig_976|comp7514_c0_seq1	pci domain-containing protein 2	P	GO:0016973	poly(A)+ mRNA export from nucleus
Ctaxi_contig_976|comp7514_c0_seq1	pci domain-containing protein 2	C	GO:0005634	nucleus
Ctaxi_contig_976|comp7514_c0_seq1	pci domain-containing protein 2	P	GO:0009873	ethylene mediated signaling pathway
Ctaxi_contig_978|comp7533_c0_seq1	class iii aminotransferase	F	GO:0030170	pyridoxal phosphate binding
Ctaxi_contig_978|comp7533_c0_seq1	class iii aminotransferase	F	GO:0004015	adenosylmethionine-8-amino-7-oxononanoate transaminase activity
Ctaxi_contig_978|comp7533_c0_seq1	class iii aminotransferase	P	GO:0008152	metabolic process
Ctaxi_contig_978|comp7533_c0_seq1	class iii aminotransferase	P	GO:0006768	biotin metabolic process
Ctaxi_contig_981|comp7542_c0_seq1	aminopeptidase with a membrane alanine aminopeptidase domain	F	GO:0070011	"peptidase activity, acting on L-amino acid peptides"
Ctaxi_contig_988|comp7571_c0_seq1	aryl-alcohol dehydrogenase like protein	F	GO:0016616	"oxidoreductase activity, acting on the CH-OH group of donors, NAD or NADP as acceptor"
Ctaxi_contig_988|comp7571_c0_seq1	aryl-alcohol dehydrogenase like protein	C	GO:0044434	chloroplast part
Ctaxi_contig_992|comp7595_c0_seq1	protein	P	GO:0030001	metal ion transport
Ctaxi_contig_992|comp7595_c0_seq1	protein	F	GO:0046872	metal ion binding
Ctaxi_contig_994|comp7614_c1_seq1	atp-sensitive potassium transporter	P	GO:0006811	ion transport
Ctaxi_contig_996|comp7617_c0_seq1	protein	P	GO:0015992	proton transport
Ctaxi_contig_996|comp7617_c0_seq1	protein	C	GO:0033177	"proton-transporting two-sector ATPase complex, proton-transporting domain"
Ctaxi_contig_997|comp7620_c0_seq1	photosystem ii chlorophyll a core antenna apoprotein	C	GO:0009523	photosystem II
Ctaxi_contig_997|comp7620_c0_seq1	photosystem ii chlorophyll a core antenna apoprotein	P	GO:0009767	photosynthetic electron transport chain
Ctaxi_contig_997|comp7620_c0_seq1	photosystem ii chlorophyll a core antenna apoprotein	P	GO:0018298	protein-chromophore linkage
Ctaxi_contig_997|comp7620_c0_seq1	photosystem ii chlorophyll a core antenna apoprotein	F	GO:0016168	chlorophyll binding
Ctaxi_contig_997|comp7620_c0_seq1	photosystem ii chlorophyll a core antenna apoprotein	C	GO:0016021	integral to membrane
Ctaxi_contig_997|comp7620_c0_seq1	photosystem ii chlorophyll a core antenna apoprotein	C	GO:0009535	chloroplast thylakoid membrane
Ctaxi_contig_998|comp7620_c1_seq1	photosystem ii 47 kda protein	C	GO:0009523	photosystem II
Ctaxi_contig_998|comp7620_c1_seq1	photosystem ii 47 kda protein	P	GO:0009767	photosynthetic electron transport chain
Ctaxi_contig_998|comp7620_c1_seq1	photosystem ii 47 kda protein	P	GO:0018298	protein-chromophore linkage
Ctaxi_contig_998|comp7620_c1_seq1	photosystem ii 47 kda protein	F	GO:0016168	chlorophyll binding
Ctaxi_contig_998|comp7620_c1_seq1	photosystem ii 47 kda protein	C	GO:0016021	integral to membrane
Ctaxi_contig_998|comp7620_c1_seq1	photosystem ii 47 kda protein	C	GO:0009535	chloroplast thylakoid membrane
Ctaxi_contig_1010|comp7675_c0_seq1	40s ribosomal protein	F	GO:0003723	RNA binding
Ctaxi_contig_1010|comp7675_c0_seq1	40s ribosomal protein	P	GO:0000462	"maturation of SSU-rRNA from tricistronic rRNA transcript (SSU-rRNA, 5.8S rRNA, LSU-rRNA)"
Ctaxi_contig_1010|comp7675_c0_seq1	40s ribosomal protein	F	GO:0003735	structural constituent of ribosome
Ctaxi_contig_1010|comp7675_c0_seq1	40s ribosomal protein	C	GO:0009536	plastid
Ctaxi_contig_1010|comp7675_c0_seq1	40s ribosomal protein	P	GO:0006414	translational elongation
Ctaxi_contig_1010|comp7675_c0_seq1	40s ribosomal protein	C	GO:0022627	cytosolic small ribosomal subunit
Ctaxi_contig_1010|comp7675_c0_seq1	40s ribosomal protein	C	GO:0005840	ribosome
Ctaxi_contig_1010|comp7675_c0_seq1	40s ribosomal protein	P	GO:0042254	ribosome biogenesis
Ctaxi_contig_1027|comp7782_c0_seq1	coatomer protein subunit alpha	P	GO:0016192	vesicle-mediated transport
Ctaxi_contig_1027|comp7782_c0_seq1	coatomer protein subunit alpha	P	GO:0006886	intracellular protein transport
Ctaxi_contig_1027|comp7782_c0_seq1	coatomer protein subunit alpha	C	GO:0030126	COPI vesicle coat
Ctaxi_contig_1027|comp7782_c0_seq1	coatomer protein subunit alpha	F	GO:0005198	structural molecule activity
Ctaxi_contig_1028|comp7787_c0_seq1	glutamate decarboxylase 2-like	P	GO:0044237	cellular metabolic process
Ctaxi_contig_1028|comp7787_c0_seq1	glutamate decarboxylase 2-like	F	GO:0003824	catalytic activity
Ctaxi_contig_1032|comp7816_c0_seq1	wd40 repeat-containing protein	P	GO:0050896	response to stimulus
Ctaxi_contig_1032|comp7816_c0_seq1	wd40 repeat-containing protein	P	GO:0009987	cellular process
Ctaxi_contig_1032|comp7816_c0_seq1	wd40 repeat-containing protein	F	GO:0016740	transferase activity
Ctaxi_contig_1034|comp7849_c1_seq1	40s ribosomal protein s13-like	C	GO:0005840	ribosome
Ctaxi_contig_1034|comp7849_c1_seq1	40s ribosomal protein s13-like	F	GO:0003735	structural constituent of ribosome
Ctaxi_contig_1034|comp7849_c1_seq1	40s ribosomal protein s13-like	F	GO:0016787	hydrolase activity
Ctaxi_contig_1034|comp7849_c1_seq1	40s ribosomal protein s13-like	P	GO:0006412	translation
Ctaxi_contig_1034|comp7849_c1_seq1	40s ribosomal protein s13-like	P	GO:0042254	ribosome biogenesis
Ctaxi_contig_1038|comp7900_c1_seq1	hypothetical protein PHATRDRAFT_54586	F	GO:0043531	ADP binding
Ctaxi_contig_1040|comp7904_c1_seq1	kinesin- expressed	P	GO:0009987	cellular process
Ctaxi_contig_1040|comp7904_c1_seq1	kinesin- expressed	F	GO:0017111	nucleoside-triphosphatase activity
Ctaxi_contig_1040|comp7904_c1_seq1	kinesin- expressed	C	GO:0043234	protein complex
Ctaxi_contig_1040|comp7904_c1_seq1	kinesin- expressed	C	GO:0015630	microtubule cytoskeleton
Ctaxi_contig_1040|comp7904_c1_seq1	kinesin- expressed	F	GO:0000166	nucleotide binding
Ctaxi_contig_1040|comp7904_c1_seq1	kinesin- expressed	C	GO:0044430	cytoskeletal part
Ctaxi_contig_1042|comp7940_c0_seq1	structural maintenance of chromosome 3	C	GO:0016363	nuclear matrix
Ctaxi_contig_1042|comp7940_c0_seq1	structural maintenance of chromosome 3	C	GO:0008278	cohesin complex
Ctaxi_contig_1042|comp7940_c0_seq1	structural maintenance of chromosome 3	P	GO:0035196	production of miRNAs involved in gene silencing by miRNA
Ctaxi_contig_1042|comp7940_c0_seq1	structural maintenance of chromosome 3	C	GO:0009506	plasmodesma
Ctaxi_contig_1042|comp7940_c0_seq1	structural maintenance of chromosome 3	P	GO:0010267	production of ta-siRNAs involved in RNA interference
Ctaxi_contig_1042|comp7940_c0_seq1	structural maintenance of chromosome 3	F	GO:0005524	ATP binding
Ctaxi_contig_1042|comp7940_c0_seq1	structural maintenance of chromosome 3	P	GO:0007062	sister chromatid cohesion
Ctaxi_contig_1042|comp7940_c0_seq1	structural maintenance of chromosome 3	C	GO:0000785	chromatin
Ctaxi_contig_1042|comp7940_c0_seq1	structural maintenance of chromosome 3	C	GO:0005819	spindle
Ctaxi_contig_1042|comp7940_c0_seq1	structural maintenance of chromosome 3	C	GO:0005737	cytoplasm
Ctaxi_contig_1042|comp7940_c0_seq1	structural maintenance of chromosome 3	P	GO:0051607	defense response to virus
Ctaxi_contig_1042|comp7940_c0_seq1	structural maintenance of chromosome 3	F	GO:0003682	chromatin binding
Ctaxi_contig_1043|comp7942_c0_seq1	guanine nucleotide-binding protein subunit beta-like protein	P	GO:0043581	mycelium development
Ctaxi_contig_1046|comp8008_c0_seq1	flap endonuclease-1	F	GO:0008409	5'-3' exonuclease activity
Ctaxi_contig_1046|comp8008_c0_seq1	flap endonuclease-1	P	GO:0090305	nucleic acid phosphodiester bond hydrolysis
Ctaxi_contig_1046|comp8008_c0_seq1	flap endonuclease-1	C	GO:0005739	mitochondrion
Ctaxi_contig_1046|comp8008_c0_seq1	flap endonuclease-1	C	GO:0005730	nucleolus
Ctaxi_contig_1046|comp8008_c0_seq1	flap endonuclease-1	P	GO:0006284	base-excision repair
Ctaxi_contig_1046|comp8008_c0_seq1	flap endonuclease-1	P	GO:0043137	"DNA replication, removal of RNA primer"
Ctaxi_contig_1046|comp8008_c0_seq1	flap endonuclease-1	F	GO:0017108	5'-flap endonuclease activity
Ctaxi_contig_1046|comp8008_c0_seq1	flap endonuclease-1	F	GO:0003677	DNA binding
Ctaxi_contig_1046|comp8008_c0_seq1	flap endonuclease-1	F	GO:0000287	magnesium ion binding
Ctaxi_contig_1046|comp8008_c0_seq1	flap endonuclease-1	C	GO:0005654	nucleoplasm
Ctaxi_contig_1046|comp8008_c0_seq1	flap endonuclease-1	P	GO:0006308	DNA catabolic process
Ctaxi_contig_1047|comp8035_c0_seq1	large subunit gtpase 1 homolog	F	GO:0005525	GTP binding
Ctaxi_contig_1051|comp8129_c1_seq1	abc transporter atp-binding protein	P	GO:0071704	organic substance metabolic process
Ctaxi_contig_1051|comp8129_c1_seq1	abc transporter atp-binding protein	F	GO:0017111	nucleoside-triphosphatase activity
Ctaxi_contig_1051|comp8129_c1_seq1	abc transporter atp-binding protein	P	GO:0044238	primary metabolic process
Ctaxi_contig_1051|comp8129_c1_seq1	abc transporter atp-binding protein	P	GO:0044710	single-organism metabolic process
Ctaxi_contig_1051|comp8129_c1_seq1	abc transporter atp-binding protein	F	GO:0000166	nucleotide binding
Ctaxi_contig_1069|comp8413_c0_seq1	dna helicase mcm8-like	P	GO:0009987	cellular process
Ctaxi_contig_1075|comp8490_c0_seq1	cysteine protease 1	P	GO:0008152	metabolic process
Ctaxi_contig_1075|comp8490_c0_seq1	cysteine protease 1	F	GO:0008233	peptidase activity
Ctaxi_contig_1080|comp8606_c0_seq1	carboxypeptidase c (cathepsin a)	F	GO:0004180	carboxypeptidase activity
Ctaxi_contig_1085|comp8656_c0_seq1	serine carboxypeptidase family protein	C	GO:0005576	extracellular region
Ctaxi_contig_1085|comp8656_c0_seq1	serine carboxypeptidase family protein	C	GO:0005829	cytosol
Ctaxi_contig_1085|comp8656_c0_seq1	serine carboxypeptidase family protein	C	GO:0005773	vacuole
Ctaxi_contig_1085|comp8656_c0_seq1	serine carboxypeptidase family protein	F	GO:0004185	serine-type carboxypeptidase activity
Ctaxi_contig_1085|comp8656_c0_seq1	serine carboxypeptidase family protein	P	GO:0006508	proteolysis
Ctaxi_contig_1088|comp8677_c0_seq1	adapter-related protein complex 1 sigma 1b expressed	F	GO:0008565	protein transporter activity
Ctaxi_contig_1088|comp8677_c0_seq1	adapter-related protein complex 1 sigma 1b expressed	C	GO:0005739	mitochondrion
Ctaxi_contig_1088|comp8677_c0_seq1	adapter-related protein complex 1 sigma 1b expressed	C	GO:0016023	cytoplasmic membrane-bounded vesicle
Ctaxi_contig_1088|comp8677_c0_seq1	adapter-related protein complex 1 sigma 1b expressed	C	GO:0030117	membrane coat
Ctaxi_contig_1088|comp8677_c0_seq1	adapter-related protein complex 1 sigma 1b expressed	P	GO:0015031	protein transport
Ctaxi_contig_1096|comp8858_c0_seq1	ribosomal protein s20	F	GO:0003735	structural constituent of ribosome
Ctaxi_contig_1096|comp8858_c0_seq1	ribosomal protein s20	F	GO:0003723	RNA binding
Ctaxi_contig_1096|comp8858_c0_seq1	ribosomal protein s20	C	GO:0022627	cytosolic small ribosomal subunit
Ctaxi_contig_1096|comp8858_c0_seq1	ribosomal protein s20	P	GO:0006412	translation
Ctaxi_contig_1096|comp8858_c0_seq1	ribosomal protein s20	C	GO:0005840	ribosome
Ctaxi_contig_1096|comp8858_c0_seq1	ribosomal protein s20	P	GO:0042254	ribosome biogenesis
Ctaxi_contig_1099|comp8952_c0_seq1	ubiquitin carboxy-terminal	F	GO:0016787	hydrolase activity
Ctaxi_contig_1102|comp8967_c0_seq1	cug-bp- and etr-3-like	F	GO:0000166	nucleotide binding
Ctaxi_contig_1102|comp8967_c0_seq1	cug-bp- and etr-3-like	F	GO:0003723	RNA binding
Ctaxi_contig_1111|comp9122_c0_seq1	60s ribosomal protein l21	C	GO:0005730	nucleolus
Ctaxi_contig_1111|comp9122_c0_seq1	60s ribosomal protein l21	F	GO:0003735	structural constituent of ribosome
Ctaxi_contig_1111|comp9122_c0_seq1	60s ribosomal protein l21	C	GO:0022625	cytosolic large ribosomal subunit
Ctaxi_contig_1111|comp9122_c0_seq1	60s ribosomal protein l21	C	GO:0009507	chloroplast
Ctaxi_contig_1111|comp9122_c0_seq1	60s ribosomal protein l21	P	GO:0006412	translation
Ctaxi_contig_1111|comp9122_c0_seq1	60s ribosomal protein l21	C	GO:0005739	mitochondrion
Ctaxi_contig_1111|comp9122_c0_seq1	60s ribosomal protein l21	C	GO:0005840	ribosome
Ctaxi_contig_1111|comp9122_c0_seq1	60s ribosomal protein l21	P	GO:0042254	ribosome biogenesis
Ctaxi_contig_1113|comp9151_c0_seq1	methyltransferase type 11	F	GO:0016740	transferase activity
Ctaxi_contig_1116|comp9190_c0_seq1	glutamate 5-kinase	F	GO:0097159	organic cyclic compound binding
Ctaxi_contig_1116|comp9190_c0_seq1	glutamate 5-kinase	F	GO:1901363	heterocyclic compound binding
Ctaxi_contig_1116|comp9190_c0_seq1	glutamate 5-kinase	P	GO:0044237	cellular metabolic process
Ctaxi_contig_1120|comp9268_c0_seq1	receptor like protein	F	GO:0016772	"transferase activity, transferring phosphorus-containing groups"
Ctaxi_contig_1121|comp9268_c1_seq1	probably inactive leucine-rich repeat receptor-like protein kinase imk2-like	P	GO:0006468	protein phosphorylation
Ctaxi_contig_1121|comp9268_c1_seq1	probably inactive leucine-rich repeat receptor-like protein kinase imk2-like	F	GO:0004672	protein kinase activity
Ctaxi_contig_1122|comp9303_c0_seq1	protein ubq- isoform c	P	GO:0009792	embryo development ending in birth or egg hatching
Ctaxi_contig_1122|comp9303_c0_seq1	protein ubq- isoform c	P	GO:0002119	nematode larval development
Ctaxi_contig_1122|comp9303_c0_seq1	protein ubq- isoform c	C	GO:0005840	ribosome
Ctaxi_contig_1122|comp9303_c0_seq1	protein ubq- isoform c	F	GO:0003735	structural constituent of ribosome
Ctaxi_contig_1122|comp9303_c0_seq1	protein ubq- isoform c	P	GO:0000003	reproduction
Ctaxi_contig_1122|comp9303_c0_seq1	protein ubq- isoform c	P	GO:0040007	growth
Ctaxi_contig_1122|comp9303_c0_seq1	protein ubq- isoform c	C	GO:0005634	nucleus
Ctaxi_contig_1122|comp9303_c0_seq1	protein ubq- isoform c	P	GO:0006412	translation
Ctaxi_contig_1122|comp9303_c0_seq1	protein ubq- isoform c	P	GO:0006915	apoptotic process
Ctaxi_contig_1122|comp9303_c0_seq1	protein ubq- isoform c	P	GO:0042254	ribosome biogenesis
Ctaxi_contig_1124|comp9355_c0_seq1	40s ribosomal protein s5	P	GO:0000184	"nuclear-transcribed mRNA catabolic process, nonsense-mediated decay"
Ctaxi_contig_1124|comp9355_c0_seq1	40s ribosomal protein s5	P	GO:0006415	translational termination
Ctaxi_contig_1124|comp9355_c0_seq1	40s ribosomal protein s5	P	GO:0006413	translational initiation
Ctaxi_contig_1124|comp9355_c0_seq1	40s ribosomal protein s5	P	GO:0006450	regulation of translational fidelity
Ctaxi_contig_1124|comp9355_c0_seq1	40s ribosomal protein s5	F	GO:0003735	structural constituent of ribosome
Ctaxi_contig_1124|comp9355_c0_seq1	40s ribosomal protein s5	P	GO:0019083	viral transcription
Ctaxi_contig_1124|comp9355_c0_seq1	40s ribosomal protein s5	P	GO:0006614	SRP-dependent cotranslational protein targeting to membrane
Ctaxi_contig_1124|comp9355_c0_seq1	40s ribosomal protein s5	F	GO:0003729	mRNA binding
Ctaxi_contig_1124|comp9355_c0_seq1	40s ribosomal protein s5	C	GO:0022627	cytosolic small ribosomal subunit
Ctaxi_contig_1124|comp9355_c0_seq1	40s ribosomal protein s5	C	GO:0005840	ribosome
Ctaxi_contig_1124|comp9355_c0_seq1	40s ribosomal protein s5	P	GO:0042254	ribosome biogenesis
Ctaxi_contig_1125|comp9355_c0_seq2	40s ribosomal protein s5	F	GO:0003735	structural constituent of ribosome
Ctaxi_contig_1125|comp9355_c0_seq2	40s ribosomal protein s5	F	GO:0003723	RNA binding
Ctaxi_contig_1125|comp9355_c0_seq2	40s ribosomal protein s5	C	GO:0015935	small ribosomal subunit
Ctaxi_contig_1125|comp9355_c0_seq2	40s ribosomal protein s5	P	GO:0006412	translation
Ctaxi_contig_1125|comp9355_c0_seq2	40s ribosomal protein s5	C	GO:0005840	ribosome
Ctaxi_contig_1125|comp9355_c0_seq2	40s ribosomal protein s5	P	GO:0042254	ribosome biogenesis
Ctaxi_contig_1130|comp9548_c0_seq1	chloroplast photosystem ii 10 kda protein	P	GO:0009744	response to sucrose stimulus
Ctaxi_contig_1130|comp9548_c0_seq1	chloroplast photosystem ii 10 kda protein	P	GO:0010114	response to red light
Ctaxi_contig_1130|comp9548_c0_seq1	chloroplast photosystem ii 10 kda protein	P	GO:0009637	response to blue light
Ctaxi_contig_1130|comp9548_c0_seq1	chloroplast photosystem ii 10 kda protein	P	GO:0010155	regulation of proton transport
Ctaxi_contig_1130|comp9548_c0_seq1	chloroplast photosystem ii 10 kda protein	C	GO:0009535	chloroplast thylakoid membrane
Ctaxi_contig_1130|comp9548_c0_seq1	chloroplast photosystem ii 10 kda protein	P	GO:0015979	photosynthesis
Ctaxi_contig_1130|comp9548_c0_seq1	chloroplast photosystem ii 10 kda protein	P	GO:0010218	response to far red light
Ctaxi_contig_1130|comp9548_c0_seq1	chloroplast photosystem ii 10 kda protein	P	GO:0009644	response to high light intensity
Ctaxi_contig_1130|comp9548_c0_seq1	chloroplast photosystem ii 10 kda protein	P	GO:0019344	cysteine biosynthetic process
Ctaxi_contig_1130|comp9548_c0_seq1	chloroplast photosystem ii 10 kda protein	C	GO:0009654	oxygen evolving complex
Ctaxi_contig_1133|comp9590_c0_seq1	elongation factor 2-like	F	GO:0003746	translation elongation factor activity
Ctaxi_contig_1133|comp9590_c0_seq1	elongation factor 2-like	P	GO:0006414	translational elongation
Ctaxi_contig_1133|comp9590_c0_seq1	elongation factor 2-like	F	GO:0005525	GTP binding
Ctaxi_contig_1133|comp9590_c0_seq1	elongation factor 2-like	C	GO:0009507	chloroplast
Ctaxi_contig_1133|comp9590_c0_seq1	elongation factor 2-like	P	GO:0006184	GTP catabolic process
Ctaxi_contig_1133|comp9590_c0_seq1	elongation factor 2-like	C	GO:0005730	nucleolus
Ctaxi_contig_1133|comp9590_c0_seq1	elongation factor 2-like	C	GO:0005829	cytosol
Ctaxi_contig_1133|comp9590_c0_seq1	elongation factor 2-like	P	GO:0009409	response to cold
Ctaxi_contig_1133|comp9590_c0_seq1	elongation factor 2-like	F	GO:0003924	GTPase activity
Ctaxi_contig_1133|comp9590_c0_seq1	elongation factor 2-like	C	GO:0005886	plasma membrane
Ctaxi_contig_1133|comp9590_c0_seq1	elongation factor 2-like	F	GO:0005507	copper ion binding
Ctaxi_contig_1133|comp9590_c0_seq1	elongation factor 2-like	C	GO:0005840	ribosome
Ctaxi_contig_1133|comp9590_c0_seq1	elongation factor 2-like	P	GO:0006448	regulation of translational elongation
Ctaxi_contig_1135|comp9674_c0_seq1	glucose-regulated protein 78	F	GO:0005524	ATP binding
Ctaxi_contig_1135|comp9674_c0_seq1	glucose-regulated protein 78	P	GO:0006950	response to stress
Ctaxi_contig_1142|comp9742_c0_seq1	60s ribosomal protein l23a-like	C	GO:0005840	ribosome
Ctaxi_contig_1142|comp9742_c0_seq1	60s ribosomal protein l23a-like	F	GO:0003735	structural constituent of ribosome
Ctaxi_contig_1142|comp9742_c0_seq1	60s ribosomal protein l23a-like	P	GO:0006412	translation
Ctaxi_contig_1142|comp9742_c0_seq1	60s ribosomal protein l23a-like	F	GO:0019843	rRNA binding
Ctaxi_contig_1142|comp9742_c0_seq1	60s ribosomal protein l23a-like	F	GO:0000166	nucleotide binding
Ctaxi_contig_1142|comp9742_c0_seq1	60s ribosomal protein l23a-like	P	GO:0042254	ribosome biogenesis
Ctaxi_contig_1143|comp9826_c1_seq1	retrotransposon ty3-gypsy subclass	P	GO:0006259	DNA metabolic process
Ctaxi_contig_1143|comp9826_c1_seq1	retrotransposon ty3-gypsy subclass	F	GO:0003676	nucleic acid binding
Ctaxi_contig_1145|comp9839_c0_seq2	heat shock protein hsp90	F	GO:0005488	binding
Ctaxi_contig_1151|comp9935_c0_seq1	receptor-like protein kinase	P	GO:0009987	cellular process
Ctaxi_contig_1151|comp9935_c0_seq1	receptor-like protein kinase	F	GO:0004672	protein kinase activity
Ctaxi_contig_1151|comp9935_c0_seq1	receptor-like protein kinase	C	GO:0016020	membrane
Ctaxi_contig_1152|comp9944_c1_seq1	nuclear transport factor 2	P	GO:0016192	vesicle-mediated transport
Ctaxi_contig_1152|comp9944_c1_seq1	nuclear transport factor 2	C	GO:0005829	cytosol
Ctaxi_contig_1152|comp9944_c1_seq1	nuclear transport factor 2	F	GO:0008536	Ran GTPase binding
Ctaxi_contig_1152|comp9944_c1_seq1	nuclear transport factor 2	P	GO:0006606	protein import into nucleus
Ctaxi_contig_1152|comp9944_c1_seq1	nuclear transport factor 2	P	GO:0016044	cellular membrane organization
Ctaxi_contig_1152|comp9944_c1_seq1	nuclear transport factor 2	P	GO:0043067	regulation of programmed cell death
Ctaxi_contig_1152|comp9944_c1_seq1	nuclear transport factor 2	C	GO:0005635	nuclear envelope
Ctaxi_contig_1152|comp9944_c1_seq1	nuclear transport factor 2	C	GO:0005886	plasma membrane
Ctaxi_contig_1152|comp9944_c1_seq1	nuclear transport factor 2	P	GO:0006865	amino acid transport
Ctaxi_contig_1158|comp10097_c0_seq1	respiratory burst oxidase protein e	C	GO:0016020	membrane
Ctaxi_contig_1158|comp10097_c0_seq1	respiratory burst oxidase protein e	F	GO:0016491	oxidoreductase activity
Ctaxi_contig_1159|comp10102_c0_seq1	ribosomal protein l32	C	GO:0005840	ribosome
Ctaxi_contig_1159|comp10102_c0_seq1	ribosomal protein l32	F	GO:0003735	structural constituent of ribosome
Ctaxi_contig_1159|comp10102_c0_seq1	ribosomal protein l32	P	GO:0006412	translation
Ctaxi_contig_1159|comp10102_c0_seq1	ribosomal protein l32	P	GO:0042254	ribosome biogenesis
Ctaxi_contig_1165|comp10117_c0_seq1	arylsulfatase	F	GO:0008484	sulfuric ester hydrolase activity
Ctaxi_contig_1168|comp10133_c0_seq1	atp synthase	P	GO:0009108	coenzyme biosynthetic process
Ctaxi_contig_1168|comp10133_c0_seq1	atp synthase	F	GO:0030234	enzyme regulator activity
Ctaxi_contig_1168|comp10133_c0_seq1	atp synthase	P	GO:0009695	jasmonic acid biosynthetic process
Ctaxi_contig_1168|comp10133_c0_seq1	atp synthase	P	GO:0009965	leaf morphogenesis
Ctaxi_contig_1168|comp10133_c0_seq1	atp synthase	P	GO:0043085	positive regulation of catalytic activity
Ctaxi_contig_1168|comp10133_c0_seq1	atp synthase	P	GO:0019344	cysteine biosynthetic process
Ctaxi_contig_1168|comp10133_c0_seq1	atp synthase	C	GO:0009544	chloroplast ATP synthase complex
Ctaxi_contig_1168|comp10133_c0_seq1	atp synthase	P	GO:0009072	aromatic amino acid family metabolic process
Ctaxi_contig_1168|comp10133_c0_seq1	atp synthase	C	GO:0045261	"proton-transporting ATP synthase complex, catalytic core F(1)"
Ctaxi_contig_1168|comp10133_c0_seq1	atp synthase	P	GO:0009772	photosynthetic electron transport in photosystem II
Ctaxi_contig_1168|comp10133_c0_seq1	atp synthase	P	GO:0006364	rRNA processing
Ctaxi_contig_1168|comp10133_c0_seq1	atp synthase	C	GO:0009941	chloroplast envelope
Ctaxi_contig_1168|comp10133_c0_seq1	atp synthase	F	GO:0046961	"proton-transporting ATPase activity, rotational mechanism"
Ctaxi_contig_1168|comp10133_c0_seq1	atp synthase	P	GO:0019252	starch biosynthetic process
Ctaxi_contig_1168|comp10133_c0_seq1	atp synthase	P	GO:0000023	maltose metabolic process
Ctaxi_contig_1168|comp10133_c0_seq1	atp synthase	P	GO:0006636	unsaturated fatty acid biosynthetic process
Ctaxi_contig_1168|comp10133_c0_seq1	atp synthase	P	GO:0009657	plastid organization
Ctaxi_contig_1168|comp10133_c0_seq1	atp synthase	P	GO:0006766	vitamin metabolic process
Ctaxi_contig_1168|comp10133_c0_seq1	atp synthase	P	GO:0030154	cell differentiation
Ctaxi_contig_1168|comp10133_c0_seq1	atp synthase	P	GO:0009773	photosynthetic electron transport in photosystem I
Ctaxi_contig_1168|comp10133_c0_seq1	atp synthase	P	GO:0019748	secondary metabolic process
Ctaxi_contig_1168|comp10133_c0_seq1	atp synthase	P	GO:0006733	oxidoreduction coenzyme metabolic process
Ctaxi_contig_1168|comp10133_c0_seq1	atp synthase	F	GO:0046933	"proton-transporting ATP synthase activity, rotational mechanism"
Ctaxi_contig_1168|comp10133_c0_seq1	atp synthase	P	GO:0045893	"positive regulation of transcription, DNA-dependent"
Ctaxi_contig_1168|comp10133_c0_seq1	atp synthase	P	GO:0009106	lipoate metabolic process
Ctaxi_contig_1168|comp10133_c0_seq1	atp synthase	P	GO:0035304	regulation of protein dephosphorylation
Ctaxi_contig_1168|comp10133_c0_seq1	atp synthase	P	GO:0015995	chlorophyll biosynthetic process
Ctaxi_contig_1168|comp10133_c0_seq1	atp synthase	P	GO:0010207	photosystem II assembly
Ctaxi_contig_1168|comp10133_c0_seq1	atp synthase	P	GO:0015986	ATP synthesis coupled proton transport
Ctaxi_contig_1168|comp10133_c0_seq1	atp synthase	P	GO:0019288	"isopentenyl diphosphate biosynthetic process, mevalonate-independent pathway"
Ctaxi_contig_1168|comp10133_c0_seq1	atp synthase	P	GO:0006546	glycine catabolic process
Ctaxi_contig_1168|comp10133_c0_seq1	atp synthase	P	GO:0006119	oxidative phosphorylation
Ctaxi_contig_1168|comp10133_c0_seq1	atp synthase	P	GO:0015992	proton transport
Ctaxi_contig_1168|comp10133_c0_seq1	atp synthase	C	GO:0045259	proton-transporting ATP synthase complex
Ctaxi_contig_1169|comp10133_c1_seq1	f0f1 atp synthase subunit gamma	F	GO:0046961	"proton-transporting ATPase activity, rotational mechanism"
Ctaxi_contig_1169|comp10133_c1_seq1	f0f1 atp synthase subunit gamma	F	GO:0046933	"proton-transporting ATP synthase activity, rotational mechanism"
Ctaxi_contig_1169|comp10133_c1_seq1	f0f1 atp synthase subunit gamma	C	GO:0016021	integral to membrane
Ctaxi_contig_1169|comp10133_c1_seq1	f0f1 atp synthase subunit gamma	C	GO:0045261	"proton-transporting ATP synthase complex, catalytic core F(1)"
Ctaxi_contig_1169|comp10133_c1_seq1	f0f1 atp synthase subunit gamma	P	GO:0015986	ATP synthesis coupled proton transport
Ctaxi_contig_1169|comp10133_c1_seq1	f0f1 atp synthase subunit gamma	C	GO:0045263	"proton-transporting ATP synthase complex, coupling factor F(o)"
Ctaxi_contig_1169|comp10133_c1_seq1	f0f1 atp synthase subunit gamma	C	GO:0009535	chloroplast thylakoid membrane
Ctaxi_contig_1169|comp10133_c1_seq1	f0f1 atp synthase subunit gamma	F	GO:0005524	ATP binding
Ctaxi_contig_1169|comp10133_c1_seq1	f0f1 atp synthase subunit gamma	P	GO:0006119	oxidative phosphorylation
Ctaxi_contig_1169|comp10133_c1_seq1	f0f1 atp synthase subunit gamma	P	GO:0015992	proton transport
Ctaxi_contig_1169|comp10133_c1_seq1	f0f1 atp synthase subunit gamma	C	GO:0045259	proton-transporting ATP synthase complex
Ctaxi_contig_1173|comp10166_c0_seq1	hypothetical protein TRIADDRAFT_62058	C	GO:0005871	kinesin complex
Ctaxi_contig_1173|comp10166_c0_seq1	hypothetical protein TRIADDRAFT_62058	F	GO:0003777	microtubule motor activity
Ctaxi_contig_1173|comp10166_c0_seq1	hypothetical protein TRIADDRAFT_62058	C	GO:0005874	microtubule
Ctaxi_contig_1173|comp10166_c0_seq1	hypothetical protein TRIADDRAFT_62058	P	GO:0007017	microtubule-based process
Ctaxi_contig_1183|comp10194_c1_seq1	nadp-dependent glyceraldehyde-3-phosphate dehydrogenase	F	GO:0004028	3-chloroallyl aldehyde dehydrogenase activity
Ctaxi_contig_1183|comp10194_c1_seq1	nadp-dependent glyceraldehyde-3-phosphate dehydrogenase	C	GO:0005737	cytoplasm
Ctaxi_contig_1183|comp10194_c1_seq1	nadp-dependent glyceraldehyde-3-phosphate dehydrogenase	F	GO:0008886	glyceraldehyde-3-phosphate dehydrogenase (NADP+) (non-phosphorylating) activity
Ctaxi_contig_1183|comp10194_c1_seq1	nadp-dependent glyceraldehyde-3-phosphate dehydrogenase	P	GO:0009902	chloroplast relocation
Ctaxi_contig_1183|comp10194_c1_seq1	nadp-dependent glyceraldehyde-3-phosphate dehydrogenase	P	GO:0019344	cysteine biosynthetic process
Ctaxi_contig_1183|comp10194_c1_seq1	nadp-dependent glyceraldehyde-3-phosphate dehydrogenase	P	GO:0055114	oxidation-reduction process
Ctaxi_contig_1183|comp10194_c1_seq1	nadp-dependent glyceraldehyde-3-phosphate dehydrogenase	P	GO:0006096	glycolysis
Ctaxi_contig_1191|comp10255_c0_seq1	binding protein 1	C	GO:0005783	endoplasmic reticulum
Ctaxi_contig_1192|comp10255_c0_seq2	binding protein 1	F	GO:0005524	ATP binding
Ctaxi_contig_1192|comp10255_c0_seq2	binding protein 1	P	GO:0006950	response to stress
Ctaxi_contig_1193|comp10263_c0_seq1	60s ribosomal protein l6	C	GO:0030529	ribonucleoprotein complex
Ctaxi_contig_1194|comp10269_c0_seq1	niemann-pick c type protein	F	GO:0008158	hedgehog receptor activity
Ctaxi_contig_1194|comp10269_c0_seq1	niemann-pick c type protein	C	GO:0016021	integral to membrane
Ctaxi_contig_1194|comp10269_c0_seq1	niemann-pick c type protein	P	GO:0007165	signal transduction
Ctaxi_contig_1195|comp10273_c0_seq1	protein	F	GO:0016772	"transferase activity, transferring phosphorus-containing groups"
Ctaxi_contig_1196|comp10273_c1_seq1	protein	F	GO:0016740	transferase activity
Ctaxi_contig_1198|comp10274_c0_seq1	elongation factor 2	F	GO:0003746	translation elongation factor activity
Ctaxi_contig_1198|comp10274_c0_seq1	elongation factor 2	P	GO:0006414	translational elongation
Ctaxi_contig_1198|comp10274_c0_seq1	elongation factor 2	P	GO:0006184	GTP catabolic process
Ctaxi_contig_1198|comp10274_c0_seq1	elongation factor 2	F	GO:0003924	GTPase activity
Ctaxi_contig_1198|comp10274_c0_seq1	elongation factor 2	C	GO:0005737	cytoplasm
Ctaxi_contig_1198|comp10274_c0_seq1	elongation factor 2	F	GO:0005525	GTP binding
Ctaxi_contig_1198|comp10274_c0_seq1	elongation factor 2	C	GO:0005840	ribosome
Ctaxi_contig_1198|comp10274_c0_seq1	elongation factor 2	P	GO:0006448	regulation of translational elongation
Ctaxi_contig_1203|comp10293_c0_seq1	photosystem i reaction center subunit o	P	GO:0019684	"photosynthesis, light reaction"
Ctaxi_contig_1203|comp10293_c0_seq1	photosystem i reaction center subunit o	P	GO:0044763	single-organism cellular process
Ctaxi_contig_1203|comp10293_c0_seq1	photosystem i reaction center subunit o	P	GO:0044260	cellular macromolecule metabolic process
Ctaxi_contig_1203|comp10293_c0_seq1	photosystem i reaction center subunit o	C	GO:0009536	plastid
Ctaxi_contig_1203|comp10293_c0_seq1	photosystem i reaction center subunit o	P	GO:0006796	phosphate-containing compound metabolic process
Ctaxi_contig_1203|comp10293_c0_seq1	photosystem i reaction center subunit o	P	GO:0044085	cellular component biogenesis
Ctaxi_contig_1203|comp10293_c0_seq1	photosystem i reaction center subunit o	P	GO:0016043	cellular component organization
Ctaxi_contig_1203|comp10293_c0_seq1	photosystem i reaction center subunit o	P	GO:0044281	small molecule metabolic process
Ctaxi_contig_1203|comp10293_c0_seq1	photosystem i reaction center subunit o	C	GO:0009579	thylakoid
Ctaxi_contig_1203|comp10293_c0_seq1	photosystem i reaction center subunit o	P	GO:0006139	nucleobase-containing compound metabolic process
Ctaxi_contig_1203|comp10293_c0_seq1	photosystem i reaction center subunit o	P	GO:0065007	biological regulation
Ctaxi_contig_1203|comp10293_c0_seq1	photosystem i reaction center subunit o	P	GO:1901564	organonitrogen compound metabolic process
Ctaxi_contig_1214|comp10344_c0_seq1	rab family gtpase	F	GO:0005525	GTP binding
Ctaxi_contig_1214|comp10344_c0_seq1	rab family gtpase	P	GO:0007264	small GTPase mediated signal transduction
Ctaxi_contig_1214|comp10344_c0_seq1	rab family gtpase	P	GO:0015031	protein transport
Ctaxi_contig_1217|comp10362_c1_seq1	lupus la	F	GO:0003723	RNA binding
Ctaxi_contig_1217|comp10362_c1_seq1	lupus la	F	GO:0004672	protein kinase activity
Ctaxi_contig_1217|comp10362_c1_seq1	lupus la	C	GO:0030529	ribonucleoprotein complex
Ctaxi_contig_1217|comp10362_c1_seq1	lupus la	C	GO:0005634	nucleus
Ctaxi_contig_1217|comp10362_c1_seq1	lupus la	F	GO:0000166	nucleotide binding
Ctaxi_contig_1217|comp10362_c1_seq1	lupus la	P	GO:0006396	RNA processing
Ctaxi_contig_1218|comp10376_c0_seq1	clp protease atp binding subunit	F	GO:0008233	peptidase activity
Ctaxi_contig_1218|comp10376_c0_seq1	clp protease atp binding subunit	F	GO:0005524	ATP binding
Ctaxi_contig_1218|comp10376_c0_seq1	clp protease atp binding subunit	F	GO:0017111	nucleoside-triphosphatase activity
Ctaxi_contig_1218|comp10376_c0_seq1	clp protease atp binding subunit	C	GO:0009507	chloroplast
Ctaxi_contig_1218|comp10376_c0_seq1	clp protease atp binding subunit	P	GO:0006508	proteolysis
Ctaxi_contig_1219|comp10376_c1_seq1	atp-dependent clp protease atp-binding subunit	F	GO:0008233	peptidase activity
Ctaxi_contig_1219|comp10376_c1_seq1	atp-dependent clp protease atp-binding subunit	F	GO:0005524	ATP binding
Ctaxi_contig_1219|comp10376_c1_seq1	atp-dependent clp protease atp-binding subunit	F	GO:0017111	nucleoside-triphosphatase activity
Ctaxi_contig_1219|comp10376_c1_seq1	atp-dependent clp protease atp-binding subunit	C	GO:0009507	chloroplast
Ctaxi_contig_1219|comp10376_c1_seq1	atp-dependent clp protease atp-binding subunit	P	GO:0006508	proteolysis
Ctaxi_contig_1223|comp10404_c1_seq1	troponin isoform 1	F	GO:0005509	calcium ion binding
Ctaxi_contig_1227|comp10430_c0_seq1	mitochondrial substrate carrier family protein	P	GO:0044765	single-organism transport
Ctaxi_contig_1227|comp10430_c0_seq1	mitochondrial substrate carrier family protein	C	GO:0043231	intracellular membrane-bounded organelle
Ctaxi_contig_1227|comp10430_c0_seq1	mitochondrial substrate carrier family protein	C	GO:0044444	cytoplasmic part
Ctaxi_contig_1227|comp10430_c0_seq1	mitochondrial substrate carrier family protein	C	GO:0016020	membrane
Ctaxi_contig_1228|comp10432_c0_seq1	40s ribosomal protein s7	C	GO:0005840	ribosome
Ctaxi_contig_1228|comp10432_c0_seq1	40s ribosomal protein s7	F	GO:0003735	structural constituent of ribosome
Ctaxi_contig_1228|comp10432_c0_seq1	40s ribosomal protein s7	P	GO:0006412	translation
Ctaxi_contig_1228|comp10432_c0_seq1	40s ribosomal protein s7	P	GO:0042254	ribosome biogenesis
Ctaxi_contig_1229|comp10441_c0_seq1	predicted protein	C	GO:0005740	mitochondrial envelope
Ctaxi_contig_1229|comp10441_c0_seq1	predicted protein	F	GO:0004129	cytochrome-c oxidase activity
Ctaxi_contig_1229|comp10441_c0_seq1	predicted protein	P	GO:0006123	"mitochondrial electron transport, cytochrome c to oxygen"
Ctaxi_contig_1229|comp10441_c0_seq1	predicted protein	P	GO:0015992	proton transport
Ctaxi_contig_1229|comp10441_c0_seq1	predicted protein	C	GO:0045277	respiratory chain complex IV
Ctaxi_contig_1230|comp10441_c1_seq1	predicted protein	C	GO:0005740	mitochondrial envelope
Ctaxi_contig_1230|comp10441_c1_seq1	predicted protein	F	GO:0004129	cytochrome-c oxidase activity
Ctaxi_contig_1230|comp10441_c1_seq1	predicted protein	P	GO:0006123	"mitochondrial electron transport, cytochrome c to oxygen"
Ctaxi_contig_1230|comp10441_c1_seq1	predicted protein	P	GO:0015992	proton transport
Ctaxi_contig_1230|comp10441_c1_seq1	predicted protein	C	GO:0045277	respiratory chain complex IV
Ctaxi_contig_1231|comp10441_c1_seq2	predicted protein	C	GO:0005740	mitochondrial envelope
Ctaxi_contig_1231|comp10441_c1_seq2	predicted protein	F	GO:0004129	cytochrome-c oxidase activity
Ctaxi_contig_1231|comp10441_c1_seq2	predicted protein	P	GO:0006123	"mitochondrial electron transport, cytochrome c to oxygen"
Ctaxi_contig_1231|comp10441_c1_seq2	predicted protein	P	GO:0015992	proton transport
Ctaxi_contig_1231|comp10441_c1_seq2	predicted protein	C	GO:0045277	respiratory chain complex IV
Ctaxi_contig_1251|comp10640_c0_seq1	40s ribosomal protein s12-like	C	GO:0005840	ribosome
Ctaxi_contig_1251|comp10640_c0_seq1	40s ribosomal protein s12-like	F	GO:0003735	structural constituent of ribosome
Ctaxi_contig_1251|comp10640_c0_seq1	40s ribosomal protein s12-like	P	GO:0006412	translation
Ctaxi_contig_1251|comp10640_c0_seq1	40s ribosomal protein s12-like	P	GO:0042254	ribosome biogenesis
Ctaxi_contig_1255|comp10659_c0_seq1	hypothetical protein BRAFLDRAFT_76866	P	GO:0006412	translation
Ctaxi_contig_1255|comp10659_c0_seq1	hypothetical protein BRAFLDRAFT_76866	F	GO:0005488	binding
Ctaxi_contig_1255|comp10659_c0_seq1	hypothetical protein BRAFLDRAFT_76866	P	GO:0044763	single-organism cellular process
Ctaxi_contig_1255|comp10659_c0_seq1	hypothetical protein BRAFLDRAFT_76866	P	GO:0050794	regulation of cellular process
Ctaxi_contig_1255|comp10659_c0_seq1	hypothetical protein BRAFLDRAFT_76866	F	GO:0016787	hydrolase activity
Ctaxi_contig_1271|comp10788_c0_seq1	1-deoxy-d-xylulose-5-phosphate synthase	F	GO:0046872	metal ion binding
Ctaxi_contig_1271|comp10788_c0_seq1	1-deoxy-d-xylulose-5-phosphate synthase	F	GO:0008661	1-deoxy-D-xylulose-5-phosphate synthase activity
Ctaxi_contig_1271|comp10788_c0_seq1	1-deoxy-d-xylulose-5-phosphate synthase	P	GO:0016114	terpenoid biosynthetic process
Ctaxi_contig_1271|comp10788_c0_seq1	1-deoxy-d-xylulose-5-phosphate synthase	P	GO:0006694	steroid biosynthetic process
Ctaxi_contig_1272|comp10788_c1_seq1	1-deoxy-d-xylulose-5-phosphate synthase	P	GO:0009228	thiamine biosynthetic process
Ctaxi_contig_1272|comp10788_c1_seq1	1-deoxy-d-xylulose-5-phosphate synthase	F	GO:0008661	1-deoxy-D-xylulose-5-phosphate synthase activity
Ctaxi_contig_1272|comp10788_c1_seq1	1-deoxy-d-xylulose-5-phosphate synthase	P	GO:0016114	terpenoid biosynthetic process
Ctaxi_contig_1272|comp10788_c1_seq1	1-deoxy-d-xylulose-5-phosphate synthase	F	GO:0030976	thiamine pyrophosphate binding
Ctaxi_contig_1272|comp10788_c1_seq1	1-deoxy-d-xylulose-5-phosphate synthase	P	GO:0052865	1-deoxy-D-xylulose 5-phosphate biosynthetic process
Ctaxi_contig_1272|comp10788_c1_seq1	1-deoxy-d-xylulose-5-phosphate synthase	F	GO:0000287	magnesium ion binding
Ctaxi_contig_1272|comp10788_c1_seq1	1-deoxy-d-xylulose-5-phosphate synthase	P	GO:0006694	steroid biosynthetic process
Ctaxi_contig_1274|comp10797_c0_seq1	glycoside hydrolase	P	GO:0009845	seed germination
Ctaxi_contig_1274|comp10797_c0_seq1	glycoside hydrolase	F	GO:0003824	catalytic activity
Ctaxi_contig_1275|comp10804_c0_seq1	actin type 2	C	GO:0005856	cytoskeleton
Ctaxi_contig_1275|comp10804_c0_seq1	actin type 2	C	GO:0005737	cytoplasm
Ctaxi_contig_1275|comp10804_c0_seq1	actin type 2	F	GO:0005524	ATP binding
Ctaxi_contig_1276|comp10807_c1_seq1	succinate fumarate mitochondrial transporter	P	GO:0055085	transmembrane transport
Ctaxi_contig_1276|comp10807_c1_seq1	succinate fumarate mitochondrial transporter	C	GO:0016021	integral to membrane
Ctaxi_contig_1279|comp10833_c0_seq1	glyceraldehyde-3-phosphate dehydrogenase	P	GO:0010155	regulation of proton transport
Ctaxi_contig_1279|comp10833_c0_seq1	glyceraldehyde-3-phosphate dehydrogenase	P	GO:0006098	pentose-phosphate shunt
Ctaxi_contig_1279|comp10833_c0_seq1	glyceraldehyde-3-phosphate dehydrogenase	P	GO:0009749	response to glucose stimulus
Ctaxi_contig_1279|comp10833_c0_seq1	glyceraldehyde-3-phosphate dehydrogenase	P	GO:0010218	response to far red light
Ctaxi_contig_1279|comp10833_c0_seq1	glyceraldehyde-3-phosphate dehydrogenase	C	GO:0009941	chloroplast envelope
Ctaxi_contig_1279|comp10833_c0_seq1	glyceraldehyde-3-phosphate dehydrogenase	P	GO:0042744	hydrogen peroxide catabolic process
Ctaxi_contig_1279|comp10833_c0_seq1	glyceraldehyde-3-phosphate dehydrogenase	C	GO:0048046	apoplast
Ctaxi_contig_1279|comp10833_c0_seq1	glyceraldehyde-3-phosphate dehydrogenase	P	GO:0009744	response to sucrose stimulus
Ctaxi_contig_1279|comp10833_c0_seq1	glyceraldehyde-3-phosphate dehydrogenase	F	GO:0051287	NAD binding
Ctaxi_contig_1279|comp10833_c0_seq1	glyceraldehyde-3-phosphate dehydrogenase	C	GO:0010319	stromule
Ctaxi_contig_1279|comp10833_c0_seq1	glyceraldehyde-3-phosphate dehydrogenase	P	GO:0006636	unsaturated fatty acid biosynthetic process
Ctaxi_contig_1279|comp10833_c0_seq1	glyceraldehyde-3-phosphate dehydrogenase	P	GO:0010114	response to red light
Ctaxi_contig_1279|comp10833_c0_seq1	glyceraldehyde-3-phosphate dehydrogenase	P	GO:0010207	photosystem II assembly
Ctaxi_contig_1279|comp10833_c0_seq1	glyceraldehyde-3-phosphate dehydrogenase	P	GO:0019288	"isopentenyl diphosphate biosynthetic process, mevalonate-independent pathway"
Ctaxi_contig_1279|comp10833_c0_seq1	glyceraldehyde-3-phosphate dehydrogenase	F	GO:0050661	NADP binding
Ctaxi_contig_1279|comp10833_c0_seq1	glyceraldehyde-3-phosphate dehydrogenase	P	GO:0009902	chloroplast relocation
Ctaxi_contig_1279|comp10833_c0_seq1	glyceraldehyde-3-phosphate dehydrogenase	P	GO:0042742	defense response to bacterium
Ctaxi_contig_1279|comp10833_c0_seq1	glyceraldehyde-3-phosphate dehydrogenase	P	GO:0015995	chlorophyll biosynthetic process
Ctaxi_contig_1279|comp10833_c0_seq1	glyceraldehyde-3-phosphate dehydrogenase	P	GO:0009773	photosynthetic electron transport in photosystem I
Ctaxi_contig_1279|comp10833_c0_seq1	glyceraldehyde-3-phosphate dehydrogenase	P	GO:0019216	regulation of lipid metabolic process
Ctaxi_contig_1279|comp10833_c0_seq1	glyceraldehyde-3-phosphate dehydrogenase	F	GO:0004365	glyceraldehyde-3-phosphate dehydrogenase (NAD+) (phosphorylating) activity
Ctaxi_contig_1279|comp10833_c0_seq1	glyceraldehyde-3-phosphate dehydrogenase	P	GO:0010304	PSII associated light-harvesting complex II catabolic process
Ctaxi_contig_1279|comp10833_c0_seq1	glyceraldehyde-3-phosphate dehydrogenase	P	GO:0006096	glycolysis
Ctaxi_contig_1279|comp10833_c0_seq1	glyceraldehyde-3-phosphate dehydrogenase	C	GO:0009570	chloroplast stroma
Ctaxi_contig_1279|comp10833_c0_seq1	glyceraldehyde-3-phosphate dehydrogenase	P	GO:0009637	response to blue light
Ctaxi_contig_1279|comp10833_c0_seq1	glyceraldehyde-3-phosphate dehydrogenase	P	GO:0019253	reductive pentose-phosphate cycle
Ctaxi_contig_1279|comp10833_c0_seq1	glyceraldehyde-3-phosphate dehydrogenase	P	GO:0009644	response to high light intensity
Ctaxi_contig_1279|comp10833_c0_seq1	glyceraldehyde-3-phosphate dehydrogenase	P	GO:0046686	response to cadmium ion
Ctaxi_contig_1279|comp10833_c0_seq1	glyceraldehyde-3-phosphate dehydrogenase	P	GO:0009409	response to cold
Ctaxi_contig_1279|comp10833_c0_seq1	glyceraldehyde-3-phosphate dehydrogenase	P	GO:0019344	cysteine biosynthetic process
Ctaxi_contig_1279|comp10833_c0_seq1	glyceraldehyde-3-phosphate dehydrogenase	F	GO:0047100	glyceraldehyde-3-phosphate dehydrogenase (NADP+) (phosphorylating) activity
Ctaxi_contig_1279|comp10833_c0_seq1	glyceraldehyde-3-phosphate dehydrogenase	C	GO:0009535	chloroplast thylakoid membrane
Ctaxi_contig_1279|comp10833_c0_seq1	glyceraldehyde-3-phosphate dehydrogenase	P	GO:0006364	rRNA processing
Ctaxi_contig_1279|comp10833_c0_seq1	glyceraldehyde-3-phosphate dehydrogenase	P	GO:0031408	oxylipin biosynthetic process
Ctaxi_contig_1279|comp10833_c0_seq1	glyceraldehyde-3-phosphate dehydrogenase	P	GO:0006094	gluconeogenesis
Ctaxi_contig_1279|comp10833_c0_seq1	glyceraldehyde-3-phosphate dehydrogenase	P	GO:0015976	carbon utilization
Ctaxi_contig_1288|comp10906_c0_seq1	60s ribosomal protein l18a-1	F	GO:0003735	structural constituent of ribosome
Ctaxi_contig_1288|comp10906_c0_seq1	60s ribosomal protein l18a-1	C	GO:0009506	plasmodesma
Ctaxi_contig_1288|comp10906_c0_seq1	60s ribosomal protein l18a-1	P	GO:0042254	ribosome biogenesis
Ctaxi_contig_1288|comp10906_c0_seq1	60s ribosomal protein l18a-1	C	GO:0022625	cytosolic large ribosomal subunit
Ctaxi_contig_1288|comp10906_c0_seq1	60s ribosomal protein l18a-1	P	GO:0006412	translation
Ctaxi_contig_1288|comp10906_c0_seq1	60s ribosomal protein l18a-1	P	GO:0006914	autophagy
Ctaxi_contig_1288|comp10906_c0_seq1	60s ribosomal protein l18a-1	C	GO:0005840	ribosome
Ctaxi_contig_1289|comp10910_c0_seq1	actin i	C	GO:0005856	cytoskeleton
Ctaxi_contig_1289|comp10910_c0_seq1	actin i	C	GO:0005737	cytoplasm
Ctaxi_contig_1289|comp10910_c0_seq1	actin i	F	GO:0005524	ATP binding
Ctaxi_contig_1291|comp10971_c0_seq1	60s ribosomal protein l27a	P	GO:0006412	translation
Ctaxi_contig_1291|comp10971_c0_seq1	60s ribosomal protein l27a	C	GO:0005840	ribosome
Ctaxi_contig_1291|comp10971_c0_seq1	60s ribosomal protein l27a	C	GO:0043234	protein complex
Ctaxi_contig_1291|comp10971_c0_seq1	60s ribosomal protein l27a	C	GO:0015630	microtubule cytoskeleton
Ctaxi_contig_1291|comp10971_c0_seq1	60s ribosomal protein l27a	F	GO:0003735	structural constituent of ribosome
Ctaxi_contig_1291|comp10971_c0_seq1	60s ribosomal protein l27a	F	GO:0000166	nucleotide binding
Ctaxi_contig_1291|comp10971_c0_seq1	60s ribosomal protein l27a	F	GO:0016787	hydrolase activity
Ctaxi_contig_1291|comp10971_c0_seq1	60s ribosomal protein l27a	C	GO:0044430	cytoskeletal part
Ctaxi_contig_1291|comp10971_c0_seq1	60s ribosomal protein l27a	P	GO:0042254	ribosome biogenesis
Ctaxi_contig_1293|comp10973_c0_seq1	multidrug resistance protein 1-like	P	GO:0007595	lactation
Ctaxi_contig_1293|comp10973_c0_seq1	multidrug resistance protein 1-like	C	GO:0000139	Golgi membrane
Ctaxi_contig_1293|comp10973_c0_seq1	multidrug resistance protein 1-like	F	GO:0005515	protein binding
Ctaxi_contig_1293|comp10973_c0_seq1	multidrug resistance protein 1-like	P	GO:0060548	negative regulation of cell death
Ctaxi_contig_1293|comp10973_c0_seq1	multidrug resistance protein 1-like	P	GO:0033280	response to vitamin D
Ctaxi_contig_1293|comp10973_c0_seq1	multidrug resistance protein 1-like	P	GO:0071356	cellular response to tumor necrosis factor
Ctaxi_contig_1293|comp10973_c0_seq1	multidrug resistance protein 1-like	P	GO:0046685	response to arsenic-containing substance
Ctaxi_contig_1293|comp10973_c0_seq1	multidrug resistance protein 1-like	C	GO:0016021	integral to membrane
Ctaxi_contig_1293|comp10973_c0_seq1	multidrug resistance protein 1-like	P	GO:0048545	response to steroid hormone stimulus
Ctaxi_contig_1293|comp10973_c0_seq1	multidrug resistance protein 1-like	P	GO:0006855	drug transmembrane transport
Ctaxi_contig_1293|comp10973_c0_seq1	multidrug resistance protein 1-like	P	GO:0014045	establishment of endothelial blood-brain barrier
Ctaxi_contig_1293|comp10973_c0_seq1	multidrug resistance protein 1-like	C	GO:0009986	cell surface
Ctaxi_contig_1293|comp10973_c0_seq1	multidrug resistance protein 1-like	P	GO:0001666	response to hypoxia
Ctaxi_contig_1293|comp10973_c0_seq1	multidrug resistance protein 1-like	P	GO:0072089	stem cell proliferation
Ctaxi_contig_1293|comp10973_c0_seq1	multidrug resistance protein 1-like	P	GO:0046686	response to cadmium ion
Ctaxi_contig_1293|comp10973_c0_seq1	multidrug resistance protein 1-like	F	GO:0015238	drug transmembrane transporter activity
Ctaxi_contig_1293|comp10973_c0_seq1	multidrug resistance protein 1-like	F	GO:0042626	"ATPase activity, coupled to transmembrane movement of substances"
Ctaxi_contig_1293|comp10973_c0_seq1	multidrug resistance protein 1-like	P	GO:0010212	response to ionizing radiation
Ctaxi_contig_1293|comp10973_c0_seq1	multidrug resistance protein 1-like	P	GO:0006200	ATP catabolic process
Ctaxi_contig_1293|comp10973_c0_seq1	multidrug resistance protein 1-like	C	GO:0046581	intercellular canaliculus
Ctaxi_contig_1293|comp10973_c0_seq1	multidrug resistance protein 1-like	F	GO:0005524	ATP binding
Ctaxi_contig_1293|comp10973_c0_seq1	multidrug resistance protein 1-like	P	GO:0000086	G2/M transition of mitotic cell cycle
Ctaxi_contig_1293|comp10973_c0_seq1	multidrug resistance protein 1-like	C	GO:0016324	apical plasma membrane
Ctaxi_contig_1293|comp10973_c0_seq1	multidrug resistance protein 1-like	P	GO:0007623	circadian rhythm
Ctaxi_contig_1293|comp10973_c0_seq1	multidrug resistance protein 1-like	C	GO:0005739	mitochondrion
Ctaxi_contig_1293|comp10973_c0_seq1	multidrug resistance protein 1-like	P	GO:0015893	drug transport
Ctaxi_contig_1293|comp10973_c0_seq1	multidrug resistance protein 1-like	P	GO:0006810	transport
Ctaxi_contig_1294|comp10986_c0_seq1	40s ribosomal protein s3a-like	P	GO:0006412	translation
Ctaxi_contig_1294|comp10986_c0_seq1	40s ribosomal protein s3a-like	P	GO:0006917	induction of apoptosis
Ctaxi_contig_1294|comp10986_c0_seq1	40s ribosomal protein s3a-like	C	GO:0005730	nucleolus
Ctaxi_contig_1294|comp10986_c0_seq1	40s ribosomal protein s3a-like	F	GO:0003735	structural constituent of ribosome
Ctaxi_contig_1294|comp10986_c0_seq1	40s ribosomal protein s3a-like	C	GO:0022627	cytosolic small ribosomal subunit
Ctaxi_contig_1294|comp10986_c0_seq1	40s ribosomal protein s3a-like	P	GO:0030154	cell differentiation
Ctaxi_contig_1294|comp10986_c0_seq1	40s ribosomal protein s3a-like	P	GO:0097194	execution phase of apoptosis
Ctaxi_contig_1294|comp10986_c0_seq1	40s ribosomal protein s3a-like	F	GO:0031369	translation initiation factor binding
Ctaxi_contig_1294|comp10986_c0_seq1	40s ribosomal protein s3a-like	C	GO:0005840	ribosome
Ctaxi_contig_1294|comp10986_c0_seq1	40s ribosomal protein s3a-like	P	GO:0042254	ribosome biogenesis
Ctaxi_contig_1295|comp10986_c0_seq2	ribosomal protein s3a	P	GO:0006412	translation
Ctaxi_contig_1295|comp10986_c0_seq2	ribosomal protein s3a	C	GO:0005730	nucleolus
Ctaxi_contig_1295|comp10986_c0_seq2	ribosomal protein s3a	F	GO:0003735	structural constituent of ribosome
Ctaxi_contig_1295|comp10986_c0_seq2	ribosomal protein s3a	C	GO:0022627	cytosolic small ribosomal subunit
Ctaxi_contig_1295|comp10986_c0_seq2	ribosomal protein s3a	P	GO:0097194	execution phase of apoptosis
Ctaxi_contig_1295|comp10986_c0_seq2	ribosomal protein s3a	P	GO:0009790	embryo development
Ctaxi_contig_1295|comp10986_c0_seq2	ribosomal protein s3a	F	GO:0031369	translation initiation factor binding
Ctaxi_contig_1295|comp10986_c0_seq2	ribosomal protein s3a	C	GO:0005840	ribosome
Ctaxi_contig_1295|comp10986_c0_seq2	ribosomal protein s3a	P	GO:0042254	ribosome biogenesis
Ctaxi_contig_1296|comp10986_c0_seq3	ribosomal protein s3a	P	GO:0006412	translation
Ctaxi_contig_1296|comp10986_c0_seq3	ribosomal protein s3a	C	GO:0005730	nucleolus
Ctaxi_contig_1296|comp10986_c0_seq3	ribosomal protein s3a	F	GO:0003735	structural constituent of ribosome
Ctaxi_contig_1296|comp10986_c0_seq3	ribosomal protein s3a	C	GO:0022627	cytosolic small ribosomal subunit
Ctaxi_contig_1296|comp10986_c0_seq3	ribosomal protein s3a	P	GO:0097194	execution phase of apoptosis
Ctaxi_contig_1296|comp10986_c0_seq3	ribosomal protein s3a	P	GO:0009790	embryo development
Ctaxi_contig_1296|comp10986_c0_seq3	ribosomal protein s3a	F	GO:0031369	translation initiation factor binding
Ctaxi_contig_1296|comp10986_c0_seq3	ribosomal protein s3a	C	GO:0005840	ribosome
Ctaxi_contig_1296|comp10986_c0_seq3	ribosomal protein s3a	P	GO:0042254	ribosome biogenesis
Ctaxi_contig_1299|comp11002_c0_seq1	synthase of mitochondrial atp synthase	F	GO:0046961	"proton-transporting ATPase activity, rotational mechanism"
Ctaxi_contig_1299|comp11002_c0_seq1	synthase of mitochondrial atp synthase	P	GO:0006172	ADP biosynthetic process
Ctaxi_contig_1299|comp11002_c0_seq1	synthase of mitochondrial atp synthase	C	GO:0008180	COP9 signalosome
Ctaxi_contig_1299|comp11002_c0_seq1	synthase of mitochondrial atp synthase	F	GO:0046933	"proton-transporting ATP synthase activity, rotational mechanism"
Ctaxi_contig_1299|comp11002_c0_seq1	synthase of mitochondrial atp synthase	P	GO:0015991	ATP hydrolysis coupled proton transport
Ctaxi_contig_1299|comp11002_c0_seq1	synthase of mitochondrial atp synthase	F	GO:0043531	ADP binding
Ctaxi_contig_1299|comp11002_c0_seq1	synthase of mitochondrial atp synthase	F	GO:0042288	MHC class I protein binding
Ctaxi_contig_1299|comp11002_c0_seq1	synthase of mitochondrial atp synthase	P	GO:0001937	negative regulation of endothelial cell proliferation
Ctaxi_contig_1299|comp11002_c0_seq1	synthase of mitochondrial atp synthase	P	GO:0006629	lipid metabolic process
Ctaxi_contig_1299|comp11002_c0_seq1	synthase of mitochondrial atp synthase	P	GO:0009790	embryo development
Ctaxi_contig_1299|comp11002_c0_seq1	synthase of mitochondrial atp synthase	P	GO:0015986	ATP synthesis coupled proton transport
Ctaxi_contig_1299|comp11002_c0_seq1	synthase of mitochondrial atp synthase	C	GO:0000275	"mitochondrial proton-transporting ATP synthase complex, catalytic core F(1)"
Ctaxi_contig_1299|comp11002_c0_seq1	synthase of mitochondrial atp synthase	P	GO:0006200	ATP catabolic process
Ctaxi_contig_1299|comp11002_c0_seq1	synthase of mitochondrial atp synthase	C	GO:0005886	plasma membrane
Ctaxi_contig_1299|comp11002_c0_seq1	synthase of mitochondrial atp synthase	F	GO:0005524	ATP binding
Ctaxi_contig_1299|comp11002_c0_seq1	synthase of mitochondrial atp synthase	P	GO:0006119	oxidative phosphorylation
Ctaxi_contig_1299|comp11002_c0_seq1	synthase of mitochondrial atp synthase	P	GO:0015992	proton transport
Ctaxi_contig_1299|comp11002_c0_seq1	synthase of mitochondrial atp synthase	C	GO:0045259	proton-transporting ATP synthase complex
Ctaxi_contig_1299|comp11002_c0_seq1	synthase of mitochondrial atp synthase	P	GO:0007165	signal transduction
Ctaxi_contig_1299|comp11002_c0_seq1	synthase of mitochondrial atp synthase	C	GO:0042612	MHC class I protein complex
Ctaxi_contig_1303|comp11018_c0_seq1	silicon transporter	P	GO:0015698	inorganic anion transport
Ctaxi_contig_1304|comp11024_c1_seq1	heat shock protein partial	C	GO:0005737	cytoplasm
Ctaxi_contig_1304|comp11024_c1_seq1	heat shock protein partial	P	GO:0006457	protein folding
Ctaxi_contig_1304|comp11024_c1_seq1	heat shock protein partial	P	GO:0006986	response to unfolded protein
Ctaxi_contig_1304|comp11024_c1_seq1	heat shock protein partial	C	GO:0005813	centrosome
Ctaxi_contig_1304|comp11024_c1_seq1	heat shock protein partial	F	GO:0005524	ATP binding
Ctaxi_contig_1304|comp11024_c1_seq1	heat shock protein partial	F	GO:0051082	unfolded protein binding
Ctaxi_contig_1304|comp11024_c1_seq1	heat shock protein partial	F	GO:0042623	"ATPase activity, coupled"
Ctaxi_contig_1304|comp11024_c1_seq1	heat shock protein partial	P	GO:0009408	response to heat
Ctaxi_contig_1305|comp11024_c1_seq2	heat shock protein partial	C	GO:0005737	cytoplasm
Ctaxi_contig_1305|comp11024_c1_seq2	heat shock protein partial	P	GO:0006457	protein folding
Ctaxi_contig_1305|comp11024_c1_seq2	heat shock protein partial	P	GO:0006986	response to unfolded protein
Ctaxi_contig_1305|comp11024_c1_seq2	heat shock protein partial	C	GO:0005813	centrosome
Ctaxi_contig_1305|comp11024_c1_seq2	heat shock protein partial	F	GO:0005524	ATP binding
Ctaxi_contig_1305|comp11024_c1_seq2	heat shock protein partial	F	GO:0051082	unfolded protein binding
Ctaxi_contig_1305|comp11024_c1_seq2	heat shock protein partial	F	GO:0042623	"ATPase activity, coupled"
Ctaxi_contig_1305|comp11024_c1_seq2	heat shock protein partial	P	GO:0009408	response to heat
Ctaxi_contig_1306|comp11027_c0_seq1	e3 ubiquitin-protein ligase rififylin-like	F	GO:0046872	metal ion binding
Ctaxi_contig_1307|comp11028_c0_seq1	60s ribosomal protein l9	C	GO:0030529	ribonucleoprotein complex
Ctaxi_contig_1331|comp11115_c0_seq1	polyketide synthase	P	GO:0008152	metabolic process
Ctaxi_contig_1331|comp11115_c0_seq1	polyketide synthase	F	GO:0003824	catalytic activity
Ctaxi_contig_1333|comp11120_c0_seq1	phosphatidylinositol 4-kinase-like protein	P	GO:0046854	phosphatidylinositol phosphorylation
Ctaxi_contig_1333|comp11120_c0_seq1	phosphatidylinositol 4-kinase-like protein	F	GO:0004430	1-phosphatidylinositol 4-kinase activity
Ctaxi_contig_1333|comp11120_c0_seq1	phosphatidylinositol 4-kinase-like protein	P	GO:0006661	phosphatidylinositol biosynthetic process
Ctaxi_contig_1333|comp11120_c0_seq1	phosphatidylinositol 4-kinase-like protein	P	GO:0048015	phosphatidylinositol-mediated signaling
Ctaxi_contig_1334|comp11122_c0_seq1	40s ribosomal protein s16-like protein	C	GO:0005840	ribosome
Ctaxi_contig_1334|comp11122_c0_seq1	40s ribosomal protein s16-like protein	F	GO:0003735	structural constituent of ribosome
Ctaxi_contig_1334|comp11122_c0_seq1	40s ribosomal protein s16-like protein	P	GO:0006412	translation
Ctaxi_contig_1334|comp11122_c0_seq1	40s ribosomal protein s16-like protein	P	GO:0042254	ribosome biogenesis
Ctaxi_contig_1337|comp11152_c0_seq1	ribosomal protein 19 60s large ribosomal subunit	P	GO:0000022	mitotic spindle elongation
Ctaxi_contig_1337|comp11152_c0_seq1	ribosomal protein 19 60s large ribosomal subunit	P	GO:0051298	centrosome duplication
Ctaxi_contig_1337|comp11152_c0_seq1	ribosomal protein 19 60s large ribosomal subunit	C	GO:0005840	ribosome
Ctaxi_contig_1337|comp11152_c0_seq1	ribosomal protein 19 60s large ribosomal subunit	F	GO:0003735	structural constituent of ribosome
Ctaxi_contig_1337|comp11152_c0_seq1	ribosomal protein 19 60s large ribosomal subunit	P	GO:0042254	ribosome biogenesis
Ctaxi_contig_1339|comp11156_c0_seq1	vacuolar protein	F	GO:0017111	nucleoside-triphosphatase activity
Ctaxi_contig_1339|comp11156_c0_seq1	vacuolar protein	F	GO:0005524	ATP binding
Ctaxi_contig_1345|comp11197_c1_seq1	serine protease	F	GO:0003824	catalytic activity
Ctaxi_contig_1346|comp11197_c1_seq2	serine protease	F	GO:0003824	catalytic activity
Ctaxi_contig_1347|comp11209_c0_seq1	chlorophyll a-b binding protein chloroplastic-like	F	GO:0005488	binding
Ctaxi_contig_1347|comp11209_c0_seq1	chlorophyll a-b binding protein chloroplastic-like	P	GO:0044699	single-organism process
Ctaxi_contig_1347|comp11209_c0_seq1	chlorophyll a-b binding protein chloroplastic-like	C	GO:0009534	chloroplast thylakoid
Ctaxi_contig_1347|comp11209_c0_seq1	chlorophyll a-b binding protein chloroplastic-like	P	GO:0015979	photosynthesis
Ctaxi_contig_1347|comp11209_c0_seq1	chlorophyll a-b binding protein chloroplastic-like	C	GO:0016020	membrane
Ctaxi_contig_1353|comp11229_c0_seq1	hla-b associated transcript 1	F	GO:0003723	RNA binding
Ctaxi_contig_1353|comp11229_c0_seq1	hla-b associated transcript 1	F	GO:0008026	ATP-dependent helicase activity
Ctaxi_contig_1353|comp11229_c0_seq1	hla-b associated transcript 1	P	GO:0008380	RNA splicing
Ctaxi_contig_1353|comp11229_c0_seq1	hla-b associated transcript 1	F	GO:0005524	ATP binding
Ctaxi_contig_1353|comp11229_c0_seq1	hla-b associated transcript 1	P	GO:0006397	mRNA processing
Ctaxi_contig_1353|comp11229_c0_seq1	hla-b associated transcript 1	C	GO:0005634	nucleus
Ctaxi_contig_1353|comp11229_c0_seq1	hla-b associated transcript 1	P	GO:0051028	mRNA transport
Ctaxi_contig_1357|comp11245_c0_seq1	gdp-mannose -epimerase 1-like	F	GO:0047918	"GDP-mannose 3,5-epimerase activity"
Ctaxi_contig_1357|comp11245_c0_seq1	gdp-mannose -epimerase 1-like	F	GO:0051287	NAD binding
Ctaxi_contig_1357|comp11245_c0_seq1	gdp-mannose -epimerase 1-like	P	GO:0009225	nucleotide-sugar metabolic process
Ctaxi_contig_1357|comp11245_c0_seq1	gdp-mannose -epimerase 1-like	P	GO:0019853	L-ascorbic acid biosynthetic process
Ctaxi_contig_1357|comp11245_c0_seq1	gdp-mannose -epimerase 1-like	C	GO:0005829	cytosol
Ctaxi_contig_1358|comp11245_c1_seq1	gdp-mannose 3 -epimerase	F	GO:0047918	"GDP-mannose 3,5-epimerase activity"
Ctaxi_contig_1358|comp11245_c1_seq1	gdp-mannose 3 -epimerase	F	GO:0051287	NAD binding
Ctaxi_contig_1358|comp11245_c1_seq1	gdp-mannose 3 -epimerase	F	GO:0003978	UDP-glucose 4-epimerase activity
Ctaxi_contig_1358|comp11245_c1_seq1	gdp-mannose 3 -epimerase	P	GO:0009225	nucleotide-sugar metabolic process
Ctaxi_contig_1358|comp11245_c1_seq1	gdp-mannose 3 -epimerase	P	GO:0019853	L-ascorbic acid biosynthetic process
Ctaxi_contig_1358|comp11245_c1_seq1	gdp-mannose 3 -epimerase	C	GO:0005829	cytosol
Ctaxi_contig_1358|comp11245_c1_seq1	gdp-mannose 3 -epimerase	P	GO:0006012	galactose metabolic process
Ctaxi_contig_1358|comp11245_c1_seq1	gdp-mannose 3 -epimerase	P	GO:0009117	nucleotide metabolic process
Ctaxi_contig_1363|comp11266_c0_seq1	elongation factor 2	F	GO:0003746	translation elongation factor activity
Ctaxi_contig_1363|comp11266_c0_seq1	elongation factor 2	P	GO:0006414	translational elongation
Ctaxi_contig_1363|comp11266_c0_seq1	elongation factor 2	P	GO:0006184	GTP catabolic process
Ctaxi_contig_1363|comp11266_c0_seq1	elongation factor 2	F	GO:0003924	GTPase activity
Ctaxi_contig_1363|comp11266_c0_seq1	elongation factor 2	F	GO:0005525	GTP binding
Ctaxi_contig_1363|comp11266_c0_seq1	elongation factor 2	C	GO:0005840	ribosome
Ctaxi_contig_1363|comp11266_c0_seq1	elongation factor 2	P	GO:0006448	regulation of translational elongation
Ctaxi_contig_1373|comp11288_c0_seq1	ribosomal protein s15	F	GO:0003735	structural constituent of ribosome
Ctaxi_contig_1373|comp11288_c0_seq1	ribosomal protein s15	F	GO:0003723	RNA binding
Ctaxi_contig_1373|comp11288_c0_seq1	ribosomal protein s15	C	GO:0015935	small ribosomal subunit
Ctaxi_contig_1373|comp11288_c0_seq1	ribosomal protein s15	P	GO:0006412	translation
Ctaxi_contig_1373|comp11288_c0_seq1	ribosomal protein s15	C	GO:0005840	ribosome
Ctaxi_contig_1373|comp11288_c0_seq1	ribosomal protein s15	P	GO:0042254	ribosome biogenesis
Ctaxi_contig_1378|comp11301_c0_seq1	h+-translocating pyrophosphatase family	F	GO:0004427	inorganic diphosphatase activity
Ctaxi_contig_1378|comp11301_c0_seq1	h+-translocating pyrophosphatase family	C	GO:0016020	membrane
Ctaxi_contig_1378|comp11301_c0_seq1	h+-translocating pyrophosphatase family	F	GO:0009678	hydrogen-translocating pyrophosphatase activity
Ctaxi_contig_1378|comp11301_c0_seq1	h+-translocating pyrophosphatase family	P	GO:0015992	proton transport
Ctaxi_contig_1378|comp11301_c0_seq1	h+-translocating pyrophosphatase family	P	GO:0006119	oxidative phosphorylation
Ctaxi_contig_1382|comp11323_c0_seq1	elongation factor 1 alpha	F	GO:0003746	translation elongation factor activity
Ctaxi_contig_1382|comp11323_c0_seq1	elongation factor 1 alpha	P	GO:0006414	translational elongation
Ctaxi_contig_1382|comp11323_c0_seq1	elongation factor 1 alpha	P	GO:0006184	GTP catabolic process
Ctaxi_contig_1382|comp11323_c0_seq1	elongation factor 1 alpha	F	GO:0003924	GTPase activity
Ctaxi_contig_1382|comp11323_c0_seq1	elongation factor 1 alpha	C	GO:0005737	cytoplasm
Ctaxi_contig_1382|comp11323_c0_seq1	elongation factor 1 alpha	F	GO:0005525	GTP binding
Ctaxi_contig_1382|comp11323_c0_seq1	elongation factor 1 alpha	C	GO:0005840	ribosome
Ctaxi_contig_1382|comp11323_c0_seq1	elongation factor 1 alpha	P	GO:0006448	regulation of translational elongation
Ctaxi_contig_1386|comp11331_c0_seq1	protein	P	GO:0009209	pyrimidine ribonucleoside triphosphate biosynthetic process
Ctaxi_contig_1386|comp11331_c0_seq1	protein	P	GO:0009220	pyrimidine ribonucleotide biosynthetic process
Ctaxi_contig_1386|comp11331_c0_seq1	protein	F	GO:0043167	ion binding
Ctaxi_contig_1386|comp11331_c0_seq1	protein	P	GO:0046132	pyrimidine ribonucleoside biosynthetic process
Ctaxi_contig_1386|comp11331_c0_seq1	protein	F	GO:0003824	catalytic activity
Ctaxi_contig_1388|comp11352_c0_seq1	chlorophyll a b-binding protein	C	GO:0010287	plastoglobule
Ctaxi_contig_1388|comp11352_c0_seq1	chlorophyll a b-binding protein	F	GO:0046872	metal ion binding
Ctaxi_contig_1388|comp11352_c0_seq1	chlorophyll a b-binding protein	P	GO:0009765	"photosynthesis, light harvesting"
Ctaxi_contig_1388|comp11352_c0_seq1	chlorophyll a b-binding protein	C	GO:0005794	Golgi apparatus
Ctaxi_contig_1388|comp11352_c0_seq1	chlorophyll a b-binding protein	C	GO:0030076	light-harvesting complex
Ctaxi_contig_1388|comp11352_c0_seq1	chlorophyll a b-binding protein	P	GO:0009637	response to blue light
Ctaxi_contig_1388|comp11352_c0_seq1	chlorophyll a b-binding protein	F	GO:0016168	chlorophyll binding
Ctaxi_contig_1388|comp11352_c0_seq1	chlorophyll a b-binding protein	P	GO:0009750	response to fructose stimulus
Ctaxi_contig_1388|comp11352_c0_seq1	chlorophyll a b-binding protein	C	GO:0048046	apoplast
Ctaxi_contig_1388|comp11352_c0_seq1	chlorophyll a b-binding protein	P	GO:0010114	response to red light
Ctaxi_contig_1388|comp11352_c0_seq1	chlorophyll a b-binding protein	P	GO:0010218	response to far red light
Ctaxi_contig_1388|comp11352_c0_seq1	chlorophyll a b-binding protein	C	GO:0009535	chloroplast thylakoid membrane
Ctaxi_contig_1388|comp11352_c0_seq1	chlorophyll a b-binding protein	C	GO:0005739	mitochondrion
Ctaxi_contig_1389|comp11352_c1_seq1	chlorophyll a b binding protein	C	GO:0009522	photosystem I
Ctaxi_contig_1389|comp11352_c1_seq1	chlorophyll a b binding protein	P	GO:0010114	response to red light
Ctaxi_contig_1389|comp11352_c1_seq1	chlorophyll a b binding protein	F	GO:0016168	chlorophyll binding
Ctaxi_contig_1389|comp11352_c1_seq1	chlorophyll a b binding protein	C	GO:0016021	integral to membrane
Ctaxi_contig_1389|comp11352_c1_seq1	chlorophyll a b binding protein	F	GO:0046872	metal ion binding
Ctaxi_contig_1389|comp11352_c1_seq1	chlorophyll a b binding protein	P	GO:0018298	protein-chromophore linkage
Ctaxi_contig_1389|comp11352_c1_seq1	chlorophyll a b binding protein	C	GO:0009941	chloroplast envelope
Ctaxi_contig_1389|comp11352_c1_seq1	chlorophyll a b binding protein	P	GO:0009637	response to blue light
Ctaxi_contig_1389|comp11352_c1_seq1	chlorophyll a b binding protein	C	GO:0009535	chloroplast thylakoid membrane
Ctaxi_contig_1389|comp11352_c1_seq1	chlorophyll a b binding protein	C	GO:0009523	photosystem II
Ctaxi_contig_1389|comp11352_c1_seq1	chlorophyll a b binding protein	C	GO:0010287	plastoglobule
Ctaxi_contig_1389|comp11352_c1_seq1	chlorophyll a b binding protein	P	GO:0010218	response to far red light
Ctaxi_contig_1389|comp11352_c1_seq1	chlorophyll a b binding protein	P	GO:0009765	"photosynthesis, light harvesting"
Ctaxi_contig_1389|comp11352_c1_seq1	chlorophyll a b binding protein	C	GO:0005886	plasma membrane
Ctaxi_contig_1392|comp11372_c0_seq1	p-atpase family transporter: sodium potassium ion	C	GO:0016021	integral to membrane
Ctaxi_contig_1392|comp11372_c0_seq1	p-atpase family transporter: sodium potassium ion	F	GO:0046872	metal ion binding
Ctaxi_contig_1392|comp11372_c0_seq1	p-atpase family transporter: sodium potassium ion	P	GO:0015672	monovalent inorganic cation transport
Ctaxi_contig_1392|comp11372_c0_seq1	p-atpase family transporter: sodium potassium ion	F	GO:0015077	monovalent inorganic cation transmembrane transporter activity
Ctaxi_contig_1392|comp11372_c0_seq1	p-atpase family transporter: sodium potassium ion	P	GO:0006754	ATP biosynthetic process
Ctaxi_contig_1392|comp11372_c0_seq1	p-atpase family transporter: sodium potassium ion	F	GO:0019829	cation-transporting ATPase activity
Ctaxi_contig_1392|comp11372_c0_seq1	p-atpase family transporter: sodium potassium ion	F	GO:0005524	ATP binding
Ctaxi_contig_1392|comp11372_c0_seq1	p-atpase family transporter: sodium potassium ion	P	GO:0030001	metal ion transport
Ctaxi_contig_1392|comp11372_c0_seq1	p-atpase family transporter: sodium potassium ion	P	GO:0006812	cation transport
Ctaxi_contig_1398|comp11409_c1_seq1	60s ribosomal protein l15	C	GO:0005840	ribosome
Ctaxi_contig_1398|comp11409_c1_seq1	60s ribosomal protein l15	F	GO:0003735	structural constituent of ribosome
Ctaxi_contig_1398|comp11409_c1_seq1	60s ribosomal protein l15	P	GO:0006412	translation
Ctaxi_contig_1398|comp11409_c1_seq1	60s ribosomal protein l15	P	GO:0042254	ribosome biogenesis
Ctaxi_contig_1399|comp11414_c1_seq1	ribosomal protein l12	C	GO:0005840	ribosome
Ctaxi_contig_1399|comp11414_c1_seq1	ribosomal protein l12	F	GO:0003735	structural constituent of ribosome
Ctaxi_contig_1399|comp11414_c1_seq1	ribosomal protein l12	P	GO:0006412	translation
Ctaxi_contig_1399|comp11414_c1_seq1	ribosomal protein l12	P	GO:0042254	ribosome biogenesis
Ctaxi_contig_1405|comp11425_c0_seq1	phosphoglycolate phosphatase	C	GO:0005773	vacuole
Ctaxi_contig_1405|comp11425_c0_seq1	phosphoglycolate phosphatase	P	GO:0016311	dephosphorylation
Ctaxi_contig_1405|comp11425_c0_seq1	phosphoglycolate phosphatase	F	GO:0008967	phosphoglycolate phosphatase activity
Ctaxi_contig_1405|comp11425_c0_seq1	phosphoglycolate phosphatase	C	GO:0009570	chloroplast stroma
Ctaxi_contig_1405|comp11425_c0_seq1	phosphoglycolate phosphatase	C	GO:0005634	nucleus
Ctaxi_contig_1405|comp11425_c0_seq1	phosphoglycolate phosphatase	C	GO:0005829	cytosol
Ctaxi_contig_1405|comp11425_c0_seq1	phosphoglycolate phosphatase	C	GO:0048046	apoplast
Ctaxi_contig_1405|comp11425_c0_seq1	phosphoglycolate phosphatase	F	GO:0003869	4-nitrophenylphosphatase activity
Ctaxi_contig_1405|comp11425_c0_seq1	phosphoglycolate phosphatase	P	GO:0046487	glyoxylate metabolic process
Ctaxi_contig_1405|comp11425_c0_seq1	phosphoglycolate phosphatase	P	GO:0019497	hexachlorocyclohexane metabolic process
Ctaxi_contig_1408|comp11436_c0_seq1	gag-pol polyprotein	P	GO:0009987	cellular process
Ctaxi_contig_1408|comp11436_c0_seq1	gag-pol polyprotein	F	GO:0005488	binding
Ctaxi_contig_1408|comp11436_c0_seq1	gag-pol polyprotein	P	GO:0044238	primary metabolic process
Ctaxi_contig_1408|comp11436_c0_seq1	gag-pol polyprotein	P	GO:0043170	macromolecule metabolic process
Ctaxi_contig_1408|comp11436_c0_seq1	gag-pol polyprotein	F	GO:0016787	hydrolase activity
Ctaxi_contig_1412|comp11472_c0_seq1	predicted protein	F	GO:0046872	metal ion binding
Ctaxi_contig_1420|comp11535_c0_seq1	light harvesting complex protein	C	GO:0016020	membrane
Ctaxi_contig_1420|comp11535_c0_seq1	light harvesting complex protein	C	GO:0044424	intracellular part
Ctaxi_contig_1421|comp11538_c0_seq1	ribosomal protein l15	C	GO:0005840	ribosome
Ctaxi_contig_1421|comp11538_c0_seq1	ribosomal protein l15	F	GO:0003735	structural constituent of ribosome
Ctaxi_contig_1421|comp11538_c0_seq1	ribosomal protein l15	P	GO:0006412	translation
Ctaxi_contig_1421|comp11538_c0_seq1	ribosomal protein l15	P	GO:0042254	ribosome biogenesis
Ctaxi_contig_1423|comp11558_c0_seq1	gtp pyrophosphokinase	P	GO:0008152	metabolic process
Ctaxi_contig_1423|comp11558_c0_seq1	gtp pyrophosphokinase	F	GO:0003824	catalytic activity
Ctaxi_contig_1432|comp11606_c0_seq1	fibroblast growth factor receptor	P	GO:0016310	phosphorylation
Ctaxi_contig_1432|comp11606_c0_seq1	fibroblast growth factor receptor	F	GO:0004672	protein kinase activity
Ctaxi_contig_1439|comp11685_c0_seq1	glyceraldehyde-3-phosphate dehydrogenase	C	GO:0005737	cytoplasm
Ctaxi_contig_1439|comp11685_c0_seq1	glyceraldehyde-3-phosphate dehydrogenase	F	GO:0051287	NAD binding
Ctaxi_contig_1439|comp11685_c0_seq1	glyceraldehyde-3-phosphate dehydrogenase	F	GO:0050661	NADP binding
Ctaxi_contig_1439|comp11685_c0_seq1	glyceraldehyde-3-phosphate dehydrogenase	P	GO:0006096	glycolysis
Ctaxi_contig_1439|comp11685_c0_seq1	glyceraldehyde-3-phosphate dehydrogenase	F	GO:0004365	glyceraldehyde-3-phosphate dehydrogenase (NAD+) (phosphorylating) activity
Ctaxi_contig_1439|comp11685_c0_seq1	glyceraldehyde-3-phosphate dehydrogenase	P	GO:0055114	oxidation-reduction process
Ctaxi_contig_1439|comp11685_c0_seq1	glyceraldehyde-3-phosphate dehydrogenase	P	GO:0006094	gluconeogenesis
Ctaxi_contig_1440|comp11750_c0_seq1	actin	C	GO:0005856	cytoskeleton
Ctaxi_contig_1440|comp11750_c0_seq1	actin	C	GO:0005737	cytoplasm
Ctaxi_contig_1440|comp11750_c0_seq1	actin	F	GO:0005524	ATP binding
Ctaxi_contig_1444|comp11767_c0_seq1	photosystem i reaction center subunit chloroplastic-like	C	GO:0042651	thylakoid membrane
Ctaxi_contig_1444|comp11767_c0_seq1	photosystem i reaction center subunit chloroplastic-like	C	GO:0009534	chloroplast thylakoid
Ctaxi_contig_1444|comp11767_c0_seq1	photosystem i reaction center subunit chloroplastic-like	P	GO:0015979	photosynthesis
Ctaxi_contig_1456|comp11945_c0_seq1	annexin family	F	GO:0005509	calcium ion binding
Ctaxi_contig_1456|comp11945_c0_seq1	annexin family	F	GO:0005544	calcium-dependent phospholipid binding
Ctaxi_contig_1464|comp11995_c0_seq1	antigen p97 (melanoma associated) identified by monoclonal antibodies and	F	GO:0005488	binding
Ctaxi_contig_1468|comp12023_c0_seq1	polyubiquitin	F	GO:0016874	ligase activity
Ctaxi_contig_1468|comp12023_c0_seq1	polyubiquitin	P	GO:0006464	cellular protein modification process
Ctaxi_contig_1468|comp12023_c0_seq1	polyubiquitin	P	GO:0006511	ubiquitin-dependent protein catabolic process
Ctaxi_contig_1468|comp12023_c0_seq1	polyubiquitin	C	GO:0005634	nucleus
Ctaxi_contig_1470|comp12031_c0_seq1	ribosomal protein	C	GO:0005840	ribosome
Ctaxi_contig_1470|comp12031_c0_seq1	ribosomal protein	P	GO:0031016	pancreas development
Ctaxi_contig_1470|comp12031_c0_seq1	ribosomal protein	F	GO:0003735	structural constituent of ribosome
Ctaxi_contig_1470|comp12031_c0_seq1	ribosomal protein	P	GO:0051726	regulation of cell cycle
Ctaxi_contig_1470|comp12031_c0_seq1	ribosomal protein	P	GO:0006412	translation
Ctaxi_contig_1470|comp12031_c0_seq1	ribosomal protein	F	GO:0000166	nucleotide binding
Ctaxi_contig_1470|comp12031_c0_seq1	ribosomal protein	P	GO:0042254	ribosome biogenesis
Ctaxi_contig_1484|comp12219_c0_seq1	60s acidic ribosomal protein p2	C	GO:0030529	ribonucleoprotein complex
Ctaxi_contig_1484|comp12219_c0_seq1	60s acidic ribosomal protein p2	P	GO:0006412	translation
Ctaxi_contig_1487|comp12227_c0_seq1	glutamine synthetase	F	GO:0004356	glutamate-ammonia ligase activity
Ctaxi_contig_1487|comp12227_c0_seq1	glutamine synthetase	P	GO:0009399	nitrogen fixation
Ctaxi_contig_1487|comp12227_c0_seq1	glutamine synthetase	F	GO:0005524	ATP binding
Ctaxi_contig_1487|comp12227_c0_seq1	glutamine synthetase	C	GO:0009507	chloroplast
Ctaxi_contig_1487|comp12227_c0_seq1	glutamine synthetase	P	GO:0006542	glutamine biosynthetic process
Ctaxi_contig_1487|comp12227_c0_seq1	glutamine synthetase	P	GO:0006807	nitrogen compound metabolic process
Ctaxi_contig_1487|comp12227_c0_seq1	glutamine synthetase	P	GO:0009252	peptidoglycan biosynthetic process
Ctaxi_contig_1488|comp12227_c1_seq1	glutamine synthetase	C	GO:0005737	cytoplasm
Ctaxi_contig_1488|comp12227_c1_seq1	glutamine synthetase	F	GO:0004356	glutamate-ammonia ligase activity
Ctaxi_contig_1488|comp12227_c1_seq1	glutamine synthetase	F	GO:0005524	ATP binding
Ctaxi_contig_1488|comp12227_c1_seq1	glutamine synthetase	P	GO:0006542	glutamine biosynthetic process
Ctaxi_contig_1488|comp12227_c1_seq1	glutamine synthetase	P	GO:0006807	nitrogen compound metabolic process
Ctaxi_contig_1488|comp12227_c1_seq1	glutamine synthetase	P	GO:0009252	peptidoglycan biosynthetic process
Ctaxi_contig_1499|comp12268_c0_seq1	sodium myo-inositol cotransporter	P	GO:0044699	single-organism process
Ctaxi_contig_1499|comp12268_c0_seq1	sodium myo-inositol cotransporter	P	GO:0006810	transport
Ctaxi_contig_1511|comp12391_c0_seq1	ribosomal protein l4	C	GO:0005730	nucleolus
Ctaxi_contig_1511|comp12391_c0_seq1	ribosomal protein l4	F	GO:0003735	structural constituent of ribosome
Ctaxi_contig_1511|comp12391_c0_seq1	ribosomal protein l4	F	GO:0005515	protein binding
Ctaxi_contig_1511|comp12391_c0_seq1	ribosomal protein l4	C	GO:0022625	cytosolic large ribosomal subunit
Ctaxi_contig_1511|comp12391_c0_seq1	ribosomal protein l4	P	GO:0006412	translation
Ctaxi_contig_1511|comp12391_c0_seq1	ribosomal protein l4	C	GO:0005840	ribosome
Ctaxi_contig_1511|comp12391_c0_seq1	ribosomal protein l4	P	GO:0042254	ribosome biogenesis
Ctaxi_contig_1513|comp12406_c1_seq1	reverse transcriptase	F	GO:0005488	binding
Ctaxi_contig_1513|comp12406_c1_seq1	reverse transcriptase	F	GO:0003824	catalytic activity
Ctaxi_contig_1514|comp12406_c1_seq2	reverse transcriptase	F	GO:0097159	organic cyclic compound binding
Ctaxi_contig_1514|comp12406_c1_seq2	reverse transcriptase	F	GO:1901363	heterocyclic compound binding
Ctaxi_contig_1514|comp12406_c1_seq2	reverse transcriptase	F	GO:0003824	catalytic activity
Ctaxi_contig_1535|comp12542_c1_seq1	delta 9 desaturase	F	GO:0016717	"oxidoreductase activity, acting on paired donors, with oxidation of a pair of donors resulting in the reduction of molecular oxygen to two molecules of water"
Ctaxi_contig_1535|comp12542_c1_seq1	delta 9 desaturase	P	GO:0006655	phosphatidylglycerol biosynthetic process
Ctaxi_contig_1535|comp12542_c1_seq1	delta 9 desaturase	F	GO:0009979	16:0 monogalactosyldiacylglycerol desaturase activity
Ctaxi_contig_1535|comp12542_c1_seq1	delta 9 desaturase	C	GO:0016021	integral to membrane
Ctaxi_contig_1535|comp12542_c1_seq1	delta 9 desaturase	P	GO:0019288	"isopentenyl diphosphate biosynthetic process, mevalonate-independent pathway"
Ctaxi_contig_1535|comp12542_c1_seq1	delta 9 desaturase	P	GO:0015995	chlorophyll biosynthetic process
Ctaxi_contig_1535|comp12542_c1_seq1	delta 9 desaturase	P	GO:0016117	carotenoid biosynthetic process
Ctaxi_contig_1535|comp12542_c1_seq1	delta 9 desaturase	C	GO:0009579	thylakoid
Ctaxi_contig_1535|comp12542_c1_seq1	delta 9 desaturase	P	GO:0006636	unsaturated fatty acid biosynthetic process
Ctaxi_contig_1535|comp12542_c1_seq1	delta 9 desaturase	P	GO:0010205	photoinhibition
Ctaxi_contig_1535|comp12542_c1_seq1	delta 9 desaturase	P	GO:0002213	defense response to insect
Ctaxi_contig_1535|comp12542_c1_seq1	delta 9 desaturase	P	GO:0001676	long-chain fatty acid metabolic process
Ctaxi_contig_1535|comp12542_c1_seq1	delta 9 desaturase	C	GO:0009507	chloroplast
Ctaxi_contig_1538|comp12579_c1_seq1	pol protein	P	GO:0009987	cellular process
Ctaxi_contig_1538|comp12579_c1_seq1	pol protein	F	GO:0005488	binding
Ctaxi_contig_1538|comp12579_c1_seq1	pol protein	P	GO:0044238	primary metabolic process
Ctaxi_contig_1538|comp12579_c1_seq1	pol protein	P	GO:0043170	macromolecule metabolic process
Ctaxi_contig_1538|comp12579_c1_seq1	pol protein	F	GO:0016787	hydrolase activity
Ctaxi_contig_1545|comp12600_c0_seq1	coatomer protein subunit beta 1	P	GO:0016192	vesicle-mediated transport
Ctaxi_contig_1545|comp12600_c0_seq1	coatomer protein subunit beta 1	P	GO:0006886	intracellular protein transport
Ctaxi_contig_1545|comp12600_c0_seq1	coatomer protein subunit beta 1	C	GO:0030126	COPI vesicle coat
Ctaxi_contig_1545|comp12600_c0_seq1	coatomer protein subunit beta 1	F	GO:0005198	structural molecule activity
Ctaxi_contig_1546|comp12600_c1_seq1	coatomer protein beta sub-unit vesicle coat complex beta subunit	C	GO:0030663	COPI-coated vesicle membrane
Ctaxi_contig_1546|comp12600_c1_seq1	coatomer protein beta sub-unit vesicle coat complex beta subunit	C	GO:0030117	membrane coat
Ctaxi_contig_1546|comp12600_c1_seq1	coatomer protein beta sub-unit vesicle coat complex beta subunit	P	GO:0015031	protein transport
Ctaxi_contig_1548|comp12616_c0_seq1	60s ribosomal protein l27	P	GO:0006413	translational initiation
Ctaxi_contig_1548|comp12616_c0_seq1	60s ribosomal protein l27	P	GO:0019083	viral transcription
Ctaxi_contig_1548|comp12616_c0_seq1	60s ribosomal protein l27	F	GO:0003735	structural constituent of ribosome
Ctaxi_contig_1548|comp12616_c0_seq1	60s ribosomal protein l27	P	GO:0006414	translational elongation
Ctaxi_contig_1548|comp12616_c0_seq1	60s ribosomal protein l27	P	GO:0006415	translational termination
Ctaxi_contig_1548|comp12616_c0_seq1	60s ribosomal protein l27	P	GO:0006614	SRP-dependent cotranslational protein targeting to membrane
Ctaxi_contig_1548|comp12616_c0_seq1	60s ribosomal protein l27	C	GO:0022625	cytosolic large ribosomal subunit
Ctaxi_contig_1548|comp12616_c0_seq1	60s ribosomal protein l27	P	GO:0000184	"nuclear-transcribed mRNA catabolic process, nonsense-mediated decay"
Ctaxi_contig_1548|comp12616_c0_seq1	60s ribosomal protein l27	C	GO:0005840	ribosome
Ctaxi_contig_1548|comp12616_c0_seq1	60s ribosomal protein l27	P	GO:0042254	ribosome biogenesis
Ctaxi_contig_1555|comp12642_c0_seq1	nadh dehydrogenase subunit 5	C	GO:0016020	membrane
Ctaxi_contig_1556|comp12643_c0_seq1	light-harvesting protein of photosystem i	P	GO:0015979	photosynthesis
Ctaxi_contig_1557|comp12652_c0_seq1	peroxiredoxin	P	GO:0042744	hydrogen peroxide catabolic process
Ctaxi_contig_1557|comp12652_c0_seq1	peroxiredoxin	P	GO:0055114	oxidation-reduction process
Ctaxi_contig_1557|comp12652_c0_seq1	peroxiredoxin	P	GO:0042742	defense response to bacterium
Ctaxi_contig_1557|comp12652_c0_seq1	peroxiredoxin	P	GO:0009409	response to cold
Ctaxi_contig_1557|comp12652_c0_seq1	peroxiredoxin	C	GO:0009941	chloroplast envelope
Ctaxi_contig_1557|comp12652_c0_seq1	peroxiredoxin	F	GO:0004601	peroxidase activity
Ctaxi_contig_1557|comp12652_c0_seq1	peroxiredoxin	C	GO:0009579	thylakoid
Ctaxi_contig_1557|comp12652_c0_seq1	peroxiredoxin	F	GO:0005515	protein binding
Ctaxi_contig_1557|comp12652_c0_seq1	peroxiredoxin	C	GO:0009570	chloroplast stroma
Ctaxi_contig_1557|comp12652_c0_seq1	peroxiredoxin	F	GO:0051920	peroxiredoxin activity
Ctaxi_contig_1557|comp12652_c0_seq1	peroxiredoxin	C	GO:0010319	stromule
Ctaxi_contig_1557|comp12652_c0_seq1	peroxiredoxin	C	GO:0048046	apoplast
Ctaxi_contig_1557|comp12652_c0_seq1	peroxiredoxin	P	GO:0006804	peroxidase reaction
Ctaxi_contig_1557|comp12652_c0_seq1	peroxiredoxin	P	GO:0006979	response to oxidative stress
Ctaxi_contig_1560|comp12741_c0_seq1	40s ribosomal protein s6	C	GO:0005622	intracellular
Ctaxi_contig_1562|comp12773_c0_seq1	dual specificity protein	F	GO:0004725	protein tyrosine phosphatase activity
Ctaxi_contig_1562|comp12773_c0_seq1	dual specificity protein	F	GO:0008138	protein tyrosine/serine/threonine phosphatase activity
Ctaxi_contig_1562|comp12773_c0_seq1	dual specificity protein	P	GO:0035335	peptidyl-tyrosine dephosphorylation
Ctaxi_contig_1562|comp12773_c0_seq1	dual specificity protein	P	GO:0006470	protein dephosphorylation
Ctaxi_contig_1562|comp12773_c0_seq1	dual specificity protein	P	GO:0006570	tyrosine metabolic process
Ctaxi_contig_1563|comp12773_c1_seq1	cdc14b protein	P	GO:0035335	peptidyl-tyrosine dephosphorylation
Ctaxi_contig_1563|comp12773_c1_seq1	cdc14b protein	P	GO:0007049	cell cycle
Ctaxi_contig_1563|comp12773_c1_seq1	cdc14b protein	C	GO:0005730	nucleolus
Ctaxi_contig_1563|comp12773_c1_seq1	cdc14b protein	C	GO:0005813	centrosome
Ctaxi_contig_1563|comp12773_c1_seq1	cdc14b protein	P	GO:0051301	cell division
Ctaxi_contig_1563|comp12773_c1_seq1	cdc14b protein	F	GO:0004725	protein tyrosine phosphatase activity
Ctaxi_contig_1563|comp12773_c1_seq1	cdc14b protein	F	GO:0008138	protein tyrosine/serine/threonine phosphatase activity
Ctaxi_contig_1563|comp12773_c1_seq1	cdc14b protein	C	GO:0000793	condensed chromosome
Ctaxi_contig_1563|comp12773_c1_seq1	cdc14b protein	C	GO:0005819	spindle
Ctaxi_contig_1563|comp12773_c1_seq1	cdc14b protein	P	GO:0042384	cilium assembly
Ctaxi_contig_1563|comp12773_c1_seq1	cdc14b protein	C	GO:0005932	microtubule basal body
Ctaxi_contig_1563|comp12773_c1_seq1	cdc14b protein	P	GO:0006470	protein dephosphorylation
Ctaxi_contig_1563|comp12773_c1_seq1	cdc14b protein	P	GO:0006570	tyrosine metabolic process
Ctaxi_contig_1570|comp12875_c0_seq1	light-harvesting protein of photosystem i	C	GO:0043234	protein complex
Ctaxi_contig_1570|comp12875_c0_seq1	light-harvesting protein of photosystem i	F	GO:0046872	metal ion binding
Ctaxi_contig_1570|comp12875_c0_seq1	light-harvesting protein of photosystem i	P	GO:0009657	plastid organization
Ctaxi_contig_1570|comp12875_c0_seq1	light-harvesting protein of photosystem i	C	GO:0034357	photosynthetic membrane
Ctaxi_contig_1570|comp12875_c0_seq1	light-harvesting protein of photosystem i	C	GO:0009507	chloroplast
Ctaxi_contig_1570|comp12875_c0_seq1	light-harvesting protein of photosystem i	P	GO:0009765	"photosynthesis, light harvesting"
Ctaxi_contig_1570|comp12875_c0_seq1	light-harvesting protein of photosystem i	P	GO:0044085	cellular component biogenesis
Ctaxi_contig_1576|comp12892_c1_seq1	transmembrane protein	C	GO:0016020	membrane
Ctaxi_contig_1579|comp12905_c1_seq1	squalene synthase	C	GO:0016021	integral to membrane
Ctaxi_contig_1579|comp12905_c1_seq1	squalene synthase	P	GO:0008610	lipid biosynthetic process
Ctaxi_contig_1579|comp12905_c1_seq1	squalene synthase	F	GO:0016853	isomerase activity
Ctaxi_contig_1579|comp12905_c1_seq1	squalene synthase	F	GO:0004310	farnesyl-diphosphate farnesyltransferase activity
Ctaxi_contig_1579|comp12905_c1_seq1	squalene synthase	P	GO:0006694	steroid biosynthetic process
Ctaxi_contig_1579|comp12905_c1_seq1	squalene synthase	P	GO:0016114	terpenoid biosynthetic process
Ctaxi_contig_1585|comp12939_c0_seq1	extrinsic protein in photosystem ii	C	GO:0009654	oxygen evolving complex
Ctaxi_contig_1585|comp12939_c0_seq1	extrinsic protein in photosystem ii	F	GO:0005509	calcium ion binding
Ctaxi_contig_1585|comp12939_c0_seq1	extrinsic protein in photosystem ii	P	GO:0015979	photosynthesis
Ctaxi_contig_1585|comp12939_c0_seq1	extrinsic protein in photosystem ii	C	GO:0019898	extrinsic to membrane
Ctaxi_contig_1589|comp12958_c1_seq1	surface antigen protein	F	GO:0016301	kinase activity
Ctaxi_contig_1592|comp12960_c1_seq1	37 kda inner envelope membrane chloroplastic	C	GO:0016021	integral to membrane
Ctaxi_contig_1592|comp12960_c1_seq1	37 kda inner envelope membrane chloroplastic	P	GO:0010189	vitamin E biosynthetic process
Ctaxi_contig_1592|comp12960_c1_seq1	37 kda inner envelope membrane chloroplastic	P	GO:0032259	methylation
Ctaxi_contig_1592|comp12960_c1_seq1	37 kda inner envelope membrane chloroplastic	P	GO:0010236	plastoquinone biosynthetic process
Ctaxi_contig_1592|comp12960_c1_seq1	37 kda inner envelope membrane chloroplastic	C	GO:0009706	chloroplast inner membrane
Ctaxi_contig_1592|comp12960_c1_seq1	37 kda inner envelope membrane chloroplastic	F	GO:0051741	"2-methyl-6-phytyl-1,4-benzoquinone methyltransferase activity"
Ctaxi_contig_1593|comp12973_c0_seq1	retrovirus-related pol polyprotein line-1	F	GO:0004519	endonuclease activity
Ctaxi_contig_1593|comp12973_c0_seq1	retrovirus-related pol polyprotein line-1	F	GO:0003964	RNA-directed DNA polymerase activity
Ctaxi_contig_1593|comp12973_c0_seq1	retrovirus-related pol polyprotein line-1	P	GO:0006278	RNA-dependent DNA replication
Ctaxi_contig_1593|comp12973_c0_seq1	retrovirus-related pol polyprotein line-1	F	GO:0003723	RNA binding
Ctaxi_contig_1596|comp12987_c0_seq1	protein	F	GO:0009055	electron carrier activity
Ctaxi_contig_1596|comp12987_c0_seq1	protein	P	GO:0045454	cell redox homeostasis
Ctaxi_contig_1596|comp12987_c0_seq1	protein	P	GO:0006662	glycerol ether metabolic process
Ctaxi_contig_1596|comp12987_c0_seq1	protein	F	GO:0016853	isomerase activity
Ctaxi_contig_1596|comp12987_c0_seq1	protein	F	GO:0015035	protein disulfide oxidoreductase activity
Ctaxi_contig_1596|comp12987_c0_seq1	protein	C	GO:0005783	endoplasmic reticulum
Ctaxi_contig_1596|comp12987_c0_seq1	protein	P	GO:0006118	electron transport
Ctaxi_contig_1609|comp13078_c0_seq1	light-harvesting protein of photosystem i	F	GO:0046872	metal ion binding
Ctaxi_contig_1609|comp13078_c0_seq1	light-harvesting protein of photosystem i	C	GO:0009579	thylakoid
Ctaxi_contig_1609|comp13078_c0_seq1	light-harvesting protein of photosystem i	P	GO:0009765	"photosynthesis, light harvesting"
Ctaxi_contig_1609|comp13078_c0_seq1	light-harvesting protein of photosystem i	C	GO:0016020	membrane
Ctaxi_contig_1609|comp13078_c0_seq1	light-harvesting protein of photosystem i	C	GO:0044434	chloroplast part
Ctaxi_contig_1610|comp13078_c1_seq1	light-harvesting protein of photosystem i	F	GO:0016168	chlorophyll binding
Ctaxi_contig_1610|comp13078_c1_seq1	light-harvesting protein of photosystem i	C	GO:0030076	light-harvesting complex
Ctaxi_contig_1610|comp13078_c1_seq1	light-harvesting protein of photosystem i	P	GO:0010264	myo-inositol hexakisphosphate biosynthetic process
Ctaxi_contig_1610|comp13078_c1_seq1	light-harvesting protein of photosystem i	P	GO:0009416	response to light stimulus
Ctaxi_contig_1610|comp13078_c1_seq1	light-harvesting protein of photosystem i	F	GO:0046872	metal ion binding
Ctaxi_contig_1610|comp13078_c1_seq1	light-harvesting protein of photosystem i	P	GO:0015996	chlorophyll catabolic process
Ctaxi_contig_1610|comp13078_c1_seq1	light-harvesting protein of photosystem i	C	GO:0009507	chloroplast
Ctaxi_contig_1610|comp13078_c1_seq1	light-harvesting protein of photosystem i	P	GO:0009765	"photosynthesis, light harvesting"
Ctaxi_contig_1610|comp13078_c1_seq1	light-harvesting protein of photosystem i	C	GO:0016020	membrane
Ctaxi_contig_1614|comp13103_c0_seq1	protein	P	GO:0071704	organic substance metabolic process
Ctaxi_contig_1614|comp13103_c0_seq1	protein	P	GO:0044238	primary metabolic process
Ctaxi_contig_1614|comp13103_c0_seq1	protein	F	GO:0016462	pyrophosphatase activity
Ctaxi_contig_1614|comp13103_c0_seq1	protein	P	GO:0044237	cellular metabolic process
Ctaxi_contig_1615|comp13107_c0_seq1	60s ribosomal protein l7a	C	GO:0005840	ribosome
Ctaxi_contig_1615|comp13107_c0_seq1	60s ribosomal protein l7a	P	GO:0042254	ribosome biogenesis
Ctaxi_contig_1620|comp13129_c0_seq1	40s ribosomal protein	F	GO:0003735	structural constituent of ribosome
Ctaxi_contig_1620|comp13129_c0_seq1	40s ribosomal protein	F	GO:0003723	RNA binding
Ctaxi_contig_1620|comp13129_c0_seq1	40s ribosomal protein	C	GO:0015935	small ribosomal subunit
Ctaxi_contig_1620|comp13129_c0_seq1	40s ribosomal protein	P	GO:0006412	translation
Ctaxi_contig_1620|comp13129_c0_seq1	40s ribosomal protein	C	GO:0005840	ribosome
Ctaxi_contig_1620|comp13129_c0_seq1	40s ribosomal protein	P	GO:0042254	ribosome biogenesis
Ctaxi_contig_1622|comp13136_c0_seq1	fha domain-containing protein	F	GO:0008270	zinc ion binding
Ctaxi_contig_1625|comp13195_c0_seq1	eukaryotic translation initiation factor 4a	P	GO:0006413	translational initiation
Ctaxi_contig_1625|comp13195_c0_seq1	eukaryotic translation initiation factor 4a	F	GO:0008026	ATP-dependent helicase activity
Ctaxi_contig_1625|comp13195_c0_seq1	eukaryotic translation initiation factor 4a	F	GO:0005524	ATP binding
Ctaxi_contig_1625|comp13195_c0_seq1	eukaryotic translation initiation factor 4a	F	GO:0003743	translation initiation factor activity
Ctaxi_contig_1625|comp13195_c0_seq1	eukaryotic translation initiation factor 4a	C	GO:0005840	ribosome
Ctaxi_contig_1625|comp13195_c0_seq1	eukaryotic translation initiation factor 4a	P	GO:0006446	regulation of translational initiation
Ctaxi_contig_1626|comp13199_c0_seq1	pol protein	F	GO:0003676	nucleic acid binding
Ctaxi_contig_1626|comp13199_c0_seq1	pol protein	P	GO:0043170	macromolecule metabolic process
Ctaxi_contig_1626|comp13199_c0_seq1	pol protein	P	GO:0044238	primary metabolic process
Ctaxi_contig_1626|comp13199_c0_seq1	pol protein	F	GO:0003824	catalytic activity
Ctaxi_contig_1627|comp13199_c1_seq1	retrotransposon unclassified	F	GO:0003723	RNA binding
Ctaxi_contig_1627|comp13199_c1_seq1	retrotransposon unclassified	P	GO:0006310	DNA recombination
Ctaxi_contig_1627|comp13199_c1_seq1	retrotransposon unclassified	P	GO:0006278	RNA-dependent DNA replication
Ctaxi_contig_1627|comp13199_c1_seq1	retrotransposon unclassified	F	GO:0046872	metal ion binding
Ctaxi_contig_1627|comp13199_c1_seq1	retrotransposon unclassified	P	GO:0006333	chromatin assembly or disassembly
Ctaxi_contig_1627|comp13199_c1_seq1	retrotransposon unclassified	F	GO:0003964	RNA-directed DNA polymerase activity
Ctaxi_contig_1627|comp13199_c1_seq1	retrotransposon unclassified	F	GO:0003677	DNA binding
Ctaxi_contig_1627|comp13199_c1_seq1	retrotransposon unclassified	P	GO:0006508	proteolysis
Ctaxi_contig_1627|comp13199_c1_seq1	retrotransposon unclassified	F	GO:0004190	aspartic-type endopeptidase activity
Ctaxi_contig_1627|comp13199_c1_seq1	retrotransposon unclassified	F	GO:0003682	chromatin binding
Ctaxi_contig_1627|comp13199_c1_seq1	retrotransposon unclassified	C	GO:0000785	chromatin
Ctaxi_contig_1631|comp13218_c0_seq1	s-adenosyl-l-methionine synthetase	F	GO:0004478	methionine adenosyltransferase activity
Ctaxi_contig_1631|comp13218_c0_seq1	s-adenosyl-l-methionine synthetase	F	GO:0046872	metal ion binding
Ctaxi_contig_1631|comp13218_c0_seq1	s-adenosyl-l-methionine synthetase	P	GO:0006556	S-adenosylmethionine biosynthetic process
Ctaxi_contig_1631|comp13218_c0_seq1	s-adenosyl-l-methionine synthetase	P	GO:0006730	one-carbon metabolic process
Ctaxi_contig_1631|comp13218_c0_seq1	s-adenosyl-l-methionine synthetase	F	GO:0005524	ATP binding
Ctaxi_contig_1631|comp13218_c0_seq1	s-adenosyl-l-methionine synthetase	C	GO:0005737	cytoplasm
Ctaxi_contig_1631|comp13218_c0_seq1	s-adenosyl-l-methionine synthetase	P	GO:0006555	methionine metabolic process
Ctaxi_contig_1632|comp13218_c1_seq1	s-adenosylmethionine synthetase	F	GO:0004478	methionine adenosyltransferase activity
Ctaxi_contig_1632|comp13218_c1_seq1	s-adenosylmethionine synthetase	F	GO:0046872	metal ion binding
Ctaxi_contig_1632|comp13218_c1_seq1	s-adenosylmethionine synthetase	P	GO:0006556	S-adenosylmethionine biosynthetic process
Ctaxi_contig_1632|comp13218_c1_seq1	s-adenosylmethionine synthetase	P	GO:0006730	one-carbon metabolic process
Ctaxi_contig_1632|comp13218_c1_seq1	s-adenosylmethionine synthetase	F	GO:0005524	ATP binding
Ctaxi_contig_1632|comp13218_c1_seq1	s-adenosylmethionine synthetase	C	GO:0005737	cytoplasm
Ctaxi_contig_1632|comp13218_c1_seq1	s-adenosylmethionine synthetase	P	GO:0006555	methionine metabolic process
Ctaxi_contig_1633|comp13259_c0_seq1	translation elongation factor-1 alpha	F	GO:0003746	translation elongation factor activity
Ctaxi_contig_1633|comp13259_c0_seq1	translation elongation factor-1 alpha	P	GO:0006414	translational elongation
Ctaxi_contig_1633|comp13259_c0_seq1	translation elongation factor-1 alpha	P	GO:0006184	GTP catabolic process
Ctaxi_contig_1633|comp13259_c0_seq1	translation elongation factor-1 alpha	F	GO:0003924	GTPase activity
Ctaxi_contig_1633|comp13259_c0_seq1	translation elongation factor-1 alpha	C	GO:0005737	cytoplasm
Ctaxi_contig_1633|comp13259_c0_seq1	translation elongation factor-1 alpha	F	GO:0005525	GTP binding
Ctaxi_contig_1633|comp13259_c0_seq1	translation elongation factor-1 alpha	C	GO:0005840	ribosome
Ctaxi_contig_1633|comp13259_c0_seq1	translation elongation factor-1 alpha	P	GO:0006448	regulation of translational elongation
Ctaxi_contig_1638|comp13311_c0_seq1	pyruvate kinase	F	GO:0004743	pyruvate kinase activity
Ctaxi_contig_1638|comp13311_c0_seq1	pyruvate kinase	P	GO:0016310	phosphorylation
Ctaxi_contig_1638|comp13311_c0_seq1	pyruvate kinase	F	GO:0030955	potassium ion binding
Ctaxi_contig_1638|comp13311_c0_seq1	pyruvate kinase	F	GO:0000287	magnesium ion binding
Ctaxi_contig_1638|comp13311_c0_seq1	pyruvate kinase	P	GO:0006096	glycolysis
Ctaxi_contig_1638|comp13311_c0_seq1	pyruvate kinase	P	GO:0006094	gluconeogenesis
Ctaxi_contig_1638|comp13311_c0_seq1	pyruvate kinase	P	GO:0006144	purine nucleobase metabolic process
Ctaxi_contig_1638|comp13311_c0_seq1	pyruvate kinase	P	GO:0015976	carbon utilization
Ctaxi_contig_1639|comp13311_c1_seq1	pyruvate kinase	F	GO:0004743	pyruvate kinase activity
Ctaxi_contig_1639|comp13311_c1_seq1	pyruvate kinase	P	GO:0016310	phosphorylation
Ctaxi_contig_1639|comp13311_c1_seq1	pyruvate kinase	F	GO:0030955	potassium ion binding
Ctaxi_contig_1639|comp13311_c1_seq1	pyruvate kinase	F	GO:0000287	magnesium ion binding
Ctaxi_contig_1639|comp13311_c1_seq1	pyruvate kinase	P	GO:0006096	glycolysis
Ctaxi_contig_1639|comp13311_c1_seq1	pyruvate kinase	P	GO:0006094	gluconeogenesis
Ctaxi_contig_1639|comp13311_c1_seq1	pyruvate kinase	P	GO:0006144	purine nucleobase metabolic process
Ctaxi_contig_1639|comp13311_c1_seq1	pyruvate kinase	P	GO:0015976	carbon utilization
Ctaxi_contig_1642|comp13341_c0_seq1	gli-kruppel family member isoform cra_d	F	GO:0008270	zinc ion binding
Ctaxi_contig_1642|comp13341_c0_seq1	gli-kruppel family member isoform cra_d	C	GO:0031965	nuclear membrane
Ctaxi_contig_1642|comp13341_c0_seq1	gli-kruppel family member isoform cra_d	C	GO:0016021	integral to membrane
Ctaxi_contig_1642|comp13341_c0_seq1	gli-kruppel family member isoform cra_d	F	GO:0050291	sphingosine N-acyltransferase activity
Ctaxi_contig_1642|comp13341_c0_seq1	gli-kruppel family member isoform cra_d	P	GO:0006355	"regulation of transcription, DNA-dependent"
Ctaxi_contig_1642|comp13341_c0_seq1	gli-kruppel family member isoform cra_d	F	GO:0043565	sequence-specific DNA binding
Ctaxi_contig_1642|comp13341_c0_seq1	gli-kruppel family member isoform cra_d	F	GO:0003700	sequence-specific DNA binding transcription factor activity
Ctaxi_contig_1642|comp13341_c0_seq1	gli-kruppel family member isoform cra_d	P	GO:0046513	ceramide biosynthetic process
Ctaxi_contig_1642|comp13341_c0_seq1	gli-kruppel family member isoform cra_d	P	GO:0007275	multicellular organismal development
Ctaxi_contig_1642|comp13341_c0_seq1	gli-kruppel family member isoform cra_d	P	GO:0044281	small molecule metabolic process
Ctaxi_contig_1642|comp13341_c0_seq1	gli-kruppel family member isoform cra_d	C	GO:0005789	endoplasmic reticulum membrane
Ctaxi_contig_1642|comp13341_c0_seq1	gli-kruppel family member isoform cra_d	P	GO:0006687	glycosphingolipid metabolic process
Ctaxi_contig_1642|comp13341_c0_seq1	gli-kruppel family member isoform cra_d	P	GO:0042967	acyl-carrier-protein biosynthetic process
Ctaxi_contig_1642|comp13341_c0_seq1	gli-kruppel family member isoform cra_d	C	GO:0005667	transcription factor complex
Ctaxi_contig_1642|comp13341_c0_seq1	gli-kruppel family member isoform cra_d	N	GO:0045449	
Ctaxi_contig_1652|comp13420_c0_seq1	cell division cycle protein 48	P	GO:0006200	ATP catabolic process
Ctaxi_contig_1652|comp13420_c0_seq1	cell division cycle protein 48	P	GO:0051301	cell division
Ctaxi_contig_1652|comp13420_c0_seq1	cell division cycle protein 48	F	GO:0005524	ATP binding
Ctaxi_contig_1652|comp13420_c0_seq1	cell division cycle protein 48	F	GO:0008568	microtubule-severing ATPase activity
Ctaxi_contig_1654|comp13445_c0_seq1	tpa_inf: chloroplast light-harvesting complex ii protein precursor lhcbm2	C	GO:0016020	membrane
Ctaxi_contig_1654|comp13445_c0_seq1	tpa_inf: chloroplast light-harvesting complex ii protein precursor lhcbm2	F	GO:0046872	metal ion binding
Ctaxi_contig_1654|comp13445_c0_seq1	tpa_inf: chloroplast light-harvesting complex ii protein precursor lhcbm2	P	GO:0009765	"photosynthesis, light harvesting"
Ctaxi_contig_1654|comp13445_c0_seq1	tpa_inf: chloroplast light-harvesting complex ii protein precursor lhcbm2	C	GO:0009507	chloroplast
Ctaxi_contig_1659|comp13477_c0_seq1	23s ribosomal rna	F	GO:0016787	hydrolase activity
Ctaxi_contig_1659|comp13477_c0_seq1	23s ribosomal rna	C	GO:0009507	chloroplast
Ctaxi_contig_1663|comp13491_c1_seq1	ribosomal protein l12	C	GO:0005840	ribosome
Ctaxi_contig_1663|comp13491_c1_seq1	ribosomal protein l12	F	GO:0003735	structural constituent of ribosome
Ctaxi_contig_1663|comp13491_c1_seq1	ribosomal protein l12	P	GO:0006412	translation
Ctaxi_contig_1663|comp13491_c1_seq1	ribosomal protein l12	P	GO:0042254	ribosome biogenesis
Ctaxi_contig_1664|comp13491_c1_seq2	ribosomal protein l12	C	GO:0005840	ribosome
Ctaxi_contig_1664|comp13491_c1_seq2	ribosomal protein l12	F	GO:0003735	structural constituent of ribosome
Ctaxi_contig_1664|comp13491_c1_seq2	ribosomal protein l12	P	GO:0006412	translation
Ctaxi_contig_1664|comp13491_c1_seq2	ribosomal protein l12	P	GO:0042254	ribosome biogenesis
Ctaxi_contig_1665|comp13542_c0_seq1	atp synthase alpha subunit	F	GO:0046961	"proton-transporting ATPase activity, rotational mechanism"
Ctaxi_contig_1665|comp13542_c0_seq1	atp synthase alpha subunit	F	GO:0046933	"proton-transporting ATP synthase activity, rotational mechanism"
Ctaxi_contig_1665|comp13542_c0_seq1	atp synthase alpha subunit	P	GO:0015991	ATP hydrolysis coupled proton transport
Ctaxi_contig_1665|comp13542_c0_seq1	atp synthase alpha subunit	C	GO:0042645	mitochondrial nucleoid
Ctaxi_contig_1665|comp13542_c0_seq1	atp synthase alpha subunit	C	GO:0005754	"mitochondrial proton-transporting ATP synthase, catalytic core"
Ctaxi_contig_1665|comp13542_c0_seq1	atp synthase alpha subunit	P	GO:0015986	ATP synthesis coupled proton transport
Ctaxi_contig_1665|comp13542_c0_seq1	atp synthase alpha subunit	P	GO:0006200	ATP catabolic process
Ctaxi_contig_1665|comp13542_c0_seq1	atp synthase alpha subunit	F	GO:0005524	ATP binding
Ctaxi_contig_1665|comp13542_c0_seq1	atp synthase alpha subunit	P	GO:0006119	oxidative phosphorylation
Ctaxi_contig_1665|comp13542_c0_seq1	atp synthase alpha subunit	P	GO:0015992	proton transport
Ctaxi_contig_1665|comp13542_c0_seq1	atp synthase alpha subunit	C	GO:0045259	proton-transporting ATP synthase complex
Ctaxi_contig_1666|comp13542_c1_seq1	f0f1 atp synthase subunit alpha	F	GO:0046961	"proton-transporting ATPase activity, rotational mechanism"
Ctaxi_contig_1666|comp13542_c1_seq1	f0f1 atp synthase subunit alpha	F	GO:0046933	"proton-transporting ATP synthase activity, rotational mechanism"
Ctaxi_contig_1666|comp13542_c1_seq1	f0f1 atp synthase subunit alpha	P	GO:0015991	ATP hydrolysis coupled proton transport
Ctaxi_contig_1666|comp13542_c1_seq1	f0f1 atp synthase subunit alpha	P	GO:0042777	plasma membrane ATP synthesis coupled proton transport
Ctaxi_contig_1666|comp13542_c1_seq1	f0f1 atp synthase subunit alpha	C	GO:0045261	"proton-transporting ATP synthase complex, catalytic core F(1)"
Ctaxi_contig_1666|comp13542_c1_seq1	f0f1 atp synthase subunit alpha	C	GO:0005886	plasma membrane
Ctaxi_contig_1666|comp13542_c1_seq1	f0f1 atp synthase subunit alpha	F	GO:0005524	ATP binding
Ctaxi_contig_1666|comp13542_c1_seq1	f0f1 atp synthase subunit alpha	P	GO:0006119	oxidative phosphorylation
Ctaxi_contig_1666|comp13542_c1_seq1	f0f1 atp synthase subunit alpha	P	GO:0015992	proton transport
Ctaxi_contig_1666|comp13542_c1_seq1	f0f1 atp synthase subunit alpha	P	GO:0015986	ATP synthesis coupled proton transport
Ctaxi_contig_1666|comp13542_c1_seq1	f0f1 atp synthase subunit alpha	C	GO:0045259	proton-transporting ATP synthase complex
Ctaxi_contig_1675|comp13683_c0_seq1	60s ribosomal protein l5-like	P	GO:0044238	primary metabolic process
Ctaxi_contig_1675|comp13683_c0_seq1	60s ribosomal protein l5-like	P	GO:0044260	cellular macromolecule metabolic process
Ctaxi_contig_1675|comp13683_c0_seq1	60s ribosomal protein l5-like	F	GO:0019843	rRNA binding
Ctaxi_contig_1675|comp13683_c0_seq1	60s ribosomal protein l5-like	C	GO:0030529	ribonucleoprotein complex
Ctaxi_contig_1675|comp13683_c0_seq1	60s ribosomal protein l5-like	C	GO:0005737	cytoplasm
Ctaxi_contig_1679|comp13789_c0_seq1	glucose-6-phosphate dehydrogenase	C	GO:0005829	cytosol
Ctaxi_contig_1679|comp13789_c0_seq1	glucose-6-phosphate dehydrogenase	P	GO:0009051	"pentose-phosphate shunt, oxidative branch"
Ctaxi_contig_1679|comp13789_c0_seq1	glucose-6-phosphate dehydrogenase	F	GO:0000166	nucleotide binding
Ctaxi_contig_1679|comp13789_c0_seq1	glucose-6-phosphate dehydrogenase	F	GO:0004345	glucose-6-phosphate dehydrogenase activity
Ctaxi_contig_1679|comp13789_c0_seq1	glucose-6-phosphate dehydrogenase	P	GO:0006098	pentose-phosphate shunt
Ctaxi_contig_1679|comp13789_c0_seq1	glucose-6-phosphate dehydrogenase	P	GO:0006749	glutathione metabolic process
Ctaxi_contig_1681|comp13790_c1_seq1	protein	F	GO:0003746	translation elongation factor activity
Ctaxi_contig_1681|comp13790_c1_seq1	protein	P	GO:0006200	ATP catabolic process
Ctaxi_contig_1681|comp13790_c1_seq1	protein	P	GO:0006414	translational elongation
Ctaxi_contig_1681|comp13790_c1_seq1	protein	F	GO:0005524	ATP binding
Ctaxi_contig_1681|comp13790_c1_seq1	protein	F	GO:0016887	ATPase activity
Ctaxi_contig_1681|comp13790_c1_seq1	protein	C	GO:0005840	ribosome
Ctaxi_contig_1681|comp13790_c1_seq1	protein	P	GO:0006448	regulation of translational elongation
Ctaxi_contig_1684|comp13806_c0_seq1	dynein intermediate chain axonemal	C	GO:0005737	cytoplasm
Ctaxi_contig_1684|comp13806_c0_seq1	dynein intermediate chain axonemal	C	GO:0030286	dynein complex
Ctaxi_contig_1684|comp13806_c0_seq1	dynein intermediate chain axonemal	F	GO:0003774	motor activity
Ctaxi_contig_1684|comp13806_c0_seq1	dynein intermediate chain axonemal	C	GO:0031514	motile cilium
Ctaxi_contig_1684|comp13806_c0_seq1	dynein intermediate chain axonemal	C	GO:0005874	microtubule
Ctaxi_contig_1688|comp13809_c1_seq1	hydroxyacylglutathione hydrolase	F	GO:0004416	hydroxyacylglutathione hydrolase activity
Ctaxi_contig_1688|comp13809_c1_seq1	hydroxyacylglutathione hydrolase	F	GO:0008270	zinc ion binding
Ctaxi_contig_1688|comp13809_c1_seq1	hydroxyacylglutathione hydrolase	P	GO:0006750	glutathione biosynthetic process
Ctaxi_contig_1688|comp13809_c1_seq1	hydroxyacylglutathione hydrolase	P	GO:0006090	pyruvate metabolic process
Ctaxi_contig_1694|comp13822_c1_seq1	protein	F	GO:0003899	DNA-directed RNA polymerase activity
Ctaxi_contig_1694|comp13822_c1_seq1	protein	P	GO:0006351	"transcription, DNA-dependent"
Ctaxi_contig_1694|comp13822_c1_seq1	protein	F	GO:0003677	DNA binding
Ctaxi_contig_1694|comp13822_c1_seq1	protein	F	GO:0005524	ATP binding
Ctaxi_contig_1694|comp13822_c1_seq1	protein	P	GO:0008033	tRNA processing
Ctaxi_contig_1694|comp13822_c1_seq1	protein	C	GO:0005730	nucleolus
Ctaxi_contig_1694|comp13822_c1_seq1	protein	P	GO:0006144	purine nucleobase metabolic process
Ctaxi_contig_1694|comp13822_c1_seq1	protein	P	GO:0006206	pyrimidine nucleobase metabolic process
Ctaxi_contig_1699|comp13837_c0_seq1	ring finger domain protein	F	GO:0046872	metal ion binding
Ctaxi_contig_1701|comp13845_c0_seq1	protein	P	GO:0006468	protein phosphorylation
Ctaxi_contig_1701|comp13845_c0_seq1	protein	F	GO:0005524	ATP binding
Ctaxi_contig_1701|comp13845_c0_seq1	protein	F	GO:0004674	protein serine/threonine kinase activity
Ctaxi_contig_1701|comp13845_c0_seq1	protein	P	GO:0009069	serine family amino acid metabolic process
Ctaxi_contig_1701|comp13845_c0_seq1	protein	P	GO:0016310	phosphorylation
Ctaxi_contig_1707|comp13864_c0_seq1	nad-dependent epimerase dehydratase	P	GO:0044237	cellular metabolic process
Ctaxi_contig_1707|comp13864_c0_seq1	nad-dependent epimerase dehydratase	P	GO:0005975	carbohydrate metabolic process
Ctaxi_contig_1707|comp13864_c0_seq1	nad-dependent epimerase dehydratase	F	GO:0050662	coenzyme binding
Ctaxi_contig_1707|comp13864_c0_seq1	nad-dependent epimerase dehydratase	F	GO:0016857	"racemase and epimerase activity, acting on carbohydrates and derivatives"
Ctaxi_contig_1708|comp13865_c1_seq1	protein	C	GO:0030529	ribonucleoprotein complex
Ctaxi_contig_1715|comp13896_c0_seq1	udp-glucose 6-dehydrogenase	F	GO:0051287	NAD binding
Ctaxi_contig_1715|comp13896_c0_seq1	udp-glucose 6-dehydrogenase	F	GO:0003979	UDP-glucose 6-dehydrogenase activity
Ctaxi_contig_1715|comp13896_c0_seq1	udp-glucose 6-dehydrogenase	P	GO:0055114	oxidation-reduction process
Ctaxi_contig_1715|comp13896_c0_seq1	udp-glucose 6-dehydrogenase	P	GO:0005982	starch metabolic process
Ctaxi_contig_1715|comp13896_c0_seq1	udp-glucose 6-dehydrogenase	P	GO:0005985	sucrose metabolic process
Ctaxi_contig_1715|comp13896_c0_seq1	udp-glucose 6-dehydrogenase	P	GO:0009117	nucleotide metabolic process
Ctaxi_contig_1716|comp13896_c1_seq1	udp-glucose 6-dehydrogenase	F	GO:0051287	NAD binding
Ctaxi_contig_1716|comp13896_c1_seq1	udp-glucose 6-dehydrogenase	F	GO:0003979	UDP-glucose 6-dehydrogenase activity
Ctaxi_contig_1716|comp13896_c1_seq1	udp-glucose 6-dehydrogenase	P	GO:0055114	oxidation-reduction process
Ctaxi_contig_1716|comp13896_c1_seq1	udp-glucose 6-dehydrogenase	P	GO:0005982	starch metabolic process
Ctaxi_contig_1716|comp13896_c1_seq1	udp-glucose 6-dehydrogenase	P	GO:0005985	sucrose metabolic process
Ctaxi_contig_1716|comp13896_c1_seq1	udp-glucose 6-dehydrogenase	P	GO:0009117	nucleotide metabolic process
Ctaxi_contig_1719|comp13904_c1_seq1	ribosomal protein l21	C	GO:0005840	ribosome
Ctaxi_contig_1719|comp13904_c1_seq1	ribosomal protein l21	F	GO:0003735	structural constituent of ribosome
Ctaxi_contig_1719|comp13904_c1_seq1	ribosomal protein l21	P	GO:0006412	translation
Ctaxi_contig_1719|comp13904_c1_seq1	ribosomal protein l21	P	GO:0042254	ribosome biogenesis
Ctaxi_contig_1730|comp13937_c0_seq1	lrr-gtpase of the roco family	P	GO:0009987	cellular process
Ctaxi_contig_1730|comp13937_c0_seq1	lrr-gtpase of the roco family	F	GO:0016772	"transferase activity, transferring phosphorus-containing groups"
Ctaxi_contig_1730|comp13937_c0_seq1	lrr-gtpase of the roco family	F	GO:0000166	nucleotide binding
Ctaxi_contig_1731|comp13937_c1_seq1	cll6 clavata1-like receptor s t protein kinase protein	F	GO:0016301	kinase activity
Ctaxi_contig_1731|comp13937_c1_seq1	cll6 clavata1-like receptor s t protein kinase protein	P	GO:0009987	cellular process
Ctaxi_contig_1731|comp13937_c1_seq1	cll6 clavata1-like receptor s t protein kinase protein	P	GO:0008152	metabolic process
Ctaxi_contig_1734|comp13969_c0_seq1	ccr4-not complex not1 protein	F	GO:0016787	hydrolase activity
Ctaxi_contig_1734|comp13969_c0_seq1	ccr4-not complex not1 protein	F	GO:0016740	transferase activity
Ctaxi_contig_1739|comp13982_c1_seq1	protein	P	GO:0055114	oxidation-reduction process
Ctaxi_contig_1739|comp13982_c1_seq1	protein	F	GO:0016491	oxidoreductase activity
Ctaxi_contig_1742|comp13991_c0_seq1	uroporphyrinogen decarboxylase	F	GO:0004853	uroporphyrinogen decarboxylase activity
Ctaxi_contig_1742|comp13991_c0_seq1	uroporphyrinogen decarboxylase	P	GO:0006779	porphyrin-containing compound biosynthetic process
Ctaxi_contig_1742|comp13991_c0_seq1	uroporphyrinogen decarboxylase	P	GO:0015994	chlorophyll metabolic process
Ctaxi_contig_1743|comp13991_c0_seq2	uroporphyrinogen decarboxylase	P	GO:0006779	porphyrin-containing compound biosynthetic process
Ctaxi_contig_1743|comp13991_c0_seq2	uroporphyrinogen decarboxylase	F	GO:0004853	uroporphyrinogen decarboxylase activity
Ctaxi_contig_1743|comp13991_c0_seq2	uroporphyrinogen decarboxylase	P	GO:0015994	chlorophyll metabolic process
Ctaxi_contig_1745|comp13994_c0_seq1	short chain dehydrogenase	F	GO:0004303	estradiol 17-beta-dehydrogenase activity
Ctaxi_contig_1745|comp13994_c0_seq1	short chain dehydrogenase	P	GO:0055114	oxidation-reduction process
Ctaxi_contig_1745|comp13994_c0_seq1	short chain dehydrogenase	P	GO:0008209	androgen metabolic process
Ctaxi_contig_1745|comp13994_c0_seq1	short chain dehydrogenase	P	GO:0008210	estrogen metabolic process
Ctaxi_contig_1746|comp13995_c1_seq1	cysteine proteinase rd21a	C	GO:0005829	cytosol
Ctaxi_contig_1746|comp13995_c1_seq1	cysteine proteinase rd21a	P	GO:0042744	hydrogen peroxide catabolic process
Ctaxi_contig_1746|comp13995_c1_seq1	cysteine proteinase rd21a	F	GO:0008234	cysteine-type peptidase activity
Ctaxi_contig_1746|comp13995_c1_seq1	cysteine proteinase rd21a	P	GO:0009414	response to water deprivation
Ctaxi_contig_1746|comp13995_c1_seq1	cysteine proteinase rd21a	P	GO:0009651	response to salt stress
Ctaxi_contig_1746|comp13995_c1_seq1	cysteine proteinase rd21a	C	GO:0009506	plasmodesma
Ctaxi_contig_1746|comp13995_c1_seq1	cysteine proteinase rd21a	P	GO:0009266	response to temperature stimulus
Ctaxi_contig_1746|comp13995_c1_seq1	cysteine proteinase rd21a	P	GO:0015996	chlorophyll catabolic process
Ctaxi_contig_1746|comp13995_c1_seq1	cysteine proteinase rd21a	P	GO:0006508	proteolysis
Ctaxi_contig_1746|comp13995_c1_seq1	cysteine proteinase rd21a	C	GO:0016023	cytoplasmic membrane-bounded vesicle
Ctaxi_contig_1746|comp13995_c1_seq1	cysteine proteinase rd21a	P	GO:0006972	hyperosmotic response
Ctaxi_contig_1746|comp13995_c1_seq1	cysteine proteinase rd21a	F	GO:0005515	protein binding
Ctaxi_contig_1746|comp13995_c1_seq1	cysteine proteinase rd21a	P	GO:0006833	water transport
Ctaxi_contig_1746|comp13995_c1_seq1	cysteine proteinase rd21a	P	GO:0007030	Golgi organization
Ctaxi_contig_1746|comp13995_c1_seq1	cysteine proteinase rd21a	P	GO:0006096	glycolysis
Ctaxi_contig_1746|comp13995_c1_seq1	cysteine proteinase rd21a	C	GO:0009507	chloroplast
Ctaxi_contig_1746|comp13995_c1_seq1	cysteine proteinase rd21a	C	GO:0005773	vacuole
Ctaxi_contig_1746|comp13995_c1_seq1	cysteine proteinase rd21a	P	GO:0046686	response to cadmium ion
Ctaxi_contig_1746|comp13995_c1_seq1	cysteine proteinase rd21a	P	GO:0050832	defense response to fungus
Ctaxi_contig_1746|comp13995_c1_seq1	cysteine proteinase rd21a	C	GO:0048046	apoplast
Ctaxi_contig_1752|comp14010_c0_seq1	myosin light chain kinase	P	GO:0006468	protein phosphorylation
Ctaxi_contig_1752|comp14010_c0_seq1	myosin light chain kinase	F	GO:0005524	ATP binding
Ctaxi_contig_1752|comp14010_c0_seq1	myosin light chain kinase	F	GO:0004687	myosin light chain kinase activity
Ctaxi_contig_1752|comp14010_c0_seq1	myosin light chain kinase	F	GO:0004683	calmodulin-dependent protein kinase activity
Ctaxi_contig_1752|comp14010_c0_seq1	myosin light chain kinase	P	GO:0009069	serine family amino acid metabolic process
Ctaxi_contig_1752|comp14010_c0_seq1	myosin light chain kinase	P	GO:0016310	phosphorylation
Ctaxi_contig_1752|comp14010_c0_seq1	myosin light chain kinase	C	GO:0016459	myosin complex
Ctaxi_contig_1753|comp14010_c1_seq1	calcium calmodulin-dependent protein kinase	P	GO:0016310	phosphorylation
Ctaxi_contig_1753|comp14010_c1_seq1	calcium calmodulin-dependent protein kinase	F	GO:0004672	protein kinase activity
Ctaxi_contig_1753|comp14010_c1_seq1	calcium calmodulin-dependent protein kinase	F	GO:0000166	nucleotide binding
Ctaxi_contig_1754|comp14015_c0_seq1	protein fucoxanthin chlorophyll a c protein	C	GO:0009579	thylakoid
Ctaxi_contig_1754|comp14015_c0_seq1	protein fucoxanthin chlorophyll a c protein	C	GO:0016020	membrane
Ctaxi_contig_1754|comp14015_c0_seq1	protein fucoxanthin chlorophyll a c protein	C	GO:0009536	plastid
Ctaxi_contig_1758|comp14020_c0_seq1	40s ribosomal protein s18-like	F	GO:0003735	structural constituent of ribosome
Ctaxi_contig_1758|comp14020_c0_seq1	40s ribosomal protein s18-like	P	GO:0007275	multicellular organismal development
Ctaxi_contig_1758|comp14020_c0_seq1	40s ribosomal protein s18-like	P	GO:0042254	ribosome biogenesis
Ctaxi_contig_1758|comp14020_c0_seq1	40s ribosomal protein s18-like	P	GO:0051726	regulation of cell cycle
Ctaxi_contig_1758|comp14020_c0_seq1	40s ribosomal protein s18-like	C	GO:0015935	small ribosomal subunit
Ctaxi_contig_1758|comp14020_c0_seq1	40s ribosomal protein s18-like	P	GO:0000003	reproduction
Ctaxi_contig_1758|comp14020_c0_seq1	40s ribosomal protein s18-like	P	GO:0006898	receptor-mediated endocytosis
Ctaxi_contig_1758|comp14020_c0_seq1	40s ribosomal protein s18-like	C	GO:0005829	cytosol
Ctaxi_contig_1758|comp14020_c0_seq1	40s ribosomal protein s18-like	P	GO:0006412	translation
Ctaxi_contig_1758|comp14020_c0_seq1	40s ribosomal protein s18-like	F	GO:0019843	rRNA binding
Ctaxi_contig_1758|comp14020_c0_seq1	40s ribosomal protein s18-like	C	GO:0005840	ribosome
Ctaxi_contig_1768|comp14060_c1_seq1	predicted protein	F	GO:0003700	sequence-specific DNA binding transcription factor activity
Ctaxi_contig_1768|comp14060_c1_seq1	predicted protein	F	GO:0043565	sequence-specific DNA binding
Ctaxi_contig_1768|comp14060_c1_seq1	predicted protein	F	GO:0004871	signal transducer activity
Ctaxi_contig_1768|comp14060_c1_seq1	predicted protein	P	GO:0007165	signal transduction
Ctaxi_contig_1768|comp14060_c1_seq1	predicted protein	P	GO:0006355	"regulation of transcription, DNA-dependent"
Ctaxi_contig_1768|comp14060_c1_seq1	predicted protein	C	GO:0005667	transcription factor complex
Ctaxi_contig_1768|comp14060_c1_seq1	predicted protein	N	GO:0045449	
Ctaxi_contig_1771|comp14080_c0_seq1	mitogen-activated protein kinase kinase kinase 7-like	F	GO:0004672	protein kinase activity
Ctaxi_contig_1773|comp14081_c1_seq1	5 -nucleotidase	P	GO:0050728	negative regulation of inflammatory response
Ctaxi_contig_1773|comp14081_c1_seq1	5 -nucleotidase	P	GO:0046086	adenosine biosynthetic process
Ctaxi_contig_1773|comp14081_c1_seq1	5 -nucleotidase	P	GO:0006196	AMP catabolic process
Ctaxi_contig_1773|comp14081_c1_seq1	5 -nucleotidase	P	GO:0016311	dephosphorylation
Ctaxi_contig_1773|comp14081_c1_seq1	5 -nucleotidase	C	GO:0005886	plasma membrane
Ctaxi_contig_1773|comp14081_c1_seq1	5 -nucleotidase	F	GO:0005488	binding
Ctaxi_contig_1773|comp14081_c1_seq1	5 -nucleotidase	F	GO:0008253	5'-nucleotidase activity
Ctaxi_contig_1774|comp14083_c0_seq1	amine oxidase	F	GO:0016491	oxidoreductase activity
Ctaxi_contig_1774|comp14083_c0_seq1	amine oxidase	F	GO:0016853	isomerase activity
Ctaxi_contig_1774|comp14083_c0_seq1	amine oxidase	P	GO:0055114	oxidation-reduction process
Ctaxi_contig_1774|comp14083_c0_seq1	amine oxidase	P	GO:0016117	carotenoid biosynthetic process
Ctaxi_contig_1775|comp14083_c1_seq1	protein	F	GO:0016853	isomerase activity
Ctaxi_contig_1775|comp14083_c1_seq1	protein	P	GO:0016117	carotenoid biosynthetic process
Ctaxi_contig_1780|comp14090_c1_seq1	polyadenylate-binding protein	P	GO:0043581	mycelium development
Ctaxi_contig_1784|comp14110_c0_seq1	plastidic atp adp-transporter-like	P	GO:0006810	transport
Ctaxi_contig_1784|comp14110_c0_seq1	plastidic atp adp-transporter-like	C	GO:0016021	integral to membrane
Ctaxi_contig_1784|comp14110_c0_seq1	plastidic atp adp-transporter-like	F	GO:0005471	ATP:ADP antiporter activity
Ctaxi_contig_1784|comp14110_c0_seq1	plastidic atp adp-transporter-like	F	GO:0005524	ATP binding
Ctaxi_contig_1784|comp14110_c0_seq1	plastidic atp adp-transporter-like	C	GO:0031969	chloroplast membrane
Ctaxi_contig_1786|comp14115_c0_seq1	photosystem ii stability assembly factor hcf136	P	GO:0006098	pentose-phosphate shunt
Ctaxi_contig_1786|comp14115_c0_seq1	photosystem ii stability assembly factor hcf136	P	GO:0010218	response to far red light
Ctaxi_contig_1786|comp14115_c0_seq1	photosystem ii stability assembly factor hcf136	C	GO:0009941	chloroplast envelope
Ctaxi_contig_1786|comp14115_c0_seq1	photosystem ii stability assembly factor hcf136	P	GO:0042744	hydrogen peroxide catabolic process
Ctaxi_contig_1786|comp14115_c0_seq1	photosystem ii stability assembly factor hcf136	P	GO:0016117	carotenoid biosynthetic process
Ctaxi_contig_1786|comp14115_c0_seq1	photosystem ii stability assembly factor hcf136	P	GO:0035304	regulation of protein dephosphorylation
Ctaxi_contig_1786|comp14115_c0_seq1	photosystem ii stability assembly factor hcf136	C	GO:0030095	chloroplast photosystem II
Ctaxi_contig_1786|comp14115_c0_seq1	photosystem ii stability assembly factor hcf136	P	GO:0010114	response to red light
Ctaxi_contig_1786|comp14115_c0_seq1	photosystem ii stability assembly factor hcf136	P	GO:0010207	photosystem II assembly
Ctaxi_contig_1786|comp14115_c0_seq1	photosystem ii stability assembly factor hcf136	P	GO:0009902	chloroplast relocation
Ctaxi_contig_1786|comp14115_c0_seq1	photosystem ii stability assembly factor hcf136	P	GO:0015995	chlorophyll biosynthetic process
Ctaxi_contig_1786|comp14115_c0_seq1	photosystem ii stability assembly factor hcf136	C	GO:0009533	chloroplast stromal thylakoid
Ctaxi_contig_1786|comp14115_c0_seq1	photosystem ii stability assembly factor hcf136	P	GO:0010304	PSII associated light-harvesting complex II catabolic process
Ctaxi_contig_1786|comp14115_c0_seq1	photosystem ii stability assembly factor hcf136	P	GO:0009637	response to blue light
Ctaxi_contig_1786|comp14115_c0_seq1	photosystem ii stability assembly factor hcf136	P	GO:0045893	"positive regulation of transcription, DNA-dependent"
Ctaxi_contig_1786|comp14115_c0_seq1	photosystem ii stability assembly factor hcf136	P	GO:0042793	transcription from plastid promoter
Ctaxi_contig_1786|comp14115_c0_seq1	photosystem ii stability assembly factor hcf136	C	GO:0009543	chloroplast thylakoid lumen
Ctaxi_contig_1786|comp14115_c0_seq1	photosystem ii stability assembly factor hcf136	P	GO:0006364	rRNA processing
Ctaxi_contig_1786|comp14115_c0_seq1	photosystem ii stability assembly factor hcf136	P	GO:0010027	thylakoid membrane organization
Ctaxi_contig_1791|comp14125_c0_seq1	5 -nucleotidase	F	GO:0016787	hydrolase activity
Ctaxi_contig_1799|comp14135_c0_seq1	cgmp-dependent protein kinase egl-4	P	GO:0006468	protein phosphorylation
Ctaxi_contig_1799|comp14135_c0_seq1	cgmp-dependent protein kinase egl-4	F	GO:0000166	nucleotide binding
Ctaxi_contig_1799|comp14135_c0_seq1	cgmp-dependent protein kinase egl-4	F	GO:0016301	kinase activity
Ctaxi_contig_1799|comp14135_c0_seq1	cgmp-dependent protein kinase egl-4	P	GO:0050794	regulation of cellular process
Ctaxi_contig_1800|comp14143_c0_seq1	light harvesting complex a protein	F	GO:0005488	binding
Ctaxi_contig_1800|comp14143_c0_seq1	light harvesting complex a protein	P	GO:0016043	cellular component organization
Ctaxi_contig_1800|comp14143_c0_seq1	light harvesting complex a protein	C	GO:0009507	chloroplast
Ctaxi_contig_1800|comp14143_c0_seq1	light harvesting complex a protein	P	GO:0009765	"photosynthesis, light harvesting"
Ctaxi_contig_1800|comp14143_c0_seq1	light harvesting complex a protein	C	GO:0016020	membrane
Ctaxi_contig_1801|comp14143_c0_seq2	light-harvesting protein of photosystem i	F	GO:0005488	binding
Ctaxi_contig_1801|comp14143_c0_seq2	light-harvesting protein of photosystem i	C	GO:0043234	protein complex
Ctaxi_contig_1801|comp14143_c0_seq2	light-harvesting protein of photosystem i	P	GO:0009657	plastid organization
Ctaxi_contig_1801|comp14143_c0_seq2	light-harvesting protein of photosystem i	C	GO:0034357	photosynthetic membrane
Ctaxi_contig_1801|comp14143_c0_seq2	light-harvesting protein of photosystem i	C	GO:0009507	chloroplast
Ctaxi_contig_1801|comp14143_c0_seq2	light-harvesting protein of photosystem i	P	GO:0009765	"photosynthesis, light harvesting"
Ctaxi_contig_1801|comp14143_c0_seq2	light-harvesting protein of photosystem i	P	GO:0044085	cellular component biogenesis
Ctaxi_contig_1802|comp14145_c0_seq1	ribosomal protein 19 40s small ribosomal subunit	C	GO:0005840	ribosome
Ctaxi_contig_1802|comp14145_c0_seq1	ribosomal protein 19 40s small ribosomal subunit	F	GO:0003735	structural constituent of ribosome
Ctaxi_contig_1802|comp14145_c0_seq1	ribosomal protein 19 40s small ribosomal subunit	P	GO:0006412	translation
Ctaxi_contig_1802|comp14145_c0_seq1	ribosomal protein 19 40s small ribosomal subunit	P	GO:0042254	ribosome biogenesis
Ctaxi_contig_1810|comp14180_c0_seq1	40s ribosomal protein s24	C	GO:0005840	ribosome
Ctaxi_contig_1810|comp14180_c0_seq1	40s ribosomal protein s24	F	GO:0003735	structural constituent of ribosome
Ctaxi_contig_1810|comp14180_c0_seq1	40s ribosomal protein s24	P	GO:0006412	translation
Ctaxi_contig_1810|comp14180_c0_seq1	40s ribosomal protein s24	F	GO:0000166	nucleotide binding
Ctaxi_contig_1810|comp14180_c0_seq1	40s ribosomal protein s24	P	GO:0042254	ribosome biogenesis
Ctaxi_contig_1812|comp14185_c1_seq1	actin	C	GO:0005856	cytoskeleton
Ctaxi_contig_1812|comp14185_c1_seq1	actin	C	GO:0005737	cytoplasm
Ctaxi_contig_1812|comp14185_c1_seq1	actin	F	GO:0005524	ATP binding
Ctaxi_contig_1818|comp14197_c1_seq1	40s ribosomal protein s19	C	GO:0022626	cytosolic ribosome
Ctaxi_contig_1818|comp14197_c1_seq1	40s ribosomal protein s19	C	GO:0043231	intracellular membrane-bounded organelle
Ctaxi_contig_1818|comp14197_c1_seq1	40s ribosomal protein s19	C	GO:0044446	intracellular organelle part
Ctaxi_contig_1833|comp14244_c0_seq1	aaa family cdc48 subfamily protein	P	GO:0006200	ATP catabolic process
Ctaxi_contig_1833|comp14244_c0_seq1	aaa family cdc48 subfamily protein	P	GO:0051301	cell division
Ctaxi_contig_1833|comp14244_c0_seq1	aaa family cdc48 subfamily protein	F	GO:0005524	ATP binding
Ctaxi_contig_1833|comp14244_c0_seq1	aaa family cdc48 subfamily protein	F	GO:0008568	microtubule-severing ATPase activity
Ctaxi_contig_1834|comp14244_c1_seq1	cell division cycle protein 48 homolog	C	GO:0005654	nucleoplasm
Ctaxi_contig_1834|comp14244_c1_seq1	cell division cycle protein 48 homolog	F	GO:0005515	protein binding
Ctaxi_contig_1834|comp14244_c1_seq1	cell division cycle protein 48 homolog	P	GO:0044699	single-organism process
Ctaxi_contig_1834|comp14244_c1_seq1	cell division cycle protein 48 homolog	F	GO:0000166	nucleotide binding
Ctaxi_contig_1834|comp14244_c1_seq1	cell division cycle protein 48 homolog	F	GO:0016787	hydrolase activity
Ctaxi_contig_1834|comp14244_c1_seq1	cell division cycle protein 48 homolog	C	GO:0005794	Golgi apparatus
Ctaxi_contig_1834|comp14244_c1_seq1	cell division cycle protein 48 homolog	C	GO:0005730	nucleolus
Ctaxi_contig_1834|comp14244_c1_seq1	cell division cycle protein 48 homolog	C	GO:0005829	cytosol
Ctaxi_contig_1834|comp14244_c1_seq1	cell division cycle protein 48 homolog	P	GO:0045732	positive regulation of protein catabolic process
Ctaxi_contig_1834|comp14244_c1_seq1	cell division cycle protein 48 homolog	P	GO:0046686	response to cadmium ion
Ctaxi_contig_1834|comp14244_c1_seq1	cell division cycle protein 48 homolog	P	GO:0009987	cellular process
Ctaxi_contig_1834|comp14244_c1_seq1	cell division cycle protein 48 homolog	C	GO:0005886	plasma membrane
Ctaxi_contig_1839|comp14265_c1_seq1	mitochondrial carrier protein	P	GO:0006810	transport
Ctaxi_contig_1839|comp14265_c1_seq1	mitochondrial carrier protein	C	GO:0016020	membrane
Ctaxi_contig_1840|comp14266_c0_seq1	protein	F	GO:0008081	phosphoric diester hydrolase activity
Ctaxi_contig_1840|comp14266_c0_seq1	protein	P	GO:0007165	signal transduction
Ctaxi_contig_1840|comp14266_c0_seq1	protein	P	GO:0044710	single-organism metabolic process
Ctaxi_contig_1844|comp14281_c0_seq1	ribosomal protein l2	C	GO:0043231	intracellular membrane-bounded organelle
Ctaxi_contig_1844|comp14281_c0_seq1	ribosomal protein l2	C	GO:0044444	cytoplasmic part
Ctaxi_contig_1844|comp14281_c0_seq1	ribosomal protein l2	C	GO:0030529	ribonucleoprotein complex
Ctaxi_contig_1847|comp14285_c1_seq1	glutamyl-trna reductase	F	GO:0050661	NADP binding
Ctaxi_contig_1847|comp14285_c1_seq1	glutamyl-trna reductase	P	GO:0006782	protoporphyrinogen IX biosynthetic process
Ctaxi_contig_1847|comp14285_c1_seq1	glutamyl-trna reductase	F	GO:0008883	glutamyl-tRNA reductase activity
Ctaxi_contig_1847|comp14285_c1_seq1	glutamyl-trna reductase	P	GO:0055114	oxidation-reduction process
Ctaxi_contig_1851|comp14291_c0_seq1	tetratricopeptide repeat protein 4	F	GO:0046872	metal ion binding
Ctaxi_contig_1859|comp14314_c0_seq1	molecular chaperone	F	GO:0000166	nucleotide binding
Ctaxi_contig_1861|comp14317_c0_seq1	troponin i	C	GO:0005861	troponin complex
Ctaxi_contig_1869|comp14335_c0_seq1	ubiquitin c variant 2	C	GO:0005840	ribosome
Ctaxi_contig_1869|comp14335_c0_seq1	ubiquitin c variant 2	C	GO:0005875	microtubule associated complex
Ctaxi_contig_1869|comp14335_c0_seq1	ubiquitin c variant 2	P	GO:0006464	cellular protein modification process
Ctaxi_contig_1869|comp14335_c0_seq1	ubiquitin c variant 2	P	GO:0006511	ubiquitin-dependent protein catabolic process
Ctaxi_contig_1869|comp14335_c0_seq1	ubiquitin c variant 2	C	GO:0005704	polytene chromosome band
Ctaxi_contig_1869|comp14335_c0_seq1	ubiquitin c variant 2	C	GO:0000151	ubiquitin ligase complex
Ctaxi_contig_1870|comp14336_c1_seq1	heat shock protein hsp90 family protein	F	GO:0005488	binding
Ctaxi_contig_1871|comp14340_c0_seq1	light-harvesting protein	P	GO:0015979	photosynthesis
Ctaxi_contig_1881|comp14359_c0_seq1	atp-dependent rna helicase ded1	C	GO:0005737	cytoplasm
Ctaxi_contig_1881|comp14359_c0_seq1	atp-dependent rna helicase ded1	P	GO:0006413	translational initiation
Ctaxi_contig_1881|comp14359_c0_seq1	atp-dependent rna helicase ded1	F	GO:0008026	ATP-dependent helicase activity
Ctaxi_contig_1881|comp14359_c0_seq1	atp-dependent rna helicase ded1	F	GO:0005524	ATP binding
Ctaxi_contig_1881|comp14359_c0_seq1	atp-dependent rna helicase ded1	F	GO:0003743	translation initiation factor activity
Ctaxi_contig_1881|comp14359_c0_seq1	atp-dependent rna helicase ded1	C	GO:0005840	ribosome
Ctaxi_contig_1881|comp14359_c0_seq1	atp-dependent rna helicase ded1	P	GO:0006446	regulation of translational initiation
Ctaxi_contig_1885|comp14368_c0_seq1	protein	F	GO:0000049	tRNA binding
Ctaxi_contig_1885|comp14368_c0_seq1	protein	F	GO:0004812	aminoacyl-tRNA ligase activity
Ctaxi_contig_1885|comp14368_c0_seq1	protein	P	GO:0006418	tRNA aminoacylation for protein translation
Ctaxi_contig_1886|comp14368_c1_seq1	probable methionyl-trna synthetase	F	GO:0000049	tRNA binding
Ctaxi_contig_1890|comp14380_c0_seq1	ribosomal protein l5	C	GO:0005622	intracellular
Ctaxi_contig_1892|comp14391_c1_seq1	myosin b	F	GO:0016772	"transferase activity, transferring phosphorus-containing groups"
Ctaxi_contig_1892|comp14391_c1_seq1	myosin b	F	GO:0000166	nucleotide binding
Ctaxi_contig_1900|comp14419_c0_seq1	elongation factor	P	GO:0071704	organic substance metabolic process
Ctaxi_contig_1900|comp14419_c0_seq1	elongation factor	P	GO:0044238	primary metabolic process
Ctaxi_contig_1900|comp14419_c0_seq1	elongation factor	F	GO:0000166	nucleotide binding
Ctaxi_contig_1900|comp14419_c0_seq1	elongation factor	P	GO:0044237	cellular metabolic process
Ctaxi_contig_1901|comp14419_c1_seq1	elongation factor 2	P	GO:0008340	determination of adult lifespan
Ctaxi_contig_1901|comp14419_c1_seq1	elongation factor 2	P	GO:0040007	growth
Ctaxi_contig_1901|comp14419_c1_seq1	elongation factor 2	F	GO:0003746	translation elongation factor activity
Ctaxi_contig_1901|comp14419_c1_seq1	elongation factor 2	P	GO:0006414	translational elongation
Ctaxi_contig_1901|comp14419_c1_seq1	elongation factor 2	F	GO:0005525	GTP binding
Ctaxi_contig_1901|comp14419_c1_seq1	elongation factor 2	P	GO:0006184	GTP catabolic process
Ctaxi_contig_1901|comp14419_c1_seq1	elongation factor 2	P	GO:0006915	apoptotic process
Ctaxi_contig_1901|comp14419_c1_seq1	elongation factor 2	P	GO:0009792	embryo development ending in birth or egg hatching
Ctaxi_contig_1901|comp14419_c1_seq1	elongation factor 2	P	GO:0002119	nematode larval development
Ctaxi_contig_1901|comp14419_c1_seq1	elongation factor 2	P	GO:0048477	oogenesis
Ctaxi_contig_1901|comp14419_c1_seq1	elongation factor 2	F	GO:0003924	GTPase activity
Ctaxi_contig_1901|comp14419_c1_seq1	elongation factor 2	P	GO:0040035	hermaphrodite genitalia development
Ctaxi_contig_1901|comp14419_c1_seq1	elongation factor 2	C	GO:0005840	ribosome
Ctaxi_contig_1901|comp14419_c1_seq1	elongation factor 2	P	GO:0006448	regulation of translational elongation
Ctaxi_contig_1903|comp14425_c0_seq1	ire protein kinase	F	GO:0004672	protein kinase activity
Ctaxi_contig_1903|comp14425_c0_seq1	ire protein kinase	P	GO:0006468	protein phosphorylation
Ctaxi_contig_1903|comp14425_c0_seq1	ire protein kinase	P	GO:0006397	mRNA processing
Ctaxi_contig_1903|comp14425_c0_seq1	ire protein kinase	F	GO:0005524	ATP binding
Ctaxi_contig_1903|comp14425_c0_seq1	ire protein kinase	F	GO:0004540	ribonuclease activity
Ctaxi_contig_1903|comp14425_c0_seq1	ire protein kinase	P	GO:0051252	regulation of RNA metabolic process
Ctaxi_contig_1910|comp14442_c0_seq1	60s ribosomal protein l8	F	GO:0003735	structural constituent of ribosome
Ctaxi_contig_1910|comp14442_c0_seq1	60s ribosomal protein l8	F	GO:0003723	RNA binding
Ctaxi_contig_1910|comp14442_c0_seq1	60s ribosomal protein l8	C	GO:0015934	large ribosomal subunit
Ctaxi_contig_1910|comp14442_c0_seq1	60s ribosomal protein l8	P	GO:0006412	translation
Ctaxi_contig_1910|comp14442_c0_seq1	60s ribosomal protein l8	C	GO:0005840	ribosome
Ctaxi_contig_1910|comp14442_c0_seq1	60s ribosomal protein l8	P	GO:0042254	ribosome biogenesis
Ctaxi_contig_1912|comp14444_c0_seq1	protein	P	GO:0035556	intracellular signal transduction
Ctaxi_contig_1912|comp14444_c0_seq1	protein	F	GO:0016849	phosphorus-oxygen lyase activity
Ctaxi_contig_1912|comp14444_c0_seq1	protein	F	GO:0016810	"hydrolase activity, acting on carbon-nitrogen (but not peptide) bonds"
Ctaxi_contig_1912|comp14444_c0_seq1	protein	P	GO:0009190	cyclic nucleotide biosynthetic process
Ctaxi_contig_1912|comp14444_c0_seq1	protein	F	GO:0004114	"3',5'-cyclic-nucleotide phosphodiesterase activity"
Ctaxi_contig_1912|comp14444_c0_seq1	protein	P	GO:0006807	nitrogen compound metabolic process
Ctaxi_contig_1912|comp14444_c0_seq1	protein	P	GO:0006144	purine nucleobase metabolic process
Ctaxi_contig_1916|comp14448_c0_seq1	adp atp carrier protein 2	C	GO:0005774	vacuolar membrane
Ctaxi_contig_1916|comp14448_c0_seq1	adp atp carrier protein 2	P	GO:0007010	cytoskeleton organization
Ctaxi_contig_1916|comp14448_c0_seq1	adp atp carrier protein 2	P	GO:0006094	gluconeogenesis
Ctaxi_contig_1916|comp14448_c0_seq1	adp atp carrier protein 2	C	GO:0009941	chloroplast envelope
Ctaxi_contig_1916|comp14448_c0_seq1	adp atp carrier protein 2	F	GO:0005515	protein binding
Ctaxi_contig_1916|comp14448_c0_seq1	adp atp carrier protein 2	P	GO:0006944	cellular membrane fusion
Ctaxi_contig_1916|comp14448_c0_seq1	adp atp carrier protein 2	P	GO:0010363	regulation of plant-type hypersensitive response
Ctaxi_contig_1916|comp14448_c0_seq1	adp atp carrier protein 2	P	GO:0015802	basic amino acid transport
Ctaxi_contig_1916|comp14448_c0_seq1	adp atp carrier protein 2	P	GO:0010498	proteasomal protein catabolic process
Ctaxi_contig_1916|comp14448_c0_seq1	adp atp carrier protein 2	F	GO:0005471	ATP:ADP antiporter activity
Ctaxi_contig_1916|comp14448_c0_seq1	adp atp carrier protein 2	P	GO:0006612	protein targeting to membrane
Ctaxi_contig_1916|comp14448_c0_seq1	adp atp carrier protein 2	C	GO:0005743	mitochondrial inner membrane
Ctaxi_contig_1916|comp14448_c0_seq1	adp atp carrier protein 2	C	GO:0016021	integral to membrane
Ctaxi_contig_1916|comp14448_c0_seq1	adp atp carrier protein 2	C	GO:0005618	cell wall
Ctaxi_contig_1916|comp14448_c0_seq1	adp atp carrier protein 2	P	GO:0043069	negative regulation of programmed cell death
Ctaxi_contig_1916|comp14448_c0_seq1	adp atp carrier protein 2	C	GO:0005730	nucleolus
Ctaxi_contig_1916|comp14448_c0_seq1	adp atp carrier protein 2	P	GO:0043090	amino acid import
Ctaxi_contig_1916|comp14448_c0_seq1	adp atp carrier protein 2	P	GO:0015696	ammonium transport
Ctaxi_contig_1916|comp14448_c0_seq1	adp atp carrier protein 2	P	GO:0006888	ER to Golgi vesicle-mediated transport
Ctaxi_contig_1916|comp14448_c0_seq1	adp atp carrier protein 2	P	GO:0015865	purine nucleotide transport
Ctaxi_contig_1916|comp14448_c0_seq1	adp atp carrier protein 2	P	GO:0055085	transmembrane transport
Ctaxi_contig_1916|comp14448_c0_seq1	adp atp carrier protein 2	C	GO:0005886	plasma membrane
Ctaxi_contig_1916|comp14448_c0_seq1	adp atp carrier protein 2	F	GO:0005507	copper ion binding
Ctaxi_contig_1916|comp14448_c0_seq1	adp atp carrier protein 2	P	GO:0043269	regulation of ion transport
Ctaxi_contig_1916|comp14448_c0_seq1	adp atp carrier protein 2	P	GO:0006810	transport
Ctaxi_contig_1917|comp14448_c1_seq1	adp atp carrier protein	P	GO:0006810	transport
Ctaxi_contig_1917|comp14448_c1_seq1	adp atp carrier protein	C	GO:0016020	membrane
Ctaxi_contig_1920|comp14456_c0_seq1	protein	F	GO:0003824	catalytic activity
Ctaxi_contig_1921|comp14458_c0_seq1	40s ribosomal protein s15a-like	P	GO:0006412	translation
Ctaxi_contig_1921|comp14458_c0_seq1	40s ribosomal protein s15a-like	P	GO:0009615	response to virus
Ctaxi_contig_1921|comp14458_c0_seq1	40s ribosomal protein s15a-like	P	GO:0040010	positive regulation of growth rate
Ctaxi_contig_1921|comp14458_c0_seq1	40s ribosomal protein s15a-like	P	GO:0008340	determination of adult lifespan
Ctaxi_contig_1921|comp14458_c0_seq1	40s ribosomal protein s15a-like	P	GO:0045787	positive regulation of cell cycle
Ctaxi_contig_1921|comp14458_c0_seq1	40s ribosomal protein s15a-like	F	GO:0003676	nucleic acid binding
Ctaxi_contig_1921|comp14458_c0_seq1	40s ribosomal protein s15a-like	C	GO:0005739	mitochondrion
Ctaxi_contig_1921|comp14458_c0_seq1	40s ribosomal protein s15a-like	P	GO:0007420	brain development
Ctaxi_contig_1921|comp14458_c0_seq1	40s ribosomal protein s15a-like	F	GO:0003735	structural constituent of ribosome
Ctaxi_contig_1921|comp14458_c0_seq1	40s ribosomal protein s15a-like	P	GO:0000003	reproduction
Ctaxi_contig_1921|comp14458_c0_seq1	40s ribosomal protein s15a-like	P	GO:0009408	response to heat
Ctaxi_contig_1921|comp14458_c0_seq1	40s ribosomal protein s15a-like	P	GO:0018996	"molting cycle, collagen and cuticulin-based cuticle"
Ctaxi_contig_1921|comp14458_c0_seq1	40s ribosomal protein s15a-like	C	GO:0022627	cytosolic small ribosomal subunit
Ctaxi_contig_1921|comp14458_c0_seq1	40s ribosomal protein s15a-like	P	GO:0002119	nematode larval development
Ctaxi_contig_1921|comp14458_c0_seq1	40s ribosomal protein s15a-like	P	GO:0008284	positive regulation of cell proliferation
Ctaxi_contig_1921|comp14458_c0_seq1	40s ribosomal protein s15a-like	P	GO:0009792	embryo development ending in birth or egg hatching
Ctaxi_contig_1921|comp14458_c0_seq1	40s ribosomal protein s15a-like	C	GO:0005840	ribosome
Ctaxi_contig_1921|comp14458_c0_seq1	40s ribosomal protein s15a-like	P	GO:0042254	ribosome biogenesis
Ctaxi_contig_1922|comp14459_c0_seq1	heat shock 70 kda protein 4l	F	GO:0000166	nucleotide binding
Ctaxi_contig_1923|comp14465_c0_seq1	ubiquitin ribosomal protein cep52 fusion	C	GO:0005875	microtubule associated complex
Ctaxi_contig_1923|comp14465_c0_seq1	ubiquitin ribosomal protein cep52 fusion	F	GO:0003735	structural constituent of ribosome
Ctaxi_contig_1923|comp14465_c0_seq1	ubiquitin ribosomal protein cep52 fusion	P	GO:0006464	cellular protein modification process
Ctaxi_contig_1923|comp14465_c0_seq1	ubiquitin ribosomal protein cep52 fusion	P	GO:0006511	ubiquitin-dependent protein catabolic process
Ctaxi_contig_1923|comp14465_c0_seq1	ubiquitin ribosomal protein cep52 fusion	C	GO:0022625	cytosolic large ribosomal subunit
Ctaxi_contig_1923|comp14465_c0_seq1	ubiquitin ribosomal protein cep52 fusion	C	GO:0005634	nucleus
Ctaxi_contig_1923|comp14465_c0_seq1	ubiquitin ribosomal protein cep52 fusion	P	GO:0006412	translation
Ctaxi_contig_1923|comp14465_c0_seq1	ubiquitin ribosomal protein cep52 fusion	C	GO:0005840	ribosome
Ctaxi_contig_1923|comp14465_c0_seq1	ubiquitin ribosomal protein cep52 fusion	P	GO:0042254	ribosome biogenesis
Ctaxi_contig_1929|comp14475_c1_seq1	myosin heavy chain	F	GO:0003824	catalytic activity
Ctaxi_contig_1929|comp14475_c1_seq1	myosin heavy chain	F	GO:0000166	nucleotide binding
Ctaxi_contig_1932|comp14482_c0_seq1	protein phosphatase 2c containing protein	F	GO:0004721	phosphoprotein phosphatase activity
Ctaxi_contig_1932|comp14482_c0_seq1	protein phosphatase 2c containing protein	P	GO:0008152	metabolic process
Ctaxi_contig_1932|comp14482_c0_seq1	protein phosphatase 2c containing protein	P	GO:0006470	protein dephosphorylation
Ctaxi_contig_1933|comp14482_c1_seq1	protein phosphatase	P	GO:0008152	metabolic process
Ctaxi_contig_1933|comp14482_c1_seq1	protein phosphatase	F	GO:0003824	catalytic activity
Ctaxi_contig_1935|comp14488_c0_seq1	silicon transporter	P	GO:0015708	silicate transport
Ctaxi_contig_1942|comp14520_c0_seq1	ribosomal protein partial	C	GO:0005840	ribosome
Ctaxi_contig_1942|comp14520_c0_seq1	ribosomal protein partial	F	GO:0003735	structural constituent of ribosome
Ctaxi_contig_1942|comp14520_c0_seq1	ribosomal protein partial	P	GO:0051726	regulation of cell cycle
Ctaxi_contig_1942|comp14520_c0_seq1	ribosomal protein partial	P	GO:0006412	translation
Ctaxi_contig_1942|comp14520_c0_seq1	ribosomal protein partial	P	GO:0042254	ribosome biogenesis
Ctaxi_contig_1943|comp14520_c0_seq2	ribosomal protein partial	C	GO:0005840	ribosome
Ctaxi_contig_1943|comp14520_c0_seq2	ribosomal protein partial	F	GO:0003735	structural constituent of ribosome
Ctaxi_contig_1943|comp14520_c0_seq2	ribosomal protein partial	P	GO:0051726	regulation of cell cycle
Ctaxi_contig_1943|comp14520_c0_seq2	ribosomal protein partial	P	GO:0006412	translation
Ctaxi_contig_1943|comp14520_c0_seq2	ribosomal protein partial	P	GO:0042254	ribosome biogenesis
Ctaxi_contig_1944|comp14520_c0_seq3	60s ribosomal protein l13	C	GO:0005840	ribosome
Ctaxi_contig_1944|comp14520_c0_seq3	60s ribosomal protein l13	F	GO:0003735	structural constituent of ribosome
Ctaxi_contig_1944|comp14520_c0_seq3	60s ribosomal protein l13	P	GO:0006412	translation
Ctaxi_contig_1944|comp14520_c0_seq3	60s ribosomal protein l13	P	GO:0042254	ribosome biogenesis
Ctaxi_contig_1945|comp14520_c0_seq4	60s ribosomal protein l13	C	GO:0005840	ribosome
Ctaxi_contig_1945|comp14520_c0_seq4	60s ribosomal protein l13	F	GO:0003735	structural constituent of ribosome
Ctaxi_contig_1945|comp14520_c0_seq4	60s ribosomal protein l13	P	GO:0006412	translation
Ctaxi_contig_1945|comp14520_c0_seq4	60s ribosomal protein l13	P	GO:0042254	ribosome biogenesis
Ctaxi_contig_1947|comp14524_c0_seq1	hypothetical protein THAPSDRAFT_26702	F	GO:0043167	ion binding
Ctaxi_contig_1947|comp14524_c0_seq1	hypothetical protein THAPSDRAFT_26702	F	GO:0016787	hydrolase activity
Ctaxi_contig_1948|comp14524_c1_seq1	p type atpase	P	GO:0048364	root development
Ctaxi_contig_1948|comp14524_c1_seq1	p type atpase	C	GO:0005802	trans-Golgi network
Ctaxi_contig_1948|comp14524_c1_seq1	p type atpase	F	GO:0019829	cation-transporting ATPase activity
Ctaxi_contig_1948|comp14524_c1_seq1	p type atpase	P	GO:0071705	nitrogen compound transport
Ctaxi_contig_1948|comp14524_c1_seq1	p type atpase	P	GO:0048194	Golgi vesicle budding
Ctaxi_contig_1948|comp14524_c1_seq1	p type atpase	P	GO:0015914	phospholipid transport
Ctaxi_contig_1948|comp14524_c1_seq1	p type atpase	C	GO:0016021	integral to membrane
Ctaxi_contig_1948|comp14524_c1_seq1	p type atpase	C	GO:0005794	Golgi apparatus
Ctaxi_contig_1948|comp14524_c1_seq1	p type atpase	P	GO:0048367	shoot system development
Ctaxi_contig_1948|comp14524_c1_seq1	p type atpase	P	GO:0006812	cation transport
Ctaxi_contig_1948|comp14524_c1_seq1	p type atpase	F	GO:0000287	magnesium ion binding
Ctaxi_contig_1948|comp14524_c1_seq1	p type atpase	P	GO:0050789	regulation of biological process
Ctaxi_contig_1948|comp14524_c1_seq1	p type atpase	C	GO:0005768	endosome
Ctaxi_contig_1948|comp14524_c1_seq1	p type atpase	F	GO:0004012	phospholipid-translocating ATPase activity
Ctaxi_contig_1948|comp14524_c1_seq1	p type atpase	C	GO:0005886	plasma membrane
Ctaxi_contig_1948|comp14524_c1_seq1	p type atpase	F	GO:0005524	ATP binding
Ctaxi_contig_1948|comp14524_c1_seq1	p type atpase	P	GO:0015917	aminophospholipid transport
Ctaxi_contig_1963|comp14547_c1_seq1	peptidase c1a papain	F	GO:0008233	peptidase activity
Ctaxi_contig_1963|comp14547_c1_seq1	peptidase c1a papain	C	GO:0043231	intracellular membrane-bounded organelle
Ctaxi_contig_1964|comp14548_c0_seq1	beta-lactamase	F	GO:0005515	protein binding
Ctaxi_contig_1964|comp14548_c0_seq1	beta-lactamase	F	GO:0008800	beta-lactamase activity
Ctaxi_contig_1964|comp14548_c0_seq1	beta-lactamase	P	GO:0046677	response to antibiotic
Ctaxi_contig_1964|comp14548_c0_seq1	beta-lactamase	P	GO:0030655	beta-lactam antibiotic catabolic process
Ctaxi_contig_1964|comp14548_c0_seq1	beta-lactamase	P	GO:0042318	penicillin biosynthetic process
Ctaxi_contig_1965|comp14548_c1_seq1	extended spectrum beta-lactamase tem-1	F	GO:0008658	penicillin binding
Ctaxi_contig_1965|comp14548_c1_seq1	extended spectrum beta-lactamase tem-1	F	GO:0008080	N-acetyltransferase activity
Ctaxi_contig_1965|comp14548_c1_seq1	extended spectrum beta-lactamase tem-1	F	GO:0005515	protein binding
Ctaxi_contig_1965|comp14548_c1_seq1	extended spectrum beta-lactamase tem-1	F	GO:0008800	beta-lactamase activity
Ctaxi_contig_1965|comp14548_c1_seq1	extended spectrum beta-lactamase tem-1	P	GO:0030655	beta-lactam antibiotic catabolic process
Ctaxi_contig_1965|comp14548_c1_seq1	extended spectrum beta-lactamase tem-1	P	GO:0046677	response to antibiotic
Ctaxi_contig_1965|comp14548_c1_seq1	extended spectrum beta-lactamase tem-1	P	GO:0042967	acyl-carrier-protein biosynthetic process
Ctaxi_contig_1965|comp14548_c1_seq1	extended spectrum beta-lactamase tem-1	P	GO:0042318	penicillin biosynthetic process
Ctaxi_contig_1973|comp14562_c0_seq1	hypersensitive-induced response protein	P	GO:0050896	response to stimulus
Ctaxi_contig_1973|comp14562_c0_seq1	hypersensitive-induced response protein	C	GO:0043231	intracellular membrane-bounded organelle
Ctaxi_contig_1973|comp14562_c0_seq1	hypersensitive-induced response protein	P	GO:0044763	single-organism cellular process
Ctaxi_contig_1973|comp14562_c0_seq1	hypersensitive-induced response protein	P	GO:0044765	single-organism transport
Ctaxi_contig_1973|comp14562_c0_seq1	hypersensitive-induced response protein	C	GO:0044444	cytoplasmic part
Ctaxi_contig_1973|comp14562_c0_seq1	hypersensitive-induced response protein	P	GO:0050794	regulation of cellular process
Ctaxi_contig_1973|comp14562_c0_seq1	hypersensitive-induced response protein	C	GO:0016020	membrane
Ctaxi_contig_1976|comp14566_c1_seq1	heme oxygenase	F	GO:0016491	oxidoreductase activity
Ctaxi_contig_1976|comp14566_c1_seq1	heme oxygenase	P	GO:0044237	cellular metabolic process
Ctaxi_contig_1976|comp14566_c1_seq1	heme oxygenase	C	GO:0009536	plastid
Ctaxi_contig_1976|comp14566_c1_seq1	heme oxygenase	P	GO:0055114	oxidation-reduction process
Ctaxi_contig_1979|comp14573_c1_seq1	protein	F	GO:0008270	zinc ion binding
Ctaxi_contig_1983|comp14593_c0_seq1	protein	P	GO:0055114	oxidation-reduction process
Ctaxi_contig_1983|comp14593_c0_seq1	protein	P	GO:0009628	response to abiotic stimulus
Ctaxi_contig_1983|comp14593_c0_seq1	protein	P	GO:1901700	response to oxygen-containing compound
Ctaxi_contig_1983|comp14593_c0_seq1	protein	F	GO:0004350	glutamate-5-semialdehyde dehydrogenase activity
Ctaxi_contig_1983|comp14593_c0_seq1	protein	F	GO:0000166	nucleotide binding
Ctaxi_contig_1983|comp14593_c0_seq1	protein	P	GO:0006561	proline biosynthetic process
Ctaxi_contig_1983|comp14593_c0_seq1	protein	F	GO:0004349	glutamate 5-kinase activity
Ctaxi_contig_1983|comp14593_c0_seq1	protein	C	GO:0005737	cytoplasm
Ctaxi_contig_1983|comp14593_c0_seq1	protein	P	GO:0006950	response to stress
Ctaxi_contig_1983|comp14593_c0_seq1	protein	P	GO:0000051	urea cycle intermediate metabolic process
Ctaxi_contig_1983|comp14593_c0_seq1	protein	P	GO:0006537	glutamate biosynthetic process
Ctaxi_contig_1983|comp14593_c0_seq1	protein	P	GO:0016310	phosphorylation
Ctaxi_contig_1996|comp14626_c0_seq1	60s ribosomal protein l10a	F	GO:0003735	structural constituent of ribosome
Ctaxi_contig_1996|comp14626_c0_seq1	60s ribosomal protein l10a	F	GO:0003723	RNA binding
Ctaxi_contig_1996|comp14626_c0_seq1	60s ribosomal protein l10a	C	GO:0015934	large ribosomal subunit
Ctaxi_contig_1996|comp14626_c0_seq1	60s ribosomal protein l10a	P	GO:0006412	translation
Ctaxi_contig_1996|comp14626_c0_seq1	60s ribosomal protein l10a	C	GO:0005840	ribosome
Ctaxi_contig_1996|comp14626_c0_seq1	60s ribosomal protein l10a	P	GO:0042254	ribosome biogenesis
Ctaxi_contig_2001|comp14636_c0_seq1	diaminohydroxyphosphoribosylaminopyrimidine deaminase	P	GO:0044710	single-organism metabolic process
Ctaxi_contig_2001|comp14636_c0_seq1	diaminohydroxyphosphoribosylaminopyrimidine deaminase	P	GO:0044237	cellular metabolic process
Ctaxi_contig_2001|comp14636_c0_seq1	diaminohydroxyphosphoribosylaminopyrimidine deaminase	F	GO:0050662	coenzyme binding
Ctaxi_contig_2001|comp14636_c0_seq1	diaminohydroxyphosphoribosylaminopyrimidine deaminase	F	GO:0016616	"oxidoreductase activity, acting on the CH-OH group of donors, NAD or NADP as acceptor"
Ctaxi_contig_2002|comp14636_c1_seq1	diaminohydroxyphosphoribosylaminopyrimidine deaminase	P	GO:0044237	cellular metabolic process
Ctaxi_contig_2002|comp14636_c1_seq1	diaminohydroxyphosphoribosylaminopyrimidine deaminase	F	GO:0050662	coenzyme binding
Ctaxi_contig_2002|comp14636_c1_seq1	diaminohydroxyphosphoribosylaminopyrimidine deaminase	F	GO:0003824	catalytic activity
Ctaxi_contig_2003|comp14637_c0_seq1	translationally controlled tumor protein	C	GO:0005737	cytoplasm
Ctaxi_contig_2003|comp14637_c0_seq1	translationally controlled tumor protein	F	GO:0005088	Ras guanyl-nucleotide exchange factor activity
Ctaxi_contig_2003|comp14637_c0_seq1	translationally controlled tumor protein	F	GO:0017016	Ras GTPase binding
Ctaxi_contig_2003|comp14637_c0_seq1	translationally controlled tumor protein	P	GO:0040018	positive regulation of multicellular organism growth
Ctaxi_contig_2003|comp14637_c0_seq1	translationally controlled tumor protein	P	GO:0045793	positive regulation of cell size
Ctaxi_contig_2003|comp14637_c0_seq1	translationally controlled tumor protein	P	GO:0043087	regulation of GTPase activity
Ctaxi_contig_2005|comp14647_c0_seq1	ribosomal protein l19	C	GO:0005622	intracellular
Ctaxi_contig_2017|comp14742_c0_seq1	nitrate reductase	F	GO:0046914	transition metal ion binding
Ctaxi_contig_2017|comp14742_c0_seq1	nitrate reductase	F	GO:1901363	heterocyclic compound binding
Ctaxi_contig_2017|comp14742_c0_seq1	nitrate reductase	F	GO:0050662	coenzyme binding
Ctaxi_contig_2017|comp14742_c0_seq1	nitrate reductase	F	GO:0008940	nitrate reductase activity
Ctaxi_contig_2017|comp14742_c0_seq1	nitrate reductase	P	GO:0044710	single-organism metabolic process
Ctaxi_contig_2017|comp14742_c0_seq1	nitrate reductase	F	GO:0046857	"oxidoreductase activity, acting on other nitrogenous compounds as donors, with NAD or NADP as acceptor"
Ctaxi_contig_2017|comp14742_c0_seq1	nitrate reductase	F	GO:0097159	organic cyclic compound binding
Ctaxi_contig_2017|comp14742_c0_seq1	nitrate reductase	P	GO:0006118	electron transport
Ctaxi_contig_2017|comp14742_c0_seq1	nitrate reductase	C	GO:0009325	nitrate reductase complex
Ctaxi_contig_2017|comp14742_c0_seq1	nitrate reductase	P	GO:0042126	nitrate metabolic process
Ctaxi_contig_2018|comp14742_c1_seq1	nitrate reductase	F	GO:0050660	flavin adenine dinucleotide binding
Ctaxi_contig_2018|comp14742_c1_seq1	nitrate reductase	P	GO:0015671	oxygen transport
Ctaxi_contig_2018|comp14742_c1_seq1	nitrate reductase	F	GO:0009055	electron carrier activity
Ctaxi_contig_2018|comp14742_c1_seq1	nitrate reductase	P	GO:0042128	nitrate assimilation
Ctaxi_contig_2018|comp14742_c1_seq1	nitrate reductase	F	GO:0005506	iron ion binding
Ctaxi_contig_2018|comp14742_c1_seq1	nitrate reductase	F	GO:0030151	molybdenum ion binding
Ctaxi_contig_2018|comp14742_c1_seq1	nitrate reductase	F	GO:0020037	heme binding
Ctaxi_contig_2018|comp14742_c1_seq1	nitrate reductase	F	GO:0043546	molybdopterin cofactor binding
Ctaxi_contig_2018|comp14742_c1_seq1	nitrate reductase	F	GO:0046857	"oxidoreductase activity, acting on other nitrogenous compounds as donors, with NAD or NADP as acceptor"
Ctaxi_contig_2018|comp14742_c1_seq1	nitrate reductase	F	GO:0019825	oxygen binding
Ctaxi_contig_2018|comp14742_c1_seq1	nitrate reductase	P	GO:0055114	oxidation-reduction process
Ctaxi_contig_2018|comp14742_c1_seq1	nitrate reductase	P	GO:0006118	electron transport
Ctaxi_contig_2020|comp14754_c0_seq1	phytanoyl-coa dioxygenase	F	GO:0016702	"oxidoreductase activity, acting on single donors with incorporation of molecular oxygen, incorporation of two atoms of oxygen"
Ctaxi_contig_2021|comp14754_c1_seq1	phytanoyl-coa dioxygenase	F	GO:0016702	"oxidoreductase activity, acting on single donors with incorporation of molecular oxygen, incorporation of two atoms of oxygen"
Ctaxi_contig_2031|comp14784_c1_seq1	metalloendopeptidase family-saccharolysin & thimet oligopeptidase	P	GO:0044249	cellular biosynthetic process
Ctaxi_contig_2031|comp14784_c1_seq1	metalloendopeptidase family-saccharolysin & thimet oligopeptidase	P	GO:0016070	RNA metabolic process
Ctaxi_contig_2031|comp14784_c1_seq1	metalloendopeptidase family-saccharolysin & thimet oligopeptidase	P	GO:1901576	organic substance biosynthetic process
Ctaxi_contig_2031|comp14784_c1_seq1	metalloendopeptidase family-saccharolysin & thimet oligopeptidase	P	GO:0044710	single-organism metabolic process
Ctaxi_contig_2031|comp14784_c1_seq1	metalloendopeptidase family-saccharolysin & thimet oligopeptidase	P	GO:0009657	plastid organization
Ctaxi_contig_2031|comp14784_c1_seq1	metalloendopeptidase family-saccharolysin & thimet oligopeptidase	P	GO:0015979	photosynthesis
Ctaxi_contig_2031|comp14784_c1_seq1	metalloendopeptidase family-saccharolysin & thimet oligopeptidase	C	GO:0009507	chloroplast
Ctaxi_contig_2039|comp14802_c0_seq1	glutathione s-transferase family protein	P	GO:0046686	response to cadmium ion
Ctaxi_contig_2039|comp14802_c0_seq1	glutathione s-transferase family protein	C	GO:0005829	cytosol
Ctaxi_contig_2040|comp14808_c0_seq1	oxidoreductase domain protein	P	GO:0055114	oxidation-reduction process
Ctaxi_contig_2040|comp14808_c0_seq1	oxidoreductase domain protein	F	GO:0050112	inositol 2-dehydrogenase activity
Ctaxi_contig_2040|comp14808_c0_seq1	oxidoreductase domain protein	P	GO:0006020	inositol metabolic process
Ctaxi_contig_2044|comp14820_c0_seq1	nad mitochondrial-like	F	GO:0008750	NAD(P)+ transhydrogenase (AB-specific) activity
Ctaxi_contig_2044|comp14820_c0_seq1	nad mitochondrial-like	F	GO:0050661	NADP binding
Ctaxi_contig_2044|comp14820_c0_seq1	nad mitochondrial-like	F	GO:0003957	NAD(P)+ transhydrogenase (B-specific) activity
Ctaxi_contig_2044|comp14820_c0_seq1	nad mitochondrial-like	P	GO:0015992	proton transport
Ctaxi_contig_2044|comp14820_c0_seq1	nad mitochondrial-like	C	GO:0016021	integral to membrane
Ctaxi_contig_2044|comp14820_c0_seq1	nad mitochondrial-like	P	GO:0055114	oxidation-reduction process
Ctaxi_contig_2044|comp14820_c0_seq1	nad mitochondrial-like	P	GO:0006769	nicotinamide metabolic process
Ctaxi_contig_2044|comp14820_c0_seq1	nad mitochondrial-like	P	GO:0046497	nicotinate nucleotide metabolic process
Ctaxi_contig_2045|comp14824_c1_seq1	glycogen phosphorylase	F	GO:0016757	"transferase activity, transferring glycosyl groups"
Ctaxi_contig_2050|comp14845_c1_seq1	peroxisomal multifunctional enzyme type 2	P	GO:0006629	lipid metabolic process
Ctaxi_contig_2050|comp14845_c1_seq1	peroxisomal multifunctional enzyme type 2	F	GO:0005488	binding
Ctaxi_contig_2050|comp14845_c1_seq1	peroxisomal multifunctional enzyme type 2	C	GO:0043231	intracellular membrane-bounded organelle
Ctaxi_contig_2050|comp14845_c1_seq1	peroxisomal multifunctional enzyme type 2	F	GO:0016491	oxidoreductase activity
Ctaxi_contig_2050|comp14845_c1_seq1	peroxisomal multifunctional enzyme type 2	C	GO:0044444	cytoplasmic part
Ctaxi_contig_2050|comp14845_c1_seq1	peroxisomal multifunctional enzyme type 2	P	GO:0044237	cellular metabolic process
Ctaxi_contig_2056|comp14862_c0_seq1	nadh:flavin oxidoreductase	F	GO:0016491	oxidoreductase activity
Ctaxi_contig_2060|comp14866_c0_seq1	duf1118-domain-containing protein	P	GO:0034641	cellular nitrogen compound metabolic process
Ctaxi_contig_2060|comp14866_c0_seq1	duf1118-domain-containing protein	C	GO:0009507	chloroplast
Ctaxi_contig_2060|comp14866_c0_seq1	duf1118-domain-containing protein	P	GO:0044710	single-organism metabolic process
Ctaxi_contig_2060|comp14866_c0_seq1	duf1118-domain-containing protein	C	GO:0009579	thylakoid
Ctaxi_contig_2060|comp14866_c0_seq1	duf1118-domain-containing protein	P	GO:0006725	cellular aromatic compound metabolic process
Ctaxi_contig_2060|comp14866_c0_seq1	duf1118-domain-containing protein	P	GO:0046483	heterocycle metabolic process
Ctaxi_contig_2060|comp14866_c0_seq1	duf1118-domain-containing protein	P	GO:1901360	organic cyclic compound metabolic process
Ctaxi_contig_2066|comp14881_c0_seq1	formamidase	F	GO:0004328	formamidase activity
Ctaxi_contig_2066|comp14881_c0_seq1	formamidase	P	GO:0008152	metabolic process
Ctaxi_contig_2066|comp14881_c0_seq1	formamidase	P	GO:0031347	regulation of defense response
Ctaxi_contig_2066|comp14881_c0_seq1	formamidase	P	GO:0009627	systemic acquired resistance
Ctaxi_contig_2066|comp14881_c0_seq1	formamidase	P	GO:0006568	tryptophan metabolic process
Ctaxi_contig_2066|comp14881_c0_seq1	formamidase	P	GO:0046487	glyoxylate metabolic process
Ctaxi_contig_2072|comp14888_c0_seq1	endoplasmic reticulum-golgi intermediate compartment protein 3-like	C	GO:0044464	cell part
Ctaxi_contig_2073|comp14889_c0_seq1	"hypothetical protein THAOC_04117, partial"	P	GO:0050794	regulation of cellular process
Ctaxi_contig_2082|comp14904_c1_seq1	protein	C	GO:0005802	trans-Golgi network
Ctaxi_contig_2082|comp14904_c1_seq1	protein	C	GO:0005794	Golgi apparatus
Ctaxi_contig_2088|comp14919_c0_seq1	protein	F	GO:0003824	catalytic activity
Ctaxi_contig_2100|comp14948_c1_seq1	nitrate reductase	F	GO:0043167	ion binding
Ctaxi_contig_2101|comp14954_c0_seq1	cytochrome oxidase subunit i	P	GO:0008152	metabolic process
Ctaxi_contig_2101|comp14954_c0_seq1	cytochrome oxidase subunit i	C	GO:0016020	membrane
Ctaxi_contig_2108|comp14976_c0_seq1	60s ribosomal protein l7	C	GO:0005840	ribosome
Ctaxi_contig_2109|comp14979_c1_seq1	hypothetical protein CAOG_07813	F	GO:0016772	"transferase activity, transferring phosphorus-containing groups"
Ctaxi_contig_2110|comp14984_c0_seq1	coatomer subunit delta	C	GO:0030137	COPI-coated vesicle
Ctaxi_contig_2110|comp14984_c0_seq1	coatomer subunit delta	C	GO:0030117	membrane coat
Ctaxi_contig_2110|comp14984_c0_seq1	coatomer subunit delta	P	GO:0048193	Golgi vesicle transport
Ctaxi_contig_2112|comp14995_c0_seq1	cytochrome c6	F	GO:0005488	binding
Ctaxi_contig_2112|comp14995_c0_seq1	cytochrome c6	P	GO:0008152	metabolic process
Ctaxi_contig_2112|comp14995_c0_seq1	cytochrome c6	C	GO:0009579	thylakoid
Ctaxi_contig_2112|comp14995_c0_seq1	cytochrome c6	C	GO:0009536	plastid
Ctaxi_contig_2114|comp14999_c0_seq1	protein	P	GO:0006468	protein phosphorylation
Ctaxi_contig_2114|comp14999_c0_seq1	protein	F	GO:0005524	ATP binding
Ctaxi_contig_2114|comp14999_c0_seq1	protein	F	GO:0004674	protein serine/threonine kinase activity
Ctaxi_contig_2114|comp14999_c0_seq1	protein	P	GO:0009069	serine family amino acid metabolic process
Ctaxi_contig_2114|comp14999_c0_seq1	protein	P	GO:0016310	phosphorylation
Ctaxi_contig_2119|comp15012_c0_seq1	small subunit ribosomal protein s3e	F	GO:0003735	structural constituent of ribosome
Ctaxi_contig_2119|comp15012_c0_seq1	small subunit ribosomal protein s3e	F	GO:0003723	RNA binding
Ctaxi_contig_2119|comp15012_c0_seq1	small subunit ribosomal protein s3e	C	GO:0015935	small ribosomal subunit
Ctaxi_contig_2119|comp15012_c0_seq1	small subunit ribosomal protein s3e	P	GO:0006412	translation
Ctaxi_contig_2119|comp15012_c0_seq1	small subunit ribosomal protein s3e	C	GO:0005840	ribosome
Ctaxi_contig_2119|comp15012_c0_seq1	small subunit ribosomal protein s3e	P	GO:0042254	ribosome biogenesis
Ctaxi_contig_2120|comp15012_c1_seq1	40s ribosomal protein s3-3-like	P	GO:0006412	translation
Ctaxi_contig_2120|comp15012_c1_seq1	40s ribosomal protein s3-3-like	F	GO:0003723	RNA binding
Ctaxi_contig_2120|comp15012_c1_seq1	40s ribosomal protein s3-3-like	C	GO:0015935	small ribosomal subunit
Ctaxi_contig_2120|comp15012_c1_seq1	40s ribosomal protein s3-3-like	C	GO:0005730	nucleolus
Ctaxi_contig_2120|comp15012_c1_seq1	40s ribosomal protein s3-3-like	P	GO:0009651	response to salt stress
Ctaxi_contig_2120|comp15012_c1_seq1	40s ribosomal protein s3-3-like	F	GO:0003735	structural constituent of ribosome
Ctaxi_contig_2120|comp15012_c1_seq1	40s ribosomal protein s3-3-like	F	GO:0003677	DNA binding
Ctaxi_contig_2120|comp15012_c1_seq1	40s ribosomal protein s3-3-like	F	GO:0005524	ATP binding
Ctaxi_contig_2120|comp15012_c1_seq1	40s ribosomal protein s3-3-like	F	GO:0004386	helicase activity
Ctaxi_contig_2120|comp15012_c1_seq1	40s ribosomal protein s3-3-like	C	GO:0009507	chloroplast
Ctaxi_contig_2120|comp15012_c1_seq1	40s ribosomal protein s3-3-like	C	GO:0005773	vacuole
Ctaxi_contig_2120|comp15012_c1_seq1	40s ribosomal protein s3-3-like	C	GO:0022626	cytosolic ribosome
Ctaxi_contig_2120|comp15012_c1_seq1	40s ribosomal protein s3-3-like	C	GO:0005886	plasma membrane
Ctaxi_contig_2120|comp15012_c1_seq1	40s ribosomal protein s3-3-like	C	GO:0005840	ribosome
Ctaxi_contig_2120|comp15012_c1_seq1	40s ribosomal protein s3-3-like	P	GO:0042254	ribosome biogenesis
Ctaxi_contig_2134|comp15044_c0_seq1	splicing factor 3b subunit 1-like	C	GO:0016020	membrane
Ctaxi_contig_2134|comp15044_c0_seq1	splicing factor 3b subunit 1-like	F	GO:0016772	"transferase activity, transferring phosphorus-containing groups"
Ctaxi_contig_2134|comp15044_c0_seq1	splicing factor 3b subunit 1-like	C	GO:0009507	chloroplast
Ctaxi_contig_2135|comp15044_c0_seq2	splicing factor 3b subunit 1-like	P	GO:0006397	mRNA processing
Ctaxi_contig_2135|comp15044_c0_seq2	splicing factor 3b subunit 1-like	C	GO:0009507	chloroplast
Ctaxi_contig_2135|comp15044_c0_seq2	splicing factor 3b subunit 1-like	C	GO:0005634	nucleus
Ctaxi_contig_2135|comp15044_c0_seq2	splicing factor 3b subunit 1-like	C	GO:0005829	cytosol
Ctaxi_contig_2141|comp15058_c1_seq1	protein	C	GO:0016021	integral to membrane
Ctaxi_contig_2145|comp15065_c0_seq1	protein	P	GO:0007165	signal transduction
Ctaxi_contig_2145|comp15065_c0_seq1	protein	P	GO:0006807	nitrogen compound metabolic process
Ctaxi_contig_2145|comp15065_c0_seq1	protein	F	GO:0003824	catalytic activity
Ctaxi_contig_2146|comp15065_c1_seq1	protein	P	GO:0009987	cellular process
Ctaxi_contig_2146|comp15065_c1_seq1	protein	F	GO:0003824	catalytic activity
Ctaxi_contig_2147|comp15066_c0_seq1	predicted protein	P	GO:0007154	cell communication
Ctaxi_contig_2147|comp15066_c0_seq1	predicted protein	F	GO:0035091	phosphatidylinositol binding
Ctaxi_contig_2149|comp15066_c1_seq1	predicted protein	P	GO:0007154	cell communication
Ctaxi_contig_2149|comp15066_c1_seq1	predicted protein	F	GO:0035091	phosphatidylinositol binding
Ctaxi_contig_2154|comp15071_c0_seq1	40s ribosomal protein s3a	F	GO:0003735	structural constituent of ribosome
Ctaxi_contig_2154|comp15071_c0_seq1	40s ribosomal protein s3a	C	GO:0022627	cytosolic small ribosomal subunit
Ctaxi_contig_2154|comp15071_c0_seq1	40s ribosomal protein s3a	P	GO:0006412	translation
Ctaxi_contig_2154|comp15071_c0_seq1	40s ribosomal protein s3a	C	GO:0005840	ribosome
Ctaxi_contig_2154|comp15071_c0_seq1	40s ribosomal protein s3a	P	GO:0042254	ribosome biogenesis
Ctaxi_contig_2155|comp15071_c1_seq1	40s ribosomal protein	P	GO:0009790	embryo development
Ctaxi_contig_2155|comp15071_c1_seq1	40s ribosomal protein	F	GO:0003735	structural constituent of ribosome
Ctaxi_contig_2155|comp15071_c1_seq1	40s ribosomal protein	C	GO:0022627	cytosolic small ribosomal subunit
Ctaxi_contig_2155|comp15071_c1_seq1	40s ribosomal protein	P	GO:0006412	translation
Ctaxi_contig_2155|comp15071_c1_seq1	40s ribosomal protein	C	GO:0005840	ribosome
Ctaxi_contig_2155|comp15071_c1_seq1	40s ribosomal protein	P	GO:0042254	ribosome biogenesis
Ctaxi_contig_2163|comp15091_c0_seq1	transketolase	F	GO:0046872	metal ion binding
Ctaxi_contig_2163|comp15091_c0_seq1	transketolase	P	GO:0008152	metabolic process
Ctaxi_contig_2163|comp15091_c0_seq1	transketolase	F	GO:0004802	transketolase activity
Ctaxi_contig_2163|comp15091_c0_seq1	transketolase	P	GO:0006098	pentose-phosphate shunt
Ctaxi_contig_2163|comp15091_c0_seq1	transketolase	P	GO:0015976	carbon utilization
Ctaxi_contig_2164|comp15098_c0_seq1	light-harvesting partial	P	GO:0015979	photosynthesis
Ctaxi_contig_2175|comp15113_c0_seq1	tetratricopeptide repeat protein 26 isoform 1	C	GO:0005929	cilium
Ctaxi_contig_2175|comp15113_c0_seq1	tetratricopeptide repeat protein 26 isoform 1	P	GO:0030030	cell projection organization
Ctaxi_contig_2181|comp15138_c0_seq1	glycoside hydrolase	F	GO:0003824	catalytic activity
Ctaxi_contig_2184|comp15140_c0_seq1	mitochondrial phosphate carrier 1	F	GO:0015114	phosphate ion transmembrane transporter activity
Ctaxi_contig_2184|comp15140_c0_seq1	mitochondrial phosphate carrier 1	C	GO:0005743	mitochondrial inner membrane
Ctaxi_contig_2184|comp15140_c0_seq1	mitochondrial phosphate carrier 1	C	GO:0016021	integral to membrane
Ctaxi_contig_2184|comp15140_c0_seq1	mitochondrial phosphate carrier 1	P	GO:0006817	phosphate ion transport
Ctaxi_contig_2208|comp15272_c0_seq1	signal peptide peptidase 67k type	P	GO:0019538	protein metabolic process
Ctaxi_contig_2208|comp15272_c0_seq1	signal peptide peptidase 67k type	F	GO:0016787	hydrolase activity
Ctaxi_contig_2209|comp15280_c0_seq1	sorbosone dehydrogenase	F	GO:0016491	oxidoreductase activity
Ctaxi_contig_2209|comp15280_c0_seq1	sorbosone dehydrogenase	P	GO:0008152	metabolic process
Ctaxi_contig_2213|comp15290_c0_seq1	gamma-interferon-inducible lysosomal thiol reductase-like	P	GO:0002478	antigen processing and presentation of exogenous peptide antigen
Ctaxi_contig_2213|comp15290_c0_seq1	gamma-interferon-inducible lysosomal thiol reductase-like	C	GO:0044464	cell part
Ctaxi_contig_2213|comp15290_c0_seq1	gamma-interferon-inducible lysosomal thiol reductase-like	P	GO:0050789	regulation of biological process
Ctaxi_contig_2215|comp15293_c1_seq1	protein	F	GO:0008234	cysteine-type peptidase activity
Ctaxi_contig_2215|comp15293_c1_seq1	protein	P	GO:0006508	proteolysis
Ctaxi_contig_2217|comp15296_c0_seq1	myosin g	C	GO:0016459	myosin complex
Ctaxi_contig_2217|comp15296_c0_seq1	myosin g	F	GO:0005524	ATP binding
Ctaxi_contig_2217|comp15296_c0_seq1	myosin g	F	GO:0003774	motor activity
Ctaxi_contig_2220|comp15306_c0_seq1	40s ribosomal protein s11	F	GO:0003735	structural constituent of ribosome
Ctaxi_contig_2220|comp15306_c0_seq1	40s ribosomal protein s11	C	GO:0022627	cytosolic small ribosomal subunit
Ctaxi_contig_2220|comp15306_c0_seq1	40s ribosomal protein s11	P	GO:0006412	translation
Ctaxi_contig_2220|comp15306_c0_seq1	40s ribosomal protein s11	F	GO:0019843	rRNA binding
Ctaxi_contig_2220|comp15306_c0_seq1	40s ribosomal protein s11	C	GO:0005840	ribosome
Ctaxi_contig_2220|comp15306_c0_seq1	40s ribosomal protein s11	P	GO:0042254	ribosome biogenesis
Ctaxi_contig_2221|comp15306_c1_seq1	40s ribosomal protein s11	C	GO:0005840	ribosome
Ctaxi_contig_2221|comp15306_c1_seq1	40s ribosomal protein s11	F	GO:0003735	structural constituent of ribosome
Ctaxi_contig_2221|comp15306_c1_seq1	40s ribosomal protein s11	P	GO:0006412	translation
Ctaxi_contig_2221|comp15306_c1_seq1	40s ribosomal protein s11	P	GO:0042254	ribosome biogenesis
Ctaxi_contig_2229|comp15320_c0_seq1	hect e3 ubiquitin	F	GO:0004842	ubiquitin-protein ligase activity
Ctaxi_contig_2229|comp15320_c0_seq1	hect e3 ubiquitin	P	GO:0016567	protein ubiquitination
Ctaxi_contig_2238|comp15357_c0_seq1	alpha tubulin	C	GO:0005874	microtubule
Ctaxi_contig_2238|comp15357_c0_seq1	alpha tubulin	P	GO:0051258	protein polymerization
Ctaxi_contig_2238|comp15357_c0_seq1	alpha tubulin	P	GO:0006184	GTP catabolic process
Ctaxi_contig_2238|comp15357_c0_seq1	alpha tubulin	P	GO:0007017	microtubule-based process
Ctaxi_contig_2238|comp15357_c0_seq1	alpha tubulin	F	GO:0003924	GTPase activity
Ctaxi_contig_2238|comp15357_c0_seq1	alpha tubulin	F	GO:0005200	structural constituent of cytoskeleton
Ctaxi_contig_2238|comp15357_c0_seq1	alpha tubulin	C	GO:0005737	cytoplasm
Ctaxi_contig_2238|comp15357_c0_seq1	alpha tubulin	F	GO:0005525	GTP binding
Ctaxi_contig_2238|comp15357_c0_seq1	alpha tubulin	C	GO:0005856	cytoskeleton
Ctaxi_contig_2240|comp15363_c0_seq1	vacuolar proton pump d subunit	P	GO:0015991	ATP hydrolysis coupled proton transport
Ctaxi_contig_2240|comp15363_c0_seq1	vacuolar proton pump d subunit	C	GO:0033179	"proton-transporting V-type ATPase, V0 domain"
Ctaxi_contig_2240|comp15363_c0_seq1	vacuolar proton pump d subunit	F	GO:0016787	hydrolase activity
Ctaxi_contig_2240|comp15363_c0_seq1	vacuolar proton pump d subunit	F	GO:0015078	hydrogen ion transmembrane transporter activity
Ctaxi_contig_2240|comp15363_c0_seq1	vacuolar proton pump d subunit	P	GO:0015992	proton transport
Ctaxi_contig_2241|comp15363_c1_seq1	vacuolar atpase subunit dva41	C	GO:0000329	fungal-type vacuole membrane
Ctaxi_contig_2241|comp15363_c1_seq1	vacuolar atpase subunit dva41	P	GO:0007034	vacuolar transport
Ctaxi_contig_2241|comp15363_c1_seq1	vacuolar atpase subunit dva41	C	GO:0033179	"proton-transporting V-type ATPase, V0 domain"
Ctaxi_contig_2241|comp15363_c1_seq1	vacuolar atpase subunit dva41	F	GO:0046961	"proton-transporting ATPase activity, rotational mechanism"
Ctaxi_contig_2241|comp15363_c1_seq1	vacuolar atpase subunit dva41	P	GO:0015991	ATP hydrolysis coupled proton transport
Ctaxi_contig_2241|comp15363_c1_seq1	vacuolar atpase subunit dva41	P	GO:0006119	oxidative phosphorylation
Ctaxi_contig_2241|comp15363_c1_seq1	vacuolar atpase subunit dva41	P	GO:0015992	proton transport
Ctaxi_contig_2254|comp15450_c0_seq1	ribosomal partial	P	GO:0006412	translation
Ctaxi_contig_2254|comp15450_c0_seq1	ribosomal partial	F	GO:0003735	structural constituent of ribosome
Ctaxi_contig_2254|comp15450_c0_seq1	ribosomal partial	P	GO:0009165	nucleotide biosynthetic process
Ctaxi_contig_2254|comp15450_c0_seq1	ribosomal partial	P	GO:0052546	cell wall pectin metabolic process
Ctaxi_contig_2254|comp15450_c0_seq1	ribosomal partial	C	GO:0022625	cytosolic large ribosomal subunit
Ctaxi_contig_2254|comp15450_c0_seq1	ribosomal partial	C	GO:0016020	membrane
Ctaxi_contig_2254|comp15450_c0_seq1	ribosomal partial	P	GO:0052541	plant-type cell wall cellulose metabolic process
Ctaxi_contig_2254|comp15450_c0_seq1	ribosomal partial	C	GO:0005840	ribosome
Ctaxi_contig_2254|comp15450_c0_seq1	ribosomal partial	P	GO:0042254	ribosome biogenesis
Ctaxi_contig_2264|comp15469_c0_seq1	succinate-semialdehyde dehdyrogenase	F	GO:0009013	succinate-semialdehyde dehydrogenase [NAD(P)+] activity
Ctaxi_contig_2264|comp15469_c0_seq1	succinate-semialdehyde dehdyrogenase	P	GO:0055114	oxidation-reduction process
Ctaxi_contig_2264|comp15469_c0_seq1	succinate-semialdehyde dehdyrogenase	P	GO:0006570	tyrosine metabolic process
Ctaxi_contig_2266|comp15473_c0_seq1	myosin b	C	GO:0016459	myosin complex
Ctaxi_contig_2266|comp15473_c0_seq1	myosin b	F	GO:0004672	protein kinase activity
Ctaxi_contig_2266|comp15473_c0_seq1	myosin b	P	GO:0006468	protein phosphorylation
Ctaxi_contig_2266|comp15473_c0_seq1	myosin b	F	GO:0005524	ATP binding
Ctaxi_contig_2266|comp15473_c0_seq1	myosin b	F	GO:0003774	motor activity
Ctaxi_contig_2282|comp15499_c1_seq1	3-ketoacyl- synthase 11-like	P	GO:0009628	response to abiotic stimulus
Ctaxi_contig_2282|comp15499_c1_seq1	3-ketoacyl- synthase 11-like	F	GO:0016746	"transferase activity, transferring acyl groups"
Ctaxi_contig_2282|comp15499_c1_seq1	3-ketoacyl- synthase 11-like	P	GO:0008610	lipid biosynthetic process
Ctaxi_contig_2283|comp15501_c1_seq1	60s ribosomal protein l10	C	GO:0005840	ribosome
Ctaxi_contig_2283|comp15501_c1_seq1	60s ribosomal protein l10	F	GO:0003735	structural constituent of ribosome
Ctaxi_contig_2283|comp15501_c1_seq1	60s ribosomal protein l10	P	GO:0006412	translation
Ctaxi_contig_2283|comp15501_c1_seq1	60s ribosomal protein l10	P	GO:0042254	ribosome biogenesis
Ctaxi_contig_2298|comp15555_c0_seq1	cytochrome c-22 desaturase	F	GO:0020037	heme binding
Ctaxi_contig_2298|comp15555_c0_seq1	cytochrome c-22 desaturase	F	GO:0016705	"oxidoreductase activity, acting on paired donors, with incorporation or reduction of molecular oxygen"
Ctaxi_contig_2298|comp15555_c0_seq1	cytochrome c-22 desaturase	F	GO:0004497	monooxygenase activity
Ctaxi_contig_2298|comp15555_c0_seq1	cytochrome c-22 desaturase	F	GO:0005506	iron ion binding
Ctaxi_contig_2298|comp15555_c0_seq1	cytochrome c-22 desaturase	F	GO:0009055	electron carrier activity
Ctaxi_contig_2298|comp15555_c0_seq1	cytochrome c-22 desaturase	P	GO:0055114	oxidation-reduction process
Ctaxi_contig_2298|comp15555_c0_seq1	cytochrome c-22 desaturase	P	GO:0006118	electron transport
Ctaxi_contig_2300|comp15558_c1_seq1	magnesium chelatase	F	GO:0051116	cobaltochelatase activity
Ctaxi_contig_2300|comp15558_c1_seq1	magnesium chelatase	F	GO:0016851	magnesium chelatase activity
Ctaxi_contig_2300|comp15558_c1_seq1	magnesium chelatase	P	GO:0015995	chlorophyll biosynthetic process
Ctaxi_contig_2300|comp15558_c1_seq1	magnesium chelatase	C	GO:0010007	magnesium chelatase complex
Ctaxi_contig_2300|comp15558_c1_seq1	magnesium chelatase	P	GO:0015994	chlorophyll metabolic process
Ctaxi_contig_2301|comp15559_c0_seq1	cell division protein	F	GO:0008233	peptidase activity
Ctaxi_contig_2301|comp15559_c0_seq1	cell division protein	P	GO:0071704	organic substance metabolic process
Ctaxi_contig_2301|comp15559_c0_seq1	cell division protein	P	GO:0044238	primary metabolic process
Ctaxi_contig_2301|comp15559_c0_seq1	cell division protein	F	GO:0097159	organic cyclic compound binding
Ctaxi_contig_2301|comp15559_c0_seq1	cell division protein	F	GO:0043167	ion binding
Ctaxi_contig_2301|comp15559_c0_seq1	cell division protein	F	GO:1901363	heterocyclic compound binding
Ctaxi_contig_2301|comp15559_c0_seq1	cell division protein	C	GO:0016020	membrane
Ctaxi_contig_2305|comp15568_c1_seq1	type a von willebrand factor domain-containing protein	P	GO:0044763	single-organism cellular process
Ctaxi_contig_2307|comp15570_c0_seq1	aldo keto reductase	P	GO:0008152	metabolic process
Ctaxi_contig_2309|comp15573_c0_seq1	calmodulin	F	GO:0032440	2-alkenal reductase [NAD(P)] activity
Ctaxi_contig_2309|comp15573_c0_seq1	calmodulin	P	GO:0055114	oxidation-reduction process
Ctaxi_contig_2309|comp15573_c0_seq1	calmodulin	F	GO:0005509	calcium ion binding
Ctaxi_contig_2310|comp15573_c1_seq1	calmodulin	F	GO:0032440	2-alkenal reductase [NAD(P)] activity
Ctaxi_contig_2310|comp15573_c1_seq1	calmodulin	P	GO:0055114	oxidation-reduction process
Ctaxi_contig_2310|comp15573_c1_seq1	calmodulin	F	GO:0005509	calcium ion binding
Ctaxi_contig_2313|comp15596_c1_seq1	carrier protein 3	C	GO:0005743	mitochondrial inner membrane
Ctaxi_contig_2313|comp15596_c1_seq1	carrier protein 3	P	GO:0055085	transmembrane transport
Ctaxi_contig_2313|comp15596_c1_seq1	carrier protein 3	C	GO:0016021	integral to membrane
Ctaxi_contig_2313|comp15596_c1_seq1	carrier protein 3	F	GO:0005215	transporter activity
Ctaxi_contig_2313|comp15596_c1_seq1	carrier protein 3	P	GO:0006810	transport
Ctaxi_contig_2323|comp15609_c0_seq1	lhc-related protein	P	GO:0009416	response to light stimulus
Ctaxi_contig_2325|comp15616_c1_seq1	protein	F	GO:0016772	"transferase activity, transferring phosphorus-containing groups"
Ctaxi_contig_2325|comp15616_c1_seq1	protein	P	GO:0071704	organic substance metabolic process
Ctaxi_contig_2325|comp15616_c1_seq1	protein	F	GO:0005488	binding
Ctaxi_contig_2325|comp15616_c1_seq1	protein	P	GO:0044237	cellular metabolic process
Ctaxi_contig_2329|comp15625_c0_seq1	photosystem ii d2 protein	P	GO:0009772	photosynthetic electron transport in photosystem II
Ctaxi_contig_2329|comp15625_c0_seq1	photosystem ii d2 protein	F	GO:0016491	oxidoreductase activity
Ctaxi_contig_2329|comp15625_c0_seq1	photosystem ii d2 protein	F	GO:0045156	"electron transporter, transferring electrons within the cyclic electron transport pathway of photosynthesis activity"
Ctaxi_contig_2329|comp15625_c0_seq1	photosystem ii d2 protein	F	GO:0005506	iron ion binding
Ctaxi_contig_2329|comp15625_c0_seq1	photosystem ii d2 protein	C	GO:0009523	photosystem II
Ctaxi_contig_2329|comp15625_c0_seq1	photosystem ii d2 protein	C	GO:0016021	integral to membrane
Ctaxi_contig_2329|comp15625_c0_seq1	photosystem ii d2 protein	C	GO:0009535	chloroplast thylakoid membrane
Ctaxi_contig_2329|comp15625_c0_seq1	photosystem ii d2 protein	P	GO:0006118	electron transport
Ctaxi_contig_2329|comp15625_c0_seq1	photosystem ii d2 protein	P	GO:0019684	"photosynthesis, light reaction"
Ctaxi_contig_2330|comp15625_c1_seq1	photosystem ii d2 protein	P	GO:0009772	photosynthetic electron transport in photosystem II
Ctaxi_contig_2330|comp15625_c1_seq1	photosystem ii d2 protein	F	GO:0016491	oxidoreductase activity
Ctaxi_contig_2330|comp15625_c1_seq1	photosystem ii d2 protein	F	GO:0045156	"electron transporter, transferring electrons within the cyclic electron transport pathway of photosynthesis activity"
Ctaxi_contig_2330|comp15625_c1_seq1	photosystem ii d2 protein	F	GO:0005506	iron ion binding
Ctaxi_contig_2330|comp15625_c1_seq1	photosystem ii d2 protein	C	GO:0009523	photosystem II
Ctaxi_contig_2330|comp15625_c1_seq1	photosystem ii d2 protein	C	GO:0016021	integral to membrane
Ctaxi_contig_2330|comp15625_c1_seq1	photosystem ii d2 protein	C	GO:0009535	chloroplast thylakoid membrane
Ctaxi_contig_2330|comp15625_c1_seq1	photosystem ii d2 protein	P	GO:0006118	electron transport
Ctaxi_contig_2330|comp15625_c1_seq1	photosystem ii d2 protein	P	GO:0019684	"photosynthesis, light reaction"
Ctaxi_contig_2332|comp15630_c0_seq1	elongation factor-2	P	GO:0071704	organic substance metabolic process
Ctaxi_contig_2332|comp15630_c0_seq1	elongation factor-2	P	GO:0044238	primary metabolic process
Ctaxi_contig_2332|comp15630_c0_seq1	elongation factor-2	F	GO:0000166	nucleotide binding
Ctaxi_contig_2332|comp15630_c0_seq1	elongation factor-2	P	GO:0044237	cellular metabolic process
Ctaxi_contig_2336|comp15635_c0_seq1	atp-binding cassette superfamily	P	GO:0006200	ATP catabolic process
Ctaxi_contig_2336|comp15635_c0_seq1	atp-binding cassette superfamily	F	GO:0005524	ATP binding
Ctaxi_contig_2336|comp15635_c0_seq1	atp-binding cassette superfamily	F	GO:0016887	ATPase activity
Ctaxi_contig_2353|comp15666_c0_seq1	phosphoenolpyruvate carboxykinase	F	GO:0004611	phosphoenolpyruvate carboxykinase activity
Ctaxi_contig_2353|comp15666_c0_seq1	phosphoenolpyruvate carboxykinase	P	GO:0008152	metabolic process
Ctaxi_contig_2353|comp15666_c0_seq1	phosphoenolpyruvate carboxykinase	F	GO:0017076	purine nucleotide binding
Ctaxi_contig_2353|comp15666_c0_seq1	phosphoenolpyruvate carboxykinase	P	GO:0006094	gluconeogenesis
Ctaxi_contig_2354|comp15670_c0_seq1	60s ribosomal protein l7	P	GO:0006412	translation
Ctaxi_contig_2354|comp15670_c0_seq1	60s ribosomal protein l7	C	GO:0005618	cell wall
Ctaxi_contig_2354|comp15670_c0_seq1	60s ribosomal protein l7	F	GO:0003729	mRNA binding
Ctaxi_contig_2354|comp15670_c0_seq1	60s ribosomal protein l7	C	GO:0005730	nucleolus
Ctaxi_contig_2354|comp15670_c0_seq1	60s ribosomal protein l7	P	GO:0051726	regulation of cell cycle
Ctaxi_contig_2354|comp15670_c0_seq1	60s ribosomal protein l7	P	GO:0006364	rRNA processing
Ctaxi_contig_2354|comp15670_c0_seq1	60s ribosomal protein l7	P	GO:0042273	ribosomal large subunit biogenesis
Ctaxi_contig_2354|comp15670_c0_seq1	60s ribosomal protein l7	F	GO:0003735	structural constituent of ribosome
Ctaxi_contig_2354|comp15670_c0_seq1	60s ribosomal protein l7	F	GO:0003677	DNA binding
Ctaxi_contig_2354|comp15670_c0_seq1	60s ribosomal protein l7	F	GO:0042803	protein homodimerization activity
Ctaxi_contig_2354|comp15670_c0_seq1	60s ribosomal protein l7	C	GO:0009507	chloroplast
Ctaxi_contig_2354|comp15670_c0_seq1	60s ribosomal protein l7	C	GO:0005773	vacuole
Ctaxi_contig_2354|comp15670_c0_seq1	60s ribosomal protein l7	C	GO:0022625	cytosolic large ribosomal subunit
Ctaxi_contig_2354|comp15670_c0_seq1	60s ribosomal protein l7	C	GO:0005886	plasma membrane
Ctaxi_contig_2354|comp15670_c0_seq1	60s ribosomal protein l7	C	GO:0005840	ribosome
Ctaxi_contig_2354|comp15670_c0_seq1	60s ribosomal protein l7	P	GO:0042254	ribosome biogenesis
Ctaxi_contig_2355|comp15670_c1_seq1	60s ribosomal protein l7	P	GO:0000022	mitotic spindle elongation
Ctaxi_contig_2355|comp15670_c1_seq1	60s ribosomal protein l7	P	GO:0006412	translation
Ctaxi_contig_2355|comp15670_c1_seq1	60s ribosomal protein l7	F	GO:0003729	mRNA binding
Ctaxi_contig_2355|comp15670_c1_seq1	60s ribosomal protein l7	F	GO:0019843	rRNA binding
Ctaxi_contig_2355|comp15670_c1_seq1	60s ribosomal protein l7	F	GO:0003735	structural constituent of ribosome
Ctaxi_contig_2355|comp15670_c1_seq1	60s ribosomal protein l7	P	GO:0051298	centrosome duplication
Ctaxi_contig_2355|comp15670_c1_seq1	60s ribosomal protein l7	P	GO:0007076	mitotic chromosome condensation
Ctaxi_contig_2355|comp15670_c1_seq1	60s ribosomal protein l7	C	GO:0000796	condensin complex
Ctaxi_contig_2355|comp15670_c1_seq1	60s ribosomal protein l7	P	GO:0035073	pupariation
Ctaxi_contig_2355|comp15670_c1_seq1	60s ribosomal protein l7	C	GO:0022625	cytosolic large ribosomal subunit
Ctaxi_contig_2355|comp15670_c1_seq1	60s ribosomal protein l7	C	GO:0005840	ribosome
Ctaxi_contig_2355|comp15670_c1_seq1	60s ribosomal protein l7	P	GO:0042254	ribosome biogenesis
Ctaxi_contig_2357|comp15672_c1_seq1	dynein heavy chain family protein	P	GO:0009987	cellular process
Ctaxi_contig_2357|comp15672_c1_seq1	dynein heavy chain family protein	F	GO:0017111	nucleoside-triphosphatase activity
Ctaxi_contig_2357|comp15672_c1_seq1	dynein heavy chain family protein	F	GO:0000166	nucleotide binding
Ctaxi_contig_2359|comp15677_c1_seq1	protein serine threonine phosphatase	F	GO:0016740	transferase activity
Ctaxi_contig_2359|comp15677_c1_seq1	protein serine threonine phosphatase	F	GO:0004721	phosphoprotein phosphatase activity
Ctaxi_contig_2359|comp15677_c1_seq1	protein serine threonine phosphatase	P	GO:0006470	protein dephosphorylation
Ctaxi_contig_2372|comp15719_c0_seq1	serine threonine kinase	P	GO:0006468	protein phosphorylation
Ctaxi_contig_2372|comp15719_c0_seq1	serine threonine kinase	F	GO:0005524	ATP binding
Ctaxi_contig_2372|comp15719_c0_seq1	serine threonine kinase	F	GO:0004674	protein serine/threonine kinase activity
Ctaxi_contig_2372|comp15719_c0_seq1	serine threonine kinase	P	GO:0009069	serine family amino acid metabolic process
Ctaxi_contig_2372|comp15719_c0_seq1	serine threonine kinase	P	GO:0016310	phosphorylation
Ctaxi_contig_2375|comp15729_c0_seq1	ferritin	P	GO:0006879	cellular iron ion homeostasis
Ctaxi_contig_2375|comp15729_c0_seq1	ferritin	F	GO:0016491	oxidoreductase activity
Ctaxi_contig_2375|comp15729_c0_seq1	ferritin	F	GO:0008199	ferric iron binding
Ctaxi_contig_2375|comp15729_c0_seq1	ferritin	P	GO:0006826	iron ion transport
Ctaxi_contig_2375|comp15729_c0_seq1	ferritin	P	GO:0055114	oxidation-reduction process
Ctaxi_contig_2383|comp15775_c0_seq1	long-chain-fatty-acid--	P	GO:0001676	long-chain fatty acid metabolic process
Ctaxi_contig_2383|comp15775_c0_seq1	long-chain-fatty-acid--	F	GO:0004467	long-chain fatty acid-CoA ligase activity
Ctaxi_contig_2383|comp15775_c0_seq1	long-chain-fatty-acid--	P	GO:0006631	fatty acid metabolic process
Ctaxi_contig_2394|comp15827_c0_seq1	cytochrome oxidase subunit partial	C	GO:0016020	membrane
Ctaxi_contig_2400|comp15853_c0_seq1	histidine kinase	F	GO:0004673	protein histidine kinase activity
Ctaxi_contig_2400|comp15853_c0_seq1	histidine kinase	F	GO:0004871	signal transducer activity
Ctaxi_contig_2400|comp15853_c0_seq1	histidine kinase	F	GO:0000166	nucleotide binding
Ctaxi_contig_2400|comp15853_c0_seq1	histidine kinase	P	GO:0016310	phosphorylation
Ctaxi_contig_2400|comp15853_c0_seq1	histidine kinase	P	GO:0007165	signal transduction
Ctaxi_contig_2400|comp15853_c0_seq1	histidine kinase	C	GO:0016020	membrane
Ctaxi_contig_2400|comp15853_c0_seq1	histidine kinase	C	GO:0009365	protein histidine kinase complex
Ctaxi_contig_2401|comp15868_c1_seq1	ef-1 alpha-like protein	F	GO:0003743	translation initiation factor activity
Ctaxi_contig_2401|comp15868_c1_seq1	ef-1 alpha-like protein	P	GO:0006413	translational initiation
Ctaxi_contig_2401|comp15868_c1_seq1	ef-1 alpha-like protein	F	GO:0003746	translation elongation factor activity
Ctaxi_contig_2401|comp15868_c1_seq1	ef-1 alpha-like protein	P	GO:0006414	translational elongation
Ctaxi_contig_2401|comp15868_c1_seq1	ef-1 alpha-like protein	P	GO:0006184	GTP catabolic process
Ctaxi_contig_2401|comp15868_c1_seq1	ef-1 alpha-like protein	F	GO:0003924	GTPase activity
Ctaxi_contig_2401|comp15868_c1_seq1	ef-1 alpha-like protein	F	GO:0005525	GTP binding
Ctaxi_contig_2401|comp15868_c1_seq1	ef-1 alpha-like protein	C	GO:0005840	ribosome
Ctaxi_contig_2401|comp15868_c1_seq1	ef-1 alpha-like protein	P	GO:0006446	regulation of translational initiation
Ctaxi_contig_2401|comp15868_c1_seq1	ef-1 alpha-like protein	P	GO:0006448	regulation of translational elongation
Ctaxi_contig_2407|comp15881_c0_seq1	glutamine synthetase	C	GO:0005737	cytoplasm
Ctaxi_contig_2407|comp15881_c0_seq1	glutamine synthetase	F	GO:0004356	glutamate-ammonia ligase activity
Ctaxi_contig_2407|comp15881_c0_seq1	glutamine synthetase	F	GO:0005524	ATP binding
Ctaxi_contig_2407|comp15881_c0_seq1	glutamine synthetase	P	GO:0006542	glutamine biosynthetic process
Ctaxi_contig_2407|comp15881_c0_seq1	glutamine synthetase	P	GO:0006807	nitrogen compound metabolic process
Ctaxi_contig_2407|comp15881_c0_seq1	glutamine synthetase	P	GO:0009252	peptidoglycan biosynthetic process
Ctaxi_contig_2408|comp15881_c0_seq2	glutamine synthetase	F	GO:0005507	copper ion binding
Ctaxi_contig_2408|comp15881_c0_seq2	glutamine synthetase	P	GO:0009749	response to glucose stimulus
Ctaxi_contig_2408|comp15881_c0_seq2	glutamine synthetase	P	GO:0009744	response to sucrose stimulus
Ctaxi_contig_2408|comp15881_c0_seq2	glutamine synthetase	P	GO:0009750	response to fructose stimulus
Ctaxi_contig_2408|comp15881_c0_seq2	glutamine synthetase	P	GO:0006542	glutamine biosynthetic process
Ctaxi_contig_2408|comp15881_c0_seq2	glutamine synthetase	F	GO:0005524	ATP binding
Ctaxi_contig_2408|comp15881_c0_seq2	glutamine synthetase	P	GO:0042128	nitrate assimilation
Ctaxi_contig_2408|comp15881_c0_seq2	glutamine synthetase	F	GO:0004356	glutamate-ammonia ligase activity
Ctaxi_contig_2408|comp15881_c0_seq2	glutamine synthetase	C	GO:0009507	chloroplast
Ctaxi_contig_2408|comp15881_c0_seq2	glutamine synthetase	C	GO:0022626	cytosolic ribosome
Ctaxi_contig_2408|comp15881_c0_seq2	glutamine synthetase	C	GO:0005886	plasma membrane
Ctaxi_contig_2408|comp15881_c0_seq2	glutamine synthetase	P	GO:0006807	nitrogen compound metabolic process
Ctaxi_contig_2408|comp15881_c0_seq2	glutamine synthetase	P	GO:0009252	peptidoglycan biosynthetic process
Ctaxi_contig_2409|comp15881_c1_seq1	glutamine synthetase	F	GO:0004356	glutamate-ammonia ligase activity
Ctaxi_contig_2409|comp15881_c1_seq1	glutamine synthetase	P	GO:0006542	glutamine biosynthetic process
Ctaxi_contig_2409|comp15881_c1_seq1	glutamine synthetase	P	GO:0006807	nitrogen compound metabolic process
Ctaxi_contig_2409|comp15881_c1_seq1	glutamine synthetase	P	GO:0009252	peptidoglycan biosynthetic process
Ctaxi_contig_2444|comp15989_c0_seq1	cgmp-dependent protein kinase	F	GO:0016740	transferase activity
Ctaxi_contig_2445|comp15989_c0_seq2	cgmp-dependent protein kinase	P	GO:0016310	phosphorylation
Ctaxi_contig_2445|comp15989_c0_seq2	cgmp-dependent protein kinase	F	GO:0004672	protein kinase activity
Ctaxi_contig_2445|comp15989_c0_seq2	cgmp-dependent protein kinase	F	GO:0000166	nucleotide binding
Ctaxi_contig_2451|comp16019_c0_seq1	nucleotide-diphospho-sugar transferase family protein	P	GO:0080147	root hair cell development
Ctaxi_contig_2451|comp16019_c0_seq1	nucleotide-diphospho-sugar transferase family protein	C	GO:0043231	intracellular membrane-bounded organelle
Ctaxi_contig_2451|comp16019_c0_seq1	nucleotide-diphospho-sugar transferase family protein	P	GO:0009743	response to carbohydrate stimulus
Ctaxi_contig_2451|comp16019_c0_seq1	nucleotide-diphospho-sugar transferase family protein	C	GO:0044444	cytoplasmic part
Ctaxi_contig_2454|comp16025_c0_seq1	protein	F	GO:0008081	phosphoric diester hydrolase activity
Ctaxi_contig_2454|comp16025_c0_seq1	protein	P	GO:0007165	signal transduction
Ctaxi_contig_2454|comp16025_c0_seq1	protein	P	GO:0006807	nitrogen compound metabolic process
Ctaxi_contig_2454|comp16025_c0_seq1	protein	P	GO:0044710	single-organism metabolic process
Ctaxi_contig_2455|comp16027_c1_seq1	monogalactosyldiacylglycerol synthase	F	GO:0016758	"transferase activity, transferring hexosyl groups"
Ctaxi_contig_2455|comp16027_c1_seq1	monogalactosyldiacylglycerol synthase	P	GO:0005975	carbohydrate metabolic process
Ctaxi_contig_2455|comp16027_c1_seq1	monogalactosyldiacylglycerol synthase	F	GO:0008194	UDP-glycosyltransferase activity
Ctaxi_contig_2455|comp16027_c1_seq1	monogalactosyldiacylglycerol synthase	P	GO:0009247	glycolipid biosynthetic process
Ctaxi_contig_2461|comp16063_c1_seq1	tkl dicty4 protein kinase	P	GO:0071704	organic substance metabolic process
Ctaxi_contig_2461|comp16063_c1_seq1	tkl dicty4 protein kinase	P	GO:0044238	primary metabolic process
Ctaxi_contig_2461|comp16063_c1_seq1	tkl dicty4 protein kinase	F	GO:0004672	protein kinase activity
Ctaxi_contig_2461|comp16063_c1_seq1	tkl dicty4 protein kinase	F	GO:0000166	nucleotide binding
Ctaxi_contig_2461|comp16063_c1_seq1	tkl dicty4 protein kinase	P	GO:0016310	phosphorylation
Ctaxi_contig_2467|comp16082_c1_seq1	beta 2c	C	GO:0005929	cilium
Ctaxi_contig_2467|comp16082_c1_seq1	beta 2c	P	GO:0007017	microtubule-based process
Ctaxi_contig_2467|comp16082_c1_seq1	beta 2c	F	GO:0005525	GTP binding
Ctaxi_contig_2467|comp16082_c1_seq1	beta 2c	P	GO:0006184	GTP catabolic process
Ctaxi_contig_2467|comp16082_c1_seq1	beta 2c	C	GO:0043209	myelin sheath
Ctaxi_contig_2467|comp16082_c1_seq1	beta 2c	C	GO:0005737	cytoplasm
Ctaxi_contig_2467|comp16082_c1_seq1	beta 2c	C	GO:0005874	microtubule
Ctaxi_contig_2467|comp16082_c1_seq1	beta 2c	P	GO:0051258	protein polymerization
Ctaxi_contig_2467|comp16082_c1_seq1	beta 2c	C	GO:0043025	neuronal cell body
Ctaxi_contig_2467|comp16082_c1_seq1	beta 2c	C	GO:0033269	internode region of axon
Ctaxi_contig_2467|comp16082_c1_seq1	beta 2c	F	GO:0003924	GTPase activity
Ctaxi_contig_2467|comp16082_c1_seq1	beta 2c	C	GO:0005886	plasma membrane
Ctaxi_contig_2467|comp16082_c1_seq1	beta 2c	F	GO:0005200	structural constituent of cytoskeleton
Ctaxi_contig_2467|comp16082_c1_seq1	beta 2c	C	GO:0005856	cytoskeleton
Ctaxi_contig_2468|comp16087_c1_seq1	elongation factor 1-alpha	F	GO:0003746	translation elongation factor activity
Ctaxi_contig_2468|comp16087_c1_seq1	elongation factor 1-alpha	P	GO:0006414	translational elongation
Ctaxi_contig_2468|comp16087_c1_seq1	elongation factor 1-alpha	P	GO:0006184	GTP catabolic process
Ctaxi_contig_2468|comp16087_c1_seq1	elongation factor 1-alpha	F	GO:0003924	GTPase activity
Ctaxi_contig_2468|comp16087_c1_seq1	elongation factor 1-alpha	C	GO:0005737	cytoplasm
Ctaxi_contig_2468|comp16087_c1_seq1	elongation factor 1-alpha	F	GO:0005525	GTP binding
Ctaxi_contig_2468|comp16087_c1_seq1	elongation factor 1-alpha	C	GO:0005840	ribosome
Ctaxi_contig_2468|comp16087_c1_seq1	elongation factor 1-alpha	P	GO:0006448	regulation of translational elongation
Ctaxi_contig_2469|comp16088_c1_seq1	40s ribosomal protein	F	GO:0003735	structural constituent of ribosome
Ctaxi_contig_2469|comp16088_c1_seq1	40s ribosomal protein	C	GO:0015935	small ribosomal subunit
Ctaxi_contig_2469|comp16088_c1_seq1	40s ribosomal protein	P	GO:0006412	translation
Ctaxi_contig_2469|comp16088_c1_seq1	40s ribosomal protein	F	GO:0019843	rRNA binding
Ctaxi_contig_2469|comp16088_c1_seq1	40s ribosomal protein	C	GO:0005840	ribosome
Ctaxi_contig_2469|comp16088_c1_seq1	40s ribosomal protein	P	GO:0042254	ribosome biogenesis
Ctaxi_contig_2470|comp16089_c0_seq1	long-chain-fatty-acid-- ligase	P	GO:0008152	metabolic process
Ctaxi_contig_2470|comp16089_c0_seq1	long-chain-fatty-acid-- ligase	F	GO:0003824	catalytic activity
Ctaxi_contig_2473|comp16097_c0_seq1	o-acetylhomoserine o-acetylserine sulfhydrylase	P	GO:0000097	sulfur amino acid biosynthetic process
Ctaxi_contig_2473|comp16097_c0_seq1	o-acetylhomoserine o-acetylserine sulfhydrylase	F	GO:0016765	"transferase activity, transferring alkyl or aryl (other than methyl) groups"
Ctaxi_contig_2473|comp16097_c0_seq1	o-acetylhomoserine o-acetylserine sulfhydrylase	P	GO:1901607	alpha-amino acid biosynthetic process
Ctaxi_contig_2476|comp16100_c1_seq1	autophagocytosis associated	P	GO:0015031	protein transport
Ctaxi_contig_2476|comp16100_c1_seq1	autophagocytosis associated	C	GO:0005737	cytoplasm
Ctaxi_contig_2476|comp16100_c1_seq1	autophagocytosis associated	P	GO:0006914	autophagy
Ctaxi_contig_2481|comp16119_c1_seq1	nadh dehydrogenase	F	GO:0050660	flavin adenine dinucleotide binding
Ctaxi_contig_2481|comp16119_c1_seq1	nadh dehydrogenase	F	GO:0016491	oxidoreductase activity
Ctaxi_contig_2481|comp16119_c1_seq1	nadh dehydrogenase	P	GO:0055114	oxidation-reduction process
Ctaxi_contig_2484|comp16124_c0_seq1	abc transporter g family member 14-like	F	GO:0042626	"ATPase activity, coupled to transmembrane movement of substances"
Ctaxi_contig_2484|comp16124_c0_seq1	abc transporter g family member 14-like	P	GO:0006200	ATP catabolic process
Ctaxi_contig_2484|comp16124_c0_seq1	abc transporter g family member 14-like	F	GO:0005524	ATP binding
Ctaxi_contig_2484|comp16124_c0_seq1	abc transporter g family member 14-like	C	GO:0016020	membrane
Ctaxi_contig_2484|comp16124_c0_seq1	abc transporter g family member 14-like	P	GO:0006810	transport
Ctaxi_contig_2485|comp16124_c1_seq1	abc transporter g family member 21	F	GO:0042626	"ATPase activity, coupled to transmembrane movement of substances"
Ctaxi_contig_2485|comp16124_c1_seq1	abc transporter g family member 21	F	GO:0000166	nucleotide binding
Ctaxi_contig_2485|comp16124_c1_seq1	abc transporter g family member 21	C	GO:0009507	chloroplast
Ctaxi_contig_2485|comp16124_c1_seq1	abc transporter g family member 21	C	GO:0005634	nucleus
Ctaxi_contig_2485|comp16124_c1_seq1	abc transporter g family member 21	P	GO:0006810	transport
Ctaxi_contig_2488|comp16133_c0_seq1	casein kinase-like protein	P	GO:0001934	positive regulation of protein phosphorylation
Ctaxi_contig_2488|comp16133_c0_seq1	casein kinase-like protein	P	GO:0090263	positive regulation of canonical Wnt receptor signaling pathway
Ctaxi_contig_2488|comp16133_c0_seq1	casein kinase-like protein	P	GO:0032922	circadian regulation of gene expression
Ctaxi_contig_2488|comp16133_c0_seq1	casein kinase-like protein	F	GO:0051219	phosphoprotein binding
Ctaxi_contig_2488|comp16133_c0_seq1	casein kinase-like protein	P	GO:0051225	spindle assembly
Ctaxi_contig_2488|comp16133_c0_seq1	casein kinase-like protein	C	GO:0005794	Golgi apparatus
Ctaxi_contig_2488|comp16133_c0_seq1	casein kinase-like protein	F	GO:0001948	glycoprotein binding
Ctaxi_contig_2488|comp16133_c0_seq1	casein kinase-like protein	P	GO:0032436	positive regulation of proteasomal ubiquitin-dependent protein catabolic process
Ctaxi_contig_2488|comp16133_c0_seq1	casein kinase-like protein	F	GO:0004674	protein serine/threonine kinase activity
Ctaxi_contig_2488|comp16133_c0_seq1	casein kinase-like protein	C	GO:0005813	centrosome
Ctaxi_contig_2488|comp16133_c0_seq1	casein kinase-like protein	F	GO:0042277	peptide binding
Ctaxi_contig_2488|comp16133_c0_seq1	casein kinase-like protein	C	GO:0048471	perinuclear region of cytoplasm
Ctaxi_contig_2488|comp16133_c0_seq1	casein kinase-like protein	C	GO:0005876	spindle microtubule
Ctaxi_contig_2488|comp16133_c0_seq1	casein kinase-like protein	C	GO:0005886	plasma membrane
Ctaxi_contig_2488|comp16133_c0_seq1	casein kinase-like protein	P	GO:0042752	regulation of circadian rhythm
Ctaxi_contig_2488|comp16133_c0_seq1	casein kinase-like protein	C	GO:0005634	nucleus
Ctaxi_contig_2488|comp16133_c0_seq1	casein kinase-like protein	F	GO:0005524	ATP binding
Ctaxi_contig_2488|comp16133_c0_seq1	casein kinase-like protein	P	GO:0009069	serine family amino acid metabolic process
Ctaxi_contig_2488|comp16133_c0_seq1	casein kinase-like protein	P	GO:0016310	phosphorylation
Ctaxi_contig_2490|comp16136_c1_seq1	serine threonine kinase	F	GO:0004672	protein kinase activity
Ctaxi_contig_2490|comp16136_c1_seq1	serine threonine kinase	P	GO:0008152	metabolic process
Ctaxi_contig_2495|comp16150_c0_seq1	atp phosphoribosyltransferase	C	GO:0005737	cytoplasm
Ctaxi_contig_2495|comp16150_c0_seq1	atp phosphoribosyltransferase	F	GO:0003879	ATP phosphoribosyltransferase activity
Ctaxi_contig_2495|comp16150_c0_seq1	atp phosphoribosyltransferase	P	GO:0000105	histidine biosynthetic process
Ctaxi_contig_2495|comp16150_c0_seq1	atp phosphoribosyltransferase	F	GO:0000287	magnesium ion binding
Ctaxi_contig_2495|comp16150_c0_seq1	atp phosphoribosyltransferase	C	GO:0016020	membrane
Ctaxi_contig_2495|comp16150_c0_seq1	atp phosphoribosyltransferase	P	GO:0006547	histidine metabolic process
Ctaxi_contig_2500|comp16168_c1_seq1	phospho-2-dehydro-3-deoxyheptonate aldolase chloroplastic-like	P	GO:0050896	response to stimulus
Ctaxi_contig_2500|comp16168_c1_seq1	phospho-2-dehydro-3-deoxyheptonate aldolase chloroplastic-like	F	GO:0003849	3-deoxy-7-phosphoheptulonate synthase activity
Ctaxi_contig_2500|comp16168_c1_seq1	phospho-2-dehydro-3-deoxyheptonate aldolase chloroplastic-like	P	GO:0009073	aromatic amino acid family biosynthetic process
Ctaxi_contig_2500|comp16168_c1_seq1	phospho-2-dehydro-3-deoxyheptonate aldolase chloroplastic-like	C	GO:0009536	plastid
Ctaxi_contig_2500|comp16168_c1_seq1	phospho-2-dehydro-3-deoxyheptonate aldolase chloroplastic-like	P	GO:0000162	tryptophan biosynthetic process
Ctaxi_contig_2500|comp16168_c1_seq1	phospho-2-dehydro-3-deoxyheptonate aldolase chloroplastic-like	P	GO:0006571	tyrosine biosynthetic process
Ctaxi_contig_2500|comp16168_c1_seq1	phospho-2-dehydro-3-deoxyheptonate aldolase chloroplastic-like	P	GO:0009094	L-phenylalanine biosynthetic process
Ctaxi_contig_2503|comp16191_c0_seq1	60s ribosomal protein l17 l23	C	GO:0005840	ribosome
Ctaxi_contig_2504|comp16195_c1_seq1	40s ribosomal protein s2	F	GO:0003735	structural constituent of ribosome
Ctaxi_contig_2504|comp16195_c1_seq1	40s ribosomal protein s2	F	GO:0003723	RNA binding
Ctaxi_contig_2504|comp16195_c1_seq1	40s ribosomal protein s2	C	GO:0015935	small ribosomal subunit
Ctaxi_contig_2504|comp16195_c1_seq1	40s ribosomal protein s2	P	GO:0006412	translation
Ctaxi_contig_2504|comp16195_c1_seq1	40s ribosomal protein s2	C	GO:0005840	ribosome
Ctaxi_contig_2504|comp16195_c1_seq1	40s ribosomal protein s2	P	GO:0042254	ribosome biogenesis
Ctaxi_contig_2508|comp16208_c0_seq1	nad dependent epimerase	F	GO:0003824	catalytic activity
Ctaxi_contig_2517|comp16234_c0_seq1	protein	P	GO:0035556	intracellular signal transduction
Ctaxi_contig_2517|comp16234_c0_seq1	protein	F	GO:0016849	phosphorus-oxygen lyase activity
Ctaxi_contig_2517|comp16234_c0_seq1	protein	F	GO:0016810	"hydrolase activity, acting on carbon-nitrogen (but not peptide) bonds"
Ctaxi_contig_2517|comp16234_c0_seq1	protein	P	GO:0009190	cyclic nucleotide biosynthetic process
Ctaxi_contig_2517|comp16234_c0_seq1	protein	F	GO:0004114	"3',5'-cyclic-nucleotide phosphodiesterase activity"
Ctaxi_contig_2517|comp16234_c0_seq1	protein	P	GO:0006807	nitrogen compound metabolic process
Ctaxi_contig_2517|comp16234_c0_seq1	protein	P	GO:0006144	purine nucleobase metabolic process
Ctaxi_contig_2521|comp16260_c0_seq1	protein disulfide-isomerase precursor	P	GO:0006457	protein folding
Ctaxi_contig_2521|comp16260_c0_seq1	protein disulfide-isomerase precursor	F	GO:0003756	protein disulfide isomerase activity
Ctaxi_contig_2521|comp16260_c0_seq1	protein disulfide-isomerase precursor	C	GO:0005783	endoplasmic reticulum
Ctaxi_contig_2529|comp16268_c0_seq1	na+ + atpase alpha-subunit 1	F	GO:0005488	binding
Ctaxi_contig_2529|comp16268_c0_seq1	na+ + atpase alpha-subunit 1	F	GO:0022857	transmembrane transporter activity
Ctaxi_contig_2529|comp16268_c0_seq1	na+ + atpase alpha-subunit 1	F	GO:0016787	hydrolase activity
Ctaxi_contig_2532|comp16293_c0_seq1	ribosomal protein l3	C	GO:0005840	ribosome
Ctaxi_contig_2532|comp16293_c0_seq1	ribosomal protein l3	F	GO:0003735	structural constituent of ribosome
Ctaxi_contig_2532|comp16293_c0_seq1	ribosomal protein l3	P	GO:0006412	translation
Ctaxi_contig_2532|comp16293_c0_seq1	ribosomal protein l3	P	GO:0042254	ribosome biogenesis
Ctaxi_contig_2535|comp16308_c0_seq1	elongation factor- partial	F	GO:0003746	translation elongation factor activity
Ctaxi_contig_2535|comp16308_c0_seq1	elongation factor- partial	P	GO:0006414	translational elongation
Ctaxi_contig_2535|comp16308_c0_seq1	elongation factor- partial	P	GO:0006184	GTP catabolic process
Ctaxi_contig_2535|comp16308_c0_seq1	elongation factor- partial	F	GO:0003924	GTPase activity
Ctaxi_contig_2535|comp16308_c0_seq1	elongation factor- partial	F	GO:0005525	GTP binding
Ctaxi_contig_2535|comp16308_c0_seq1	elongation factor- partial	C	GO:0005840	ribosome
Ctaxi_contig_2535|comp16308_c0_seq1	elongation factor- partial	P	GO:0006448	regulation of translational elongation
Ctaxi_contig_2545|comp16347_c1_seq1	gbp1p protein	F	GO:0003676	nucleic acid binding
Ctaxi_contig_2545|comp16347_c1_seq1	gbp1p protein	F	GO:0000166	nucleotide binding
Ctaxi_contig_2546|comp16354_c0_seq1	glutamine catalytic domain containing protein	P	GO:0006541	glutamine metabolic process
Ctaxi_contig_2546|comp16354_c0_seq1	glutamine catalytic domain containing protein	P	GO:0044699	single-organism process
Ctaxi_contig_2546|comp16354_c0_seq1	glutamine catalytic domain containing protein	P	GO:1901607	alpha-amino acid biosynthetic process
Ctaxi_contig_2546|comp16354_c0_seq1	glutamine catalytic domain containing protein	C	GO:0044434	chloroplast part
Ctaxi_contig_2546|comp16354_c0_seq1	glutamine catalytic domain containing protein	P	GO:0009416	response to light stimulus
Ctaxi_contig_2546|comp16354_c0_seq1	glutamine catalytic domain containing protein	F	GO:0004356	glutamate-ammonia ligase activity
Ctaxi_contig_2546|comp16354_c0_seq1	glutamine catalytic domain containing protein	P	GO:0006950	response to stress
Ctaxi_contig_2546|comp16354_c0_seq1	glutamine catalytic domain containing protein	P	GO:0009399	nitrogen fixation
Ctaxi_contig_2546|comp16354_c0_seq1	glutamine catalytic domain containing protein	P	GO:0009743	response to carbohydrate stimulus
Ctaxi_contig_2546|comp16354_c0_seq1	glutamine catalytic domain containing protein	P	GO:0006807	nitrogen compound metabolic process
Ctaxi_contig_2546|comp16354_c0_seq1	glutamine catalytic domain containing protein	P	GO:0009252	peptidoglycan biosynthetic process
Ctaxi_contig_2550|comp16386_c0_seq1	phosphoglycerate partial	P	GO:0006096	glycolysis
Ctaxi_contig_2550|comp16386_c0_seq1	phosphoglycerate partial	F	GO:0004619	phosphoglycerate mutase activity
Ctaxi_contig_2550|comp16386_c0_seq1	phosphoglycerate partial	P	GO:0006094	gluconeogenesis
Ctaxi_contig_2551|comp16386_c1_seq1	phosphoglyceromutase	F	GO:0016868	"intramolecular transferase activity, phosphotransferases"
Ctaxi_contig_2554|comp16399_c0_seq1	50s ribosomal protein l13	F	GO:0003735	structural constituent of ribosome
Ctaxi_contig_2554|comp16399_c0_seq1	50s ribosomal protein l13	C	GO:0022625	cytosolic large ribosomal subunit
Ctaxi_contig_2554|comp16399_c0_seq1	50s ribosomal protein l13	P	GO:0006412	translation
Ctaxi_contig_2554|comp16399_c0_seq1	50s ribosomal protein l13	C	GO:0005840	ribosome
Ctaxi_contig_2554|comp16399_c0_seq1	50s ribosomal protein l13	P	GO:0042254	ribosome biogenesis
Ctaxi_contig_2555|comp16405_c0_seq1	pyruvate phosphate dikinase	P	GO:0006090	pyruvate metabolic process
Ctaxi_contig_2555|comp16405_c0_seq1	pyruvate phosphate dikinase	F	GO:0050242	"pyruvate, phosphate dikinase activity"
Ctaxi_contig_2555|comp16405_c0_seq1	pyruvate phosphate dikinase	F	GO:0016301	kinase activity
Ctaxi_contig_2555|comp16405_c0_seq1	pyruvate phosphate dikinase	P	GO:0016310	phosphorylation
Ctaxi_contig_2555|comp16405_c0_seq1	pyruvate phosphate dikinase	F	GO:0005524	ATP binding
Ctaxi_contig_2555|comp16405_c0_seq1	pyruvate phosphate dikinase	P	GO:0015976	carbon utilization
Ctaxi_contig_2559|comp16416_c0_seq1	hypothetical protein THAOC_35845	F	GO:0003824	catalytic activity
Ctaxi_contig_2560|comp16418_c0_seq1	elongation factor	F	GO:0003746	translation elongation factor activity
Ctaxi_contig_2560|comp16418_c0_seq1	elongation factor	P	GO:0006414	translational elongation
Ctaxi_contig_2560|comp16418_c0_seq1	elongation factor	P	GO:0006184	GTP catabolic process
Ctaxi_contig_2560|comp16418_c0_seq1	elongation factor	F	GO:0003924	GTPase activity
Ctaxi_contig_2560|comp16418_c0_seq1	elongation factor	F	GO:0005525	GTP binding
Ctaxi_contig_2560|comp16418_c0_seq1	elongation factor	C	GO:0005840	ribosome
Ctaxi_contig_2560|comp16418_c0_seq1	elongation factor	P	GO:0006448	regulation of translational elongation
Ctaxi_contig_2561|comp16418_c1_seq1	elongation factor 2	P	GO:0008340	determination of adult lifespan
Ctaxi_contig_2561|comp16418_c1_seq1	elongation factor 2	P	GO:0040007	growth
Ctaxi_contig_2561|comp16418_c1_seq1	elongation factor 2	F	GO:0003746	translation elongation factor activity
Ctaxi_contig_2561|comp16418_c1_seq1	elongation factor 2	P	GO:0006414	translational elongation
Ctaxi_contig_2561|comp16418_c1_seq1	elongation factor 2	F	GO:0005525	GTP binding
Ctaxi_contig_2561|comp16418_c1_seq1	elongation factor 2	P	GO:0006184	GTP catabolic process
Ctaxi_contig_2561|comp16418_c1_seq1	elongation factor 2	P	GO:0006915	apoptotic process
Ctaxi_contig_2561|comp16418_c1_seq1	elongation factor 2	P	GO:0009792	embryo development ending in birth or egg hatching
Ctaxi_contig_2561|comp16418_c1_seq1	elongation factor 2	P	GO:0002119	nematode larval development
Ctaxi_contig_2561|comp16418_c1_seq1	elongation factor 2	P	GO:0048477	oogenesis
Ctaxi_contig_2561|comp16418_c1_seq1	elongation factor 2	F	GO:0003924	GTPase activity
Ctaxi_contig_2561|comp16418_c1_seq1	elongation factor 2	P	GO:0040035	hermaphrodite genitalia development
Ctaxi_contig_2561|comp16418_c1_seq1	elongation factor 2	C	GO:0005840	ribosome
Ctaxi_contig_2561|comp16418_c1_seq1	elongation factor 2	P	GO:0006448	regulation of translational elongation
Ctaxi_contig_2563|comp16428_c0_seq1	elongation factor 2	F	GO:0003746	translation elongation factor activity
Ctaxi_contig_2563|comp16428_c0_seq1	elongation factor 2	P	GO:0006414	translational elongation
Ctaxi_contig_2563|comp16428_c0_seq1	elongation factor 2	C	GO:0033009	nucleomorph
Ctaxi_contig_2563|comp16428_c0_seq1	elongation factor 2	P	GO:0006184	GTP catabolic process
Ctaxi_contig_2563|comp16428_c0_seq1	elongation factor 2	F	GO:0003924	GTPase activity
Ctaxi_contig_2563|comp16428_c0_seq1	elongation factor 2	F	GO:0005525	GTP binding
Ctaxi_contig_2563|comp16428_c0_seq1	elongation factor 2	C	GO:0005840	ribosome
Ctaxi_contig_2563|comp16428_c0_seq1	elongation factor 2	P	GO:0006448	regulation of translational elongation
Ctaxi_contig_2566|comp16438_c0_seq1	di-glucose binding within endoplasmic reticulum	F	GO:0003824	catalytic activity
Ctaxi_contig_2569|comp16443_c0_seq1	sphingolipid delta -desaturase des1-like	F	GO:0004768	stearoyl-CoA 9-desaturase activity
Ctaxi_contig_2569|comp16443_c0_seq1	sphingolipid delta -desaturase des1-like	P	GO:0006633	fatty acid biosynthetic process
Ctaxi_contig_2569|comp16443_c0_seq1	sphingolipid delta -desaturase des1-like	P	GO:0055114	oxidation-reduction process
Ctaxi_contig_2569|comp16443_c0_seq1	sphingolipid delta -desaturase des1-like	C	GO:0016021	integral to membrane
Ctaxi_contig_2569|comp16443_c0_seq1	sphingolipid delta -desaturase des1-like	F	GO:0042284	sphingolipid delta-4 desaturase activity
Ctaxi_contig_2569|comp16443_c0_seq1	sphingolipid delta -desaturase des1-like	P	GO:0007283	spermatogenesis
Ctaxi_contig_2569|comp16443_c0_seq1	sphingolipid delta -desaturase des1-like	C	GO:0016006	Nebenkern
Ctaxi_contig_2569|comp16443_c0_seq1	sphingolipid delta -desaturase des1-like	C	GO:0070938	contractile ring
Ctaxi_contig_2569|comp16443_c0_seq1	sphingolipid delta -desaturase des1-like	P	GO:0007053	spindle assembly involved in male meiosis
Ctaxi_contig_2569|comp16443_c0_seq1	sphingolipid delta -desaturase des1-like	C	GO:0005886	plasma membrane
Ctaxi_contig_2576|comp16460_c1_seq1	sodium calcium exchanger 1-like	F	GO:0005432	calcium:sodium antiporter activity
Ctaxi_contig_2576|comp16460_c1_seq1	sodium calcium exchanger 1-like	P	GO:0070588	calcium ion transmembrane transport
Ctaxi_contig_2576|comp16460_c1_seq1	sodium calcium exchanger 1-like	C	GO:0016021	integral to membrane
Ctaxi_contig_2576|comp16460_c1_seq1	sodium calcium exchanger 1-like	P	GO:0035725	sodium ion transmembrane transport
Ctaxi_contig_2576|comp16460_c1_seq1	sodium calcium exchanger 1-like	P	GO:0007154	cell communication
Ctaxi_contig_2576|comp16460_c1_seq1	sodium calcium exchanger 1-like	P	GO:0006816	calcium ion transport
Ctaxi_contig_2581|comp16479_c0_seq1	regulatory proteasome non-atpase subunit 2	P	GO:0042176	regulation of protein catabolic process
Ctaxi_contig_2581|comp16479_c0_seq1	regulatory proteasome non-atpase subunit 2	C	GO:0000502	proteasome complex
Ctaxi_contig_2581|comp16479_c0_seq1	regulatory proteasome non-atpase subunit 2	P	GO:0050790	regulation of catalytic activity
Ctaxi_contig_2581|comp16479_c0_seq1	regulatory proteasome non-atpase subunit 2	F	GO:0030234	enzyme regulator activity
Ctaxi_contig_2582|comp16479_c1_seq1	regulatory proteasome non-atpase subunit 2	P	GO:0042176	regulation of protein catabolic process
Ctaxi_contig_2582|comp16479_c1_seq1	regulatory proteasome non-atpase subunit 2	C	GO:0000502	proteasome complex
Ctaxi_contig_2582|comp16479_c1_seq1	regulatory proteasome non-atpase subunit 2	P	GO:0050790	regulation of catalytic activity
Ctaxi_contig_2582|comp16479_c1_seq1	regulatory proteasome non-atpase subunit 2	F	GO:0030234	enzyme regulator activity
Ctaxi_contig_2585|comp16481_c0_seq1	60s acidic ribosomal protein p0	C	GO:0005840	ribosome
Ctaxi_contig_2585|comp16481_c0_seq1	60s acidic ribosomal protein p0	F	GO:0003735	structural constituent of ribosome
Ctaxi_contig_2585|comp16481_c0_seq1	60s acidic ribosomal protein p0	P	GO:0042254	ribosome biogenesis
Ctaxi_contig_2585|comp16481_c0_seq1	60s acidic ribosomal protein p0	P	GO:0006414	translational elongation
Ctaxi_contig_2587|comp16484_c1_seq1	ribulose- -bisphosphate carboxylase oxygenase small partial	C	GO:0009507	chloroplast
Ctaxi_contig_2591|comp16491_c0_seq1	p type atpase	F	GO:0005388	calcium-transporting ATPase activity
Ctaxi_contig_2591|comp16491_c0_seq1	p type atpase	P	GO:0070588	calcium ion transmembrane transport
Ctaxi_contig_2591|comp16491_c0_seq1	p type atpase	C	GO:0016021	integral to membrane
Ctaxi_contig_2591|comp16491_c0_seq1	p type atpase	F	GO:0046872	metal ion binding
Ctaxi_contig_2591|comp16491_c0_seq1	p type atpase	F	GO:0005524	ATP binding
Ctaxi_contig_2591|comp16491_c0_seq1	p type atpase	P	GO:0006816	calcium ion transport
Ctaxi_contig_2591|comp16491_c0_seq1	p type atpase	C	GO:0016529	sarcoplasmic reticulum
Ctaxi_contig_2592|comp16491_c1_seq1	p type atpase	F	GO:0019829	cation-transporting ATPase activity
Ctaxi_contig_2592|comp16491_c1_seq1	p type atpase	F	GO:0043167	ion binding
Ctaxi_contig_2592|comp16491_c1_seq1	p type atpase	F	GO:0000166	nucleotide binding
Ctaxi_contig_2592|comp16491_c1_seq1	p type atpase	P	GO:0006812	cation transport
Ctaxi_contig_2592|comp16491_c1_seq1	p type atpase	C	GO:0016020	membrane
Ctaxi_contig_2605|comp16509_c0_seq1	counting factor associated protein d-like	F	GO:0008233	peptidase activity
Ctaxi_contig_2606|comp16520_c0_seq1	60s ribosomal protein l12-like	C	GO:0005840	ribosome
Ctaxi_contig_2606|comp16520_c0_seq1	60s ribosomal protein l12-like	F	GO:0003735	structural constituent of ribosome
Ctaxi_contig_2606|comp16520_c0_seq1	60s ribosomal protein l12-like	P	GO:0006412	translation
Ctaxi_contig_2606|comp16520_c0_seq1	60s ribosomal protein l12-like	P	GO:0042254	ribosome biogenesis
Ctaxi_contig_2607|comp16522_c0_seq1	protein	F	GO:0016787	hydrolase activity
Ctaxi_contig_2608|comp16526_c0_seq1	outer arm dynein light chain 1	C	GO:0005737	cytoplasm
Ctaxi_contig_2608|comp16526_c0_seq1	outer arm dynein light chain 1	P	GO:0051726	regulation of cell cycle
Ctaxi_contig_2608|comp16526_c0_seq1	outer arm dynein light chain 1	C	GO:0031514	motile cilium
Ctaxi_contig_2608|comp16526_c0_seq1	outer arm dynein light chain 1	C	GO:0005932	microtubule basal body
Ctaxi_contig_2608|comp16526_c0_seq1	outer arm dynein light chain 1	P	GO:0032054	microtubule basal body duplication
Ctaxi_contig_2609|comp16533_c0_seq1	chlorophyll synthetase	P	GO:0006098	pentose-phosphate shunt
Ctaxi_contig_2609|comp16533_c0_seq1	chlorophyll synthetase	F	GO:0046408	chlorophyll synthetase activity
Ctaxi_contig_2609|comp16533_c0_seq1	chlorophyll synthetase	P	GO:0016117	carotenoid biosynthetic process
Ctaxi_contig_2609|comp16533_c0_seq1	chlorophyll synthetase	P	GO:0019288	"isopentenyl diphosphate biosynthetic process, mevalonate-independent pathway"
Ctaxi_contig_2609|comp16533_c0_seq1	chlorophyll synthetase	P	GO:0009902	chloroplast relocation
Ctaxi_contig_2609|comp16533_c0_seq1	chlorophyll synthetase	C	GO:0016021	integral to membrane
Ctaxi_contig_2609|comp16533_c0_seq1	chlorophyll synthetase	P	GO:0009965	leaf morphogenesis
Ctaxi_contig_2609|comp16533_c0_seq1	chlorophyll synthetase	P	GO:0030154	cell differentiation
Ctaxi_contig_2609|comp16533_c0_seq1	chlorophyll synthetase	P	GO:0019344	cysteine biosynthetic process
Ctaxi_contig_2609|comp16533_c0_seq1	chlorophyll synthetase	P	GO:0045893	"positive regulation of transcription, DNA-dependent"
Ctaxi_contig_2609|comp16533_c0_seq1	chlorophyll synthetase	P	GO:0009073	aromatic amino acid family biosynthetic process
Ctaxi_contig_2609|comp16533_c0_seq1	chlorophyll synthetase	P	GO:0042793	transcription from plastid promoter
Ctaxi_contig_2609|comp16533_c0_seq1	chlorophyll synthetase	C	GO:0009535	chloroplast thylakoid membrane
Ctaxi_contig_2609|comp16533_c0_seq1	chlorophyll synthetase	P	GO:0030494	bacteriochlorophyll biosynthetic process
Ctaxi_contig_2609|comp16533_c0_seq1	chlorophyll synthetase	P	GO:0006364	rRNA processing
Ctaxi_contig_2609|comp16533_c0_seq1	chlorophyll synthetase	P	GO:0010027	thylakoid membrane organization
Ctaxi_contig_2611|comp16537_c0_seq1	s-adenosyl-l-homocysteine hydrolase	F	GO:0003866	3-phosphoshikimate 1-carboxyvinyltransferase activity
Ctaxi_contig_2611|comp16537_c0_seq1	s-adenosyl-l-homocysteine hydrolase	F	GO:0004013	adenosylhomocysteinase activity
Ctaxi_contig_2611|comp16537_c0_seq1	s-adenosyl-l-homocysteine hydrolase	C	GO:0005737	cytoplasm
Ctaxi_contig_2611|comp16537_c0_seq1	s-adenosyl-l-homocysteine hydrolase	P	GO:0006730	one-carbon metabolic process
Ctaxi_contig_2611|comp16537_c0_seq1	s-adenosyl-l-homocysteine hydrolase	P	GO:0000162	tryptophan biosynthetic process
Ctaxi_contig_2611|comp16537_c0_seq1	s-adenosyl-l-homocysteine hydrolase	P	GO:0006571	tyrosine biosynthetic process
Ctaxi_contig_2611|comp16537_c0_seq1	s-adenosyl-l-homocysteine hydrolase	P	GO:0009094	L-phenylalanine biosynthetic process
Ctaxi_contig_2611|comp16537_c0_seq1	s-adenosyl-l-homocysteine hydrolase	P	GO:0006555	methionine metabolic process
Ctaxi_contig_2612|comp16541_c0_seq1	pdr-like abc transporter	F	GO:0017111	nucleoside-triphosphatase activity
Ctaxi_contig_2612|comp16541_c0_seq1	pdr-like abc transporter	F	GO:0000166	nucleotide binding
Ctaxi_contig_2619|comp16565_c0_seq1	60s ribosomal protein l4-1	P	GO:0001510	RNA methylation
Ctaxi_contig_2619|comp16565_c0_seq1	60s ribosomal protein l4-1	P	GO:0006412	translation
Ctaxi_contig_2619|comp16565_c0_seq1	60s ribosomal protein l4-1	C	GO:0005618	cell wall
Ctaxi_contig_2619|comp16565_c0_seq1	60s ribosomal protein l4-1	C	GO:0005730	nucleolus
Ctaxi_contig_2619|comp16565_c0_seq1	60s ribosomal protein l4-1	C	GO:0009506	plasmodesma
Ctaxi_contig_2619|comp16565_c0_seq1	60s ribosomal protein l4-1	F	GO:0003735	structural constituent of ribosome
Ctaxi_contig_2619|comp16565_c0_seq1	60s ribosomal protein l4-1	P	GO:0009220	pyrimidine ribonucleotide biosynthetic process
Ctaxi_contig_2619|comp16565_c0_seq1	60s ribosomal protein l4-1	P	GO:0042545	cell wall modification
Ctaxi_contig_2619|comp16565_c0_seq1	60s ribosomal protein l4-1	P	GO:0009664	plant-type cell wall organization
Ctaxi_contig_2619|comp16565_c0_seq1	60s ribosomal protein l4-1	C	GO:0009507	chloroplast
Ctaxi_contig_2619|comp16565_c0_seq1	60s ribosomal protein l4-1	C	GO:0005773	vacuole
Ctaxi_contig_2619|comp16565_c0_seq1	60s ribosomal protein l4-1	C	GO:0022625	cytosolic large ribosomal subunit
Ctaxi_contig_2619|comp16565_c0_seq1	60s ribosomal protein l4-1	C	GO:0005886	plasma membrane
Ctaxi_contig_2619|comp16565_c0_seq1	60s ribosomal protein l4-1	C	GO:0005840	ribosome
Ctaxi_contig_2619|comp16565_c0_seq1	60s ribosomal protein l4-1	P	GO:0042254	ribosome biogenesis
Ctaxi_contig_2622|comp16599_c0_seq1	heat shock cognate 70	F	GO:0005524	ATP binding
Ctaxi_contig_2622|comp16599_c0_seq1	heat shock cognate 70	P	GO:0006950	response to stress
Ctaxi_contig_2623|comp16599_c0_seq2	heat shock protein 8	C	GO:0009986	cell surface
Ctaxi_contig_2623|comp16599_c0_seq2	heat shock protein 8	P	GO:0045892	"negative regulation of transcription, DNA-dependent"
Ctaxi_contig_2623|comp16599_c0_seq2	heat shock protein 8	C	GO:0070062	extracellular vesicular exosome
Ctaxi_contig_2623|comp16599_c0_seq2	heat shock protein 8	P	GO:0006892	post-Golgi vesicle-mediated transport
Ctaxi_contig_2623|comp16599_c0_seq2	heat shock protein 8	P	GO:0019048	modulation by virus of host morphology or physiology
Ctaxi_contig_2623|comp16599_c0_seq2	heat shock protein 8	C	GO:0005681	spliceosomal complex
Ctaxi_contig_2623|comp16599_c0_seq2	heat shock protein 8	F	GO:0051082	unfolded protein binding
Ctaxi_contig_2623|comp16599_c0_seq2	heat shock protein 8	C	GO:0043005	neuron projection
Ctaxi_contig_2623|comp16599_c0_seq2	heat shock protein 8	C	GO:0061202	clathrin-sculpted gamma-aminobutyric acid transport vesicle membrane
Ctaxi_contig_2623|comp16599_c0_seq2	heat shock protein 8	P	GO:0007411	axon guidance
Ctaxi_contig_2623|comp16599_c0_seq2	heat shock protein 8	F	GO:0005102	receptor binding
Ctaxi_contig_2623|comp16599_c0_seq2	heat shock protein 8	C	GO:0005829	cytosol
Ctaxi_contig_2623|comp16599_c0_seq2	heat shock protein 8	C	GO:0000974	Prp19 complex
Ctaxi_contig_2623|comp16599_c0_seq2	heat shock protein 8	P	GO:0051726	regulation of cell cycle
Ctaxi_contig_2623|comp16599_c0_seq2	heat shock protein 8	P	GO:0051085	chaperone mediated protein folding requiring cofactor
Ctaxi_contig_2623|comp16599_c0_seq2	heat shock protein 8	P	GO:0006200	ATP catabolic process
Ctaxi_contig_2623|comp16599_c0_seq2	heat shock protein 8	P	GO:0008380	RNA splicing
Ctaxi_contig_2623|comp16599_c0_seq2	heat shock protein 8	P	GO:0006986	response to unfolded protein
Ctaxi_contig_2623|comp16599_c0_seq2	heat shock protein 8	C	GO:0005886	plasma membrane
Ctaxi_contig_2623|comp16599_c0_seq2	heat shock protein 8	F	GO:0042623	"ATPase activity, coupled"
Ctaxi_contig_2623|comp16599_c0_seq2	heat shock protein 8	F	GO:0005524	ATP binding
Ctaxi_contig_2623|comp16599_c0_seq2	heat shock protein 8	C	GO:0042470	melanosome
Ctaxi_contig_2623|comp16599_c0_seq2	heat shock protein 8	P	GO:0016044	cellular membrane organization
Ctaxi_contig_2623|comp16599_c0_seq2	heat shock protein 8	F	GO:0043531	ADP binding
Ctaxi_contig_2623|comp16599_c0_seq2	heat shock protein 8	P	GO:0006397	mRNA processing
Ctaxi_contig_2623|comp16599_c0_seq2	heat shock protein 8	C	GO:0005730	nucleolus
Ctaxi_contig_2623|comp16599_c0_seq2	heat shock protein 8	C	GO:0043025	neuronal cell body
Ctaxi_contig_2623|comp16599_c0_seq2	heat shock protein 8	P	GO:0007269	neurotransmitter secretion
Ctaxi_contig_2623|comp16599_c0_seq2	heat shock protein 8	C	GO:0008021	synaptic vesicle
Ctaxi_contig_2623|comp16599_c0_seq2	heat shock protein 8	P	GO:0007165	signal transduction
Ctaxi_contig_2624|comp16612_c1_seq1	gamma-glutamylcysteine synthetase	F	GO:0016874	ligase activity
Ctaxi_contig_2626|comp16625_c0_seq1	flagellar associated protein	F	GO:0017111	nucleoside-triphosphatase activity
Ctaxi_contig_2626|comp16625_c0_seq1	flagellar associated protein	F	GO:0005524	ATP binding
Ctaxi_contig_2627|comp16625_c0_seq2	flagellar associated protein	F	GO:0017111	nucleoside-triphosphatase activity
Ctaxi_contig_2627|comp16625_c0_seq2	flagellar associated protein	F	GO:0005524	ATP binding
Ctaxi_contig_2628|comp16626_c0_seq1	elongation factor-2	F	GO:1901363	heterocyclic compound binding
Ctaxi_contig_2628|comp16626_c0_seq1	elongation factor-2	P	GO:0000022	mitotic spindle elongation
Ctaxi_contig_2628|comp16626_c0_seq1	elongation factor-2	P	GO:0006412	translation
Ctaxi_contig_2628|comp16626_c0_seq1	elongation factor-2	C	GO:0005875	microtubule associated complex
Ctaxi_contig_2628|comp16626_c0_seq1	elongation factor-2	F	GO:0097159	organic cyclic compound binding
Ctaxi_contig_2628|comp16626_c0_seq1	elongation factor-2	C	GO:0005811	lipid particle
Ctaxi_contig_2629|comp16630_c0_seq1	cation transporting atpase	F	GO:0046872	metal ion binding
Ctaxi_contig_2629|comp16630_c0_seq1	cation transporting atpase	F	GO:0005524	ATP binding
Ctaxi_contig_2629|comp16630_c0_seq1	cation transporting atpase	P	GO:0006812	cation transport
Ctaxi_contig_2629|comp16630_c0_seq1	cation transporting atpase	C	GO:0016021	integral to membrane
Ctaxi_contig_2629|comp16630_c0_seq1	cation transporting atpase	F	GO:0019829	cation-transporting ATPase activity
Ctaxi_contig_2630|comp16630_c1_seq1	cation transporting atpase	F	GO:0046872	metal ion binding
Ctaxi_contig_2630|comp16630_c1_seq1	cation transporting atpase	F	GO:0005524	ATP binding
Ctaxi_contig_2630|comp16630_c1_seq1	cation transporting atpase	P	GO:0006812	cation transport
Ctaxi_contig_2630|comp16630_c1_seq1	cation transporting atpase	C	GO:0016021	integral to membrane
Ctaxi_contig_2630|comp16630_c1_seq1	cation transporting atpase	F	GO:0019829	cation-transporting ATPase activity
Ctaxi_contig_2633|comp16645_c0_seq1	magnesium-protoporphyrin ix monomethyl ester	P	GO:0008152	metabolic process
Ctaxi_contig_2636|comp16656_c0_seq1	glucose-6-phosphate isomerase	C	GO:0005737	cytoplasm
Ctaxi_contig_2636|comp16656_c0_seq1	glucose-6-phosphate isomerase	P	GO:0006094	gluconeogenesis
Ctaxi_contig_2636|comp16656_c0_seq1	glucose-6-phosphate isomerase	F	GO:0004347	glucose-6-phosphate isomerase activity
Ctaxi_contig_2636|comp16656_c0_seq1	glucose-6-phosphate isomerase	P	GO:0006096	glycolysis
Ctaxi_contig_2636|comp16656_c0_seq1	glucose-6-phosphate isomerase	P	GO:0005982	starch metabolic process
Ctaxi_contig_2636|comp16656_c0_seq1	glucose-6-phosphate isomerase	P	GO:0005985	sucrose metabolic process
Ctaxi_contig_2636|comp16656_c0_seq1	glucose-6-phosphate isomerase	P	GO:0006098	pentose-phosphate shunt
Ctaxi_contig_2637|comp16656_c1_seq1	glucose-6-phosphate isomerase	P	GO:0006094	gluconeogenesis
Ctaxi_contig_2637|comp16656_c1_seq1	glucose-6-phosphate isomerase	F	GO:0004347	glucose-6-phosphate isomerase activity
Ctaxi_contig_2637|comp16656_c1_seq1	glucose-6-phosphate isomerase	P	GO:0006096	glycolysis
Ctaxi_contig_2637|comp16656_c1_seq1	glucose-6-phosphate isomerase	C	GO:0005829	cytosol
Ctaxi_contig_2637|comp16656_c1_seq1	glucose-6-phosphate isomerase	P	GO:0005982	starch metabolic process
Ctaxi_contig_2637|comp16656_c1_seq1	glucose-6-phosphate isomerase	P	GO:0005985	sucrose metabolic process
Ctaxi_contig_2637|comp16656_c1_seq1	glucose-6-phosphate isomerase	P	GO:0006098	pentose-phosphate shunt
Ctaxi_contig_2639|comp16665_c0_seq1	heat shock protein 90	C	GO:0005737	cytoplasm
Ctaxi_contig_2639|comp16665_c0_seq1	heat shock protein 90	P	GO:0006457	protein folding
Ctaxi_contig_2639|comp16665_c0_seq1	heat shock protein 90	P	GO:0006950	response to stress
Ctaxi_contig_2639|comp16665_c0_seq1	heat shock protein 90	F	GO:0005524	ATP binding
Ctaxi_contig_2639|comp16665_c0_seq1	heat shock protein 90	F	GO:0051082	unfolded protein binding
Ctaxi_contig_2642|comp16679_c0_seq1	stress-induced protein sti1-like protein	P	GO:0009644	response to high light intensity
Ctaxi_contig_2642|comp16679_c0_seq1	stress-induced protein sti1-like protein	P	GO:0042542	response to hydrogen peroxide
Ctaxi_contig_2642|comp16679_c0_seq1	stress-induced protein sti1-like protein	P	GO:0009987	cellular process
Ctaxi_contig_2642|comp16679_c0_seq1	stress-induced protein sti1-like protein	P	GO:0009408	response to heat
Ctaxi_contig_2645|comp16682_c0_seq1	malate synthase	P	GO:0006099	tricarboxylic acid cycle
Ctaxi_contig_2645|comp16682_c0_seq1	malate synthase	P	GO:0006097	glyoxylate cycle
Ctaxi_contig_2645|comp16682_c0_seq1	malate synthase	F	GO:0004474	malate synthase activity
Ctaxi_contig_2645|comp16682_c0_seq1	malate synthase	P	GO:0006090	pyruvate metabolic process
Ctaxi_contig_2648|comp16685_c0_seq1	photosystem i subunit ii	C	GO:0009538	photosystem I reaction center
Ctaxi_contig_2648|comp16685_c0_seq1	photosystem i subunit ii	P	GO:0015979	photosynthesis
Ctaxi_contig_2648|comp16685_c0_seq1	photosystem i subunit ii	C	GO:0009535	chloroplast thylakoid membrane
Ctaxi_contig_2649|comp16685_c1_seq1	photosystem i subunit ii	C	GO:0009538	photosystem I reaction center
Ctaxi_contig_2649|comp16685_c1_seq1	photosystem i subunit ii	P	GO:0015979	photosynthesis
Ctaxi_contig_2649|comp16685_c1_seq1	photosystem i subunit ii	C	GO:0009535	chloroplast thylakoid membrane
Ctaxi_contig_2650|comp16699_c0_seq1	polyadenylate-binding protein 1-like isoform 1	F	GO:0016491	oxidoreductase activity
Ctaxi_contig_2650|comp16699_c0_seq1	polyadenylate-binding protein 1-like isoform 1	P	GO:0055114	oxidation-reduction process
Ctaxi_contig_2650|comp16699_c0_seq1	polyadenylate-binding protein 1-like isoform 1	F	GO:0000166	nucleotide binding
Ctaxi_contig_2650|comp16699_c0_seq1	polyadenylate-binding protein 1-like isoform 1	F	GO:0003723	RNA binding
Ctaxi_contig_2652|comp16724_c0_seq1	transaldolase	F	GO:0004801	sedoheptulose-7-phosphate:D-glyceraldehyde-3-phosphate glyceronetransferase activity
Ctaxi_contig_2652|comp16724_c0_seq1	transaldolase	P	GO:0030162	regulation of proteolysis
Ctaxi_contig_2652|comp16724_c0_seq1	transaldolase	P	GO:0007424	open tracheal system development
Ctaxi_contig_2652|comp16724_c0_seq1	transaldolase	C	GO:0005737	cytoplasm
Ctaxi_contig_2652|comp16724_c0_seq1	transaldolase	P	GO:0032231	regulation of actin filament bundle assembly
Ctaxi_contig_2652|comp16724_c0_seq1	transaldolase	P	GO:0009792	embryo development ending in birth or egg hatching
Ctaxi_contig_2652|comp16724_c0_seq1	transaldolase	P	GO:0002009	morphogenesis of an epithelium
Ctaxi_contig_2652|comp16724_c0_seq1	transaldolase	P	GO:0045604	regulation of epidermal cell differentiation
Ctaxi_contig_2652|comp16724_c0_seq1	transaldolase	P	GO:0009052	"pentose-phosphate shunt, non-oxidative branch"
Ctaxi_contig_2652|comp16724_c0_seq1	transaldolase	P	GO:0016348	imaginal disc-derived leg joint morphogenesis
Ctaxi_contig_2652|comp16724_c0_seq1	transaldolase	P	GO:0002064	epithelial cell development
Ctaxi_contig_2652|comp16724_c0_seq1	transaldolase	P	GO:0008593	regulation of Notch signaling pathway
Ctaxi_contig_2652|comp16724_c0_seq1	transaldolase	P	GO:0006098	pentose-phosphate shunt
Ctaxi_contig_2661|comp16747_c0_seq1	heat shock protein 90	P	GO:0006457	protein folding
Ctaxi_contig_2661|comp16747_c0_seq1	heat shock protein 90	P	GO:0006950	response to stress
Ctaxi_contig_2661|comp16747_c0_seq1	heat shock protein 90	F	GO:0005524	ATP binding
Ctaxi_contig_2661|comp16747_c0_seq1	heat shock protein 90	F	GO:0051082	unfolded protein binding
Ctaxi_contig_2669|comp16831_c0_seq1	pentatricopeptide repeat-containing protein mitochondrial-like	P	GO:0044699	single-organism process
Ctaxi_contig_2669|comp16831_c0_seq1	pentatricopeptide repeat-containing protein mitochondrial-like	C	GO:0005739	mitochondrion
Ctaxi_contig_2671|comp16848_c0_seq1	tubulin beta chain	C	GO:0005874	microtubule
Ctaxi_contig_2671|comp16848_c0_seq1	tubulin beta chain	P	GO:0051258	protein polymerization
Ctaxi_contig_2671|comp16848_c0_seq1	tubulin beta chain	P	GO:0006184	GTP catabolic process
Ctaxi_contig_2671|comp16848_c0_seq1	tubulin beta chain	P	GO:0007017	microtubule-based process
Ctaxi_contig_2671|comp16848_c0_seq1	tubulin beta chain	F	GO:0003924	GTPase activity
Ctaxi_contig_2671|comp16848_c0_seq1	tubulin beta chain	F	GO:0005200	structural constituent of cytoskeleton
Ctaxi_contig_2671|comp16848_c0_seq1	tubulin beta chain	C	GO:0005737	cytoplasm
Ctaxi_contig_2671|comp16848_c0_seq1	tubulin beta chain	F	GO:0005525	GTP binding
Ctaxi_contig_2671|comp16848_c0_seq1	tubulin beta chain	C	GO:0005856	cytoskeleton
Ctaxi_contig_2678|comp16884_c0_seq1	molecular chaperone	C	GO:0005737	cytoplasm
Ctaxi_contig_2678|comp16884_c0_seq1	molecular chaperone	P	GO:0016485	protein processing
Ctaxi_contig_2678|comp16884_c0_seq1	molecular chaperone	F	GO:0005524	ATP binding
Ctaxi_contig_2678|comp16884_c0_seq1	molecular chaperone	F	GO:0017111	nucleoside-triphosphatase activity
Ctaxi_contig_2678|comp16884_c0_seq1	molecular chaperone	P	GO:0009408	response to heat
Ctaxi_contig_2690|comp16899_c1_seq1	fructose- -bisphosphatase	P	GO:0006098	pentose-phosphate shunt
Ctaxi_contig_2690|comp16899_c1_seq1	fructose- -bisphosphatase	P	GO:0010218	response to far red light
Ctaxi_contig_2690|comp16899_c1_seq1	fructose- -bisphosphatase	C	GO:0048046	apoplast
Ctaxi_contig_2690|comp16899_c1_seq1	fructose- -bisphosphatase	P	GO:0016117	carotenoid biosynthetic process
Ctaxi_contig_2690|comp16899_c1_seq1	fructose- -bisphosphatase	C	GO:0010319	stromule
Ctaxi_contig_2690|comp16899_c1_seq1	fructose- -bisphosphatase	P	GO:0035304	regulation of protein dephosphorylation
Ctaxi_contig_2690|comp16899_c1_seq1	fructose- -bisphosphatase	P	GO:0043085	positive regulation of catalytic activity
Ctaxi_contig_2690|comp16899_c1_seq1	fructose- -bisphosphatase	P	GO:0019252	starch biosynthetic process
Ctaxi_contig_2690|comp16899_c1_seq1	fructose- -bisphosphatase	P	GO:0010114	response to red light
Ctaxi_contig_2690|comp16899_c1_seq1	fructose- -bisphosphatase	P	GO:0030003	cellular cation homeostasis
Ctaxi_contig_2690|comp16899_c1_seq1	fructose- -bisphosphatase	P	GO:0010207	photosystem II assembly
Ctaxi_contig_2690|comp16899_c1_seq1	fructose- -bisphosphatase	P	GO:0009902	chloroplast relocation
Ctaxi_contig_2690|comp16899_c1_seq1	fructose- -bisphosphatase	P	GO:0000023	maltose metabolic process
Ctaxi_contig_2690|comp16899_c1_seq1	fructose- -bisphosphatase	P	GO:0006000	fructose metabolic process
Ctaxi_contig_2690|comp16899_c1_seq1	fructose- -bisphosphatase	P	GO:0042742	defense response to bacterium
Ctaxi_contig_2690|comp16899_c1_seq1	fructose- -bisphosphatase	P	GO:0030388	"fructose 1,6-bisphosphate metabolic process"
Ctaxi_contig_2690|comp16899_c1_seq1	fructose- -bisphosphatase	P	GO:0015995	chlorophyll biosynthetic process
Ctaxi_contig_2690|comp16899_c1_seq1	fructose- -bisphosphatase	P	GO:0009773	photosynthetic electron transport in photosystem I
Ctaxi_contig_2690|comp16899_c1_seq1	fructose- -bisphosphatase	F	GO:0042132	"fructose 1,6-bisphosphate 1-phosphatase activity"
Ctaxi_contig_2690|comp16899_c1_seq1	fructose- -bisphosphatase	F	GO:0046872	metal ion binding
Ctaxi_contig_2690|comp16899_c1_seq1	fructose- -bisphosphatase	P	GO:0005985	sucrose metabolic process
Ctaxi_contig_2690|comp16899_c1_seq1	fructose- -bisphosphatase	C	GO:0009570	chloroplast stroma
Ctaxi_contig_2690|comp16899_c1_seq1	fructose- -bisphosphatase	P	GO:0009637	response to blue light
Ctaxi_contig_2690|comp16899_c1_seq1	fructose- -bisphosphatase	P	GO:0019253	reductive pentose-phosphate cycle
Ctaxi_contig_2690|comp16899_c1_seq1	fructose- -bisphosphatase	P	GO:0070838	divalent metal ion transport
Ctaxi_contig_2690|comp16899_c1_seq1	fructose- -bisphosphatase	P	GO:0009409	response to cold
Ctaxi_contig_2690|comp16899_c1_seq1	fructose- -bisphosphatase	P	GO:0006364	rRNA processing
Ctaxi_contig_2690|comp16899_c1_seq1	fructose- -bisphosphatase	P	GO:0010027	thylakoid membrane organization
Ctaxi_contig_2690|comp16899_c1_seq1	fructose- -bisphosphatase	P	GO:0006013	mannose metabolic process
Ctaxi_contig_2690|comp16899_c1_seq1	fructose- -bisphosphatase	P	GO:0006094	gluconeogenesis
Ctaxi_contig_2690|comp16899_c1_seq1	fructose- -bisphosphatase	P	GO:0006096	glycolysis
Ctaxi_contig_2690|comp16899_c1_seq1	fructose- -bisphosphatase	P	GO:0015976	carbon utilization
Ctaxi_contig_2698|comp16920_c0_seq1	protein	P	GO:0044238	primary metabolic process
Ctaxi_contig_2698|comp16920_c0_seq1	protein	P	GO:0044260	cellular macromolecule metabolic process
Ctaxi_contig_2698|comp16920_c0_seq1	protein	P	GO:0044699	single-organism process
Ctaxi_contig_2700|comp16926_c0_seq1	protein	F	GO:0003743	translation initiation factor activity
Ctaxi_contig_2700|comp16926_c0_seq1	protein	P	GO:0006413	translational initiation
Ctaxi_contig_2700|comp16926_c0_seq1	protein	P	GO:0010114	response to red light
Ctaxi_contig_2700|comp16926_c0_seq1	protein	P	GO:0006364	rRNA processing
Ctaxi_contig_2700|comp16926_c0_seq1	protein	P	GO:0019288	"isopentenyl diphosphate biosynthetic process, mevalonate-independent pathway"
Ctaxi_contig_2700|comp16926_c0_seq1	protein	P	GO:0016117	carotenoid biosynthetic process
Ctaxi_contig_2700|comp16926_c0_seq1	protein	P	GO:0009637	response to blue light
Ctaxi_contig_2700|comp16926_c0_seq1	protein	C	GO:0009534	chloroplast thylakoid
Ctaxi_contig_2700|comp16926_c0_seq1	protein	P	GO:0010207	photosystem II assembly
Ctaxi_contig_2700|comp16926_c0_seq1	protein	P	GO:0010218	response to far red light
Ctaxi_contig_2700|comp16926_c0_seq1	protein	C	GO:0005840	ribosome
Ctaxi_contig_2700|comp16926_c0_seq1	protein	P	GO:0006446	regulation of translational initiation
Ctaxi_contig_2703|comp16930_c0_seq1	dna mismatch repair protein msh5-like	P	GO:0006974	response to DNA damage stimulus
Ctaxi_contig_2703|comp16930_c0_seq1	dna mismatch repair protein msh5-like	P	GO:0006310	DNA recombination
Ctaxi_contig_2703|comp16930_c0_seq1	dna mismatch repair protein msh5-like	P	GO:0007059	chromosome segregation
Ctaxi_contig_2703|comp16930_c0_seq1	dna mismatch repair protein msh5-like	C	GO:0000794	condensed nuclear chromosome
Ctaxi_contig_2703|comp16930_c0_seq1	dna mismatch repair protein msh5-like	P	GO:0007129	synapsis
Ctaxi_contig_2708|comp16946_c0_seq1	aortic smooth muscle	P	GO:0009615	response to virus
Ctaxi_contig_2708|comp16946_c0_seq1	aortic smooth muscle	C	GO:0071944	cell periphery
Ctaxi_contig_2708|comp16946_c0_seq1	aortic smooth muscle	P	GO:0048741	skeletal muscle fiber development
Ctaxi_contig_2708|comp16946_c0_seq1	aortic smooth muscle	C	GO:0042643	"actomyosin, actin part"
Ctaxi_contig_2708|comp16946_c0_seq1	aortic smooth muscle	P	GO:0043066	negative regulation of apoptotic process
Ctaxi_contig_2708|comp16946_c0_seq1	aortic smooth muscle	P	GO:0060048	cardiac muscle contraction
Ctaxi_contig_2708|comp16946_c0_seq1	aortic smooth muscle	P	GO:0055003	cardiac myofibril assembly
Ctaxi_contig_2708|comp16946_c0_seq1	aortic smooth muscle	C	GO:0005865	striated muscle thin filament
Ctaxi_contig_2708|comp16946_c0_seq1	aortic smooth muscle	F	GO:0017022	myosin binding
Ctaxi_contig_2708|comp16946_c0_seq1	aortic smooth muscle	C	GO:0005829	cytosol
Ctaxi_contig_2708|comp16946_c0_seq1	aortic smooth muscle	P	GO:0030240	skeletal muscle thin filament assembly
Ctaxi_contig_2708|comp16946_c0_seq1	aortic smooth muscle	P	GO:0055008	cardiac muscle tissue morphogenesis
Ctaxi_contig_2708|comp16946_c0_seq1	aortic smooth muscle	C	GO:0031674	I band
Ctaxi_contig_2708|comp16946_c0_seq1	aortic smooth muscle	P	GO:0033275	actin-myosin filament sliding
Ctaxi_contig_2708|comp16946_c0_seq1	aortic smooth muscle	P	GO:0072144	glomerular mesangial cell development
Ctaxi_contig_2708|comp16946_c0_seq1	aortic smooth muscle	C	GO:0070062	extracellular vesicular exosome
Ctaxi_contig_2708|comp16946_c0_seq1	aortic smooth muscle	C	GO:0001725	stress fiber
Ctaxi_contig_2708|comp16946_c0_seq1	aortic smooth muscle	C	GO:0030485	smooth muscle contractile fiber
Ctaxi_contig_2708|comp16946_c0_seq1	aortic smooth muscle	F	GO:0016887	ATPase activity
Ctaxi_contig_2708|comp16946_c0_seq1	aortic smooth muscle	P	GO:0006200	ATP catabolic process
Ctaxi_contig_2708|comp16946_c0_seq1	aortic smooth muscle	F	GO:0005524	ATP binding
Ctaxi_contig_2708|comp16946_c0_seq1	aortic smooth muscle	P	GO:0008217	regulation of blood pressure
Ctaxi_contig_2708|comp16946_c0_seq1	aortic smooth muscle	F	GO:0005200	structural constituent of cytoskeleton
Ctaxi_contig_2708|comp16946_c0_seq1	aortic smooth muscle	P	GO:0014829	vascular smooth muscle contraction
Ctaxi_contig_2708|comp16946_c0_seq1	aortic smooth muscle	C	GO:0016459	myosin complex
Ctaxi_contig_2708|comp16946_c0_seq1	aortic smooth muscle	C	GO:0005856	cytoskeleton
Ctaxi_contig_2709|comp16947_c0_seq1	myosin d	C	GO:0016459	myosin complex
Ctaxi_contig_2709|comp16947_c0_seq1	myosin d	F	GO:0005524	ATP binding
Ctaxi_contig_2709|comp16947_c0_seq1	myosin d	F	GO:0003774	motor activity
Ctaxi_contig_2718|comp16969_c0_seq1	fatty-acid oxidation protein subunit alpha	P	GO:0006631	fatty acid metabolic process
Ctaxi_contig_2718|comp16969_c0_seq1	fatty-acid oxidation protein subunit alpha	P	GO:0055114	oxidation-reduction process
Ctaxi_contig_2718|comp16969_c0_seq1	fatty-acid oxidation protein subunit alpha	F	GO:0016829	lyase activity
Ctaxi_contig_2718|comp16969_c0_seq1	fatty-acid oxidation protein subunit alpha	P	GO:0040007	growth
Ctaxi_contig_2718|comp16969_c0_seq1	fatty-acid oxidation protein subunit alpha	F	GO:0016616	"oxidoreductase activity, acting on the CH-OH group of donors, NAD or NADP as acceptor"
Ctaxi_contig_2718|comp16969_c0_seq1	fatty-acid oxidation protein subunit alpha	P	GO:0019915	lipid storage
Ctaxi_contig_2718|comp16969_c0_seq1	fatty-acid oxidation protein subunit alpha	P	GO:0002119	nematode larval development
Ctaxi_contig_2718|comp16969_c0_seq1	fatty-acid oxidation protein subunit alpha	P	GO:0006898	receptor-mediated endocytosis
Ctaxi_contig_2718|comp16969_c0_seq1	fatty-acid oxidation protein subunit alpha	F	GO:0050662	coenzyme binding
Ctaxi_contig_2718|comp16969_c0_seq1	fatty-acid oxidation protein subunit alpha	P	GO:0009792	embryo development ending in birth or egg hatching
Ctaxi_contig_2722|comp16981_c0_seq1	geranylgeranyl reductase	P	GO:0055114	oxidation-reduction process
Ctaxi_contig_2722|comp16981_c0_seq1	geranylgeranyl reductase	P	GO:0044238	primary metabolic process
Ctaxi_contig_2722|comp16981_c0_seq1	geranylgeranyl reductase	F	GO:0016628	"oxidoreductase activity, acting on the CH-CH group of donors, NAD or NADP as acceptor"
Ctaxi_contig_2722|comp16981_c0_seq1	geranylgeranyl reductase	P	GO:0015995	chlorophyll biosynthetic process
Ctaxi_contig_2722|comp16981_c0_seq1	geranylgeranyl reductase	C	GO:0009534	chloroplast thylakoid
Ctaxi_contig_2722|comp16981_c0_seq1	geranylgeranyl reductase	P	GO:0015979	photosynthesis
Ctaxi_contig_2722|comp16981_c0_seq1	geranylgeranyl reductase	C	GO:0016020	membrane
Ctaxi_contig_2722|comp16981_c0_seq1	geranylgeranyl reductase	F	GO:0045550	geranylgeranyl reductase activity
Ctaxi_contig_2722|comp16981_c0_seq1	geranylgeranyl reductase	P	GO:0044283	small molecule biosynthetic process
Ctaxi_contig_2723|comp16981_c0_seq2	geranylgeranyl hydrogenase	P	GO:0055114	oxidation-reduction process
Ctaxi_contig_2723|comp16981_c0_seq2	geranylgeranyl hydrogenase	P	GO:0044238	primary metabolic process
Ctaxi_contig_2723|comp16981_c0_seq2	geranylgeranyl hydrogenase	F	GO:0016628	"oxidoreductase activity, acting on the CH-CH group of donors, NAD or NADP as acceptor"
Ctaxi_contig_2723|comp16981_c0_seq2	geranylgeranyl hydrogenase	P	GO:0015995	chlorophyll biosynthetic process
Ctaxi_contig_2723|comp16981_c0_seq2	geranylgeranyl hydrogenase	C	GO:0009534	chloroplast thylakoid
Ctaxi_contig_2723|comp16981_c0_seq2	geranylgeranyl hydrogenase	P	GO:0015979	photosynthesis
Ctaxi_contig_2723|comp16981_c0_seq2	geranylgeranyl hydrogenase	C	GO:0016020	membrane
Ctaxi_contig_2723|comp16981_c0_seq2	geranylgeranyl hydrogenase	F	GO:0045550	geranylgeranyl reductase activity
Ctaxi_contig_2723|comp16981_c0_seq2	geranylgeranyl hydrogenase	P	GO:0044283	small molecule biosynthetic process
Ctaxi_contig_2728|comp16994_c1_seq1	rna-binding protein	F	GO:0003723	RNA binding
Ctaxi_contig_2737|comp17029_c0_seq1	nitrite reductase	F	GO:0016491	oxidoreductase activity
Ctaxi_contig_2737|comp17029_c0_seq1	nitrite reductase	F	GO:0051536	iron-sulfur cluster binding
Ctaxi_contig_2737|comp17029_c0_seq1	nitrite reductase	F	GO:0043167	ion binding
Ctaxi_contig_2737|comp17029_c0_seq1	nitrite reductase	F	GO:0050662	coenzyme binding
Ctaxi_contig_2737|comp17029_c0_seq1	nitrite reductase	P	GO:0044710	single-organism metabolic process
Ctaxi_contig_2737|comp17029_c0_seq1	nitrite reductase	F	GO:0000166	nucleotide binding
Ctaxi_contig_2738|comp17032_c0_seq1	snf7 family protein	P	GO:0016482	cytoplasmic transport
Ctaxi_contig_2738|comp17032_c0_seq1	snf7 family protein	P	GO:0007034	vacuolar transport
Ctaxi_contig_2738|comp17032_c0_seq1	snf7 family protein	P	GO:0015031	protein transport
Ctaxi_contig_2741|comp17038_c1_seq1	serine threonine-protein phosphatase 2a regulatory subunit b subunit gamma-like	P	GO:0044763	single-organism cellular process
Ctaxi_contig_2741|comp17038_c1_seq1	serine threonine-protein phosphatase 2a regulatory subunit b subunit gamma-like	P	GO:0016043	cellular component organization
Ctaxi_contig_2747|comp17047_c0_seq1	histone h3	P	GO:0006007	glucose catabolic process
Ctaxi_contig_2747|comp17047_c0_seq1	histone h3	C	GO:0000786	nucleosome
Ctaxi_contig_2747|comp17047_c0_seq1	histone h3	F	GO:0003677	DNA binding
Ctaxi_contig_2747|comp17047_c0_seq1	histone h3	P	GO:0006605	protein targeting
Ctaxi_contig_2747|comp17047_c0_seq1	histone h3	P	GO:0006334	nucleosome assembly
Ctaxi_contig_2747|comp17047_c0_seq1	histone h3	F	GO:0046982	protein heterodimerization activity
Ctaxi_contig_2747|comp17047_c0_seq1	histone h3	C	GO:0005634	nucleus
Ctaxi_contig_2749|comp17050_c0_seq1	coatomer protein subunit beta2	F	GO:0005198	structural molecule activity
Ctaxi_contig_2749|comp17050_c0_seq1	coatomer protein subunit beta2	P	GO:0016192	vesicle-mediated transport
Ctaxi_contig_2749|comp17050_c0_seq1	coatomer protein subunit beta2	P	GO:0006886	intracellular protein transport
Ctaxi_contig_2749|comp17050_c0_seq1	coatomer protein subunit beta2	C	GO:0030117	membrane coat
Ctaxi_contig_2755|comp17066_c0_seq1	extracellular serine proteinase	P	GO:0006508	proteolysis
Ctaxi_contig_2755|comp17066_c0_seq1	extracellular serine proteinase	F	GO:0004252	serine-type endopeptidase activity
Ctaxi_contig_2756|comp17066_c1_seq1	peptidase s8	P	GO:0006508	proteolysis
Ctaxi_contig_2756|comp17066_c1_seq1	peptidase s8	F	GO:0004252	serine-type endopeptidase activity
Ctaxi_contig_2761|comp17078_c0_seq1	trna pseudouridine synthase a	F	GO:0009982	pseudouridine synthase activity
Ctaxi_contig_2761|comp17078_c0_seq1	trna pseudouridine synthase a	F	GO:0003723	RNA binding
Ctaxi_contig_2761|comp17078_c0_seq1	trna pseudouridine synthase a	P	GO:0001522	pseudouridine synthesis
Ctaxi_contig_2761|comp17078_c0_seq1	trna pseudouridine synthase a	P	GO:0008033	tRNA processing
Ctaxi_contig_2765|comp17083_c1_seq1	60s ribosomal protein l10a	F	GO:0003735	structural constituent of ribosome
Ctaxi_contig_2765|comp17083_c1_seq1	60s ribosomal protein l10a	F	GO:0003723	RNA binding
Ctaxi_contig_2765|comp17083_c1_seq1	60s ribosomal protein l10a	C	GO:0022625	cytosolic large ribosomal subunit
Ctaxi_contig_2765|comp17083_c1_seq1	60s ribosomal protein l10a	P	GO:0006412	translation
Ctaxi_contig_2765|comp17083_c1_seq1	60s ribosomal protein l10a	C	GO:0005840	ribosome
Ctaxi_contig_2765|comp17083_c1_seq1	60s ribosomal protein l10a	P	GO:0042254	ribosome biogenesis
Ctaxi_contig_2767|comp17084_c0_seq1	resistance-nodulation-cell division superfamily	C	GO:0016020	membrane
Ctaxi_contig_2769|comp17086_c0_seq1	40s ribosomal protein	C	GO:0009941	chloroplast envelope
Ctaxi_contig_2769|comp17086_c0_seq1	40s ribosomal protein	C	GO:0000312	plastid small ribosomal subunit
Ctaxi_contig_2769|comp17086_c0_seq1	40s ribosomal protein	F	GO:0003735	structural constituent of ribosome
Ctaxi_contig_2769|comp17086_c0_seq1	40s ribosomal protein	C	GO:0009570	chloroplast stroma
Ctaxi_contig_2769|comp17086_c0_seq1	40s ribosomal protein	C	GO:0022627	cytosolic small ribosomal subunit
Ctaxi_contig_2769|comp17086_c0_seq1	40s ribosomal protein	C	GO:0016020	membrane
Ctaxi_contig_2769|comp17086_c0_seq1	40s ribosomal protein	P	GO:0006412	translation
Ctaxi_contig_2769|comp17086_c0_seq1	40s ribosomal protein	F	GO:0019843	rRNA binding
Ctaxi_contig_2769|comp17086_c0_seq1	40s ribosomal protein	C	GO:0005840	ribosome
Ctaxi_contig_2769|comp17086_c0_seq1	40s ribosomal protein	P	GO:0042254	ribosome biogenesis
Ctaxi_contig_2783|comp17111_c0_seq1	ribosomal protein s6	C	GO:0005840	ribosome
Ctaxi_contig_2783|comp17111_c0_seq1	ribosomal protein s6	F	GO:0003735	structural constituent of ribosome
Ctaxi_contig_2783|comp17111_c0_seq1	ribosomal protein s6	P	GO:0006412	translation
Ctaxi_contig_2783|comp17111_c0_seq1	ribosomal protein s6	P	GO:0042254	ribosome biogenesis
Ctaxi_contig_2784|comp17111_c1_seq1	ribosomal protein s6	C	GO:0005840	ribosome
Ctaxi_contig_2784|comp17111_c1_seq1	ribosomal protein s6	P	GO:0044260	cellular macromolecule metabolic process
Ctaxi_contig_2784|comp17111_c1_seq1	ribosomal protein s6	P	GO:0042254	ribosome biogenesis
Ctaxi_contig_2784|comp17111_c1_seq1	ribosomal protein s6	P	GO:0010467	gene expression
Ctaxi_contig_2784|comp17111_c1_seq1	ribosomal protein s6	P	GO:0044238	primary metabolic process
Ctaxi_contig_2791|comp17126_c0_seq1	b-box zinc finger protein	P	GO:0090305	nucleic acid phosphodiester bond hydrolysis
Ctaxi_contig_2791|comp17126_c0_seq1	b-box zinc finger protein	F	GO:0004518	nuclease activity
Ctaxi_contig_2791|comp17126_c0_seq1	b-box zinc finger protein	P	GO:0006281	DNA repair
Ctaxi_contig_2799|comp17137_c0_seq1	pfkb family carbohydrate kinase	F	GO:0004747	ribokinase activity
Ctaxi_contig_2799|comp17137_c0_seq1	pfkb family carbohydrate kinase	P	GO:0006014	D-ribose metabolic process
Ctaxi_contig_2799|comp17137_c0_seq1	pfkb family carbohydrate kinase	C	GO:0009536	plastid
Ctaxi_contig_2799|comp17137_c0_seq1	pfkb family carbohydrate kinase	P	GO:0006098	pentose-phosphate shunt
Ctaxi_contig_2800|comp17137_c1_seq1	pfkb-like carbohydrate kinase family protein	P	GO:0006014	D-ribose metabolic process
Ctaxi_contig_2800|comp17137_c1_seq1	pfkb-like carbohydrate kinase family protein	F	GO:0004747	ribokinase activity
Ctaxi_contig_2800|comp17137_c1_seq1	pfkb-like carbohydrate kinase family protein	P	GO:0006098	pentose-phosphate shunt
Ctaxi_contig_2801|comp17137_c1_seq2	pfkb-like carbohydrate kinase family protein	P	GO:0006014	D-ribose metabolic process
Ctaxi_contig_2801|comp17137_c1_seq2	pfkb-like carbohydrate kinase family protein	F	GO:0004747	ribokinase activity
Ctaxi_contig_2801|comp17137_c1_seq2	pfkb-like carbohydrate kinase family protein	P	GO:0006098	pentose-phosphate shunt
Ctaxi_contig_2803|comp17146_c1_seq1	cell division cycle	F	GO:0017111	nucleoside-triphosphatase activity
Ctaxi_contig_2803|comp17146_c1_seq1	cell division cycle	F	GO:0005524	ATP binding
Ctaxi_contig_2803|comp17146_c1_seq1	cell division cycle	P	GO:0051301	cell division
Ctaxi_contig_2804|comp17148_c1_seq1	ribosomal protein l11	C	GO:0005840	ribosome
Ctaxi_contig_2804|comp17148_c1_seq1	ribosomal protein l11	F	GO:0004984	olfactory receptor activity
Ctaxi_contig_2804|comp17148_c1_seq1	ribosomal protein l11	F	GO:0003735	structural constituent of ribosome
Ctaxi_contig_2804|comp17148_c1_seq1	ribosomal protein l11	F	GO:0005549	odorant binding
Ctaxi_contig_2804|comp17148_c1_seq1	ribosomal protein l11	P	GO:0050911	detection of chemical stimulus involved in sensory perception of smell
Ctaxi_contig_2804|comp17148_c1_seq1	ribosomal protein l11	C	GO:0016020	membrane
Ctaxi_contig_2804|comp17148_c1_seq1	ribosomal protein l11	P	GO:0006412	translation
Ctaxi_contig_2804|comp17148_c1_seq1	ribosomal protein l11	P	GO:0007187	"G-protein coupled receptor signaling pathway, coupled to cyclic nucleotide second messenger"
Ctaxi_contig_2804|comp17148_c1_seq1	ribosomal protein l11	P	GO:0007608	sensory perception of smell
Ctaxi_contig_2804|comp17148_c1_seq1	ribosomal protein l11	P	GO:0042254	ribosome biogenesis
Ctaxi_contig_2811|comp17176_c0_seq1	26s proteasome regulatory subunit	F	GO:0003743	translation initiation factor activity
Ctaxi_contig_2811|comp17176_c0_seq1	26s proteasome regulatory subunit	P	GO:0001731	formation of translation preinitiation complex
Ctaxi_contig_2811|comp17176_c0_seq1	26s proteasome regulatory subunit	C	GO:0005829	cytosol
Ctaxi_contig_2811|comp17176_c0_seq1	26s proteasome regulatory subunit	C	GO:0016282	eukaryotic 43S preinitiation complex
Ctaxi_contig_2811|comp17176_c0_seq1	26s proteasome regulatory subunit	C	GO:0005852	eukaryotic translation initiation factor 3 complex
Ctaxi_contig_2811|comp17176_c0_seq1	26s proteasome regulatory subunit	C	GO:0033290	eukaryotic 48S preinitiation complex
Ctaxi_contig_2811|comp17176_c0_seq1	26s proteasome regulatory subunit	P	GO:0006446	regulation of translational initiation
Ctaxi_contig_2811|comp17176_c0_seq1	26s proteasome regulatory subunit	P	GO:0009846	pollen germination
Ctaxi_contig_2811|comp17176_c0_seq1	26s proteasome regulatory subunit	C	GO:0016020	membrane
Ctaxi_contig_2811|comp17176_c0_seq1	26s proteasome regulatory subunit	C	GO:0005634	nucleus
Ctaxi_contig_2811|comp17176_c0_seq1	26s proteasome regulatory subunit	P	GO:0009790	embryo development
Ctaxi_contig_2811|comp17176_c0_seq1	26s proteasome regulatory subunit	C	GO:0005840	ribosome
Ctaxi_contig_2816|comp17191_c0_seq1	atp synthase beta subunit	F	GO:0046933	"proton-transporting ATP synthase activity, rotational mechanism"
Ctaxi_contig_2816|comp17191_c0_seq1	atp synthase beta subunit	P	GO:0015991	ATP hydrolysis coupled proton transport
Ctaxi_contig_2816|comp17191_c0_seq1	atp synthase beta subunit	C	GO:0045261	"proton-transporting ATP synthase complex, catalytic core F(1)"
Ctaxi_contig_2816|comp17191_c0_seq1	atp synthase beta subunit	P	GO:0015986	ATP synthesis coupled proton transport
Ctaxi_contig_2816|comp17191_c0_seq1	atp synthase beta subunit	F	GO:0005524	ATP binding
Ctaxi_contig_2816|comp17191_c0_seq1	atp synthase beta subunit	C	GO:0045259	proton-transporting ATP synthase complex
Ctaxi_contig_2825|comp17207_c1_seq1	60s ribosomal protein l10	C	GO:0005840	ribosome
Ctaxi_contig_2825|comp17207_c1_seq1	60s ribosomal protein l10	F	GO:0003735	structural constituent of ribosome
Ctaxi_contig_2825|comp17207_c1_seq1	60s ribosomal protein l10	P	GO:0006412	translation
Ctaxi_contig_2825|comp17207_c1_seq1	60s ribosomal protein l10	P	GO:0042254	ribosome biogenesis
Ctaxi_contig_2828|comp17213_c0_seq1	prohibitin complex subunit	C	GO:0016020	membrane
Ctaxi_contig_2835|comp17244_c0_seq1	protein	F	GO:0003676	nucleic acid binding
Ctaxi_contig_2835|comp17244_c0_seq1	protein	F	GO:0000166	nucleotide binding
Ctaxi_contig_2840|comp17258_c0_seq1	ferredoxin--nadp root isozyme 2	F	GO:0050660	flavin adenine dinucleotide binding
Ctaxi_contig_2840|comp17258_c0_seq1	ferredoxin--nadp root isozyme 2	F	GO:0005507	copper ion binding
Ctaxi_contig_2840|comp17258_c0_seq1	ferredoxin--nadp root isozyme 2	F	GO:0050661	NADP binding
Ctaxi_contig_2840|comp17258_c0_seq1	ferredoxin--nadp root isozyme 2	C	GO:0042651	thylakoid membrane
Ctaxi_contig_2840|comp17258_c0_seq1	ferredoxin--nadp root isozyme 2	F	GO:0004324	ferredoxin-NADP+ reductase activity
Ctaxi_contig_2840|comp17258_c0_seq1	ferredoxin--nadp root isozyme 2	C	GO:0009507	chloroplast
Ctaxi_contig_2840|comp17258_c0_seq1	ferredoxin--nadp root isozyme 2	P	GO:0015979	photosynthesis
Ctaxi_contig_2840|comp17258_c0_seq1	ferredoxin--nadp root isozyme 2	P	GO:0022900	electron transport chain
Ctaxi_contig_2840|comp17258_c0_seq1	ferredoxin--nadp root isozyme 2	P	GO:0006118	electron transport
Ctaxi_contig_2841|comp17258_c1_seq1	ferredoxin-nadp+ reductase	F	GO:0016491	oxidoreductase activity
Ctaxi_contig_2841|comp17258_c1_seq1	ferredoxin-nadp+ reductase	F	GO:0043167	ion binding
Ctaxi_contig_2841|comp17258_c1_seq1	ferredoxin-nadp+ reductase	C	GO:0042651	thylakoid membrane
Ctaxi_contig_2841|comp17258_c1_seq1	ferredoxin-nadp+ reductase	F	GO:0050662	coenzyme binding
Ctaxi_contig_2841|comp17258_c1_seq1	ferredoxin-nadp+ reductase	C	GO:0009507	chloroplast
Ctaxi_contig_2841|comp17258_c1_seq1	ferredoxin-nadp+ reductase	P	GO:0055114	oxidation-reduction process
Ctaxi_contig_2841|comp17258_c1_seq1	ferredoxin-nadp+ reductase	F	GO:0000166	nucleotide binding
Ctaxi_contig_2855|comp17317_c1_seq1	ribosomal protein l17	F	GO:0003735	structural constituent of ribosome
Ctaxi_contig_2855|comp17317_c1_seq1	ribosomal protein l17	C	GO:0015934	large ribosomal subunit
Ctaxi_contig_2855|comp17317_c1_seq1	ribosomal protein l17	P	GO:0006412	translation
Ctaxi_contig_2855|comp17317_c1_seq1	ribosomal protein l17	C	GO:0005840	ribosome
Ctaxi_contig_2855|comp17317_c1_seq1	ribosomal protein l17	P	GO:0042254	ribosome biogenesis
Ctaxi_contig_2863|comp17333_c0_seq1	60s ribosomal protein l13a	P	GO:0043581	mycelium development
Ctaxi_contig_2863|comp17333_c0_seq1	60s ribosomal protein l13a	F	GO:0003735	structural constituent of ribosome
Ctaxi_contig_2863|comp17333_c0_seq1	60s ribosomal protein l13a	C	GO:0015934	large ribosomal subunit
Ctaxi_contig_2863|comp17333_c0_seq1	60s ribosomal protein l13a	P	GO:0006412	translation
Ctaxi_contig_2863|comp17333_c0_seq1	60s ribosomal protein l13a	C	GO:0005840	ribosome
Ctaxi_contig_2863|comp17333_c0_seq1	60s ribosomal protein l13a	P	GO:0042254	ribosome biogenesis
Ctaxi_contig_2864|comp17333_c1_seq1	60s ribosomal protein l13a	F	GO:0003735	structural constituent of ribosome
Ctaxi_contig_2864|comp17333_c1_seq1	60s ribosomal protein l13a	C	GO:0015934	large ribosomal subunit
Ctaxi_contig_2864|comp17333_c1_seq1	60s ribosomal protein l13a	P	GO:0006412	translation
Ctaxi_contig_2864|comp17333_c1_seq1	60s ribosomal protein l13a	C	GO:0005840	ribosome
Ctaxi_contig_2864|comp17333_c1_seq1	60s ribosomal protein l13a	P	GO:0042254	ribosome biogenesis
Ctaxi_contig_2872|comp17364_c0_seq1	acidic ribosomal p0 protein	C	GO:0030529	ribonucleoprotein complex
Ctaxi_contig_2874|comp17366_c1_seq1	cathepsin l	P	GO:0006508	proteolysis
Ctaxi_contig_2874|comp17366_c1_seq1	cathepsin l	F	GO:0008234	cysteine-type peptidase activity
Ctaxi_contig_2878|comp17381_c0_seq1	20s proteasome alpha subunit f	C	GO:0005737	cytoplasm
Ctaxi_contig_2878|comp17381_c0_seq1	20s proteasome alpha subunit f	C	GO:0019773	"proteasome core complex, alpha-subunit complex"
Ctaxi_contig_2878|comp17381_c0_seq1	20s proteasome alpha subunit f	P	GO:0006511	ubiquitin-dependent protein catabolic process
Ctaxi_contig_2878|comp17381_c0_seq1	20s proteasome alpha subunit f	C	GO:0005634	nucleus
Ctaxi_contig_2878|comp17381_c0_seq1	20s proteasome alpha subunit f	F	GO:0004298	threonine-type endopeptidase activity
Ctaxi_contig_2882|comp17393_c0_seq1	60s ribosomal protein l3	C	GO:0032040	small-subunit processome
Ctaxi_contig_2882|comp17393_c0_seq1	60s ribosomal protein l3	C	GO:0009986	cell surface
Ctaxi_contig_2883|comp17394_c1_seq1	snf1-like protein kinase	F	GO:0005515	protein binding
Ctaxi_contig_2883|comp17394_c1_seq1	snf1-like protein kinase	P	GO:0010119	regulation of stomatal movement
Ctaxi_contig_2883|comp17394_c1_seq1	snf1-like protein kinase	P	GO:0006636	unsaturated fatty acid biosynthetic process
Ctaxi_contig_2883|comp17394_c1_seq1	snf1-like protein kinase	P	GO:0009414	response to water deprivation
Ctaxi_contig_2883|comp17394_c1_seq1	snf1-like protein kinase	P	GO:1901701	cellular response to oxygen-containing compound
Ctaxi_contig_2883|comp17394_c1_seq1	snf1-like protein kinase	P	GO:0040007	growth
Ctaxi_contig_2883|comp17394_c1_seq1	snf1-like protein kinase	P	GO:0009651	response to salt stress
Ctaxi_contig_2883|comp17394_c1_seq1	snf1-like protein kinase	F	GO:0004672	protein kinase activity
Ctaxi_contig_2883|comp17394_c1_seq1	snf1-like protein kinase	P	GO:2000377	regulation of reactive oxygen species metabolic process
Ctaxi_contig_2883|comp17394_c1_seq1	snf1-like protein kinase	P	GO:0042742	defense response to bacterium
Ctaxi_contig_2883|comp17394_c1_seq1	snf1-like protein kinase	C	GO:0005829	cytosol
Ctaxi_contig_2883|comp17394_c1_seq1	snf1-like protein kinase	P	GO:0019432	triglyceride biosynthetic process
Ctaxi_contig_2883|comp17394_c1_seq1	snf1-like protein kinase	P	GO:0005985	sucrose metabolic process
Ctaxi_contig_2883|comp17394_c1_seq1	snf1-like protein kinase	P	GO:0048366	leaf development
Ctaxi_contig_2883|comp17394_c1_seq1	snf1-like protein kinase	P	GO:0009737	response to abscisic acid stimulus
Ctaxi_contig_2883|comp17394_c1_seq1	snf1-like protein kinase	C	GO:0005634	nucleus
Ctaxi_contig_2885|comp17399_c0_seq1	40s ribosomal protein s4	C	GO:0005840	ribosome
Ctaxi_contig_2885|comp17399_c0_seq1	40s ribosomal protein s4	F	GO:0003735	structural constituent of ribosome
Ctaxi_contig_2885|comp17399_c0_seq1	40s ribosomal protein s4	P	GO:0006412	translation
Ctaxi_contig_2885|comp17399_c0_seq1	40s ribosomal protein s4	F	GO:0019843	rRNA binding
Ctaxi_contig_2885|comp17399_c0_seq1	40s ribosomal protein s4	P	GO:0042254	ribosome biogenesis
Ctaxi_contig_2903|comp17446_c0_seq1	light-dependent protochlorophyllide reductase	F	GO:0016491	oxidoreductase activity
Ctaxi_contig_2903|comp17446_c0_seq1	light-dependent protochlorophyllide reductase	P	GO:0055114	oxidation-reduction process
Ctaxi_contig_2906|comp17460_c0_seq1	hect e3 ubiquitin	F	GO:0004842	ubiquitin-protein ligase activity
Ctaxi_contig_2906|comp17460_c0_seq1	hect e3 ubiquitin	P	GO:0016567	protein ubiquitination
Ctaxi_contig_2907|comp17460_c0_seq2	hect e3 ubiquitin ligase	P	GO:0016567	protein ubiquitination
Ctaxi_contig_2907|comp17460_c0_seq2	hect e3 ubiquitin ligase	F	GO:0004842	ubiquitin-protein ligase activity
Ctaxi_contig_2907|comp17460_c0_seq2	hect e3 ubiquitin ligase	C	GO:0044424	intracellular part
Ctaxi_contig_2917|comp17505_c1_seq1	alpha- partial	C	GO:0005874	microtubule
Ctaxi_contig_2917|comp17505_c1_seq1	alpha- partial	P	GO:0051258	protein polymerization
Ctaxi_contig_2917|comp17505_c1_seq1	alpha- partial	P	GO:0006184	GTP catabolic process
Ctaxi_contig_2917|comp17505_c1_seq1	alpha- partial	P	GO:0007017	microtubule-based process
Ctaxi_contig_2917|comp17505_c1_seq1	alpha- partial	F	GO:0003924	GTPase activity
Ctaxi_contig_2917|comp17505_c1_seq1	alpha- partial	F	GO:0005200	structural constituent of cytoskeleton
Ctaxi_contig_2917|comp17505_c1_seq1	alpha- partial	C	GO:0005737	cytoplasm
Ctaxi_contig_2917|comp17505_c1_seq1	alpha- partial	F	GO:0005525	GTP binding
Ctaxi_contig_2917|comp17505_c1_seq1	alpha- partial	C	GO:0005856	cytoskeleton
Ctaxi_contig_2923|comp17545_c0_seq1	heat shock protein 90	P	GO:0006457	protein folding
Ctaxi_contig_2923|comp17545_c0_seq1	heat shock protein 90	P	GO:0006950	response to stress
Ctaxi_contig_2923|comp17545_c0_seq1	heat shock protein 90	F	GO:0005524	ATP binding
Ctaxi_contig_2923|comp17545_c0_seq1	heat shock protein 90	F	GO:0051082	unfolded protein binding
Ctaxi_contig_2932|comp17609_c0_seq1	nadh dehydrogenase fe-s protein 4	P	GO:0022900	electron transport chain
Ctaxi_contig_2932|comp17609_c0_seq1	nadh dehydrogenase fe-s protein 4	P	GO:0048146	positive regulation of fibroblast proliferation
Ctaxi_contig_2932|comp17609_c0_seq1	nadh dehydrogenase fe-s protein 4	P	GO:0001932	regulation of protein phosphorylation
Ctaxi_contig_2932|comp17609_c0_seq1	nadh dehydrogenase fe-s protein 4	F	GO:0008137	NADH dehydrogenase (ubiquinone) activity
Ctaxi_contig_2932|comp17609_c0_seq1	nadh dehydrogenase fe-s protein 4	C	GO:0005747	mitochondrial respiratory chain complex I
Ctaxi_contig_2932|comp17609_c0_seq1	nadh dehydrogenase fe-s protein 4	P	GO:0007420	brain development
Ctaxi_contig_2932|comp17609_c0_seq1	nadh dehydrogenase fe-s protein 4	P	GO:0045333	cellular respiration
Ctaxi_contig_2932|comp17609_c0_seq1	nadh dehydrogenase fe-s protein 4	P	GO:0072593	reactive oxygen species metabolic process
Ctaxi_contig_2932|comp17609_c0_seq1	nadh dehydrogenase fe-s protein 4	P	GO:0019933	cAMP-mediated signaling
Ctaxi_contig_2932|comp17609_c0_seq1	nadh dehydrogenase fe-s protein 4	P	GO:0032981	mitochondrial respiratory chain complex I assembly
Ctaxi_contig_2932|comp17609_c0_seq1	nadh dehydrogenase fe-s protein 4	P	GO:0051591	response to cAMP
Ctaxi_contig_2932|comp17609_c0_seq1	nadh dehydrogenase fe-s protein 4	P	GO:0006120	"mitochondrial electron transport, NADH to ubiquinone"
Ctaxi_contig_2932|comp17609_c0_seq1	nadh dehydrogenase fe-s protein 4	P	GO:0006744	ubiquinone biosynthetic process
Ctaxi_contig_2932|comp17609_c0_seq1	nadh dehydrogenase fe-s protein 4	P	GO:0006814	sodium ion transport
Ctaxi_contig_2932|comp17609_c0_seq1	nadh dehydrogenase fe-s protein 4	P	GO:0015992	proton transport
Ctaxi_contig_2939|comp17636_c1_seq1	troponin i	P	GO:0000280	nuclear division
Ctaxi_contig_2939|comp17636_c1_seq1	troponin i	P	GO:0045214	sarcomere organization
Ctaxi_contig_2939|comp17636_c1_seq1	troponin i	P	GO:0046716	muscle cell cellular homeostasis
Ctaxi_contig_2939|comp17636_c1_seq1	troponin i	C	GO:0005861	troponin complex
Ctaxi_contig_2939|comp17636_c1_seq1	troponin i	P	GO:0007519	skeletal muscle tissue development
Ctaxi_contig_2939|comp17636_c1_seq1	troponin i	P	GO:0007399	nervous system development
Ctaxi_contig_2939|comp17636_c1_seq1	troponin i	F	GO:0003779	actin binding
Ctaxi_contig_2939|comp17636_c1_seq1	troponin i	P	GO:0048738	cardiac muscle tissue development
Ctaxi_contig_2939|comp17636_c1_seq1	troponin i	C	GO:0005634	nucleus
Ctaxi_contig_2939|comp17636_c1_seq1	troponin i	F	GO:0005523	tropomyosin binding
Ctaxi_contig_2942|comp17643_c1_seq1	60s acidic ribosomal protein p0	P	GO:0009790	embryo development
Ctaxi_contig_2942|comp17643_c1_seq1	60s acidic ribosomal protein p0	C	GO:0005622	intracellular
Ctaxi_contig_2942|comp17643_c1_seq1	60s acidic ribosomal protein p0	P	GO:0008152	metabolic process
Ctaxi_contig_2943|comp17647_c0_seq1	40s ribosomal protein s8	P	GO:0001510	RNA methylation
Ctaxi_contig_2943|comp17647_c0_seq1	40s ribosomal protein s8	C	GO:0005618	cell wall
Ctaxi_contig_2943|comp17647_c0_seq1	40s ribosomal protein s8	P	GO:0000462	"maturation of SSU-rRNA from tricistronic rRNA transcript (SSU-rRNA, 5.8S rRNA, LSU-rRNA)"
Ctaxi_contig_2943|comp17647_c0_seq1	40s ribosomal protein s8	C	GO:0005730	nucleolus
Ctaxi_contig_2943|comp17647_c0_seq1	40s ribosomal protein s8	C	GO:0009506	plasmodesma
Ctaxi_contig_2943|comp17647_c0_seq1	40s ribosomal protein s8	F	GO:0003735	structural constituent of ribosome
Ctaxi_contig_2943|comp17647_c0_seq1	40s ribosomal protein s8	P	GO:0006414	translational elongation
Ctaxi_contig_2943|comp17647_c0_seq1	40s ribosomal protein s8	C	GO:0022627	cytosolic small ribosomal subunit
Ctaxi_contig_2943|comp17647_c0_seq1	40s ribosomal protein s8	C	GO:0009507	chloroplast
Ctaxi_contig_2943|comp17647_c0_seq1	40s ribosomal protein s8	C	GO:0005794	Golgi apparatus
Ctaxi_contig_2943|comp17647_c0_seq1	40s ribosomal protein s8	C	GO:0005886	plasma membrane
Ctaxi_contig_2943|comp17647_c0_seq1	40s ribosomal protein s8	C	GO:0005840	ribosome
Ctaxi_contig_2943|comp17647_c0_seq1	40s ribosomal protein s8	P	GO:0042254	ribosome biogenesis
Ctaxi_contig_2944|comp17647_c1_seq1	ribosomal protein partial	C	GO:0005840	ribosome
Ctaxi_contig_2944|comp17647_c1_seq1	ribosomal protein partial	F	GO:0003735	structural constituent of ribosome
Ctaxi_contig_2944|comp17647_c1_seq1	ribosomal protein partial	P	GO:0006412	translation
Ctaxi_contig_2944|comp17647_c1_seq1	ribosomal protein partial	P	GO:0042254	ribosome biogenesis
Ctaxi_contig_2947|comp17657_c0_seq1	h+-transporting atp synthase-like protein	P	GO:0015991	ATP hydrolysis coupled proton transport
Ctaxi_contig_2947|comp17657_c0_seq1	h+-transporting atp synthase-like protein	P	GO:0009697	salicylic acid biosynthetic process
Ctaxi_contig_2947|comp17657_c0_seq1	h+-transporting atp synthase-like protein	P	GO:0019760	glucosinolate metabolic process
Ctaxi_contig_2947|comp17657_c0_seq1	h+-transporting atp synthase-like protein	P	GO:0010363	regulation of plant-type hypersensitive response
Ctaxi_contig_2947|comp17657_c0_seq1	h+-transporting atp synthase-like protein	P	GO:0010200	response to chitin
Ctaxi_contig_2947|comp17657_c0_seq1	h+-transporting atp synthase-like protein	C	GO:0010319	stromule
Ctaxi_contig_2947|comp17657_c0_seq1	h+-transporting atp synthase-like protein	P	GO:0031348	negative regulation of defense response
Ctaxi_contig_2947|comp17657_c0_seq1	h+-transporting atp synthase-like protein	P	GO:0050832	defense response to fungus
Ctaxi_contig_2947|comp17657_c0_seq1	h+-transporting atp synthase-like protein	P	GO:0006098	pentose-phosphate shunt
Ctaxi_contig_2947|comp17657_c0_seq1	h+-transporting atp synthase-like protein	C	GO:0045261	"proton-transporting ATP synthase complex, catalytic core F(1)"
Ctaxi_contig_2947|comp17657_c0_seq1	h+-transporting atp synthase-like protein	P	GO:0009867	jasmonic acid mediated signaling pathway
Ctaxi_contig_2947|comp17657_c0_seq1	h+-transporting atp synthase-like protein	P	GO:0009772	photosynthetic electron transport in photosystem II
Ctaxi_contig_2947|comp17657_c0_seq1	h+-transporting atp synthase-like protein	P	GO:0006364	rRNA processing
Ctaxi_contig_2947|comp17657_c0_seq1	h+-transporting atp synthase-like protein	C	GO:0009941	chloroplast envelope
Ctaxi_contig_2947|comp17657_c0_seq1	h+-transporting atp synthase-like protein	P	GO:0009595	detection of biotic stimulus
Ctaxi_contig_2947|comp17657_c0_seq1	h+-transporting atp synthase-like protein	P	GO:0042742	defense response to bacterium
Ctaxi_contig_2947|comp17657_c0_seq1	h+-transporting atp synthase-like protein	P	GO:0006612	protein targeting to membrane
Ctaxi_contig_2947|comp17657_c0_seq1	h+-transporting atp synthase-like protein	P	GO:0010027	thylakoid membrane organization
Ctaxi_contig_2947|comp17657_c0_seq1	h+-transporting atp synthase-like protein	P	GO:0019252	starch biosynthetic process
Ctaxi_contig_2947|comp17657_c0_seq1	h+-transporting atp synthase-like protein	P	GO:0010310	regulation of hydrogen peroxide metabolic process
Ctaxi_contig_2947|comp17657_c0_seq1	h+-transporting atp synthase-like protein	C	GO:0010287	plastoglobule
Ctaxi_contig_2947|comp17657_c0_seq1	h+-transporting atp synthase-like protein	P	GO:0009862	"systemic acquired resistance, salicylic acid mediated signaling pathway"
Ctaxi_contig_2947|comp17657_c0_seq1	h+-transporting atp synthase-like protein	F	GO:0005524	ATP binding
Ctaxi_contig_2947|comp17657_c0_seq1	h+-transporting atp synthase-like protein	P	GO:0009773	photosynthetic electron transport in photosystem I
Ctaxi_contig_2947|comp17657_c0_seq1	h+-transporting atp synthase-like protein	F	GO:0046933	"proton-transporting ATP synthase activity, rotational mechanism"
Ctaxi_contig_2947|comp17657_c0_seq1	h+-transporting atp synthase-like protein	P	GO:0009409	response to cold
Ctaxi_contig_2947|comp17657_c0_seq1	h+-transporting atp synthase-like protein	P	GO:0015995	chlorophyll biosynthetic process
Ctaxi_contig_2947|comp17657_c0_seq1	h+-transporting atp synthase-like protein	P	GO:0000165	MAPK cascade
Ctaxi_contig_2947|comp17657_c0_seq1	h+-transporting atp synthase-like protein	P	GO:0010207	photosystem II assembly
Ctaxi_contig_2947|comp17657_c0_seq1	h+-transporting atp synthase-like protein	C	GO:0009535	chloroplast thylakoid membrane
Ctaxi_contig_2947|comp17657_c0_seq1	h+-transporting atp synthase-like protein	P	GO:0043900	regulation of multi-organism process
Ctaxi_contig_2947|comp17657_c0_seq1	h+-transporting atp synthase-like protein	P	GO:0015986	ATP synthesis coupled proton transport
Ctaxi_contig_2947|comp17657_c0_seq1	h+-transporting atp synthase-like protein	P	GO:0019288	"isopentenyl diphosphate biosynthetic process, mevalonate-independent pathway"
Ctaxi_contig_2947|comp17657_c0_seq1	h+-transporting atp synthase-like protein	C	GO:0045259	proton-transporting ATP synthase complex
Ctaxi_contig_2949|comp17666_c1_seq1	ubiquitin extension protein	C	GO:0044424	intracellular part
Ctaxi_contig_2954|comp17686_c0_seq1	rrna promoter binding protein	F	GO:0003700	sequence-specific DNA binding transcription factor activity
Ctaxi_contig_2954|comp17686_c0_seq1	rrna promoter binding protein	P	GO:0009303	rRNA transcription
Ctaxi_contig_2954|comp17686_c0_seq1	rrna promoter binding protein	P	GO:0008283	cell proliferation
Ctaxi_contig_2954|comp17686_c0_seq1	rrna promoter binding protein	F	GO:0008134	transcription factor binding
Ctaxi_contig_2954|comp17686_c0_seq1	rrna promoter binding protein	F	GO:0003690	double-stranded DNA binding
Ctaxi_contig_2954|comp17686_c0_seq1	rrna promoter binding protein	P	GO:0006355	"regulation of transcription, DNA-dependent"
Ctaxi_contig_2954|comp17686_c0_seq1	rrna promoter binding protein	C	GO:0005667	transcription factor complex
Ctaxi_contig_2954|comp17686_c0_seq1	rrna promoter binding protein	N	GO:0045449	
Ctaxi_contig_2959|comp17707_c0_seq1	cytochrome oxidase subunit ii	C	GO:0016020	membrane
Ctaxi_contig_2969|comp17759_c0_seq1	sucrose non-fermenting (snf-1) related serine threonine protein kinase	P	GO:1901701	cellular response to oxygen-containing compound
Ctaxi_contig_2969|comp17759_c0_seq1	sucrose non-fermenting (snf-1) related serine threonine protein kinase	P	GO:0071310	cellular response to organic substance
Ctaxi_contig_2969|comp17759_c0_seq1	sucrose non-fermenting (snf-1) related serine threonine protein kinase	P	GO:0048513	organ development
Ctaxi_contig_2969|comp17759_c0_seq1	sucrose non-fermenting (snf-1) related serine threonine protein kinase	P	GO:0006468	protein phosphorylation
Ctaxi_contig_2969|comp17759_c0_seq1	sucrose non-fermenting (snf-1) related serine threonine protein kinase	F	GO:0004674	protein serine/threonine kinase activity
Ctaxi_contig_2969|comp17759_c0_seq1	sucrose non-fermenting (snf-1) related serine threonine protein kinase	P	GO:0007165	signal transduction
Ctaxi_contig_2969|comp17759_c0_seq1	sucrose non-fermenting (snf-1) related serine threonine protein kinase	P	GO:0044767	single-organism developmental process
Ctaxi_contig_2969|comp17759_c0_seq1	sucrose non-fermenting (snf-1) related serine threonine protein kinase	C	GO:0005634	nucleus
Ctaxi_contig_2969|comp17759_c0_seq1	sucrose non-fermenting (snf-1) related serine threonine protein kinase	F	GO:0005524	ATP binding
Ctaxi_contig_2969|comp17759_c0_seq1	sucrose non-fermenting (snf-1) related serine threonine protein kinase	P	GO:0009069	serine family amino acid metabolic process
Ctaxi_contig_2969|comp17759_c0_seq1	sucrose non-fermenting (snf-1) related serine threonine protein kinase	P	GO:0016310	phosphorylation
Ctaxi_contig_2980|comp17795_c0_seq1	60s ribosomal protein l7a	C	GO:0005840	ribosome
Ctaxi_contig_2980|comp17795_c0_seq1	60s ribosomal protein l7a	P	GO:0042254	ribosome biogenesis
Ctaxi_contig_2981|comp17795_c1_seq1	60s ribosomal protein l7a-like	C	GO:0022626	cytosolic ribosome
Ctaxi_contig_2981|comp17795_c1_seq1	60s ribosomal protein l7a-like	C	GO:0043231	intracellular membrane-bounded organelle
Ctaxi_contig_2981|comp17795_c1_seq1	60s ribosomal protein l7a-like	C	GO:0016020	membrane
Ctaxi_contig_2981|comp17795_c1_seq1	60s ribosomal protein l7a-like	C	GO:0044446	intracellular organelle part
Ctaxi_contig_2983|comp17804_c0_seq1	tyrosine 3-monooxygenase tryptophan 5-monooxygenase activation eta polypeptide	P	GO:0006713	glucocorticoid catabolic process
Ctaxi_contig_2983|comp17804_c0_seq1	tyrosine 3-monooxygenase tryptophan 5-monooxygenase activation eta polypeptide	F	GO:0005080	protein kinase C binding
Ctaxi_contig_2983|comp17804_c0_seq1	tyrosine 3-monooxygenase tryptophan 5-monooxygenase activation eta polypeptide	P	GO:2000649	regulation of sodium ion transmembrane transporter activity
Ctaxi_contig_2983|comp17804_c0_seq1	tyrosine 3-monooxygenase tryptophan 5-monooxygenase activation eta polypeptide	P	GO:1900740	positive regulation of protein insertion into mitochondrial membrane involved in apoptotic signaling pathway
Ctaxi_contig_2983|comp17804_c0_seq1	tyrosine 3-monooxygenase tryptophan 5-monooxygenase activation eta polypeptide	P	GO:0048167	regulation of synaptic plasticity
Ctaxi_contig_2983|comp17804_c0_seq1	tyrosine 3-monooxygenase tryptophan 5-monooxygenase activation eta polypeptide	P	GO:0050774	negative regulation of dendrite morphogenesis
Ctaxi_contig_2983|comp17804_c0_seq1	tyrosine 3-monooxygenase tryptophan 5-monooxygenase activation eta polypeptide	F	GO:0030971	receptor tyrosine kinase binding
Ctaxi_contig_2983|comp17804_c0_seq1	tyrosine 3-monooxygenase tryptophan 5-monooxygenase activation eta polypeptide	C	GO:0005829	cytosol
Ctaxi_contig_2983|comp17804_c0_seq1	tyrosine 3-monooxygenase tryptophan 5-monooxygenase activation eta polypeptide	P	GO:0097193	intrinsic apoptotic signaling pathway
Ctaxi_contig_2983|comp17804_c0_seq1	tyrosine 3-monooxygenase tryptophan 5-monooxygenase activation eta polypeptide	C	GO:0030659	cytoplasmic vesicle membrane
Ctaxi_contig_2983|comp17804_c0_seq1	tyrosine 3-monooxygenase tryptophan 5-monooxygenase activation eta polypeptide	F	GO:0035259	glucocorticoid receptor binding
Ctaxi_contig_2983|comp17804_c0_seq1	tyrosine 3-monooxygenase tryptophan 5-monooxygenase activation eta polypeptide	F	GO:0005159	insulin-like growth factor receptor binding
Ctaxi_contig_2983|comp17804_c0_seq1	tyrosine 3-monooxygenase tryptophan 5-monooxygenase activation eta polypeptide	F	GO:0008426	protein kinase C inhibitor activity
Ctaxi_contig_2983|comp17804_c0_seq1	tyrosine 3-monooxygenase tryptophan 5-monooxygenase activation eta polypeptide	F	GO:0044325	ion channel binding
Ctaxi_contig_2983|comp17804_c0_seq1	tyrosine 3-monooxygenase tryptophan 5-monooxygenase activation eta polypeptide	P	GO:0006469	negative regulation of protein kinase activity
Ctaxi_contig_2983|comp17804_c0_seq1	tyrosine 3-monooxygenase tryptophan 5-monooxygenase activation eta polypeptide	P	GO:0032869	cellular response to insulin stimulus
Ctaxi_contig_2983|comp17804_c0_seq1	tyrosine 3-monooxygenase tryptophan 5-monooxygenase activation eta polypeptide	C	GO:0005886	plasma membrane
Ctaxi_contig_2983|comp17804_c0_seq1	tyrosine 3-monooxygenase tryptophan 5-monooxygenase activation eta polypeptide	P	GO:0006605	protein targeting
Ctaxi_contig_2983|comp17804_c0_seq1	tyrosine 3-monooxygenase tryptophan 5-monooxygenase activation eta polypeptide	P	GO:0042921	glucocorticoid receptor signaling pathway
Ctaxi_contig_2983|comp17804_c0_seq1	tyrosine 3-monooxygenase tryptophan 5-monooxygenase activation eta polypeptide	P	GO:0086010	membrane depolarization involved in regulation of action potential
Ctaxi_contig_2983|comp17804_c0_seq1	tyrosine 3-monooxygenase tryptophan 5-monooxygenase activation eta polypeptide	F	GO:0019904	protein domain specific binding
Ctaxi_contig_2983|comp17804_c0_seq1	tyrosine 3-monooxygenase tryptophan 5-monooxygenase activation eta polypeptide	P	GO:0055114	oxidation-reduction process
Ctaxi_contig_2983|comp17804_c0_seq1	tyrosine 3-monooxygenase tryptophan 5-monooxygenase activation eta polypeptide	F	GO:0046982	protein heterodimerization activity
Ctaxi_contig_2983|comp17804_c0_seq1	tyrosine 3-monooxygenase tryptophan 5-monooxygenase activation eta polypeptide	P	GO:0045893	"positive regulation of transcription, DNA-dependent"
Ctaxi_contig_2983|comp17804_c0_seq1	tyrosine 3-monooxygenase tryptophan 5-monooxygenase activation eta polypeptide	P	GO:0000086	G2/M transition of mitotic cell cycle
Ctaxi_contig_2983|comp17804_c0_seq1	tyrosine 3-monooxygenase tryptophan 5-monooxygenase activation eta polypeptide	F	GO:0004497	monooxygenase activity
Ctaxi_contig_2983|comp17804_c0_seq1	tyrosine 3-monooxygenase tryptophan 5-monooxygenase activation eta polypeptide	C	GO:0014704	intercalated disc
Ctaxi_contig_2983|comp17804_c0_seq1	tyrosine 3-monooxygenase tryptophan 5-monooxygenase activation eta polypeptide	F	GO:0017080	sodium channel regulator activity
Ctaxi_contig_2983|comp17804_c0_seq1	tyrosine 3-monooxygenase tryptophan 5-monooxygenase activation eta polypeptide	F	GO:0003779	actin binding
Ctaxi_contig_2983|comp17804_c0_seq1	tyrosine 3-monooxygenase tryptophan 5-monooxygenase activation eta polypeptide	P	GO:0007165	signal transduction
Ctaxi_contig_2983|comp17804_c0_seq1	tyrosine 3-monooxygenase tryptophan 5-monooxygenase activation eta polypeptide	P	GO:0042313	protein kinase C deactivation
Ctaxi_contig_2983|comp17804_c0_seq1	tyrosine 3-monooxygenase tryptophan 5-monooxygenase activation eta polypeptide	P	GO:0045859	regulation of protein kinase activity
Ctaxi_contig_2983|comp17804_c0_seq1	tyrosine 3-monooxygenase tryptophan 5-monooxygenase activation eta polypeptide	P	GO:0006810	transport
Ctaxi_contig_2987|comp17830_c0_seq1	cyclin2 related protein	P	GO:0000079	regulation of cyclin-dependent protein serine/threonine kinase activity
Ctaxi_contig_2987|comp17830_c0_seq1	cyclin2 related protein	F	GO:0016740	transferase activity
Ctaxi_contig_2987|comp17830_c0_seq1	cyclin2 related protein	F	GO:0019901	protein kinase binding
Ctaxi_contig_2991|comp17839_c1_seq1	sedoheptulose- -bisphosphatase	P	GO:0009697	salicylic acid biosynthetic process
Ctaxi_contig_2991|comp17839_c1_seq1	sedoheptulose- -bisphosphatase	P	GO:0019253	reductive pentose-phosphate cycle
Ctaxi_contig_2991|comp17839_c1_seq1	sedoheptulose- -bisphosphatase	C	GO:0009579	thylakoid
Ctaxi_contig_2991|comp17839_c1_seq1	sedoheptulose- -bisphosphatase	P	GO:0010363	regulation of plant-type hypersensitive response
Ctaxi_contig_2991|comp17839_c1_seq1	sedoheptulose- -bisphosphatase	P	GO:0019761	glucosinolate biosynthetic process
Ctaxi_contig_2991|comp17839_c1_seq1	sedoheptulose- -bisphosphatase	P	GO:0010200	response to chitin
Ctaxi_contig_2991|comp17839_c1_seq1	sedoheptulose- -bisphosphatase	P	GO:0043085	positive regulation of catalytic activity
Ctaxi_contig_2991|comp17839_c1_seq1	sedoheptulose- -bisphosphatase	P	GO:0019344	cysteine biosynthetic process
Ctaxi_contig_2991|comp17839_c1_seq1	sedoheptulose- -bisphosphatase	P	GO:0031348	negative regulation of defense response
Ctaxi_contig_2991|comp17839_c1_seq1	sedoheptulose- -bisphosphatase	C	GO:0009570	chloroplast stroma
Ctaxi_contig_2991|comp17839_c1_seq1	sedoheptulose- -bisphosphatase	P	GO:0050832	defense response to fungus
Ctaxi_contig_2991|comp17839_c1_seq1	sedoheptulose- -bisphosphatase	P	GO:0006098	pentose-phosphate shunt
Ctaxi_contig_2991|comp17839_c1_seq1	sedoheptulose- -bisphosphatase	F	GO:0046872	metal ion binding
Ctaxi_contig_2991|comp17839_c1_seq1	sedoheptulose- -bisphosphatase	P	GO:0009867	jasmonic acid mediated signaling pathway
Ctaxi_contig_2991|comp17839_c1_seq1	sedoheptulose- -bisphosphatase	P	GO:0006364	rRNA processing
Ctaxi_contig_2991|comp17839_c1_seq1	sedoheptulose- -bisphosphatase	P	GO:0005986	sucrose biosynthetic process
Ctaxi_contig_2991|comp17839_c1_seq1	sedoheptulose- -bisphosphatase	C	GO:0009941	chloroplast envelope
Ctaxi_contig_2991|comp17839_c1_seq1	sedoheptulose- -bisphosphatase	P	GO:0009595	detection of biotic stimulus
Ctaxi_contig_2991|comp17839_c1_seq1	sedoheptulose- -bisphosphatase	P	GO:0042742	defense response to bacterium
Ctaxi_contig_2991|comp17839_c1_seq1	sedoheptulose- -bisphosphatase	P	GO:0006612	protein targeting to membrane
Ctaxi_contig_2991|comp17839_c1_seq1	sedoheptulose- -bisphosphatase	P	GO:0019252	starch biosynthetic process
Ctaxi_contig_2991|comp17839_c1_seq1	sedoheptulose- -bisphosphatase	P	GO:0000023	maltose metabolic process
Ctaxi_contig_2991|comp17839_c1_seq1	sedoheptulose- -bisphosphatase	P	GO:0010310	regulation of hydrogen peroxide metabolic process
Ctaxi_contig_2991|comp17839_c1_seq1	sedoheptulose- -bisphosphatase	P	GO:0009657	plastid organization
Ctaxi_contig_2991|comp17839_c1_seq1	sedoheptulose- -bisphosphatase	F	GO:0042132	"fructose 1,6-bisphosphate 1-phosphatase activity"
Ctaxi_contig_2991|comp17839_c1_seq1	sedoheptulose- -bisphosphatase	P	GO:0009862	"systemic acquired resistance, salicylic acid mediated signaling pathway"
Ctaxi_contig_2991|comp17839_c1_seq1	sedoheptulose- -bisphosphatase	P	GO:0009773	photosynthetic electron transport in photosystem I
Ctaxi_contig_2991|comp17839_c1_seq1	sedoheptulose- -bisphosphatase	P	GO:0035304	regulation of protein dephosphorylation
Ctaxi_contig_2991|comp17839_c1_seq1	sedoheptulose- -bisphosphatase	F	GO:0050278	sedoheptulose-bisphosphatase activity
Ctaxi_contig_2991|comp17839_c1_seq1	sedoheptulose- -bisphosphatase	P	GO:0009409	response to cold
Ctaxi_contig_2991|comp17839_c1_seq1	sedoheptulose- -bisphosphatase	C	GO:0048046	apoplast
Ctaxi_contig_2991|comp17839_c1_seq1	sedoheptulose- -bisphosphatase	P	GO:0000165	MAPK cascade
Ctaxi_contig_2991|comp17839_c1_seq1	sedoheptulose- -bisphosphatase	P	GO:0010207	photosystem II assembly
Ctaxi_contig_2991|comp17839_c1_seq1	sedoheptulose- -bisphosphatase	P	GO:0043900	regulation of multi-organism process
Ctaxi_contig_2991|comp17839_c1_seq1	sedoheptulose- -bisphosphatase	P	GO:0010103	stomatal complex morphogenesis
Ctaxi_contig_2991|comp17839_c1_seq1	sedoheptulose- -bisphosphatase	P	GO:0019288	"isopentenyl diphosphate biosynthetic process, mevalonate-independent pathway"
Ctaxi_contig_2991|comp17839_c1_seq1	sedoheptulose- -bisphosphatase	P	GO:0006000	fructose metabolic process
Ctaxi_contig_2991|comp17839_c1_seq1	sedoheptulose- -bisphosphatase	P	GO:0006013	mannose metabolic process
Ctaxi_contig_2991|comp17839_c1_seq1	sedoheptulose- -bisphosphatase	P	GO:0006094	gluconeogenesis
Ctaxi_contig_2991|comp17839_c1_seq1	sedoheptulose- -bisphosphatase	P	GO:0006096	glycolysis
Ctaxi_contig_2991|comp17839_c1_seq1	sedoheptulose- -bisphosphatase	P	GO:0015976	carbon utilization
Ctaxi_contig_2998|comp17861_c0_seq1	alpha-tubulin	C	GO:0005874	microtubule
Ctaxi_contig_2998|comp17861_c0_seq1	alpha-tubulin	P	GO:0051258	protein polymerization
Ctaxi_contig_2998|comp17861_c0_seq1	alpha-tubulin	P	GO:0006184	GTP catabolic process
Ctaxi_contig_2998|comp17861_c0_seq1	alpha-tubulin	P	GO:0007017	microtubule-based process
Ctaxi_contig_2998|comp17861_c0_seq1	alpha-tubulin	F	GO:0003924	GTPase activity
Ctaxi_contig_2998|comp17861_c0_seq1	alpha-tubulin	F	GO:0005200	structural constituent of cytoskeleton
Ctaxi_contig_2998|comp17861_c0_seq1	alpha-tubulin	C	GO:0005737	cytoplasm
Ctaxi_contig_2998|comp17861_c0_seq1	alpha-tubulin	F	GO:0005525	GTP binding
Ctaxi_contig_2998|comp17861_c0_seq1	alpha-tubulin	C	GO:0005856	cytoskeleton
Ctaxi_contig_2999|comp17866_c0_seq1	inorganic pyrophosphatase	F	GO:0016787	hydrolase activity
Ctaxi_contig_3000|comp17866_c0_seq2	h+-translocating pyrophosphatase family	P	GO:0010248	establishment or maintenance of transmembrane electrochemical gradient
Ctaxi_contig_3000|comp17866_c0_seq2	h+-translocating pyrophosphatase family	P	GO:0009414	response to water deprivation
Ctaxi_contig_3000|comp17866_c0_seq2	h+-translocating pyrophosphatase family	C	GO:0005739	mitochondrion
Ctaxi_contig_3000|comp17866_c0_seq2	h+-translocating pyrophosphatase family	P	GO:0009651	response to salt stress
Ctaxi_contig_3000|comp17866_c0_seq2	h+-translocating pyrophosphatase family	P	GO:0009926	auxin polar transport
Ctaxi_contig_3000|comp17866_c0_seq2	h+-translocating pyrophosphatase family	C	GO:0009941	chloroplast envelope
Ctaxi_contig_3000|comp17866_c0_seq2	h+-translocating pyrophosphatase family	C	GO:0009705	plant-type vacuole membrane
Ctaxi_contig_3000|comp17866_c0_seq2	h+-translocating pyrophosphatase family	F	GO:0004427	inorganic diphosphatase activity
Ctaxi_contig_3000|comp17866_c0_seq2	h+-translocating pyrophosphatase family	P	GO:0048366	leaf development
Ctaxi_contig_3000|comp17866_c0_seq2	h+-translocating pyrophosphatase family	C	GO:0010008	endosome membrane
Ctaxi_contig_3000|comp17866_c0_seq2	h+-translocating pyrophosphatase family	P	GO:0015992	proton transport
Ctaxi_contig_3000|comp17866_c0_seq2	h+-translocating pyrophosphatase family	F	GO:0009678	hydrogen-translocating pyrophosphatase activity
Ctaxi_contig_3000|comp17866_c0_seq2	h+-translocating pyrophosphatase family	C	GO:0005794	Golgi apparatus
Ctaxi_contig_3000|comp17866_c0_seq2	h+-translocating pyrophosphatase family	C	GO:0005886	plasma membrane
Ctaxi_contig_3000|comp17866_c0_seq2	h+-translocating pyrophosphatase family	P	GO:0006119	oxidative phosphorylation
Ctaxi_contig_3003|comp17871_c1_seq1	k antiporter p-type alpha subunit family protein	F	GO:0005488	binding
Ctaxi_contig_3003|comp17871_c1_seq1	k antiporter p-type alpha subunit family protein	P	GO:0015672	monovalent inorganic cation transport
Ctaxi_contig_3003|comp17871_c1_seq1	k antiporter p-type alpha subunit family protein	F	GO:0008324	cation transmembrane transporter activity
Ctaxi_contig_3003|comp17871_c1_seq1	k antiporter p-type alpha subunit family protein	F	GO:0016820	"hydrolase activity, acting on acid anhydrides, catalyzing transmembrane movement of substances"
Ctaxi_contig_3003|comp17871_c1_seq1	k antiporter p-type alpha subunit family protein	P	GO:0006812	cation transport
Ctaxi_contig_3012|comp17918_c0_seq2	histone h1-delta-like	C	GO:0000786	nucleosome
Ctaxi_contig_3012|comp17918_c0_seq2	histone h1-delta-like	F	GO:0003677	DNA binding
Ctaxi_contig_3012|comp17918_c0_seq2	histone h1-delta-like	P	GO:0006334	nucleosome assembly
Ctaxi_contig_3012|comp17918_c0_seq2	histone h1-delta-like	C	GO:0005634	nucleus
Ctaxi_contig_3019|comp17938_c0_seq1	myosin light chain kinase	C	GO:0005911	cell-cell junction
Ctaxi_contig_3019|comp17938_c0_seq1	myosin light chain kinase	P	GO:0090280	positive regulation of calcium ion import
Ctaxi_contig_3019|comp17938_c0_seq1	myosin light chain kinase	C	GO:0097458	neuron part
Ctaxi_contig_3019|comp17938_c0_seq1	myosin light chain kinase	C	GO:0005604	basement membrane
Ctaxi_contig_3019|comp17938_c0_seq1	myosin light chain kinase	C	GO:0097060	synaptic membrane
Ctaxi_contig_3019|comp17938_c0_seq1	myosin light chain kinase	C	GO:0005652	nuclear lamina
Ctaxi_contig_3019|comp17938_c0_seq1	myosin light chain kinase	P	GO:0030198	extracellular matrix organization
Ctaxi_contig_3019|comp17938_c0_seq1	myosin light chain kinase	C	GO:0015629	actin cytoskeleton
Ctaxi_contig_3019|comp17938_c0_seq1	myosin light chain kinase	C	GO:0016323	basolateral plasma membrane
Ctaxi_contig_3019|comp17938_c0_seq1	myosin light chain kinase	C	GO:0005730	nucleolus
Ctaxi_contig_3019|comp17938_c0_seq1	myosin light chain kinase	C	GO:0005829	cytosol
Ctaxi_contig_3019|comp17938_c0_seq1	myosin light chain kinase	P	GO:0001953	negative regulation of cell-matrix adhesion
Ctaxi_contig_3019|comp17938_c0_seq1	myosin light chain kinase	F	GO:0004385	guanylate kinase activity
Ctaxi_contig_3019|comp17938_c0_seq1	myosin light chain kinase	P	GO:0006468	protein phosphorylation
Ctaxi_contig_3019|comp17938_c0_seq1	myosin light chain kinase	F	GO:0004674	protein serine/threonine kinase activity
Ctaxi_contig_3019|comp17938_c0_seq1	myosin light chain kinase	C	GO:0043234	protein complex
Ctaxi_contig_3019|comp17938_c0_seq1	myosin light chain kinase	C	GO:0016363	nuclear matrix
Ctaxi_contig_3019|comp17938_c0_seq1	myosin light chain kinase	C	GO:0042995	cell projection
Ctaxi_contig_3019|comp17938_c0_seq1	myosin light chain kinase	P	GO:0061045	negative regulation of wound healing
Ctaxi_contig_3019|comp17938_c0_seq1	myosin light chain kinase	F	GO:0042043	neurexin family protein binding
Ctaxi_contig_3019|comp17938_c0_seq1	myosin light chain kinase	P	GO:0045944	positive regulation of transcription from RNA polymerase II promoter
Ctaxi_contig_3019|comp17938_c0_seq1	myosin light chain kinase	P	GO:0010839	negative regulation of keratinocyte proliferation
Ctaxi_contig_3019|comp17938_c0_seq1	myosin light chain kinase	P	GO:0090288	negative regulation of cellular response to growth factor stimulus
Ctaxi_contig_3019|comp17938_c0_seq1	myosin light chain kinase	F	GO:0005524	ATP binding
Ctaxi_contig_3019|comp17938_c0_seq1	myosin light chain kinase	P	GO:0006144	purine nucleobase metabolic process
Ctaxi_contig_3019|comp17938_c0_seq1	myosin light chain kinase	P	GO:0009069	serine family amino acid metabolic process
Ctaxi_contig_3019|comp17938_c0_seq1	myosin light chain kinase	P	GO:0016310	phosphorylation
Ctaxi_contig_3020|comp17938_c0_seq2	protein	P	GO:0006468	protein phosphorylation
Ctaxi_contig_3020|comp17938_c0_seq2	protein	F	GO:0005524	ATP binding
Ctaxi_contig_3020|comp17938_c0_seq2	protein	F	GO:0004674	protein serine/threonine kinase activity
Ctaxi_contig_3020|comp17938_c0_seq2	protein	P	GO:0009069	serine family amino acid metabolic process
Ctaxi_contig_3020|comp17938_c0_seq2	protein	P	GO:0016310	phosphorylation
Ctaxi_contig_3022|comp17956_c0_seq1	actin	P	GO:0051533	positive regulation of NFAT protein import into nucleus
Ctaxi_contig_3022|comp17956_c0_seq1	actin	C	GO:0005875	microtubule associated complex
Ctaxi_contig_3022|comp17956_c0_seq1	actin	P	GO:0000910	cytokinesis
Ctaxi_contig_3022|comp17956_c0_seq1	actin	P	GO:0007507	heart development
Ctaxi_contig_3022|comp17956_c0_seq1	actin	P	GO:0051297	centrosome organization
Ctaxi_contig_3022|comp17956_c0_seq1	actin	F	GO:0005524	ATP binding
Ctaxi_contig_3022|comp17956_c0_seq1	actin	C	GO:0005884	actin filament
Ctaxi_contig_3022|comp17956_c0_seq1	actin	F	GO:0005200	structural constituent of cytoskeleton
Ctaxi_contig_3022|comp17956_c0_seq1	actin	C	GO:0005737	cytoplasm
Ctaxi_contig_3022|comp17956_c0_seq1	actin	C	GO:0005856	cytoskeleton
Ctaxi_contig_3023|comp17956_c1_seq1	actin type 1	C	GO:0005856	cytoskeleton
Ctaxi_contig_3023|comp17956_c1_seq1	actin type 1	C	GO:0005737	cytoplasm
Ctaxi_contig_3023|comp17956_c1_seq1	actin type 1	F	GO:0005524	ATP binding
Ctaxi_contig_3028|comp17968_c0_seq1	tubulin alpha-3 chain-like	C	GO:0005874	microtubule
Ctaxi_contig_3028|comp17968_c0_seq1	tubulin alpha-3 chain-like	P	GO:0051258	protein polymerization
Ctaxi_contig_3028|comp17968_c0_seq1	tubulin alpha-3 chain-like	P	GO:0006184	GTP catabolic process
Ctaxi_contig_3028|comp17968_c0_seq1	tubulin alpha-3 chain-like	P	GO:0007017	microtubule-based process
Ctaxi_contig_3028|comp17968_c0_seq1	tubulin alpha-3 chain-like	F	GO:0003924	GTPase activity
Ctaxi_contig_3028|comp17968_c0_seq1	tubulin alpha-3 chain-like	F	GO:0005200	structural constituent of cytoskeleton
Ctaxi_contig_3028|comp17968_c0_seq1	tubulin alpha-3 chain-like	C	GO:0005737	cytoplasm
Ctaxi_contig_3028|comp17968_c0_seq1	tubulin alpha-3 chain-like	F	GO:0005525	GTP binding
Ctaxi_contig_3028|comp17968_c0_seq1	tubulin alpha-3 chain-like	C	GO:0005856	cytoskeleton
Ctaxi_contig_3031|comp17977_c0_seq1	coiled-coil domain-containing protein 40	P	GO:0030324	lung development
Ctaxi_contig_3031|comp17977_c0_seq1	coiled-coil domain-containing protein 40	P	GO:0070286	axonemal dynein complex assembly
Ctaxi_contig_3031|comp17977_c0_seq1	coiled-coil domain-containing protein 40	P	GO:0001947	heart looping
Ctaxi_contig_3031|comp17977_c0_seq1	coiled-coil domain-containing protein 40	P	GO:0071907	determination of digestive tract left/right asymmetry
Ctaxi_contig_3031|comp17977_c0_seq1	coiled-coil domain-containing protein 40	P	GO:0060287	epithelial cilium movement involved in determination of left/right asymmetry
Ctaxi_contig_3031|comp17977_c0_seq1	coiled-coil domain-containing protein 40	P	GO:0071910	determination of liver left/right asymmetry
Ctaxi_contig_3031|comp17977_c0_seq1	coiled-coil domain-containing protein 40	P	GO:0035469	determination of pancreatic left/right asymmetry
Ctaxi_contig_3031|comp17977_c0_seq1	coiled-coil domain-containing protein 40	P	GO:0003356	regulation of cilium beat frequency
Ctaxi_contig_3039|comp17992_c0_seq1	nuclear lim factor interactor-interacting protein cleavage-specific form	P	GO:0016311	dephosphorylation
Ctaxi_contig_3039|comp17992_c0_seq1	nuclear lim factor interactor-interacting protein cleavage-specific form	F	GO:0016791	phosphatase activity
Ctaxi_contig_3042|comp17996_c0_seq1	ll-diaminopimelate aminotransferase	P	GO:0009089	lysine biosynthetic process via diaminopimelate
Ctaxi_contig_3042|comp17996_c0_seq1	ll-diaminopimelate aminotransferase	P	GO:0006346	methylation-dependent chromatin silencing
Ctaxi_contig_3042|comp17996_c0_seq1	ll-diaminopimelate aminotransferase	P	GO:0031048	chromatin silencing by small RNA
Ctaxi_contig_3042|comp17996_c0_seq1	ll-diaminopimelate aminotransferase	P	GO:0007267	cell-cell signaling
Ctaxi_contig_3042|comp17996_c0_seq1	ll-diaminopimelate aminotransferase	P	GO:0009862	"systemic acquired resistance, salicylic acid mediated signaling pathway"
Ctaxi_contig_3042|comp17996_c0_seq1	ll-diaminopimelate aminotransferase	P	GO:0051567	histone H3-K9 methylation
Ctaxi_contig_3042|comp17996_c0_seq1	ll-diaminopimelate aminotransferase	F	GO:0010285	"L,L-diaminopimelate aminotransferase activity"
Ctaxi_contig_3042|comp17996_c0_seq1	ll-diaminopimelate aminotransferase	P	GO:0009693	ethylene biosynthetic process
Ctaxi_contig_3042|comp17996_c0_seq1	ll-diaminopimelate aminotransferase	P	GO:0010050	vegetative phase change
Ctaxi_contig_3042|comp17996_c0_seq1	ll-diaminopimelate aminotransferase	P	GO:0009855	determination of bilateral symmetry
Ctaxi_contig_3042|comp17996_c0_seq1	ll-diaminopimelate aminotransferase	C	GO:0005794	Golgi apparatus
Ctaxi_contig_3042|comp17996_c0_seq1	ll-diaminopimelate aminotransferase	C	GO:0005829	cytosol
Ctaxi_contig_3042|comp17996_c0_seq1	ll-diaminopimelate aminotransferase	P	GO:0010051	xylem and phloem pattern formation
Ctaxi_contig_3042|comp17996_c0_seq1	ll-diaminopimelate aminotransferase	P	GO:0009965	leaf morphogenesis
Ctaxi_contig_3042|comp17996_c0_seq1	ll-diaminopimelate aminotransferase	C	GO:0009570	chloroplast stroma
Ctaxi_contig_3042|comp17996_c0_seq1	ll-diaminopimelate aminotransferase	F	GO:0030170	pyridoxal phosphate binding
Ctaxi_contig_3042|comp17996_c0_seq1	ll-diaminopimelate aminotransferase	P	GO:0010014	meristem initiation
Ctaxi_contig_3042|comp17996_c0_seq1	ll-diaminopimelate aminotransferase	P	GO:0035196	production of miRNAs involved in gene silencing by miRNA
Ctaxi_contig_3042|comp17996_c0_seq1	ll-diaminopimelate aminotransferase	P	GO:0010267	production of ta-siRNAs involved in RNA interference
Ctaxi_contig_3042|comp17996_c0_seq1	ll-diaminopimelate aminotransferase	P	GO:0048439	flower morphogenesis
Ctaxi_contig_3042|comp17996_c0_seq1	ll-diaminopimelate aminotransferase	P	GO:0010073	meristem maintenance
Ctaxi_contig_3042|comp17996_c0_seq1	ll-diaminopimelate aminotransferase	F	GO:0005507	copper ion binding
Ctaxi_contig_3042|comp17996_c0_seq1	ll-diaminopimelate aminotransferase	P	GO:0009616	virus induced gene silencing
Ctaxi_contig_3043|comp17997_c0_seq1	abc transporter	P	GO:0055085	transmembrane transport
Ctaxi_contig_3043|comp17997_c0_seq1	abc transporter	C	GO:0016021	integral to membrane
Ctaxi_contig_3043|comp17997_c0_seq1	abc transporter	F	GO:0042626	"ATPase activity, coupled to transmembrane movement of substances"
Ctaxi_contig_3043|comp17997_c0_seq1	abc transporter	P	GO:0006200	ATP catabolic process
Ctaxi_contig_3043|comp17997_c0_seq1	abc transporter	F	GO:0005524	ATP binding
Ctaxi_contig_3043|comp17997_c0_seq1	abc transporter	P	GO:0006810	transport
Ctaxi_contig_3044|comp17997_c0_seq2	abc transporter	P	GO:0055085	transmembrane transport
Ctaxi_contig_3044|comp17997_c0_seq2	abc transporter	C	GO:0016021	integral to membrane
Ctaxi_contig_3044|comp17997_c0_seq2	abc transporter	F	GO:0042626	"ATPase activity, coupled to transmembrane movement of substances"
Ctaxi_contig_3044|comp17997_c0_seq2	abc transporter	P	GO:0006200	ATP catabolic process
Ctaxi_contig_3044|comp17997_c0_seq2	abc transporter	F	GO:0005524	ATP binding
Ctaxi_contig_3044|comp17997_c0_seq2	abc transporter	P	GO:0006810	transport
Ctaxi_contig_3049|comp18005_c0_seq2	predicted protein	F	GO:0008270	zinc ion binding
Ctaxi_contig_3058|comp18031_c1_seq1	14-3-3 protein	F	GO:0004623	phospholipase A2 activity
Ctaxi_contig_3058|comp18031_c1_seq1	14-3-3 protein	F	GO:0019904	protein domain specific binding
Ctaxi_contig_3058|comp18031_c1_seq1	14-3-3 protein	P	GO:0046686	response to cadmium ion
Ctaxi_contig_3058|comp18031_c1_seq1	14-3-3 protein	C	GO:0005886	plasma membrane
Ctaxi_contig_3058|comp18031_c1_seq1	14-3-3 protein	C	GO:0005618	cell wall
Ctaxi_contig_3058|comp18031_c1_seq1	14-3-3 protein	C	GO:0005635	nuclear envelope
Ctaxi_contig_3058|comp18031_c1_seq1	14-3-3 protein	F	GO:0005524	ATP binding
Ctaxi_contig_3058|comp18031_c1_seq1	14-3-3 protein	C	GO:0009570	chloroplast stroma
Ctaxi_contig_3058|comp18031_c1_seq1	14-3-3 protein	C	GO:0005739	mitochondrion
Ctaxi_contig_3058|comp18031_c1_seq1	14-3-3 protein	P	GO:0009395	phospholipid catabolic process
Ctaxi_contig_3061|comp18045_c0_seq1	snf7 family protein	P	GO:0071704	organic substance metabolic process
Ctaxi_contig_3061|comp18045_c0_seq1	snf7 family protein	P	GO:0006810	transport
Ctaxi_contig_3061|comp18045_c0_seq1	snf7 family protein	F	GO:0016787	hydrolase activity
Ctaxi_contig_3061|comp18045_c0_seq1	snf7 family protein	P	GO:0044237	cellular metabolic process
Ctaxi_contig_3062|comp18045_c0_seq2	proteasome subunit beta type	P	GO:0071704	organic substance metabolic process
Ctaxi_contig_3062|comp18045_c0_seq2	proteasome subunit beta type	F	GO:0016787	hydrolase activity
Ctaxi_contig_3062|comp18045_c0_seq2	proteasome subunit beta type	P	GO:0044237	cellular metabolic process
Ctaxi_contig_3076|comp18097_c0_seq1	protein	F	GO:0016787	hydrolase activity
Ctaxi_contig_3077|comp18105_c0_seq1	nadh:flavin oxidoreductase	F	GO:0016491	oxidoreductase activity
Ctaxi_contig_3091|comp18180_c1_seq1	arylsulfatase	F	GO:0003824	catalytic activity
Ctaxi_contig_3096|comp18198_c0_seq1	oxygen-evolving enhancer protein	C	GO:0019898	extrinsic to membrane
Ctaxi_contig_3096|comp18198_c0_seq1	oxygen-evolving enhancer protein	F	GO:0005509	calcium ion binding
Ctaxi_contig_3096|comp18198_c0_seq1	oxygen-evolving enhancer protein	P	GO:0042549	photosystem II stabilization
Ctaxi_contig_3096|comp18198_c0_seq1	oxygen-evolving enhancer protein	C	GO:0009654	oxygen evolving complex
Ctaxi_contig_3099|comp18221_c0_seq1	peroxisomal membrane protein pmp22	C	GO:0016021	integral to membrane
Ctaxi_contig_3111|comp18274_c0_seq1	elongation factor 1-gamma	F	GO:0004364	glutathione transferase activity
Ctaxi_contig_3111|comp18274_c0_seq1	elongation factor 1-gamma	F	GO:0003746	translation elongation factor activity
Ctaxi_contig_3111|comp18274_c0_seq1	elongation factor 1-gamma	C	GO:0005853	eukaryotic translation elongation factor 1 complex
Ctaxi_contig_3111|comp18274_c0_seq1	elongation factor 1-gamma	P	GO:0006414	translational elongation
Ctaxi_contig_3111|comp18274_c0_seq1	elongation factor 1-gamma	P	GO:0006749	glutathione metabolic process
Ctaxi_contig_3111|comp18274_c0_seq1	elongation factor 1-gamma	P	GO:0006803	glutathione conjugation reaction
Ctaxi_contig_3111|comp18274_c0_seq1	elongation factor 1-gamma	C	GO:0005840	ribosome
Ctaxi_contig_3111|comp18274_c0_seq1	elongation factor 1-gamma	P	GO:0006448	regulation of translational elongation
Ctaxi_contig_3112|comp18274_c1_seq1	elongation factor 1-gamma	F	GO:0004364	glutathione transferase activity
Ctaxi_contig_3112|comp18274_c1_seq1	elongation factor 1-gamma	F	GO:0003746	translation elongation factor activity
Ctaxi_contig_3112|comp18274_c1_seq1	elongation factor 1-gamma	C	GO:0005853	eukaryotic translation elongation factor 1 complex
Ctaxi_contig_3112|comp18274_c1_seq1	elongation factor 1-gamma	P	GO:0006414	translational elongation
Ctaxi_contig_3112|comp18274_c1_seq1	elongation factor 1-gamma	P	GO:0006749	glutathione metabolic process
Ctaxi_contig_3112|comp18274_c1_seq1	elongation factor 1-gamma	P	GO:0006803	glutathione conjugation reaction
Ctaxi_contig_3112|comp18274_c1_seq1	elongation factor 1-gamma	C	GO:0005840	ribosome
Ctaxi_contig_3112|comp18274_c1_seq1	elongation factor 1-gamma	P	GO:0006448	regulation of translational elongation
Ctaxi_contig_3115|comp18293_c0_seq1	adenosylhomocysteinase	C	GO:0005774	vacuolar membrane
Ctaxi_contig_3115|comp18293_c0_seq1	adenosylhomocysteinase	P	GO:0051788	response to misfolded protein
Ctaxi_contig_3115|comp18293_c0_seq1	adenosylhomocysteinase	P	GO:0009853	photorespiration
Ctaxi_contig_3115|comp18293_c0_seq1	adenosylhomocysteinase	P	GO:0006094	gluconeogenesis
Ctaxi_contig_3115|comp18293_c0_seq1	adenosylhomocysteinase	P	GO:0006346	methylation-dependent chromatin silencing
Ctaxi_contig_3115|comp18293_c0_seq1	adenosylhomocysteinase	C	GO:0048046	apoplast
Ctaxi_contig_3115|comp18293_c0_seq1	adenosylhomocysteinase	P	GO:0006833	water transport
Ctaxi_contig_3115|comp18293_c0_seq1	adenosylhomocysteinase	P	GO:0009793	embryo development ending in seed dormancy
Ctaxi_contig_3115|comp18293_c0_seq1	adenosylhomocysteinase	F	GO:0000166	nucleotide binding
Ctaxi_contig_3115|comp18293_c0_seq1	adenosylhomocysteinase	F	GO:0004013	adenosylhomocysteinase activity
Ctaxi_contig_3115|comp18293_c0_seq1	adenosylhomocysteinase	P	GO:0051049	regulation of transport
Ctaxi_contig_3115|comp18293_c0_seq1	adenosylhomocysteinase	P	GO:0009651	response to salt stress
Ctaxi_contig_3115|comp18293_c0_seq1	adenosylhomocysteinase	P	GO:0080129	proteasome core complex assembly
Ctaxi_contig_3115|comp18293_c0_seq1	adenosylhomocysteinase	P	GO:0048767	root hair elongation
Ctaxi_contig_3115|comp18293_c0_seq1	adenosylhomocysteinase	C	GO:0005794	Golgi apparatus
Ctaxi_contig_3115|comp18293_c0_seq1	adenosylhomocysteinase	P	GO:0006972	hyperosmotic response
Ctaxi_contig_3115|comp18293_c0_seq1	adenosylhomocysteinase	C	GO:0005829	cytosol
Ctaxi_contig_3115|comp18293_c0_seq1	adenosylhomocysteinase	P	GO:0006730	one-carbon metabolic process
Ctaxi_contig_3115|comp18293_c0_seq1	adenosylhomocysteinase	P	GO:0006511	ubiquitin-dependent protein catabolic process
Ctaxi_contig_3115|comp18293_c0_seq1	adenosylhomocysteinase	P	GO:0007030	Golgi organization
Ctaxi_contig_3115|comp18293_c0_seq1	adenosylhomocysteinase	P	GO:0016441	posttranscriptional gene silencing
Ctaxi_contig_3115|comp18293_c0_seq1	adenosylhomocysteinase	P	GO:0006096	glycolysis
Ctaxi_contig_3115|comp18293_c0_seq1	adenosylhomocysteinase	P	GO:0046686	response to cadmium ion
Ctaxi_contig_3115|comp18293_c0_seq1	adenosylhomocysteinase	C	GO:0009506	plasmodesma
Ctaxi_contig_3115|comp18293_c0_seq1	adenosylhomocysteinase	P	GO:0009266	response to temperature stimulus
Ctaxi_contig_3115|comp18293_c0_seq1	adenosylhomocysteinase	C	GO:0005886	plasma membrane
Ctaxi_contig_3115|comp18293_c0_seq1	adenosylhomocysteinase	F	GO:0005507	copper ion binding
Ctaxi_contig_3115|comp18293_c0_seq1	adenosylhomocysteinase	P	GO:0006555	methionine metabolic process
Ctaxi_contig_3116|comp18293_c1_seq1	adenosylhomocysteinase	F	GO:0016787	hydrolase activity
Ctaxi_contig_3122|comp18322_c0_seq1	60s ribosomal protein l10a-1	P	GO:0006412	translation
Ctaxi_contig_3122|comp18322_c0_seq1	60s ribosomal protein l10a-1	F	GO:0003723	RNA binding
Ctaxi_contig_3122|comp18322_c0_seq1	60s ribosomal protein l10a-1	F	GO:0003735	structural constituent of ribosome
Ctaxi_contig_3122|comp18322_c0_seq1	60s ribosomal protein l10a-1	C	GO:0015934	large ribosomal subunit
Ctaxi_contig_3122|comp18322_c0_seq1	60s ribosomal protein l10a-1	P	GO:0007275	multicellular organismal development
Ctaxi_contig_3122|comp18322_c0_seq1	60s ribosomal protein l10a-1	C	GO:0022626	cytosolic ribosome
Ctaxi_contig_3122|comp18322_c0_seq1	60s ribosomal protein l10a-1	C	GO:0005840	ribosome
Ctaxi_contig_3122|comp18322_c0_seq1	60s ribosomal protein l10a-1	P	GO:0042254	ribosome biogenesis
Ctaxi_contig_3124|comp18342_c1_seq1	glycoside hydrolase	F	GO:0003824	catalytic activity
Ctaxi_contig_3125|comp18344_c0_seq1	guanine nucleotide-binding protein subunit beta-like protein	P	GO:0008643	carbohydrate transport
Ctaxi_contig_3125|comp18344_c0_seq1	guanine nucleotide-binding protein subunit beta-like protein	P	GO:0009739	response to gibberellin stimulus
Ctaxi_contig_3125|comp18344_c0_seq1	guanine nucleotide-binding protein subunit beta-like protein	P	GO:1901701	cellular response to oxygen-containing compound
Ctaxi_contig_3125|comp18344_c0_seq1	guanine nucleotide-binding protein subunit beta-like protein	P	GO:0071396	cellular response to lipid
Ctaxi_contig_3125|comp18344_c0_seq1	guanine nucleotide-binding protein subunit beta-like protein	C	GO:0043231	intracellular membrane-bounded organelle
Ctaxi_contig_3125|comp18344_c0_seq1	guanine nucleotide-binding protein subunit beta-like protein	C	GO:0043190	ATP-binding cassette (ABC) transporter complex
Ctaxi_contig_3125|comp18344_c0_seq1	guanine nucleotide-binding protein subunit beta-like protein	P	GO:1901576	organic substance biosynthetic process
Ctaxi_contig_3125|comp18344_c0_seq1	guanine nucleotide-binding protein subunit beta-like protein	C	GO:0005829	cytosol
Ctaxi_contig_3125|comp18344_c0_seq1	guanine nucleotide-binding protein subunit beta-like protein	P	GO:0044238	primary metabolic process
Ctaxi_contig_3125|comp18344_c0_seq1	guanine nucleotide-binding protein subunit beta-like protein	F	GO:0005215	transporter activity
Ctaxi_contig_3125|comp18344_c0_seq1	guanine nucleotide-binding protein subunit beta-like protein	P	GO:0050794	regulation of cellular process
Ctaxi_contig_3125|comp18344_c0_seq1	guanine nucleotide-binding protein subunit beta-like protein	P	GO:0006950	response to stress
Ctaxi_contig_3125|comp18344_c0_seq1	guanine nucleotide-binding protein subunit beta-like protein	P	GO:0032870	cellular response to hormone stimulus
Ctaxi_contig_3125|comp18344_c0_seq1	guanine nucleotide-binding protein subunit beta-like protein	F	GO:0005488	binding
Ctaxi_contig_3125|comp18344_c0_seq1	guanine nucleotide-binding protein subunit beta-like protein	P	GO:0044249	cellular biosynthetic process
Ctaxi_contig_3125|comp18344_c0_seq1	guanine nucleotide-binding protein subunit beta-like protein	P	GO:0006810	transport
Ctaxi_contig_3126|comp18346_c0_seq1	protein	P	GO:0044237	cellular metabolic process
Ctaxi_contig_3126|comp18346_c0_seq1	protein	C	GO:0016021	integral to membrane
Ctaxi_contig_3126|comp18346_c0_seq1	protein	F	GO:0003824	catalytic activity
Ctaxi_contig_3126|comp18346_c0_seq1	protein	F	GO:0050662	coenzyme binding
Ctaxi_contig_3126|comp18346_c0_seq1	protein	P	GO:0006810	transport
Ctaxi_contig_3127|comp18346_c1_seq1	protein	C	GO:0016021	integral to membrane
Ctaxi_contig_3127|comp18346_c1_seq1	protein	P	GO:0006810	transport
Ctaxi_contig_3130|comp18371_c0_seq1	glycosyltransferase family 2 protein	P	GO:0050896	response to stimulus
Ctaxi_contig_3130|comp18371_c0_seq1	glycosyltransferase family 2 protein	P	GO:0044763	single-organism cellular process
Ctaxi_contig_3130|comp18371_c0_seq1	glycosyltransferase family 2 protein	F	GO:0016740	transferase activity
Ctaxi_contig_3130|comp18371_c0_seq1	glycosyltransferase family 2 protein	C	GO:0016020	membrane
Ctaxi_contig_3132|comp18389_c0_seq1	lon protease-like protein	F	GO:0004252	serine-type endopeptidase activity
Ctaxi_contig_3132|comp18389_c0_seq1	lon protease-like protein	F	GO:0004176	ATP-dependent peptidase activity
Ctaxi_contig_3132|comp18389_c0_seq1	lon protease-like protein	F	GO:0070361	mitochondrial light strand promoter anti-sense binding
Ctaxi_contig_3132|comp18389_c0_seq1	lon protease-like protein	F	GO:0070363	mitochondrial light strand promoter sense binding
Ctaxi_contig_3132|comp18389_c0_seq1	lon protease-like protein	F	GO:0070362	mitochondrial heavy strand promoter anti-sense binding
Ctaxi_contig_3132|comp18389_c0_seq1	lon protease-like protein	P	GO:0007568	aging
Ctaxi_contig_3132|comp18389_c0_seq1	lon protease-like protein	P	GO:0051131	chaperone-mediated protein complex assembly
Ctaxi_contig_3132|comp18389_c0_seq1	lon protease-like protein	P	GO:0010044	response to aluminum ion
Ctaxi_contig_3132|comp18389_c0_seq1	lon protease-like protein	F	GO:0043531	ADP binding
Ctaxi_contig_3132|comp18389_c0_seq1	lon protease-like protein	P	GO:0070407	oxidation-dependent protein catabolic process
Ctaxi_contig_3132|comp18389_c0_seq1	lon protease-like protein	F	GO:0003697	single-stranded DNA binding
Ctaxi_contig_3132|comp18389_c0_seq1	lon protease-like protein	C	GO:0042645	mitochondrial nucleoid
Ctaxi_contig_3132|comp18389_c0_seq1	lon protease-like protein	F	GO:0003727	single-stranded RNA binding
Ctaxi_contig_3132|comp18389_c0_seq1	lon protease-like protein	P	GO:0006515	misfolded or incompletely synthesized protein catabolic process
Ctaxi_contig_3132|comp18389_c0_seq1	lon protease-like protein	F	GO:0070364	mitochondrial heavy strand promoter sense binding
Ctaxi_contig_3132|comp18389_c0_seq1	lon protease-like protein	P	GO:0001666	response to hypoxia
Ctaxi_contig_3132|comp18389_c0_seq1	lon protease-like protein	F	GO:0043565	sequence-specific DNA binding
Ctaxi_contig_3132|comp18389_c0_seq1	lon protease-like protein	F	GO:0070182	DNA polymerase binding
Ctaxi_contig_3132|comp18389_c0_seq1	lon protease-like protein	F	GO:0051880	G-quadruplex DNA binding
Ctaxi_contig_3132|comp18389_c0_seq1	lon protease-like protein	P	GO:0090296	regulation of mitochondrial DNA replication
Ctaxi_contig_3132|comp18389_c0_seq1	lon protease-like protein	P	GO:0051260	protein homooligomerization
Ctaxi_contig_3132|comp18389_c0_seq1	lon protease-like protein	P	GO:0006200	ATP catabolic process
Ctaxi_contig_3132|comp18389_c0_seq1	lon protease-like protein	P	GO:0009725	response to hormone stimulus
Ctaxi_contig_3132|comp18389_c0_seq1	lon protease-like protein	F	GO:0005524	ATP binding
Ctaxi_contig_3132|comp18389_c0_seq1	lon protease-like protein	P	GO:0034599	cellular response to oxidative stress
[truncated: 8,526,951 more chars]
