# Supplementary material for: An Intracellular Transcriptomic Atlas of the Giant Coenocyte Caulerpa taxifolia
Source: PLoS Genet. 2015 Jan 8;11(1):e1004900. doi: 10.1371/journal.pgen.1004900 (PMC4287348; doi:10.1371/journal.pgen.1004900)
Supplement: S4 Dataset — GO slim annotation of contigs. Gene Ontology (GO) description for all annotated Caulerpa contigs using GO slim identifiers. (TXT) [file pgen.1004900.s005.txt]

Contig_ID	Hit-Desc	GO-Group	GO-ID	Term
Ctaxi_contig_14|comp210_c1_seq1	rrna promoter binding protein	F	GO:0003824	catalytic activity
Ctaxi_contig_34|comp1697_c0_seq1	photosystem ii reaction center psb28 protein	P	GO:0009987	cellular process
Ctaxi_contig_34|comp1697_c0_seq1	photosystem ii reaction center psb28 protein	P	GO:0006629	lipid metabolic process
Ctaxi_contig_34|comp1697_c0_seq1	photosystem ii reaction center psb28 protein	P	GO:0009058	biosynthetic process
Ctaxi_contig_34|comp1697_c0_seq1	photosystem ii reaction center psb28 protein	P	GO:0007275	multicellular organismal development
Ctaxi_contig_34|comp1697_c0_seq1	photosystem ii reaction center psb28 protein	P	GO:0005975	carbohydrate metabolic process
Ctaxi_contig_34|comp1697_c0_seq1	photosystem ii reaction center psb28 protein	C	GO:0016020	membrane
Ctaxi_contig_34|comp1697_c0_seq1	photosystem ii reaction center psb28 protein	C	GO:0009579	thylakoid
Ctaxi_contig_34|comp1697_c0_seq1	photosystem ii reaction center psb28 protein	C	GO:0009536	plastid
Ctaxi_contig_34|comp1697_c0_seq1	photosystem ii reaction center psb28 protein	P	GO:0016043	cellular component organization
Ctaxi_contig_34|comp1697_c0_seq1	photosystem ii reaction center psb28 protein	P	GO:0006091	generation of precursor metabolites and energy
Ctaxi_contig_34|comp1697_c0_seq1	photosystem ii reaction center psb28 protein	P	GO:0015979	photosynthesis
Ctaxi_contig_37|comp1737_c0_seq1	protein vit-1	P	GO:0044699	single-organism process
Ctaxi_contig_44|comp1773_c1_seq1	acetyl-coa carboxylase	F	GO:0003824	catalytic activity
Ctaxi_contig_44|comp1773_c1_seq1	acetyl-coa carboxylase	F	GO:0005488	binding
Ctaxi_contig_44|comp1773_c1_seq1	acetyl-coa carboxylase	P	GO:0008152	metabolic process
Ctaxi_contig_46|comp1790_c1_seq1	adp-ribosylation factor 1	F	GO:0000166	nucleotide binding
Ctaxi_contig_46|comp1790_c1_seq1	adp-ribosylation factor 1	C	GO:0005622	intracellular
Ctaxi_contig_46|comp1790_c1_seq1	adp-ribosylation factor 1	P	GO:0007165	signal transduction
Ctaxi_contig_48|comp1792_c0_seq1	nadh dehydrogenase subunit 7	F	GO:0000166	nucleotide binding
Ctaxi_contig_48|comp1792_c0_seq1	nadh dehydrogenase subunit 7	C	GO:0016020	membrane
Ctaxi_contig_48|comp1792_c0_seq1	nadh dehydrogenase subunit 7	C	GO:0005886	plasma membrane
Ctaxi_contig_48|comp1792_c0_seq1	nadh dehydrogenase subunit 7	F	GO:0005488	binding
Ctaxi_contig_48|comp1792_c0_seq1	nadh dehydrogenase subunit 7	F	GO:0003824	catalytic activity
Ctaxi_contig_48|comp1792_c0_seq1	nadh dehydrogenase subunit 7	P	GO:0006810	transport
Ctaxi_contig_48|comp1792_c0_seq1	nadh dehydrogenase subunit 7	P	GO:0006091	generation of precursor metabolites and energy
Ctaxi_contig_48|comp1792_c0_seq1	nadh dehydrogenase subunit 7	P	GO:0015979	photosynthesis
Ctaxi_contig_48|comp1792_c0_seq1	nadh dehydrogenase subunit 7	C	GO:0005739	mitochondrion
Ctaxi_contig_55|comp1837_c0_seq1	iron permease 1	P	GO:0006810	transport
Ctaxi_contig_55|comp1837_c0_seq1	iron permease 1	C	GO:0016020	membrane
Ctaxi_contig_55|comp1837_c0_seq1	iron permease 1	F	GO:0005215	transporter activity
Ctaxi_contig_55|comp1837_c0_seq1	iron permease 1	P	GO:0009987	cellular process
Ctaxi_contig_58|comp1872_c0_seq1	glyceraldehyde-3-phosphate dehydrogenase	P	GO:0009058	biosynthetic process
Ctaxi_contig_58|comp1872_c0_seq1	glyceraldehyde-3-phosphate dehydrogenase	P	GO:0005975	carbohydrate metabolic process
Ctaxi_contig_58|comp1872_c0_seq1	glyceraldehyde-3-phosphate dehydrogenase	P	GO:0015979	photosynthesis
Ctaxi_contig_58|comp1872_c0_seq1	glyceraldehyde-3-phosphate dehydrogenase	F	GO:0000166	nucleotide binding
Ctaxi_contig_58|comp1872_c0_seq1	glyceraldehyde-3-phosphate dehydrogenase	P	GO:0009987	cellular process
Ctaxi_contig_58|comp1872_c0_seq1	glyceraldehyde-3-phosphate dehydrogenase	F	GO:0003824	catalytic activity
Ctaxi_contig_58|comp1872_c0_seq1	glyceraldehyde-3-phosphate dehydrogenase	C	GO:0009536	plastid
Ctaxi_contig_58|comp1872_c0_seq1	glyceraldehyde-3-phosphate dehydrogenase	P	GO:0008152	metabolic process
Ctaxi_contig_60|comp1879_c1_seq1	50s ribosomal protein l25	C	GO:0005840	ribosome
Ctaxi_contig_60|comp1879_c1_seq1	50s ribosomal protein l25	F	GO:0003723	RNA binding
Ctaxi_contig_60|comp1879_c1_seq1	50s ribosomal protein l25	F	GO:0005198	structural molecule activity
Ctaxi_contig_60|comp1879_c1_seq1	50s ribosomal protein l25	P	GO:0006412	translation
Ctaxi_contig_61|comp1887_c0_seq1	calmodulin	F	GO:0005488	binding
Ctaxi_contig_63|comp1891_c1_seq1	calcium-dependent protein kinase	F	GO:0005488	binding
Ctaxi_contig_63|comp1891_c1_seq1	calcium-dependent protein kinase	P	GO:0006464	cellular protein modification process
Ctaxi_contig_63|comp1891_c1_seq1	calcium-dependent protein kinase	F	GO:0000166	nucleotide binding
Ctaxi_contig_63|comp1891_c1_seq1	calcium-dependent protein kinase	F	GO:0016301	kinase activity
Ctaxi_contig_77|comp1961_c0_seq1	nad transhydrogenase	F	GO:0003824	catalytic activity
Ctaxi_contig_77|comp1961_c0_seq1	nad transhydrogenase	F	GO:0000166	nucleotide binding
Ctaxi_contig_77|comp1961_c0_seq1	nad transhydrogenase	P	GO:0006810	transport
Ctaxi_contig_77|comp1961_c0_seq1	nad transhydrogenase	C	GO:0016020	membrane
Ctaxi_contig_77|comp1961_c0_seq1	nad transhydrogenase	P	GO:0008152	metabolic process
Ctaxi_contig_78|comp1963_c0_seq1	chymotrypsin-like elastase family member 1-like	F	GO:0016787	hydrolase activity
Ctaxi_contig_81|comp1969_c1_seq1	protein	F	GO:0003824	catalytic activity
Ctaxi_contig_84|comp1992_c1_seq1	tonoplast intrinsic protein	F	GO:0005215	transporter activity
Ctaxi_contig_84|comp1992_c1_seq1	tonoplast intrinsic protein	C	GO:0016020	membrane
Ctaxi_contig_84|comp1992_c1_seq1	tonoplast intrinsic protein	P	GO:0006950	response to stress
Ctaxi_contig_84|comp1992_c1_seq1	tonoplast intrinsic protein	P	GO:0009607	response to biotic stimulus
Ctaxi_contig_84|comp1992_c1_seq1	tonoplast intrinsic protein	C	GO:0009536	plastid
Ctaxi_contig_84|comp1992_c1_seq1	tonoplast intrinsic protein	C	GO:0005773	vacuole
Ctaxi_contig_84|comp1992_c1_seq1	tonoplast intrinsic protein	P	GO:0006810	transport
Ctaxi_contig_84|comp1992_c1_seq1	tonoplast intrinsic protein	C	GO:0005576	extracellular region
Ctaxi_contig_84|comp1992_c1_seq1	tonoplast intrinsic protein	P	GO:0008150	biological_process
Ctaxi_contig_84|comp1992_c1_seq1	tonoplast intrinsic protein	C	GO:0005783	endoplasmic reticulum
Ctaxi_contig_84|comp1992_c1_seq1	tonoplast intrinsic protein	C	GO:0005886	plasma membrane
Ctaxi_contig_97|comp2072_c0_seq1	protease of the insulinase family	F	GO:0005488	binding
Ctaxi_contig_97|comp2072_c0_seq1	protease of the insulinase family	P	GO:0008152	metabolic process
Ctaxi_contig_97|comp2072_c0_seq1	protease of the insulinase family	F	GO:0016787	hydrolase activity
Ctaxi_contig_98|comp2072_c1_seq1	related to ste23-metalloprotease involved in a-factor processing	F	GO:0005488	binding
Ctaxi_contig_98|comp2072_c1_seq1	related to ste23-metalloprotease involved in a-factor processing	F	GO:0016787	hydrolase activity
Ctaxi_contig_98|comp2072_c1_seq1	related to ste23-metalloprotease involved in a-factor processing	P	GO:0019538	protein metabolic process
Ctaxi_contig_98|comp2072_c1_seq1	related to ste23-metalloprotease involved in a-factor processing	P	GO:0009056	catabolic process
Ctaxi_contig_99|comp2076_c0_seq1	60s ribosomal protein l18a	P	GO:0006412	translation
Ctaxi_contig_99|comp2076_c0_seq1	60s ribosomal protein l18a	P	GO:0006464	cellular protein modification process
Ctaxi_contig_99|comp2076_c0_seq1	60s ribosomal protein l18a	C	GO:0005840	ribosome
Ctaxi_contig_99|comp2076_c0_seq1	60s ribosomal protein l18a	F	GO:0016301	kinase activity
Ctaxi_contig_99|comp2076_c0_seq1	60s ribosomal protein l18a	F	GO:0005198	structural molecule activity
Ctaxi_contig_99|comp2076_c0_seq1	60s ribosomal protein l18a	P	GO:0016043	cellular component organization
Ctaxi_contig_99|comp2076_c0_seq1	60s ribosomal protein l18a	C	GO:0009536	plastid
Ctaxi_contig_99|comp2076_c0_seq1	60s ribosomal protein l18a	F	GO:0000166	nucleotide binding
Ctaxi_contig_104|comp2117_c0_seq1	chloride channel partial	F	GO:0000166	nucleotide binding
Ctaxi_contig_104|comp2117_c0_seq1	chloride channel partial	F	GO:0005215	transporter activity
Ctaxi_contig_104|comp2117_c0_seq1	chloride channel partial	P	GO:0006810	transport
Ctaxi_contig_104|comp2117_c0_seq1	chloride channel partial	P	GO:0009987	cellular process
Ctaxi_contig_104|comp2117_c0_seq1	chloride channel partial	C	GO:0016020	membrane
Ctaxi_contig_105|comp2118_c1_seq1	protein	F	GO:0005488	binding
Ctaxi_contig_107|comp2125_c1_seq1	cathepsin l	P	GO:0008150	biological_process
Ctaxi_contig_107|comp2125_c1_seq1	cathepsin l	C	GO:0005737	cytoplasm
Ctaxi_contig_107|comp2125_c1_seq1	cathepsin l	P	GO:0019538	protein metabolic process
Ctaxi_contig_107|comp2125_c1_seq1	cathepsin l	P	GO:0009056	catabolic process
Ctaxi_contig_107|comp2125_c1_seq1	cathepsin l	F	GO:0016787	hydrolase activity
Ctaxi_contig_108|comp2132_c0_seq1	acetyl-coa carboxylase	P	GO:0009058	biosynthetic process
Ctaxi_contig_108|comp2132_c0_seq1	acetyl-coa carboxylase	P	GO:0009987	cellular process
Ctaxi_contig_108|comp2132_c0_seq1	acetyl-coa carboxylase	P	GO:0006629	lipid metabolic process
Ctaxi_contig_108|comp2132_c0_seq1	acetyl-coa carboxylase	F	GO:0005488	binding
Ctaxi_contig_108|comp2132_c0_seq1	acetyl-coa carboxylase	F	GO:0000166	nucleotide binding
Ctaxi_contig_108|comp2132_c0_seq1	acetyl-coa carboxylase	F	GO:0016740	transferase activity
Ctaxi_contig_108|comp2132_c0_seq1	acetyl-coa carboxylase	F	GO:0003824	catalytic activity
Ctaxi_contig_109|comp2139_c0_seq1	actin type 2	C	GO:0005856	cytoskeleton
Ctaxi_contig_109|comp2139_c0_seq1	actin type 2	C	GO:0005737	cytoplasm
Ctaxi_contig_109|comp2139_c0_seq1	actin type 2	F	GO:0000166	nucleotide binding
Ctaxi_contig_115|comp2175_c0_seq1	chlorophyll a b-binding psi- chloroplast precursor	F	GO:0005488	binding
Ctaxi_contig_115|comp2175_c0_seq1	chlorophyll a b-binding psi- chloroplast precursor	C	GO:0005622	intracellular
Ctaxi_contig_115|comp2175_c0_seq1	chlorophyll a b-binding psi- chloroplast precursor	C	GO:0016020	membrane
Ctaxi_contig_115|comp2175_c0_seq1	chlorophyll a b-binding psi- chloroplast precursor	C	GO:0009536	plastid
Ctaxi_contig_115|comp2175_c0_seq1	chlorophyll a b-binding psi- chloroplast precursor	C	GO:0009579	thylakoid
Ctaxi_contig_115|comp2175_c0_seq1	chlorophyll a b-binding psi- chloroplast precursor	P	GO:0006091	generation of precursor metabolites and energy
Ctaxi_contig_115|comp2175_c0_seq1	chlorophyll a b-binding psi- chloroplast precursor	P	GO:0015979	photosynthesis
Ctaxi_contig_115|comp2175_c0_seq1	chlorophyll a b-binding psi- chloroplast precursor	P	GO:0009058	biosynthetic process
Ctaxi_contig_115|comp2175_c0_seq1	chlorophyll a b-binding psi- chloroplast precursor	N	GO:0006519	
Ctaxi_contig_119|comp2214_c0_seq1	cyclin dependent kinase 9	C	GO:0005622	intracellular
Ctaxi_contig_119|comp2214_c0_seq1	cyclin dependent kinase 9	P	GO:0006464	cellular protein modification process
Ctaxi_contig_119|comp2214_c0_seq1	cyclin dependent kinase 9	P	GO:0007049	cell cycle
Ctaxi_contig_119|comp2214_c0_seq1	cyclin dependent kinase 9	P	GO:0009653	anatomical structure morphogenesis
Ctaxi_contig_119|comp2214_c0_seq1	cyclin dependent kinase 9	P	GO:0016043	cellular component organization
Ctaxi_contig_119|comp2214_c0_seq1	cyclin dependent kinase 9	P	GO:0009987	cellular process
Ctaxi_contig_119|comp2214_c0_seq1	cyclin dependent kinase 9	F	GO:0016301	kinase activity
Ctaxi_contig_119|comp2214_c0_seq1	cyclin dependent kinase 9	P	GO:0030154	cell differentiation
Ctaxi_contig_119|comp2214_c0_seq1	cyclin dependent kinase 9	P	GO:0007275	multicellular organismal development
Ctaxi_contig_119|comp2214_c0_seq1	cyclin dependent kinase 9	P	GO:0006950	response to stress
Ctaxi_contig_119|comp2214_c0_seq1	cyclin dependent kinase 9	P	GO:0009628	response to abiotic stimulus
Ctaxi_contig_119|comp2214_c0_seq1	cyclin dependent kinase 9	N	GO:0006350	
Ctaxi_contig_119|comp2214_c0_seq1	cyclin dependent kinase 9	F	GO:0000166	nucleotide binding
Ctaxi_contig_119|comp2214_c0_seq1	cyclin dependent kinase 9	C	GO:0005654	nucleoplasm
Ctaxi_contig_127|comp2313_c0_seq1	protein	P	GO:0009987	cellular process
Ctaxi_contig_127|comp2313_c0_seq1	protein	F	GO:0003824	catalytic activity
Ctaxi_contig_135|comp2403_c0_seq1	2-isopropylmalate synthase homocitrate synthase family protein	F	GO:0016740	transferase activity
Ctaxi_contig_135|comp2403_c0_seq1	2-isopropylmalate synthase homocitrate synthase family protein	P	GO:0008152	metabolic process
Ctaxi_contig_135|comp2403_c0_seq1	2-isopropylmalate synthase homocitrate synthase family protein	P	GO:0009987	cellular process
Ctaxi_contig_137|comp2432_c0_seq1	serine threonine-protein kinase cbk1-like	P	GO:0006464	cellular protein modification process
Ctaxi_contig_137|comp2432_c0_seq1	serine threonine-protein kinase cbk1-like	F	GO:0016301	kinase activity
Ctaxi_contig_137|comp2432_c0_seq1	serine threonine-protein kinase cbk1-like	F	GO:0000166	nucleotide binding
Ctaxi_contig_139|comp2464_c0_seq1	coatomer protein subunit beta2	F	GO:0005198	structural molecule activity
Ctaxi_contig_139|comp2464_c0_seq1	coatomer protein subunit beta2	P	GO:0006810	transport
Ctaxi_contig_139|comp2464_c0_seq1	coatomer protein subunit beta2	P	GO:0009987	cellular process
Ctaxi_contig_139|comp2464_c0_seq1	coatomer protein subunit beta2	C	GO:0016020	membrane
Ctaxi_contig_139|comp2464_c0_seq1	coatomer protein subunit beta2	C	GO:0005737	cytoplasm
Ctaxi_contig_140|comp2464_c1_seq1	coatomer subunit beta	C	GO:0005794	Golgi apparatus
Ctaxi_contig_140|comp2464_c1_seq1	coatomer subunit beta	C	GO:0016020	membrane
Ctaxi_contig_140|comp2464_c1_seq1	coatomer subunit beta	C	GO:0005737	cytoplasm
Ctaxi_contig_140|comp2464_c1_seq1	coatomer subunit beta	P	GO:0006810	transport
Ctaxi_contig_140|comp2464_c1_seq1	coatomer subunit beta	P	GO:0009987	cellular process
Ctaxi_contig_140|comp2464_c1_seq1	coatomer subunit beta	F	GO:0016740	transferase activity
Ctaxi_contig_140|comp2464_c1_seq1	coatomer subunit beta	F	GO:0005198	structural molecule activity
Ctaxi_contig_143|comp2493_c0_seq1	4-hydroxy-3-methylbut-2-enyl diphosphate reductase	P	GO:0009987	cellular process
Ctaxi_contig_143|comp2493_c0_seq1	4-hydroxy-3-methylbut-2-enyl diphosphate reductase	P	GO:0006629	lipid metabolic process
Ctaxi_contig_143|comp2493_c0_seq1	4-hydroxy-3-methylbut-2-enyl diphosphate reductase	P	GO:0009058	biosynthetic process
Ctaxi_contig_167|comp2784_c0_seq1	beta-tubulin type 1 isoform partial	C	GO:0005856	cytoskeleton
Ctaxi_contig_167|comp2784_c0_seq1	beta-tubulin type 1 isoform partial	P	GO:0016043	cellular component organization
Ctaxi_contig_167|comp2784_c0_seq1	beta-tubulin type 1 isoform partial	P	GO:0009987	cellular process
Ctaxi_contig_167|comp2784_c0_seq1	beta-tubulin type 1 isoform partial	P	GO:0006139	nucleobase-containing compound metabolic process
Ctaxi_contig_167|comp2784_c0_seq1	beta-tubulin type 1 isoform partial	P	GO:0009056	catabolic process
Ctaxi_contig_167|comp2784_c0_seq1	beta-tubulin type 1 isoform partial	F	GO:0016787	hydrolase activity
Ctaxi_contig_167|comp2784_c0_seq1	beta-tubulin type 1 isoform partial	F	GO:0005198	structural molecule activity
Ctaxi_contig_167|comp2784_c0_seq1	beta-tubulin type 1 isoform partial	F	GO:0000166	nucleotide binding
Ctaxi_contig_168|comp2790_c0_seq1	calpain-7	P	GO:0019538	protein metabolic process
Ctaxi_contig_168|comp2790_c0_seq1	calpain-7	P	GO:0009056	catabolic process
Ctaxi_contig_169|comp2790_c1_seq1	calpain-7	C	GO:0005622	intracellular
Ctaxi_contig_169|comp2790_c1_seq1	calpain-7	F	GO:0016787	hydrolase activity
Ctaxi_contig_173|comp2829_c0_seq1	polyubiqutin 2	P	GO:0008219	cell death
Ctaxi_contig_173|comp2829_c0_seq1	polyubiqutin 2	P	GO:0007165	signal transduction
Ctaxi_contig_173|comp2829_c0_seq1	polyubiqutin 2	P	GO:0007049	cell cycle
Ctaxi_contig_173|comp2829_c0_seq1	polyubiqutin 2	P	GO:0008150	biological_process
Ctaxi_contig_173|comp2829_c0_seq1	polyubiqutin 2	P	GO:0006950	response to stress
Ctaxi_contig_173|comp2829_c0_seq1	polyubiqutin 2	P	GO:0006259	DNA metabolic process
Ctaxi_contig_173|comp2829_c0_seq1	polyubiqutin 2	P	GO:0000003	reproduction
Ctaxi_contig_173|comp2829_c0_seq1	polyubiqutin 2	P	GO:0019538	protein metabolic process
Ctaxi_contig_173|comp2829_c0_seq1	polyubiqutin 2	C	GO:0005654	nucleoplasm
Ctaxi_contig_173|comp2829_c0_seq1	polyubiqutin 2	P	GO:0009056	catabolic process
Ctaxi_contig_173|comp2829_c0_seq1	polyubiqutin 2	P	GO:0009987	cellular process
Ctaxi_contig_173|comp2829_c0_seq1	polyubiqutin 2	F	GO:0005515	protein binding
Ctaxi_contig_173|comp2829_c0_seq1	polyubiqutin 2	N	GO:0006350	
Ctaxi_contig_173|comp2829_c0_seq1	polyubiqutin 2	C	GO:0005840	ribosome
Ctaxi_contig_173|comp2829_c0_seq1	polyubiqutin 2	C	GO:0005829	cytosol
Ctaxi_contig_173|comp2829_c0_seq1	polyubiqutin 2	C	GO:0005886	plasma membrane
Ctaxi_contig_173|comp2829_c0_seq1	polyubiqutin 2	P	GO:0006810	transport
Ctaxi_contig_173|comp2829_c0_seq1	polyubiqutin 2	P	GO:0016043	cellular component organization
Ctaxi_contig_173|comp2829_c0_seq1	polyubiqutin 2	C	GO:0005768	endosome
Ctaxi_contig_173|comp2829_c0_seq1	polyubiqutin 2	C	GO:0016020	membrane
Ctaxi_contig_173|comp2829_c0_seq1	polyubiqutin 2	C	GO:0005737	cytoplasm
Ctaxi_contig_173|comp2829_c0_seq1	polyubiqutin 2	P	GO:0006139	nucleobase-containing compound metabolic process
Ctaxi_contig_173|comp2829_c0_seq1	polyubiqutin 2	P	GO:0006464	cellular protein modification process
Ctaxi_contig_173|comp2829_c0_seq1	polyubiqutin 2	P	GO:0006412	translation
Ctaxi_contig_173|comp2829_c0_seq1	polyubiqutin 2	P	GO:0009653	anatomical structure morphogenesis
Ctaxi_contig_177|comp2851_c0_seq1	extrinsic protein in photosystem ii	F	GO:0003824	catalytic activity
Ctaxi_contig_177|comp2851_c0_seq1	extrinsic protein in photosystem ii	F	GO:0005488	binding
Ctaxi_contig_185|comp2898_c0_seq1	cytochrome c oxidase subunit via polypeptide 1	C	GO:0016020	membrane
Ctaxi_contig_185|comp2898_c0_seq1	cytochrome c oxidase subunit via polypeptide 1	C	GO:0005739	mitochondrion
Ctaxi_contig_192|comp2938_c0_seq1	protoplast secreted protein 2 precursor	P	GO:0008152	metabolic process
Ctaxi_contig_192|comp2938_c0_seq1	protoplast secreted protein 2 precursor	F	GO:0003824	catalytic activity
Ctaxi_contig_192|comp2938_c0_seq1	protoplast secreted protein 2 precursor	N	GO:0006350	
Ctaxi_contig_192|comp2938_c0_seq1	protoplast secreted protein 2 precursor	F	GO:0000166	nucleotide binding
Ctaxi_contig_193|comp2941_c1_seq1	myo-inositol 2-dehydrogenase	P	GO:0008152	metabolic process
Ctaxi_contig_193|comp2941_c1_seq1	myo-inositol 2-dehydrogenase	F	GO:0003824	catalytic activity
Ctaxi_contig_198|comp2971_c0_seq1	mpv17-like protein	C	GO:0016020	membrane
Ctaxi_contig_200|comp2972_c1_seq1	tfiih basal transcription factor complex p52 subunit	C	GO:0005634	nucleus
Ctaxi_contig_200|comp2972_c1_seq1	tfiih basal transcription factor complex p52 subunit	F	GO:0016787	hydrolase activity
Ctaxi_contig_200|comp2972_c1_seq1	tfiih basal transcription factor complex p52 subunit	P	GO:0006950	response to stress
Ctaxi_contig_200|comp2972_c1_seq1	tfiih basal transcription factor complex p52 subunit	P	GO:0006259	DNA metabolic process
Ctaxi_contig_201|comp2978_c0_seq1	thioredoxin-like protein 1	C	GO:0005737	cytoplasm
Ctaxi_contig_201|comp2978_c0_seq1	thioredoxin-like protein 1	F	GO:0003824	catalytic activity
Ctaxi_contig_209|comp3045_c0_seq1	atp-dependent rna helicase	F	GO:0003676	nucleic acid binding
Ctaxi_contig_209|comp3045_c0_seq1	atp-dependent rna helicase	F	GO:0016787	hydrolase activity
Ctaxi_contig_209|comp3045_c0_seq1	atp-dependent rna helicase	F	GO:0000166	nucleotide binding
Ctaxi_contig_213|comp3053_c0_seq1	probable leucine-rich repeat receptor-like protein kinase at1g35710-like	F	GO:0016301	kinase activity
Ctaxi_contig_219|comp3106_c0_seq1	nucleotide-diphospho-sugar transferase	C	GO:0016020	membrane
Ctaxi_contig_219|comp3106_c0_seq1	nucleotide-diphospho-sugar transferase	C	GO:0005794	Golgi apparatus
Ctaxi_contig_219|comp3106_c0_seq1	nucleotide-diphospho-sugar transferase	F	GO:0016740	transferase activity
Ctaxi_contig_226|comp3126_c0_seq1	peptidyl-prolyl cis-trans isomerase	P	GO:0019538	protein metabolic process
Ctaxi_contig_226|comp3126_c0_seq1	peptidyl-prolyl cis-trans isomerase	P	GO:0009987	cellular process
Ctaxi_contig_226|comp3126_c0_seq1	peptidyl-prolyl cis-trans isomerase	P	GO:0006464	cellular protein modification process
Ctaxi_contig_226|comp3126_c0_seq1	peptidyl-prolyl cis-trans isomerase	F	GO:0003824	catalytic activity
Ctaxi_contig_227|comp3126_c0_seq2	protein	P	GO:0019538	protein metabolic process
Ctaxi_contig_227|comp3126_c0_seq2	protein	P	GO:0009987	cellular process
Ctaxi_contig_227|comp3126_c0_seq2	protein	P	GO:0006464	cellular protein modification process
Ctaxi_contig_227|comp3126_c0_seq2	protein	F	GO:0003824	catalytic activity
Ctaxi_contig_231|comp3142_c0_seq1	40s ribosomal protein s12	P	GO:0006412	translation
Ctaxi_contig_231|comp3142_c0_seq1	40s ribosomal protein s12	P	GO:0000003	reproduction
Ctaxi_contig_231|comp3142_c0_seq1	40s ribosomal protein s12	N	GO:0006350	
Ctaxi_contig_231|comp3142_c0_seq1	40s ribosomal protein s12	C	GO:0005739	mitochondrion
Ctaxi_contig_231|comp3142_c0_seq1	40s ribosomal protein s12	F	GO:0005198	structural molecule activity
Ctaxi_contig_231|comp3142_c0_seq1	40s ribosomal protein s12	C	GO:0005840	ribosome
Ctaxi_contig_231|comp3142_c0_seq1	40s ribosomal protein s12	C	GO:0005829	cytosol
Ctaxi_contig_231|comp3142_c0_seq1	40s ribosomal protein s12	P	GO:0016043	cellular component organization
Ctaxi_contig_231|comp3142_c0_seq1	40s ribosomal protein s12	P	GO:0006810	transport
Ctaxi_contig_231|comp3142_c0_seq1	40s ribosomal protein s12	P	GO:0009987	cellular process
Ctaxi_contig_231|comp3142_c0_seq1	40s ribosomal protein s12	P	GO:0009056	catabolic process
Ctaxi_contig_231|comp3142_c0_seq1	40s ribosomal protein s12	P	GO:0006139	nucleobase-containing compound metabolic process
Ctaxi_contig_234|comp3145_c0_seq1	small ubiquitin-like modifier	P	GO:0040007	growth
Ctaxi_contig_234|comp3145_c0_seq1	small ubiquitin-like modifier	P	GO:0007275	multicellular organismal development
Ctaxi_contig_234|comp3145_c0_seq1	small ubiquitin-like modifier	P	GO:0009791	post-embryonic development
Ctaxi_contig_234|comp3145_c0_seq1	small ubiquitin-like modifier	P	GO:0000003	reproduction
Ctaxi_contig_234|comp3145_c0_seq1	small ubiquitin-like modifier	F	GO:0005515	protein binding
Ctaxi_contig_234|comp3145_c0_seq1	small ubiquitin-like modifier	P	GO:0009987	cellular process
Ctaxi_contig_234|comp3145_c0_seq1	small ubiquitin-like modifier	N	GO:0006350	
Ctaxi_contig_234|comp3145_c0_seq1	small ubiquitin-like modifier	P	GO:0009653	anatomical structure morphogenesis
Ctaxi_contig_234|comp3145_c0_seq1	small ubiquitin-like modifier	P	GO:0009790	embryo development
Ctaxi_contig_234|comp3145_c0_seq1	small ubiquitin-like modifier	P	GO:0016043	cellular component organization
Ctaxi_contig_238|comp3165_c1_seq1	20s proteasome alpha subunit b	C	GO:0005737	cytoplasm
Ctaxi_contig_238|comp3165_c1_seq1	20s proteasome alpha subunit b	C	GO:0005622	intracellular
Ctaxi_contig_238|comp3165_c1_seq1	20s proteasome alpha subunit b	P	GO:0019538	protein metabolic process
Ctaxi_contig_238|comp3165_c1_seq1	20s proteasome alpha subunit b	P	GO:0009056	catabolic process
Ctaxi_contig_238|comp3165_c1_seq1	20s proteasome alpha subunit b	P	GO:0009987	cellular process
Ctaxi_contig_238|comp3165_c1_seq1	20s proteasome alpha subunit b	C	GO:0005634	nucleus
Ctaxi_contig_238|comp3165_c1_seq1	20s proteasome alpha subunit b	F	GO:0016787	hydrolase activity
Ctaxi_contig_245|comp3179_c0_seq1	protein	F	GO:0005488	binding
Ctaxi_contig_267|comp3241_c0_seq1	protein	P	GO:0009987	cellular process
Ctaxi_contig_267|comp3241_c0_seq1	protein	P	GO:0008152	metabolic process
Ctaxi_contig_267|comp3241_c0_seq1	protein	F	GO:0003824	catalytic activity
Ctaxi_contig_268|comp3248_c0_seq1	ubiquitin 40s ribosomal protein s27a fusion	P	GO:0019538	protein metabolic process
Ctaxi_contig_268|comp3248_c0_seq1	ubiquitin 40s ribosomal protein s27a fusion	P	GO:0009987	cellular process
Ctaxi_contig_268|comp3248_c0_seq1	ubiquitin 40s ribosomal protein s27a fusion	C	GO:0005794	Golgi apparatus
Ctaxi_contig_268|comp3248_c0_seq1	ubiquitin 40s ribosomal protein s27a fusion	C	GO:0005886	plasma membrane
Ctaxi_contig_268|comp3248_c0_seq1	ubiquitin 40s ribosomal protein s27a fusion	P	GO:0009058	biosynthetic process
Ctaxi_contig_268|comp3248_c0_seq1	ubiquitin 40s ribosomal protein s27a fusion	C	GO:0005840	ribosome
Ctaxi_contig_268|comp3248_c0_seq1	ubiquitin 40s ribosomal protein s27a fusion	C	GO:0005829	cytosol
Ctaxi_contig_269|comp3250_c0_seq1	predicted protein	C	GO:0016020	membrane
Ctaxi_contig_271|comp3257_c0_seq1	glutamate-1-semialdehyde aminotransferase	F	GO:0005488	binding
Ctaxi_contig_271|comp3257_c0_seq1	glutamate-1-semialdehyde aminotransferase	F	GO:0003824	catalytic activity
Ctaxi_contig_271|comp3257_c0_seq1	glutamate-1-semialdehyde aminotransferase	P	GO:0009058	biosynthetic process
Ctaxi_contig_271|comp3257_c0_seq1	glutamate-1-semialdehyde aminotransferase	P	GO:0009987	cellular process
Ctaxi_contig_271|comp3257_c0_seq1	glutamate-1-semialdehyde aminotransferase	F	GO:0016740	transferase activity
Ctaxi_contig_271|comp3257_c0_seq1	glutamate-1-semialdehyde aminotransferase	C	GO:0009536	plastid
Ctaxi_contig_279|comp3282_c1_seq1	uncharacterized hydrolase -like	P	GO:0005975	carbohydrate metabolic process
Ctaxi_contig_279|comp3282_c1_seq1	uncharacterized hydrolase -like	P	GO:0009987	cellular process
Ctaxi_contig_279|comp3282_c1_seq1	uncharacterized hydrolase -like	F	GO:0003824	catalytic activity
Ctaxi_contig_282|comp3287_c0_seq1	ferredoxin component	F	GO:0005488	binding
Ctaxi_contig_282|comp3287_c0_seq1	ferredoxin component	F	GO:0003824	catalytic activity
Ctaxi_contig_282|comp3287_c0_seq1	ferredoxin component	P	GO:0008152	metabolic process
Ctaxi_contig_286|comp3313_c1_seq1	protein	F	GO:0016740	transferase activity
Ctaxi_contig_286|comp3313_c1_seq1	protein	N	GO:0006350	
Ctaxi_contig_286|comp3313_c1_seq1	protein	F	GO:0003824	catalytic activity
Ctaxi_contig_286|comp3313_c1_seq1	protein	P	GO:0008152	metabolic process
Ctaxi_contig_286|comp3313_c1_seq1	protein	F	GO:0016787	hydrolase activity
Ctaxi_contig_286|comp3313_c1_seq1	protein	F	GO:0005488	binding
Ctaxi_contig_286|comp3313_c1_seq1	protein	P	GO:0009056	catabolic process
Ctaxi_contig_286|comp3313_c1_seq1	protein	P	GO:0009987	cellular process
Ctaxi_contig_287|comp3313_c1_seq2	protein	F	GO:0003824	catalytic activity
Ctaxi_contig_287|comp3313_c1_seq2	protein	P	GO:0008152	metabolic process
Ctaxi_contig_287|comp3313_c1_seq2	protein	F	GO:0016787	hydrolase activity
Ctaxi_contig_287|comp3313_c1_seq2	protein	F	GO:0005488	binding
Ctaxi_contig_287|comp3313_c1_seq2	protein	P	GO:0009056	catabolic process
Ctaxi_contig_287|comp3313_c1_seq2	protein	P	GO:0009987	cellular process
Ctaxi_contig_289|comp3321_c1_seq1	hop-interacting protein thi044	P	GO:0009987	cellular process
Ctaxi_contig_289|comp3321_c1_seq1	hop-interacting protein thi044	C	GO:0009536	plastid
Ctaxi_contig_289|comp3321_c1_seq1	hop-interacting protein thi044	P	GO:0016043	cellular component organization
Ctaxi_contig_293|comp3340_c1_seq1	adp atp translocase 3-like	P	GO:0008219	cell death
Ctaxi_contig_293|comp3340_c1_seq1	adp atp translocase 3-like	C	GO:0016020	membrane
Ctaxi_contig_293|comp3340_c1_seq1	adp atp translocase 3-like	C	GO:0005739	mitochondrion
Ctaxi_contig_293|comp3340_c1_seq1	adp atp translocase 3-like	F	GO:0005515	protein binding
Ctaxi_contig_293|comp3340_c1_seq1	adp atp translocase 3-like	F	GO:0005215	transporter activity
Ctaxi_contig_293|comp3340_c1_seq1	adp atp translocase 3-like	P	GO:0016043	cellular component organization
Ctaxi_contig_293|comp3340_c1_seq1	adp atp translocase 3-like	P	GO:0006810	transport
Ctaxi_contig_313|comp3402_c0_seq1	protein disulfide isomerase	P	GO:0016043	cellular component organization
Ctaxi_contig_313|comp3402_c0_seq1	protein disulfide isomerase	P	GO:0009987	cellular process
Ctaxi_contig_313|comp3402_c0_seq1	protein disulfide isomerase	F	GO:0003824	catalytic activity
Ctaxi_contig_331|comp3469_c1_seq1	heat shock protein 90	P	GO:0019538	protein metabolic process
Ctaxi_contig_331|comp3469_c1_seq1	heat shock protein 90	P	GO:0009987	cellular process
Ctaxi_contig_331|comp3469_c1_seq1	heat shock protein 90	P	GO:0006950	response to stress
Ctaxi_contig_331|comp3469_c1_seq1	heat shock protein 90	F	GO:0000166	nucleotide binding
Ctaxi_contig_331|comp3469_c1_seq1	heat shock protein 90	F	GO:0005515	protein binding
Ctaxi_contig_333|comp3476_c0_seq1	transmembrane 9 superfamily member 2-like	C	GO:0016020	membrane
Ctaxi_contig_334|comp3476_c1_seq1	multispanning membrane protein	P	GO:0009058	biosynthetic process
Ctaxi_contig_334|comp3476_c1_seq1	multispanning membrane protein	N	GO:0006519	
Ctaxi_contig_334|comp3476_c1_seq1	multispanning membrane protein	P	GO:0019725	cellular homeostasis
Ctaxi_contig_334|comp3476_c1_seq1	multispanning membrane protein	C	GO:0016020	membrane
Ctaxi_contig_334|comp3476_c1_seq1	multispanning membrane protein	C	GO:0005768	endosome
Ctaxi_contig_334|comp3476_c1_seq1	multispanning membrane protein	C	GO:0005773	vacuole
Ctaxi_contig_334|comp3476_c1_seq1	multispanning membrane protein	C	GO:0005794	Golgi apparatus
Ctaxi_contig_334|comp3476_c1_seq1	multispanning membrane protein	P	GO:0006139	nucleobase-containing compound metabolic process
Ctaxi_contig_334|comp3476_c1_seq1	multispanning membrane protein	P	GO:0016043	cellular component organization
Ctaxi_contig_334|comp3476_c1_seq1	multispanning membrane protein	P	GO:0009987	cellular process
Ctaxi_contig_334|comp3476_c1_seq1	multispanning membrane protein	C	GO:0005576	extracellular region
Ctaxi_contig_334|comp3476_c1_seq1	multispanning membrane protein	C	GO:0005634	nucleus
Ctaxi_contig_337|comp3481_c0_seq1	predicted protein	F	GO:0005488	binding
Ctaxi_contig_337|comp3481_c0_seq1	predicted protein	F	GO:0003824	catalytic activity
Ctaxi_contig_338|comp3481_c1_seq1	dna topoisomerase iii	F	GO:0005488	binding
Ctaxi_contig_338|comp3481_c1_seq1	dna topoisomerase iii	P	GO:0006139	nucleobase-containing compound metabolic process
Ctaxi_contig_338|comp3481_c1_seq1	dna topoisomerase iii	F	GO:0003824	catalytic activity
Ctaxi_contig_346|comp3496_c1_seq1	light harvesting protein	P	GO:0008152	metabolic process
Ctaxi_contig_363|comp3538_c0_seq1	tkl family protein kinase	P	GO:0006464	cellular protein modification process
Ctaxi_contig_363|comp3538_c0_seq1	tkl family protein kinase	F	GO:0016301	kinase activity
Ctaxi_contig_363|comp3538_c0_seq1	tkl family protein kinase	F	GO:0000166	nucleotide binding
Ctaxi_contig_363|comp3538_c0_seq1	tkl family protein kinase	P	GO:0007165	signal transduction
Ctaxi_contig_364|comp3542_c0_seq1	light harvesting protein	P	GO:0015979	photosynthesis
Ctaxi_contig_365|comp3548_c1_seq1	serine carboxypeptidase	F	GO:0016787	hydrolase activity
Ctaxi_contig_382|comp3589_c0_seq1	cdc2 cdc28 protein kinase	P	GO:0006139	nucleobase-containing compound metabolic process
Ctaxi_contig_382|comp3589_c0_seq1	cdc2 cdc28 protein kinase	F	GO:0005515	protein binding
Ctaxi_contig_382|comp3589_c0_seq1	cdc2 cdc28 protein kinase	P	GO:0009058	biosynthetic process
Ctaxi_contig_382|comp3589_c0_seq1	cdc2 cdc28 protein kinase	P	GO:0006259	DNA metabolic process
Ctaxi_contig_382|comp3589_c0_seq1	cdc2 cdc28 protein kinase	N	GO:0006350	
Ctaxi_contig_382|comp3589_c0_seq1	cdc2 cdc28 protein kinase	P	GO:0007049	cell cycle
Ctaxi_contig_382|comp3589_c0_seq1	cdc2 cdc28 protein kinase	P	GO:0016043	cellular component organization
Ctaxi_contig_382|comp3589_c0_seq1	cdc2 cdc28 protein kinase	P	GO:0009791	post-embryonic development
Ctaxi_contig_382|comp3589_c0_seq1	cdc2 cdc28 protein kinase	P	GO:0009987	cellular process
Ctaxi_contig_382|comp3589_c0_seq1	cdc2 cdc28 protein kinase	F	GO:0016301	kinase activity
Ctaxi_contig_382|comp3589_c0_seq1	cdc2 cdc28 protein kinase	P	GO:0008152	metabolic process
Ctaxi_contig_382|comp3589_c0_seq1	cdc2 cdc28 protein kinase	P	GO:0030154	cell differentiation
Ctaxi_contig_382|comp3589_c0_seq1	cdc2 cdc28 protein kinase	C	GO:0005634	nucleus
Ctaxi_contig_382|comp3589_c0_seq1	cdc2 cdc28 protein kinase	F	GO:0000166	nucleotide binding
Ctaxi_contig_385|comp3596_c0_seq1	protein	P	GO:0006810	transport
Ctaxi_contig_385|comp3596_c0_seq1	protein	C	GO:0016020	membrane
Ctaxi_contig_390|comp3610_c1_seq1	tcp-1 cpn60 chaperonin family protein	P	GO:0019538	protein metabolic process
Ctaxi_contig_390|comp3610_c1_seq1	tcp-1 cpn60 chaperonin family protein	P	GO:0009987	cellular process
Ctaxi_contig_390|comp3610_c1_seq1	tcp-1 cpn60 chaperonin family protein	C	GO:0005739	mitochondrion
Ctaxi_contig_390|comp3610_c1_seq1	tcp-1 cpn60 chaperonin family protein	P	GO:0008219	cell death
Ctaxi_contig_390|comp3610_c1_seq1	tcp-1 cpn60 chaperonin family protein	C	GO:0005730	nucleolus
Ctaxi_contig_390|comp3610_c1_seq1	tcp-1 cpn60 chaperonin family protein	P	GO:0006950	response to stress
Ctaxi_contig_390|comp3610_c1_seq1	tcp-1 cpn60 chaperonin family protein	P	GO:0009628	response to abiotic stimulus
Ctaxi_contig_390|comp3610_c1_seq1	tcp-1 cpn60 chaperonin family protein	C	GO:0009536	plastid
Ctaxi_contig_390|comp3610_c1_seq1	tcp-1 cpn60 chaperonin family protein	P	GO:0009607	response to biotic stimulus
Ctaxi_contig_390|comp3610_c1_seq1	tcp-1 cpn60 chaperonin family protein	P	GO:0016043	cellular component organization
Ctaxi_contig_390|comp3610_c1_seq1	tcp-1 cpn60 chaperonin family protein	P	GO:0009908	flower development
Ctaxi_contig_390|comp3610_c1_seq1	tcp-1 cpn60 chaperonin family protein	F	GO:0000166	nucleotide binding
Ctaxi_contig_390|comp3610_c1_seq1	tcp-1 cpn60 chaperonin family protein	C	GO:0005840	ribosome
Ctaxi_contig_390|comp3610_c1_seq1	tcp-1 cpn60 chaperonin family protein	C	GO:0005794	Golgi apparatus
Ctaxi_contig_390|comp3610_c1_seq1	tcp-1 cpn60 chaperonin family protein	C	GO:0005886	plasma membrane
Ctaxi_contig_390|comp3610_c1_seq1	tcp-1 cpn60 chaperonin family protein	C	GO:0005576	extracellular region
Ctaxi_contig_392|comp3613_c0_seq1	26s proteasome regulatory atpase rpt4	C	GO:0005737	cytoplasm
Ctaxi_contig_392|comp3613_c0_seq1	26s proteasome regulatory atpase rpt4	F	GO:0016787	hydrolase activity
Ctaxi_contig_392|comp3613_c0_seq1	26s proteasome regulatory atpase rpt4	P	GO:0019538	protein metabolic process
Ctaxi_contig_392|comp3613_c0_seq1	26s proteasome regulatory atpase rpt4	P	GO:0009056	catabolic process
Ctaxi_contig_392|comp3613_c0_seq1	26s proteasome regulatory atpase rpt4	F	GO:0000166	nucleotide binding
Ctaxi_contig_392|comp3613_c0_seq1	26s proteasome regulatory atpase rpt4	C	GO:0005622	intracellular
Ctaxi_contig_394|comp3616_c0_seq1	40s ribosomal protein s3a	F	GO:0005198	structural molecule activity
Ctaxi_contig_394|comp3616_c0_seq1	40s ribosomal protein s3a	C	GO:0005840	ribosome
Ctaxi_contig_394|comp3616_c0_seq1	40s ribosomal protein s3a	C	GO:0005829	cytosol
Ctaxi_contig_394|comp3616_c0_seq1	40s ribosomal protein s3a	P	GO:0006412	translation
Ctaxi_contig_395|comp3619_c0_seq1	ubx domain-containing protein	P	GO:0008152	metabolic process
Ctaxi_contig_396|comp3620_c1_seq1	short-chain dehydrogenase	P	GO:0008152	metabolic process
Ctaxi_contig_408|comp3641_c1_seq1	heat shock protein 90	F	GO:0005488	binding
Ctaxi_contig_427|comp3688_c1_seq1	k antiporter p-type alpha subunit family protein	F	GO:0005488	binding
Ctaxi_contig_427|comp3688_c1_seq1	k antiporter p-type alpha subunit family protein	C	GO:0016020	membrane
Ctaxi_contig_427|comp3688_c1_seq1	k antiporter p-type alpha subunit family protein	F	GO:0000166	nucleotide binding
Ctaxi_contig_427|comp3688_c1_seq1	k antiporter p-type alpha subunit family protein	F	GO:0016787	hydrolase activity
Ctaxi_contig_427|comp3688_c1_seq1	k antiporter p-type alpha subunit family protein	F	GO:0005215	transporter activity
Ctaxi_contig_430|comp3708_c0_seq1	6-phosphogluconate dehydrogenase	F	GO:0000166	nucleotide binding
Ctaxi_contig_430|comp3708_c0_seq1	6-phosphogluconate dehydrogenase	P	GO:0005975	carbohydrate metabolic process
Ctaxi_contig_430|comp3708_c0_seq1	6-phosphogluconate dehydrogenase	P	GO:0006139	nucleobase-containing compound metabolic process
Ctaxi_contig_430|comp3708_c0_seq1	6-phosphogluconate dehydrogenase	P	GO:0009056	catabolic process
Ctaxi_contig_430|comp3708_c0_seq1	6-phosphogluconate dehydrogenase	P	GO:0019748	secondary metabolic process
Ctaxi_contig_430|comp3708_c0_seq1	6-phosphogluconate dehydrogenase	F	GO:0003824	catalytic activity
Ctaxi_contig_438|comp3743_c1_seq1	60s ribosomal protein l35	C	GO:0005840	ribosome
Ctaxi_contig_438|comp3743_c1_seq1	60s ribosomal protein l35	F	GO:0005198	structural molecule activity
Ctaxi_contig_438|comp3743_c1_seq1	60s ribosomal protein l35	P	GO:0006412	translation
Ctaxi_contig_440|comp3754_c1_seq1	60s ribosomal protein l5	C	GO:0005737	cytoplasm
Ctaxi_contig_440|comp3754_c1_seq1	60s ribosomal protein l5	F	GO:0003723	RNA binding
Ctaxi_contig_443|comp3766_c1_seq1	ferredoxin-nadp oxidoreductase	F	GO:0000166	nucleotide binding
Ctaxi_contig_443|comp3766_c1_seq1	ferredoxin-nadp oxidoreductase	C	GO:0016020	membrane
Ctaxi_contig_443|comp3766_c1_seq1	ferredoxin-nadp oxidoreductase	C	GO:0009579	thylakoid
Ctaxi_contig_443|comp3766_c1_seq1	ferredoxin-nadp oxidoreductase	F	GO:0003824	catalytic activity
Ctaxi_contig_443|comp3766_c1_seq1	ferredoxin-nadp oxidoreductase	C	GO:0009536	plastid
Ctaxi_contig_443|comp3766_c1_seq1	ferredoxin-nadp oxidoreductase	P	GO:0006091	generation of precursor metabolites and energy
Ctaxi_contig_452|comp3795_c0_seq1	pyruvate dehydrogenase kinase	F	GO:0000166	nucleotide binding
Ctaxi_contig_452|comp3795_c0_seq1	pyruvate dehydrogenase kinase	P	GO:0008152	metabolic process
Ctaxi_contig_452|comp3795_c0_seq1	pyruvate dehydrogenase kinase	P	GO:0009987	cellular process
Ctaxi_contig_452|comp3795_c0_seq1	pyruvate dehydrogenase kinase	F	GO:0016301	kinase activity
Ctaxi_contig_453|comp3798_c1_seq1	probable phosphoribosylformylglycinamidine chloroplastic mitochondrial-like	C	GO:0005739	mitochondrion
Ctaxi_contig_453|comp3798_c1_seq1	probable phosphoribosylformylglycinamidine chloroplastic mitochondrial-like	F	GO:0000166	nucleotide binding
Ctaxi_contig_453|comp3798_c1_seq1	probable phosphoribosylformylglycinamidine chloroplastic mitochondrial-like	F	GO:0016740	transferase activity
Ctaxi_contig_453|comp3798_c1_seq1	probable phosphoribosylformylglycinamidine chloroplastic mitochondrial-like	C	GO:0009536	plastid
Ctaxi_contig_453|comp3798_c1_seq1	probable phosphoribosylformylglycinamidine chloroplastic mitochondrial-like	P	GO:0007275	multicellular organismal development
Ctaxi_contig_453|comp3798_c1_seq1	probable phosphoribosylformylglycinamidine chloroplastic mitochondrial-like	P	GO:0009058	biosynthetic process
Ctaxi_contig_453|comp3798_c1_seq1	probable phosphoribosylformylglycinamidine chloroplastic mitochondrial-like	P	GO:0006139	nucleobase-containing compound metabolic process
Ctaxi_contig_453|comp3798_c1_seq1	probable phosphoribosylformylglycinamidine chloroplastic mitochondrial-like	F	GO:0003824	catalytic activity
Ctaxi_contig_457|comp3810_c1_seq1	sugar-dependent 1-like protein	P	GO:0009056	catabolic process
Ctaxi_contig_457|comp3810_c1_seq1	sugar-dependent 1-like protein	P	GO:0009987	cellular process
Ctaxi_contig_457|comp3810_c1_seq1	sugar-dependent 1-like protein	P	GO:0006629	lipid metabolic process
Ctaxi_contig_457|comp3810_c1_seq1	sugar-dependent 1-like protein	C	GO:0005622	intracellular
Ctaxi_contig_457|comp3810_c1_seq1	sugar-dependent 1-like protein	F	GO:0016787	hydrolase activity
Ctaxi_contig_459|comp3813_c0_seq1	60s ribosomal protein l6	P	GO:0009790	embryo development
Ctaxi_contig_459|comp3813_c0_seq1	60s ribosomal protein l6	C	GO:0005840	ribosome
Ctaxi_contig_459|comp3813_c0_seq1	60s ribosomal protein l6	F	GO:0005198	structural molecule activity
Ctaxi_contig_459|comp3813_c0_seq1	60s ribosomal protein l6	P	GO:0006412	translation
Ctaxi_contig_465|comp3819_c0_seq1	dnaj homolog subfamily a member 1	P	GO:0009987	cellular process
Ctaxi_contig_465|comp3819_c0_seq1	dnaj homolog subfamily a member 1	P	GO:0000003	reproduction
Ctaxi_contig_465|comp3819_c0_seq1	dnaj homolog subfamily a member 1	F	GO:0005102	receptor binding
Ctaxi_contig_465|comp3819_c0_seq1	dnaj homolog subfamily a member 1	P	GO:0006950	response to stress
Ctaxi_contig_465|comp3819_c0_seq1	dnaj homolog subfamily a member 1	P	GO:0009607	response to biotic stimulus
Ctaxi_contig_465|comp3819_c0_seq1	dnaj homolog subfamily a member 1	P	GO:0007165	signal transduction
Ctaxi_contig_472|comp3845_c0_seq1	deoxyribonuclease tatd	F	GO:0004518	nuclease activity
Ctaxi_contig_475|comp3852_c0_seq1	adaptor protein complex ap-1 gamma subunit	C	GO:0005794	Golgi apparatus
Ctaxi_contig_475|comp3852_c0_seq1	adaptor protein complex ap-1 gamma subunit	F	GO:0005215	transporter activity
Ctaxi_contig_475|comp3852_c0_seq1	adaptor protein complex ap-1 gamma subunit	P	GO:0006810	transport
Ctaxi_contig_475|comp3852_c0_seq1	adaptor protein complex ap-1 gamma subunit	P	GO:0009987	cellular process
Ctaxi_contig_475|comp3852_c0_seq1	adaptor protein complex ap-1 gamma subunit	C	GO:0016020	membrane
Ctaxi_contig_475|comp3852_c0_seq1	adaptor protein complex ap-1 gamma subunit	C	GO:0005737	cytoplasm
Ctaxi_contig_477|comp3857_c0_seq1	hypothetical cleavage-induced protein	P	GO:0008152	metabolic process
Ctaxi_contig_477|comp3857_c0_seq1	hypothetical cleavage-induced protein	P	GO:0009987	cellular process
Ctaxi_contig_478|comp3862_c1_seq1	casein kinase ii subunit alpha	P	GO:0006464	cellular protein modification process
Ctaxi_contig_478|comp3862_c1_seq1	casein kinase ii subunit alpha	F	GO:0000166	nucleotide binding
Ctaxi_contig_478|comp3862_c1_seq1	casein kinase ii subunit alpha	F	GO:0016301	kinase activity
Ctaxi_contig_479|comp3863_c0_seq1	major facilitator family protein	F	GO:0003677	DNA binding
Ctaxi_contig_479|comp3863_c0_seq1	major facilitator family protein	F	GO:0003723	RNA binding
Ctaxi_contig_479|comp3863_c0_seq1	major facilitator family protein	P	GO:0006810	transport
Ctaxi_contig_479|comp3863_c0_seq1	major facilitator family protein	P	GO:0009987	cellular process
Ctaxi_contig_479|comp3863_c0_seq1	major facilitator family protein	P	GO:0006139	nucleobase-containing compound metabolic process
Ctaxi_contig_479|comp3863_c0_seq1	major facilitator family protein	C	GO:0016020	membrane
Ctaxi_contig_486|comp3884_c1_seq1	translation elongation factor ef- subunit	F	GO:0008135	"translation factor activity, nucleic acid binding"
Ctaxi_contig_486|comp3884_c1_seq1	translation elongation factor ef- subunit	P	GO:0006412	translation
Ctaxi_contig_486|comp3884_c1_seq1	translation elongation factor ef- subunit	P	GO:0006139	nucleobase-containing compound metabolic process
Ctaxi_contig_486|comp3884_c1_seq1	translation elongation factor ef- subunit	P	GO:0009056	catabolic process
Ctaxi_contig_486|comp3884_c1_seq1	translation elongation factor ef- subunit	F	GO:0016787	hydrolase activity
Ctaxi_contig_486|comp3884_c1_seq1	translation elongation factor ef- subunit	F	GO:0000166	nucleotide binding
Ctaxi_contig_487|comp3902_c0_seq1	protein tyrosine phosphatase type iva 1 isoform x1	C	GO:0005737	cytoplasm
Ctaxi_contig_487|comp3902_c0_seq1	protein tyrosine phosphatase type iva 1 isoform x1	F	GO:0016787	hydrolase activity
Ctaxi_contig_487|comp3902_c0_seq1	protein tyrosine phosphatase type iva 1 isoform x1	P	GO:0009987	cellular process
Ctaxi_contig_487|comp3902_c0_seq1	protein tyrosine phosphatase type iva 1 isoform x1	C	GO:0005886	plasma membrane
Ctaxi_contig_489|comp3905_c0_seq1	amp deaminase	F	GO:0016787	hydrolase activity
Ctaxi_contig_489|comp3905_c0_seq1	amp deaminase	F	GO:0003824	catalytic activity
Ctaxi_contig_489|comp3905_c0_seq1	amp deaminase	P	GO:0009058	biosynthetic process
Ctaxi_contig_489|comp3905_c0_seq1	amp deaminase	P	GO:0006139	nucleobase-containing compound metabolic process
Ctaxi_contig_489|comp3905_c0_seq1	amp deaminase	P	GO:0009056	catabolic process
Ctaxi_contig_490|comp3905_c1_seq1	amp deaminase	F	GO:0016787	hydrolase activity
Ctaxi_contig_490|comp3905_c1_seq1	amp deaminase	P	GO:0009058	biosynthetic process
Ctaxi_contig_490|comp3905_c1_seq1	amp deaminase	P	GO:0006139	nucleobase-containing compound metabolic process
Ctaxi_contig_491|comp3906_c0_seq1	v-type h-atpase subunit	P	GO:0006810	transport
Ctaxi_contig_491|comp3906_c0_seq1	v-type h-atpase subunit	P	GO:0009987	cellular process
Ctaxi_contig_491|comp3906_c0_seq1	v-type h-atpase subunit	C	GO:0016020	membrane
Ctaxi_contig_491|comp3906_c0_seq1	v-type h-atpase subunit	F	GO:0016787	hydrolase activity
Ctaxi_contig_491|comp3906_c0_seq1	v-type h-atpase subunit	F	GO:0005215	transporter activity
Ctaxi_contig_494|comp3910_c0_seq1	uric acid-xanthine permease	P	GO:0006810	transport
Ctaxi_contig_494|comp3910_c0_seq1	uric acid-xanthine permease	P	GO:0009987	cellular process
Ctaxi_contig_494|comp3910_c0_seq1	uric acid-xanthine permease	C	GO:0016020	membrane
Ctaxi_contig_494|comp3910_c0_seq1	uric acid-xanthine permease	F	GO:0005215	transporter activity
Ctaxi_contig_497|comp3918_c0_seq1	26s proteasome subunit p45	C	GO:0005737	cytoplasm
Ctaxi_contig_497|comp3918_c0_seq1	26s proteasome subunit p45	F	GO:0016787	hydrolase activity
Ctaxi_contig_497|comp3918_c0_seq1	26s proteasome subunit p45	P	GO:0019538	protein metabolic process
Ctaxi_contig_497|comp3918_c0_seq1	26s proteasome subunit p45	P	GO:0009056	catabolic process
Ctaxi_contig_497|comp3918_c0_seq1	26s proteasome subunit p45	F	GO:0000166	nucleotide binding
Ctaxi_contig_497|comp3918_c0_seq1	26s proteasome subunit p45	C	GO:0005622	intracellular
Ctaxi_contig_504|comp3958_c0_seq1	cytochrome c1	C	GO:0005773	vacuole
Ctaxi_contig_504|comp3958_c0_seq1	cytochrome c1	C	GO:0016020	membrane
Ctaxi_contig_504|comp3958_c0_seq1	cytochrome c1	C	GO:0005739	mitochondrion
Ctaxi_contig_504|comp3958_c0_seq1	cytochrome c1	F	GO:0003824	catalytic activity
Ctaxi_contig_504|comp3958_c0_seq1	cytochrome c1	F	GO:0005215	transporter activity
Ctaxi_contig_504|comp3958_c0_seq1	cytochrome c1	C	GO:0005886	plasma membrane
Ctaxi_contig_504|comp3958_c0_seq1	cytochrome c1	F	GO:0003674	molecular_function
Ctaxi_contig_504|comp3958_c0_seq1	cytochrome c1	F	GO:0005488	binding
Ctaxi_contig_504|comp3958_c0_seq1	cytochrome c1	P	GO:0008152	metabolic process
Ctaxi_contig_512|comp3999_c0_seq1	60s ribosomal protein l33-	F	GO:0005198	structural molecule activity
Ctaxi_contig_512|comp3999_c0_seq1	60s ribosomal protein l33-	C	GO:0005840	ribosome
Ctaxi_contig_512|comp3999_c0_seq1	60s ribosomal protein l33-	C	GO:0005829	cytosol
Ctaxi_contig_512|comp3999_c0_seq1	60s ribosomal protein l33-	C	GO:0016020	membrane
Ctaxi_contig_512|comp3999_c0_seq1	60s ribosomal protein l33-	P	GO:0006412	translation
Ctaxi_contig_523|comp4052_c0_seq1	acetyl- carboxylase	C	GO:0005737	cytoplasm
Ctaxi_contig_523|comp4052_c0_seq1	acetyl- carboxylase	F	GO:0003824	catalytic activity
Ctaxi_contig_523|comp4052_c0_seq1	acetyl- carboxylase	P	GO:0009058	biosynthetic process
Ctaxi_contig_523|comp4052_c0_seq1	acetyl- carboxylase	P	GO:0009987	cellular process
Ctaxi_contig_523|comp4052_c0_seq1	acetyl- carboxylase	P	GO:0006629	lipid metabolic process
Ctaxi_contig_523|comp4052_c0_seq1	acetyl- carboxylase	F	GO:0005488	binding
Ctaxi_contig_523|comp4052_c0_seq1	acetyl- carboxylase	F	GO:0000166	nucleotide binding
Ctaxi_contig_523|comp4052_c0_seq1	acetyl- carboxylase	C	GO:0009536	plastid
Ctaxi_contig_526|comp4067_c0_seq1	vs- partial	F	GO:0016787	hydrolase activity
Ctaxi_contig_526|comp4067_c0_seq1	vs- partial	C	GO:0005622	intracellular
Ctaxi_contig_526|comp4067_c0_seq1	vs- partial	C	GO:0005737	cytoplasm
Ctaxi_contig_531|comp4079_c1_seq1	chlorophyll a b-binding protein cp29	P	GO:0006810	transport
Ctaxi_contig_531|comp4079_c1_seq1	chlorophyll a b-binding protein cp29	P	GO:0006091	generation of precursor metabolites and energy
Ctaxi_contig_531|comp4079_c1_seq1	chlorophyll a b-binding protein cp29	P	GO:0015979	photosynthesis
Ctaxi_contig_531|comp4079_c1_seq1	chlorophyll a b-binding protein cp29	P	GO:0009628	response to abiotic stimulus
Ctaxi_contig_531|comp4079_c1_seq1	chlorophyll a b-binding protein cp29	C	GO:0009536	plastid
Ctaxi_contig_531|comp4079_c1_seq1	chlorophyll a b-binding protein cp29	P	GO:0008150	biological_process
Ctaxi_contig_531|comp4079_c1_seq1	chlorophyll a b-binding protein cp29	P	GO:0006464	cellular protein modification process
Ctaxi_contig_531|comp4079_c1_seq1	chlorophyll a b-binding protein cp29	C	GO:0005622	intracellular
Ctaxi_contig_531|comp4079_c1_seq1	chlorophyll a b-binding protein cp29	F	GO:0005488	binding
Ctaxi_contig_531|comp4079_c1_seq1	chlorophyll a b-binding protein cp29	P	GO:0009058	biosynthetic process
Ctaxi_contig_531|comp4079_c1_seq1	chlorophyll a b-binding protein cp29	N	GO:0006519	
Ctaxi_contig_531|comp4079_c1_seq1	chlorophyll a b-binding protein cp29	C	GO:0016020	membrane
Ctaxi_contig_531|comp4079_c1_seq1	chlorophyll a b-binding protein cp29	C	GO:0009579	thylakoid
Ctaxi_contig_531|comp4079_c1_seq1	chlorophyll a b-binding protein cp29	P	GO:0006139	nucleobase-containing compound metabolic process
Ctaxi_contig_532|comp4089_c1_seq1	predicted protein	F	GO:0016787	hydrolase activity
Ctaxi_contig_547|comp4135_c1_seq1	serine threonine protein kinase	P	GO:0006464	cellular protein modification process
Ctaxi_contig_547|comp4135_c1_seq1	serine threonine protein kinase	F	GO:0000166	nucleotide binding
Ctaxi_contig_547|comp4135_c1_seq1	serine threonine protein kinase	F	GO:0016301	kinase activity
Ctaxi_contig_552|comp4166_c0_seq1	taurine catabolism dioxygenase	P	GO:0008152	metabolic process
Ctaxi_contig_552|comp4166_c0_seq1	taurine catabolism dioxygenase	F	GO:0003824	catalytic activity
Ctaxi_contig_554|comp4172_c0_seq1	ribosomal protein l2	C	GO:0005840	ribosome
Ctaxi_contig_554|comp4172_c0_seq1	ribosomal protein l2	F	GO:0003723	RNA binding
Ctaxi_contig_554|comp4172_c0_seq1	ribosomal protein l2	C	GO:0009536	plastid
Ctaxi_contig_564|comp4218_c0_seq1	isoform r	C	GO:0005622	intracellular
Ctaxi_contig_564|comp4218_c0_seq1	isoform r	N	GO:0006350	
Ctaxi_contig_564|comp4218_c0_seq1	isoform r	P	GO:0007275	multicellular organismal development
Ctaxi_contig_564|comp4218_c0_seq1	isoform r	P	GO:0008150	biological_process
Ctaxi_contig_564|comp4218_c0_seq1	isoform r	P	GO:0009653	anatomical structure morphogenesis
Ctaxi_contig_564|comp4218_c0_seq1	isoform r	P	GO:0016043	cellular component organization
Ctaxi_contig_564|comp4218_c0_seq1	isoform r	P	GO:0009987	cellular process
Ctaxi_contig_564|comp4218_c0_seq1	isoform r	C	GO:0005575	cellular_component
Ctaxi_contig_564|comp4218_c0_seq1	isoform r	P	GO:0007049	cell cycle
Ctaxi_contig_564|comp4218_c0_seq1	isoform r	P	GO:0006259	DNA metabolic process
Ctaxi_contig_564|comp4218_c0_seq1	isoform r	P	GO:0000003	reproduction
Ctaxi_contig_564|comp4218_c0_seq1	isoform r	P	GO:0030154	cell differentiation
Ctaxi_contig_564|comp4218_c0_seq1	isoform r	F	GO:0005515	protein binding
Ctaxi_contig_564|comp4218_c0_seq1	isoform r	F	GO:0003677	DNA binding
Ctaxi_contig_564|comp4218_c0_seq1	isoform r	P	GO:0008219	cell death
Ctaxi_contig_564|comp4218_c0_seq1	isoform r	P	GO:0007154	cell communication
Ctaxi_contig_564|comp4218_c0_seq1	isoform r	P	GO:0009791	post-embryonic development
Ctaxi_contig_564|comp4218_c0_seq1	isoform r	P	GO:0006950	response to stress
Ctaxi_contig_564|comp4218_c0_seq1	isoform r	C	GO:0005634	nucleus
Ctaxi_contig_572|comp4275_c0_seq1	photosystem i subunit v precursor	P	GO:0006091	generation of precursor metabolites and energy
Ctaxi_contig_572|comp4275_c0_seq1	photosystem i subunit v precursor	P	GO:0015979	photosynthesis
Ctaxi_contig_572|comp4275_c0_seq1	photosystem i subunit v precursor	C	GO:0009536	plastid
Ctaxi_contig_572|comp4275_c0_seq1	photosystem i subunit v precursor	P	GO:0008152	metabolic process
Ctaxi_contig_572|comp4275_c0_seq1	photosystem i subunit v precursor	C	GO:0016020	membrane
Ctaxi_contig_572|comp4275_c0_seq1	photosystem i subunit v precursor	C	GO:0009579	thylakoid
Ctaxi_contig_572|comp4275_c0_seq1	photosystem i subunit v precursor	P	GO:0006139	nucleobase-containing compound metabolic process
Ctaxi_contig_572|comp4275_c0_seq1	photosystem i subunit v precursor	P	GO:0019748	secondary metabolic process
Ctaxi_contig_577|comp4315_c1_seq1	mitochondrial carrier family	P	GO:0006810	transport
Ctaxi_contig_577|comp4315_c1_seq1	mitochondrial carrier family	P	GO:0009987	cellular process
Ctaxi_contig_577|comp4315_c1_seq1	mitochondrial carrier family	C	GO:0016020	membrane
Ctaxi_contig_580|comp4324_c0_seq1	protein	F	GO:0016787	hydrolase activity
Ctaxi_contig_580|comp4324_c0_seq1	protein	P	GO:0019538	protein metabolic process
Ctaxi_contig_580|comp4324_c0_seq1	protein	P	GO:0009056	catabolic process
Ctaxi_contig_580|comp4324_c0_seq1	protein	F	GO:0000166	nucleotide binding
Ctaxi_contig_580|comp4324_c0_seq1	protein	C	GO:0016020	membrane
Ctaxi_contig_580|comp4324_c0_seq1	protein	P	GO:0009987	cellular process
Ctaxi_contig_582|comp4332_c0_seq1	det3-like protein	P	GO:0006810	transport
Ctaxi_contig_582|comp4332_c0_seq1	det3-like protein	P	GO:0009987	cellular process
Ctaxi_contig_582|comp4332_c0_seq1	det3-like protein	C	GO:0016020	membrane
Ctaxi_contig_582|comp4332_c0_seq1	det3-like protein	F	GO:0005215	transporter activity
Ctaxi_contig_583|comp4332_c1_seq1	h(+)-transporting atpase	P	GO:0006810	transport
Ctaxi_contig_583|comp4332_c1_seq1	h(+)-transporting atpase	P	GO:0009987	cellular process
Ctaxi_contig_583|comp4332_c1_seq1	h(+)-transporting atpase	C	GO:0016020	membrane
Ctaxi_contig_583|comp4332_c1_seq1	h(+)-transporting atpase	F	GO:0005215	transporter activity
Ctaxi_contig_591|comp4382_c1_seq1	predicted protein	F	GO:0003824	catalytic activity
Ctaxi_contig_591|comp4382_c1_seq1	predicted protein	P	GO:0006464	cellular protein modification process
Ctaxi_contig_591|comp4382_c1_seq1	predicted protein	F	GO:0005488	binding
Ctaxi_contig_594|comp4385_c1_seq1	ariadne-like ubiquitin ligase	F	GO:0003824	catalytic activity
Ctaxi_contig_594|comp4385_c1_seq1	ariadne-like ubiquitin ligase	F	GO:0003676	nucleic acid binding
Ctaxi_contig_594|comp4385_c1_seq1	ariadne-like ubiquitin ligase	F	GO:0005488	binding
Ctaxi_contig_595|comp4395_c0_seq1	60s ribosomal protein l12-like	C	GO:0005840	ribosome
Ctaxi_contig_595|comp4395_c0_seq1	60s ribosomal protein l12-like	F	GO:0005198	structural molecule activity
Ctaxi_contig_595|comp4395_c0_seq1	60s ribosomal protein l12-like	P	GO:0006412	translation
Ctaxi_contig_600|comp4418_c1_seq1	protein	P	GO:0044707	single-multicellular organism process
Ctaxi_contig_604|comp4443_c0_seq1	photosystem ii protein d1	P	GO:0006091	generation of precursor metabolites and energy
Ctaxi_contig_604|comp4443_c0_seq1	photosystem ii protein d1	P	GO:0015979	photosynthesis
Ctaxi_contig_604|comp4443_c0_seq1	photosystem ii protein d1	F	GO:0003824	catalytic activity
Ctaxi_contig_604|comp4443_c0_seq1	photosystem ii protein d1	P	GO:0006950	response to stress
Ctaxi_contig_604|comp4443_c0_seq1	photosystem ii protein d1	F	GO:0003674	molecular_function
Ctaxi_contig_604|comp4443_c0_seq1	photosystem ii protein d1	F	GO:0005488	binding
Ctaxi_contig_604|comp4443_c0_seq1	photosystem ii protein d1	C	GO:0016020	membrane
Ctaxi_contig_604|comp4443_c0_seq1	photosystem ii protein d1	C	GO:0009579	thylakoid
Ctaxi_contig_604|comp4443_c0_seq1	photosystem ii protein d1	C	GO:0009536	plastid
Ctaxi_contig_605|comp4443_c1_seq1	photosystem ii protein d1	P	GO:0006091	generation of precursor metabolites and energy
Ctaxi_contig_605|comp4443_c1_seq1	photosystem ii protein d1	P	GO:0015979	photosynthesis
Ctaxi_contig_605|comp4443_c1_seq1	photosystem ii protein d1	F	GO:0003824	catalytic activity
Ctaxi_contig_605|comp4443_c1_seq1	photosystem ii protein d1	P	GO:0006950	response to stress
Ctaxi_contig_605|comp4443_c1_seq1	photosystem ii protein d1	F	GO:0003674	molecular_function
Ctaxi_contig_605|comp4443_c1_seq1	photosystem ii protein d1	F	GO:0005488	binding
Ctaxi_contig_605|comp4443_c1_seq1	photosystem ii protein d1	C	GO:0016020	membrane
Ctaxi_contig_605|comp4443_c1_seq1	photosystem ii protein d1	C	GO:0009579	thylakoid
Ctaxi_contig_605|comp4443_c1_seq1	photosystem ii protein d1	C	GO:0009536	plastid
Ctaxi_contig_618|comp4492_c0_seq1	glycosyl hydrolases family 31 protein	F	GO:0016787	hydrolase activity
Ctaxi_contig_618|comp4492_c0_seq1	glycosyl hydrolases family 31 protein	P	GO:0008152	metabolic process
Ctaxi_contig_620|comp4511_c1_seq1	ap-2 complex subunit mu	P	GO:0006810	transport
Ctaxi_contig_620|comp4511_c1_seq1	ap-2 complex subunit mu	P	GO:0009987	cellular process
Ctaxi_contig_620|comp4511_c1_seq1	ap-2 complex subunit mu	C	GO:0016020	membrane
Ctaxi_contig_620|comp4511_c1_seq1	ap-2 complex subunit mu	C	GO:0005737	cytoplasm
Ctaxi_contig_620|comp4511_c1_seq1	ap-2 complex subunit mu	C	GO:0005886	plasma membrane
Ctaxi_contig_621|comp4512_c0_seq1	dual-specificity tyrosine-phosphorylation regulated kinase	P	GO:0006464	cellular protein modification process
Ctaxi_contig_621|comp4512_c0_seq1	dual-specificity tyrosine-phosphorylation regulated kinase	F	GO:0000166	nucleotide binding
Ctaxi_contig_621|comp4512_c0_seq1	dual-specificity tyrosine-phosphorylation regulated kinase	F	GO:0016301	kinase activity
Ctaxi_contig_622|comp4512_c0_seq2	dual-specificity tyrosine-phosphorylation regulated kinase	F	GO:0016301	kinase activity
Ctaxi_contig_622|comp4512_c0_seq2	dual-specificity tyrosine-phosphorylation regulated kinase	F	GO:0000166	nucleotide binding
Ctaxi_contig_625|comp4517_c1_seq1	serine threonine-protein kinase ctr1	F	GO:0016301	kinase activity
Ctaxi_contig_625|comp4517_c1_seq1	serine threonine-protein kinase ctr1	P	GO:0006464	cellular protein modification process
Ctaxi_contig_625|comp4517_c1_seq1	serine threonine-protein kinase ctr1	F	GO:0000166	nucleotide binding
Ctaxi_contig_630|comp4541_c0_seq1	cell wall-associated hydrolase family protein	F	GO:0016787	hydrolase activity
Ctaxi_contig_633|comp4560_c1_seq1	glycolate dehydrogenase	F	GO:0000166	nucleotide binding
Ctaxi_contig_633|comp4560_c1_seq1	glycolate dehydrogenase	F	GO:0003824	catalytic activity
Ctaxi_contig_633|comp4560_c1_seq1	glycolate dehydrogenase	F	GO:0005488	binding
Ctaxi_contig_633|comp4560_c1_seq1	glycolate dehydrogenase	P	GO:0008152	metabolic process
Ctaxi_contig_643|comp4599_c0_seq1	p protein	C	GO:0016020	membrane
Ctaxi_contig_643|comp4599_c0_seq1	p protein	P	GO:0006810	transport
Ctaxi_contig_643|comp4599_c0_seq1	p protein	P	GO:0009987	cellular process
Ctaxi_contig_667|comp4639_c1_seq1	protein	F	GO:0003700	sequence-specific DNA binding transcription factor activity
Ctaxi_contig_667|comp4639_c1_seq1	protein	F	GO:0003677	DNA binding
Ctaxi_contig_667|comp4639_c1_seq1	protein	C	GO:0005634	nucleus
Ctaxi_contig_667|comp4639_c1_seq1	protein	N	GO:0006350	
Ctaxi_contig_672|comp4659_c0_seq1	protein	F	GO:0016787	hydrolase activity
Ctaxi_contig_672|comp4659_c0_seq1	protein	P	GO:0005975	carbohydrate metabolic process
Ctaxi_contig_672|comp4659_c0_seq1	protein	P	GO:0006139	nucleobase-containing compound metabolic process
Ctaxi_contig_672|comp4659_c0_seq1	protein	P	GO:0009056	catabolic process
Ctaxi_contig_672|comp4659_c0_seq1	protein	P	GO:0019748	secondary metabolic process
Ctaxi_contig_672|comp4659_c0_seq1	protein	F	GO:0000166	nucleotide binding
Ctaxi_contig_672|comp4659_c0_seq1	protein	C	GO:0009536	plastid
Ctaxi_contig_672|comp4659_c0_seq1	protein	C	GO:0009579	thylakoid
Ctaxi_contig_680|comp4666_c0_seq1	40s ribosomal protein partial	F	GO:0005198	structural molecule activity
Ctaxi_contig_680|comp4666_c0_seq1	40s ribosomal protein partial	C	GO:0005840	ribosome
Ctaxi_contig_680|comp4666_c0_seq1	40s ribosomal protein partial	C	GO:0005829	cytosol
Ctaxi_contig_680|comp4666_c0_seq1	40s ribosomal protein partial	P	GO:0006412	translation
Ctaxi_contig_681|comp4675_c1_seq1	h aca ribonucleoprotein complex subunit 4	F	GO:0003824	catalytic activity
Ctaxi_contig_681|comp4675_c1_seq1	h aca ribonucleoprotein complex subunit 4	P	GO:0007275	multicellular organismal development
Ctaxi_contig_681|comp4675_c1_seq1	h aca ribonucleoprotein complex subunit 4	F	GO:0003723	RNA binding
Ctaxi_contig_681|comp4675_c1_seq1	h aca ribonucleoprotein complex subunit 4	P	GO:0006139	nucleobase-containing compound metabolic process
Ctaxi_contig_681|comp4675_c1_seq1	h aca ribonucleoprotein complex subunit 4	C	GO:0005622	intracellular
Ctaxi_contig_684|comp4691_c0_seq1	cullin 1	P	GO:0009719	response to endogenous stimulus
Ctaxi_contig_684|comp4691_c0_seq1	cullin 1	P	GO:0007165	signal transduction
Ctaxi_contig_684|comp4691_c0_seq1	cullin 1	P	GO:0000003	reproduction
Ctaxi_contig_684|comp4691_c0_seq1	cullin 1	P	GO:0009791	post-embryonic development
Ctaxi_contig_684|comp4691_c0_seq1	cullin 1	P	GO:0009790	embryo development
Ctaxi_contig_684|comp4691_c0_seq1	cullin 1	C	GO:0005737	cytoplasm
Ctaxi_contig_684|comp4691_c0_seq1	cullin 1	C	GO:0005829	cytosol
Ctaxi_contig_684|comp4691_c0_seq1	cullin 1	P	GO:0019538	protein metabolic process
Ctaxi_contig_684|comp4691_c0_seq1	cullin 1	P	GO:0009056	catabolic process
Ctaxi_contig_684|comp4691_c0_seq1	cullin 1	P	GO:0009987	cellular process
Ctaxi_contig_684|comp4691_c0_seq1	cullin 1	C	GO:0005856	cytoskeleton
Ctaxi_contig_684|comp4691_c0_seq1	cullin 1	C	GO:0005622	intracellular
Ctaxi_contig_684|comp4691_c0_seq1	cullin 1	P	GO:0016043	cellular component organization
Ctaxi_contig_684|comp4691_c0_seq1	cullin 1	F	GO:0005515	protein binding
Ctaxi_contig_684|comp4691_c0_seq1	cullin 1	P	GO:0009058	biosynthetic process
Ctaxi_contig_684|comp4691_c0_seq1	cullin 1	P	GO:0007049	cell cycle
Ctaxi_contig_684|comp4691_c0_seq1	cullin 1	P	GO:0006464	cellular protein modification process
Ctaxi_contig_684|comp4691_c0_seq1	cullin 1	C	GO:0005634	nucleus
Ctaxi_contig_684|comp4691_c0_seq1	cullin 1	P	GO:0007275	multicellular organismal development
Ctaxi_contig_684|comp4691_c0_seq1	cullin 1	P	GO:0008150	biological_process
Ctaxi_contig_687|comp4701_c0_seq1	abc transporter	P	GO:0006810	transport
Ctaxi_contig_687|comp4701_c0_seq1	abc transporter	P	GO:0009987	cellular process
Ctaxi_contig_687|comp4701_c0_seq1	abc transporter	C	GO:0016020	membrane
Ctaxi_contig_687|comp4701_c0_seq1	abc transporter	F	GO:0016787	hydrolase activity
Ctaxi_contig_687|comp4701_c0_seq1	abc transporter	F	GO:0005215	transporter activity
Ctaxi_contig_687|comp4701_c0_seq1	abc transporter	P	GO:0006139	nucleobase-containing compound metabolic process
Ctaxi_contig_687|comp4701_c0_seq1	abc transporter	P	GO:0009056	catabolic process
Ctaxi_contig_687|comp4701_c0_seq1	abc transporter	F	GO:0000166	nucleotide binding
Ctaxi_contig_688|comp4701_c1_seq1	abc transporter	F	GO:0016787	hydrolase activity
Ctaxi_contig_700|comp4739_c1_seq1	tetratricopeptide repeat protein 26	P	GO:0009653	anatomical structure morphogenesis
Ctaxi_contig_700|comp4739_c1_seq1	tetratricopeptide repeat protein 26	P	GO:0016043	cellular component organization
Ctaxi_contig_700|comp4739_c1_seq1	tetratricopeptide repeat protein 26	P	GO:0030154	cell differentiation
Ctaxi_contig_700|comp4739_c1_seq1	tetratricopeptide repeat protein 26	P	GO:0007275	multicellular organismal development
Ctaxi_contig_700|comp4739_c1_seq1	tetratricopeptide repeat protein 26	P	GO:0009987	cellular process
Ctaxi_contig_701|comp4741_c1_seq1	ty3 gypsy retrotransposon protein	F	GO:0016740	transferase activity
Ctaxi_contig_701|comp4741_c1_seq1	ty3 gypsy retrotransposon protein	C	GO:0005622	intracellular
Ctaxi_contig_701|comp4741_c1_seq1	ty3 gypsy retrotransposon protein	P	GO:0008152	metabolic process
Ctaxi_contig_701|comp4741_c1_seq1	ty3 gypsy retrotransposon protein	F	GO:0003676	nucleic acid binding
Ctaxi_contig_701|comp4741_c1_seq1	ty3 gypsy retrotransposon protein	P	GO:0009987	cellular process
Ctaxi_contig_702|comp4745_c1_seq1	serine carboxypeptidase-like 40-like	F	GO:0016787	hydrolase activity
Ctaxi_contig_710|comp4780_c0_seq1	flagellar outer dynein arm heavy chain beta	P	GO:0009987	cellular process
Ctaxi_contig_710|comp4780_c0_seq1	flagellar outer dynein arm heavy chain beta	F	GO:0016787	hydrolase activity
Ctaxi_contig_710|comp4780_c0_seq1	flagellar outer dynein arm heavy chain beta	F	GO:0005488	binding
Ctaxi_contig_710|comp4780_c0_seq1	flagellar outer dynein arm heavy chain beta	C	GO:0005856	cytoskeleton
Ctaxi_contig_725|comp4826_c0_seq1	beta tubulin	C	GO:0005856	cytoskeleton
Ctaxi_contig_725|comp4826_c0_seq1	beta tubulin	P	GO:0016043	cellular component organization
Ctaxi_contig_725|comp4826_c0_seq1	beta tubulin	P	GO:0009987	cellular process
Ctaxi_contig_725|comp4826_c0_seq1	beta tubulin	P	GO:0006139	nucleobase-containing compound metabolic process
Ctaxi_contig_725|comp4826_c0_seq1	beta tubulin	P	GO:0009056	catabolic process
Ctaxi_contig_725|comp4826_c0_seq1	beta tubulin	F	GO:0016787	hydrolase activity
Ctaxi_contig_725|comp4826_c0_seq1	beta tubulin	F	GO:0005198	structural molecule activity
Ctaxi_contig_725|comp4826_c0_seq1	beta tubulin	C	GO:0005737	cytoplasm
Ctaxi_contig_725|comp4826_c0_seq1	beta tubulin	F	GO:0000166	nucleotide binding
Ctaxi_contig_729|comp4842_c0_seq1	sulfite oxidase	F	GO:0005488	binding
Ctaxi_contig_729|comp4842_c0_seq1	sulfite oxidase	F	GO:0003824	catalytic activity
Ctaxi_contig_729|comp4842_c0_seq1	sulfite oxidase	F	GO:0003674	molecular_function
Ctaxi_contig_729|comp4842_c0_seq1	sulfite oxidase	P	GO:0008152	metabolic process
Ctaxi_contig_731|comp4853_c0_seq1	glycosyl transferase (glycosyl transferase family 2)	F	GO:0003824	catalytic activity
Ctaxi_contig_749|comp4941_c0_seq1	40s ribosomal protein s9-like	P	GO:0016043	cellular component organization
Ctaxi_contig_749|comp4941_c0_seq1	40s ribosomal protein s9-like	P	GO:0007049	cell cycle
Ctaxi_contig_749|comp4941_c0_seq1	40s ribosomal protein s9-like	P	GO:0006412	translation
Ctaxi_contig_749|comp4941_c0_seq1	40s ribosomal protein s9-like	C	GO:0005634	nucleus
Ctaxi_contig_749|comp4941_c0_seq1	40s ribosomal protein s9-like	C	GO:0005730	nucleolus
Ctaxi_contig_749|comp4941_c0_seq1	40s ribosomal protein s9-like	F	GO:0003723	RNA binding
Ctaxi_contig_749|comp4941_c0_seq1	40s ribosomal protein s9-like	F	GO:0005198	structural molecule activity
Ctaxi_contig_749|comp4941_c0_seq1	40s ribosomal protein s9-like	C	GO:0005840	ribosome
Ctaxi_contig_749|comp4941_c0_seq1	40s ribosomal protein s9-like	C	GO:0005829	cytosol
Ctaxi_contig_755|comp4981_c0_seq1	protein serine threonine kinase	F	GO:0016301	kinase activity
Ctaxi_contig_755|comp4981_c0_seq1	protein serine threonine kinase	P	GO:0006464	cellular protein modification process
Ctaxi_contig_755|comp4981_c0_seq1	protein serine threonine kinase	F	GO:0000166	nucleotide binding
Ctaxi_contig_755|comp4981_c0_seq1	protein serine threonine kinase	P	GO:0009987	cellular process
Ctaxi_contig_757|comp5011_c1_seq1	clathrin heavy chain 1-like	P	GO:0006810	transport
Ctaxi_contig_757|comp5011_c1_seq1	clathrin heavy chain 1-like	P	GO:0009987	cellular process
Ctaxi_contig_757|comp5011_c1_seq1	clathrin heavy chain 1-like	C	GO:0005737	cytoplasm
Ctaxi_contig_757|comp5011_c1_seq1	clathrin heavy chain 1-like	C	GO:0005886	plasma membrane
Ctaxi_contig_757|comp5011_c1_seq1	clathrin heavy chain 1-like	C	GO:0016020	membrane
Ctaxi_contig_757|comp5011_c1_seq1	clathrin heavy chain 1-like	C	GO:0005794	Golgi apparatus
Ctaxi_contig_757|comp5011_c1_seq1	clathrin heavy chain 1-like	F	GO:0005198	structural molecule activity
Ctaxi_contig_775|comp5285_c0_seq1	carboxylic ester hydrolase lipase	F	GO:0016787	hydrolase activity
Ctaxi_contig_784|comp5360_c1_seq1	lysosomal alpha-glucosidase	P	GO:0008150	biological_process
Ctaxi_contig_784|comp5360_c1_seq1	lysosomal alpha-glucosidase	P	GO:0009653	anatomical structure morphogenesis
Ctaxi_contig_784|comp5360_c1_seq1	lysosomal alpha-glucosidase	P	GO:0007275	multicellular organismal development
Ctaxi_contig_784|comp5360_c1_seq1	lysosomal alpha-glucosidase	C	GO:0016020	membrane
Ctaxi_contig_784|comp5360_c1_seq1	lysosomal alpha-glucosidase	C	GO:0005764	lysosome
Ctaxi_contig_784|comp5360_c1_seq1	lysosomal alpha-glucosidase	P	GO:0005975	carbohydrate metabolic process
Ctaxi_contig_784|comp5360_c1_seq1	lysosomal alpha-glucosidase	P	GO:0006091	generation of precursor metabolites and energy
Ctaxi_contig_784|comp5360_c1_seq1	lysosomal alpha-glucosidase	P	GO:0009056	catabolic process
Ctaxi_contig_784|comp5360_c1_seq1	lysosomal alpha-glucosidase	P	GO:0019725	cellular homeostasis
Ctaxi_contig_784|comp5360_c1_seq1	lysosomal alpha-glucosidase	F	GO:0016787	hydrolase activity
Ctaxi_contig_784|comp5360_c1_seq1	lysosomal alpha-glucosidase	P	GO:0007610	behavior
Ctaxi_contig_784|comp5360_c1_seq1	lysosomal alpha-glucosidase	P	GO:0009987	cellular process
Ctaxi_contig_784|comp5360_c1_seq1	lysosomal alpha-glucosidase	F	GO:0030246	carbohydrate binding
Ctaxi_contig_784|comp5360_c1_seq1	lysosomal alpha-glucosidase	P	GO:0016043	cellular component organization
Ctaxi_contig_801|comp5591_c0_seq1	14-3-3 protein	P	GO:0040007	growth
Ctaxi_contig_801|comp5591_c0_seq1	14-3-3 protein	F	GO:0005515	protein binding
Ctaxi_contig_801|comp5591_c0_seq1	14-3-3 protein	P	GO:0009058	biosynthetic process
Ctaxi_contig_801|comp5591_c0_seq1	14-3-3 protein	P	GO:0006259	DNA metabolic process
Ctaxi_contig_801|comp5591_c0_seq1	14-3-3 protein	P	GO:0005975	carbohydrate metabolic process
Ctaxi_contig_801|comp5591_c0_seq1	14-3-3 protein	P	GO:0009987	cellular process
Ctaxi_contig_801|comp5591_c0_seq1	14-3-3 protein	P	GO:0008150	biological_process
Ctaxi_contig_801|comp5591_c0_seq1	14-3-3 protein	P	GO:0007049	cell cycle
Ctaxi_contig_801|comp5591_c0_seq1	14-3-3 protein	P	GO:0007165	signal transduction
Ctaxi_contig_802|comp5591_c0_seq2	14-3-3 protein	F	GO:0005488	binding
Ctaxi_contig_811|comp5659_c0_seq1	chromosomal chromosomal protein xcap-e	P	GO:0006259	DNA metabolic process
Ctaxi_contig_811|comp5659_c0_seq1	chromosomal chromosomal protein xcap-e	P	GO:0006950	response to stress
Ctaxi_contig_811|comp5659_c0_seq1	chromosomal chromosomal protein xcap-e	P	GO:0016043	cellular component organization
Ctaxi_contig_811|comp5659_c0_seq1	chromosomal chromosomal protein xcap-e	P	GO:0007049	cell cycle
Ctaxi_contig_811|comp5659_c0_seq1	chromosomal chromosomal protein xcap-e	F	GO:0000166	nucleotide binding
Ctaxi_contig_811|comp5659_c0_seq1	chromosomal chromosomal protein xcap-e	C	GO:0005622	intracellular
Ctaxi_contig_811|comp5659_c0_seq1	chromosomal chromosomal protein xcap-e	C	GO:0005634	nucleus
Ctaxi_contig_829|comp5917_c0_seq1	protein	F	GO:0003700	sequence-specific DNA binding transcription factor activity
Ctaxi_contig_829|comp5917_c0_seq1	protein	F	GO:0003677	DNA binding
Ctaxi_contig_829|comp5917_c0_seq1	protein	N	GO:0006350	
Ctaxi_contig_833|comp5925_c0_seq1	histone h4	C	GO:0005622	intracellular
Ctaxi_contig_833|comp5925_c0_seq1	histone h4	P	GO:0030154	cell differentiation
Ctaxi_contig_833|comp5925_c0_seq1	histone h4	P	GO:0007275	multicellular organismal development
Ctaxi_contig_833|comp5925_c0_seq1	histone h4	C	GO:0005730	nucleolus
Ctaxi_contig_833|comp5925_c0_seq1	histone h4	F	GO:0003677	DNA binding
Ctaxi_contig_833|comp5925_c0_seq1	histone h4	C	GO:0009579	thylakoid
Ctaxi_contig_833|comp5925_c0_seq1	histone h4	C	GO:0005856	cytoskeleton
Ctaxi_contig_833|comp5925_c0_seq1	histone h4	P	GO:0016043	cellular component organization
Ctaxi_contig_833|comp5925_c0_seq1	histone h4	P	GO:0009987	cellular process
Ctaxi_contig_833|comp5925_c0_seq1	histone h4	F	GO:0005515	protein binding
Ctaxi_contig_835|comp5997_c0_seq1	elongation factor 1-alpha	F	GO:0008135	"translation factor activity, nucleic acid binding"
Ctaxi_contig_835|comp5997_c0_seq1	elongation factor 1-alpha	P	GO:0006412	translation
Ctaxi_contig_835|comp5997_c0_seq1	elongation factor 1-alpha	P	GO:0006139	nucleobase-containing compound metabolic process
Ctaxi_contig_835|comp5997_c0_seq1	elongation factor 1-alpha	P	GO:0009056	catabolic process
Ctaxi_contig_835|comp5997_c0_seq1	elongation factor 1-alpha	F	GO:0016787	hydrolase activity
Ctaxi_contig_835|comp5997_c0_seq1	elongation factor 1-alpha	F	GO:0000166	nucleotide binding
Ctaxi_contig_844|comp6128_c0_seq1	translation elongation factor ef- subunit	F	GO:0008135	"translation factor activity, nucleic acid binding"
Ctaxi_contig_844|comp6128_c0_seq1	translation elongation factor ef- subunit	P	GO:0006412	translation
Ctaxi_contig_844|comp6128_c0_seq1	translation elongation factor ef- subunit	P	GO:0006139	nucleobase-containing compound metabolic process
Ctaxi_contig_844|comp6128_c0_seq1	translation elongation factor ef- subunit	P	GO:0009056	catabolic process
Ctaxi_contig_844|comp6128_c0_seq1	translation elongation factor ef- subunit	F	GO:0016787	hydrolase activity
Ctaxi_contig_844|comp6128_c0_seq1	translation elongation factor ef- subunit	F	GO:0000166	nucleotide binding
Ctaxi_contig_861|comp6381_c0_seq1	n-acyl-phosphatidylethanolamine-hydrolyzing phospholipase d	F	GO:0016787	hydrolase activity
Ctaxi_contig_867|comp6480_c0_seq1	multidrug resistance-associated protein 5-like	C	GO:0016020	membrane
Ctaxi_contig_867|comp6480_c0_seq1	multidrug resistance-associated protein 5-like	C	GO:0005773	vacuole
Ctaxi_contig_867|comp6480_c0_seq1	multidrug resistance-associated protein 5-like	P	GO:0009058	biosynthetic process
Ctaxi_contig_867|comp6480_c0_seq1	multidrug resistance-associated protein 5-like	P	GO:0009987	cellular process
Ctaxi_contig_867|comp6480_c0_seq1	multidrug resistance-associated protein 5-like	F	GO:0016787	hydrolase activity
Ctaxi_contig_867|comp6480_c0_seq1	multidrug resistance-associated protein 5-like	F	GO:0005215	transporter activity
Ctaxi_contig_867|comp6480_c0_seq1	multidrug resistance-associated protein 5-like	P	GO:0006810	transport
Ctaxi_contig_867|comp6480_c0_seq1	multidrug resistance-associated protein 5-like	P	GO:0006139	nucleobase-containing compound metabolic process
Ctaxi_contig_867|comp6480_c0_seq1	multidrug resistance-associated protein 5-like	P	GO:0009056	catabolic process
Ctaxi_contig_867|comp6480_c0_seq1	multidrug resistance-associated protein 5-like	F	GO:0000166	nucleotide binding
Ctaxi_contig_867|comp6480_c0_seq1	multidrug resistance-associated protein 5-like	P	GO:0006950	response to stress
Ctaxi_contig_867|comp6480_c0_seq1	multidrug resistance-associated protein 5-like	P	GO:0009607	response to biotic stimulus
Ctaxi_contig_868|comp6480_c0_seq2	abc transporter	P	GO:0006810	transport
Ctaxi_contig_868|comp6480_c0_seq2	abc transporter	P	GO:0009987	cellular process
Ctaxi_contig_868|comp6480_c0_seq2	abc transporter	C	GO:0016020	membrane
Ctaxi_contig_868|comp6480_c0_seq2	abc transporter	F	GO:0016787	hydrolase activity
Ctaxi_contig_868|comp6480_c0_seq2	abc transporter	F	GO:0005215	transporter activity
Ctaxi_contig_868|comp6480_c0_seq2	abc transporter	C	GO:0009536	plastid
Ctaxi_contig_868|comp6480_c0_seq2	abc transporter	P	GO:0006139	nucleobase-containing compound metabolic process
Ctaxi_contig_868|comp6480_c0_seq2	abc transporter	P	GO:0009056	catabolic process
Ctaxi_contig_868|comp6480_c0_seq2	abc transporter	F	GO:0000166	nucleotide binding
Ctaxi_contig_876|comp6543_c0_seq1	mismatch repair protein	F	GO:0000166	nucleotide binding
Ctaxi_contig_876|comp6543_c0_seq1	mismatch repair protein	F	GO:0016787	hydrolase activity
Ctaxi_contig_876|comp6543_c0_seq1	mismatch repair protein	P	GO:0006950	response to stress
Ctaxi_contig_876|comp6543_c0_seq1	mismatch repair protein	P	GO:0006259	DNA metabolic process
Ctaxi_contig_876|comp6543_c0_seq1	mismatch repair protein	F	GO:0003677	DNA binding
Ctaxi_contig_881|comp6578_c0_seq1	general secretion pathway protein d	C	GO:0016020	membrane
Ctaxi_contig_881|comp6578_c0_seq1	general secretion pathway protein d	C	GO:0030312	external encapsulating structure
Ctaxi_contig_881|comp6578_c0_seq1	general secretion pathway protein d	C	GO:0005623	cell
Ctaxi_contig_881|comp6578_c0_seq1	general secretion pathway protein d	F	GO:0005215	transporter activity
Ctaxi_contig_881|comp6578_c0_seq1	general secretion pathway protein d	P	GO:0006810	transport
Ctaxi_contig_881|comp6578_c0_seq1	general secretion pathway protein d	P	GO:0009987	cellular process
Ctaxi_contig_907|comp6831_c0_seq1	chlorophyll a b-binding protein	P	GO:0009628	response to abiotic stimulus
Ctaxi_contig_907|comp6831_c0_seq1	chlorophyll a b-binding protein	C	GO:0009536	plastid
Ctaxi_contig_907|comp6831_c0_seq1	chlorophyll a b-binding protein	P	GO:0008152	metabolic process
Ctaxi_contig_907|comp6831_c0_seq1	chlorophyll a b-binding protein	F	GO:0005488	binding
Ctaxi_contig_907|comp6831_c0_seq1	chlorophyll a b-binding protein	P	GO:0006091	generation of precursor metabolites and energy
Ctaxi_contig_907|comp6831_c0_seq1	chlorophyll a b-binding protein	P	GO:0015979	photosynthesis
Ctaxi_contig_907|comp6831_c0_seq1	chlorophyll a b-binding protein	C	GO:0016020	membrane
Ctaxi_contig_907|comp6831_c0_seq1	chlorophyll a b-binding protein	C	GO:0009579	thylakoid
Ctaxi_contig_907|comp6831_c0_seq1	chlorophyll a b-binding protein	P	GO:0008150	biological_process
Ctaxi_contig_907|comp6831_c0_seq1	chlorophyll a b-binding protein	P	GO:0006464	cellular protein modification process
Ctaxi_contig_908|comp6841_c0_seq1	protein	F	GO:0016301	kinase activity
Ctaxi_contig_908|comp6841_c0_seq1	protein	P	GO:0008152	metabolic process
Ctaxi_contig_908|comp6841_c0_seq1	protein	P	GO:0009987	cellular process
Ctaxi_contig_917|comp6978_c0_seq1	cytochrome p450 4c1-like	F	GO:0003824	catalytic activity
Ctaxi_contig_918|comp6980_c1_seq1	plp-dependent transferase	F	GO:0016740	transferase activity
Ctaxi_contig_918|comp6980_c1_seq1	plp-dependent transferase	F	GO:0005488	binding
Ctaxi_contig_918|comp6980_c1_seq1	plp-dependent transferase	P	GO:0009058	biosynthetic process
Ctaxi_contig_920|comp7060_c0_seq1	60s ribosomal protein l12	C	GO:0005794	Golgi apparatus
Ctaxi_contig_920|comp7060_c0_seq1	60s ribosomal protein l12	F	GO:0005198	structural molecule activity
Ctaxi_contig_920|comp7060_c0_seq1	60s ribosomal protein l12	P	GO:0009987	cellular process
Ctaxi_contig_920|comp7060_c0_seq1	60s ribosomal protein l12	C	GO:0005840	ribosome
Ctaxi_contig_920|comp7060_c0_seq1	60s ribosomal protein l12	C	GO:0005829	cytosol
Ctaxi_contig_921|comp7065_c0_seq1	60s ribosomal protein l35	P	GO:0016043	cellular component organization
Ctaxi_contig_921|comp7065_c0_seq1	60s ribosomal protein l35	P	GO:0007049	cell cycle
Ctaxi_contig_921|comp7065_c0_seq1	60s ribosomal protein l35	F	GO:0005198	structural molecule activity
Ctaxi_contig_921|comp7065_c0_seq1	60s ribosomal protein l35	C	GO:0005840	ribosome
Ctaxi_contig_921|comp7065_c0_seq1	60s ribosomal protein l35	C	GO:0005829	cytosol
Ctaxi_contig_921|comp7065_c0_seq1	60s ribosomal protein l35	P	GO:0006412	translation
Ctaxi_contig_925|comp7141_c0_seq1	alcohol dehydrogenase	P	GO:0008152	metabolic process
Ctaxi_contig_925|comp7141_c0_seq1	alcohol dehydrogenase	F	GO:0003824	catalytic activity
Ctaxi_contig_926|comp7141_c0_seq2	alcohol dehydrogenase	P	GO:0008152	metabolic process
Ctaxi_contig_926|comp7141_c0_seq2	alcohol dehydrogenase	F	GO:0003824	catalytic activity
Ctaxi_contig_929|comp7150_c0_seq1	40s ribosomal protein s3a	C	GO:0005737	cytoplasm
Ctaxi_contig_929|comp7150_c0_seq1	40s ribosomal protein s3a	C	GO:0005622	intracellular
Ctaxi_contig_933|comp7204_c0_seq1	tyramine oxidase	F	GO:0005488	binding
Ctaxi_contig_933|comp7204_c0_seq1	tyramine oxidase	P	GO:0008152	metabolic process
Ctaxi_contig_933|comp7204_c0_seq1	tyramine oxidase	F	GO:0003824	catalytic activity
Ctaxi_contig_950|comp7370_c0_seq1	glycine cleavage system protein h	C	GO:0005737	cytoplasm
Ctaxi_contig_950|comp7370_c0_seq1	glycine cleavage system protein h	C	GO:0005739	mitochondrion
Ctaxi_contig_950|comp7370_c0_seq1	glycine cleavage system protein h	P	GO:0009056	catabolic process
Ctaxi_contig_950|comp7370_c0_seq1	glycine cleavage system protein h	N	GO:0006519	
Ctaxi_contig_952|comp7391_c0_seq1	protein	F	GO:0003700	sequence-specific DNA binding transcription factor activity
Ctaxi_contig_952|comp7391_c0_seq1	protein	F	GO:0003677	DNA binding
Ctaxi_contig_952|comp7391_c0_seq1	protein	C	GO:0005634	nucleus
Ctaxi_contig_952|comp7391_c0_seq1	protein	N	GO:0006350	
Ctaxi_contig_954|comp7397_c0_seq1	alpha tubulin	C	GO:0005856	cytoskeleton
Ctaxi_contig_954|comp7397_c0_seq1	alpha tubulin	P	GO:0016043	cellular component organization
Ctaxi_contig_954|comp7397_c0_seq1	alpha tubulin	P	GO:0009987	cellular process
Ctaxi_contig_954|comp7397_c0_seq1	alpha tubulin	P	GO:0006139	nucleobase-containing compound metabolic process
Ctaxi_contig_954|comp7397_c0_seq1	alpha tubulin	P	GO:0009056	catabolic process
Ctaxi_contig_954|comp7397_c0_seq1	alpha tubulin	F	GO:0016787	hydrolase activity
Ctaxi_contig_954|comp7397_c0_seq1	alpha tubulin	F	GO:0005198	structural molecule activity
Ctaxi_contig_954|comp7397_c0_seq1	alpha tubulin	C	GO:0005737	cytoplasm
Ctaxi_contig_954|comp7397_c0_seq1	alpha tubulin	F	GO:0000166	nucleotide binding
Ctaxi_contig_955|comp7405_c0_seq1	tkl dicty4 protein kinase	P	GO:0008152	metabolic process
Ctaxi_contig_955|comp7405_c0_seq1	tkl dicty4 protein kinase	F	GO:0016301	kinase activity
Ctaxi_contig_955|comp7405_c0_seq1	tkl dicty4 protein kinase	P	GO:0009987	cellular process
Ctaxi_contig_959|comp7433_c0_seq1	ribosomal protein s3	C	GO:0005622	intracellular
Ctaxi_contig_966|comp7464_c0_seq1	sulfite mitochondrial	F	GO:0005488	binding
Ctaxi_contig_968|comp7481_c1_seq1	membrane protease stomatin prohibitin	C	GO:0016020	membrane
Ctaxi_contig_969|comp7482_c0_seq1	methylase involved in ubiquinone menaquinone biosynthesis	F	GO:0003824	catalytic activity
Ctaxi_contig_976|comp7514_c0_seq1	pci domain-containing protein 2	P	GO:0007275	multicellular organismal development
Ctaxi_contig_976|comp7514_c0_seq1	pci domain-containing protein 2	P	GO:0008150	biological_process
Ctaxi_contig_976|comp7514_c0_seq1	pci domain-containing protein 2	F	GO:0005515	protein binding
Ctaxi_contig_976|comp7514_c0_seq1	pci domain-containing protein 2	P	GO:0006950	response to stress
Ctaxi_contig_976|comp7514_c0_seq1	pci domain-containing protein 2	P	GO:0006810	transport
Ctaxi_contig_976|comp7514_c0_seq1	pci domain-containing protein 2	P	GO:0009987	cellular process
Ctaxi_contig_976|comp7514_c0_seq1	pci domain-containing protein 2	C	GO:0005634	nucleus
Ctaxi_contig_976|comp7514_c0_seq1	pci domain-containing protein 2	P	GO:0009719	response to endogenous stimulus
Ctaxi_contig_976|comp7514_c0_seq1	pci domain-containing protein 2	P	GO:0007165	signal transduction
Ctaxi_contig_978|comp7533_c0_seq1	class iii aminotransferase	F	GO:0005488	binding
Ctaxi_contig_978|comp7533_c0_seq1	class iii aminotransferase	F	GO:0016740	transferase activity
Ctaxi_contig_978|comp7533_c0_seq1	class iii aminotransferase	P	GO:0008152	metabolic process
Ctaxi_contig_981|comp7542_c0_seq1	aminopeptidase with a membrane alanine aminopeptidase domain	F	GO:0016787	hydrolase activity
Ctaxi_contig_988|comp7571_c0_seq1	aryl-alcohol dehydrogenase like protein	F	GO:0003824	catalytic activity
Ctaxi_contig_988|comp7571_c0_seq1	aryl-alcohol dehydrogenase like protein	C	GO:0009536	plastid
Ctaxi_contig_992|comp7595_c0_seq1	protein	P	GO:0006810	transport
Ctaxi_contig_992|comp7595_c0_seq1	protein	F	GO:0005488	binding
Ctaxi_contig_994|comp7614_c1_seq1	atp-sensitive potassium transporter	P	GO:0006810	transport
Ctaxi_contig_996|comp7617_c0_seq1	protein	P	GO:0006810	transport
Ctaxi_contig_996|comp7617_c0_seq1	protein	C	GO:0016020	membrane
Ctaxi_contig_997|comp7620_c0_seq1	photosystem ii chlorophyll a core antenna apoprotein	C	GO:0016020	membrane
Ctaxi_contig_997|comp7620_c0_seq1	photosystem ii chlorophyll a core antenna apoprotein	C	GO:0009579	thylakoid
Ctaxi_contig_997|comp7620_c0_seq1	photosystem ii chlorophyll a core antenna apoprotein	P	GO:0006091	generation of precursor metabolites and energy
Ctaxi_contig_997|comp7620_c0_seq1	photosystem ii chlorophyll a core antenna apoprotein	P	GO:0015979	photosynthesis
Ctaxi_contig_997|comp7620_c0_seq1	photosystem ii chlorophyll a core antenna apoprotein	P	GO:0006464	cellular protein modification process
Ctaxi_contig_997|comp7620_c0_seq1	photosystem ii chlorophyll a core antenna apoprotein	F	GO:0005488	binding
Ctaxi_contig_997|comp7620_c0_seq1	photosystem ii chlorophyll a core antenna apoprotein	C	GO:0009536	plastid
Ctaxi_contig_998|comp7620_c1_seq1	photosystem ii 47 kda protein	C	GO:0016020	membrane
Ctaxi_contig_998|comp7620_c1_seq1	photosystem ii 47 kda protein	C	GO:0009579	thylakoid
Ctaxi_contig_998|comp7620_c1_seq1	photosystem ii 47 kda protein	P	GO:0006091	generation of precursor metabolites and energy
Ctaxi_contig_998|comp7620_c1_seq1	photosystem ii 47 kda protein	P	GO:0015979	photosynthesis
Ctaxi_contig_998|comp7620_c1_seq1	photosystem ii 47 kda protein	P	GO:0006464	cellular protein modification process
Ctaxi_contig_998|comp7620_c1_seq1	photosystem ii 47 kda protein	F	GO:0005488	binding
Ctaxi_contig_998|comp7620_c1_seq1	photosystem ii 47 kda protein	C	GO:0009536	plastid
Ctaxi_contig_1010|comp7675_c0_seq1	40s ribosomal protein	F	GO:0003723	RNA binding
Ctaxi_contig_1010|comp7675_c0_seq1	40s ribosomal protein	P	GO:0006139	nucleobase-containing compound metabolic process
Ctaxi_contig_1010|comp7675_c0_seq1	40s ribosomal protein	F	GO:0005198	structural molecule activity
Ctaxi_contig_1010|comp7675_c0_seq1	40s ribosomal protein	C	GO:0009536	plastid
Ctaxi_contig_1010|comp7675_c0_seq1	40s ribosomal protein	P	GO:0006412	translation
Ctaxi_contig_1010|comp7675_c0_seq1	40s ribosomal protein	C	GO:0005840	ribosome
Ctaxi_contig_1010|comp7675_c0_seq1	40s ribosomal protein	C	GO:0005829	cytosol
Ctaxi_contig_1027|comp7782_c0_seq1	coatomer protein subunit alpha	P	GO:0006810	transport
Ctaxi_contig_1027|comp7782_c0_seq1	coatomer protein subunit alpha	P	GO:0009987	cellular process
Ctaxi_contig_1027|comp7782_c0_seq1	coatomer protein subunit alpha	C	GO:0016020	membrane
Ctaxi_contig_1027|comp7782_c0_seq1	coatomer protein subunit alpha	C	GO:0005794	Golgi apparatus
Ctaxi_contig_1027|comp7782_c0_seq1	coatomer protein subunit alpha	F	GO:0005198	structural molecule activity
Ctaxi_contig_1028|comp7787_c0_seq1	glutamate decarboxylase 2-like	P	GO:0008152	metabolic process
Ctaxi_contig_1028|comp7787_c0_seq1	glutamate decarboxylase 2-like	P	GO:0009987	cellular process
Ctaxi_contig_1028|comp7787_c0_seq1	glutamate decarboxylase 2-like	F	GO:0003824	catalytic activity
Ctaxi_contig_1032|comp7816_c0_seq1	wd40 repeat-containing protein	P	GO:0008150	biological_process
Ctaxi_contig_1032|comp7816_c0_seq1	wd40 repeat-containing protein	P	GO:0009987	cellular process
Ctaxi_contig_1032|comp7816_c0_seq1	wd40 repeat-containing protein	F	GO:0016740	transferase activity
Ctaxi_contig_1034|comp7849_c1_seq1	40s ribosomal protein s13-like	C	GO:0005840	ribosome
Ctaxi_contig_1034|comp7849_c1_seq1	40s ribosomal protein s13-like	F	GO:0005198	structural molecule activity
Ctaxi_contig_1034|comp7849_c1_seq1	40s ribosomal protein s13-like	F	GO:0016787	hydrolase activity
Ctaxi_contig_1034|comp7849_c1_seq1	40s ribosomal protein s13-like	P	GO:0006412	translation
Ctaxi_contig_1038|comp7900_c1_seq1	hypothetical protein PHATRDRAFT_54586	F	GO:0000166	nucleotide binding
Ctaxi_contig_1040|comp7904_c1_seq1	kinesin- expressed	P	GO:0009987	cellular process
Ctaxi_contig_1040|comp7904_c1_seq1	kinesin- expressed	F	GO:0016787	hydrolase activity
Ctaxi_contig_1040|comp7904_c1_seq1	kinesin- expressed	C	GO:0005575	cellular_component
Ctaxi_contig_1040|comp7904_c1_seq1	kinesin- expressed	C	GO:0005856	cytoskeleton
Ctaxi_contig_1040|comp7904_c1_seq1	kinesin- expressed	F	GO:0000166	nucleotide binding
Ctaxi_contig_1042|comp7940_c0_seq1	structural maintenance of chromosome 3	C	GO:0005634	nucleus
Ctaxi_contig_1042|comp7940_c0_seq1	structural maintenance of chromosome 3	C	GO:0005622	intracellular
Ctaxi_contig_1042|comp7940_c0_seq1	structural maintenance of chromosome 3	P	GO:0040029	"regulation of gene expression, epigenetic"
Ctaxi_contig_1042|comp7940_c0_seq1	structural maintenance of chromosome 3	P	GO:0006139	nucleobase-containing compound metabolic process
Ctaxi_contig_1042|comp7940_c0_seq1	structural maintenance of chromosome 3	C	GO:0005886	plasma membrane
Ctaxi_contig_1042|comp7940_c0_seq1	structural maintenance of chromosome 3	F	GO:0000166	nucleotide binding
Ctaxi_contig_1042|comp7940_c0_seq1	structural maintenance of chromosome 3	P	GO:0016043	cellular component organization
Ctaxi_contig_1042|comp7940_c0_seq1	structural maintenance of chromosome 3	P	GO:0007049	cell cycle
Ctaxi_contig_1042|comp7940_c0_seq1	structural maintenance of chromosome 3	C	GO:0005856	cytoskeleton
Ctaxi_contig_1042|comp7940_c0_seq1	structural maintenance of chromosome 3	C	GO:0005737	cytoplasm
Ctaxi_contig_1042|comp7940_c0_seq1	structural maintenance of chromosome 3	P	GO:0006950	response to stress
Ctaxi_contig_1042|comp7940_c0_seq1	structural maintenance of chromosome 3	P	GO:0009607	response to biotic stimulus
Ctaxi_contig_1042|comp7940_c0_seq1	structural maintenance of chromosome 3	F	GO:0003682	chromatin binding
Ctaxi_contig_1043|comp7942_c0_seq1	guanine nucleotide-binding protein subunit beta-like protein	P	GO:0007275	multicellular organismal development
Ctaxi_contig_1046|comp8008_c0_seq1	flap endonuclease-1	F	GO:0004518	nuclease activity
Ctaxi_contig_1046|comp8008_c0_seq1	flap endonuclease-1	C	GO:0005739	mitochondrion
Ctaxi_contig_1046|comp8008_c0_seq1	flap endonuclease-1	C	GO:0005730	nucleolus
Ctaxi_contig_1046|comp8008_c0_seq1	flap endonuclease-1	P	GO:0006950	response to stress
Ctaxi_contig_1046|comp8008_c0_seq1	flap endonuclease-1	P	GO:0006259	DNA metabolic process
Ctaxi_contig_1046|comp8008_c0_seq1	flap endonuclease-1	P	GO:0009058	biosynthetic process
Ctaxi_contig_1046|comp8008_c0_seq1	flap endonuclease-1	P	GO:0009056	catabolic process
Ctaxi_contig_1046|comp8008_c0_seq1	flap endonuclease-1	F	GO:0003677	DNA binding
Ctaxi_contig_1046|comp8008_c0_seq1	flap endonuclease-1	F	GO:0005488	binding
Ctaxi_contig_1046|comp8008_c0_seq1	flap endonuclease-1	C	GO:0005654	nucleoplasm
Ctaxi_contig_1047|comp8035_c0_seq1	large subunit gtpase 1 homolog	F	GO:0000166	nucleotide binding
Ctaxi_contig_1051|comp8129_c1_seq1	abc transporter atp-binding protein	F	GO:0016787	hydrolase activity
Ctaxi_contig_1051|comp8129_c1_seq1	abc transporter atp-binding protein	P	GO:0008152	metabolic process
Ctaxi_contig_1051|comp8129_c1_seq1	abc transporter atp-binding protein	F	GO:0000166	nucleotide binding
Ctaxi_contig_1069|comp8413_c0_seq1	dna helicase mcm8-like	P	GO:0009987	cellular process
Ctaxi_contig_1075|comp8490_c0_seq1	cysteine protease 1	P	GO:0008152	metabolic process
Ctaxi_contig_1075|comp8490_c0_seq1	cysteine protease 1	F	GO:0016787	hydrolase activity
Ctaxi_contig_1080|comp8606_c0_seq1	carboxypeptidase c (cathepsin a)	F	GO:0016787	hydrolase activity
Ctaxi_contig_1085|comp8656_c0_seq1	serine carboxypeptidase family protein	C	GO:0005576	extracellular region
Ctaxi_contig_1085|comp8656_c0_seq1	serine carboxypeptidase family protein	C	GO:0005829	cytosol
Ctaxi_contig_1085|comp8656_c0_seq1	serine carboxypeptidase family protein	C	GO:0005773	vacuole
Ctaxi_contig_1085|comp8656_c0_seq1	serine carboxypeptidase family protein	F	GO:0016787	hydrolase activity
Ctaxi_contig_1085|comp8656_c0_seq1	serine carboxypeptidase family protein	P	GO:0019538	protein metabolic process
Ctaxi_contig_1085|comp8656_c0_seq1	serine carboxypeptidase family protein	P	GO:0009056	catabolic process
Ctaxi_contig_1088|comp8677_c0_seq1	adapter-related protein complex 1 sigma 1b expressed	F	GO:0005215	transporter activity
Ctaxi_contig_1088|comp8677_c0_seq1	adapter-related protein complex 1 sigma 1b expressed	C	GO:0005739	mitochondrion
Ctaxi_contig_1088|comp8677_c0_seq1	adapter-related protein complex 1 sigma 1b expressed	C	GO:0005737	cytoplasm
Ctaxi_contig_1088|comp8677_c0_seq1	adapter-related protein complex 1 sigma 1b expressed	C	GO:0016020	membrane
Ctaxi_contig_1088|comp8677_c0_seq1	adapter-related protein complex 1 sigma 1b expressed	P	GO:0006810	transport
Ctaxi_contig_1096|comp8858_c0_seq1	ribosomal protein s20	F	GO:0005198	structural molecule activity
Ctaxi_contig_1096|comp8858_c0_seq1	ribosomal protein s20	F	GO:0003723	RNA binding
Ctaxi_contig_1096|comp8858_c0_seq1	ribosomal protein s20	C	GO:0005840	ribosome
Ctaxi_contig_1096|comp8858_c0_seq1	ribosomal protein s20	C	GO:0005829	cytosol
Ctaxi_contig_1096|comp8858_c0_seq1	ribosomal protein s20	P	GO:0006412	translation
Ctaxi_contig_1099|comp8952_c0_seq1	ubiquitin carboxy-terminal	F	GO:0016787	hydrolase activity
Ctaxi_contig_1102|comp8967_c0_seq1	cug-bp- and etr-3-like	F	GO:0000166	nucleotide binding
Ctaxi_contig_1102|comp8967_c0_seq1	cug-bp- and etr-3-like	F	GO:0003723	RNA binding
Ctaxi_contig_1111|comp9122_c0_seq1	60s ribosomal protein l21	C	GO:0005730	nucleolus
Ctaxi_contig_1111|comp9122_c0_seq1	60s ribosomal protein l21	F	GO:0005198	structural molecule activity
Ctaxi_contig_1111|comp9122_c0_seq1	60s ribosomal protein l21	C	GO:0005840	ribosome
Ctaxi_contig_1111|comp9122_c0_seq1	60s ribosomal protein l21	C	GO:0005829	cytosol
Ctaxi_contig_1111|comp9122_c0_seq1	60s ribosomal protein l21	C	GO:0009536	plastid
Ctaxi_contig_1111|comp9122_c0_seq1	60s ribosomal protein l21	P	GO:0006412	translation
Ctaxi_contig_1111|comp9122_c0_seq1	60s ribosomal protein l21	C	GO:0005739	mitochondrion
Ctaxi_contig_1113|comp9151_c0_seq1	methyltransferase type 11	F	GO:0016740	transferase activity
Ctaxi_contig_1116|comp9190_c0_seq1	glutamate 5-kinase	P	GO:0008152	metabolic process
Ctaxi_contig_1116|comp9190_c0_seq1	glutamate 5-kinase	P	GO:0009987	cellular process
Ctaxi_contig_1120|comp9268_c0_seq1	receptor like protein	F	GO:0016740	transferase activity
Ctaxi_contig_1121|comp9268_c1_seq1	probably inactive leucine-rich repeat receptor-like protein kinase imk2-like	P	GO:0006464	cellular protein modification process
Ctaxi_contig_1121|comp9268_c1_seq1	probably inactive leucine-rich repeat receptor-like protein kinase imk2-like	F	GO:0016301	kinase activity
Ctaxi_contig_1122|comp9303_c0_seq1	protein ubq- isoform c	P	GO:0009790	embryo development
Ctaxi_contig_1122|comp9303_c0_seq1	protein ubq- isoform c	P	GO:0009791	post-embryonic development
Ctaxi_contig_1122|comp9303_c0_seq1	protein ubq- isoform c	C	GO:0005840	ribosome
Ctaxi_contig_1122|comp9303_c0_seq1	protein ubq- isoform c	F	GO:0005198	structural molecule activity
Ctaxi_contig_1122|comp9303_c0_seq1	protein ubq- isoform c	P	GO:0000003	reproduction
Ctaxi_contig_1122|comp9303_c0_seq1	protein ubq- isoform c	P	GO:0040007	growth
Ctaxi_contig_1122|comp9303_c0_seq1	protein ubq- isoform c	C	GO:0005634	nucleus
Ctaxi_contig_1122|comp9303_c0_seq1	protein ubq- isoform c	P	GO:0006412	translation
Ctaxi_contig_1122|comp9303_c0_seq1	protein ubq- isoform c	P	GO:0008219	cell death
Ctaxi_contig_1124|comp9355_c0_seq1	40s ribosomal protein s5	P	GO:0009056	catabolic process
Ctaxi_contig_1124|comp9355_c0_seq1	40s ribosomal protein s5	P	GO:0006139	nucleobase-containing compound metabolic process
Ctaxi_contig_1124|comp9355_c0_seq1	40s ribosomal protein s5	P	GO:0016043	cellular component organization
Ctaxi_contig_1124|comp9355_c0_seq1	40s ribosomal protein s5	P	GO:0006412	translation
Ctaxi_contig_1124|comp9355_c0_seq1	40s ribosomal protein s5	F	GO:0005198	structural molecule activity
Ctaxi_contig_1124|comp9355_c0_seq1	40s ribosomal protein s5	P	GO:0000003	reproduction
Ctaxi_contig_1124|comp9355_c0_seq1	40s ribosomal protein s5	N	GO:0006350	
Ctaxi_contig_1124|comp9355_c0_seq1	40s ribosomal protein s5	P	GO:0006810	transport
Ctaxi_contig_1124|comp9355_c0_seq1	40s ribosomal protein s5	P	GO:0009987	cellular process
Ctaxi_contig_1124|comp9355_c0_seq1	40s ribosomal protein s5	F	GO:0003723	RNA binding
Ctaxi_contig_1124|comp9355_c0_seq1	40s ribosomal protein s5	C	GO:0005840	ribosome
Ctaxi_contig_1124|comp9355_c0_seq1	40s ribosomal protein s5	C	GO:0005829	cytosol
Ctaxi_contig_1125|comp9355_c0_seq2	40s ribosomal protein s5	F	GO:0005198	structural molecule activity
Ctaxi_contig_1125|comp9355_c0_seq2	40s ribosomal protein s5	F	GO:0003723	RNA binding
Ctaxi_contig_1125|comp9355_c0_seq2	40s ribosomal protein s5	C	GO:0005840	ribosome
Ctaxi_contig_1125|comp9355_c0_seq2	40s ribosomal protein s5	P	GO:0006412	translation
Ctaxi_contig_1130|comp9548_c0_seq1	chloroplast photosystem ii 10 kda protein	P	GO:0008150	biological_process
Ctaxi_contig_1130|comp9548_c0_seq1	chloroplast photosystem ii 10 kda protein	P	GO:0009628	response to abiotic stimulus
Ctaxi_contig_1130|comp9548_c0_seq1	chloroplast photosystem ii 10 kda protein	P	GO:0006810	transport
Ctaxi_contig_1130|comp9548_c0_seq1	chloroplast photosystem ii 10 kda protein	C	GO:0016020	membrane
Ctaxi_contig_1130|comp9548_c0_seq1	chloroplast photosystem ii 10 kda protein	C	GO:0009536	plastid
Ctaxi_contig_1130|comp9548_c0_seq1	chloroplast photosystem ii 10 kda protein	C	GO:0009579	thylakoid
Ctaxi_contig_1130|comp9548_c0_seq1	chloroplast photosystem ii 10 kda protein	P	GO:0015979	photosynthesis
Ctaxi_contig_1130|comp9548_c0_seq1	chloroplast photosystem ii 10 kda protein	P	GO:0009058	biosynthetic process
Ctaxi_contig_1130|comp9548_c0_seq1	chloroplast photosystem ii 10 kda protein	N	GO:0006519	
Ctaxi_contig_1133|comp9590_c0_seq1	elongation factor 2-like	F	GO:0008135	"translation factor activity, nucleic acid binding"
Ctaxi_contig_1133|comp9590_c0_seq1	elongation factor 2-like	P	GO:0006412	translation
Ctaxi_contig_1133|comp9590_c0_seq1	elongation factor 2-like	F	GO:0000166	nucleotide binding
Ctaxi_contig_1133|comp9590_c0_seq1	elongation factor 2-like	C	GO:0009536	plastid
Ctaxi_contig_1133|comp9590_c0_seq1	elongation factor 2-like	P	GO:0006139	nucleobase-containing compound metabolic process
Ctaxi_contig_1133|comp9590_c0_seq1	elongation factor 2-like	P	GO:0009056	catabolic process
Ctaxi_contig_1133|comp9590_c0_seq1	elongation factor 2-like	C	GO:0005730	nucleolus
Ctaxi_contig_1133|comp9590_c0_seq1	elongation factor 2-like	C	GO:0005829	cytosol
Ctaxi_contig_1133|comp9590_c0_seq1	elongation factor 2-like	P	GO:0006950	response to stress
Ctaxi_contig_1133|comp9590_c0_seq1	elongation factor 2-like	P	GO:0009628	response to abiotic stimulus
Ctaxi_contig_1133|comp9590_c0_seq1	elongation factor 2-like	F	GO:0016787	hydrolase activity
Ctaxi_contig_1133|comp9590_c0_seq1	elongation factor 2-like	C	GO:0005886	plasma membrane
Ctaxi_contig_1133|comp9590_c0_seq1	elongation factor 2-like	F	GO:0005488	binding
Ctaxi_contig_1135|comp9674_c0_seq1	glucose-regulated protein 78	F	GO:0000166	nucleotide binding
Ctaxi_contig_1135|comp9674_c0_seq1	glucose-regulated protein 78	P	GO:0006950	response to stress
Ctaxi_contig_1142|comp9742_c0_seq1	60s ribosomal protein l23a-like	C	GO:0005840	ribosome
Ctaxi_contig_1142|comp9742_c0_seq1	60s ribosomal protein l23a-like	F	GO:0005198	structural molecule activity
Ctaxi_contig_1142|comp9742_c0_seq1	60s ribosomal protein l23a-like	P	GO:0006412	translation
Ctaxi_contig_1142|comp9742_c0_seq1	60s ribosomal protein l23a-like	F	GO:0003723	RNA binding
Ctaxi_contig_1142|comp9742_c0_seq1	60s ribosomal protein l23a-like	F	GO:0000166	nucleotide binding
Ctaxi_contig_1143|comp9826_c1_seq1	retrotransposon ty3-gypsy subclass	P	GO:0006259	DNA metabolic process
Ctaxi_contig_1143|comp9826_c1_seq1	retrotransposon ty3-gypsy subclass	F	GO:0003676	nucleic acid binding
Ctaxi_contig_1145|comp9839_c0_seq2	heat shock protein hsp90	F	GO:0005488	binding
Ctaxi_contig_1151|comp9935_c0_seq1	receptor-like protein kinase	P	GO:0009987	cellular process
Ctaxi_contig_1151|comp9935_c0_seq1	receptor-like protein kinase	F	GO:0016301	kinase activity
Ctaxi_contig_1151|comp9935_c0_seq1	receptor-like protein kinase	C	GO:0016020	membrane
Ctaxi_contig_1152|comp9944_c1_seq1	nuclear transport factor 2	P	GO:0006810	transport
Ctaxi_contig_1152|comp9944_c1_seq1	nuclear transport factor 2	P	GO:0009987	cellular process
Ctaxi_contig_1152|comp9944_c1_seq1	nuclear transport factor 2	C	GO:0005829	cytosol
Ctaxi_contig_1152|comp9944_c1_seq1	nuclear transport factor 2	F	GO:0005515	protein binding
Ctaxi_contig_1152|comp9944_c1_seq1	nuclear transport factor 2	P	GO:0016043	cellular component organization
Ctaxi_contig_1152|comp9944_c1_seq1	nuclear transport factor 2	P	GO:0008219	cell death
Ctaxi_contig_1152|comp9944_c1_seq1	nuclear transport factor 2	C	GO:0005635	nuclear envelope
Ctaxi_contig_1152|comp9944_c1_seq1	nuclear transport factor 2	C	GO:0005886	plasma membrane
Ctaxi_contig_1158|comp10097_c0_seq1	respiratory burst oxidase protein e	C	GO:0016020	membrane
Ctaxi_contig_1158|comp10097_c0_seq1	respiratory burst oxidase protein e	F	GO:0003824	catalytic activity
Ctaxi_contig_1159|comp10102_c0_seq1	ribosomal protein l32	C	GO:0005840	ribosome
Ctaxi_contig_1159|comp10102_c0_seq1	ribosomal protein l32	F	GO:0005198	structural molecule activity
Ctaxi_contig_1159|comp10102_c0_seq1	ribosomal protein l32	P	GO:0006412	translation
Ctaxi_contig_1165|comp10117_c0_seq1	arylsulfatase	F	GO:0016787	hydrolase activity
Ctaxi_contig_1168|comp10133_c0_seq1	atp synthase	P	GO:0009058	biosynthetic process
Ctaxi_contig_1168|comp10133_c0_seq1	atp synthase	P	GO:0009987	cellular process
Ctaxi_contig_1168|comp10133_c0_seq1	atp synthase	F	GO:0030234	enzyme regulator activity
Ctaxi_contig_1168|comp10133_c0_seq1	atp synthase	P	GO:0006629	lipid metabolic process
Ctaxi_contig_1168|comp10133_c0_seq1	atp synthase	P	GO:0009653	anatomical structure morphogenesis
Ctaxi_contig_1168|comp10133_c0_seq1	atp synthase	P	GO:0007275	multicellular organismal development
Ctaxi_contig_1168|comp10133_c0_seq1	atp synthase	P	GO:0008150	biological_process
Ctaxi_contig_1168|comp10133_c0_seq1	atp synthase	N	GO:0006519	
Ctaxi_contig_1168|comp10133_c0_seq1	atp synthase	C	GO:0016020	membrane
Ctaxi_contig_1168|comp10133_c0_seq1	atp synthase	C	GO:0009536	plastid
Ctaxi_contig_1168|comp10133_c0_seq1	atp synthase	C	GO:0009579	thylakoid
Ctaxi_contig_1168|comp10133_c0_seq1	atp synthase	C	GO:0005622	intracellular
Ctaxi_contig_1168|comp10133_c0_seq1	atp synthase	P	GO:0006091	generation of precursor metabolites and energy
Ctaxi_contig_1168|comp10133_c0_seq1	atp synthase	P	GO:0015979	photosynthesis
Ctaxi_contig_1168|comp10133_c0_seq1	atp synthase	P	GO:0006139	nucleobase-containing compound metabolic process
Ctaxi_contig_1168|comp10133_c0_seq1	atp synthase	F	GO:0016787	hydrolase activity
Ctaxi_contig_1168|comp10133_c0_seq1	atp synthase	F	GO:0005215	transporter activity
Ctaxi_contig_1168|comp10133_c0_seq1	atp synthase	P	GO:0005975	carbohydrate metabolic process
Ctaxi_contig_1168|comp10133_c0_seq1	atp synthase	P	GO:0016043	cellular component organization
Ctaxi_contig_1168|comp10133_c0_seq1	atp synthase	P	GO:0008152	metabolic process
Ctaxi_contig_1168|comp10133_c0_seq1	atp synthase	P	GO:0030154	cell differentiation
Ctaxi_contig_1168|comp10133_c0_seq1	atp synthase	P	GO:0019748	secondary metabolic process
Ctaxi_contig_1168|comp10133_c0_seq1	atp synthase	N	GO:0006350	
Ctaxi_contig_1168|comp10133_c0_seq1	atp synthase	P	GO:0006464	cellular protein modification process
Ctaxi_contig_1168|comp10133_c0_seq1	atp synthase	P	GO:0006810	transport
Ctaxi_contig_1168|comp10133_c0_seq1	atp synthase	P	GO:0009056	catabolic process
Ctaxi_contig_1169|comp10133_c1_seq1	f0f1 atp synthase subunit gamma	F	GO:0016787	hydrolase activity
Ctaxi_contig_1169|comp10133_c1_seq1	f0f1 atp synthase subunit gamma	F	GO:0005215	transporter activity
Ctaxi_contig_1169|comp10133_c1_seq1	f0f1 atp synthase subunit gamma	C	GO:0016020	membrane
Ctaxi_contig_1169|comp10133_c1_seq1	f0f1 atp synthase subunit gamma	C	GO:0005622	intracellular
Ctaxi_contig_1169|comp10133_c1_seq1	f0f1 atp synthase subunit gamma	P	GO:0006810	transport
Ctaxi_contig_1169|comp10133_c1_seq1	f0f1 atp synthase subunit gamma	P	GO:0009058	biosynthetic process
Ctaxi_contig_1169|comp10133_c1_seq1	f0f1 atp synthase subunit gamma	P	GO:0006091	generation of precursor metabolites and energy
Ctaxi_contig_1169|comp10133_c1_seq1	f0f1 atp synthase subunit gamma	P	GO:0006139	nucleobase-containing compound metabolic process
Ctaxi_contig_1169|comp10133_c1_seq1	f0f1 atp synthase subunit gamma	C	GO:0009536	plastid
Ctaxi_contig_1169|comp10133_c1_seq1	f0f1 atp synthase subunit gamma	C	GO:0009579	thylakoid
Ctaxi_contig_1169|comp10133_c1_seq1	f0f1 atp synthase subunit gamma	F	GO:0000166	nucleotide binding
Ctaxi_contig_1173|comp10166_c0_seq1	hypothetical protein TRIADDRAFT_62058	C	GO:0005856	cytoskeleton
Ctaxi_contig_1173|comp10166_c0_seq1	hypothetical protein TRIADDRAFT_62058	F	GO:0003774	motor activity
Ctaxi_contig_1183|comp10194_c1_seq1	nadp-dependent glyceraldehyde-3-phosphate dehydrogenase	F	GO:0003824	catalytic activity
Ctaxi_contig_1183|comp10194_c1_seq1	nadp-dependent glyceraldehyde-3-phosphate dehydrogenase	C	GO:0005737	cytoplasm
Ctaxi_contig_1183|comp10194_c1_seq1	nadp-dependent glyceraldehyde-3-phosphate dehydrogenase	P	GO:0016043	cellular component organization
Ctaxi_contig_1183|comp10194_c1_seq1	nadp-dependent glyceraldehyde-3-phosphate dehydrogenase	P	GO:0009987	cellular process
Ctaxi_contig_1183|comp10194_c1_seq1	nadp-dependent glyceraldehyde-3-phosphate dehydrogenase	P	GO:0009058	biosynthetic process
Ctaxi_contig_1183|comp10194_c1_seq1	nadp-dependent glyceraldehyde-3-phosphate dehydrogenase	N	GO:0006519	
Ctaxi_contig_1183|comp10194_c1_seq1	nadp-dependent glyceraldehyde-3-phosphate dehydrogenase	P	GO:0008152	metabolic process
Ctaxi_contig_1191|comp10255_c0_seq1	binding protein 1	C	GO:0005783	endoplasmic reticulum
Ctaxi_contig_1192|comp10255_c0_seq2	binding protein 1	F	GO:0000166	nucleotide binding
Ctaxi_contig_1192|comp10255_c0_seq2	binding protein 1	P	GO:0006950	response to stress
Ctaxi_contig_1193|comp10263_c0_seq1	60s ribosomal protein l6	C	GO:0005622	intracellular
Ctaxi_contig_1194|comp10269_c0_seq1	niemann-pick c type protein	F	GO:0004872	receptor activity
Ctaxi_contig_1194|comp10269_c0_seq1	niemann-pick c type protein	C	GO:0016020	membrane
Ctaxi_contig_1195|comp10273_c0_seq1	protein	F	GO:0016740	transferase activity
Ctaxi_contig_1196|comp10273_c1_seq1	protein	F	GO:0016740	transferase activity
Ctaxi_contig_1198|comp10274_c0_seq1	elongation factor 2	F	GO:0008135	"translation factor activity, nucleic acid binding"
Ctaxi_contig_1198|comp10274_c0_seq1	elongation factor 2	P	GO:0006412	translation
Ctaxi_contig_1198|comp10274_c0_seq1	elongation factor 2	P	GO:0006139	nucleobase-containing compound metabolic process
Ctaxi_contig_1198|comp10274_c0_seq1	elongation factor 2	P	GO:0009056	catabolic process
Ctaxi_contig_1198|comp10274_c0_seq1	elongation factor 2	F	GO:0016787	hydrolase activity
Ctaxi_contig_1198|comp10274_c0_seq1	elongation factor 2	C	GO:0005737	cytoplasm
Ctaxi_contig_1198|comp10274_c0_seq1	elongation factor 2	F	GO:0000166	nucleotide binding
Ctaxi_contig_1203|comp10293_c0_seq1	photosystem i reaction center subunit o	P	GO:0006091	generation of precursor metabolites and energy
Ctaxi_contig_1203|comp10293_c0_seq1	photosystem i reaction center subunit o	P	GO:0015979	photosynthesis
Ctaxi_contig_1203|comp10293_c0_seq1	photosystem i reaction center subunit o	P	GO:0008152	metabolic process
Ctaxi_contig_1203|comp10293_c0_seq1	photosystem i reaction center subunit o	P	GO:0009987	cellular process
Ctaxi_contig_1203|comp10293_c0_seq1	photosystem i reaction center subunit o	C	GO:0009536	plastid
Ctaxi_contig_1203|comp10293_c0_seq1	photosystem i reaction center subunit o	P	GO:0008150	biological_process
Ctaxi_contig_1203|comp10293_c0_seq1	photosystem i reaction center subunit o	P	GO:0016043	cellular component organization
Ctaxi_contig_1203|comp10293_c0_seq1	photosystem i reaction center subunit o	C	GO:0009579	thylakoid
Ctaxi_contig_1203|comp10293_c0_seq1	photosystem i reaction center subunit o	P	GO:0006139	nucleobase-containing compound metabolic process
Ctaxi_contig_1214|comp10344_c0_seq1	rab family gtpase	F	GO:0000166	nucleotide binding
Ctaxi_contig_1214|comp10344_c0_seq1	rab family gtpase	P	GO:0007165	signal transduction
Ctaxi_contig_1214|comp10344_c0_seq1	rab family gtpase	P	GO:0006810	transport
Ctaxi_contig_1217|comp10362_c1_seq1	lupus la	F	GO:0003723	RNA binding
Ctaxi_contig_1217|comp10362_c1_seq1	lupus la	F	GO:0016301	kinase activity
Ctaxi_contig_1217|comp10362_c1_seq1	lupus la	C	GO:0005622	intracellular
Ctaxi_contig_1217|comp10362_c1_seq1	lupus la	C	GO:0005634	nucleus
Ctaxi_contig_1217|comp10362_c1_seq1	lupus la	F	GO:0000166	nucleotide binding
Ctaxi_contig_1217|comp10362_c1_seq1	lupus la	P	GO:0006139	nucleobase-containing compound metabolic process
Ctaxi_contig_1218|comp10376_c0_seq1	clp protease atp binding subunit	F	GO:0016787	hydrolase activity
Ctaxi_contig_1218|comp10376_c0_seq1	clp protease atp binding subunit	F	GO:0000166	nucleotide binding
Ctaxi_contig_1218|comp10376_c0_seq1	clp protease atp binding subunit	C	GO:0009536	plastid
Ctaxi_contig_1218|comp10376_c0_seq1	clp protease atp binding subunit	P	GO:0019538	protein metabolic process
Ctaxi_contig_1218|comp10376_c0_seq1	clp protease atp binding subunit	P	GO:0009056	catabolic process
Ctaxi_contig_1219|comp10376_c1_seq1	atp-dependent clp protease atp-binding subunit	F	GO:0016787	hydrolase activity
Ctaxi_contig_1219|comp10376_c1_seq1	atp-dependent clp protease atp-binding subunit	F	GO:0000166	nucleotide binding
Ctaxi_contig_1219|comp10376_c1_seq1	atp-dependent clp protease atp-binding subunit	C	GO:0009536	plastid
Ctaxi_contig_1219|comp10376_c1_seq1	atp-dependent clp protease atp-binding subunit	P	GO:0019538	protein metabolic process
Ctaxi_contig_1219|comp10376_c1_seq1	atp-dependent clp protease atp-binding subunit	P	GO:0009056	catabolic process
Ctaxi_contig_1223|comp10404_c1_seq1	troponin isoform 1	F	GO:0005488	binding
Ctaxi_contig_1227|comp10430_c0_seq1	mitochondrial substrate carrier family protein	C	GO:0005622	intracellular
Ctaxi_contig_1227|comp10430_c0_seq1	mitochondrial substrate carrier family protein	C	GO:0005737	cytoplasm
Ctaxi_contig_1227|comp10430_c0_seq1	mitochondrial substrate carrier family protein	C	GO:0016020	membrane
Ctaxi_contig_1228|comp10432_c0_seq1	40s ribosomal protein s7	C	GO:0005840	ribosome
Ctaxi_contig_1228|comp10432_c0_seq1	40s ribosomal protein s7	F	GO:0005198	structural molecule activity
Ctaxi_contig_1228|comp10432_c0_seq1	40s ribosomal protein s7	P	GO:0006412	translation
Ctaxi_contig_1229|comp10441_c0_seq1	predicted protein	C	GO:0005739	mitochondrion
Ctaxi_contig_1229|comp10441_c0_seq1	predicted protein	F	GO:0003824	catalytic activity
Ctaxi_contig_1229|comp10441_c0_seq1	predicted protein	F	GO:0005215	transporter activity
Ctaxi_contig_1230|comp10441_c1_seq1	predicted protein	C	GO:0005739	mitochondrion
Ctaxi_contig_1230|comp10441_c1_seq1	predicted protein	F	GO:0003824	catalytic activity
Ctaxi_contig_1230|comp10441_c1_seq1	predicted protein	F	GO:0005215	transporter activity
Ctaxi_contig_1231|comp10441_c1_seq2	predicted protein	C	GO:0005739	mitochondrion
Ctaxi_contig_1231|comp10441_c1_seq2	predicted protein	F	GO:0003824	catalytic activity
Ctaxi_contig_1231|comp10441_c1_seq2	predicted protein	F	GO:0005215	transporter activity
Ctaxi_contig_1251|comp10640_c0_seq1	40s ribosomal protein s12-like	C	GO:0005840	ribosome
Ctaxi_contig_1251|comp10640_c0_seq1	40s ribosomal protein s12-like	F	GO:0005198	structural molecule activity
Ctaxi_contig_1251|comp10640_c0_seq1	40s ribosomal protein s12-like	P	GO:0006412	translation
Ctaxi_contig_1255|comp10659_c0_seq1	hypothetical protein BRAFLDRAFT_76866	P	GO:0006412	translation
Ctaxi_contig_1255|comp10659_c0_seq1	hypothetical protein BRAFLDRAFT_76866	F	GO:0005488	binding
Ctaxi_contig_1255|comp10659_c0_seq1	hypothetical protein BRAFLDRAFT_76866	P	GO:0009987	cellular process
Ctaxi_contig_1255|comp10659_c0_seq1	hypothetical protein BRAFLDRAFT_76866	F	GO:0016787	hydrolase activity
Ctaxi_contig_1271|comp10788_c0_seq1	1-deoxy-d-xylulose-5-phosphate synthase	F	GO:0005488	binding
Ctaxi_contig_1271|comp10788_c0_seq1	1-deoxy-d-xylulose-5-phosphate synthase	F	GO:0016740	transferase activity
Ctaxi_contig_1271|comp10788_c0_seq1	1-deoxy-d-xylulose-5-phosphate synthase	P	GO:0009058	biosynthetic process
Ctaxi_contig_1271|comp10788_c0_seq1	1-deoxy-d-xylulose-5-phosphate synthase	P	GO:0009987	cellular process
Ctaxi_contig_1271|comp10788_c0_seq1	1-deoxy-d-xylulose-5-phosphate synthase	P	GO:0006629	lipid metabolic process
Ctaxi_contig_1271|comp10788_c0_seq1	1-deoxy-d-xylulose-5-phosphate synthase	P	GO:0019748	secondary metabolic process
Ctaxi_contig_1272|comp10788_c1_seq1	1-deoxy-d-xylulose-5-phosphate synthase	P	GO:0009058	biosynthetic process
Ctaxi_contig_1272|comp10788_c1_seq1	1-deoxy-d-xylulose-5-phosphate synthase	P	GO:0009987	cellular process
Ctaxi_contig_1272|comp10788_c1_seq1	1-deoxy-d-xylulose-5-phosphate synthase	F	GO:0016740	transferase activity
Ctaxi_contig_1272|comp10788_c1_seq1	1-deoxy-d-xylulose-5-phosphate synthase	P	GO:0006629	lipid metabolic process
Ctaxi_contig_1272|comp10788_c1_seq1	1-deoxy-d-xylulose-5-phosphate synthase	P	GO:0019748	secondary metabolic process
Ctaxi_contig_1272|comp10788_c1_seq1	1-deoxy-d-xylulose-5-phosphate synthase	F	GO:0005488	binding
Ctaxi_contig_1274|comp10797_c0_seq1	glycoside hydrolase	P	GO:0009791	post-embryonic development
Ctaxi_contig_1274|comp10797_c0_seq1	glycoside hydrolase	F	GO:0003824	catalytic activity
Ctaxi_contig_1275|comp10804_c0_seq1	actin type 2	C	GO:0005856	cytoskeleton
Ctaxi_contig_1275|comp10804_c0_seq1	actin type 2	C	GO:0005737	cytoplasm
Ctaxi_contig_1275|comp10804_c0_seq1	actin type 2	F	GO:0000166	nucleotide binding
Ctaxi_contig_1276|comp10807_c1_seq1	succinate fumarate mitochondrial transporter	P	GO:0006810	transport
Ctaxi_contig_1276|comp10807_c1_seq1	succinate fumarate mitochondrial transporter	P	GO:0009987	cellular process
Ctaxi_contig_1276|comp10807_c1_seq1	succinate fumarate mitochondrial transporter	C	GO:0016020	membrane
Ctaxi_contig_1279|comp10833_c0_seq1	glyceraldehyde-3-phosphate dehydrogenase	P	GO:0006810	transport
Ctaxi_contig_1279|comp10833_c0_seq1	glyceraldehyde-3-phosphate dehydrogenase	P	GO:0005975	carbohydrate metabolic process
Ctaxi_contig_1279|comp10833_c0_seq1	glyceraldehyde-3-phosphate dehydrogenase	P	GO:0006139	nucleobase-containing compound metabolic process
Ctaxi_contig_1279|comp10833_c0_seq1	glyceraldehyde-3-phosphate dehydrogenase	P	GO:0009056	catabolic process
Ctaxi_contig_1279|comp10833_c0_seq1	glyceraldehyde-3-phosphate dehydrogenase	P	GO:0019748	secondary metabolic process
Ctaxi_contig_1279|comp10833_c0_seq1	glyceraldehyde-3-phosphate dehydrogenase	P	GO:0008150	biological_process
Ctaxi_contig_1279|comp10833_c0_seq1	glyceraldehyde-3-phosphate dehydrogenase	P	GO:0009628	response to abiotic stimulus
Ctaxi_contig_1279|comp10833_c0_seq1	glyceraldehyde-3-phosphate dehydrogenase	C	GO:0009536	plastid
Ctaxi_contig_1279|comp10833_c0_seq1	glyceraldehyde-3-phosphate dehydrogenase	P	GO:0006950	response to stress
Ctaxi_contig_1279|comp10833_c0_seq1	glyceraldehyde-3-phosphate dehydrogenase	P	GO:0009987	cellular process
Ctaxi_contig_1279|comp10833_c0_seq1	glyceraldehyde-3-phosphate dehydrogenase	C	GO:0005576	extracellular region
Ctaxi_contig_1279|comp10833_c0_seq1	glyceraldehyde-3-phosphate dehydrogenase	F	GO:0000166	nucleotide binding
Ctaxi_contig_1279|comp10833_c0_seq1	glyceraldehyde-3-phosphate dehydrogenase	P	GO:0009058	biosynthetic process
Ctaxi_contig_1279|comp10833_c0_seq1	glyceraldehyde-3-phosphate dehydrogenase	P	GO:0006629	lipid metabolic process
Ctaxi_contig_1279|comp10833_c0_seq1	glyceraldehyde-3-phosphate dehydrogenase	P	GO:0016043	cellular component organization
Ctaxi_contig_1279|comp10833_c0_seq1	glyceraldehyde-3-phosphate dehydrogenase	P	GO:0006091	generation of precursor metabolites and energy
Ctaxi_contig_1279|comp10833_c0_seq1	glyceraldehyde-3-phosphate dehydrogenase	P	GO:0015979	photosynthesis
Ctaxi_contig_1279|comp10833_c0_seq1	glyceraldehyde-3-phosphate dehydrogenase	P	GO:0009607	response to biotic stimulus
Ctaxi_contig_1279|comp10833_c0_seq1	glyceraldehyde-3-phosphate dehydrogenase	F	GO:0003824	catalytic activity
Ctaxi_contig_1279|comp10833_c0_seq1	glyceraldehyde-3-phosphate dehydrogenase	P	GO:0019538	protein metabolic process
Ctaxi_contig_1279|comp10833_c0_seq1	glyceraldehyde-3-phosphate dehydrogenase	N	GO:0006519	
Ctaxi_contig_1279|comp10833_c0_seq1	glyceraldehyde-3-phosphate dehydrogenase	C	GO:0016020	membrane
Ctaxi_contig_1279|comp10833_c0_seq1	glyceraldehyde-3-phosphate dehydrogenase	C	GO:0009579	thylakoid
Ctaxi_contig_1288|comp10906_c0_seq1	60s ribosomal protein l18a-1	F	GO:0005198	structural molecule activity
Ctaxi_contig_1288|comp10906_c0_seq1	60s ribosomal protein l18a-1	C	GO:0005886	plasma membrane
Ctaxi_contig_1288|comp10906_c0_seq1	60s ribosomal protein l18a-1	P	GO:0009987	cellular process
Ctaxi_contig_1288|comp10906_c0_seq1	60s ribosomal protein l18a-1	C	GO:0005840	ribosome
Ctaxi_contig_1288|comp10906_c0_seq1	60s ribosomal protein l18a-1	C	GO:0005829	cytosol
Ctaxi_contig_1288|comp10906_c0_seq1	60s ribosomal protein l18a-1	P	GO:0006412	translation
Ctaxi_contig_1288|comp10906_c0_seq1	60s ribosomal protein l18a-1	P	GO:0009056	catabolic process
Ctaxi_contig_1289|comp10910_c0_seq1	actin i	C	GO:0005856	cytoskeleton
Ctaxi_contig_1289|comp10910_c0_seq1	actin i	C	GO:0005737	cytoplasm
Ctaxi_contig_1289|comp10910_c0_seq1	actin i	F	GO:0000166	nucleotide binding
Ctaxi_contig_1291|comp10971_c0_seq1	60s ribosomal protein l27a	P	GO:0006412	translation
Ctaxi_contig_1291|comp10971_c0_seq1	60s ribosomal protein l27a	C	GO:0005840	ribosome
Ctaxi_contig_1291|comp10971_c0_seq1	60s ribosomal protein l27a	C	GO:0005575	cellular_component
Ctaxi_contig_1291|comp10971_c0_seq1	60s ribosomal protein l27a	C	GO:0005856	cytoskeleton
Ctaxi_contig_1291|comp10971_c0_seq1	60s ribosomal protein l27a	F	GO:0005198	structural molecule activity
Ctaxi_contig_1291|comp10971_c0_seq1	60s ribosomal protein l27a	F	GO:0000166	nucleotide binding
Ctaxi_contig_1291|comp10971_c0_seq1	60s ribosomal protein l27a	F	GO:0016787	hydrolase activity
Ctaxi_contig_1293|comp10973_c0_seq1	multidrug resistance protein 1-like	P	GO:0000003	reproduction
Ctaxi_contig_1293|comp10973_c0_seq1	multidrug resistance protein 1-like	P	GO:0007275	multicellular organismal development
Ctaxi_contig_1293|comp10973_c0_seq1	multidrug resistance protein 1-like	C	GO:0016020	membrane
Ctaxi_contig_1293|comp10973_c0_seq1	multidrug resistance protein 1-like	C	GO:0005794	Golgi apparatus
Ctaxi_contig_1293|comp10973_c0_seq1	multidrug resistance protein 1-like	F	GO:0005515	protein binding
Ctaxi_contig_1293|comp10973_c0_seq1	multidrug resistance protein 1-like	P	GO:0008219	cell death
Ctaxi_contig_1293|comp10973_c0_seq1	multidrug resistance protein 1-like	P	GO:0009991	response to extracellular stimulus
Ctaxi_contig_1293|comp10973_c0_seq1	multidrug resistance protein 1-like	P	GO:0009987	cellular process
Ctaxi_contig_1293|comp10973_c0_seq1	multidrug resistance protein 1-like	P	GO:0008150	biological_process
Ctaxi_contig_1293|comp10973_c0_seq1	multidrug resistance protein 1-like	P	GO:0009719	response to endogenous stimulus
Ctaxi_contig_1293|comp10973_c0_seq1	multidrug resistance protein 1-like	P	GO:0006810	transport
Ctaxi_contig_1293|comp10973_c0_seq1	multidrug resistance protein 1-like	P	GO:0030154	cell differentiation
Ctaxi_contig_1293|comp10973_c0_seq1	multidrug resistance protein 1-like	C	GO:0005623	cell
Ctaxi_contig_1293|comp10973_c0_seq1	multidrug resistance protein 1-like	P	GO:0006950	response to stress
Ctaxi_contig_1293|comp10973_c0_seq1	multidrug resistance protein 1-like	F	GO:0005215	transporter activity
Ctaxi_contig_1293|comp10973_c0_seq1	multidrug resistance protein 1-like	F	GO:0016787	hydrolase activity
Ctaxi_contig_1293|comp10973_c0_seq1	multidrug resistance protein 1-like	P	GO:0009628	response to abiotic stimulus
Ctaxi_contig_1293|comp10973_c0_seq1	multidrug resistance protein 1-like	P	GO:0006139	nucleobase-containing compound metabolic process
Ctaxi_contig_1293|comp10973_c0_seq1	multidrug resistance protein 1-like	P	GO:0009056	catabolic process
Ctaxi_contig_1293|comp10973_c0_seq1	multidrug resistance protein 1-like	C	GO:0005886	plasma membrane
Ctaxi_contig_1293|comp10973_c0_seq1	multidrug resistance protein 1-like	F	GO:0000166	nucleotide binding
Ctaxi_contig_1293|comp10973_c0_seq1	multidrug resistance protein 1-like	P	GO:0007049	cell cycle
Ctaxi_contig_1293|comp10973_c0_seq1	multidrug resistance protein 1-like	C	GO:0005739	mitochondrion
Ctaxi_contig_1294|comp10986_c0_seq1	40s ribosomal protein s3a-like	P	GO:0006412	translation
Ctaxi_contig_1294|comp10986_c0_seq1	40s ribosomal protein s3a-like	P	GO:0008219	cell death
Ctaxi_contig_1294|comp10986_c0_seq1	40s ribosomal protein s3a-like	C	GO:0005730	nucleolus
Ctaxi_contig_1294|comp10986_c0_seq1	40s ribosomal protein s3a-like	F	GO:0005198	structural molecule activity
Ctaxi_contig_1294|comp10986_c0_seq1	40s ribosomal protein s3a-like	C	GO:0005840	ribosome
Ctaxi_contig_1294|comp10986_c0_seq1	40s ribosomal protein s3a-like	C	GO:0005829	cytosol
Ctaxi_contig_1294|comp10986_c0_seq1	40s ribosomal protein s3a-like	P	GO:0030154	cell differentiation
Ctaxi_contig_1294|comp10986_c0_seq1	40s ribosomal protein s3a-like	F	GO:0005515	protein binding
Ctaxi_contig_1295|comp10986_c0_seq2	ribosomal protein s3a	P	GO:0006412	translation
Ctaxi_contig_1295|comp10986_c0_seq2	ribosomal protein s3a	C	GO:0005730	nucleolus
Ctaxi_contig_1295|comp10986_c0_seq2	ribosomal protein s3a	F	GO:0005198	structural molecule activity
Ctaxi_contig_1295|comp10986_c0_seq2	ribosomal protein s3a	C	GO:0005840	ribosome
Ctaxi_contig_1295|comp10986_c0_seq2	ribosomal protein s3a	C	GO:0005829	cytosol
Ctaxi_contig_1295|comp10986_c0_seq2	ribosomal protein s3a	P	GO:0009790	embryo development
Ctaxi_contig_1295|comp10986_c0_seq2	ribosomal protein s3a	F	GO:0005515	protein binding
Ctaxi_contig_1296|comp10986_c0_seq3	ribosomal protein s3a	P	GO:0006412	translation
Ctaxi_contig_1296|comp10986_c0_seq3	ribosomal protein s3a	C	GO:0005730	nucleolus
Ctaxi_contig_1296|comp10986_c0_seq3	ribosomal protein s3a	F	GO:0005198	structural molecule activity
Ctaxi_contig_1296|comp10986_c0_seq3	ribosomal protein s3a	C	GO:0005840	ribosome
Ctaxi_contig_1296|comp10986_c0_seq3	ribosomal protein s3a	C	GO:0005829	cytosol
Ctaxi_contig_1296|comp10986_c0_seq3	ribosomal protein s3a	P	GO:0009790	embryo development
Ctaxi_contig_1296|comp10986_c0_seq3	ribosomal protein s3a	F	GO:0005515	protein binding
Ctaxi_contig_1299|comp11002_c0_seq1	synthase of mitochondrial atp synthase	F	GO:0016787	hydrolase activity
Ctaxi_contig_1299|comp11002_c0_seq1	synthase of mitochondrial atp synthase	F	GO:0005215	transporter activity
Ctaxi_contig_1299|comp11002_c0_seq1	synthase of mitochondrial atp synthase	P	GO:0009058	biosynthetic process
Ctaxi_contig_1299|comp11002_c0_seq1	synthase of mitochondrial atp synthase	P	GO:0006139	nucleobase-containing compound metabolic process
Ctaxi_contig_1299|comp11002_c0_seq1	synthase of mitochondrial atp synthase	C	GO:0005634	nucleus
Ctaxi_contig_1299|comp11002_c0_seq1	synthase of mitochondrial atp synthase	P	GO:0006810	transport
Ctaxi_contig_1299|comp11002_c0_seq1	synthase of mitochondrial atp synthase	P	GO:0009987	cellular process
Ctaxi_contig_1299|comp11002_c0_seq1	synthase of mitochondrial atp synthase	F	GO:0000166	nucleotide binding
Ctaxi_contig_1299|comp11002_c0_seq1	synthase of mitochondrial atp synthase	F	GO:0005102	receptor binding
Ctaxi_contig_1299|comp11002_c0_seq1	synthase of mitochondrial atp synthase	P	GO:0006629	lipid metabolic process
Ctaxi_contig_1299|comp11002_c0_seq1	synthase of mitochondrial atp synthase	P	GO:0009790	embryo development
Ctaxi_contig_1299|comp11002_c0_seq1	synthase of mitochondrial atp synthase	P	GO:0006091	generation of precursor metabolites and energy
Ctaxi_contig_1299|comp11002_c0_seq1	synthase of mitochondrial atp synthase	C	GO:0016020	membrane
Ctaxi_contig_1299|comp11002_c0_seq1	synthase of mitochondrial atp synthase	C	GO:0005739	mitochondrion
Ctaxi_contig_1299|comp11002_c0_seq1	synthase of mitochondrial atp synthase	P	GO:0009056	catabolic process
Ctaxi_contig_1299|comp11002_c0_seq1	synthase of mitochondrial atp synthase	C	GO:0005886	plasma membrane
Ctaxi_contig_1303|comp11018_c0_seq1	silicon transporter	P	GO:0006810	transport
Ctaxi_contig_1304|comp11024_c1_seq1	heat shock protein partial	C	GO:0005737	cytoplasm
Ctaxi_contig_1304|comp11024_c1_seq1	heat shock protein partial	P	GO:0019538	protein metabolic process
Ctaxi_contig_1304|comp11024_c1_seq1	heat shock protein partial	P	GO:0009987	cellular process
Ctaxi_contig_1304|comp11024_c1_seq1	heat shock protein partial	P	GO:0006950	response to stress
Ctaxi_contig_1304|comp11024_c1_seq1	heat shock protein partial	P	GO:0009607	response to biotic stimulus
Ctaxi_contig_1304|comp11024_c1_seq1	heat shock protein partial	C	GO:0005856	cytoskeleton
Ctaxi_contig_1304|comp11024_c1_seq1	heat shock protein partial	F	GO:0000166	nucleotide binding
Ctaxi_contig_1304|comp11024_c1_seq1	heat shock protein partial	F	GO:0005515	protein binding
Ctaxi_contig_1304|comp11024_c1_seq1	heat shock protein partial	F	GO:0016787	hydrolase activity
Ctaxi_contig_1304|comp11024_c1_seq1	heat shock protein partial	P	GO:0009628	response to abiotic stimulus
Ctaxi_contig_1305|comp11024_c1_seq2	heat shock protein partial	C	GO:0005737	cytoplasm
Ctaxi_contig_1305|comp11024_c1_seq2	heat shock protein partial	P	GO:0019538	protein metabolic process
Ctaxi_contig_1305|comp11024_c1_seq2	heat shock protein partial	P	GO:0009987	cellular process
Ctaxi_contig_1305|comp11024_c1_seq2	heat shock protein partial	P	GO:0006950	response to stress
Ctaxi_contig_1305|comp11024_c1_seq2	heat shock protein partial	P	GO:0009607	response to biotic stimulus
Ctaxi_contig_1305|comp11024_c1_seq2	heat shock protein partial	C	GO:0005856	cytoskeleton
Ctaxi_contig_1305|comp11024_c1_seq2	heat shock protein partial	F	GO:0000166	nucleotide binding
Ctaxi_contig_1305|comp11024_c1_seq2	heat shock protein partial	F	GO:0005515	protein binding
Ctaxi_contig_1305|comp11024_c1_seq2	heat shock protein partial	F	GO:0016787	hydrolase activity
Ctaxi_contig_1305|comp11024_c1_seq2	heat shock protein partial	P	GO:0009628	response to abiotic stimulus
Ctaxi_contig_1306|comp11027_c0_seq1	e3 ubiquitin-protein ligase rififylin-like	F	GO:0005488	binding
Ctaxi_contig_1307|comp11028_c0_seq1	60s ribosomal protein l9	C	GO:0005622	intracellular
Ctaxi_contig_1331|comp11115_c0_seq1	polyketide synthase	P	GO:0008152	metabolic process
Ctaxi_contig_1331|comp11115_c0_seq1	polyketide synthase	F	GO:0003824	catalytic activity
Ctaxi_contig_1333|comp11120_c0_seq1	phosphatidylinositol 4-kinase-like protein	P	GO:0009987	cellular process
Ctaxi_contig_1333|comp11120_c0_seq1	phosphatidylinositol 4-kinase-like protein	P	GO:0006629	lipid metabolic process
Ctaxi_contig_1333|comp11120_c0_seq1	phosphatidylinositol 4-kinase-like protein	F	GO:0016301	kinase activity
Ctaxi_contig_1333|comp11120_c0_seq1	phosphatidylinositol 4-kinase-like protein	P	GO:0009058	biosynthetic process
Ctaxi_contig_1333|comp11120_c0_seq1	phosphatidylinositol 4-kinase-like protein	P	GO:0007165	signal transduction
Ctaxi_contig_1334|comp11122_c0_seq1	40s ribosomal protein s16-like protein	C	GO:0005840	ribosome
Ctaxi_contig_1334|comp11122_c0_seq1	40s ribosomal protein s16-like protein	F	GO:0005198	structural molecule activity
Ctaxi_contig_1334|comp11122_c0_seq1	40s ribosomal protein s16-like protein	P	GO:0006412	translation
Ctaxi_contig_1337|comp11152_c0_seq1	ribosomal protein 19 60s large ribosomal subunit	P	GO:0016043	cellular component organization
Ctaxi_contig_1337|comp11152_c0_seq1	ribosomal protein 19 60s large ribosomal subunit	P	GO:0007049	cell cycle
Ctaxi_contig_1337|comp11152_c0_seq1	ribosomal protein 19 60s large ribosomal subunit	C	GO:0005840	ribosome
Ctaxi_contig_1337|comp11152_c0_seq1	ribosomal protein 19 60s large ribosomal subunit	F	GO:0005198	structural molecule activity
Ctaxi_contig_1339|comp11156_c0_seq1	vacuolar protein	F	GO:0016787	hydrolase activity
Ctaxi_contig_1339|comp11156_c0_seq1	vacuolar protein	F	GO:0000166	nucleotide binding
Ctaxi_contig_1345|comp11197_c1_seq1	serine protease	F	GO:0003824	catalytic activity
Ctaxi_contig_1346|comp11197_c1_seq2	serine protease	F	GO:0003824	catalytic activity
Ctaxi_contig_1347|comp11209_c0_seq1	chlorophyll a-b binding protein chloroplastic-like	F	GO:0005488	binding
Ctaxi_contig_1347|comp11209_c0_seq1	chlorophyll a-b binding protein chloroplastic-like	C	GO:0009536	plastid
Ctaxi_contig_1347|comp11209_c0_seq1	chlorophyll a-b binding protein chloroplastic-like	C	GO:0009579	thylakoid
Ctaxi_contig_1347|comp11209_c0_seq1	chlorophyll a-b binding protein chloroplastic-like	P	GO:0015979	photosynthesis
Ctaxi_contig_1347|comp11209_c0_seq1	chlorophyll a-b binding protein chloroplastic-like	C	GO:0016020	membrane
Ctaxi_contig_1353|comp11229_c0_seq1	hla-b associated transcript 1	F	GO:0003723	RNA binding
Ctaxi_contig_1353|comp11229_c0_seq1	hla-b associated transcript 1	F	GO:0016787	hydrolase activity
Ctaxi_contig_1353|comp11229_c0_seq1	hla-b associated transcript 1	P	GO:0006139	nucleobase-containing compound metabolic process
Ctaxi_contig_1353|comp11229_c0_seq1	hla-b associated transcript 1	F	GO:0000166	nucleotide binding
Ctaxi_contig_1353|comp11229_c0_seq1	hla-b associated transcript 1	C	GO:0005634	nucleus
Ctaxi_contig_1353|comp11229_c0_seq1	hla-b associated transcript 1	P	GO:0006810	transport
Ctaxi_contig_1357|comp11245_c0_seq1	gdp-mannose -epimerase 1-like	F	GO:0003824	catalytic activity
Ctaxi_contig_1357|comp11245_c0_seq1	gdp-mannose -epimerase 1-like	F	GO:0000166	nucleotide binding
Ctaxi_contig_1357|comp11245_c0_seq1	gdp-mannose -epimerase 1-like	P	GO:0006139	nucleobase-containing compound metabolic process
Ctaxi_contig_1357|comp11245_c0_seq1	gdp-mannose -epimerase 1-like	P	GO:0009058	biosynthetic process
Ctaxi_contig_1357|comp11245_c0_seq1	gdp-mannose -epimerase 1-like	P	GO:0009987	cellular process
Ctaxi_contig_1357|comp11245_c0_seq1	gdp-mannose -epimerase 1-like	C	GO:0005829	cytosol
Ctaxi_contig_1358|comp11245_c1_seq1	gdp-mannose 3 -epimerase	F	GO:0003824	catalytic activity
Ctaxi_contig_1358|comp11245_c1_seq1	gdp-mannose 3 -epimerase	F	GO:0000166	nucleotide binding
Ctaxi_contig_1358|comp11245_c1_seq1	gdp-mannose 3 -epimerase	P	GO:0006139	nucleobase-containing compound metabolic process
Ctaxi_contig_1358|comp11245_c1_seq1	gdp-mannose 3 -epimerase	P	GO:0009058	biosynthetic process
Ctaxi_contig_1358|comp11245_c1_seq1	gdp-mannose 3 -epimerase	P	GO:0009987	cellular process
Ctaxi_contig_1358|comp11245_c1_seq1	gdp-mannose 3 -epimerase	C	GO:0005829	cytosol
Ctaxi_contig_1363|comp11266_c0_seq1	elongation factor 2	F	GO:0008135	"translation factor activity, nucleic acid binding"
Ctaxi_contig_1363|comp11266_c0_seq1	elongation factor 2	P	GO:0006412	translation
Ctaxi_contig_1363|comp11266_c0_seq1	elongation factor 2	P	GO:0006139	nucleobase-containing compound metabolic process
Ctaxi_contig_1363|comp11266_c0_seq1	elongation factor 2	P	GO:0009056	catabolic process
Ctaxi_contig_1363|comp11266_c0_seq1	elongation factor 2	F	GO:0016787	hydrolase activity
Ctaxi_contig_1363|comp11266_c0_seq1	elongation factor 2	F	GO:0000166	nucleotide binding
Ctaxi_contig_1373|comp11288_c0_seq1	ribosomal protein s15	F	GO:0005198	structural molecule activity
Ctaxi_contig_1373|comp11288_c0_seq1	ribosomal protein s15	F	GO:0003723	RNA binding
Ctaxi_contig_1373|comp11288_c0_seq1	ribosomal protein s15	C	GO:0005840	ribosome
Ctaxi_contig_1373|comp11288_c0_seq1	ribosomal protein s15	P	GO:0006412	translation
Ctaxi_contig_1378|comp11301_c0_seq1	h+-translocating pyrophosphatase family	F	GO:0016787	hydrolase activity
Ctaxi_contig_1378|comp11301_c0_seq1	h+-translocating pyrophosphatase family	C	GO:0016020	membrane
Ctaxi_contig_1378|comp11301_c0_seq1	h+-translocating pyrophosphatase family	F	GO:0005215	transporter activity
Ctaxi_contig_1378|comp11301_c0_seq1	h+-translocating pyrophosphatase family	P	GO:0006810	transport
Ctaxi_contig_1382|comp11323_c0_seq1	elongation factor 1 alpha	F	GO:0008135	"translation factor activity, nucleic acid binding"
Ctaxi_contig_1382|comp11323_c0_seq1	elongation factor 1 alpha	P	GO:0006412	translation
Ctaxi_contig_1382|comp11323_c0_seq1	elongation factor 1 alpha	P	GO:0006139	nucleobase-containing compound metabolic process
Ctaxi_contig_1382|comp11323_c0_seq1	elongation factor 1 alpha	P	GO:0009056	catabolic process
Ctaxi_contig_1382|comp11323_c0_seq1	elongation factor 1 alpha	F	GO:0016787	hydrolase activity
Ctaxi_contig_1382|comp11323_c0_seq1	elongation factor 1 alpha	C	GO:0005737	cytoplasm
Ctaxi_contig_1382|comp11323_c0_seq1	elongation factor 1 alpha	F	GO:0000166	nucleotide binding
Ctaxi_contig_1386|comp11331_c0_seq1	protein	P	GO:0009058	biosynthetic process
Ctaxi_contig_1386|comp11331_c0_seq1	protein	P	GO:0006139	nucleobase-containing compound metabolic process
Ctaxi_contig_1386|comp11331_c0_seq1	protein	F	GO:0005488	binding
Ctaxi_contig_1386|comp11331_c0_seq1	protein	F	GO:0003824	catalytic activity
Ctaxi_contig_1388|comp11352_c0_seq1	chlorophyll a b-binding protein	C	GO:0009536	plastid
Ctaxi_contig_1388|comp11352_c0_seq1	chlorophyll a b-binding protein	F	GO:0005488	binding
Ctaxi_contig_1388|comp11352_c0_seq1	chlorophyll a b-binding protein	P	GO:0006091	generation of precursor metabolites and energy
Ctaxi_contig_1388|comp11352_c0_seq1	chlorophyll a b-binding protein	P	GO:0015979	photosynthesis
Ctaxi_contig_1388|comp11352_c0_seq1	chlorophyll a b-binding protein	C	GO:0005794	Golgi apparatus
Ctaxi_contig_1388|comp11352_c0_seq1	chlorophyll a b-binding protein	C	GO:0005622	intracellular
Ctaxi_contig_1388|comp11352_c0_seq1	chlorophyll a b-binding protein	P	GO:0009628	response to abiotic stimulus
Ctaxi_contig_1388|comp11352_c0_seq1	chlorophyll a b-binding protein	P	GO:0008150	biological_process
Ctaxi_contig_1388|comp11352_c0_seq1	chlorophyll a b-binding protein	C	GO:0005576	extracellular region
Ctaxi_contig_1388|comp11352_c0_seq1	chlorophyll a b-binding protein	C	GO:0016020	membrane
Ctaxi_contig_1388|comp11352_c0_seq1	chlorophyll a b-binding protein	C	GO:0009579	thylakoid
Ctaxi_contig_1388|comp11352_c0_seq1	chlorophyll a b-binding protein	C	GO:0005739	mitochondrion
Ctaxi_contig_1389|comp11352_c1_seq1	chlorophyll a b binding protein	C	GO:0016020	membrane
Ctaxi_contig_1389|comp11352_c1_seq1	chlorophyll a b binding protein	C	GO:0009579	thylakoid
Ctaxi_contig_1389|comp11352_c1_seq1	chlorophyll a b binding protein	P	GO:0009628	response to abiotic stimulus
Ctaxi_contig_1389|comp11352_c1_seq1	chlorophyll a b binding protein	F	GO:0005488	binding
Ctaxi_contig_1389|comp11352_c1_seq1	chlorophyll a b binding protein	P	GO:0006464	cellular protein modification process
Ctaxi_contig_1389|comp11352_c1_seq1	chlorophyll a b binding protein	C	GO:0009536	plastid
Ctaxi_contig_1389|comp11352_c1_seq1	chlorophyll a b binding protein	P	GO:0006091	generation of precursor metabolites and energy
Ctaxi_contig_1389|comp11352_c1_seq1	chlorophyll a b binding protein	P	GO:0015979	photosynthesis
Ctaxi_contig_1389|comp11352_c1_seq1	chlorophyll a b binding protein	C	GO:0005886	plasma membrane
Ctaxi_contig_1392|comp11372_c0_seq1	p-atpase family transporter: sodium potassium ion	C	GO:0016020	membrane
Ctaxi_contig_1392|comp11372_c0_seq1	p-atpase family transporter: sodium potassium ion	F	GO:0005488	binding
Ctaxi_contig_1392|comp11372_c0_seq1	p-atpase family transporter: sodium potassium ion	P	GO:0006810	transport
Ctaxi_contig_1392|comp11372_c0_seq1	p-atpase family transporter: sodium potassium ion	F	GO:0005215	transporter activity
Ctaxi_contig_1392|comp11372_c0_seq1	p-atpase family transporter: sodium potassium ion	P	GO:0009058	biosynthetic process
Ctaxi_contig_1392|comp11372_c0_seq1	p-atpase family transporter: sodium potassium ion	P	GO:0006139	nucleobase-containing compound metabolic process
Ctaxi_contig_1392|comp11372_c0_seq1	p-atpase family transporter: sodium potassium ion	F	GO:0016787	hydrolase activity
Ctaxi_contig_1392|comp11372_c0_seq1	p-atpase family transporter: sodium potassium ion	F	GO:0000166	nucleotide binding
Ctaxi_contig_1398|comp11409_c1_seq1	60s ribosomal protein l15	C	GO:0005840	ribosome
Ctaxi_contig_1398|comp11409_c1_seq1	60s ribosomal protein l15	F	GO:0005198	structural molecule activity
Ctaxi_contig_1398|comp11409_c1_seq1	60s ribosomal protein l15	P	GO:0006412	translation
Ctaxi_contig_1399|comp11414_c1_seq1	ribosomal protein l12	C	GO:0005840	ribosome
Ctaxi_contig_1399|comp11414_c1_seq1	ribosomal protein l12	F	GO:0005198	structural molecule activity
Ctaxi_contig_1399|comp11414_c1_seq1	ribosomal protein l12	P	GO:0006412	translation
Ctaxi_contig_1405|comp11425_c0_seq1	phosphoglycolate phosphatase	C	GO:0005773	vacuole
Ctaxi_contig_1405|comp11425_c0_seq1	phosphoglycolate phosphatase	P	GO:0008152	metabolic process
Ctaxi_contig_1405|comp11425_c0_seq1	phosphoglycolate phosphatase	P	GO:0009987	cellular process
Ctaxi_contig_1405|comp11425_c0_seq1	phosphoglycolate phosphatase	F	GO:0016787	hydrolase activity
Ctaxi_contig_1405|comp11425_c0_seq1	phosphoglycolate phosphatase	C	GO:0009536	plastid
Ctaxi_contig_1405|comp11425_c0_seq1	phosphoglycolate phosphatase	C	GO:0005634	nucleus
Ctaxi_contig_1405|comp11425_c0_seq1	phosphoglycolate phosphatase	C	GO:0005829	cytosol
Ctaxi_contig_1405|comp11425_c0_seq1	phosphoglycolate phosphatase	C	GO:0005576	extracellular region
Ctaxi_contig_1408|comp11436_c0_seq1	gag-pol polyprotein	P	GO:0009987	cellular process
Ctaxi_contig_1408|comp11436_c0_seq1	gag-pol polyprotein	F	GO:0005488	binding
Ctaxi_contig_1408|comp11436_c0_seq1	gag-pol polyprotein	P	GO:0008152	metabolic process
Ctaxi_contig_1408|comp11436_c0_seq1	gag-pol polyprotein	F	GO:0016787	hydrolase activity
Ctaxi_contig_1412|comp11472_c0_seq1	predicted protein	F	GO:0005488	binding
Ctaxi_contig_1420|comp11535_c0_seq1	light harvesting complex protein	C	GO:0016020	membrane
Ctaxi_contig_1420|comp11535_c0_seq1	light harvesting complex protein	C	GO:0005622	intracellular
Ctaxi_contig_1421|comp11538_c0_seq1	ribosomal protein l15	C	GO:0005840	ribosome
Ctaxi_contig_1421|comp11538_c0_seq1	ribosomal protein l15	F	GO:0005198	structural molecule activity
Ctaxi_contig_1421|comp11538_c0_seq1	ribosomal protein l15	P	GO:0006412	translation
Ctaxi_contig_1423|comp11558_c0_seq1	gtp pyrophosphokinase	P	GO:0008152	metabolic process
Ctaxi_contig_1423|comp11558_c0_seq1	gtp pyrophosphokinase	F	GO:0003824	catalytic activity
Ctaxi_contig_1432|comp11606_c0_seq1	fibroblast growth factor receptor	P	GO:0008152	metabolic process
Ctaxi_contig_1432|comp11606_c0_seq1	fibroblast growth factor receptor	P	GO:0009987	cellular process
Ctaxi_contig_1432|comp11606_c0_seq1	fibroblast growth factor receptor	F	GO:0016301	kinase activity
Ctaxi_contig_1439|comp11685_c0_seq1	glyceraldehyde-3-phosphate dehydrogenase	C	GO:0005737	cytoplasm
Ctaxi_contig_1439|comp11685_c0_seq1	glyceraldehyde-3-phosphate dehydrogenase	F	GO:0000166	nucleotide binding
Ctaxi_contig_1439|comp11685_c0_seq1	glyceraldehyde-3-phosphate dehydrogenase	P	GO:0005975	carbohydrate metabolic process
Ctaxi_contig_1439|comp11685_c0_seq1	glyceraldehyde-3-phosphate dehydrogenase	P	GO:0006091	generation of precursor metabolites and energy
Ctaxi_contig_1439|comp11685_c0_seq1	glyceraldehyde-3-phosphate dehydrogenase	P	GO:0009056	catabolic process
Ctaxi_contig_1439|comp11685_c0_seq1	glyceraldehyde-3-phosphate dehydrogenase	F	GO:0003824	catalytic activity
Ctaxi_contig_1439|comp11685_c0_seq1	glyceraldehyde-3-phosphate dehydrogenase	P	GO:0008152	metabolic process
Ctaxi_contig_1440|comp11750_c0_seq1	actin	C	GO:0005856	cytoskeleton
Ctaxi_contig_1440|comp11750_c0_seq1	actin	C	GO:0005737	cytoplasm
Ctaxi_contig_1440|comp11750_c0_seq1	actin	F	GO:0000166	nucleotide binding
Ctaxi_contig_1444|comp11767_c0_seq1	photosystem i reaction center subunit chloroplastic-like	C	GO:0016020	membrane
Ctaxi_contig_1444|comp11767_c0_seq1	photosystem i reaction center subunit chloroplastic-like	C	GO:0009579	thylakoid
Ctaxi_contig_1444|comp11767_c0_seq1	photosystem i reaction center subunit chloroplastic-like	C	GO:0009536	plastid
Ctaxi_contig_1444|comp11767_c0_seq1	photosystem i reaction center subunit chloroplastic-like	P	GO:0015979	photosynthesis
Ctaxi_contig_1456|comp11945_c0_seq1	annexin family	F	GO:0005488	binding
Ctaxi_contig_1456|comp11945_c0_seq1	annexin family	F	GO:0008289	lipid binding
Ctaxi_contig_1464|comp11995_c0_seq1	antigen p97 (melanoma associated) identified by monoclonal antibodies and	F	GO:0005488	binding
Ctaxi_contig_1468|comp12023_c0_seq1	polyubiquitin	F	GO:0003824	catalytic activity
Ctaxi_contig_1468|comp12023_c0_seq1	polyubiquitin	P	GO:0006464	cellular protein modification process
Ctaxi_contig_1468|comp12023_c0_seq1	polyubiquitin	P	GO:0019538	protein metabolic process
Ctaxi_contig_1468|comp12023_c0_seq1	polyubiquitin	P	GO:0009056	catabolic process
Ctaxi_contig_1468|comp12023_c0_seq1	polyubiquitin	P	GO:0009987	cellular process
Ctaxi_contig_1468|comp12023_c0_seq1	polyubiquitin	C	GO:0005634	nucleus
Ctaxi_contig_1470|comp12031_c0_seq1	ribosomal protein	C	GO:0005840	ribosome
Ctaxi_contig_1470|comp12031_c0_seq1	ribosomal protein	P	GO:0007275	multicellular organismal development
Ctaxi_contig_1470|comp12031_c0_seq1	ribosomal protein	F	GO:0005198	structural molecule activity
Ctaxi_contig_1470|comp12031_c0_seq1	ribosomal protein	P	GO:0007049	cell cycle
Ctaxi_contig_1470|comp12031_c0_seq1	ribosomal protein	P	GO:0006412	translation
Ctaxi_contig_1470|comp12031_c0_seq1	ribosomal protein	F	GO:0000166	nucleotide binding
Ctaxi_contig_1484|comp12219_c0_seq1	60s acidic ribosomal protein p2	C	GO:0005622	intracellular
Ctaxi_contig_1484|comp12219_c0_seq1	60s acidic ribosomal protein p2	P	GO:0006412	translation
Ctaxi_contig_1487|comp12227_c0_seq1	glutamine synthetase	F	GO:0003824	catalytic activity
Ctaxi_contig_1487|comp12227_c0_seq1	glutamine synthetase	P	GO:0008152	metabolic process
Ctaxi_contig_1487|comp12227_c0_seq1	glutamine synthetase	F	GO:0000166	nucleotide binding
Ctaxi_contig_1487|comp12227_c0_seq1	glutamine synthetase	C	GO:0009536	plastid
Ctaxi_contig_1487|comp12227_c0_seq1	glutamine synthetase	P	GO:0009058	biosynthetic process
Ctaxi_contig_1487|comp12227_c0_seq1	glutamine synthetase	N	GO:0006519	
Ctaxi_contig_1488|comp12227_c1_seq1	glutamine synthetase	C	GO:0005737	cytoplasm
Ctaxi_contig_1488|comp12227_c1_seq1	glutamine synthetase	F	GO:0003824	catalytic activity
Ctaxi_contig_1488|comp12227_c1_seq1	glutamine synthetase	F	GO:0000166	nucleotide binding
Ctaxi_contig_1488|comp12227_c1_seq1	glutamine synthetase	P	GO:0009058	biosynthetic process
Ctaxi_contig_1488|comp12227_c1_seq1	glutamine synthetase	N	GO:0006519	
Ctaxi_contig_1499|comp12268_c0_seq1	sodium myo-inositol cotransporter	P	GO:0006810	transport
Ctaxi_contig_1511|comp12391_c0_seq1	ribosomal protein l4	C	GO:0005730	nucleolus
Ctaxi_contig_1511|comp12391_c0_seq1	ribosomal protein l4	F	GO:0005198	structural molecule activity
Ctaxi_contig_1511|comp12391_c0_seq1	ribosomal protein l4	F	GO:0005515	protein binding
Ctaxi_contig_1511|comp12391_c0_seq1	ribosomal protein l4	C	GO:0005840	ribosome
Ctaxi_contig_1511|comp12391_c0_seq1	ribosomal protein l4	C	GO:0005829	cytosol
Ctaxi_contig_1511|comp12391_c0_seq1	ribosomal protein l4	P	GO:0006412	translation
Ctaxi_contig_1513|comp12406_c1_seq1	reverse transcriptase	F	GO:0005488	binding
Ctaxi_contig_1513|comp12406_c1_seq1	reverse transcriptase	F	GO:0003824	catalytic activity
Ctaxi_contig_1514|comp12406_c1_seq2	reverse transcriptase	F	GO:0003824	catalytic activity
Ctaxi_contig_1535|comp12542_c1_seq1	delta 9 desaturase	F	GO:0003824	catalytic activity
Ctaxi_contig_1535|comp12542_c1_seq1	delta 9 desaturase	P	GO:0009058	biosynthetic process
Ctaxi_contig_1535|comp12542_c1_seq1	delta 9 desaturase	P	GO:0009987	cellular process
Ctaxi_contig_1535|comp12542_c1_seq1	delta 9 desaturase	P	GO:0006629	lipid metabolic process
Ctaxi_contig_1535|comp12542_c1_seq1	delta 9 desaturase	C	GO:0016020	membrane
Ctaxi_contig_1535|comp12542_c1_seq1	delta 9 desaturase	P	GO:0005975	carbohydrate metabolic process
Ctaxi_contig_1535|comp12542_c1_seq1	delta 9 desaturase	P	GO:0019748	secondary metabolic process
Ctaxi_contig_1535|comp12542_c1_seq1	delta 9 desaturase	C	GO:0009579	thylakoid
Ctaxi_contig_1535|comp12542_c1_seq1	delta 9 desaturase	P	GO:0006091	generation of precursor metabolites and energy
Ctaxi_contig_1535|comp12542_c1_seq1	delta 9 desaturase	P	GO:0009628	response to abiotic stimulus
Ctaxi_contig_1535|comp12542_c1_seq1	delta 9 desaturase	P	GO:0015979	photosynthesis
Ctaxi_contig_1535|comp12542_c1_seq1	delta 9 desaturase	P	GO:0006950	response to stress
Ctaxi_contig_1535|comp12542_c1_seq1	delta 9 desaturase	P	GO:0009607	response to biotic stimulus
Ctaxi_contig_1535|comp12542_c1_seq1	delta 9 desaturase	C	GO:0009536	plastid
Ctaxi_contig_1538|comp12579_c1_seq1	pol protein	P	GO:0009987	cellular process
Ctaxi_contig_1538|comp12579_c1_seq1	pol protein	F	GO:0005488	binding
Ctaxi_contig_1538|comp12579_c1_seq1	pol protein	P	GO:0008152	metabolic process
Ctaxi_contig_1538|comp12579_c1_seq1	pol protein	F	GO:0016787	hydrolase activity
Ctaxi_contig_1545|comp12600_c0_seq1	coatomer protein subunit beta 1	P	GO:0006810	transport
Ctaxi_contig_1545|comp12600_c0_seq1	coatomer protein subunit beta 1	P	GO:0009987	cellular process
Ctaxi_contig_1545|comp12600_c0_seq1	coatomer protein subunit beta 1	C	GO:0016020	membrane
Ctaxi_contig_1545|comp12600_c0_seq1	coatomer protein subunit beta 1	C	GO:0005794	Golgi apparatus
Ctaxi_contig_1545|comp12600_c0_seq1	coatomer protein subunit beta 1	F	GO:0005198	structural molecule activity
Ctaxi_contig_1546|comp12600_c1_seq1	coatomer protein beta sub-unit vesicle coat complex beta subunit	C	GO:0016020	membrane
Ctaxi_contig_1546|comp12600_c1_seq1	coatomer protein beta sub-unit vesicle coat complex beta subunit	C	GO:0005794	Golgi apparatus
Ctaxi_contig_1546|comp12600_c1_seq1	coatomer protein beta sub-unit vesicle coat complex beta subunit	C	GO:0005737	cytoplasm
Ctaxi_contig_1546|comp12600_c1_seq1	coatomer protein beta sub-unit vesicle coat complex beta subunit	P	GO:0006810	transport
Ctaxi_contig_1548|comp12616_c0_seq1	60s ribosomal protein l27	P	GO:0006412	translation
Ctaxi_contig_1548|comp12616_c0_seq1	60s ribosomal protein l27	P	GO:0000003	reproduction
Ctaxi_contig_1548|comp12616_c0_seq1	60s ribosomal protein l27	N	GO:0006350	
Ctaxi_contig_1548|comp12616_c0_seq1	60s ribosomal protein l27	F	GO:0005198	structural molecule activity
Ctaxi_contig_1548|comp12616_c0_seq1	60s ribosomal protein l27	P	GO:0016043	cellular component organization
Ctaxi_contig_1548|comp12616_c0_seq1	60s ribosomal protein l27	P	GO:0006810	transport
Ctaxi_contig_1548|comp12616_c0_seq1	60s ribosomal protein l27	P	GO:0009987	cellular process
Ctaxi_contig_1548|comp12616_c0_seq1	60s ribosomal protein l27	C	GO:0005840	ribosome
Ctaxi_contig_1548|comp12616_c0_seq1	60s ribosomal protein l27	C	GO:0005829	cytosol
Ctaxi_contig_1548|comp12616_c0_seq1	60s ribosomal protein l27	P	GO:0009056	catabolic process
Ctaxi_contig_1548|comp12616_c0_seq1	60s ribosomal protein l27	P	GO:0006139	nucleobase-containing compound metabolic process
Ctaxi_contig_1555|comp12642_c0_seq1	nadh dehydrogenase subunit 5	C	GO:0016020	membrane
Ctaxi_contig_1556|comp12643_c0_seq1	light-harvesting protein of photosystem i	P	GO:0015979	photosynthesis
Ctaxi_contig_1557|comp12652_c0_seq1	peroxiredoxin	P	GO:0006950	response to stress
Ctaxi_contig_1557|comp12652_c0_seq1	peroxiredoxin	P	GO:0009056	catabolic process
Ctaxi_contig_1557|comp12652_c0_seq1	peroxiredoxin	P	GO:0009987	cellular process
Ctaxi_contig_1557|comp12652_c0_seq1	peroxiredoxin	P	GO:0008152	metabolic process
Ctaxi_contig_1557|comp12652_c0_seq1	peroxiredoxin	P	GO:0009607	response to biotic stimulus
Ctaxi_contig_1557|comp12652_c0_seq1	peroxiredoxin	P	GO:0009628	response to abiotic stimulus
Ctaxi_contig_1557|comp12652_c0_seq1	peroxiredoxin	C	GO:0009536	plastid
Ctaxi_contig_1557|comp12652_c0_seq1	peroxiredoxin	F	GO:0003824	catalytic activity
Ctaxi_contig_1557|comp12652_c0_seq1	peroxiredoxin	C	GO:0009579	thylakoid
Ctaxi_contig_1557|comp12652_c0_seq1	peroxiredoxin	F	GO:0005515	protein binding
Ctaxi_contig_1557|comp12652_c0_seq1	peroxiredoxin	C	GO:0005576	extracellular region
Ctaxi_contig_1560|comp12741_c0_seq1	40s ribosomal protein s6	C	GO:0005622	intracellular
Ctaxi_contig_1562|comp12773_c0_seq1	dual specificity protein	F	GO:0016787	hydrolase activity
Ctaxi_contig_1563|comp12773_c1_seq1	cdc14b protein	P	GO:0007049	cell cycle
Ctaxi_contig_1563|comp12773_c1_seq1	cdc14b protein	C	GO:0005730	nucleolus
Ctaxi_contig_1563|comp12773_c1_seq1	cdc14b protein	C	GO:0005856	cytoskeleton
Ctaxi_contig_1563|comp12773_c1_seq1	cdc14b protein	C	GO:0005737	cytoplasm
Ctaxi_contig_1563|comp12773_c1_seq1	cdc14b protein	P	GO:0009987	cellular process
Ctaxi_contig_1563|comp12773_c1_seq1	cdc14b protein	F	GO:0016787	hydrolase activity
Ctaxi_contig_1563|comp12773_c1_seq1	cdc14b protein	C	GO:0005622	intracellular
Ctaxi_contig_1563|comp12773_c1_seq1	cdc14b protein	P	GO:0009653	anatomical structure morphogenesis
Ctaxi_contig_1563|comp12773_c1_seq1	cdc14b protein	P	GO:0016043	cellular component organization
Ctaxi_contig_1570|comp12875_c0_seq1	light-harvesting protein of photosystem i	C	GO:0005575	cellular_component
Ctaxi_contig_1570|comp12875_c0_seq1	light-harvesting protein of photosystem i	F	GO:0005488	binding
Ctaxi_contig_1570|comp12875_c0_seq1	light-harvesting protein of photosystem i	P	GO:0016043	cellular component organization
Ctaxi_contig_1570|comp12875_c0_seq1	light-harvesting protein of photosystem i	P	GO:0009987	cellular process
Ctaxi_contig_1570|comp12875_c0_seq1	light-harvesting protein of photosystem i	C	GO:0016020	membrane
Ctaxi_contig_1570|comp12875_c0_seq1	light-harvesting protein of photosystem i	C	GO:0009579	thylakoid
Ctaxi_contig_1570|comp12875_c0_seq1	light-harvesting protein of photosystem i	C	GO:0009536	plastid
Ctaxi_contig_1570|comp12875_c0_seq1	light-harvesting protein of photosystem i	P	GO:0006091	generation of precursor metabolites and energy
Ctaxi_contig_1570|comp12875_c0_seq1	light-harvesting protein of photosystem i	P	GO:0015979	photosynthesis
Ctaxi_contig_1570|comp12875_c0_seq1	light-harvesting protein of photosystem i	P	GO:0008150	biological_process
Ctaxi_contig_1576|comp12892_c1_seq1	transmembrane protein	C	GO:0016020	membrane
Ctaxi_contig_1579|comp12905_c1_seq1	squalene synthase	C	GO:0016020	membrane
Ctaxi_contig_1579|comp12905_c1_seq1	squalene synthase	P	GO:0009058	biosynthetic process
Ctaxi_contig_1579|comp12905_c1_seq1	squalene synthase	P	GO:0006629	lipid metabolic process
Ctaxi_contig_1579|comp12905_c1_seq1	squalene synthase	F	GO:0003824	catalytic activity
Ctaxi_contig_1579|comp12905_c1_seq1	squalene synthase	F	GO:0016740	transferase activity
Ctaxi_contig_1585|comp12939_c0_seq1	extrinsic protein in photosystem ii	C	GO:0016020	membrane
Ctaxi_contig_1585|comp12939_c0_seq1	extrinsic protein in photosystem ii	C	GO:0009579	thylakoid
Ctaxi_contig_1585|comp12939_c0_seq1	extrinsic protein in photosystem ii	F	GO:0005488	binding
Ctaxi_contig_1585|comp12939_c0_seq1	extrinsic protein in photosystem ii	P	GO:0015979	photosynthesis
Ctaxi_contig_1589|comp12958_c1_seq1	surface antigen protein	F	GO:0016301	kinase activity
Ctaxi_contig_1592|comp12960_c1_seq1	37 kda inner envelope membrane chloroplastic	C	GO:0016020	membrane
Ctaxi_contig_1592|comp12960_c1_seq1	37 kda inner envelope membrane chloroplastic	P	GO:0009058	biosynthetic process
Ctaxi_contig_1592|comp12960_c1_seq1	37 kda inner envelope membrane chloroplastic	P	GO:0009987	cellular process
Ctaxi_contig_1592|comp12960_c1_seq1	37 kda inner envelope membrane chloroplastic	P	GO:0008152	metabolic process
Ctaxi_contig_1592|comp12960_c1_seq1	37 kda inner envelope membrane chloroplastic	C	GO:0009536	plastid
Ctaxi_contig_1592|comp12960_c1_seq1	37 kda inner envelope membrane chloroplastic	F	GO:0016740	transferase activity
Ctaxi_contig_1593|comp12973_c0_seq1	retrovirus-related pol polyprotein line-1	F	GO:0004518	nuclease activity
Ctaxi_contig_1593|comp12973_c0_seq1	retrovirus-related pol polyprotein line-1	F	GO:0016740	transferase activity
Ctaxi_contig_1593|comp12973_c0_seq1	retrovirus-related pol polyprotein line-1	P	GO:0009058	biosynthetic process
Ctaxi_contig_1593|comp12973_c0_seq1	retrovirus-related pol polyprotein line-1	P	GO:0006259	DNA metabolic process
Ctaxi_contig_1593|comp12973_c0_seq1	retrovirus-related pol polyprotein line-1	F	GO:0003723	RNA binding
Ctaxi_contig_1596|comp12987_c0_seq1	protein	F	GO:0003674	molecular_function
Ctaxi_contig_1596|comp12987_c0_seq1	protein	P	GO:0019725	cellular homeostasis
Ctaxi_contig_1596|comp12987_c0_seq1	protein	P	GO:0008152	metabolic process
Ctaxi_contig_1596|comp12987_c0_seq1	protein	F	GO:0003824	catalytic activity
Ctaxi_contig_1596|comp12987_c0_seq1	protein	C	GO:0005783	endoplasmic reticulum
Ctaxi_contig_1609|comp13078_c0_seq1	light-harvesting protein of photosystem i	F	GO:0005488	binding
Ctaxi_contig_1609|comp13078_c0_seq1	light-harvesting protein of photosystem i	C	GO:0009579	thylakoid
Ctaxi_contig_1609|comp13078_c0_seq1	light-harvesting protein of photosystem i	P	GO:0006091	generation of precursor metabolites and energy
Ctaxi_contig_1609|comp13078_c0_seq1	light-harvesting protein of photosystem i	P	GO:0015979	photosynthesis
Ctaxi_contig_1609|comp13078_c0_seq1	light-harvesting protein of photosystem i	C	GO:0016020	membrane
Ctaxi_contig_1609|comp13078_c0_seq1	light-harvesting protein of photosystem i	C	GO:0009536	plastid
Ctaxi_contig_1610|comp13078_c1_seq1	light-harvesting protein of photosystem i	F	GO:0005488	binding
Ctaxi_contig_1610|comp13078_c1_seq1	light-harvesting protein of photosystem i	C	GO:0005622	intracellular
Ctaxi_contig_1610|comp13078_c1_seq1	light-harvesting protein of photosystem i	P	GO:0009058	biosynthetic process
Ctaxi_contig_1610|comp13078_c1_seq1	light-harvesting protein of photosystem i	P	GO:0005975	carbohydrate metabolic process
Ctaxi_contig_1610|comp13078_c1_seq1	light-harvesting protein of photosystem i	P	GO:0009987	cellular process
Ctaxi_contig_1610|comp13078_c1_seq1	light-harvesting protein of photosystem i	P	GO:0009628	response to abiotic stimulus
Ctaxi_contig_1610|comp13078_c1_seq1	light-harvesting protein of photosystem i	P	GO:0009056	catabolic process
Ctaxi_contig_1610|comp13078_c1_seq1	light-harvesting protein of photosystem i	C	GO:0009536	plastid
Ctaxi_contig_1610|comp13078_c1_seq1	light-harvesting protein of photosystem i	P	GO:0006091	generation of precursor metabolites and energy
Ctaxi_contig_1610|comp13078_c1_seq1	light-harvesting protein of photosystem i	P	GO:0015979	photosynthesis
Ctaxi_contig_1610|comp13078_c1_seq1	light-harvesting protein of photosystem i	C	GO:0016020	membrane
Ctaxi_contig_1614|comp13103_c0_seq1	protein	P	GO:0008152	metabolic process
Ctaxi_contig_1614|comp13103_c0_seq1	protein	F	GO:0016787	hydrolase activity
Ctaxi_contig_1614|comp13103_c0_seq1	protein	P	GO:0009987	cellular process
Ctaxi_contig_1615|comp13107_c0_seq1	60s ribosomal protein l7a	C	GO:0005840	ribosome
Ctaxi_contig_1615|comp13107_c0_seq1	60s ribosomal protein l7a	P	GO:0009987	cellular process
Ctaxi_contig_1620|comp13129_c0_seq1	40s ribosomal protein	F	GO:0005198	structural molecule activity
Ctaxi_contig_1620|comp13129_c0_seq1	40s ribosomal protein	F	GO:0003723	RNA binding
Ctaxi_contig_1620|comp13129_c0_seq1	40s ribosomal protein	C	GO:0005840	ribosome
Ctaxi_contig_1620|comp13129_c0_seq1	40s ribosomal protein	P	GO:0006412	translation
Ctaxi_contig_1622|comp13136_c0_seq1	fha domain-containing protein	F	GO:0005488	binding
Ctaxi_contig_1625|comp13195_c0_seq1	eukaryotic translation initiation factor 4a	P	GO:0006412	translation
Ctaxi_contig_1625|comp13195_c0_seq1	eukaryotic translation initiation factor 4a	F	GO:0016787	hydrolase activity
Ctaxi_contig_1625|comp13195_c0_seq1	eukaryotic translation initiation factor 4a	F	GO:0000166	nucleotide binding
Ctaxi_contig_1625|comp13195_c0_seq1	eukaryotic translation initiation factor 4a	F	GO:0008135	"translation factor activity, nucleic acid binding"
Ctaxi_contig_1626|comp13199_c0_seq1	pol protein	F	GO:0003676	nucleic acid binding
Ctaxi_contig_1626|comp13199_c0_seq1	pol protein	P	GO:0008152	metabolic process
Ctaxi_contig_1626|comp13199_c0_seq1	pol protein	F	GO:0003824	catalytic activity
Ctaxi_contig_1627|comp13199_c1_seq1	retrotransposon unclassified	F	GO:0003723	RNA binding
Ctaxi_contig_1627|comp13199_c1_seq1	retrotransposon unclassified	P	GO:0006259	DNA metabolic process
Ctaxi_contig_1627|comp13199_c1_seq1	retrotransposon unclassified	P	GO:0009058	biosynthetic process
Ctaxi_contig_1627|comp13199_c1_seq1	retrotransposon unclassified	F	GO:0005488	binding
Ctaxi_contig_1627|comp13199_c1_seq1	retrotransposon unclassified	P	GO:0016043	cellular component organization
Ctaxi_contig_1627|comp13199_c1_seq1	retrotransposon unclassified	P	GO:0009987	cellular process
Ctaxi_contig_1627|comp13199_c1_seq1	retrotransposon unclassified	F	GO:0016740	transferase activity
Ctaxi_contig_1627|comp13199_c1_seq1	retrotransposon unclassified	F	GO:0003677	DNA binding
Ctaxi_contig_1627|comp13199_c1_seq1	retrotransposon unclassified	P	GO:0019538	protein metabolic process
Ctaxi_contig_1627|comp13199_c1_seq1	retrotransposon unclassified	P	GO:0009056	catabolic process
Ctaxi_contig_1627|comp13199_c1_seq1	retrotransposon unclassified	F	GO:0016787	hydrolase activity
Ctaxi_contig_1627|comp13199_c1_seq1	retrotransposon unclassified	F	GO:0003682	chromatin binding
Ctaxi_contig_1631|comp13218_c0_seq1	s-adenosyl-l-methionine synthetase	F	GO:0016740	transferase activity
Ctaxi_contig_1631|comp13218_c0_seq1	s-adenosyl-l-methionine synthetase	F	GO:0005488	binding
Ctaxi_contig_1631|comp13218_c0_seq1	s-adenosyl-l-methionine synthetase	P	GO:0009058	biosynthetic process
Ctaxi_contig_1631|comp13218_c0_seq1	s-adenosyl-l-methionine synthetase	P	GO:0006139	nucleobase-containing compound metabolic process
Ctaxi_contig_1631|comp13218_c0_seq1	s-adenosyl-l-methionine synthetase	N	GO:0006519	
Ctaxi_contig_1631|comp13218_c0_seq1	s-adenosyl-l-methionine synthetase	P	GO:0008152	metabolic process
Ctaxi_contig_1631|comp13218_c0_seq1	s-adenosyl-l-methionine synthetase	P	GO:0009987	cellular process
Ctaxi_contig_1631|comp13218_c0_seq1	s-adenosyl-l-methionine synthetase	F	GO:0000166	nucleotide binding
Ctaxi_contig_1631|comp13218_c0_seq1	s-adenosyl-l-methionine synthetase	C	GO:0005737	cytoplasm
Ctaxi_contig_1632|comp13218_c1_seq1	s-adenosylmethionine synthetase	F	GO:0016740	transferase activity
Ctaxi_contig_1632|comp13218_c1_seq1	s-adenosylmethionine synthetase	F	GO:0005488	binding
Ctaxi_contig_1632|comp13218_c1_seq1	s-adenosylmethionine synthetase	P	GO:0009058	biosynthetic process
Ctaxi_contig_1632|comp13218_c1_seq1	s-adenosylmethionine synthetase	P	GO:0006139	nucleobase-containing compound metabolic process
Ctaxi_contig_1632|comp13218_c1_seq1	s-adenosylmethionine synthetase	N	GO:0006519	
Ctaxi_contig_1632|comp13218_c1_seq1	s-adenosylmethionine synthetase	P	GO:0008152	metabolic process
Ctaxi_contig_1632|comp13218_c1_seq1	s-adenosylmethionine synthetase	P	GO:0009987	cellular process
Ctaxi_contig_1632|comp13218_c1_seq1	s-adenosylmethionine synthetase	F	GO:0000166	nucleotide binding
Ctaxi_contig_1632|comp13218_c1_seq1	s-adenosylmethionine synthetase	C	GO:0005737	cytoplasm
Ctaxi_contig_1633|comp13259_c0_seq1	translation elongation factor-1 alpha	F	GO:0008135	"translation factor activity, nucleic acid binding"
Ctaxi_contig_1633|comp13259_c0_seq1	translation elongation factor-1 alpha	P	GO:0006412	translation
Ctaxi_contig_1633|comp13259_c0_seq1	translation elongation factor-1 alpha	P	GO:0006139	nucleobase-containing compound metabolic process
Ctaxi_contig_1633|comp13259_c0_seq1	translation elongation factor-1 alpha	P	GO:0009056	catabolic process
Ctaxi_contig_1633|comp13259_c0_seq1	translation elongation factor-1 alpha	F	GO:0016787	hydrolase activity
Ctaxi_contig_1633|comp13259_c0_seq1	translation elongation factor-1 alpha	C	GO:0005737	cytoplasm
Ctaxi_contig_1633|comp13259_c0_seq1	translation elongation factor-1 alpha	F	GO:0000166	nucleotide binding
Ctaxi_contig_1638|comp13311_c0_seq1	pyruvate kinase	F	GO:0016301	kinase activity
Ctaxi_contig_1638|comp13311_c0_seq1	pyruvate kinase	P	GO:0008152	metabolic process
Ctaxi_contig_1638|comp13311_c0_seq1	pyruvate kinase	P	GO:0009987	cellular process
Ctaxi_contig_1638|comp13311_c0_seq1	pyruvate kinase	F	GO:0005488	binding
Ctaxi_contig_1638|comp13311_c0_seq1	pyruvate kinase	P	GO:0005975	carbohydrate metabolic process
Ctaxi_contig_1638|comp13311_c0_seq1	pyruvate kinase	P	GO:0006091	generation of precursor metabolites and energy
Ctaxi_contig_1638|comp13311_c0_seq1	pyruvate kinase	P	GO:0009056	catabolic process
Ctaxi_contig_1639|comp13311_c1_seq1	pyruvate kinase	F	GO:0016301	kinase activity
Ctaxi_contig_1639|comp13311_c1_seq1	pyruvate kinase	P	GO:0008152	metabolic process
Ctaxi_contig_1639|comp13311_c1_seq1	pyruvate kinase	P	GO:0009987	cellular process
Ctaxi_contig_1639|comp13311_c1_seq1	pyruvate kinase	F	GO:0005488	binding
Ctaxi_contig_1639|comp13311_c1_seq1	pyruvate kinase	P	GO:0005975	carbohydrate metabolic process
Ctaxi_contig_1639|comp13311_c1_seq1	pyruvate kinase	P	GO:0006091	generation of precursor metabolites and energy
Ctaxi_contig_1639|comp13311_c1_seq1	pyruvate kinase	P	GO:0009056	catabolic process
Ctaxi_contig_1642|comp13341_c0_seq1	gli-kruppel family member isoform cra_d	F	GO:0005488	binding
Ctaxi_contig_1642|comp13341_c0_seq1	gli-kruppel family member isoform cra_d	C	GO:0016020	membrane
Ctaxi_contig_1642|comp13341_c0_seq1	gli-kruppel family member isoform cra_d	C	GO:0005635	nuclear envelope
Ctaxi_contig_1642|comp13341_c0_seq1	gli-kruppel family member isoform cra_d	F	GO:0016740	transferase activity
Ctaxi_contig_1642|comp13341_c0_seq1	gli-kruppel family member isoform cra_d	N	GO:0006350	
Ctaxi_contig_1642|comp13341_c0_seq1	gli-kruppel family member isoform cra_d	F	GO:0003677	DNA binding
Ctaxi_contig_1642|comp13341_c0_seq1	gli-kruppel family member isoform cra_d	F	GO:0003700	sequence-specific DNA binding transcription factor activity
Ctaxi_contig_1642|comp13341_c0_seq1	gli-kruppel family member isoform cra_d	P	GO:0009058	biosynthetic process
Ctaxi_contig_1642|comp13341_c0_seq1	gli-kruppel family member isoform cra_d	P	GO:0009987	cellular process
Ctaxi_contig_1642|comp13341_c0_seq1	gli-kruppel family member isoform cra_d	P	GO:0006629	lipid metabolic process
Ctaxi_contig_1642|comp13341_c0_seq1	gli-kruppel family member isoform cra_d	P	GO:0007275	multicellular organismal development
Ctaxi_contig_1642|comp13341_c0_seq1	gli-kruppel family member isoform cra_d	C	GO:0005783	endoplasmic reticulum
Ctaxi_contig_1652|comp13420_c0_seq1	cell division cycle protein 48	P	GO:0006139	nucleobase-containing compound metabolic process
Ctaxi_contig_1652|comp13420_c0_seq1	cell division cycle protein 48	P	GO:0009056	catabolic process
Ctaxi_contig_1652|comp13420_c0_seq1	cell division cycle protein 48	P	GO:0009987	cellular process
Ctaxi_contig_1652|comp13420_c0_seq1	cell division cycle protein 48	F	GO:0000166	nucleotide binding
Ctaxi_contig_1652|comp13420_c0_seq1	cell division cycle protein 48	F	GO:0016787	hydrolase activity
Ctaxi_contig_1654|comp13445_c0_seq1	tpa_inf: chloroplast light-harvesting complex ii protein precursor lhcbm2	C	GO:0016020	membrane
Ctaxi_contig_1654|comp13445_c0_seq1	tpa_inf: chloroplast light-harvesting complex ii protein precursor lhcbm2	F	GO:0005488	binding
Ctaxi_contig_1654|comp13445_c0_seq1	tpa_inf: chloroplast light-harvesting complex ii protein precursor lhcbm2	P	GO:0006091	generation of precursor metabolites and energy
Ctaxi_contig_1654|comp13445_c0_seq1	tpa_inf: chloroplast light-harvesting complex ii protein precursor lhcbm2	P	GO:0015979	photosynthesis
Ctaxi_contig_1654|comp13445_c0_seq1	tpa_inf: chloroplast light-harvesting complex ii protein precursor lhcbm2	C	GO:0009536	plastid
Ctaxi_contig_1659|comp13477_c0_seq1	23s ribosomal rna	F	GO:0016787	hydrolase activity
Ctaxi_contig_1659|comp13477_c0_seq1	23s ribosomal rna	C	GO:0009536	plastid
Ctaxi_contig_1663|comp13491_c1_seq1	ribosomal protein l12	C	GO:0005840	ribosome
Ctaxi_contig_1663|comp13491_c1_seq1	ribosomal protein l12	F	GO:0005198	structural molecule activity
Ctaxi_contig_1663|comp13491_c1_seq1	ribosomal protein l12	P	GO:0006412	translation
Ctaxi_contig_1664|comp13491_c1_seq2	ribosomal protein l12	C	GO:0005840	ribosome
Ctaxi_contig_1664|comp13491_c1_seq2	ribosomal protein l12	F	GO:0005198	structural molecule activity
Ctaxi_contig_1664|comp13491_c1_seq2	ribosomal protein l12	P	GO:0006412	translation
Ctaxi_contig_1665|comp13542_c0_seq1	atp synthase alpha subunit	F	GO:0016787	hydrolase activity
Ctaxi_contig_1665|comp13542_c0_seq1	atp synthase alpha subunit	F	GO:0005215	transporter activity
Ctaxi_contig_1665|comp13542_c0_seq1	atp synthase alpha subunit	P	GO:0006810	transport
Ctaxi_contig_1665|comp13542_c0_seq1	atp synthase alpha subunit	P	GO:0009987	cellular process
Ctaxi_contig_1665|comp13542_c0_seq1	atp synthase alpha subunit	C	GO:0005739	mitochondrion
Ctaxi_contig_1665|comp13542_c0_seq1	atp synthase alpha subunit	C	GO:0016020	membrane
Ctaxi_contig_1665|comp13542_c0_seq1	atp synthase alpha subunit	P	GO:0009058	biosynthetic process
Ctaxi_contig_1665|comp13542_c0_seq1	atp synthase alpha subunit	P	GO:0006091	generation of precursor metabolites and energy
Ctaxi_contig_1665|comp13542_c0_seq1	atp synthase alpha subunit	P	GO:0006139	nucleobase-containing compound metabolic process
Ctaxi_contig_1665|comp13542_c0_seq1	atp synthase alpha subunit	P	GO:0009056	catabolic process
Ctaxi_contig_1665|comp13542_c0_seq1	atp synthase alpha subunit	F	GO:0000166	nucleotide binding
Ctaxi_contig_1666|comp13542_c1_seq1	f0f1 atp synthase subunit alpha	F	GO:0016787	hydrolase activity
Ctaxi_contig_1666|comp13542_c1_seq1	f0f1 atp synthase subunit alpha	F	GO:0005215	transporter activity
Ctaxi_contig_1666|comp13542_c1_seq1	f0f1 atp synthase subunit alpha	P	GO:0006810	transport
Ctaxi_contig_1666|comp13542_c1_seq1	f0f1 atp synthase subunit alpha	P	GO:0009987	cellular process
Ctaxi_contig_1666|comp13542_c1_seq1	f0f1 atp synthase subunit alpha	P	GO:0009058	biosynthetic process
Ctaxi_contig_1666|comp13542_c1_seq1	f0f1 atp synthase subunit alpha	P	GO:0006091	generation of precursor metabolites and energy
Ctaxi_contig_1666|comp13542_c1_seq1	f0f1 atp synthase subunit alpha	P	GO:0006139	nucleobase-containing compound metabolic process
Ctaxi_contig_1666|comp13542_c1_seq1	f0f1 atp synthase subunit alpha	C	GO:0016020	membrane
Ctaxi_contig_1666|comp13542_c1_seq1	f0f1 atp synthase subunit alpha	C	GO:0005622	intracellular
Ctaxi_contig_1666|comp13542_c1_seq1	f0f1 atp synthase subunit alpha	C	GO:0005886	plasma membrane
Ctaxi_contig_1666|comp13542_c1_seq1	f0f1 atp synthase subunit alpha	F	GO:0000166	nucleotide binding
Ctaxi_contig_1675|comp13683_c0_seq1	60s ribosomal protein l5-like	P	GO:0008152	metabolic process
Ctaxi_contig_1675|comp13683_c0_seq1	60s ribosomal protein l5-like	P	GO:0009987	cellular process
Ctaxi_contig_1675|comp13683_c0_seq1	60s ribosomal protein l5-like	F	GO:0003723	RNA binding
Ctaxi_contig_1675|comp13683_c0_seq1	60s ribosomal protein l5-like	C	GO:0005622	intracellular
Ctaxi_contig_1675|comp13683_c0_seq1	60s ribosomal protein l5-like	C	GO:0005737	cytoplasm
Ctaxi_contig_1679|comp13789_c0_seq1	glucose-6-phosphate dehydrogenase	C	GO:0005829	cytosol
Ctaxi_contig_1679|comp13789_c0_seq1	glucose-6-phosphate dehydrogenase	P	GO:0005975	carbohydrate metabolic process
Ctaxi_contig_1679|comp13789_c0_seq1	glucose-6-phosphate dehydrogenase	P	GO:0006139	nucleobase-containing compound metabolic process
Ctaxi_contig_1679|comp13789_c0_seq1	glucose-6-phosphate dehydrogenase	P	GO:0009056	catabolic process
Ctaxi_contig_1679|comp13789_c0_seq1	glucose-6-phosphate dehydrogenase	P	GO:0019748	secondary metabolic process
Ctaxi_contig_1679|comp13789_c0_seq1	glucose-6-phosphate dehydrogenase	F	GO:0000166	nucleotide binding
Ctaxi_contig_1679|comp13789_c0_seq1	glucose-6-phosphate dehydrogenase	F	GO:0003824	catalytic activity
Ctaxi_contig_1681|comp13790_c1_seq1	protein	F	GO:0008135	"translation factor activity, nucleic acid binding"
Ctaxi_contig_1681|comp13790_c1_seq1	protein	P	GO:0006139	nucleobase-containing compound metabolic process
Ctaxi_contig_1681|comp13790_c1_seq1	protein	P	GO:0009056	catabolic process
Ctaxi_contig_1681|comp13790_c1_seq1	protein	P	GO:0006412	translation
Ctaxi_contig_1681|comp13790_c1_seq1	protein	F	GO:0000166	nucleotide binding
Ctaxi_contig_1681|comp13790_c1_seq1	protein	F	GO:0016787	hydrolase activity
Ctaxi_contig_1684|comp13806_c0_seq1	dynein intermediate chain axonemal	C	GO:0005737	cytoplasm
Ctaxi_contig_1684|comp13806_c0_seq1	dynein intermediate chain axonemal	C	GO:0005856	cytoskeleton
Ctaxi_contig_1684|comp13806_c0_seq1	dynein intermediate chain axonemal	F	GO:0003774	motor activity
Ctaxi_contig_1684|comp13806_c0_seq1	dynein intermediate chain axonemal	C	GO:0005623	cell
Ctaxi_contig_1688|comp13809_c1_seq1	hydroxyacylglutathione hydrolase	F	GO:0016787	hydrolase activity
Ctaxi_contig_1688|comp13809_c1_seq1	hydroxyacylglutathione hydrolase	F	GO:0005488	binding
Ctaxi_contig_1688|comp13809_c1_seq1	hydroxyacylglutathione hydrolase	P	GO:0009058	biosynthetic process
Ctaxi_contig_1688|comp13809_c1_seq1	hydroxyacylglutathione hydrolase	N	GO:0006519	
Ctaxi_contig_1694|comp13822_c1_seq1	protein	F	GO:0016740	transferase activity
Ctaxi_contig_1694|comp13822_c1_seq1	protein	N	GO:0006350	
Ctaxi_contig_1694|comp13822_c1_seq1	protein	F	GO:0003677	DNA binding
Ctaxi_contig_1694|comp13822_c1_seq1	protein	F	GO:0000166	nucleotide binding
Ctaxi_contig_1694|comp13822_c1_seq1	protein	P	GO:0006139	nucleobase-containing compound metabolic process
Ctaxi_contig_1699|comp13837_c0_seq1	ring finger domain protein	F	GO:0005488	binding
Ctaxi_contig_1701|comp13845_c0_seq1	protein	P	GO:0006464	cellular protein modification process
Ctaxi_contig_1701|comp13845_c0_seq1	protein	F	GO:0000166	nucleotide binding
Ctaxi_contig_1701|comp13845_c0_seq1	protein	F	GO:0016301	kinase activity
Ctaxi_contig_1707|comp13864_c0_seq1	nad-dependent epimerase dehydratase	P	GO:0008152	metabolic process
Ctaxi_contig_1707|comp13864_c0_seq1	nad-dependent epimerase dehydratase	P	GO:0009987	cellular process
Ctaxi_contig_1707|comp13864_c0_seq1	nad-dependent epimerase dehydratase	P	GO:0005975	carbohydrate metabolic process
Ctaxi_contig_1707|comp13864_c0_seq1	nad-dependent epimerase dehydratase	F	GO:0005488	binding
Ctaxi_contig_1707|comp13864_c0_seq1	nad-dependent epimerase dehydratase	F	GO:0003824	catalytic activity
Ctaxi_contig_1708|comp13865_c1_seq1	protein	C	GO:0005622	intracellular
Ctaxi_contig_1715|comp13896_c0_seq1	udp-glucose 6-dehydrogenase	F	GO:0000166	nucleotide binding
Ctaxi_contig_1715|comp13896_c0_seq1	udp-glucose 6-dehydrogenase	F	GO:0003824	catalytic activity
Ctaxi_contig_1715|comp13896_c0_seq1	udp-glucose 6-dehydrogenase	P	GO:0008152	metabolic process
Ctaxi_contig_1716|comp13896_c1_seq1	udp-glucose 6-dehydrogenase	F	GO:0000166	nucleotide binding
Ctaxi_contig_1716|comp13896_c1_seq1	udp-glucose 6-dehydrogenase	F	GO:0003824	catalytic activity
Ctaxi_contig_1716|comp13896_c1_seq1	udp-glucose 6-dehydrogenase	P	GO:0008152	metabolic process
Ctaxi_contig_1719|comp13904_c1_seq1	ribosomal protein l21	C	GO:0005840	ribosome
Ctaxi_contig_1719|comp13904_c1_seq1	ribosomal protein l21	F	GO:0005198	structural molecule activity
Ctaxi_contig_1719|comp13904_c1_seq1	ribosomal protein l21	P	GO:0006412	translation
Ctaxi_contig_1730|comp13937_c0_seq1	lrr-gtpase of the roco family	P	GO:0009987	cellular process
Ctaxi_contig_1730|comp13937_c0_seq1	lrr-gtpase of the roco family	F	GO:0016740	transferase activity
Ctaxi_contig_1730|comp13937_c0_seq1	lrr-gtpase of the roco family	F	GO:0000166	nucleotide binding
Ctaxi_contig_1731|comp13937_c1_seq1	cll6 clavata1-like receptor s t protein kinase protein	F	GO:0016301	kinase activity
Ctaxi_contig_1731|comp13937_c1_seq1	cll6 clavata1-like receptor s t protein kinase protein	P	GO:0009987	cellular process
Ctaxi_contig_1731|comp13937_c1_seq1	cll6 clavata1-like receptor s t protein kinase protein	P	GO:0008152	metabolic process
Ctaxi_contig_1734|comp13969_c0_seq1	ccr4-not complex not1 protein	F	GO:0016787	hydrolase activity
Ctaxi_contig_1734|comp13969_c0_seq1	ccr4-not complex not1 protein	F	GO:0016740	transferase activity
Ctaxi_contig_1739|comp13982_c1_seq1	protein	P	GO:0008152	metabolic process
Ctaxi_contig_1739|comp13982_c1_seq1	protein	F	GO:0003824	catalytic activity
Ctaxi_contig_1742|comp13991_c0_seq1	uroporphyrinogen decarboxylase	F	GO:0003824	catalytic activity
Ctaxi_contig_1742|comp13991_c0_seq1	uroporphyrinogen decarboxylase	P	GO:0009058	biosynthetic process
Ctaxi_contig_1742|comp13991_c0_seq1	uroporphyrinogen decarboxylase	P	GO:0009987	cellular process
Ctaxi_contig_1743|comp13991_c0_seq2	uroporphyrinogen decarboxylase	P	GO:0009058	biosynthetic process
Ctaxi_contig_1743|comp13991_c0_seq2	uroporphyrinogen decarboxylase	P	GO:0009987	cellular process
Ctaxi_contig_1743|comp13991_c0_seq2	uroporphyrinogen decarboxylase	F	GO:0003824	catalytic activity
Ctaxi_contig_1745|comp13994_c0_seq1	short chain dehydrogenase	F	GO:0003824	catalytic activity
Ctaxi_contig_1745|comp13994_c0_seq1	short chain dehydrogenase	P	GO:0008152	metabolic process
Ctaxi_contig_1746|comp13995_c1_seq1	cysteine proteinase rd21a	C	GO:0005829	cytosol
Ctaxi_contig_1746|comp13995_c1_seq1	cysteine proteinase rd21a	P	GO:0006950	response to stress
Ctaxi_contig_1746|comp13995_c1_seq1	cysteine proteinase rd21a	P	GO:0009056	catabolic process
Ctaxi_contig_1746|comp13995_c1_seq1	cysteine proteinase rd21a	P	GO:0009987	cellular process
Ctaxi_contig_1746|comp13995_c1_seq1	cysteine proteinase rd21a	F	GO:0016787	hydrolase activity
Ctaxi_contig_1746|comp13995_c1_seq1	cysteine proteinase rd21a	P	GO:0009628	response to abiotic stimulus
Ctaxi_contig_1746|comp13995_c1_seq1	cysteine proteinase rd21a	C	GO:0005886	plasma membrane
Ctaxi_contig_1746|comp13995_c1_seq1	cysteine proteinase rd21a	P	GO:0019538	protein metabolic process
Ctaxi_contig_1746|comp13995_c1_seq1	cysteine proteinase rd21a	C	GO:0005737	cytoplasm
Ctaxi_contig_1746|comp13995_c1_seq1	cysteine proteinase rd21a	F	GO:0005515	protein binding
Ctaxi_contig_1746|comp13995_c1_seq1	cysteine proteinase rd21a	P	GO:0006810	transport
Ctaxi_contig_1746|comp13995_c1_seq1	cysteine proteinase rd21a	P	GO:0016043	cellular component organization
Ctaxi_contig_1746|comp13995_c1_seq1	cysteine proteinase rd21a	P	GO:0005975	carbohydrate metabolic process
Ctaxi_contig_1746|comp13995_c1_seq1	cysteine proteinase rd21a	P	GO:0006091	generation of precursor metabolites and energy
Ctaxi_contig_1746|comp13995_c1_seq1	cysteine proteinase rd21a	C	GO:0009536	plastid
Ctaxi_contig_1746|comp13995_c1_seq1	cysteine proteinase rd21a	C	GO:0005773	vacuole
Ctaxi_contig_1746|comp13995_c1_seq1	cysteine proteinase rd21a	P	GO:0008150	biological_process
Ctaxi_contig_1746|comp13995_c1_seq1	cysteine proteinase rd21a	P	GO:0009607	response to biotic stimulus
Ctaxi_contig_1746|comp13995_c1_seq1	cysteine proteinase rd21a	C	GO:0005576	extracellular region
Ctaxi_contig_1752|comp14010_c0_seq1	myosin light chain kinase	P	GO:0006464	cellular protein modification process
Ctaxi_contig_1752|comp14010_c0_seq1	myosin light chain kinase	F	GO:0000166	nucleotide binding
Ctaxi_contig_1752|comp14010_c0_seq1	myosin light chain kinase	F	GO:0016301	kinase activity
Ctaxi_contig_1753|comp14010_c1_seq1	calcium calmodulin-dependent protein kinase	P	GO:0008152	metabolic process
Ctaxi_contig_1753|comp14010_c1_seq1	calcium calmodulin-dependent protein kinase	P	GO:0009987	cellular process
Ctaxi_contig_1753|comp14010_c1_seq1	calcium calmodulin-dependent protein kinase	F	GO:0016301	kinase activity
Ctaxi_contig_1753|comp14010_c1_seq1	calcium calmodulin-dependent protein kinase	F	GO:0000166	nucleotide binding
Ctaxi_contig_1754|comp14015_c0_seq1	protein fucoxanthin chlorophyll a c protein	C	GO:0009579	thylakoid
Ctaxi_contig_1754|comp14015_c0_seq1	protein fucoxanthin chlorophyll a c protein	C	GO:0016020	membrane
Ctaxi_contig_1754|comp14015_c0_seq1	protein fucoxanthin chlorophyll a c protein	C	GO:0009536	plastid
Ctaxi_contig_1758|comp14020_c0_seq1	40s ribosomal protein s18-like	F	GO:0005198	structural molecule activity
Ctaxi_contig_1758|comp14020_c0_seq1	40s ribosomal protein s18-like	P	GO:0007275	multicellular organismal development
Ctaxi_contig_1758|comp14020_c0_seq1	40s ribosomal protein s18-like	P	GO:0009987	cellular process
Ctaxi_contig_1758|comp14020_c0_seq1	40s ribosomal protein s18-like	P	GO:0007049	cell cycle
Ctaxi_contig_1758|comp14020_c0_seq1	40s ribosomal protein s18-like	C	GO:0005840	ribosome
Ctaxi_contig_1758|comp14020_c0_seq1	40s ribosomal protein s18-like	P	GO:0000003	reproduction
Ctaxi_contig_1758|comp14020_c0_seq1	40s ribosomal protein s18-like	P	GO:0006810	transport
Ctaxi_contig_1758|comp14020_c0_seq1	40s ribosomal protein s18-like	P	GO:0016043	cellular component organization
Ctaxi_contig_1758|comp14020_c0_seq1	40s ribosomal protein s18-like	C	GO:0005829	cytosol
Ctaxi_contig_1758|comp14020_c0_seq1	40s ribosomal protein s18-like	P	GO:0006412	translation
Ctaxi_contig_1758|comp14020_c0_seq1	40s ribosomal protein s18-like	F	GO:0003723	RNA binding
Ctaxi_contig_1768|comp14060_c1_seq1	predicted protein	F	GO:0003700	sequence-specific DNA binding transcription factor activity
Ctaxi_contig_1768|comp14060_c1_seq1	predicted protein	F	GO:0003677	DNA binding
Ctaxi_contig_1768|comp14060_c1_seq1	predicted protein	F	GO:0004871	signal transducer activity
Ctaxi_contig_1768|comp14060_c1_seq1	predicted protein	P	GO:0007165	signal transduction
Ctaxi_contig_1768|comp14060_c1_seq1	predicted protein	N	GO:0006350	
Ctaxi_contig_1771|comp14080_c0_seq1	mitogen-activated protein kinase kinase kinase 7-like	F	GO:0016301	kinase activity
Ctaxi_contig_1773|comp14081_c1_seq1	5 -nucleotidase	P	GO:0009605	response to external stimulus
Ctaxi_contig_1773|comp14081_c1_seq1	5 -nucleotidase	P	GO:0006950	response to stress
Ctaxi_contig_1773|comp14081_c1_seq1	5 -nucleotidase	P	GO:0009058	biosynthetic process
Ctaxi_contig_1773|comp14081_c1_seq1	5 -nucleotidase	P	GO:0006139	nucleobase-containing compound metabolic process
Ctaxi_contig_1773|comp14081_c1_seq1	5 -nucleotidase	P	GO:0009056	catabolic process
Ctaxi_contig_1773|comp14081_c1_seq1	5 -nucleotidase	P	GO:0008152	metabolic process
Ctaxi_contig_1773|comp14081_c1_seq1	5 -nucleotidase	P	GO:0009987	cellular process
Ctaxi_contig_1773|comp14081_c1_seq1	5 -nucleotidase	C	GO:0005886	plasma membrane
Ctaxi_contig_1773|comp14081_c1_seq1	5 -nucleotidase	F	GO:0005488	binding
Ctaxi_contig_1773|comp14081_c1_seq1	5 -nucleotidase	F	GO:0016787	hydrolase activity
Ctaxi_contig_1774|comp14083_c0_seq1	amine oxidase	F	GO:0003824	catalytic activity
Ctaxi_contig_1774|comp14083_c0_seq1	amine oxidase	P	GO:0008152	metabolic process
Ctaxi_contig_1774|comp14083_c0_seq1	amine oxidase	P	GO:0009058	biosynthetic process
Ctaxi_contig_1774|comp14083_c0_seq1	amine oxidase	P	GO:0009987	cellular process
Ctaxi_contig_1774|comp14083_c0_seq1	amine oxidase	P	GO:0006629	lipid metabolic process
Ctaxi_contig_1774|comp14083_c0_seq1	amine oxidase	P	GO:0019748	secondary metabolic process
Ctaxi_contig_1775|comp14083_c1_seq1	protein	F	GO:0003824	catalytic activity
Ctaxi_contig_1775|comp14083_c1_seq1	protein	P	GO:0009058	biosynthetic process
Ctaxi_contig_1775|comp14083_c1_seq1	protein	P	GO:0009987	cellular process
Ctaxi_contig_1775|comp14083_c1_seq1	protein	P	GO:0006629	lipid metabolic process
Ctaxi_contig_1775|comp14083_c1_seq1	protein	P	GO:0019748	secondary metabolic process
Ctaxi_contig_1780|comp14090_c1_seq1	polyadenylate-binding protein	P	GO:0007275	multicellular organismal development
Ctaxi_contig_1784|comp14110_c0_seq1	plastidic atp adp-transporter-like	P	GO:0006810	transport
Ctaxi_contig_1784|comp14110_c0_seq1	plastidic atp adp-transporter-like	C	GO:0016020	membrane
Ctaxi_contig_1784|comp14110_c0_seq1	plastidic atp adp-transporter-like	F	GO:0005215	transporter activity
Ctaxi_contig_1784|comp14110_c0_seq1	plastidic atp adp-transporter-like	F	GO:0000166	nucleotide binding
Ctaxi_contig_1784|comp14110_c0_seq1	plastidic atp adp-transporter-like	C	GO:0009536	plastid
Ctaxi_contig_1786|comp14115_c0_seq1	photosystem ii stability assembly factor hcf136	P	GO:0005975	carbohydrate metabolic process
Ctaxi_contig_1786|comp14115_c0_seq1	photosystem ii stability assembly factor hcf136	P	GO:0006139	nucleobase-containing compound metabolic process
Ctaxi_contig_1786|comp14115_c0_seq1	photosystem ii stability assembly factor hcf136	P	GO:0009056	catabolic process
Ctaxi_contig_1786|comp14115_c0_seq1	photosystem ii stability assembly factor hcf136	P	GO:0019748	secondary metabolic process
Ctaxi_contig_1786|comp14115_c0_seq1	photosystem ii stability assembly factor hcf136	P	GO:0009628	response to abiotic stimulus
Ctaxi_contig_1786|comp14115_c0_seq1	photosystem ii stability assembly factor hcf136	C	GO:0009536	plastid
Ctaxi_contig_1786|comp14115_c0_seq1	photosystem ii stability assembly factor hcf136	P	GO:0006950	response to stress
Ctaxi_contig_1786|comp14115_c0_seq1	photosystem ii stability assembly factor hcf136	P	GO:0009987	cellular process
Ctaxi_contig_1786|comp14115_c0_seq1	photosystem ii stability assembly factor hcf136	P	GO:0009058	biosynthetic process
Ctaxi_contig_1786|comp14115_c0_seq1	photosystem ii stability assembly factor hcf136	P	GO:0006629	lipid metabolic process
Ctaxi_contig_1786|comp14115_c0_seq1	photosystem ii stability assembly factor hcf136	P	GO:0006464	cellular protein modification process
Ctaxi_contig_1786|comp14115_c0_seq1	photosystem ii stability assembly factor hcf136	C	GO:0016020	membrane
Ctaxi_contig_1786|comp14115_c0_seq1	photosystem ii stability assembly factor hcf136	C	GO:0009579	thylakoid
Ctaxi_contig_1786|comp14115_c0_seq1	photosystem ii stability assembly factor hcf136	P	GO:0016043	cellular component organization
Ctaxi_contig_1786|comp14115_c0_seq1	photosystem ii stability assembly factor hcf136	P	GO:0006091	generation of precursor metabolites and energy
Ctaxi_contig_1786|comp14115_c0_seq1	photosystem ii stability assembly factor hcf136	P	GO:0015979	photosynthesis
Ctaxi_contig_1786|comp14115_c0_seq1	photosystem ii stability assembly factor hcf136	P	GO:0019538	protein metabolic process
Ctaxi_contig_1786|comp14115_c0_seq1	photosystem ii stability assembly factor hcf136	N	GO:0006350	
Ctaxi_contig_1791|comp14125_c0_seq1	5 -nucleotidase	F	GO:0016787	hydrolase activity
Ctaxi_contig_1799|comp14135_c0_seq1	cgmp-dependent protein kinase egl-4	P	GO:0006464	cellular protein modification process
Ctaxi_contig_1799|comp14135_c0_seq1	cgmp-dependent protein kinase egl-4	F	GO:0000166	nucleotide binding
Ctaxi_contig_1799|comp14135_c0_seq1	cgmp-dependent protein kinase egl-4	F	GO:0016301	kinase activity
Ctaxi_contig_1799|comp14135_c0_seq1	cgmp-dependent protein kinase egl-4	P	GO:0009987	cellular process
Ctaxi_contig_1800|comp14143_c0_seq1	light harvesting complex a protein	F	GO:0005488	binding
Ctaxi_contig_1800|comp14143_c0_seq1	light harvesting complex a protein	P	GO:0016043	cellular component organization
Ctaxi_contig_1800|comp14143_c0_seq1	light harvesting complex a protein	C	GO:0009536	plastid
Ctaxi_contig_1800|comp14143_c0_seq1	light harvesting complex a protein	P	GO:0006091	generation of precursor metabolites and energy
Ctaxi_contig_1800|comp14143_c0_seq1	light harvesting complex a protein	P	GO:0015979	photosynthesis
Ctaxi_contig_1800|comp14143_c0_seq1	light harvesting complex a protein	C	GO:0016020	membrane
Ctaxi_contig_1801|comp14143_c0_seq2	light-harvesting protein of photosystem i	F	GO:0005488	binding
Ctaxi_contig_1801|comp14143_c0_seq2	light-harvesting protein of photosystem i	C	GO:0005575	cellular_component
Ctaxi_contig_1801|comp14143_c0_seq2	light-harvesting protein of photosystem i	P	GO:0016043	cellular component organization
Ctaxi_contig_1801|comp14143_c0_seq2	light-harvesting protein of photosystem i	P	GO:0009987	cellular process
Ctaxi_contig_1801|comp14143_c0_seq2	light-harvesting protein of photosystem i	C	GO:0016020	membrane
Ctaxi_contig_1801|comp14143_c0_seq2	light-harvesting protein of photosystem i	C	GO:0009579	thylakoid
Ctaxi_contig_1801|comp14143_c0_seq2	light-harvesting protein of photosystem i	C	GO:0009536	plastid
Ctaxi_contig_1801|comp14143_c0_seq2	light-harvesting protein of photosystem i	P	GO:0006091	generation of precursor metabolites and energy
Ctaxi_contig_1801|comp14143_c0_seq2	light-harvesting protein of photosystem i	P	GO:0015979	photosynthesis
Ctaxi_contig_1801|comp14143_c0_seq2	light-harvesting protein of photosystem i	P	GO:0008150	biological_process
Ctaxi_contig_1802|comp14145_c0_seq1	ribosomal protein 19 40s small ribosomal subunit	C	GO:0005840	ribosome
Ctaxi_contig_1802|comp14145_c0_seq1	ribosomal protein 19 40s small ribosomal subunit	F	GO:0005198	structural molecule activity
Ctaxi_contig_1802|comp14145_c0_seq1	ribosomal protein 19 40s small ribosomal subunit	P	GO:0006412	translation
Ctaxi_contig_1810|comp14180_c0_seq1	40s ribosomal protein s24	C	GO:0005840	ribosome
Ctaxi_contig_1810|comp14180_c0_seq1	40s ribosomal protein s24	F	GO:0005198	structural molecule activity
Ctaxi_contig_1810|comp14180_c0_seq1	40s ribosomal protein s24	P	GO:0006412	translation
Ctaxi_contig_1810|comp14180_c0_seq1	40s ribosomal protein s24	F	GO:0000166	nucleotide binding
Ctaxi_contig_1812|comp14185_c1_seq1	actin	C	GO:0005856	cytoskeleton
Ctaxi_contig_1812|comp14185_c1_seq1	actin	C	GO:0005737	cytoplasm
Ctaxi_contig_1812|comp14185_c1_seq1	actin	F	GO:0000166	nucleotide binding
Ctaxi_contig_1818|comp14197_c1_seq1	40s ribosomal protein s19	C	GO:0005840	ribosome
Ctaxi_contig_1818|comp14197_c1_seq1	40s ribosomal protein s19	C	GO:0005622	intracellular
Ctaxi_contig_1833|comp14244_c0_seq1	aaa family cdc48 subfamily protein	P	GO:0006139	nucleobase-containing compound metabolic process
Ctaxi_contig_1833|comp14244_c0_seq1	aaa family cdc48 subfamily protein	P	GO:0009056	catabolic process
Ctaxi_contig_1833|comp14244_c0_seq1	aaa family cdc48 subfamily protein	P	GO:0009987	cellular process
Ctaxi_contig_1833|comp14244_c0_seq1	aaa family cdc48 subfamily protein	F	GO:0000166	nucleotide binding
Ctaxi_contig_1833|comp14244_c0_seq1	aaa family cdc48 subfamily protein	F	GO:0016787	hydrolase activity
Ctaxi_contig_1834|comp14244_c1_seq1	cell division cycle protein 48 homolog	C	GO:0005654	nucleoplasm
Ctaxi_contig_1834|comp14244_c1_seq1	cell division cycle protein 48 homolog	F	GO:0005515	protein binding
Ctaxi_contig_1834|comp14244_c1_seq1	cell division cycle protein 48 homolog	F	GO:0000166	nucleotide binding
Ctaxi_contig_1834|comp14244_c1_seq1	cell division cycle protein 48 homolog	F	GO:0016787	hydrolase activity
Ctaxi_contig_1834|comp14244_c1_seq1	cell division cycle protein 48 homolog	C	GO:0005794	Golgi apparatus
Ctaxi_contig_1834|comp14244_c1_seq1	cell division cycle protein 48 homolog	C	GO:0005730	nucleolus
Ctaxi_contig_1834|comp14244_c1_seq1	cell division cycle protein 48 homolog	C	GO:0005829	cytosol
Ctaxi_contig_1834|comp14244_c1_seq1	cell division cycle protein 48 homolog	P	GO:0019538	protein metabolic process
Ctaxi_contig_1834|comp14244_c1_seq1	cell division cycle protein 48 homolog	P	GO:0009056	catabolic process
Ctaxi_contig_1834|comp14244_c1_seq1	cell division cycle protein 48 homolog	P	GO:0008150	biological_process
Ctaxi_contig_1834|comp14244_c1_seq1	cell division cycle protein 48 homolog	P	GO:0009987	cellular process
Ctaxi_contig_1834|comp14244_c1_seq1	cell division cycle protein 48 homolog	C	GO:0005886	plasma membrane
Ctaxi_contig_1839|comp14265_c1_seq1	mitochondrial carrier protein	P	GO:0006810	transport
Ctaxi_contig_1839|comp14265_c1_seq1	mitochondrial carrier protein	C	GO:0016020	membrane
Ctaxi_contig_1840|comp14266_c0_seq1	protein	F	GO:0016787	hydrolase activity
Ctaxi_contig_1840|comp14266_c0_seq1	protein	P	GO:0007165	signal transduction
Ctaxi_contig_1844|comp14281_c0_seq1	ribosomal protein l2	C	GO:0005622	intracellular
Ctaxi_contig_1844|comp14281_c0_seq1	ribosomal protein l2	C	GO:0005737	cytoplasm
Ctaxi_contig_1847|comp14285_c1_seq1	glutamyl-trna reductase	F	GO:0000166	nucleotide binding
Ctaxi_contig_1847|comp14285_c1_seq1	glutamyl-trna reductase	P	GO:0009058	biosynthetic process
Ctaxi_contig_1847|comp14285_c1_seq1	glutamyl-trna reductase	P	GO:0009987	cellular process
Ctaxi_contig_1847|comp14285_c1_seq1	glutamyl-trna reductase	F	GO:0003824	catalytic activity
Ctaxi_contig_1847|comp14285_c1_seq1	glutamyl-trna reductase	P	GO:0008152	metabolic process
Ctaxi_contig_1851|comp14291_c0_seq1	tetratricopeptide repeat protein 4	F	GO:0005488	binding
Ctaxi_contig_1859|comp14314_c0_seq1	molecular chaperone	F	GO:0000166	nucleotide binding
Ctaxi_contig_1861|comp14317_c0_seq1	troponin i	C	GO:0005856	cytoskeleton
Ctaxi_contig_1861|comp14317_c0_seq1	troponin i	C	GO:0005737	cytoplasm
Ctaxi_contig_1869|comp14335_c0_seq1	ubiquitin c variant 2	C	GO:0005840	ribosome
Ctaxi_contig_1869|comp14335_c0_seq1	ubiquitin c variant 2	C	GO:0005856	cytoskeleton
Ctaxi_contig_1869|comp14335_c0_seq1	ubiquitin c variant 2	P	GO:0006464	cellular protein modification process
Ctaxi_contig_1869|comp14335_c0_seq1	ubiquitin c variant 2	P	GO:0019538	protein metabolic process
Ctaxi_contig_1869|comp14335_c0_seq1	ubiquitin c variant 2	P	GO:0009056	catabolic process
Ctaxi_contig_1869|comp14335_c0_seq1	ubiquitin c variant 2	P	GO:0009987	cellular process
Ctaxi_contig_1869|comp14335_c0_seq1	ubiquitin c variant 2	C	GO:0005622	intracellular
Ctaxi_contig_1870|comp14336_c1_seq1	heat shock protein hsp90 family protein	F	GO:0005488	binding
Ctaxi_contig_1871|comp14340_c0_seq1	light-harvesting protein	P	GO:0015979	photosynthesis
Ctaxi_contig_1881|comp14359_c0_seq1	atp-dependent rna helicase ded1	C	GO:0005737	cytoplasm
Ctaxi_contig_1881|comp14359_c0_seq1	atp-dependent rna helicase ded1	P	GO:0006412	translation
Ctaxi_contig_1881|comp14359_c0_seq1	atp-dependent rna helicase ded1	F	GO:0016787	hydrolase activity
Ctaxi_contig_1881|comp14359_c0_seq1	atp-dependent rna helicase ded1	F	GO:0000166	nucleotide binding
Ctaxi_contig_1881|comp14359_c0_seq1	atp-dependent rna helicase ded1	F	GO:0008135	"translation factor activity, nucleic acid binding"
Ctaxi_contig_1885|comp14368_c0_seq1	protein	F	GO:0003723	RNA binding
Ctaxi_contig_1885|comp14368_c0_seq1	protein	F	GO:0003824	catalytic activity
Ctaxi_contig_1886|comp14368_c1_seq1	probable methionyl-trna synthetase	F	GO:0003723	RNA binding
Ctaxi_contig_1890|comp14380_c0_seq1	ribosomal protein l5	C	GO:0005622	intracellular
Ctaxi_contig_1892|comp14391_c1_seq1	myosin b	F	GO:0016740	transferase activity
Ctaxi_contig_1892|comp14391_c1_seq1	myosin b	F	GO:0000166	nucleotide binding
Ctaxi_contig_1900|comp14419_c0_seq1	elongation factor	P	GO:0008152	metabolic process
Ctaxi_contig_1900|comp14419_c0_seq1	elongation factor	F	GO:0000166	nucleotide binding
Ctaxi_contig_1900|comp14419_c0_seq1	elongation factor	P	GO:0009987	cellular process
Ctaxi_contig_1901|comp14419_c1_seq1	elongation factor 2	P	GO:0007275	multicellular organismal development
Ctaxi_contig_1901|comp14419_c1_seq1	elongation factor 2	P	GO:0040007	growth
Ctaxi_contig_1901|comp14419_c1_seq1	elongation factor 2	F	GO:0008135	"translation factor activity, nucleic acid binding"
Ctaxi_contig_1901|comp14419_c1_seq1	elongation factor 2	P	GO:0006412	translation
Ctaxi_contig_1901|comp14419_c1_seq1	elongation factor 2	F	GO:0000166	nucleotide binding
Ctaxi_contig_1901|comp14419_c1_seq1	elongation factor 2	P	GO:0006139	nucleobase-containing compound metabolic process
Ctaxi_contig_1901|comp14419_c1_seq1	elongation factor 2	P	GO:0009056	catabolic process
Ctaxi_contig_1901|comp14419_c1_seq1	elongation factor 2	P	GO:0008219	cell death
Ctaxi_contig_1901|comp14419_c1_seq1	elongation factor 2	P	GO:0009790	embryo development
Ctaxi_contig_1901|comp14419_c1_seq1	elongation factor 2	P	GO:0009791	post-embryonic development
Ctaxi_contig_1901|comp14419_c1_seq1	elongation factor 2	P	GO:0000003	reproduction
Ctaxi_contig_1901|comp14419_c1_seq1	elongation factor 2	F	GO:0016787	hydrolase activity
Ctaxi_contig_1903|comp14425_c0_seq1	ire protein kinase	F	GO:0016301	kinase activity
Ctaxi_contig_1903|comp14425_c0_seq1	ire protein kinase	P	GO:0006464	cellular protein modification process
Ctaxi_contig_1903|comp14425_c0_seq1	ire protein kinase	P	GO:0006139	nucleobase-containing compound metabolic process
Ctaxi_contig_1903|comp14425_c0_seq1	ire protein kinase	F	GO:0000166	nucleotide binding
Ctaxi_contig_1903|comp14425_c0_seq1	ire protein kinase	F	GO:0004518	nuclease activity
Ctaxi_contig_1910|comp14442_c0_seq1	60s ribosomal protein l8	F	GO:0005198	structural molecule activity
Ctaxi_contig_1910|comp14442_c0_seq1	60s ribosomal protein l8	F	GO:0003723	RNA binding
Ctaxi_contig_1910|comp14442_c0_seq1	60s ribosomal protein l8	C	GO:0005840	ribosome
Ctaxi_contig_1910|comp14442_c0_seq1	60s ribosomal protein l8	P	GO:0006412	translation
Ctaxi_contig_1912|comp14444_c0_seq1	protein	F	GO:0003824	catalytic activity
Ctaxi_contig_1912|comp14444_c0_seq1	protein	F	GO:0016787	hydrolase activity
Ctaxi_contig_1912|comp14444_c0_seq1	protein	P	GO:0009058	biosynthetic process
Ctaxi_contig_1912|comp14444_c0_seq1	protein	P	GO:0006139	nucleobase-containing compound metabolic process
Ctaxi_contig_1916|comp14448_c0_seq1	adp atp carrier protein 2	C	GO:0016020	membrane
Ctaxi_contig_1916|comp14448_c0_seq1	adp atp carrier protein 2	C	GO:0005773	vacuole
Ctaxi_contig_1916|comp14448_c0_seq1	adp atp carrier protein 2	P	GO:0016043	cellular component organization
Ctaxi_contig_1916|comp14448_c0_seq1	adp atp carrier protein 2	P	GO:0009987	cellular process
Ctaxi_contig_1916|comp14448_c0_seq1	adp atp carrier protein 2	P	GO:0009058	biosynthetic process
Ctaxi_contig_1916|comp14448_c0_seq1	adp atp carrier protein 2	P	GO:0005975	carbohydrate metabolic process
Ctaxi_contig_1916|comp14448_c0_seq1	adp atp carrier protein 2	C	GO:0009536	plastid
Ctaxi_contig_1916|comp14448_c0_seq1	adp atp carrier protein 2	F	GO:0005515	protein binding
Ctaxi_contig_1916|comp14448_c0_seq1	adp atp carrier protein 2	P	GO:0006950	response to stress
Ctaxi_contig_1916|comp14448_c0_seq1	adp atp carrier protein 2	P	GO:0008219	cell death
Ctaxi_contig_1916|comp14448_c0_seq1	adp atp carrier protein 2	P	GO:0006810	transport
Ctaxi_contig_1916|comp14448_c0_seq1	adp atp carrier protein 2	P	GO:0019538	protein metabolic process
Ctaxi_contig_1916|comp14448_c0_seq1	adp atp carrier protein 2	P	GO:0009056	catabolic process
Ctaxi_contig_1916|comp14448_c0_seq1	adp atp carrier protein 2	F	GO:0005215	transporter activity
Ctaxi_contig_1916|comp14448_c0_seq1	adp atp carrier protein 2	C	GO:0005739	mitochondrion
Ctaxi_contig_1916|comp14448_c0_seq1	adp atp carrier protein 2	C	GO:0005618	cell wall
Ctaxi_contig_1916|comp14448_c0_seq1	adp atp carrier protein 2	C	GO:0005730	nucleolus
Ctaxi_contig_1916|comp14448_c0_seq1	adp atp carrier protein 2	C	GO:0005886	plasma membrane
Ctaxi_contig_1916|comp14448_c0_seq1	adp atp carrier protein 2	F	GO:0005488	binding
Ctaxi_contig_1917|comp14448_c1_seq1	adp atp carrier protein	P	GO:0006810	transport
Ctaxi_contig_1917|comp14448_c1_seq1	adp atp carrier protein	C	GO:0016020	membrane
Ctaxi_contig_1920|comp14456_c0_seq1	protein	F	GO:0003824	catalytic activity
Ctaxi_contig_1921|comp14458_c0_seq1	40s ribosomal protein s15a-like	P	GO:0006412	translation
Ctaxi_contig_1921|comp14458_c0_seq1	40s ribosomal protein s15a-like	P	GO:0009607	response to biotic stimulus
Ctaxi_contig_1921|comp14458_c0_seq1	40s ribosomal protein s15a-like	P	GO:0040007	growth
Ctaxi_contig_1921|comp14458_c0_seq1	40s ribosomal protein s15a-like	P	GO:0007275	multicellular organismal development
Ctaxi_contig_1921|comp14458_c0_seq1	40s ribosomal protein s15a-like	P	GO:0007049	cell cycle
Ctaxi_contig_1921|comp14458_c0_seq1	40s ribosomal protein s15a-like	F	GO:0003676	nucleic acid binding
Ctaxi_contig_1921|comp14458_c0_seq1	40s ribosomal protein s15a-like	C	GO:0005739	mitochondrion
Ctaxi_contig_1921|comp14458_c0_seq1	40s ribosomal protein s15a-like	F	GO:0005198	structural molecule activity
Ctaxi_contig_1921|comp14458_c0_seq1	40s ribosomal protein s15a-like	P	GO:0000003	reproduction
Ctaxi_contig_1921|comp14458_c0_seq1	40s ribosomal protein s15a-like	P	GO:0006950	response to stress
Ctaxi_contig_1921|comp14458_c0_seq1	40s ribosomal protein s15a-like	P	GO:0009628	response to abiotic stimulus
Ctaxi_contig_1921|comp14458_c0_seq1	40s ribosomal protein s15a-like	P	GO:0008150	biological_process
Ctaxi_contig_1921|comp14458_c0_seq1	40s ribosomal protein s15a-like	C	GO:0005840	ribosome
Ctaxi_contig_1921|comp14458_c0_seq1	40s ribosomal protein s15a-like	C	GO:0005829	cytosol
Ctaxi_contig_1921|comp14458_c0_seq1	40s ribosomal protein s15a-like	P	GO:0009791	post-embryonic development
Ctaxi_contig_1921|comp14458_c0_seq1	40s ribosomal protein s15a-like	P	GO:0009987	cellular process
Ctaxi_contig_1921|comp14458_c0_seq1	40s ribosomal protein s15a-like	P	GO:0009790	embryo development
Ctaxi_contig_1922|comp14459_c0_seq1	heat shock 70 kda protein 4l	F	GO:0000166	nucleotide binding
Ctaxi_contig_1923|comp14465_c0_seq1	ubiquitin ribosomal protein cep52 fusion	C	GO:0005856	cytoskeleton
Ctaxi_contig_1923|comp14465_c0_seq1	ubiquitin ribosomal protein cep52 fusion	F	GO:0005198	structural molecule activity
Ctaxi_contig_1923|comp14465_c0_seq1	ubiquitin ribosomal protein cep52 fusion	P	GO:0006464	cellular protein modification process
Ctaxi_contig_1923|comp14465_c0_seq1	ubiquitin ribosomal protein cep52 fusion	P	GO:0019538	protein metabolic process
Ctaxi_contig_1923|comp14465_c0_seq1	ubiquitin ribosomal protein cep52 fusion	P	GO:0009056	catabolic process
Ctaxi_contig_1923|comp14465_c0_seq1	ubiquitin ribosomal protein cep52 fusion	P	GO:0009987	cellular process
Ctaxi_contig_1923|comp14465_c0_seq1	ubiquitin ribosomal protein cep52 fusion	C	GO:0005840	ribosome
Ctaxi_contig_1923|comp14465_c0_seq1	ubiquitin ribosomal protein cep52 fusion	C	GO:0005829	cytosol
Ctaxi_contig_1923|comp14465_c0_seq1	ubiquitin ribosomal protein cep52 fusion	C	GO:0005634	nucleus
Ctaxi_contig_1923|comp14465_c0_seq1	ubiquitin ribosomal protein cep52 fusion	P	GO:0006412	translation
Ctaxi_contig_1929|comp14475_c1_seq1	myosin heavy chain	F	GO:0003824	catalytic activity
Ctaxi_contig_1929|comp14475_c1_seq1	myosin heavy chain	F	GO:0000166	nucleotide binding
Ctaxi_contig_1932|comp14482_c0_seq1	protein phosphatase 2c containing protein	F	GO:0016787	hydrolase activity
Ctaxi_contig_1932|comp14482_c0_seq1	protein phosphatase 2c containing protein	P	GO:0008152	metabolic process
Ctaxi_contig_1933|comp14482_c1_seq1	protein phosphatase	P	GO:0008152	metabolic process
Ctaxi_contig_1933|comp14482_c1_seq1	protein phosphatase	F	GO:0003824	catalytic activity
Ctaxi_contig_1935|comp14488_c0_seq1	silicon transporter	P	GO:0006810	transport
Ctaxi_contig_1942|comp14520_c0_seq1	ribosomal protein partial	C	GO:0005840	ribosome
Ctaxi_contig_1942|comp14520_c0_seq1	ribosomal protein partial	F	GO:0005198	structural molecule activity
Ctaxi_contig_1942|comp14520_c0_seq1	ribosomal protein partial	P	GO:0007049	cell cycle
Ctaxi_contig_1942|comp14520_c0_seq1	ribosomal protein partial	P	GO:0006412	translation
Ctaxi_contig_1943|comp14520_c0_seq2	ribosomal protein partial	C	GO:0005840	ribosome
Ctaxi_contig_1943|comp14520_c0_seq2	ribosomal protein partial	F	GO:0005198	structural molecule activity
Ctaxi_contig_1943|comp14520_c0_seq2	ribosomal protein partial	P	GO:0007049	cell cycle
Ctaxi_contig_1943|comp14520_c0_seq2	ribosomal protein partial	P	GO:0006412	translation
Ctaxi_contig_1944|comp14520_c0_seq3	60s ribosomal protein l13	C	GO:0005840	ribosome
Ctaxi_contig_1944|comp14520_c0_seq3	60s ribosomal protein l13	F	GO:0005198	structural molecule activity
Ctaxi_contig_1944|comp14520_c0_seq3	60s ribosomal protein l13	P	GO:0006412	translation
Ctaxi_contig_1945|comp14520_c0_seq4	60s ribosomal protein l13	C	GO:0005840	ribosome
Ctaxi_contig_1945|comp14520_c0_seq4	60s ribosomal protein l13	F	GO:0005198	structural molecule activity
Ctaxi_contig_1945|comp14520_c0_seq4	60s ribosomal protein l13	P	GO:0006412	translation
Ctaxi_contig_1947|comp14524_c0_seq1	hypothetical protein THAPSDRAFT_26702	F	GO:0005488	binding
Ctaxi_contig_1947|comp14524_c0_seq1	hypothetical protein THAPSDRAFT_26702	F	GO:0016787	hydrolase activity
Ctaxi_contig_1948|comp14524_c1_seq1	p type atpase	P	GO:0007275	multicellular organismal development
Ctaxi_contig_1948|comp14524_c1_seq1	p type atpase	C	GO:0005794	Golgi apparatus
Ctaxi_contig_1948|comp14524_c1_seq1	p type atpase	F	GO:0016787	hydrolase activity
Ctaxi_contig_1948|comp14524_c1_seq1	p type atpase	F	GO:0005215	transporter activity
Ctaxi_contig_1948|comp14524_c1_seq1	p type atpase	P	GO:0006810	transport
Ctaxi_contig_1948|comp14524_c1_seq1	p type atpase	P	GO:0016043	cellular component organization
Ctaxi_contig_1948|comp14524_c1_seq1	p type atpase	P	GO:0009987	cellular process
Ctaxi_contig_1948|comp14524_c1_seq1	p type atpase	C	GO:0016020	membrane
Ctaxi_contig_1948|comp14524_c1_seq1	p type atpase	F	GO:0005488	binding
Ctaxi_contig_1948|comp14524_c1_seq1	p type atpase	P	GO:0008150	biological_process
Ctaxi_contig_1948|comp14524_c1_seq1	p type atpase	C	GO:0005768	endosome
Ctaxi_contig_1948|comp14524_c1_seq1	p type atpase	C	GO:0005886	plasma membrane
Ctaxi_contig_1948|comp14524_c1_seq1	p type atpase	F	GO:0000166	nucleotide binding
Ctaxi_contig_1963|comp14547_c1_seq1	peptidase c1a papain	F	GO:0016787	hydrolase activity
Ctaxi_contig_1963|comp14547_c1_seq1	peptidase c1a papain	C	GO:0005622	intracellular
Ctaxi_contig_1964|comp14548_c0_seq1	beta-lactamase	F	GO:0005515	protein binding
Ctaxi_contig_1964|comp14548_c0_seq1	beta-lactamase	F	GO:0016787	hydrolase activity
Ctaxi_contig_1964|comp14548_c0_seq1	beta-lactamase	P	GO:0008150	biological_process
Ctaxi_contig_1964|comp14548_c0_seq1	beta-lactamase	P	GO:0009056	catabolic process
Ctaxi_contig_1964|comp14548_c0_seq1	beta-lactamase	P	GO:0009987	cellular process
Ctaxi_contig_1965|comp14548_c1_seq1	extended spectrum beta-lactamase tem-1	F	GO:0005488	binding
Ctaxi_contig_1965|comp14548_c1_seq1	extended spectrum beta-lactamase tem-1	F	GO:0016740	transferase activity
Ctaxi_contig_1965|comp14548_c1_seq1	extended spectrum beta-lactamase tem-1	F	GO:0005515	protein binding
Ctaxi_contig_1965|comp14548_c1_seq1	extended spectrum beta-lactamase tem-1	F	GO:0016787	hydrolase activity
Ctaxi_contig_1965|comp14548_c1_seq1	extended spectrum beta-lactamase tem-1	P	GO:0009056	catabolic process
Ctaxi_contig_1965|comp14548_c1_seq1	extended spectrum beta-lactamase tem-1	P	GO:0009987	cellular process
Ctaxi_contig_1965|comp14548_c1_seq1	extended spectrum beta-lactamase tem-1	P	GO:0008150	biological_process
Ctaxi_contig_1973|comp14562_c0_seq1	hypersensitive-induced response protein	P	GO:0008150	biological_process
Ctaxi_contig_1973|comp14562_c0_seq1	hypersensitive-induced response protein	C	GO:0005622	intracellular
Ctaxi_contig_1973|comp14562_c0_seq1	hypersensitive-induced response protein	C	GO:0005737	cytoplasm
Ctaxi_contig_1973|comp14562_c0_seq1	hypersensitive-induced response protein	P	GO:0009987	cellular process
Ctaxi_contig_1973|comp14562_c0_seq1	hypersensitive-induced response protein	C	GO:0016020	membrane
Ctaxi_contig_1976|comp14566_c1_seq1	heme oxygenase	F	GO:0003824	catalytic activity
Ctaxi_contig_1976|comp14566_c1_seq1	heme oxygenase	P	GO:0008152	metabolic process
Ctaxi_contig_1976|comp14566_c1_seq1	heme oxygenase	P	GO:0009987	cellular process
Ctaxi_contig_1976|comp14566_c1_seq1	heme oxygenase	C	GO:0009536	plastid
Ctaxi_contig_1979|comp14573_c1_seq1	protein	F	GO:0005488	binding
Ctaxi_contig_1983|comp14593_c0_seq1	protein	P	GO:0008152	metabolic process
Ctaxi_contig_1983|comp14593_c0_seq1	protein	P	GO:0009628	response to abiotic stimulus
Ctaxi_contig_1983|comp14593_c0_seq1	protein	F	GO:0003824	catalytic activity
Ctaxi_contig_1983|comp14593_c0_seq1	protein	F	GO:0000166	nucleotide binding
Ctaxi_contig_1983|comp14593_c0_seq1	protein	P	GO:0009058	biosynthetic process
Ctaxi_contig_1983|comp14593_c0_seq1	protein	N	GO:0006519	
Ctaxi_contig_1983|comp14593_c0_seq1	protein	F	GO:0016301	kinase activity
Ctaxi_contig_1983|comp14593_c0_seq1	protein	C	GO:0005737	cytoplasm
Ctaxi_contig_1983|comp14593_c0_seq1	protein	P	GO:0006950	response to stress
Ctaxi_contig_1996|comp14626_c0_seq1	60s ribosomal protein l10a	F	GO:0005198	structural molecule activity
Ctaxi_contig_1996|comp14626_c0_seq1	60s ribosomal protein l10a	F	GO:0003723	RNA binding
Ctaxi_contig_1996|comp14626_c0_seq1	60s ribosomal protein l10a	C	GO:0005840	ribosome
Ctaxi_contig_1996|comp14626_c0_seq1	60s ribosomal protein l10a	P	GO:0006412	translation
Ctaxi_contig_2001|comp14636_c0_seq1	diaminohydroxyphosphoribosylaminopyrimidine deaminase	P	GO:0008152	metabolic process
Ctaxi_contig_2001|comp14636_c0_seq1	diaminohydroxyphosphoribosylaminopyrimidine deaminase	P	GO:0009987	cellular process
Ctaxi_contig_2001|comp14636_c0_seq1	diaminohydroxyphosphoribosylaminopyrimidine deaminase	F	GO:0005488	binding
Ctaxi_contig_2001|comp14636_c0_seq1	diaminohydroxyphosphoribosylaminopyrimidine deaminase	F	GO:0003824	catalytic activity
Ctaxi_contig_2002|comp14636_c1_seq1	diaminohydroxyphosphoribosylaminopyrimidine deaminase	P	GO:0008152	metabolic process
Ctaxi_contig_2002|comp14636_c1_seq1	diaminohydroxyphosphoribosylaminopyrimidine deaminase	P	GO:0009987	cellular process
Ctaxi_contig_2002|comp14636_c1_seq1	diaminohydroxyphosphoribosylaminopyrimidine deaminase	F	GO:0005488	binding
Ctaxi_contig_2002|comp14636_c1_seq1	diaminohydroxyphosphoribosylaminopyrimidine deaminase	F	GO:0003824	catalytic activity
Ctaxi_contig_2003|comp14637_c0_seq1	translationally controlled tumor protein	C	GO:0005737	cytoplasm
Ctaxi_contig_2003|comp14637_c0_seq1	translationally controlled tumor protein	F	GO:0030234	enzyme regulator activity
Ctaxi_contig_2003|comp14637_c0_seq1	translationally controlled tumor protein	F	GO:0005515	protein binding
Ctaxi_contig_2003|comp14637_c0_seq1	translationally controlled tumor protein	P	GO:0040007	growth
Ctaxi_contig_2003|comp14637_c0_seq1	translationally controlled tumor protein	P	GO:0008150	biological_process
Ctaxi_contig_2005|comp14647_c0_seq1	ribosomal protein l19	C	GO:0005622	intracellular
Ctaxi_contig_2017|comp14742_c0_seq1	nitrate reductase	F	GO:0005488	binding
Ctaxi_contig_2017|comp14742_c0_seq1	nitrate reductase	F	GO:0003824	catalytic activity
Ctaxi_contig_2018|comp14742_c1_seq1	nitrate reductase	F	GO:0000166	nucleotide binding
Ctaxi_contig_2018|comp14742_c1_seq1	nitrate reductase	P	GO:0006810	transport
Ctaxi_contig_2018|comp14742_c1_seq1	nitrate reductase	F	GO:0003674	molecular_function
Ctaxi_contig_2018|comp14742_c1_seq1	nitrate reductase	P	GO:0008152	metabolic process
Ctaxi_contig_2018|comp14742_c1_seq1	nitrate reductase	F	GO:0005488	binding
Ctaxi_contig_2018|comp14742_c1_seq1	nitrate reductase	F	GO:0003824	catalytic activity
Ctaxi_contig_2018|comp14742_c1_seq1	nitrate reductase	F	GO:0019825	oxygen binding
Ctaxi_contig_2020|comp14754_c0_seq1	phytanoyl-coa dioxygenase	F	GO:0003824	catalytic activity
Ctaxi_contig_2021|comp14754_c1_seq1	phytanoyl-coa dioxygenase	F	GO:0003824	catalytic activity
Ctaxi_contig_2031|comp14784_c1_seq1	metalloendopeptidase family-saccharolysin & thimet oligopeptidase	P	GO:0009058	biosynthetic process
Ctaxi_contig_2031|comp14784_c1_seq1	metalloendopeptidase family-saccharolysin & thimet oligopeptidase	P	GO:0009987	cellular process
Ctaxi_contig_2031|comp14784_c1_seq1	metalloendopeptidase family-saccharolysin & thimet oligopeptidase	P	GO:0006139	nucleobase-containing compound metabolic process
Ctaxi_contig_2031|comp14784_c1_seq1	metalloendopeptidase family-saccharolysin & thimet oligopeptidase	P	GO:0016043	cellular component organization
Ctaxi_contig_2031|comp14784_c1_seq1	metalloendopeptidase family-saccharolysin & thimet oligopeptidase	P	GO:0015979	photosynthesis
Ctaxi_contig_2031|comp14784_c1_seq1	metalloendopeptidase family-saccharolysin & thimet oligopeptidase	C	GO:0009536	plastid
Ctaxi_contig_2039|comp14802_c0_seq1	glutathione s-transferase family protein	P	GO:0008150	biological_process
Ctaxi_contig_2039|comp14802_c0_seq1	glutathione s-transferase family protein	C	GO:0005829	cytosol
Ctaxi_contig_2040|comp14808_c0_seq1	oxidoreductase domain protein	P	GO:0008152	metabolic process
Ctaxi_contig_2040|comp14808_c0_seq1	oxidoreductase domain protein	F	GO:0003824	catalytic activity
Ctaxi_contig_2044|comp14820_c0_seq1	nad mitochondrial-like	F	GO:0003824	catalytic activity
Ctaxi_contig_2044|comp14820_c0_seq1	nad mitochondrial-like	F	GO:0000166	nucleotide binding
Ctaxi_contig_2044|comp14820_c0_seq1	nad mitochondrial-like	F	GO:0005215	transporter activity
Ctaxi_contig_2044|comp14820_c0_seq1	nad mitochondrial-like	P	GO:0006810	transport
Ctaxi_contig_2044|comp14820_c0_seq1	nad mitochondrial-like	C	GO:0016020	membrane
Ctaxi_contig_2044|comp14820_c0_seq1	nad mitochondrial-like	P	GO:0008152	metabolic process
Ctaxi_contig_2045|comp14824_c1_seq1	glycogen phosphorylase	F	GO:0016740	transferase activity
Ctaxi_contig_2050|comp14845_c1_seq1	peroxisomal multifunctional enzyme type 2	P	GO:0006629	lipid metabolic process
Ctaxi_contig_2050|comp14845_c1_seq1	peroxisomal multifunctional enzyme type 2	F	GO:0005488	binding
Ctaxi_contig_2050|comp14845_c1_seq1	peroxisomal multifunctional enzyme type 2	C	GO:0005622	intracellular
Ctaxi_contig_2050|comp14845_c1_seq1	peroxisomal multifunctional enzyme type 2	F	GO:0003824	catalytic activity
Ctaxi_contig_2050|comp14845_c1_seq1	peroxisomal multifunctional enzyme type 2	C	GO:0005737	cytoplasm
Ctaxi_contig_2050|comp14845_c1_seq1	peroxisomal multifunctional enzyme type 2	P	GO:0008152	metabolic process
Ctaxi_contig_2050|comp14845_c1_seq1	peroxisomal multifunctional enzyme type 2	P	GO:0009987	cellular process
Ctaxi_contig_2056|comp14862_c0_seq1	nadh:flavin oxidoreductase	F	GO:0003824	catalytic activity
Ctaxi_contig_2060|comp14866_c0_seq1	duf1118-domain-containing protein	P	GO:0008152	metabolic process
Ctaxi_contig_2060|comp14866_c0_seq1	duf1118-domain-containing protein	P	GO:0009987	cellular process
Ctaxi_contig_2060|comp14866_c0_seq1	duf1118-domain-containing protein	C	GO:0009536	plastid
Ctaxi_contig_2060|comp14866_c0_seq1	duf1118-domain-containing protein	C	GO:0009579	thylakoid
Ctaxi_contig_2066|comp14881_c0_seq1	formamidase	F	GO:0016787	hydrolase activity
Ctaxi_contig_2066|comp14881_c0_seq1	formamidase	P	GO:0008152	metabolic process
Ctaxi_contig_2066|comp14881_c0_seq1	formamidase	P	GO:0006950	response to stress
Ctaxi_contig_2066|comp14881_c0_seq1	formamidase	P	GO:0009607	response to biotic stimulus
Ctaxi_contig_2072|comp14888_c0_seq1	endoplasmic reticulum-golgi intermediate compartment protein 3-like	C	GO:0005623	cell
Ctaxi_contig_2073|comp14889_c0_seq1	"hypothetical protein THAOC_04117, partial"	P	GO:0009987	cellular process
Ctaxi_contig_2082|comp14904_c1_seq1	protein	C	GO:0005794	Golgi apparatus
Ctaxi_contig_2088|comp14919_c0_seq1	protein	F	GO:0003824	catalytic activity
Ctaxi_contig_2100|comp14948_c1_seq1	nitrate reductase	F	GO:0005488	binding
Ctaxi_contig_2101|comp14954_c0_seq1	cytochrome oxidase subunit i	P	GO:0008152	metabolic process
Ctaxi_contig_2101|comp14954_c0_seq1	cytochrome oxidase subunit i	C	GO:0016020	membrane
Ctaxi_contig_2108|comp14976_c0_seq1	60s ribosomal protein l7	C	GO:0005840	ribosome
Ctaxi_contig_2109|comp14979_c1_seq1	hypothetical protein CAOG_07813	F	GO:0016740	transferase activity
Ctaxi_contig_2110|comp14984_c0_seq1	coatomer subunit delta	C	GO:0005794	Golgi apparatus
Ctaxi_contig_2110|comp14984_c0_seq1	coatomer subunit delta	C	GO:0016020	membrane
Ctaxi_contig_2110|comp14984_c0_seq1	coatomer subunit delta	C	GO:0005737	cytoplasm
Ctaxi_contig_2110|comp14984_c0_seq1	coatomer subunit delta	P	GO:0006810	transport
Ctaxi_contig_2110|comp14984_c0_seq1	coatomer subunit delta	P	GO:0009987	cellular process
Ctaxi_contig_2112|comp14995_c0_seq1	cytochrome c6	F	GO:0005488	binding
Ctaxi_contig_2112|comp14995_c0_seq1	cytochrome c6	P	GO:0008152	metabolic process
Ctaxi_contig_2112|comp14995_c0_seq1	cytochrome c6	C	GO:0009579	thylakoid
Ctaxi_contig_2112|comp14995_c0_seq1	cytochrome c6	C	GO:0009536	plastid
Ctaxi_contig_2114|comp14999_c0_seq1	protein	P	GO:0006464	cellular protein modification process
Ctaxi_contig_2114|comp14999_c0_seq1	protein	F	GO:0000166	nucleotide binding
Ctaxi_contig_2114|comp14999_c0_seq1	protein	F	GO:0016301	kinase activity
Ctaxi_contig_2119|comp15012_c0_seq1	small subunit ribosomal protein s3e	F	GO:0005198	structural molecule activity
Ctaxi_contig_2119|comp15012_c0_seq1	small subunit ribosomal protein s3e	F	GO:0003723	RNA binding
Ctaxi_contig_2119|comp15012_c0_seq1	small subunit ribosomal protein s3e	C	GO:0005840	ribosome
Ctaxi_contig_2119|comp15012_c0_seq1	small subunit ribosomal protein s3e	P	GO:0006412	translation
Ctaxi_contig_2120|comp15012_c1_seq1	40s ribosomal protein s3-3-like	P	GO:0006412	translation
Ctaxi_contig_2120|comp15012_c1_seq1	40s ribosomal protein s3-3-like	F	GO:0003723	RNA binding
Ctaxi_contig_2120|comp15012_c1_seq1	40s ribosomal protein s3-3-like	C	GO:0005840	ribosome
Ctaxi_contig_2120|comp15012_c1_seq1	40s ribosomal protein s3-3-like	C	GO:0005730	nucleolus
Ctaxi_contig_2120|comp15012_c1_seq1	40s ribosomal protein s3-3-like	P	GO:0006950	response to stress
Ctaxi_contig_2120|comp15012_c1_seq1	40s ribosomal protein s3-3-like	P	GO:0009628	response to abiotic stimulus
Ctaxi_contig_2120|comp15012_c1_seq1	40s ribosomal protein s3-3-like	F	GO:0005198	structural molecule activity
Ctaxi_contig_2120|comp15012_c1_seq1	40s ribosomal protein s3-3-like	F	GO:0003677	DNA binding
Ctaxi_contig_2120|comp15012_c1_seq1	40s ribosomal protein s3-3-like	F	GO:0000166	nucleotide binding
Ctaxi_contig_2120|comp15012_c1_seq1	40s ribosomal protein s3-3-like	F	GO:0016787	hydrolase activity
Ctaxi_contig_2120|comp15012_c1_seq1	40s ribosomal protein s3-3-like	C	GO:0009536	plastid
Ctaxi_contig_2120|comp15012_c1_seq1	40s ribosomal protein s3-3-like	C	GO:0005773	vacuole
Ctaxi_contig_2120|comp15012_c1_seq1	40s ribosomal protein s3-3-like	C	GO:0005886	plasma membrane
Ctaxi_contig_2134|comp15044_c0_seq1	splicing factor 3b subunit 1-like	C	GO:0016020	membrane
Ctaxi_contig_2134|comp15044_c0_seq1	splicing factor 3b subunit 1-like	F	GO:0016740	transferase activity
Ctaxi_contig_2134|comp15044_c0_seq1	splicing factor 3b subunit 1-like	C	GO:0009536	plastid
Ctaxi_contig_2135|comp15044_c0_seq2	splicing factor 3b subunit 1-like	P	GO:0006139	nucleobase-containing compound metabolic process
Ctaxi_contig_2135|comp15044_c0_seq2	splicing factor 3b subunit 1-like	C	GO:0009536	plastid
Ctaxi_contig_2135|comp15044_c0_seq2	splicing factor 3b subunit 1-like	C	GO:0005634	nucleus
Ctaxi_contig_2135|comp15044_c0_seq2	splicing factor 3b subunit 1-like	C	GO:0005829	cytosol
Ctaxi_contig_2141|comp15058_c1_seq1	protein	C	GO:0016020	membrane
Ctaxi_contig_2145|comp15065_c0_seq1	protein	P	GO:0007165	signal transduction
Ctaxi_contig_2145|comp15065_c0_seq1	protein	P	GO:0008152	metabolic process
Ctaxi_contig_2145|comp15065_c0_seq1	protein	F	GO:0003824	catalytic activity
Ctaxi_contig_2146|comp15065_c1_seq1	protein	P	GO:0009987	cellular process
Ctaxi_contig_2146|comp15065_c1_seq1	protein	F	GO:0003824	catalytic activity
Ctaxi_contig_2147|comp15066_c0_seq1	predicted protein	P	GO:0007154	cell communication
Ctaxi_contig_2147|comp15066_c0_seq1	predicted protein	F	GO:0008289	lipid binding
Ctaxi_contig_2149|comp15066_c1_seq1	predicted protein	P	GO:0007154	cell communication
Ctaxi_contig_2149|comp15066_c1_seq1	predicted protein	F	GO:0008289	lipid binding
Ctaxi_contig_2154|comp15071_c0_seq1	40s ribosomal protein s3a	F	GO:0005198	structural molecule activity
Ctaxi_contig_2154|comp15071_c0_seq1	40s ribosomal protein s3a	C	GO:0005840	ribosome
Ctaxi_contig_2154|comp15071_c0_seq1	40s ribosomal protein s3a	C	GO:0005829	cytosol
Ctaxi_contig_2154|comp15071_c0_seq1	40s ribosomal protein s3a	P	GO:0006412	translation
Ctaxi_contig_2155|comp15071_c1_seq1	40s ribosomal protein	P	GO:0009790	embryo development
Ctaxi_contig_2155|comp15071_c1_seq1	40s ribosomal protein	F	GO:0005198	structural molecule activity
Ctaxi_contig_2155|comp15071_c1_seq1	40s ribosomal protein	C	GO:0005840	ribosome
Ctaxi_contig_2155|comp15071_c1_seq1	40s ribosomal protein	C	GO:0005829	cytosol
Ctaxi_contig_2155|comp15071_c1_seq1	40s ribosomal protein	P	GO:0006412	translation
Ctaxi_contig_2163|comp15091_c0_seq1	transketolase	F	GO:0005488	binding
Ctaxi_contig_2163|comp15091_c0_seq1	transketolase	P	GO:0008152	metabolic process
Ctaxi_contig_2163|comp15091_c0_seq1	transketolase	F	GO:0016740	transferase activity
Ctaxi_contig_2164|comp15098_c0_seq1	light-harvesting partial	P	GO:0015979	photosynthesis
Ctaxi_contig_2175|comp15113_c0_seq1	tetratricopeptide repeat protein 26 isoform 1	C	GO:0005623	cell
Ctaxi_contig_2175|comp15113_c0_seq1	tetratricopeptide repeat protein 26 isoform 1	P	GO:0016043	cellular component organization
Ctaxi_contig_2175|comp15113_c0_seq1	tetratricopeptide repeat protein 26 isoform 1	P	GO:0009987	cellular process
Ctaxi_contig_2181|comp15138_c0_seq1	glycoside hydrolase	F	GO:0003824	catalytic activity
Ctaxi_contig_2184|comp15140_c0_seq1	mitochondrial phosphate carrier 1	F	GO:0005215	transporter activity
Ctaxi_contig_2184|comp15140_c0_seq1	mitochondrial phosphate carrier 1	C	GO:0016020	membrane
Ctaxi_contig_2184|comp15140_c0_seq1	mitochondrial phosphate carrier 1	C	GO:0005739	mitochondrion
Ctaxi_contig_2184|comp15140_c0_seq1	mitochondrial phosphate carrier 1	P	GO:0006810	transport
Ctaxi_contig_2208|comp15272_c0_seq1	signal peptide peptidase 67k type	P	GO:0019538	protein metabolic process
Ctaxi_contig_2208|comp15272_c0_seq1	signal peptide peptidase 67k type	F	GO:0016787	hydrolase activity
Ctaxi_contig_2209|comp15280_c0_seq1	sorbosone dehydrogenase	F	GO:0003824	catalytic activity
Ctaxi_contig_2209|comp15280_c0_seq1	sorbosone dehydrogenase	P	GO:0008152	metabolic process
Ctaxi_contig_2213|comp15290_c0_seq1	gamma-interferon-inducible lysosomal thiol reductase-like	P	GO:0008150	biological_process
Ctaxi_contig_2213|comp15290_c0_seq1	gamma-interferon-inducible lysosomal thiol reductase-like	C	GO:0005623	cell
Ctaxi_contig_2215|comp15293_c1_seq1	protein	F	GO:0016787	hydrolase activity
Ctaxi_contig_2215|comp15293_c1_seq1	protein	P	GO:0019538	protein metabolic process
Ctaxi_contig_2215|comp15293_c1_seq1	protein	P	GO:0009056	catabolic process
Ctaxi_contig_2217|comp15296_c0_seq1	myosin g	C	GO:0005856	cytoskeleton
Ctaxi_contig_2217|comp15296_c0_seq1	myosin g	F	GO:0000166	nucleotide binding
Ctaxi_contig_2217|comp15296_c0_seq1	myosin g	F	GO:0003774	motor activity
Ctaxi_contig_2220|comp15306_c0_seq1	40s ribosomal protein s11	F	GO:0005198	structural molecule activity
Ctaxi_contig_2220|comp15306_c0_seq1	40s ribosomal protein s11	C	GO:0005840	ribosome
Ctaxi_contig_2220|comp15306_c0_seq1	40s ribosomal protein s11	C	GO:0005829	cytosol
Ctaxi_contig_2220|comp15306_c0_seq1	40s ribosomal protein s11	P	GO:0006412	translation
Ctaxi_contig_2220|comp15306_c0_seq1	40s ribosomal protein s11	F	GO:0003723	RNA binding
Ctaxi_contig_2221|comp15306_c1_seq1	40s ribosomal protein s11	C	GO:0005840	ribosome
Ctaxi_contig_2221|comp15306_c1_seq1	40s ribosomal protein s11	F	GO:0005198	structural molecule activity
Ctaxi_contig_2221|comp15306_c1_seq1	40s ribosomal protein s11	P	GO:0006412	translation
Ctaxi_contig_2229|comp15320_c0_seq1	hect e3 ubiquitin	F	GO:0003824	catalytic activity
Ctaxi_contig_2229|comp15320_c0_seq1	hect e3 ubiquitin	P	GO:0006464	cellular protein modification process
Ctaxi_contig_2238|comp15357_c0_seq1	alpha tubulin	C	GO:0005856	cytoskeleton
Ctaxi_contig_2238|comp15357_c0_seq1	alpha tubulin	P	GO:0016043	cellular component organization
Ctaxi_contig_2238|comp15357_c0_seq1	alpha tubulin	P	GO:0009987	cellular process
Ctaxi_contig_2238|comp15357_c0_seq1	alpha tubulin	P	GO:0006139	nucleobase-containing compound metabolic process
Ctaxi_contig_2238|comp15357_c0_seq1	alpha tubulin	P	GO:0009056	catabolic process
Ctaxi_contig_2238|comp15357_c0_seq1	alpha tubulin	F	GO:0016787	hydrolase activity
Ctaxi_contig_2238|comp15357_c0_seq1	alpha tubulin	F	GO:0005198	structural molecule activity
Ctaxi_contig_2238|comp15357_c0_seq1	alpha tubulin	C	GO:0005737	cytoplasm
Ctaxi_contig_2238|comp15357_c0_seq1	alpha tubulin	F	GO:0000166	nucleotide binding
Ctaxi_contig_2240|comp15363_c0_seq1	vacuolar proton pump d subunit	P	GO:0006810	transport
Ctaxi_contig_2240|comp15363_c0_seq1	vacuolar proton pump d subunit	P	GO:0009987	cellular process
Ctaxi_contig_2240|comp15363_c0_seq1	vacuolar proton pump d subunit	C	GO:0016020	membrane
Ctaxi_contig_2240|comp15363_c0_seq1	vacuolar proton pump d subunit	F	GO:0016787	hydrolase activity
Ctaxi_contig_2240|comp15363_c0_seq1	vacuolar proton pump d subunit	F	GO:0005215	transporter activity
Ctaxi_contig_2241|comp15363_c1_seq1	vacuolar atpase subunit dva41	C	GO:0016020	membrane
Ctaxi_contig_2241|comp15363_c1_seq1	vacuolar atpase subunit dva41	C	GO:0005773	vacuole
Ctaxi_contig_2241|comp15363_c1_seq1	vacuolar atpase subunit dva41	P	GO:0006810	transport
Ctaxi_contig_2241|comp15363_c1_seq1	vacuolar atpase subunit dva41	P	GO:0009987	cellular process
Ctaxi_contig_2241|comp15363_c1_seq1	vacuolar atpase subunit dva41	F	GO:0016787	hydrolase activity
Ctaxi_contig_2241|comp15363_c1_seq1	vacuolar atpase subunit dva41	F	GO:0005215	transporter activity
Ctaxi_contig_2254|comp15450_c0_seq1	ribosomal partial	P	GO:0006412	translation
Ctaxi_contig_2254|comp15450_c0_seq1	ribosomal partial	F	GO:0005198	structural molecule activity
Ctaxi_contig_2254|comp15450_c0_seq1	ribosomal partial	P	GO:0009058	biosynthetic process
Ctaxi_contig_2254|comp15450_c0_seq1	ribosomal partial	P	GO:0006139	nucleobase-containing compound metabolic process
Ctaxi_contig_2254|comp15450_c0_seq1	ribosomal partial	P	GO:0016043	cellular component organization
Ctaxi_contig_2254|comp15450_c0_seq1	ribosomal partial	P	GO:0005975	carbohydrate metabolic process
Ctaxi_contig_2254|comp15450_c0_seq1	ribosomal partial	P	GO:0009987	cellular process
Ctaxi_contig_2254|comp15450_c0_seq1	ribosomal partial	C	GO:0005840	ribosome
Ctaxi_contig_2254|comp15450_c0_seq1	ribosomal partial	C	GO:0005829	cytosol
Ctaxi_contig_2254|comp15450_c0_seq1	ribosomal partial	C	GO:0016020	membrane
Ctaxi_contig_2264|comp15469_c0_seq1	succinate-semialdehyde dehdyrogenase	F	GO:0003824	catalytic activity
Ctaxi_contig_2264|comp15469_c0_seq1	succinate-semialdehyde dehdyrogenase	P	GO:0008152	metabolic process
Ctaxi_contig_2266|comp15473_c0_seq1	myosin b	C	GO:0005856	cytoskeleton
Ctaxi_contig_2266|comp15473_c0_seq1	myosin b	F	GO:0016301	kinase activity
Ctaxi_contig_2266|comp15473_c0_seq1	myosin b	P	GO:0006464	cellular protein modification process
Ctaxi_contig_2266|comp15473_c0_seq1	myosin b	F	GO:0000166	nucleotide binding
Ctaxi_contig_2266|comp15473_c0_seq1	myosin b	F	GO:0003774	motor activity
Ctaxi_contig_2282|comp15499_c1_seq1	3-ketoacyl- synthase 11-like	P	GO:0009628	response to abiotic stimulus
Ctaxi_contig_2282|comp15499_c1_seq1	3-ketoacyl- synthase 11-like	F	GO:0016740	transferase activity
Ctaxi_contig_2282|comp15499_c1_seq1	3-ketoacyl- synthase 11-like	P	GO:0009058	biosynthetic process
Ctaxi_contig_2282|comp15499_c1_seq1	3-ketoacyl- synthase 11-like	P	GO:0006629	lipid metabolic process
Ctaxi_contig_2283|comp15501_c1_seq1	60s ribosomal protein l10	C	GO:0005840	ribosome
Ctaxi_contig_2283|comp15501_c1_seq1	60s ribosomal protein l10	F	GO:0005198	structural molecule activity
Ctaxi_contig_2283|comp15501_c1_seq1	60s ribosomal protein l10	P	GO:0006412	translation
Ctaxi_contig_2298|comp15555_c0_seq1	cytochrome c-22 desaturase	F	GO:0005488	binding
Ctaxi_contig_2298|comp15555_c0_seq1	cytochrome c-22 desaturase	F	GO:0003824	catalytic activity
Ctaxi_contig_2298|comp15555_c0_seq1	cytochrome c-22 desaturase	F	GO:0003674	molecular_function
Ctaxi_contig_2298|comp15555_c0_seq1	cytochrome c-22 desaturase	P	GO:0008152	metabolic process
Ctaxi_contig_2300|comp15558_c1_seq1	magnesium chelatase	F	GO:0003824	catalytic activity
Ctaxi_contig_2300|comp15558_c1_seq1	magnesium chelatase	P	GO:0009058	biosynthetic process
Ctaxi_contig_2300|comp15558_c1_seq1	magnesium chelatase	P	GO:0009987	cellular process
Ctaxi_contig_2301|comp15559_c0_seq1	cell division protein	F	GO:0016787	hydrolase activity
Ctaxi_contig_2301|comp15559_c0_seq1	cell division protein	P	GO:0008152	metabolic process
Ctaxi_contig_2301|comp15559_c0_seq1	cell division protein	F	GO:0005488	binding
Ctaxi_contig_2301|comp15559_c0_seq1	cell division protein	C	GO:0016020	membrane
Ctaxi_contig_2305|comp15568_c1_seq1	type a von willebrand factor domain-containing protein	P	GO:0044763	single-organism cellular process
Ctaxi_contig_2307|comp15570_c0_seq1	aldo keto reductase	P	GO:0008152	metabolic process
Ctaxi_contig_2309|comp15573_c0_seq1	calmodulin	F	GO:0003824	catalytic activity
Ctaxi_contig_2309|comp15573_c0_seq1	calmodulin	P	GO:0008152	metabolic process
Ctaxi_contig_2309|comp15573_c0_seq1	calmodulin	F	GO:0005488	binding
Ctaxi_contig_2310|comp15573_c1_seq1	calmodulin	F	GO:0003824	catalytic activity
Ctaxi_contig_2310|comp15573_c1_seq1	calmodulin	P	GO:0008152	metabolic process
Ctaxi_contig_2310|comp15573_c1_seq1	calmodulin	F	GO:0005488	binding
Ctaxi_contig_2313|comp15596_c1_seq1	carrier protein 3	C	GO:0016020	membrane
Ctaxi_contig_2313|comp15596_c1_seq1	carrier protein 3	C	GO:0005739	mitochondrion
Ctaxi_contig_2313|comp15596_c1_seq1	carrier protein 3	P	GO:0006810	transport
Ctaxi_contig_2313|comp15596_c1_seq1	carrier protein 3	P	GO:0009987	cellular process
Ctaxi_contig_2313|comp15596_c1_seq1	carrier protein 3	F	GO:0005215	transporter activity
Ctaxi_contig_2323|comp15609_c0_seq1	lhc-related protein	P	GO:0009628	response to abiotic stimulus
Ctaxi_contig_2325|comp15616_c1_seq1	protein	F	GO:0016740	transferase activity
Ctaxi_contig_2325|comp15616_c1_seq1	protein	F	GO:0005488	binding
Ctaxi_contig_2325|comp15616_c1_seq1	protein	P	GO:0008152	metabolic process
Ctaxi_contig_2325|comp15616_c1_seq1	protein	P	GO:0009987	cellular process
Ctaxi_contig_2329|comp15625_c0_seq1	photosystem ii d2 protein	P	GO:0006091	generation of precursor metabolites and energy
Ctaxi_contig_2329|comp15625_c0_seq1	photosystem ii d2 protein	P	GO:0015979	photosynthesis
Ctaxi_contig_2329|comp15625_c0_seq1	photosystem ii d2 protein	F	GO:0003824	catalytic activity
Ctaxi_contig_2329|comp15625_c0_seq1	photosystem ii d2 protein	F	GO:0003674	molecular_function
Ctaxi_contig_2329|comp15625_c0_seq1	photosystem ii d2 protein	F	GO:0005488	binding
Ctaxi_contig_2329|comp15625_c0_seq1	photosystem ii d2 protein	C	GO:0016020	membrane
Ctaxi_contig_2329|comp15625_c0_seq1	photosystem ii d2 protein	C	GO:0009579	thylakoid
Ctaxi_contig_2329|comp15625_c0_seq1	photosystem ii d2 protein	C	GO:0009536	plastid
Ctaxi_contig_2330|comp15625_c1_seq1	photosystem ii d2 protein	P	GO:0006091	generation of precursor metabolites and energy
Ctaxi_contig_2330|comp15625_c1_seq1	photosystem ii d2 protein	P	GO:0015979	photosynthesis
Ctaxi_contig_2330|comp15625_c1_seq1	photosystem ii d2 protein	F	GO:0003824	catalytic activity
Ctaxi_contig_2330|comp15625_c1_seq1	photosystem ii d2 protein	F	GO:0003674	molecular_function
Ctaxi_contig_2330|comp15625_c1_seq1	photosystem ii d2 protein	F	GO:0005488	binding
Ctaxi_contig_2330|comp15625_c1_seq1	photosystem ii d2 protein	C	GO:0016020	membrane
Ctaxi_contig_2330|comp15625_c1_seq1	photosystem ii d2 protein	C	GO:0009579	thylakoid
Ctaxi_contig_2330|comp15625_c1_seq1	photosystem ii d2 protein	C	GO:0009536	plastid
Ctaxi_contig_2332|comp15630_c0_seq1	elongation factor-2	P	GO:0008152	metabolic process
Ctaxi_contig_2332|comp15630_c0_seq1	elongation factor-2	F	GO:0000166	nucleotide binding
Ctaxi_contig_2332|comp15630_c0_seq1	elongation factor-2	P	GO:0009987	cellular process
Ctaxi_contig_2336|comp15635_c0_seq1	atp-binding cassette superfamily	P	GO:0006139	nucleobase-containing compound metabolic process
Ctaxi_contig_2336|comp15635_c0_seq1	atp-binding cassette superfamily	P	GO:0009056	catabolic process
Ctaxi_contig_2336|comp15635_c0_seq1	atp-binding cassette superfamily	F	GO:0000166	nucleotide binding
Ctaxi_contig_2336|comp15635_c0_seq1	atp-binding cassette superfamily	F	GO:0016787	hydrolase activity
Ctaxi_contig_2353|comp15666_c0_seq1	phosphoenolpyruvate carboxykinase	F	GO:0003824	catalytic activity
Ctaxi_contig_2353|comp15666_c0_seq1	phosphoenolpyruvate carboxykinase	P	GO:0008152	metabolic process
Ctaxi_contig_2353|comp15666_c0_seq1	phosphoenolpyruvate carboxykinase	F	GO:0000166	nucleotide binding
Ctaxi_contig_2354|comp15670_c0_seq1	60s ribosomal protein l7	P	GO:0006412	translation
Ctaxi_contig_2354|comp15670_c0_seq1	60s ribosomal protein l7	C	GO:0005618	cell wall
Ctaxi_contig_2354|comp15670_c0_seq1	60s ribosomal protein l7	F	GO:0003723	RNA binding
Ctaxi_contig_2354|comp15670_c0_seq1	60s ribosomal protein l7	C	GO:0005730	nucleolus
Ctaxi_contig_2354|comp15670_c0_seq1	60s ribosomal protein l7	P	GO:0007049	cell cycle
Ctaxi_contig_2354|comp15670_c0_seq1	60s ribosomal protein l7	P	GO:0006139	nucleobase-containing compound metabolic process
Ctaxi_contig_2354|comp15670_c0_seq1	60s ribosomal protein l7	P	GO:0009987	cellular process
Ctaxi_contig_2354|comp15670_c0_seq1	60s ribosomal protein l7	F	GO:0005198	structural molecule activity
Ctaxi_contig_2354|comp15670_c0_seq1	60s ribosomal protein l7	F	GO:0003677	DNA binding
Ctaxi_contig_2354|comp15670_c0_seq1	60s ribosomal protein l7	F	GO:0005515	protein binding
Ctaxi_contig_2354|comp15670_c0_seq1	60s ribosomal protein l7	C	GO:0009536	plastid
Ctaxi_contig_2354|comp15670_c0_seq1	60s ribosomal protein l7	C	GO:0005773	vacuole
Ctaxi_contig_2354|comp15670_c0_seq1	60s ribosomal protein l7	C	GO:0005840	ribosome
Ctaxi_contig_2354|comp15670_c0_seq1	60s ribosomal protein l7	C	GO:0005829	cytosol
Ctaxi_contig_2354|comp15670_c0_seq1	60s ribosomal protein l7	C	GO:0005886	plasma membrane
Ctaxi_contig_2355|comp15670_c1_seq1	60s ribosomal protein l7	P	GO:0016043	cellular component organization
Ctaxi_contig_2355|comp15670_c1_seq1	60s ribosomal protein l7	P	GO:0007049	cell cycle
Ctaxi_contig_2355|comp15670_c1_seq1	60s ribosomal protein l7	P	GO:0006412	translation
Ctaxi_contig_2355|comp15670_c1_seq1	60s ribosomal protein l7	F	GO:0003723	RNA binding
Ctaxi_contig_2355|comp15670_c1_seq1	60s ribosomal protein l7	F	GO:0005198	structural molecule activity
Ctaxi_contig_2355|comp15670_c1_seq1	60s ribosomal protein l7	C	GO:0005622	intracellular
Ctaxi_contig_2355|comp15670_c1_seq1	60s ribosomal protein l7	P	GO:0009791	post-embryonic development
Ctaxi_contig_2355|comp15670_c1_seq1	60s ribosomal protein l7	C	GO:0005840	ribosome
Ctaxi_contig_2355|comp15670_c1_seq1	60s ribosomal protein l7	C	GO:0005829	cytosol
Ctaxi_contig_2357|comp15672_c1_seq1	dynein heavy chain family protein	P	GO:0009987	cellular process
Ctaxi_contig_2357|comp15672_c1_seq1	dynein heavy chain family protein	F	GO:0016787	hydrolase activity
Ctaxi_contig_2357|comp15672_c1_seq1	dynein heavy chain family protein	F	GO:0000166	nucleotide binding
Ctaxi_contig_2359|comp15677_c1_seq1	protein serine threonine phosphatase	F	GO:0016740	transferase activity
Ctaxi_contig_2359|comp15677_c1_seq1	protein serine threonine phosphatase	F	GO:0016787	hydrolase activity
Ctaxi_contig_2372|comp15719_c0_seq1	serine threonine kinase	P	GO:0006464	cellular protein modification process
Ctaxi_contig_2372|comp15719_c0_seq1	serine threonine kinase	F	GO:0000166	nucleotide binding
Ctaxi_contig_2372|comp15719_c0_seq1	serine threonine kinase	F	GO:0016301	kinase activity
Ctaxi_contig_2375|comp15729_c0_seq1	ferritin	P	GO:0019725	cellular homeostasis
Ctaxi_contig_2375|comp15729_c0_seq1	ferritin	F	GO:0003824	catalytic activity
Ctaxi_contig_2375|comp15729_c0_seq1	ferritin	F	GO:0005488	binding
Ctaxi_contig_2375|comp15729_c0_seq1	ferritin	P	GO:0006810	transport
Ctaxi_contig_2375|comp15729_c0_seq1	ferritin	P	GO:0008152	metabolic process
Ctaxi_contig_2383|comp15775_c0_seq1	long-chain-fatty-acid--	P	GO:0009987	cellular process
Ctaxi_contig_2383|comp15775_c0_seq1	long-chain-fatty-acid--	P	GO:0006629	lipid metabolic process
Ctaxi_contig_2383|comp15775_c0_seq1	long-chain-fatty-acid--	F	GO:0003824	catalytic activity
Ctaxi_contig_2394|comp15827_c0_seq1	cytochrome oxidase subunit partial	C	GO:0016020	membrane
Ctaxi_contig_2400|comp15853_c0_seq1	histidine kinase	F	GO:0016301	kinase activity
Ctaxi_contig_2400|comp15853_c0_seq1	histidine kinase	F	GO:0004871	signal transducer activity
Ctaxi_contig_2400|comp15853_c0_seq1	histidine kinase	F	GO:0000166	nucleotide binding
Ctaxi_contig_2400|comp15853_c0_seq1	histidine kinase	P	GO:0008152	metabolic process
Ctaxi_contig_2400|comp15853_c0_seq1	histidine kinase	P	GO:0009987	cellular process
Ctaxi_contig_2400|comp15853_c0_seq1	histidine kinase	P	GO:0007165	signal transduction
Ctaxi_contig_2400|comp15853_c0_seq1	histidine kinase	C	GO:0016020	membrane
Ctaxi_contig_2401|comp15868_c1_seq1	ef-1 alpha-like protein	F	GO:0008135	"translation factor activity, nucleic acid binding"
Ctaxi_contig_2401|comp15868_c1_seq1	ef-1 alpha-like protein	P	GO:0006412	translation
Ctaxi_contig_2401|comp15868_c1_seq1	ef-1 alpha-like protein	P	GO:0006139	nucleobase-containing compound metabolic process
Ctaxi_contig_2401|comp15868_c1_seq1	ef-1 alpha-like protein	P	GO:0009056	catabolic process
Ctaxi_contig_2401|comp15868_c1_seq1	ef-1 alpha-like protein	F	GO:0016787	hydrolase activity
Ctaxi_contig_2401|comp15868_c1_seq1	ef-1 alpha-like protein	F	GO:0000166	nucleotide binding
Ctaxi_contig_2407|comp15881_c0_seq1	glutamine synthetase	C	GO:0005737	cytoplasm
Ctaxi_contig_2407|comp15881_c0_seq1	glutamine synthetase	F	GO:0003824	catalytic activity
Ctaxi_contig_2407|comp15881_c0_seq1	glutamine synthetase	F	GO:0000166	nucleotide binding
Ctaxi_contig_2407|comp15881_c0_seq1	glutamine synthetase	P	GO:0009058	biosynthetic process
Ctaxi_contig_2407|comp15881_c0_seq1	glutamine synthetase	N	GO:0006519	
Ctaxi_contig_2408|comp15881_c0_seq2	glutamine synthetase	F	GO:0005488	binding
Ctaxi_contig_2408|comp15881_c0_seq2	glutamine synthetase	P	GO:0008150	biological_process
Ctaxi_contig_2408|comp15881_c0_seq2	glutamine synthetase	P	GO:0009058	biosynthetic process
Ctaxi_contig_2408|comp15881_c0_seq2	glutamine synthetase	N	GO:0006519	
Ctaxi_contig_2408|comp15881_c0_seq2	glutamine synthetase	F	GO:0000166	nucleotide binding
Ctaxi_contig_2408|comp15881_c0_seq2	glutamine synthetase	P	GO:0008152	metabolic process
Ctaxi_contig_2408|comp15881_c0_seq2	glutamine synthetase	F	GO:0003824	catalytic activity
Ctaxi_contig_2408|comp15881_c0_seq2	glutamine synthetase	C	GO:0009536	plastid
Ctaxi_contig_2408|comp15881_c0_seq2	glutamine synthetase	C	GO:0005840	ribosome
Ctaxi_contig_2408|comp15881_c0_seq2	glutamine synthetase	C	GO:0005886	plasma membrane
Ctaxi_contig_2409|comp15881_c1_seq1	glutamine synthetase	F	GO:0003824	catalytic activity
Ctaxi_contig_2409|comp15881_c1_seq1	glutamine synthetase	P	GO:0009058	biosynthetic process
Ctaxi_contig_2409|comp15881_c1_seq1	glutamine synthetase	N	GO:0006519	
Ctaxi_contig_2444|comp15989_c0_seq1	cgmp-dependent protein kinase	F	GO:0016740	transferase activity
Ctaxi_contig_2445|comp15989_c0_seq2	cgmp-dependent protein kinase	P	GO:0008152	metabolic process
Ctaxi_contig_2445|comp15989_c0_seq2	cgmp-dependent protein kinase	P	GO:0009987	cellular process
Ctaxi_contig_2445|comp15989_c0_seq2	cgmp-dependent protein kinase	F	GO:0016301	kinase activity
Ctaxi_contig_2445|comp15989_c0_seq2	cgmp-dependent protein kinase	F	GO:0000166	nucleotide binding
Ctaxi_contig_2451|comp16019_c0_seq1	nucleotide-diphospho-sugar transferase family protein	C	GO:0005622	intracellular
Ctaxi_contig_2451|comp16019_c0_seq1	nucleotide-diphospho-sugar transferase family protein	P	GO:0008150	biological_process
Ctaxi_contig_2451|comp16019_c0_seq1	nucleotide-diphospho-sugar transferase family protein	C	GO:0005737	cytoplasm
Ctaxi_contig_2454|comp16025_c0_seq1	protein	F	GO:0016787	hydrolase activity
Ctaxi_contig_2454|comp16025_c0_seq1	protein	P	GO:0007165	signal transduction
Ctaxi_contig_2454|comp16025_c0_seq1	protein	P	GO:0008152	metabolic process
Ctaxi_contig_2455|comp16027_c1_seq1	monogalactosyldiacylglycerol synthase	F	GO:0016740	transferase activity
Ctaxi_contig_2455|comp16027_c1_seq1	monogalactosyldiacylglycerol synthase	P	GO:0005975	carbohydrate metabolic process
Ctaxi_contig_2455|comp16027_c1_seq1	monogalactosyldiacylglycerol synthase	P	GO:0009058	biosynthetic process
Ctaxi_contig_2455|comp16027_c1_seq1	monogalactosyldiacylglycerol synthase	P	GO:0009987	cellular process
Ctaxi_contig_2455|comp16027_c1_seq1	monogalactosyldiacylglycerol synthase	P	GO:0006629	lipid metabolic process
Ctaxi_contig_2461|comp16063_c1_seq1	tkl dicty4 protein kinase	P	GO:0008152	metabolic process
Ctaxi_contig_2461|comp16063_c1_seq1	tkl dicty4 protein kinase	F	GO:0016301	kinase activity
Ctaxi_contig_2461|comp16063_c1_seq1	tkl dicty4 protein kinase	F	GO:0000166	nucleotide binding
Ctaxi_contig_2461|comp16063_c1_seq1	tkl dicty4 protein kinase	P	GO:0009987	cellular process
Ctaxi_contig_2467|comp16082_c1_seq1	beta 2c	C	GO:0005623	cell
Ctaxi_contig_2467|comp16082_c1_seq1	beta 2c	P	GO:0009987	cellular process
Ctaxi_contig_2467|comp16082_c1_seq1	beta 2c	F	GO:0000166	nucleotide binding
Ctaxi_contig_2467|comp16082_c1_seq1	beta 2c	P	GO:0006139	nucleobase-containing compound metabolic process
Ctaxi_contig_2467|comp16082_c1_seq1	beta 2c	P	GO:0009056	catabolic process
Ctaxi_contig_2467|comp16082_c1_seq1	beta 2c	C	GO:0005886	plasma membrane
Ctaxi_contig_2467|comp16082_c1_seq1	beta 2c	C	GO:0005737	cytoplasm
Ctaxi_contig_2467|comp16082_c1_seq1	beta 2c	C	GO:0005856	cytoskeleton
Ctaxi_contig_2467|comp16082_c1_seq1	beta 2c	P	GO:0016043	cellular component organization
Ctaxi_contig_2467|comp16082_c1_seq1	beta 2c	F	GO:0016787	hydrolase activity
Ctaxi_contig_2467|comp16082_c1_seq1	beta 2c	F	GO:0005198	structural molecule activity
Ctaxi_contig_2468|comp16087_c1_seq1	elongation factor 1-alpha	F	GO:0008135	"translation factor activity, nucleic acid binding"
Ctaxi_contig_2468|comp16087_c1_seq1	elongation factor 1-alpha	P	GO:0006412	translation
Ctaxi_contig_2468|comp16087_c1_seq1	elongation factor 1-alpha	P	GO:0006139	nucleobase-containing compound metabolic process
Ctaxi_contig_2468|comp16087_c1_seq1	elongation factor 1-alpha	P	GO:0009056	catabolic process
Ctaxi_contig_2468|comp16087_c1_seq1	elongation factor 1-alpha	F	GO:0016787	hydrolase activity
Ctaxi_contig_2468|comp16087_c1_seq1	elongation factor 1-alpha	C	GO:0005737	cytoplasm
Ctaxi_contig_2468|comp16087_c1_seq1	elongation factor 1-alpha	F	GO:0000166	nucleotide binding
Ctaxi_contig_2469|comp16088_c1_seq1	40s ribosomal protein	F	GO:0005198	structural molecule activity
Ctaxi_contig_2469|comp16088_c1_seq1	40s ribosomal protein	C	GO:0005840	ribosome
Ctaxi_contig_2469|comp16088_c1_seq1	40s ribosomal protein	P	GO:0006412	translation
Ctaxi_contig_2469|comp16088_c1_seq1	40s ribosomal protein	F	GO:0003723	RNA binding
Ctaxi_contig_2470|comp16089_c0_seq1	long-chain-fatty-acid-- ligase	P	GO:0008152	metabolic process
Ctaxi_contig_2470|comp16089_c0_seq1	long-chain-fatty-acid-- ligase	F	GO:0003824	catalytic activity
Ctaxi_contig_2473|comp16097_c0_seq1	o-acetylhomoserine o-acetylserine sulfhydrylase	P	GO:0009058	biosynthetic process
Ctaxi_contig_2473|comp16097_c0_seq1	o-acetylhomoserine o-acetylserine sulfhydrylase	N	GO:0006519	
Ctaxi_contig_2473|comp16097_c0_seq1	o-acetylhomoserine o-acetylserine sulfhydrylase	F	GO:0016740	transferase activity
Ctaxi_contig_2476|comp16100_c1_seq1	autophagocytosis associated	P	GO:0006810	transport
Ctaxi_contig_2476|comp16100_c1_seq1	autophagocytosis associated	C	GO:0005737	cytoplasm
Ctaxi_contig_2476|comp16100_c1_seq1	autophagocytosis associated	P	GO:0009056	catabolic process
Ctaxi_contig_2476|comp16100_c1_seq1	autophagocytosis associated	P	GO:0009987	cellular process
Ctaxi_contig_2481|comp16119_c1_seq1	nadh dehydrogenase	F	GO:0000166	nucleotide binding
Ctaxi_contig_2481|comp16119_c1_seq1	nadh dehydrogenase	F	GO:0003824	catalytic activity
Ctaxi_contig_2481|comp16119_c1_seq1	nadh dehydrogenase	P	GO:0008152	metabolic process
Ctaxi_contig_2484|comp16124_c0_seq1	abc transporter g family member 14-like	F	GO:0016787	hydrolase activity
Ctaxi_contig_2484|comp16124_c0_seq1	abc transporter g family member 14-like	F	GO:0005215	transporter activity
Ctaxi_contig_2484|comp16124_c0_seq1	abc transporter g family member 14-like	P	GO:0006139	nucleobase-containing compound metabolic process
Ctaxi_contig_2484|comp16124_c0_seq1	abc transporter g family member 14-like	P	GO:0009056	catabolic process
Ctaxi_contig_2484|comp16124_c0_seq1	abc transporter g family member 14-like	F	GO:0000166	nucleotide binding
Ctaxi_contig_2484|comp16124_c0_seq1	abc transporter g family member 14-like	C	GO:0016020	membrane
Ctaxi_contig_2485|comp16124_c1_seq1	abc transporter g family member 21	F	GO:0016787	hydrolase activity
Ctaxi_contig_2485|comp16124_c1_seq1	abc transporter g family member 21	F	GO:0005215	transporter activity
Ctaxi_contig_2485|comp16124_c1_seq1	abc transporter g family member 21	F	GO:0000166	nucleotide binding
Ctaxi_contig_2485|comp16124_c1_seq1	abc transporter g family member 21	C	GO:0009536	plastid
Ctaxi_contig_2485|comp16124_c1_seq1	abc transporter g family member 21	C	GO:0005634	nucleus
Ctaxi_contig_2488|comp16133_c0_seq1	casein kinase-like protein	P	GO:0006464	cellular protein modification process
Ctaxi_contig_2488|comp16133_c0_seq1	casein kinase-like protein	P	GO:0008152	metabolic process
Ctaxi_contig_2488|comp16133_c0_seq1	casein kinase-like protein	F	GO:0005515	protein binding
Ctaxi_contig_2488|comp16133_c0_seq1	casein kinase-like protein	P	GO:0016043	cellular component organization
Ctaxi_contig_2488|comp16133_c0_seq1	casein kinase-like protein	P	GO:0007049	cell cycle
Ctaxi_contig_2488|comp16133_c0_seq1	casein kinase-like protein	C	GO:0005794	Golgi apparatus
Ctaxi_contig_2488|comp16133_c0_seq1	casein kinase-like protein	P	GO:0019538	protein metabolic process
Ctaxi_contig_2488|comp16133_c0_seq1	casein kinase-like protein	P	GO:0009056	catabolic process
Ctaxi_contig_2488|comp16133_c0_seq1	casein kinase-like protein	P	GO:0009987	cellular process
Ctaxi_contig_2488|comp16133_c0_seq1	casein kinase-like protein	F	GO:0016301	kinase activity
Ctaxi_contig_2488|comp16133_c0_seq1	casein kinase-like protein	C	GO:0005856	cytoskeleton
Ctaxi_contig_2488|comp16133_c0_seq1	casein kinase-like protein	C	GO:0005737	cytoplasm
Ctaxi_contig_2488|comp16133_c0_seq1	casein kinase-like protein	F	GO:0005488	binding
Ctaxi_contig_2488|comp16133_c0_seq1	casein kinase-like protein	C	GO:0005886	plasma membrane
Ctaxi_contig_2488|comp16133_c0_seq1	casein kinase-like protein	P	GO:0008150	biological_process
Ctaxi_contig_2488|comp16133_c0_seq1	casein kinase-like protein	C	GO:0005634	nucleus
Ctaxi_contig_2488|comp16133_c0_seq1	casein kinase-like protein	F	GO:0000166	nucleotide binding
Ctaxi_contig_2490|comp16136_c1_seq1	serine threonine kinase	F	GO:0016301	kinase activity
Ctaxi_contig_2490|comp16136_c1_seq1	serine threonine kinase	P	GO:0008152	metabolic process
Ctaxi_contig_2495|comp16150_c0_seq1	atp phosphoribosyltransferase	C	GO:0005737	cytoplasm
Ctaxi_contig_2495|comp16150_c0_seq1	atp phosphoribosyltransferase	F	GO:0016740	transferase activity
Ctaxi_contig_2495|comp16150_c0_seq1	atp phosphoribosyltransferase	P	GO:0009058	biosynthetic process
Ctaxi_contig_2495|comp16150_c0_seq1	atp phosphoribosyltransferase	N	GO:0006519	
Ctaxi_contig_2495|comp16150_c0_seq1	atp phosphoribosyltransferase	F	GO:0005488	binding
Ctaxi_contig_2495|comp16150_c0_seq1	atp phosphoribosyltransferase	C	GO:0016020	membrane
Ctaxi_contig_2500|comp16168_c1_seq1	phospho-2-dehydro-3-deoxyheptonate aldolase chloroplastic-like	P	GO:0008150	biological_process
Ctaxi_contig_2500|comp16168_c1_seq1	phospho-2-dehydro-3-deoxyheptonate aldolase chloroplastic-like	F	GO:0016740	transferase activity
Ctaxi_contig_2500|comp16168_c1_seq1	phospho-2-dehydro-3-deoxyheptonate aldolase chloroplastic-like	P	GO:0009058	biosynthetic process
Ctaxi_contig_2500|comp16168_c1_seq1	phospho-2-dehydro-3-deoxyheptonate aldolase chloroplastic-like	N	GO:0006519	
Ctaxi_contig_2500|comp16168_c1_seq1	phospho-2-dehydro-3-deoxyheptonate aldolase chloroplastic-like	C	GO:0009536	plastid
Ctaxi_contig_2503|comp16191_c0_seq1	60s ribosomal protein l17 l23	C	GO:0005840	ribosome
Ctaxi_contig_2504|comp16195_c1_seq1	40s ribosomal protein s2	F	GO:0005198	structural molecule activity
Ctaxi_contig_2504|comp16195_c1_seq1	40s ribosomal protein s2	F	GO:0003723	RNA binding
Ctaxi_contig_2504|comp16195_c1_seq1	40s ribosomal protein s2	C	GO:0005840	ribosome
Ctaxi_contig_2504|comp16195_c1_seq1	40s ribosomal protein s2	P	GO:0006412	translation
Ctaxi_contig_2508|comp16208_c0_seq1	nad dependent epimerase	F	GO:0003824	catalytic activity
Ctaxi_contig_2517|comp16234_c0_seq1	protein	F	GO:0003824	catalytic activity
Ctaxi_contig_2517|comp16234_c0_seq1	protein	F	GO:0016787	hydrolase activity
Ctaxi_contig_2517|comp16234_c0_seq1	protein	P	GO:0009058	biosynthetic process
Ctaxi_contig_2517|comp16234_c0_seq1	protein	P	GO:0006139	nucleobase-containing compound metabolic process
Ctaxi_contig_2521|comp16260_c0_seq1	protein disulfide-isomerase precursor	P	GO:0019538	protein metabolic process
Ctaxi_contig_2521|comp16260_c0_seq1	protein disulfide-isomerase precursor	P	GO:0009987	cellular process
Ctaxi_contig_2521|comp16260_c0_seq1	protein disulfide-isomerase precursor	F	GO:0003824	catalytic activity
Ctaxi_contig_2521|comp16260_c0_seq1	protein disulfide-isomerase precursor	C	GO:0005783	endoplasmic reticulum
Ctaxi_contig_2529|comp16268_c0_seq1	na+ + atpase alpha-subunit 1	F	GO:0005488	binding
Ctaxi_contig_2529|comp16268_c0_seq1	na+ + atpase alpha-subunit 1	F	GO:0005215	transporter activity
Ctaxi_contig_2529|comp16268_c0_seq1	na+ + atpase alpha-subunit 1	F	GO:0016787	hydrolase activity
Ctaxi_contig_2532|comp16293_c0_seq1	ribosomal protein l3	C	GO:0005840	ribosome
Ctaxi_contig_2532|comp16293_c0_seq1	ribosomal protein l3	F	GO:0005198	structural molecule activity
Ctaxi_contig_2532|comp16293_c0_seq1	ribosomal protein l3	P	GO:0006412	translation
Ctaxi_contig_2535|comp16308_c0_seq1	elongation factor- partial	F	GO:0008135	"translation factor activity, nucleic acid binding"
Ctaxi_contig_2535|comp16308_c0_seq1	elongation factor- partial	P	GO:0006412	translation
Ctaxi_contig_2535|comp16308_c0_seq1	elongation factor- partial	P	GO:0006139	nucleobase-containing compound metabolic process
Ctaxi_contig_2535|comp16308_c0_seq1	elongation factor- partial	P	GO:0009056	catabolic process
Ctaxi_contig_2535|comp16308_c0_seq1	elongation factor- partial	F	GO:0016787	hydrolase activity
Ctaxi_contig_2535|comp16308_c0_seq1	elongation factor- partial	F	GO:0000166	nucleotide binding
Ctaxi_contig_2545|comp16347_c1_seq1	gbp1p protein	F	GO:0003676	nucleic acid binding
Ctaxi_contig_2545|comp16347_c1_seq1	gbp1p protein	F	GO:0000166	nucleotide binding
Ctaxi_contig_2546|comp16354_c0_seq1	glutamine catalytic domain containing protein	N	GO:0006519	
Ctaxi_contig_2546|comp16354_c0_seq1	glutamine catalytic domain containing protein	C	GO:0009536	plastid
Ctaxi_contig_2546|comp16354_c0_seq1	glutamine catalytic domain containing protein	P	GO:0009628	response to abiotic stimulus
Ctaxi_contig_2546|comp16354_c0_seq1	glutamine catalytic domain containing protein	F	GO:0003824	catalytic activity
Ctaxi_contig_2546|comp16354_c0_seq1	glutamine catalytic domain containing protein	P	GO:0006950	response to stress
Ctaxi_contig_2546|comp16354_c0_seq1	glutamine catalytic domain containing protein	P	GO:0008152	metabolic process
Ctaxi_contig_2546|comp16354_c0_seq1	glutamine catalytic domain containing protein	P	GO:0008150	biological_process
Ctaxi_contig_2550|comp16386_c0_seq1	phosphoglycerate partial	P	GO:0005975	carbohydrate metabolic process
Ctaxi_contig_2550|comp16386_c0_seq1	phosphoglycerate partial	P	GO:0006091	generation of precursor metabolites and energy
Ctaxi_contig_2550|comp16386_c0_seq1	phosphoglycerate partial	P	GO:0009056	catabolic process
Ctaxi_contig_2550|comp16386_c0_seq1	phosphoglycerate partial	F	GO:0003824	catalytic activity
Ctaxi_contig_2551|comp16386_c1_seq1	phosphoglyceromutase	F	GO:0003824	catalytic activity
Ctaxi_contig_2554|comp16399_c0_seq1	50s ribosomal protein l13	F	GO:0005198	structural molecule activity
Ctaxi_contig_2554|comp16399_c0_seq1	50s ribosomal protein l13	C	GO:0005840	ribosome
Ctaxi_contig_2554|comp16399_c0_seq1	50s ribosomal protein l13	C	GO:0005829	cytosol
Ctaxi_contig_2554|comp16399_c0_seq1	50s ribosomal protein l13	P	GO:0006412	translation
Ctaxi_contig_2555|comp16405_c0_seq1	pyruvate phosphate dikinase	P	GO:0008152	metabolic process
Ctaxi_contig_2555|comp16405_c0_seq1	pyruvate phosphate dikinase	P	GO:0009987	cellular process
Ctaxi_contig_2555|comp16405_c0_seq1	pyruvate phosphate dikinase	F	GO:0016740	transferase activity
Ctaxi_contig_2555|comp16405_c0_seq1	pyruvate phosphate dikinase	F	GO:0016301	kinase activity
Ctaxi_contig_2555|comp16405_c0_seq1	pyruvate phosphate dikinase	F	GO:0000166	nucleotide binding
Ctaxi_contig_2559|comp16416_c0_seq1	hypothetical protein THAOC_35845	F	GO:0003824	catalytic activity
Ctaxi_contig_2560|comp16418_c0_seq1	elongation factor	F	GO:0008135	"translation factor activity, nucleic acid binding"
Ctaxi_contig_2560|comp16418_c0_seq1	elongation factor	P	GO:0006412	translation
Ctaxi_contig_2560|comp16418_c0_seq1	elongation factor	P	GO:0006139	nucleobase-containing compound metabolic process
Ctaxi_contig_2560|comp16418_c0_seq1	elongation factor	P	GO:0009056	catabolic process
Ctaxi_contig_2560|comp16418_c0_seq1	elongation factor	F	GO:0016787	hydrolase activity
Ctaxi_contig_2560|comp16418_c0_seq1	elongation factor	F	GO:0000166	nucleotide binding
Ctaxi_contig_2561|comp16418_c1_seq1	elongation factor 2	P	GO:0007275	multicellular organismal development
Ctaxi_contig_2561|comp16418_c1_seq1	elongation factor 2	P	GO:0040007	growth
Ctaxi_contig_2561|comp16418_c1_seq1	elongation factor 2	F	GO:0008135	"translation factor activity, nucleic acid binding"
Ctaxi_contig_2561|comp16418_c1_seq1	elongation factor 2	P	GO:0006412	translation
Ctaxi_contig_2561|comp16418_c1_seq1	elongation factor 2	F	GO:0000166	nucleotide binding
Ctaxi_contig_2561|comp16418_c1_seq1	elongation factor 2	P	GO:0006139	nucleobase-containing compound metabolic process
Ctaxi_contig_2561|comp16418_c1_seq1	elongation factor 2	P	GO:0009056	catabolic process
Ctaxi_contig_2561|comp16418_c1_seq1	elongation factor 2	P	GO:0008219	cell death
Ctaxi_contig_2561|comp16418_c1_seq1	elongation factor 2	P	GO:0009790	embryo development
Ctaxi_contig_2561|comp16418_c1_seq1	elongation factor 2	P	GO:0009791	post-embryonic development
Ctaxi_contig_2561|comp16418_c1_seq1	elongation factor 2	P	GO:0000003	reproduction
Ctaxi_contig_2561|comp16418_c1_seq1	elongation factor 2	F	GO:0016787	hydrolase activity
Ctaxi_contig_2563|comp16428_c0_seq1	elongation factor 2	F	GO:0008135	"translation factor activity, nucleic acid binding"
Ctaxi_contig_2563|comp16428_c0_seq1	elongation factor 2	P	GO:0006412	translation
Ctaxi_contig_2563|comp16428_c0_seq1	elongation factor 2	C	GO:0009536	plastid
Ctaxi_contig_2563|comp16428_c0_seq1	elongation factor 2	P	GO:0006139	nucleobase-containing compound metabolic process
Ctaxi_contig_2563|comp16428_c0_seq1	elongation factor 2	P	GO:0009056	catabolic process
Ctaxi_contig_2563|comp16428_c0_seq1	elongation factor 2	F	GO:0016787	hydrolase activity
Ctaxi_contig_2563|comp16428_c0_seq1	elongation factor 2	F	GO:0000166	nucleotide binding
Ctaxi_contig_2566|comp16438_c0_seq1	di-glucose binding within endoplasmic reticulum	F	GO:0003824	catalytic activity
Ctaxi_contig_2569|comp16443_c0_seq1	sphingolipid delta -desaturase des1-like	F	GO:0003824	catalytic activity
Ctaxi_contig_2569|comp16443_c0_seq1	sphingolipid delta -desaturase des1-like	P	GO:0009058	biosynthetic process
Ctaxi_contig_2569|comp16443_c0_seq1	sphingolipid delta -desaturase des1-like	P	GO:0009987	cellular process
Ctaxi_contig_2569|comp16443_c0_seq1	sphingolipid delta -desaturase des1-like	P	GO:0006629	lipid metabolic process
Ctaxi_contig_2569|comp16443_c0_seq1	sphingolipid delta -desaturase des1-like	P	GO:0008152	metabolic process
Ctaxi_contig_2569|comp16443_c0_seq1	sphingolipid delta -desaturase des1-like	C	GO:0016020	membrane
Ctaxi_contig_2569|comp16443_c0_seq1	sphingolipid delta -desaturase des1-like	P	GO:0000003	reproduction
Ctaxi_contig_2569|comp16443_c0_seq1	sphingolipid delta -desaturase des1-like	C	GO:0005739	mitochondrion
Ctaxi_contig_2569|comp16443_c0_seq1	sphingolipid delta -desaturase des1-like	C	GO:0005623	cell
Ctaxi_contig_2569|comp16443_c0_seq1	sphingolipid delta -desaturase des1-like	P	GO:0016043	cellular component organization
Ctaxi_contig_2569|comp16443_c0_seq1	sphingolipid delta -desaturase des1-like	P	GO:0007049	cell cycle
Ctaxi_contig_2569|comp16443_c0_seq1	sphingolipid delta -desaturase des1-like	C	GO:0005886	plasma membrane
Ctaxi_contig_2576|comp16460_c1_seq1	sodium calcium exchanger 1-like	F	GO:0005215	transporter activity
Ctaxi_contig_2576|comp16460_c1_seq1	sodium calcium exchanger 1-like	P	GO:0006810	transport
Ctaxi_contig_2576|comp16460_c1_seq1	sodium calcium exchanger 1-like	P	GO:0009987	cellular process
Ctaxi_contig_2576|comp16460_c1_seq1	sodium calcium exchanger 1-like	C	GO:0016020	membrane
Ctaxi_contig_2576|comp16460_c1_seq1	sodium calcium exchanger 1-like	P	GO:0007154	cell communication
Ctaxi_contig_2581|comp16479_c0_seq1	regulatory proteasome non-atpase subunit 2	P	GO:0019538	protein metabolic process
Ctaxi_contig_2581|comp16479_c0_seq1	regulatory proteasome non-atpase subunit 2	P	GO:0009056	catabolic process
Ctaxi_contig_2581|comp16479_c0_seq1	regulatory proteasome non-atpase subunit 2	C	GO:0005622	intracellular
Ctaxi_contig_2581|comp16479_c0_seq1	regulatory proteasome non-atpase subunit 2	P	GO:0008150	biological_process
Ctaxi_contig_2581|comp16479_c0_seq1	regulatory proteasome non-atpase subunit 2	F	GO:0030234	enzyme regulator activity
Ctaxi_contig_2582|comp16479_c1_seq1	regulatory proteasome non-atpase subunit 2	P	GO:0019538	protein metabolic process
Ctaxi_contig_2582|comp16479_c1_seq1	regulatory proteasome non-atpase subunit 2	P	GO:0009056	catabolic process
Ctaxi_contig_2582|comp16479_c1_seq1	regulatory proteasome non-atpase subunit 2	C	GO:0005622	intracellular
Ctaxi_contig_2582|comp16479_c1_seq1	regulatory proteasome non-atpase subunit 2	P	GO:0008150	biological_process
Ctaxi_contig_2582|comp16479_c1_seq1	regulatory proteasome non-atpase subunit 2	F	GO:0030234	enzyme regulator activity
Ctaxi_contig_2585|comp16481_c0_seq1	60s acidic ribosomal protein p0	C	GO:0005840	ribosome
Ctaxi_contig_2585|comp16481_c0_seq1	60s acidic ribosomal protein p0	F	GO:0005198	structural molecule activity
Ctaxi_contig_2585|comp16481_c0_seq1	60s acidic ribosomal protein p0	P	GO:0009987	cellular process
Ctaxi_contig_2585|comp16481_c0_seq1	60s acidic ribosomal protein p0	P	GO:0006412	translation
Ctaxi_contig_2587|comp16484_c1_seq1	ribulose- -bisphosphate carboxylase oxygenase small partial	C	GO:0009536	plastid
Ctaxi_contig_2591|comp16491_c0_seq1	p type atpase	F	GO:0016787	hydrolase activity
Ctaxi_contig_2591|comp16491_c0_seq1	p type atpase	F	GO:0005215	transporter activity
Ctaxi_contig_2591|comp16491_c0_seq1	p type atpase	P	GO:0006810	transport
Ctaxi_contig_2591|comp16491_c0_seq1	p type atpase	P	GO:0009987	cellular process
Ctaxi_contig_2591|comp16491_c0_seq1	p type atpase	C	GO:0016020	membrane
Ctaxi_contig_2591|comp16491_c0_seq1	p type atpase	F	GO:0005488	binding
Ctaxi_contig_2591|comp16491_c0_seq1	p type atpase	F	GO:0000166	nucleotide binding
Ctaxi_contig_2592|comp16491_c1_seq1	p type atpase	F	GO:0016787	hydrolase activity
Ctaxi_contig_2592|comp16491_c1_seq1	p type atpase	F	GO:0005215	transporter activity
Ctaxi_contig_2592|comp16491_c1_seq1	p type atpase	F	GO:0005488	binding
Ctaxi_contig_2592|comp16491_c1_seq1	p type atpase	F	GO:0000166	nucleotide binding
Ctaxi_contig_2592|comp16491_c1_seq1	p type atpase	P	GO:0006810	transport
Ctaxi_contig_2592|comp16491_c1_seq1	p type atpase	C	GO:0016020	membrane
Ctaxi_contig_2605|comp16509_c0_seq1	counting factor associated protein d-like	F	GO:0016787	hydrolase activity
Ctaxi_contig_2606|comp16520_c0_seq1	60s ribosomal protein l12-like	C	GO:0005840	ribosome
Ctaxi_contig_2606|comp16520_c0_seq1	60s ribosomal protein l12-like	F	GO:0005198	structural molecule activity
Ctaxi_contig_2606|comp16520_c0_seq1	60s ribosomal protein l12-like	P	GO:0006412	translation
Ctaxi_contig_2607|comp16522_c0_seq1	protein	F	GO:0016787	hydrolase activity
Ctaxi_contig_2608|comp16526_c0_seq1	outer arm dynein light chain 1	C	GO:0005737	cytoplasm
Ctaxi_contig_2608|comp16526_c0_seq1	outer arm dynein light chain 1	P	GO:0007049	cell cycle
Ctaxi_contig_2608|comp16526_c0_seq1	outer arm dynein light chain 1	C	GO:0005623	cell
Ctaxi_contig_2608|comp16526_c0_seq1	outer arm dynein light chain 1	C	GO:0005856	cytoskeleton
Ctaxi_contig_2608|comp16526_c0_seq1	outer arm dynein light chain 1	P	GO:0016043	cellular component organization
Ctaxi_contig_2608|comp16526_c0_seq1	outer arm dynein light chain 1	P	GO:0009987	cellular process
Ctaxi_contig_2609|comp16533_c0_seq1	chlorophyll synthetase	P	GO:0005975	carbohydrate metabolic process
Ctaxi_contig_2609|comp16533_c0_seq1	chlorophyll synthetase	P	GO:0006139	nucleobase-containing compound metabolic process
Ctaxi_contig_2609|comp16533_c0_seq1	chlorophyll synthetase	P	GO:0009056	catabolic process
Ctaxi_contig_2609|comp16533_c0_seq1	chlorophyll synthetase	P	GO:0019748	secondary metabolic process
Ctaxi_contig_2609|comp16533_c0_seq1	chlorophyll synthetase	F	GO:0016740	transferase activity
Ctaxi_contig_2609|comp16533_c0_seq1	chlorophyll synthetase	P	GO:0009058	biosynthetic process
Ctaxi_contig_2609|comp16533_c0_seq1	chlorophyll synthetase	P	GO:0009987	cellular process
Ctaxi_contig_2609|comp16533_c0_seq1	chlorophyll synthetase	P	GO:0006629	lipid metabolic process
Ctaxi_contig_2609|comp16533_c0_seq1	chlorophyll synthetase	P	GO:0016043	cellular component organization
Ctaxi_contig_2609|comp16533_c0_seq1	chlorophyll synthetase	C	GO:0016020	membrane
Ctaxi_contig_2609|comp16533_c0_seq1	chlorophyll synthetase	P	GO:0009653	anatomical structure morphogenesis
Ctaxi_contig_2609|comp16533_c0_seq1	chlorophyll synthetase	P	GO:0007275	multicellular organismal development
Ctaxi_contig_2609|comp16533_c0_seq1	chlorophyll synthetase	P	GO:0030154	cell differentiation
Ctaxi_contig_2609|comp16533_c0_seq1	chlorophyll synthetase	N	GO:0006519	
Ctaxi_contig_2609|comp16533_c0_seq1	chlorophyll synthetase	N	GO:0006350	
Ctaxi_contig_2609|comp16533_c0_seq1	chlorophyll synthetase	C	GO:0009536	plastid
Ctaxi_contig_2609|comp16533_c0_seq1	chlorophyll synthetase	C	GO:0009579	thylakoid
Ctaxi_contig_2611|comp16537_c0_seq1	s-adenosyl-l-homocysteine hydrolase	F	GO:0016740	transferase activity
Ctaxi_contig_2611|comp16537_c0_seq1	s-adenosyl-l-homocysteine hydrolase	F	GO:0016787	hydrolase activity
Ctaxi_contig_2611|comp16537_c0_seq1	s-adenosyl-l-homocysteine hydrolase	C	GO:0005737	cytoplasm
Ctaxi_contig_2611|comp16537_c0_seq1	s-adenosyl-l-homocysteine hydrolase	P	GO:0008152	metabolic process
Ctaxi_contig_2611|comp16537_c0_seq1	s-adenosyl-l-homocysteine hydrolase	P	GO:0009987	cellular process
Ctaxi_contig_2612|comp16541_c0_seq1	pdr-like abc transporter	F	GO:0016787	hydrolase activity
Ctaxi_contig_2612|comp16541_c0_seq1	pdr-like abc transporter	F	GO:0000166	nucleotide binding
Ctaxi_contig_2619|comp16565_c0_seq1	60s ribosomal protein l4-1	P	GO:0006139	nucleobase-containing compound metabolic process
Ctaxi_contig_2619|comp16565_c0_seq1	60s ribosomal protein l4-1	P	GO:0006412	translation
Ctaxi_contig_2619|comp16565_c0_seq1	60s ribosomal protein l4-1	C	GO:0005618	cell wall
Ctaxi_contig_2619|comp16565_c0_seq1	60s ribosomal protein l4-1	C	GO:0005730	nucleolus
Ctaxi_contig_2619|comp16565_c0_seq1	60s ribosomal protein l4-1	C	GO:0005886	plasma membrane
Ctaxi_contig_2619|comp16565_c0_seq1	60s ribosomal protein l4-1	F	GO:0005198	structural molecule activity
Ctaxi_contig_2619|comp16565_c0_seq1	60s ribosomal protein l4-1	P	GO:0009058	biosynthetic process
Ctaxi_contig_2619|comp16565_c0_seq1	60s ribosomal protein l4-1	P	GO:0016043	cellular component organization
Ctaxi_contig_2619|comp16565_c0_seq1	60s ribosomal protein l4-1	P	GO:0009987	cellular process
Ctaxi_contig_2619|comp16565_c0_seq1	60s ribosomal protein l4-1	C	GO:0009536	plastid
Ctaxi_contig_2619|comp16565_c0_seq1	60s ribosomal protein l4-1	C	GO:0005773	vacuole
Ctaxi_contig_2619|comp16565_c0_seq1	60s ribosomal protein l4-1	C	GO:0005840	ribosome
Ctaxi_contig_2619|comp16565_c0_seq1	60s ribosomal protein l4-1	C	GO:0005829	cytosol
Ctaxi_contig_2622|comp16599_c0_seq1	heat shock cognate 70	F	GO:0000166	nucleotide binding
Ctaxi_contig_2622|comp16599_c0_seq1	heat shock cognate 70	P	GO:0006950	response to stress
Ctaxi_contig_2623|comp16599_c0_seq2	heat shock protein 8	C	GO:0005623	cell
Ctaxi_contig_2623|comp16599_c0_seq2	heat shock protein 8	N	GO:0006350	
Ctaxi_contig_2623|comp16599_c0_seq2	heat shock protein 8	C	GO:0005576	extracellular region
Ctaxi_contig_2623|comp16599_c0_seq2	heat shock protein 8	P	GO:0006810	transport
Ctaxi_contig_2623|comp16599_c0_seq2	heat shock protein 8	P	GO:0009987	cellular process
Ctaxi_contig_2623|comp16599_c0_seq2	heat shock protein 8	P	GO:0000003	reproduction
Ctaxi_contig_2623|comp16599_c0_seq2	heat shock protein 8	C	GO:0005634	nucleus
Ctaxi_contig_2623|comp16599_c0_seq2	heat shock protein 8	F	GO:0005515	protein binding
Ctaxi_contig_2623|comp16599_c0_seq2	heat shock protein 8	P	GO:0009653	anatomical structure morphogenesis
Ctaxi_contig_2623|comp16599_c0_seq2	heat shock protein 8	P	GO:0016043	cellular component organization
Ctaxi_contig_2623|comp16599_c0_seq2	heat shock protein 8	P	GO:0030154	cell differentiation
Ctaxi_contig_2623|comp16599_c0_seq2	heat shock protein 8	P	GO:0007275	multicellular organismal development
Ctaxi_contig_2623|comp16599_c0_seq2	heat shock protein 8	F	GO:0005102	receptor binding
Ctaxi_contig_2623|comp16599_c0_seq2	heat shock protein 8	C	GO:0005829	cytosol
Ctaxi_contig_2623|comp16599_c0_seq2	heat shock protein 8	C	GO:0005575	cellular_component
Ctaxi_contig_2623|comp16599_c0_seq2	heat shock protein 8	P	GO:0007049	cell cycle
Ctaxi_contig_2623|comp16599_c0_seq2	heat shock protein 8	P	GO:0019538	protein metabolic process
Ctaxi_contig_2623|comp16599_c0_seq2	heat shock protein 8	P	GO:0006139	nucleobase-containing compound metabolic process
Ctaxi_contig_2623|comp16599_c0_seq2	heat shock protein 8	P	GO:0009056	catabolic process
Ctaxi_contig_2623|comp16599_c0_seq2	heat shock protein 8	P	GO:0006950	response to stress
Ctaxi_contig_2623|comp16599_c0_seq2	heat shock protein 8	P	GO:0009607	response to biotic stimulus
Ctaxi_contig_2623|comp16599_c0_seq2	heat shock protein 8	C	GO:0005886	plasma membrane
Ctaxi_contig_2623|comp16599_c0_seq2	heat shock protein 8	F	GO:0016787	hydrolase activity
Ctaxi_contig_2623|comp16599_c0_seq2	heat shock protein 8	F	GO:0000166	nucleotide binding
Ctaxi_contig_2623|comp16599_c0_seq2	heat shock protein 8	C	GO:0005737	cytoplasm
Ctaxi_contig_2623|comp16599_c0_seq2	heat shock protein 8	C	GO:0005730	nucleolus
Ctaxi_contig_2623|comp16599_c0_seq2	heat shock protein 8	P	GO:0007267	cell-cell signaling
Ctaxi_contig_2624|comp16612_c1_seq1	gamma-glutamylcysteine synthetase	F	GO:0003824	catalytic activity
Ctaxi_contig_2626|comp16625_c0_seq1	flagellar associated protein	F	GO:0016787	hydrolase activity
Ctaxi_contig_2626|comp16625_c0_seq1	flagellar associated protein	F	GO:0000166	nucleotide binding
Ctaxi_contig_2627|comp16625_c0_seq2	flagellar associated protein	F	GO:0016787	hydrolase activity
Ctaxi_contig_2627|comp16625_c0_seq2	flagellar associated protein	F	GO:0000166	nucleotide binding
Ctaxi_contig_2628|comp16626_c0_seq1	elongation factor-2	P	GO:0016043	cellular component organization
Ctaxi_contig_2628|comp16626_c0_seq1	elongation factor-2	P	GO:0007049	cell cycle
Ctaxi_contig_2628|comp16626_c0_seq1	elongation factor-2	P	GO:0006412	translation
Ctaxi_contig_2628|comp16626_c0_seq1	elongation factor-2	C	GO:0005856	cytoskeleton
Ctaxi_contig_2628|comp16626_c0_seq1	elongation factor-2	C	GO:0005737	cytoplasm
Ctaxi_contig_2629|comp16630_c0_seq1	cation transporting atpase	F	GO:0005488	binding
Ctaxi_contig_2629|comp16630_c0_seq1	cation transporting atpase	F	GO:0000166	nucleotide binding
Ctaxi_contig_2629|comp16630_c0_seq1	cation transporting atpase	P	GO:0006810	transport
Ctaxi_contig_2629|comp16630_c0_seq1	cation transporting atpase	C	GO:0016020	membrane
Ctaxi_contig_2629|comp16630_c0_seq1	cation transporting atpase	F	GO:0016787	hydrolase activity
Ctaxi_contig_2629|comp16630_c0_seq1	cation transporting atpase	F	GO:0005215	transporter activity
Ctaxi_contig_2630|comp16630_c1_seq1	cation transporting atpase	F	GO:0005488	binding
Ctaxi_contig_2630|comp16630_c1_seq1	cation transporting atpase	F	GO:0000166	nucleotide binding
Ctaxi_contig_2630|comp16630_c1_seq1	cation transporting atpase	P	GO:0006810	transport
Ctaxi_contig_2630|comp16630_c1_seq1	cation transporting atpase	C	GO:0016020	membrane
Ctaxi_contig_2630|comp16630_c1_seq1	cation transporting atpase	F	GO:0016787	hydrolase activity
Ctaxi_contig_2630|comp16630_c1_seq1	cation transporting atpase	F	GO:0005215	transporter activity
Ctaxi_contig_2633|comp16645_c0_seq1	magnesium-protoporphyrin ix monomethyl ester	P	GO:0008152	metabolic process
Ctaxi_contig_2636|comp16656_c0_seq1	glucose-6-phosphate isomerase	C	GO:0005737	cytoplasm
Ctaxi_contig_2636|comp16656_c0_seq1	glucose-6-phosphate isomerase	P	GO:0009058	biosynthetic process
Ctaxi_contig_2636|comp16656_c0_seq1	glucose-6-phosphate isomerase	P	GO:0005975	carbohydrate metabolic process
Ctaxi_contig_2636|comp16656_c0_seq1	glucose-6-phosphate isomerase	P	GO:0009987	cellular process
Ctaxi_contig_2636|comp16656_c0_seq1	glucose-6-phosphate isomerase	F	GO:0003824	catalytic activity
Ctaxi_contig_2636|comp16656_c0_seq1	glucose-6-phosphate isomerase	P	GO:0006091	generation of precursor metabolites and energy
Ctaxi_contig_2636|comp16656_c0_seq1	glucose-6-phosphate isomerase	P	GO:0009056	catabolic process
Ctaxi_contig_2637|comp16656_c1_seq1	glucose-6-phosphate isomerase	P	GO:0009058	biosynthetic process
Ctaxi_contig_2637|comp16656_c1_seq1	glucose-6-phosphate isomerase	P	GO:0005975	carbohydrate metabolic process
Ctaxi_contig_2637|comp16656_c1_seq1	glucose-6-phosphate isomerase	P	GO:0009987	cellular process
Ctaxi_contig_2637|comp16656_c1_seq1	glucose-6-phosphate isomerase	F	GO:0003824	catalytic activity
Ctaxi_contig_2637|comp16656_c1_seq1	glucose-6-phosphate isomerase	P	GO:0006091	generation of precursor metabolites and energy
Ctaxi_contig_2637|comp16656_c1_seq1	glucose-6-phosphate isomerase	P	GO:0009056	catabolic process
Ctaxi_contig_2637|comp16656_c1_seq1	glucose-6-phosphate isomerase	C	GO:0005829	cytosol
Ctaxi_contig_2639|comp16665_c0_seq1	heat shock protein 90	C	GO:0005737	cytoplasm
Ctaxi_contig_2639|comp16665_c0_seq1	heat shock protein 90	P	GO:0019538	protein metabolic process
Ctaxi_contig_2639|comp16665_c0_seq1	heat shock protein 90	P	GO:0009987	cellular process
Ctaxi_contig_2639|comp16665_c0_seq1	heat shock protein 90	P	GO:0006950	response to stress
Ctaxi_contig_2639|comp16665_c0_seq1	heat shock protein 90	F	GO:0000166	nucleotide binding
Ctaxi_contig_2639|comp16665_c0_seq1	heat shock protein 90	F	GO:0005515	protein binding
Ctaxi_contig_2642|comp16679_c0_seq1	stress-induced protein sti1-like protein	P	GO:0009628	response to abiotic stimulus
Ctaxi_contig_2642|comp16679_c0_seq1	stress-induced protein sti1-like protein	P	GO:0006950	response to stress
Ctaxi_contig_2642|comp16679_c0_seq1	stress-induced protein sti1-like protein	P	GO:0009987	cellular process
Ctaxi_contig_2645|comp16682_c0_seq1	malate synthase	P	GO:0006091	generation of precursor metabolites and energy
Ctaxi_contig_2645|comp16682_c0_seq1	malate synthase	P	GO:0009056	catabolic process
Ctaxi_contig_2645|comp16682_c0_seq1	malate synthase	P	GO:0005975	carbohydrate metabolic process
Ctaxi_contig_2645|comp16682_c0_seq1	malate synthase	P	GO:0009987	cellular process
Ctaxi_contig_2645|comp16682_c0_seq1	malate synthase	F	GO:0016740	transferase activity
Ctaxi_contig_2648|comp16685_c0_seq1	photosystem i subunit ii	C	GO:0016020	membrane
Ctaxi_contig_2648|comp16685_c0_seq1	photosystem i subunit ii	C	GO:0009579	thylakoid
Ctaxi_contig_2648|comp16685_c0_seq1	photosystem i subunit ii	P	GO:0015979	photosynthesis
Ctaxi_contig_2648|comp16685_c0_seq1	photosystem i subunit ii	C	GO:0009536	plastid
Ctaxi_contig_2649|comp16685_c1_seq1	photosystem i subunit ii	C	GO:0016020	membrane
Ctaxi_contig_2649|comp16685_c1_seq1	photosystem i subunit ii	C	GO:0009579	thylakoid
Ctaxi_contig_2649|comp16685_c1_seq1	photosystem i subunit ii	P	GO:0015979	photosynthesis
Ctaxi_contig_2649|comp16685_c1_seq1	photosystem i subunit ii	C	GO:0009536	plastid
Ctaxi_contig_2650|comp16699_c0_seq1	polyadenylate-binding protein 1-like isoform 1	F	GO:0003824	catalytic activity
Ctaxi_contig_2650|comp16699_c0_seq1	polyadenylate-binding protein 1-like isoform 1	P	GO:0008152	metabolic process
Ctaxi_contig_2650|comp16699_c0_seq1	polyadenylate-binding protein 1-like isoform 1	F	GO:0000166	nucleotide binding
Ctaxi_contig_2650|comp16699_c0_seq1	polyadenylate-binding protein 1-like isoform 1	F	GO:0003723	RNA binding
Ctaxi_contig_2652|comp16724_c0_seq1	transaldolase	F	GO:0016740	transferase activity
Ctaxi_contig_2652|comp16724_c0_seq1	transaldolase	P	GO:0019538	protein metabolic process
Ctaxi_contig_2652|comp16724_c0_seq1	transaldolase	P	GO:0009056	catabolic process
Ctaxi_contig_2652|comp16724_c0_seq1	transaldolase	P	GO:0007275	multicellular organismal development
Ctaxi_contig_2652|comp16724_c0_seq1	transaldolase	C	GO:0005737	cytoplasm
Ctaxi_contig_2652|comp16724_c0_seq1	transaldolase	P	GO:0016043	cellular component organization
Ctaxi_contig_2652|comp16724_c0_seq1	transaldolase	P	GO:0009987	cellular process
Ctaxi_contig_2652|comp16724_c0_seq1	transaldolase	P	GO:0009790	embryo development
Ctaxi_contig_2652|comp16724_c0_seq1	transaldolase	P	GO:0009653	anatomical structure morphogenesis
Ctaxi_contig_2652|comp16724_c0_seq1	transaldolase	P	GO:0030154	cell differentiation
Ctaxi_contig_2652|comp16724_c0_seq1	transaldolase	P	GO:0005975	carbohydrate metabolic process
Ctaxi_contig_2652|comp16724_c0_seq1	transaldolase	P	GO:0006139	nucleobase-containing compound metabolic process
Ctaxi_contig_2652|comp16724_c0_seq1	transaldolase	P	GO:0019748	secondary metabolic process
Ctaxi_contig_2652|comp16724_c0_seq1	transaldolase	P	GO:0009791	post-embryonic development
Ctaxi_contig_2652|comp16724_c0_seq1	transaldolase	P	GO:0007165	signal transduction
Ctaxi_contig_2661|comp16747_c0_seq1	heat shock protein 90	P	GO:0019538	protein metabolic process
Ctaxi_contig_2661|comp16747_c0_seq1	heat shock protein 90	P	GO:0009987	cellular process
Ctaxi_contig_2661|comp16747_c0_seq1	heat shock protein 90	P	GO:0006950	response to stress
Ctaxi_contig_2661|comp16747_c0_seq1	heat shock protein 90	F	GO:0000166	nucleotide binding
Ctaxi_contig_2661|comp16747_c0_seq1	heat shock protein 90	F	GO:0005515	protein binding
Ctaxi_contig_2669|comp16831_c0_seq1	pentatricopeptide repeat-containing protein mitochondrial-like	C	GO:0005739	mitochondrion
Ctaxi_contig_2671|comp16848_c0_seq1	tubulin beta chain	C	GO:0005856	cytoskeleton
Ctaxi_contig_2671|comp16848_c0_seq1	tubulin beta chain	P	GO:0016043	cellular component organization
Ctaxi_contig_2671|comp16848_c0_seq1	tubulin beta chain	P	GO:0009987	cellular process
Ctaxi_contig_2671|comp16848_c0_seq1	tubulin beta chain	P	GO:0006139	nucleobase-containing compound metabolic process
Ctaxi_contig_2671|comp16848_c0_seq1	tubulin beta chain	P	GO:0009056	catabolic process
Ctaxi_contig_2671|comp16848_c0_seq1	tubulin beta chain	F	GO:0016787	hydrolase activity
Ctaxi_contig_2671|comp16848_c0_seq1	tubulin beta chain	F	GO:0005198	structural molecule activity
Ctaxi_contig_2671|comp16848_c0_seq1	tubulin beta chain	C	GO:0005737	cytoplasm
Ctaxi_contig_2671|comp16848_c0_seq1	tubulin beta chain	F	GO:0000166	nucleotide binding
Ctaxi_contig_2678|comp16884_c0_seq1	molecular chaperone	C	GO:0005737	cytoplasm
Ctaxi_contig_2678|comp16884_c0_seq1	molecular chaperone	P	GO:0019538	protein metabolic process
Ctaxi_contig_2678|comp16884_c0_seq1	molecular chaperone	F	GO:0000166	nucleotide binding
Ctaxi_contig_2678|comp16884_c0_seq1	molecular chaperone	F	GO:0016787	hydrolase activity
Ctaxi_contig_2678|comp16884_c0_seq1	molecular chaperone	P	GO:0006950	response to stress
Ctaxi_contig_2678|comp16884_c0_seq1	molecular chaperone	P	GO:0009628	response to abiotic stimulus
Ctaxi_contig_2690|comp16899_c1_seq1	fructose- -bisphosphatase	P	GO:0005975	carbohydrate metabolic process
Ctaxi_contig_2690|comp16899_c1_seq1	fructose- -bisphosphatase	P	GO:0006139	nucleobase-containing compound metabolic process
Ctaxi_contig_2690|comp16899_c1_seq1	fructose- -bisphosphatase	P	GO:0009056	catabolic process
Ctaxi_contig_2690|comp16899_c1_seq1	fructose- -bisphosphatase	P	GO:0019748	secondary metabolic process
Ctaxi_contig_2690|comp16899_c1_seq1	fructose- -bisphosphatase	P	GO:0009628	response to abiotic stimulus
Ctaxi_contig_2690|comp16899_c1_seq1	fructose- -bisphosphatase	C	GO:0005576	extracellular region
Ctaxi_contig_2690|comp16899_c1_seq1	fructose- -bisphosphatase	P	GO:0009058	biosynthetic process
Ctaxi_contig_2690|comp16899_c1_seq1	fructose- -bisphosphatase	P	GO:0009987	cellular process
Ctaxi_contig_2690|comp16899_c1_seq1	fructose- -bisphosphatase	P	GO:0006629	lipid metabolic process
Ctaxi_contig_2690|comp16899_c1_seq1	fructose- -bisphosphatase	C	GO:0009536	plastid
Ctaxi_contig_2690|comp16899_c1_seq1	fructose- -bisphosphatase	P	GO:0006464	cellular protein modification process
Ctaxi_contig_2690|comp16899_c1_seq1	fructose- -bisphosphatase	P	GO:0008150	biological_process
Ctaxi_contig_2690|comp16899_c1_seq1	fructose- -bisphosphatase	P	GO:0019725	cellular homeostasis
Ctaxi_contig_2690|comp16899_c1_seq1	fructose- -bisphosphatase	P	GO:0016043	cellular component organization
Ctaxi_contig_2690|comp16899_c1_seq1	fructose- -bisphosphatase	P	GO:0006091	generation of precursor metabolites and energy
Ctaxi_contig_2690|comp16899_c1_seq1	fructose- -bisphosphatase	P	GO:0015979	photosynthesis
Ctaxi_contig_2690|comp16899_c1_seq1	fructose- -bisphosphatase	P	GO:0006950	response to stress
Ctaxi_contig_2690|comp16899_c1_seq1	fructose- -bisphosphatase	P	GO:0009607	response to biotic stimulus
Ctaxi_contig_2690|comp16899_c1_seq1	fructose- -bisphosphatase	F	GO:0016787	hydrolase activity
Ctaxi_contig_2690|comp16899_c1_seq1	fructose- -bisphosphatase	F	GO:0005488	binding
Ctaxi_contig_2690|comp16899_c1_seq1	fructose- -bisphosphatase	P	GO:0006810	transport
Ctaxi_contig_2698|comp16920_c0_seq1	protein	P	GO:0008152	metabolic process
Ctaxi_contig_2698|comp16920_c0_seq1	protein	P	GO:0009987	cellular process
Ctaxi_contig_2700|comp16926_c0_seq1	protein	F	GO:0008135	"translation factor activity, nucleic acid binding"
Ctaxi_contig_2700|comp16926_c0_seq1	protein	P	GO:0006412	translation
Ctaxi_contig_2700|comp16926_c0_seq1	protein	P	GO:0009628	response to abiotic stimulus
Ctaxi_contig_2700|comp16926_c0_seq1	protein	P	GO:0006139	nucleobase-containing compound metabolic process
Ctaxi_contig_2700|comp16926_c0_seq1	protein	P	GO:0009058	biosynthetic process
Ctaxi_contig_2700|comp16926_c0_seq1	protein	P	GO:0005975	carbohydrate metabolic process
Ctaxi_contig_2700|comp16926_c0_seq1	protein	P	GO:0009987	cellular process
Ctaxi_contig_2700|comp16926_c0_seq1	protein	P	GO:0006629	lipid metabolic process
Ctaxi_contig_2700|comp16926_c0_seq1	protein	P	GO:0019748	secondary metabolic process
Ctaxi_contig_2700|comp16926_c0_seq1	protein	C	GO:0009536	plastid
Ctaxi_contig_2700|comp16926_c0_seq1	protein	C	GO:0009579	thylakoid
Ctaxi_contig_2700|comp16926_c0_seq1	protein	P	GO:0016043	cellular component organization
Ctaxi_contig_2700|comp16926_c0_seq1	protein	P	GO:0006091	generation of precursor metabolites and energy
Ctaxi_contig_2700|comp16926_c0_seq1	protein	P	GO:0015979	photosynthesis
Ctaxi_contig_2703|comp16930_c0_seq1	dna mismatch repair protein msh5-like	P	GO:0006950	response to stress
Ctaxi_contig_2703|comp16930_c0_seq1	dna mismatch repair protein msh5-like	P	GO:0006259	DNA metabolic process
Ctaxi_contig_2703|comp16930_c0_seq1	dna mismatch repair protein msh5-like	P	GO:0009987	cellular process
Ctaxi_contig_2703|comp16930_c0_seq1	dna mismatch repair protein msh5-like	C	GO:0005634	nucleus
Ctaxi_contig_2703|comp16930_c0_seq1	dna mismatch repair protein msh5-like	P	GO:0016043	cellular component organization
Ctaxi_contig_2703|comp16930_c0_seq1	dna mismatch repair protein msh5-like	P	GO:0007049	cell cycle
Ctaxi_contig_2708|comp16946_c0_seq1	aortic smooth muscle	P	GO:0009607	response to biotic stimulus
Ctaxi_contig_2708|comp16946_c0_seq1	aortic smooth muscle	P	GO:0030154	cell differentiation
Ctaxi_contig_2708|comp16946_c0_seq1	aortic smooth muscle	P	GO:0007275	multicellular organismal development
Ctaxi_contig_2708|comp16946_c0_seq1	aortic smooth muscle	C	GO:0005856	cytoskeleton
Ctaxi_contig_2708|comp16946_c0_seq1	aortic smooth muscle	P	GO:0008219	cell death
Ctaxi_contig_2708|comp16946_c0_seq1	aortic smooth muscle	P	GO:0008150	biological_process
Ctaxi_contig_2708|comp16946_c0_seq1	aortic smooth muscle	P	GO:0009653	anatomical structure morphogenesis
Ctaxi_contig_2708|comp16946_c0_seq1	aortic smooth muscle	P	GO:0016043	cellular component organization
Ctaxi_contig_2708|comp16946_c0_seq1	aortic smooth muscle	C	GO:0005737	cytoplasm
Ctaxi_contig_2708|comp16946_c0_seq1	aortic smooth muscle	F	GO:0005515	protein binding
Ctaxi_contig_2708|comp16946_c0_seq1	aortic smooth muscle	C	GO:0005829	cytosol
Ctaxi_contig_2708|comp16946_c0_seq1	aortic smooth muscle	P	GO:0006810	transport
Ctaxi_contig_2708|comp16946_c0_seq1	aortic smooth muscle	P	GO:0009987	cellular process
Ctaxi_contig_2708|comp16946_c0_seq1	aortic smooth muscle	C	GO:0005576	extracellular region
Ctaxi_contig_2708|comp16946_c0_seq1	aortic smooth muscle	F	GO:0016787	hydrolase activity
Ctaxi_contig_2708|comp16946_c0_seq1	aortic smooth muscle	P	GO:0006139	nucleobase-containing compound metabolic process
Ctaxi_contig_2708|comp16946_c0_seq1	aortic smooth muscle	P	GO:0009056	catabolic process
Ctaxi_contig_2708|comp16946_c0_seq1	aortic smooth muscle	F	GO:0000166	nucleotide binding
Ctaxi_contig_2708|comp16946_c0_seq1	aortic smooth muscle	F	GO:0005198	structural molecule activity
Ctaxi_contig_2709|comp16947_c0_seq1	myosin d	C	GO:0005856	cytoskeleton
Ctaxi_contig_2709|comp16947_c0_seq1	myosin d	F	GO:0000166	nucleotide binding
Ctaxi_contig_2709|comp16947_c0_seq1	myosin d	F	GO:0003774	motor activity
Ctaxi_contig_2718|comp16969_c0_seq1	fatty-acid oxidation protein subunit alpha	P	GO:0009987	cellular process
Ctaxi_contig_2718|comp16969_c0_seq1	fatty-acid oxidation protein subunit alpha	P	GO:0006629	lipid metabolic process
Ctaxi_contig_2718|comp16969_c0_seq1	fatty-acid oxidation protein subunit alpha	P	GO:0008152	metabolic process
Ctaxi_contig_2718|comp16969_c0_seq1	fatty-acid oxidation protein subunit alpha	F	GO:0003824	catalytic activity
Ctaxi_contig_2718|comp16969_c0_seq1	fatty-acid oxidation protein subunit alpha	P	GO:0040007	growth
Ctaxi_contig_2718|comp16969_c0_seq1	fatty-acid oxidation protein subunit alpha	P	GO:0008150	biological_process
Ctaxi_contig_2718|comp16969_c0_seq1	fatty-acid oxidation protein subunit alpha	P	GO:0009791	post-embryonic development
Ctaxi_contig_2718|comp16969_c0_seq1	fatty-acid oxidation protein subunit alpha	P	GO:0006810	transport
Ctaxi_contig_2718|comp16969_c0_seq1	fatty-acid oxidation protein subunit alpha	P	GO:0016043	cellular component organization
Ctaxi_contig_2718|comp16969_c0_seq1	fatty-acid oxidation protein subunit alpha	F	GO:0005488	binding
Ctaxi_contig_2718|comp16969_c0_seq1	fatty-acid oxidation protein subunit alpha	P	GO:0009790	embryo development
Ctaxi_contig_2722|comp16981_c0_seq1	geranylgeranyl reductase	P	GO:0008152	metabolic process
Ctaxi_contig_2722|comp16981_c0_seq1	geranylgeranyl reductase	F	GO:0003824	catalytic activity
Ctaxi_contig_2722|comp16981_c0_seq1	geranylgeranyl reductase	P	GO:0009058	biosynthetic process
Ctaxi_contig_2722|comp16981_c0_seq1	geranylgeranyl reductase	P	GO:0009987	cellular process
Ctaxi_contig_2722|comp16981_c0_seq1	geranylgeranyl reductase	C	GO:0009536	plastid
Ctaxi_contig_2722|comp16981_c0_seq1	geranylgeranyl reductase	C	GO:0009579	thylakoid
Ctaxi_contig_2722|comp16981_c0_seq1	geranylgeranyl reductase	P	GO:0015979	photosynthesis
Ctaxi_contig_2722|comp16981_c0_seq1	geranylgeranyl reductase	C	GO:0016020	membrane
Ctaxi_contig_2723|comp16981_c0_seq2	geranylgeranyl hydrogenase	P	GO:0008152	metabolic process
Ctaxi_contig_2723|comp16981_c0_seq2	geranylgeranyl hydrogenase	F	GO:0003824	catalytic activity
Ctaxi_contig_2723|comp16981_c0_seq2	geranylgeranyl hydrogenase	P	GO:0009058	biosynthetic process
Ctaxi_contig_2723|comp16981_c0_seq2	geranylgeranyl hydrogenase	P	GO:0009987	cellular process
Ctaxi_contig_2723|comp16981_c0_seq2	geranylgeranyl hydrogenase	C	GO:0009536	plastid
Ctaxi_contig_2723|comp16981_c0_seq2	geranylgeranyl hydrogenase	C	GO:0009579	thylakoid
Ctaxi_contig_2723|comp16981_c0_seq2	geranylgeranyl hydrogenase	P	GO:0015979	photosynthesis
Ctaxi_contig_2723|comp16981_c0_seq2	geranylgeranyl hydrogenase	C	GO:0016020	membrane
Ctaxi_contig_2728|comp16994_c1_seq1	rna-binding protein	F	GO:0003723	RNA binding
Ctaxi_contig_2737|comp17029_c0_seq1	nitrite reductase	F	GO:0003824	catalytic activity
Ctaxi_contig_2737|comp17029_c0_seq1	nitrite reductase	F	GO:0005488	binding
Ctaxi_contig_2737|comp17029_c0_seq1	nitrite reductase	F	GO:0000166	nucleotide binding
Ctaxi_contig_2738|comp17032_c0_seq1	snf7 family protein	P	GO:0006810	transport
Ctaxi_contig_2738|comp17032_c0_seq1	snf7 family protein	P	GO:0009987	cellular process
Ctaxi_contig_2741|comp17038_c1_seq1	serine threonine-protein phosphatase 2a regulatory subunit b subunit gamma-like	P	GO:0016043	cellular component organization
Ctaxi_contig_2747|comp17047_c0_seq1	histone h3	P	GO:0005975	carbohydrate metabolic process
Ctaxi_contig_2747|comp17047_c0_seq1	histone h3	P	GO:0009987	cellular process
Ctaxi_contig_2747|comp17047_c0_seq1	histone h3	P	GO:0009056	catabolic process
Ctaxi_contig_2747|comp17047_c0_seq1	histone h3	C	GO:0005622	intracellular
Ctaxi_contig_2747|comp17047_c0_seq1	histone h3	F	GO:0003677	DNA binding
Ctaxi_contig_2747|comp17047_c0_seq1	histone h3	P	GO:0006810	transport
Ctaxi_contig_2747|comp17047_c0_seq1	histone h3	P	GO:0016043	cellular component organization
Ctaxi_contig_2747|comp17047_c0_seq1	histone h3	F	GO:0005515	protein binding
Ctaxi_contig_2747|comp17047_c0_seq1	histone h3	C	GO:0005634	nucleus
Ctaxi_contig_2749|comp17050_c0_seq1	coatomer protein subunit beta2	F	GO:0005198	structural molecule activity
Ctaxi_contig_2749|comp17050_c0_seq1	coatomer protein subunit beta2	P	GO:0006810	transport
Ctaxi_contig_2749|comp17050_c0_seq1	coatomer protein subunit beta2	P	GO:0009987	cellular process
Ctaxi_contig_2749|comp17050_c0_seq1	coatomer protein subunit beta2	C	GO:0016020	membrane
Ctaxi_contig_2749|comp17050_c0_seq1	coatomer protein subunit beta2	C	GO:0005737	cytoplasm
Ctaxi_contig_2755|comp17066_c0_seq1	extracellular serine proteinase	P	GO:0019538	protein metabolic process
Ctaxi_contig_2755|comp17066_c0_seq1	extracellular serine proteinase	P	GO:0009056	catabolic process
Ctaxi_contig_2755|comp17066_c0_seq1	extracellular serine proteinase	F	GO:0016787	hydrolase activity
Ctaxi_contig_2756|comp17066_c1_seq1	peptidase s8	P	GO:0019538	protein metabolic process
Ctaxi_contig_2756|comp17066_c1_seq1	peptidase s8	P	GO:0009056	catabolic process
Ctaxi_contig_2756|comp17066_c1_seq1	peptidase s8	F	GO:0016787	hydrolase activity
Ctaxi_contig_2761|comp17078_c0_seq1	trna pseudouridine synthase a	F	GO:0003824	catalytic activity
Ctaxi_contig_2761|comp17078_c0_seq1	trna pseudouridine synthase a	F	GO:0003723	RNA binding
Ctaxi_contig_2761|comp17078_c0_seq1	trna pseudouridine synthase a	P	GO:0006139	nucleobase-containing compound metabolic process
Ctaxi_contig_2765|comp17083_c1_seq1	60s ribosomal protein l10a	F	GO:0005198	structural molecule activity
Ctaxi_contig_2765|comp17083_c1_seq1	60s ribosomal protein l10a	F	GO:0003723	RNA binding
Ctaxi_contig_2765|comp17083_c1_seq1	60s ribosomal protein l10a	C	GO:0005840	ribosome
Ctaxi_contig_2765|comp17083_c1_seq1	60s ribosomal protein l10a	C	GO:0005829	cytosol
Ctaxi_contig_2765|comp17083_c1_seq1	60s ribosomal protein l10a	P	GO:0006412	translation
Ctaxi_contig_2767|comp17084_c0_seq1	resistance-nodulation-cell division superfamily	C	GO:0016020	membrane
Ctaxi_contig_2769|comp17086_c0_seq1	40s ribosomal protein	C	GO:0009536	plastid
Ctaxi_contig_2769|comp17086_c0_seq1	40s ribosomal protein	C	GO:0005840	ribosome
Ctaxi_contig_2769|comp17086_c0_seq1	40s ribosomal protein	F	GO:0005198	structural molecule activity
Ctaxi_contig_2769|comp17086_c0_seq1	40s ribosomal protein	C	GO:0005829	cytosol
Ctaxi_contig_2769|comp17086_c0_seq1	40s ribosomal protein	C	GO:0016020	membrane
Ctaxi_contig_2769|comp17086_c0_seq1	40s ribosomal protein	P	GO:0006412	translation
Ctaxi_contig_2769|comp17086_c0_seq1	40s ribosomal protein	F	GO:0003723	RNA binding
Ctaxi_contig_2783|comp17111_c0_seq1	ribosomal protein s6	C	GO:0005840	ribosome
Ctaxi_contig_2783|comp17111_c0_seq1	ribosomal protein s6	F	GO:0005198	structural molecule activity
Ctaxi_contig_2783|comp17111_c0_seq1	ribosomal protein s6	P	GO:0006412	translation
Ctaxi_contig_2784|comp17111_c1_seq1	ribosomal protein s6	C	GO:0005840	ribosome
Ctaxi_contig_2784|comp17111_c1_seq1	ribosomal protein s6	P	GO:0008152	metabolic process
Ctaxi_contig_2784|comp17111_c1_seq1	ribosomal protein s6	P	GO:0009987	cellular process
Ctaxi_contig_2791|comp17126_c0_seq1	b-box zinc finger protein	F	GO:0004518	nuclease activity
Ctaxi_contig_2791|comp17126_c0_seq1	b-box zinc finger protein	P	GO:0006950	response to stress
Ctaxi_contig_2791|comp17126_c0_seq1	b-box zinc finger protein	P	GO:0006259	DNA metabolic process
Ctaxi_contig_2799|comp17137_c0_seq1	pfkb family carbohydrate kinase	F	GO:0016301	kinase activity
Ctaxi_contig_2799|comp17137_c0_seq1	pfkb family carbohydrate kinase	P	GO:0005975	carbohydrate metabolic process
Ctaxi_contig_2799|comp17137_c0_seq1	pfkb family carbohydrate kinase	P	GO:0009987	cellular process
Ctaxi_contig_2799|comp17137_c0_seq1	pfkb family carbohydrate kinase	C	GO:0009536	plastid
Ctaxi_contig_2800|comp17137_c1_seq1	pfkb-like carbohydrate kinase family protein	P	GO:0005975	carbohydrate metabolic process
Ctaxi_contig_2800|comp17137_c1_seq1	pfkb-like carbohydrate kinase family protein	P	GO:0009987	cellular process
Ctaxi_contig_2800|comp17137_c1_seq1	pfkb-like carbohydrate kinase family protein	F	GO:0016301	kinase activity
Ctaxi_contig_2801|comp17137_c1_seq2	pfkb-like carbohydrate kinase family protein	P	GO:0005975	carbohydrate metabolic process
Ctaxi_contig_2801|comp17137_c1_seq2	pfkb-like carbohydrate kinase family protein	P	GO:0009987	cellular process
Ctaxi_contig_2801|comp17137_c1_seq2	pfkb-like carbohydrate kinase family protein	F	GO:0016301	kinase activity
Ctaxi_contig_2803|comp17146_c1_seq1	cell division cycle	F	GO:0016787	hydrolase activity
Ctaxi_contig_2803|comp17146_c1_seq1	cell division cycle	F	GO:0000166	nucleotide binding
Ctaxi_contig_2803|comp17146_c1_seq1	cell division cycle	P	GO:0009987	cellular process
Ctaxi_contig_2804|comp17148_c1_seq1	ribosomal protein l11	C	GO:0005840	ribosome
Ctaxi_contig_2804|comp17148_c1_seq1	ribosomal protein l11	F	GO:0004872	receptor activity
Ctaxi_contig_2804|comp17148_c1_seq1	ribosomal protein l11	F	GO:0005198	structural molecule activity
Ctaxi_contig_2804|comp17148_c1_seq1	ribosomal protein l11	F	GO:0005488	binding
Ctaxi_contig_2804|comp17148_c1_seq1	ribosomal protein l11	P	GO:0008150	biological_process
Ctaxi_contig_2804|comp17148_c1_seq1	ribosomal protein l11	C	GO:0016020	membrane
Ctaxi_contig_2804|comp17148_c1_seq1	ribosomal protein l11	P	GO:0006412	translation
Ctaxi_contig_2811|comp17176_c0_seq1	26s proteasome regulatory subunit	F	GO:0008135	"translation factor activity, nucleic acid binding"
Ctaxi_contig_2811|comp17176_c0_seq1	26s proteasome regulatory subunit	P	GO:0016043	cellular component organization
Ctaxi_contig_2811|comp17176_c0_seq1	26s proteasome regulatory subunit	P	GO:0006412	translation
Ctaxi_contig_2811|comp17176_c0_seq1	26s proteasome regulatory subunit	C	GO:0005829	cytosol
Ctaxi_contig_2811|comp17176_c0_seq1	26s proteasome regulatory subunit	C	GO:0005737	cytoplasm
Ctaxi_contig_2811|comp17176_c0_seq1	26s proteasome regulatory subunit	P	GO:0009856	pollination
Ctaxi_contig_2811|comp17176_c0_seq1	26s proteasome regulatory subunit	P	GO:0009987	cellular process
Ctaxi_contig_2811|comp17176_c0_seq1	26s proteasome regulatory subunit	C	GO:0016020	membrane
Ctaxi_contig_2811|comp17176_c0_seq1	26s proteasome regulatory subunit	C	GO:0005634	nucleus
Ctaxi_contig_2811|comp17176_c0_seq1	26s proteasome regulatory subunit	P	GO:0009790	embryo development
Ctaxi_contig_2816|comp17191_c0_seq1	atp synthase beta subunit	F	GO:0005215	transporter activity
Ctaxi_contig_2816|comp17191_c0_seq1	atp synthase beta subunit	P	GO:0006810	transport
Ctaxi_contig_2816|comp17191_c0_seq1	atp synthase beta subunit	P	GO:0009987	cellular process
Ctaxi_contig_2816|comp17191_c0_seq1	atp synthase beta subunit	C	GO:0016020	membrane
Ctaxi_contig_2816|comp17191_c0_seq1	atp synthase beta subunit	C	GO:0005622	intracellular
Ctaxi_contig_2816|comp17191_c0_seq1	atp synthase beta subunit	P	GO:0009058	biosynthetic process
Ctaxi_contig_2816|comp17191_c0_seq1	atp synthase beta subunit	P	GO:0006091	generation of precursor metabolites and energy
Ctaxi_contig_2816|comp17191_c0_seq1	atp synthase beta subunit	P	GO:0006139	nucleobase-containing compound metabolic process
Ctaxi_contig_2816|comp17191_c0_seq1	atp synthase beta subunit	F	GO:0000166	nucleotide binding
Ctaxi_contig_2825|comp17207_c1_seq1	60s ribosomal protein l10	C	GO:0005840	ribosome
Ctaxi_contig_2825|comp17207_c1_seq1	60s ribosomal protein l10	F	GO:0005198	structural molecule activity
Ctaxi_contig_2825|comp17207_c1_seq1	60s ribosomal protein l10	P	GO:0006412	translation
Ctaxi_contig_2828|comp17213_c0_seq1	prohibitin complex subunit	C	GO:0016020	membrane
Ctaxi_contig_2835|comp17244_c0_seq1	protein	F	GO:0003676	nucleic acid binding
Ctaxi_contig_2835|comp17244_c0_seq1	protein	F	GO:0000166	nucleotide binding
Ctaxi_contig_2840|comp17258_c0_seq1	ferredoxin--nadp root isozyme 2	F	GO:0000166	nucleotide binding
Ctaxi_contig_2840|comp17258_c0_seq1	ferredoxin--nadp root isozyme 2	F	GO:0005488	binding
Ctaxi_contig_2840|comp17258_c0_seq1	ferredoxin--nadp root isozyme 2	C	GO:0016020	membrane
Ctaxi_contig_2840|comp17258_c0_seq1	ferredoxin--nadp root isozyme 2	C	GO:0009579	thylakoid
Ctaxi_contig_2840|comp17258_c0_seq1	ferredoxin--nadp root isozyme 2	F	GO:0003824	catalytic activity
Ctaxi_contig_2840|comp17258_c0_seq1	ferredoxin--nadp root isozyme 2	C	GO:0009536	plastid
Ctaxi_contig_2840|comp17258_c0_seq1	ferredoxin--nadp root isozyme 2	P	GO:0015979	photosynthesis
Ctaxi_contig_2840|comp17258_c0_seq1	ferredoxin--nadp root isozyme 2	P	GO:0006091	generation of precursor metabolites and energy
Ctaxi_contig_2841|comp17258_c1_seq1	ferredoxin-nadp+ reductase	F	GO:0003824	catalytic activity
Ctaxi_contig_2841|comp17258_c1_seq1	ferredoxin-nadp+ reductase	F	GO:0005488	binding
Ctaxi_contig_2841|comp17258_c1_seq1	ferredoxin-nadp+ reductase	C	GO:0016020	membrane
Ctaxi_contig_2841|comp17258_c1_seq1	ferredoxin-nadp+ reductase	C	GO:0009579	thylakoid
Ctaxi_contig_2841|comp17258_c1_seq1	ferredoxin-nadp+ reductase	C	GO:0009536	plastid
Ctaxi_contig_2841|comp17258_c1_seq1	ferredoxin-nadp+ reductase	P	GO:0008152	metabolic process
Ctaxi_contig_2841|comp17258_c1_seq1	ferredoxin-nadp+ reductase	F	GO:0000166	nucleotide binding
Ctaxi_contig_2855|comp17317_c1_seq1	ribosomal protein l17	F	GO:0005198	structural molecule activity
Ctaxi_contig_2855|comp17317_c1_seq1	ribosomal protein l17	C	GO:0005840	ribosome
Ctaxi_contig_2855|comp17317_c1_seq1	ribosomal protein l17	P	GO:0006412	translation
Ctaxi_contig_2863|comp17333_c0_seq1	60s ribosomal protein l13a	P	GO:0007275	multicellular organismal development
Ctaxi_contig_2863|comp17333_c0_seq1	60s ribosomal protein l13a	F	GO:0005198	structural molecule activity
Ctaxi_contig_2863|comp17333_c0_seq1	60s ribosomal protein l13a	C	GO:0005840	ribosome
Ctaxi_contig_2863|comp17333_c0_seq1	60s ribosomal protein l13a	P	GO:0006412	translation
Ctaxi_contig_2864|comp17333_c1_seq1	60s ribosomal protein l13a	F	GO:0005198	structural molecule activity
Ctaxi_contig_2864|comp17333_c1_seq1	60s ribosomal protein l13a	C	GO:0005840	ribosome
Ctaxi_contig_2864|comp17333_c1_seq1	60s ribosomal protein l13a	P	GO:0006412	translation
Ctaxi_contig_2872|comp17364_c0_seq1	acidic ribosomal p0 protein	C	GO:0005622	intracellular
Ctaxi_contig_2874|comp17366_c1_seq1	cathepsin l	P	GO:0019538	protein metabolic process
Ctaxi_contig_2874|comp17366_c1_seq1	cathepsin l	P	GO:0009056	catabolic process
Ctaxi_contig_2874|comp17366_c1_seq1	cathepsin l	F	GO:0016787	hydrolase activity
Ctaxi_contig_2878|comp17381_c0_seq1	20s proteasome alpha subunit f	C	GO:0005737	cytoplasm
Ctaxi_contig_2878|comp17381_c0_seq1	20s proteasome alpha subunit f	C	GO:0005622	intracellular
Ctaxi_contig_2878|comp17381_c0_seq1	20s proteasome alpha subunit f	P	GO:0019538	protein metabolic process
Ctaxi_contig_2878|comp17381_c0_seq1	20s proteasome alpha subunit f	P	GO:0009056	catabolic process
Ctaxi_contig_2878|comp17381_c0_seq1	20s proteasome alpha subunit f	P	GO:0009987	cellular process
Ctaxi_contig_2878|comp17381_c0_seq1	20s proteasome alpha subunit f	C	GO:0005634	nucleus
Ctaxi_contig_2878|comp17381_c0_seq1	20s proteasome alpha subunit f	F	GO:0016787	hydrolase activity
Ctaxi_contig_2882|comp17393_c0_seq1	60s ribosomal protein l3	C	GO:0005622	intracellular
Ctaxi_contig_2882|comp17393_c0_seq1	60s ribosomal protein l3	C	GO:0005623	cell
Ctaxi_contig_2883|comp17394_c1_seq1	snf1-like protein kinase	F	GO:0005515	protein binding
Ctaxi_contig_2883|comp17394_c1_seq1	snf1-like protein kinase	P	GO:0009987	cellular process
Ctaxi_contig_2883|comp17394_c1_seq1	snf1-like protein kinase	P	GO:0009058	biosynthetic process
Ctaxi_contig_2883|comp17394_c1_seq1	snf1-like protein kinase	P	GO:0006629	lipid metabolic process
Ctaxi_contig_2883|comp17394_c1_seq1	snf1-like protein kinase	P	GO:0006950	response to stress
Ctaxi_contig_2883|comp17394_c1_seq1	snf1-like protein kinase	P	GO:0009628	response to abiotic stimulus
Ctaxi_contig_2883|comp17394_c1_seq1	snf1-like protein kinase	P	GO:0040007	growth
Ctaxi_contig_2883|comp17394_c1_seq1	snf1-like protein kinase	F	GO:0016301	kinase activity
Ctaxi_contig_2883|comp17394_c1_seq1	snf1-like protein kinase	P	GO:0009607	response to biotic stimulus
Ctaxi_contig_2883|comp17394_c1_seq1	snf1-like protein kinase	C	GO:0005829	cytosol
Ctaxi_contig_2883|comp17394_c1_seq1	snf1-like protein kinase	P	GO:0005975	carbohydrate metabolic process
Ctaxi_contig_2883|comp17394_c1_seq1	snf1-like protein kinase	P	GO:0007275	multicellular organismal development
Ctaxi_contig_2883|comp17394_c1_seq1	snf1-like protein kinase	P	GO:0009719	response to endogenous stimulus
Ctaxi_contig_2883|comp17394_c1_seq1	snf1-like protein kinase	C	GO:0005634	nucleus
Ctaxi_contig_2885|comp17399_c0_seq1	40s ribosomal protein s4	C	GO:0005840	ribosome
Ctaxi_contig_2885|comp17399_c0_seq1	40s ribosomal protein s4	F	GO:0005198	structural molecule activity
Ctaxi_contig_2885|comp17399_c0_seq1	40s ribosomal protein s4	P	GO:0006412	translation
Ctaxi_contig_2885|comp17399_c0_seq1	40s ribosomal protein s4	F	GO:0003723	RNA binding
Ctaxi_contig_2903|comp17446_c0_seq1	light-dependent protochlorophyllide reductase	F	GO:0003824	catalytic activity
Ctaxi_contig_2903|comp17446_c0_seq1	light-dependent protochlorophyllide reductase	P	GO:0008152	metabolic process
Ctaxi_contig_2906|comp17460_c0_seq1	hect e3 ubiquitin	F	GO:0003824	catalytic activity
Ctaxi_contig_2906|comp17460_c0_seq1	hect e3 ubiquitin	P	GO:0006464	cellular protein modification process
Ctaxi_contig_2907|comp17460_c0_seq2	hect e3 ubiquitin ligase	P	GO:0006464	cellular protein modification process
Ctaxi_contig_2907|comp17460_c0_seq2	hect e3 ubiquitin ligase	F	GO:0003824	catalytic activity
Ctaxi_contig_2907|comp17460_c0_seq2	hect e3 ubiquitin ligase	C	GO:0005622	intracellular
Ctaxi_contig_2917|comp17505_c1_seq1	alpha- partial	C	GO:0005856	cytoskeleton
Ctaxi_contig_2917|comp17505_c1_seq1	alpha- partial	P	GO:0016043	cellular component organization
Ctaxi_contig_2917|comp17505_c1_seq1	alpha- partial	P	GO:0009987	cellular process
Ctaxi_contig_2917|comp17505_c1_seq1	alpha- partial	P	GO:0006139	nucleobase-containing compound metabolic process
Ctaxi_contig_2917|comp17505_c1_seq1	alpha- partial	P	GO:0009056	catabolic process
Ctaxi_contig_2917|comp17505_c1_seq1	alpha- partial	F	GO:0016787	hydrolase activity
Ctaxi_contig_2917|comp17505_c1_seq1	alpha- partial	F	GO:0005198	structural molecule activity
Ctaxi_contig_2917|comp17505_c1_seq1	alpha- partial	C	GO:0005737	cytoplasm
Ctaxi_contig_2917|comp17505_c1_seq1	alpha- partial	F	GO:0000166	nucleotide binding
Ctaxi_contig_2923|comp17545_c0_seq1	heat shock protein 90	P	GO:0019538	protein metabolic process
Ctaxi_contig_2923|comp17545_c0_seq1	heat shock protein 90	P	GO:0009987	cellular process
Ctaxi_contig_2923|comp17545_c0_seq1	heat shock protein 90	P	GO:0006950	response to stress
Ctaxi_contig_2923|comp17545_c0_seq1	heat shock protein 90	F	GO:0000166	nucleotide binding
Ctaxi_contig_2923|comp17545_c0_seq1	heat shock protein 90	F	GO:0005515	protein binding
Ctaxi_contig_2932|comp17609_c0_seq1	nadh dehydrogenase fe-s protein 4	P	GO:0006091	generation of precursor metabolites and energy
Ctaxi_contig_2932|comp17609_c0_seq1	nadh dehydrogenase fe-s protein 4	P	GO:0009987	cellular process
Ctaxi_contig_2932|comp17609_c0_seq1	nadh dehydrogenase fe-s protein 4	P	GO:0006464	cellular protein modification process
Ctaxi_contig_2932|comp17609_c0_seq1	nadh dehydrogenase fe-s protein 4	F	GO:0003824	catalytic activity
Ctaxi_contig_2932|comp17609_c0_seq1	nadh dehydrogenase fe-s protein 4	C	GO:0016020	membrane
Ctaxi_contig_2932|comp17609_c0_seq1	nadh dehydrogenase fe-s protein 4	C	GO:0005739	mitochondrion
Ctaxi_contig_2932|comp17609_c0_seq1	nadh dehydrogenase fe-s protein 4	P	GO:0007275	multicellular organismal development
Ctaxi_contig_2932|comp17609_c0_seq1	nadh dehydrogenase fe-s protein 4	P	GO:0007165	signal transduction
Ctaxi_contig_2932|comp17609_c0_seq1	nadh dehydrogenase fe-s protein 4	P	GO:0016043	cellular component organization
Ctaxi_contig_2932|comp17609_c0_seq1	nadh dehydrogenase fe-s protein 4	P	GO:0008150	biological_process
Ctaxi_contig_2939|comp17636_c1_seq1	troponin i	P	GO:0016043	cellular component organization
Ctaxi_contig_2939|comp17636_c1_seq1	troponin i	P	GO:0009987	cellular process
Ctaxi_contig_2939|comp17636_c1_seq1	troponin i	P	GO:0009653	anatomical structure morphogenesis
Ctaxi_contig_2939|comp17636_c1_seq1	troponin i	P	GO:0030154	cell differentiation
Ctaxi_contig_2939|comp17636_c1_seq1	troponin i	P	GO:0007275	multicellular organismal development
Ctaxi_contig_2939|comp17636_c1_seq1	troponin i	P	GO:0019725	cellular homeostasis
Ctaxi_contig_2939|comp17636_c1_seq1	troponin i	C	GO:0005856	cytoskeleton
Ctaxi_contig_2939|comp17636_c1_seq1	troponin i	C	GO:0005737	cytoplasm
Ctaxi_contig_2939|comp17636_c1_seq1	troponin i	F	GO:0005515	protein binding
Ctaxi_contig_2939|comp17636_c1_seq1	troponin i	C	GO:0005634	nucleus
Ctaxi_contig_2942|comp17643_c1_seq1	60s acidic ribosomal protein p0	P	GO:0009790	embryo development
Ctaxi_contig_2942|comp17643_c1_seq1	60s acidic ribosomal protein p0	C	GO:0005622	intracellular
Ctaxi_contig_2942|comp17643_c1_seq1	60s acidic ribosomal protein p0	P	GO:0008152	metabolic process
Ctaxi_contig_2943|comp17647_c0_seq1	40s ribosomal protein s8	P	GO:0006139	nucleobase-containing compound metabolic process
Ctaxi_contig_2943|comp17647_c0_seq1	40s ribosomal protein s8	C	GO:0005618	cell wall
Ctaxi_contig_2943|comp17647_c0_seq1	40s ribosomal protein s8	C	GO:0005730	nucleolus
Ctaxi_contig_2943|comp17647_c0_seq1	40s ribosomal protein s8	C	GO:0005886	plasma membrane
Ctaxi_contig_2943|comp17647_c0_seq1	40s ribosomal protein s8	F	GO:0005198	structural molecule activity
Ctaxi_contig_2943|comp17647_c0_seq1	40s ribosomal protein s8	P	GO:0006412	translation
Ctaxi_contig_2943|comp17647_c0_seq1	40s ribosomal protein s8	C	GO:0005840	ribosome
Ctaxi_contig_2943|comp17647_c0_seq1	40s ribosomal protein s8	C	GO:0005829	cytosol
Ctaxi_contig_2943|comp17647_c0_seq1	40s ribosomal protein s8	C	GO:0009536	plastid
Ctaxi_contig_2943|comp17647_c0_seq1	40s ribosomal protein s8	C	GO:0005794	Golgi apparatus
Ctaxi_contig_2944|comp17647_c1_seq1	ribosomal protein partial	C	GO:0005840	ribosome
Ctaxi_contig_2944|comp17647_c1_seq1	ribosomal protein partial	F	GO:0005198	structural molecule activity
Ctaxi_contig_2944|comp17647_c1_seq1	ribosomal protein partial	P	GO:0006412	translation
Ctaxi_contig_2947|comp17657_c0_seq1	h+-transporting atp synthase-like protein	P	GO:0006810	transport
Ctaxi_contig_2947|comp17657_c0_seq1	h+-transporting atp synthase-like protein	P	GO:0009987	cellular process
Ctaxi_contig_2947|comp17657_c0_seq1	h+-transporting atp synthase-like protein	P	GO:0009058	biosynthetic process
Ctaxi_contig_2947|comp17657_c0_seq1	h+-transporting atp synthase-like protein	P	GO:0005975	carbohydrate metabolic process
Ctaxi_contig_2947|comp17657_c0_seq1	h+-transporting atp synthase-like protein	P	GO:0019748	secondary metabolic process
Ctaxi_contig_2947|comp17657_c0_seq1	h+-transporting atp synthase-like protein	P	GO:0006950	response to stress
Ctaxi_contig_2947|comp17657_c0_seq1	h+-transporting atp synthase-like protein	P	GO:0008219	cell death
Ctaxi_contig_2947|comp17657_c0_seq1	h+-transporting atp synthase-like protein	P	GO:0008150	biological_process
Ctaxi_contig_2947|comp17657_c0_seq1	h+-transporting atp synthase-like protein	C	GO:0009536	plastid
Ctaxi_contig_2947|comp17657_c0_seq1	h+-transporting atp synthase-like protein	P	GO:0009607	response to biotic stimulus
Ctaxi_contig_2947|comp17657_c0_seq1	h+-transporting atp synthase-like protein	P	GO:0006139	nucleobase-containing compound metabolic process
Ctaxi_contig_2947|comp17657_c0_seq1	h+-transporting atp synthase-like protein	P	GO:0009056	catabolic process
Ctaxi_contig_2947|comp17657_c0_seq1	h+-transporting atp synthase-like protein	C	GO:0016020	membrane
Ctaxi_contig_2947|comp17657_c0_seq1	h+-transporting atp synthase-like protein	C	GO:0005622	intracellular
Ctaxi_contig_2947|comp17657_c0_seq1	h+-transporting atp synthase-like protein	P	GO:0009719	response to endogenous stimulus
Ctaxi_contig_2947|comp17657_c0_seq1	h+-transporting atp synthase-like protein	P	GO:0007165	signal transduction
Ctaxi_contig_2947|comp17657_c0_seq1	h+-transporting atp synthase-like protein	P	GO:0006091	generation of precursor metabolites and energy
Ctaxi_contig_2947|comp17657_c0_seq1	h+-transporting atp synthase-like protein	P	GO:0015979	photosynthesis
Ctaxi_contig_2947|comp17657_c0_seq1	h+-transporting atp synthase-like protein	P	GO:0016043	cellular component organization
Ctaxi_contig_2947|comp17657_c0_seq1	h+-transporting atp synthase-like protein	P	GO:0008152	metabolic process
Ctaxi_contig_2947|comp17657_c0_seq1	h+-transporting atp synthase-like protein	F	GO:0000166	nucleotide binding
Ctaxi_contig_2947|comp17657_c0_seq1	h+-transporting atp synthase-like protein	F	GO:0005215	transporter activity
Ctaxi_contig_2947|comp17657_c0_seq1	h+-transporting atp synthase-like protein	P	GO:0009628	response to abiotic stimulus
Ctaxi_contig_2947|comp17657_c0_seq1	h+-transporting atp synthase-like protein	C	GO:0009579	thylakoid
Ctaxi_contig_2947|comp17657_c0_seq1	h+-transporting atp synthase-like protein	P	GO:0006629	lipid metabolic process
Ctaxi_contig_2949|comp17666_c1_seq1	ubiquitin extension protein	C	GO:0005622	intracellular
Ctaxi_contig_2954|comp17686_c0_seq1	rrna promoter binding protein	F	GO:0003700	sequence-specific DNA binding transcription factor activity
Ctaxi_contig_2954|comp17686_c0_seq1	rrna promoter binding protein	N	GO:0006350	
Ctaxi_contig_2954|comp17686_c0_seq1	rrna promoter binding protein	P	GO:0009987	cellular process
Ctaxi_contig_2954|comp17686_c0_seq1	rrna promoter binding protein	F	GO:0005515	protein binding
Ctaxi_contig_2954|comp17686_c0_seq1	rrna promoter binding protein	F	GO:0003677	DNA binding
Ctaxi_contig_2959|comp17707_c0_seq1	cytochrome oxidase subunit ii	C	GO:0016020	membrane
Ctaxi_contig_2969|comp17759_c0_seq1	sucrose non-fermenting (snf-1) related serine threonine protein kinase	P	GO:0009987	cellular process
Ctaxi_contig_2969|comp17759_c0_seq1	sucrose non-fermenting (snf-1) related serine threonine protein kinase	P	GO:0007275	multicellular organismal development
Ctaxi_contig_2969|comp17759_c0_seq1	sucrose non-fermenting (snf-1) related serine threonine protein kinase	P	GO:0006464	cellular protein modification process
Ctaxi_contig_2969|comp17759_c0_seq1	sucrose non-fermenting (snf-1) related serine threonine protein kinase	F	GO:0016301	kinase activity
Ctaxi_contig_2969|comp17759_c0_seq1	sucrose non-fermenting (snf-1) related serine threonine protein kinase	P	GO:0007165	signal transduction
Ctaxi_contig_2969|comp17759_c0_seq1	sucrose non-fermenting (snf-1) related serine threonine protein kinase	C	GO:0005634	nucleus
Ctaxi_contig_2969|comp17759_c0_seq1	sucrose non-fermenting (snf-1) related serine threonine protein kinase	F	GO:0000166	nucleotide binding
Ctaxi_contig_2980|comp17795_c0_seq1	60s ribosomal protein l7a	C	GO:0005840	ribosome
Ctaxi_contig_2980|comp17795_c0_seq1	60s ribosomal protein l7a	P	GO:0009987	cellular process
Ctaxi_contig_2981|comp17795_c1_seq1	60s ribosomal protein l7a-like	C	GO:0005840	ribosome
Ctaxi_contig_2981|comp17795_c1_seq1	60s ribosomal protein l7a-like	C	GO:0005622	intracellular
Ctaxi_contig_2981|comp17795_c1_seq1	60s ribosomal protein l7a-like	C	GO:0016020	membrane
Ctaxi_contig_2983|comp17804_c0_seq1	tyrosine 3-monooxygenase tryptophan 5-monooxygenase activation eta polypeptide	P	GO:0009058	biosynthetic process
Ctaxi_contig_2983|comp17804_c0_seq1	tyrosine 3-monooxygenase tryptophan 5-monooxygenase activation eta polypeptide	P	GO:0009987	cellular process
Ctaxi_contig_2983|comp17804_c0_seq1	tyrosine 3-monooxygenase tryptophan 5-monooxygenase activation eta polypeptide	P	GO:0009056	catabolic process
Ctaxi_contig_2983|comp17804_c0_seq1	tyrosine 3-monooxygenase tryptophan 5-monooxygenase activation eta polypeptide	P	GO:0006629	lipid metabolic process
Ctaxi_contig_2983|comp17804_c0_seq1	tyrosine 3-monooxygenase tryptophan 5-monooxygenase activation eta polypeptide	F	GO:0005515	protein binding
Ctaxi_contig_2983|comp17804_c0_seq1	tyrosine 3-monooxygenase tryptophan 5-monooxygenase activation eta polypeptide	P	GO:0007267	cell-cell signaling
Ctaxi_contig_2983|comp17804_c0_seq1	tyrosine 3-monooxygenase tryptophan 5-monooxygenase activation eta polypeptide	P	GO:0009653	anatomical structure morphogenesis
Ctaxi_contig_2983|comp17804_c0_seq1	tyrosine 3-monooxygenase tryptophan 5-monooxygenase activation eta polypeptide	P	GO:0016043	cellular component organization
Ctaxi_contig_2983|comp17804_c0_seq1	tyrosine 3-monooxygenase tryptophan 5-monooxygenase activation eta polypeptide	P	GO:0030154	cell differentiation
Ctaxi_contig_2983|comp17804_c0_seq1	tyrosine 3-monooxygenase tryptophan 5-monooxygenase activation eta polypeptide	P	GO:0007275	multicellular organismal development
Ctaxi_contig_2983|comp17804_c0_seq1	tyrosine 3-monooxygenase tryptophan 5-monooxygenase activation eta polypeptide	F	GO:0005102	receptor binding
Ctaxi_contig_2983|comp17804_c0_seq1	tyrosine 3-monooxygenase tryptophan 5-monooxygenase activation eta polypeptide	C	GO:0005829	cytosol
Ctaxi_contig_2983|comp17804_c0_seq1	tyrosine 3-monooxygenase tryptophan 5-monooxygenase activation eta polypeptide	C	GO:0016020	membrane
Ctaxi_contig_2983|comp17804_c0_seq1	tyrosine 3-monooxygenase tryptophan 5-monooxygenase activation eta polypeptide	C	GO:0005737	cytoplasm
Ctaxi_contig_2983|comp17804_c0_seq1	tyrosine 3-monooxygenase tryptophan 5-monooxygenase activation eta polypeptide	F	GO:0030234	enzyme regulator activity
Ctaxi_contig_2983|comp17804_c0_seq1	tyrosine 3-monooxygenase tryptophan 5-monooxygenase activation eta polypeptide	P	GO:0008152	metabolic process
Ctaxi_contig_2983|comp17804_c0_seq1	tyrosine 3-monooxygenase tryptophan 5-monooxygenase activation eta polypeptide	P	GO:0009719	response to endogenous stimulus
Ctaxi_contig_2983|comp17804_c0_seq1	tyrosine 3-monooxygenase tryptophan 5-monooxygenase activation eta polypeptide	C	GO:0005886	plasma membrane
Ctaxi_contig_2983|comp17804_c0_seq1	tyrosine 3-monooxygenase tryptophan 5-monooxygenase activation eta polypeptide	P	GO:0006810	transport
Ctaxi_contig_2983|comp17804_c0_seq1	tyrosine 3-monooxygenase tryptophan 5-monooxygenase activation eta polypeptide	P	GO:0007165	signal transduction
Ctaxi_contig_2983|comp17804_c0_seq1	tyrosine 3-monooxygenase tryptophan 5-monooxygenase activation eta polypeptide	N	GO:0006350	
Ctaxi_contig_2983|comp17804_c0_seq1	tyrosine 3-monooxygenase tryptophan 5-monooxygenase activation eta polypeptide	P	GO:0007049	cell cycle
Ctaxi_contig_2983|comp17804_c0_seq1	tyrosine 3-monooxygenase tryptophan 5-monooxygenase activation eta polypeptide	F	GO:0003824	catalytic activity
Ctaxi_contig_2983|comp17804_c0_seq1	tyrosine 3-monooxygenase tryptophan 5-monooxygenase activation eta polypeptide	F	GO:0003674	molecular_function
Ctaxi_contig_2987|comp17830_c0_seq1	cyclin2 related protein	P	GO:0008152	metabolic process
Ctaxi_contig_2987|comp17830_c0_seq1	cyclin2 related protein	P	GO:0007049	cell cycle
Ctaxi_contig_2987|comp17830_c0_seq1	cyclin2 related protein	F	GO:0016740	transferase activity
Ctaxi_contig_2987|comp17830_c0_seq1	cyclin2 related protein	F	GO:0005515	protein binding
Ctaxi_contig_2991|comp17839_c1_seq1	sedoheptulose- -bisphosphatase	P	GO:0009058	biosynthetic process
Ctaxi_contig_2991|comp17839_c1_seq1	sedoheptulose- -bisphosphatase	P	GO:0009987	cellular process
Ctaxi_contig_2991|comp17839_c1_seq1	sedoheptulose- -bisphosphatase	P	GO:0005975	carbohydrate metabolic process
Ctaxi_contig_2991|comp17839_c1_seq1	sedoheptulose- -bisphosphatase	P	GO:0015979	photosynthesis
Ctaxi_contig_2991|comp17839_c1_seq1	sedoheptulose- -bisphosphatase	C	GO:0009579	thylakoid
Ctaxi_contig_2991|comp17839_c1_seq1	sedoheptulose- -bisphosphatase	P	GO:0006950	response to stress
Ctaxi_contig_2991|comp17839_c1_seq1	sedoheptulose- -bisphosphatase	P	GO:0008219	cell death
Ctaxi_contig_2991|comp17839_c1_seq1	sedoheptulose- -bisphosphatase	P	GO:0019748	secondary metabolic process
Ctaxi_contig_2991|comp17839_c1_seq1	sedoheptulose- -bisphosphatase	P	GO:0008150	biological_process
Ctaxi_contig_2991|comp17839_c1_seq1	sedoheptulose- -bisphosphatase	N	GO:0006519	
Ctaxi_contig_2991|comp17839_c1_seq1	sedoheptulose- -bisphosphatase	C	GO:0009536	plastid
Ctaxi_contig_2991|comp17839_c1_seq1	sedoheptulose- -bisphosphatase	P	GO:0009607	response to biotic stimulus
Ctaxi_contig_2991|comp17839_c1_seq1	sedoheptulose- -bisphosphatase	P	GO:0006139	nucleobase-containing compound metabolic process
Ctaxi_contig_2991|comp17839_c1_seq1	sedoheptulose- -bisphosphatase	P	GO:0009056	catabolic process
Ctaxi_contig_2991|comp17839_c1_seq1	sedoheptulose- -bisphosphatase	F	GO:0005488	binding
Ctaxi_contig_2991|comp17839_c1_seq1	sedoheptulose- -bisphosphatase	P	GO:0009719	response to endogenous stimulus
Ctaxi_contig_2991|comp17839_c1_seq1	sedoheptulose- -bisphosphatase	P	GO:0007165	signal transduction
Ctaxi_contig_2991|comp17839_c1_seq1	sedoheptulose- -bisphosphatase	P	GO:0006810	transport
Ctaxi_contig_2991|comp17839_c1_seq1	sedoheptulose- -bisphosphatase	P	GO:0008152	metabolic process
Ctaxi_contig_2991|comp17839_c1_seq1	sedoheptulose- -bisphosphatase	P	GO:0016043	cellular component organization
Ctaxi_contig_2991|comp17839_c1_seq1	sedoheptulose- -bisphosphatase	F	GO:0016787	hydrolase activity
Ctaxi_contig_2991|comp17839_c1_seq1	sedoheptulose- -bisphosphatase	P	GO:0006091	generation of precursor metabolites and energy
Ctaxi_contig_2991|comp17839_c1_seq1	sedoheptulose- -bisphosphatase	P	GO:0006464	cellular protein modification process
Ctaxi_contig_2991|comp17839_c1_seq1	sedoheptulose- -bisphosphatase	P	GO:0009628	response to abiotic stimulus
Ctaxi_contig_2991|comp17839_c1_seq1	sedoheptulose- -bisphosphatase	C	GO:0005576	extracellular region
Ctaxi_contig_2991|comp17839_c1_seq1	sedoheptulose- -bisphosphatase	P	GO:0009653	anatomical structure morphogenesis
Ctaxi_contig_2991|comp17839_c1_seq1	sedoheptulose- -bisphosphatase	P	GO:0009791	post-embryonic development
Ctaxi_contig_2991|comp17839_c1_seq1	sedoheptulose- -bisphosphatase	P	GO:0006629	lipid metabolic process
Ctaxi_contig_2998|comp17861_c0_seq1	alpha-tubulin	C	GO:0005856	cytoskeleton
Ctaxi_contig_2998|comp17861_c0_seq1	alpha-tubulin	P	GO:0016043	cellular component organization
Ctaxi_contig_2998|comp17861_c0_seq1	alpha-tubulin	P	GO:0009987	cellular process
Ctaxi_contig_2998|comp17861_c0_seq1	alpha-tubulin	P	GO:0006139	nucleobase-containing compound metabolic process
Ctaxi_contig_2998|comp17861_c0_seq1	alpha-tubulin	P	GO:0009056	catabolic process
Ctaxi_contig_2998|comp17861_c0_seq1	alpha-tubulin	F	GO:0016787	hydrolase activity
Ctaxi_contig_2998|comp17861_c0_seq1	alpha-tubulin	F	GO:0005198	structural molecule activity
Ctaxi_contig_2998|comp17861_c0_seq1	alpha-tubulin	C	GO:0005737	cytoplasm
Ctaxi_contig_2998|comp17861_c0_seq1	alpha-tubulin	F	GO:0000166	nucleotide binding
Ctaxi_contig_2999|comp17866_c0_seq1	inorganic pyrophosphatase	F	GO:0016787	hydrolase activity
Ctaxi_contig_3000|comp17866_c0_seq2	h+-translocating pyrophosphatase family	P	GO:0006810	transport
Ctaxi_contig_3000|comp17866_c0_seq2	h+-translocating pyrophosphatase family	P	GO:0006950	response to stress
Ctaxi_contig_3000|comp17866_c0_seq2	h+-translocating pyrophosphatase family	P	GO:0009628	response to abiotic stimulus
Ctaxi_contig_3000|comp17866_c0_seq2	h+-translocating pyrophosphatase family	C	GO:0005739	mitochondrion
Ctaxi_contig_3000|comp17866_c0_seq2	h+-translocating pyrophosphatase family	C	GO:0009536	plastid
Ctaxi_contig_3000|comp17866_c0_seq2	h+-translocating pyrophosphatase family	C	GO:0016020	membrane
Ctaxi_contig_3000|comp17866_c0_seq2	h+-translocating pyrophosphatase family	C	GO:0005773	vacuole
Ctaxi_contig_3000|comp17866_c0_seq2	h+-translocating pyrophosphatase family	F	GO:0016787	hydrolase activity
Ctaxi_contig_3000|comp17866_c0_seq2	h+-translocating pyrophosphatase family	P	GO:0007275	multicellular organismal development
Ctaxi_contig_3000|comp17866_c0_seq2	h+-translocating pyrophosphatase family	C	GO:0005768	endosome
Ctaxi_contig_3000|comp17866_c0_seq2	h+-translocating pyrophosphatase family	F	GO:0005215	transporter activity
Ctaxi_contig_3000|comp17866_c0_seq2	h+-translocating pyrophosphatase family	C	GO:0005794	Golgi apparatus
Ctaxi_contig_3000|comp17866_c0_seq2	h+-translocating pyrophosphatase family	C	GO:0005886	plasma membrane
Ctaxi_contig_3003|comp17871_c1_seq1	k antiporter p-type alpha subunit family protein	F	GO:0005488	binding
Ctaxi_contig_3003|comp17871_c1_seq1	k antiporter p-type alpha subunit family protein	P	GO:0006810	transport
Ctaxi_contig_3003|comp17871_c1_seq1	k antiporter p-type alpha subunit family protein	F	GO:0005215	transporter activity
Ctaxi_contig_3003|comp17871_c1_seq1	k antiporter p-type alpha subunit family protein	F	GO:0016787	hydrolase activity
Ctaxi_contig_3012|comp17918_c0_seq2	histone h1-delta-like	C	GO:0005622	intracellular
Ctaxi_contig_3012|comp17918_c0_seq2	histone h1-delta-like	F	GO:0003677	DNA binding
Ctaxi_contig_3012|comp17918_c0_seq2	histone h1-delta-like	P	GO:0016043	cellular component organization
Ctaxi_contig_3012|comp17918_c0_seq2	histone h1-delta-like	P	GO:0009987	cellular process
Ctaxi_contig_3012|comp17918_c0_seq2	histone h1-delta-like	C	GO:0005634	nucleus
Ctaxi_contig_3019|comp17938_c0_seq1	myosin light chain kinase	C	GO:0005886	plasma membrane
Ctaxi_contig_3019|comp17938_c0_seq1	myosin light chain kinase	C	GO:0005578	proteinaceous extracellular matrix
Ctaxi_contig_3019|comp17938_c0_seq1	myosin light chain kinase	C	GO:0016020	membrane
Ctaxi_contig_3019|comp17938_c0_seq1	myosin light chain kinase	C	GO:0005635	nuclear envelope
Ctaxi_contig_3019|comp17938_c0_seq1	myosin light chain kinase	P	GO:0016043	cellular component organization
Ctaxi_contig_3019|comp17938_c0_seq1	myosin light chain kinase	P	GO:0009987	cellular process
Ctaxi_contig_3019|comp17938_c0_seq1	myosin light chain kinase	C	GO:0005856	cytoskeleton
Ctaxi_contig_3019|comp17938_c0_seq1	myosin light chain kinase	C	GO:0005730	nucleolus
Ctaxi_contig_3019|comp17938_c0_seq1	myosin light chain kinase	C	GO:0005829	cytosol
Ctaxi_contig_3019|comp17938_c0_seq1	myosin light chain kinase	F	GO:0016301	kinase activity
Ctaxi_contig_3019|comp17938_c0_seq1	myosin light chain kinase	P	GO:0006464	cellular protein modification process
Ctaxi_contig_3019|comp17938_c0_seq1	myosin light chain kinase	C	GO:0005575	cellular_component
Ctaxi_contig_3019|comp17938_c0_seq1	myosin light chain kinase	C	GO:0005634	nucleus
Ctaxi_contig_3019|comp17938_c0_seq1	myosin light chain kinase	C	GO:0005623	cell
Ctaxi_contig_3019|comp17938_c0_seq1	myosin light chain kinase	F	GO:0005515	protein binding
Ctaxi_contig_3019|comp17938_c0_seq1	myosin light chain kinase	N	GO:0006350	
Ctaxi_contig_3019|comp17938_c0_seq1	myosin light chain kinase	F	GO:0000166	nucleotide binding
Ctaxi_contig_3020|comp17938_c0_seq2	protein	P	GO:0006464	cellular protein modification process
Ctaxi_contig_3020|comp17938_c0_seq2	protein	F	GO:0000166	nucleotide binding
Ctaxi_contig_3020|comp17938_c0_seq2	protein	F	GO:0016301	kinase activity
Ctaxi_contig_3022|comp17956_c0_seq1	actin	P	GO:0006810	transport
Ctaxi_contig_3022|comp17956_c0_seq1	actin	P	GO:0009987	cellular process
Ctaxi_contig_3022|comp17956_c0_seq1	actin	C	GO:0005856	cytoskeleton
Ctaxi_contig_3022|comp17956_c0_seq1	actin	P	GO:0007275	multicellular organismal development
Ctaxi_contig_3022|comp17956_c0_seq1	actin	P	GO:0016043	cellular component organization
Ctaxi_contig_3022|comp17956_c0_seq1	actin	F	GO:0000166	nucleotide binding
Ctaxi_contig_3022|comp17956_c0_seq1	actin	F	GO:0005198	structural molecule activity
Ctaxi_contig_3022|comp17956_c0_seq1	actin	C	GO:0005737	cytoplasm
Ctaxi_contig_3023|comp17956_c1_seq1	actin type 1	C	GO:0005856	cytoskeleton
Ctaxi_contig_3023|comp17956_c1_seq1	actin type 1	C	GO:0005737	cytoplasm
Ctaxi_contig_3023|comp17956_c1_seq1	actin type 1	F	GO:0000166	nucleotide binding
Ctaxi_contig_3028|comp17968_c0_seq1	tubulin alpha-3 chain-like	C	GO:0005856	cytoskeleton
Ctaxi_contig_3028|comp17968_c0_seq1	tubulin alpha-3 chain-like	P	GO:0016043	cellular component organization
Ctaxi_contig_3028|comp17968_c0_seq1	tubulin alpha-3 chain-like	P	GO:0009987	cellular process
Ctaxi_contig_3028|comp17968_c0_seq1	tubulin alpha-3 chain-like	P	GO:0006139	nucleobase-containing compound metabolic process
Ctaxi_contig_3028|comp17968_c0_seq1	tubulin alpha-3 chain-like	P	GO:0009056	catabolic process
Ctaxi_contig_3028|comp17968_c0_seq1	tubulin alpha-3 chain-like	F	GO:0016787	hydrolase activity
Ctaxi_contig_3028|comp17968_c0_seq1	tubulin alpha-3 chain-like	F	GO:0005198	structural molecule activity
Ctaxi_contig_3028|comp17968_c0_seq1	tubulin alpha-3 chain-like	C	GO:0005737	cytoplasm
Ctaxi_contig_3028|comp17968_c0_seq1	tubulin alpha-3 chain-like	F	GO:0000166	nucleotide binding
Ctaxi_contig_3031|comp17977_c0_seq1	coiled-coil domain-containing protein 40	P	GO:0007275	multicellular organismal development
Ctaxi_contig_3031|comp17977_c0_seq1	coiled-coil domain-containing protein 40	P	GO:0016043	cellular component organization
Ctaxi_contig_3031|comp17977_c0_seq1	coiled-coil domain-containing protein 40	P	GO:0009987	cellular process
Ctaxi_contig_3031|comp17977_c0_seq1	coiled-coil domain-containing protein 40	P	GO:0009653	anatomical structure morphogenesis
Ctaxi_contig_3039|comp17992_c0_seq1	nuclear lim factor interactor-interacting protein cleavage-specific form	P	GO:0008152	metabolic process
Ctaxi_contig_3039|comp17992_c0_seq1	nuclear lim factor interactor-interacting protein cleavage-specific form	P	GO:0009987	cellular process
Ctaxi_contig_3039|comp17992_c0_seq1	nuclear lim factor interactor-interacting protein cleavage-specific form	F	GO:0016787	hydrolase activity
Ctaxi_contig_3042|comp17996_c0_seq1	ll-diaminopimelate aminotransferase	P	GO:0009058	biosynthetic process
Ctaxi_contig_3042|comp17996_c0_seq1	ll-diaminopimelate aminotransferase	N	GO:0006519	
Ctaxi_contig_3042|comp17996_c0_seq1	ll-diaminopimelate aminotransferase	P	GO:0040029	"regulation of gene expression, epigenetic"
Ctaxi_contig_3042|comp17996_c0_seq1	ll-diaminopimelate aminotransferase	P	GO:0016043	cellular component organization
Ctaxi_contig_3042|comp17996_c0_seq1	ll-diaminopimelate aminotransferase	N	GO:0006350	
Ctaxi_contig_3042|comp17996_c0_seq1	ll-diaminopimelate aminotransferase	P	GO:0007267	cell-cell signaling
Ctaxi_contig_3042|comp17996_c0_seq1	ll-diaminopimelate aminotransferase	P	GO:0007165	signal transduction
Ctaxi_contig_3042|comp17996_c0_seq1	ll-diaminopimelate aminotransferase	P	GO:0006950	response to stress
Ctaxi_contig_3042|comp17996_c0_seq1	ll-diaminopimelate aminotransferase	P	GO:0009607	response to biotic stimulus
Ctaxi_contig_3042|comp17996_c0_seq1	ll-diaminopimelate aminotransferase	P	GO:0006464	cellular protein modification process
Ctaxi_contig_3042|comp17996_c0_seq1	ll-diaminopimelate aminotransferase	F	GO:0016740	transferase activity
Ctaxi_contig_3042|comp17996_c0_seq1	ll-diaminopimelate aminotransferase	P	GO:0009791	post-embryonic development
Ctaxi_contig_3042|comp17996_c0_seq1	ll-diaminopimelate aminotransferase	P	GO:0007275	multicellular organismal development
Ctaxi_contig_3042|comp17996_c0_seq1	ll-diaminopimelate aminotransferase	C	GO:0005794	Golgi apparatus
Ctaxi_contig_3042|comp17996_c0_seq1	ll-diaminopimelate aminotransferase	C	GO:0005829	cytosol
Ctaxi_contig_3042|comp17996_c0_seq1	ll-diaminopimelate aminotransferase	P	GO:0009653	anatomical structure morphogenesis
Ctaxi_contig_3042|comp17996_c0_seq1	ll-diaminopimelate aminotransferase	C	GO:0009536	plastid
Ctaxi_contig_3042|comp17996_c0_seq1	ll-diaminopimelate aminotransferase	F	GO:0005488	binding
Ctaxi_contig_3042|comp17996_c0_seq1	ll-diaminopimelate aminotransferase	P	GO:0006139	nucleobase-containing compound metabolic process
Ctaxi_contig_3042|comp17996_c0_seq1	ll-diaminopimelate aminotransferase	P	GO:0009908	flower development
Ctaxi_contig_3043|comp17997_c0_seq1	abc transporter	P	GO:0006810	transport
Ctaxi_contig_3043|comp17997_c0_seq1	abc transporter	P	GO:0009987	cellular process
Ctaxi_contig_3043|comp17997_c0_seq1	abc transporter	C	GO:0016020	membrane
Ctaxi_contig_3043|comp17997_c0_seq1	abc transporter	F	GO:0016787	hydrolase activity
Ctaxi_contig_3043|comp17997_c0_seq1	abc transporter	F	GO:0005215	transporter activity
Ctaxi_contig_3043|comp17997_c0_seq1	abc transporter	P	GO:0006139	nucleobase-containing compound metabolic process
Ctaxi_contig_3043|comp17997_c0_seq1	abc transporter	P	GO:0009056	catabolic process
Ctaxi_contig_3043|comp17997_c0_seq1	abc transporter	F	GO:0000166	nucleotide binding
Ctaxi_contig_3044|comp17997_c0_seq2	abc transporter	P	GO:0006810	transport
Ctaxi_contig_3044|comp17997_c0_seq2	abc transporter	P	GO:0009987	cellular process
Ctaxi_contig_3044|comp17997_c0_seq2	abc transporter	C	GO:0016020	membrane
Ctaxi_contig_3044|comp17997_c0_seq2	abc transporter	F	GO:0016787	hydrolase activity
Ctaxi_contig_3044|comp17997_c0_seq2	abc transporter	F	GO:0005215	transporter activity
Ctaxi_contig_3044|comp17997_c0_seq2	abc transporter	P	GO:0006139	nucleobase-containing compound metabolic process
Ctaxi_contig_3044|comp17997_c0_seq2	abc transporter	P	GO:0009056	catabolic process
Ctaxi_contig_3044|comp17997_c0_seq2	abc transporter	F	GO:0000166	nucleotide binding
Ctaxi_contig_3049|comp18005_c0_seq2	predicted protein	F	GO:0005488	binding
Ctaxi_contig_3058|comp18031_c1_seq1	14-3-3 protein	F	GO:0016787	hydrolase activity
Ctaxi_contig_3058|comp18031_c1_seq1	14-3-3 protein	F	GO:0005515	protein binding
Ctaxi_contig_3058|comp18031_c1_seq1	14-3-3 protein	P	GO:0008150	biological_process
Ctaxi_contig_3058|comp18031_c1_seq1	14-3-3 protein	C	GO:0005886	plasma membrane
Ctaxi_contig_3058|comp18031_c1_seq1	14-3-3 protein	C	GO:0005618	cell wall
Ctaxi_contig_3058|comp18031_c1_seq1	14-3-3 protein	C	GO:0005635	nuclear envelope
Ctaxi_contig_3058|comp18031_c1_seq1	14-3-3 protein	F	GO:0000166	nucleotide binding
Ctaxi_contig_3058|comp18031_c1_seq1	14-3-3 protein	C	GO:0009536	plastid
Ctaxi_contig_3058|comp18031_c1_seq1	14-3-3 protein	C	GO:0005739	mitochondrion
Ctaxi_contig_3061|comp18045_c0_seq1	snf7 family protein	P	GO:0006810	transport
Ctaxi_contig_3061|comp18045_c0_seq1	snf7 family protein	F	GO:0016787	hydrolase activity
Ctaxi_contig_3061|comp18045_c0_seq1	snf7 family protein	P	GO:0008152	metabolic process
Ctaxi_contig_3061|comp18045_c0_seq1	snf7 family protein	P	GO:0009987	cellular process
Ctaxi_contig_3062|comp18045_c0_seq2	proteasome subunit beta type	F	GO:0016787	hydrolase activity
Ctaxi_contig_3062|comp18045_c0_seq2	proteasome subunit beta type	P	GO:0008152	metabolic process
Ctaxi_contig_3062|comp18045_c0_seq2	proteasome subunit beta type	P	GO:0009987	cellular process
Ctaxi_contig_3076|comp18097_c0_seq1	protein	F	GO:0016787	hydrolase activity
Ctaxi_contig_3077|comp18105_c0_seq1	nadh:flavin oxidoreductase	F	GO:0003824	catalytic activity
Ctaxi_contig_3091|comp18180_c1_seq1	arylsulfatase	F	GO:0003824	catalytic activity
Ctaxi_contig_3096|comp18198_c0_seq1	oxygen-evolving enhancer protein	C	GO:0016020	membrane
Ctaxi_contig_3096|comp18198_c0_seq1	oxygen-evolving enhancer protein	F	GO:0005488	binding
Ctaxi_contig_3096|comp18198_c0_seq1	oxygen-evolving enhancer protein	P	GO:0006091	generation of precursor metabolites and energy
Ctaxi_contig_3096|comp18198_c0_seq1	oxygen-evolving enhancer protein	P	GO:0015979	photosynthesis
Ctaxi_contig_3096|comp18198_c0_seq1	oxygen-evolving enhancer protein	C	GO:0009579	thylakoid
Ctaxi_contig_3099|comp18221_c0_seq1	peroxisomal membrane protein pmp22	C	GO:0016020	membrane
Ctaxi_contig_3111|comp18274_c0_seq1	elongation factor 1-gamma	F	GO:0016740	transferase activity
Ctaxi_contig_3111|comp18274_c0_seq1	elongation factor 1-gamma	F	GO:0008135	"translation factor activity, nucleic acid binding"
Ctaxi_contig_3111|comp18274_c0_seq1	elongation factor 1-gamma	C	GO:0005737	cytoplasm
Ctaxi_contig_3111|comp18274_c0_seq1	elongation factor 1-gamma	P	GO:0006412	translation
Ctaxi_contig_3112|comp18274_c1_seq1	elongation factor 1-gamma	F	GO:0016740	transferase activity
Ctaxi_contig_3112|comp18274_c1_seq1	elongation factor 1-gamma	F	GO:0008135	"translation factor activity, nucleic acid binding"
Ctaxi_contig_3112|comp18274_c1_seq1	elongation factor 1-gamma	C	GO:0005737	cytoplasm
Ctaxi_contig_3112|comp18274_c1_seq1	elongation factor 1-gamma	P	GO:0006412	translation
Ctaxi_contig_3115|comp18293_c0_seq1	adenosylhomocysteinase	C	GO:0016020	membrane
Ctaxi_contig_3115|comp18293_c0_seq1	adenosylhomocysteinase	C	GO:0005773	vacuole
Ctaxi_contig_3115|comp18293_c0_seq1	adenosylhomocysteinase	P	GO:0006950	response to stress
Ctaxi_contig_3115|comp18293_c0_seq1	adenosylhomocysteinase	P	GO:0009607	response to biotic stimulus
Ctaxi_contig_3115|comp18293_c0_seq1	adenosylhomocysteinase	P	GO:0009058	biosynthetic process
Ctaxi_contig_3115|comp18293_c0_seq1	adenosylhomocysteinase	P	GO:0009987	cellular process
Ctaxi_contig_3115|comp18293_c0_seq1	adenosylhomocysteinase	P	GO:0005975	carbohydrate metabolic process
Ctaxi_contig_3115|comp18293_c0_seq1	adenosylhomocysteinase	P	GO:0040029	"regulation of gene expression, epigenetic"
Ctaxi_contig_3115|comp18293_c0_seq1	adenosylhomocysteinase	P	GO:0016043	cellular component organization
Ctaxi_contig_3115|comp18293_c0_seq1	adenosylhomocysteinase	N	GO:0006350	
Ctaxi_contig_3115|comp18293_c0_seq1	adenosylhomocysteinase	C	GO:0005576	extracellular region
Ctaxi_contig_3115|comp18293_c0_seq1	adenosylhomocysteinase	P	GO:0006810	transport
Ctaxi_contig_3115|comp18293_c0_seq1	adenosylhomocysteinase	P	GO:0000003	reproduction
Ctaxi_contig_3115|comp18293_c0_seq1	adenosylhomocysteinase	P	GO:0009791	post-embryonic development
Ctaxi_contig_3115|comp18293_c0_seq1	adenosylhomocysteinase	P	GO:0009790	embryo development
Ctaxi_contig_3115|comp18293_c0_seq1	adenosylhomocysteinase	F	GO:0000166	nucleotide binding
Ctaxi_contig_3115|comp18293_c0_seq1	adenosylhomocysteinase	F	GO:0016787	hydrolase activity
Ctaxi_contig_3115|comp18293_c0_seq1	adenosylhomocysteinase	P	GO:0009628	response to abiotic stimulus
Ctaxi_contig_3115|comp18293_c0_seq1	adenosylhomocysteinase	P	GO:0009653	anatomical structure morphogenesis
Ctaxi_contig_3115|comp18293_c0_seq1	adenosylhomocysteinase	P	GO:0030154	cell differentiation
Ctaxi_contig_3115|comp18293_c0_seq1	adenosylhomocysteinase	P	GO:0016049	cell growth
Ctaxi_contig_3115|comp18293_c0_seq1	adenosylhomocysteinase	P	GO:0007275	multicellular organismal development
Ctaxi_contig_3115|comp18293_c0_seq1	adenosylhomocysteinase	C	GO:0005794	Golgi apparatus
Ctaxi_contig_3115|comp18293_c0_seq1	adenosylhomocysteinase	C	GO:0005829	cytosol
Ctaxi_contig_3115|comp18293_c0_seq1	adenosylhomocysteinase	P	GO:0008152	metabolic process
Ctaxi_contig_3115|comp18293_c0_seq1	adenosylhomocysteinase	P	GO:0019538	protein metabolic process
Ctaxi_contig_3115|comp18293_c0_seq1	adenosylhomocysteinase	P	GO:0009056	catabolic process
Ctaxi_contig_3115|comp18293_c0_seq1	adenosylhomocysteinase	P	GO:0006091	generation of precursor metabolites and energy
Ctaxi_contig_3115|comp18293_c0_seq1	adenosylhomocysteinase	P	GO:0008150	biological_process
Ctaxi_contig_3115|comp18293_c0_seq1	adenosylhomocysteinase	C	GO:0005886	plasma membrane
Ctaxi_contig_3115|comp18293_c0_seq1	adenosylhomocysteinase	F	GO:0005488	binding
Ctaxi_contig_3116|comp18293_c1_seq1	adenosylhomocysteinase	F	GO:0016787	hydrolase activity
Ctaxi_contig_3122|comp18322_c0_seq1	60s ribosomal protein l10a-1	P	GO:0006412	translation
Ctaxi_contig_3122|comp18322_c0_seq1	60s ribosomal protein l10a-1	F	GO:0003723	RNA binding
Ctaxi_contig_3122|comp18322_c0_seq1	60s ribosomal protein l10a-1	F	GO:0005198	structural molecule activity
Ctaxi_contig_3122|comp18322_c0_seq1	60s ribosomal protein l10a-1	C	GO:0005840	ribosome
Ctaxi_contig_3122|comp18322_c0_seq1	60s ribosomal protein l10a-1	P	GO:0007275	multicellular organismal development
Ctaxi_contig_3124|comp18342_c1_seq1	glycoside hydrolase	F	GO:0003824	catalytic activity
Ctaxi_contig_3125|comp18344_c0_seq1	guanine nucleotide-binding protein subunit beta-like protein	P	GO:0006810	transport
Ctaxi_contig_3125|comp18344_c0_seq1	guanine nucleotide-binding protein subunit beta-like protein	P	GO:0009719	response to endogenous stimulus
Ctaxi_contig_3125|comp18344_c0_seq1	guanine nucleotide-binding protein subunit beta-like protein	P	GO:0009987	cellular process
Ctaxi_contig_3125|comp18344_c0_seq1	guanine nucleotide-binding protein subunit beta-like protein	C	GO:0005622	intracellular
Ctaxi_contig_3125|comp18344_c0_seq1	guanine nucleotide-binding protein subunit beta-like protein	C	GO:0016020	membrane
Ctaxi_contig_3125|comp18344_c0_seq1	guanine nucleotide-binding protein subunit beta-like protein	C	GO:0005829	cytosol
Ctaxi_contig_3125|comp18344_c0_seq1	guanine nucleotide-binding protein subunit beta-like protein	P	GO:0008152	metabolic process
Ctaxi_contig_3125|comp18344_c0_seq1	guanine nucleotide-binding protein subunit beta-like protein	F	GO:0005215	transporter activity
Ctaxi_contig_3125|comp18344_c0_seq1	guanine nucleotide-binding protein subunit beta-like protein	P	GO:0006950	response to stress
Ctaxi_contig_3125|comp18344_c0_seq1	guanine nucleotide-binding protein subunit beta-like protein	F	GO:0005488	binding
Ctaxi_contig_3125|comp18344_c0_seq1	guanine nucleotide-binding protein subunit beta-like protein	P	GO:0009058	biosynthetic process
Ctaxi_contig_3126|comp18346_c0_seq1	protein	P	GO:0008152	metabolic process
Ctaxi_contig_3126|comp18346_c0_seq1	protein	P	GO:0009987	cellular process
Ctaxi_contig_3126|comp18346_c0_seq1	protein	C	GO:0016020	membrane
Ctaxi_contig_3126|comp18346_c0_seq1	protein	F	GO:0003824	catalytic activity
Ctaxi_contig_3126|comp18346_c0_seq1	protein	F	GO:0005488	binding
Ctaxi_contig_3126|comp18346_c0_seq1	protein	P	GO:0006810	transport
Ctaxi_contig_3127|comp18346_c1_seq1	protein	C	GO:0016020	membrane
Ctaxi_contig_3127|comp18346_c1_seq1	protein	P	GO:0006810	transport
Ctaxi_contig_3130|comp18371_c0_seq1	glycosyltransferase family 2 protein	P	GO:0008150	biological_process
Ctaxi_contig_3130|comp18371_c0_seq1	glycosyltransferase family 2 protein	F	GO:0016740	transferase activity
Ctaxi_contig_3130|comp18371_c0_seq1	glycosyltransferase family 2 protein	C	GO:0016020	membrane
Ctaxi_contig_3132|comp18389_c0_seq1	lon protease-like protein	F	GO:0016787	hydrolase activity
Ctaxi_contig_3132|comp18389_c0_seq1	lon protease-like protein	F	GO:0003677	DNA binding
Ctaxi_contig_3132|comp18389_c0_seq1	lon protease-like protein	P	GO:0008150	biological_process
Ctaxi_contig_3132|comp18389_c0_seq1	lon protease-like protein	P	GO:0016043	cellular component organization
Ctaxi_contig_3132|comp18389_c0_seq1	lon protease-like protein	P	GO:0009987	cellular process
Ctaxi_contig_3132|comp18389_c0_seq1	lon protease-like protein	F	GO:0000166	nucleotide binding
Ctaxi_contig_3132|comp18389_c0_seq1	lon protease-like protein	P	GO:0019538	protein metabolic process
Ctaxi_contig_3132|comp18389_c0_seq1	lon protease-like protein	P	GO:0009056	catabolic process
Ctaxi_contig_3132|comp18389_c0_seq1	lon protease-like protein	C	GO:0005739	mitochondrion
Ctaxi_contig_3132|comp18389_c0_seq1	lon protease-like protein	F	GO:0003723	RNA binding
Ctaxi_contig_3132|comp18389_c0_seq1	lon protease-like protein	P	GO:0006950	response to stress
Ctaxi_contig_3132|comp18389_c0_seq1	lon protease-like protein	F	GO:0005515	protein binding
Ctaxi_contig_3132|comp18389_c0_seq1	lon protease-like protein	P	GO:0006139	nucleobase-containing compound metabolic process
Ctaxi_contig_3132|comp18389_c0_seq1	lon protease-like protein	P	GO:0009719	response to endogenous stimulus
Ctaxi_contig_3133|comp18389_c1_seq1	atp-dependent protease la	F	GO:0003700	sequence-specific DNA binding transcription factor activity
Ctaxi_contig_3133|comp18389_c1_seq1	atp-dependent protease la	P	GO:0009987	cellular process
Ctaxi_contig_3133|comp18389_c1_seq1	atp-dependent protease la	P	GO:0006629	lipid metabolic process
Ctaxi_contig_3133|comp18389_c1_seq1	atp-dependent protease la	P	GO:0016043	cellular component organization
Ctaxi_contig_3133|comp18389_c1_seq1	atp-dependent protease la	F	GO:0003677	DNA binding
Ctaxi_contig_3133|comp18389_c1_seq1	atp-dependent protease la	P	GO:0019538	protein metabolic process
Ctaxi_contig_3133|comp18389_c1_seq1	atp-dependent protease la	P	GO:0009056	catabolic process
Ctaxi_contig_3133|comp18389_c1_seq1	atp-dependent protease la	P	GO:0006139	nucleobase-containing compound metabolic process
Ctaxi_contig_3133|comp18389_c1_seq1	atp-dependent protease la	C	GO:0005739	mitochondrion
Ctaxi_contig_3133|comp18389_c1_seq1	atp-dependent protease la	P	GO:0006950	response to stress
Ctaxi_contig_3133|comp18389_c1_seq1	atp-dependent protease la	P	GO:0009058	biosynthetic process
Ctaxi_contig_3133|comp18389_c1_seq1	atp-dependent protease la	F	GO:0003723	RNA binding
Ctaxi_contig_3133|comp18389_c1_seq1	atp-dependent protease la	C	GO:0005886	plasma membrane
Ctaxi_contig_3133|comp18389_c1_seq1	atp-dependent protease la	C	GO:0016020	membrane
Ctaxi_contig_3133|comp18389_c1_seq1	atp-dependent protease la	F	GO:0000166	nucleotide binding
Ctaxi_contig_3133|comp18389_c1_seq1	atp-dependent protease la	F	GO:0016787	hydrolase activity
Ctaxi_contig_3133|comp18389_c1_seq1	atp-dependent protease la	P	GO:0007165	signal transduction
Ctaxi_contig_3134|comp18393_c0_seq1	translation elongation factor 1-alpha	F	GO:0008135	"translation factor activity, nucleic acid binding"
Ctaxi_contig_3134|comp18393_c0_seq1	translation elongation factor 1-alpha	P	GO:0006412	translation
Ctaxi_contig_3134|comp18393_c0_seq1	translation elongation factor 1-alpha	P	GO:0006139	nucleobase-containing compound metabolic process
Ctaxi_contig_3134|comp18393_c0_seq1	translation elongation factor 1-alpha	P	GO:0009056	catabolic process
Ctaxi_contig_3134|comp18393_c0_seq1	translation elongation factor 1-alpha	F	GO:0016787	hydrolase activity
Ctaxi_contig_3134|comp18393_c0_seq1	translation elongation factor 1-alpha	C	GO:0005737	cytoplasm
Ctaxi_contig_3134|comp18393_c0_seq1	translation elongation factor 1-alpha	F	GO:0000166	nucleotide binding
Ctaxi_contig_3135|comp18393_c1_seq1	elongation factor 1 alpha	F	GO:0008135	"translation factor activity, nucleic acid binding"
Ctaxi_contig_3135|comp18393_c1_seq1	elongation factor 1 alpha	P	GO:0006412	translation
Ctaxi_contig_3135|comp18393_c1_seq1	elongation factor 1 alpha	P	GO:0006139	nucleobase-containing compound metabolic process
Ctaxi_contig_3135|comp18393_c1_seq1	elongation factor 1 alpha	P	GO:0009056	catabolic process
Ctaxi_contig_3135|comp18393_c1_seq1	elongation factor 1 alpha	F	GO:0016787	hydrolase activity
Ctaxi_contig_3135|comp18393_c1_seq1	elongation factor 1 alpha	C	GO:0005737	cytoplasm
Ctaxi_contig_3135|comp18393_c1_seq1	elongation factor 1 alpha	F	GO:0000166	nucleotide binding
Ctaxi_contig_3137|comp18401_c0_seq1	60s acidic ribosomal protein p0-1-like	F	GO:0005488	binding
Ctaxi_contig_3137|comp18401_c0_seq1	60s acidic ribosomal protein p0-1-like	C	GO:0005730	nucleolus
Ctaxi_contig_3137|comp18401_c0_seq1	60s acidic ribosomal protein p0-1-like	P	GO:0006950	response to stress
Ctaxi_contig_3137|comp18401_c0_seq1	60s acidic ribosomal protein p0-1-like	P	GO:0009628	response to abiotic stimulus
Ctaxi_contig_3137|comp18401_c0_seq1	60s acidic ribosomal protein p0-1-like	F	GO:0005198	structural molecule activity
Ctaxi_contig_3137|comp18401_c0_seq1	60s acidic ribosomal protein p0-1-like	P	GO:0006412	translation
Ctaxi_contig_3137|comp18401_c0_seq1	60s acidic ribosomal protein p0-1-like	P	GO:0009987	cellular process
Ctaxi_contig_3137|comp18401_c0_seq1	60s acidic ribosomal protein p0-1-like	P	GO:0008150	biological_process
Ctaxi_contig_3137|comp18401_c0_seq1	60s acidic ribosomal protein p0-1-like	C	GO:0009536	plastid
Ctaxi_contig_3137|comp18401_c0_seq1	60s acidic ribosomal protein p0-1-like	C	GO:0005840	ribosome
Ctaxi_contig_3137|comp18401_c0_seq1	60s acidic ribosomal protein p0-1-like	C	GO:0005886	plasma membrane
Ctaxi_contig_3141|comp18424_c0_seq1	phenylalanyl-trna synthetase	C	GO:0005829	cytosol
Ctaxi_contig_3141|comp18424_c0_seq1	phenylalanyl-trna synthetase	P	GO:0009058	biosynthetic process
Ctaxi_contig_3141|comp18424_c0_seq1	phenylalanyl-trna synthetase	P	GO:0006139	nucleobase-containing compound metabolic process
Ctaxi_contig_3141|comp18424_c0_seq1	phenylalanyl-trna synthetase	P	GO:0006412	translation
Ctaxi_contig_3141|comp18424_c0_seq1	phenylalanyl-trna synthetase	N	GO:0006519	
Ctaxi_contig_3141|comp18424_c0_seq1	phenylalanyl-trna synthetase	F	GO:0000166	nucleotide binding
Ctaxi_contig_3141|comp18424_c0_seq1	phenylalanyl-trna synthetase	F	GO:0003824	catalytic activity
Ctaxi_contig_3141|comp18424_c0_seq1	phenylalanyl-trna synthetase	F	GO:0003723	RNA binding
Ctaxi_contig_3149|comp18449_c0_seq1	polyadenylate-binding protein 1	P	GO:0008152	metabolic process
Ctaxi_contig_3149|comp18449_c0_seq1	polyadenylate-binding protein 1	P	GO:0009987	cellular process
Ctaxi_contig_3149|comp18449_c0_seq1	polyadenylate-binding protein 1	P	GO:0006412	translation
Ctaxi_contig_3149|comp18449_c0_seq1	polyadenylate-binding protein 1	F	GO:0005515	protein binding
Ctaxi_contig_3149|comp18449_c0_seq1	polyadenylate-binding protein 1	F	GO:0000166	nucleotide binding
Ctaxi_contig_3149|comp18449_c0_seq1	polyadenylate-binding protein 1	F	GO:0003723	RNA binding
Ctaxi_contig_3149|comp18449_c0_seq1	polyadenylate-binding protein 1	C	GO:0005829	cytosol
Ctaxi_contig_3149|comp18449_c0_seq1	polyadenylate-binding protein 1	C	GO:0005634	nucleus
Ctaxi_contig_3149|comp18449_c0_seq1	polyadenylate-binding protein 1	C	GO:0005737	cytoplasm
Ctaxi_contig_3149|comp18449_c0_seq1	polyadenylate-binding protein 1	P	GO:0006139	nucleobase-containing compound metabolic process
Ctaxi_contig_3149|comp18449_c0_seq1	polyadenylate-binding protein 1	P	GO:0009056	catabolic process
Ctaxi_contig_3149|comp18449_c0_seq1	polyadenylate-binding protein 1	F	GO:0003676	nucleic acid binding
Ctaxi_contig_3149|comp18449_c0_seq1	polyadenylate-binding protein 1	F	GO:0045182	translation regulator activity
Ctaxi_contig_3150|comp18449_c1_seq1	polyadenylate-binding protein 4	F	GO:0003723	RNA binding
Ctaxi_contig_3150|comp18449_c1_seq1	polyadenylate-binding protein 4	C	GO:0005634	nucleus
Ctaxi_contig_3150|comp18449_c1_seq1	polyadenylate-binding protein 4	C	GO:0005737	cytoplasm
Ctaxi_contig_3151|comp18449_c1_seq2	protein pab- isoform a	F	GO:0003676	nucleic acid binding
Ctaxi_contig_3151|comp18449_c1_seq2	protein pab- isoform a	P	GO:0009790	embryo development
Ctaxi_contig_3151|comp18449_c1_seq2	protein pab- isoform a	P	GO:0000003	reproduction
Ctaxi_contig_3158|comp18480_c1_seq1	proteasome regulatory subunit	P	GO:0006950	response to stress
Ctaxi_contig_3158|comp18480_c1_seq1	proteasome regulatory subunit	P	GO:0009607	response to biotic stimulus
Ctaxi_contig_3158|comp18480_c1_seq1	proteasome regulatory subunit	P	GO:0009056	catabolic process
Ctaxi_contig_3158|comp18480_c1_seq1	proteasome regulatory subunit	P	GO:0009987	cellular process
Ctaxi_contig_3158|comp18480_c1_seq1	proteasome regulatory subunit	P	GO:0006629	lipid metabolic process
Ctaxi_contig_3158|comp18480_c1_seq1	proteasome regulatory subunit	P	GO:0019538	protein metabolic process
Ctaxi_contig_3158|comp18480_c1_seq1	proteasome regulatory subunit	P	GO:0019748	secondary metabolic process
Ctaxi_contig_3158|comp18480_c1_seq1	proteasome regulatory subunit	P	GO:0016043	cellular component organization
Ctaxi_contig_3158|comp18480_c1_seq1	proteasome regulatory subunit	C	GO:0009536	plastid
Ctaxi_contig_3158|comp18480_c1_seq1	proteasome regulatory subunit	P	GO:0009653	anatomical structure morphogenesis
Ctaxi_contig_3158|comp18480_c1_seq1	proteasome regulatory subunit	P	GO:0016049	cell growth
Ctaxi_contig_3158|comp18480_c1_seq1	proteasome regulatory subunit	P	GO:0030154	cell differentiation
Ctaxi_contig_3158|comp18480_c1_seq1	proteasome regulatory subunit	P	GO:0007275	multicellular organismal development
Ctaxi_contig_3158|comp18480_c1_seq1	proteasome regulatory subunit	P	GO:0006464	cellular protein modification process
Ctaxi_contig_3158|comp18480_c1_seq1	proteasome regulatory subunit	P	GO:0009628	response to abiotic stimulus
Ctaxi_contig_3158|comp18480_c1_seq1	proteasome regulatory subunit	P	GO:0009791	post-embryonic development
Ctaxi_contig_3158|comp18480_c1_seq1	proteasome regulatory subunit	C	GO:0005829	cytosol
Ctaxi_contig_3158|comp18480_c1_seq1	proteasome regulatory subunit	P	GO:0006810	transport
Ctaxi_contig_3158|comp18480_c1_seq1	proteasome regulatory subunit	C	GO:0005622	intracellular
Ctaxi_contig_3158|comp18480_c1_seq1	proteasome regulatory subunit	P	GO:0009058	biosynthetic process
Ctaxi_contig_3158|comp18480_c1_seq1	proteasome regulatory subunit	P	GO:0006259	DNA metabolic process
Ctaxi_contig_3158|comp18480_c1_seq1	proteasome regulatory subunit	P	GO:0007049	cell cycle
Ctaxi_contig_3158|comp18480_c1_seq1	proteasome regulatory subunit	P	GO:0009719	response to endogenous stimulus
Ctaxi_contig_3158|comp18480_c1_seq1	proteasome regulatory subunit	C	GO:0005886	plasma membrane
Ctaxi_contig_3158|comp18480_c1_seq1	proteasome regulatory subunit	C	GO:0005634	nucleus
Ctaxi_contig_3166|comp18506_c1_seq1	40s ribosomal protein s3	F	GO:0005198	structural molecule activity
Ctaxi_contig_3166|comp18506_c1_seq1	40s ribosomal protein s3	F	GO:0003723	RNA binding
Ctaxi_contig_3166|comp18506_c1_seq1	40s ribosomal protein s3	C	GO:0005840	ribosome
Ctaxi_contig_3166|comp18506_c1_seq1	40s ribosomal protein s3	P	GO:0006412	translation
Ctaxi_contig_3176|comp18527_c0_seq1	dual oxidase 1	P	GO:0008152	metabolic process
Ctaxi_contig_3176|comp18527_c0_seq1	dual oxidase 1	P	GO:0009987	cellular process
Ctaxi_contig_3176|comp18527_c0_seq1	dual oxidase 1	F	GO:0005488	binding
Ctaxi_contig_3176|comp18527_c0_seq1	dual oxidase 1	P	GO:0007275	multicellular organismal development
Ctaxi_contig_3176|comp18527_c0_seq1	dual oxidase 1	C	GO:0016020	membrane
Ctaxi_contig_3176|comp18527_c0_seq1	dual oxidase 1	P	GO:0007165	signal transduction
Ctaxi_contig_3176|comp18527_c0_seq1	dual oxidase 1	F	GO:0003824	catalytic activity
Ctaxi_contig_3176|comp18527_c0_seq1	dual oxidase 1	P	GO:0008150	biological_process
Ctaxi_contig_3176|comp18527_c0_seq1	dual oxidase 1	P	GO:0006950	response to stress
Ctaxi_contig_3182|comp18549_c0_seq1	metal abc transporter permease	C	GO:0016020	membrane
Ctaxi_contig_3182|comp18549_c0_seq1	metal abc transporter permease	C	GO:0005773	vacuole
Ctaxi_contig_3182|comp18549_c0_seq1	metal abc transporter permease	P	GO:0006810	transport
Ctaxi_contig_3182|comp18549_c0_seq1	metal abc transporter permease	P	GO:0009987	cellular process
Ctaxi_contig_3182|comp18549_c0_seq1	metal abc transporter permease	F	GO:0016787	hydrolase activity
Ctaxi_contig_3182|comp18549_c0_seq1	metal abc transporter permease	F	GO:0005215	transporter activity
Ctaxi_contig_3182|comp18549_c0_seq1	metal abc transporter permease	P	GO:0006139	nucleobase-containing compound metabolic process
Ctaxi_contig_3182|comp18549_c0_seq1	metal abc transporter permease	P	GO:0009056	catabolic process
Ctaxi_contig_3182|comp18549_c0_seq1	metal abc transporter permease	F	GO:0000166	nucleotide binding
Ctaxi_contig_3187|comp18564_c0_seq1	ribosomal protein s15	F	GO:0005198	structural molecule activity
Ctaxi_contig_3187|comp18564_c0_seq1	ribosomal protein s15	F	GO:0003723	RNA binding
Ctaxi_contig_3187|comp18564_c0_seq1	ribosomal protein s15	C	GO:0005840	ribosome
Ctaxi_contig_3187|comp18564_c0_seq1	ribosomal protein s15	P	GO:0006412	translation
Ctaxi_contig_3189|comp18568_c1_seq1	sigma 54 modulation protein ribosomal protein s30ea	P	GO:0008152	metabolic process
Ctaxi_contig_3192|comp18571_c1_seq1	cugbp elav-like family member 2-like	P	GO:0009987	cellular process
Ctaxi_contig_3192|comp18571_c1_seq1	cugbp elav-like family member 2-like	F	GO:0003723	RNA binding
Ctaxi_contig_3198|comp18591_c0_seq1	actin	C	GO:0005856	cytoskeleton
Ctaxi_contig_3198|comp18591_c0_seq1	actin	C	GO:0005737	cytoplasm
Ctaxi_contig_3198|comp18591_c0_seq1	actin	F	GO:0000166	nucleotide binding
Ctaxi_contig_3199|comp18591_c1_seq1	actin	C	GO:0005829	cytosol
Ctaxi_contig_3199|comp18591_c1_seq1	actin	C	GO:0005856	cytoskeleton
Ctaxi_contig_3199|comp18591_c1_seq1	actin	C	GO:0005737	cytoplasm
Ctaxi_contig_3199|comp18591_c1_seq1	actin	C	GO:0005623	cell
Ctaxi_contig_3199|comp18591_c1_seq1	actin	F	GO:0005515	protein binding
Ctaxi_contig_3199|comp18591_c1_seq1	actin	C	GO:0005576	extracellular region
Ctaxi_contig_3199|comp18591_c1_seq1	actin	C	GO:0005654	nucleoplasm
Ctaxi_contig_3199|comp18591_c1_seq1	actin	F	GO:0000166	nucleotide binding
Ctaxi_contig_3199|comp18591_c1_seq1	actin	P	GO:0009653	anatomical structure morphogenesis
Ctaxi_contig_3199|comp18591_c1_seq1	actin	P	GO:0016043	cellular component organization
Ctaxi_contig_3199|comp18591_c1_seq1	actin	P	GO:0030154	cell differentiation
Ctaxi_contig_3199|comp18591_c1_seq1	actin	P	GO:0007275	multicellular organismal development
Ctaxi_contig_3199|comp18591_c1_seq1	actin	C	GO:0005622	intracellular
Ctaxi_contig_3207|comp18602_c0_seq1	5 -adenylylsulfate reductase chloroplastic-like	P	GO:0019725	cellular homeostasis
Ctaxi_contig_3207|comp18602_c0_seq1	5 -adenylylsulfate reductase chloroplastic-like	P	GO:0008152	metabolic process
Ctaxi_contig_3207|comp18602_c0_seq1	5 -adenylylsulfate reductase chloroplastic-like	P	GO:0009987	cellular process
Ctaxi_contig_3207|comp18602_c0_seq1	5 -adenylylsulfate reductase chloroplastic-like	F	GO:0003824	catalytic activity
Ctaxi_contig_3212|comp18613_c0_seq1	light harvesting complex protein	C	GO:0016020	membrane
Ctaxi_contig_3212|comp18613_c0_seq1	light harvesting complex protein	P	GO:0006091	generation of precursor metabolites and energy
Ctaxi_contig_3212|comp18613_c0_seq1	light harvesting complex protein	P	GO:0015979	photosynthesis
Ctaxi_contig_3212|comp18613_c0_seq1	light harvesting complex protein	C	GO:0009536	plastid
Ctaxi_contig_3219|comp18626_c0_seq1	solute:sodium symporter family	P	GO:0006810	transport
Ctaxi_contig_3219|comp18626_c0_seq1	solute:sodium symporter family	C	GO:0016020	membrane
Ctaxi_contig_3225|comp18657_c0_seq1	glutathione transferase	F	GO:0016740	transferase activity
Ctaxi_contig_3236|comp18674_c0_seq1	at5g47860 mca23_20	C	GO:0009536	plastid
Ctaxi_contig_3243|comp18686_c0_seq1	heat shock protein 90	P	GO:0019538	protein metabolic process
Ctaxi_contig_3243|comp18686_c0_seq1	heat shock protein 90	P	GO:0009987	cellular process
Ctaxi_contig_3243|comp18686_c0_seq1	heat shock protein 90	P	GO:0006950	response to stress
Ctaxi_contig_3243|comp18686_c0_seq1	heat shock protein 90	F	GO:0000166	nucleotide binding
Ctaxi_contig_3243|comp18686_c0_seq1	heat shock protein 90	F	GO:0005515	protein binding
Ctaxi_contig_3244|comp18686_c1_seq1	heat shock protein 90	P	GO:0019538	protein metabolic process
Ctaxi_contig_3244|comp18686_c1_seq1	heat shock protein 90	P	GO:0009987	cellular process
Ctaxi_contig_3244|comp18686_c1_seq1	heat shock protein 90	C	GO:0009536	plastid
Ctaxi_contig_3244|comp18686_c1_seq1	heat shock protein 90	P	GO:0006950	response to stress
Ctaxi_contig_3244|comp18686_c1_seq1	heat shock protein 90	F	GO:0000166	nucleotide binding
Ctaxi_contig_3244|comp18686_c1_seq1	heat shock protein 90	F	GO:0005515	protein binding
Ctaxi_contig_3245|comp18691_c1_seq1	acetyl- synthetase	F	GO:0005488	binding
Ctaxi_contig_3245|comp18691_c1_seq1	acetyl- synthetase	F	GO:0000166	nucleotide binding
Ctaxi_contig_3245|comp18691_c1_seq1	acetyl- synthetase	F	GO:0003824	catalytic activity
Ctaxi_contig_3245|comp18691_c1_seq1	acetyl- synthetase	P	GO:0009058	biosynthetic process
Ctaxi_contig_3245|comp18691_c1_seq1	acetyl- synthetase	P	GO:0009987	cellular process
Ctaxi_contig_3251|comp18707_c0_seq1	vacuolar atp synthase catalytic subunit	F	GO:0016787	hydrolase activity
Ctaxi_contig_3251|comp18707_c0_seq1	vacuolar atp synthase catalytic subunit	F	GO:0005215	transporter activity
Ctaxi_contig_3251|comp18707_c0_seq1	vacuolar atp synthase catalytic subunit	P	GO:0006139	nucleobase-containing compound metabolic process
Ctaxi_contig_3251|comp18707_c0_seq1	vacuolar atp synthase catalytic subunit	P	GO:0006810	transport
Ctaxi_contig_3251|comp18707_c0_seq1	vacuolar atp synthase catalytic subunit	P	GO:0009987	cellular process
Ctaxi_contig_3251|comp18707_c0_seq1	vacuolar atp synthase catalytic subunit	P	GO:0019725	cellular homeostasis
Ctaxi_contig_3251|comp18707_c0_seq1	vacuolar atp synthase catalytic subunit	C	GO:0016020	membrane
Ctaxi_contig_3251|comp18707_c0_seq1	vacuolar atp synthase catalytic subunit	C	GO:0005773	vacuole
Ctaxi_contig_3251|comp18707_c0_seq1	vacuolar atp synthase catalytic subunit	F	GO:0000166	nucleotide binding
Ctaxi_contig_3252|comp18707_c1_seq1	vacuolar atp synthase catalytic subunit	P	GO:0006139	nucleobase-containing compound metabolic process
Ctaxi_contig_3252|comp18707_c1_seq1	vacuolar atp synthase catalytic subunit	F	GO:0000166	nucleotide binding
Ctaxi_contig_3252|comp18707_c1_seq1	vacuolar atp synthase catalytic subunit	F	GO:0016787	hydrolase activity
Ctaxi_contig_3252|comp18707_c1_seq1	vacuolar atp synthase catalytic subunit	F	GO:0005215	transporter activity
Ctaxi_contig_3252|comp18707_c1_seq1	vacuolar atp synthase catalytic subunit	P	GO:0006810	transport
Ctaxi_contig_3252|comp18707_c1_seq1	vacuolar atp synthase catalytic subunit	P	GO:0009987	cellular process
Ctaxi_contig_3252|comp18707_c1_seq1	vacuolar atp synthase catalytic subunit	C	GO:0016020	membrane
Ctaxi_contig_3255|comp18715_c0_seq1	coproporphyrinogen iii oxidase chloroplast precursor	P	GO:0009058	biosynthetic process
Ctaxi_contig_3255|comp18715_c0_seq1	coproporphyrinogen iii oxidase chloroplast precursor	P	GO:0009987	cellular process
Ctaxi_contig_3255|comp18715_c0_seq1	coproporphyrinogen iii oxidase chloroplast precursor	F	GO:0003824	catalytic activity
Ctaxi_contig_3255|comp18715_c0_seq1	coproporphyrinogen iii oxidase chloroplast precursor	P	GO:0008152	metabolic process
Ctaxi_contig_3266|comp18735_c0_seq1	ubiquitin protein ligase	P	GO:0006464	cellular protein modification process
Ctaxi_contig_3266|comp18735_c0_seq1	ubiquitin protein ligase	F	GO:0003824	catalytic activity
Ctaxi_contig_3270|comp18748_c0_seq1	ribosomal protein l32	C	GO:0005840	ribosome
Ctaxi_contig_3270|comp18748_c0_seq1	ribosomal protein l32	F	GO:0005198	structural molecule activity
Ctaxi_contig_3270|comp18748_c0_seq1	ribosomal protein l32	P	GO:0006412	translation
Ctaxi_contig_3272|comp18753_c0_seq1	glycine dehydrogenase	P	GO:0008152	metabolic process
Ctaxi_contig_3272|comp18753_c0_seq1	glycine dehydrogenase	F	GO:0003824	catalytic activity
Ctaxi_contig_3272|comp18753_c0_seq1	glycine dehydrogenase	C	GO:0005739	mitochondrion
Ctaxi_contig_3272|comp18753_c0_seq1	glycine dehydrogenase	C	GO:0009536	plastid
Ctaxi_contig_3272|comp18753_c0_seq1	glycine dehydrogenase	P	GO:0009056	catabolic process
Ctaxi_contig_3272|comp18753_c0_seq1	glycine dehydrogenase	N	GO:0006519	
Ctaxi_contig_3272|comp18753_c0_seq1	glycine dehydrogenase	F	GO:0000166	nucleotide binding
Ctaxi_contig_3272|comp18753_c0_seq1	glycine dehydrogenase	P	GO:0008150	biological_process
Ctaxi_contig_3272|comp18753_c0_seq1	glycine dehydrogenase	F	GO:0005488	binding
Ctaxi_contig_3272|comp18753_c0_seq1	glycine dehydrogenase	C	GO:0005576	extracellular region
Ctaxi_contig_3273|comp18753_c1_seq1	glycine dehydrogenase	C	GO:0005737	cytoplasm
Ctaxi_contig_3273|comp18753_c1_seq1	glycine dehydrogenase	P	GO:0008152	metabolic process
Ctaxi_contig_3273|comp18753_c1_seq1	glycine dehydrogenase	F	GO:0003824	catalytic activity
Ctaxi_contig_3273|comp18753_c1_seq1	glycine dehydrogenase	P	GO:0009056	catabolic process
Ctaxi_contig_3273|comp18753_c1_seq1	glycine dehydrogenase	N	GO:0006519	
Ctaxi_contig_3273|comp18753_c1_seq1	glycine dehydrogenase	C	GO:0005739	mitochondrion
Ctaxi_contig_3273|comp18753_c1_seq1	glycine dehydrogenase	C	GO:0009536	plastid
Ctaxi_contig_3273|comp18753_c1_seq1	glycine dehydrogenase	F	GO:0000166	nucleotide binding
Ctaxi_contig_3273|comp18753_c1_seq1	glycine dehydrogenase	F	GO:0005488	binding
Ctaxi_contig_3273|comp18753_c1_seq1	glycine dehydrogenase	C	GO:0005576	extracellular region
Ctaxi_contig_3276|comp18775_c0_seq1	tkl dicty4 protein kinase	P	GO:0006464	cellular protein modification process
Ctaxi_contig_3276|comp18775_c0_seq1	tkl dicty4 protein kinase	F	GO:0003824	catalytic activity
Ctaxi_contig_3276|comp18775_c0_seq1	tkl dicty4 protein kinase	F	GO:0016301	kinase activity
Ctaxi_contig_3276|comp18775_c0_seq1	tkl dicty4 protein kinase	F	GO:0000166	nucleotide binding
Ctaxi_contig_3276|comp18775_c0_seq1	tkl dicty4 protein kinase	P	GO:0007165	signal transduction
Ctaxi_contig_3276|comp18775_c0_seq1	tkl dicty4 protein kinase	P	GO:0007610	behavior
Ctaxi_contig_3276|comp18775_c0_seq1	tkl dicty4 protein kinase	P	GO:0009628	response to abiotic stimulus
Ctaxi_contig_3276|comp18775_c0_seq1	tkl dicty4 protein kinase	C	GO:0005623	cell
Ctaxi_contig_3276|comp18775_c0_seq1	tkl dicty4 protein kinase	P	GO:0006139	nucleobase-containing compound metabolic process
Ctaxi_contig_3276|comp18775_c0_seq1	tkl dicty4 protein kinase	P	GO:0009058	biosynthetic process
Ctaxi_contig_3277|comp18776_c0_seq1	transaldolase	C	GO:0005737	cytoplasm
Ctaxi_contig_3277|comp18776_c0_seq1	transaldolase	F	GO:0016740	transferase activity
Ctaxi_contig_3277|comp18776_c0_seq1	transaldolase	P	GO:0005975	carbohydrate metabolic process
Ctaxi_contig_3277|comp18776_c0_seq1	transaldolase	P	GO:0006139	nucleobase-containing compound metabolic process
Ctaxi_contig_3277|comp18776_c0_seq1	transaldolase	P	GO:0009056	catabolic process
Ctaxi_contig_3277|comp18776_c0_seq1	transaldolase	P	GO:0019748	secondary metabolic process
Ctaxi_contig_3278|comp18776_c0_seq2	transaldolase	C	GO:0005737	cytoplasm
Ctaxi_contig_3278|comp18776_c0_seq2	transaldolase	F	GO:0016740	transferase activity
Ctaxi_contig_3278|comp18776_c0_seq2	transaldolase	P	GO:0005975	carbohydrate metabolic process
Ctaxi_contig_3278|comp18776_c0_seq2	transaldolase	P	GO:0006139	nucleobase-containing compound metabolic process
Ctaxi_contig_3278|comp18776_c0_seq2	transaldolase	P	GO:0009056	catabolic process
Ctaxi_contig_3278|comp18776_c0_seq2	transaldolase	P	GO:0019748	secondary metabolic process
Ctaxi_contig_3279|comp18778_c1_seq1	glutamyl-trna reductase	P	GO:0009058	biosynthetic process
Ctaxi_contig_3279|comp18778_c1_seq1	glutamyl-trna reductase	P	GO:0009987	cellular process
Ctaxi_contig_3279|comp18778_c1_seq1	glutamyl-trna reductase	F	GO:0003824	catalytic activity
Ctaxi_contig_3280|comp18779_c0_seq1	p-type atpase	C	GO:0016020	membrane
Ctaxi_contig_3280|comp18779_c0_seq1	p-type atpase	F	GO:0005488	binding
Ctaxi_contig_3280|comp18779_c0_seq1	p-type atpase	F	GO:0016787	hydrolase activity
Ctaxi_contig_3280|comp18779_c0_seq1	p-type atpase	F	GO:0005215	transporter activity
Ctaxi_contig_3280|comp18779_c0_seq1	p-type atpase	F	GO:0000166	nucleotide binding
Ctaxi_contig_3280|comp18779_c0_seq1	p-type atpase	P	GO:0006810	transport
Ctaxi_contig_3281|comp18781_c0_seq1	60s ribosomal protein l7	C	GO:0005840	ribosome
Ctaxi_contig_3283|comp18782_c0_seq1	poly a binding cytoplasmic 1 b	P	GO:0009790	embryo development
Ctaxi_contig_3283|comp18782_c0_seq1	poly a binding cytoplasmic 1 b	F	GO:0005515	protein binding
Ctaxi_contig_3283|comp18782_c0_seq1	poly a binding cytoplasmic 1 b	P	GO:0006139	nucleobase-containing compound metabolic process
Ctaxi_contig_3283|comp18782_c0_seq1	poly a binding cytoplasmic 1 b	F	GO:0003723	RNA binding
Ctaxi_contig_3283|comp18782_c0_seq1	poly a binding cytoplasmic 1 b	F	GO:0000166	nucleotide binding
Ctaxi_contig_3283|comp18782_c0_seq1	poly a binding cytoplasmic 1 b	P	GO:0009056	catabolic process
Ctaxi_contig_3283|comp18782_c0_seq1	poly a binding cytoplasmic 1 b	C	GO:0005737	cytoplasm
Ctaxi_contig_3285|comp18791_c0_seq1	small subunit ribosomal protein 14	C	GO:0005840	ribosome
Ctaxi_contig_3285|comp18791_c0_seq1	small subunit ribosomal protein 14	F	GO:0005198	structural molecule activity
Ctaxi_contig_3285|comp18791_c0_seq1	small subunit ribosomal protein 14	P	GO:0006412	translation
Ctaxi_contig_3292|comp18810_c0_seq1	60s ribosomal protein l11	C	GO:0005840	ribosome
Ctaxi_contig_3292|comp18810_c0_seq1	60s ribosomal protein l11	F	GO:0005198	structural molecule activity
Ctaxi_contig_3292|comp18810_c0_seq1	60s ribosomal protein l11	P	GO:0006412	translation
Ctaxi_contig_3292|comp18810_c0_seq1	60s ribosomal protein l11	F	GO:0003723	RNA binding
Ctaxi_contig_3302|comp18835_c0_seq1	60s ribosomal protein l23a	C	GO:0005840	ribosome
Ctaxi_contig_3302|comp18835_c0_seq1	60s ribosomal protein l23a	F	GO:0005198	structural molecule activity
Ctaxi_contig_3302|comp18835_c0_seq1	60s ribosomal protein l23a	P	GO:0006412	translation
Ctaxi_contig_3302|comp18835_c0_seq1	60s ribosomal protein l23a	F	GO:0000166	nucleotide binding
Ctaxi_contig_3303|comp18835_c0_seq2	60s ribosomal protein l23a	C	GO:0005840	ribosome
Ctaxi_contig_3303|comp18835_c0_seq2	60s ribosomal protein l23a	F	GO:0000166	nucleotide binding
Ctaxi_contig_3303|comp18835_c0_seq2	60s ribosomal protein l23a	F	GO:0005198	structural molecule activity
Ctaxi_contig_3303|comp18835_c0_seq2	60s ribosomal protein l23a	P	GO:0006412	translation
Ctaxi_contig_3303|comp18835_c0_seq2	60s ribosomal protein l23a	P	GO:0007165	signal transduction
Ctaxi_contig_3304|comp18844_c0_seq1	the actin binding protein cofilin-like protein	P	GO:0016043	cellular component organization
Ctaxi_contig_3304|comp18844_c0_seq1	the actin binding protein cofilin-like protein	P	GO:0009987	cellular process
Ctaxi_contig_3304|comp18844_c0_seq1	the actin binding protein cofilin-like protein	F	GO:0005515	protein binding
Ctaxi_contig_3304|comp18844_c0_seq1	the actin binding protein cofilin-like protein	C	GO:0005856	cytoskeleton
Ctaxi_contig_3307|comp18864_c0_seq1	multi-sensor signal transduction multi-kinase	F	GO:0016301	kinase activity
Ctaxi_contig_3307|comp18864_c0_seq1	multi-sensor signal transduction multi-kinase	P	GO:0008152	metabolic process
Ctaxi_contig_3307|comp18864_c0_seq1	multi-sensor signal transduction multi-kinase	P	GO:0009987	cellular process
Ctaxi_contig_3307|comp18864_c0_seq1	multi-sensor signal transduction multi-kinase	P	GO:0007165	signal transduction
Ctaxi_contig_3309|comp18867_c0_seq1	protein	P	GO:0008152	metabolic process
Ctaxi_contig_3309|comp18867_c0_seq1	protein	C	GO:0016020	membrane
Ctaxi_contig_3309|comp18867_c0_seq1	protein	F	GO:0016740	transferase activity
Ctaxi_contig_3313|comp18884_c0_seq1	30s ribosomal protein s2	F	GO:0005198	structural molecule activity
Ctaxi_contig_3313|comp18884_c0_seq1	30s ribosomal protein s2	C	GO:0005840	ribosome
Ctaxi_contig_3313|comp18884_c0_seq1	30s ribosomal protein s2	C	GO:0009536	plastid
Ctaxi_contig_3313|comp18884_c0_seq1	30s ribosomal protein s2	P	GO:0006412	translation
Ctaxi_contig_3314|comp18886_c0_seq1	bardet-biedl syndrome 7	P	GO:0008150	biological_process
Ctaxi_contig_3321|comp18910_c0_seq1	carrier protein	C	GO:0016020	membrane
Ctaxi_contig_3321|comp18910_c0_seq1	carrier protein	C	GO:0005739	mitochondrion
Ctaxi_contig_3321|comp18910_c0_seq1	carrier protein	P	GO:0006810	transport
Ctaxi_contig_3321|comp18910_c0_seq1	carrier protein	P	GO:0009987	cellular process
Ctaxi_contig_3321|comp18910_c0_seq1	carrier protein	F	GO:0005215	transporter activity
Ctaxi_contig_3322|comp18912_c0_seq1	retrotransposon ty3-gypsy subclass	F	GO:0005488	binding
Ctaxi_contig_3333|comp18938_c1_seq1	crm1 c terminal exportin 1-like protein	F	GO:0005515	protein binding
Ctaxi_contig_3333|comp18938_c1_seq1	crm1 c terminal exportin 1-like protein	P	GO:0006810	transport
Ctaxi_contig_3333|comp18938_c1_seq1	crm1 c terminal exportin 1-like protein	P	GO:0009987	cellular process
Ctaxi_contig_3333|comp18938_c1_seq1	crm1 c terminal exportin 1-like protein	C	GO:0005634	nucleus
Ctaxi_contig_3338|comp18947_c0_seq1	ubiquitin conjugating enzyme	F	GO:0003824	catalytic activity
Ctaxi_contig_3338|comp18947_c0_seq1	ubiquitin conjugating enzyme	P	GO:0006464	cellular protein modification process
Ctaxi_contig_3340|comp18956_c0_seq1	5 -nucleotidase	F	GO:0005488	binding
Ctaxi_contig_3340|comp18956_c0_seq1	5 -nucleotidase	F	GO:0016787	hydrolase activity
Ctaxi_contig_3344|comp18964_c1_seq1	rhodanese-like ca-sensing receptor	P	GO:0006091	generation of precursor metabolites and energy
Ctaxi_contig_3344|comp18964_c1_seq1	rhodanese-like ca-sensing receptor	P	GO:0015979	photosynthesis
Ctaxi_contig_3344|comp18964_c1_seq1	rhodanese-like ca-sensing receptor	P	GO:0008152	metabolic process
Ctaxi_contig_3344|comp18964_c1_seq1	rhodanese-like ca-sensing receptor	P	GO:0009987	cellular process
Ctaxi_contig_3344|comp18964_c1_seq1	rhodanese-like ca-sensing receptor	P	GO:0009628	response to abiotic stimulus
Ctaxi_contig_3344|comp18964_c1_seq1	rhodanese-like ca-sensing receptor	P	GO:0005975	carbohydrate metabolic process
Ctaxi_contig_3344|comp18964_c1_seq1	rhodanese-like ca-sensing receptor	P	GO:0009058	biosynthetic process
Ctaxi_contig_3344|comp18964_c1_seq1	rhodanese-like ca-sensing receptor	P	GO:0006629	lipid metabolic process
Ctaxi_contig_3344|comp18964_c1_seq1	rhodanese-like ca-sensing receptor	P	GO:0008150	biological_process
Ctaxi_contig_3344|comp18964_c1_seq1	rhodanese-like ca-sensing receptor	P	GO:0016043	cellular component organization
Ctaxi_contig_3344|comp18964_c1_seq1	rhodanese-like ca-sensing receptor	P	GO:0006139	nucleobase-containing compound metabolic process
Ctaxi_contig_3344|comp18964_c1_seq1	rhodanese-like ca-sensing receptor	C	GO:0009536	plastid
Ctaxi_contig_3344|comp18964_c1_seq1	rhodanese-like ca-sensing receptor	C	GO:0009579	thylakoid
Ctaxi_contig_3345|comp18966_c0_seq1	trna binding domain-containing protein	F	GO:0000166	nucleotide binding
Ctaxi_contig_3345|comp18966_c0_seq1	trna binding domain-containing protein	F	GO:0003824	catalytic activity
Ctaxi_contig_3345|comp18966_c0_seq1	trna binding domain-containing protein	P	GO:0006139	nucleobase-containing compound metabolic process
Ctaxi_contig_3345|comp18966_c0_seq1	trna binding domain-containing protein	P	GO:0006412	translation
Ctaxi_contig_3345|comp18966_c0_seq1	trna binding domain-containing protein	N	GO:0006519	
Ctaxi_contig_3345|comp18966_c0_seq1	trna binding domain-containing protein	F	GO:0003723	RNA binding
Ctaxi_contig_3349|comp18975_c0_seq1	annexin family	F	GO:0005488	binding
Ctaxi_contig_3351|comp18981_c1_seq1	regulatory proteasome non-atpase subunit 6	C	GO:0005739	mitochondrion
Ctaxi_contig_3358|comp19000_c0_seq1	acylamide amidohydrolase	F	GO:0016787	hydrolase activity
Ctaxi_contig_3358|comp19000_c0_seq1	acylamide amidohydrolase	P	GO:0008152	metabolic process
Ctaxi_contig_3365|comp19033_c1_seq1	5 ampactivated protein kinase subunit beta	F	GO:0016301	kinase activity
Ctaxi_contig_3365|comp19033_c1_seq1	5 ampactivated protein kinase subunit beta	P	GO:0008152	metabolic process
Ctaxi_contig_3365|comp19033_c1_seq1	5 ampactivated protein kinase subunit beta	P	GO:0009987	cellular process
Ctaxi_contig_3368|comp19037_c0_seq1	tkl dicty4 protein kinase	F	GO:0016301	kinase activity
Ctaxi_contig_3368|comp19037_c0_seq1	tkl dicty4 protein kinase	P	GO:0008152	metabolic process
Ctaxi_contig_3368|comp19037_c0_seq1	tkl dicty4 protein kinase	P	GO:0009987	cellular process
Ctaxi_contig_3372|comp19041_c1_seq1	translationally-controlled tumor protein	P	GO:0007049	cell cycle
Ctaxi_contig_3372|comp19041_c1_seq1	translationally-controlled tumor protein	P	GO:0007275	multicellular organismal development
Ctaxi_contig_3372|comp19041_c1_seq1	translationally-controlled tumor protein	C	GO:0016020	membrane
Ctaxi_contig_3372|comp19041_c1_seq1	translationally-controlled tumor protein	C	GO:0005622	intracellular
Ctaxi_contig_3372|comp19041_c1_seq1	translationally-controlled tumor protein	P	GO:0009791	post-embryonic development
Ctaxi_contig_3372|comp19041_c1_seq1	translationally-controlled tumor protein	P	GO:0016043	cellular component organization
Ctaxi_contig_3372|comp19041_c1_seq1	translationally-controlled tumor protein	P	GO:0009987	cellular process
Ctaxi_contig_3372|comp19041_c1_seq1	translationally-controlled tumor protein	P	GO:0040007	growth
Ctaxi_contig_3372|comp19041_c1_seq1	translationally-controlled tumor protein	P	GO:0009653	anatomical structure morphogenesis
Ctaxi_contig_3372|comp19041_c1_seq1	translationally-controlled tumor protein	P	GO:0030154	cell differentiation
Ctaxi_contig_3372|comp19041_c1_seq1	translationally-controlled tumor protein	P	GO:0008150	biological_process
Ctaxi_contig_3372|comp19041_c1_seq1	translationally-controlled tumor protein	P	GO:0016049	cell growth
Ctaxi_contig_3372|comp19041_c1_seq1	translationally-controlled tumor protein	P	GO:0006950	response to stress
Ctaxi_contig_3372|comp19041_c1_seq1	translationally-controlled tumor protein	C	GO:0005737	cytoplasm
Ctaxi_contig_3373|comp19042_c0_seq1	redoxin domain-containing protein	F	GO:0003824	catalytic activity
Ctaxi_contig_3373|comp19042_c0_seq1	redoxin domain-containing protein	C	GO:0009536	plastid
Ctaxi_contig_3375|comp19045_c0_seq1	cytoplasmic dynein heavy chain 1b	F	GO:0016787	hydrolase activity
Ctaxi_contig_3375|comp19045_c0_seq1	cytoplasmic dynein heavy chain 1b	P	GO:0008150	biological_process
Ctaxi_contig_3375|comp19045_c0_seq1	cytoplasmic dynein heavy chain 1b	C	GO:0005856	cytoskeleton
Ctaxi_contig_3375|comp19045_c0_seq1	cytoplasmic dynein heavy chain 1b	P	GO:0016043	cellular component organization
Ctaxi_contig_3375|comp19045_c0_seq1	cytoplasmic dynein heavy chain 1b	P	GO:0009987	cellular process
Ctaxi_contig_3375|comp19045_c0_seq1	cytoplasmic dynein heavy chain 1b	C	GO:0005622	intracellular
Ctaxi_contig_3375|comp19045_c0_seq1	cytoplasmic dynein heavy chain 1b	F	GO:0005488	binding
Ctaxi_contig_3389|comp19076_c0_seq1	60s ribosomal protein l21	C	GO:0005840	ribosome
Ctaxi_contig_3389|comp19076_c0_seq1	60s ribosomal protein l21	F	GO:0005198	structural molecule activity
Ctaxi_contig_3389|comp19076_c0_seq1	60s ribosomal protein l21	P	GO:0006412	translation
Ctaxi_contig_3390|comp19079_c0_seq1	6-phosphogluconolactonase	F	GO:0016787	hydrolase activity
Ctaxi_contig_3396|comp19107_c0_seq1	voltage-dependent anion-selective channel	P	GO:0006810	transport
Ctaxi_contig_3396|comp19107_c0_seq1	voltage-dependent anion-selective channel	P	GO:0009987	cellular process
Ctaxi_contig_3396|comp19107_c0_seq1	voltage-dependent anion-selective channel	C	GO:0005856	cytoskeleton
Ctaxi_contig_3396|comp19107_c0_seq1	voltage-dependent anion-selective channel	P	GO:0000003	reproduction
Ctaxi_contig_3396|comp19107_c0_seq1	voltage-dependent anion-selective channel	P	GO:0009653	anatomical structure morphogenesis
Ctaxi_contig_3396|comp19107_c0_seq1	voltage-dependent anion-selective channel	P	GO:0030154	cell differentiation
Ctaxi_contig_3396|comp19107_c0_seq1	voltage-dependent anion-selective channel	P	GO:0007275	multicellular organismal development
Ctaxi_contig_3396|comp19107_c0_seq1	voltage-dependent anion-selective channel	P	GO:0009605	response to external stimulus
Ctaxi_contig_3396|comp19107_c0_seq1	voltage-dependent anion-selective channel	P	GO:0007165	signal transduction
Ctaxi_contig_3396|comp19107_c0_seq1	voltage-dependent anion-selective channel	P	GO:0009628	response to abiotic stimulus
Ctaxi_contig_3396|comp19107_c0_seq1	voltage-dependent anion-selective channel	C	GO:0016020	membrane
Ctaxi_contig_3396|comp19107_c0_seq1	voltage-dependent anion-selective channel	C	GO:0005739	mitochondrion
Ctaxi_contig_3396|comp19107_c0_seq1	voltage-dependent anion-selective channel	P	GO:0016043	cellular component organization
Ctaxi_contig_3396|comp19107_c0_seq1	voltage-dependent anion-selective channel	F	GO:0005215	transporter activity
Ctaxi_contig_3396|comp19107_c0_seq1	voltage-dependent anion-selective channel	C	GO:0005737	cytoplasm
Ctaxi_contig_3397|comp19109_c0_seq1	heat shock protein 90	P	GO:0019538	protein metabolic process
Ctaxi_contig_3397|comp19109_c0_seq1	heat shock protein 90	P	GO:0009987	cellular process
Ctaxi_contig_3397|comp19109_c0_seq1	heat shock protein 90	P	GO:0006950	response to stress
Ctaxi_contig_3397|comp19109_c0_seq1	heat shock protein 90	F	GO:0000166	nucleotide binding
Ctaxi_contig_3397|comp19109_c0_seq1	heat shock protein 90	F	GO:0005515	protein binding
Ctaxi_contig_3398|comp19111_c1_seq1	5 -nucleotidase	F	GO:0016787	hydrolase activity
Ctaxi_contig_3402|comp19114_c1_seq1	nucleoside-triphosphate diphosphatase	F	GO:0005488	binding
Ctaxi_contig_3402|comp19114_c1_seq1	nucleoside-triphosphate diphosphatase	P	GO:0006139	nucleobase-containing compound metabolic process
Ctaxi_contig_3402|comp19114_c1_seq1	nucleoside-triphosphate diphosphatase	F	GO:0016787	hydrolase activity
Ctaxi_contig_3402|comp19114_c1_seq1	nucleoside-triphosphate diphosphatase	P	GO:0009056	catabolic process
Ctaxi_contig_3402|comp19114_c1_seq1	nucleoside-triphosphate diphosphatase	F	GO:0000166	nucleotide binding
Ctaxi_contig_3407|comp19214_c0_seq1	small nuclear ribonucleoprotein sm d1	C	GO:0005730	nucleolus
Ctaxi_contig_3407|comp19214_c0_seq1	small nuclear ribonucleoprotein sm d1	F	GO:0003676	nucleic acid binding
Ctaxi_contig_3407|comp19214_c0_seq1	small nuclear ribonucleoprotein sm d1	C	GO:0005622	intracellular
Ctaxi_contig_3407|comp19214_c0_seq1	small nuclear ribonucleoprotein sm d1	C	GO:0005886	plasma membrane
Ctaxi_contig_3407|comp19214_c0_seq1	small nuclear ribonucleoprotein sm d1	P	GO:0006139	nucleobase-containing compound metabolic process
Ctaxi_contig_3407|comp19214_c0_seq1	small nuclear ribonucleoprotein sm d1	C	GO:0016020	membrane
Ctaxi_contig_3407|comp19214_c0_seq1	small nuclear ribonucleoprotein sm d1	C	GO:0005773	vacuole
Ctaxi_contig_3407|comp19214_c0_seq1	small nuclear ribonucleoprotein sm d1	C	GO:0005829	cytosol
Ctaxi_contig_3408|comp19244_c0_seq1	phosphomethylpyrimidine synthase	C	GO:0009536	plastid
Ctaxi_contig_3408|comp19244_c0_seq1	phosphomethylpyrimidine synthase	F	GO:0005488	binding
Ctaxi_contig_3408|comp19244_c0_seq1	phosphomethylpyrimidine synthase	P	GO:0009058	biosynthetic process
Ctaxi_contig_3408|comp19244_c0_seq1	phosphomethylpyrimidine synthase	P	GO:0009987	cellular process
Ctaxi_contig_3408|comp19244_c0_seq1	phosphomethylpyrimidine synthase	P	GO:0005975	carbohydrate metabolic process
Ctaxi_contig_3408|comp19244_c0_seq1	phosphomethylpyrimidine synthase	F	GO:0003824	catalytic activity
Ctaxi_contig_3409|comp19292_c0_seq1	mitochondrial import inner membrane translocase subunit tim10-like	P	GO:0006139	nucleobase-containing compound metabolic process
Ctaxi_contig_3409|comp19292_c0_seq1	mitochondrial import inner membrane translocase subunit tim10-like	F	GO:0005515	protein binding
Ctaxi_contig_3409|comp19292_c0_seq1	mitochondrial import inner membrane translocase subunit tim10-like	F	GO:0005215	transporter activity
Ctaxi_contig_3409|comp19292_c0_seq1	mitochondrial import inner membrane translocase subunit tim10-like	C	GO:0016020	membrane
Ctaxi_contig_3409|comp19292_c0_seq1	mitochondrial import inner membrane translocase subunit tim10-like	C	GO:0005739	mitochondrion
Ctaxi_contig_3409|comp19292_c0_seq1	mitochondrial import inner membrane translocase subunit tim10-like	F	GO:0005488	binding
Ctaxi_contig_3409|comp19292_c0_seq1	mitochondrial import inner membrane translocase subunit tim10-like	P	GO:0006810	transport
Ctaxi_contig_3409|comp19292_c0_seq1	mitochondrial import inner membrane translocase subunit tim10-like	P	GO:0016043	cellular component organization
Ctaxi_contig_3409|comp19292_c0_seq1	mitochondrial import inner membrane translocase subunit tim10-like	P	GO:0009987	cellular process
Ctaxi_contig_3409|comp19292_c0_seq1	mitochondrial import inner membrane translocase subunit tim10-like	P	GO:0009058	biosynthetic process
Ctaxi_contig_3409|comp19292_c0_seq1	mitochondrial import inner membrane translocase subunit tim10-like	C	GO:0009536	plastid
Ctaxi_contig_3410|comp19315_c0_seq1	snf7 family protein	P	GO:0006810	transport
Ctaxi_contig_3410|comp19315_c0_seq1	snf7 family protein	P	GO:0009987	cellular process
Ctaxi_contig_3410|comp19315_c0_seq1	snf7 family protein	P	GO:0006950	response to stress
Ctaxi_contig_3410|comp19315_c0_seq1	snf7 family protein	P	GO:0009628	response to abiotic stimulus
Ctaxi_contig_3410|comp19315_c0_seq1	snf7 family protein	P	GO:0040007	growth
Ctaxi_contig_3410|comp19315_c0_seq1	snf7 family protein	P	GO:0016043	cellular component organization
Ctaxi_contig_3410|comp19315_c0_seq1	snf7 family protein	C	GO:0009536	plastid
Ctaxi_contig_3410|comp19315_c0_seq1	snf7 family protein	P	GO:0009790	embryo development
Ctaxi_contig_3410|comp19315_c0_seq1	snf7 family protein	P	GO:0000003	reproduction
Ctaxi_contig_3410|comp19315_c0_seq1	snf7 family protein	P	GO:0009791	post-embryonic development
Ctaxi_contig_3430|comp20885_c0_seq1	60s ribosomal protein l23a	P	GO:0006412	translation
Ctaxi_contig_3430|comp20885_c0_seq1	60s ribosomal protein l23a	P	GO:0000003	reproduction
Ctaxi_contig_3430|comp20885_c0_seq1	60s ribosomal protein l23a	N	GO:0006350	
Ctaxi_contig_3430|comp20885_c0_seq1	60s ribosomal protein l23a	F	GO:0005198	structural molecule activity
Ctaxi_contig_3430|comp20885_c0_seq1	60s ribosomal protein l23a	C	GO:0005622	intracellular
Ctaxi_contig_3430|comp20885_c0_seq1	60s ribosomal protein l23a	F	GO:0005515	protein binding
Ctaxi_contig_3430|comp20885_c0_seq1	60s ribosomal protein l23a	P	GO:0016043	cellular component organization
Ctaxi_contig_3430|comp20885_c0_seq1	60s ribosomal protein l23a	P	GO:0009987	cellular process
Ctaxi_contig_3430|comp20885_c0_seq1	60s ribosomal protein l23a	P	GO:0006810	transport
Ctaxi_contig_3430|comp20885_c0_seq1	60s ribosomal protein l23a	C	GO:0005840	ribosome
Ctaxi_contig_3430|comp20885_c0_seq1	60s ribosomal protein l23a	C	GO:0005829	cytosol
Ctaxi_contig_3430|comp20885_c0_seq1	60s ribosomal protein l23a	P	GO:0009056	catabolic process
Ctaxi_contig_3430|comp20885_c0_seq1	60s ribosomal protein l23a	P	GO:0006139	nucleobase-containing compound metabolic process
Ctaxi_contig_3430|comp20885_c0_seq1	60s ribosomal protein l23a	C	GO:0005634	nucleus
Ctaxi_contig_3438|comp22332_c0_seq1	omega-6- chloroplast isoform	P	GO:0006091	generation of precursor metabolites and energy
Ctaxi_contig_3438|comp22332_c0_seq1	omega-6- chloroplast isoform	P	GO:0015979	photosynthesis
Ctaxi_contig_3438|comp22332_c0_seq1	omega-6- chloroplast isoform	P	GO:0008152	metabolic process
Ctaxi_contig_3438|comp22332_c0_seq1	omega-6- chloroplast isoform	P	GO:0009987	cellular process
Ctaxi_contig_3438|comp22332_c0_seq1	omega-6- chloroplast isoform	C	GO:0016020	membrane
Ctaxi_contig_3438|comp22332_c0_seq1	omega-6- chloroplast isoform	C	GO:0005737	cytoplasm
Ctaxi_contig_3438|comp22332_c0_seq1	omega-6- chloroplast isoform	P	GO:0009058	biosynthetic process
Ctaxi_contig_3438|comp22332_c0_seq1	omega-6- chloroplast isoform	C	GO:0009536	plastid
Ctaxi_contig_3438|comp22332_c0_seq1	omega-6- chloroplast isoform	P	GO:0006629	lipid metabolic process
Ctaxi_contig_3438|comp22332_c0_seq1	omega-6- chloroplast isoform	N	GO:0006519	
Ctaxi_contig_3438|comp22332_c0_seq1	omega-6- chloroplast isoform	P	GO:0009628	response to abiotic stimulus
Ctaxi_contig_3440|comp22636_c0_seq1	ubiquitin carboxyl-terminal hydrolase 12	C	GO:0005829	cytosol
Ctaxi_contig_3440|comp22636_c0_seq1	ubiquitin carboxyl-terminal hydrolase 12	P	GO:0008152	metabolic process
Ctaxi_contig_3440|comp22636_c0_seq1	ubiquitin carboxyl-terminal hydrolase 12	F	GO:0016787	hydrolase activity
Ctaxi_contig_3448|comp23002_c0_seq1	chymotrypsin-like elastase family member 1	F	GO:0016787	hydrolase activity
Ctaxi_contig_3453|comp23015_c0_seq1	protein	P	GO:0009987	cellular process
Ctaxi_contig_3453|comp23015_c0_seq1	protein	P	GO:0008152	metabolic process
Ctaxi_contig_3453|comp23015_c0_seq1	protein	F	GO:0003824	catalytic activity
Ctaxi_contig_3457|comp23025_c1_seq1	acetyl- carboxylase subunit alpha	F	GO:0003824	catalytic activity
Ctaxi_contig_3457|comp23025_c1_seq1	acetyl- carboxylase subunit alpha	P	GO:0009058	biosynthetic process
Ctaxi_contig_3457|comp23025_c1_seq1	acetyl- carboxylase subunit alpha	P	GO:0009987	cellular process
Ctaxi_contig_3457|comp23025_c1_seq1	acetyl- carboxylase subunit alpha	P	GO:0006629	lipid metabolic process
Ctaxi_contig_3457|comp23025_c1_seq1	acetyl- carboxylase subunit alpha	C	GO:0005737	cytoplasm
Ctaxi_contig_3457|comp23025_c1_seq1	acetyl- carboxylase subunit alpha	F	GO:0000166	nucleotide binding
Ctaxi_contig_3457|comp23025_c1_seq1	acetyl- carboxylase subunit alpha	F	GO:0016740	transferase activity
Ctaxi_contig_3458|comp23029_c0_seq1	atp synthase gamma-subunit	P	GO:0009058	biosynthetic process
Ctaxi_contig_3458|comp23029_c0_seq1	atp synthase gamma-subunit	P	GO:0009987	cellular process
Ctaxi_contig_3458|comp23029_c0_seq1	atp synthase gamma-subunit	F	GO:0030234	enzyme regulator activity
Ctaxi_contig_3458|comp23029_c0_seq1	atp synthase gamma-subunit	P	GO:0006629	lipid metabolic process
Ctaxi_contig_3458|comp23029_c0_seq1	atp synthase gamma-subunit	P	GO:0009653	anatomical structure morphogenesis
Ctaxi_contig_3458|comp23029_c0_seq1	atp synthase gamma-subunit	P	GO:0007275	multicellular organismal development
Ctaxi_contig_3458|comp23029_c0_seq1	atp synthase gamma-subunit	P	GO:0008150	biological_process
Ctaxi_contig_3458|comp23029_c0_seq1	atp synthase gamma-subunit	N	GO:0006519	
Ctaxi_contig_3458|comp23029_c0_seq1	atp synthase gamma-subunit	C	GO:0016020	membrane
Ctaxi_contig_3458|comp23029_c0_seq1	atp synthase gamma-subunit	C	GO:0009536	plastid
Ctaxi_contig_3458|comp23029_c0_seq1	atp synthase gamma-subunit	C	GO:0009579	thylakoid
Ctaxi_contig_3458|comp23029_c0_seq1	atp synthase gamma-subunit	C	GO:0005622	intracellular
Ctaxi_contig_3458|comp23029_c0_seq1	atp synthase gamma-subunit	P	GO:0006091	generation of precursor metabolites and energy
Ctaxi_contig_3458|comp23029_c0_seq1	atp synthase gamma-subunit	P	GO:0015979	photosynthesis
Ctaxi_contig_3458|comp23029_c0_seq1	atp synthase gamma-subunit	P	GO:0006139	nucleobase-containing compound metabolic process
Ctaxi_contig_3458|comp23029_c0_seq1	atp synthase gamma-subunit	F	GO:0016787	hydrolase activity
Ctaxi_contig_3458|comp23029_c0_seq1	atp synthase gamma-subunit	F	GO:0005215	transporter activity
Ctaxi_contig_3458|comp23029_c0_seq1	atp synthase gamma-subunit	P	GO:0005975	carbohydrate metabolic process
Ctaxi_contig_3458|comp23029_c0_seq1	atp synthase gamma-subunit	P	GO:0016043	cellular component organization
Ctaxi_contig_3458|comp23029_c0_seq1	atp synthase gamma-subunit	P	GO:0008152	metabolic process
Ctaxi_contig_3458|comp23029_c0_seq1	atp synthase gamma-subunit	P	GO:0030154	cell differentiation
Ctaxi_contig_3458|comp23029_c0_seq1	atp synthase gamma-subunit	P	GO:0019748	secondary metabolic process
Ctaxi_contig_3458|comp23029_c0_seq1	atp synthase gamma-subunit	N	GO:0006350	
Ctaxi_contig_3458|comp23029_c0_seq1	atp synthase gamma-subunit	P	GO:0006464	cellular protein modification process
Ctaxi_contig_3458|comp23029_c0_seq1	atp synthase gamma-subunit	P	GO:0006810	transport
Ctaxi_contig_3458|comp23029_c0_seq1	atp synthase gamma-subunit	P	GO:0009056	catabolic process
Ctaxi_contig_3459|comp23029_c2_seq1	pinus taeda anonymous locus 2_3006_02 genomic sequence	C	GO:0009579	thylakoid
Ctaxi_contig_3459|comp23029_c2_seq1	pinus taeda anonymous locus 2_3006_02 genomic sequence	P	GO:0009058	biosynthetic process
Ctaxi_contig_3459|comp23029_c2_seq1	pinus taeda anonymous locus 2_3006_02 genomic sequence	P	GO:0009987	cellular process
Ctaxi_contig_3459|comp23029_c2_seq1	pinus taeda anonymous locus 2_3006_02 genomic sequence	C	GO:0009536	plastid
Ctaxi_contig_3459|comp23029_c2_seq1	pinus taeda anonymous locus 2_3006_02 genomic sequence	N	GO:0006519	
Ctaxi_contig_3459|comp23029_c2_seq1	pinus taeda anonymous locus 2_3006_02 genomic sequence	P	GO:0008152	metabolic process
Ctaxi_contig_3459|comp23029_c2_seq1	pinus taeda anonymous locus 2_3006_02 genomic sequence	P	GO:0006139	nucleobase-containing compound metabolic process
Ctaxi_contig_3459|comp23029_c2_seq1	pinus taeda anonymous locus 2_3006_02 genomic sequence	P	GO:0006810	transport
Ctaxi_contig_3459|comp23029_c2_seq1	pinus taeda anonymous locus 2_3006_02 genomic sequence	C	GO:0016020	membrane
Ctaxi_contig_3463|comp23043_c0_seq1	40s ribosomal protein s17	C	GO:0005730	nucleolus
Ctaxi_contig_3463|comp23043_c0_seq1	40s ribosomal protein s17	F	GO:0005198	structural molecule activity
Ctaxi_contig_3463|comp23043_c0_seq1	40s ribosomal protein s17	P	GO:0006412	translation
Ctaxi_contig_3463|comp23043_c0_seq1	40s ribosomal protein s17	C	GO:0005840	ribosome
Ctaxi_contig_3463|comp23043_c0_seq1	40s ribosomal protein s17	C	GO:0005829	cytosol
Ctaxi_contig_3463|comp23043_c0_seq1	40s ribosomal protein s17	P	GO:0016043	cellular component organization
Ctaxi_contig_3463|comp23043_c0_seq1	40s ribosomal protein s17	P	GO:0009987	cellular process
Ctaxi_contig_3463|comp23043_c0_seq1	40s ribosomal protein s17	C	GO:0005886	plasma membrane
Ctaxi_contig_3464|comp23045_c1_seq1	ef hand domain-containing protein	F	GO:0005488	binding
Ctaxi_contig_3465|comp23052_c0_seq1	elongation factor 2	P	GO:0007275	multicellular organismal development
Ctaxi_contig_3465|comp23052_c0_seq1	elongation factor 2	P	GO:0040007	growth
Ctaxi_contig_3465|comp23052_c0_seq1	elongation factor 2	F	GO:0008135	"translation factor activity, nucleic acid binding"
Ctaxi_contig_3465|comp23052_c0_seq1	elongation factor 2	P	GO:0006412	translation
Ctaxi_contig_3465|comp23052_c0_seq1	elongation factor 2	F	GO:0000166	nucleotide binding
Ctaxi_contig_3465|comp23052_c0_seq1	elongation factor 2	P	GO:0006139	nucleobase-containing compound metabolic process
Ctaxi_contig_3465|comp23052_c0_seq1	elongation factor 2	P	GO:0009056	catabolic process
Ctaxi_contig_3465|comp23052_c0_seq1	elongation factor 2	P	GO:0008219	cell death
Ctaxi_contig_3465|comp23052_c0_seq1	elongation factor 2	P	GO:0009790	embryo development
Ctaxi_contig_3465|comp23052_c0_seq1	elongation factor 2	P	GO:0009791	post-embryonic development
Ctaxi_contig_3465|comp23052_c0_seq1	elongation factor 2	P	GO:0000003	reproduction
Ctaxi_contig_3465|comp23052_c0_seq1	elongation factor 2	F	GO:0016787	hydrolase activity
Ctaxi_contig_3466|comp23052_c0_seq2	elongation factor 2	P	GO:0007275	multicellular organismal development
Ctaxi_contig_3466|comp23052_c0_seq2	elongation factor 2	P	GO:0040007	growth
Ctaxi_contig_3466|comp23052_c0_seq2	elongation factor 2	F	GO:0008135	"translation factor activity, nucleic acid binding"
Ctaxi_contig_3466|comp23052_c0_seq2	elongation factor 2	P	GO:0006412	translation
Ctaxi_contig_3466|comp23052_c0_seq2	elongation factor 2	F	GO:0000166	nucleotide binding
Ctaxi_contig_3466|comp23052_c0_seq2	elongation factor 2	P	GO:0006139	nucleobase-containing compound metabolic process
Ctaxi_contig_3466|comp23052_c0_seq2	elongation factor 2	P	GO:0009056	catabolic process
Ctaxi_contig_3466|comp23052_c0_seq2	elongation factor 2	P	GO:0008219	cell death
Ctaxi_contig_3466|comp23052_c0_seq2	elongation factor 2	P	GO:0009790	embryo development
Ctaxi_contig_3466|comp23052_c0_seq2	elongation factor 2	P	GO:0009791	post-embryonic development
Ctaxi_contig_3466|comp23052_c0_seq2	elongation factor 2	P	GO:0000003	reproduction
Ctaxi_contig_3466|comp23052_c0_seq2	elongation factor 2	F	GO:0016787	hydrolase activity
Ctaxi_contig_3467|comp23052_c1_seq1	elongation factor 2-like	F	GO:0008135	"translation factor activity, nucleic acid binding"
Ctaxi_contig_3467|comp23052_c1_seq1	elongation factor 2-like	P	GO:0006412	translation
Ctaxi_contig_3467|comp23052_c1_seq1	elongation factor 2-like	P	GO:0006139	nucleobase-containing compound metabolic process
Ctaxi_contig_3467|comp23052_c1_seq1	elongation factor 2-like	P	GO:0009056	catabolic process
Ctaxi_contig_3467|comp23052_c1_seq1	elongation factor 2-like	F	GO:0016787	hydrolase activity
Ctaxi_contig_3467|comp23052_c1_seq1	elongation factor 2-like	F	GO:0000166	nucleotide binding
Ctaxi_contig_3501|comp23128_c0_seq1	ribosomal protein s8	C	GO:0005840	ribosome
Ctaxi_contig_3501|comp23128_c0_seq1	ribosomal protein s8	F	GO:0005198	structural molecule activity
Ctaxi_contig_3501|comp23128_c0_seq1	ribosomal protein s8	P	GO:0006412	translation
Ctaxi_contig_3517|comp23155_c0_seq1	wd sam and u-box domain-containing protein 1	P	GO:0008152	metabolic process
Ctaxi_contig_3517|comp23155_c0_seq1	wd sam and u-box domain-containing protein 1	F	GO:0003676	nucleic acid binding
Ctaxi_contig_3517|comp23155_c0_seq1	wd sam and u-box domain-containing protein 1	P	GO:0009987	cellular process
Ctaxi_contig_3517|comp23155_c0_seq1	wd sam and u-box domain-containing protein 1	F	GO:0003824	catalytic activity
Ctaxi_contig_3522|comp23177_c0_seq1	short-chain dehydrogenase reductase sdr	P	GO:0008152	metabolic process
Ctaxi_contig_3522|comp23177_c0_seq1	short-chain dehydrogenase reductase sdr	F	GO:0003824	catalytic activity
Ctaxi_contig_3525|comp23192_c1_seq1	hypothetical protein PHATRDRAFT_47346	P	GO:0006810	transport
Ctaxi_contig_3525|comp23192_c1_seq1	hypothetical protein PHATRDRAFT_47346	P	GO:0009987	cellular process
Ctaxi_contig_3525|comp23192_c1_seq1	hypothetical protein PHATRDRAFT_47346	C	GO:0016020	membrane
Ctaxi_contig_3525|comp23192_c1_seq1	hypothetical protein PHATRDRAFT_47346	F	GO:0005215	transporter activity
Ctaxi_contig_3527|comp23214_c1_seq1	protein	F	GO:0005488	binding
Ctaxi_contig_3527|comp23214_c1_seq1	protein	F	GO:0003824	catalytic activity
Ctaxi_contig_3527|comp23214_c1_seq1	protein	P	GO:0008152	metabolic process
Ctaxi_contig_3527|comp23214_c1_seq1	protein	P	GO:0006950	response to stress
Ctaxi_contig_3530|comp23221_c1_seq1	4-hydroxy-3-methylbut-2-enyl diphosphate reductase	P	GO:0008152	metabolic process
Ctaxi_contig_3530|comp23221_c1_seq1	4-hydroxy-3-methylbut-2-enyl diphosphate reductase	F	GO:0005488	binding
Ctaxi_contig_3530|comp23221_c1_seq1	4-hydroxy-3-methylbut-2-enyl diphosphate reductase	P	GO:0009058	biosynthetic process
Ctaxi_contig_3530|comp23221_c1_seq1	4-hydroxy-3-methylbut-2-enyl diphosphate reductase	P	GO:0005975	carbohydrate metabolic process
Ctaxi_contig_3530|comp23221_c1_seq1	4-hydroxy-3-methylbut-2-enyl diphosphate reductase	P	GO:0009987	cellular process
Ctaxi_contig_3530|comp23221_c1_seq1	4-hydroxy-3-methylbut-2-enyl diphosphate reductase	P	GO:0006629	lipid metabolic process
Ctaxi_contig_3530|comp23221_c1_seq1	4-hydroxy-3-methylbut-2-enyl diphosphate reductase	F	GO:0003824	catalytic activity
Ctaxi_contig_3530|comp23221_c1_seq1	4-hydroxy-3-methylbut-2-enyl diphosphate reductase	C	GO:0009536	plastid
Ctaxi_contig_3544|comp23261_c0_seq1	cyclin-y-like protein	F	GO:0016740	transferase activity
Ctaxi_contig_3544|comp23261_c0_seq1	cyclin-y-like protein	P	GO:0008152	metabolic process
Ctaxi_contig_3544|comp23261_c0_seq1	cyclin-y-like protein	P	GO:0007049	cell cycle
Ctaxi_contig_3544|comp23261_c0_seq1	cyclin-y-like protein	F	GO:0005515	protein binding
Ctaxi_contig_3547|comp23268_c0_seq1	polyadenylate binding protein	F	GO:0000166	nucleotide binding
Ctaxi_contig_3547|comp23268_c0_seq1	polyadenylate binding protein	F	GO:0003723	RNA binding
Ctaxi_contig_3548|comp23268_c1_seq1	polyadenylate-binding protein 1-like isoform 1	F	GO:0000166	nucleotide binding
Ctaxi_contig_3548|comp23268_c1_seq1	polyadenylate-binding protein 1-like isoform 1	F	GO:0003723	RNA binding
Ctaxi_contig_3552|comp23276_c0_seq1	aldehyde reductase	F	GO:0003824	catalytic activity
Ctaxi_contig_3553|comp23276_c2_seq1	aldehyde reductase	F	GO:0003824	catalytic activity
Ctaxi_contig_3563|comp23312_c0_seq1	vacuolar atpase	F	GO:0016787	hydrolase activity
Ctaxi_contig_3563|comp23312_c0_seq1	vacuolar atpase	F	GO:0005215	transporter activity
Ctaxi_contig_3563|comp23312_c0_seq1	vacuolar atpase	C	GO:0016020	membrane
Ctaxi_contig_3563|comp23312_c0_seq1	vacuolar atpase	P	GO:0006810	transport
Ctaxi_contig_3563|comp23312_c0_seq1	vacuolar atpase	P	GO:0009987	cellular process
Ctaxi_contig_3563|comp23312_c0_seq1	vacuolar atpase	P	GO:0006139	nucleobase-containing compound metabolic process
Ctaxi_contig_3563|comp23312_c0_seq1	vacuolar atpase	P	GO:0009056	catabolic process
Ctaxi_contig_3563|comp23312_c0_seq1	vacuolar atpase	F	GO:0000166	nucleotide binding
Ctaxi_contig_3564|comp23312_c1_seq1	vacuolar atp synthase subunit b	P	GO:0008150	biological_process
Ctaxi_contig_3564|comp23312_c1_seq1	vacuolar atp synthase subunit b	P	GO:0006810	transport
Ctaxi_contig_3564|comp23312_c1_seq1	vacuolar atp synthase subunit b	F	GO:0016787	hydrolase activity
Ctaxi_contig_3564|comp23312_c1_seq1	vacuolar atp synthase subunit b	F	GO:0005215	transporter activity
Ctaxi_contig_3564|comp23312_c1_seq1	vacuolar atp synthase subunit b	C	GO:0016020	membrane
Ctaxi_contig_3564|comp23312_c1_seq1	vacuolar atp synthase subunit b	P	GO:0009987	cellular process
Ctaxi_contig_3564|comp23312_c1_seq1	vacuolar atp synthase subunit b	C	GO:0005886	plasma membrane
Ctaxi_contig_3564|comp23312_c1_seq1	vacuolar atp synthase subunit b	C	GO:0005623	cell
Ctaxi_contig_3564|comp23312_c1_seq1	vacuolar atp synthase subunit b	P	GO:0007275	multicellular organismal development
Ctaxi_contig_3564|comp23312_c1_seq1	vacuolar atp synthase subunit b	C	GO:0005829	cytosol
Ctaxi_contig_3564|comp23312_c1_seq1	vacuolar atp synthase subunit b	P	GO:0009653	anatomical structure morphogenesis
Ctaxi_contig_3564|comp23312_c1_seq1	vacuolar atp synthase subunit b	P	GO:0009790	embryo development
Ctaxi_contig_3564|comp23312_c1_seq1	vacuolar atp synthase subunit b	C	GO:0005773	vacuole
Ctaxi_contig_3564|comp23312_c1_seq1	vacuolar atp synthase subunit b	P	GO:0006139	nucleobase-containing compound metabolic process
Ctaxi_contig_3564|comp23312_c1_seq1	vacuolar atp synthase subunit b	P	GO:0009056	catabolic process
Ctaxi_contig_3564|comp23312_c1_seq1	vacuolar atp synthase subunit b	F	GO:0000166	nucleotide binding
Ctaxi_contig_3566|comp23329_c0_seq1	transcriptional crp fnr family	P	GO:0009987	cellular process
Ctaxi_contig_3566|comp23329_c0_seq1	transcriptional crp fnr family	P	GO:0006810	transport
Ctaxi_contig_3566|comp23329_c0_seq1	transcriptional crp fnr family	F	GO:0005215	transporter activity
Ctaxi_contig_3566|comp23329_c0_seq1	transcriptional crp fnr family	C	GO:0016020	membrane
Ctaxi_contig_3568|comp23334_c1_seq1	cysteine proteinase	F	GO:0016787	hydrolase activity
Ctaxi_contig_3569|comp23334_c2_seq1	cathepsin l	F	GO:0016787	hydrolase activity
Ctaxi_contig_3570|comp23335_c0_seq1	atp synthase lipid-binding mitochondrial	P	GO:0006810	transport
Ctaxi_contig_3570|comp23335_c0_seq1	atp synthase lipid-binding mitochondrial	F	GO:0005215	transporter activity
Ctaxi_contig_3570|comp23335_c0_seq1	atp synthase lipid-binding mitochondrial	C	GO:0016020	membrane
Ctaxi_contig_3570|comp23335_c0_seq1	atp synthase lipid-binding mitochondrial	C	GO:0005622	intracellular
Ctaxi_contig_3570|comp23335_c0_seq1	atp synthase lipid-binding mitochondrial	P	GO:0009987	cellular process
Ctaxi_contig_3577|comp23348_c0_seq1	karyopherin-beta 3 variant	F	GO:0005488	binding
Ctaxi_contig_3587|comp23408_c0_seq1	histone h2a	C	GO:0005622	intracellular
Ctaxi_contig_3587|comp23408_c0_seq1	histone h2a	F	GO:0003677	DNA binding
Ctaxi_contig_3587|comp23408_c0_seq1	histone h2a	P	GO:0016043	cellular component organization
Ctaxi_contig_3587|comp23408_c0_seq1	histone h2a	P	GO:0009987	cellular process
Ctaxi_contig_3587|comp23408_c0_seq1	histone h2a	C	GO:0005634	nucleus
Ctaxi_contig_3587|comp23408_c0_seq1	histone h2a	F	GO:0005515	protein binding
Ctaxi_contig_3595|comp23420_c1_seq1	karyopherin-beta 3 variant	F	GO:0005488	binding
Ctaxi_contig_3601|comp23436_c0_seq1	optic atrophy 3 protein	F	GO:0005488	binding
Ctaxi_contig_3601|comp23436_c0_seq1	optic atrophy 3 protein	F	GO:0003824	catalytic activity
Ctaxi_contig_3601|comp23436_c0_seq1	optic atrophy 3 protein	P	GO:0008152	metabolic process
Ctaxi_contig_3609|comp23466_c0_seq1	fucoxanthin chlorophyll a c protein	C	GO:0016020	membrane
Ctaxi_contig_3609|comp23466_c0_seq1	fucoxanthin chlorophyll a c protein	P	GO:0006091	generation of precursor metabolites and energy
Ctaxi_contig_3609|comp23466_c0_seq1	fucoxanthin chlorophyll a c protein	P	GO:0015979	photosynthesis
Ctaxi_contig_3609|comp23466_c0_seq1	fucoxanthin chlorophyll a c protein	C	GO:0009536	plastid
Ctaxi_contig_3610|comp23466_c0_seq2	fucoxanthin chlorophyll a c protein	C	GO:0016020	membrane
Ctaxi_contig_3610|comp23466_c0_seq2	fucoxanthin chlorophyll a c protein	P	GO:0006091	generation of precursor metabolites and energy
Ctaxi_contig_3610|comp23466_c0_seq2	fucoxanthin chlorophyll a c protein	P	GO:0015979	photosynthesis
Ctaxi_contig_3610|comp23466_c0_seq2	fucoxanthin chlorophyll a c protein	C	GO:0009536	plastid
Ctaxi_contig_3611|comp23469_c2_seq1	nad-dependent epimerase dehydratase	P	GO:0008152	metabolic process
Ctaxi_contig_3611|comp23469_c2_seq1	nad-dependent epimerase dehydratase	P	GO:0009987	cellular process
Ctaxi_contig_3611|comp23469_c2_seq1	nad-dependent epimerase dehydratase	P	GO:0005975	carbohydrate metabolic process
Ctaxi_contig_3611|comp23469_c2_seq1	nad-dependent epimerase dehydratase	F	GO:0005488	binding
Ctaxi_contig_3611|comp23469_c2_seq1	nad-dependent epimerase dehydratase	F	GO:0003824	catalytic activity
Ctaxi_contig_3612|comp23473_c0_seq1	splicing factor 3b subunit 1	C	GO:0009536	plastid
Ctaxi_contig_3613|comp23473_c1_seq1	splicing factor 3b subunit 1	C	GO:0009536	plastid
Ctaxi_contig_3619|comp23493_c0_seq1	ribosomal protein s20	F	GO:0005198	structural molecule activity
Ctaxi_contig_3619|comp23493_c0_seq1	ribosomal protein s20	F	GO:0003723	RNA binding
Ctaxi_contig_3619|comp23493_c0_seq1	ribosomal protein s20	C	GO:0005840	ribosome
Ctaxi_contig_3619|comp23493_c0_seq1	ribosomal protein s20	P	GO:0006412	translation
Ctaxi_contig_3624|comp23502_c0_seq1	serine threonine protein phosphatase	P	GO:0009987	cellular process
Ctaxi_contig_3624|comp23502_c0_seq1	serine threonine protein phosphatase	C	GO:0005623	cell
Ctaxi_contig_3624|comp23502_c0_seq1	serine threonine protein phosphatase	F	GO:0005515	protein binding
Ctaxi_contig_3624|comp23502_c0_seq1	serine threonine protein phosphatase	P	GO:0016043	cellular component organization
Ctaxi_contig_3624|comp23502_c0_seq1	serine threonine protein phosphatase	P	GO:0006464	cellular protein modification process
Ctaxi_contig_3624|comp23502_c0_seq1	serine threonine protein phosphatase	C	GO:0005654	nucleoplasm
Ctaxi_contig_3624|comp23502_c0_seq1	serine threonine protein phosphatase	C	GO:0005634	nucleus
Ctaxi_contig_3624|comp23502_c0_seq1	serine threonine protein phosphatase	C	GO:0005737	cytoplasm
Ctaxi_contig_3624|comp23502_c0_seq1	serine threonine protein phosphatase	P	GO:0006091	generation of precursor metabolites and energy
Ctaxi_contig_3624|comp23502_c0_seq1	serine threonine protein phosphatase	P	GO:0005975	carbohydrate metabolic process
Ctaxi_contig_3624|comp23502_c0_seq1	serine threonine protein phosphatase	P	GO:0006950	response to stress
Ctaxi_contig_3624|comp23502_c0_seq1	serine threonine protein phosphatase	P	GO:0006259	DNA metabolic process
Ctaxi_contig_3624|comp23502_c0_seq1	serine threonine protein phosphatase	P	GO:0009058	biosynthetic process
Ctaxi_contig_3624|comp23502_c0_seq1	serine threonine protein phosphatase	P	GO:0000003	reproduction
Ctaxi_contig_3624|comp23502_c0_seq1	serine threonine protein phosphatase	P	GO:0009653	anatomical structure morphogenesis
Ctaxi_contig_3624|comp23502_c0_seq1	serine threonine protein phosphatase	P	GO:0030154	cell differentiation
Ctaxi_contig_3624|comp23502_c0_seq1	serine threonine protein phosphatase	C	GO:0005730	nucleolus
Ctaxi_contig_3624|comp23502_c0_seq1	serine threonine protein phosphatase	F	GO:0005488	binding
Ctaxi_contig_3624|comp23502_c0_seq1	serine threonine protein phosphatase	P	GO:0007165	signal transduction
Ctaxi_contig_3624|comp23502_c0_seq1	serine threonine protein phosphatase	P	GO:0007049	cell cycle
Ctaxi_contig_3624|comp23502_c0_seq1	serine threonine protein phosphatase	C	GO:0005856	cytoskeleton
Ctaxi_contig_3624|comp23502_c0_seq1	serine threonine protein phosphatase	P	GO:0009628	response to abiotic stimulus
Ctaxi_contig_3624|comp23502_c0_seq1	serine threonine protein phosphatase	N	GO:0006350	
Ctaxi_contig_3624|comp23502_c0_seq1	serine threonine protein phosphatase	P	GO:0019725	cellular homeostasis
Ctaxi_contig_3624|comp23502_c0_seq1	serine threonine protein phosphatase	P	GO:0006139	nucleobase-containing compound metabolic process
Ctaxi_contig_3624|comp23502_c0_seq1	serine threonine protein phosphatase	F	GO:0016787	hydrolase activity
Ctaxi_contig_3625|comp23502_c1_seq1	serine threonine protein	F	GO:0016787	hydrolase activity
Ctaxi_contig_3628|comp23509_c0_seq1	protein kinase domain containing protein	F	GO:0005488	binding
Ctaxi_contig_3628|comp23509_c0_seq1	protein kinase domain containing protein	F	GO:0003824	catalytic activity
Ctaxi_contig_3628|comp23509_c0_seq1	protein kinase domain containing protein	P	GO:0008152	metabolic process
Ctaxi_contig_3628|comp23509_c0_seq1	protein kinase domain containing protein	P	GO:0009987	cellular process
Ctaxi_contig_3628|comp23509_c0_seq1	protein kinase domain containing protein	F	GO:0016301	kinase activity
Ctaxi_contig_3628|comp23509_c0_seq1	protein kinase domain containing protein	F	GO:0000166	nucleotide binding
Ctaxi_contig_3635|comp23525_c0_seq1	protein	P	GO:0019538	protein metabolic process
Ctaxi_contig_3635|comp23525_c0_seq1	protein	P	GO:0009987	cellular process
Ctaxi_contig_3635|comp23525_c0_seq1	protein	P	GO:0006464	cellular protein modification process
Ctaxi_contig_3635|comp23525_c0_seq1	protein	F	GO:0016787	hydrolase activity
Ctaxi_contig_3635|comp23525_c0_seq1	protein	F	GO:0003824	catalytic activity
Ctaxi_contig_3642|comp23543_c1_seq1	protein serine threonine	F	GO:0016740	transferase activity
Ctaxi_contig_3648|comp23555_c0_seq1	chlorophyll a-b binding protein 2	F	GO:0005488	binding
Ctaxi_contig_3648|comp23555_c0_seq1	chlorophyll a-b binding protein 2	P	GO:0006091	generation of precursor metabolites and energy
Ctaxi_contig_3648|comp23555_c0_seq1	chlorophyll a-b binding protein 2	P	GO:0015979	photosynthesis
Ctaxi_contig_3648|comp23555_c0_seq1	chlorophyll a-b binding protein 2	C	GO:0016020	membrane
Ctaxi_contig_3648|comp23555_c0_seq1	chlorophyll a-b binding protein 2	C	GO:0009579	thylakoid
Ctaxi_contig_3648|comp23555_c0_seq1	chlorophyll a-b binding protein 2	P	GO:0006464	cellular protein modification process
Ctaxi_contig_3648|comp23555_c0_seq1	chlorophyll a-b binding protein 2	C	GO:0009536	plastid
Ctaxi_contig_3649|comp23564_c0_seq1	protein	F	GO:0016787	hydrolase activity
Ctaxi_contig_3650|comp23565_c0_seq1	protein	F	GO:0016301	kinase activity
Ctaxi_contig_3650|comp23565_c0_seq1	protein	P	GO:0008152	metabolic process
Ctaxi_contig_3650|comp23565_c0_seq1	protein	P	GO:0009987	cellular process
Ctaxi_contig_3650|comp23565_c0_seq1	protein	F	GO:0000166	nucleotide binding
Ctaxi_contig_3653|comp23574_c0_seq1	nadp-dependent glyceraldehyde-3-phosphate dehydrogenase	P	GO:0008152	metabolic process
Ctaxi_contig_3653|comp23574_c0_seq1	nadp-dependent glyceraldehyde-3-phosphate dehydrogenase	C	GO:0005737	cytoplasm
Ctaxi_contig_3653|comp23574_c0_seq1	nadp-dependent glyceraldehyde-3-phosphate dehydrogenase	F	GO:0003824	catalytic activity
Ctaxi_contig_3654|comp23574_c1_seq1	nadp-dependent glyceraldehyde-3-phosphate dehydrogenase	F	GO:0003824	catalytic activity
Ctaxi_contig_3654|comp23574_c1_seq1	nadp-dependent glyceraldehyde-3-phosphate dehydrogenase	C	GO:0005737	cytoplasm
Ctaxi_contig_3654|comp23574_c1_seq1	nadp-dependent glyceraldehyde-3-phosphate dehydrogenase	P	GO:0016043	cellular component organization
Ctaxi_contig_3654|comp23574_c1_seq1	nadp-dependent glyceraldehyde-3-phosphate dehydrogenase	P	GO:0009987	cellular process
Ctaxi_contig_3654|comp23574_c1_seq1	nadp-dependent glyceraldehyde-3-phosphate dehydrogenase	P	GO:0009058	biosynthetic process
Ctaxi_contig_3654|comp23574_c1_seq1	nadp-dependent glyceraldehyde-3-phosphate dehydrogenase	N	GO:0006519	
Ctaxi_contig_3654|comp23574_c1_seq1	nadp-dependent glyceraldehyde-3-phosphate dehydrogenase	P	GO:0008152	metabolic process
Ctaxi_contig_3663|comp23597_c1_seq1	histone deacetylase family protein	F	GO:0005488	binding
Ctaxi_contig_3664|comp23597_c1_seq2	histone deacetylase	F	GO:0005488	binding
Ctaxi_contig_3665|comp23599_c0_seq1	elongation factor 1-alpha	F	GO:0008135	"translation factor activity, nucleic acid binding"
Ctaxi_contig_3665|comp23599_c0_seq1	elongation factor 1-alpha	P	GO:0006412	translation
Ctaxi_contig_3665|comp23599_c0_seq1	elongation factor 1-alpha	P	GO:0006139	nucleobase-containing compound metabolic process
Ctaxi_contig_3665|comp23599_c0_seq1	elongation factor 1-alpha	P	GO:0009056	catabolic process
Ctaxi_contig_3665|comp23599_c0_seq1	elongation factor 1-alpha	F	GO:0016787	hydrolase activity
Ctaxi_contig_3665|comp23599_c0_seq1	elongation factor 1-alpha	C	GO:0005737	cytoplasm
Ctaxi_contig_3665|comp23599_c0_seq1	elongation factor 1-alpha	F	GO:0000166	nucleotide binding
Ctaxi_contig_3666|comp23599_c1_seq1	elongation factor 1 alpha	F	GO:0008135	"translation factor activity, nucleic acid binding"
Ctaxi_contig_3666|comp23599_c1_seq1	elongation factor 1 alpha	P	GO:0006412	translation
Ctaxi_contig_3666|comp23599_c1_seq1	elongation factor 1 alpha	P	GO:0006139	nucleobase-containing compound metabolic process
Ctaxi_contig_3666|comp23599_c1_seq1	elongation factor 1 alpha	P	GO:0009056	catabolic process
Ctaxi_contig_3666|comp23599_c1_seq1	elongation factor 1 alpha	F	GO:0016787	hydrolase activity
Ctaxi_contig_3666|comp23599_c1_seq1	elongation factor 1 alpha	C	GO:0005737	cytoplasm
Ctaxi_contig_3666|comp23599_c1_seq1	elongation factor 1 alpha	F	GO:0000166	nucleotide binding
Ctaxi_contig_3667|comp23603_c0_seq1	60s ribosomal protein l27	C	GO:0005840	ribosome
Ctaxi_contig_3667|comp23603_c0_seq1	60s ribosomal protein l27	F	GO:0005198	structural molecule activity
Ctaxi_contig_3667|comp23603_c0_seq1	60s ribosomal protein l27	P	GO:0006412	translation
Ctaxi_contig_3670|comp23608_c0_seq2	serine threonine protein kinase	P	GO:0008152	metabolic process
[truncated: 7,055,129 more chars]
