# Supplementary material for: An Intracellular Transcriptomic Atlas of the Giant Coenocyte Caulerpa taxifolia
Source: PLoS Genet. 2015 Jan 8;11(1):e1004900. doi: 10.1371/journal.pgen.1004900 (PMC4287348; doi:10.1371/journal.pgen.1004900)
Supplement: S5 Dataset — RSEM-estimated counts for contigs. RSEM-estimated raw read counts, that are adjusted for the reads mapping to more than one contig, for each contig from all replicates of each Caulerpa pseudo-organ. These read counts were used for TMM normalization and subsequent differential expression analysis. (TXT) [file pgen.1004900.s006.txt]

Contig_ID	Frond_Apex_rep1	Frond_Apex_rep2	Frond_Apex_rep3	Frond_Apex_rep4	Frond_Apex_rep5	Frond_Base_rep1	Frond_Base_rep2	Frond_Base_rep3	Frond_Base_rep4	Frond_Base_rep5	Holdfast_rep1	Holdfast_rep2	Holdfast_rep3	Holdfast_rep4	Pinnae_rep1	Pinnae_rep2	Pinnae_rep3	Pinnae_rep4	Pinnae_rep5	Rachis_rep1	Rachis_rep2	Rachis_rep3	Rachis_rep4	Rachis_rep5	Stolon_rep1	Stolon_rep2	Stolon_rep3	Stolon_rep4	Stolon_rep5
Ctaxi_contig_72000|comp37272_c9_seq1	13	22.01	8	25	15	43	68	36	41	22	24	20	29	25	7	24	38	33	47	45	54	20	17	27	31	32	37	15	22
Ctaxi_contig_2859|comp17324_c1_seq1	0	0	0	0	0	0	0	0	0	0	2	0	2	0	0	0	0	0	0	0	0	0	0	0	0	0	0	0	0
Ctaxi_contig_37736|comp35264_c1_seq3	4.26	5.72	0	10.48	10.51	8.47	18.84	32.54	4.83	10.43	58.71	63.81	41.29	27.76	10.1	2.88	13.9	9.6	11.17	7.12	25.13	20.67	10.39	7.58	124.96	194.93	286.98	36.54	92.39
Ctaxi_contig_43561|comp35722_c1_seq2	18.76	16.15	14.91	21.25	19.49	13	12.52	15.24	13.41	10.37	13.16	8.92	12	15.33	9	11.45	31.83	26.96	15.15	36.58	40.52	27.09	6.72	33.89	18.48	15.82	14.12	17.92	15.57
Ctaxi_contig_2559|comp16416_c0_seq1	0	0	0	0	0	0	0	0	0	0	0	0	0	0	1	0	1	0	0	1	0	0	0	0	0	0	0	0	0
Ctaxi_contig_58890|comp36675_c2_seq1	5	3.3	6	5	2	3	2	10	3	1	3	1	3	2	8	4	13	8	10	10	5	8	8	14.9	5	5	8.06	4	0
Ctaxi_contig_17891|comp32976_c1_seq3	7.26	5	4.5	9	13	4	9	0	3	3	4.02	1.5	9	7	1	3	4	6.07	8.82	7.37	18	3	2.5	3.5	7	14	5	0	0.5
Ctaxi_contig_17090|comp32848_c0_seq1	10.5	0	18.95	12.58	18.22	0	17.27	15.61	0	25.76	32.16	29.48	15.47	19.27	3.44	10.81	0	0	0	0	18.01	0	17.52	0	22.53	0	0	0	23.91
Ctaxi_contig_74570|comp3508745_c0_seq1	0	0	0	0	0	0	0	0	0	0	0	0	1	0	0	0	0	0	0	1	0	0	0	0	0	0	0	0	0
Ctaxi_contig_11408|comp31674_c0_seq6	10.19	13.03	14.86	19.46	20.05	11.52	10.64	15.49	4.87	13.25	34.57	7.87	29.84	11.09	29.66	15.77	27.27	29.87	21.42	40.55	46.92	12.93	16	27.23	34.34	51.68	18.22	27.19	21.67
Ctaxi_contig_45727|comp35848_c1_seq5	0	0	2.47	2.56	6	0	0	3.58	1.99	0	0	1.49	2	0	0	0	7.18	2.47	4	3.32	9.96	6.79	3	4.22	6.27	6.65	6.66	4.49	1.99
Ctaxi_contig_11155|comp31609_c0_seq1	116.1	110.28	93.23	173.9	88.92	64	68.23	70.86	64.42	39.97	108.49	59.99	101.75	75.21	210.74	89.46	188.43	219.03	158.91	187.39	157.62	123.29	62.1	131.9	75.17	112.23	69.86	43	98.15
Ctaxi_contig_54095|comp36388_c3_seq1	16	19	11.37	30	17	39	22	26	18	17	42	27	47	35	28	25	30	36.32	34	48	48	23	17	30	45	55	36	27	38
Ctaxi_contig_11087|comp31595_c0_seq1	469.97	539.99	339.82	716	391	311.67	398	397	301.77	271	602.98	339	563	407	1352.11	577.81	805	882	889.75	938.87	1111.95	626.03	351.98	705.16	525.84	719.35	588.82	364	560.06
Ctaxi_contig_56314|comp36527_c0_seq1	135.53	140.06	96.22	163.56	163.28	246.49	338.92	226.9	189.62	161.78	275.92	162.89	285.23	165.45	73.25	95.2	132.75	159.71	172.65	276.97	309.36	167.88	100.55	251.42	503.62	532.22	426.75	315.85	438.05
Ctaxi_contig_39117|comp35382_c4_seq3	0	0	0	3.13	0	0	0	0	0	0	0	3	0	0	3.27	0	0	0	3.33	3.99	8	0	0	3	2	0	0	0	5
Ctaxi_contig_72070|comp588345_c0_seq1	0	0	0	0	1	0	0	0	0	0	0	0	0	0	0	0	0	0	0	0	1	0	0	1	1	0	0	0	0
Ctaxi_contig_28772|comp34410_c1_seq1	58.97	43.54	43.24	56.37	50.86	38.84	27.65	36.36	30.88	20.14	18.27	17	22	24.07	98.8	78.65	117.04	148.13	136.67	142.35	78.24	65.99	37.42	82.63	46	45.09	45.69	24.11	22.14
Ctaxi_contig_15228|comp32521_c0_seq3	14.14	8.55	8.96	20.86	10.31	13.8	12	5.39	4.66	4.96	6.91	7.26	4.42	13.31	3	2.78	10.89	16.39	7	6.67	9.53	5.4	12	10.83	4.99	2.98	0	5.97	2.86
Ctaxi_contig_57968|comp36622_c1_seq4	3	2	1	2	5	4	2	1	1	4	9	3	2	1	0	1	5	7	9	8	4	3	2	6	2	5	3	1	3
Ctaxi_contig_51191|comp36223_c2_seq1	21.51	23.29	9.87	5.24	5.92	4.46	0	0	0	6.36	0	0	0	0	0	0	6.17	5.24	5.24	0	9.67	0	0	0	0	9.57	0	0	0
Ctaxi_contig_37229|comp35219_c0_seq2	295.65	329.69	257.57	380.66	223.83	199.05	240.61	185.93	158.21	125.55	188.7	146.53	304.48	198.19	125.8	146.65	216.53	225.64	253.32	319.37	356.67	289.34	110.28	299.46	265.61	330.48	256.51	166.95	242.2
Ctaxi_contig_17273|comp32877_c5_seq18	0	0	0	0	0	0	0	2	0	1	5	0	0	0	0	0	0	0	0	0	0	0	0	0	0	0	0	0	0
Ctaxi_contig_62160|comp36847_c0_seq4	484.48	505.09	341.29	594.9	735.5	60.99	59.15	82.34	32.69	136.39	602.84	130.31	193.1	145.1	8.62	330.04	489.07	472.58	823.1	65.84	263.98	220.47	75.88	300.3	48.29	58.79	1026.23	8.95	373.04
Ctaxi_contig_67364|comp37089_c4_seq9	4.03	3.6	0.81	2.68	0.32	1.14	0.55	4.43	1.08	0.51	3.75	2.02	0.64	2.25	0.29	1.86	0.63	0.15	3.03	0.9	6.66	2.42	0.33	0.92	4.32	2.86	2.37	3.26	1.62
Ctaxi_contig_43413|comp35712_c1_seq8	40.37	50.71	43.4	77.66	50.56	23.99	42.36	55.71	36.9	36.07	43.81	28	41.62	34.69	65.36	34.05	54.4	59.24	54.35	70.26	66.76	34.11	34.92	47.6	34.7	76.52	46.98	26.36	67.73
Ctaxi_contig_28363|comp34365_c0_seq9	147.82	174	118	180.73	97	10	14	11	3	7	13	16	14	14	2	18	21	14	28	17	19	11.99	9	33	14	4	17	6	8
Ctaxi_contig_39410|comp35409_c4_seq1	32	25	25	45	26	95	108.02	89.09	69	60.92	370.91	145	156	136.16	80	43	72	85	83	117	145	70.02	44	63.96	89.05	177	234.17	92	293
Ctaxi_contig_65647|comp37017_c3_seq1	17	19	7	31	18	20	26	17	20	10	24	13	12	14	8	15	30	23	38	34	60	29	12	44	43	63	72	29	32
Ctaxi_contig_25461|comp34051_c0_seq2	128.36	122.87	84.33	146.8	63.01	48.44	57.35	61.34	46.71	49.18	95.2	0	117.66	83.04	137.13	60.61	117.89	102.17	84.02	110.47	104.41	81.96	39.15	81.72	70.62	98.09	73.6	54.87	89.1
Ctaxi_contig_9815|comp31218_c1_seq3	1	0	0	1	0	7	3	1	3	0	0	1	3	1	9	4	0	0	2	6	2	2	1	2	1	1	2	0	3
Ctaxi_contig_36854|comp35194_c3_seq3	33.62	25.13	16.55	30.76	39.88	15.33	13.07	22.95	1.42	9.63	43.97	19.28	20.31	35.51	38.93	39.42	37.89	51.31	61.03	15.55	46.72	29.61	23.7	36.2	26.26	49.38	24.15	16.46	25.18
Ctaxi_contig_62961|comp36887_c1_seq8	120.63	103.21	61.29	139.06	120.58	41.41	53.46	39.58	35.37	32.87	113.2	42.45	73	55.47	47.85	70.66	81.41	106.08	102.11	76.9	113.16	52.72	30	65.15	63.43	65.11	73.44	37.41	55.41
Ctaxi_contig_35490|comp35062_c4_seq1	440	446	278.99	517	447	117	144.97	124	98	82	363.99	121	173	140	157	167	250	239	291	271	367	208	81	262	221	247	210	123	250
Ctaxi_contig_3412|comp19425_c0_seq1	0	0	1	0	0	0	0	0	0	0	1	0	0	0	1	0	4	3	1	0	0	0	0	1	0	0	0	0	0
Ctaxi_contig_57876|comp36615_c4_seq22	8.38	8.28	4.02	9.06	5.05	8.48	5.32	9.28	9.44	5.17	13.33	5.25	5.18	4.05	7.5	4.15	13.47	12.49	7.08	14.75	5.89	7.14	2.17	8.36	11.12	9.43	9.39	7.99	9.12
Ctaxi_contig_55561|comp36477_c1_seq9	0	0	0	0	0	0	0	0	0	0	0	0	0	0	0	0	0	0	0	0	0	0	0	0	0	0	0	0	0
Ctaxi_contig_79|comp1967_c0_seq1	0	0	0	0	0	0	0	0	0	0	0	0	1	0	0	0	0	0	0	1	0	0	0	0	0	0	0	0	0
Ctaxi_contig_56485|comp36536_c1_seq3	5	1.86	3.21	1.41	0	0	1	0	4.62	3	0	1	6.3	3	4	3	7.16	7	4.61	5.45	9.21	4.43	1.59	11	2	3	0.39	2.73	0
Ctaxi_contig_64004|comp36946_c7_seq7	0	18.46	0	4.52	3.63	0	0	0	0	0	0	0	6.72	4.4	0	0	0	0	9.01	12.29	0	0	0	0	0	0	13.21	7.76	0
Ctaxi_contig_43241|comp35695_c3_seq2	6.01	3.01	0	6.71	3.26	3.68	17.84	0	15.72	3.01	8	9	8.99	7	0	0	5.84	12.65	9.67	24.66	16.74	5.4	0	11.23	5.68	0	7.3	10.03	8
Ctaxi_contig_74934|comp3624722_c0_seq1	0	0	0	0	0	0	0	0	0	0	0	0	0	0	0	0	0	0	0	0	0	0	0	1	0	0	0	0	0
Ctaxi_contig_49173|comp36087_c3_seq4	1.52	0	3	4	5	3	0	0	3	1	0	0	7	3	1.22	4.08	0	3.68	2.34	0	3.84	0	5	4	0	5	3	1	2
Ctaxi_contig_33372|comp34865_c2_seq5	43.91	42.01	24	62.1	33	25	28	35	31	19	33	36	31.1	23	36	44.13	69.16	63	76.18	45.96	64.42	33.82	14.13	41	45	60.3	58.95	24	55.07
Ctaxi_contig_12806|comp32022_c1_seq1	6996.21	9119.33	5366.28	10406.91	5301.55	4281.96	4988.94	4391.57	3686.27	2970.88	7463.63	4683.85	7249.46	6044.84	5056.32	3430.51	4707.49	5067.2	5194.49	7389.57	10455.11	4754.9	2860.5	5459.89	6413.96	9495.95	7720.94	4636.7	9997.53
Ctaxi_contig_66496|comp37050_c3_seq1	185.41	184.9	138.63	202.39	212.73	383.19	464.88	352.09	327.19	256.96	203.39	190.21	295.05	195.95	113.46	332.2	564.6	560.68	680.61	816.52	622.79	404.2	265.43	540.32	376.77	481.9	342.77	196.94	240.3
Ctaxi_contig_70074|comp37190_c2_seq5	0	0	0	0	0	0	0	0	0	2	0	0	0	0	0	0	0	1	1	2	0.9	0	1	1	0	1	1	0	1
Ctaxi_contig_26835|comp34185_c1_seq1	0	1	0	0	0	0	0	1	0	0	0	0	0	0	0	0	0	0	1	0	1	0	0	0	0	0	0	0	0
Ctaxi_contig_57696|comp36610_c1_seq2	0	0	0	0	0	0	0	0	0	0	0	0	0	0	0	0	0	0	0	0	0	0	0	0	0	0.01	0	0	0
Ctaxi_contig_43442|comp35715_c0_seq3	26.68	27.79	20.54	27.21	23.79	17.88	17.98	22.8	15.39	18.88	19.04	5.82	14	11	13.62	22.96	49.36	43.48	50.02	46.05	45.17	27.91	13.92	31.65	14	14	10	4	12
Ctaxi_contig_50108|comp36155_c2_seq1	48.97	41.97	42.36	56.13	60.33	25.38	30.55	27.75	55.58	33.46	91.09	24.22	63.16	13.49	0	0	126.87	107.67	94.92	98.1	127.43	42.55	89.8	77.77	37.87	76.45	64.54	17.53	102.15
Ctaxi_contig_14373|comp32353_c0_seq1	129	119	80	178.96	116	163	200	154	156.99	120	165	121	188	109	284	209	335	347	279	353	356	210	121.92	248	184	182	144	121	163
Ctaxi_contig_7991|comp30471_c0_seq2	0	0	0	0	0	4	0	0	0	1	1	0	0	2	1	0	0	0	0	1	2.14	0	0	1	2	1	0	0	1
Ctaxi_contig_55611|comp36481_c0_seq1	22.82	12.51	17.11	0	0	3.71	0	3.96	4.59	0	10.4	8.49	5.78	10.97	0	4.07	4.23	13.69	0	24.49	6.84	9.12	6.74	12.73	13.19	5.43	5.01	3.96	3.96
Ctaxi_contig_36502|comp35158_c1_seq3	227.28	254.97	181	242.34	158.7	45.24	53.06	55.52	30	34	24.1	18	21.6	16	22	29	39.02	39.26	34	52.07	107.52	38.03	34	40.31	75.06	85.97	61	38.89	43.32
Ctaxi_contig_7759|comp30334_c0_seq1	64	83	60	103	65	70	60	58	47	72	106.99	58	88	81	125	77	120	152	124	155	112.03	89	58	91	70	91	72	57	100
Ctaxi_contig_5923|comp28404_c0_seq1	0	0	0	0	0	0	0	0	0	0	9	1	4	0	1	0	0	0	0	1	0	0	0	1	0	0	1	0	0
Ctaxi_contig_27468|comp34255_c3_seq31	0	0	0	0	0	0	0	1	1	0	0	0	0	0	2	1	3	1	1	0	1	0	0	0	0	0	0	0	0
Ctaxi_contig_3208|comp18606_c0_seq1	0	0	0	0	0	0	0	0	0	0	0	0	0	0	0	0	0	0	0	0	0	0	1	0	0	0	0	0	0
Ctaxi_contig_74844|comp3591382_c0_seq1	0	0	0	0	0	0	0	0	0	0	1	0	0	0	0	0	0	0	0	1	0	0	0	0	0	0	0	0	0
Ctaxi_contig_42985|comp35678_c0_seq1	90	107	54	88	69	34	46	41	48	43	69.04	36	50	30	99.31	56	98.97	111	88	93.73	112	80	47.01	89	66	99.97	101	64	87
Ctaxi_contig_27130|comp34216_c9_seq3	0	1	0	0	0	6	0	0	0	6.7	6.03	3.48	1.84	0	5	1.03	0.2	0	0.16	0	0	3.03	0	0	0	0	0	1.03	0
Ctaxi_contig_2213|comp15290_c0_seq1	1	0	0	0	0	0	0	0	0	0	0	0	0	0	0	0	0	0	0	0	0	0	0	0	0	0	0	0	0
Ctaxi_contig_72093|comp693445_c0_seq1	0	0	0	0	0	2	0	0	0	0	0	1	1	0	0	0	1	0	0	1	0	0	0	1	0	0	1	0	1
Ctaxi_contig_9884|comp31239_c0_seq4	187.03	169.29	145.57	246.02	210.26	261.36	291.52	277.78	253.78	229.7	108.09	71.01	168.24	98	469.81	336.07	773.58	776.59	505.36	1140.94	472.44	517.75	270.96	516.96	156.69	137.96	83.87	64.3	175.79
Ctaxi_contig_37579|comp35248_c1_seq1	113.97	100	59.99	134	80	174.99	164.67	135.97	157.04	94	231.97	151	224.22	126.98	97	147.94	191.12	221.45	239	247	260.78	167	75	205.38	168.88	193	173.61	107.71	160.03
Ctaxi_contig_69966|comp37187_c0_seq1	100.32	82.23	54.56	94.98	86.81	126.48	163.14	86.7	107.26	36.79	25.89	19.09	26.92	25.9	11.87	207.89	334.57	277.32	287.82	273.44	249.47	196.7	88.53	201.52	98.38	93.71	94.06	43.59	20.67
Ctaxi_contig_7720|comp30309_c0_seq1	52	40	42	66	28	32	51	40	43	20	23	18.56	36	26	108.99	73	110	82	74	103.99	109	69.41	43	94	60	74	46.54	30	34
Ctaxi_contig_62554|comp36864_c6_seq6	50.3	53.48	49.13	82.44	81.96	74.48	41.72	24.67	50.17	29.65	31.42	16.8	23.63	18.52	0	23.78	72.31	35.38	59.41	62.37	65.53	24.61	9.65	45.79	32.68	37.48	18.76	1.53	5.82
Ctaxi_contig_54867|comp36434_c2_seq5	9.01	10.39	9.9	14.04	10.8	6.2	6.6	6.41	3.41	0	8.2	4.63	7.38	8	3.55	6.58	18.92	23.57	13.21	4.56	14.06	16.66	8	8.73	20.78	5.86	10.46	6.2	4.87
Ctaxi_contig_5658|comp28073_c0_seq1	2	2	1	4	0	1	0	0	0	0	0	0	0	2	1	0	1	3	1	0	0	1	0	0	1	0	0	1	0
Ctaxi_contig_49921|comp36139_c1_seq4	1	0	0	0	2	3	1	2	0	2	0	1	2	1	0	1	1	0	1	2	0	0	1	1	2	0	2	0	0
Ctaxi_contig_12249|comp31893_c6_seq1	26.74	17.19	17.41	31.64	25.4	25.16	27	42.78	17.24	30	18.68	23.1	38.76	30.91	86.63	34.87	67.48	73.88	66.36	70.81	44.99	33.08	26	44.71	41.86	40.83	44.92	28.97	27
Ctaxi_contig_63680|comp36931_c7_seq2	132.82	149	112	164	92.98	44	52	59	54	48.2	64	49	108.81	85.72	72.01	36	74	56	61	104	99	50.91	36	94	89.03	119	84	65.02	72.03
Ctaxi_contig_9564|comp31132_c0_seq2	101.49	98.73	54.86	106.18	64	60	82.95	61.35	61	34.85	70	43	70	37.65	178.62	91.86	180.14	122.14	141.06	212.99	189.07	131	56	115.28	93.14	148.49	109	56.52	72
Ctaxi_contig_77037|comp5249250_c0_seq1	0	0	0	0	0	0	0	0	0	0	0	1	0	0	0	0	0	0	0	0	0	0	0	0	0	0	0	0	0
Ctaxi_contig_43991|comp35751_c1_seq22	0	0	0	0	0	0	0	0	0	0	0	0	0	0	0	0	0	0	0	0	0	0	0	0	0	0	0	0	0
Ctaxi_contig_17399|comp32895_c0_seq9	47	54.97	38.28	83.6	46	36.85	42.07	45.46	52	38.54	51.41	33.94	71.01	65.51	67	58.63	96.02	94.04	105.61	118.06	87.06	73.55	34.26	81	71.56	61	48.91	27.62	34
Ctaxi_contig_66875|comp37067_c7_seq66	0	18	1.47	4.99	0	0	7.11	6.58	0	0	3.47	1.23	2.59	0	1.38	0	9.99	4.47	7.51	11.47	15.41	6.15	4.47	13.43	9.57	0	0	0	0
Ctaxi_contig_49692|comp36121_c6_seq14	92.39	91.41	66.5	89.7	98.76	26.3	14.43	21.89	15.68	17.96	43.36	12.45	16.46	17.76	56.7	52.7	92.54	85.37	87.58	63.97	74.03	66.07	23.44	69.08	22.5	18.36	56.21	10.17	66.7
Ctaxi_contig_67586|comp37094_c0_seq39	1.51	5.75	2.78	5.75	5.75	16.31	7.35	3.2	7.16	6.82	9.96	7.16	9.75	5.94	2.87	8.4	18.77	17.26	13.42	20.14	16.21	5.75	12.8	12.19	16.4	14.9	15.92	5.08	12.41
Ctaxi_contig_54924|comp36438_c3_seq2	6	6	3	0	0	1	3	1	0	0	0	0	0	0	0	0	3	0	1.91	0	2	0	1	0	0	0	0	0	0
Ctaxi_contig_41711|comp35588_c3_seq26	0	0	0	18.9	0	0	0	0	6.52	0	0	0.13	4.66	3.39	0	3.73	0	0	5.17	0	0	0	0	0	0	0	0	2.22	0
Ctaxi_contig_73907|comp2962277_c0_seq1	0	0	0	0	0	0	1	0	1	0	0	0	0	0	1	1	1	0	0	1	0	0	1	0	0	0	0	0	0
Ctaxi_contig_54484|comp36412_c4_seq6	13.39	15.23	7.45	10.38	24.14	10.33	19.22	18.45	22.57	22.71	12.63	9.31	22.3	10.41	21.09	20.84	46.56	55.47	48.22	37.34	54.62	23.53	21.99	25.38	4.47	8.68	10.78	8.68	5.17
Ctaxi_contig_38067|comp35296_c2_seq2	688.35	695.72	487.99	679.78	703.11	438.9	561.21	376.41	381	359	224.03	175	230.68	193	51	384.67	613	511.2	666.21	859.63	1438.29	783.52	362	895.01	1257.56	1127.48	1089.21	611.29	483.99
Ctaxi_contig_47594|comp35983_c1_seq1	34	40	26	52	36	18	28	19	20	12	37	23	34	18	78	31.18	75	61	68	71.01	54	35	19	57	36	43	36	20	32
Ctaxi_contig_23877|comp33847_c2_seq4	97	83.99	64.07	99.98	65	44.96	28	34.99	27	26	74	75.06	80.35	116.89	20.94	14	41.01	27.18	27	31	50.63	30	17	41.26	74.99	74	73.98	56	45
Ctaxi_contig_6957|comp29754_c0_seq2	0	0	0	0	0	1	0	0	0	0	0	0	1	0	2	0	0	0	0	0	0	0	0	1	0	2	6	2	1
Ctaxi_contig_39188|comp35389_c0_seq1	409.01	460.09	271.22	598.56	387.76	512.92	727.36	497.22	545.52	381.15	1185.25	305.76	430.19	342.83	1101.31	780.71	1177.88	1264.29	1196.43	1042.34	1346.39	729.84	425.94	814.4	361.19	617.13	490.12	287.21	887.72
Ctaxi_contig_9746|comp31197_c0_seq5	0	0	0	0	0	0	0	0	0	0	0	0	0	0	0	0	0	0	0	0	0	0	0	0	0	0	0	0	0
Ctaxi_contig_49187|comp36088_c4_seq1	124	119.13	83	169.02	82.01	84.1	95.6	110	58	75.18	133.05	79.01	110	65	167	135	178.86	187	165	260.7	313.19	164.11	101	167.16	100.91	136.78	149	65	108
Ctaxi_contig_14437|comp32368_c0_seq1	28	31.76	24.1	42	25	25.68	27	28	29.01	14	29	40.52	25	19	43	34	56	43	51.24	70.99	53.69	33.99	26	44.08	73.93	60.7	52.99	39	32.06
Ctaxi_contig_5120|comp27173_c0_seq3	0	0	0	0	0	0	0	0	0	0	3	0	0	0	0	0	0	0	0	0	0	0	0	0	0	0	0	0	0
Ctaxi_contig_73039|comp2396404_c0_seq1	0	0	0	0	0	0	0	0	0	0	0	0	0	0	1	0	1	0	0	1	0	0	0	0	0	0	0	0	0
Ctaxi_contig_2193|comp15194_c0_seq1	0	0	0	0	0	0	0	1	0	0	0	0	2	0	1	1	0	2	1	4	0	1	0	4	0	0	0	0	1
Ctaxi_contig_67941|comp37107_c1_seq1	2.7	5.15	5.51	13.23	4.68	9.7	3.59	0	0	2.34	0	3	0	2.44	0	5.52	8.54	2.91	6.24	7.28	5.44	1.78	4.21	11	5.52	16	5.5	0	0
Ctaxi_contig_19351|comp33194_c0_seq1	18	22	18	19	29	74	148	185	83	115	12	39	64	28	9	9	21	27	13	47	59	43	14	46	755.98	566.43	730	525.41	232
Ctaxi_contig_10413|comp31386_c0_seq6	1	1	0	0	1	0	0	2	2	0	1	1.87	0	1	2	0	0	1	1	2	0	1	0	0	0	1	0	1	0
Ctaxi_contig_75309|comp3815428_c0_seq1	0	0	0	0	0	0	0	0	0	0	0	1	2	0	0	0	0	0	0	0	0	0	0	0	0	0	0	0	0
Ctaxi_contig_7356|comp30082_c0_seq3	0	0	0	0	0	0	0	0	0	1	0	0	0	0	0	0	0	0	0	1	0	0	0	1	0	0	0	0	0
Ctaxi_contig_21901|comp33593_c5_seq3	1	0	0	0	2	0.5	2	7	3	1	5	0	0	0	7	2	7	4	5	4.5	4	1.5	1	5	0.5	1.5	0	0	1
Ctaxi_contig_6463|comp29310_c1_seq1	643.65	691.65	523.7	814.93	474.35	376.06	468.58	418.29	326.61	255.25	397	268	491.08	303.32	962.64	345.92	792.61	686	651.09	894.03	721.15	576.84	314.15	583	369	483.91	287.99	286.01	470.87
Ctaxi_contig_35455|comp35058_c2_seq6	149.79	166.88	102	161.63	139.94	110.79	121.12	97.84	62.53	86.19	172.45	67.01	102.32	69.37	16.58	90.84	114.48	144.09	202.12	187.47	191.65	116.96	72	177.94	108.64	147.08	179	69	203.67
Ctaxi_contig_61937|comp36836_c0_seq1	12	14	7	16	17	8	15	6	6	5	9	3	5.99	8	1	8	13	13	10	15	29.08	9	4	12	11	12	14	4	2
Ctaxi_contig_35503|comp35064_c0_seq2	2.24	0	0	2.24	0	6	5	4	0	1	3	4	1	1	3.69	0	2.45	1.5	0	6	1	2	2	0	3.5	0	4	3	2.37
Ctaxi_contig_32411|comp34784_c3_seq3	6	8	1	8	6	9	16.6	11	15.02	19	23.92	17.52	17	17	4	9.03	10.32	10.29	16	24	23.48	12.37	6	15.33	15	21.02	12	6	23
Ctaxi_contig_74280|comp3306563_c0_seq1	0	0	0	0	0	1	0	0	0	0	0	0	0	0	0	0	0	0	0	0	0	0	0	0	0	0	0	0	0
Ctaxi_contig_10120|comp31308_c0_seq3	0	0	0	0	0	0	0	0.92	0	0	0	0	0	0	0	0	0	0	0	0	0	0	0	0	0	0	0	0	0
Ctaxi_contig_29806|comp34523_c2_seq4	48.62	48.67	27.71	57.89	32.88	9.05	28.97	14.18	15.34	19	29.88	15	22.71	14.39	9	17.01	25.27	28.59	38.39	41.75	48.99	20.46	16.43	36.16	38.84	44.92	29.95	23.2	32.71
Ctaxi_contig_2162|comp15086_c1_seq2	0	0	0	0	0	0	0	0	0	0	0	0	0	0	0.5	0	0	0	0	0	0	0	0	0	0	0	0	0	0
Ctaxi_contig_5410|comp27784_c0_seq1	0	0	0	0	1	1	0	0	0	0	0	0	0	0	1	0	2	0	0	1	0	0	3	1	0	0	0	0	0
Ctaxi_contig_47591|comp35983_c0_seq2	6.68	8	10.96	6	7	10	6	9	2.66	6	19	3.33	10	3	4	3.99	4.9	4	7.85	15	11	3	9	18	13.58	7	8	9	3.51
Ctaxi_contig_66950|comp37071_c0_seq1	5.98	6	4	5	8	5	7	3	3	2	8	4	3	3	0	5	9	7	17	14	11	8	1	6	3	6	7	3	2
Ctaxi_contig_50095|comp36153_c2_seq1	7	5	6	5	6	9	10	4	14	4	0	2	3	1	2	4	22	9	11	18	31	10	6	16	8	8	13	6	3
Ctaxi_contig_19045|comp33152_c0_seq1	2	5	0	6	5	3	1	1	0	2	6	1	2	5	15	5	10	10	7	5	9	9	3	6	7	7	3	6	1
Ctaxi_contig_35120|comp35025_c1_seq6	6.15	14.21	14.38	20.3	26.25	3.51	9	0	6	6.78	11.22	13.52	15.71	10	0	10.4	31.35	16.45	40.12	15.42	20.82	10.42	0	35.82	23.06	18.49	12	13	8
Ctaxi_contig_35034|comp35018_c0_seq2	83	108.99	65.46	98	90	22	30	15	18	12	16	13	23	20	9	82.01	77.11	55.01	83.02	48	85	41	18	61	24	25	25	9	14
Ctaxi_contig_62717|comp36874_c4_seq1	93	87.02	57.92	95.99	111	100.99	97.25	68	55	64	95.05	68	115.8	70.7	146	99.52	180.34	167.01	133.32	171.98	170.13	137	71.35	128.75	126	157.98	104.98	71.38	91.98
Ctaxi_contig_58907|comp36676_c1_seq1	61.01	69.7	40	64	51.99	23.02	21.03	11	21.04	24.97	30	14	25.06	28	9	28.97	40	46	48.1	40	62	40	20	50	23	30	32.32	20.9	20
Ctaxi_contig_4057|comp24676_c0_seq1	0	0	2	4	0	0	1	0	0	0	1	0	0	0	1	0	4	0	0	0	0	2	0	0	0	1	0	0	0
Ctaxi_contig_45942|comp35864_c0_seq4	28	50	23.01	38	46	54	47	42	33	45	19	8	11	21	10	37	49.98	45	44.34	81	86	55	43	86.63	72	60	35	25	39
Ctaxi_contig_26225|comp34125_c0_seq6	1	0	1	1	2	0	3	3	0	1	1	1	0	0	2	1.85	5	2	4	3	7	3	1	3	4	7	3.66	2	2
Ctaxi_contig_19988|comp33301_c1_seq2	5.31	0	0	0	6.82	0	10.67	0	0	0	0	3.01	5.5	2.29	13.18	8.51	13.04	15.01	21.41	3.67	8.35	4.99	0	3.27	0	0	4.7	0	0
Ctaxi_contig_23157|comp33760_c1_seq5	4.51	0	4	0	3	2.51	6.38	3	1.5	0	0	1	0	0	0	9	9	0	0	4.67	8.61	4.02	3	13	0	15	0	0	0
Ctaxi_contig_11313|comp31646_c1_seq3	2	0	0	2	0	0	0	1	0	0	1	1	1	0	1	0	1	1	1	3	3	1	1	3	5	2	0	2	0
Ctaxi_contig_69301|comp37162_c3_seq37	15.55	0	6.42	31.26	0	0	10.16	4.93	0	13.71	7.39	20.26	23.29	18.96	67.61	6.82	0	30.79	13.98	9.32	18.96	23.48	13.72	17.36	10.69	36.59	41.83	31.77	29.49
Ctaxi_contig_61162|comp36793_c0_seq72	6.33	8	3	4	2	5	3	5	6	6	10	5	11	2	1	6	4.99	5	3	8.01	9	4	1	3	18	16.98	9	6	14
Ctaxi_contig_51776|comp36248_c2_seq3	30.78	71.29	12.54	55.71	37	46.82	37.91	32.4	52	24.01	48.97	21.3	30.3	33.14	66.43	56	51.24	70.86	57.34	79.84	105.22	52.25	33	38.94	52.77	94.65	63.37	37.73	62.02
Ctaxi_contig_68139|comp37116_c7_seq10	11	12.18	9	10	5	1	3	1	2	3	2	6	6	6	1	8	4	3	8	10.1	10	1	8	5	4	1	7	2	2
Ctaxi_contig_59875|comp36725_c1_seq3	227.74	227.13	142.3	268.21	213.05	127.57	173.69	185.67	169.73	122.87	187.08	101.11	253.2	187.67	129.3	147.63	328.46	324.63	319.24	310.52	351.53	242.55	61.65	205.64	173.35	180.27	138.41	94.53	132.31
Ctaxi_contig_8607|comp30766_c1_seq2	0	0	0	0	0	0	0	0	0	0	4.51	1	0	0	0	0	0	0	0	0	0	0	0	0	0	0	0	0	0
Ctaxi_contig_6693|comp29491_c1_seq2	23	20.99	0	33.1	28	19	21.04	23	8	14	5.15	3.5	8.5	4.49	39.22	17	47.17	48.98	28.1	38.01	23.65	20	9	8.58	14	22.78	4.01	4.11	9
Ctaxi_contig_15648|comp32589_c3_seq8	0	1	0	1	0	1	0	1	1	0	0	0	0	0	3	0	0	1	0	0	2	0	0	1	1	1	0	0	0
Ctaxi_contig_536|comp4096_c0_seq1	0	0	0	0	0	0	0	1	0	0	0	0	0	0	0	0	0	0	0	0	0	0	0	0	0	0	0	0	0
Ctaxi_contig_74319|comp3401441_c0_seq1	0	0	0	0	0	0	0	0	0	1	1	0	0	0	0	0	1	0	0	0	0	0	0	0	1	0	0	0	2
Ctaxi_contig_17539|comp32918_c0_seq1	66.41	68	40.03	117.28	81.16	158.07	179.93	129	109.05	97.04	125.28	84.88	140.04	110.02	34	59.07	80.87	79.09	116.15	189.13	201.07	116.52	69.06	150.07	170.81	183.52	151.02	99.02	102.87
Ctaxi_contig_67541|comp37093_c6_seq1	55	58	43	66	34	24	29	30	33	22	20	16	22	15	80	73	142	150	113	116	85	73	49	74	49	65	94	51	42
Ctaxi_contig_5228|comp27380_c0_seq2	0	0	1	0	0	0	0	0	0	0	1	0	0	0	0	0	0	0	0	0	0	0	0	0	0	0	1	0	0
Ctaxi_contig_4336|comp25436_c0_seq1	0	0	0	0	0	0	0	1	0	0	0	0	0	0	1	0	0	0	0	0	0	1	0	0	0	0	0	0	1
Ctaxi_contig_44135|comp35759_c5_seq1	12	15	16	11	14	32	38.01	20	16	25	23	22	22	22	4	2	17	13	17.01	45	17	7	8	35	42	25	27.95	14	26
Ctaxi_contig_39054|comp35375_c4_seq1	20.09	25.12	19.12	35.86	25.72	44.67	55.31	59.12	47.03	26.14	31.74	17.1	67.8	23.07	116.24	52.43	144.61	125.34	118.9	224.44	104.55	99.7	62.03	128.52	34.57	42.45	32.67	26.26	29.42
Ctaxi_contig_27716|comp34286_c0_seq9	0	0	0	0	0	0	0	0	0	0	0	0	0	0	3	0	0	1	0	0	0	0	0	0	0	0	0	0	0
Ctaxi_contig_24817|comp33982_c2_seq3	0	1	0	0	1	2	3	1	3	1	3	0	1	0	2	1	1	3	6	2	1	0	0	2	1	2	1	1	1
Ctaxi_contig_10650|comp31465_c0_seq2	26	22	17	29	10	10	6	3	5	6	4	3	7	4	31	9	26	17.01	14	14	17	6	8	11	13	6	8	9	5
Ctaxi_contig_69392|comp37166_c0_seq2	183.21	200.65	157.83	209.13	134.56	16	26	19.07	24.22	21	40	12	23	25	49.52	43.41	71.99	72	83.02	77.41	88.93	31.05	20	62.01	37	43.58	51	26	52.71
Ctaxi_contig_54664|comp36423_c2_seq1	13	11	6	9	11	13	6	4.01	6	4	3	4	9	8	2	10	8	5	15	12	23	6	3	9	16	13	11	11	8
Ctaxi_contig_43838|comp35738_c1_seq1	21.86	17	12	41.06	14	14.94	22	24	13	14	33	19	27	26.99	53	32	31	34	41	36	35	18	14	15	29	34	18	28	53
Ctaxi_contig_36531|comp35161_c1_seq1	109	73	71	139.78	77	124.93	143	118	113	67	31	47	95	63	433	237	528	443.13	264	571	278	284.07	148	275.01	91	90	33	72	59.77
Ctaxi_contig_56951|comp36565_c2_seq5	3	0	2	3	3	0	0	0	0	4	2	0	5	1	0	3	2	3	5	4	0	0	0	3.15	0	0	0	0	2
Ctaxi_contig_30806|comp34625_c5_seq7	0	0	1	0	0	0	0	0	0	0	1	0	0	0	0	1	0	1	0	1	0	0	0	1	0	0	0	1	0
Ctaxi_contig_74106|comp3091934_c0_seq1	0	0	0	0	0	0	0	1	0	0	0	0	0	0	0	1	0	0	0	0	0	0	0	0	0	0	0	0	0
Ctaxi_contig_55181|comp36450_c3_seq3	77.73	79.01	47.71	92.88	52	56.96	64.25	41	48	40	23	20.59	30	29	14	33.94	68	67	91.99	82.1	121.64	65.17	33	87.47	77.02	104.95	94.66	51.06	49.99
Ctaxi_contig_13283|comp32126_c0_seq1	20	16	21	33	22	8	17	13	9	4	30	20	20	18	10	13	22	40	40	31	27	27	11	41	27	21	25	17	19
Ctaxi_contig_18888|comp33127_c0_seq7	37.95	25.16	25.27	45.83	33.37	98.51	119.33	116.94	103.02	78.93	76.9	79.4	113.88	69.46	66.77	82.04	100.44	116.03	81.85	159.39	202.19	121.84	73.82	116.83	152.74	227.37	148.34	121.03	137.68
Ctaxi_contig_24582|comp33952_c4_seq3	0	0	0	1.41	10	5.55	16	0	0	0	0	6.88	13.04	2.42	32.19	0	0	5.91	0	18.68	35.21	0	21	0	4.77	0	2.73	7	0
Ctaxi_contig_57364|comp36587_c1_seq4	342.08	378.32	256.55	461.32	260.61	262.16	332.81	269.96	211.67	257.12	292.97	140.34	284.84	205.91	111.03	224.98	331.35	340.05	300.19	565.41	525.03	361.97	192.99	413.5	343.94	393.75	303.7	244.1	273.73
Ctaxi_contig_37318|comp35225_c1_seq25	103	151.72	65	121.04	129.73	102.01	152	67.64	56.43	97	109.62	46.99	111	48	12	58.05	133.66	108.13	156.13	131.95	116.66	82	45.24	141.1	53.68	61.33	43.95	32	65
Ctaxi_contig_8010|comp30483_c3_seq1	585.9	557	389.39	878.44	597	598	754.64	545	615.01	462.89	584	276.99	453	337.99	1746.65	988.29	1327.05	1642.8	1515.04	1371.69	1565.9	835.84	591	1096.05	556.99	830.04	580.04	397	716.02
Ctaxi_contig_30286|comp34568_c0_seq11	0	0	0	0	0	0	0	0	0	0	0	0	0	0	0	0	0	0	0	0	0	0	0	0	0	0	0	0	0
Ctaxi_contig_63151|comp36900_c4_seq1	59	70	52	112.93	84.32	52	70.94	45.03	51.38	55.81	41	38	54	48	56	71.96	169	124	143.03	147.46	159	99.18	44	146.09	64	46	37	28	46
Ctaxi_contig_40938|comp35542_c0_seq5	17.38	14.44	7.43	31.97	6.96	19.66	27.85	16.46	14.22	15.61	5.36	15.29	30.34	11.83	91.54	15.82	47.12	40.12	19.24	46.78	42.64	33.31	21.21	16.84	25.31	37.04	21.85	20.97	26.67
Ctaxi_contig_8333|comp30652_c0_seq1	2	2	2	0	1	0	1	0	3	2	0	0	1	0	0	2	5	6	6	3	2	5	0	2	1	1	1	1	3
Ctaxi_contig_60703|comp36773_c5_seq1	0.23	1	1.34	2.89	3.55	0.24	0.05	0.28	0.3	0	0.51	0	0.1	0	0.01	0.69	0.93	4.25	1.36	1.32	3.42	0.99	0.44	3.44	1.27	0.31	0.28	0	0.07
Ctaxi_contig_74567|comp3507093_c0_seq1	0	0	0	0	0	0	0	0	0	0	0	0	0	1	1	0	0	0	0	0	0	0	0	0	0	0	0	0	0
Ctaxi_contig_2418|comp15914_c0_seq1	0	0	0	0	0	0	0	0	0	0	1	0	0	0	0	0	0	0	0	0	0	0	0	1	0	1	0	0	0
Ctaxi_contig_13898|comp32244_c1_seq2	41	47	39	35	33	22	28	16	14	21	24	10	18	11	13.06	25	32	35	59	43.07	53	27	13	52.3	33.17	31	31	18	34
Ctaxi_contig_77205|comp6082110_c0_seq1	0	0	0	0	0	0	0	0	0	0	1	0	0	0	0	0	0	0	0	2	0	0	0	0	0	0	0	0	0
Ctaxi_contig_4395|comp25563_c1_seq1	0	0	0	0	0	1	0	0	1	0	1	0	0	0	0	0	0	0	0	1	0	0	0	0	0	0	0	0	0
Ctaxi_contig_2973|comp17766_c1_seq1	0	0	0	0	0	0	0	0	0	1	0	0	0	0	0	0	0	0	0	0	0	0	0	0	0	0	0	0	0
Ctaxi_contig_2698|comp16920_c0_seq1	0	0	0	0	0	0	0	1	1	0	0	0	0	0	1	0	2	0	1	2	0	0	0	0	0	0	0	0	0
Ctaxi_contig_63785|comp36938_c2_seq2	34	28.59	20	48	27.68	20	12	21	14	11	41.01	29	39	13	37	30.99	36	39.95	68.96	35.83	61	35.01	11	34.84	26.23	35	30.17	17	31.4
Ctaxi_contig_48493|comp36042_c3_seq8	2.76	3.4	0	0	1.39	1.14	1.6	2.2	0	0	0	1	8	2.07	0	0	0	0	6	3.67	0	1.5	2.33	3.83	0	9.09	2.6	3.17	2.67
Ctaxi_contig_14763|comp32435_c2_seq2	0	0	0	0	1	0	1	3	0	2	1	2	1	0	8.36	1	1	6	1	2.08	1	0	1	0	0	0	0	0	2
Ctaxi_contig_72376|comp1525724_c0_seq1	0	0	0	0	0	1	0	2	1	0	0	6	5	0	1	0	1	0	0	1	0	0	0	0	0	0	0	0	0
Ctaxi_contig_63875|comp36943_c2_seq6	0	0	0	14.42	6.29	0	0	16.89	9.77	4.92	0	0	0	0	12.73	0	0	29.68	47.84	0	23.18	0.65	0	0	0	0	4.38	1.38	0
Ctaxi_contig_74751|comp3561757_c0_seq1	0	0	0	0	0	0	1	1	0	0	0	0	0	0	0	0	0	0	0	2	0	0	0	0	0	0	0	0	0
Ctaxi_contig_29255|comp34461_c1_seq4	85.06	111	45.01	122.17	63.11	34	59	39	54	37	49.72	32	50.49	39.59	88	84.36	125.36	153.56	140.88	92.12	99.29	69.38	38.01	90.2	79.37	72	54	32	43.33
Ctaxi_contig_17078|comp32845_c0_seq1	154.89	131	92.02	190	100	63	64	46	49	35	104.06	40	59	50	98	117	243	234	205.01	108	142	110	43	113	60	91	103	48	66
Ctaxi_contig_69165|comp37157_c3_seq3	2	0	0	0	0	0	1	0	2	1	4	2	1	1	1	3	4	0	3	0	2	0	0	1	2	1	0	3	1
Ctaxi_contig_18025|comp33003_c0_seq2	0	0	0	0	0	1	0	0	1	1	1	0	0	1	0	0	0	0	1	0	0	1	0	1	1	0	0	0	0
Ctaxi_contig_77060|comp5307160_c0_seq1	0	0	0	0	0	0	1	0	0	0	0	0	0	0	0	0	0	0	0	0	0	0	0	0	0	0	1	0	0
Ctaxi_contig_31983|comp34745_c4_seq4	0	3.07	1.35	2.18	3.02	1.01	2	1.02	1	3	12.28	5	4	3	5	4	9.58	7.85	5	4	2	2.01	2.03	3	1.04	3	5.11	1	15.11
Ctaxi_contig_1258|comp10679_c0_seq1	0	0	0	0	0	0	1	1	1	2	0	0	0	0	2	1	1	0	0	3	0	1	0	0	0	0	0	0	1
Ctaxi_contig_50477|comp36176_c2_seq1	211	228	157	233	203	120	126	63	87	98	50	26	28	48	20	136.23	192.19	187.79	223.01	276	349.38	186.97	74	267	132.05	132	87	58	58.39
Ctaxi_contig_20329|comp33352_c2_seq1	12	11	4	10	9	24	10	13	6	12	3	1	8	9	15	13	23	25	22	29	13	15	8	17	10.81	8	8	6	6
Ctaxi_contig_72653|comp1927693_c0_seq1	0	0	0	0	0	1	0	0	0	0	4	1	0	0	1	0	0	0	0	0	0	0	0	0	0	0	0	0	0
Ctaxi_contig_3916|comp24254_c0_seq1	0	0	0	0	0	0	0	0	0	0	7	0	0	0	0	0	0	0	0	0	0	0	0	0	2	1	0	0	0
Ctaxi_contig_728|comp4830_c0_seq1	0	0	0	0	0	0	0	0	0	0	3	0	0	0	0	0	0	0	0	0	0	0	0	0	0	0	0	0	0
Ctaxi_contig_36350|comp35141_c1_seq1	27	14	17	27	28	42	53.98	33	29	47	51	52	75.99	52.03	9	26.08	39.08	44	43.03	75	48	39	17	48.99	52	45	26	16	19
Ctaxi_contig_14829|comp32447_c0_seq7	1.29	1	1.4	4	3.83	3	0	0	2	0	3	2.31	3	1	0	0	0	0	0	6	3	0	1	3	0	2	0	2	1
Ctaxi_contig_55435|comp36469_c1_seq8	0	0	0	0	0	0.94	4.53	1.99	0	0	0	0	0	0	0	0	0.19	0	0	0	0.84	0	0.5	0	0	0	1.16	0	0
Ctaxi_contig_52285|comp36281_c3_seq3	337.55	558.24	282.39	509.54	478.66	372.68	372.9	164.26	165.17	202.41	124.41	130.84	197.94	200.91	32.95	105.11	285.96	210.77	494.55	538.35	525.92	263.5	173.55	630.18	487.76	397.62	409.74	239.7	113.42
Ctaxi_contig_14466|comp32374_c2_seq1	26	34	25.95	35	19.01	20.78	51	18	31	15	33	22	30	24	53.64	30.06	60.24	66.78	32.02	71	71.52	43	24	40	35.29	53.46	52	33	47
Ctaxi_contig_12495|comp31953_c1_seq1	436	407	239	609.01	311	426	625.11	433.94	481.18	368.99	596	277	464.97	352	592.84	666.78	869.99	920.83	849.81	1251.54	1400.13	823.02	412.01	881.3	627.13	826.89	716.9	415	636.84
Ctaxi_contig_5607|comp28007_c2_seq1	0	0	0	0	0	0	0	1	0	1	0	0	0	0	0	0	0	1	0	0	0	0	0	0	3	1	0	0	0
Ctaxi_contig_29705|comp34513_c1_seq1	7	4	0	5	7	13	13	13	1	5	18	6.92	15	11	0	4	10	11	12	11	23	7	5	11	17	21	25	7	13
Ctaxi_contig_4038|comp24614_c0_seq2	0	0	0	0	0	0	0	0	0	0	0	0	0	0	2	0	0	0	0	0	0	0	0	0	0	0	0	0	0
Ctaxi_contig_24511|comp33944_c10_seq4	0	0	0	0	0	0	4	2	1.5	2	0	1	0.5	4	0	5	3	0	2.78	5.32	0	1	0	0	0	7	0	0	1
Ctaxi_contig_73104|comp2416668_c0_seq1	0	0	0	0	0	0	0	0	1	2	0	0	0	0	0	0	2	0	1	1	0	0	0	1	0	0	0	0	0
Ctaxi_contig_68529|comp37128_c3_seq1	2	2	1	2	3.25	1	1	0	2	1.28	0	1.43	2	3	0	3	2	0	3.87	6.91	5	0	4	1.53	3	3.94	1	0	0
Ctaxi_contig_46478|comp35901_c0_seq7	10	10	7.79	30.96	10.01	6	12.1	9	10.29	2	5	4	10	2.83	18.18	18	24.44	19.31	24	34.24	35	19	6	16	16.39	26.39	8.67	11	10
Ctaxi_contig_15314|comp32538_c1_seq1	0	1	0	0	0	0	1	1	1	3	0	1	0	1	0	1	2	1	0	2	3	1	1	1	1	1	1	1	0
Ctaxi_contig_8400|comp30680_c1_seq1	16	27	16	42	40	30	36	31	25	26	16	17	32	26	65	39	68	51	61	62	44	37	20	53	24	34	34	31	28
Ctaxi_contig_38247|comp35311_c2_seq10	0	5.47	0	0	0	9.8	0	6.31	14.04	0	0	6.04	1.16	0	6.87	0	5.87	13.7	0	0	0	0	0	0	4.9	22.83	5.05	0	20.22
Ctaxi_contig_14565|comp32400_c1_seq1	14	10	7	12	10	5	13	7	5.02	10	11	4	12	11	16	8	12	24	16	17	19	7	6	16	8	31	17	7	5
Ctaxi_contig_63587|comp36927_c1_seq2	58.34	89.21	52	72	60.99	42	42	25	28	30	62.06	19	29	22	12	21	51	52.79	75.88	64	77.01	49.93	20	68.25	47	47.72	60	18	56
Ctaxi_contig_21544|comp33534_c0_seq2	15	8	6.13	15.91	12.49	22	23	17.23	7.3	5	9	8.16	18	10	24	27.61	48.64	61.77	50.37	53	38.91	44	20.75	46	19.26	34	18	7.87	13
Ctaxi_contig_20705|comp33411_c1_seq4	0	7.85	2.98	6.89	10	0	14	4.98	0	0	15.52	10	0	3.97	0	3.97	18	2.98	7.96	13.7	6	0	0	18	0	13.44	11	0	5.44
Ctaxi_contig_9809|comp31216_c0_seq2	0	1	4	0	0	4	2.23	0	0	3	6.94	1.55	1.52	0	4.19	0	6.21	1.7	0	3.17	0	1.3	0	5.75	0	0	0	4.9	0
Ctaxi_contig_5064|comp27063_c0_seq1	0	0	0	0	0	0	0	0	0	0	3	0	0	0	0	0	0	0	0	1	0	0	0	0	0	0	0	0	0
Ctaxi_contig_4526|comp25838_c0_seq2	0	0	0	0	1	0	0	0	0	0	0	0	0	1	0	0	1	1	0	0	0	1	0	0	0	0	0	0	0
Ctaxi_contig_49651|comp36120_c0_seq3	5	5.04	0	6.36	10	0	4.23	0	2.86	0	9.73	7.4	9	14.75	3	5	2	7	3.18	3.84	7.93	3.69	4	1	4.29	4.51	1.16	6.9	10.59
Ctaxi_contig_70076|comp37191_c0_seq1	17	19	10	20	17	19.5	29	11	16	12	10	11.43	23	15.02	26.98	21.98	32	31	42.97	44	47.01	24	19	22	22	25	26.98	12	19
Ctaxi_contig_70678|comp37218_c2_seq5	30	45	30	54	49	36	29	20	23	21	32	24	57	36	5	21	40	35.85	37	34	38	23	9	29	48.2	51	39	36	14
Ctaxi_contig_55523|comp36474_c6_seq3	87	89	55	102	68	169.84	161.99	76	126.7	54	85.62	30	68	49	12	93	174.99	134.28	177.01	205.76	188	114.99	61.37	147	94.8	65	50	25	41
Ctaxi_contig_42093|comp35612_c2_seq19	0	0	0	0	0	0	1.48	1.33	0	0	0	0	0	0	0	0	0	0	0	0	1.89	3.11	3.94	0	0	2.94	0	1.31	0
Ctaxi_contig_45960|comp35865_c4_seq1	132.06	127.44	98.6	135.84	102.6	87.64	56.72	63.03	50.31	46.36	52.94	44.68	81.29	38.92	106.63	72.24	105.86	115.41	121.78	131.87	158.62	59.11	19.72	145.27	72.82	85.29	98.72	66.15	90.47
Ctaxi_contig_12939|comp32047_c0_seq2	1	1	0	0	0	0	0	0	0	0	1	0	0	1	0	1	1	1	0	0	1	0	0	1	0	0	0	1	0
Ctaxi_contig_4596|comp25993_c0_seq1	0	0	0	0	0	1	0	0	0	1	0	0	0	0	0	1	0	0	2.83	0	0	0	0	0	0	0	0	0	0
Ctaxi_contig_13731|comp32213_c0_seq3	0	0	0	11	0	3	0	2.09	6.96	3	1	0	0	0	3.27	0	5	0	0	5	5.18	0	2.4	3.88	0	6	0	0	0
Ctaxi_contig_45311|comp35817_c1_seq3	6	7	4	10	1	10.75	40.4	12	20	19	4	5	5	3	2	9	18	14	12.53	45.56	42.27	19.69	14	25.99	89	68.64	87.73	56	15
Ctaxi_contig_27881|comp34305_c0_seq9	3	2	2	0	0	0	1	2	1	1.94	2	1	2	2	1	0	5	0	2	1	6	3	1	5	0	3	2	0	0
Ctaxi_contig_62012|comp36840_c4_seq2	16.96	20	12	26	23	27	26	23.64	16	19	24.03	13	25	15	8	20	41	33	32	43	51	36	17	43	36.47	30	36	22	25
Ctaxi_contig_26764|comp34177_c3_seq3	20	25	25	35	32.05	27	20	22	19	19	28	19	34	21	8	28	50.98	49	48.35	58	54	42	18	48	38	19	37.47	22	21.99
Ctaxi_contig_45472|comp35830_c4_seq3	2	2	1	2	1	1	3	4	3	2	3	5	5	3	4	3	7	3	4.01	6	0	2	1	4	3	3	2	0	3
Ctaxi_contig_31583|comp34702_c4_seq8	0	0.12	3.64	8.99	0	0	5	0	2.51	0	1	0.98	0	2	5.25	0	17.26	5.24	3.39	0	2.19	0	0	8.32	0	0	0	0	3
Ctaxi_contig_57416|comp36591_c5_seq1	13.02	6.01	6	11	3.04	5	6	8	8	1	4	1	4	5	3	10	17	21	12.46	25	12	12.56	3	12	3	5	6	2	3
Ctaxi_contig_33598|comp34882_c2_seq1	39	44	27	65	25.03	19	23	31	35.52	14	21.97	19	24	18	128.99	88	149.98	119	103.27	106	93	56	38	71	27	39	27.98	28.94	25
Ctaxi_contig_33762|comp34900_c1_seq1	660.18	692.51	439.03	900.15	560.08	600.99	581.69	663.86	504.03	412	1216.59	880.42	1219.42	993.83	782.02	454.01	519.53	553.92	580.17	745.45	1064.97	622.27	305	593.02	890.88	1264.45	1128.56	830.03	1317.21
Ctaxi_contig_43296|comp35701_c4_seq6	14.98	18.89	14.22	16.89	12.03	8	4.06	1.38	3.36	3.64	1.24	7	3.77	6.79	5	6.69	10.1	14.91	25.31	13.45	5	9.45	1.27	7.28	5	4.58	5.96	5.16	0
Ctaxi_contig_77242|comp6252579_c0_seq1	2	0	0	0	0	0	0	0	0	0	1	0	0	0	0	0	0	0	0	0	0	0	0	0	0	0	0	0	0
Ctaxi_contig_61522|comp36812_c0_seq6	2.8	12.67	3.5	0	1.83	0	10	3	0	0	0	0	2.29	0	4	0	8.16	2.6	0	0	3.35	4.09	0	0	0	0	3	3.62	0
Ctaxi_contig_52476|comp36293_c3_seq7	11	14	14	6	20	4	11	5	3	6	2	7	3	10	2	7	10	7	9	24.44	18	13	3	14.02	12	12	8	5	6
Ctaxi_contig_43133|comp35685_c4_seq2	75	57	47	66	50	38	42	49	24	75	73	46	63.99	84	7.95	21	52	43	52	126.77	93.99	91	41	105.3	82.67	80.01	80.98	47	40
Ctaxi_contig_27986|comp34316_c3_seq6	16.67	14	11	16.67	13	15.75	13.81	11.38	8	13.75	6.5	13.03	13.28	16	10	14	39.23	21.57	27	41.74	35	27.68	10	28	18.64	20	14	13.34	5
Ctaxi_contig_3308|comp18864_c1_seq1	0	0	0	0	0	0	0	0	1	0	0	0	0	0	0	0	0	0	2	0	0	0	0	1	0	0	0	0	0
Ctaxi_contig_23006|comp33742_c2_seq3	15	4.42	5	7.99	12	5	6	4	3	0	4	0	6	4	2	4	7	7	6.01	13	10	11	5	10	5	5	3	0	4.99
Ctaxi_contig_62149|comp36846_c1_seq3	0	0	0	0	0	0	0	2	0	6	3	2	0	4	1	2	4.52	0	0	0	0	0	1	0	0	0	6	2	2
Ctaxi_contig_31215|comp34666_c1_seq3	0	0	0	0	0	0	0	0	0	0	0	0	0	0	0	0	0	0	0	0	0	0	0	0	0	0	0	0	0
Ctaxi_contig_54757|comp36427_c7_seq1	69	71.2	54.32	84.8	66.28	84.87	85.84	138.95	66.25	102.66	126.11	83.62	188.98	92	140.54	83	177.99	180.06	139.84	183.82	125.62	116.29	63	119	160.69	164.2	146.56	120	114.4
Ctaxi_contig_63287|comp36910_c5_seq1	45.75	51.68	22.6	34.87	33.59	31.6	63.04	32.5	33.19	16.91	12	4.4	19.96	26.36	2	31.85	66.26	64.63	61.21	94.74	119.57	52.28	37.71	85.61	31.25	39.53	33.07	17.5	21.26
Ctaxi_contig_33073|comp34841_c1_seq1	8.24	27.87	13.42	21.44	9.21	8.29	12.09	5.4	14.63	2.27	3.88	3.86	1.74	8.22	25.82	16.27	62.78	52.9	42.68	52.58	53.62	26.57	17.5	35.34	20.24	20.31	11.35	11.36	15.89
Ctaxi_contig_39893|comp35452_c1_seq1	10	8	5.83	11.02	18	9.89	7	11	4	7	4	6	5	7	1	4	10	4	17.6	13	19.75	10	2	12	6	7	14	9	8
Ctaxi_contig_35387|comp35049_c2_seq4	5	1	4	7.35	1	2	9	11	11	1	5	1	6	6	29.6	8	28.03	26	15	36	27.92	19	7	11	9	9	6	8	12.02
Ctaxi_contig_17380|comp32892_c1_seq1	0	0	0	0	5.05	14.8	9.21	9.62	6.5	10.35	0.1	0	3.84	0	6.41	0	4.34	0	0	0	0	4.48	0	0	12.87	10.25	3.27	0	0
Ctaxi_contig_24878|comp33989_c0_seq3	3	1	1	4.96	4.93	4	0	8	0	1	1	4	2	3	6	3	7	8	4	10	3	3	2	4	4	1	2	1	2
Ctaxi_contig_46522|comp35903_c3_seq1	25.05	26.2	25	35	33.09	19.99	20	29	21	12	25	11	27	21.5	19	22	42	40.74	47	34	45.34	33.84	9	32	37.99	37	37.61	14	22
Ctaxi_contig_1305|comp11024_c1_seq2	0	0	0	0	0	0	0	0	1	0	1	0	0	0	0	0	0	0	0	0	0	0	0	1	0	0	0	0	2
Ctaxi_contig_3395|comp19091_c0_seq1	0	0	0	0	0	0	0	0	0	0	0	0	0	0	0	0	0	1	0	1	0	0	0	0	1	0	0	1	0
Ctaxi_contig_38810|comp35353_c0_seq1	1085.79	1118.91	791.55	1257.85	927.01	2066.68	1854.78	1588.35	1344.58	1164.64	1542.68	942.98	1607.68	913.47	917.04	1128.81	1882.87	2067.94	2045.2	3335.18	2764.92	1821.18	970.93	2338.47	1898.2	1966.74	1882.92	1124.38	1554.76
Ctaxi_contig_74827|comp3585949_c0_seq1	0	0	0	0	0	0	0	0	0	0	1	0	1	1	0	0	0	0	0	0	0	0	0	0	0	0	0	0	0
Ctaxi_contig_39229|comp35394_c1_seq1	51.85	118.53	31.33	42.08	118.4	0	31.66	66.04	0	24.78	106.17	146.18	60.26	0	0	132.22	105.3	113.83	183.86	68.59	133.37	35.61	42.55	53.7	0	129.49	50.66	46.06	130.78
Ctaxi_contig_76823|comp4914359_c0_seq1	0	0	0	0	0	0	0	0	0	0	0	0	0	0	2	0	0	0	0	0	0	0	0	0	0	0	0	0	0
Ctaxi_contig_62930|comp36885_c4_seq3	370.48	410.9	230	512.41	363.9	462.91	505.25	547.43	337.32	289.3	554.72	268.19	407.9	308.39	209.79	310.98	286.08	375.67	448.6	497.72	736.96	340.52	186.19	384.31	510.26	821.05	1350.27	422.1	938.84
Ctaxi_contig_20213|comp33338_c0_seq1	27	27	12	33.01	29	19	20	18	4.02	12	14	14	20	13	7.17	11.29	18	18	14.03	22	26.98	16.14	5	28	27	36	25	15	15
Ctaxi_contig_31005|comp34644_c3_seq2	103	135	81	167	75.98	20	16	11	10	5	20	20	32	39	16	27	24.98	19	14	14	33.28	26	13	20	32	21	25	17	7
Ctaxi_contig_44968|comp35797_c0_seq1	21.66	26	10	35	18	20	22	16	20	14	26	12	30	20	94	33	49	51	36	59	45.08	41	29	43	22	28	17	11	13
Ctaxi_contig_13752|comp32216_c0_seq1	5	4	4	2	2	0	1	0	1	1	0	0	1	0	1	3	6	3	0	4	1	3	2	4	4	5	3	0	0
Ctaxi_contig_1227|comp10430_c0_seq1	0	0	0	0	0	0	0	0	0	0	7	0	0	1	4	0	0	0	0	0	0	0	0	1	2	0	0	0	0
Ctaxi_contig_52671|comp36307_c2_seq5	1	1	1	0	1	1	0	0	4	1	3	0	1	0	3	2	1	2	0	0	1	3	0	2	0	0	0	0	0
Ctaxi_contig_8215|comp30589_c0_seq1	0	2	1	1	1	0	1	1	2	1	3	0	2	0	0	3	3	2.22	1	6.89	1	1	2	2	1	1	6	1	1
Ctaxi_contig_54242|comp36397_c3_seq1	110	129	71	134	108	140	167	126	131	115	229.99	102	146	113.18	20	64	70	100	151	182.49	234	133	70	211	183	207.95	158	88.84	159
Ctaxi_contig_27348|comp34243_c2_seq1	113.87	112.36	86	167.04	110.32	152.04	225.56	192.51	179.31	144.04	117.39	139.88	196.93	118.11	346.84	191.83	299.39	266.73	296.09	517.35	567.16	337.54	158	392.61	353.5	458.78	427.8	244.23	295.59
Ctaxi_contig_54273|comp36399_c5_seq2	0	33.55	0	17.16	0	107.39	58.34	97.91	63.95	76.8	107.03	27.52	86.2	47	188.95	35.73	106.97	119.77	76.62	153.96	104.62	103.32	36	22.12	39.63	115.79	52.65	20.3	139.3
Ctaxi_contig_75874|comp4467029_c0_seq1	0	0	0	0	0	0	0	0	0	0	1	0	0	0	0	0	0	0	0	0	0	0	0	0	0	0	0	0	0
Ctaxi_contig_11680|comp31751_c0_seq4	0	0	0	0	0	0	1	0	0	0	0	0	1	0	1	0	0	0	0	0	0	0	0	0	0	2	0	0	0
Ctaxi_contig_59815|comp36721_c1_seq28	309.8	288.94	249.91	471.71	244.24	144.91	244.37	151.8	182.33	130.85	27.66	73.09	54.22	85.18	393.84	223.9	399.42	427.49	465.09	394.94	506	302.54	180.16	462.45	204.38	373.02	253.15	164.84	226.46
Ctaxi_contig_27935|comp34310_c0_seq12	0	0	0	0	1	1	1	0	0	0	1	0	0	0	2	3.01	0	0	0	0	0	1	0	0	0	2	0	0	1
Ctaxi_contig_19319|comp33189_c0_seq1	11	7	11.9	12	11	17	34	12	18	14.53	9	4	11	5	6	31	54	40	38	64.03	66	41.94	22	44.01	13	24.71	13	10	8.12
Ctaxi_contig_15883|comp32634_c5_seq2	0	8.6	0	8.48	5.25	0	0	3.9	0	0	3.5	0	3.88	5.22	0	6.02	2.23	0	0	0	6.91	5	3.5	5.61	7.05	6.82	9.73	0	11.55
Ctaxi_contig_46599|comp35909_c0_seq10	4	9.99	5	2	5.09	3	2	1	5	5	2	0	2	0	0	5	9	6.74	6	4	6	2	2	4	1	0	5	1	2
Ctaxi_contig_16803|comp32790_c0_seq9	1	1	0	0	0	1	0.5	2.5	0	0.5	1	0	1	0.5	6.52	0	1.67	5	0	11	0	0	0	5	0.5	0	2	0	0.5
Ctaxi_contig_49239|comp36093_c0_seq1	2934.26	3151.26	2576.38	4050.68	2412	295	306	411.1	222.91	334	450	679.11	1040.98	1223.93	275.95	380	516	445	566.02	540.28	590	425	240	573	627.85	393	261	284	339.01
Ctaxi_contig_34614|comp34975_c4_seq2	1088.35	871.88	647.96	1294.14	1407.94	695.73	809.71	580.73	494.88	451.68	773.62	375.2	573.43	419.12	538.55	1200.26	2127.19	1917.34	2008.14	992.45	1121.04	835.89	368.4	1058.15	342.38	268.31	358.72	160.69	442.67
Ctaxi_contig_14418|comp32365_c0_seq5	0	0.91	1	1	1	1.01	1	2	0	0	3	2.01	3.04	0	3	2	1	5	5	1	3	1	1	3	0	1	2	0	0
Ctaxi_contig_52770|comp36313_c2_seq2	62	72	45	69	64	52.04	67	47	33.85	47	21	11	34	15	5	64	117	108	113	80.14	84	45	17	84.99	41	41	36	23	36
Ctaxi_contig_14703|comp32422_c0_seq2	24.22	26.54	17.63	51.86	45.2	44.58	61.15	53.31	27.04	27.57	62.26	21.18	43.01	27.8	15.2	50.55	94.7	89.9	70.65	39.64	96.78	56.96	28.61	66.73	46.02	49.36	70.29	33.68	62.11
Ctaxi_contig_1639|comp13311_c1_seq1	0	0	0	0	0	0	1	0	0	0	0	0	0	0	1	0	0	1	0	2	0	0	0	0	0	0	0	0	0
Ctaxi_contig_42784|comp35664_c2_seq6	0	0	0	0	0	0	0	0	0	0	0	0	0	0	0	0	0	0	0	0	0	0	1.65	0	0	0	0	0	0
Ctaxi_contig_28536|comp34387_c0_seq1	1	1	2	0	0	0	0	2	2	0	0	1	0	0	1	1	0	1	2	0	3	0	0	0	0	2	0	0	0
Ctaxi_contig_45285|comp35814_c4_seq2	15.97	9.92	3.75	14.97	0	4.55	6.51	5.97	1.93	0	0	0	0	0	0	2.9	2.45	0.9	0	4.18	9.74	0	7	16.97	4.23	21.95	0	0.92	2.76
Ctaxi_contig_5038|comp26992_c1_seq1	0	0	0	0	0	0	0	0	0	0	0	0	0	0	2	0	2	0	0	1	0	0	0	0	0	0	0	0	1
Ctaxi_contig_29520|comp34491_c3_seq8	26	18.69	21.65	37.19	27.11	24.97	27.9	23	24	11.23	48.16	23.61	30.66	28.46	31.25	30.49	42.46	40.63	51.99	34.52	45.02	31.62	9.4	46.52	30.69	42.88	36.27	30	39.31
Ctaxi_contig_24654|comp33965_c3_seq1	256.92	278.31	188.28	309.49	223.52	110	125	105.44	103.99	78.79	124	92.98	147	123	200	132.28	275.87	222.06	195.35	222	250	157.03	75	170.97	150.02	226.01	148.96	98	134
Ctaxi_contig_72375|comp1524461_c0_seq1	0	0	0	0	0	0	0	0	1	0	0	0	0	0	0	0	2	1	0.55	3	0	0	0	0	0	0	0	0	1
Ctaxi_contig_15619|comp32585_c1_seq3	6.53	5.36	0	8.47	3	4	6.78	1.17	11	5.97	15.77	6.57	0	6.5	6	11	8	20.75	20.56	12.1	8.55	6.91	3	10	5.38	7	4.58	3	10.31
Ctaxi_contig_12486|comp31951_c0_seq2	1	4	7	11	3	6	5	9	4	2	6	1	1	4	12	2	7	6	5	8	6	1	3	6	12	19	16	8	11
Ctaxi_contig_12461|comp31943_c1_seq1	0	0	0	0	0	0	1	1	0	0	1	0	1	0	0	1	0	0	1	1	2	0	0	0	0	0	0	0	0
Ctaxi_contig_6132|comp28611_c0_seq1	0	0	0	0	0	0	0	6	5	2	0	0	0	0	6	0	2	0	0	3	0	1	0	0	0	0	0	0	2
Ctaxi_contig_2442|comp15986_c0_seq1	0	0	0	0	0	0	1	0	0	0	1	2	0	0	0	0	0	0	0	0	0	0	0	0	0	0	0	0	0
Ctaxi_contig_2015|comp14732_c1_seq1	0	0	0	0	0	0	0	0	0	0	0	0	0	0	0	0	1	1	0	0	0	0	0	1	0	0	0	0	0
Ctaxi_contig_69369|comp37165_c0_seq6	6.44	4	4	7.75	5.59	10.78	18.3	9.27	11.42	4.64	8.42	6.17	16.35	10.5	2	4.63	11.4	4.93	1.4	15.01	11.4	7.58	3.21	14.92	11.77	11.16	5.56	7.55	3
Ctaxi_contig_42605|comp35650_c1_seq2	1	0	0	0	0	0	0	0	1	0	0	0	0	0	1	5	4.59	0	2	0	1	1	1	1	0	1	1	0	0
Ctaxi_contig_29468|comp34484_c1_seq1	144	142.01	104.8	218	123	124.96	165.96	113	108	41.93	70	81	170	95	181	120.02	294.66	245	199	271.01	280.99	202.99	94.98	191.05	106	141.24	84	64	62
Ctaxi_contig_35392|comp35050_c0_seq2	0	0	0	0	0	0	0	0	0	0	0	0	0	0	0	0	0	0	0	0	0	0	0	0	5	0	0	0	0
Ctaxi_contig_10260|comp31347_c1_seq1	0	1	0	0	0	0	0	0	1	0	0	0	0	0	0	0	0	0	0	1	0	0	0	0	0	0	0	0	0
Ctaxi_contig_29171|comp34453_c0_seq1	990.87	1121.58	811.14	1537.92	997.42	146.41	66.11	94.02	85	63	596.66	504.69	768.31	691.19	114.05	266.99	260	211.19	297.97	302	854.71	425.71	210.96	449.01	264.96	138.01	69.01	119	200.11
Ctaxi_contig_75368|comp3846239_c0_seq1	0	0	0	0	0	0	0	0	0	0	0	0	0	0	0	0	0	1	0	0	0	0	0	1	0	0.1	0	0	0
Ctaxi_contig_35726|comp35082_c1_seq1	69	70	57.97	81	62	49	54	56	36	40.95	57	45	53	52	39.01	52	81	90	79.97	103.41	92	62	33.73	75	92	70	91	47	57.01
Ctaxi_contig_72956|comp2240203_c0_seq1	1	0	0	0	0	0	0	0	0	0	1	0	1	1	1	0	1	1	0	2	0	0	0	0	0	0	0	0	1
Ctaxi_contig_46465|comp35900_c2_seq1	3	0	0	4	0	3	14	5	11	2	0	1	3	1	12	9	14.78	9.1	6	10.24	3.41	4.55	6.83	1	1.14	3	4.55	1	3.41
Ctaxi_contig_26313|comp34132_c0_seq5	0	0	0	1	0	0	1	0	0	0	0	1	0	0	0.77	0	0.38	2	0	0	0	0	1	0	2.75	0	0	0	0
Ctaxi_contig_14965|comp32471_c1_seq1	59	69.05	58	87	91	75.46	105.53	70.93	102	66	93.68	78	74.98	61	133	102.94	234.36	202	221.49	243.07	198	159	76.69	223.35	98	99	100	60	126.94
Ctaxi_contig_31165|comp34661_c0_seq2	9.27	17.34	5.47	35.98	23.34	15.8	9.68	12.07	0	20.48	4.61	9.65	6.9	11.89	37.57	9.89	20.09	26.29	16.94	17.05	26.84	10.47	4.7	15.88	13.57	16.13	19.47	16.06	0
Ctaxi_contig_44329|comp35763_c1_seq6	81	62	66	89	44	42	40	31	39	20	37	17	40	31	71	52.6	80	85.56	61	98	60	51	15	50	44	42	33	30	21
Ctaxi_contig_9186|comp30996_c0_seq2	1	0	1	0	0	0	0	0	0	0	0	0	1	0	0	0	0	0	0	0	0	0	0	0	0	0	0	0	0
Ctaxi_contig_43684|comp35732_c1_seq1	0	0	0	0	0	0.72	0	0	0	0	0	0	0	0	0	0	0	0	0	0	0	0	0	0	0	0	0	0	0
Ctaxi_contig_29656|comp34507_c2_seq8	0	2	0	1	0	3	2	1	1	3	0	2	1	0	2	1	2	3	3	4	0	0	0	2	3	1	0	0	0
Ctaxi_contig_26052|comp34104_c0_seq3	27	21	13	19	9	16	13	20	17	14	34	20	28	16.02	8	7	11.25	26	25	21	32	13.99	6	17	22.01	17.57	31.98	10	26.13
Ctaxi_contig_36394|comp35144_c5_seq1	54	59	41	57	39.12	29	26	21	35	13	26	20	28.08	11	6	16	34	27	31	55	62	29	11	48	44	32	42	15	19
Ctaxi_contig_38394|comp35318_c0_seq91	0	3.77	2.7	19.75	11.44	2.8	9.2	2.07	2.95	0	25	3.37	11.56	0.09	0	0	4.43	13.66	4.4	4.17	12.58	0	0	16.13	15.6	1.5	0	2.85	16.94
Ctaxi_contig_10867|comp31528_c0_seq2	0	0	0	2.76	0	1	0	1	2	0	0	0	3	1	5	2.58	4	2.73	0	0.48	2	5	0	1	1	3	2	2	0
Ctaxi_contig_61466|comp36808_c3_seq1	1703.34	1902.01	1280.25	2278.3	1706.06	811.28	863.75	815.61	676.12	696.84	1452.99	822.93	1303.65	1199.87	1243.24	942.99	1347.01	1271.42	1508.89	1409.85	2125.52	1175.03	699.42	1500.88	1336.76	1356.8	1158.24	801.13	1317.28
Ctaxi_contig_4767|comp26316_c0_seq2	0	0	0	0	0	0	0	1	0	1	0	0	0	0	0	0	0	0	0	2	0	0	0	0	0	1	1	0	0
Ctaxi_contig_1579|comp12905_c1_seq1	0	0	0	0	0	1	0	3	2	0	1	0	0	1	3	1	0	1	2	3	2	2	0	2	0	0	0	0	0
Ctaxi_contig_9414|comp31079_c1_seq1	43	32	19	46.01	54	98	90	78.98	101.13	85	202.15	68	98	82	403.48	86	138	140	127	291	269.86	134	94	215.79	240	269	160	173.01	193
Ctaxi_contig_45616|comp35839_c2_seq5	0	5.75	0	6.6	0	3	2	2	0	2	2.08	0	4	2	2	5	0	0	0	0	0	0	2	0	0	2.06	3	5	2
Ctaxi_contig_9756|comp31200_c0_seq1	0	1	4	1	1	0	0	1	1	2	0	2	3	0	1	2	4	5	4	3	0	1	0	2	2	0	0	0	0
Ctaxi_contig_39934|comp35455_c1_seq15	118.72	152.94	84.39	134.31	108.48	33	38.45	29.62	28	27.48	27	18.92	29	28.73	12	43.81	26.9	54	60	56.98	67.8	34	26.5	53	46.97	54.98	50.44	32	52
Ctaxi_contig_48|comp1792_c0_seq1	0	0	0	0	0	0	0	0	0	0	3	1	0	0	0	0	0	0	0	0	0	0	0	0	0	0	0	0	0
Ctaxi_contig_22803|comp33715_c6_seq1	0	0	0	0	1	0.5	0	0.5	0	0	0	0	3	1.5	0	1.5	3	3.87	3	2.01	1.5	0	0	0.5	1	2	0.5	0	0
Ctaxi_contig_71097|comp37238_c0_seq30	0	3.23	0	8.36	0	0	0	0	0	0	0	0	0	0	0	0	0	0	7	0	4.82	0	0	2.95	0	0	0	0	0
Ctaxi_contig_73459|comp2733482_c0_seq1	0	0	0	0	0	0	0	0	0	0	4	0	0	0	4	1	0	0	0	0	0	0	0	0	1	0	1	0	0
Ctaxi_contig_73935|comp2973829_c0_seq1	0	0	0	0	0	0	0	0	1	0	1	0	0	0	1	0	0	0	0	0	0	0	0	0	0	0	0	0	0
Ctaxi_contig_63985|comp36946_c4_seq1	15	31	16	34	19.02	24	20.92	24	19	18	22	19	35	22	0	18	21.5	29	22	53	50	15	16	41.98	39	41	25	23	32.01
Ctaxi_contig_68714|comp37135_c8_seq2	41.97	37.12	28	46.18	27	42	36	25.82	19	35	24.45	18	35.47	19.7	5	20	32.56	24.49	20.38	65	56.93	41.76	27.22	35.71	57.81	61.65	35.25	25.82	9.5
Ctaxi_contig_28614|comp34393_c0_seq11	6	8	4	12	12	4	1.5	4	4.82	3	7	1.5	8	0.5	7	9	17	8	6	8	15.01	6	5	8	12	17.28	12	10	7
Ctaxi_contig_13031|comp32062_c0_seq1	164.89	143	113.34	180.02	147.1	169	121.89	122.47	124.97	123	155.99	124	149.01	101.46	37.36	116.9	167.16	158.47	195.78	189	251.46	128.9	77	180	250.51	272	279.18	157.49	141.48
Ctaxi_contig_62973|comp36888_c1_seq8	10.52	11.01	23.17	0	20.53	28.11	42.85	42.94	13.34	10.9	13.64	23.46	9.67	33.44	0	13.98	30.3	0	25.93	108.54	17.59	38.03	22.76	49.82	122.99	51.95	47.66	66.44	4.79
Ctaxi_contig_25386|comp34042_c2_seq9	0.07	0	0	0.08	0	0.62	0	0.59	0	0	1.6	0	4.24	0	0	0	0	0	0.97	0	1.45	0	2.31	0	0	0	0	0	6.98
Ctaxi_contig_622|comp4512_c0_seq2	0	0	0	0	0	0	0	0	0	0	0	0	0	0	0.5	0	0	0	0	0	0	0	0	0	0	0	0	0	0.5
Ctaxi_contig_9279|comp31033_c1_seq1	14	10	14	17	14	10	6.1	7	8	4.37	6	3	8	2	11	5.42	10	11	17.99	15.17	15	7	4	14.99	5	10.39	15	7	7
Ctaxi_contig_13782|comp32221_c0_seq4	0	0	0	0	0	0	2	2	4	0	0	0	1	0	0	1	2	1	2	0	0	0	0	2	1	0	0	0	0
Ctaxi_contig_48043|comp36014_c0_seq3	337.68	146.5	155.62	270.69	121.93	69.5	33.09	37.49	121.17	47.55	255.24	207.15	316.02	386.37	241.7	239.65	294.35	282.13	92.67	215.93	388.94	151.14	132.32	145.86	428.77	183.35	309.82	54.88	166.22
Ctaxi_contig_31830|comp34730_c7_seq1	3.06	1.55	6.23	13.22	4.1	3.81	4.11	16.12	5.53	10.27	12.99	4.73	8.21	7.68	8	2.26	3	6.15	12.17	6.97	11.21	4	7.04	4.03	4.05	10.84	12.51	5.62	7.74
Ctaxi_contig_53040|comp36331_c4_seq1	13.13	15.26	13.6	20.27	21.57	24.09	23.81	19.71	24.76	3.46	16.65	16.01	25.81	13.69	51.34	28.57	40.24	35.65	49.39	56.56	51.6	23.63	10.95	31.08	38.72	34.79	19.87	23.38	14.09
Ctaxi_contig_2778|comp17100_c0_seq1	1	0	0	0	0	1	0	0	1	0	0	0	0	0	0	0	0	0	0	1	0	0	0	0	0	0	0	0	0
Ctaxi_contig_66938|comp37070_c0_seq1	257	293	201.24	312	228	169	188	135	134	67	89	68	100	60	51	255	468.47	390	463.01	602.23	468	361	143	366.79	156	149	130	97	84
Ctaxi_contig_73960|comp2988630_c0_seq1	0	0	0	0	0	0	0	0	0	0	0	0	0	0	0	0	0	0	0	0	0	0	0	0	1	1	0	1	0
Ctaxi_contig_28354|comp34364_c1_seq3	1	1	0	0	1	0	0	0	1	1	0	2	0	0	2	0	0	0	0	0	4	0	0	1	0	0	0	0	0
Ctaxi_contig_74216|comp3222207_c0_seq2	0	0	0	0	0	0	0	0	0	0	0	0	0	0	0	0	0	1	0	0	0	0	0	0	1	1	0	0	0
Ctaxi_contig_36754|comp35185_c0_seq5	24.3	28.72	22.43	49.24	36.19	37.94	43.29	32.24	26.31	30.57	29.63	20.66	32.04	23.55	26.99	29.47	33.07	45.2	55.27	63.41	67.7	48.22	23.26	44.72	50.2	72.62	66.31	35.1	38.13
Ctaxi_contig_23780|comp33835_c0_seq3	32	32	20	57	29	23	34	14	28.94	10.59	21	12	26	21.98	64	38	47.97	56	64	53.02	70	37	21	39	33	47.81	34	15	21
Ctaxi_contig_17596|comp32931_c1_seq4	2	4	1	9	0	10	8	7	9	2	2	2.99	9	3	2	0	14.96	17	9	10	11	7	2	11	7.35	7	6.99	3.98	8
Ctaxi_contig_46491|comp35901_c3_seq4	13	0	1	29.65	5	1	2.5	3.5	13	2	1.5	3.5	4	1.5	41.21	7.5	16	0	8.91	17	11.5	7.13	4	4	0	10	9.84	4	11
Ctaxi_contig_26586|comp34161_c0_seq1	38	59	36	57	29	23	32	41	27	32	71	48	89	61	105	45.92	64	73	68	76	87	51	31	46	55	70	61	53	41
Ctaxi_contig_14820|comp32446_c0_seq3	331	313.03	215.88	379.46	330.56	101	47.16	57	76.26	75	80.05	111.53	114.1	109	57	205.03	263.43	225.05	281.4	160.99	342.49	203.07	99.2	247.35	78	87	47.09	50	48
Ctaxi_contig_70217|comp37197_c3_seq1	45.46	41	34	62	40.16	40	47	31	33	24	43	41	62.4	37	10	38	56	56	72.98	62.99	81	41	9.52	70	56	58.43	51	12	39.99
Ctaxi_contig_32329|comp34774_c5_seq1	46.52	50.72	37.2	77.18	57.47	32.58	42.54	19.5	35.72	17.62	15.53	13.93	20.74	15.73	7.16	50.39	87.48	84.61	85.13	64.99	91.91	34.16	18.11	63.23	38.17	44.97	23.62	11.04	21.6
Ctaxi_contig_56438|comp36533_c2_seq1	107.58	87	69.99	134	41.03	151	197.98	94	131	53	271.98	160.03	173	91	123	89.96	114	140.08	106.99	122.09	133	64	31	73	59	85.68	228	54.97	232
Ctaxi_contig_18938|comp33134_c2_seq6	0	0	0	4.12	0	0	0	0	0	0	0	3.24	0	0.03	0	3.51	0	0	1.79	1.68	0.9	0	0	0	0	0.2	0	0	0
Ctaxi_contig_6767|comp29573_c0_seq1	0	0	0	1	2	2	4	2	0	0	1	1	1	1	4	3	3	1	1	7	0	1	2	1	1	0	0	0	0
Ctaxi_contig_76900|comp5015617_c0_seq1	0	0	0	0	0	0	1	0	0	0	0	0	0	0	0	0	0	0	0	0	1	0	0	0	0	0	0	0	0
Ctaxi_contig_72038|comp445284_c0_seq1	0	0	0	0	1	0	0	0	0	0	0	0	0	0	1	0	0	1	0	0	0	0	1	0	0	0	0	0	0
Ctaxi_contig_40118|comp35472_c4_seq1	601.01	598.93	354.06	765.14	333	511.42	584.51	530	419.7	293.55	441.11	368.35	583	393	596	373	647.02	680.49	582.1	986.73	910.39	577.08	285.99	596.34	767.18	894.11	811.91	564.87	658.96
Ctaxi_contig_28967|comp34432_c5_seq5	41	45	27	43.01	39	33	22	24	29	15	27	13	21	18	29	82	81	103.02	105	109.03	125	69	29	85.99	17	25.71	14	13	18
Ctaxi_contig_75850|comp4456106_c0_seq1	0	0	0	0	0	0	0	0	0	0	1	0	0	0	0	0	0	0	0	0	0	0	0	0	0	0	0	0	0
Ctaxi_contig_38116|comp35300_c7_seq1	9	15	8	17	13.06	78.76	125.04	75.02	48.96	54.72	352.13	126.77	166.07	151	9	36	48.04	58	77.1	68	99	44	18	96	64.63	71	349.91	49	229.98
Ctaxi_contig_63442|comp36919_c0_seq1	326	391.97	270.98	505.91	363.98	446.44	515.85	326.16	320	280	678.89	325.03	559.88	362	102.95	262.01	339.14	443.28	489.98	452.79	450.98	245.93	132	416.96	266	308.06	199.71	144	418.94
Ctaxi_contig_64707|comp36978_c4_seq1	0	0	0	0	0	0	0	0	0	0	0	0	0	0	0	0	0	0	0.02	0	0	0	0	0	0	0	0	0	0
Ctaxi_contig_21005|comp33449_c0_seq2	13.55	32.35	21.23	18.32	24.65	13	9	8.52	3.55	15	6.79	5.71	7.82	23	13.39	12.58	21.96	16.89	8.77	42.75	36.03	18	24	22.85	18.32	16.22	7.39	19	13.49
Ctaxi_contig_68177|comp37118_c4_seq4	0	0	0	1.74	0	0	0	0	1.5	0	0	0	0	0	0	0	0	0	0	3.59	1.98	0	0	0	0	4	0	0	0
Ctaxi_contig_26151|comp34120_c0_seq11	8.6	0.71	4.37	0.12	5.27	0	0	1.61	0	0	2.51	0	5.42	3.51	6.54	0	0	0	2.34	7.02	4.2	2.17	1.56	13.48	0	0	2.63	0	0.8
Ctaxi_contig_25473|comp34051_c0_seq14	0	0	0	0	0	0	0	0	0	0	0	0	0	0	0	0	6.27	0	0	0	0	0	0	0	0	0	0	0	13.16
Ctaxi_contig_11098|comp31597_c0_seq7	4	8	4	9	4	9	9	8	7	6	6	3	7	4	5	5	12	16	9	13	6	13	4	8	4	6	5	8	5
Ctaxi_contig_60887|comp36780_c5_seq1	14	11.08	7	20	7	38	32	39	33	23.29	24	31	45	19	91	43	86	70	41.98	105.04	61	42	34	52.94	14	25	16	21	29
Ctaxi_contig_41293|comp35566_c1_seq2	4.13	6.88	1.79	9	4.86	6.53	6.82	2.1	4.38	5.6	3.83	0.92	0	3	3.27	13	5.19	8.35	3.37	14.82	11.56	0	4.88	3.55	9	5.56	3.7	1	1
Ctaxi_contig_12655|comp31988_c0_seq14	0	0	0	0	0	0	0	0	0	0	0	0	0	0	0	0	0	0	0	0	0	0	0	0	0	0	0	0	0
Ctaxi_contig_73878|comp2949013_c0_seq2	0	0	0	0	0	0	0	0	0.5	0	0.5	0	0	0	0	0	0	0	0	0	0	0	0	0	0	0	0	0	0
Ctaxi_contig_23023|comp33746_c1_seq5	0	0	0	1.55	0	0	0	0	0	0	0	0	0	0	0	0	0	0	0	0	3.22	0	0	0	0	0	0	0	0
Ctaxi_contig_70121|comp37192_c6_seq1	68	60	34	81	55	31	45	45	39	35	104	38	64	53	76	35	42	60	60	48	78	49	30	89	74	96.16	75	37	74
Ctaxi_contig_36076|comp35116_c2_seq4	9.83	0	4.78	12.56	2.74	10.65	0	9.32	0	14.36	7.24	7.54	10.72	5.2	6.71	5.27	16.85	4.27	0	21.03	0	0	0	40.75	6.05	17.47	0	2.55	6.9
Ctaxi_contig_74819|comp3582027_c0_seq1	0	0	0	0	0	0	0	0	0	0	0	0	0	0	0	0	0	0	0	0	1	0	0	0	0	0	0	0	0
Ctaxi_contig_39177|comp35387_c5_seq1	337	298.69	199.04	354	271	140.77	186	139.82	130	181	400.98	115	180	146.05	53.98	179.03	268.04	250.07	317.12	488	516.41	259.1	142	389	198.65	223.27	305.68	128	328.43
Ctaxi_contig_9443|comp31088_c0_seq7	0	0	0	0	0	0	0	2	0	0	0	0	0	0	2	2	0	0	0	0	0	0	0	4	0	0	0	0	0
Ctaxi_contig_59216|comp36691_c0_seq1	180.99	196.08	132	255.07	172	133.76	150.02	97	128.99	86	108	85	104.7	95.01	36.7	126	149.99	166.96	171	175	271.38	152	83.2	203.74	156	183.32	108	75	102
Ctaxi_contig_27632|comp34276_c3_seq6	1	0	0	0	2	1	1	0	1	0	2	0	1	2	1	0	0	1	3.04	3	0	1	0	1	1	2	0	0	0
Ctaxi_contig_26047|comp34103_c3_seq8	16	4	3	13.57	4.03	9.04	13.42	10.62	7.52	6.61	0	8.48	18.4	4.69	15.01	7.79	16.98	20.73	8.64	32.83	31.5	30.35	4.04	23.6	30.14	29.62	34.7	23.94	4.43
Ctaxi_contig_14694|comp32421_c0_seq1	0	0	0	0	0	0	0	0	0	0	0	0	0	0	0	0	2	3	0	0	0	0	0	1	0	0	0	0	0
Ctaxi_contig_52419|comp36290_c2_seq1	271.25	302.05	194.87	375.59	227	214.48	291.67	224.29	234.87	119	159	116.5	202.87	125.11	449.25	329	607.55	516.6	490.7	608.3	677.21	466.01	214.03	382.97	293.44	368.36	293.66	161.06	245.06
Ctaxi_contig_47408|comp35971_c0_seq1	58	66.99	51	91	53	32	35	38	40	21.46	64	36	54.21	47	140.02	133	151.34	176	132.9	114.94	174.5	93.25	55	99	54	68	52	37.99	44
Ctaxi_contig_46663|comp35915_c1_seq1	30.67	29	15.98	35.02	23.8	39	52.56	34	22.77	26.11	27.44	23	45.52	28.5	7	24	34	36	34.26	66.54	55.43	38	29.53	49.47	51.27	57	50.02	29.46	48.01
Ctaxi_contig_13850|comp32235_c0_seq1	15.58	11.42	15.55	14.28	15.31	9.57	14.66	10	10	8	13.29	15.2	36	18.3	29.46	22.74	28.44	31.82	31.59	29.14	18.78	18.33	9.61	20	15.55	22.01	13.61	17.77	5.63
Ctaxi_contig_30372|comp34577_c1_seq2	0	1	0	0	1	0	1	0	1	2	2	0	0	0	1	2	2	1	5	2	4	0	0	1	1	2	2	0	0
Ctaxi_contig_51907|comp36255_c4_seq17	21	30	18	42	24	11	21	21	13	14	14	12	12	13	16	16	28	26	17	19	26.99	16	8	25	28	40	42	20	21
Ctaxi_contig_36906|comp35198_c5_seq3	4.52	12.75	7.46	0	0	0	0	0	0	0	0	0	7.89	0	0	0	5.96	5.88	0	0	0	0	0	8.1	0	0	0	0	0
Ctaxi_contig_70777|comp37223_c3_seq1	575.44	612.04	392	844.9	496	486.28	521.48	420	434.26	336	469.59	335	527.08	396	328	408.09	499	567.69	572.7	685	984	519.98	259	664.36	771	1052	978	480	618.3
Ctaxi_contig_56276|comp36523_c3_seq2	2	0	3	4	5	0	1	2	4	3	5	3	0	3	1	2	4	8	6	9	7	3	2	7	5.94	3	5	1	7
Ctaxi_contig_75179|comp3721326_c0_seq1	0	0	0	0	0	0	0	0	0	0	0	0	0	0	0	0	0	0	0	0	0	0	0	0	0	0	1	0	0
Ctaxi_contig_32309|comp34773_c0_seq2	0	0	0	0	0	0	34	0	11.69	24.9	0	34.43	32.52	8.09	11.75	7.69	16.49	12	7.54	27.96	27.56	10.28	0	17.66	7.57	18.71	16.03	0	0
Ctaxi_contig_56115|comp36512_c3_seq7	10	4	4	7	7	1	7	0	1	6	6	5	9	10	9	3	9	15	7	7	13	4	4	4	5	4	7	1	4
Ctaxi_contig_23918|comp33853_c0_seq8	0	13.2	7	9.56	0	5	6	17	3.5	5	11.2	2	6.94	4.67	11.29	8	15.19	16.67	20.57	9.62	12.92	7	3.5	14	8	6	9	4	9
Ctaxi_contig_76621|comp4762019_c0_seq1	0	0	0	0	0	0	0	0	0	0	0	0	0	0	2	0	0	0	0	0	0	0	0	0	0	0	0	0	0
Ctaxi_contig_66528|comp37051_c5_seq5	2	0	0	0	0	0	0	0	3	3	1	0	1	1	0	1	3	0	1	1	6	1	1	2	5	4	5	2	0
Ctaxi_contig_49401|comp36105_c4_seq1	355.17	406.26	256.98	489	276.21	146	108	123	121	124	309.73	163	236	217.71	188.58	149.02	230.03	215.65	250.81	236.77	386.92	174.91	116	250.3	268.86	302	289.15	151.96	265
Ctaxi_contig_76992|comp5156478_c0_seq1	0	0	0	0	0	0	0	0	1	0	0	0	0	0	2	0	0	1	0	0	0	0	0	0	0	0	0	0	0
Ctaxi_contig_62918|comp36885_c1_seq2	126.66	129.26	97.01	149	131.12	187.6	232.92	204	107	145.02	127	88	136.45	96	21	88.94	131.01	141.03	160.94	272.98	276	131.02	80.31	213.41	184.98	220.43	345.99	127.06	250.07
Ctaxi_contig_51219|comp36226_c0_seq2	28	28.08	18	25	26	26	27	18	13	17	80	18	21	20.01	4	19	29	19	31	42	57	24.73	12	36.9	40	25	64	19	49
Ctaxi_contig_42751|comp35661_c4_seq3	31.99	38	27.5	40	46.27	37.38	65	49.38	34	48.83	75.18	30.22	67.97	41.01	11.99	42	87.48	54	93.08	144.02	119	70	27	82.05	82	93	79.94	45.02	49
Ctaxi_contig_72066|comp580354_c0_seq1	1	1	0	2	1	0	0	0	0	1	0	0	0	0	0	0	1	2	1	0	0	1	1	1	0	3	0	0	0
Ctaxi_contig_19992|comp33302_c0_seq3	76	54	52.04	80	57	39	39	39	26	35	54.99	33	56	38	28	41	58	55	65	88	93	53	25	79.86	47	45	37.14	30	50
Ctaxi_contig_54653|comp36422_c0_seq37	7.22	5.78	0	0	0	15.15	10.01	6.14	5.83	0	97.41	24.82	20.13	6.69	19.71	15.15	17.11	13.19	15.32	6.46	19.59	0	13.1	40.44	6.84	7.11	0	26.12	15.23
Ctaxi_contig_9221|comp31011_c1_seq5	0	1	0	0	0	0	1	1	3	0	1	0	0	0	0	0	0	2	0	1	1.94	2	0	3	0	0	0	0	0
Ctaxi_contig_4275|comp25309_c0_seq1	3	2	0	2	1	0	0	2	1	0	0	3	0	0	4	3	0	3	3	2	2	3	1	5	0	1	4	1	0
Ctaxi_contig_17763|comp32955_c0_seq1	0	0	0	0	0	2	0	0	0	0	0	0	0	1	4	0	0	0	0	1	0	0	0	0	0	0	0	0	0
Ctaxi_contig_3576|comp23347_c0_seq1	0	0	0	0	0	0	1	0	1	0	0	0	0	0	1	0	0	0	0	1	0	1	0	0	0	0	0	0	0
Ctaxi_contig_71831|comp37266_c3_seq2	19	16	13	28	33	28	11	11	12	17	24	11	20.01	20	4	19	55	46	60.01	41	67	40.09	14	50	19	21	18	7	20
Ctaxi_contig_21378|comp33505_c1_seq8	1.19	0	2.68	1.51	5	5.18	0	9.42	7.69	0	0	0	0	0	0	5.74	3.13	6.08	7.59	0	0	3.87	3.57	12.03	4.68	0	0	0	0
Ctaxi_contig_76351|comp4635065_c0_seq1	0	0	0	0	0	0	0	0	0	0	0	0	1	0	0	0	0	0	0	0	0	0	0	0	0	0	0	0	1
Ctaxi_contig_39690|comp35436_c2_seq1	9	7	8	5	6	3	0	3	2	2	10	7	5	2	4	2	3	3	7.97	7	4	4	2	6	6	6	5	3	8
Ctaxi_contig_34730|comp34984_c5_seq2	7	5	6	6	8	14	16	13	8	10	6	6.66	7	5	3	15.71	15	11	22	20	21	14	6	13.98	14.98	10	11	11	9
Ctaxi_contig_24353|comp33918_c1_seq5	12.92	12	6	15	6	15	14.8	24	5	13	4	5	3	2	3	9.01	9	18	13.98	26	44	17	8	19.88	21.01	34.36	40	8	8
Ctaxi_contig_28191|comp34343_c0_seq1	6	6	4	8	2	0	0	0	1	0	0	0	0	2	0	2	1	2	1	1	0	1	0	1	0	0	0	0	0
Ctaxi_contig_66930|comp37069_c1_seq2	51	61	57	76.04	57.02	35	43	36.01	28	42	16	18	35	14	6	24	81	69	106	133	85	74	24	104	41	44	37	24	31.99
Ctaxi_contig_44471|comp35773_c5_seq1	86	74	52	87	56	32	36	20	22	36	37	21	41	36	18	27	66	37	68	87	64	54	26	60	51	48.03	49	35	45
Ctaxi_contig_3528|comp23216_c0_seq1	0	0	0	0	0	0	0	0	0	1	0	0	1	0	0	0	1	0	1	2	0	0	0	2	0	0	0	0	0
Ctaxi_contig_66045|comp37035_c2_seq8	81.38	88.94	58.27	111.82	49.16	19.81	0	13.88	21	14	41.22	14.15	27.93	15.89	20.49	19.54	38.48	42.55	41.68	35.33	49.87	38.85	17.78	29	14.24	41	26.43	22	41.77
Ctaxi_contig_70807|comp37224_c4_seq4	6	11	2.44	8	14	10	13	5	5	4	15	3	9.8	10	3	6	10	11	19	15	19	6	5	30.01	19	13.02	12	6	5
Ctaxi_contig_51278|comp36230_c4_seq1	25	23	11	36	28	22	29.01	22	21	12	14	9	32.99	17	27	11	28	20	29	33.03	40	23	8	39	45.99	67	45	42	39
Ctaxi_contig_20569|comp33397_c0_seq2	0	3	0	4	1	2	2	1	0	2	1	0	5	1	1	3	2	2	8	3	2	4	0	1	2	1	0	1	0
Ctaxi_contig_12369|comp31923_c3_seq4	3	0	3	2.01	0	10.01	5.76	2.62	5	6.69	3.5	3.52	5.82	9	4.03	1.51	4.51	2	7.53	10.25	4.54	7.22	5	12.69	7.83	11.37	5.03	8.09	2.5
Ctaxi_contig_73378|comp2592319_c0_seq1	0	0	0	0	0	0	0	0	1	0	0	0	2	0	0	0	1	0	0	1	0	0	0	0	0	0	1	0	0
Ctaxi_contig_31701|comp34714_c1_seq1	2	1	1	3	0	3	1	0	2	2	3	4	6	3	2	0.98	4	3	3	3	1	1	0	0	3	3	1	3	2
Ctaxi_contig_14954|comp32468_c2_seq1	134.2	98	97	156.86	110.99	128.99	135	138	135	116.91	149	72	123	81	422.03	197	286	335	262	398.9	304	229	104.81	243.67	98.45	137	79	82	141
Ctaxi_contig_24433|comp33932_c1_seq8	0	0	0	0	0	0	0	0	0	0	0	0	0	0	0	0	0	0	3.46	0	0	0	0	0	0	0	0	0	0
Ctaxi_contig_2819|comp17192_c1_seq2	0	0	0	0	0	0	0	0	0	0	0	0	0	0	2	0	0	1	0	0.5	0	0	0	0	0	0	0	0	1
Ctaxi_contig_34435|comp34956_c3_seq1	1	2	0	2	3	3	4	1	2	2	2	4	1	2	2	1	6	5	5	8	9	3	1	7	2	5	4	2	5
Ctaxi_contig_14157|comp32308_c0_seq1	8	11	4	22	14	10	13	6	10	6	12	11	15	8	3	4	13	8	15	14	14	13	5	16	7	8.99	7	8	4
Ctaxi_contig_15949|comp32644_c0_seq1	3	0	2	1	0	1	1	0	0	0	1	0	3	0	1	0	2.97	3	0	3	3	0	0	2	1	2	1	1	0
Ctaxi_contig_65701|comp37020_c1_seq1	33	46	35	70	60	66	103	64	96	39	81	61	95	51	46	42	51	66	60	112	140	69	41	95	93	155	120	61	109
Ctaxi_contig_14252|comp32331_c2_seq1	0	0	0	0	0	0	0	0	0	0	0	0	0	0	0	0	0	1	0	0	0	0	0	0	0	0	0	0	0
Ctaxi_contig_45930|comp35863_c3_seq21	31.98	33	8.59	64	18	10	22	20	30	18	29.99	13.05	26	27	475.91	62	51.66	48	99.99	71.98	88	38	27	49.18	37	68.26	61.93	48.01	127.1
Ctaxi_contig_23499|comp33806_c0_seq1	173	155	105	210	173.68	96	96	91	80	66	141	75	95	107	129	147	205	221	256	138	216.36	103	60	164	119	127	106	50.01	84
Ctaxi_contig_8338|comp30656_c0_seq3	3	5	4	10	17	16	21	13	10	5	13	5.02	5	10	10	5	17.01	16	10	18.03	23	13	6	18	21	16	11	10	9
Ctaxi_contig_65129|comp37001_c1_seq1	248.89	246.26	101.96	308.49	243.96	161.1	135.08	156.39	130.63	112.36	114.72	81.97	135.48	103.34	78.02	204.84	245.03	270.41	293.64	239.84	418.07	179.87	120.82	341.48	191.18	248.96	158.04	130.16	146.48
Ctaxi_contig_45430|comp35827_c1_seq1	508.98	427	290	584	291.96	295	365.66	269.89	217	233.27	283	210	277	171	157	259	517.74	505	496	541.22	526.66	367.43	180	415	232	279.03	291.99	150	381.01
Ctaxi_contig_483|comp3872_c0_seq1	0	0	0	0	0	0	0	0	0	0	0	0	0	0	0	0	0	0	1	0	0	0	0	0	0	0	0	0	0
Ctaxi_contig_51010|comp36210_c5_seq9	10.31	13.75	4.48	10.66	4.61	1.98	2.64	2.69	3.97	0	13.82	3.5	2.94	3.11	8	4.5	4.79	14.45	14.1	0	10.41	3.36	5.42	7.04	9.41	7.49	2.22	1.86	3.69
Ctaxi_contig_39784|comp35443_c3_seq18	2	0	0	0	0	2	0	0.87	1	0	0	1	0	0	2.97	0	0	3.2	0	2	0	0	0	1.6	0	0	0	0	0
Ctaxi_contig_53949|comp36378_c0_seq5	113.63	99.26	35.26	174.79	148.82	217.25	191.9	154.75	288.92	162.07	294.61	164.82	266.49	266.63	417.36	112.58	123.05	197.21	304.13	156.14	256.84	194.4	91.62	187.75	354.04	617.36	711.54	229.04	558.24
Ctaxi_contig_66011|comp37033_c5_seq1	63	58.97	40	78	58	30	39	29	26	29	55	38	59	43.14	32	33	65	60	68.01	70	54	47.48	21	65	46	37	38	24	49
Ctaxi_contig_64648|comp36975_c2_seq1	3	6	1	5	6	5	5	7	7	2	0	4	4	6	3	3	9	5	13	5	8	2	5	8	8	3	5	1	1
Ctaxi_contig_49090|comp36081_c4_seq2	66.96	62.57	41.03	97.02	104.08	49.69	55.3	47.11	35	37.72	34.95	23.85	29	26	30	92.49	183.09	156.07	216.95	122.42	121.56	76	42	121.04	25	21.69	11.01	7	13.01
Ctaxi_contig_43194|comp35691_c0_seq8	13.72	16.31	0	13.61	14.55	4.76	0	11.77	5.84	6.83	5.07	6.34	8.09	6.69	7.11	5.39	10.75	8.44	11.55	21.35	16.71	15	3.9	6.54	9.14	10.52	10.2	11.07	10.52
Ctaxi_contig_18617|comp33094_c2_seq5	12.29	0	0.19	0.53	0	0	0	0	0	0	0	0	0	6.43	0	0	0	0	0	0	0	0	0	0	0	0	0	0	0
Ctaxi_contig_3129|comp18351_c1_seq1	0	0	0	0	0	0	0	0	0	0	3	0	0	0	0	0	0	0	0	0	0	0	0	0	0	0	0	0	0
Ctaxi_contig_55956|comp36503_c9_seq1	15	3	6	13	5	8	14	9	8	10	7	8	17	11	8	7	14	20	21	31	28	18	9	15.86	35	31	23	21	7
Ctaxi_contig_41796|comp35594_c1_seq4	195.84	174.85	141	313.66	223.15	69.75	126.29	100.42	77.24	84.33	150.44	52.16	166.05	141.46	224.14	79.77	213.92	214.85	176.47	169.16	149.54	140.39	72.49	139.33	117.44	141.58	156.01	104.53	103.95
Ctaxi_contig_30077|comp34544_c1_seq2	2.14	1.65	6	0	0	0	0	0	0	0	0	0	0	0	0	0	0	0	0	0	0	0	0	0	0	0	3.92	0	0
Ctaxi_contig_2598|comp16495_c0_seq1	0	0	0	0	0	0	0	0	0	0	1	0	0	0	1	0	0	0	0	0	0	0	0	0	0	0	0	0	0
Ctaxi_contig_50330|comp36169_c0_seq1	104.63	135.25	81.36	159.14	94.35	205.92	181.34	152.51	150.44	145.06	294.92	169.03	182.89	134.15	93.37	93.42	181.13	172.19	100.72	235.75	144.71	84.83	90.6	254.59	273.09	293.23	416.93	219.54	215.58
Ctaxi_contig_9858|comp31230_c0_seq1	12	15	8	22	18	56	18	52	7	25	521	457	574	267	43.27	27	47	36	26	12	13.94	4	2	6	61	49	22	22	72.79
Ctaxi_contig_19469|comp33209_c1_seq2	89.4	20.71	62.89	54.82	21.39	82.41	52.48	94.21	51.12	41.03	135.98	74.36	99.14	56.2	40.94	40.43	143.56	80.94	54.55	147.11	73.59	93.74	78.79	50.35	74.58	37.99	58.03	46.52	36.79
Ctaxi_contig_27252|comp34231_c2_seq1	0	0	4	2	1	0	0	0	0	0	0	0	6	0	1	0	2	0	0	1	1.77	0	0	2	0	4.77	1.52	2.23	0
Ctaxi_contig_72807|comp2109035_c0_seq1	0	0	0	0	0	0	0	0	0	0	0	0	0	0	2	0	1	1	0	1	0	0	0	0	0	0	0	0	0
Ctaxi_contig_64753|comp36981_c0_seq3	0	0	0	0	1	0	5.34	0	4.01	0	15.14	6	0	3.52	1	0	5.52	9.77	0	9.6	13	0	6.83	5.51	4	7.51	5	0	0
Ctaxi_contig_16860|comp32801_c0_seq1	511.58	554.89	379.13	566.48	191.48	35.6	29.49	15.24	34.15	24.05	232.93	37.43	80.97	66.64	23.8	39.76	14.57	34.97	73.45	125.27	85.64	55.84	34.52	120.22	73.97	56.79	66.1	45.13	145.89
Ctaxi_contig_13830|comp32230_c2_seq1	5.24	12.75	0	8.12	4.75	3.15	2.05	5.45	8.68	2.92	0	2.46	8.6	5.18	14.03	6.65	11.16	7.32	6.94	4.69	2.03	5.4	5.49	7.03	6.26	6.15	2.37	2.88	2.54
Ctaxi_contig_22727|comp33704_c2_seq3	8	15	4	10	5	13	9	16	16	11	21	10	17	9	19	16	19	39	20	29	25	16.64	19	14	23	24	15	20	23
Ctaxi_contig_77272|comp6545877_c0_seq1	0	0	0	0	0	1	0	0	0	0	2	0	0	0	0	0	0	0	0	0	0	0	0	0	0	0	0	0	0
Ctaxi_contig_58842|comp36672_c6_seq1	47	35	19	37	22.88	43	50	35	22	22	13	12	30	8	4	16	26	31	60.99	63	57	25	16	55	56	38	32	20	9
Ctaxi_contig_24707|comp33971_c3_seq2	0	0	0	0	0	0	0	0	0	0	0	0	0	0	0	0	0	0	0	0	0	0	0	0	0	0	0	0	0
Ctaxi_contig_11135|comp31607_c1_seq5	2	0	0	2	0	3	4	0	6	1	0	0	1	0	2	1	2	0	0	7	0	3	4	0	1	1	1	1	0
Ctaxi_contig_42670|comp35653_c4_seq4	110.65	116.58	94.29	130.77	84.76	152.11	139.16	138.19	111.88	92.82	110.95	84.88	129.96	92.38	73.7	73.64	159.58	163.89	157.32	258.32	324.47	188.86	86.12	190.45	222.61	232.09	230.17	123.24	156.28
Ctaxi_contig_43804|comp35736_c4_seq4	67	59	41	64	46	45	49	52	36.83	54.08	103	54	48.04	48	53	48	90	80	86.83	123	90	79	43	105.03	66	61	103	34.58	95.43
Ctaxi_contig_1012|comp7685_c0_seq1	0	0	0	0	0	0	0	0	0	0	0	0	0	0	1	0	0	0	0	0	0	1	0	0	0	0	0	0	0
Ctaxi_contig_527|comp4069_c0_seq1	0	0	0	0	0	0	0	1	0	0	2	0	2	0	0	0	0	0	0	0	0	0	0	0	1	0	0	0	0
Ctaxi_contig_63789|comp36938_c3_seq3	58	52.94	39	51.84	48.31	31	22.03	28	14.12	17.86	78.01	33.97	41	18.74	28.02	30.31	59.13	42.57	69.75	52.26	63.92	36	17.51	52	49	54.63	62	40	37
Ctaxi_contig_70855|comp37226_c7_seq1	60	58	46.03	71	52	41	53.7	31	42.03	36	80	58	68	44	4	26.62	35.96	35	53	52	85	48	16	55	50	61.01	38	30	49
Ctaxi_contig_1343|comp11186_c0_seq1	0	0	0	0	0	0	0	0	0	0	0	0	0	0	0	0	0	2	0	0	0	0	0	1	1	0	0	0	0
Ctaxi_contig_74346|comp3451398_c0_seq1	0	0	0	0	0	0	0	0	0	0	0	0	1	0	0	0	0	0	0	0	0	0	0	0	0	0	0	0	0
Ctaxi_contig_62665|comp36871_c2_seq1	209.06	216.02	162.06	248.01	201.72	120	95.88	98.88	84.02	111.44	193.33	132.11	178.88	137.84	83	73	90.06	94.65	111.86	105.93	189.1	110.65	62.01	157.94	221.53	285	287.37	196.08	286.56
Ctaxi_contig_32405|comp34783_c2_seq2	10	14	9	7	6	1	7	3	1.73	2	7	4	3	5	1	5	6	8	14	11	11	4	5	8	5	6	6	2	5
Ctaxi_contig_28419|comp34371_c0_seq2	11	20	7	23	9	8	27	12	23	4	5	5	10	1	4	42	75	56	55.02	79	81	46	18	40.41	10	9	5	3	7
Ctaxi_contig_8506|comp30722_c0_seq1	0	0	0	0	0	0	0	3	1	1	0	0	0	0	3	0	0	0	0	0	0	0	0	0	0	0	0	0	0
Ctaxi_contig_22428|comp33663_c1_seq6	251.08	231.73	157.27	245.81	83.5	0	0	0	0	2	0	1.48	0	0	2.96	0	4	5	4.1	0	0	0	0	0	0.95	0	0	0	0
Ctaxi_contig_5361|comp27731_c1_seq1	0	0	0	0	0	0	0	0	0	0	0	0	0	0	1	0	0	0	0	0	0	0	0	1	0	0	0	0	0
Ctaxi_contig_35167|comp35030_c6_seq2	866.71	892.18	566.24	992.52	667.13	444.49	625.23	488.65	471.54	302.51	660.04	453.3	615.39	455.22	1297.73	435.15	866.79	944.39	899.17	1078.51	969.48	605.2	336.28	746.76	851.62	904.53	642.19	502.56	661.75
Ctaxi_contig_59132|comp36685_c2_seq6	2.31	0	0	0	1	0	1	0	1	0	1	3	1	0	0	0	4	0	1.05	1	1	1	0	3	1	0	1	0	0
Ctaxi_contig_55727|comp36486_c11_seq1	8	7	7	7	13	4	7	3	2	6	4	3	7	4	3	10	11	9	23	12	14	7	5	18	6	5	5	1	2
Ctaxi_contig_35634|comp35078_c1_seq3	362.94	403.76	224.69	484.15	404.18	351.4	498.97	401.9	298	330.37	256.25	140	275.86	155.96	303.2	435.45	595.32	680.88	810.28	963.52	1054.67	680.23	348.95	822.46	389.66	572.6	479.23	283.91	353.04
Ctaxi_contig_28664|comp34398_c3_seq7	2	2	1	2	3	3.99	13.99	5	7	3	7.83	3.44	9	5	1	2.72	5	5	5	12	6	5	1.13	9	8	9	6	2	6
Ctaxi_contig_15833|comp32625_c1_seq1	68.35	81.43	51.3	99.05	86.58	27.46	38.89	25.37	20.34	30.27	49.94	5.64	23.19	32.96	35.68	45.56	103.31	101.62	97.21	91.73	91.49	72.33	43.35	86.51	16.57	37.03	177.74	11.06	79.45
Ctaxi_contig_45514|comp35833_c0_seq3	212.04	175.59	113	259	157	138.6	154	126.72	110	79	151.01	86	145.03	107.01	113	131	217	227.31	270	245.06	269.96	174.23	78	188	190	236.25	215	129	168
Ctaxi_contig_24291|comp33910_c0_seq5	6	1	4	5	1	0	0	0	1	0	1	1	0	0	4.45	1.36	0	3.07	1	4.69	1	2	0	0	0	1	1	0	0
Ctaxi_contig_75765|comp4425838_c0_seq2	0	0	0	0	0	0	0	0	0.5	0	0	0	0	0	1	0	0	0	0	0	0	0	0	0	0	0	0	0	0
Ctaxi_contig_14341|comp32346_c1_seq1	28	16	14	28	22	149.99	192.87	101	208	73	25	34	99	29	289.06	147	201.84	272.33	200	229	174.01	102	60	118	44	48	13	11	73.04
Ctaxi_contig_32978|comp34834_c2_seq3	28.05	28.5	16.41	36	28	22	21.41	18	16	18.33	18	20	30	18	10	32.65	85.32	69.09	76.47	77.28	39.61	35.49	20	64.52	6.6	13	13.5	13	8.25
Ctaxi_contig_11833|comp31797_c0_seq2	65.99	62.64	55.78	42.23	34.66	111.33	74.96	68.25	86.39	97.16	43.26	54.06	108.5	59.81	104.17	78.53	211.64	283.83	125.04	210.43	66.27	118.37	67.47	102.74	8.23	59.04	9.18	20.73	37
Ctaxi_contig_63210|comp36904_c5_seq8	0	2.98	0	3	2	1	1	1	4	1	2	1	0	2	1	3	7	7	6	4	4	2	0	3	3	5	1	0	2
Ctaxi_contig_76131|comp4554039_c0_seq1	0	0	0	0	1	0	0	0	0	0	0	0	0	0	0	0	0	0	0	0	0	0	0	0	0	0	0	0	0
Ctaxi_contig_56509|comp36538_c1_seq2	39.15	0	0	26.22	36.91	30.37	20.99	0	27.55	0	49.07	41.84	57.25	55.37	26.22	0	44.93	0	78.66	18.28	34.45	26.21	0	54.51	46.98	47.12	62.81	32.04	32.03
Ctaxi_contig_74297|comp3341792_c0_seq1	0	1	0	0	0	0	0	0	0	0	1	0	0	0	0	0	0	0	0	0	0	0	0	0	0	1	0	0	0
Ctaxi_contig_61066|comp36791_c0_seq9	14	6	6	28	11	3	6	5	8.6	6	12	6	3	5	32	13	16	7	20	15	22	18	3	14	16	30	21	9	29
Ctaxi_contig_52446|comp36292_c0_seq2	0	8.06	0	0	7.21	0	7.08	7.86	23.76	0	18.23	17.58	29.5	8.75	39.15	25.79	32.52	98.58	48.81	16.57	0	0	4.69	16.43	0	0	6.89	7	0
Ctaxi_contig_10097|comp31301_c0_seq1	14	18	9	30	13	8	18	16	17	7	6	7	12	7	28	27	59	44	40	68	49	40	15	33	18	37	17	16	8
Ctaxi_contig_28908|comp34427_c0_seq1	32	26	24	35	12	48	83.55	46.03	43	32	36.61	28	40.84	34	38.77	43	70.73	71.05	34	99	79.17	56.24	26	37	46	51	43	41	40
Ctaxi_contig_69860|comp37182_c3_seq1	111	105	74	181	118	176.01	206.12	157.31	141	118.87	142.07	116.01	157	117.5	203.99	119	203.7	230	229.94	391.19	308.68	204	108	221.89	256.98	386	313.07	190	345.99
Ctaxi_contig_2150|comp15067_c0_seq1	0	0	0	0	0	0	0	1	0	0	0	0	0	0	3	0	0	0	0	0	0	0	0	0	0	0	0	0	0
Ctaxi_contig_68619|comp37131_c0_seq12	18	13	9	18	13.57	14.72	9	9	4	6	9	10.75	8	14.01	2	7	17	9	11	23.71	15	10	9	17	10.57	12.59	15	8	5
Ctaxi_contig_19454|comp33205_c2_seq2	2.21	1.39	4.49	4.49	6.18	0	4.64	4.75	4.66	1.92	2.6	3.01	7.8	6.46	6.37	0	6.64	0	3.87	1.35	1.86	1.92	0	6.63	5.54	3.63	4.24	2	4.17
Ctaxi_contig_38739|comp35348_c0_seq1	42.77	196.75	90.3	146.71	98.42	47.62	80.67	30.96	33.25	110.96	102.76	125.93	112.05	58.31	19.79	40.06	150.14	109.31	139.9	69.01	132.24	105.24	39.85	92.01	79.3	96.83	39.26	39.5	13.32
Ctaxi_contig_22301|comp33647_c1_seq2	0	0	0	0	0	2.5	0	3	0	1.5	2	0	0	2	6.83	3.43	0	0	0	2.56	0	0	0	0	3	0	3	0.5	0
Ctaxi_contig_10094|comp31298_c0_seq2	0	0	0	0	1.86	1	1	0	0	1	0	0	1	2	2	1	1.74	1.67	2.19	1.46	0.85	0	0	0	2	0.44	0	0	0
Ctaxi_contig_6748|comp29543_c1_seq2	0	0	0	0	0	0.01	0	0.01	0	0	0	2	3.19	2	0	0	0	0.02	0	0	0	0	0	0	0	1	0	0	0
Ctaxi_contig_49899|comp36137_c2_seq22	0	0	0	0	0	0	0	0	0	0	0	0	0	0	0	0	0	0	0	0	0	0	0	0	0	0	0	0	0
Ctaxi_contig_28694|comp34402_c4_seq3	6.13	7	1.07	8.99	5.99	12	8.39	3	4.99	1.95	6.02	6	9	7	5.02	5.99	5.06	4	8.14	9	9.14	4	3.16	13.02	14.97	11	6	6	11.25
Ctaxi_contig_7679|comp30279_c0_seq1	57.82	51	30	65	39	52	66	70	44	25	109	75	97	54	163.98	50	91	89.95	89	108.92	104.95	55.81	34.06	75	80	92.87	59.85	38	83
Ctaxi_contig_76398|comp4655139_c0_seq1	0	0	0	0	0	0	0	0	1	0	0	0	0	0	1	0	0	0	0	2	0	0	0	0	0	0	0	0	0
Ctaxi_contig_50170|comp36157_c0_seq1	199.99	217.14	136	219	248.41	104	117	79	107	45	63	63	96	80	113.88	205	315	275.01	439.32	152.64	227	160	80.98	198	163	155.88	150	96	73
Ctaxi_contig_20415|comp33372_c0_seq2	2	1	0	3	5	7	11.04	6	9	5	7	9.98	3.75	2	1	3	6	7.9	7	8	8.99	4.09	4	7.23	10	8	6	8	0
Ctaxi_contig_64131|comp36955_c2_seq6	0	4.71	4.44	6.18	3.75	1.68	3.76	5	2	1.82	2	0	4.08	2.27	4	0	7.75	6.99	1.83	13.16	3.29	5	3	8	3.79	5.23	7.81	8	2
Ctaxi_contig_16203|comp32681_c1_seq3	0	0	0	0	0	0.5	0	0	1	0.5	0	0	0.5	0	0	0	0.5	0	0.5	1	0	0.5	0	2	0.5	0	0	0	0
Ctaxi_contig_72291|comp1355037_c0_seq1	1	1	0	0	0	1	0	0	0	0	0	1	0	0	1	0	1	0	1	0	2	0	1	0	1	0	0	0	1
Ctaxi_contig_43162|comp35688_c1_seq1	0	2	0	0	0	0	2	4	0	0	2	0	1.45	0	0	0	0	0	2	2	0	0	0	0	0	0	3	0	0
Ctaxi_contig_22695|comp33701_c1_seq3	60.39	73.15	59	105.02	100.16	306.4	280.08	187.28	170.81	180.47	84.42	72.18	159.23	138.41	8.92	46.26	56.36	75.83	26.86	148.57	200.5	117.7	102.82	148.46	436.36	428.91	394.48	301.07	249.51
Ctaxi_contig_21077|comp33458_c1_seq2	2935.76	3308.19	1894.19	3667.68	1243.03	12	10	21	12	8	83	383.04	346.95	707.77	63	27	22	11	22	15	49	25	24.97	31	248.05	33	13	103	10
Ctaxi_contig_15109|comp32499_c0_seq4	0	1	1	1	0	0	2	4	0	0	3	0	2	1	1	2	0	3	0	3	0	2	0	3	4.88	5	0	5	5
Ctaxi_contig_65191|comp37002_c1_seq44	65.81	70.65	54.97	34.26	21.63	0	0	74.22	30.36	0	0	28.92	248.34	62.4	53.35	14.4	39.97	75.16	0	39.8	71.96	40.14	6.82	37.43	64.28	0	32.99	59.53	56.71
Ctaxi_contig_15724|comp32606_c0_seq1	279	294.44	230	386.64	225.72	114	158.3	134.41	120.8	89.48	172.75	120.04	181.81	129.73	650.5	273.09	461.36	463.8	412.54	461.19	417.6	276.59	155.13	271.4	120.86	127	89	83.7	109.2
Ctaxi_contig_17040|comp32838_c0_seq6	3	0	1	3.53	0	0	0	0	0	2	4.55	3	2	0	2	0	2	0	0	0	0	0	0	2.51	0	0	0	0	2
Ctaxi_contig_14771|comp32436_c2_seq5	0	0	0	0	0	0	0	0	0	0	0	0	0	0	0	0	0	0	0	0	0	0	0	0	0	0	0	0	0
Ctaxi_contig_72202|comp1116178_c0_seq1	0	1	1	1	0	0	0	0	0	0	0	0	0	0	0	0	0	0	0	0	0	0	0	0	0	0	0	0	0
Ctaxi_contig_62517|comp36863_c0_seq1	55.79	80	46.89	66.7	64	37.91	40	32.32	25	33.43	29	21.66	39.94	27.74	9	46.16	56.3	50.53	79	73	79.36	47.25	24	74.79	49.97	49.01	53	17	19.99
Ctaxi_contig_12098|comp31855_c0_seq1	51	66	44	84	58.02	46	45	39	46	35	67	51	57	36	124	76	126	128	122.9	106	105	63.99	51	84	50	80.33	57	48	89.99
Ctaxi_contig_6460|comp29309_c1_seq1	36	32	18.38	44	30	154	143	132	177.17	68	45	43	106	41	453.42	147	401	354.1	263.06	326.01	182.98	168	97	202.45	53	53	24.04	22	26
Ctaxi_contig_32388|comp34781_c0_seq8	4	3	2	4	0	2	4	7	4	1	0	1	1	1	9	4	11	12	7	16	7	10	5	9	3	0	2	2	4
Ctaxi_contig_44474|comp35773_c6_seq3	0	3	2	0	0	0	2	3	3	0	0	0	1	1	4	3	4	5	0	9	7	3	0	3	1	2	1	0	0
Ctaxi_contig_76418|comp4663981_c0_seq1	0	0	0	0	0	0	0	0	0	0	1	0	0	0	0	0	0	0	0	1	0	0	0	0	0	0	0	0	0
Ctaxi_contig_23292|comp33777_c0_seq3	12	7.27	2	4.94	7	13	22	10	11	10	10	6	19	7	6	9	31	36	25.02	48	29	27	20.99	26	7	14	1	7	7
Ctaxi_contig_72581|comp1854297_c0_seq1	0	0	0	0	0	1	0	0	0	0	0	0	0	0	0	0	0	1	1	2	0	2	0	0	0	0	0	0	0
Ctaxi_contig_20683|comp33408_c0_seq1	12	16	10	21	7	3	8.06	2	1	6	10	7	12	13	17	6	17	16	9	10	11	12	5	8	6	13	11	12	15
Ctaxi_contig_46799|comp35926_c2_seq1	54	52	40	64	52	18	20	36	18	13	42	28.27	42.98	20.87	42	30	43	51	46	42	48	29	15	44	27	39	46	24	34.24
Ctaxi_contig_17863|comp32972_c3_seq2	2	6	3	2.12	3.09	5	5	1	1	3	0	3	4.16	0	7	2	2	4	7	3.42	7	1	4	0	5	15.65	4	2	1
Ctaxi_contig_6483|comp29321_c0_seq1	0	3.04	0	5.29	5.27	6.98	5.36	14.23	4.96	0	0	4.43	14.31	8.28	63.83	3.11	14.95	7.31	4.28	16.96	14.75	9.84	4.64	6.15	0	7.34	3.22	9.17	8.67
Ctaxi_contig_25497|comp34052_c1_seq4	104	151	73	97.68	91	58.99	48	43.97	37	27	65	25	50	43	4	65	59	99	96	66	115	49.79	32	73	56	66	60	30	43.95
Ctaxi_contig_13420|comp32157_c0_seq1	49	55	31	75	42	26	47	35	37	26	37	30	35	25	104	63	104	122	103	105	89	68	29	78	23	44	32	29	38
Ctaxi_contig_54027|comp36382_c0_seq7	0	0	0	0	0	0	0	0	0	0	0	0	0	0	0	0	0	0	3.26	0	0	0	0	0	0	0	0	0	0
Ctaxi_contig_14916|comp32463_c0_seq9	0	0	0	0	0	0	0	0	0	0	0	0	0	0.58	0	0	0	0	0	0	0	0	0	0	0	0	0	0	0
Ctaxi_contig_65174|comp37002_c1_seq27	43.02	53.22	41.58	108.12	63.21	49.78	78.68	18.85	100.65	45.64	22.5	18.9	56.08	30.11	87.05	34.59	41.35	29.11	0.03	41	112.49	52.98	3.69	73.33	78.67	226.61	105.11	61.22	77.7
Ctaxi_contig_63075|comp36894_c2_seq1	45	41	27	49	26	27	37	21	29	23	27	32	28	30	39.11	34	38	58	57	38	65	36	21	43	68	98	108	53	33
Ctaxi_contig_52787|comp36314_c1_seq3	3	2	7	19	4	4	2	2	7	0	1	0	3	2	15	4	3	14	8	10	8	3	1	11	12	9	6	5	11
Ctaxi_contig_254|comp3202_c1_seq1	0	0	0	0	0	1	0	0	0	0	0	0	0	0	0	0	0	0	0	1	0	0	1	0	0	0	1	1	0
Ctaxi_contig_45962|comp35865_c4_seq3	17	13	15	21	15	14.68	18	4	12	2	4	4	4	3	1	21.71	30	22	20.45	29	19	14	5	14	10	6	17	7	5
Ctaxi_contig_21102|comp33462_c2_seq4	4.25	4.56	0	6.72	2.33	8.45	8.91	2.62	2.7	1.51	2	2	11	1	2.45	18.67	15.07	16.91	12.84	14.43	14.59	4.89	5.41	8.82	0	4	0	3.63	7
Ctaxi_contig_73369|comp2581665_c0_seq1	0	0	0	0	0	0	0	0	0	1	0	0	0	0	0	0	1	0	0	0	0	0	0	0	0	0	0	0	0
Ctaxi_contig_38679|comp35342_c0_seq1	9	13	9	7	6	3	7	5	7	2	0	3	4	7	22	12	38.07	42	33	51	28	23	12	12.01	2	10	7	6	3
Ctaxi_contig_23786|comp33836_c1_seq3	33.11	43.75	22.24	43.87	25.05	19.88	20.93	16.1	13.01	16	26.88	20.61	23.18	21	2	18.18	20.81	33.15	40.89	31.17	35.83	23.11	13.03	34.08	34.54	26.22	27	9	10
Ctaxi_contig_5288|comp27522_c0_seq1	0	0	0	0	0	0	0	0	0	0	0	0	0	0	0	0	0	0	0	0	0	0	1	0	0	0	0	0	0
Ctaxi_contig_657|comp4617_c1_seq1	0	0	0	0	0	0	1	0	0	2	0	0	0	0	0	0	0	0	0	1	0	0	0	0	0	0	0	0	0
Ctaxi_contig_66245|comp37039_c6_seq21	313.33	325.38	229.34	406.33	288.42	165.96	207.63	148.74	147.92	94.86	87.05	83.88	133.53	79.43	322.92	422.36	700.99	636.27	656.17	593.49	618.65	460.18	248.28	507.56	170.42	273.86	183.24	122.72	162.89
Ctaxi_contig_59218|comp36691_c1_seq2	209.95	224.48	136	250.03	232	155	178.14	107.21	97.91	94	78.43	55	95.95	59	18	123	189	172.06	235.04	276	306.35	179	87.99	246.48	186.01	165.93	119	77	83
Ctaxi_contig_28407|comp34369_c2_seq1	2	1	0	3	1	3	6	2	1	0	0	0	4	0	0	2	5	6	3	3	2	3	0	1	0	0	0	0	0
Ctaxi_contig_25677|comp34071_c2_seq5	2	3	1	1	0	2	0	2	0	2	1	5	3	2	0	0	1	2	1	2	0	2	0	1	0	0	0	0	1
Ctaxi_contig_71472|comp37254_c3_seq8	8.3	35.24	14.5	117.22	63.58	52.44	50.3	85.9	69.16	24.61	28.11	0	90.47	0	0	48.65	86.61	62.69	78	132.97	37.53	56.26	13.46	69.67	90.86	96.29	66.35	74.19	43.99
Ctaxi_contig_23091|comp33752_c0_seq1	9	11	9	19	6	7	16	11	5	8	3	1	15	5	24	11	14	20	26	13	25	11	5	18	16	27	16	12	7
Ctaxi_contig_66072|comp37036_c6_seq1	23	33	18	41	17	28	35	16	22	13	30	31	35	35	84	24	52	39.16	39	43	39.48	34	13	36.04	29	45	20	29	21
Ctaxi_contig_25937|comp34090_c0_seq5	25	24	17.95	43	17.47	64	76.04	69	59	58	34	40	58	28	28	31	28	44	48	141	114.95	90.49	39	89.99	131	150.2	131	73	65
Ctaxi_contig_68776|comp37139_c2_seq2	11	17.25	9	15	18.62	49	73	49	61	49	192.24	47	87.01	59	38	28	40	40	45	68	65	40	31	50	78	115.91	56	76	146.25
Ctaxi_contig_17805|comp32963_c0_seq1	5	3	4	9	7	4	3	2	9	5	3	5	12	4	10	9	14	21	11	3	7	1	3	8	2	4	0	3	3
Ctaxi_contig_66785|comp37065_c6_seq6	0	6.7	0	11.57	3.49	81.58	134.09	13.1	79.39	65.68	162.07	25.31	59.27	23.16	3.5	33.46	27.88	37.1	53.6	41.62	73.13	27.14	18.07	52.37	37.58	18.57	67.2	13.04	108.27
Ctaxi_contig_42259|comp35621_c0_seq3	18.13	12.33	5.3	11.09	8.27	1	1.43	0	0	0	2	2.01	12.5	9.24	0	2	0	0	3.19	0	0	0	0	0	8.47	1	3	0	0
Ctaxi_contig_26386|comp34139_c1_seq2	4	4	1	5.42	1	8	5	2	8	1	0	1	3	1	2	7	9	8	10	17	8	6	1	12	6	8	2	1	3
Ctaxi_contig_52918|comp36323_c1_seq2	2.58	0	1.48	0	0	0	0	0	3.1	0	0	2.67	0	0	0	7.74	2.86	13.91	13.8	0	0	0	6.09	5.21	1.48	0	0	5.71	0
Ctaxi_contig_20090|comp33320_c4_seq2	0	1	0	1.96	1	2	1	1	2	3	0	0	1	0	0	0	2	2	3	5	2	3	0	1	0	3	1	0	0
Ctaxi_contig_1559|comp12707_c0_seq1	0	0	0	0	0	0	0	0	0	0	0	0	2	0	0	0	0	0	1	1	0	0	0	0	0	0	0	0	0
Ctaxi_contig_3438|comp22332_c0_seq1	11	8	7	18	5	8	13	8	12	10	6	5	20	7	45	27	53	30	35	40	44	34	15	40	9	12	4	5	10
Ctaxi_contig_49387|comp36105_c1_seq6	41	31	24	35	31.98	17	15	19	17	16	27	12	11	11	5	22	23	25	22	44	45	24	10.6	33	25	21	17	16.94	11
Ctaxi_contig_41861|comp35599_c1_seq4	3.9	0	0	0	0	0.01	0	7.33	0	0	0	0	0	4.21	0	0	3.96	0	10.31	0	0.34	0	0	5.91	0	8.25	7.33	0	3.27
Ctaxi_contig_51897|comp36255_c4_seq7	26.34	29.35	21.72	26.33	31.7	19.5	27.14	17.29	23.33	22.87	23.18	30.41	23.83	23.32	7.52	25.63	33.29	44.68	54.75	23.85	41.89	25.9	10.73	33.35	49.74	51	59.88	28.31	17.8
Ctaxi_contig_55495|comp36473_c0_seq13	0	8.7	2.86	9.32	4	6.95	7.49	11.65	8.34	4	11	11	17.13	0	13.68	7.12	15.91	11.39	16.17	29.23	17.59	17	4.33	13.21	15.45	15.55	7	4.23	5.02
Ctaxi_contig_54968|comp36441_c4_seq1	12.98	10	10	20.93	16	23	23.02	20	32	14	27	19	12	12	77.94	54.86	78.9	55	64	51.98	66	47.98	27	45.07	19.18	38	26	13	22
Ctaxi_contig_62156|comp36846_c5_seq1	10	17.95	9	17	12	5	5	7	3	5	15	9	9	6	1	9	12	8	29.63	10	16	10	2	13.99	9.08	12.9	7.06	8	9.01
Ctaxi_contig_6529|comp29359_c0_seq3	0	0	0	0	0	0	0	1	1	0	4	0	0	0	1	0	0	0	0	0	0	0	0	0	2	0	0	0	0
Ctaxi_contig_63268|comp36909_c2_seq2	59	68	32	55	56	43	41	35	22	20	19	9	19	9	5	32	48	40	64	49	78	32	23	70	50	37	49	31	25
Ctaxi_contig_37352|comp35229_c3_seq1	1	0	0	1	1	1	2	0	1	1	1	1	1	0	0	1	0	4	3	1	2	0	0	2	5	5	9	1	1
Ctaxi_contig_18273|comp33046_c0_seq1	0	0	0	0	0	0	0	0	0	0	24	0	0	0	0	0	0	0	0	0	0	0	0	0	0	0	0	0	1
Ctaxi_contig_45280|comp35814_c1_seq7	14	15	8	16	25	7	4	3	6	3	4	9	4	7	2	7	12	13	13	13	19	9	8	12	8	16	6	4	3
Ctaxi_contig_41968|comp35606_c0_seq1	126.06	116.52	155.84	156.91	168.25	350.59	259.16	132.61	206.96	278.71	440.65	374.56	168.01	294.64	8.23	127.3	252.86	270.66	244.8	517.59	344.2	272.66	119.24	455.97	352.86	249.9	132.57	169.53	157.48
Ctaxi_contig_49825|comp36133_c1_seq6	0	3.74	0	2.28	5.32	3.59	6.01	4.19	1	5	1.42	2	4	3	2	2.34	8.4	2	9.32	12.14	9.48	9.65	3	9	12.01	7.23	4.41	6	3
Ctaxi_contig_55461|comp36471_c0_seq4	0.8	0	0	0	1.01	4.09	0	0	1.48	0	1.42	0	2.35	0.7	0	1.99	5.03	0.74	0	3.64	0	1.49	1.18	3.03	1.84	1.7	0	0	0
Ctaxi_contig_55863|comp36496_c1_seq1	9	18	9	18	11	11	21	15	17	8	2	2	1	1	3	28	77	50	62	66	71	35	15	43.98	13	6	13	4	3
Ctaxi_contig_33512|comp34877_c4_seq1	18	15	14	23	15	11	14	7	6	3	20	7	19	14	13	18	11	12	13	6	21	3	4	11	15	13	10	7	12
Ctaxi_contig_25147|comp34020_c0_seq6	5.21	14.78	16.36	18.2	32.89	43.91	44.02	40.58	36.4	37	18.26	7.74	22.99	22.48	26.83	13.07	10.1	31.24	40.02	77.16	72.65	47.36	8.69	63.28	125.92	130.57	100.54	62.42	30.19
Ctaxi_contig_65272|comp37006_c5_seq4	0	3.5	0.75	0	1.17	0.75	0	2.33	0	0.25	0	0.25	0	0	0	0	6.54	2.17	2.67	0	0	0.58	0	1.25	0	0	0	0	0.67
Ctaxi_contig_64138|comp36955_c4_seq4	1	2	3	4	3	4	2	2	4	4	0	0	2	0	3	3	17	6	6	17	6.96	8	2	6	6	2	2	0	1
Ctaxi_contig_45304|comp35816_c1_seq10	0	0	0	0	0	5	1.79	1	3	0	0	0	0	2.15	1	0	2.16	3	0	1	1	2	0	0	0	1	0	0	1
Ctaxi_contig_72726|comp2075164_c0_seq1	0	0	0	0	0	0	0	1	0	0	3	0	0	1	0	0	0	0	0	0	0	0	0	0	0	1	0	2	0
Ctaxi_contig_64622|comp36974_c2_seq2	2.31	0	0	4.05	0	5.07	0	1.83	0	0	1.64	3.34	6.97	0	0	0	3.86	2.21	2.78	4.08	2.57	0	0	2.06	2.06	0	1.32	0	0
Ctaxi_contig_31182|comp34663_c0_seq2	0	2.65	5.02	3.73	6	0	0	0	0	0	3.14	1.6	0	0	0	0	0	0	0	0	0	3.26	0	0	0	0	0	0	3.12
Ctaxi_contig_23106|comp33755_c0_seq1	7	4	5	9	6	11	21	15	5	6	7	6	12	8	11	16.09	36	40	20	46	32	15	17	23	12	11	8	7	10
Ctaxi_contig_9167|comp30989_c3_seq1	58	48	28	60	31	30	34	27	18	12	18	13	13	14	40	48	58	80	92	73	68	52.96	16	46	28	44	35	30	27
Ctaxi_contig_36533|comp35162_c0_seq1	190	167.92	102	168.18	118.03	75	105	69	58	71	198.25	59.02	110	83.79	80.97	133	220	208.85	186	183.46	188.89	118	79	153.99	64.43	81	65	53	86
Ctaxi_contig_14681|comp32417_c1_seq2	19	13.55	0	23.07	5.86	11.42	0	2.96	18.25	4.97	15.6	11.98	25.38	15.98	49.42	11.99	39.87	13.77	15.14	47.11	33.5	12.86	15.33	28.83	14.12	16.21	18	0	11.32
Ctaxi_contig_59034|comp36681_c1_seq2	14.43	16.74	5.07	15.06	7.72	4.81	24.05	0	3.96	7.15	15.58	9.01	22.18	9.85	6.58	10.84	9.67	19.6	11.46	0	17.42	13.82	3.93	8.94	11.19	4.54	0	0	4.1
Ctaxi_contig_18476|comp33069_c3_seq4	0	0	0	0	0	2	1	0	1	1	0	0	0	0	1	0	0	0	1	1	2	0	0	1	0	1	0	1	0
Ctaxi_contig_14329|comp32343_c0_seq13	19	15	10	13.91	13	16	18.34	8	22	8	6	6	13	10	11	21.98	63.14	52	43	47	22.98	19.89	11	31	29	8	16	10	8.99
Ctaxi_contig_73172|comp2446552_c0_seq1	0	0	0	0	0	0	0	0	0	0	4	0	0	0	0	0	0	0	0	0	0	0	0	0	0	0	0	0	0
Ctaxi_contig_71599|comp37255_c7_seq1	16.94	8	13	23	18	19.83	23	22	18	12	46.91	13	31	20	20.98	16	23	22	45	20	27.34	17	13	21	30	32	31	13	30.11
Ctaxi_contig_45257|comp35813_c2_seq6	13.66	0	3.65	0	0	0	0	0	0	4.94	6.6	0	0	0	0	11.62	0.18	26.62	0.28	42.59	14.98	3.64	0	10.59	17.81	17.28	7.97	10.01	5.43
Ctaxi_contig_76659|comp4788692_c0_seq1	0	0	0	0	0	0	0	0	0	0	0	0	0	0	2	0	1	0	0	1	0	0	0	0	0	0	0	0	0
Ctaxi_contig_56504|comp36537_c3_seq2	8	1	4	3	1	7	15	6	5	1	4.97	1	4	1	2	11	10	13	14	12.02	12	9	2	11	15	14	22	12	7
Ctaxi_contig_6428|comp29272_c0_seq1	0	0	0	0	0	0	1	1	0	0	1	0	0	0	0	0	0	0	1	0	1	0	0	2	0	0	0	0	1
Ctaxi_contig_3641|comp23543_c0_seq1	1	0	1	1	0	0	0	0	0	0	0	0	0	0	0	0	0	1	0	0	0	0	0	0	0	0	0	0	0
Ctaxi_contig_38613|comp35335_c3_seq1	171.37	188.99	129	249.9	169.72	155	193.55	89.01	116.17	81.02	54	36.99	70	49	95.43	150.38	252.81	246	261.89	230.79	287.74	187.72	93	218.89	118.95	129.52	136.84	84.04	63.98
Ctaxi_contig_21177|comp33471_c1_seq4	1315.08	1652.59	822.31	2060.46	1057.61	3612.65	4637.86	3569.06	3623.58	2579	3942.3	2220.56	3178.78	1582.22	5863.43	2500.78	3222.02	4030.48	3728.03	4911.81	7599.07	3734.24	2535.98	4258.27	3757.68	8344.46	7655.99	3527.04	5938.05
Ctaxi_contig_3703|comp23690_c0_seq1	0	0	0	0	0	0	0	1	1	0	0	0	1	1	6	0	0	4	1	2	0	2	0	0	1	0	0	0	0
Ctaxi_contig_25022|comp34006_c1_seq3	4	3	2	4	7	12	12.65	4	12	5	2	0	1	2	9	15.02	31	31	17	23	31	12	4	9	2	6	8	0	3
Ctaxi_contig_46678|comp35916_c4_seq5	7	0	0	0	0	6	3.95	0	2	0	3	0	0	5	5	4	10.44	14.63	5	9.48	9.96	4.58	0	5.29	8	0	3.95	0	0
Ctaxi_contig_53712|comp36361_c3_seq5	5	4.61	5	7	4	5	3	2	4	5	3	2	7	4	1.58	3.49	12	12	9	7	5.89	9	8	6	0	3	1.58	0	3
Ctaxi_contig_3259|comp18717_c0_seq2	0	0	0	0	0	0	0	0	0	0	1.5	0	0	0	0	0	0	0	0	0	0	0	0	0	0	0.5	0.5	0	0
Ctaxi_contig_31456|comp34693_c0_seq2	56	71	39	86	43.99	25	33.11	25	23	12	21	15.27	40.73	23	29	53	58	63	67.01	99.12	87	51	27.01	58	41.67	48.01	40	23	21
Ctaxi_contig_4893|comp26616_c0_seq1	0	0	0	0	0	0	0	0	0	0	0	0	0	1	0	0	0	0	0	0	0	0	0	0	0	0	0	0	0
Ctaxi_contig_66987|comp37072_c4_seq2	113	115.09	88.04	171.81	105.25	27	15	39.97	14	11	74	116	88	52.38	19	40	86.05	46	51.89	33.18	56.09	34	15	41	71.77	33	34	37	28
Ctaxi_contig_4984|comp26842_c0_seq1	0	0	0	0	0	0	0	0	2	0	0	0	0	0	2	0	0	1	0	0	0	0	0	0	0	0	0	0	1
Ctaxi_contig_19647|comp33239_c1_seq1	0	0	1	0	0	0	0	0	0	0	0	2	1	0	0	0	1	0	0	0	0	1	0	2	1	0	0	0	0
Ctaxi_contig_47847|comp36000_c0_seq5	120.39	142.27	98	168.91	141.66	128	162.84	120.94	128.99	138.38	243.93	169.79	214.99	211.34	53	48	64.28	69.09	98.63	169.3	318.02	135.55	69	160.97	324.03	419.57	325.17	192	167.11
Ctaxi_contig_43401|comp35710_c4_seq3	37.1	41.19	15.99	54	56.03	73.98	75	55.71	45.88	28	39.99	28	60.92	34	16	56.39	90	109.92	104.41	104.7	114.78	59.98	38	91.98	61.95	63.98	45.99	31	22.92
Ctaxi_contig_35644|comp35079_c0_seq7	0	0	0	0	0	0	0	0	0	0	0	0	0	0	0	0	0	0	0	0	0	0	0	0.05	0	0	0	2.36	0
Ctaxi_contig_54391|comp36406_c2_seq5	15	33	16	33	31	19	15	12	9	12	36	19	23.99	20	7	23.06	21	36	50	20	37	14	5	24.92	38	23	34	8	12.13
Ctaxi_contig_9954|comp31262_c1_seq2	54.61	58	34.51	54.98	39.19	23.31	31	32.84	37.01	27.12	39.51	19.12	32.35	24.25	96.27	45.4	77.3	68.74	80.58	86.64	88.22	39.52	34	65.88	43.37	59.55	49.8	40.07	35.22
Ctaxi_contig_63808|comp36939_c5_seq6	0	0	0	0	0	0	0	0	0	0	0	0	0	0	0	0	0	0	0	0	0	0	0	0	0	0	0	0	0
Ctaxi_contig_8993|comp30918_c0_seq1	4264.02	5030.83	3501.71	6497.33	5846.1	4234	6030.11	4150.01	3368.78	4334	16871.91	7910.99	10927.58	9163.47	6188	3567.49	4360	4918.91	4610.98	4508.44	8024.12	3416.03	1950	4167	5212.34	8280	11088.27	5294.04	20853.54
Ctaxi_contig_51788|comp36249_c4_seq1	75	60.96	61	93	80	51	50	72	38.01	53.99	113.99	91	137	96	65	58	107.97	96.93	92	127.01	70	83	37	68	76	66	71	61	52
Ctaxi_contig_1220|comp10388_c0_seq1	0	0	0	0	0	0	0	0	1	0	0	0	0	0	1	0	0	1	2	0	1	1	0	1	0	0	0	0	0
Ctaxi_contig_70450|comp37209_c0_seq1	57	75	44.02	83	86	97.79	110.87	82	54.93	82	133	45	97	58.57	9	56.97	83	83	124.04	151	195	102	38.99	171.27	113	113.55	100	53	115
Ctaxi_contig_47413|comp35971_c1_seq3	41.11	32.43	15.36	78.63	33	43	10.71	20.58	24.11	8.27	7.63	7.8	14.79	20.58	27.53	64.65	119.96	143.8	40.79	86.83	100.05	72.08	31.02	65.36	27.14	41	10.28	22.64	0
Ctaxi_contig_30017|comp34536_c1_seq4	228.27	226	159	286.11	242.98	223.2	224	157.06	130.07	144.78	98	77	113.1	108.15	36	108.81	173.08	148.04	257.98	325.58	444.55	224	102.11	308.99	275.89	276.97	200.22	149.01	118.17
Ctaxi_contig_13211|comp32107_c0_seq3	0	2.71	3	0	5	6.05	8.38	9.74	7.97	0	0	0	0.61	0	14.97	10.98	0	17.99	15.48	0	7.6	0	5.19	17.35	11.01	0	0	6.08	0
Ctaxi_contig_19899|comp33288_c2_seq2	21	20	6.47	2.21	24	9.26	11.17	20	9	11	11	8	7	3.96	0	10.5	40.52	22.39	46	43	30.51	35.82	0	27.12	41	30	21	24	4.84
Ctaxi_contig_69206|comp37159_c3_seq1	18.64	18.24	11.02	20.11	16.61	26	26.11	22	11.44	24.92	17.9	16	13.02	10.6	100.11	57	79.07	80.77	61.36	69.91	88.37	75	29	70.3	28.63	28.96	27.47	23.3	29.43
Ctaxi_contig_33601|comp34883_c0_seq1	14	17.99	8	10	11	3	2	5	0	1	23	3	6	8	1	5	6	4	18	6	7	3	5	12.99	6	5	3	2	4
Ctaxi_contig_2734|comp17026_c0_seq1	0	0	0	0	0	0	0	0	0	0	2	0	0	0	1	0	0	0	0	0	0	0	0	1	0	1	0	0	0
Ctaxi_contig_27118|comp34216_c4_seq5	0	0	0	0	1	0	0	1	0	0	0	0	0	0	0	0	1	0	0	1	1	0	0	1	0	1	0	0	1
Ctaxi_contig_74165|comp3164441_c0_seq1	0	0	0	0	0	0	0	1	0	0	0	0	0	0	0	0	0	0	0	0	0	0	0	0	0	0	0	0	0
Ctaxi_contig_62870|comp36883_c3_seq1	347.98	387.05	262.42	593.92	264.02	256.4	247.2	200.76	199.77	183.97	262.02	170	279.88	151.57	122.23	195.24	301.75	325.14	324.43	503.42	432.03	310.41	153.92	356.96	246.62	254	245.95	116	266.98
Ctaxi_contig_55844|comp36494_c5_seq11	5	1	1	0	4	1	4	1	3	1	2	1	1	0	0	2	5	1	6	2	7	0	0	4	6	3	1	2	2
Ctaxi_contig_43223|comp35693_c3_seq3	3	2	0	1	0	2	2	1	1	0	2	0	2	0	3	2	2	2	8	6	3	3	1	0	0	0	0	1	1
Ctaxi_contig_11211|comp31624_c0_seq9	0	0	0	0	0.5	1	1	0	0	0	0	0	0	0	0	1	0.5	0	0	0.5	1	0	0	0	0	0	0	0	0
Ctaxi_contig_9639|comp31161_c0_seq1	1	3	3	11	4	12	19	16	15	7	9	8	19	7	28	11	17	14	13	16	12	9	10	13	21	25	21	7	11
Ctaxi_contig_77118|comp5478127_c0_seq1	0	0	0	0	0	0	0	0	0	0	0	0	0	0	0	0	0	0	0	0	0	0	0	0	0	0	0	0	0
Ctaxi_contig_22939|comp33734_c0_seq1	2	0	0	2	2	3	0	1	0	0	4	0	2	0	2	0	7	4	1	2	2	0	0	4	3	2	1	2	0
Ctaxi_contig_7698|comp30294_c0_seq1	13	12	0	16	7	30.12	28.99	36.21	13	24.04	105.46	153.74	116.38	54.87	25	13	9.1	16	16.91	19.96	13	0	0	17	35.09	82.71	50.4	15	59
Ctaxi_contig_37912|comp35279_c3_seq6	9.63	5.93	6	9.8	9.63	5	9	9.39	0	4	7.73	2.71	10.15	5	14.22	8	13.92	13.03	17.9	17.89	13.99	8.92	0	12.69	2.7	7.36	0	2.52	1.22
Ctaxi_contig_75659|comp4164299_c0_seq1	0	0	0	0	0	0	0	0	0	1	1	0	0	0	0	0	0	0	0	0	0	0	0	0	0	0	0	0	0
Ctaxi_contig_71907|comp37268_c4_seq1	2	6	4	7	1.99	6	7	3	6	2	1	1	5	4	9	1	12	10.95	10	22	4	7.82	0	1	6	3	2	2	2
Ctaxi_contig_70371|comp37205_c1_seq1	14	22	22	29.88	10	19.99	14.12	16	14	21	20.01	6	22	14	24	18	24	39.04	22	39.21	37	21	15	28.09	13	27	12.02	11	31.3
Ctaxi_contig_21337|comp33497_c1_seq1	666.61	678	373	768.81	481.78	572.53	675.26	603.21	487.89	403.09	1151.7	547.86	787.29	696.61	579.99	608.94	708.6	832.02	830.72	975.06	1518.24	708.42	329.48	815.4	794.03	1047.1	1010.95	530	924.08
Ctaxi_contig_7136|comp29923_c0_seq3	0	0	0	0	0	0	0	0	1	1	0	0	0	0	1	0	0	0.67	0	1	0	0	0	1	0	0	1	0	0
Ctaxi_contig_61647|comp36819_c3_seq2	18	18	5	18	18	20	34	14	5	7	19	17	22	8	1	20	27	27	18	39	31	15	9	27	15	12	17	11	12
Ctaxi_contig_35003|comp35014_c1_seq4	72	47.99	37	62	63	54	53	56	63.99	39	46	30	43.66	41	141.02	76.98	130	126.81	122	149	118	82.92	46	94	52	72.84	33	29	48
Ctaxi_contig_34466|comp34960_c0_seq1	28	21	22	30	18	25	27	23	12	20	35.77	19	34	19	26	23.1	39	33	29	52.36	33.93	16	18	48	23	26.93	15	15	21
Ctaxi_contig_32278|comp34771_c2_seq17	2.71	4.34	0	2.14	5.14	5.69	6.56	17.41	9.88	15.83	7.49	2.58	14.18	6.75	6.65	8.32	5.19	0	12.53	18.09	5.35	2.99	3.33	12.1	3.54	23.05	5.62	1.88	2.24
Ctaxi_contig_15886|comp32635_c0_seq1	0	2	0	2	2	2	4	2	3	3	1	0	1	4	21	10	11	12	7	12	8	6	10	8	1	3	2	2	1
Ctaxi_contig_3256|comp18716_c0_seq1	0	0	0	0	0	0	0	0	0	0	1	0	0	0	0	1	0	0	1	0	0	0	1	1	0	0	0	0	0
Ctaxi_contig_44415|comp35769_c1_seq1	11.34	20	8	27	10	32	38	34	41.01	18	16	19	47.01	17	42	38	70	81.99	72	72.01	77	46	23	51	45	59.75	62	28	50
Ctaxi_contig_23668|comp33820_c3_seq1	13	14.99	10	20.03	13	11	8.01	3.09	3	4	10	5	8	4	17	18	18.99	23	20	20	27.18	8	7	17.8	14	7	13	4	3
Ctaxi_contig_22982|comp33740_c4_seq1	1	2	3	1	0	2	5	2	3	0	2	0	0	0	0	1	2	5	2	11.37	2	2	3	7	1	3	3	3	4
Ctaxi_contig_66995|comp37073_c2_seq1	16.88	19	13	22.06	14	9.72	6.43	7	9	11	8	5	7	6	1	11.01	18	8	19	16	22	14	5	20.64	15	18	14	10	14
Ctaxi_contig_32830|comp34819_c1_seq4	23	40	23	29.09	23	10	14	19	6	10.01	12	11	15	11	3	19	37	27.22	43	33	37.44	21	5	35	18.27	18	14	10	23
Ctaxi_contig_72387|comp1537233_c0_seq1	0	0	0	1	0	0	0	0	0	0	0	1	0	0	1	0	0	0	0	0	0	0	0	0	0	0	0	0	0
Ctaxi_contig_6134|comp28615_c0_seq2	0	0	0	0	0	1	0	0	1	0	0	0	0	0	1	0	0	1	0	1	0	0	1	0	0	0	0	0	0
Ctaxi_contig_13143|comp32092_c1_seq2	6	5	1	7	7	17	15	20	14	14	5	16	15	15	18	7	13	9	4	13	24	10	5	16	52	42	44	33	22
Ctaxi_contig_26291|comp34130_c1_seq14	635.82	805.05	463.06	1127.02	1080.47	246.05	561.81	328.48	289.33	351.15	52.37	35.56	57.06	95.37	200.5	655.89	1357.65	1343.12	1472.24	1783.38	1782.92	1146.67	605.52	1459.56	420.95	534.15	420.27	280.38	197.86
Ctaxi_contig_23425|comp33796_c4_seq1	37	47	26	41	40	14	12	14	20	19	17	10	22	20	12	17.04	40	27	28	48	42	26	10	36	34	21	15	13	13
Ctaxi_contig_63569|comp36926_c0_seq2	80	76.02	49	110	85	100.85	98	86	85	87	73	67	113	53	135	78.01	118	138	152	170	167	105	65	150	163	224.91	208	109	108
Ctaxi_contig_63321|comp36912_c4_seq2	27	16	17	19	20	32	21	23.15	17	39	116.05	51	56.98	81.99	11	12	33	40	37	39	27	16	14	30	52	39	72	25	69.79
Ctaxi_contig_45686|comp35844_c0_seq2	0	0	0	0	0	0	0	0	0	0	0	0	0	1	0	0	0	0	0	0	1	0	0	1	0	0	0	0	1
Ctaxi_contig_49737|comp36125_c4_seq2	0	1.57	0	0	0	0	2	1	0	1.57	1	0	0	0	0	3	3.89	3.09	2.67	3.59	3.4	1	1.57	0	1.39	1.56	0.09	2	0
Ctaxi_contig_13371|comp32143_c1_seq11	0	0	0	0	0	2	0	0	0	0	0	1	0	0	3	0	0	0	0	1	0	0	0	1	1	0	0	0	1
Ctaxi_contig_9957|comp31263_c1_seq1	40.85	22.01	29.98	49	27	41.8	48	26.48	36.97	14	17	20.98	28	17.16	137.06	55	117.47	112.08	69.93	93.02	73.01	67	20.04	59	39.77	50.05	33.15	29	31
Ctaxi_contig_8003|comp30477_c0_seq1	0	0	0	0	0	1	6	13	19	1	4	1	0	3	9	1	8	1	12	9	0	1	0	7	0	5	3	7	2
Ctaxi_contig_410|comp3643_c1_seq1	0	0	0	0	0	0	0	0	0	0	1	0	0	0	0	0	0	0	0	0	0	0	0	0	0	0	0	0	0
Ctaxi_contig_861|comp6381_c0_seq1	2	0	0	0	0	0	0	0	0	0	0	0	0	0	0	0	0	0	0	0	0	0	0	0	0	0	0	0	0
Ctaxi_contig_13804|comp32226_c0_seq3	0	0.72	5.95	0	0	7	2.41	5	1	0	3.11	4	0	0.85	10.06	1.67	4.75	4.37	7.9	6.59	3.82	0	1	3.82	0	4.48	1.33	3	0
Ctaxi_contig_663|comp4635_c0_seq1	0	0	0	0	0	0	0	0	0	0	1	0	0	0	1	0	0	0	0	1	0	0	0	0	0	0	0	0	0
Ctaxi_contig_61326|comp36804_c2_seq8	14.8	9.29	10.45	18.86	11.23	7.54	3.5	9.41	6.78	11.31	36.31	9.23	7.86	10.85	7.77	20.36	12.3	30.86	59.25	8.95	14.9	10.38	2.59	28.12	7.39	2.9	10.27	3.99	10.88
Ctaxi_contig_10639|comp31460_c2_seq1	57	58	34	86	73	85	104	100	68.87	74	66	41	136.18	68	144	78	156	137	103	230	122	138	57	123.06	92.2	107	59	57	81.99
Ctaxi_contig_48272|comp36029_c1_seq21	0	0	0	1	0	2	0	0	1	0	0	0	0	0	0	1	2	0	0	3	1	1	1	3	0	1	0	1	0
Ctaxi_contig_8133|comp30556_c2_seq1	3	0	2	1	1	2	2	0	1	0	1	2	3	3	2	3	3	10	3	5	4	2	1	2	0	1	0	1	2
Ctaxi_contig_1539|comp12585_c0_seq1	0	0	0	0	1	0	0	0	0	0	0	0	0	0	0	0	0	1	0	0	0	0	0	0	0	0	1	0	0
Ctaxi_contig_1781|comp14093_c0_seq1	0	0	0	0	0	1	0	0	0	0	0	0	0	0	0	0	0	0	0	1	0	0	0	0	0	0	0	0	0
Ctaxi_contig_54545|comp36417_c2_seq2	34.94	0	28	23.32	0	10.05	10.62	22.08	6	23	0	0	15.69	0	0	12	29.7	31.72	45.59	8.24	29.56	12	9.07	41.23	21.35	14.79	21.26	2.9	14.44
Ctaxi_contig_36166|comp35124_c2_seq1	111.18	138	70.63	146.52	98.07	62.08	84.38	45.11	53	43	123.13	78	111.8	69.89	53	64.34	108.76	99.99	104.62	132.05	124.54	93	43.58	123.25	66.49	69.72	56.31	38.01	63.88
Ctaxi_contig_44560|comp35780_c0_seq3	15.55	13.03	12.05	22.51	12.84	22.49	24.56	28.45	11.61	15.89	14.94	21.89	25.57	19.43	5.54	6.4	39.37	30.17	24.35	66.09	23.92	32.15	11.33	37.27	30.94	13.43	15.52	13.53	16.76
Ctaxi_contig_31804|comp34728_c1_seq1	80	74	46	86.07	60	71	77	76	61	66	115.83	114	134	110.99	110.03	52	60	82	82	105	122	62	34	97	135	202.01	159.7	91.09	140
Ctaxi_contig_42122|comp35615_c0_seq2	4	4	1	9	5	9.11	13	12	17	6	10	2.88	6	7	8	12	19	34	29	40.1	17	20	13	22.98	14	7	10	9.97	6
Ctaxi_contig_26696|comp34170_c1_seq6	11.6	10	0	14	5.78	3.42	11	3.44	12.46	3.15	4	9	4.77	8	24	16.65	35.01	28.83	35.6	25.85	39	22	0	11.46	11.7	14.7	3.83	6	4
Ctaxi_contig_10063|comp31291_c1_seq1	23	19	18	22	14	19	44	30	31	8	11	8	24	15	135	70	159	164	69	134	78	96	52	67	7	20	8	12	13
Ctaxi_contig_19949|comp33293_c1_seq1	2	5	1	3	5	2	3	4	2	2	1	0	1	2	2	7	2	12	0	9	2	1	3	2	5	2	5	5	5
Ctaxi_contig_17170|comp32862_c1_seq1	62	68	65	70	57	61.29	59	41.05	35	41	60	58	74	60	35	54	79	79	142	93	111.99	60	23	99	102	105	91.4	51.32	59.29
Ctaxi_contig_60396|comp36754_c0_seq1	33	34.98	20	44	28.01	17	13	14	15	9	15	15	19	14	12	27	34	39	44.99	43	38	19.01	13	37	17	27	21	12	9
Ctaxi_contig_7778|comp30351_c0_seq1	0	0	0	0	0	0	0	0	0	0	0	0	0	0	0	0	1	0	0	0	0	0	0	0	0	0	0	0	0
Ctaxi_contig_57981|comp36623_c2_seq1	5	5	6	7	1	4	4	1	4	0	5	2	4	1	16	12	14.01	19	15	8	10.98	6	2	7	3	5	4	4	2
Ctaxi_contig_15211|comp32518_c1_seq1	18	18	8	25	24	16	9.52	8	9	4	11	9	10	5	21	23	31	24	29	18	18	15	5	25	9	7	4	2	2
Ctaxi_contig_49999|comp36146_c4_seq1	56	56.1	41.06	59	41	26	34	21	29.02	21.01	35	26	48	34	39	38	53	57.03	51	70	62	46	24	58	49.99	52	42	44	45
Ctaxi_contig_15698|comp32600_c1_seq4	1	0	0	0	0	0	0	0	0	1	0	0	1	0	0	0	1	1	0	1	2	0	1	4	0	2	1	0	0
Ctaxi_contig_704|comp4757_c0_seq1	0	1	0	0	0	0	0	0	0	0	0	0	0	0	0	0	0	0	0	0	0	0	0	0	1	0	1	0	0
Ctaxi_contig_15326|comp32538_c9_seq4	0.98	0	0	0	3.33	0	0	3.2	2.46	2.64	2.12	0	0	3.34	0	1.38	1.46	1.85	3.97	5.02	1.39	2.79	0	2.78	0	2.5	2.72	0	4.55
Ctaxi_contig_32376|comp34779_c3_seq3	81.52	92	76.32	76.69	57.02	78.99	105.33	81.72	57.51	132	49.17	37.08	56.08	25.47	8.6	34.3	83.19	93	123.53	303.1	164.3	174.24	53.77	192.38	165.82	133.35	121.84	94.32	46.17
Ctaxi_contig_73708|comp2885844_c0_seq1	0	0	0	1	0	1	0	0	0	0	1	0	0	3	0	0	0	0	0	0	0	0	0	0	0	0	0	0	0
Ctaxi_contig_22536|comp33678_c1_seq2	51.18	45.13	0	52.27	18.95	0	26.32	10.92	23	3.68	4.81	6.94	9.03	10.18	16.2	50.86	21.4	58.29	32.42	51.35	56.58	0	0	28.8	0	22.04	20.15	8.44	24.63
Ctaxi_contig_22085|comp33618_c0_seq1	10	11.76	8	17	15	5	12.94	7	7	6	2	5	8	7	23	15	30	18.01	14	30	23.68	26	11	14	24	26	26.91	15.02	4
Ctaxi_contig_20564|comp33396_c7_seq3	48	32	21	86	46	15.93	15	9	4.93	12.11	5	13	11	5.99	136	40	67	56	55	41.26	31	31.93	16	19	27	24.29	20	7	11
Ctaxi_contig_72052|comp538552_c0_seq1	1	0	0	0	0	0	0	0	0	0	0	0	0	0	0	0	1	1	0	2	0	0	1	0	0	0	0	0	0
Ctaxi_contig_62455|comp36858_c3_seq3	2	1	2	0	1	2	0	0	1	2	0	0	1	0	0	1	0	3	3	0	0	3	0	1	3.33	0	10.82	0	2
Ctaxi_contig_30908|comp34633_c0_seq4	5.28	0	0	14.12	0	6	8.63	0	2.93	14	3.9	0	12	0	0	4.82	8.93	0	4.47	13.95	0	0	0	0	0	0	0	0	9
Ctaxi_contig_49649|comp36120_c0_seq1	1	0	0	0	0	0	3	0	0	3	0	0	0	0	0	0	1	0	0	2	2.84	0	0	0	8	4.26	0	0	0
Ctaxi_contig_34660|comp34977_c0_seq22	7.22	11	3.52	6	4.15	0	2.51	5	2	7	9	4	9	0	0	0	5	5	7.1	8.96	0	4.03	2	4.72	9.03	20.01	11	10	0
Ctaxi_contig_44997|comp35798_c1_seq22	0	4	0	0	5	0	0	0	0	0	2	0	0	0	0	0	3.47	7.63	0	0	0	0.63	9	0	0	3.9	1.66	0	0
Ctaxi_contig_17723|comp32948_c1_seq10	7.15	10.46	8	6.67	7.13	6.79	6.8	7.66	9.26	5	7	1	0	0	15.89	8.71	27	7	13.6	28.7	14.9	17.17	9.64	20.25	15.25	5.91	4.76	5	7.66
Ctaxi_contig_47596|comp35983_c1_seq3	12	9	6	6	7	9	7	6	4	6	15	3	8	5	14	4	15	9	10	13	15.99	11	5	17	2	12	8	7	9
Ctaxi_contig_30491|comp34593_c3_seq2	0.5	0	0.52	0	0	1	1	0.5	0	0	0.5	2	0.5	0.5	1	1.5	2	0.5	2	0	4	1.49	0	2.5	0.5	0	1	0	0
Ctaxi_contig_55286|comp36457_c5_seq5	9	10	9.96	8	19.85	17	15	11	12	17	20.21	4.99	7.53	11	5.16	8.41	19	22	21.93	14	33	15	9	22	17	22	19	9	9
Ctaxi_contig_23037|comp33746_c1_seq19	0	0	3.72	9.54	3.92	0	1.51	1.6	0	0	0	0	2.38	0	0	1.56	8.57	10.46	0	4.62	6.06	3.2	2	0	0	0	5.26	1.23	6.63
Ctaxi_contig_36277|comp35133_c1_seq1	0	0	1	2	1	7.86	12.78	3.94	6	6.02	13.01	8	8	4	5	6	5	3	5.98	5.01	5	1	4	4.94	3.72	2	0	0	3
Ctaxi_contig_28711|comp34403_c0_seq9	20	29.02	19	42.01	17	23	34.7	27.33	32	21.13	44.31	24.01	34.89	24	22	29	45	53.68	66	56.46	53.99	40	26.75	44	39	41	37	20.99	30
Ctaxi_contig_34745|comp34987_c1_seq1	489.8	585.91	403.67	661.18	555.06	161	94.62	78	100.78	44	30	16	28	41	71	302.12	557.09	408.35	514.36	420.38	637.92	362.28	177.79	375.95	97.23	85.03	53.59	36.1	71.01
Ctaxi_contig_76168|comp4565104_c0_seq1	0	0	0	0	0	0	0	0	0	0	0	0	0.5	0.5	0	0	0	0	0	0	0	0	0	0	0	0	0	0	0
Ctaxi_contig_43519|comp35718_c3_seq4	15.87	13.14	9.63	13.69	7.39	4.41	2.62	5.73	7.23	1	2	2.22	11.37	0	6.73	10.78	16.11	11.79	12.76	8.23	12.61	0.93	2.41	0	15.6	7.37	3	3	3
Ctaxi_contig_3014|comp17935_c0_seq1	0	0	0	0	0	0	0	0	0	0	4	0	0	0	0	0	0	0	0	0	0	0	0	0	0	1	0	0	0
Ctaxi_contig_57394|comp36589_c4_seq4	45	60	40	60	64.97	37	37.13	33	19	25	46.7	30	63	33	8	22	54	65.99	76	67.01	69	36	18	68	54	31	37	19	28
Ctaxi_contig_42598|comp35649_c2_seq3	37	29	21	41.02	16	42.08	62	48	43	37	47	40	64	33.98	17	10.7	13.99	10	10.97	63.98	77.22	41	21.99	60	115.49	177.04	128.52	88.82	82
Ctaxi_contig_5947|comp28428_c0_seq2	0	1	0	0	0	0	0	0	0	0	6	0	0	1	1	0	0	0	0	0	0	0	0	0	1	0	0	0	0
Ctaxi_contig_73234|comp2484104_c0_seq1	0	0	0	1	0	0	0	0	0	0	0	0	0	0	0	0	0	0	0	0	0	0	0	0	0	0	3	1	0
Ctaxi_contig_2284|comp15504_c0_seq1	0	0	0	0	0	0	0	0	1	0	0	0	0	0	1	0	1	0	3	0	0	0	0	0	0	0	0	0	0
Ctaxi_contig_11993|comp31826_c2_seq2	1	0	0.62	1	0	0	0	3	0	0	1	0	0	1	2	4	2.97	2.11	0	2.03	0	0	1	0	0	0	0	0	0
Ctaxi_contig_75108|comp3694176_c0_seq1	2	0	0	0	0	0	0	0	0	0	0	0	0	0	0	0	0	0	0	0	0	0	0	0	0	0	0	0	0
Ctaxi_contig_35511|comp35064_c4_seq2	1	1	0	1	1	0	2	0	2	0	1	1	0	2	0	0	0.98	1.75	3	2	2	0	0	0	0	0	0	0	0
Ctaxi_contig_30500|comp34594_c1_seq9	9.61	4.18	1	5.25	4.16	4	2.99	3	5	1	1	0	3.63	1	0	5.23	11.51	5.17	7.82	3.16	3.35	7.23	2.1	9.35	1.04	3.27	3.41	5.8	2.52
Ctaxi_contig_23967|comp33863_c1_seq3	9	12	6	14	13	11	7	11	10	7	10	24.98	22	33	9	17	27	23	30	26.98	22	13	8	25	9.9	10	6	3	9
Ctaxi_contig_37747|comp35265_c0_seq1	0	0	0	2	6	5	8	0	3	7	5	1.01	2	2	0	1	0	0	2	2.98	9	0	2	7.51	13	17	27	18	36.97
Ctaxi_contig_49344|comp36102_c1_seq1	29	34	17	46	25	39	38	35	21	18	16	17	24	16	20	33	54	46	67	71	87	47	22	61	80	96	74	41	30
Ctaxi_contig_14980|comp32476_c0_seq1	78.99	95	62.06	98	75.66	143	142.99	129.2	129	116.02	160.57	105	111.98	94	51.31	59.03	85.96	81.96	83	126	226.95	102.97	61.79	138	364.01	456	403.44	249.71	301.35
Ctaxi_contig_67264|comp37086_c1_seq11	3.58	0	0	0	0	0	1.47	3.15	2.03	1.87	0	4.3	6.4	2.89	0	0	6.67	1.55	1.62	1.31	4.69	1.15	0.11	0	3.31	0	2.98	3.78	1.44
Ctaxi_contig_74777|comp3569956_c0_seq1	0	0	0	0	0	0	0	0	0	0	1	0	0	0	0	0	0	0	0	1	0	0	0	0	0	0	0	0	0
Ctaxi_contig_48629|comp36053_c2_seq1	1485.43	1590.1	1069.41	1926.35	1180.82	1140.89	1307.2	1069	941.16	764.22	583	298.99	703.3	516.09	254	990.78	1658.24	1594.63	1498.76	2589.62	2608.7	1773.72	791.68	1780.47	977.01	1241	770.09	672.02	882.91
Ctaxi_contig_16408|comp32717_c0_seq1	653.06	648.99	548.08	727.98	598.67	1263.99	1263.44	1277.93	893.53	931.37	896.2	1045	1465.83	869.19	195	375.95	826.7	717.82	681.7	1784.48	1562.24	1120.06	545.09	1159.26	3075.76	2475.53	2339.46	1568.02	1443.31
Ctaxi_contig_18225|comp33037_c1_seq8	0	1	0	0	1	2	0	2	1	0	1	1	1	0	0	0	0	0	0	1	0	0	0	0	2	0	0	0	0
Ctaxi_contig_14151|comp32306_c0_seq1	2	0	0	0	1	1	5	2	2	1	5	0	0	1	0	1	1	1	4	5	3	1	1	0	1	3	1	0	2
Ctaxi_contig_28911|comp34428_c0_seq1	409	436	298	437.95	303.37	371	421	295	300	301	850	342	504.08	338	342	483	847	676	755	650.97	806	559	229.99	512.96	542	634	703.7	325	708.28
Ctaxi_contig_16094|comp32669_c0_seq22	0	0	0	0	0	0	0	0	0	0	0	0	0	0	0	0	0	0	0	0	0	0	0	0	0	0	0	0	0
Ctaxi_contig_32114|comp34756_c0_seq2	1.5	4	3	1	2.5	8	1	2	0	1.5	4.79	3	1.51	3	3	1.5	3	5.03	1	9	0	0.74	0.5	0	3	1.5	0	1	3.5
Ctaxi_contig_18632|comp33094_c2_seq20	0	0	0	0	0	10.68	16.16	0	0	0	0	0	0	0	13.71	0	0	0	0	0	0	22.86	2.27	0	0	20.63	0	4.08	4.73
Ctaxi_contig_9417|comp31081_c0_seq2	80	80	42	90.27	55	61	66	59.2	48.01	53.01	38	38	59.49	53	77	59	128.05	131.91	119.88	148.01	130	98	51	97	71	92	58	37	52
Ctaxi_contig_4436|comp25633_c1_seq1	0	0	0	0	0	0	0	0	0	0	7	0	0	0	1	0	0	0	0	0	0	0	0	1	2	0	0	0	0
Ctaxi_contig_47525|comp35977_c1_seq4	31	39	12.99	36	18	24	21	23	12	17	26	22	28	21	8	22	29	33	25	56	55	32	19	33	36	30	24	16	13
Ctaxi_contig_28066|comp34329_c3_seq2	3	3	0	4	1	7	4	2	3	3	4	4	2	2	4	6	10	9	10	3	10	5	0	6.07	8	6	8	3	3
Ctaxi_contig_1762|comp14028_c0_seq1	0	0	0	0	0	0	1	0	0	0	0	0	0	0	0	0	0	0	0	2	0	0	0	0	0	0	0	0	1
Ctaxi_contig_61313|comp36803_c2_seq2	85.12	77	85.36	170.01	233.22	345.08	345.9	332.49	209	252	1200.08	569.73	1265.19	573	578.6	129	228.06	281.99	202.03	520	450	324	167	495.69	827	745.72	622	358.12	628.99
Ctaxi_contig_62580|comp36866_c2_seq2	13	8	6	4	15	1	4	3	4	1	3	1	3	1	1	4	7	6	11	10	10	11	7	17	3	1	8	3	3
Ctaxi_contig_26129|comp34118_c1_seq4	30.16	67.49	28.82	52.53	29.66	17.79	42.35	11.15	10.7	6.04	3.55	6.31	0	5.85	2.82	12.7	38.28	40.3	54.85	55.98	49.13	30.69	22.17	40.07	19.37	29.49	32.2	9.9	13.86
Ctaxi_contig_3081|comp18133_c0_seq1	0	0	0	0	0	0	0	0	0	0	0	0	0	1	2	0	0	0	0	0	0	0	0	0	0	0	0	0	0
Ctaxi_contig_75529|comp3993198_c0_seq1	0	0	0	0	0	0	0	1	1	0	2	0	0	0	0	0	0	0	0	0	0	0	0	0	0	0	0	0	0
Ctaxi_contig_12489|comp31952_c0_seq3	4.89	0	3	3.28	5.1	3.25	15.62	3.86	2.89	0	0	1.14	6.17	1.34	9.38	7.05	6.45	6.2	3.55	14.38	13.34	4.9	2.45	3.95	5.87	2.25	0	4.05	1.74
Ctaxi_contig_7928|comp30438_c1_seq1	0	0	0	0	0	0	0	1	1	0	1	0	0	0	12	0	0	2	4	1	0	0	0	0	0	0	0	0	1
Ctaxi_contig_42738|comp35661_c1_seq3	0	0	0	0	0	6.18	4.72	0	0	0	0	0	0	0	3.58	0	0	0	0	5.81	0	0	0	0	0	0	0	0	0
Ctaxi_contig_60670|comp36771_c4_seq3	305.54	304.47	160.75	286.03	255.48	257.9	329.11	211.51	211.61	146.69	244.87	131.77	201.01	156.5	110.98	129.24	139.77	148.87	234.6	275.58	511.07	208.27	108	296.56	522.33	569.3	625.4	257.86	351.34
Ctaxi_contig_64601|comp36972_c6_seq3	4	4	1	1	2	11	7	7	9	7	2	8	8	2	1	5	6	14	6	16	5	7	2	10	14	16.03	22.01	16	5
Ctaxi_contig_31015|comp34644_c3_seq12	89.34	97.75	62.33	101.05	57.56	13.99	10	25	15	16.18	23.03	20	28.43	32.65	25	25	38.09	34.46	37.78	50	35.1	28.91	15	41.01	20.84	17	19.07	11	13.99
Ctaxi_contig_9349|comp31058_c0_seq1	1	3	3	8.01	4	6	7	1.07	0	4	3	1	3	2	0	3.01	8.79	5	7	6	6.76	1	1.01	2	5.06	4	3	2	4
Ctaxi_contig_58506|comp36657_c0_seq8	3.74	4.8	3.97	11.29	12.27	21.66	12.11	23.29	0	10.82	14.39	19.56	29.81	17.66	17.91	10.5	30.39	23.84	31.49	60.04	20.18	10.51	3.03	36.42	16.87	9.07	0.18	0	16.25
Ctaxi_contig_73178|comp2452057_c0_seq1	0	0	0	0	0	0	0	0	0	0	1	0	1	0	0	0	0	0	0	0	0	0	0	0	0	0	0	0	0
Ctaxi_contig_11820|comp31792_c0_seq3	2	5	1	4	4	2	1	1	2	1	1	0	1	4	2	3	5	7	13	6	7	4	2	6.05	1	7	2	1	0
Ctaxi_contig_879|comp6561_c0_seq1	0	0	0	0	0	0	0	4	0	0	2	1	0	3	0	0	0	1	0	0	0	0	0	0	0	0	0	0	1
Ctaxi_contig_60827|comp36777_c1_seq1	64.12	77.7	60.1	122.95	115.71	40.95	25.39	34.79	16.72	37.58	117.43	44.69	43.53	49.25	98.05	128.08	161.67	161.66	207.53	100.6	101.8	93.17	35.34	124.42	13.87	28.84	134.66	18.21	117.32
Ctaxi_contig_55342|comp36462_c1_seq1	0	1	0	0	0	0	0	0	0	0	0	0	1	1	0	0	0	0	0.99	0	0	0	0	0	0	1	1	0	0
Ctaxi_contig_24270|comp33907_c0_seq2	17	29	18	32.02	23	21	33	11	27	9.18	19	13	27	15	49	57	90.33	65.1	89.03	38	35	26.98	9	32.14	11	13	15	5	16
Ctaxi_contig_63841|comp36941_c2_seq1	21.68	44.86	0	12.03	12.32	59.05	0	26.28	21.03	30.36	39.07	13.84	49.15	36.9	26.73	37.69	16.33	48.61	10.91	145.57	77.2	55.56	27.05	33.46	100.59	89.91	27.01	51.31	38.31
Ctaxi_contig_35949|comp35104_c0_seq3	22.38	21.85	15.13	27.5	20.6	55.05	51.69	32	32.18	29	86.02	49.82	79.02	39.37	15	10.76	29.63	46.68	25.84	61.57	44.38	34.8	17.65	34.35	70.21	72.33	50.62	37.2	56.67
Ctaxi_contig_17666|comp32943_c1_seq1	0	7.93	0	0	1.67	0	5.88	0	0	0.57	2.79	0	0	0	15	7.81	14.44	9.58	8.38	0	0	2.57	0	0	0	1	4.42	0	3.44
Ctaxi_contig_53639|comp36356_c4_seq1	37.25	42.97	28	34	44	23	19.26	16	16	29	15.01	13	22	14	1	24.01	44	44	53	50	55	38	17	41	32	25	25	12	10
Ctaxi_contig_24819|comp33982_c3_seq1	0	0	0	0	0	1	3	0	2	0	0	0	0	1	3.74	1	3.47	7.17	2	3.01	1.71	2	2	4.56	1	2	0	0	1
Ctaxi_contig_34196|comp34938_c0_seq3	28	20	14	45.04	39	40	33	33	31	16	13	12	26	15	24	44	69.78	55.05	56.16	70.14	67.01	48	28	63.13	32	40.97	24	23	21
Ctaxi_contig_19428|comp33202_c2_seq5	0	0	2.45	0	0	0	0	0	0	0	3.28	0	0	0	0	0	0	0	0	0	0	0	0	0	0	0	0	0	0
Ctaxi_contig_10912|comp31545_c0_seq1	12.54	0	0	0	7.16	0	0	0	0	0	0	6.56	0	0	0	4.8	7.92	21.7	6.86	0	0	20.04	0	0	0	12.87	0	0	5.34
Ctaxi_contig_21239|comp33481_c1_seq1	33	39	29	60	29	22	22	14	20	19	63	27	32	17	27	27	47	52	52	47	50	29	27	47	32	58	60	18	42
Ctaxi_contig_7524|comp30180_c1_seq1	0	0	0	0	0	1	1	0	1	1	0	0	4	0	1	0	0	2	0	0	1	0	0	1	3	2	2	1	0
Ctaxi_contig_68701|comp37134_c5_seq1	31.33	26	24.23	53.21	45	69.92	62	47.27	48.02	45	85.61	69	73.09	52.66	78.01	22.01	55	57.28	51	71.01	97.08	49.9	20.07	56.97	118.05	154.12	104.96	84	88.78
Ctaxi_contig_65357|comp37009_c2_seq10	0	0	0	0	0	0	0	0	0	0	0	0	0	0	0	0	0	0	0	0	0	0	0	0	0	0	0	0	0
Ctaxi_contig_61534|comp36813_c0_seq1	80	86	61	134	66.2	42	45	29	36	18	38	24	46	24	114	107	155.96	161	152	127	153	95	49	80.11	29	59	46	19	32
Ctaxi_contig_19104|comp33158_c0_seq4	11.43	9.15	2.72	14.01	0	15.55	25.91	9.56	17.63	7.57	17.72	15.76	4.59	1.58	29.14	22.64	0	28.66	7.96	53.8	48.79	21.98	11.83	15.62	29.38	40.34	26.05	29.82	15.9
Ctaxi_contig_47677|comp35990_c3_seq1	454	474.07	334.45	494.66	483.49	405.75	412.78	318	272.06	252.95	196.27	139.8	306.56	201.06	73	181	364.98	362.48	398.98	802.42	863.13	620.03	274.92	656.69	746.82	635.99	455.79	309	333.66
Ctaxi_contig_48846|comp36066_c3_seq1	4	8	0	7	0	0	0	0	2	7	0	0	9	0	8	4	8	7	9	8	9	0	0	7	8	0	0	3	0
Ctaxi_contig_21486|comp33526_c2_seq1	0	0	0	0	12.18	0	17.29	0	0	0	2.55	0	0	0	0	0	0	3.75	10.6	0	1.86	0	0	0	0	0	0	0	2.05
Ctaxi_contig_77126|comp5511238_c0_seq1	0	0	0	0	0	0	0	0	0	0	0	0	0	0	0	0	0	0	0	0	0	0	0	0	0	0	0	0	1
Ctaxi_contig_69935|comp37185_c4_seq23	47.51	48.24	31.9	76.67	17.83	23.49	23.87	33.64	26.47	16.66	140.41	29.69	31.64	29.11	51.63	46.35	27.91	56.59	61.06	35.82	87.78	24.76	17.62	23.21	17.04	38.28	58.74	20.5	92.28
Ctaxi_contig_71203|comp37243_c2_seq3	10.25	10	7.52	16	6	9	11	7	8.98	3	6	2	10	9	6	6	5	14	14	15	17	14	10.73	16	16	15	15	7	5
Ctaxi_contig_56604|comp36543_c2_seq4	5	6.99	8	12.01	18.52	6.01	5	6	4	5	4.21	2.45	5.09	8	2	11	19.71	13.99	12	5.17	10.93	2	3.01	11	2	6.23	8	4.12	4.01
Ctaxi_contig_24320|comp33914_c2_seq2	45.74	65.22	46.24	62.24	47.08	26.99	44.4	26.99	26.78	12.01	3.43	21.28	19.66	33.34	15.85	17.76	38.14	31.26	32.2	36.88	54.57	22.43	27.25	40.65	47.26	76.16	55.43	46.1	24.83
Ctaxi_contig_73289|comp2515328_c0_seq1	0	0	0	0	0	0	0	0	0	0	0	0	0	0	0	0	1	0	1	0	0	0	0	0	0	0	0	0	0
Ctaxi_contig_55098|comp36445_c6_seq5	6	3.59	0	4.22	4.98	0	0	0	0	1	2.12	0	0	0	5.56	3.24	13.11	7.49	2.7	3.94	2.44	7.4	2.85	6.41	0	0	0	2.11	0
Ctaxi_contig_55045|comp36442_c2_seq11	7	10	7	15	11	24	22	20	17	17	30	9	8	7	0	17	22	36	33	25	50	27	10	53.98	24	40.75	55.69	15	26
Ctaxi_contig_15453|comp32559_c0_seq1	29	19	11	23	15	29	42	37.6	23.01	27	10	10	28	14	39	10	18	16	14	30	38	21	13	20	72.3	105.46	72.01	60	36.01
Ctaxi_contig_29843|comp34527_c3_seq1	1	0	1	1	0	0	0	0	0	0	1	0	0	0	0	0	0	0	0	0	0	2	0	0	0	0	2	2	2
Ctaxi_contig_15579|comp32576_c1_seq22	3.63	14.84	0	0.12	0	0	1	1	0	0	3.15	3	0	1	0	0	0	0	0	1.64	0	0	0	0	1.64	1.64	0	0	0
Ctaxi_contig_28262|comp34352_c2_seq1	1.64	0	0	4.99	0	0	0	3.4	0	0	3.33	0	0	0	1.87	0	0	1.81	4.61	1.73	3.23	0	0	3.26	0	3.29	2.97	1.64	1.5
Ctaxi_contig_9345|comp31056_c0_seq2	0	0	0	0	0	1	0	1	0	0	0	0	0	0	0	0	0	1	0	0	0	0	0	1	0	0	0	0	0
Ctaxi_contig_76708|comp4827829_c0_seq1	0	0	0	0	0	0	0	0	0	0	0	0	0	0	0	0	1	0	1	0	0	0	0	1	0	1	0	0	0
Ctaxi_contig_38711|comp35344_c8_seq1	16	14	9	16	12	8.54	15	13	7	11	5	7	17	11	52	20.03	51.7	43	42.72	38	44	21	13	26	9	13	11	8	8.99
Ctaxi_contig_6309|comp29049_c0_seq2	0	2	0	0	1	1	0	2	0	2	0	0	1	0	0	2	2	0	0	2	0	0	0	4	0	1	2	0	1
Ctaxi_contig_67771|comp37099_c1_seq10	2	2	4	7	0	2	9	10	5	8	8	7.09	10	5	11	1	10	7	9	22	10	14	5.87	20.87	10	10	13	16	19
Ctaxi_contig_20940|comp33439_c1_seq2	80.3	65	55.74	88.18	78.2	63.99	127.98	90	63.26	106	48	54.15	63	47.99	83	89	276.98	256.29	259.89	288.91	171	175.48	75.75	208.94	93	68.01	88.34	48	43.88
Ctaxi_contig_33274|comp34859_c1_seq1	1.95	0	0	0	0	0	1	1	0	0	1	0	0	0	0	2	0	0	0	0	0	1	0	2	0	0	0	0	0
Ctaxi_contig_8275|comp30619_c3_seq1	0	0	0	0	0	0	0	0	0	0	1	2	1	1	0	0	0	0	0	0	1	0	0	0	0	0	1	0	1
Ctaxi_contig_14441|comp32368_c0_seq5	14.36	10.25	2.91	13.25	3.52	7.65	13.35	2.8	5.65	12.73	3.55	5.7	14.9	6.89	6.7	14.71	19.24	15.37	7.67	31.36	6.38	8.36	3.48	3.6	6.14	26.49	13.64	13.32	9.3
Ctaxi_contig_40769|comp35530_c2_seq3	8.75	9	4	11.67	13	8.62	23.68	3.54	8	9.31	6.99	7.23	7	8.01	3.74	10.05	14.4	22.56	27.82	16.49	21.01	14.26	9.88	27	6.39	15	9.4	5	5
Ctaxi_contig_13875|comp32239_c0_seq3	4	0	2	4	0	0	6	2	0	0	5	1	4	2	0	0	0	0	9	0	0	0	0	0	0	7	3	3	2
Ctaxi_contig_9228|comp31014_c0_seq1	0	0	0	1	0	0	3	2	0	3	1	0	2	0	3	2	5	6	9	7	3	0	1	2	1	1	1	0	0
Ctaxi_contig_6641|comp29442_c0_seq1	0	0	0	1	0	1	0	0	0	0	0	1	0	0	0	1	4	3	2	0	2	0	2	1	0	0	0	0	0
Ctaxi_contig_75687|comp4215223_c0_seq1	0	0	0	0	0	0	0	0	0	0	1	0	1	0	0	0	0	0	0	0	1	0	0	0	0	0	0	0	0
Ctaxi_contig_27019|comp34203_c0_seq2	4	0.5	1	2.02	2	1.5	6	5	3	8	3	1	1	1	3.5	1	14	8	6	13.77	8	10	2	7	11.33	5	7	6.28	5
Ctaxi_contig_30695|comp34616_c0_seq1	11	12	7	9	9	4	3	2	3	4	7	2	4	8	13	5	11	12	17	7	25	2	6	13	7	14	5	6	5
Ctaxi_contig_8128|comp30552_c0_seq3	9.48	5	6.81	9.77	5.08	6.26	10.33	4.59	13.15	2.07	5.48	13	13.37	16.44	5.26	3	0	8.37	0	9.28	6.51	4.14	3	7	17.56	18.77	7.75	13.19	4.59
Ctaxi_contig_55926|comp36501_c1_seq5	0	0	0	0	1	0	0	0	0	0	0	0	0	0	0	0	0	0	0	0	0	2	1	0	1	0	0	0	0
Ctaxi_contig_22421|comp33662_c1_seq1	333.52	371.57	211.06	443.19	266.95	195.06	190.53	217.62	174.08	176.01	256.32	158.54	264.84	242.1	206.63	155.99	200.02	246.42	283	265.62	421.29	248.7	130.86	276.23	449.8	562.21	508.23	311.84	388.95
Ctaxi_contig_63795|comp36938_c6_seq1	63	66	44	67	70	53.01	55	26.16	28	36	24	23	36	29	7	46	119	129	115	123	88	79.93	32	109	41	34	25	17	17
Ctaxi_contig_1117|comp9216_c0_seq1	0	0	0	0	0	0	0	0	0	0	0	0	0	0	0	0	0	0	0	0	0	0	0	0	0	0	0	0	0
Ctaxi_contig_41717|comp35588_c3_seq32	0	1.44	0	0	0	0	0	0	0	0	0	0	0	0	0	0	0	0	0	0	0	0	0	0	0	0	0	0	0
Ctaxi_contig_33731|comp34895_c4_seq1	6	2.56	3	0	4	0	10.33	10.7	0	0	0	0	0	8.86	0	3.34	5.68	0	5.67	8.22	4.53	3.78	10.29	3.87	9.8	0	4	0	0
Ctaxi_contig_60120|comp36740_c0_seq2	14.08	23	24	29	20	29	26	22.48	23	6.96	6	3	13	12	33	26	80.39	60.98	35.76	66	45.69	41.97	16	38	9.08	20	16	11	12
Ctaxi_contig_28742|comp34408_c0_seq2	152.52	142.99	90.77	169.43	103.51	77.39	59.13	80	55.96	53.55	127.19	57	98.32	76	114	73.45	144.11	163.95	160.28	146.64	147.19	102.9	48.74	121.34	66.61	81.85	63.09	63	93.88
Ctaxi_contig_22331|comp33651_c3_seq1	2	2	3	1	2	2	3	0	0	1	0	3	2	0	2	1	5	2	5	2	7	2	0	7	2	2	0	0	2
Ctaxi_contig_21082|comp33459_c1_seq2	9	14	12	10	6	2	4	1	2	2	1	0	1	1	0	2	4	1	3	3	8	3	4	6	1	1	3	2	4
Ctaxi_contig_32834|comp34820_c1_seq2	17.3	12.31	8	4.83	12.5	6.01	6.52	0	5.45	5.37	9	3.48	9.83	7	12.27	9.55	18.5	18.67	0	0	16	0	4.61	0	6.7	0	1.14	5	9.72
Ctaxi_contig_35348|comp35046_c2_seq1	0	1	0	2	0	1	3	0	2	0	0	1	0	3	0	1	1	2	1	3	5	4	0	0	0	0	1	0	1
Ctaxi_contig_14475|comp32378_c2_seq1	215.06	142.77	110.12	248.95	196.34	483.67	396.25	356.24	338.26	355.9	757.26	335.71	637.34	569	351.53	227.42	332.19	369.53	379.67	720.98	674.94	377.76	219.91	551.81	476.92	597.09	523.07	348.16	724.88
Ctaxi_contig_4226|comp25172_c0_seq1	4	2	3	7	5	5	13	7	11	3	9	8	13	5	45	9	20	16	13	23.12	12	9	9	13	20	18	19	11	9
Ctaxi_contig_16614|comp32758_c0_seq7	0	0	0	2	0	0	1	0	1	1	0	0	1	0	3	3	2	0	0	3	1	1	1	1	2	0	0	0	0
Ctaxi_contig_7267|comp30012_c0_seq3	0	0	0	0	0	0	1	0	1	1	1	0	2	0	3	0	4	1	1	0	1	4	3	2	0	1	1	0	1
Ctaxi_contig_11370|comp31661_c0_seq2	3	3	1	3	1	0	0	0	0	0	0	0	0	2	1	0	1	0	0	0	0	0	0	0	0	0	0	0	0
Ctaxi_contig_14391|comp32359_c0_seq2	0	0	0	0	0	0	0	0	0	0	9.82	0	0	0	2	1	0	0	0	0	0	0	0	0	1	0	0	0	0
Ctaxi_contig_65750|comp37023_c1_seq5	2	1	0	0	0	0	0	0	0	1	0	1	3	0	0	0	2	0	3	0	5.03	3	0	1	2.4	0	2.39	0	0
Ctaxi_contig_28879|comp34424_c1_seq1	39	62	41	76.98	55	61.91	89.34	61	52.95	65	73	50	79.97	56	11	48	71	64	87.18	84	95	74.04	30	93.01	119	97.05	89.87	50.04	59
Ctaxi_contig_5644|comp28046_c0_seq1	0	0	0	0	0	0	0	0	0	1	2	0	3	0	3	1	2	0	0	0	0	0	0	3	1	4	2	0	0
Ctaxi_contig_74863|comp3598264_c0_seq1	0	0	0	0	0	0	1	0	0	0	0	0	1	0	0	0	0	0	0	0	0	0	0	0	0	0	1	0	0
Ctaxi_contig_73248|comp2493070_c0_seq1	0	0	0	0	0	0	0	0	0	0	7	0	0	0	2	0	0	0	0	0	0	0	0	0	1	1	0	0	0
Ctaxi_contig_35890|comp35098_c2_seq2	315.03	410.01	234.98	436.88	310.17	137	62.75	87	89.22	72	225.1	281.98	273.13	208	41	188.27	218	146.41	182.81	114.91	358.3	185.36	82	186.69	259	213.1	215.15	130.94	148
Ctaxi_contig_30242|comp34564_c1_seq3	3	4	2	2	2	2	6	2	2	2	5	5	4	2	15	2	12	7	9	10	4	10	2	7	4	4	6	2	1
Ctaxi_contig_28581|comp34390_c2_seq5	22	25.38	6	19	13.61	1.67	5	4	4.67	8	15	1.5	4	4	2	6	12.8	19	16	14	27	17	3	17	12	9	6	8	0
Ctaxi_contig_6211|comp28787_c1_seq2	1	2.6	0	3.79	0	0	2.99	3.48	3	1	0	1	2	1	7.37	4.7	7.44	4	2	3.78	6.5	3.96	0	5	0	3.08	3	2.95	1
Ctaxi_contig_74670|comp3533331_c0_seq2	0	0	0	0	0	0	0	0	0	0	3	0	0	0	0	0	0	0	0	1	0	0	0	0	0	0	0	0	0
Ctaxi_contig_10347|comp31371_c1_seq1	105	123.99	66.97	133.02	49	17	18	33.99	15.13	25	40.96	34.02	40	36	43.99	24.96	46	39	37	51	51	45	27	40	38	53	62.01	35	47
Ctaxi_contig_17126|comp32854_c1_seq2	7	0	0	6.08	2	0	6.21	0	0	0	0	0	4.4	4.44	0	0	0	0	0	0	0	0	0	0	0	12.46	0	4.03	9.31
Ctaxi_contig_43462|comp35716_c1_seq5	48	44	36	63	32	38.92	37	33	22	17	49.19	39	40	45	9	16	53	39	47	46.96	35	26.01	14	40	79	73.02	92	41	48
Ctaxi_contig_33887|comp34908_c4_seq1	73	63	52	75	62.29	116	100	119.97	99.34	113.91	83	65	111.67	67	49	59	162	193	124.65	218	143	115	93	151	99	71	83	56	104.19
Ctaxi_contig_21412|comp33510_c0_seq3	7.99	0	9.86	2.5	0	0	10.79	0	3.37	2.9	3.24	10.15	0	9.27	3.27	0	1.92	5.03	5.65	2.83	1.22	2.23	0	0	2.51	1.53	5.47	0	0
Ctaxi_contig_52093|comp36269_c2_seq5	5	12	8	12	10	7	3	3	3	6	8	5	13	6	1	8	16	17	18	14	12	10	5	16	16.02	8	10	9	8
Ctaxi_contig_44195|comp35760_c2_seq44	62.25	67.01	42.6	47.55	28.8	2.13	5.09	10.87	2.43	7.75	16.11	1.7	7.92	5.12	18.71	5.95	45.15	21.5	18.04	34.43	32.84	20.9	12.73	18.61	29.61	21.34	17.43	23.76	9.68
Ctaxi_contig_41109|comp35557_c2_seq5	57.62	61.56	42.31	65.76	53.15	49.54	34.28	33.11	21	23.16	60.34	29.06	29.36	20.3	17	40.08	71.75	74.83	68.77	91.4	97.21	56.02	27	88.99	34	50.05	39.79	23.4	30
Ctaxi_contig_26744|comp34174_c1_seq1	2	1	2	2	2	2	2	5	5	3	1	4	1	3	10	4	3	6	3	4	4	1.01	2	2	2	9	0	2	3
Ctaxi_contig_49066|comp36079_c1_seq1	26	29	15	41.01	25	70	66	66.1	58	43	58	46.14	52	36	25	13	39.99	27	60	55.01	81	38	23	44.29	178	220	217.89	123	86
Ctaxi_contig_34692|comp34981_c0_seq11	5.47	3.53	2.15	5.59	6.09	7	9.97	6.65	6.61	7.35	6.41	6.8	12.9	6.85	7.6	6.46	11.2	9.76	5.37	8.12	11.04	8.25	1.97	8.16	3.42	8.28	3.25	0	4.36
Ctaxi_contig_16441|comp32724_c1_seq2	15	12.55	14	10.79	11.01	15.41	31.09	35.62	25.62	8.62	39.6	13.45	85.94	45.8	50.6	5.97	18.61	8.97	24.13	33.84	47.07	17.88	26.26	52.35	43.76	64.26	45	41.76	38.02
Ctaxi_contig_21488|comp33526_c2_seq3	0	8.98	10.5	13.85	37.8	0	35.71	0	0	0	9.63	0	23.15	7.29	8.06	10.28	17	22.98	39.31	0	15.3	0	0	0	0	0	0	0	8.41
Ctaxi_contig_33950|comp34915_c0_seq2	19	13.21	16.12	19.81	14.32	10	13	8	11	11	12.43	6	13	9	7	18	15.41	0	26	15.15	21.34	12.43	5	12.98	13	20.35	0	7.2	8.43
Ctaxi_contig_32847|comp34820_c1_seq15	37.67	48.81	45	54.68	31.46	65	69.14	62.02	53	41.84	32.34	47	93.99	33	204.9	72.84	118	105	83.61	162.84	119.87	79	55.96	62	100.27	140	80.88	65.36	70.35
Ctaxi_contig_69053|comp37152_c9_seq4	4	6.45	0	1	9.53	36.83	47.68	33.47	43.25	38.59	63.1	61.65	38.87	19.06	2	3	7.27	4	4	7.01	38.23	16	7	10.17	178.33	190.88	329.84	97.85	101.84
Ctaxi_contig_11887|comp31806_c1_seq1	5	0	2	3	1	2	5	3	3.85	0	2	0	1	1	8.34	6.98	22	21	4	12	2	7	7	2	1	1	2.06	1	3
Ctaxi_contig_10186|comp31322_c0_seq1	821.99	853.21	692	835.4	434	73.69	89	49.14	49	68	110	131	214	448.57	21	52	69	83.97	109	101	114	69.01	48	121.71	261	152	116	94.9	71.02
Ctaxi_contig_66406|comp37046_c2_seq1	210.55	244	138	311.87	165	186.01	189.42	164.17	149	128	308.56	138.19	198	162	56	132	207.01	232	239.99	299	324.56	185.03	112.01	258	165.71	183.82	205	99	247
Ctaxi_contig_51033|comp36212_c1_seq3	7489.82	9551.88	6268.42	12142.26	4097.48	24	35	21	25.27	34.82	45	21	26.26	64.66	164.31	114.49	90.81	41.85	95.75	80.98	192.98	77.26	76.69	125.59	40	73.4	42.33	35.83	75
Ctaxi_contig_5875|comp28346_c0_seq1	1	0	0	0	0	0	0	0	0	0	0	0	0	0	1	0	1	1	1	0	1	0	0	0	0	0	0	0	0
Ctaxi_contig_71265|comp37246_c0_seq1	7	16	5	13	9	4	12	3	1	4	3	1	4	3	0	4	5	8	15	5	15	7	6	9	10	6.16	6	6	4
Ctaxi_contig_35710|comp35081_c5_seq6	1.26	3.87	0	2.5	1.22	0	2.49	1	0	0	0	0	2.47	2.97	2.67	5	4.19	3.73	0	0	0	0	0	0	0	0	1.82	0	0
Ctaxi_contig_2060|comp14866_c0_seq1	0	0	0	0	0	0	0	0	0	0	7	0	0	1	2	0	0	0	0	2	0	0	0	0	0	1	0	0	0
Ctaxi_contig_27015|comp34202_c0_seq2	17	14	9	15	8	15	23	13	22	11.99	13.68	17	15.09	9.02	35	31	48	47	52.79	45	30	33	20	24	15	13	12	11	9
Ctaxi_contig_21401|comp33508_c0_seq4	20.07	26.43	29.1	36.71	29.67	146.73	235.11	150	150.45	122.83	189.7	137.76	240.73	96.66	27.32	34.42	30.86	56.06	44.59	57.2	144.59	21.62	37.07	38.15	591.95	1146.9	760.87	353.85	487.71
Ctaxi_contig_36022|comp35113_c0_seq2	14	24.99	7	20	7	19	16	22	24	17	26	17	28	15.56	14	23.95	32	15	20.69	21	27	12	15	29	32	37	41	11	12.45
Ctaxi_contig_75189|comp3726967_c0_seq1	0	0	0	0	0	0	0	0	0	0	0	0	0	0	0	0	0	0	0	1	0	0	0	0	0	0	0	0	0
Ctaxi_contig_11583|comp31722_c0_seq3	27.41	6.61	17.11	20.51	5.2	14.11	16.12	17.86	12.45	16.94	15.95	6.84	23.55	19.06	15.28	13.14	31.4	27.76	27.16	37.01	50.87	27.99	16	27.7	38.18	26.79	18.27	19.67	13.3
Ctaxi_contig_74167|comp3164889_c0_seq1	0	0	0	0	0	0	0	0	1	0	0	0	0	0	0	0	1	0	0	0	0	0	0	0	0	0	0	0	0
Ctaxi_contig_75844|comp4454123_c0_seq1	0	0	0	0	0	0	0	0	0	0	0	0	0	0	0	0	0	0	0	2	0	0	0	0	0	0	0	0	0
Ctaxi_contig_44314|comp35762_c1_seq3	4	7.39	2.62	5.64	5.38	8	13.25	14.65	10.34	5.64	14.65	5.01	5.46	5	0	2	11.75	12.54	16.61	17.5	18.68	10.49	4	15.09	6	10	6.97	4.68	9.01
Ctaxi_contig_35879|comp35097_c2_seq1	2	8	4	9	2	6	25.64	13	10	16.07	96.13	198.25	172	191.86	0	5.31	4.04	4	2.15	10.34	25	11	2	8.36	38	37.7	212.45	33.82	78.64
Ctaxi_contig_74932|comp3623528_c0_seq1	0	0	0	0	0	0	0	0	0	0	0	0	0	0	0	0	0	0	0	0	0	0	0	0	0	0	0	0	1
Ctaxi_contig_10738|comp31490_c0_seq3	15	12	9	21	14	17	21	17	28	16	16	13	25	11	52.18	22	27	31	29	31	43.01	39	11	26	31	46	37	26	23
Ctaxi_contig_48691|comp36057_c3_seq1	36	27	13	30.01	20	14	20	14	25	12	10	3	21	14	45	34	80	76	56	74	59.01	48	21	39	22	30	33	15	24
Ctaxi_contig_40804|comp35533_c4_seq12	22.77	0	5.86	13.65	15.74	16.86	11.82	10.14	5.98	15.95	21.11	7.48	20.52	8.74	9.25	2.64	16.52	9.66	28.92	25.53	19.89	9.43	16.74	13.01	0.22	9.91	16.55	18.07	12.81
Ctaxi_contig_19263|comp33183_c0_seq1	206.68	259.56	168.72	198	135.09	33	34	17.01	29	27	121.01	38.8	45	65.57	33	27	72	60.32	65	44	72	43	19	56	25	30	30	9	51
Ctaxi_contig_62710|comp36873_c2_seq1	8	3	7	10	5	7	5	15	7	6	8	9	20	11	13	17	33	18	29	14	14	10	7.02	30	15	14	10	10	8
Ctaxi_contig_28650|comp34398_c0_seq1	0	3.52	0	4.58	0	2.88	15.6	2.35	4.34	10.34	21.68	6.23	10.16	2.76	2.82	2.92	9.15	6.04	10.13	11.55	32.67	7.75	4.89	12.49	14.42	13.52	21.82	15	15.36
Ctaxi_contig_76917|comp5035759_c0_seq1	0	0	0	0	0	0	0	0	1	0	0	0	1	0	1	0	0	0	0	0	0	0	0	0	0	0	0	0	0
Ctaxi_contig_50719|comp36191_c2_seq1	161	176	117.76	210	231	144	138.21	119	73	105.95	134	50	100	74	49	123	312	278.92	317.86	355	263	227	109	274	113	97	98.32	53	120
Ctaxi_contig_15817|comp32622_c0_seq2	0	0	1	0	1	5	1	0	3	0	0	2	1.52	0	0	0	2	2	0	0	4	1	1	1	11	12.87	11	4.76	3
Ctaxi_contig_3803|comp23919_c0_seq2	0	0	0	0	0	0	0	0	0	0	0	0	0	0	0	0	0	0	0	0	0	0	0	0	0	0	0	0	0
Ctaxi_contig_58966|comp36678_c1_seq19	2.41	0.05	3.56	2.22	0	0	0	0	0	0	1.51	3.88	2.24	11.48	0	0.66	0	0	0	0	0	0	0	0	0	0.14	0.78	0	0
Ctaxi_contig_53702|comp36361_c0_seq1	12	19	15	20	16	6	18	8.99	9	5	10.99	10	11	12	12	12	38	29	40	34	21	17	8.01	15	18	13.98	13	6	5
Ctaxi_contig_14679|comp32417_c0_seq1	56	65	39	84	49	54	83	75.01	73	31	84	49	85	52	167	85	155	130	100	142.91	101	90	42	88	57	106	51	33	74
Ctaxi_contig_3156|comp18463_c1_seq1	0	0	0	0	0	0	0	0	0	0	3	0	0	0	0	0	0	0	0	1	0	0	0	0	0	0	0	0	0
Ctaxi_contig_53498|comp36346_c0_seq2	77	83.42	43.02	87.96	66.43	38.45	54.8	32.45	30.56	42.62	68.24	52.46	48.95	60.12	102.94	73.07	121.48	65.54	130.19	116.2	122.64	36.07	34.35	57.49	41.15	58.26	32.26	50.49	50.91
Ctaxi_contig_5982|comp28465_c0_seq2	0	0	0	0	0	0	0	0	0	0	12	0	0	0	0	0	0	0	0	0	0	0	0	0	1	1	0	0	0
Ctaxi_contig_43945|comp35750_c4_seq1	44	41	31	52	38	22	30	28	28	22	43.14	18.2	41	23	44	35.01	61	60	77	70	71.02	41	26	52	31	39.16	32	19	33
Ctaxi_contig_7277|comp30022_c1_seq2	0	0	0	2	0	0	0	0	0	0	0	0	0	0	0	0	3	1.51	0	0	0	0	0	0	0	0	0	0	0
Ctaxi_contig_2537|comp16330_c1_seq1	0	0	0	0	0	0	0	0	0	0	0	0	0	2	1	0	0	0	0	0	0	0	0	0	0	1	0	0	0
Ctaxi_contig_46712|comp35918_c0_seq4	32	29.22	27	21.03	21	15	9	13	11.33	13	9.95	16	26	17	14	15	21	18	5.17	18	0	20	5	21	10.33	33	0	0	7
Ctaxi_contig_17643|comp32939_c0_seq4	86.8	74.93	43	94.51	79.99	72.13	100.23	65.23	75.76	60.17	92.05	51.96	78.25	48.76	102.44	81.33	132.69	178.3	155.28	172.17	164.43	95.94	73.36	112.05	92.66	106.19	78.65	53.86	93.27
Ctaxi_contig_72768|comp2093672_c0_seq1	0	0	0	0	0	0	0	0	0	0	0	0	0	0	3	0	0	0	1	1	0	0	0	1	0	0	0	0	0
Ctaxi_contig_74729|comp3551552_c0_seq1	0	0	0	0	0	0	1	0	0	0	0	0	0	0	0	0	0	0	1	1	0	0	0	0	0	0	0	0	0
Ctaxi_contig_7712|comp30302_c0_seq5	28.64	29.75	7.27	47.98	22.56	3.2	11.22	9.25	3.73	3.56	6.8	0	14.48	4.59	28.57	12.35	42.88	22.03	34.17	37.81	49.17	13.8	5.8	37.58	4.12	9.74	4	5.97	0
Ctaxi_contig_138|comp2448_c0_seq1	0	0	0	0	0	0	0	0	0	0	3	0	0	0	0	0	0	0	0	0	0	0	0	0	0	0	0	0	0
Ctaxi_contig_74336|comp3449392_c0_seq1	0	0	0	0	0	0	0	0	1	0	0	0	0	0	2	0	0	2	1	0	0	0	0	0	0	0	0	0	0
Ctaxi_contig_11009|comp31576_c0_seq1	0	0	0	0	0	0	0	0	0	0	1.4	13.3	5.57	9.07	0	0	0	0	0	0	0	0.26	0	0	0	0	0	0	1.48
Ctaxi_contig_47828|comp35999_c0_seq2	396.51	548.07	326.1	563.98	408.68	22.92	18.39	21.06	9.95	10.96	12.16	21.71	25.8	63.9	4.64	25.7	40.42	34.74	51.47	52.65	56.66	47.66	20.89	60.54	51.46	31.9	29.17	29.1	15.35
Ctaxi_contig_68609|comp37131_c0_seq2	0	20.46	0	27.05	23.34	20	0	0	0	0	0	0	36.97	0	49	13.43	54.1	48.59	0	0	13.88	35	0	8.55	0	0	29	0	0
Ctaxi_contig_54209|comp36395_c2_seq3	31.31	34.53	31	62.94	21.74	27.61	18	21.09	17.22	21.04	24.81	15.21	17.91	17.01	17	18	26.97	28.44	52.25	26.34	44.57	16.39	12	35.92	21.99	31.9	29.18	15.49	29.89
Ctaxi_contig_55806|comp36492_c0_seq16	7.16	9.26	2.94	6.1	2.93	0	0	1	0	0	0	0	0	0	0	1	0	0	0	1	0	0	0	0	0	0	0	0	1
Ctaxi_contig_55581|comp36479_c5_seq1	59.37	61.69	59.52	82.04	47.94	36.61	37.22	34	27.37	32.34	81.36	43.98	36.76	32.6	90.37	47.41	106.11	96.07	94.41	92.98	75.42	57.51	22.94	59.04	43.23	57.54	74.8	44.71	78.31
Ctaxi_contig_77088|comp5375691_c0_seq1	0	0	0	0	0	0	0	0	0	0	0	0	1	0	0	0	0	0	0	0	0	0	0	0	0	0	0	0	0
Ctaxi_contig_31273|comp34670_c1_seq7	460.01	486	280.97	519.25	355.62	334	422.84	326.29	262.95	308.02	532.91	229.89	346.02	337.01	170.94	267.05	389.1	431.45	475.44	626.13	754.57	428.76	225	555.82	404.99	440.19	577.53	245.98	483.04
Ctaxi_contig_52542|comp36298_c0_seq9	0	1	2	1.63	0	4	2.73	1.73	0.73	3	5	0	0	1	0	0	2.19	5.72	1.48	3.48	0	0	0	0	0	1	1	1	1
Ctaxi_contig_68109|comp37115_c1_seq11	22.95	25.62	20.13	25.99	28.62	21	15.2	17.46	13	14.52	16.24	21.95	35.62	20	4	8.61	15.05	7	17.83	21.56	35.33	17	15.01	24.08	47.38	19	15.06	16.52	17
Ctaxi_contig_76727|comp4837033_c0_seq1	0	0	0	0	0	0	0	1	0	0	0	0	0	0	0	0	0	0	0	0	0	0	0	0	0	0	0	0	0
Ctaxi_contig_65849|comp37027_c0_seq3	94.11	104.02	73.26	128.26	118.14	15.85	68.32	26.42	29.47	33.07	40.88	33.56	21.14	18.83	3.58	28.64	64.57	76.65	128.82	46.77	121.07	25.74	41.64	106.77	64.3	55.11	61.7	0	34.24
Ctaxi_contig_70307|comp37201_c6_seq1	40	37	24	52	43	34	48	33	31	29.01	33	29	33	33	82	51	58	79.09	53	101.97	65	63.89	45	73.01	57	51	47.24	33	38
Ctaxi_contig_53912|comp36375_c1_seq9	7	4	3	3	6	0	1	1	0	2	2	3	0	2	1	5	8	6	8	5	6	4	2	5	5	6	4	0	3
Ctaxi_contig_15640|comp32589_c0_seq3	0	2	0	5	1	2	1	1	0	0	0	0	1	0	8	1	5	0	1	5	1	2	0	1	2	2	0	0	2
Ctaxi_contig_24704|comp33971_c2_seq3	106	115	114	120	148.06	218	310.35	258.03	181.87	290.03	220.87	162.97	305.06	161	113	128	335	280.84	322.5	647.93	410.26	328.14	168	520.37	953.36	851.83	868.07	511	490.32
Ctaxi_contig_61210|comp36796_c6_seq1	202.04	194	112.19	206	205.83	193.99	240.22	210.01	186	162	424.57	361.89	460	314.64	80	133	223.7	225.92	276.51	401.24	427.62	241.42	127	343.32	586.23	594.41	507.7	268.44	320.57
Ctaxi_contig_3726|comp23756_c2_seq1	0	0	0	0	0	0	0	0	0	0	0	0	0	0	0	0	0	0	1	0	0	1	0	1	0	0	0	0	0
Ctaxi_contig_73245|comp2490500_c0_seq1	0	0	0	0	0	0	0	0	0	0	5	0	0	0	1	0	0	0	0	1	0	0	0	0	1	0	0	0	0
Ctaxi_contig_70435|comp37208_c4_seq4	15.75	0	0	20.64	8.63	15.85	13.49	16.35	0	0	12.3	0	26.41	26.76	15.38	0	3.31	4.33	15.54	6.15	16.76	11.36	7.87	6.99	0	21.4	9.31	0	17.33
Ctaxi_contig_43097|comp35685_c0_seq1	96	97.91	56	116.87	79.97	72	89	73	43	54	173	90	107	84	34	101	123.05	133	158.84	175.7	212.59	94	57	140	137	153.75	142.91	72	92.33
Ctaxi_contig_19680|comp33247_c1_seq1	14	12.14	5	17.86	13	12	10	12	10.98	7	18	9	4	6	13	18	17.74	21	17.13	22.27	13	20	3	5	15	12	11	4	10.44
Ctaxi_contig_33374|comp34865_c7_seq1	17.01	11.2	7	7	11.73	17	11	14.3	11.75	5	7.04	8	10.99	8.98	7	16.97	19.44	14.61	15.98	29.78	26.98	16	9.94	16.52	16.11	13.05	13.31	9.97	6.07
Ctaxi_contig_69522|comp37170_c0_seq8	0	0	16.85	14.6	6.36	1.98	0	0	2.28	3.07	25.42	22.53	23.4	22.11	11.29	4.09	7.16	7.94	16.21	3.76	13.58	2.93	3.67	1.67	6.98	20.86	1.95	0	5.13
Ctaxi_contig_50873|comp36203_c0_seq2	340.52	336.34	241.45	338.91	206.42	123.41	132.26	133.64	70.09	80.35	145.81	116.06	115.4	120.91	93.81	164.94	219.99	187.3	216.26	224.17	347.09	175.35	97.49	214.68	252.8	246.64	240.63	151.71	125.74
Ctaxi_contig_6119|comp28603_c0_seq1	0	0	0	0	0	1	0	0	0	1	0	0	0	0	3	1	0	0	2	1	0	2	0	0	0	0	0	0	0
Ctaxi_contig_68295|comp37121_c3_seq1	553.31	576.3	378.36	708.42	455.99	459.08	493.81	489.6	381.12	427.44	631.86	368.23	620.42	420.9	557.44	409.79	620.43	643.68	707.61	817	946.64	581.41	293.11	683.98	827.52	1024.64	936.33	577.43	904.15
Ctaxi_contig_32285|comp34772_c0_seq2	120.73	144.84	72.11	149.44	85.75	159.37	161.57	89.18	62.76	129.47	69.08	70.99	59.44	74.6	81.42	177.93	122.41	150.37	138.43	197.92	279.53	169.96	111.74	153.64	12.09	235.55	223.37	170.93	86.61
Ctaxi_contig_70925|comp37230_c0_seq3	0	0	0	22.27	7.64	44.07	66.83	73.88	73.08	7.09	18.86	34.51	74.39	75.81	183.8	12.84	52.88	77.53	6.38	37.71	46.8	47.31	0.95	25.05	10.86	0	13.29	51.75	3.49
Ctaxi_contig_52818|comp36316_c0_seq19	5.51	7	9.59	6.5	4.34	9.75	15.4	5.5	7	36.44	43.7	12.75	18.74	10.02	17.71	11.2	28.02	24.36	31.67	31.71	15	11.15	6.51	23	30.62	16.8	55.59	29.99	67.34
Ctaxi_contig_29380|comp34474_c1_seq6	0	2.97	0	0	0	0	5	0	0	0	0	0	0	0	0	0	0	0	0	0	0.75	0	0	11.88	0	2.94	0	1.92	0
Ctaxi_contig_21582|comp33544_c3_seq2	2	0	0	1	1	1	2	0	1	0	0	0	0	0	5	2	11	2	2	6	4	3	3	3	0	0	1	0	0
Ctaxi_contig_46116|comp35877_c1_seq1	39	29.03	29.41	49.48	71.83	34	42.28	28.62	27.06	37	29.93	11.56	31	9	33	47.44	117.98	120.69	142.64	202.02	151.42	112.17	59.84	203.34	30.99	38.84	48.51	22	32
Ctaxi_contig_73461|comp2736171_c0_seq1	0	0	0	0	0	0	1	0	0	0	0	0	0	1	0	0	0	1	0	1	0	0	0	0	0	0	0	0	1
Ctaxi_contig_42875|comp35669_c2_seq5	25	20	17	24	15	5	10	8	8	7	8	12	9	17	9	14	20.31	20	21.69	13	14	12	9.99	17	7	11	12	5	8
Ctaxi_contig_4521|comp25827_c0_seq1	0	0	0	0	0	0	0	0	0	0	0	0	0	0	0	0	0	0	0	0	0	0	0	1	0	0	0	0	0
Ctaxi_contig_15135|comp32504_c2_seq1	0	1	0	0	1	0	0	3	0	0	0	0	1	0	3	0	0	1	1.02	0	0	0	1	0	0	1	0	0	0
Ctaxi_contig_18830|comp33115_c2_seq3	2	3	2	1	4	6	8.25	9	3	5	4	7	11.91	4	5	5	5.02	9	7	16	16	10.09	3	7	19	20	20	14	7
Ctaxi_contig_5210|comp27346_c1_seq1	0	0	0	1	0	0	1	1	0	1	0	0	1	0	0	0	0	0	0	0	1	0	0	0	0	0	0	0	0
Ctaxi_contig_973|comp7496_c0_seq2	0	0	0	0	0	0	0	0	1	0	0	0	0	0	1	0	1	0	0	0	1	0	1	0	0	0	0	0	0
Ctaxi_contig_633|comp4560_c1_seq1	0	0	0	0	0	0	0	0	0	0	1	0	0	1	0	0	0	0	0	0	0	0	0	0	0	0	0	0	0
Ctaxi_contig_66084|comp37037_c0_seq6	140.92	214.04	147.4	215.95	167.61	158.77	218.53	256.3	259.53	102.92	272.94	235.09	273.49	139.05	230.99	283.7	784.23	646.6	581.51	642.04	684.42	344.98	255.09	382.26	117.06	170.81	74.86	56.34	214.92
Ctaxi_contig_12435|comp31937_c10_seq1	12	11	5	17	12	5	2	3	6	7	0	2	7	3	1	7	4	10	15	10	10	2	7	12.87	7	5	5	4	2
Ctaxi_contig_34092|comp34927_c0_seq1	25.9	24	32.98	50	42.94	85.25	87	83	54	66.89	100	66.79	143	50	20.01	43	72	62.06	46	156	105.52	81.69	44	99.99	66.99	81	81	53	73
Ctaxi_contig_32107|comp34755_c1_seq1	60.48	54	33	56	47.01	72.92	52	53	54	30	30	38	49	43	14	45	65	74	66	89	107.01	64.99	23	54.19	92	77.81	73.08	45.01	39.27
Ctaxi_contig_17883|comp32975_c1_seq2	25	39	26	44	34	17	18	14	10	13	14	10	26	17	26	27	46	39	49	38	44	43	19	34	24	27	25.03	11	19
Ctaxi_contig_10656|comp31469_c0_seq1	33	34	22	36.01	12	56	69	49	50	26	16	18	41	24	212	113	220.95	178	127	230	135	142	56.99	106.99	22	46	29	35	47
Ctaxi_contig_42239|comp35618_c0_seq75	32	29.99	15	59.64	35	18.29	25.67	24	14	17	55.4	14.37	23	13.99	38	24	38.42	48.56	49	58.2	56.21	36.63	19.63	30	33	40.03	44	14.99	43
Ctaxi_contig_61219|comp36796_c9_seq7	27.04	29.89	26.23	22.58	31.94	121	142.89	120.54	93.7	105.23	115.82	120.32	142.32	115.75	15	13.8	64.62	58.88	67.28	121.46	114.7	77.7	43.64	97.12	375.49	342.13	313.17	211.85	191.72
Ctaxi_contig_38977|comp35368_c0_seq1	471.72	456.79	311.49	524.77	377.87	329.15	355.08	269.61	264.23	240.15	389.84	170.01	324.01	240.44	104.26	268.18	480.22	466.75	487.22	636.14	786.23	500.73	269.24	629.82	519.74	515.09	504.04	269.55	393.64
Ctaxi_contig_34425|comp34954_c1_seq4	0	0	0	5.05	2.47	4.69	5.53	6.14	9.43	0	2.09	3.24	11.82	0	3.26	11.68	12.86	18.3	6.71	11.46	2.97	2.57	3.64	5.01	0	3.57	0	6	2.75
Ctaxi_contig_50289|comp36166_c1_seq1	68.81	76.55	55.91	82.99	63.96	40.46	60.15	42	28.35	39.01	72	51	67	44	40.3	53	82.58	67.99	109.03	98.88	100.95	63.41	19	88.03	60	70	86	56	44.02
Ctaxi_contig_44287|comp35760_c2_seq136	0	0	0	0	0	0	0	0	0	0	0	0	0	0	0	0	0	0	0	3.7	0	1.72	0	0	0	0	0	0	0
Ctaxi_contig_157|comp2701_c0_seq1	0	0	0	0	0	0	0	1	0	0	0	0	0	0	1	0	0	0	1	0	0	0	0	0	0	0	0	0	0
Ctaxi_contig_48728|comp36060_c0_seq1	106	130	89	153.13	102	72	72	70.01	60.2	68	147.02	83.01	98	78	131.97	94	170.98	164.99	183.03	150.02	198.01	119	61	146.99	80	118.6	138	71	164
Ctaxi_contig_56543|comp36539_c4_seq1	9	6.03	6	13	18	3	1	5	3	1	11	3	7	6	15	12	16	16	7	16.8	23	12	6.96	10	2	4	1	2	5
Ctaxi_contig_25563|comp34060_c0_seq6	5	4	3	7	3	13	10	6	10	6	3	4	7	2	1.83	11.01	29	22	19.99	19.3	12.02	12	8	14	8	11	14	8.07	2
Ctaxi_contig_26271|comp34128_c1_seq1	1	4	1	7	7	1	1	3	0	0	0	3	4	6	9	4	7	4	8	4	14	5	1	6	5	3	3	5	2
Ctaxi_contig_34750|comp34987_c3_seq1	967.92	1024.37	814.72	1266.28	924.32	245.3	168.27	176.99	181.99	86.92	47	39	61	77	241.36	565.96	1037.21	902.42	910.97	793.86	1073.94	764.99	376.02	704.87	169.98	121.78	90	94	142
Ctaxi_contig_74947|comp3630910_c0_seq1	0	0	0	0	0	1	0	0	0	0	0	0	0	0	2	0	0	1	0	0	0	0	0	0	0	0	0	0	0
Ctaxi_contig_61361|comp36806_c7_seq7	12.27	22.39	19.7	1.09	8.43	12.88	22.49	0	5.65	0	4.71	0	20.25	15.69	9.09	19.65	13.71	28.28	18.77	16.5	42.1	12.34	11.48	16.35	32.41	0	35	0	9.92
Ctaxi_contig_39192|comp35389_c0_seq5	526.51	552.56	349.66	704.61	480.72	856.68	1050.45	683.67	891	553.04	1253.31	347.92	495.89	409.64	854.38	1148.99	1387.25	1869.4	1689.22	1343.61	1904.14	902.21	559.97	1102.27	509.93	685.77	567.01	305.51	1084.91
Ctaxi_contig_58816|comp36670_c3_seq1	12	5	4	8	3	16	18	3	9	5	7	4	3	2	2	8.97	19	19.99	18	32	30	16	10	17	5	5	9	2	4
Ctaxi_contig_8690|comp30801_c2_seq1	1	0	1	0	1	0	0	0	0	0	5	4	1	0	0	0	0	0	1	0	1	0	0	0	1	3	0	1	3
Ctaxi_contig_34120|comp34931_c0_seq1	83	59	43	88	64	81	88	93	73	56.05	137.41	62	121	79	100	82	132	133	106	174	176	122	50	125	115	109	113	85	145
Ctaxi_contig_53681|comp36359_c0_seq4	8	5.67	11	0	0	10.5	5.5	0	0	0	12.5	6.5	0	0	1.5	5.5	0	7	0	13.5	0	7.5	4	0	9.44	0	0	17.17	0
Ctaxi_contig_36315|comp35137_c0_seq1	91.97	80	51	104	96	52	54.07	37	47	29	70	43	54	35	88	102	120	141	151	137	144.99	70	42	87	43	62	43	28	64
Ctaxi_contig_53054|comp36332_c1_seq7	119.3	110.2	67.9	119.82	85.79	103.95	134.58	104.44	94.27	74.15	79.37	52.08	96.79	37.4	149.62	188.22	332.37	304.14	288.12	305.38	242.37	201.98	118.04	224.06	73.3	133.78	91.12	46.26	77.79
Ctaxi_contig_21431|comp33513_c1_seq2	24	19	19	29	22	20	10.64	9	13	5	10	6	13	13	36	31	50.31	46.1	30	20.03	38	15	15	22	12	16	10	8	11
Ctaxi_contig_1244|comp10549_c0_seq1	0	0	0	0	0	0	1	0	0	0	0	0	2	0	0	2	0	0	0	0	0	1	0	0	0	0	0	0	0
Ctaxi_contig_4458|comp25684_c0_seq1	0	0	0	0	0	0	0	1	1.34	0	0	0	0	0	3	0	1	0	1	2	1	0	0	0	1	0	0	0	1
Ctaxi_contig_41752|comp35590_c4_seq2	0	0	0	0	0	1	1	0	0	1	0	2	3	0	2	0	1	3	3	2.38	1	0	2	1	0	1	2	1	1
Ctaxi_contig_37204|comp35216_c1_seq6	0	0	0	0	0	0	0	0	0	0	1	0	0	0	0	0	0	0	2	1.27	3.06	0	0	0	0	0	0	0	0
Ctaxi_contig_35382|comp35048_c6_seq1	67.15	77	54	94	51	153.95	192.99	214.05	100	89.01	128.1	97	105	61.05	89	92	129	205	196.99	159	151.71	107	42	143.17	96.41	118	113.03	61	126
Ctaxi_contig_16756|comp32784_c3_seq1	1	1	0	2	1	1.01	0	0	0	0	0	0	0	0	0	1	0	1	2.94	3	1	3	0	2	1	0	1	0	1
Ctaxi_contig_30281|comp34568_c0_seq6	831.27	1133.85	631.62	1457.68	1430.3	417.37	349	307.24	295.7	343	2493.65	1567.53	1242.3	1864.47	210.96	466.28	438.29	419.99	632	312.77	805.13	283.87	158.68	465.93	687.19	704.15	1795.44	430.02	1290.58
Ctaxi_contig_44407|comp35768_c1_seq4	25	14	16	28	17	13.06	6.02	23	9	11	34.75	12.01	14.55	13.11	10.44	7.52	14.52	15.06	34	22.64	27	6.12	13	25	21	17	20	19	24
Ctaxi_contig_39989|comp35461_c2_seq4	3	1.03	0	3.02	1	1	1	2	3	1	0	1	0	0	1	2	1.99	5	3	5	1	1	2	1	0	0	1	0	2
Ctaxi_contig_2971|comp17764_c1_seq1	0	0	0	0	0	0	0	0	0	0	3	0	0	0	0	0	0	0	0	0	0	0	0	0	0	0	0	0	0
Ctaxi_contig_39610|comp35429_c0_seq1	747.73	649.82	344.32	810.06	885.06	1312.19	1112.09	944.95	962.64	776.24	744.44	488.26	1061.4	653.81	357.56	959.23	1639.06	1816.74	1703.66	1920.32	1733.1	1388.71	608.12	1529.75	1402.82	1114.96	1103.25	686.27	887.47
Ctaxi_contig_29354|comp34471_c0_seq1	24.74	48.8	26.27	56.68	61	43	47.99	25.29	21.23	39	80	40.94	53.39	52.17	51.89	35.01	30.86	82.91	85.79	72.66	149.56	38.76	35.47	99.41	61.35	70.14	65	46	62
Ctaxi_contig_6344|comp29111_c1_seq1	0	0	0	0	0	0	0	0	0	0	0	0	0	0	4	0	1	1	0	1	0	0	0	2	0	0	0	0	2
Ctaxi_contig_22596|comp33686_c0_seq2	100.38	92.98	63.66	118.36	79.7	46.38	20.95	47	30.89	41	76.86	41.23	59.19	63.23	100.86	43.6	120.14	111.43	128.47	115.7	88.77	64.62	41	103	54	44	41.29	28	54
Ctaxi_contig_59865|comp36724_c6_seq1	10.37	33.58	27.46	30.15	10.54	0	0	0	0	0	0	16.54	7.8	7.4	0	22	6.8	17.83	17.4	0	0	0	18.18	16.25	0	7.04	0	9.91	11.31
Ctaxi_contig_53976|comp36380_c0_seq9	0	0	0	0	0.28	1.98	0	0	0	0	0	0	0	0	0	0	0	0	0	0	0	0	0	0	0	0	0	0	0
Ctaxi_contig_13756|comp32216_c2_seq1	8	14	7	8	6	6	4	7	5	3	6	1	1	2	5	14	18	9	16	11	22	8	7	22	8	15	12	9	9
Ctaxi_contig_45815|comp35857_c1_seq1	0.62	0	0	0	0	3.19	0	0	3.67	0	4.05	0	0	0	0	0	0	0	0	6.5	0	0	0	0	0	0	0	0	0
Ctaxi_contig_63458|comp36920_c0_seq3	14	0	0	17.99	0	16	12	13	0	6	0	0	0	20	21	27.28	36	37	28.71	23.42	24	16	10.99	7.48	26	21	9.28	0	0
Ctaxi_contig_2700|comp16926_c0_seq1	0	0	0	0	0	0	0	0	0	0	2	0	0	1	0	0	0	0	0	0	0	0	0	0	1	0	0	0	0
Ctaxi_contig_55592|comp36480_c1_seq2	26	20	15	38	35	14	19.64	25	11	12	17	21	44	14	30	22	44	33	44.01	33	39.02	21	12	26	30	29	14	13	22
Ctaxi_contig_44075|comp35752_c3_seq1	31.69	31.69	0	0	0	0	31.69	0	0	31.69	0	31.69	63.37	0	16.72	31.69	62.71	0	20.41	0	63.36	0	0	31.68	0	63.36	0	0	31.68
Ctaxi_contig_348|comp3502_c0_seq1	0	0	0	0	0	0	0	0	0	0	0	0	0	0	0	0	1	0	0	2	0	0	0	0	0	0	0	0	0
Ctaxi_contig_52424|comp36290_c3_seq3	366.96	431	251	466.85	341	240	227	147	127	151.13	245.64	132	174	182.79	20	199.15	239.12	225	350.93	267	451	170	87	278	263.69	272	250	106	125
Ctaxi_contig_28292|comp34357_c1_seq3	22	22	11.96	36	31	16	15	17	5	13	19	13	19	22	18	21	23	33	29	19	26	14	6	26	11.27	27.48	18	18	13
Ctaxi_contig_64874|comp36987_c4_seq7	3	0	0	4	2	0	0	0	2	2	0	0	2	1	14	5	8	8	6	14	1	6	4	5	2	1	1	3	1
Ctaxi_contig_15017|comp32481_c3_seq1	34.22	29	20	46.97	47	27.99	43	30	32.18	29	78	17	35.88	18	36	40	62.55	65	92.82	78.64	72.92	31	28.89	70.02	41.82	48.9	40.28	18	56
Ctaxi_contig_40655|comp35523_c1_seq1	25	28	19.04	31	31	20	25	25	20	18.42	45	10	29	19	4	13	26	31	43	24	35	21	9	34	29	21	50	15.22	33
Ctaxi_contig_18201|comp33034_c3_seq1	0	0	0	3	0	0	3	0	0	0	0	0	0	0	0	0	0	0	0	4	0	0	0	0	0	0	0	0	0
Ctaxi_contig_59319|comp36696_c3_seq7	1	1	0	1	0	1	3	5	2	0	0	1	1	2	1	0	1	4	2	3	3	1	1	2	1	1	4	1	0
Ctaxi_contig_72146|comp917265_c0_seq1	1	0	0	0	0	0	0	0	0	1	0	0	0	0	1	0	1	1	1	0	0	0	0	1	0	0	0	0	0
Ctaxi_contig_48952|comp36072_c6_seq2	169.75	156.01	107	200.52	154.99	215.96	218.54	116.29	142.05	118	117.97	73	155.15	84	25	145	181	194.82	273.84	276.27	362.98	172.08	110.13	272.74	217.54	235.47	233.31	94.87	127.85
Ctaxi_contig_40784|comp35532_c1_seq1	4	8	3	12	4	10	10	7	6	5	3	1	3	1	38	29	43	28	37	27	32	27	15	21	8.92	13	9	8	2
Ctaxi_contig_72714|comp2050960_c0_seq1	0	0	0	0	0	0	0	0	0	0	2	0	0	0	0	0	0	0	0	1	0	0	0	0	0	0	0	0	0
Ctaxi_contig_15668|comp32593_c1_seq1	7	0	0	1.42	5.75	2.62	0	0	0	1	0	0	4.33	2.23	4	2.62	1.85	4.85	1.44	7	1.44	3	0	2	6.71	0	1	0	0
Ctaxi_contig_2365|comp15698_c1_seq1	0	0	0	0	0	0	0	0	0	0	3.14	0	0	0	0	0	0	0	0	0	0	0	0	0	1	0	0	0	0
Ctaxi_contig_54709|comp36425_c6_seq1	33	29	23	32.01	23	48	51.02	56	35	24	10	28	45	31	12	10	32	35	28	80	50	56	22	55	96	113	76	61	51
Ctaxi_contig_7864|comp30410_c0_seq1	13.01	5	11	9	8	5	1	7	3	3	8	5	14	6	27	8	13.94	18	14	15	18	14	5	12	13	8	10	7	14
Ctaxi_contig_27992|comp34317_c0_seq4	18.07	28.76	9.54	11.1	24.37	14.89	50.11	22.13	29.93	14.52	24.67	11.08	38.01	23.76	22.93	23.93	17.76	28.25	32.95	63.77	33.89	25.62	17.27	21.87	29.54	43.65	27.74	27.38	33.06
Ctaxi_contig_9029|comp30940_c0_seq1	44.09	35	20.99	60.89	33.99	70.51	65.99	32.14	48.99	32.96	60.16	38	62.62	45.55	82.89	48.66	77.17	76.02	68.16	91.97	137.02	56.67	35.01	67.52	63.94	113.47	59.99	39.93	72.79
Ctaxi_contig_40743|comp35529_c3_seq1	1	1	3	2	3	5	2	2	0	0	1	2	3	2.55	1	5	3	4	5	5.25	4	3	0	6	1	2	0	2	0
Ctaxi_contig_65831|comp37026_c2_seq1	64	74.94	43.89	81.29	74.89	50	52	42.88	36.22	36.98	57.98	41	78.99	32	27	49	115.93	95.69	113.99	103.76	88.88	69.7	36.86	104.13	68.98	73	48.97	34	47
Ctaxi_contig_51068|comp36214_c1_seq6	14	20	12	13	19	5	7	9	2	8	29.98	11	19.02	26	2	14	18	6	19	9	32	5	4	16.03	21	22	12	4	11.04
Ctaxi_contig_48031|comp36012_c2_seq5	0	1	0	4	0	1	3	1	1	0	0	0	1	0	0	1	1	1	3	1	6	0	1	1	1	2	9	1	3
Ctaxi_contig_4735|comp26269_c1_seq1	1	0	0	0	0	0	0	1	0	0	2	0	1	0	0	0	0	0	0	0	0	0	0	0	0	0	0	0	0
Ctaxi_contig_1956|comp14533_c1_seq1	0	0	0	0	0	0	0	0	0	0	3	0	0	0	0	0	0	0	0	0	0	0	0	0	0	0	0	0	0
Ctaxi_contig_21602|comp33548_c1_seq5	0	0	1	0	0	1.81	0	0	0	1	0	0	1.5	1.67	0	0	0	2.24	0	2.62	0	1.1	0	0	1.86	1.09	0	1.33	0
Ctaxi_contig_72505|comp1713275_c0_seq1	0	0	0	0	0	0	0	0	0	0	0	0	0	0	1	1	1	0	0	1	0	0	0	1	0	0	0	0	0
Ctaxi_contig_74829|comp3586721_c0_seq1	0	0	0	0	0	0	0	0	0	0	0	0	0	2	0	0	0	0	0	0	0	0	0	0	0	0	0	0	0
Ctaxi_contig_49562|comp36113_c4_seq4	20.49	12.32	21.67	22.95	16.17	19.6	20.72	19.98	6.88	21	12.48	8.07	21.19	10.82	3	10	31.32	20.05	18.26	32.51	19.65	19	13	28.13	31.99	24.42	24	7.69	6.99
Ctaxi_contig_45700|comp35845_c1_seq2	10.57	0	0	7.91	5.96	0	0	8.61	0	0	0	0	10.2	0	3.95	6.53	14.55	22.75	19.46	6.8	4.26	0	3.46	0	4.38	3.7	4.38	3.96	3.47
Ctaxi_contig_12545|comp31967_c0_seq4	1	0	0	0	0	2	3	0	0	0	1	0	0	0	0	0	0	1.56	0	0	2	1	0	0	0.04	1	0	0	4
Ctaxi_contig_29880|comp34531_c0_seq8	0	0	0	0	1.95	0	0	0	0	0	0	0	0	7	0	0	0	0	0	7.02	0	0	0	0	0	3.13	5.48	0	0
Ctaxi_contig_54966|comp36441_c2_seq1	20	21	12	12	14	16	20	16	8	4	18	14	27	9	7	14	20	24.06	21	18	26	14	9	19	15	16	17	11.99	12
Ctaxi_contig_14539|comp32393_c0_seq1	163.99	169	107	192.8	149	313.99	249.99	258.94	215.06	179.96	253.02	144	298.11	188.01	203.02	162	295	288.15	347.45	325	343	244	138	317.01	331.09	441.99	343.94	223.92	327.42
Ctaxi_contig_73550|comp2831047_c0_seq1	0	0	0	0	0	0	0	0	0	0	1	0	0	0	0	0	0	1	0	0	1	1	0	0	0	0	0	0	0
Ctaxi_contig_4865|comp26539_c0_seq1	0	0	0	0	0	0	0	0	2	0	0	0	0	0	1	0	0	0	1	0	0	0	0	0	0	0	0	0	0
Ctaxi_contig_50848|comp36201_c1_seq1	44	43	22	61	33	28	25	36	23	21	25	21	24	15	32	25	68	63	69	77	41	31	20	39	41	38	27	23	9
Ctaxi_contig_9817|comp31219_c2_seq1	2	5	4	2	0	1	5	6	2	0	1	0	2	1	4	8	13	17	12	22	16	9	1	11	0	1	0	0	1
Ctaxi_contig_38948|comp35365_c2_seq1	92	126	60	160	93	44	58	66	41.51	44	57	41	78	42.41	140	68	93	89	91	120	127	81.01	40	83	125	118	111	66	101
Ctaxi_contig_10577|comp31439_c0_seq3	41	39	35	58	27	59	44	43	41.47	10	31	57	72	33	58	44	146.8	96	85.15	39	45	38.46	20	32	14	15	2	10	15
Ctaxi_contig_2320|comp15607_c0_seq1	0	0	0	0	0	0	0	0	0	0	1	1	1	0	0	0	0	0	0	0	0	0	0	0	0	0	0	0	0
Ctaxi_contig_71420|comp37252_c6_seq5	0	0	0	0	0	0	0	0	0	0	0	0	0	0	0	0	0	0	0	0	0	0	0	0	0	0	0	0	0
Ctaxi_contig_72833|comp2121206_c0_seq1	0	1	0	0	0	0	0	0	0	0	1	0	2	0	0	0	0	1	1	2	0	0	0	0	0	0	0	0	0
Ctaxi_contig_58551|comp36660_c4_seq4	103.75	110.95	82.73	61.69	56.77	101.12	88.46	5.79	48.32	64.55	207.81	37.16	52.45	23.07	59.02	105.47	164.24	186.5	198.66	99.23	327.19	104.8	0	96.4	88.33	152.94	85.67	85.28	71.22
Ctaxi_contig_14160|comp32308_c2_seq1	33	37	25	46	35	21	30	23	11.97	18	31.07	26	38.07	23	4	19	34.99	35	41.33	41.3	41	17	15	45.03	41	31.1	26	23	24.06
Ctaxi_contig_74906|comp3611745_c0_seq1	0	0	0	0	0	0	1	0	0	0	1	0	0	0	2	0	0	1	0	0	0	0	0	0	0	0	0	0	0
Ctaxi_contig_18107|comp33019_c0_seq3	8.47	19.61	14	28	24	19.05	13.11	19	20.53	3.97	17.38	9	17	13.17	65.22	25.77	38.45	44.12	44.45	33.7	40.59	14.46	9.91	29.51	17.23	32.11	27.52	19	30.86
Ctaxi_contig_14164|comp32308_c4_seq1	22	30	6	34	18.19	14.85	13	10	5	13	16	12	24	14.08	5	16.03	18	11.39	25.27	24.05	30.29	19	14.1	23.89	11.99	24	17.9	12	13
Ctaxi_contig_42691|comp35656_c2_seq1	2	0	0	0	0	0	0	0	0	0	2	0	0	3	0	0	3	4	5	4	0	3	0	0	3	3	1	0	0
Ctaxi_contig_38600|comp35334_c1_seq1	1601	1903	1279	2415	1688.08	1442	1279	1264.13	1173	1025.3	2332.61	1518.01	2504.32	1977	1257.09	1502	2375	2488.51	2456.01	2511.72	2555.9	1745.02	875	2062.6	2241.99	2544.95	2012	1260.04	2648.89
Ctaxi_contig_21819|comp33580_c0_seq1	219.01	252	145.45	333.97	187	156.98	251.01	162.01	147.5	113	255.03	104	199	132.96	269	217.87	359.94	368.01	408.01	361.28	425.66	238.88	124	327.99	185.01	312.01	266	152.02	282.91
Ctaxi_contig_2313|comp15596_c1_seq1	0	0	0	0	0	0	0	0	0	0	0	0	1	0	0	0	0	0	0	0	0	0	0	0	0	0	0	0	0
Ctaxi_contig_50424|comp36174_c0_seq2	47	39	28.01	32.34	59.57	70.91	68.54	40	47.08	33	76.04	43	65.03	41	10	38	42	54	78.48	53.25	112.84	40.59	26	62	78.12	64.05	79.15	36.58	52.98
Ctaxi_contig_40981|comp35547_c0_seq1	20	15	9	32	29	19	22	16	17	5	32	21	27	17	31	29	34	20	40	26	43	21	13	15	16	32	22	18	15
Ctaxi_contig_67051|comp37075_c1_seq1	22.07	30	14	27	24	14	17	17	16	5	14	16	18	11	3	11	12	7	12	19	22	16	4	7	20	30	13	10	9
Ctaxi_contig_10314|comp31363_c0_seq2	116	134.48	109.4	165	118	71.95	84	68	57	62	85	45	96	64	61	78	180.99	147	168	184.85	151.99	143.66	66	156.5	137	135.48	113	66	89
Ctaxi_contig_41551|comp35582_c2_seq1	25.85	11.09	11.17	10.99	8.5	2.45	2.62	7.58	5.14	11.84	4.95	11.79	12.54	17.18	36.29	15.37	2.79	14.34	5.09	18.53	13.12	12.43	9.28	9.63	17.15	11.44	17.47	8.06	15.23
Ctaxi_contig_19540|comp33223_c10_seq1	0	0	2	0	1	9	4	5	3	3	5	13	12	4	36	3	5	8	4	11	3	3	1	2	4	8	4	2	3
Ctaxi_contig_49548|comp36112_c1_seq7	46	46	54	69	67	21	56.97	40	11.08	127.04	81.03	14	23	25	18	34.84	61	74	89	164	142	77	52.97	165	23.01	24	49	13	116
Ctaxi_contig_24555|comp33951_c0_seq1	13.37	3.52	0	4.97	7.1	0	5.68	9.55	4.44	5.32	6.79	12.37	4.75	5.46	10.01	18	11.42	5.72	17.2	13.01	15.1	4.74	4.43	12.03	11.69	5.26	16.74	4.32	3.83
Ctaxi_contig_50946|comp36206_c4_seq12	0	0	0	0	0	0	4	0	0	0	0	0	2.07	0	0	0	0	0	0	0	1.33	0	1.32	0	1	0	0	0	0
Ctaxi_contig_68064|comp37113_c0_seq2	44.46	44.1	39.63	61.06	41.95	132.38	114.28	51.83	73.16	39.16	20.98	8.21	25.85	26	18.95	87.3	185.91	177.11	199.55	208.36	150.84	143.04	68.84	158.38	24.16	24	24	21	19.09
Ctaxi_contig_54046|comp36384_c1_seq1	27	17	8	6	21	11	10	3	5	13	6	4.01	15	8	4	25	18	13	28	28.18	39	21	8.99	31.87	12	14	16	4.26	4
Ctaxi_contig_52276|comp36281_c0_seq3	124.01	115	91	164.04	160.1	148.8	153	122	109	64.94	127	85.63	182.29	149	62	107	197.04	181.99	185	172	172.54	122.88	70	136	192	196.05	145	106.01	123
Ctaxi_contig_28833|comp34419_c1_seq2	51.89	37.03	29.2	36.36	59.54	19.28	97.78	22.55	51.82	0	74.37	35.66	47.61	13.2	34.41	34.84	0	49.29	45.67	73.38	79.96	23.39	16.6	82.49	68.15	25.74	22.47	28.86	25.96
Ctaxi_contig_52422|comp36290_c3_seq1	659.59	728.89	371.02	755.46	512	320.97	394.64	378.15	295.01	213.12	655.92	337.07	503.93	432	324.08	305.88	358.81	421.32	484.02	438.77	697.89	367.01	179	449	592	590.25	579	284.98	425.99
Ctaxi_contig_7946|comp30446_c2_seq2	0	0	1	0	0	0	1	0	0	0	1	0	1	1	2	0	0	0	0	1	0	0	1	0	0	1	0	0	0
Ctaxi_contig_74583|comp3510566_c0_seq1	0	0	0	0	0	0	0	0	0	0	1	0	0	2	0	0	0	0	0	0	0	0	0	0	0	2	0	0	0
Ctaxi_contig_4135|comp24938_c0_seq1	0	0	0	0	0	2	0	0	0	0	0	1	8	0	1	0	0	0	0	1	0	0	0	0	0	0	0	0	3
Ctaxi_contig_16380|comp32709_c2_seq1	194	225.79	120.35	314.98	196	98	98	80	87.01	63.03	133	103.06	132.34	131.74	179.05	145	196.19	167.27	216.47	138	166.36	89.48	54	120.02	96.97	131.18	82.41	60.99	89
Ctaxi_contig_40377|comp35498_c2_seq3	195.91	201.19	152.28	206.59	132.28	50.54	45.55	37.22	39.79	39.02	42.55	28.33	68.39	35.57	17	34.05	99.56	61.53	96.9	109.79	128.4	97.06	45.51	136.45	37.4	24.56	12.84	16.73	12.36
Ctaxi_contig_34493|comp34962_c1_seq3	9	4	8	12	6	17	20	8	13	6	11	5	9	9	4	13	18	26	17	22	21	11	6	15	9	22	7	14	11
Ctaxi_contig_72238|comp1219934_c0_seq1	0	0	0	0	0	0	0	1	0	0	0	0	0	0	0	0	1	0	1	0	0	0	0	0	0	0	0	0	0
Ctaxi_contig_55799|comp36492_c0_seq9	6	5	2	6	7	2	5	3	1	2	3	0	5	3	2	11	5	8	10	3	9	8	7	6	1	1	1	1	2
Ctaxi_contig_24310|comp33913_c0_seq5	4	1	5	6	0	2	6	4	7	1	1	2	1	4	6	8	14	19	12	11	4	4	3	8	7	1	2	2	2
Ctaxi_contig_47707|comp35992_c1_seq6	32.23	19.41	31.13	32.05	26.97	255.61	253.82	292.54	206.74	233.08	65.5	116.71	141.62	99.31	6	35.06	51.24	55.13	50.9	139.75	185.31	115.01	79.99	126.66	617.87	565.38	815.81	445.54	289.01
Ctaxi_contig_31289|comp34673_c4_seq5	4.22	7.03	4	2	8.12	12.25	16.64	12.95	12.04	13.83	10.58	15.61	26.22	18.32	5	9	19.25	13.19	10.61	17.64	18.92	14	9	14.35	13.82	25	10.91	12	11.45
Ctaxi_contig_9152|comp30984_c0_seq1	0	0	0	2	0	0	2	0	0	0	0	0	0	0	0	0	0	3	0	3	0	0	0	0	0	0	1	0	1
Ctaxi_contig_64440|comp36963_c0_seq4	0	54.51	26.82	69.67	43.99	60.4	99.82	70.46	41.29	62.64	86.7	40.06	17.38	13.73	0	0	30.61	39.83	83.42	40.9	72.41	43.92	29.05	34.32	155.21	131.16	232.07	94.84	17.28
Ctaxi_contig_52267|comp36280_c5_seq1	76.77	73	55.81	94	59	29	64	41	22	29.96	51	31	47	39	13	29.81	49	52	59	90	95	58.17	30	78.93	69	60.02	53.02	45	36
Ctaxi_contig_34558|comp34971_c0_seq5	6	4	3	7	7	12	6.54	4	9	3	7	4	6.05	5	7	5	8	6	8	9	8	3	3	9	6	18	12.98	8	7
Ctaxi_contig_54315|comp36401_c7_seq3	43	48	23	54	46.68	74	64	36.95	32	53	53	0.01	72	30	0	24	37	37	47	83	76	39	28	66	92.93	86	89	37.02	40
Ctaxi_contig_47836|comp35999_c5_seq2	12.26	10.85	65.45	66.72	7.83	0	0.82	11.81	0	0	23.29	0	0	31.46	0	14.94	0	0	19.95	17.94	12.1	8.29	0	59.56	22.75	26.56	38.72	0	19.61
Ctaxi_contig_32058|comp34750_c0_seq1	0	0	0	0	25.86	42.02	51.73	28.5	0	0	0	10.37	51.72	25.86	103.43	25.86	77.57	32.91	51.71	27.24	51.71	18.64	0	48.19	0	0	0	0	0
Ctaxi_contig_59787|comp36721_c0_seq5	9.39	11.34	0	0	4.26	0	0	10.72	11.8	4.91	0	3	1.69	4.6	15	5.95	18.72	17.87	8.24	20.54	18.45	9.98	4.11	16.19	15.49	0	16.99	5.54	2.78
Ctaxi_contig_5641|comp28042_c0_seq4	1	0	0	0	0	0	0	0	0	0	0	1	0	0	0	0	1	4	0	0	0	2	0	0	0	0	0	0	0
Ctaxi_contig_50785|comp36196_c1_seq1	141	138.31	88.98	152	184.18	148	152	86.01	88.46	104	80	79	110.88	82	12	106	169.98	144.95	210.39	255.01	256.06	135	66	255	155.96	127	95	73	56
Ctaxi_contig_33693|comp34893_c0_seq3	85.01	113.05	63.28	176.28	168.94	65.99	82.31	0	98.32	60.68	88.59	0	97.27	31.37	238.49	343.26	456.97	169.46	372.21	160.18	253.74	482.4	254.27	328.57	57.66	14.81	34.14	31.05	81.45
Ctaxi_contig_5603|comp28003_c0_seq1	1	4	1	2	0	0	0	0	0	0	0	0	0	0	0	0	0	0	0	0	1	0	0	1	2	1	1	0	1
Ctaxi_contig_5206|comp27334_c2_seq1	0	0	0	0	0	0	0	0	0	0	0	0	0	0	1	0	0	0	0	0	0	0	0	0	0	0	0	0	0
Ctaxi_contig_20477|comp33383_c2_seq1	42.99	45.99	28.67	41.4	32	36	45.77	28	25.99	20.97	55	25	41.29	35	38.93	30	63	61	55.31	76.83	120.98	61.99	29	62	71	72.83	73.01	34.99	66.82
Ctaxi_contig_61338|comp36805_c0_seq2	0	5.71	2	5.01	2.51	1.14	1.43	0	4.5	1.01	3.33	0.5	4.5	0	2	3.6	8.21	3.57	5.09	1.44	10.79	9.09	2.41	3.82	1.5	6	6	0	0
Ctaxi_contig_54255|comp36398_c3_seq4	0	0	9.36	17.26	5.18	4.45	10.71	0	4.66	4.45	0	6.82	0	0	0	0	4.47	19.58	8.88	15.87	25.29	4.96	0	31.76	11	11.73	7.51	5.01	3.99
Ctaxi_contig_30864|comp34629_c0_seq11	79.46	70.28	89.61	387.19	77.82	280.16	33.41	91.2	107.78	38.12	31.13	132.35	162.06	84.5	1378.92	153.63	458.8	646.9	117.55	1509.23	126.04	150.33	118.31	50.69	102.97	136.75	70.5	76.48	18.73
Ctaxi_contig_60896|comp36781_c0_seq1	254.1	258.65	175.67	317.46	212.74	718.52	676.43	580.51	553.4	576.97	267.23	209.63	372.27	217.22	394.1	643.38	1320.73	1304.65	1325.52	1683.64	1280.27	987.01	506.81	1161.66	1029.51	1302.66	1317.57	714.38	571.13
Ctaxi_contig_33507|comp34877_c1_seq1	1	0	0	0	2	1	0	0	0	0	1	1	1	0	0	2	0	1	2	2	1	0	1	1	0	2	0	0	1
Ctaxi_contig_72639|comp1908321_c0_seq1	0	0	0	0	0	1	0	0	1	0	0	0	0	0	2	0	0	0	0	1	0	0	0	0	2	1	0	0	0
Ctaxi_contig_46416|comp35894_c0_seq1	41	40	17	45	27	26	41	40	45	26	52	23	35	43.98	84	44	83	77	64	76	90	43.96	27	66	44	84	67	37	49
Ctaxi_contig_71064|comp37237_c6_seq1	156.99	127.66	73	198	117	46	53.01	50.24	48	44	45	47	79	37	108	92	137	107	149	116	133	78	39	110	115.99	143	109	69	65
Ctaxi_contig_26469|comp34148_c2_seq5	4.13	0	2.28	2.41	0	5.08	0	2.8	3.74	0	4.31	2.06	1.94	0	0	0	0	0	2.63	0	7.67	6.24	0	0	0	0	5.28	0	5.14
Ctaxi_contig_75350|comp3837895_c0_seq1	0	0	0	0	0	0	1	1	0	0	0	0	0	0	1	0	0	0	0	2	0	0	0	0	0	0	0	0	0
Ctaxi_contig_52025|comp36264_c1_seq2	0	7	6	0	0	7	12	5	7	2	7	5	11	4	23	24	42	33	36	23	22.97	18	7	21	0	16	7	6	7
Ctaxi_contig_46158|comp35880_c1_seq7	0	0	0	0	0	0	0	0	0	0	0	0	0.38	0.36	0.16	0	0.02	0.05	0.37	0.04	0.05	0	0.71	0	0	0	0	0	0
Ctaxi_contig_35921|comp35101_c0_seq10	0	0	3	0	0	0	0	0	0	2	0	0	0	0	0	0	0	0	5.48	0	0	0	0	0	0	0	0	4	0
Ctaxi_contig_30580|comp34604_c0_seq2	157.82	74.58	116	185.33	113.1	105.62	62.57	111.79	84.38	123.25	59.97	55.36	83.76	87.21	117.39	110	196.75	193.06	260.02	213.18	135.61	115.87	59.11	187.9	108.94	93.24	112.85	70.71	60.45
Ctaxi_contig_2439|comp15973_c0_seq1	1	0	0	0	0	0	0	2	0	0	0	0	0	0	0	0	0	1	3	1	1	1	0	0	0	0	0	0	0
Ctaxi_contig_38127|comp35302_c0_seq2	7.7	0	5.55	10.43	25.13	0	4.21	1.64	0	10.02	12.56	3.89	14.16	0	0	15.43	19.35	8.13	3.99	11.9	0	6.71	0	0	9.76	4.73	4.91	4.8	4.1
Ctaxi_contig_75317|comp3820116_c0_seq1	0	0	0	0	0	0	0	0	0	0	3	0	0	0	0	0	0	0	0	0	0	0	0	0	0	0	0	0	0
Ctaxi_contig_4396|comp25564_c1_seq1	0	0	0	0	0	0	0	0	0	0	3	0	0	1	0	0	0	0	0	0	0	0	0	0	0	0	0	0	0
Ctaxi_contig_75654|comp4158026_c0_seq1	1	0	0	0	0	0	0	0	0	0	0	0	1	0	0	0	0	0	0	0	0	0	0	0	0	1	0	0	1
Ctaxi_contig_49669|comp36121_c3_seq1	247.77	261.73	158	329.37	147	166.26	164.1	149.71	126	153.12	438.95	413.08	526.24	439.19	68.96	139.99	227.11	229.09	194.23	452.46	289.47	204.99	109.01	211.62	228.85	213.81	184.94	117.03	338.27
Ctaxi_contig_41611|comp35586_c2_seq1	721	792.97	475.25	998.02	700.04	1017.97	968	590.27	769.49	471.4	448.03	311	581.99	402.08	213	952.06	1242.19	1384.85	1510.84	1730.07	2076.88	1105.6	577	1368.08	854.89	905.74	673.99	404	583.79
Ctaxi_contig_33382|comp34867_c0_seq1	120.93	117.86	92	159	112.61	151	140.86	136	118.96	112.1	220.54	130.62	188	129.23	66	99.55	119	136.47	198	235.63	220.66	141.72	81.96	201.92	199.93	308.99	261	151.61	196.68
Ctaxi_contig_22736|comp33706_c1_seq3	90.05	75.48	60.03	125.49	74.92	32.5	67.63	53.15	34.13	27.36	57.3	29.9	57.79	56.76	69.98	62.83	111.72	115.77	158.96	117.07	107.7	89.88	49.34	121.34	62.03	66.26	45.12	33.24	39.16
Ctaxi_contig_28775|comp34410_c2_seq2	36.38	22	18.85	34.98	35.08	22	18.89	24.3	15	11.25	17	12	26	7.49	37.8	31.5	81.03	94.36	85.49	79.33	46.43	29.91	19.8	30.02	31.35	15.91	10.2	14.57	9
Ctaxi_contig_7125|comp29913_c0_seq1	0	0	0	0	0	0	0	0	0	0	0	0	0	0	0	0	0	0	0	0	0	4	0	0	0	0	0	0	0
Ctaxi_contig_73599|comp2848253_c0_seq1	5	0	0	0	0	0	0	0	0	0	0	0	0	0	0	0	0	0	0	0	0	0	0	0	0	0	0	0	0
Ctaxi_contig_34|comp1697_c0_seq1	1	0	0	0	0	0	0	0	0	0	15	0	0	0	8	0	0	0	1	1	0	0	0	0	1	0	0	0	0
Ctaxi_contig_63230|comp36906_c2_seq5	1	0	0	0	0	0	0	0	0	1	0	0	0	1	4	2	5.41	3.81	3	5	0	0	0	6	0	0	0	0	0
Ctaxi_contig_45029|comp35800_c3_seq2	17	2.08	0	10.35	0	8.9	3.15	8.57	7.75	0	0	1.73	2.51	0	11.52	3.06	11.75	3.28	14.27	7.04	12.94	9.72	0	4.22	10.83	11.86	5.83	11.63	0
Ctaxi_contig_42480|comp35638_c2_seq3	3	3	3	8	7	3	7	2	3	4	2	7	8	2	14	8	11	13	15	20	23	8	4	14	9	8	6	2	6
Ctaxi_contig_53099|comp36334_c0_seq1	0	0	0	0	0	1	1	1	0	0	0	1	1	0	2	3	2	0	3	1	0	0	0	2	0	3	0	0	0
Ctaxi_contig_36397|comp35145_c0_seq1	53	55	38	51	56	29	55.43	55	33	53.7	77.31	47	51	50	27.99	53	102	88	112	115.13	126	62	39	82	124.82	134	160	81	84
Ctaxi_contig_33729|comp34895_c3_seq3	18	25	11	25	34	69	54	31	38	27.92	29	18	52.01	21	2	19	31	43	44	39	67	29.3	18	49	35	45	31	18	11
Ctaxi_contig_26075|comp34109_c1_seq1	39	37	24	38	33	54.99	41	52	33.39	28	49	41	76	30	87	48	97	65	60	83	89	46	24	47	32	45	37	32	37
Ctaxi_contig_51178|comp36222_c2_seq1	453.02	507	318.98	622.95	470	502.26	526	422	413.91	314.85	536.11	270.88	383.04	264	254.12	386.26	581.38	558	722.04	734.06	1019.14	562.5	266	737	616.02	651.4	637	351.36	533.66
Ctaxi_contig_2987|comp17830_c0_seq1	0	0	0	0	0	0	0	0	1	0	1	0	0	0	1	0	0	0	2	1	0	0	0	0	0	0	0	0	0
Ctaxi_contig_69197|comp37158_c3_seq3	62	32.62	30.47	38.71	52.08	12.75	21.38	13.36	15.67	16.81	9.75	6.74	22.72	16.74	2.75	26.43	42.13	28.28	27.59	37.57	46.83	17.74	12.95	40.38	31.13	15.37	15.95	8.55	9.51
Ctaxi_contig_64729|comp36979_c5_seq2	21.03	16.11	19.02	35.03	16.93	42.33	40.96	33.87	21.82	14.84	25.39	41.13	45.16	46	42.17	10.32	39.86	48.58	31.51	66.24	49.97	33.94	18.38	37.33	38.86	41.59	41.57	16.53	34.35
Ctaxi_contig_45377|comp35823_c0_seq2	110	120.9	75	123.95	111	75.98	69	81	52	50	112.79	98.86	161	140	52.04	115.01	174	170	227.84	175.02	192.19	120.05	52	150.35	79.97	80	83	63	84
Ctaxi_contig_26632|comp34168_c0_seq11	16.09	0	7.93	27.61	8.16	14	11.75	57.28	11.24	9.4	16.5	20.1	33.24	32.79	0	9.61	36.81	34.12	16.61	0	0	28.15	0	23.84	12.4	23.14	0	35.87	12.72
Ctaxi_contig_43700|comp35732_c1_seq17	19.89	10.96	24.44	29.15	0	0	0	56.6	0.39	2.29	18.57	0	54.38	39.28	0	0	0	43.01	41.14	6.62	14.13	23.41	0	0	5.02	91.25	4.52	30.02	0
Ctaxi_contig_50674|comp36188_c1_seq13	0.08	19.1	23.19	75.05	0	12	0	0.01	28.62	40.36	15.04	8.75	8.21	18.89	0	0	0	0.14	71.18	0	0	0	15.27	10.21	25.9	38.41	38.01	38.8	17.37
Ctaxi_contig_3138|comp18408_c0_seq1	0	0	0	0	0	0	0	0	0	0	0	0	0	0	1	0	0	0	0	0	0	0	0	0	0	0	0	0	0
Ctaxi_contig_9206|comp31003_c1_seq1	117.73	61.08	42.26	127.77	96.14	187.91	135.33	102.71	90.8	94.15	42.92	57.39	66.22	81.38	49.27	60.51	129.64	81.48	102.76	166.54	205.64	62.81	70.05	106.35	169.19	95.17	191.12	82.19	53.4
Ctaxi_contig_50844|comp36200_c0_seq6	77.5	47.25	70.73	84.46	34.68	259.33	284.18	262.4	225.24	199.5	321.79	131.57	409.71	116.58	163.69	178.77	159.43	350.05	181.7	495.29	279.99	125.66	191.94	267.76	153.83	227.33	215.7	125.41	277.23
Ctaxi_contig_62662|comp36870_c6_seq2	66	120	67	97	71	75.43	79.95	62.02	43.49	44	54.37	51.12	62	51.06	14	42	56	61	98	101	79	40	19	85.01	100	93.05	75	40	56
Ctaxi_contig_27224|comp34227_c0_seq1	27	36.9	28	45.91	23.22	24	29	29	25	8.59	20	14	23.19	15	28	31	54.13	48	56.47	58.98	77	38	25	41.02	29	49	35	21.43	23
Ctaxi_contig_40495|comp35509_c1_seq1	139.99	156	92	151	137.01	160.22	184.02	102.02	100	102	55	54	83.06	63.97	16.28	97	147	147	167	186	186.86	117	55	179.12	192.61	134.2	98.09	35	61
Ctaxi_contig_36063|comp35115_c4_seq1	103	120.21	87	110.77	90.99	59	65.01	58	40	53	58	35	49	41	13	44.02	49	65	84	134.99	119	59	58	105	124.02	98	147	43	85.03
Ctaxi_contig_54575|comp36418_c2_seq4	8	4	4	9	10	22.86	26.01	28.02	10	22	72.18	41.56	42.27	29.93	12.97	12.33	8	14	10	22.93	42.45	13	7.47	19	19.79	28	66.27	13.99	104.94
Ctaxi_contig_2321|comp15607_c1_seq1	0	0	0	0	0	0	0	0	0	0	0	1	2	0	0	0	0	0	0	0	0	0	0	0	0	0	0	0	0
Ctaxi_contig_56697|comp36550_c3_seq7	28.02	54.73	27.89	43.2	22.67	27.48	23.03	15.17	29.09	5.56	21.19	6.18	17.78	15.07	25.95	55.88	83.83	97.54	78.29	90.95	101.47	52.71	38.21	51.31	21.31	28.39	14.51	12.75	20.87
Ctaxi_contig_33106|comp34844_c2_seq4	1	0	0	1	1	0	3	2	0	2	1	1	1	0	2	1	0	6	2	3	1	1	1	0	0	1	0	0	3
Ctaxi_contig_65658|comp37018_c1_seq6	22	20	11	31	25	13	14.04	13	13	17	28	21	11	10	6	9	22	20.98	33	18	30	14	7	43	18	26	30	13	29
Ctaxi_contig_55376|comp36466_c0_seq1	292.34	281.99	161	362.88	256.67	178.99	197.71	173	178.01	153.32	272.76	169.9	272.67	231	354.39	284.02	498	458.8	389.52	333	459.7	237	146.05	308.49	328.11	379.24	314.47	218.97	195.98
Ctaxi_contig_30362|comp34576_c5_seq1	5.48	12.93	9.16	2.65	0	15.64	4.77	3.09	7.94	6.8	5.74	2.54	8.92	8.72	0	8.94	2.87	6.64	0	14.32	14.3	7.19	7.54	12.01	10.61	1.77	11.49	0	7.16
Ctaxi_contig_20186|comp33334_c2_seq4	1.08	5.81	1.56	4.51	6.12	4	3.88	2.52	3	4.12	6.55	9	5.04	5.03	9.19	11.53	9.74	12.5	14.82	9.51	10.89	7.42	5.79	11.78	1.22	6.25	4	4	5.59
Ctaxi_contig_66451|comp37049_c1_seq1	0	0	0	3	0	0	0	0	1	0	0	0	1	0	0	0	0	2	3	0	2	0	0	0	2	1	0	0	0
Ctaxi_contig_11608|comp31732_c1_seq1	599.97	598.25	442.81	908.32	765.98	1020.62	1293.48	1090.51	851.14	708.92	1845.9	1527.44	2178.78	1327.16	2137.03	870.08	1369.16	1486.23	1312.73	1657.06	1663.41	1048.87	636.98	1184.8	1287.69	1460.53	920	889.4	1587.27
Ctaxi_contig_3135|comp18393_c1_seq1	0	0	0	0	0	0	0	0	0	0	0	1	0	0	0	0	0	0.82	0	0	1	0	0	1	0	0.99	0	0	2
Ctaxi_contig_13771|comp32218_c0_seq2	149	102	86.01	206	125.91	425.11	580.69	455	566.85	239.69	116.66	127	320.15	127	1847.63	640.19	1210.1	1421.14	1085.31	1353.07	663.74	633.96	383.03	716.85	189.02	283.04	132.28	115.01	196.97
Ctaxi_contig_52930|comp36323_c2_seq8	0	0	2.31	3.97	8.07	0	0	0	3.5	0	0	4.61	0	0	0	6.7	11.96	3.44	5.98	0	2.27	4	0	6.53	0	2.54	2.81	0	0
Ctaxi_contig_2726|comp16990_c0_seq1	0	0	0	0	0	0	0	1	0	0	0	0	0	0	1	0	0	1	0	1	0	2	0	2	0	0	0	0	0
Ctaxi_contig_47280|comp35962_c2_seq4	7	6	6	8	9	7.99	12	12	5	13	10	6	12	3	0	8	14	16	24	25	15	9	5	29	17	12	12	8	6
Ctaxi_contig_24467|comp33938_c0_seq2	21.46	18.43	14.84	49.31	26.81	28.69	24.31	26.59	13.87	11.56	24.79	15.44	17.89	16.59	96.19	51.53	74.76	88.54	70.54	73.95	72.92	32.34	23.29	37.67	24.27	39.99	23.87	14.75	27.9
Ctaxi_contig_12880|comp32038_c0_seq1	36.95	49	24.01	55	41	31	28.41	31	24	19	45	24.01	36	33	46	27	47	48	44.68	57	54	29	26.76	44	52	74	44	38	28.98
Ctaxi_contig_75413|comp3877575_c0_seq1	0	0	0	0	0	0	0	0	0	0	0	0	0	0	0	0	0	1	1	0	0	0	0	0	0	0	0	0	0
Ctaxi_contig_48025|comp36012_c0_seq1	21.99	22.95	7	24.85	6	23.99	30.91	33.01	25	9	30.65	21	25	15	83	24.99	58.31	53.57	17	72.18	55.91	50	24	20.99	26.61	25	29	12	19
Ctaxi_contig_34065|comp34924_c0_seq7	12.81	19.75	0	20.36	6.82	29.16	21.12	15.44	24.73	15	0	3.99	16.9	8	28.8	16.19	17.68	67.17	34.62	52.71	49.62	25.67	14.13	29.83	14.95	22.04	0	0	4
Ctaxi_contig_49420|comp36106_c0_seq5	0	0	0	0	0	0	0	0	0	0	0	2.76	0	0	2	0	0	0	0	0	0	0	0	0	0	0	0	0	0
Ctaxi_contig_2554|comp16399_c0_seq1	0	0	0	0	0	0	0	0	0	0	1	0	0	0	0	0	0	0	1	1	0	0	0	0	0	0	0	0	0
Ctaxi_contig_48970|comp36073_c6_seq2	0	0	0	0	0	3	0	2	2	2	1	5	2	0	1	0	1	5	2	3	3	2	0	4	1	0	4	1	2
Ctaxi_contig_23649|comp33819_c2_seq21	0	0	0	0	0	0	0	1	0	0	4	0	4	1	3	0	1	1	0	3	0	0	0	0	1	0	1.01	0	0
Ctaxi_contig_22380|comp33658_c2_seq3	0	0	0	0	0	0	0	2	0	0	1	1	0	1	0	0	0	0	0	1	0	0	0	0	3.28	0	1.11	2	0
Ctaxi_contig_20724|comp33414_c0_seq3	0	0	0	0	0	2	0	0	0	0	0	0	1.46	0	0	0	0	3	2	0	0	0	0	0	0	0	0	0	6
Ctaxi_contig_57194|comp36578_c1_seq10	249.82	192.73	133.93	237.75	209.63	369.31	395.25	407.72	297.12	313.44	417.53	255.48	368.87	343.01	171.5	184.3	251	292.24	329.52	499.47	747.66	323.49	193.37	369.93	712.29	966.13	976.4	453.27	593.23
Ctaxi_contig_52501|comp36295_c0_seq1	6.97	1	4	6	3	15.64	12	8	10	14	14.02	9	10	12	1.22	12	17	27.75	17.75	30	20.03	9.01	3	16	6.52	14.4	5.48	3.37	5
Ctaxi_contig_63640|comp36929_c2_seq14	0	20.13	31.21	34.35	11.99	11.11	11.17	24	6.44	10.99	5.96	2.88	6.27	0	0.39	22.79	39.65	35.25	59.71	22.05	0	33.5	13.21	27.43	18.77	14.47	9.63	1.45	0
Ctaxi_contig_52825|comp36317_c0_seq4	0	0	0	0	0	0	0	0	0	0	0	0	0	0	0	0	0	0	0	0	0	0	0	0	0	0	0	0	0
Ctaxi_contig_62497|comp36861_c2_seq2	18.03	27.09	7.15	46.52	27.31	12.4	21.64	24.7	17.21	19.68	34.58	21.58	28.31	19.51	17.06	7.2	18.05	26.46	30.82	28.67	21.02	17.85	11.89	26.75	35.45	31.77	43.12	21.48	33.7
Ctaxi_contig_36472|comp35155_c3_seq2	10	8	6	8	2.01	9.43	10.97	9	1	8.63	6	6.04	13	6.02	0	5.85	10.7	7.52	12.03	28.21	17.25	15.97	9.02	20.09	9.69	5.39	4.53	6.99	6
Ctaxi_contig_9868|comp31233_c0_seq1	0	0	1	0	0	2	0	0	1	1	0	0	0	0	1	1	1	3	0	1	2	0	0	2	0	0	0	1	2
Ctaxi_contig_5493|comp27919_c1_seq1	1	0	0	1	2	2	1	2	1	0	1	0	1	0	5	0	2	3	0	6	0	1	0	1	2	3	0	1	1
Ctaxi_contig_54586|comp36420_c1_seq1	118.55	108	61	126	112	109	158.01	104.02	89.11	92.01	58	34	75	61	30	136	272.96	236.12	499	425.95	317	196	107.74	427.07	138.86	94	114	70	48.26
Ctaxi_contig_16618|comp32758_c0_seq11	4	2	0	1.58	1	1	0	4	5	3	3	0	3	3	12	5	14	8	6	6	6.29	4	0	5.19	0	5	7	3	2
Ctaxi_contig_34740|comp34986_c1_seq1	80.69	77.16	62.07	101	73.78	50.62	47.27	43.89	37.26	32	83.79	51.68	82.87	50.28	41.93	75.88	126.33	125.3	127.37	120.95	91.66	93.9	42	107.78	39.62	46.98	55.97	27.68	51.87
Ctaxi_contig_61780|comp36827_c3_seq1	11	12	9.01	13	17	29	27	15	9	35	10	13.09	13	9	4	14	13	28	32	30	14	10	9	26	19.94	13	21	7	10
Ctaxi_contig_60220|comp36747_c2_seq10	2.46	0	0	0	2.55	0	0	0	0	0	0	0	0	0	0	0	0.25	0	0	0	3.38	0	0	0.61	0	0	0	0	0
Ctaxi_contig_58387|comp36649_c3_seq4	11.5	8	9.5	15.6	8.5	10	12.99	13	8.09	12.47	5.63	7.5	16	7.5	18	21	53.6	45.5	18.42	51	29.5	35	18	25.29	18	10.05	7.02	4.32	13
Ctaxi_contig_74077|comp3069603_c0_seq1	0	0	0	0	0	0	0	0	0	0	4	0	0	0	1	0	0	0	0	0	0	0	0	1	1	0	0	0	0
Ctaxi_contig_1589|comp12958_c1_seq1	0	0	0	0	0	0	0	0	2	0	0	0	0	0	1	0	0	0	1	2	1	0	0	0	0	0	0	0	0
Ctaxi_contig_51162|comp36221_c1_seq2	2.6	0	0	0	0	0	0	0	0	0	0	0	0	0	0	0	0	0	6.79	10.86	0	0	0	1.19	0	4.89	0.69	11.91	0
Ctaxi_contig_17473|comp32908_c0_seq5	4	5	6.93	4	2	5	3	3	2	1	2	2	0	5	3	10	10	7.74	12.09	13	7	5	3	10.99	6	3	4.05	2	1
Ctaxi_contig_29224|comp34459_c2_seq2	657.03	765.54	530.78	886.92	719.48	494.15	616.85	541.17	308.98	506.54	526.81	405.58	725.92	519.76	162.49	609.61	1226.76	1043.73	1170.62	1251.31	786.11	656.94	317.05	963.71	571.3	445.32	510.84	240.35	472.41
Ctaxi_contig_62625|comp36868_c3_seq5	0	0	0	0	0	0	4	0	0	0	0	0	0	0	1.5	0	0	0	18.39	6.69	0	0	0	0	15	0	14	0	13
Ctaxi_contig_37278|comp35223_c2_seq1	0	13	4	21	7.67	20	25	11	14	13	11	18	20	16	17	8.8	9.9	7.29	26.47	29.4	38.69	26	7.78	22.87	14.96	29.22	18.11	21	26
Ctaxi_contig_64550|comp36969_c0_seq3	61	74	51.88	66.79	65	28	27	13	26	17	27	11	25	23	22	45.01	51.02	75.37	87.34	51.98	81	38	17	59	40	37	29.81	18	22
Ctaxi_contig_33297|comp34860_c3_seq2	9	9	2.23	10	4.39	3	9	5	5	5.43	6	1	7	6	12	8.33	7.2	5.15	7.24	14.39	19.52	11.13	1	9.43	17.74	17	12	10	9
Ctaxi_contig_53207|comp36338_c3_seq11	5.31	6.07	2.55	0	4.56	2.09	0	6.3	2.29	5.07	8.6	2.14	8.53	2.31	4.06	6.3	5.23	11.58	7.31	9.24	12.44	8.8	9.23	6.22	5.33	7.49	9.45	4.42	5.24
Ctaxi_contig_70871|comp37227_c5_seq2	0	2	2	1.01	3	6.03	3	1	7	0	2	1	8.74	3	2	6	7	6	7	10.1	11	4	3	5	4	4	3	1	1.97
Ctaxi_contig_19445|comp33204_c0_seq4	19	21	16	33	23	21	23.96	20	16	17.47	35.81	11	25	17.84	35.29	31	47.47	36.71	40.16	39.97	45.84	34	14	36	31.76	46	53	17	49
Ctaxi_contig_65036|comp36996_c1_seq5	6	12.57	11.25	21.56	14.05	16.98	51.01	35.14	20.49	88	58.22	44.8	43.86	39.27	3	8.8	18	7.92	0	31.84	48.15	24.28	12.75	24.85	153.96	131.02	104.36	61.66	32.8
Ctaxi_contig_758|comp5020_c0_seq1	0	0	0	0	0	0	0	0	0	0	0	0	1	0	0	0	0	0	0	1	0	0	0	0	0	0	0	0	0
Ctaxi_contig_74391|comp3462801_c0_seq1	0	0	0	0	0	0	0	0	0	0	3	0	0	0	0	0	0	0	0	0	0	0	0	1	0	0	0	0	0
Ctaxi_contig_41392|comp35571_c1_seq38	9.27	19.37	6.22	9.62	8	7.04	27.48	5.44	6.77	2	4.23	1.97	5.59	2.64	7.5	20.85	39.31	37.45	32.03	25.9	36.91	20.24	7.65	23.15	6.63	13.71	4.85	1	6.74
Ctaxi_contig_6904|comp29714_c0_seq1	0	0	0	0	0	0	1	1	2	0	0	0	1	2	7	0	2	1	0	1	0	0	0	0	0	0	0	0	0
Ctaxi_contig_6750|comp29547_c0_seq1	1	0	0	0	0	1	0	0	1	0	0	0	0	1	2	0	0	2	0	3	0	2	0	1	0	2	1	2	0
Ctaxi_contig_53983|comp36380_c1_seq1	0	0	0	0	0	0	0	0	0	0	0	0	0	0	0	0	0	0	0.98	0	0.61	0.93	0	0.94	0	0	0	0	0
Ctaxi_contig_5383|comp27750_c3_seq2	0	0	0	0	0	0	0	1	0	0	3	0	0	0	0	0	0	0	0	0	0	0	0	0	0	0	0	0	0
Ctaxi_contig_45087|comp35804_c3_seq4	9.42	4	2	9.99	3.48	0	3.75	0	7	5.95	3	2	0	5	0	6.67	9	9	10.16	2	14.4	5.98	4	9.59	10	10	3.62	4.66	8
Ctaxi_contig_41793|comp35594_c1_seq1	0	0	0	0	0	0	0	0	0	17.33	0	26.08	0	0	0	0	38.7	35.48	0	0	24.5	40.75	0	0	0	0	0	12.17	0
Ctaxi_contig_41287|comp35565_c3_seq15	0	0	0	0	0	0	0	0	9.9	0	15.85	0	4.35	0	0	2.37	0	27.96	7.66	0	0	0	7.92	0	0	0	0	0	0
Ctaxi_contig_48170|comp36024_c0_seq1	22.99	27.99	19.02	36.46	32.07	16.2	26.57	31.12	18.14	23	25.04	20.03	44.24	27.5	28.67	29.36	40.63	43.1	52.73	31.8	70.62	32.09	15.41	36.4	42.91	49.62	34.94	13.05	21.45
Ctaxi_contig_5674|comp28106_c1_seq3	0	0	0	0	0	0	0	0	0	0	2	0	0	0	0	0	0	0	0	0	0	0	0	0	0	1	0	0	0
Ctaxi_contig_48972|comp36073_c7_seq2	2	2	0	0	2	8	8	7	4	1	14	7	2	3	5	9	8	8	13	8	8	0	2	4	5	3	9	5	6
Ctaxi_contig_28677|comp34400_c0_seq4	1	0	0	0	0	0	1	0	1	0	0	0	0	0	0	0	3	2	2.78	2	4	0	0	1	0	2	0	0	0
Ctaxi_contig_73374|comp2586639_c0_seq1	0	0	0	0	0	0	0	0	0	0	0	0	0	0	0	0	0	0	0	3	1	0	0	0	0	0	0	0	0
Ctaxi_contig_26273|comp34129_c0_seq2	0	0	6	11.28	7.08	13.63	17	14.89	12	45.53	90.57	37.9	48.48	39.83	8.11	15.01	8.63	19.26	22	70.83	44.68	27.51	22	32.17	57.72	59.72	92.99	40.3	48.97
Ctaxi_contig_17296|comp32879_c1_seq9	0	0	2.48	0	0	2.59	4.84	0	0	0	0	0	0	1.44	6.88	0	0	0	3.01	0	0	2.11	0	0	3.6	5.88	4.16	1.34	0
Ctaxi_contig_76154|comp4559595_c0_seq1	0	0	0	0	0	0	0	0	0	0	0	0	0	0	0	0	0	0	0	1	0	0	0	0	0	0	0	0	0
Ctaxi_contig_27761|comp34290_c0_seq20	51.27	71.15	40.14	112.35	36.44	9.91	15.3	22.11	10.42	15.21	15.5	8.63	11.52	6.67	10.88	18.75	40.54	18.15	15.2	26.62	62.76	28.43	13.85	17.85	49.14	78.93	49.68	40.23	30.38
Ctaxi_contig_64822|comp36985_c0_seq1	24	27	19.06	26.99	26	13	8.97	12	4	6	20	5	12	8.01	3	12	24	22	28	21	35	26	6	30.36	20	19	12	8	15
Ctaxi_contig_32742|comp34809_c11_seq2	0	2.34	0	0	0	0	0	0	0	0	0	0	0	0	0	8	0	4	3.59	4.16	5.3	0	0	0	0	0	0	0	0
Ctaxi_contig_74786|comp3571633_c0_seq1	0	0	0	0	0	0	0	0	0	0	0	0	0	0	0	0	0	0	0	0	0	0	0	0	0	0	0	0	0
Ctaxi_contig_39786|comp35443_c3_seq20	7.25	1.78	3.75	4.3	11.77	8.22	2.4	14.74	3.7	7.7	11.8	3.55	0	1.37	7.44	0	0	5.23	17.47	6.59	11.14	0	2.11	13.5	4.44	8.38	14.8	7.13	5.22
Ctaxi_contig_73776|comp2907405_c0_seq1	0	0	0	0	0	0	0	0	0	0	0	0	0	0	0	0	0	1	1	1	0	0	0	0	0	1	0	1	0
Ctaxi_contig_35431|comp35055_c0_seq4	0	3.18	0	4.87	0	0	0	0	0	0	4.67	0	0	0	0	0	0	0	5	9.49	7.45	0	0	0	0	0	0	0	0
Ctaxi_contig_412|comp3653_c0_seq1	0	0	0	0	0	0	0	0	0	0	4	0	0	0	0	0	0	0	0	0	0	0	0	1	0	0	0	0	0
Ctaxi_contig_41309|comp35566_c2_seq16	1	1	0	0	0	1	1	1	1	0	1	1	2	1	1	1	2	1	0	0	3	0	0	2	0	0	0	1	0
Ctaxi_contig_31699|comp34714_c0_seq1	113	118	77	140	106	65	98	67	65	66.9	84.03	51.8	93	62	175.99	153	233.23	234	231	221	260	171	89	208	107	136	128	65	77
Ctaxi_contig_74085|comp3078336_c0_seq1	0	0	0	0	0	0	0	0	0	0	0	0	0	0	0	0	0	1	0	0	0	0	0	0	0	0	0	0	0
Ctaxi_contig_65436|comp37010_c1_seq1	133.95	124.26	63.01	167.91	121.03	181.71	202	182.82	180	134.87	374.42	255.98	436.56	303.58	225	166.68	261.78	266	269.98	315.63	396.23	240.99	137.9	296.03	215.92	353.95	250.85	179.8	225.99
Ctaxi_contig_37314|comp35225_c1_seq21	0	5.08	5.58	0	0	0	0	0	0	0	0	0	0	0	30.94	0	0	0	0	0	0	0	0	0	0	0	0	7.61	0
Ctaxi_contig_20572|comp33397_c0_seq5	0	0	0	0	0	0	0	0	0	0	0	0	0	0	0	2	0	0	0	0	0	0	0	0	0	0	0	0	0
Ctaxi_contig_33493|comp34875_c0_seq2	123	114.03	90	154.02	81.01	136	131.02	88.99	89	79	86	63	114	62.48	25.53	61	170.99	161.99	209.86	256.98	225	184	88	226.62	149.75	159	123.22	75.26	91
Ctaxi_contig_73725|comp2892044_c0_seq1	0	0	0	0	0	0	0	0	0	0	0	0	0	0	1	0	0	0	0	0	0	0	0	0	0	0	0	0	0
Ctaxi_contig_44931|comp35793_c5_seq10	106.48	85.9	79.99	134.78	148.88	49.78	115.27	79.01	87.39	39.19	31.3	27.32	28.69	21	233.31	142.8	280.09	293.35	300.94	360.51	192.93	181.99	104.92	201.39	49.2	45.83	31.78	21.37	37.47
Ctaxi_contig_29471|comp34485_c1_seq2	2	1	2	5	2	7	4	3	4	1	4	3	2	3	10	11	23	17	21	11	6	13	3	2	5	2	4	4	2
Ctaxi_contig_7787|comp30361_c0_seq2	0	0	0	0	0	0	0	0	0	0	0	0	0	0	0	0	0	2	0	0	0	4.49	0	0	0	0	0	0	0
Ctaxi_contig_69150|comp37156_c5_seq1	15	37	12.58	22	31.36	37	25.41	13	15	17	27	4	25.03	14	2	16	13	22	42	15	43.33	17	9	38	27	36	37.82	15	11.99
Ctaxi_contig_44637|comp35786_c1_seq7	0	3	1	1.06	1	9	2.08	8.6	6.57	0	4	1.07	2.12	2.11	12.43	14	14.25	17	15.58	7.12	16	12	3	5	6.93	2.04	3.15	0	5.29
Ctaxi_contig_44092|comp35754_c0_seq2	42	32	21	47	34	8	10	13	12	3	2	6	9	6	73	34	57	40	35	48	40	19	20	22	11	15	10	6	5
Ctaxi_contig_28399|comp34368_c5_seq1	107.26	88.71	58.65	102.08	101.55	38.88	66	68.57	15.88	21.73	52.23	44.14	47.84	67.1	94.59	69.85	125.14	131.08	139.96	105.63	84.01	59.77	45.75	129.27	65.19	40.79	65.96	37.52	69.46
Ctaxi_contig_45595|comp35837_c6_seq8	67	76	44.02	76	87	81.98	70	64	48.02	41.16	93.69	36	78.71	46.01	2	40	77	82	113.06	91	115	62	28.98	98.02	81.1	68	64	38	49.01
Ctaxi_contig_15575|comp32576_c1_seq18	6.77	0	15.66	19.28	6.11	0	0	0	0	0	0	0	0	0	0	0	4.5	0	0	0	2.53	0	0	0	0	0	0	0	1.92
Ctaxi_contig_63894|comp36943_c2_seq25	17.82	31.34	6.19	28.18	0	0	12.89	0	3.17	6.49	0	0	0	2.22	6.17	5.19	5.27	20.26	8.62	0	10.18	0.21	0	0	6.12	0	3.02	2.45	1.38
Ctaxi_contig_7442|comp30130_c3_seq1	0	0	0	0	0	1	1	2	2	0	0	1	1	0	5	0	1	3	1	4	0	0	0	1	0	1	0	0	3
Ctaxi_contig_43511|comp35718_c2_seq18	2.62	0	0	2.11	4.21	0	2.66	3	2.44	0	2.23	2.39	0	0	2	1.43	3.1	2.01	0	6	3	0	0	3	2.66	8	2	0	2
Ctaxi_contig_76280|comp4606318_c0_seq1	0	0	0	0	0	0	0	0	0	0	1	0	0	0	0	0	0	0	0	0	0	0	0	0	0	0	0	0	0
Ctaxi_contig_2476|comp16100_c1_seq1	0	0	0	0	0	0	0	0	0	0	0	0	1	0	0	0	0	0	0	1	0	0	0	0	0	0	0	0	0
Ctaxi_contig_68891|comp37146_c0_seq2	32.66	50	18	36	31.01	17	20	5	10	8	19	9	15	9	4	23	24	9	40	12	40	14	7	43	21	12	26	5	6
Ctaxi_contig_3637|comp23530_c1_seq1	0	0	0	0	0	0	0	0	0	1	0	0	0	0	0	0	0	0	0	0	0	0	0	0	0	0	1	0	0
Ctaxi_contig_39080|comp35378_c4_seq4	0	0	0	0	0	1	2	2	1	1	0	0	0	0	10.22	1	5.62	6	2.7	10.12	0	2	0	5	0	1	0	0	0
Ctaxi_contig_42995|comp35678_c4_seq8	50	58	38	74	65	92.98	70	71.8	57	49	97.46	60.7	107.05	75.99	60	89.11	136.54	142	170.32	129.74	92.99	53.65	34.88	95.03	62	54.99	27	36	57.3
Ctaxi_contig_25189|comp34025_c3_seq9	0	0	0	0	0	0	2	0	0	0	0	1	1	0	1	2	2	1	1	1	4	2	0	2	0	1.03	0	0	0
Ctaxi_contig_59898|comp36726_c4_seq1	127	118	75	141.78	112	81	90	85.89	81	68.35	163.07	99	152.1	128	109.75	125.16	159	198.51	162	166	215	116.99	61	152.01	163	177.39	179	94	129
Ctaxi_contig_33305|comp34860_c6_seq1	32	32	17	51	31	14	12	25	11	13	25	15	24	12	14	15	42	37	47	21	45	26	18	40	18	24	20	10	22
Ctaxi_contig_75623|comp4109232_c0_seq1	0	0	0	0	0	0	0	0	0	0	0	0	0	0	0	0	0	0	0	0	0	0	0	0	0	1	0	0	0
Ctaxi_contig_49100|comp36082_c8_seq1	12.59	8	0	9	13.81	15	26	15.97	19.98	13.36	15	3.25	9.01	0	15.06	12	31.79	18.74	19.17	25	30.66	22.92	16	29.01	26	33.48	27	26	16.87
Ctaxi_contig_48033|comp36013_c1_seq1	3	3	1	1	1	0	1	0	0	1	1	0	2	0	1	0	0	0	0	0	2	0	0	1	0	1	0	0	0
Ctaxi_contig_47943|comp36006_c1_seq7	1.6	5.44	0	0	4.08	0	0	5.27	0	0	0	0	0	0	0	1.64	0	2.03	2.67	1.88	1.53	0	4.22	0	0	0	0	0	0
Ctaxi_contig_21707|comp33562_c2_seq5	81.05	60	38.73	72.01	72.05	94.94	65	37	60	54	52.11	16	43	30.2	23	47.04	73.28	86	76.12	93	100.7	55.17	34	79.43	83	115.06	98.55	55.98	92
Ctaxi_contig_66651|comp37058_c4_seq8	0	0	0	0	0	0	0	0	0	0	5	0	0	0	0	0	0	0	0	0	0	0	0	0	0	0	0	0	0
Ctaxi_contig_44956|comp35795_c5_seq2	0	0	0	0	0	0	0	0	0	0	0	0	0	0	1	0	0	0	0	0	2.63	6	0	0	0	0	0	1	0
Ctaxi_contig_38549|comp35328_c3_seq2	29.29	25	13	33	22	7	4	3	5	3	17	16	13.53	20	10	16	15.02	22	16	8	23	12	0	14	8	5	3	4	6
Ctaxi_contig_49989|comp36145_c5_seq5	4	6	1	1	6	3	6	4	5	3	4	5	6.73	5	3	3	5	5	10	4	10	4	4	5	12	11	11	8	5.01
Ctaxi_contig_22386|comp33659_c3_seq1	72.57	78.97	39	68.49	41.87	23.48	36.31	48.44	20.32	20.55	32.65	10.16	31.34	18.18	12.57	39	54.54	59.39	54.32	90.98	94.84	38.49	22	46.88	50	28.54	33.31	13	39.36
Ctaxi_contig_11426|comp31676_c2_seq1	0	1	0	2	1	0	2	2	3	0	0	0	2	2	4	0	2	2	1	2	2	1	0	5	6	12	5	3	3
Ctaxi_contig_37356|comp35229_c5_seq2	1	1	3	0	0	1	1	1	0	0	0	0	0	1	1	0	0	1	2	3	2	2	0	3	1	3	0	1	0
Ctaxi_contig_23271|comp33773_c2_seq1	27	42	32	49	37	50.97	44	26	50	20	57	37	28	34	74.64	48	51	82	100	101	103	55	31	61.05	51.01	72	61.99	21	53
Ctaxi_contig_108|comp2132_c0_seq1	0	0	0	0	0	0	0	0	2	0	0	0	0	0	0	0	0	0	0	0	0	0	0	0	0	0	0	0	0
Ctaxi_contig_59295|comp36695_c2_seq1	834.99	941.99	574.8	1264.33	960	640.62	840.74	765.17	669.23	559	783.02	439	956.46	667.49	737.04	725.97	1237.53	1313.6	1552.38	1512.5	1680.88	1178.19	581.83	1420.45	918.92	1133.76	716.57	603.4	702.75
Ctaxi_contig_3989|comp24439_c2_seq1	0	0	0	0	0	0	0	0	0	0	0	0	0	0	0	0	0	0	0	0	0	0	0	0	0	0	0	0	0
Ctaxi_contig_9967|comp31266_c2_seq1	0	0	6.07	16.53	22.53	0	10.36	4.44	0	7.04	4.44	0	8.26	0	4.26	6.16	14.69	6.2	4.85	17.38	15.61	30.2	8.34	25.96	19.48	10.36	14.64	5.29	16.35
Ctaxi_contig_71152|comp37240_c1_seq13	6.75	3.27	6.47	12.77	7.67	28.19	25.27	27.68	25.49	17.61	26.01	31.25	82.74	35.17	35.16	8.49	11.31	7.95	14.11	13.6	15.58	15.84	12.91	16.28	56.92	79.83	83.84	60.24	71.84
Ctaxi_contig_34227|comp34941_c0_seq4	5.82	8.89	4.5	4.15	3	3.89	6.75	3	3.75	3.84	4	2	1.5	2	4	4.5	8.67	7.19	6.98	5.94	3.12	3.75	1	9.6	2	4.47	2	2	1
Ctaxi_contig_27763|comp34291_c1_seq1	0	0	0	0	0	0	5.89	0	0	0	0	0	0	0	0	0	0	2.49	3.1	2.16	1.51	10.23	0	3.86	0	0	0	0	0
Ctaxi_contig_44350|comp35764_c7_seq3	3.78	12.62	5.45	2.68	1.61	2.82	1.17	1.1	0	0	1.89	0.74	0.06	0	3.15	0	1.29	0.5	8.99	6.74	0.75	4.75	1.97	2.75	0	4.23	1.86	2.16	0
Ctaxi_contig_18135|comp33024_c0_seq6	0	0	0	2	1.01	0	0	1	0	0	0	0	2	1.89	3	0	3	3	0	4	3	1	1	0	1	2	0	0	1
Ctaxi_contig_12782|comp32019_c0_seq1	5.92	6.63	6.16	10.02	15.38	3.72	8.74	0	0	0	0	0	0	0	0	1.19	8.95	7.89	13.56	0	0	4.75	0	0	0	0	0	2.88	0
Ctaxi_contig_3770|comp23871_c0_seq1	1	0	0	1	0	1	0	0	2	1	0	0	0	0	0	1	1	2	0	2	3	1	0	0	0	0	0	0	0
Ctaxi_contig_51228|comp36226_c2_seq1	8	5	9	11	8	6	9	6	3	6	13	5	10	9	1	5	8	12	6	17	11	14	5	13.28	7	10	8	11.1	10
Ctaxi_contig_41530|comp35581_c2_seq1	855.96	955.96	765.02	1081.93	670.6	914.91	1371.77	875.74	773	836.21	604.97	592.76	1156	667	520.96	1005.43	3034.81	2679.75	2039.82	4786.23	2294.7	2353.48	1111.92	2513	703	727.84	471.98	391.56	583.02
Ctaxi_contig_67728|comp37097_c0_seq19	18.85	9.52	0	0	4.75	0	9.93	12.64	4.99	6.32	18.68	0	6.32	3.55	18.96	12.64	16.05	16.62	0	21.69	8.88	7.79	6.32	4.64	4.87	12.64	8.87	6.32	0
Ctaxi_contig_52433|comp36291_c1_seq1	28	30	25	37	60	39	34.06	25	25	26	50.28	14	26.99	14	10	39	66	59	87	86	68.2	46	18	70	24	30	45	18	71.94
Ctaxi_contig_37863|comp35274_c1_seq1	18	22	15.99	20	6	13	18.39	18	12	15	8	9.59	28.86	11	24	18	21	14	22	47.95	35	24	13	20	43	41.64	31	30	23
Ctaxi_contig_75799|comp4439579_c0_seq1	0	0	0	0	0	0	0	0	0	0	0	0	0	0	1	0	0	1	0	0	0	0	0	0	0	0	0	0	0
Ctaxi_contig_60537|comp36764_c4_seq1	31	41	37	41	36	55	72	48	65.99	28	60	27	46	43	10	89	127	113	177	126	115	82	44	96	59	61	49.16	26	61
Ctaxi_contig_41295|comp35566_c2_seq2	7.93	14.45	9.83	5.1	6.59	5.63	4.9	4.29	0	0	0	2.19	10.77	5.47	18.29	5.74	7.01	12.33	0	6.01	0	5.63	3.71	4.91	11.3	0	5.42	4.54	4.02
Ctaxi_contig_9232|comp31016_c1_seq1	6	13	13	15	8	6	8	6	10	2	7	5	10	5	24	4	17	18	9	24	11	9	9	11	26	34	31	25	20
Ctaxi_contig_899|comp6733_c0_seq1	0	0	0	0	0	0	0	0	0	0	0	0	1	0	0	0	0	1	0	0	0	0	0	0	0	0	0	0	0
Ctaxi_contig_59952|comp36729_c3_seq1	1261.01	1426	836	1555.93	1287.74	853.93	987.6	707.1	635.86	593.98	709.16	440	647	573.01	273	777.07	1227.43	1275.1	1514.01	1647.03	1748.95	974.18	563.56	1471.26	892.06	778	648.71	428.99	630.99
Ctaxi_contig_54160|comp36391_c3_seq9	10	0	0	0	0	0	0	0	0	0	0	3.6	2.32	5.33	0	1.73	0	3.27	0	3.52	7.7	0	2.67	11.31	0	0	0	0	0
Ctaxi_contig_41469|comp35574_c0_seq15	4	0	0	4	2	5	6	3	2	7	5	3	1	0	2	1	0	4	1	10.12	1	2.35	3	3	8	10.22	7	4	2
Ctaxi_contig_30933|comp34635_c2_seq1	17	20	10	17	12	13	10	12	5	8	11	9	10	9	42	27	28	32	14	38	29	19	9	27	10	19	11	8	16
Ctaxi_contig_71450|comp37253_c8_seq1	68.09	77	41	64.03	85	96	77	73	57	93.07	91	66	129.3	81.03	8	38	73	59.18	115	188	167	87	52	147	134	101.91	108	61.03	78
Ctaxi_contig_62215|comp36850_c4_seq1	15.78	4.71	8.97	53.81	6.12	10.97	18.74	6.11	17.49	7.56	3.6	2.43	11.89	6	80.19	19.33	36.3	36	17.02	73.95	39.61	22.09	4.11	14.75	24.4	39.59	16.17	4.06	46.52
Ctaxi_contig_53142|comp36336_c6_seq2	0	0	6.51	0	0	0	3	0	0	0	0	0	0	0	0	0	0	0	0	0	0	0	0	0	0	0	0	0	0
Ctaxi_contig_4101|comp24828_c1_seq1	0	0	0	1	1	1	1	2	0	2	1	0	0	0	1	0	0	2	2	0	0	0	0	0	0	0	0	0	0
Ctaxi_contig_3024|comp17960_c0_seq1	0	0	0	0	0	0	0	0	0	0	0	2	4	4	0	0	0	0	0	0	0	0	0	0	0	0	0	0	0
Ctaxi_contig_37472|comp35239_c0_seq21	0	0	0	0	0	1	0	0	0	0	0	0	0	0	5.91	0	2.47	1	1	2	0	1	0	2	0	0	0	0	1
Ctaxi_contig_35264|comp35039_c4_seq1	467.92	554.44	384.6	558.93	449.79	133.7	195.12	164.49	142.46	122.36	188.91	151.19	247.05	228.57	265.64	214.94	367.34	322.41	370.74	399.68	686.35	362.26	156.78	357.87	489.28	535.81	484.18	288.54	412.41
Ctaxi_contig_51860|comp36253_c5_seq4	4.44	12	2.68	11.31	4.33	10.06	15.37	0	7.72	20.77	4.76	0	8.02	12.73	0	5.88	14.88	12.19	5.64	3.56	9.37	21.79	0	4.35	13.67	14.18	4.78	4.24	0
Ctaxi_contig_2457|comp16036_c0_seq1	0	0	0	0	0	0	0	0	0	0	0	0	0	0	0	0	0	0	0	1	0	1	0	0	0	0	0	4	0
Ctaxi_contig_67283|comp37087_c4_seq2	286.44	340.03	176.97	313.9	287.79	419.96	386	285.14	279	283.64	303.01	233.92	385	315.93	24	197.9	349.55	329.62	405.35	554.88	664.89	329.86	204.4	555.97	748.76	577.49	580.25	318	272
Ctaxi_contig_28396|comp34368_c4_seq5	198.33	207.66	119.44	217.09	220.79	75.1	91.17	83.12	67.05	63.03	130.57	75.51	80.21	82.56	67.3	151.77	187.76	176.48	297.45	181.34	232	141.37	67.25	198.22	105.51	103.05	110.46	52.76	97.07
Ctaxi_contig_15126|comp32503_c0_seq6	5	8	4	11	8	13	15	12	7	6	8	4	16	5	21	8	18	28	18.69	33	24	19	10	17	21	22	10	8	12
Ctaxi_contig_72283|comp1319869_c0_seq1	0	0	0	0	0	0	1	0	0	0	0	0	1	0	0	0	0	0	1	1	2	0	1	1	0	1	0	0	0
Ctaxi_contig_52909|comp36322_c1_seq9	0	0	0	0	0	0	2	0	0	0	1	3	3	0	1	1	1	1	2	2	3.87	1	0	1.23	1	0	0	1	0
Ctaxi_contig_55154|comp36449_c1_seq4	37.65	17.15	12.87	25.32	67.2	29.5	42.3	20.48	24.28	19.69	23.39	45	15.54	14.89	15.53	41.87	58.28	38.84	57.7	59.97	54.11	34.76	27.63	54.87	17.83	38.02	30.9	0	43.56
Ctaxi_contig_63360|comp36914_c2_seq2	39.3	47.61	34.21	54.8	46.31	60.3	76.3	55.6	78.07	22.99	73.26	34.61	75.56	40.25	18.39	49.76	114.18	110.16	98.49	179.16	104.41	106.82	43.02	109.19	50.62	61.91	35.76	20.22	30.69
Ctaxi_contig_5506|comp27926_c2_seq1	0	0	0	0	0	0	1	0	0	0	0	0	0	0	2	0	0	2	1	2	0	1	0	1	0	0	0	0	0
Ctaxi_contig_67183|comp37082_c2_seq3	13	10	7	11	10	13	17	7.03	14	6.3	10	2.01	4.01	9.12	16	20	36	32.99	46.97	13.91	25.98	14	8	12	5	5	6	4	9
Ctaxi_contig_74998|comp3648584_c0_seq1	0	0	0	0	0	0	0	0	1	0	0	0	0	0	0	0	0	0	0	0	0	0	0	0	0	0	0	0	0
Ctaxi_contig_62566|comp36866_c1_seq3	0	0	0.66	55.68	14.63	23.86	0	0	3.54	0	25.68	0	25.56	20.04	27.81	17.08	0	49.58	42.07	11.38	17.67	28.72	0	12.59	0	0	35.68	48.04	0
Ctaxi_contig_18403|comp33061_c2_seq3	3	15	4	19	6	9	12	10	15	8	3	6	11	5	13	19	15	22	25	26	29	17	10	16	20	19	21	5	21
Ctaxi_contig_46188|comp35882_c2_seq1	24	23	21	48.03	27	17	18	29	12	11	47.98	36	51.84	55	10.91	22	35	31	33	24	26	22	7	26	34.31	33	28.48	21.06	54
Ctaxi_contig_38503|comp35325_c0_seq1	10	7	9	11	9	4	8	4	4	16	5	2	7	5.4	0	3	2	9	13	19	21	14	6	17	14	10	10	5	10
Ctaxi_contig_23692|comp33824_c0_seq1	101	97.16	67.56	135.85	92.92	57.1	72.73	42.33	45	30.8	48.71	31	49.67	34	150	105	204.47	151.2	198.29	159.17	203.81	127.32	62	122.16	79.82	125.19	49.18	43	39
Ctaxi_contig_66551|comp37053_c1_seq2	68	74.27	54.19	65.01	38	24	25	19.03	24	14	23.62	28	45.27	29.24	27.1	35.68	75.1	68.17	43.41	71.06	49.55	45.41	22	26.43	32.01	24.02	17	19	13
Ctaxi_contig_47520|comp35976_c15_seq3	38.42	39.11	12.99	41.4	30.07	8.57	12.78	2.84	13.52	9.97	18.18	0	6.73	18.12	0	6.92	15.8	0	10.94	31.44	14.37	12.01	8.91	27.15	29.34	13.05	7.29	6.76	6.38
Ctaxi_contig_66543|comp37052_c1_seq10	96	116	50	108.99	82	92	91.95	70.76	79	53.93	50	37	69.21	48.02	7	48	59	74	83.86	121.63	167.23	68.32	60.01	112	148.95	139.96	130	81	87.27
Ctaxi_contig_45849|comp35858_c0_seq7	130	149.18	86.04	160.99	118	151	192.16	141	101.46	160	133	86.01	161.9	60.53	18	111.63	233.16	213.13	223.65	271.79	195	134.85	65	258	162.1	137.81	127	89	118
Ctaxi_contig_12473|comp31947_c0_seq3	0	0	0	0	0	2	1	1	2	0	0	0	0	0	4	0	6	1	1	4	1	2	0	2	0	0	1	0	1
Ctaxi_contig_56966|comp36566_c2_seq2	49	56	30	51	28	33	36	41	32	39	28	20.03	27	23.94	34	21	64.74	53	72	61	45	48.96	19	67.71	41	35.05	19	23	19
Ctaxi_contig_27409|comp34252_c0_seq3	201	207	173.01	228	171	95	95	97	56.6	88	153	84	140	98.95	52	94	189	182	265.45	203.82	179	145	70	162	84.11	104	111	41	133
Ctaxi_contig_12448|comp31941_c0_seq3	4	0	4	6	7.63	0	1	0	4	6.97	0	0	1	0	5	3	12	12.71	10	10.07	8	3.39	4	8.74	0	0	0.98	0	0
Ctaxi_contig_30486|comp34592_c4_seq1	11	5	3.99	8	8	11	16	6	12	7	9	5	11	5	25	20	26	26.81	20	11	22	13.71	6	17	5	17	10	10	8
Ctaxi_contig_48096|comp36019_c0_seq1	0	8	2	0.5	0	1	3.5	0	0	0	0	1.5	7	2.5	0	8	11	10	0	0	0	7	0	3.33	4.5	1.5	2	5	0
Ctaxi_contig_8532|comp30732_c1_seq5	0	0	0	1	0	0	0	0	0	0	1	0	2	1	0	1	0	1	1	0	0	3	0	0	1	1	0	0	0
Ctaxi_contig_25879|comp34085_c0_seq7	97.11	52.06	50.57	76.94	54.3	68.83	94.32	74.08	71.69	69.69	39.16	22.05	45.72	21.94	152.39	113.86	273.09	305.52	241.99	509.75	239.62	259.6	120.72	250.89	47.23	58.87	39.6	35.69	67.49
Ctaxi_contig_1616|comp13117_c0_seq1	0	0	0	1	0	0	0	3	0	1	0	0	2	0	1	1	0	0	3	1	0	1	1	1	0	1	0	0	0
Ctaxi_contig_16986|comp32826_c0_seq3	0	4	0	0	0	0	0	2	2	0	0	0	6	0	1	0	2	2	0	2.03	0	2.03	1	2.03	0	0	0	0	0
Ctaxi_contig_11316|comp31647_c0_seq1	2	2	1	2	2	1	3	0	2	1	5	1	3	1	11	1	4	8	2	5	3	3	2	4	1	1	2.88	1	2
Ctaxi_contig_73253|comp2495155_c0_seq1	0	0	0	0	0	0	0	0	0	0	7	0	0	0	1	0	0	0	0	0	0	0	0	0	3	0	0	0	0
Ctaxi_contig_8570|comp30748_c0_seq3	0	0	0	0	0	5	0	0	0	0.5	0	0	0	0	0	0	0	0	0	0	0	0	0	0	0	0	1	0	0.5
Ctaxi_contig_68068|comp37113_c2_seq3	187.93	238	132	252.99	205.32	165.21	182.89	144.08	116.91	149.01	146	103.01	140.97	128	46	89.32	148.01	151.52	188.3	196.61	301.22	155	69.89	255.01	369.03	382.63	322.19	138.88	167.47
Ctaxi_contig_38774|comp35351_c0_seq6	0	5.84	6.74	0	4.39	14.74	4.98	9.52	8.26	4.54	34.58	4.15	17.55	5.03	6.97	0	3.75	14.39	2.35	34.25	17.12	29.7	10.73	10.91	19.55	44.67	48.15	24.69	41.69
Ctaxi_contig_6829|comp29641_c0_seq1	0	0	0	0	0	0	0	3	1	0	2	0	0	0	11	1	1	1	4	7	0	0	3	2	0	0	0	0	4
Ctaxi_contig_26684|comp34170_c0_seq6	14	2	16	6.5	5.5	15.75	17.5	23	19.25	21.99	10.5	18	29.98	12	14	0	22.01	20	19.47	40.6	35.14	11.5	7.33	25.07	45	50.77	49	24.89	33
Ctaxi_contig_67633|comp37095_c2_seq26	1.41	0	0	17.63	6.53	0	0	0.57	0	0	0	0	0	2.79	0	0	3.07	0	2.77	6.93	0	0	0	7.35	0	0	0	0	2.85
Ctaxi_contig_4488|comp25752_c1_seq1	0	0	0	0	0	0	0	0	0	0	0	0	0	0	0	0	0	0	0	0	0	0	0	0	0	0	0	0	2
Ctaxi_contig_76081|comp4533665_c0_seq1	0	0	0	0	0	0	0	1	0	0	1	0	0	0	0	0	1	0	0	0	0	0	0	0	0	0	0	0	0
Ctaxi_contig_62501|comp36861_c4_seq3	7	5	2	8	10	17	14	7	6	4	7	3	9	2	0	2	9	4	7	8	18	9	3	18	8	14	10	7	4
Ctaxi_contig_18501|comp33074_c5_seq1	309	368.02	270.99	435.5	262.43	166.26	129	142.97	120	129	353.09	143	175.14	156.99	64	161.38	267.74	241.01	238.71	194	284.99	179.58	89	190	144	147.04	189.9	92.01	159.57
Ctaxi_contig_12915|comp32044_c4_seq1	1	1	1	1	1	2	4	1.15	1	3	1	2	3	1	3	0	4	5	5	2	3	1	1	0	2	0	0	0	0
Ctaxi_contig_18838|comp33117_c3_seq2	1	0	0	0	0	1	1	1.02	1	0	2	1	1	4	0	1	0	1	1	4	2	1	1	0	5	7	2	2	1
Ctaxi_contig_49047|comp36079_c0_seq15	0	0	0	0	0	0	0	0	0	0	0	0	0	0	11.51	0	0	2	0	0	0	0	0	0	1.45	7.51	0	0	0
Ctaxi_contig_46439|comp35896_c0_seq3	33	43	15	53.03	27	7	11	14	8	12	21	11	14	18.93	7	11	27	24	37	24	36.53	19	12	21	15	18	22	12.97	26
Ctaxi_contig_13940|comp32256_c0_seq1	242	204.16	222	289	261	377	462.02	439	349	419	304.4	195	443.21	244.96	793.98	449.03	1129	1084	800.87	1439.01	843	889	511.16	963.81	443.13	477.04	382	345	434.17
Ctaxi_contig_7769|comp30343_c0_seq3	87	74.21	50	110.89	317.68	609.54	501.59	424.82	577.97	513.95	1240.47	1547.05	1823.15	2096.35	633.16	510.71	633.71	722.48	579.29	930.47	911.66	639.67	344.93	623.92	502.4	446.66	769.22	421.83	1016.85
Ctaxi_contig_49307|comp36098_c2_seq1	0	0	0	0	0	0	0	0	1	0	0.99	0	1	1	0	0	0	1	1	0	1	0	2	2	0	0	0	0	2
Ctaxi_contig_74322|comp3417289_c0_seq1	0	0	0	0	0	0	0	0	0	0	0	2	0	0	1	0	0	0	0	0	0	1	0	1	0	0	0	1	0
Ctaxi_contig_18540|comp33082_c0_seq1	2	0	1	3	0	4	3	4	0	3	3	0	0	0	12	4	7	6	5	3	7	9	4	1	17.97	18	15	9	15
Ctaxi_contig_6712|comp29504_c0_seq2	0	0	0	0	0	0	1	0	0	0	0	0	0	0	1	0	0	0	1	1	1	0	0	0	0	0	0	0	0
Ctaxi_contig_58091|comp36630_c0_seq3	32.98	33.64	28.26	34.92	36.57	23.29	29.4	33.6	14.88	12.77	25.9	13	28.92	22	15.38	34.78	57.76	60.19	86.84	77.37	49.79	43.09	28.53	54.81	24.9	21.68	20.5	18.13	14.42
Ctaxi_contig_56804|comp36557_c2_seq1	371.2	432.26	259.25	458.63	181.16	59	70	76	67.03	87.3	238.98	82	85.01	83.99	113.01	61	68	87.58	69	113.13	185.99	84.01	51	92.1	147.42	187.82	263.1	106	428.64
Ctaxi_contig_47573|comp35981_c1_seq12	4.03	6.01	0	8.01	6.59	6.6	14.1	2.98	10.18	3.01	1	1	3.87	4.12	10.04	5.97	13.96	15.06	20.31	19.51	18.04	11.98	6.79	9.99	1.1	3	4	0	1.39
Ctaxi_contig_26752|comp34176_c2_seq1	501.24	558.62	332.98	568.04	415	364.96	323.2	220	284.94	166.02	326.13	155	242.01	164	162	345.13	582.6	513.67	601.22	601.95	758.92	499	234	526.02	386	416.9	437	197.87	310
Ctaxi_contig_45314|comp35817_c2_seq1	18.18	6.76	21.53	12	14.47	22.27	17.57	24.36	17.77	11.92	22.27	24.81	35.79	23.58	20.09	4.55	20.82	15.44	12.16	22.52	17.44	4.99	10	5.73	16.52	27.85	22.55	34.18	10.47
Ctaxi_contig_33917|comp34911_c1_seq6	78.08	51.53	41.13	92.3	77.29	111.71	99.75	93.84	100.92	82.71	65.45	49.1	98.81	89.22	59.85	147.05	254.67	235.97	301.1	252.24	282.35	163.97	81.18	186.45	201.94	253.6	243.89	111.86	81.44
Ctaxi_contig_63234|comp36906_c3_seq3	1	0	0	0	0	2	1	1	3	1	0	0	1	0	1	4	5	4	3	5	1	0	2	5	0	0	0	0	1
Ctaxi_contig_29669|comp34509_c2_seq1	147.5	178.14	91.62	238.61	144.91	179.97	206.27	145.17	163.21	113.47	182.55	97.62	198.04	121.73	292.45	194.28	229.6	255.09	243.78	290.8	374.47	152.22	129.66	203.3	236.66	402.51	229.74	180.59	281.64
Ctaxi_contig_42511|comp35639_c2_seq5	0	0	1	1	0	1	1	0	0	3	1	0	0	0	0	0	2	1	2	2	2	2	0	1	0	1	0	0	0
Ctaxi_contig_58651|comp36663_c0_seq65	56.34	34.03	34.02	69.99	49.06	38.65	55.84	35.55	16.62	36.71	3.23	16.85	21.21	5.58	111.71	41.23	134.36	105.59	107.67	130.55	82.27	66.98	31.67	94.06	37.3	30.94	14.25	17.49	21.77
Ctaxi_contig_60545|comp36764_c7_seq5	36.99	30.88	19	36	22	57	57.49	35.92	56.99	26	41	31.96	40	32	52	48.01	111.37	109	107.01	124	72	67	37	59	40	54.01	41	30	37.99
Ctaxi_contig_62397|comp36855_c1_seq5	0	0	0	0	0	0	0	0	0	0	0	0	0	0	0	0	3.36	0	0	7.9	10.79	0	0	7.61	0	0	0	0	0
Ctaxi_contig_25313|comp34035_c0_seq7	1	0	1	0	0	0	0	1	4	1	1	0	3.72	2	11.33	2	2	2.21	2.01	3	5.46	5	1	0	0	7.38	0	5.4	1.12
Ctaxi_contig_59084|comp36682_c1_seq26	0	0	0	0	0	0	0	0	0	0	0	0	0	0	0	0	0	0	0	0	0	0	0	0	0	0	0	0	0
Ctaxi_contig_43405|comp35711_c2_seq1	2	1	0	2	1	2	5	1	0	3	1	4	4	1	7	1	3	4	4	2	7	5	1	5	1	0	1	1	2
Ctaxi_contig_42399|comp35633_c2_seq6	0	15	8	16	15	4.12	0	0	0	0	5	6	15	3.96	19	12	10.73	14.21	0	23.06	9.87	0	3.96	0	0	31	15	7	0
Ctaxi_contig_50069|comp36151_c3_seq2	0	0	0	2.25	0	2.16	0	0	0	0	10	0	0	2.25	0	0	3	0	0	8.89	9.86	0	0	0	0	3.48	4.31	4.97	0
Ctaxi_contig_18281|comp33047_c1_seq1	1	0	0	0	1	1	0	0	0	1	1	1	1	0	0	0	3	1	0	1	0	0	0	1	0	1	0	0	0
Ctaxi_contig_33165|comp34851_c1_seq1	21	21	14	20	20	9	24	15.08	11	13	32	12.99	15	14	5	15.93	28	15	27	23	25	16	9	24	32	31	43	24	21
Ctaxi_contig_12835|comp32031_c0_seq4	22.49	38.18	6.64	42.3	20.83	8.35	0	12.35	14.35	17.79	33.85	14.94	38.08	29.44	10.41	16.08	37.24	28.35	22.3	10.34	68.04	31.16	15.98	19.81	30.39	27.49	6.93	21.61	15.97
Ctaxi_contig_10550|comp31430_c0_seq1	1	1	0	0	0	0	0	0	1	4.43	4.41	8.85	4.42	0	0	0	0	0	4.42	0	0	0	2	4	0	0	0	0	0
Ctaxi_contig_68754|comp37138_c0_seq3	8	15.01	12	38.01	14.35	10	10.86	16	12	17	21	16	25	15	17	9.02	14	9	22	12	22	8	10	23	21	45	27	12	15
Ctaxi_contig_34430|comp34955_c1_seq3	417.72	482.37	327.8	503.32	319.45	353.56	391.04	322.1	395.72	187.66	214.89	142.81	288.63	217.62	128.39	221.09	326.87	312.36	361.35	572.05	1005.42	535.79	278.13	510.36	808.36	920.22	896.66	503.08	409.88
Ctaxi_contig_52263|comp36280_c2_seq1	26.12	35.68	15.74	30.55	25.74	11.29	27.39	19.49	21.09	20	39.39	5.89	34.5	25.99	13.68	18.25	11.81	9.87	29.23	12.18	39.78	16.11	9.14	20.81	32.08	43.86	31.95	25.35	31.92
Ctaxi_contig_34531|comp34967_c2_seq5	0	0	0	0	1.54	0	1.54	0	0	1	0	3	0	0	0	2.35	1.2	0	0	0	0	0	0	0	2.25	5.81	13.28	0	0
Ctaxi_contig_19545|comp33223_c10_seq6	2	2	0	3	1	1	1	1	0	0	0	0	1	0	10	1	4	2	2	6	2	1	0	0	0	2	0	0	1
Ctaxi_contig_15299|comp32534_c0_seq2	41	34	25	48	23.68	18	15	20	20	8	19	16.13	41	20	29	26.38	57.01	41	42	46	49	24	15	41	27	45	28	20	26
Ctaxi_contig_67421|comp37090_c0_seq53	0	0	0	0	0	0	0	0	0	0	0	0	0	0	155.07	0	0	0	0	0	0	0	0	0	0	0	0	0	0
Ctaxi_contig_25325|comp34037_c1_seq1	12	7	6	13	6	11	23	19	15	11	60.96	85	52	52	32	15	27	27	25	26	27	15	7	17	30	19	19	14	22
Ctaxi_contig_12635|comp31987_c3_seq2	0	0	0	1.1	0	0	0	0	0	0	0	0	0	0	0	0	0	0	0	0	0	0	0	0	0	1.13	0	0	0
Ctaxi_contig_42504|comp35639_c1_seq2	4.7	0	2.82	5.5	2.69	0	5.63	2.27	2.27	0	3.32	1.75	3.27	2.13	5.18	2.64	2.58	2.58	8	12.84	8.04	11.52	0	10.11	3.48	2.69	0.09	0	0
Ctaxi_contig_33093|comp34843_c3_seq2	48	38	40	34	29	34.02	45	35	24	29	34.15	17	27	20	7	17	40	42	36.02	78	63	29	22	51	63	34	38	34	31
Ctaxi_contig_10184|comp31321_c0_seq1	1	3	0	3	2	0	1	5	2	1	0	0	0	1	7	2	7	4	6	5	5	4	2	3	3	2	1	1	3
Ctaxi_contig_32793|comp34816_c1_seq2	135.24	124.28	51.62	186.2	61.41	66.89	88.09	94	36.44	85.56	117.75	60.61	131.86	31.95	410.61	182.21	239.79	271.9	263.7	150.45	214.77	106.61	106.81	123.33	106.92	97.62	96.69	57.1	84.1
Ctaxi_contig_20254|comp33341_c0_seq13	0	0	0	0	2	0	0	0	0	0	0	0	0	0	0	0	0	0	0	0	0	0	0	0	0	0	0	0	0
Ctaxi_contig_10626|comp31455_c0_seq1	2	0	1	0	0	3	0	0	1	0	3.57	0	1	0	0	0	1	1	1	0	1	1	1	3	2	2	1	1	0
Ctaxi_contig_11812|comp31788_c0_seq1	0	1	1	0	1	0	0	2	1	0	2	4	8	8	4	1	1	2	1	2	0	2	0	1	0	0	0	0	0
Ctaxi_contig_8141|comp30557_c0_seq8	0	0	0	0	0	0	0	0	0	0	4	0	0	0	1	0	0	0	0	2	0	0	0	0	0	0	0	0	0
Ctaxi_contig_63087|comp36895_c2_seq6	84.07	26.74	57.96	66.88	41.51	32.3	53.5	22.5	38.03	16.9	53.57	29.69	25.78	39.8	64.47	105.9	113.38	89.67	102.04	68.32	101.58	71.7	24.23	60.65	38.09	40.64	28.8	35.31	37.53
Ctaxi_contig_39829|comp35447_c0_seq1	261.52	212.56	180.89	348.79	220.31	128.41	183.97	130.39	126.91	108	81	75.03	142.27	101.74	394.99	254.48	481.1	448.34	444.36	491.53	482.97	357.72	173.48	394.15	148.96	210.64	139.63	118.63	126.45
Ctaxi_contig_6268|comp28967_c0_seq1	9	5	4	2	6	6.97	5	4	1	3	6	6	10	6	13	0	10	12	10	4	6	3	6	9	4	8	7	4	5
Ctaxi_contig_53478|comp36344_c0_seq3	17	19	13	22	10.09	4	0	0	5	0	5	1	3	5	2	3	0	0	5.67	14	13.19	0	4	14	13.62	8	6.66	8	0
Ctaxi_contig_11301|comp31644_c0_seq3	1	0	0	0	2	0	0	1	0	0	1	0	0	0	0	0	0	0	1	2	0	0	1	0	1	5	4	0	0
Ctaxi_contig_57913|comp36617_c2_seq6	0	0	0	0	3.16	0	0	0	0	0	0	0	0	0	5.64	0	6.89	0	0	0	0	0	0	0	0	0	7.41	0	0
Ctaxi_contig_32640|comp34800_c0_seq1	49	47	34	54	54	19	15.86	19	22	12	23	15	24	21	15	26	58	61	87.02	60	81	38	26	68	45	54	22	33	27
Ctaxi_contig_24080|comp33877_c0_seq1	41	49	27	32	54.96	52	49	39	28	28	13	18	24	18	12	62.3	121	93	111	81.01	127	66	31	66	36	27	24	18	18
Ctaxi_contig_1872|comp14341_c0_seq1	0	0	0	0	1	1	0	0	0	0	0	0	0	0	0	0	1	0	0	0	0	0	0	0	0	1	0	0	0
Ctaxi_contig_44569|comp35781_c5_seq1	21	4	10	15	9	10	14	6	5	8	10	3	9	6	1	13	22.94	18.99	25	17	23.1	13	8	20	9	5	14	2	4
Ctaxi_contig_38157|comp35305_c2_seq1	0	0	0	0	0	0	0	0	0	0	0	0	0	0	0	0	0	0	0	0	7.14	10.94	0	4.28	0	0	0	0	0
Ctaxi_contig_73583|comp2844304_c0_seq1	0	0	0	0	0	0	0	0	0	0	0	0	0	0	0	0	0	0	0	1	0	0	0	0	0	0	0	0	0
Ctaxi_contig_64575|comp36971_c1_seq1	11	14	4	12	13	11	8	5	0	11	5	4	6	3	2	8	11	9	15	16	15.95	8	7	21	13	1	12	4	2
Ctaxi_contig_30730|comp34618_c1_seq9	46	41	28	42.73	55.52	26.05	31.02	28.04	24.01	30	33	14	24	24.49	8	34.41	35.99	40.2	51.15	57.73	65.01	28	12	60	39.5	43.05	40	19.02	19.37
Ctaxi_contig_4285|comp25336_c0_seq2	0	0	0	0	0	0	0	0	0	0	14	0	0	0	0	0	0	0	0	0	0	0	0	0	0	0	0	0	0
Ctaxi_contig_1408|comp11436_c0_seq1	0	0	0	0	0	0	1.45	1	0	0	0	0	1	1	1	0	1	1	3	4	0	0	0	1	1	0	0	0	0
Ctaxi_contig_74698|comp3541327_c0_seq1	0	0	0	0	0	0	0	0	0	0	1	0	0	1	0	0	0	0	0	0	0	0	0	0	0	1	0	0	0
Ctaxi_contig_26664|comp34168_c0_seq43	0	0.5	0	0.43	0	0	0	0	0	0	0.69	0.23	0	2.4	0.02	0.28	0.01	0	6.86	0	0	0	0.03	0	0	0.48	0	0	0.14
Ctaxi_contig_7614|comp30241_c0_seq1	0	0	0	0	0	1	2	0	2	1	0	0	0	0	6	0	3	2	1	0	0	2	2	1	0	0	0	1	0
Ctaxi_contig_5327|comp27655_c1_seq1	0	0	0	0	0	0	1	0	0	0	0	0	0	0	0	0	0	0	0	0	0	0	0	0	0	0	1	0	0
Ctaxi_contig_69875|comp37183_c1_seq9	13	7.65	3	15	11	5.63	2	0	6	6	1	0	6	0	1	6.52	16	9	13	13.65	17	8	5	13.22	8	3	0	2	1
Ctaxi_contig_49860|comp36136_c1_seq1	36	47	30	53.6	46	123	143.01	78.09	85	88.3	79	61.84	112.62	69	18	64	98	121	144.97	244.87	179.34	119.23	70	164.09	161.39	122	134	79.01	80
Ctaxi_contig_36882|comp35198_c0_seq6	2	1	0	4	3	1.99	2	1	1	1	0	0	0	2	7	0	4	3	3	10	1	3	3	1	0	4	4	2	1.98
Ctaxi_contig_2672|comp16871_c0_seq1	1	0	0	0	0	0	0	0	0	0	0	0	0	0	3	0	1	0	0	1	0	0	0	1	0	0	0	0	0
Ctaxi_contig_75128|comp3702168_c0_seq1	0	0	0	0	0	0	0	1	1	1	1	0	0	0	0	0	0	0	0	0	0	0	0	1	0	0	0	0	1
Ctaxi_contig_19760|comp33263_c1_seq1	12	10	5	8	12	12	31	23	22	12	7	8	19	7	61	47	62	77	54	67	71	42	24	33	17	29	23	17	20
Ctaxi_contig_63509|comp36922_c7_seq11	16.91	14	16	26.47	24.71	32.5	24.57	22.06	21.95	24.78	33.23	18.74	18.38	23.55	10.71	24.28	23.71	38.43	40.93	33.54	58.15	29.32	7.9	38.74	30.24	29.53	20.12	11.84	31.17
Ctaxi_contig_8402|comp30684_c0_seq1	21	33	24	56	24	21	40	23	29	9	12	10	28	19	101	45	77	96	54	86	84	70	31	51	32	38	19	21	15
Ctaxi_contig_22026|comp33609_c2_seq9	0	0	0	3	0	3.21	0	3	2	0	0	4.29	0	0	4	0	0.84	0	8.6	4.65	0	3	1	0	1.95	0	0	0	3
Ctaxi_contig_6230|comp28868_c1_seq1	3	1	2	1	0	3	0	2	0	1	1	0	1	1	1	3	5	7	2	5	6	2	1	3	1	5	2	4	1
Ctaxi_contig_38365|comp35318_c0_seq62	195.66	217.74	90.43	262.51	122	115.65	111	141.63	66.8	120.61	100.98	93.52	102.64	111.78	113.31	132.36	231.98	219.16	228.64	237.21	213.53	221.48	137.22	151.91	183.37	179.14	138.21	110.25	94.31
Ctaxi_contig_22788|comp33714_c0_seq9	0	0	1.31	0	0	3	0	0	1.5	0	0	2	0	0	0	0	0	0	0	0	0	0	0	0	2.07	1.03	0	0	0
Ctaxi_contig_73002|comp2354876_c0_seq1	0	0	0	0	0	0	0	0	0	0	2	0	0	0	1	0	0	0	0	0	0	0	0	0	0	0	0	0	0
Ctaxi_contig_67800|comp37100_c4_seq16	18.84	12	11	22	21	16.05	8	5	12	0	15	11	24.41	13	0	2	5	0	7	8.01	8.03	1.47	0	13.01	15	33.92	14	7	11
Ctaxi_contig_34960|comp35008_c0_seq2	6	7.01	5.51	6	7.78	7	8	7	11	5	4	3	6	3	16.7	12	29	13	14	12.47	12	14.11	8	11	8	13	13	7	4
Ctaxi_contig_2982|comp17803_c0_seq1	0	0	0	0	0	0	0	0	0	0	4	0	0	0	0	0	0	0	1	0	0	0	0	0	2	0	0	0	0
Ctaxi_contig_45532|comp35834_c1_seq1	40.37	15.83	35.85	48.23	0	6.99	6.27	14.23	5.61	12.62	41.77	0	22.3	6.5	31.4	25.05	24.25	19.65	38.92	18.38	33.21	22.45	8.08	7.61	9.32	10.19	0	21.86	0
Ctaxi_contig_21031|comp33452_c0_seq8	27.85	42.21	26.97	37.27	21.95	14	21.95	12.86	9.82	12.95	22.85	10.87	14.83	15	26.88	15.82	38.75	39.76	40.83	36.94	27.55	19.94	10.8	33.95	16	30.7	51.74	18	16.75
Ctaxi_contig_12198|comp31877_c0_seq1	0	0	0	0	0	0	0	1	1	1	19	0	0	0	0	0	0	0	0	1	0	0	0	0	1	1	0	0	0
Ctaxi_contig_27255|comp34232_c1_seq1	7	8	1.91	5	3	13.68	13	8	10	6	6	4	9	8	9	10.54	18.99	21	27.05	18	22	16	4	18	6	13	7.04	8	5
Ctaxi_contig_17071|comp32843_c0_seq1	2	0	0	0	0.93	2	1	1	0	2	0	0	0	1	2	0	0	0	2	1	2	0	1	3	2	0	2	0	1
Ctaxi_contig_23881|comp33848_c0_seq2	497.99	543.98	379.01	658	436.65	361.96	396.57	342.11	276.83	228	326	220.72	399.78	272.78	147.03	306.98	550.44	541	670.08	633.83	654.07	489.93	205.88	578.67	357	409.6	330	195	272.36
Ctaxi_contig_68141|comp37117_c0_seq1	47	50.12	33	58.73	38	47	40	41	37	14.98	41.64	45	81.13	68.76	43.47	23.73	81	44.95	79.03	74.54	62	50.99	23	74.74	48.52	80.65	43.02	39.52	38
Ctaxi_contig_60959|comp36785_c4_seq2	95.3	97.2	63.63	110.59	96.17	83.57	123.86	118.39	78.32	65.89	149.46	113.3	195.59	118.63	96	63.54	101.15	96.2	73.85	210.37	192.17	135.32	72.48	145.83	242.89	294.34	282.14	180.53	190.56
Ctaxi_contig_6216|comp28825_c0_seq1	640.82	654.18	522.4	937.99	464.01	441.73	650.14	489.31	358	305.99	338.82	305.14	526.15	335.01	1259.64	402.03	1011.1	961.32	808.12	1326.04	1009.52	747.19	353.67	852.22	401.3	564.96	271.72	293	413.95
Ctaxi_contig_63699|comp36932_c2_seq14	8.46	15.77	8.25	18.34	10.01	10.31	16.74	5.54	7.25	5.97	5	8.63	7.99	8.68	2.25	16.26	27.67	15.12	28.59	17.7	20.69	11.45	6.87	20.14	20.35	12.53	15.34	8.51	9.92
Ctaxi_contig_3203|comp18597_c0_seq1	0	0	0	0	0	0	0	0	0	0	1	0	0	0	4	1	2	0	0	2	1	2	0	2	0	0	0	0	2
Ctaxi_contig_55662|comp36484_c3_seq2	0	0	0	0	0	0	0	0	0	0	14.08	0	0	0	0	0	0	0	7.65	0	0	0	0	0	0	0	0	0	0
Ctaxi_contig_43528|comp35719_c1_seq3	144.22	156	126	214	184.9	237	185	167.28	159	118	246	151	275	175	193	157	240.56	297.99	253.87	375.2	294	233	109.22	249	163	241.03	212	130	299.99
Ctaxi_contig_19113|comp33159_c0_seq5	106.53	209.62	121.06	177.91	135.47	33.71	8.78	18.45	0	44.4	83.36	37.05	68.1	67.41	10.89	60.71	16.58	11.2	35.77	45.82	103.99	44.2	31.68	37.99	44.35	42.95	41.22	12.14	47.29
Ctaxi_contig_46129|comp35877_c5_seq8	25.81	34.66	35.93	62.8	57.01	27.56	40.28	52.03	37.81	42.41	23.16	8.35	52.77	28.2	85.59	58.89	128.62	160.33	158.8	231.26	123.6	109.23	60.12	183.1	50.88	53.06	26.91	37.03	46.66
Ctaxi_contig_3454|comp23021_c0_seq1	0	0	0	0	0	0	0	0	0	0	0	0	0	0	0	0	0	0	0	1	0	0	0	0	0	0	0	0	1
Ctaxi_contig_52966|comp36327_c2_seq1	3	2.79	0	5.18	0	3	7	2	6	2	2	0	0	0	3.19	1.93	2.73	0	0	6.58	0	7	0	3	3.95	3	0	0	0
Ctaxi_contig_49933|comp36140_c2_seq6	2	0	2	2	1	0	2	2	0	1	1	0	1	0	1	0	0	0	2	6	4	1	0	3	1	1	2	0	1
Ctaxi_contig_48373|comp36035_c0_seq1	25.08	29.95	29.12	40.73	45	38.58	73.42	76.14	46.18	36.97	40.74	29.73	69.93	35.99	68.48	43.01	61.74	92.82	79.53	75.88	75.58	58.62	37.96	116.18	90.35	131.11	65.15	50.89	50.91
Ctaxi_contig_24903|comp33992_c0_seq9	0	0	1.02	0.03	5.66	0	0	0.74	0	0	0	0	0	0	0	0	0	0	0	0	2.53	0	0	2.14	4.61	4.7	5.74	0	1.61
Ctaxi_contig_22845|comp33722_c3_seq2	6.86	5.11	1	4.25	1.37	8	0	1.42	3	1	5.33	10.71	10.25	9	2	3.4	0	5	4	3	2.21	2.96	3.27	3.04	2	6	1	2.54	2.13
Ctaxi_contig_72648|comp1922031_c0_seq1	0	0	0	0	0	0	0	0	0	0	3	0	0	0	4	0	0	0	0	0	0	0	0	0	1	0	0	0	0
Ctaxi_contig_64818|comp36984_c3_seq1	3	2.24	3	2	2	1	3	3	1	3	2	0	1	1	0	0	6	7.7	4.17	6	5	3	0	6	2	4	5	0	2
Ctaxi_contig_19893|comp33287_c1_seq1	416.77	473.94	296	488.01	403.66	277	338	244.39	246.98	253	337.36	132	270.15	192	190.73	339.89	597	650.03	717.99	579.91	587.98	368.87	184	564.43	480.9	477.97	439	293.96	362.1
Ctaxi_contig_18487|comp33070_c4_seq1	23	18	13	30	33	12	22	15	4	11	4	6	0	4	26	10	16	21	29	6	5	4	5	12	2	7	2	4	4
Ctaxi_contig_75599|comp4072109_c0_seq1	0	0	0	0	0	0	0	0	0	0	0	0	0	0	1	0	0	0	0	0	0	0	0	0	1	0	0	0	0
Ctaxi_contig_30856|comp34629_c0_seq3	1223.99	805.77	1074.25	3150.73	1093.69	1691.07	769.55	571.08	974	401.54	736.08	1277.5	2510.92	829.37	8664.91	1111.83	3487.03	2772.68	1828.88	10478.51	1355.52	1295.31	730.98	1071	2417.03	2111.11	850.24	1048.86	1301.43
Ctaxi_contig_10800|comp31507_c0_seq1	62.76	56.93	45	93.03	58.2	59.12	76.21	61.28	52.86	49.41	49	37.05	79.49	32.68	196.15	93.02	154.57	160.64	118.91	191.77	156.15	73.91	51.39	127.98	97.64	106.13	85.72	57.7	62.61
Ctaxi_contig_67787|comp37100_c4_seq3	128.9	92.63	67.34	162.9	102.64	62.91	68.48	55.78	40	51	79.52	28.85	63.21	27.11	87	58	92.27	90.99	106.95	119.9	160.33	74.45	28	80.68	85.45	115.42	89	56.28	94.28
Ctaxi_contig_12855|comp32034_c3_seq7	0	0	0	0	0	1	2	1.34	0	0	2.31	3.09	3.86	0	3.89	0	0	0	0	3.24	0	0	0	0	1	0	0	1.26	0
Ctaxi_contig_15044|comp32484_c1_seq2	0	17.23	21.25	0	0	0	0	41.42	0	0	12.45	0	0	0	0	1.97	0	0	0	0	0	0	0	0	0	0	0	0	0
Ctaxi_contig_11982|comp31824_c1_seq2	55.01	31.37	29.59	45.18	25.2	11.98	32	29	29.52	17.45	25	16	22.48	20.86	58.92	68	151.97	121.69	112.78	149.26	109.12	92	60	92.07	21.58	38.24	32	16.36	29.32
Ctaxi_contig_50442|comp36175_c1_seq7	2.94	3.43	0	4.51	3.1	2.76	0	3.13	0	0	0.88	0.43	6.05	3.63	0	4.82	1.82	0	2.16	1.65	0	1.06	0	0	1.86	4.46	8.25	6.55	0
Ctaxi_contig_63243|comp36907_c1_seq3	2	0	0	1	0	0	1	1	0	0	0	1	1	0	2	3	2	0	2	2	2	1	2	3	0	0.17	0	0	1
Ctaxi_contig_11749|comp31768_c2_seq1	21	17	13	24	21.01	26	41	28.75	43	24	29	18	40	19	95	34	67	74	56	61.79	45	37	28.25	43	48	52	36	27	32
Ctaxi_contig_5338|comp27682_c0_seq1	0	0	0	0	0	0	1	2.85	5	2	1	0	1	0	9	0	2	1	0	1	0	2	0	0	0	1	0	0	3
Ctaxi_contig_45690|comp35844_c2_seq3	1	0	0	2	2	2	4	1	0	2	4	1	1	2	1	2	4	4	5	2	4	4	3	4	2	4	5	0	1
Ctaxi_contig_16158|comp32676_c8_seq3	3	5	3	5.05	2.02	17.02	21.97	26.27	21.01	30.63	13	0	13.43	2	14.11	15.02	23	28.92	41.16	49.29	27.76	14	12	23.99	38.01	44.51	39.9	31.12	33.85
Ctaxi_contig_54688|comp36425_c4_seq2	4	6	6	11	4	37	43	22	28	12	9	10	19	12	23	24.01	62	39	39	73	40	47	19	41	27	23	13	10.99	17
Ctaxi_contig_49460|comp36109_c0_seq3	191	204	151	227	215	197.28	193.43	165.55	116.49	128	257.96	92	188	119	59	133	284	267.95	385.12	297	338	209	89	331	168.45	202	177	115	213
Ctaxi_contig_4894|comp26616_c1_seq1	0	1	0	0	0	0	1	0	1	0	0	0	0	0	1	0	2	2	0	0	0	0	0	0	0	1	1	0	0
Ctaxi_contig_35099|comp35024_c1_seq3	57.97	61.01	59.54	97.77	63.9	29.42	47.75	61.78	42.99	39.51	47	36	80.77	32.63	98.1	42.97	121.98	143.71	107	119.79	95.3	80.48	43.97	106.51	75.13	79.81	70.22	46.45	50.39
Ctaxi_contig_33581|comp34880_c5_seq1	1	1	2	3	3	2	4	2	3	0	0	2	2	1	0	2	2	3	5	7	7	1	0	2	2	1	0	1	0
Ctaxi_contig_5735|comp28203_c0_seq1	0	0	0	0	0	0	0	1	1	0	0	0	1	3	0	0	0	0	0	1.88	0	0	0	0	0	0	0	0	0
Ctaxi_contig_49645|comp36119_c1_seq3	80	86.54	70.99	133.48	73.98	39	58.37	48	54	47.86	100.52	36.13	59.58	74.73	61.45	41.54	102	85.49	95.96	102.54	109.58	67.62	33	96.94	61.58	61.9	77.15	54	101.66
Ctaxi_contig_29580|comp34499_c4_seq1	0	0	0	0	0	1	0	0	0	0	0	0	0	0	0	0	0	1	0	0	0	1	0	0	0	2	0	1	0
Ctaxi_contig_29950|comp34531_c3_seq1	0	0	0	0	0	0	0	0	1	0	0	0	0	0	0	0	0	0	0	0	0	0	0	0	0	0	0.81	0	0
Ctaxi_contig_45753|comp35850_c5_seq10	0	1.21	1	1	2.99	1	3.08	4	5	6	21.69	11.5	3.98	9.01	18.07	4	6.02	6.75	10	7.75	16.52	4.77	2	6.13	6.7	4.01	16.05	3	31.65
Ctaxi_contig_74656|comp3528546_c0_seq1	0	0	0	0	0	1	0	0	0	0	0	0	1	0	1	0	0	0	0	0	0	0	0	0	0	0	0	0	0
Ctaxi_contig_20428|comp33373_c0_seq3	6	1	0.5	1	2.5	0	1	0	2	0.5	3	1	1.5	1.5	1	5	5	2	2.5	1	3	0.5	0	0	1	1.5	2	0.5	0
Ctaxi_contig_22051|comp33612_c1_seq1	0	0	0	0	27.03	0	0	0	0	0	0	0	0	0	30.38	0	19.06	0	13.5	0	13.51	0	0	0	0	0	0	0	0
Ctaxi_contig_21058|comp33456_c0_seq1	28.98	35.18	23	21	42.98	165.02	227.12	149.24	116.13	101.12	133.72	145.06	187.72	129.67	3	28.03	44.02	30	42	82.01	86	54.41	34	82.03	458.03	452.21	439.81	253.51	249.02
Ctaxi_contig_12282|comp31903_c1_seq1	0	0	0	0	0	0	0	1	1	0	1	0	0	3	1	0	1	1	0	0	0	0	0	2	0	1	0	1	0
Ctaxi_contig_75202|comp3731881_c0_seq2	0.5	0	0	0	0	0	0	0	0	0	0	0	0	0	0	0	0	0	0	0	0	0	0	0.5	0	0	0	0	0
Ctaxi_contig_12999|comp32057_c1_seq7	0	0	0	0	7	1.98	0	0	0	0	0	4	0	0	0	0	0	0	0	0	0	0	0	0	0	0	0	0	0
Ctaxi_contig_795|comp5486_c0_seq1	1	0	0	0	0	0	0	0	0	1	0	1	0	0	2	3	3	1	1	0	0	1	0	1	1	0	0	0	0
Ctaxi_contig_30329|comp34573_c1_seq3	70.91	83.55	60.22	84.12	67.13	39.05	40.03	33	40	29	47.06	20	23.18	22	21	62.37	65	82.27	102.33	69.99	90	48.14	23	56	32.03	33	42	20	20
Ctaxi_contig_26534|comp34154_c1_seq1	36	34	28	56.43	34.3	10	11	12	10	12	28	9	25	19	14.94	18.99	36.03	33	32	26	50	21	17.94	32.97	18	20	15	11	8
Ctaxi_contig_74609|comp3516928_c0_seq1	0	0	0	0	0	0	0	0	0	0	1	0	0	0	2	0	0	0	0	0	0	0	0	0	0	0	0	0	0
Ctaxi_contig_7109|comp29894_c1_seq1	2	1	3	1	1	2.01	3	3	2	3	3	2	5	1	3	2	2	3	0	6	4	2	2	1	2	4	5	1	1
Ctaxi_contig_17032|comp32836_c0_seq2	0	0	3	3.6	7	1	1	0	0	1	2	0	1	2	2	2	2	0	0	0	1	2	1	3	3.39	1	3	1	0
Ctaxi_contig_65267|comp37006_c4_seq2	4	8	4	7	3	10	14	7	6	12	16	3.95	3.54	13	10.28	4	6	4	3	13	2	7	1	4	4	2	4.97	6	8
Ctaxi_contig_49772|comp36128_c3_seq1	22	19	16	32.01	11.04	10	15	12	24	7.99	10	5	12.16	8	49	40	76.81	88.03	59.18	41.61	53.08	38.7	15	29	13	18.04	13	8	9
Ctaxi_contig_49073|comp36080_c3_seq3	20	20	15	16	31.4	45.98	77	53.01	40	54.01	34.99	31	52	27	13	32	56.01	84	103.1	137.99	108	87.87	46	119.05	117.99	127.32	157	84	65.02
Ctaxi_contig_24533|comp33946_c2_seq3	94	94	59	153	90	138	173	158	169	84	69	108.01	187	104	393	174.99	302	301	245	384	293	228	148	266	177	269	181	153	154
Ctaxi_contig_20914|comp33435_c0_seq6	0	0	0	0	0	0	0	0	0	0	0	1	0	0	0	0	0	0	0	0	0	0	0	0	0	0	0	0	0
Ctaxi_contig_65974|comp37032_c0_seq2	128.11	127.85	77.18	161.96	130.63	89.8	85.38	60.14	63.87	62.37	91.78	50.78	82.64	77.07	29.99	41.73	69.09	80.57	88.23	118.43	160.83	77.91	41.25	106.47	104.9	155.95	120.14	89.77	92.84
Ctaxi_contig_136|comp2426_c1_seq1	0	0	0	0	0	0	0	0	0	1	0	0	0	0	3	0	0	0	0	0	0	0	0	0	0	0	0	0	0
Ctaxi_contig_3336|comp18944_c0_seq2	0	0	0	0	0	0	0	0	0	0	3	0	0	0	0	0	0	0	0	0	0	0	0	1	0	0	0	0	0
Ctaxi_contig_17961|comp32990_c0_seq2	1	2.32	0	2.32	2	0	2	1.07	0	0	1	0	0	0	1	1	0	0	2	3	0	0	0	4	3.26	2	0.13	2	0
Ctaxi_contig_39604|comp35428_c2_seq1	212.01	231	139.04	248	199.48	123	144	155	112.91	101.99	239.69	156	253.06	177	190	179	291	325	364.12	306.05	369.05	252.47	120	294.23	205.37	327.99	288	174	205.09
Ctaxi_contig_14078|comp32284_c1_seq2	0	0	0	0	0	0	0	0	9	0	1.44	0	6.85	0	0	11	13.77	5	0	8.65	0	19	0	4.36	0.39	8.35	0	7.5	0
Ctaxi_contig_16420|comp32720_c0_seq1	29	29	25	54	42	67	85	64	77	40	20	119.01	106.72	47	507	95	250	213	176	224	130	118	49	127	31.93	50	13	26	29
Ctaxi_contig_39221|comp35392_c2_seq2	16.04	23	23	29	27	18	12.01	12	9	11	18	14	20	28.02	23.93	13	27	19	28.96	22	33	25.02	11	15.27	17	19	17	18	14
Ctaxi_contig_72915|comp2194699_c0_seq1	0	0	0	0	0	0	0	0	1	0	0	0	1	0	1	0	1	0	0	0	0	0	1	0	0	0	0	0	0
Ctaxi_contig_3082|comp18135_c1_seq1	0	0	0	0	0	0	0	0	0	0	0	0	0	0	0	0	0	0	0	0	0	0	0	0	0	0	0	0	0
Ctaxi_contig_58899|comp36675_c6_seq4	0	0	0	0	1	2	0	0	0.78	1	0	0	0	0	0	0	0	0	0.92	0	2	0	0	0.9	0	0	0	0	0
Ctaxi_contig_55069|comp36444_c3_seq1	797.65	902.07	639	1037.57	681.78	275	300	288	248	232.5	248	170.02	336.06	293	348.23	297.74	508.6	475.03	552.37	635	578.02	431	235.83	555.36	518	533.28	472.42	354.55	421.42
Ctaxi_contig_48448|comp36038_c3_seq4	9.39	0	0	8.45	8.84	10	17	0	8	4	13.48	11	0	9	38.86	9	0.13	28	32	20	26	21	12	14	7	15	15	7	10.49
Ctaxi_contig_73164|comp2443852_c0_seq1	0	0	0	0	0	0	0	1	0	0	0	0	0	0	2	0	1	0	0	2	0	0	0	0	0	1	0	0	1
Ctaxi_contig_54905|comp36437_c0_seq9	7	8.01	4	5	0	2	7	4	0	3	2	6	4	2	10	1	7	4	1	1	7	1	1	12	5	9.01	5	2	5
Ctaxi_contig_31277|comp34672_c1_seq1	6	7	4	5	4	1	6	3	1	3	4	4	3	1	2	2	4	3.99	4	4	2	5	1	0	4	3	2	0	3
Ctaxi_contig_199|comp2971_c0_seq2	0	0	1	0	0	1	0	0	1	0	0	0	0	0	1	0	0	0	0	1	0	0	0	0	0	0	0	0	0
Ctaxi_contig_5805|comp28285_c0_seq2	0	0	0	0	0	0	0	0	0	0	0	0	0	0	0	0	1	1	0	0	0	0	0	0	0	0	0	0	0
Ctaxi_contig_73639|comp2858593_c0_seq2	0	0	0	0	0	0	0	0	0.5	0	0	0	0	0	0	0	0	0	0	0	0	0	0	0	0	0	0	0	0
Ctaxi_contig_73219|comp2474709_c0_seq1	0	0	0	0	0	0	0	1	2	1	0	0	1	1	0	0	0	0	0	0	0	0	0	0	0	0	0	0	0
Ctaxi_contig_1786|comp14115_c0_seq1	0	0	0	0	0	0	0	0	0	0	2	0	0	0	0	0	0	0	0	1	0	0	0	0	0	0	0	0	0
Ctaxi_contig_74433|comp3475143_c0_seq1	0	0	0	0	0	0	0	0	0	0	2	0	0	0	1	1	0	0	0	0	0	0	0	0	0	0	0	0	0
Ctaxi_contig_8527|comp30730_c0_seq3	0	0	0	0	0	0	0	0	0	0	0	0	0	0	1.73	0	0	0	0	0	0	0	0	0	0	0	0	0	0
Ctaxi_contig_37214|comp35217_c0_seq1	141	145.94	99	181.82	146	84.99	111	108.88	91	74.13	120	101	162.81	85.02	255.24	172.6	293	259.99	300.01	226	230.99	160	90	170	126.02	196.9	174.19	104	145
Ctaxi_contig_63830|comp36940_c5_seq2	16	14	14.89	27	16	20	14.25	17	18	14	58	40.01	27	25	23	25.97	35	35	36.01	30.65	40	19	6	21	18	11	17	13	17
Ctaxi_contig_1894|comp14399_c1_seq1	0	0	0	0	0	0	0	0	0	0	0	0	0	1	1	0	1	0	0	0	0	0	0	0	0	0	0	0	1
Ctaxi_contig_37452|comp35239_c0_seq1	24.33	0	0	33.4	28.79	16.72	23.34	0	15.62	0	9.37	0	0	0	19.5	0	39.64	0	55.48	167	28.72	15.9	0	33.45	32.58	29.71	0	0	0
Ctaxi_contig_35223|comp35034_c1_seq4	9	8	6	9	3	10	4	11	3	8	5	10	10	7.97	0	11	8	6	13	18	9	16	7	11	14	22	8.07	8.98	15
Ctaxi_contig_461|comp3815_c1_seq1	0	0	0	0	0	0	0	0	0	0	0	0	0	0	0	0	0	0	0	0	0	0	0	0	0	0	0	0	0
Ctaxi_contig_7132|comp29921_c0_seq1	0	2	1	3	1	5	4	1	3	3	1	0	3	1	24	7	9	10	12	14	7	4	3	3	1	2	1	1	5
Ctaxi_contig_1060|comp8215_c0_seq3	0	1	0	0	0	0	0	0	0	0	0	0	0	0	1	0	2	0	0	0	1	0	0	1	0	0	0	0	0
Ctaxi_contig_17807|comp32964_c0_seq2	2	5	2	6	1	0	0	5	0	0	3	1	4	2	0	1	0	1	2	0	1	0	1	1	2	1	2	1	4
Ctaxi_contig_3340|comp18956_c0_seq1	0	0	0	0	0	0	0	2	1	0	0	0	0	0	1	0	0	1	0	1	0	0	0	0	0	0	0	0	1
Ctaxi_contig_54538|comp36416_c3_seq4	35	28	17.12	21	20	9	7	7	6	5	8	11	7	9	3	7	22	14	16.99	25.81	18	17	8	31	25.02	19	24	9	10
Ctaxi_contig_20770|comp33416_c0_seq1	87.28	95.04	56.98	122	73	68	82.01	71	62	41	66	60	99	53.01	188.22	110.93	190	172	149.4	206	167	127	66.83	124	99	121.23	66.63	65	87
Ctaxi_contig_10509|comp31413_c0_seq1	3	3	2	1	3	60	59	31	40	18.82	68.01	79.02	78	45	11	3	6	6	5	6.97	16	4	1	3	22	16	29	19	42
Ctaxi_contig_61207|comp36796_c3_seq1	13.58	21.25	11.81	13.22	12.73	19.64	17.59	50.37	6.7	34.98	3.6	8.79	32.47	7.47	0	25.58	54.02	48.09	30.5	94.52	49.6	45.18	0	34.32	40.46	45.08	47.5	19.23	31.53
Ctaxi_contig_54835|comp36432_c3_seq1	353.01	423	297	444.89	336	100	139	74.99	87	55.71	44.99	62.98	121	79	19	112.98	300	235.99	246.94	501.02	374.35	408	165.98	372	247	168	101	88	73
Ctaxi_contig_22468|comp33670_c2_seq1	0	1.86	0	1.77	11.72	0	0	0	0	0	2.02	0	2.68	0	0	0	0	0	0	0	0	0	0	0	0	0	0	0	0
Ctaxi_contig_43506|comp35718_c2_seq13	0	0	0	0	0	0	0	5.3	0	7.35	0	3.03	0	0	0	0	0	0	0	0	0	0	0	0	0	10.31	0	0	1.21
Ctaxi_contig_10949|comp31559_c2_seq1	15	17	11	33	19	12	14	21	13	11	14	10	21	18	44	31	55	46	49	41	39	31	15	35	10	36	21	10	13
Ctaxi_contig_70813|comp37224_c9_seq1	12	27.97	22	36	26.97	25.98	28	29	25	22	47	23	38	26	17	15	25	30	34	37	46	26	15	51.06	41	42	34	21	25
Ctaxi_contig_52840|comp36318_c0_seq5	18	21	13	17	47	30	23	12	16	10	9	15	25	11	2	27	40	37	58	30	43	29	13	39	27	37	35	13	6
Ctaxi_contig_34321|comp34947_c4_seq2	35.2	40.85	27.03	67.32	51.74	25.64	2.04	10.91	18.08	19.21	29.53	29.03	39.43	47.26	33.24	30.38	45.4	47.79	59.9	33.82	40.6	31.06	13.07	32.8	22.86	38.76	8.94	20	24.02
Ctaxi_contig_48242|comp36028_c3_seq16	0	0	0	0	0	0	0	0	0	0	0	0	1	0	0.3	0	0	0.32	0	0	0	0	0	0	0	0	0	0	0
Ctaxi_contig_26602|comp34163_c1_seq2	0	8.25	0.5	0	5	12.67	0	8	6.67	5.38	4	4	13	3	9	12	9	7.69	17.86	23	14.4	3	7	9.5	13	12	12.75	9	4
Ctaxi_contig_42923|comp35672_c0_seq1	19.99	15	17.1	28.58	12	54.73	69.86	56.03	95.17	34	3	3	12	6	313.43	80.99	216.64	202.06	150.35	360.14	127.49	207.28	97.9	202.6	11	17	7	16	23
Ctaxi_contig_41529|comp35581_c1_seq1	708.29	820.74	579.19	1025.62	688.98	546.05	916.59	686.35	670.18	557.32	893.93	574.61	1187.8	825.99	1702.41	1029.28	2071.95	2061.35	1783.41	2810.03	2074.99	1698.07	792.99	1732.58	663.69	955.12	589.98	437.99	1021.06
Ctaxi_contig_32681|comp34804_c3_seq2	13.87	19	18.92	34.75	28	25	0	11.84	25	24	25	22.16	26	15.89	10.98	20	24.48	19	20.26	20.81	46.82	25.68	24	32.96	16.17	17.64	22	8.18	10.96
Ctaxi_contig_65947|comp37030_c1_seq25	61.29	40.91	43.7	60.75	86.31	33.33	49.33	14.68	46.83	28.47	83.18	43.33	53.13	50.05	26.16	22.59	44.29	52.59	75.48	88.32	52.52	72.04	43.67	71.48	74.45	87.27	84.35	67.62	76.72
Ctaxi_contig_68337|comp37123_c4_seq7	6	10	3	12	3	12	10	17	12	4	14	6	13	5	0	10	24	12	12	13	20	5	9	10	12	11	8	4	8.05
Ctaxi_contig_42471|comp35637_c1_seq10	0	1	1	3	0	2	6	1	3	0	1	0	1	3	3	4	5	5	6	8	6	1	1	4	4	0	3	2	2
Ctaxi_contig_12133|comp31865_c0_seq2	77.67	62.39	29.96	86.02	42.65	69.89	75.58	42.85	46.87	46.49	69.67	46.63	60.1	34.34	62.97	55.56	54.84	77.89	103.64	118.4	184.66	85.91	46.13	126.18	55.6	133.37	120.22	54.24	90.18
Ctaxi_contig_33162|comp34851_c0_seq1	53	56	42	59	45	36	52	43	18	52	62	31	41	43	21.12	34	65	54	79	77	58	43	23	76	85	113	100	56	68
Ctaxi_contig_29490|comp34487_c0_seq5	0	0	0	5.82	0	0	0	0	0	0	0	1	0	0	0	3	0	0	0	0	0	0	0	0	0	0	0	0	0
Ctaxi_contig_76199|comp4572741_c0_seq1	0	0	0	0	0	0	0	1	0	0	0	0	0	0	1	0	0	0	0	1	0	0	0	0	0	0	0	0	0
Ctaxi_contig_59006|comp36679_c2_seq2	6	5	1	29	3	5	1	3	7	1	3	4	2	3	20	5	13	13	7	27	8	13	5	1	12	7	4	5	6
Ctaxi_contig_18757|comp33103_c1_seq2	4	5	4	3	4.97	2	5	3	1	4	4	4	4	2	4	5	4.99	5	9.01	5	8.23	4	5	1.92	1	4	3	2	1
Ctaxi_contig_3876|comp24168_c2_seq1	0	0	0	0	0	0	0	0	0	0	1	0	0	0	0	0	0	0	1	0	0	0	0	0	1	1	0	0	0
Ctaxi_contig_39788|comp35443_c5_seq2	21	16	12.92	26.86	21.42	46.2	34.74	19.27	24	21.12	35.21	13	21.43	12.76	9.62	25	32.64	29.19	42.3	76.32	69.87	29.86	21.87	41.47	41.25	46.95	30.03	25.5	30.93
Ctaxi_contig_24619|comp33959_c0_seq2	53	61	26	63	54	54	37	37	13	28	37	22	26	27	4	35	55	55	71.21	62	64	52	22	73	37	32	27	22	30.34
Ctaxi_contig_61788|comp36827_c5_seq1	11.34	11	10	19	18	35	27	26	21	24	33	23	27	18.02	4	26	29	39	54	37	56	23	17	39	22	37	22	17.02	24
Ctaxi_contig_39123|comp35382_c6_seq1	4	6	3	7	1	4	7	3	2	6	8	3	5	2	12	7	15	12	11	4	9	9	4	2.95	6	2	4	1	4
Ctaxi_contig_54588|comp36420_c3_seq1	100	100	72	167.28	104	177	247	221	214	144	247	131	274	178	771.02	199	481	463.04	505.15	628	399	374	193	430	233	250.99	191	173.03	200
Ctaxi_contig_4430|comp25622_c0_seq1	0	0	0	0	0	1	0	1	0	0	0	0	0	0	1	0	1	0	0	1	0	0	0	0	0	0	0	0	0
Ctaxi_contig_2977|comp17786_c0_seq2	0	0	0	0	0	0	0	0	0	0	0.5	0	0	0	0	0	0	0	0	0	0	0	0	0	0.5	0	0	0	0
Ctaxi_contig_54450|comp36410_c4_seq1	658.61	761.17	572.14	982.36	453.05	91.96	142.58	112.39	102.03	94	163.95	90	164	197	130.06	83	153.45	152	173.61	167	214.16	115.58	86.98	175	173.34	233.68	163.17	146	171.96
Ctaxi_contig_9985|comp31271_c0_seq1	39	23	27	37.05	19	38	42	20	31	24	30	27	18	20	22	57	62	65	62	90.89	72	52.19	33	65	30	34	28	22	32
Ctaxi_contig_73047|comp2398785_c0_seq1	1	0	1	0	0	2	0	0	1	1	0	0	0	0	1	1	2	0	1	2	0	1	1	0	0	0	0	0	0
Ctaxi_contig_71865|comp37267_c2_seq6	0	0	0	0	0	0	0	0	0	0	0	0	0	0	0	12.67	7.39	0	0	0	50.01	0	0	0	0	3.54	0	0	0
Ctaxi_contig_32055|comp34749_c1_seq4	26	26	26	28	15	17	13	12	17	7	12	5	15	8	9	17	54	49	41	77.8	62	72	21	52.99	15	22	13	14	14
Ctaxi_contig_2875|comp17368_c0_seq1	0	0	0	0	0	0	1	1	0	0	0	0	0	0	0	0	0	1	0	1	0	0	0	0	0	1	0	0	0
Ctaxi_contig_74759|comp3564935_c0_seq1	0	0	0	0	0	0	0	0	0	0	0	0	0	0	0	0	0	0	0	0	0	0	0	0	0	0	0	0	0
Ctaxi_contig_61302|comp36802_c0_seq7	0	0	0	83.07	0	10.84	34	15.5	20	0	0	20.08	0	2.08	66.93	39	40	41.45	0	28.15	66.73	44	16	31.8	5.09	43.6	0	24	0
Ctaxi_contig_19919|comp33291_c1_seq6	0	0	0	0	0	0	0	0	0	0	0	0	1.09	0	0	0	0	0	0	0	0	0	0	0.16	0.8	0	0	0	5.08
Ctaxi_contig_56243|comp36520_c1_seq2	1	0	0	0	0	0	1	0	1	0	2	4	0	3	0	1	3	4	3	0	2	2	5	0	0	1	0	1	2
Ctaxi_contig_49120|comp36083_c4_seq1	46	40.08	28.1	53	26	67.01	60	55	39	40	74.96	70.54	125.64	52.92	15	11	15.94	21	26.54	44.98	52.01	26.82	19	46.99	72.25	113.06	92.99	48.99	78
Ctaxi_contig_2524|comp16265_c0_seq1	0	0	0	0	0	0	0	0	0	0	2	0	0	0	0	0	0	0	0	1	0	0	0	0	0	0	0	0	0
Ctaxi_contig_19592|comp33231_c1_seq1	46	39	40	58.96	45	215	222	179	187.05	95	51	73	165.01	76.03	201	99	215	245.06	148	480.58	276	296	149.92	199	96	90	68	51	60
Ctaxi_contig_61962|comp36837_c10_seq1	47	78	35.98	65	49	12	8	11	12	5.26	14	15	40	30	6	10.61	17	13	29	30	36	17	9	21	39	21	13	16	15
Ctaxi_contig_16883|comp32804_c0_seq4	0	0	0	14.59	0	7.67	0	0	6.33	8.56	0	8.31	3.81	0	0	0	0	16.83	0	0	4.44	0	0	8.33	0	0	0	0	0
Ctaxi_contig_21275|comp33489_c1_seq1	841.34	992.94	635.85	1056.99	787.05	397	463	294	277.97	265	624.33	308	395.03	320	226	959.02	1412.28	1331.66	1391.64	1035.68	1358	851.06	403	955.66	309.83	349.47	281	176.01	464
Ctaxi_contig_41273|comp35565_c3_seq1	0	0	0	9.77	0	0	0	0	0	0	0	0	0	0	8.97	5.27	0	2.62	3.14	0	0	0	0	0	0	0	0	0	0
Ctaxi_contig_37518|comp35242_c0_seq1	9	10	4	6	5	3	3	3	10	6	4	0	12.98	3	4	6	11.9	13	9	14	8	8	1	10	2	14	8	7	8
Ctaxi_contig_47832|comp35999_c4_seq1	250.02	285.26	160.01	248.25	190.9	65	60	53	45.08	62.25	73	52	75.24	95.18	13	42.28	60	58	87.64	142	128.26	74	43	121	114	75.72	89.99	50	37
Ctaxi_contig_31864|comp34733_c2_seq7	0	4	0	0	0	0	0	0	0	0	0	0	0	0	8.04	0	1	0	0	5.17	0	0	0	0	5.56	0	0	0	2
Ctaxi_contig_18128|comp33023_c2_seq1	122.03	117.64	63.92	147.01	101.78	229.68	217.23	191	188.33	120.61	306.5	198.84	314.44	197.37	215.74	127.93	157.07	188.12	200.48	241.21	330.02	143.44	103.83	220.81	237.3	304.58	261.49	153	265.28
Ctaxi_contig_48675|comp36055_c5_seq5	6	8	5	6	2	7	10	9	5	3	16	7	10	4	12	7	17	22	13	15	5	9	5	7	12	19	5	5	12
Ctaxi_contig_76587|comp4738403_c0_seq1	0	0	0	0	0	0	0	0	0	0	2	0	0	0	0	0	0	0	0	0	0	0	0	0	0	0	0	0	0
Ctaxi_contig_21814|comp33579_c0_seq7	0	0	0	0	0	0	0	0	0	0	7.82	1.46	0	0	0	0	0	0	7.61	0	0	0	0	0	0	0	0	0	0
Ctaxi_contig_257|comp3211_c0_seq2	0	0	0	0	0	0	0	0	0	0	0	0	0	0	0	0	0	1	1	1	1	0	0	0	0	0	0	0	0
Ctaxi_contig_9761|comp31202_c0_seq1	143.36	138.96	124	152.99	71	41.02	49.78	48	44	47.84	62.7	47	71.72	57	59.59	32	69.35	62	60.27	97	101.86	70.99	32.24	60.01	86.75	77.01	60.86	36.17	67.99
Ctaxi_contig_65060|comp36997_c2_seq1	14	15.99	8	21	5	19.96	13	6	11	7	32.89	6.72	13	13	17	17	17	11	16	15	20.62	13	8	21	9	15	11	8	9
Ctaxi_contig_74521|comp3494020_c0_seq1	0	0	0	0	0	0	1	0	0	0	0	0	0	0	2	0	0	0	0	1	0	0	0	0	0	0	0	0	0
Ctaxi_contig_12147|comp31871_c0_seq1	20	26	16	30	12	29	50.8	38	36	19	12	15	26	10	240.32	62.99	134	137.99	76.99	138	88.94	77	48	58	41	41.07	38	28	18
Ctaxi_contig_27086|comp34211_c2_seq1	10.9	7	5	9	12	14	11	17.75	11	15	19.63	16	22.71	11	40	18	19.52	34	22.21	34.01	27	14.03	7	25	23.77	27	17	16	26
Ctaxi_contig_77114|comp5465915_c0_seq1	0	0	0	0	0	0	0	0	0	0	0	0	0	0	1	0	0	0	0	1	0	0	0	1	0	0	0	0	0
Ctaxi_contig_61283|comp36801_c1_seq2	6.98	18.47	0	25.53	11.5	9	15	5	2.49	0	16.57	14	17.5	6.5	12.8	21.04	14.52	16.01	29	19	22.5	10.08	7.49	18.5	14.5	10.04	14.44	3.89	9.5
Ctaxi_contig_18302|comp33051_c0_seq9	0	0	0	0	0	0	0	0	0	0	3.31	0	0	0	2.49	0	2.87	0	0	0	2.07	0	0	0	0	5	0	0	0
Ctaxi_contig_15984|comp32652_c0_seq5	1.31	2.18	1.39	6.54	3.44	0	1.19	2.11	0	0	0	3.03	0	2	11.64	0	4.78	1.73	3.41	5.31	2.61	2.8	1.26	3.65	2.42	2.31	0	0	1.76
Ctaxi_contig_5098|comp27125_c1_seq1	0	0	0	0	0	0	0	0	0	0	0	0	0	0	1	0	0	1	1	0	0	0	0	0	0	0	0	0	0
Ctaxi_contig_53128|comp36335_c8_seq3	0	0	0	0	0	2	0	0	0	0	0	0	0	0	0	0	0	0.04	0	0	0	0	0	0	0	0	0	0	0
Ctaxi_contig_58831|comp36671_c3_seq1	27	22.89	20	22	24	55.13	49.95	40	44	29.98	77.1	63	80.47	80.04	62.09	40.03	66	68.03	68.98	59.6	76	44.02	25.98	62	64.85	67	56.99	34	35
Ctaxi_contig_17425|comp32901_c1_seq1	12	4	6	9	7.67	36	23.95	31	31.29	16.67	45.86	24.01	53.86	17	37.99	18.02	12.85	32.98	20.25	37.99	16.58	27	18	18.95	39	39	31.92	20.99	50.98
Ctaxi_contig_54771|comp36428_c3_seq5	246.64	303.9	288.95	284.13	242.79	53.78	1.13	0.45	31.47	0	125.48	120.51	61.32	126.85	111.2	99.5	100.32	113.26	178	120.98	132.58	101.56	29.81	47.01	18.61	60.04	4.43	5.96	0
Ctaxi_contig_15515|comp32572_c1_seq2	0	0	0	0	0.5	0	0	0	0	0	0	1	0	0	0	0	0	0	0	0	0	0	0	0	0	0	0	0	0
Ctaxi_contig_11949|comp31818_c0_seq5	2	0	0	1	0	0	4	2	0	0	3	18	29	10	0	0	0	0	1	2	0	0	0	0	0	0	0	1	1
Ctaxi_contig_75389|comp3860933_c0_seq1	0	0	0	0	0	0	1	0	0	0	0	1	0	1	0	0	0	0	0	0	0	0	0	0	0	0	0	0	0
Ctaxi_contig_53792|comp36366_c8_seq1	0	0	0	2	0	0	4	2	1	0	0	0	0	0	1	0	2	0	3	5	0	0	2.07	0.4	2	0	1	0	1
Ctaxi_contig_43900|comp35744_c1_seq1	248.38	298.34	170	387.11	265.21	224.53	273.09	243.23	177	152	261.62	140	203.91	181	341.36	278	373.15	393.72	425	410	616	326.14	166.2	363.01	351	480.59	491.64	211.11	378.86
Ctaxi_contig_47430|comp35973_c0_seq4	0	40.99	0	0	0	0	0	0	0	0	0	0	82.53	0	0.04	0	29.09	36.03	0	0	28.07	0	21.41	0	0	25.78	0	0	22.82
Ctaxi_contig_6541|comp29366_c0_seq2	0	0	0	0	0	1	0	2	0	0	0	0	0	0	14	1	1	0	0	1	0	0	0	0	0	0	0	0	0
Ctaxi_contig_36707|comp35179_c1_seq1	22.59	9.61	3.35	28.27	9.92	35.79	16.98	26.3	35.89	34.73	54.06	19.86	44.27	38.8	13.48	31.05	22.42	49.74	37.72	65.9	25.57	18.51	0	30.07	29.07	28.29	30.91	28.49	33
Ctaxi_contig_13408|comp32151_c2_seq6	13.02	8.07	8.85	10.89	3.69	8.2	12.85	6.09	9.54	5.58	0	0	11.7	11.5	8	2.55	10.22	8.85	7.78	4.8	13.32	0	0	3.98	20.06	15.77	7	8	2.52
Ctaxi_contig_75804|comp4440417_c0_seq1	0	0	0	0	0	0	0	0	0	0	0	0	1	0	0	0	0	0	0	0	0	0	0	0	0	0	0	0	3
Ctaxi_contig_34516|comp34966_c0_seq1	40.77	42.12	28.57	42.17	33.29	32.82	39.25	27.42	33.4	33.72	139.67	37.14	55.3	59.77	37.62	34.85	53.79	73.74	87.86	51.63	85.21	40.94	23.61	73.21	67.14	112.8	112.99	58.95	87.27
Ctaxi_contig_61255|comp36799_c0_seq8	4	2	4	9	9	3	8	6	2	9	6	4	7	2	2	4	10	6	18	8	7	4	3	16	7	7	1	2	6
Ctaxi_contig_28327|comp34362_c0_seq3	0	1	0	0	1	0	2	0	0	0	0	1	1	1	2	0	0	3	0	2	1	0	0	0	1	3	0	0	0
Ctaxi_contig_8711|comp30811_c0_seq4	0	0	0	0	0	0	0	0	0	0	0	0	0	0	0	0	0	0	0	0	0	0	0	0	0	0	0	0	0
Ctaxi_contig_73649|comp2862112_c0_seq1	0	0	0	0	0	0	0	1	1	0	0	0	0	0	0	0	0	1	0	0	0	0	0	0	0	0	0	0	0
Ctaxi_contig_5184|comp27309_c1_seq1	0	0	0	0	0	0	1	1	0	1	0	0	0	1	0	0	0	0	3	1	0	0	1	1	0	0	0	0	0
Ctaxi_contig_64771|comp36981_c2_seq15	147.24	181.89	132.86	141.96	106.61	81.46	84.87	55.15	56.37	61.9	111.1	50.61	76.09	52.18	18.82	79.84	108.03	121.66	146.13	160.93	174.12	95.5	46.53	140.28	75.24	69.51	82.22	43.8	71.15
Ctaxi_contig_25336|comp34038_c0_seq1	11.42	14.85	0	29.7	16.13	26.94	0	15.42	16.75	0	4.74	31.89	18.16	18.26	0	19.37	19.04	24.39	27.97	40.4	33.38	5.92	26.77	40.78	0.17	16.92	13.09	0	33.66
Ctaxi_contig_5654|comp28062_c0_seq1	0	0	0	0	0	0	1	4	0	6	7	0	0	0	0	0	0	0	0	4	0	0	0	0	0	0	0	0	6
Ctaxi_contig_54715|comp36426_c1_seq1	122	108	66	152	87	69	60	55	53	40	110	55	74	56	33	85	123	139	152.01	124.47	179.96	97	41	111	71	114	107	57	104
Ctaxi_contig_36981|comp35204_c1_seq1	146	129	87	172	156.99	649	1168	842.94	638.37	607.98	394.27	273.09	576.02	296	161	342.04	808.99	735.35	903.64	1907.08	1393.62	946	501.15	1455	1004.14	1346.85	697.98	534	546
Ctaxi_contig_9532|comp31124_c0_seq1	0	1	0	2	2	0	1	0	0	0	0	0	0	0	2	0	1	6	6	2	0	0	1	2	0	2	1	1	0
Ctaxi_contig_70460|comp37209_c1_seq2	0	44.18	47.46	0	32.32	0	96.11	59.84	34.26	32.09	34.67	26.13	2.34	23.52	0	0	75.23	43.89	33.56	0	87.05	44.17	4.65	130.27	119.3	29.69	90.42	0	0
Ctaxi_contig_36323|comp35138_c2_seq1	175	185.01	131	224.04	148	168.08	196	147.84	167.71	127.69	306.77	125.3	167.94	152.01	191	256	370	383.92	356.61	448	425.34	288.99	155.29	331.01	171.54	168.41	186	116	146.96
Ctaxi_contig_9294|comp31039_c0_seq4	0	0	0.5	0	0	0	0	0	0	0	1	0	0	0	0	0	0	0	0	0	0	0	1	0	0	0	1.5	2.5	0
Ctaxi_contig_59886|comp36725_c3_seq1	59.91	42	40	69	43	80	86	87	81	48	52	27	90	36	223.93	85	120	159.98	127	180	171	107	58	113	110.05	124.02	77.91	70	76
Ctaxi_contig_77064|comp5313457_c0_seq1	0	0	0	0	0	0	0	0	0	0	0	0	0	0	0	0	0	1	0	0	0	0	0	0	0	0	0	0	1
Ctaxi_contig_61700|comp36822_c3_seq7	4	7	1	5	6	13	18.36	17.16	4.99	14.03	4	8.07	13.02	6.32	1	3	7	7	15	24.53	14.35	5	11	21.22	21.38	24.73	17.34	14	11
Ctaxi_contig_3410|comp19315_c0_seq1	220	213	187	323	200.04	220	199	219	167	192	235.01	164	245	187	497.03	237.15	545	464	388	538.05	316	292	175	313	147	154	173	119	211
Ctaxi_contig_817|comp5802_c0_seq1	0	0	0	0	0	0	0	0	0	0	0	0	0	0	0	0	0	0	0	0	0	0	0	0	0	0	0	0	0
Ctaxi_contig_51188|comp36223_c1_seq1	63	78	40	68.65	69	24	39	16	23	20	15	20	29	21	12	17	26	19	48	56	75.9	46	22	72	51	45	32	15	18
Ctaxi_contig_22454|comp33667_c1_seq4	43.25	41.67	28.06	44.37	36.13	26	15.88	15.58	13	21.13	7	8.33	16.07	14	3	14.05	23.42	22.11	24.08	27	25.99	22.15	10	23	27.07	23.01	35.59	17.52	17.39
Ctaxi_contig_64983|comp36993_c2_seq1	37	31	7	26	12	21	15	20	16	9	19	5	13	6	19	18	54	43	45	34	49	24	17	29	10	17	13	6	6
Ctaxi_contig_63683|comp36932_c0_seq1	9.06	22.05	9.6	16.45	7.54	14	15.47	5.83	7.54	15	15.79	7	21.43	6	1	15.27	15.73	15.4	17.79	18.06	19.87	12.1	13.44	14.41	9	16.36	19.61	6.43	9
Ctaxi_contig_19976|comp33299_c0_seq1	229	235	197	304	118	56.82	63	77	34	45	98	51	85	73	144.42	98.98	183	146	120	155.99	133.14	118.08	52	104	64.96	90.53	65.7	48	74
Ctaxi_contig_42525|comp35641_c1_seq1	16	12	11	20	14.41	7	1	2	0	1	4	5	2	4	5.28	5.01	8	9.98	8	9	8	6	2	6	1	1	0	1	1
Ctaxi_contig_61806|comp36828_c1_seq5	21.39	25.36	13	32.92	27.39	34.22	40.55	18.25	25.32	22.61	52.4	20.76	28.32	24.23	21.81	25.22	34.51	26.75	39.13	26.22	59.09	10.57	9.7	38.67	26.91	24.64	29.43	13.84	47.57
Ctaxi_contig_5002|comp26885_c0_seq1	0	0	0	0	0	0	0	1	1	0	11	0	0	0	0	0	0	0	0	2	0	0	0	0	0	0	4	0	0
Ctaxi_contig_55334|comp36461_c3_seq6	20	14	9.28	17.68	11	32	20.17	39	20.88	23.18	14.23	15	25.99	14.67	54.73	25.1	39.24	46.47	36.98	76.2	33.08	37.16	17.66	37.89	13.35	18.95	13.07	10.47	12.23
Ctaxi_contig_47530|comp35978_c4_seq1	1814.66	1941.28	1404.24	1947.59	987.09	83	76	68	68	70	98	89	143.7	105	143	72	205	170	174.99	195	165	144.72	73.95	149	170	113.64	117	73	91
Ctaxi_contig_46254|comp35886_c2_seq2	4	0	1.97	0	0	0	2.05	2	1	3	0	0	0	1	7.54	3	7	2.44	2	3.26	0	1.7	2	2.59	1	0	0	3	1
Ctaxi_contig_42294|comp35624_c0_seq9	0	0	3.5	3.5	2	5.67	4	0	0	3	1.5	3.67	0	0	0	0	0	0	0	4.14	0	0	0	0	0	0.5	0	2	0.5
Ctaxi_contig_13174|comp32099_c0_seq1	0	0	0	1	0	2	0	4	0	0	2	4	7	4.95	1	0	0	0	1.04	2	0	0	0	0	3	0	0	1	0
Ctaxi_contig_48896|comp36069_c2_seq4	118.78	115.22	84	134.98	111	103	135.98	89	88	55	46.65	41	85	59	40	109.02	288.07	223	185.97	354.88	264	216.97	93	242	92.99	78	50	52	67
Ctaxi_contig_31960|comp34742_c2_seq1	0	0	0	0	0	0	3	1	1	0	0	0	1	0	0	0	0	1	0	4	0	2	0	1	0	0	0	3	1
Ctaxi_contig_29308|comp34466_c0_seq7	210.93	245	155	249	188.87	82.11	118.98	79	79.99	97	71	70	93	82	27	44	86	70	101	139	188	103	48	123.23	171.91	193.8	143	97.96	77.99
Ctaxi_contig_27839|comp34300_c1_seq4	0	0	0	0	0	0	0	0	1	0	2	0	1	1	0	0	1	0	3	2	0	0	0	1	0	0	0	0	0
Ctaxi_contig_1884|comp14363_c1_seq1	0	0	0	0	0	0	0	0	0	0	2	0	1	0	0	0	0	0	0	0	0	0	0	0	0	0	0	0	1
Ctaxi_contig_59010|comp36680_c0_seq1	0	0	0	0	0	1	0	0.5	0.5	0	0	0.5	0	0	0	0	0	0.5	1	0	0	0.5	0.5	0.5	0.5	0	0.95	0	0
Ctaxi_contig_19631|comp33236_c0_seq2	14	20	14	22	12	1	6	6	5	2	9	19	21	13	27	6	38	22	23	49	16	34	13	20.2	11	7	2	0	5
Ctaxi_contig_63555|comp36925_c0_seq6	1	1	0	1	2	1	3	2	3	1	0	0	1	1	1	1	2	2	1	0	1	3	3	5	2	1	1	0	2
Ctaxi_contig_46672|comp35915_c4_seq1	2	1	3	2	1	9	4	4	3	1	6	2	9	3	0	1	0	2	1	2	5	3	3	3	3	4	8	5	3
Ctaxi_contig_19572|comp33227_c1_seq1	0.5	0	0	1	0	0	0.5	2	0.5	0	0	0	0	0	0	1	1.36	0	0	0	1.5	2	0	0	0	0.5	0.5	0	0
Ctaxi_contig_61348|comp36805_c3_seq1	2	1	1	0	3	1	3	6	8	1	3	6	3	5	10	5	6	10	7	15	9	3	3	8	3	11	11	8	11
Ctaxi_contig_47246|comp35959_c0_seq1	80	115	56	124.07	114	46	61	42	41	43	43	53	77	50	118	68	106	78	147	97	154	97	36	103	107	121	109	63	67
Ctaxi_contig_2281|comp15494_c1_seq1	0	0	0	0	0	0	0	0	0	0	6	0	0	0	2	0	0	0	0	0	0	0	0	1	0	1	1	0	0
Ctaxi_contig_197|comp2970_c1_seq1	0	0	0	0	0	0	0	0	0	0	2	0	0	0	0	0	0	0	1	0	0	0	0	1	0	0	0	0	0
Ctaxi_contig_7662|comp30266_c0_seq1	0	0	0	0	0	0	0	0	0	0	6	0	0	0	1	0	0	0	0	0	0	0	0	0	0	0	1	0	0
Ctaxi_contig_68648|comp37132_c2_seq1	32	31.18	33	63	34	51.85	84	52.31	48.36	21	24.46	13.94	41	23	109.84	81.32	126.48	151.34	141.69	142.83	134.85	89.12	55	105.3	36	60	42	25.73	29.63
Ctaxi_contig_41261|comp35564_c0_seq1	250	301	179.77	297.21	243	217	237	180	154	156.94	181	111.94	182.05	144.9	55	226	307	312	375	394.53	415.98	273	182	325	254	275	245.85	134	165.94
Ctaxi_contig_68414|comp37126_c1_seq4	28.5	58.96	12.02	59.6	46.62	0	35.19	36.77	10.92	18.72	41.05	1.91	47.21	10.13	0	16.2	52.22	24.17	46.58	56.5	100.71	0	44.76	38.9	39.7	67.84	0	15.25	27.11
Ctaxi_contig_52982|comp36328_c1_seq11	23.94	23.77	17.62	25.82	11.52	31.51	34.14	2.8	21.89	26.3	35.5	26.42	22.83	37.11	13.95	23.35	60.9	58.69	54.7	57.89	49.23	32.36	9.19	48.39	35.39	43.75	45.01	0	46.98
Ctaxi_contig_20442|comp33376_c0_seq2	10	7	2	6	6	11	9	8	12	4	2	5	10	5	26	3	17	20	13	32	22	7	7	13	16	12	5	7	15
Ctaxi_contig_77086|comp5369468_c0_seq1	0	0	0	0	0	0	0	0	0	0	1	0	0	0	0	0	0	0	0	0	0	0	0	0	0	0	0	0	0
Ctaxi_contig_4134|comp24934_c0_seq1	0	1	0	0	0	0	0	0	0	0	6	0	0	0	3	0	0	0	0	0	0	0	0	0	0	1	0	0	0
Ctaxi_contig_69162|comp37157_c2_seq2	5	20	8	20	9	22	18	7	14	13	48	29	32	21	10	11	22	18	26	21	33	11	7	27	8	14	5	9	17
Ctaxi_contig_28442|comp34374_c0_seq2	0	1	0	1	1	2	0	4	2	1	1.99	1.99	4	4	4	2	4	1	2	2	2	0	0	2	3	7	2	1	1
Ctaxi_contig_32769|comp34812_c2_seq1	0	2	0	0	1	1	2	1	1	1	2	0	2	0	5	2	3	6	3	2	5	5	1	1	2	3	2	1	2
Ctaxi_contig_36609|comp35169_c0_seq2	49.44	71.94	47.29	73.49	53.97	76.09	61.85	58.5	38.4	37.42	88.85	48.81	76.92	64.68	67.63	76.7	199.54	202.11	141.61	145.14	142.42	117.81	54.58	94.25	46.57	39.25	124.16	18.46	71.15
Ctaxi_contig_28640|comp34396_c4_seq1	31	35	13	25	14	20	23.68	24	18	18	26	27	38	20	18	34	62.05	61	73	67	68	44	24	68	34	33.96	49.99	24	29
Ctaxi_contig_72661|comp1939175_c0_seq1	0	0	0	0	0	0	0	0	0	0	1	0	0	0	0	0	0	1	0	0	0	0	0	0	0	1	0	0	1
Ctaxi_contig_47717|comp35992_c4_seq1	92.9	67	51	108	62	581	711.96	575.01	624.92	442.62	528.17	370.03	463	350.04	118	113	107.13	112	161	264	649.02	251	160	324	1835.21	2771.8	2855.27	1150.69	1213.62
Ctaxi_contig_40344|comp35495_c2_seq2	4.63	0	0	6.07	1	1.68	6.79	2	0	1	0	3.99	7	2	9.02	0	5.46	0	3.62	0	0	0	9	0	0	4.06	0	2	0
Ctaxi_contig_19733|comp33257_c1_seq4	0	0	0	0	0	0	1	0	1	0	0	0	0	0	0	0	1	1	0	2	0	1	0	0	0	0	0	0	0
Ctaxi_contig_36792|comp35189_c2_seq5	12.22	18.35	10.33	0	0	22.7	5.81	3.21	13.37	18.54	0	21.35	32.26	12.43	0	18.19	4.16	14.82	54.96	6.83	8.62	20.78	1.08	32.55	0	5.68	0	0	0
Ctaxi_contig_68099|comp37115_c1_seq1	0	12.24	2.24	29.29	13.86	24.12	20.3	58.73	28.64	25.04	157.37	118	104.89	89.13	0.61	18.58	1.03	0	0	3.78	51.84	6.57	1.46	56.54	232.47	288.91	325.55	165	187.86
Ctaxi_contig_48422|comp36038_c1_seq6	5.7	0	0	4.28	5.42	0	4.34	0	2.37	0	0	10.72	3.2	0	0	0	0	6.31	6.24	0	0	0	0	4.37	2.5	0	0	0	0
Ctaxi_contig_26805|comp34181_c1_seq15	6	5	11	12	12	2	1	2	2	1	0	1	3	1	3	7.99	4	3	7	1	4	5	3	1	1	0	0	3	0
Ctaxi_contig_76499|comp4697494_c0_seq1	0	0	0	0	0	0	0	0	0	1	1	0	0	0	0	0	0	0	0	0	0	0	0	0	0	0	0	0	0
Ctaxi_contig_53940|comp36377_c1_seq10	108	95.55	54.79	121.95	103.75	58.61	77.51	42	52.47	41	42.83	30.41	54.54	50	57.69	82.91	130.85	148.68	171.95	121.93	146.47	103	56.51	136.2	61.86	55	49	28.45	23
Ctaxi_contig_23227|comp33767_c4_seq2	19.01	40	28.87	23.1	19.5	7.23	23.62	26.4	17.18	22.21	29.96	0	9.71	0	12	30.74	36.12	39.69	59.03	82.29	60.22	42.75	0	42.34	24.38	40.9	32.84	5.2	27
Ctaxi_contig_17554|comp32921_c0_seq2	25	22	21	37	22	25	28	20	27	13	10	11	19	21	83	45	77	75	73	79	62	58	21.01	41	36	35	26	30	13
Ctaxi_contig_38149|comp35304_c3_seq1	57	43	29.13	82	73	347.01	336.95	243.24	237	224.96	705.71	279	371.56	266.59	86	120	178.59	181.98	222	313	348.89	189.09	116	220	938	1033.12	1267.07	537.89	545.02
Ctaxi_contig_25581|comp34064_c3_seq1	11	12	5	15	10	16	27	10	17	10	4	2	2	4	6	56	81	73.14	91	78	75	49	23	41	3	10	5	1	5
Ctaxi_contig_74308|comp3368915_c0_seq1	0	0	0	0	0	0	0	0	0	0	1	0	0	0	1	0	0	0	2	0	0	0	0	0	0	0	0	0	0
Ctaxi_contig_5466|comp27892_c0_seq1	0	0	0	0	0	0	0	0	0	0	12	0	0	0	0	2	0	0	0	0	0	0	0	0	2	0	0	0	0
Ctaxi_contig_56051|comp36509_c3_seq1	620.14	671.63	361.8	712.71	632.57	431.15	395.64	262	262.05	235	207.87	97	157	150.14	75	569.97	938.07	748.15	1168.8	851.04	1139.81	669.97	271.06	890.93	486.92	566.13	629.64	260	310.7
Ctaxi_contig_2390|comp15793_c0_seq1	0	0	0	0	0	0	1	0	0	0	1	0	0	1	0	0	0	0	0	0	0	1	0	0	0	1	0	0	0
Ctaxi_contig_1310|comp11030_c0_seq1	0	0	0	0	0	0	0	0	0	0	2	0	0	0	0	0	0	0	0	0	0	0	0	0	0	0	0	0	0
Ctaxi_contig_52004|comp36262_c3_seq1	230.77	254.34	146.47	313.12	236	165.97	202.18	200.37	193.98	126.01	198.37	191	267.61	171.22	116.07	209.83	279.94	313.35	382.64	396.47	377.93	226.04	113	358.17	230.34	237.01	204.35	124.04	160.6
Ctaxi_contig_57377|comp36588_c0_seq3	3.28	0	3.76	0	7.09	7.39	7.31	0.47	0	0	17.09	7.41	0	0	0	5.19	10.93	25.33	0	9.46	0	5.76	6.38	15.19	6.3	3.91	12.1	0	4.3
Ctaxi_contig_3099|comp18221_c0_seq1	0	0	0	0	0	0	0	0	0	0	3	0	0	0	0	0	0	0	0	0	0	0	0	0	2	0	0	0	0
Ctaxi_contig_29674|comp34510_c0_seq5	0	0	3.22	0	0	0	0	1.69	0	3.66	0	0	0	0	0	0	0	0	0	0	0	0	0	0	0	0	0	0	0
Ctaxi_contig_4575|comp25948_c1_seq1	0	0	0	0	0	0	0	0	0	0	0	1	0	0	1	0	1	0	0	0	0	0	0	0	0	0	0	0	1
Ctaxi_contig_22101|comp33618_c1_seq16	213.6	162.98	121	289.98	236.25	500	484.28	352.89	478.35	232.68	167.63	149.99	301.82	231.75	1513.55	462.85	979.39	882.68	685.66	1145.83	837.89	662.94	345.52	678.43	270.69	334.98	176	194.18	307.72
Ctaxi_contig_64827|comp36985_c4_seq1	10	8	7	9.98	5	4	11	6	7	5	2	3	4	7	14.98	8	15	19	10.01	22	14	11	4.97	20	7	13	12	7	11
Ctaxi_contig_63182|comp36902_c4_seq1	42	44	21	60	47	35	60	48	51	42.7	53	35	73	51	60	50.99	66.69	92	99	124	121	83.95	40	83	90	102	69	63	77
Ctaxi_contig_7426|comp30120_c0_seq1	0	0	1	2	0	1	1	1	0	0	0	1	1	0	0	0	3	2	1	2	1	0	0	1	0	0	0	0	1
Ctaxi_contig_25052|comp34010_c5_seq2	0	0	0	0	0	0.5	0.5	0	0	0	0	0	0	0	0	0	1	1	1	0	0	0	0	0	0	0.5	1	0	0.5
Ctaxi_contig_18004|comp33000_c0_seq1	0	8	6	9.41	8	6	5	1.93	0	3.92	5	2.39	0	3	9	4.79	8	8	14	8.11	9.18	8	0	0	15	5.16	9	4.73	6
Ctaxi_contig_22336|comp33653_c0_seq1	4.99	10	5	2	4	4	6	4	0	2	6	2	8	4	9	5	7	7	6	6.01	10	5	1	8	1	7	4.98	2	1
Ctaxi_contig_18424|comp33065_c1_seq6	75.86	73.56	47.27	93.76	58.24	23.17	10.39	8.27	7.15	14.24	21.8	29.22	33.6	17.02	37.38	13.32	24.4	21.28	38.67	21.99	21.74	19.93	8.93	22.11	15.83	19.18	12.46	14.64	13.68
Ctaxi_contig_39780|comp35443_c3_seq14	0	0	1	3	2	0	0	0	2	0	1	0	0	1	2.03	3	0	2.8	4	0	2.41	1.42	0	1.4	0	1	1	0	1
Ctaxi_contig_40779|comp35531_c2_seq6	0	0	0	0	0	0	0	0	0	0	0	0	0	0	0	0	0	0	0	0	0	0	0	0	0	0	0	0	0
Ctaxi_contig_4777|comp26336_c0_seq2	0	0	0	0	0	0	1	0.5	0	0.5	0	0	0	0	1	0	0	0	0	0	0	0	0	0	0	0	0	0	0
Ctaxi_contig_57715|comp36611_c0_seq5	4	3	7	9	3	4	15	8.47	6	5.98	4	3	4	0	5	11	15	19	19	27	18	11	12.02	18	9	17	8	8	4
Ctaxi_contig_24930|comp33995_c0_seq3	12.17	16.25	7.8	25.64	10.92	23.33	22.94	13.24	15.5	9.88	36.58	20.17	24.58	19.82	39.93	13.72	23.69	22.97	20.63	36.73	32.28	12	15	25.24	10.15	31.39	29.27	18.56	69.41
Ctaxi_contig_23608|comp33817_c0_seq10	0	0	2.14	0	0	2	0	0	0	0	0	0	0.61	0	0	4.36	0	0	1.65	2.94	0	0	0	0	0	0	0	0	0
Ctaxi_contig_2997|comp17856_c0_seq1	0	0	0	0	0	0	0	0	0	0	0	0	0	0	5	0	0	1	1	1	0	0	0	0	0	0	0	0	0
Ctaxi_contig_23734|comp33831_c3_seq2	12	10.54	2.12	8.13	19.7	24.02	12.55	9.34	10	18.1	19.07	20.07	24.79	22.16	7.99	4.69	7.08	10.72	17.66	15.09	28.22	11.39	9.47	19.18	27.87	41.83	30.39	11.99	17.85
Ctaxi_contig_4151|comp24972_c2_seq1	0	0	0	0	0	0	0	0	0	0	3	0	0	0	0	0	0	0	0	1	0	0	0	0	0	0	0	0	0
Ctaxi_contig_15725|comp32606_c2_seq1	199.95	201	146.03	271.36	174	71.39	98.47	102.35	75.99	72	97.09	64.44	105	86.55	290.24	143.28	343.61	325.13	276.34	381.54	237.89	205.87	115.05	231.27	63	73.02	57	37.49	78.69
Ctaxi_contig_13325|comp32136_c1_seq2	0	0	0	0	0	0	0	0	0	0	1	0	0	0	1.19	0	0	1.45	0	0	0	1	0	1	0	0	0	0	1
Ctaxi_contig_62403|comp36855_c1_seq11	1	1	1	0	2	0	0	0	0	0	0	0	8	0	1	0	0	0	0	0	0	0	0	0	0	0	0	4	0
Ctaxi_contig_32022|comp34746_c0_seq1	2	3.56	2	3	3	2	2	0	4	1	7.77	1	4.64	0	3	1	2.08	0	2.7	2.13	4.64	1.86	0	0	1	0	0	0	9.54
Ctaxi_contig_65911|comp37028_c3_seq23	46.55	40.65	27.5	45.03	62.54	36.51	62.03	25.78	45.6	47.8	53.14	10.23	43.77	24.06	48.1	61.69	39.73	42.38	71.9	63.41	119.16	53.1	41.05	74.89	64.92	91.61	48.72	54.46	46.24
Ctaxi_contig_1267|comp10766_c0_seq1	0	0	0	0	0	1	1	0	1	0	0	0	0	0	7	0	0	0	0	0	0	1	0	0	0	0	0	0	0
Ctaxi_contig_23247|comp33769_c2_seq2	134.04	155.21	119.44	213.07	118.46	158.04	193.74	175.63	151.51	122.67	148.91	110.89	234.79	148.98	263.54	157.44	252.15	255	260.29	432.49	306.2	216.44	112.39	218.93	218.4	266.01	131.86	107.96	174.78
Ctaxi_contig_70136|comp37193_c4_seq2	3	3	3	3	3	8	4	1	2	6	12	4	3	1	4	6	6	11	9.33	6	5.89	4	3	5	4	1	5	1	5
Ctaxi_contig_16530|comp32742_c1_seq1	46	47	24	59	40	16	13	16	9	10	44	17	32	21	36	28	43.86	33	46	31	45	31	14	33	27	33.94	28	13	31
Ctaxi_contig_43077|comp35683_c6_seq1	62.36	56.02	53.87	77.11	54.96	20	23	18.53	15.01	20	20.99	15	15.98	18	11	20	43.03	39	42.23	49.93	59.36	37.43	13.31	45.98	16	21	15	7	16
Ctaxi_contig_22593|comp33685_c2_seq5	63.52	43.24	38.7	105.61	100.58	128.73	116.43	99.79	73.53	69.13	53.89	61.88	86.6	29.46	125.87	198.74	509.43	366.29	325.44	419.53	269.71	184.73	103.24	238.05	117.58	80.13	63.26	43.09	67.79
Ctaxi_contig_14647|comp32410_c2_seq1	43	45	37.93	46	34	39	56	47	27	21	48	44	47	38	55.17	29	37	50	66	62	54	36	17	44	58	59.74	53	35.08	64.02
Ctaxi_contig_52332|comp36283_c3_seq6	50.55	86.67	27.33	49	96.85	84.02	123	61.02	43.84	60.17	33.35	33.42	39.5	8.06	0	42.55	54.75	42.21	54.36	114.4	283.28	78.54	45.98	82.64	267.68	367.38	151.05	161.77	58.84
Ctaxi_contig_18277|comp33046_c0_seq5	0	0	0	0	0	0	0	0	0	0	10	0	0	0	1	0	0	0	0	0	0	0	0	0	0	0	0	0	0
Ctaxi_contig_11311|comp31646_c1_seq1	3	3	1	3	0	1	4	0	0	1	0	2	0	2	3	2	4	6	6	3	7	2	1	1	2	4	4	1	2
Ctaxi_contig_74291|comp3330660_c0_seq1	0	0	0	0	0	0	0	0	0	0	3	0	0	0	0	0	0	0	0	0	0	0	0	0	0	0	0	0	0
Ctaxi_contig_7057|comp29855_c0_seq1	1	0	0	0	0	0	0	0	0	0	22	0	0	1	2	1	0	0	0	0	0	0	0	0	3	0	0	0	0
Ctaxi_contig_24975|comp34000_c0_seq2	4	3	4	5	6.01	21	16	14	10	15	14	20	20	14	5	4	10	9.96	10	26	19	16	13	19	40	7	21	18	19.99
Ctaxi_contig_56875|comp36561_c4_seq2	251	235.02	206.02	393.76	199	263.5	450.92	294.02	313.89	143.39	90	86.01	193.32	109.44	1280.7	611.49	1238.12	1103.44	947.01	1195.79	908.47	831.46	385.82	727.62	230.44	345.99	154.6	170	261
Ctaxi_contig_58679|comp36664_c3_seq6	0	0	1	0	0	0	2.79	0	1	0	0	0	0	0	0	0.27	0.27	0	1	0	0.27	0	0	0	0	0	6.1	0	0
Ctaxi_contig_51346|comp36233_c1_seq4	103.62	108.62	77.76	150.4	113.8	127.15	116.9	78.99	119.92	83.81	164.56	60.74	122.38	116.12	146.35	114.57	190.84	217.52	230.68	150.79	255.99	121.98	88.51	139.88	95.23	174.73	98.7	71.41	116.62
Ctaxi_contig_29858|comp34530_c2_seq2	3.77	8.36	6.18	6.02	3.64	2.42	7.81	6.07	1.22	2	7.4	7.21	7.36	2.58	16.83	15.41	31.47	14.44	21.7	9.61	18.7	9.86	2.38	10.69	4.93	3.64	14.15	9.21	9.65
Ctaxi_contig_13628|comp32200_c1_seq8	17.29	9	6	13	5.67	9	13	7	3	3	6	4	3.75	4.51	12	7.86	21	19	21.28	13.51	4.81	17	0	21	6.14	11.36	10.69	0	7
Ctaxi_contig_20845|comp33424_c0_seq21	1	1	0	2	2	4	7	7	5	3	9.01	6	7	3	1	1	1	3	2	4	7	2	1	3	11	15	10	7	8
Ctaxi_contig_70999|comp37234_c2_seq2	89.64	103.21	105	148.65	0	88.63	53.93	18.25	12.6	0	0	0	52.26	0	88.52	50.26	91.08	222.26	65.34	159.91	107.9	121.83	71.99	91.66	107.65	32.38	43.65	0	54.51
Ctaxi_contig_6374|comp29161_c1_seq3	0	0	0	0	0	0	0	0	0	0	0	0	0	0	0	0	0	0	0	0	0	0	0	0	0	0	0	0	0
Ctaxi_contig_71679|comp37258_c6_seq5	87	90	62	65	54	61	74	67	39	44	29	32	53	31	4	40	73	75	79	116	105.64	72	43.01	66	174	156	183.64	80.04	51
Ctaxi_contig_47518|comp35976_c15_seq1	34	29.86	29	38	27.07	45	51.91	71.02	46.22	46	36	35	104.21	42.86	98	28	41	48	45	82.93	38.03	41	22	40	58	85	58	44.38	48
Ctaxi_contig_16644|comp32761_c1_seq4	0	0	0	0	0	0	0	0	0	0	0	0	0	0	0	0	0	0	0	0	0	0	0	0	0	0	0	4	0
Ctaxi_contig_26738|comp34174_c0_seq2	3	4	2	6	1	1	0	3	3	0	2	2	2	1	1	3	0	6	6	0	0	2.61	1	4	4	4	8	5	3
Ctaxi_contig_20024|comp33309_c0_seq1	25.95	28	20	38	23	15	13	14.06	14.84	5	18	10	20	13	48	42.94	52	56	36	73.78	83	51.03	24.74	35	22	23	16.2	10	30.84
Ctaxi_contig_7438|comp30129_c3_seq1	0	1	0	1	0	0	1	1	3	1	0	0	1	0	0	1	0	1	0	2	2	0	0	1	0	0	0	0	0
Ctaxi_contig_1071|comp8476_c0_seq1	0	0	0	0	0	0	0	0	0	0	3	0	0	0	0	0	0	0	0	0	0	0	0	0	0	0	0	0	0
Ctaxi_contig_60059|comp36735_c7_seq1	7	12	11	8	7	0	2	2	3	0	1	1	1	1	7	5	5	6	3	1	2	4	2	6	2	4	0	1	4
Ctaxi_contig_51116|comp36218_c2_seq1	2121.91	2031.99	1386.79	2477.83	1686	1202	1172.91	1067	976.56	892.95	1277.54	705.94	1287.67	1035.86	1130	1311.31	2167.92	2273.57	2350.98	2149.17	2387.8	1555.65	827.03	1942.69	1138.03	1358.2	1040.88	700.51	1175.64
Ctaxi_contig_12675|comp31992_c1_seq1	1	0	0	0	1	3	4	0	2	4	1	3	2	0	9	4.18	6	16	15	7.05	1	2	3	0	1	2	0	2.01	0
Ctaxi_contig_67354|comp37089_c2_seq2	127	162.6	100	145	119.16	85.99	123	71	61	96.12	170	102	156.71	102.05	11	39	76	102	125.89	168.84	162.81	96	61	177.97	193	149	193.01	101	170
Ctaxi_contig_59091|comp36683_c1_seq3	55.45	88.52	60.26	95.72	72.16	71.78	90.33	84.65	62.39	60.22	172.1	78.26	73.82	69.5	110.81	85.85	150.32	162.85	192.66	176.39	174.62	107.1	56.33	139.62	80.48	127.32	166.74	90.93	148.48
Ctaxi_contig_14403|comp32362_c0_seq3	0	1	0	1	1	0	0	0	0	0	0	0	0	0	1	0	2	1	0	0	1	0	1	1	0	0	0	0	0
Ctaxi_contig_38022|comp35290_c0_seq1	47	51	28	50	52	28	27.8	25	19	23	45	26	32.99	34	24	36	79	97	106	64	89	53	34	65.99	28	44	23	23	13
Ctaxi_contig_65297|comp37007_c4_seq4	1.5	1.5	0	0.5	2	0	0	0	0	0	0	0.5	0	2	0	0	0	0	0	0	0	0	0	0	0	0	0	0	0
Ctaxi_contig_22871|comp33725_c0_seq8	14.5	6.01	13	13.53	8	17.22	37.19	14.46	12.77	10.99	5	3.99	10	2	21.74	37.63	79.4	53.67	63.45	56.81	64.07	18.93	25.41	24.1	4.28	12.02	0	6	6.02
Ctaxi_contig_17904|comp32980_c0_seq1	0	0	0	0	0	0	0	0	3	0	1	0	0	0	0	0	0	0	0	0	0	0	0	0	5	0	2.79	0	1
Ctaxi_contig_46818|comp35928_c1_seq1	16.21	0	10.57	9.99	6.64	5.99	2.4	0	0.39	12.08	6.35	4.59	0	0	15.76	43.57	4.05	0	23.21	7.34	17.13	0	0	0.02	0	2.2	1.13	0	0
Ctaxi_contig_40559|comp35514_c1_seq4	99	102	73.89	129	84.88	64	62.88	55.69	64	36	35	28	43.01	27	25	78	163.79	153.87	127	161.54	142	141.36	50.92	142.86	62	50	63.71	31.01	30
Ctaxi_contig_45293|comp35815_c6_seq1	274	303.14	183.95	341.01	195	44.01	44	33	29	65.79	41	21	39	41	25.05	25.28	32	45	48	61	104.97	47.97	28	70	87.98	108	99.84	71.83	74.28
Ctaxi_contig_164|comp2753_c1_seq1	0	0	0	0	0	0	0	0	0	0	0	0	0	0	0	0	0	0	0	0	1	0	0	0	0	0	0	0	0
Ctaxi_contig_38009|comp35289_c0_seq1	1	2	0	3	3	4	8	3.72	5	2	3	3	2	1	1	2	9	11.39	7	4	9	3.98	5	6	1	3.02	3	1	0
Ctaxi_contig_18562|comp33084_c2_seq9	3.5	1.75	0	0	2.2	0	1.8	0	0	0	3	2.5	0	1.33	0	0	4.5	0	0	0	6	0	7	0	0	4	1.5	0	0
Ctaxi_contig_59617|comp36709_c0_seq2	0	2.04	4	0	3	2.78	4.22	9	3	2	4.74	3	4.05	2	0	2.41	6.22	0	10.18	6.54	5.14	5	0	4	5.06	3.84	0	0	0
Ctaxi_contig_65340|comp37008_c1_seq25	0	1.62	0	3.04	0	0	1.54	2.19	1.83	2.79	0	3	1.25	2.29	12.28	4.42	11.24	8.65	1.62	8.41	6.3	4.18	0	4.01	0	1.47	1.48	0	0
Ctaxi_contig_32591|comp34795_c0_seq1	31	38	23	57.02	35	29	44	20	16	25.57	41	23	43	26	11	30	53.02	46	57	50.27	92.65	34	33	61	41	41	49	15	34
Ctaxi_contig_54349|comp36403_c6_seq1	3	9	2	4	3	4	2	2	0	2	3	1	2	2	7	9	4	10	12	4	12	4	1	4	5	3	5	3.98	2
Ctaxi_contig_64078|comp36951_c2_seq4	3	1	1	4	3	5	9	6	7	4	9	0	5	3	3	3	9	5	9	9.21	14.91	6	6	13	3	7	4	2	8
Ctaxi_contig_28903|comp34426_c0_seq8	18	27.28	18	25	16	9	7	9	4	3.5	11.09	7	6	5	3	10	18	19	26	9.12	19	8.6	6	9	3	7	14	6	5
Ctaxi_contig_37651|comp35255_c3_seq4	7.48	4	0	7	0	2	7	0	0	5	10	0	0	2	8.31	7	0	0	7	10	0	9	0	0	0	11	3.47	0	0
Ctaxi_contig_35344|comp35046_c0_seq1	1	1	1	4	1	2	7	3	1	2	3	4	2	2	0	1	2	4	3	9	2	3	1	5	5	5	6	2	2
Ctaxi_contig_18460|comp33067_c2_seq5	209.25	245.19	145.33	311.18	181.32	62.77	77.01	72.09	74.84	56.99	96.06	64.17	113.1	110	109.89	80.57	104.08	106	146.98	107	153.89	95.41	56	131	116.85	156.92	119	69	117.33
Ctaxi_contig_48440|comp36038_c2_seq3	52.85	31.04	44.75	68.12	108.49	28.26	59.24	45.95	32.19	26.78	15.87	15.16	37.21	21.55	38.47	28.36	80.44	20.94	66.72	142.77	107.82	107.34	16.47	62.77	80.14	87.27	81.75	66.33	28.76
Ctaxi_contig_72280|comp1313285_c0_seq1	0	0	0	0	0	1	0	0	0	0	0	1	1	0	3.98	0	0	1	1	0	0	0	0	0	0	0	0	1	0
Ctaxi_contig_59312|comp36696_c2_seq1	0	0	0	0	0	0	0	0	0	0	0	1	0	0	2	0	0	0	0	0	1	1	0	0	0	0	1	0	0
Ctaxi_contig_48258|comp36029_c1_seq7	1	1	1	0	0	0	3	1	2	0	2	0	1	0	0	1	3	3	4	0	2	0	1	4	0	1	2	2	0
Ctaxi_contig_27037|comp34205_c0_seq2	98	96.28	58.01	105	79.14	72	54.7	50	57.99	49.88	43	39	57.79	54	17.98	39	77	57.22	68	81.75	105.82	65.66	41	92.95	158.96	139	137.04	97.51	51
Ctaxi_contig_30418|comp34582_c4_seq1	3	10	3	10	4	16	23	18	24	9	11	4	18.03	10	14	13	27	29	24	45.98	31	28	14	39	21	24	25	8	14
Ctaxi_contig_24657|comp33966_c1_seq1	8.14	6	5	6	6.1	14.96	13	6	7	9	8	10	7.94	11	15	16.02	21	23	20.04	25.15	17	10.44	12	19	7	11	10.97	7	12
Ctaxi_contig_1522|comp12456_c0_seq1	0	0	0	0	0	0	0	0	0	0	7	0	0	0	0	0	0	0	0	0	0	0	0	0	0	0	0	0	0
Ctaxi_contig_75187|comp3725857_c0_seq1	0	0	0	0	0	0	0	0	0	0	0	0	0	0	0	0	0	0	0	1	0	0	0	0	0	0	0	1	0
Ctaxi_contig_51890|comp36255_c3_seq1	2	8	3	6	4	11	13	15	9	6	8	6	9	3	4	6	10	13	8	11	11	8	2	15	8	11	6	3	8
Ctaxi_contig_40762|comp35529_c9_seq2	0	0	0	0	0	0.22	0	0	0	1.43	0	0	1	0	0	0	1.22	0	0	0	0	0	0	0	0	0.22	0	0	0
Ctaxi_contig_56441|comp36534_c0_seq3	12	18	10.31	19.79	12	7	10	12	0	3	15	7	16	11	10	28	30.69	26	22	29	30	13	0	25	14	10	10.97	0	13
Ctaxi_contig_51680|comp36244_c6_seq1	3	0	0	4	0	0	1	1	0	0	1	0	0	1	1	9	9.01	14.82	14.15	8	6	5	3	7	1	1	0.99	0	0
Ctaxi_contig_32176|comp34763_c0_seq6	0	4.55	0	8.4	0	12.25	5.85	4.93	1.7	0	15.98	5.42	10.32	4.32	4.15	3.58	0	9.58	10.55	0	7.22	1.68	0	4.42	8.39	0	2.44	5.37	6.15
Ctaxi_contig_40898|comp35540_c1_seq16	5	15	7.99	11	10.4	3.99	6	8.46	7	2	4	4.64	3	5	3	8	8.13	8	6.99	3	8	8	3	4	4	2	4	3	3
Ctaxi_contig_9518|comp31116_c0_seq1	46	37	27.23	46.93	33.75	24	32	30	28	15	53.09	30.99	54.87	43	91	34	64.99	65	65	72.97	71	36	25	38.93	36	46	33	35	38
Ctaxi_contig_5443|comp27872_c1_seq1	0	0	0	0	0	0	0	0	0	0	7	0	0	1	0	0	0	0	0	0	0	0	0	0	2	0	0	0	0
Ctaxi_contig_43430|comp35714_c0_seq1	99	87	71	127	85	78	68	54.14	61.93	70	104.76	59	88	57	28	68.02	95	111.99	134.7	116	127	74	39	150.94	101	89	99.91	58	117
Ctaxi_contig_35149|comp35028_c0_seq3	235.44	246.16	130.53	372.36	211.58	173.24	215.44	197.34	144.66	123.87	210.83	162.43	243.02	155.96	753.52	268.71	537.53	457.14	531.59	518.13	540.65	334.36	196.89	373.26	248.27	343.91	265.96	182.84	263.6
Ctaxi_contig_65023|comp36995_c1_seq1	9	10	8	15	18	11.98	15	8	9.09	9	9	11	13	9	5	14	20	14	26	22	16	9	7	21	11	19	5	3	8
Ctaxi_contig_58235|comp36640_c3_seq2	27	24	31	38	26	31	24	36	25	35	32	23.94	29	22	13	9	30	31	41	42	30	37	16	44	43	42	36	27	33
Ctaxi_contig_48755|comp36061_c2_seq7	0	0	0	0	0	0	0	0	0	0	0	0	0	0.01	0	0	0	0	0	3.51	0	0	3.76	0	0	0	0	4.05	0
Ctaxi_contig_37803|comp35270_c4_seq1	0	3.67	0	0	0	0	0	0	0	0	0	2.28	0	0	5.99	0	0	0	0	6.95	0	0	2.94	4.6	3.48	0	0	0	0
Ctaxi_contig_25773|comp34082_c0_seq1	124	120	97	133	72	138	133	142	75.31	139	74.05	71	129	80	14	34	75	79	75	269	191	122.91	83	187.66	320.02	258	243	166.67	163.02
Ctaxi_contig_20380|comp33365_c0_seq2	0	0	0	28.09	0	0	0	0	11.5	0	0	12.28	7.56	0	0	0	0	0	0	0	0	0	0	0	0	4.39	0.66	0	2.94
Ctaxi_contig_16910|comp32812_c0_seq1	19	24	16.13	27.02	28	43	37.99	36	23	23	40	20	36	28	60	38.08	50.19	62.01	42.24	67.29	52.2	38	20	46.53	51	55	48.96	39	31.01
Ctaxi_contig_46081|comp35874_c3_seq7	183.53	115.05	106.74	238.57	439.1	124.6	100.52	150.97	57.14	67.98	187.38	145.75	147.39	96.78	256.54	194.77	283.5	280.55	397.01	149.65	176.1	142.13	69.05	171.89	46.34	44.85	358.08	26	334.42
Ctaxi_contig_23721|comp33829_c0_seq1	843.45	847.94	551.9	1160.16	924.76	1232.29	2280.32	1224.03	1431.92	760.93	441.29	347.51	812.45	529.17	2468.57	1818.56	3161.47	3618.39	3168.02	3618.94	2999.31	1920.22	1241.54	2163.72	489.11	896.61	279.01	442.99	1119.15
Ctaxi_contig_74458|comp3480662_c0_seq1	0	0	0	0	0	0	0	1	2	0	0	0	0	0	0	0	0	0	0	0	0	0	0	0	0	0	0	0	0
Ctaxi_contig_4822|comp26438_c1_seq1	0	0	0	0	0	0	0	0	0	0	0	0	0	0	0	0	0	0	0	0	0	0	0	0	0	0	0	0	2
Ctaxi_contig_50582|comp36183_c4_seq4	0	0	0	0	0	0	0	0	0	1	0.5	0	0	0	0	0.5	0	0	0	0	0	0.5	0	1	0	0	1	0.5	1
Ctaxi_contig_30934|comp34636_c0_seq1	6830.54	6303.69	4104.48	8083.31	8795.23	9567.76	10799.3	7374.66	6757.84	5891.28	8250.81	6752.87	9972.9	6658.46	2612.77	10565.67	15356.72	15127.62	17884	11667.63	15716.61	8955.57	4809.84	12961.81	4502.7	5105.97	3917.9	2532.68	5726.81
Ctaxi_contig_74702|comp3542809_c0_seq1	0	0	0	0	0	0	0	0	0	0	0	0	0	0	0	0	0	0	0	1	0	0	0	0	0	0	0	0	0
Ctaxi_contig_25261|comp34033_c1_seq3	30	18	22	30	24.89	13	18.21	16	11	11	11	6	13	10.08	18	26	37	36.04	66	44	34	41	11.01	39.04	14	24	13	12	8
Ctaxi_contig_15400|comp32549_c2_seq1	10.93	14	7.52	11	15	12	14	11	6	8	23	25	52	19.12	27	28.98	44	34	26.01	24	25	18	16	24	12	22	13	12	24
Ctaxi_contig_20210|comp33337_c1_seq1	173	218	125	201	156	147	158.11	124.07	153	107	246	169	265.79	207	173	132.44	190	191	249	213	348	173	96	197	250.08	333.11	299.78	174.01	235.4
Ctaxi_contig_45752|comp35850_c5_seq9	26	24.08	12.01	33.03	32	42.91	60.14	46.35	22.04	44.65	110.55	42.42	57.06	35.03	145	37.09	74.73	102.27	78.11	114.43	73.35	69.28	40.27	73.23	57.73	53.05	80.21	48.38	114.67
Ctaxi_contig_28253|comp34350_c5_seq1	67	69	54	64.97	55.98	93.01	175.55	99.63	117	177.05	209.99	110	153.95	94.83	91	111.6	176	200.55	171	353	289.63	219.16	125.86	222.37	152.01	152.93	204.02	128	249.84
Ctaxi_contig_18408|comp33062_c1_seq3	0	0	0	0	0	0	0	0	0	1	0	0	0	0	0	0	0	0	0	1	0	0	0	0	0	0	0	0	0
Ctaxi_contig_40419|comp35501_c0_seq3	0.5	0.5	0	4.29	0	1.29	0	0.5	0	0	0	0	0	0	0	0	0.9	0	2.95	1.84	1.44	0	0	1.15	2.6	1.41	0	0	0
Ctaxi_contig_3613|comp23473_c1_seq1	0	0	0	0	0	0	1	0	1	0	0	0	0	0	1	0	0	0	1	1	0	0	0	1	0	0	0	0	0
Ctaxi_contig_23751|comp33831_c7_seq3	4	1	1	3	2	0	1	0	0	2	4	0	4	2	1	1	1	1	1	4	5	0	3	1	2	2	1	1	3
Ctaxi_contig_66625|comp37057_c2_seq1	31	16	9	22	20	31	26.11	20	17	21	12	13	22	17	2	19	23	29	46	50.16	58	29	9	45	49.28	43	56	17.24	16
Ctaxi_contig_40460|comp35505_c0_seq1	26	32	22	45	32	17	22	12	18.99	18	16	9	14	14	15.96	16	22	15	43.71	37	56	23	19	38	31	31	35	19	28
Ctaxi_contig_36374|comp35143_c1_seq2	68	44.32	24	85	60	38.01	42.09	36.99	36	14	25	14	49	24	53.82	51	98	94	81.14	128	128.01	99	44	70	63	78.08	56	31	37
Ctaxi_contig_60081|comp36737_c1_seq2	59	42	26	68	44	45	62	34	37	30	27	20	24	18	7	45	52.01	85.01	109	72	102.13	46	32.68	104	61	60	69.2	23	48
Ctaxi_contig_39318|comp35402_c1_seq1	4	7	5	4	10	36	32	44.16	22.97	29	10	11	17	10	30.78	11	23.03	14	13	112	45	46	32	57.43	58	73	43	34	32
Ctaxi_contig_7273|comp30019_c0_seq1	0	0	0	1	0	0	1	3	1	3	21	0	0	0	0	0	0	0	0	5	0	0	0	0	0	0	1	0	1
Ctaxi_contig_917|comp6978_c0_seq1	0	0	0	0	0	2	1	0	0	0	0	0	1	0	0	0	1	0	2	2	0	1	1	3	0	1	0	1	1
Ctaxi_contig_42637|comp35652_c3_seq4	75.77	74.19	51.72	103.33	123.03	39.77	55	46	34.71	23.5	72.2	15.83	24.65	38.99	57.09	100.56	213.95	159.08	219.26	103.08	154.01	83.84	39.01	100.68	30.2	21.68	46.61	16	52.01
Ctaxi_contig_30040|comp34540_c0_seq1	154	158.24	112	206	151	132.01	115	87	99	79	103	62	133	63.02	60	131	196	163.97	218	176	197.09	117	64	152	95	115	94	51	80
Ctaxi_contig_39773|comp35443_c3_seq7	0	0	0	5.94	0	2.51	2.84	0	0	0	2.75	1.76	0	1.07	1	0	0	0	0.77	1.54	0	2.65	1	4.34	1.39	2.12	0	1.31	0
Ctaxi_contig_35245|comp35038_c4_seq3	1	1.53	5	4.41	2.01	13	13	13	16	1	0	3	7	2	31.49	12	38.14	53.42	22.51	47	24.72	11	6	13.63	3	5	6	2	4
Ctaxi_contig_70992|comp37233_c3_seq7	26.42	54.07	28.53	34.09	41.81	47.27	40.09	32.07	28.63	30.26	31.74	22.11	45.01	43.11	9.68	21.73	45.53	46.94	68.44	82.43	61.11	42.49	25.01	41.75	88.99	55.15	34.92	17.61	27.86
Ctaxi_contig_71220|comp37244_c7_seq1	54	61	25	61	44	24	21	30	15	22	40	15	39	31	15	23	37	43	66.01	60	62	36.23	16	60.99	52.18	30	51	23	21
Ctaxi_contig_34304|comp34947_c3_seq2	4.44	3.47	7.89	13.81	6.29	0	0	15.45	0	2.78	0	9.43	5.52	3.85	4.7	5.12	4.32	0	11.44	9.53	17.35	0	11.06	12.8	7.49	7.27	23.08	7.05	5.52
Ctaxi_contig_24986|comp34001_c1_seq3	10.39	16	11	16	13	10	16.87	7	10	4	31	10	11	19	10	19	36.01	25	34	36	34.02	24.01	17	27.85	17	21.94	26	11	16
Ctaxi_contig_6148|comp28631_c0_seq1	0	0	0	0	0	1	1	0	0	0	0	0	0	0	0	0	2	3	1	0	1	0	0	1	0	0	0	0	0
Ctaxi_contig_8768|comp30830_c0_seq1	12	14	4.23	31.75	2	4	4	6	9	1	1	3	7	11	112	13	27	14	23	28	22	15	8	6	5	23	11	7	21
Ctaxi_contig_9415|comp31080_c0_seq1	37	28	27	36	24	18	15	13	13	13	17	10	16	10	16	12	23	27	25	38	36	14	11	28	52	46	44	39	38
Ctaxi_contig_15721|comp32605_c0_seq1	749.43	755.01	548.02	1128.19	697.02	330.72	418	311.02	363.28	208	299.1	237.42	449.81	334.84	717.62	722	1214.48	1019.55	947.93	1233.46	1286.19	902.65	385.01	833.04	375.16	583.96	358	312.33	391.69
Ctaxi_contig_14509|comp32385_c7_seq1	67	105	45	103	93	25	15	11	4	19	30	14	31.45	26	6	18	15	12	32	20	37	15	5	33	52	30	34	17	9
Ctaxi_contig_9465|comp31097_c0_seq4	0	2	2	0	1.05	7.6	0	0	3	8.01	0	0	13.63	0	5.51	5	16.92	14.54	5.76	5.61	8.62	0	4.5	0	0	0	4.29	0	4
Ctaxi_contig_57070|comp36572_c0_seq1	143.81	149.04	105	208	186.08	406.76	550.53	485.05	368.92	470.41	257.79	190.78	542.18	262.37	168.15	187.76	421.16	471.95	390.81	1055.08	638.59	515.05	356.04	719.21	265.06	300.48	150.05	143.83	305.87
Ctaxi_contig_49285|comp36096_c3_seq1	172	173	117	226	132	115	166	132.81	97	127	248.38	139	197	146	141	131	227	209.01	239.93	271	271	180	98.03	202.48	272.03	377	592	216	399.76
Ctaxi_contig_66630|comp37057_c4_seq1	36	44	29	65	37	73	82	62	50	36	33	37	77	49	13	45	48	54	86	102	128	66	36	82.99	113	142	110	59	71
Ctaxi_contig_72381|comp1533235_c0_seq1	0	0	1	0	0	0	0	0	0	0	22	0	0	0	2	1	0	0	0	0	0	0	0	0	3	0	0	0	0
Ctaxi_contig_39863|comp35449_c6_seq4	0	0	0	0	17.68	0	18.62	0	0	0	0	0	0	0	0	0	0	0	0	0	0	0	0	0	0	0	0	0	0
Ctaxi_contig_12610|comp31982_c1_seq1	45	38	28	53	27	24	27	13	23	27	44	36	27	26	42	22	38	39	50	44	41	28	20	36	26	30	26	13	65
Ctaxi_contig_76707|comp4827088_c0_seq1	0	0	0	0	0	0	0	0	0	0	0	0	1	0	0	0	0	0	1	0	1	0	0	0	0	0	0	0	0
Ctaxi_contig_5729|comp28189_c1_seq1	2	0	0	0	0	0	0	0	0	0	10	0	0	0	0	0	0	0	2	0	0	0	0	2	0	0	0	0	0
Ctaxi_contig_3906|comp24226_c0_seq1	0	0	0	0	0	0	0	1	0	0	2	0	0	0	0	0	0	0	0	0	0	0	0	0	0	0	0	0	1
Ctaxi_contig_72914|comp2193732_c0_seq1	0	0	0	0	0	0	0	0	0	0	3	2	0	0	0	0	0	0	0	0	0	1	0	0	0	0	0	0	0
Ctaxi_contig_11441|comp31679_c0_seq4	0	0	0.04	3	2	1	1	1	0	0	1	0.05	0	0	3.16	0	0	2	2	1.85	1.05	1	0	0	0	0	0	0	0
Ctaxi_contig_8530|comp30732_c1_seq3	21.47	21.62	4.78	26.51	10.01	8.19	9.81	3.09	8.08	0	15.41	3.57	17.81	8.74	29.51	20.84	25.06	20.22	9.18	14.1	35.99	7.21	15.49	18.79	14.88	17.74	12.15	7.15	14.33
Ctaxi_contig_9890|comp31242_c1_seq1	0	0	0	0	0	0	0	0	0	0	0	3	0	0	0	3.55	6.09	0	10.23	0	7.46	0	0	12	0	0	0	0	0
Ctaxi_contig_13414|comp32154_c0_seq1	43.5	30.96	39.37	69.98	57.43	103.86	67.56	104.24	107.99	76.57	56.03	60.66	91.95	51.84	110.14	47.93	107.84	114.44	120.27	188.5	80.43	98.03	53.16	118.37	161.61	153.33	137.64	85.81	41.15
Ctaxi_contig_2710|comp16951_c0_seq1	0	0	0	0	0	0	0	0	0	0	5	0	0	1	2	0	0	0	0	0	0	0	0	0	0	0	0	0	0
Ctaxi_contig_51050|comp36212_c3_seq8	23.62	19.64	15.48	27.74	16.13	9.9	9.22	14.92	13.03	9.89	7.88	12.18	18.38	6.95	13.94	8.21	10.89	16.66	19.82	17.23	20.38	11.68	8.92	11.52	39.28	50.4	83.31	33.66	40.51
Ctaxi_contig_29602|comp34502_c0_seq6	1	1	2.99	3	2	1	1	0	0	1	2	1	1	0	5	3	1	6	1	0	1	3	1	3	0	1	0	0	0
Ctaxi_contig_12149|comp31872_c0_seq2	4	2	0	1	1	1	8	3	2	4	1	2	1	0	0	1	4	4	4	5	2	2	3	7	6	6	9	2	3
Ctaxi_contig_373|comp3565_c1_seq1	0	0	0	0	0	0	0	0	0	0	0	0	0	0	0	0	0	0	0	0	0	0	0	0	0	0	0	0	0
Ctaxi_contig_46263|comp35887_c1_seq4	0	0.5	0	3.47	0	2.46	2.94	0	0	0	0	0	0.62	0	0	0	0	0	0	1.4	5.42	1.21	0	0	0.88	0	0	0	0.96
Ctaxi_contig_13010|comp32059_c0_seq1	289	208	220.49	438.03	771.98	71	61.45	66	38.95	85	104	80	68	69	221	274.18	365.91	386.96	878.88	83.99	145	104	40	243	31	41	52.21	14	96
Ctaxi_contig_55619|comp36481_c0_seq9	0	0	0	0	0	0	0	0	0	1	0	0	0	0	0	2.5	0	0	0	0	0	0	0	0	0	0	0	0	0
Ctaxi_contig_42685|comp35655_c1_seq4	7	8	0	7.75	6	7	10.25	5	6.93	0	7	0	11.06	10.36	16.92	7	7.32	10.25	8.81	13.32	0	7.17	6	7.16	12	0	0	12	0
Ctaxi_contig_11897|comp31808_c0_seq3	0	0	7.72	4.88	0	1.84	0	0	2.06	0	3.01	0	2.92	0	0	0	0	0	3.09	0	0.5	0	0	5.24	0	0	0	0	0
Ctaxi_contig_32347|comp34776_c0_seq4	36.91	40.06	35.34	67.61	39.25	43.38	67.45	45.63	40.14	50.52	33.84	16	41.6	28.58	21.46	22.56	54.83	65.52	49.64	104.06	89.44	53.86	32.12	44.71	77.36	57.37	52.98	26.87	29.95
Ctaxi_contig_10329|comp31368_c0_seq1	0	0	0	1	0	0	1	1	1	1	0	1	2	1	1	2	2	0	1	1	1	2	2	0	1	0	1	0	1
Ctaxi_contig_49831|comp36133_c2_seq3	6	11	3	9.01	7	3	3	2	3	1	9	7	9	7.03	10	7	9	7	8	7	18	6	4	9	3	7	7	4.59	2
Ctaxi_contig_47302|comp35963_c3_seq5	7	9.28	4	12	13	7	8	6	7	3	7	5	9	4	13	10	14	16	17	8	24.65	11	11	17.8	12	21	12	9	10
Ctaxi_contig_23436|comp33797_c2_seq2	0	0	0	0	0	0	2	0	0	0	0	0	0	0	1	0	3	2	1	3	0	0	0	0	0	0	0	0	0
Ctaxi_contig_35984|comp35108_c4_seq2	1	3	1	3	3	9	4.02	13	6	8	5	0	8	4	7.99	0	4	8	10.99	12.09	7	6	3	14	13	14	9	6	10.92
Ctaxi_contig_9197|comp30999_c1_seq1	26	25	16	33	15.99	7	13	1	9	3	8	6	5	4	2	19	35	15	28	18	17	10	5	21	22	9	17	6	12
Ctaxi_contig_76174|comp4566129_c0_seq1	0	0	0	0	0	0	0	0	0	0	0	0	0	0	0	0	0	0	0	0	0	0	0	0	0	0	0	0	0
Ctaxi_contig_42388|comp35631_c7_seq2	0	1	1	0	0	3	1	1	2	0	0	0	0	1	0	0	3.01	0	5	1	1	0	0	0	0	0	0	0	0
Ctaxi_contig_66441|comp37048_c1_seq7	0	0	0	0	0	0	0	0	0	0	10.46	9.39	0	0	0	0	0	0	0	0	0	0	0	0	0	0	0	0	0
Ctaxi_contig_41380|comp35571_c1_seq26	0	0	0	0	0	0	15.85	0	0	0	2.44	2.11	0	0	6.19	0	19.75	9.26	0	0	0	9.28	0	10.67	0	0	3.19	5	0
Ctaxi_contig_35919|comp35101_c0_seq8	0	0	0	0	5.31	3	0	0	1	0	0	3.01	10.07	5	4.2	0	15.42	3.44	8.38	0	0	0	0.99	3.24	1.68	1.65	0	0	3
Ctaxi_contig_61012|comp36789_c4_seq1	9.06	0	7.95	17.1	7.64	18.43	9.22	0	7.81	7.82	27.65	0	31.92	30.77	27.74	17.93	23.77	32.49	9.5	57.77	0	34.75	9.22	29.06	7.82	13.8	9.04	0	17.18
Ctaxi_contig_118|comp2211_c0_seq1	0	0	0	0	0	0	0	0	0	0	0	0	0	0	0	0	0	0	0	1	0	0	0	0	0	0	0	0	0
Ctaxi_contig_11586|comp31724_c2_seq1	137.15	125	96.1	167.99	102.31	78	100.77	94	64.87	65	128.04	91	157.79	112.9	224.06	111	170.66	163.51	137.01	244.87	160.86	155.83	66	134	136.94	115.03	122	78	93.48
Ctaxi_contig_15864|comp32630_c2_seq4	0	0	0	0	0	0	2	0	0	1	0	0	1	2	0	2	1.01	1	0	3	1	1	0	2	2	0	1	1	0
Ctaxi_contig_18962|comp33136_c0_seq3	13	9	11	13	17	12	13	7	10	6	3	8	8	7	10	15	22	28	20	40	17	10.89	11	19	15.67	15	10	11	9.01
Ctaxi_contig_57371|comp36587_c1_seq11	52.29	74.14	37.71	88.69	95.49	323.26	448.38	381.92	321.91	475.5	662.86	279.13	634.35	422.2	333.91	130.77	314.95	356.78	309.61	769.56	491.33	404.67	213.62	484.82	671.1	711.8	534.58	456.04	874.08
Ctaxi_contig_61871|comp36832_c1_seq2	0	0	0	0	0	0	0	0	0	0	0	0	0	0	0	0	0	0	0	0	0	0	0	0	0	0	0	0	0
Ctaxi_contig_53370|comp36339_c0_seq157	6.71	8.49	0	57.18	44.34	35.09	0.25	0.33	0	0	80.17	18.59	6.44	21.42	0	2.2	39.53	0	48.12	0	48.63	63.64	0	0	31.81	107.88	0	0	0
Ctaxi_contig_19915|comp33291_c1_seq2	0	0	12	8.72	0	0	13	0	0	6.39	0	10.17	3.01	19	0	2	39.68	0	17.2	22.51	48.75	0	0	1.54	2.39	6.51	0	7	11.08
Ctaxi_contig_16587|comp32753_c0_seq4	2.58	5.12	2.75	2.11	0.49	3.85	1.72	5.59	1.7	2.58	6.21	1.4	3.27	0.66	11.7	8.78	3.44	14.87	8.4	3.35	2.97	0	0	2.35	2.48	7.13	1.99	1.28	7.5
Ctaxi_contig_36895|comp35198_c2_seq4	19.41	16.49	12.99	15.34	15.41	27.33	43.13	25.83	34.6	7.81	8.05	6.48	15.89	10.86	53.94	22.55	59.06	56.21	48.19	64.51	58.52	53.13	33.29	37.44	28.51	40.43	22.11	30.63	22.37
Ctaxi_contig_74432|comp3474844_c0_seq1	1	0	0	0	0	0	0	0	0	0	2	0	0	0	0	0	0	0	0	0	0	0	0	0	0	0	0	0	0
Ctaxi_contig_64133|comp36955_c3_seq1	29.95	28	14	31	26	17	18.96	7.29	18	9	12	11	14	8	3	14	23	18	16.23	37	23	18	5	26	20.01	25	26.06	20	10
Ctaxi_contig_57435|comp36593_c6_seq2	0	1	1	1	2	2	1	1	4	0	3	0	1	1	0	5	1	3	2	4	2	3	0	5	0	0	3	1	0
Ctaxi_contig_37800|comp35269_c7_seq1	96	96	46	101	64	27	30	24	21.27	25	32	10	28	20	7	34	66	56	83	79	95	56	34.85	59.91	23	38	37.06	18	21
Ctaxi_contig_58845|comp36672_c6_seq4	16	18	8	18	32	32	14	19.14	8.98	14	14	7	16	5	4	17	17	27	39	34	26	24	8	38	34	26	16	10	13
Ctaxi_contig_46295|comp35890_c3_seq1	96.04	83	71.86	102.38	98	22	27.01	26	13.95	20	36.02	33	56.41	48.05	2	16	49	28	57	51	38.51	31	19	43	78	48	47	44	23
Ctaxi_contig_36199|comp35126_c3_seq6	106	105	69.47	136.19	131.01	139	165.99	99	114	79.96	107	71	127	72	37	69	109.99	120	144.49	185.99	234.98	141	69	174.07	211.11	222	206.96	101.22	133.02
Ctaxi_contig_16677|comp32768_c1_seq1	21	21	19	24.99	32	37	45	29	49	26	26	22	33	29.03	17	39	108	89.84	80	112	65	57	26	60	41	46	34	23	24
Ctaxi_contig_46137|comp35878_c7_seq1	313.01	268.33	211.54	526.12	344.08	7	4	9	11	8	2	0	2	10	166	535.13	604.18	508.91	510.22	146.68	440.45	207.01	122	227.08	13	14	13	7	4
Ctaxi_contig_26024|comp34101_c1_seq1	1.73	3	6	7	1.73	0	3.58	0	0	0	1.48	1.86	2.01	5	4.89	0	7.61	2.01	4	6.28	2.01	0	2	0	0	1.9	0	0	2
Ctaxi_contig_17464|comp32907_c0_seq1	28	21	21	37	32.01	22.93	24	8.38	13	5	21.91	17.88	15	19	27	28	28	33	34.74	47.01	44	35	17	35	10	16	17	10.92	11
Ctaxi_contig_16835|comp32797_c0_seq1	32.73	36	33	48	30	70.65	100.19	43	44	71.23	242.94	98.9	116	94.87	1	21	29	25	35	59	109	34	25	70	133	140.43	183.35	67	126
Ctaxi_contig_67533|comp37093_c5_seq3	0	0	0	0	0	2	4	0	0	0	0	0	2.53	0	5.65	1.54	9.16	4.8	1.06	3.19	0.49	6.71	0	5	0	0	0	0	0
Ctaxi_contig_55255|comp36455_c2_seq2	91.69	71	55.08	97.47	84.98	75	75	91.84	44.22	67	92.9	63	107.65	71	87.27	78.01	149	161	143.33	191	130.01	115	59	158.79	85.92	78.34	76	53	57.23
Ctaxi_contig_6969|comp29781_c0_seq1	0	0	0	0	0	0	0	0	5	0	0	0	1	0	4	0	2	1	0	2	0	1	0	0	0	1	0	0	0
Ctaxi_contig_5053|comp27031_c0_seq1	0	0	0	0	0	0	0	0	0	0	0	0	0	0	0	0	0	0	0	0	0	1	0	0	0	0	0	0	0
Ctaxi_contig_49864|comp36136_c1_seq5	18	14	10	16.93	14	20.3	44.01	24.68	23	26.96	27.94	15.1	30.53	21.39	3.05	10	35.8	23.06	32.99	82.88	54.71	33.46	21	63.66	32.74	28.01	28	22	18.02
Ctaxi_contig_23972|comp33864_c2_seq1	253	271	187	416.98	258	292	412	314	370.18	190	174.81	139	311	204	829	349	507	642.01	560	881.1	814	527.04	277	518	331	562	384	258	383
Ctaxi_contig_76804|comp4904250_c0_seq1	0	0	0	0	0	0	0	0	1	0	0	0	0	0	2	0	0	0	0	0	0	0	0	0	0	0	0	0	0
Ctaxi_contig_5107|comp27135_c1_seq1	0	0	0	0	0	0	1	0	0	0	0	0	0	0	0	0	0	0	1	1	2	0	0	3	0.95	1	1	0	0
Ctaxi_contig_12419|comp31936_c0_seq2	62.16	102.65	95.81	113.35	59.2	89.13	51.52	56.96	18.98	74.86	39.96	32.1	40.83	0	261.53	107.7	166.69	283.37	198.94	289.18	248.06	189.44	69.21	134.61	116.77	66.34	83.72	80.55	0
Ctaxi_contig_40826|comp35534_c1_seq1	435.11	420.97	290	532.01	399.02	336.27	328.99	209	271	248	275	142	285	219.99	192.1	345.99	509	539	610.04	686	743.98	477.01	242	636.21	352.94	386	316.78	191.05	297.99
Ctaxi_contig_30505|comp34594_c1_seq14	2.22	4.54	1.56	2.65	1.25	0	0	2.55	0	0	0	0	0	0	0	0	0	2.63	3.76	1	1.39	0	0	2.7	0.97	0	0	0	3.02
Ctaxi_contig_46049|comp35872_c6_seq2	0	21.83	22.25	28.97	3.65	6.96	13.05	1.24	0	1.45	9.35	0	18.64	0	0	20.07	3.53	1.44	27.22	33.29	20.26	4.01	10.12	17.25	4.13	9.13	2.42	1.5	2.9
Ctaxi_contig_62650|comp36869_c5_seq11	27.1	47.07	22.86	45.08	43	44	50.15	36.06	37.27	41	25.34	24.89	44.06	24.64	12	40.21	63.37	52.14	42.84	87.96	69.81	41.87	30	76	52.08	45.89	44.5	20	49.72
Ctaxi_contig_12955|comp32053_c0_seq1	1002.02	1046.3	796.93	1251	859.11	616.34	663	631.91	487	468	799	721	1405.14	1026.87	491	449.61	882	809.99	813.6	1188	1039	769	386.97	963.65	940	861	670.96	536	671.5
Ctaxi_contig_17141|comp32858_c0_seq2	2.5	1	0	0	3	0	0	1.38	0	0	5	0	2	0	0	0	0	0	0	0	0	0	0	0	0	0	1	0	0
Ctaxi_contig_50438|comp36175_c1_seq3	4.44	8.58	0	6.46	4.36	3.07	0	8.16	0	0	1.83	2.63	5.8	4.59	0	1.47	2.31	0	6.38	3.11	0	2	0	0	9.29	13.41	11.65	4.4	0
Ctaxi_contig_39847|comp35448_c3_seq1	847.81	846.81	523.99	1058	1111.2	3816.08	4694.64	3937.44	3454.76	3023.41	6723.47	3923.98	5990.31	3869.2	3070.91	1210.85	1860.6	2336.24	2592.5	4295.17	4292.49	2170.09	1327.36	3070.73	6358.78	9048.13	9161.3	4223.07	8341.05
Ctaxi_contig_3161|comp18488_c1_seq1	0	0	0	0	0	0	0	0	0	0	0	0	1	0	0	0	0	0	1	0	0	0	0	0	0	0	0	1	0
Ctaxi_contig_73552|comp2831481_c0_seq1	0	0	0	0	0	0	0	0	1	0	0	0	0	0	5	0	0	0	0	0	0	0	0	0	0	0	0	0	0
Ctaxi_contig_52130|comp36271_c2_seq20	39	65.68	43.04	63	56.01	6	5	3	8	3	14.24	10	13.52	22.84	2	8	7.01	17	19	14.2	18	12.17	6	19.01	14	7	2	3.01	6
Ctaxi_contig_73842|comp2934638_c0_seq1	0	0	0	0	0	1	1	0	0	0	0	0	0	0	1	0	0	0	0	1	0	0	0	0	0	0	0	0	0
Ctaxi_contig_34850|comp34995_c1_seq8	9.39	16.2	11.3	10.78	10.48	18.09	9.54	0	22.64	13.34	6.54	9.99	26.81	22.49	0	15.4	6.91	42.71	19.36	59.28	33.82	0	14.11	56.44	0	22.87	35.59	6.17	16.62
Ctaxi_contig_68075|comp37113_c4_seq2	42.22	49.11	66.86	86.38	49.83	105.13	77.56	86.01	107.34	50.32	8.15	16.48	42.85	18.1	133.45	158.21	218.99	229.36	148.84	303.59	224.7	185.16	76.43	128.36	15.82	35.45	14.18	21.51	31.47
Ctaxi_contig_24108|comp33884_c0_seq1	17.8	8.51	10.42	22.3	6.7	17.49	20.77	24.1	14.61	14.34	57.04	20.53	28.85	22	143.6	30.41	51.6	40.23	34.94	48.71	42.94	38.42	17.45	33.97	21.19	27.19	33.22	13.64	24.13
Ctaxi_contig_71926|comp37269_c0_seq5	0	3.04	0	0	0	0	3.6	2.34	0	7.48	0	0	2.62	1.93	0	4.25	0	1.49	0	3.61	2.18	0	6.82	1.79	4.44	0	2.35	0	0
Ctaxi_contig_1734|comp13969_c0_seq1	0	0	0	0	0	1	0	0	0	0	0	0	0	0	2	0	0	0	1	0	0	0	0	0	0	0	0	0	0
Ctaxi_contig_28426|comp34372_c0_seq3	6.13	4.78	0	5.86	0	4	4.41	0	0	2.31	7.73	0	0	4.29	0	0	7.17	17.59	8.81	6.81	3.6	0	0	8.35	0	0	0	2.61	6.34
Ctaxi_contig_72538|comp1783520_c0_seq1	0	0	0	0	0	0	0	0	0	0	0	0	0	0	0	0	0	0	0	1	0	0	0	0	0	0	0	1	0
Ctaxi_contig_57076|comp36572_c2_seq3	104.59	135.26	122.45	223.88	152.85	336.69	451.45	403.06	249.76	379.39	239.43	159.46	478.76	235.88	184.24	138.8	320.49	405.81	345.61	933.48	543.52	465.47	349.61	648.08	241.72	277.43	148.28	182.97	354.89
Ctaxi_contig_53006|comp36329_c2_seq4	25.6	17.92	23.1	34.67	22.81	24.01	17.72	27.32	18	17.88	11.41	3.25	7.44	11.83	16.65	6.21	20.57	20.93	23.56	60.42	37.81	39.03	14.22	47.04	14.16	22.37	24.55	13.11	19
Ctaxi_contig_3617|comp23485_c0_seq1	0	0	0.59	0	0	0	0	0	0	0	0	0	1	0	0	0	1	1	1	1	1	0	0	0	0	0	0	0	0
Ctaxi_contig_24052|comp33874_c3_seq4	8.72	8.63	3.55	11.32	11.34	10.9	21.65	21.92	15.23	5.31	17.57	17.01	25.05	27.48	10.9	13.41	37.15	40.23	27.01	55.67	32.28	32.11	21.81	42.08	27.33	9.29	6.94	12.18	15.63
Ctaxi_contig_65641|comp37017_c1_seq3	8	8	1	7.94	7	8.99	8.01	6	9	6	4	2	0	6	4	3	11	5	14	8	21	7	0	18	13	22.92	10	8	7
Ctaxi_contig_74451|comp3479218_c0_seq1	0	0	0	0	0	0	0	0	0	0	3	0	0	0	0	0	0	0	0	0	0	0	0	0	0	0	0	0	0
Ctaxi_contig_16876|comp32802_c0_seq5	0	4	0	3	0	4	0	1	0	0	1	1	0	1	6	3	4	1	3	0	0	0	3	0	0	0	0	0	1
Ctaxi_contig_3386|comp19067_c0_seq1	0	0	0	0	0	0	0	1	0	0	0	0	6	0	0	0	0	0	0	0	0	0	0	0	0	0	0	0	0
Ctaxi_contig_71706|comp37259_c9_seq4	66	60	39	56	41	29	13	16	15	22	25	15	22	27	14	30	55	31	71.1	36	56	26	17	50	30	37	34	22	14
Ctaxi_contig_72261|comp1276427_c0_seq1	0	2	0	1	2	0	0	1	1	1	2	0	1	0	0	0	1	2	5	5	1	1	0	0	1	2	3	1	0
Ctaxi_contig_19726|comp33257_c0_seq11	0	0	0	0	0	2.63	0	0	1	0	0	0	0	0	1	0	0	0	1	2	1	0	1	0	0	0	0	0	0
Ctaxi_contig_18298|comp33051_c0_seq5	0	0	0	0	0	0	0	0	0	0	0	0	0	0	0	0	0	0	0	0	1.93	0	0	0	0	0	0	4	0
Ctaxi_contig_25915|comp34087_c0_seq21	8	8	4	14	2	25	23.95	18	15	16	20.83	23	23	16	39	13	19	19.02	23	20	10	8	7	6	12	22	17.01	10	21
Ctaxi_contig_77|comp1961_c0_seq1	0	0	0	0	0	0	0	0	0	1	0	0	0	0	0	0	0	0	0	0	0	1	0	0	0	0	0	0	0
Ctaxi_contig_76505|comp4698771_c0_seq1	0	0	0	0	0	0	0	0	0	0	0	0	0	0	0	1	1	0	0	0	0	0	0	0	0	0	0	0	0
Ctaxi_contig_26576|comp34159_c2_seq6	0	4	0	0	5	7	7	5	0	1	0	0	0	0	0	4	9	10	14.38	7	0	0	0	5	7	0	18.89	0	2.73
Ctaxi_contig_40374|comp35498_c1_seq2	61	57	30	87	45	37	44	38	34	32	102	22	61	27	132.85	79	104.01	116	115	105	117	71	49	92	42	55	51	38	63
Ctaxi_contig_74917|comp3616183_c0_seq1	0	0	0	0	0	0	0	0	0	1	0	0	0	0	2	0	0	0	0	2	0	0	0	0	0	0	0	0	0
Ctaxi_contig_554|comp4172_c0_seq1	0	0	0	0	0	0	0	0	0	0	1	0	1	0	0	0	0	0	0	0	0	0	0	0	0	0	0	0	1
Ctaxi_contig_50481|comp36177_c0_seq2	7	12	9	14.5	10.99	45	53.67	51.34	20	48.92	32.1	17	47	20.75	6.05	12	24.02	29	19	79.2	44.19	37	30	46.99	66.24	57	52.22	28.99	46
Ctaxi_contig_27249|comp34231_c0_seq3	4.44	0	0	0	0	0	1.94	0	0.84	4.14	0	0	1.83	0	0	9	2.72	0	0	0	0	1.8	0	0	0	0	3.31	2.21	2.05
Ctaxi_contig_70883|comp37227_c8_seq1	143	197	142	255	247	117	161	116	111	81	46	66	110	76	96	89	84	99	115	165	323	149.02	77	158	370.09	451	489.01	229	249
Ctaxi_contig_65049|comp36996_c4_seq1	70.01	84	54.83	96	64	69.99	96.99	49	54	65	50.01	35.98	79	57	10	66	94	103	138.02	139	143.48	92	42	124	121	89.45	100	67.04	63.2
Ctaxi_contig_16256|comp32692_c0_seq1	90	67	50	117	62.78	79.63	136.28	92	106.94	46	75	47.99	85	59	440	327.47	637.22	506.24	511.47	466.01	408.1	326.98	163.76	353	111	144.06	102	78	89
Ctaxi_contig_64901|comp36989_c2_seq1	1	3	1	0	1	0	0	0	1	0	0	2	1	1	0	0	2	0	0	3	2	1	0	1	2	0	2	0	4
Ctaxi_contig_48650|comp36054_c2_seq9	0	0	1.01	6.79	2.77	0	1.72	0	0	2.78	0	1.3	1.44	0	5.32	3.3	0	0.71	1.68	4.3	3.09	0.21	0	2.9	0	0	2	0	2.77
Ctaxi_contig_21856|comp33587_c0_seq5	2	2	1	5	3	0	0	1	2	1	5	3	3	4	3	5	5	2	3	4	2	1	0	2	3	4	11	0	4
Ctaxi_contig_64923|comp36990_c3_seq1	17.91	9.85	15.72	18.07	13.63	12.38	20.7	19.24	22.33	6.93	13.88	9.74	8.12	4.18	33.37	26.53	62.34	43.07	41.37	50.72	56.6	31.38	13.59	19.19	12.07	26.07	15.28	4.07	11.03
Ctaxi_contig_34442|comp34957_c0_seq4	405.67	434.04	275.93	498.88	282.43	33.62	28	20	12.58	18.8	34.29	15	37.06	56.33	47.6	80.79	104.36	83.01	115.57	47.01	92.35	57.57	28	72.22	47.96	30	13	25	16.12
Ctaxi_contig_16553|comp32748_c1_seq4	19	11	10	17.91	8	25.41	30	26	29.37	0	6	4	11	10	51.79	44.54	48.44	68.24	39.53	75.7	50.44	38.14	26	37	12	23.56	24.25	11.4	13
Ctaxi_contig_48117|comp36021_c0_seq3	16	12	16	16	20	19	13	10	13	24	4	6	12	12	4	18	32	23	25	63	39	23	11	47	27	28	32	15	14
Ctaxi_contig_70091|comp37191_c6_seq6	15	12	16	18.82	25.01	14.31	4	14	6	13	16	9	18	13	7	11	34	32	22	33	37	19	12	28	17	18	18	10	12
Ctaxi_contig_75854|comp4457701_c0_seq1	0	0	0	0	0	0	0	0	0	0	0	0	0	0	0	0	2	1	0	0	0	0	0	0	0	0	0	0	0
Ctaxi_contig_5469|comp27895_c2_seq1	0	0	0	0	0	0	0	0	0	0	2	1	4	1	0	0	0	0	0	0	0	0	0	0	0	0	0	0	0
Ctaxi_contig_75564|comp4031008_c0_seq1	0	0	0	0	0	0	0	1	0	0	0	0	0	0	1	0	0	0	0	0	0	0	0	0	0	0	0	0	0
Ctaxi_contig_37362|comp35229_c6_seq6	0	0	0	1	0	0	0	0	0	2	0	0	2	2	0	0	1	0	1	1	1	0	0	2	1	0	2	0	0
Ctaxi_contig_7539|comp30199_c1_seq1	0	0	0	1	0	0	1	2	2	0	0	0	1	0	2	3	2	3	3	4	2	1	0	1	0.78	1.97	0	0	0
Ctaxi_contig_73773|comp2906000_c0_seq1	0	0	0	0	0	0	0	0	0	0	0	0	0	0	0	0	1	2	1	0	0	0	1	0	1	0	0	0	0
Ctaxi_contig_10225|comp31337_c0_seq3	0	0	0	0	0	2	0	0	0	0	0	0	0	0	0	1	0	0	0	0	0	0	0	0	3	0	0	0	0
Ctaxi_contig_7014|comp29811_c0_seq1	0	0	0	0	0	0	0	1	1	0	0	0	0	0	4.26	0	0	0	0	2	0	0	0	0	0	0	0	0	0
Ctaxi_contig_3213|comp18617_c0_seq1	0	0	0	0	0	0	0	1	0	0	1	0	0	0	0	0	0	1	0	0	0	0	0	0	0	0	0	0	0
Ctaxi_contig_59733|comp36716_c0_seq2	0	16	7	7.98	0	16.77	16	0	0	0	0	2	0	4	30	0	19.95	0	19.17	15.24	0	0	0	0	0	21.7	7.97	0	0
Ctaxi_contig_51932|comp36257_c2_seq7	1.5	0	2	0	0	0	0	0	0	0	0	0	0	0	1	0	0	0	0	0	0	0	0	0	0	0	0	0	0
Ctaxi_contig_25754|comp34079_c0_seq1	16	22	20	22	14	33	43	27	24	17	19	9	23	12	6	30	52	43	47.01	107	66	41	22	52	35	27	17	9	15
Ctaxi_contig_65969|comp37031_c4_seq3	26	26	25	47	53	18	10	16	14	9.3	54.21	15	30	24	82.28	37	63.99	60	91	49.08	71	44	32.99	58	34	32.94	20	13	19.01
Ctaxi_contig_58925|comp36677_c1_seq1	3453.85	3710.1	2395.82	4453.88	2140.22	506.53	455.99	431.98	433.97	324	600	459.59	698.5	946.82	456	550.65	570.97	553.04	726	694.65	1341.29	629.31	309.01	814.04	861.99	883.51	640	551.26	639.15
Ctaxi_contig_46816|comp35927_c2_seq2	20.66	34.61	29.49	61.21	42.27	8.4	9.58	14.39	8.7	8.72	3	7	18	11	11.59	15.27	19.57	24.21	22.33	22.77	23.85	12.2	11.32	19.62	9.82	11.59	4.14	6.11	7
Ctaxi_contig_43824|comp35737_c4_seq4	183.83	227.16	125.84	217.4	145.21	69.2	95.76	71.63	58.3	67.02	76.89	46.64	67.49	56.84	23.78	82.1	156.85	155.29	211.66	200.71	193.87	141.53	49.11	174.59	119.73	109.72	107.27	62.83	76.17
Ctaxi_contig_473|comp3845_c1_seq1	5	0	0	0	0	0	0	0	0	0	0	0	0	0	0	0	0	0	0	0	0	0	0	0	0	0	0	0	0
Ctaxi_contig_856|comp6317_c0_seq1	0	1	2	0	1	0	1	0	0	1	0	0	0	0	0	1	3	1	0	1	0	0	0	1	0	0	1	0	0
Ctaxi_contig_5153|comp27242_c0_seq1	0	0	0	0	0	0	0	0	0	0	1	1	1	2	0	0	0	0	0	0	0	0	0	0	0	1	0	0	0
Ctaxi_contig_64302|comp36962_c0_seq1	54	54	40	113	91	120	112	115	82	88.81	112	72	145	80	90	62	107	119	127.98	167	162	134.09	62	194	189	168	170.54	103.03	152
Ctaxi_contig_30481|comp34592_c1_seq3	0	0	0	0	0	0	0	1.99	6	0	0	0	0	0	0	0	0	0	0	0	0	0	0	0	0	1.33	0	0	0
Ctaxi_contig_77251|comp6336218_c0_seq1	0	0	0	0	0	0	0	0	0	0	0	0	0	0	0	0	0	0	0	0	0	0	0	0	0	0	0	0	0
Ctaxi_contig_18714|comp33102_c1_seq8	12.11	10.77	0	9.64	9.52	0.57	4.65	3.72	3.29	3.49	18.05	0	4.84	9.64	21.45	3.49	3	9.04	15.41	0	0	4.85	0	0	23.21	18.62	8.89	10.84	12.04
Ctaxi_contig_67531|comp37093_c5_seq1	3	0	0	3	1	0	0	0	0	0	0	0	2.47	0	9.74	1.46	0	4.2	2.82	4.2	7.42	0	1	0	4	0	0	0	0
Ctaxi_contig_56492|comp36536_c2_seq7	33	34	15.32	35.9	23.42	11.71	35	17	16.9	18	7.04	11.49	6.34	14.46	34	35	37.81	45.44	49	40.14	51	31	25	31	22.79	32.52	26.43	9.21	7.74
Ctaxi_contig_934|comp7217_c0_seq1	0	0	0	0	0	0	0	0	0	1	0	0	0	0	0	1	0	0	0	0	0	0	0	0	0	0	0	0	0
Ctaxi_contig_2287|comp15507_c1_seq1	0	0	0	0	0	0	0	0	0	0	0	0	0	0	0	0	0	0	0	1	0	0	0	0	0	0	0	0	0
Ctaxi_contig_16111|comp32669_c5_seq1	1	2	2	1	0	2	6	0	1	3	1	0	1	0	6	1	1	1	3	4	3	0	2	3	1	1	0	0	2
Ctaxi_contig_365|comp3548_c1_seq1	0	0	0	0	0	0	0	0	0	0	1	0	0	0	0	0	0	0	0	0	0	0	0	0	0	0	0	0	0
Ctaxi_contig_74254|comp3254648_c0_seq1	0	0	0	0	0	0	0	0	0	0	0	0	0	0	2	0	0	0	0	0	0	0	0	0	0	0	0	0	0
Ctaxi_contig_39865|comp35450_c0_seq1	77.92	81.95	40	109	70	59	95	92	69	41	78	59.99	77.09	49	102	89	181	166	138	187.41	132.59	103	58	139.9	82.95	118.24	77	51.14	81.93
Ctaxi_contig_35970|comp35107_c3_seq2	0	0	7	8.46	0	0	3	0	0	0	0	1	3.07	0	2.07	8	11.31	9.34	3.77	1	7	6	0	3.84	1	0	0	0	0
Ctaxi_contig_25043|comp34010_c0_seq1	13	9	0	14	9.87	10.66	21.4	16.17	16	10	19	7.97	23	9	49.51	0	23.53	27.47	19.02	44	29.78	24	11	24	10.97	29	14.78	21.81	13.06
Ctaxi_contig_44613|comp35784_c1_seq3	15.68	27	5	18	13	13	10	10	12	12	17	14	16	7	0	9	8	16	31	14	16.66	9	3	17	17.01	17	27	15	14
Ctaxi_contig_40237|comp35483_c2_seq1	339.57	315	223	504	239.95	76	103	115	68	50	79	79	113	87	186	107	204	180	138	301	222	174.74	69	160	130	156	79	78	57
Ctaxi_contig_5058|comp27042_c0_seq1	0	0	0	0	0	0	1	0	0	0	0	0	0	0	2	0	0	0	0	0	0	0	0	0	0	0	0	0	0
Ctaxi_contig_69568|comp37172_c1_seq2	0	0	0	0	0	0	1	1	1	0	0	0	1	0	1	2	0	1	0	1	1	1	1	3	0	1	1	0	1
Ctaxi_contig_48065|comp36016_c2_seq1	0	0	1	0	0	1	5	1	3	4	1	2	0	0	1	0	9	4	8.92	12	4	4	3	3	1	2	2	2	2
Ctaxi_contig_29148|comp34450_c0_seq7	0	1.56	1	0	0	0	1	1	0	1	0	1	2	0	0	1.56	0	2.55	0	1	0	0	0	0	1	0	1	0	1
Ctaxi_contig_41809|comp35595_c2_seq1	1	0	0	1	2	1.73	1	0	1	0	0	0	2	0	3	4	2	3	3	2	1	1	0	0	1	0	0	1	1
Ctaxi_contig_66498|comp37050_c3_seq3	175.76	154.93	130.74	258.41	198.84	353.08	447.7	399.62	322.66	222.28	279.05	218.94	410.93	210.03	318.91	210.73	363.23	408.87	442.13	651.02	517.84	394.06	204.22	406.48	354.61	601.34	394.28	274.92	433.66
Ctaxi_contig_61007|comp36789_c0_seq1	0	0	0	0	0	0	0	6	3	3	3.47	0	2.66	2.49	0	0	0	1.5	0	0	0	0	3	0	4	7	2.66	2.73	4
Ctaxi_contig_46590|comp35909_c0_seq1	9	13	6	21	11.27	10	8	10	5	8	16	7	18	11	22	16	24	26	26.9	16	28	25	7	15	17	28.44	13.45	11	20
Ctaxi_contig_28293|comp34357_c2_seq1	16	22	19	25	30	5	10	8	12	9	16	9	12	10	1	18	18	27	22	22	30	29	7	28	21	26	21	12	19
Ctaxi_contig_23303|comp33779_c1_seq1	44	30	24	42.9	38	26	27.91	28	25	13	28.66	21	23	28.22	34.99	36	63	55	76	61	59	34	17	43	33	43	22	25	28
Ctaxi_contig_40416|comp35500_c1_seq1	0	0	0	1	0	1	1	0	1	0	0	0	0	0	0	0	0	0	0	0	0	0	0	1	1	1	1	0	0
Ctaxi_contig_3537|comp23239_c0_seq1	3	3	2	2	1	0	0	0	0	0	1	0	1	1	0	1	2	0	1	2	2	4	2	0.97	1	1	1	3	0
Ctaxi_contig_21124|comp33463_c0_seq9	1.51	4	1	5	4	0	1	0	0	0	1	0	2	0	3	2	6	3	1	1	4	0	1	1	2	1	2	0	1
Ctaxi_contig_6764|comp29570_c2_seq1	0	1	0	3	1	1	1	2	0	1	0	0	0	0	0	0	1	0	2	1	5	1	0	3	2	1	2	1	0
Ctaxi_contig_23463|comp33800_c1_seq3	0	0	0	0	0	0	0	0	0	0	0	0	0	0	0	0	0	0	0	0	0	0	0	0	0	0	0	0	0
Ctaxi_contig_64497|comp36966_c4_seq2	7.37	2.66	8.41	2.38	13.88	24.1	16.73	16.52	9.34	15.35	19.19	6.39	23.75	14.76	27.31	13	31.52	30.8	24.05	45.57	20.45	11.34	15.93	38.5	30.7	22.84	29.56	10.79	17.33
Ctaxi_contig_52235|comp36277_c3_seq4	8	11	8	8	15	4.5	5	5	8	2.5	4	2.5	3.5	3	0	4	5	3.43	12	19	23	9	2.5	17	3	4.5	5	3.5	0.5
Ctaxi_contig_14445|comp32369_c1_seq1	3.31	10	3.38	2.22	0	0	11	3.39	0	0	0	0	4.49	2.22	2.05	2.21	0	11	5.72	28.11	14.68	12	0	0	3.44	11.4	0	11	5.11
Ctaxi_contig_9517|comp31115_c2_seq1	27.02	23	17	24	21.98	35	37	27.42	34.85	19.99	14	14.92	23.98	8.13	34.03	21.98	59.02	60.09	55.99	65.18	101.52	38.02	16.35	73.16	25	38.22	18.03	20.84	18
Ctaxi_contig_69955|comp37186_c4_seq3	7.62	5.09	0	0	7.94	0	4.02	0	7.08	0	0	8.15	0	3.19	0	9.02	0	0	0	9.91	3.58	0	2.01	0	0	0	0	0	0
Ctaxi_contig_21640|comp33553_c1_seq4	0	1	0	0	1.41	2.77	3.55	5.79	2.3	0	2	0	5.67	0	5.43	2.92	7.7	4.3	8.65	3.88	3.79	2.26	0	4.05	0	1.24	2	1	1
Ctaxi_contig_56923|comp36564_c3_seq18	213.89	229.42	126	276.53	159.99	186.26	213.97	151.86	172.07	131.9	268.21	170	204.04	174.33	180.94	219.43	229.26	261.19	293.21	292.42	504.7	194.02	102	236.26	249.02	297.78	305.79	145.85	238.45
Ctaxi_contig_36095|comp35117_c4_seq1	13	15	11	10	10	11	10	6	8	2	1	5	6	5	6	8	27	28	21	18	16	8	9	18	6	7	5	3	3
Ctaxi_contig_48995|comp36075_c0_seq3	32.01	41	21	38	20	40	39	22	18	15	13	15	14	11	10	22	40	20.94	29	76.03	60.7	27	18	48	47.03	38	21	24	12
Ctaxi_contig_2614|comp16545_c1_seq1	0	0	0	0	0	0	0	0	0	0	0	0	0	0	0	0	0	0	0	1	0	0	0	0	1	0	0	0	0
Ctaxi_contig_63660|comp36930_c3_seq4	14	6	8.02	12	10	15	9.99	15	8	8.64	11.37	7	9.78	4.91	21	9.95	23	26.99	29	25	21.01	11.02	10	15.98	12	15.21	3	11	13
Ctaxi_contig_47363|comp35967_c6_seq4	7.07	12.38	4.62	8.11	7.17	3.73	14.41	0	0	0	0	6.06	0	9.4	15	11.58	10.33	7.25	19.28	10.15	24.42	16.07	9.55	33.08	5.24	14.05	20.78	0	14.98
Ctaxi_contig_42814|comp35665_c3_seq4	75.47	72.88	59.63	95.01	66.71	28.49	25.45	17.07	17.63	14.72	42.44	38.32	64.46	33.5	38.39	44.52	99.01	74.61	82.95	35.83	58.56	35.75	20.82	44.44	18.51	27.41	21.13	17.89	29.56
Ctaxi_contig_24172|comp33894_c1_seq1	2	0	1	1	0	0	0	2	3	1	1	0	2	0	2	2	4	3	3.95	2	2	0	2	1	0	1	0	0	0
Ctaxi_contig_11665|comp31747_c3_seq3	0	0	0	0	0	0	0	1	0	0	0	0	1	0	0	0	1	0	1	0	0	0	0	0	0	0	0	0	0
Ctaxi_contig_30126|comp34551_c1_seq5	17.95	11.34	21	36	19.34	17.98	17	11	11	6	12	3	10	8.96	9.97	18	30	38	37	23.99	33	23	20.09	28.01	13	26	16	12	10
Ctaxi_contig_8251|comp30606_c0_seq2	0	0	0	0	0	0	1	1	0	0	0	0	1	0	0	0	0	0	0	0	0	0	0	0	0	0	1	0	3
Ctaxi_contig_63720|comp36934_c1_seq1	174.82	228.48	116.94	150.82	174.54	99.91	110.67	68.17	81.6	64.44	120.75	55	94.81	52.59	6.35	82.18	134.35	138.62	190.87	245.06	235.73	130.09	65.21	213.27	127.03	93.55	150.15	65.19	88.92
Ctaxi_contig_48323|comp36031_c1_seq1	266.16	320	192	358.03	201.27	165	149	147.4	150.17	108.07	167.94	148	205.27	168	319	151.67	295	293.34	285.1	346.72	433.99	242.47	153	276.2	351.39	457.01	388	219	299.52
Ctaxi_contig_68951|comp37148_c5_seq3	53.95	33	22.01	52	38.97	40.18	33	27	30	27	55.95	30.31	52.03	39.01	32	27.9	45.01	54.45	51.97	68.93	52	50.03	17	41.12	54.62	54	55.13	37.46	64.61
Ctaxi_contig_34387|comp34951_c7_seq1	1	3	1	0	2	2	4	2.18	1	2	0	1	3	3	6	0	5	6	3	3	4.97	5	0	1	4	4	1	0	5
Ctaxi_contig_29513|comp34491_c3_seq1	0	0	0	0	0	0	0	0	0	0	0	0	0	0	0	0	0	0	0	0	0	0	0	0	0	0	3.75	0	0
Ctaxi_contig_75617|comp4103668_c0_seq1	0	0	0	0	0	0	0	0	0	1	0	0	0	0	0	0	0	0	0	2	0	0	0	0	0	0	0	0	0
Ctaxi_contig_42710|comp35658_c3_seq1	85	84	74	105	75	158	128	95	86.18	53	127	104	201.92	144	63	78	238	170	200	403	181.02	183	83	234.99	62.87	69.97	47	36	75
Ctaxi_contig_25993|comp34098_c0_seq1	0	0	0	0	3	0	0	0	1	1	2	0	1	0	2	2	0	1	1	2	0	2.14	1	0	1	1	0	2	2
Ctaxi_contig_24298|comp33911_c0_seq6	2	2	0	0	2	0	0	1	0	1	1	0	1	1	0	1	0	0	1	2	0	0	1	0	0	0	1	0	1
Ctaxi_contig_41449|comp35573_c0_seq1	37	39	29	42	35	47	51	27	20	21	18	9	24	11	7	29	53	58	56	72	64	56	26	44	53	62	62	24	25
Ctaxi_contig_36280|comp35133_c7_seq2	5.78	16	3.17	16.07	6.27	23.6	11.9	24.25	1.06	13.12	210.53	215.46	158.04	104.72	15.58	11.22	27.31	12.8	17.36	7.5	8.61	3.3	0	14.56	36.38	12.85	30.59	9.24	26.56
Ctaxi_contig_22270|comp33642_c0_seq7	16	18.91	9	17.99	16	3	7	6.05	4	4	8	7	6.04	3.22	7	6.05	14	8	16	12	24.04	15	8	25	8.05	8	7	3	11
Ctaxi_contig_3857|comp24116_c0_seq1	0	0	0	0	0	0	0	4	1	0	1	0	0	0	0	0	0	0	0	0	0	0	0	0	0	0	0	0	0
Ctaxi_contig_72516|comp1729677_c0_seq1	0	0	0	0	0	0	2	0	0	0	0	0	0	0	4	0	3	1	1	1	1	0	0	3	0	0	0	0	0
Ctaxi_contig_52231|comp36277_c2_seq2	1.99	3	1.98	2	1.13	2	2	6.99	2.93	1	3.02	2	4	2	1	1	6	4	0	2	0	4	1	0	1.99	6	4	3.01	4
Ctaxi_contig_53777|comp36366_c7_seq4	0	0	0	0	1.28	0	0	0	1.64	0	0	0	0	3.11	0	0	0	0	0	0	0	0	2	0	0	0	0	0	0
Ctaxi_contig_62151|comp36846_c2_seq2	35	30	18	24	33	11	16	5	5	10	26.23	3	18.93	12	3	12	24	21	50	28	36	14	5	38	24	22	30	10	7
Ctaxi_contig_50922|comp36205_c6_seq17	23.37	11.68	0	28.01	16	16	28.96	27	38.8	18	36	26	28.62	6.35	112.51	49	60.15	61.96	58.19	48.25	74.78	36.59	26.02	48.76	23.04	36	43.12	29	14.25
Ctaxi_contig_34283|comp34945_c1_seq12	0	0	0	0	0	0	0	0	0	0	0	1	0	0	0	0	0	0	0	0	0	0	0	0	0	0	0	0	0
Ctaxi_contig_12040|comp31841_c1_seq2	3	3	0	3	2	0	1	0	0	0	1	0	1	1	1.82	2	4	4	5	4	5	1	1	2	0	4.57	2	0	1
Ctaxi_contig_59217|comp36691_c1_seq1	196.7	227.98	141	212.53	166	131.21	134	97	80	111	58	59.95	83.98	63.99	12	132	191.01	181	202.01	283	274.55	195.85	94	243.98	142	137.97	102	71.19	73
Ctaxi_contig_15318|comp32538_c3_seq2	1	2	3	1	0	1	6	2	0	2	3	1	0	1	0	5	5	8.01	5.95	7	7	5	1	8	6	3	5	5	3
Ctaxi_contig_74133|comp3122777_c0_seq1	0	1	0	0	0	0	1	0	0	0	1	0	0	1	5	0	1	1	0	0	0	0	0	0	0	0	0	0	0
Ctaxi_contig_51813|comp36250_c4_seq7	13.77	23.85	14.76	25.83	17.3	3.95	4.75	4.14	5.42	6.91	14.34	3.67	2.33	3.27	0	6.91	12.01	14.53	25.74	6.43	25.67	11.13	4.59	13.86	3.88	1.49	1.54	0	1.56
Ctaxi_contig_39738|comp35441_c3_seq1	6	3	2	3	3	18	33	11	14	9	55.87	22	22	26	9	4	4	2	3	20	17	12	5	15	22	28	68	11	59
Ctaxi_contig_7329|comp30055_c0_seq3	0	0	0	0	0	1	0	0	0	1	0	2	0	0	0	0	0	0	0	0	0	0	0	0	0	0	0	0	0
Ctaxi_contig_1186|comp10224_c1_seq1	0	0	0	0	0	0	0	0	0	0	1	0	1	1	0	0	0	0	0	1	0	0	0	0	1	1	0	0	2
Ctaxi_contig_49425|comp36106_c0_seq10	24.12	28.47	18.32	34.43	19.25	10.89	22.1	10.31	13.33	12.91	12.67	5	10.01	3.76	8.18	21	34.8	34.16	37.09	30.2	40.02	17.61	14.06	31.88	30.09	15.63	16.11	12.51	16.25
Ctaxi_contig_75646|comp4141032_c0_seq1	0	0	0	0	0	0	0	0	0	0	0	0	0	0	0	1	0	0	0	0	0	0	0	0	0	0	0	0	0
Ctaxi_contig_11066|comp31587_c0_seq4	0	1	0	0	0	1	0	0	2	0	0	1	0	0	0	0	0	0	0	0	0	0	3.75	5.56	0	2	3	0	0
Ctaxi_contig_444|comp3768_c0_seq1	0	0	0	0	0	0	0	0	0	0	0	0	0	0	1	0	0	0	0	0	0	0	0	0	0	0	0	0	0
Ctaxi_contig_28093|comp34331_c4_seq1	16	19.91	19.72	21	30.65	41	38.98	46	35.07	30.05	22	26.86	44.97	23	16	22	44	51	53	80.38	70	50	27.92	72.23	60	59.8	47.55	31.01	32.95
Ctaxi_contig_38507|comp35325_c4_seq1	290.61	382.85	253.2	480.38	274.58	290	382.24	351.98	216.97	184.8	376.46	317.75	432.87	265.3	750.6	338.5	554.18	607.79	579.23	554.15	593.58	368.93	174.78	437.61	353.42	516.97	491.98	270.09	540.2
Ctaxi_contig_17690|comp32944_c1_seq1	39	22.98	18	51	42	22	22	22	26	16	34	19	35	22	66	23	51	68.93	60	48	51	28	13	32	27	59	34	23	40
Ctaxi_contig_21936|comp33601_c0_seq2	4.34	0.97	0	0	0	0	2.11	5.9	0	0	0	0	0	0	2.52	0	8.13	7.75	0	0	5.07	5.95	0	12.94	0	0	0	0	0
Ctaxi_contig_11815|comp31790_c0_seq1	133	128.02	94	208.09	148	121	119	133.71	84	82.99	403.15	452	663.23	456.86	280.97	181	265.07	259.47	290.21	177.06	220	159.08	67	171	157	161	119	101.12	204.96
Ctaxi_contig_8061|comp30507_c2_seq1	3	9	3	3	7	5	23	23	8.99	15	8	7	14	6	14	6	6	15	10.19	23	18	8	5	20	54	58	47.18	37	44
Ctaxi_contig_53107|comp36334_c1_seq8	3	1	0	2	2	3	2	1	4	1	0	1	1	2	0	1	4	2	2.5	4	2	2	1	4	4	1	5	0	0
Ctaxi_contig_64271|comp36960_c3_seq4	0	0	0	0	0	0	0	0	0	0	0	0	0	0	0	2	1	0	0	0	0	0	0	0	1	0	0	0	0
Ctaxi_contig_40290|comp35488_c1_seq2	231.64	223.84	143.04	267.87	154	102.99	114.03	109.17	91.39	82.54	54	62	93	52.9	70	93.41	100.05	131.05	163.12	126	243	137	63.01	169.01	161.95	221.46	307.47	101.98	90
Ctaxi_contig_67116|comp37079_c4_seq3	486.99	561.11	385.64	625.15	273.99	40.42	53	55	48.97	47	113	83	108	90	79.82	67	70	91	100	84	120	57	42	101.34	101	131	101	50.01	125
Ctaxi_contig_40588|comp35516_c1_seq1	6.55	24.26	0	3.95	6.55	5.28	5.14	0	0	7.18	8.28	4.52	0	0	8.84	0	15.65	22.41	6.54	0	34.54	0	0	16.88	7.62	0	5.47	0	0
Ctaxi_contig_66256|comp37040_c2_seq6	55	63.93	36.7	61.66	42	31	18.01	30.86	24	32	13	17	36.97	9	23	75.67	129.85	85.71	83.76	114.89	120.53	86.35	33.69	120.86	49	29	20	14.12	18.08
Ctaxi_contig_19014|comp33146_c2_seq4	4	2	3	3	2	1.39	4	3	5	5	3	1	4.92	2	8	6.01	3	0	6	5.02	10.56	5.98	2	6.62	5	7	7.05	1	2.85
Ctaxi_contig_31136|comp34658_c0_seq1	1	0	1	1	2	5	7	3	3	0	8	4	3	6	1	1	2	2	1	2	8	2	1.05	1	1	5	9	2	13
Ctaxi_contig_31714|comp34716_c1_seq1	8.28	16.56	8.28	0	0	24.83	8.28	19.22	8.28	0	0	8.28	42	8.28	26.59	8.28	19.59	8.28	28.88	29.45	16	0	16.56	0	27.29	27.78	21.01	16.56	0
Ctaxi_contig_66014|comp37033_c7_seq2	25	21	9.2	23	19	17	19	7	8	11	12	16	13	12	2	10	10	22	30	13	23	17	7	8	17	14	8	7	17
Ctaxi_contig_46649|comp35914_c0_seq3	76	66.44	51.94	85.13	79	83.12	56.04	38	54.03	50	86.04	46	70.17	52	19	47	63	82	80.09	54	98.28	52	22.99	81	75.95	71	56	42	53
Ctaxi_contig_43500|comp35718_c2_seq7	9.04	0	0	0	0	6.77	7.98	0	9.81	0	0	0	0	0	46.41	18.52	5.86	0	5.31	21.07	0	0	0	0	0	3.28	0	6.78	6.11
Ctaxi_contig_20591|comp33400_c3_seq1	9	7	3	0	0	21	22	9	11	8	5	8	9	0	0	3	0	0	0	39	0	9	3	9	0	11	8	0	0
Ctaxi_contig_31346|comp34679_c1_seq1	14	18	12	31	10	21	20	17	21	12	17	7	22	18	27.21	16	34	33	39	34	39	37	8	23	43	45.97	35	29	19
Ctaxi_contig_43284|comp35700_c1_seq1	241.18	265.03	169.97	296.29	159.58	60.99	91.76	67	76.58	72	198	74.51	98.16	111.54	122	113.63	197.02	174.56	226.42	172.57	235.33	126	79	207	129.83	141.01	130	95.6	136.01
Ctaxi_contig_25014|comp34005_c0_seq2	82	77.32	54	93	52	36	51.92	39	31	28	43	26	42	30	40	40	80	80	93.05	72	111	85	38.2	73	41	50	47	42	22
Ctaxi_contig_43272|comp35699_c4_seq2	0	0	0	0	0	0	0	0	0	0	0	0	0	0	3	0	0	7.49	5.73	16	1.31	0	3	0	0	0	3.6	0	1.94
Ctaxi_contig_53020|comp36330_c9_seq8	0	2.62	6	4.92	0	10.26	4.59	3.3	6	0	3	4	6.14	0	6.54	2.05	4.59	0	3.19	0	9.04	7.94	0	0	11	6	0	3	4
Ctaxi_contig_24940|comp33996_c1_seq3	0	1	0	0	0	1	1	3	1	1	0	1	1	0	1	1	1	1	5	0	2	0	0	1	3	3	4	0	2
Ctaxi_contig_43513|comp35718_c2_seq20	2.3	13.11	3.34	7.62	3.53	9.45	0.6	0	2.56	0	1.14	2.21	7.91	5.28	0	1.56	3.24	3.23	5.46	0	0	3.36	5.82	0	0.6	0	0	1.56	0
Ctaxi_contig_35126|comp35026_c0_seq3	5	4.79	3.32	1.49	3	6.71	11.38	2.66	9.42	4.71	1.99	4.2	2.67	5.24	1	3.56	4.67	6.67	10.9	20.56	25.16	8.67	4	8.17	8.12	10.71	20.35	2.75	1.5
Ctaxi_contig_40044|comp35466_c2_seq2	143	141	127	178	123.01	25	41	19	23.85	28	19	19	28	20	4	57	106	75	94.09	87	115.03	72	32	88	68.98	49	24	29	27
Ctaxi_contig_36914|comp35198_c5_seq11	0	0	0	0	0	0	0	0	0	0	4.48	0	0	0	0	0	0	0	1.61	0	0	0	0	0	1.38	0	0	0	1.7
Ctaxi_contig_35541|comp35066_c1_seq12	1	1	0	2	1	0	0	0	2	0	0	0	0	1	1	1	2	5	2	2	2	0	0	2	0	1	0	0	1
Ctaxi_contig_27530|comp34262_c0_seq1	167	155	92	193	156	161.02	162	120.99	128.99	150.99	223.1	124	217	114	89	147.12	173	183.99	267.45	293	335.23	153	109	237.27	235	237	240	119	213
Ctaxi_contig_35229|comp35035_c3_seq1	139.08	144	112.93	214	99	106	168	144	125	142	102	81	185.16	90.65	154	78.47	180.89	200	184.01	327.5	218	198	93	247	214	290.79	235	197	203.03
Ctaxi_contig_58579|comp36662_c5_seq4	60.71	68.59	60.98	98.91	66.77	35.9	33.69	38.33	18.11	22.8	35.93	18.31	26.75	20.37	106.01	58.3	74.76	99.63	93.85	47.72	122.42	57.05	28.39	58.75	82.61	98.29	77.21	37.37	48.22
Ctaxi_contig_20394|comp33368_c0_seq1	553.67	533.03	380	725.23	451.91	170.11	196.08	141.02	176	139.03	357.9	178	278	244	742.73	477.27	622.05	627.26	613.5	549.39	765.11	449.84	296.02	543.59	185.01	258.18	156.77	159.03	311.79
Ctaxi_contig_19910|comp33290_c1_seq5	9	8	6	8.01	9	8	13	16	11	2	5	5	11	3	4	3	10	11	24	13.03	17	11	5	12.32	11	11.49	8	3	11
Ctaxi_contig_24577|comp33952_c3_seq1	387.73	401.08	267.95	483.69	207.98	155.08	243	186	175.01	166	148.51	126.05	212.15	127.11	90	132	246.21	234	184.45	382.71	422.81	292	142	269.92	235.25	297.22	315.6	163.99	217.83
Ctaxi_contig_76864|comp4965453_c0_seq1	0	0	0	0	0	0	0	2	0	0	0	0	0	0	0	1	0	0	0	0	0	0	0	0	0	0	0	0	0
Ctaxi_contig_40800|comp35533_c4_seq8	0	0	0	0	0	0.31	0	1.04	0.19	0	0	0	0	0	0	0	0	0	0	0	0	0	0	0	0	0	0	0	0
Ctaxi_contig_36621|comp35170_c0_seq3	1	6	2	3	3	2	1	0	0	2	5	0	1	1.85	1	2	1	1	2	3	3	1	2	3	0	1	3	3	1
Ctaxi_contig_14595|comp32404_c0_seq3	15	19.24	8	25.34	16	61	79	66.61	55.03	43.33	22.99	31	42.63	33	97	47	60.56	64.02	48.99	107.79	76	65	24	65.54	139.98	165.44	102	80.67	53
Ctaxi_contig_61517|comp36812_c0_seq1	105	103	64.96	114	115	48	58	34	41	37	41	27	32	33	13	52.85	93	79	134.38	87	99	63	28	96	65	66.95	70	36.91	29
Ctaxi_contig_41402|comp35571_c3_seq8	31.81	36	19.83	52.44	31.38	75.49	135.35	105.69	55.23	83.65	43.6	23.14	43.64	18.86	73.22	41.2	100.78	104.85	93.15	186.56	144.92	65.94	47.01	139.7	78.95	135.48	100.93	64.95	78
Ctaxi_contig_71585|comp37254_c3_seq121	0	0	1.06	0	0	0	0	0	0	0	0	1.31	0	0.54	0	1	0	0	0	0	1.86	0	0	5.41	0	0.26	0	0	0
Ctaxi_contig_75391|comp3863127_c0_seq1	0	0	0	0	0	0	0	1	2	0	0	0	0	0	0	0	0	0	0	0	0	0	0	0	0	0	0	0	0
Ctaxi_contig_10289|comp31354_c1_seq2	348.32	314.84	195.79	380.93	169.23	112.55	221.24	163.95	156	136.92	328.16	132.99	192.86	181.79	34.66	170.44	218.63	196.12	240.97	284.62	383.19	229.68	114.92	333.83	204.92	270.85	273.33	153.92	319.9
Ctaxi_contig_9555|comp31130_c0_seq1	8	11	10	16	6	4	4	6	3	8	24	6	8	11	11	7	14	14	12	10	18	4	1	7	8	12	10	3	12
Ctaxi_contig_61347|comp36805_c2_seq1	5	2	8	7	5.84	7	10	6	7	5	2	4	5	1	14	6	15	26	22	15	17	11	5	12	0	7	7.99	3	4
Ctaxi_contig_72392|comp1547263_c0_seq1	0	0	0	0	0	0	0	0	0	0	0	0	0	0	1	0	0	1	0	0	0	0	0	1	1	0	1	0	0
Ctaxi_contig_64876|comp36988_c0_seq1	148	171	86	158	145	82	70	40	42	54.14	41	20	60	41	12	66	103	103	119	223	228	110	61	222	96	69	55	43	24
Ctaxi_contig_72269|comp1286208_c0_seq1	0	0	0	2	1	0	0	0	0	0	0	0	1	0	0	0	0	0	0	0	0	0	0	2	0	1	0	0	0
Ctaxi_contig_8109|comp30538_c1_seq1	150.08	138.14	104	252.7	186.22	260.93	305.99	277.02	242.31	199.55	302.65	169.02	335.94	220.19	980.73	336.77	645.53	621.39	561.15	674.2	441.11	381.2	225.01	431.15	163.74	200.57	148.58	129.01	321
Ctaxi_contig_6859|comp29671_c3_seq2	1	0	0	0	0	0	2	0	1	1	1	0	2	0	0	1	1	3	3	3	1.52	1	0	2	0	0	0	0	0
Ctaxi_contig_12203|comp31879_c0_seq1	11	22	14	21	20	9	13	16	9.12	17	22	14	17	10	44.99	18	33	22	24	24	31	22	12.02	27	22	20	14	10	11
Ctaxi_contig_76271|comp4604229_c0_seq1	0	0	0	0	0	0	0	0	0	0	0	0	0	0	1	0	1	1	0	0	0	0	0	0	0	0	0	0	0
Ctaxi_contig_67089|comp37077_c6_seq1	0	16	0	7	0	6.44	5	11	3	1.5	0	4	0	3.54	0	3.6	6.03	0	0	14.57	0	0	0	5	0	4	0	0	3.5
Ctaxi_contig_53867|comp36372_c0_seq2	445.57	475.55	388.02	567.08	284.11	352.02	407.01	363.12	348	266	138.54	123	264.49	188.99	118	351.01	664	728.93	597.85	1266.02	946.02	722.02	332	688.76	475	470.42	319.87	244	276.97
Ctaxi_contig_67216|comp37084_c2_seq4	53	56	35	61	54	70	143	105.05	107	83	29.02	12	46	24	64	112.47	202	251.02	204	459.75	245	223	107	228.02	73	89.04	58	53	40
Ctaxi_contig_44154|comp35760_c2_seq3	44.28	0	40.62	71.17	23.09	44.45	47.1	17.25	32.44	33.94	73.98	20.68	22.75	27.77	57.66	33.05	56.89	54	50.4	78.25	56.01	81.2	17.68	66.56	94.64	101.11	101.42	62.32	66.7
Ctaxi_contig_29822|comp34525_c2_seq1	114	126	98	121	116.26	89.98	106.8	79	55.25	55.13	63	68	91.04	68.59	106.16	108.53	207.78	187.81	209.79	441.25	253.51	205.99	115	191.78	105.97	96.46	94	74.03	101.53
Ctaxi_contig_31872|comp34733_c2_seq15	6	1	8	7	3	7	3	5	5	2	6	0	1	3	14	4	4	12	5	25	4	5	2	8	6	4	0	2	2
Ctaxi_contig_51339|comp36233_c0_seq9	0	0	0	0	0	0	0	0	0	0	0	0	0	0	0	0	0	0	0	0	0	0	0	0	0	0	0	0	0
Ctaxi_contig_25465|comp34051_c0_seq6	0	0	0	0	0	0	0	0	0	0	0	0	0	0	0	0	0	0	0	0	0	0	0	0	0	0	0	0	0
Ctaxi_contig_4018|comp24557_c0_seq1	0	0	0	0	0	0	0	0	0	0	9	0	0	0	1	0	0	0	0	0	0	0	0	0	0	2	0	0	0
Ctaxi_contig_48261|comp36029_c1_seq10	1	0	1	0	0	0	5	2	2	2.33	0	1	2	0	5	1	6	11.03	7	11	7	2	3	1.34	0	1	0	0	2
Ctaxi_contig_26232|comp34126_c1_seq4	3	0	3	2	2	0	4	0	1	0	1	1	0	0	2	0	4	2	1	3	3	1	1	1	5	3	0	0	0
Ctaxi_contig_30465|comp34590_c0_seq1	0	1	1	3	0	0	0	0	2	0	0	0	0	2	0	0	1	0	0	0	1	0	0	0	2	1	1	0	0
Ctaxi_contig_5196|comp27320_c0_seq2	0	0	0	0	0	0	0	0	0	0	5	0	0	0	0	0	0	0	0	0	0	0	0	0	0	0	0	0	0
Ctaxi_contig_1662|comp13489_c0_seq1	0	0	0	0	0	0	0	0	0	0	0	0	1	0	0	0	0	0	0	0	0	0	0	0	0	0	0	0	0
Ctaxi_contig_54493|comp36413_c3_seq3	5	9	1	3.55	7.11	18	17.97	22	14.96	17.46	39	25	26.88	8	19.1	13	15	17	19	39.97	20	18	12	25	40	40	43.83	18	40
Ctaxi_contig_69043|comp37152_c5_seq1	2	5	2	4	9	101	168.99	127.49	91.44	141.51	120.97	102.76	86	84	10	6	13	14	14	38	113.31	58	17.08	56	461.72	599.52	699.84	343.02	273.63
Ctaxi_contig_31888|comp34733_c2_seq31	0	0	3	0	0	2	0	1	2	0	1	0	1	0	2	4	2.03	1	0	2.97	0	3	0	0	0	1	0	0	1
Ctaxi_contig_22744|comp33706_c2_seq4	66	83	46	132	92	41	59	40.88	51.08	42	73	31	59	30	78.66	67.95	86.01	83	110.23	74	115	72	39	93	50	88	49	30	73
Ctaxi_contig_29786|comp34523_c1_seq2	3.2	10.83	0	0	0.32	12.03	4.46	0	0	0	0	0	0	8.93	4.77	8.06	11.57	9.5	7.15	0	9.79	5.68	0	0	6.7	0	16.26	0	0
Ctaxi_contig_73413|comp2637129_c0_seq1	0	0	0	0	0	0	0	1	0	0	0	0	0	0	2	0	0	0	0	1	0	0	0	0	0	0	0	0	0
Ctaxi_contig_54321|comp36402_c3_seq4	20	29	18	32	27	11	16	21	17	14	61	23	30	31	34	16	28	23	29	42	31	19	16	17.01	20	38	18	13	66
Ctaxi_contig_53944|comp36377_c1_seq14	15	5.13	7	22.79	9.02	8.48	15.55	7.4	9.25	5	15.69	13.35	16.03	17.63	4	5.29	14.47	10	10.22	14.53	6.65	6.36	1.13	4.55	15.19	19	11.49	10.02	12.97
Ctaxi_contig_30446|comp34587_c0_seq2	2	0	1	0	1	2	0	0	0	2	0	0	1	3	3	5	2	7	5	8	4	3	4	2	7	4	7	8	1
Ctaxi_contig_3323|comp18917_c0_seq1	0	0	0	0	0	0	2	1	0	0	5	0	0	0	0	0	0	1	0	0	0	0	0	0	0	0	0	0	0
Ctaxi_contig_21799|comp33577_c1_seq1	3	3	2	4	1	4	6	8	3	1	2	3	1	0	10	5	16	17	5	18	7	7	2	7	7	4	2	4	2
Ctaxi_contig_15993|comp32652_c0_seq14	0	0	0	0	0	0	0	0	0	0	0	1.56	0	0	4.12	0	1.07	0	0	0	0	0	0	1	0	0	0	0	0
Ctaxi_contig_2303|comp15563_c0_seq1	0	0	0	0	0	0	0	0	0	0	0	0	0	0	2	0	0	1	0	0	0	0	0	0	0	0	0	0	0
Ctaxi_contig_44270|comp35760_c2_seq119	0	0	0	0	2.89	0	0	2.54	0	0	0	0	0	0	0	0	0	0	0	0	0	0	2	0	0	0	0	0	0
Ctaxi_contig_12558|comp31970_c2_seq1	17	16	12	16	13	12.88	15	10	15	11	42.11	16	23	19	4	9	14	18	22	21.03	25	24	12	18	16	24	13	15	17
Ctaxi_contig_9066|comp30953_c0_seq7	0	0	0	0	0	0	0	0	0	0	0	0	0	0	0	0	0	1	1	0	1	2	0	0	0	0	0	0	1
Ctaxi_contig_36139|comp35121_c8_seq1	20	21	10	22	17	18	20	15	9	11	21	7	7	6	1	8	18	18	25	21.66	30	11	11	27	11	12.5	15	6	15
Ctaxi_contig_19154|comp33168_c0_seq2	4	3	3	0	0	2	2	0	0	0	0	0	0	0	3	6	6.7	0	4.72	2.58	1	1.37	1	5	0	3	0	0	0
Ctaxi_contig_42591|comp35648_c0_seq6	36.92	61.21	29.5	86.02	33.1	66.57	65.5	101.03	54.4	67.68	74.29	96.14	86.93	66.86	45.94	64.45	90.35	81.18	112.09	133.53	129.12	78.74	21.71	101.73	88.5	94.64	60.51	58.69	104.63
Ctaxi_contig_13643|comp32201_c0_seq1	23.73	16.78	15	42.38	13	27	49	31.1	33.39	39.05	16	3	15.05	6	420.67	104.02	153	186.11	139.21	186.4	155.64	92.09	55.22	110	17.99	19	19	11	33.48
Ctaxi_contig_37988|comp35285_c0_seq3	2.25	3.8	6.46	17.81	3.19	7.68	6.05	16.05	6.94	17.83	16.8	13.84	12.24	14.58	21.22	8.53	10.55	7.21	11.11	25.99	20.94	4.32	6.05	13.85	10.43	14.36	4.46	16.49	17
Ctaxi_contig_53202|comp36338_c3_seq6	4.9	0	2.48	2.88	0	0	0	0	2.99	0	0	0	0	0	0	0	6.41	0	1.45	0	0	3.61	3.79	0	2.36	0	0	4.03	0
Ctaxi_contig_29564|comp34498_c0_seq1	12	12	11	15	9	24	17	14	9	7	6	6	8	4	12	6	19	29	24	24	31	16	8	17	41	40	30	22	23
Ctaxi_contig_25683|comp34071_c3_seq1	7.06	6	7	6.72	5.31	5	6.01	7.79	7.79	5	18.15	20.52	17.48	11.99	5.49	3.27	10	11.46	9.01	6.99	8.43	3.97	2	4	6	12.5	3.22	3	7.15
Ctaxi_contig_16602|comp32756_c0_seq5	4	5	3	4	2	4	9	3.06	3	3	1	3	4	4	2	1	3	2	1	4	11	2	2	6	6	11	16	7	5
Ctaxi_contig_1580|comp12906_c0_seq1	0	0	0	0	0	0	0	0	1	0	2	0	0	0	2	0	0	0	1	3	0	0	0	0	0	0	0	0	1
Ctaxi_contig_20748|comp33415_c7_seq1	1	2	1	6	0	5	4	1	0	2	1	1	1	0	5	7	9	13	6	14	10	4	2	18	2	3	0	1	0
Ctaxi_contig_72799|comp2107628_c0_seq1	0	0	0	0	0	0	0	0	1	0	4	0	0	0	0	0	0	0	0	1	0	0	0	0	0	0	0	0	0
Ctaxi_contig_18481|comp33070_c1_seq4	0.5	0	0	0	0	0	0	0	0	0	0	0.5	0	0	0	0	0	0	0	0	0	0	0	0	0	0	0	0	0
Ctaxi_contig_16982|comp32825_c0_seq7	18.16	27	14	24	18	58.03	58.15	57	48	40	29	21.52	48.82	26	97	48	89	103.68	89.92	133.15	83.86	70	46	71.06	54	63.57	50	37	41.99
Ctaxi_contig_5783|comp28263_c0_seq1	0	0	0	0	0	0	0	0	0	0	0	0	0	0	1	0	0	0	0	0	0	0	0	0	0	0	0	0	0
Ctaxi_contig_47293|comp35962_c5_seq2	6.03	14.63	2.92	0	0	7.44	6.11	0	14.37	0	0	11.48	0	0	0	0	0	0	14.49	0	0	0	0	0	0	7.99	0	0	0
Ctaxi_contig_75133|comp3703773_c0_seq1	0	0	0	0	0	0	0	0	1	0	1	0	0	0	0	0	0	0	0	0	0	0	0	0	0	0	0	0	0
Ctaxi_contig_9527|comp31121_c0_seq4	0	0.99	0	0	1	0	0	0	0	0	0	0	0	0	0.99	1	2	1.99	1	0	1	1	0	1	0	0	0	0	0
Ctaxi_contig_8087|comp30524_c0_seq1	26.7	19	11	34	8	10	12	14	14	15.72	17	14	27	18	62.58	28	47	30.64	42	46	35	20	11	17	25	12.43	20	12.63	19
Ctaxi_contig_61511|comp36811_c1_seq6	0	0	0	0	0	0	0	0	5.46	0	0	0	0	0	0	0	0	0	0	0	0	0	0	0	0	0	0	0	0
Ctaxi_contig_12623|comp31985_c1_seq1	2	1	0	2	4	1	0	2	1	2	1	0	2	1	1	3	3	3	2	2	3	2	0	2	1	1	2	0	0
Ctaxi_contig_5303|comp27577_c0_seq1	0	0	0	0	0	0	0	0	0	0	6	0	1	0	0	0	0	0	0	0	0	0	0	0	0	0	0	0	3
Ctaxi_contig_35301|comp35042_c0_seq2	70.67	55.75	69.64	112.69	84.32	71	74.39	62.13	69	55.76	82.53	42.57	57.39	35.05	43.92	66.43	140.29	114.62	139.55	150.82	125.46	102.63	55	114.24	112.7	129.02	88.78	53	87.36
Ctaxi_contig_5993|comp28471_c0_seq2	0	0	0	0	0	0	0	0	1	0	0	0	0	0	2	0	0	0	1	0	0	1.5	0	0.5	0	0.5	0	0	0
Ctaxi_contig_52964|comp36326_c7_seq3	1	0	1	0.5	0	3	6.01	1	2	1	3.5	0.5	0	1	1.5	0.5	3	0	3	6	5	0	2	5	2	3	2	1	6
Ctaxi_contig_31491|comp34697_c1_seq4	20	23.99	10	25	28	30	15	20	8	25.96	8	12	17	9	9	15	31	25	35.9	43	40.01	30	16.66	37.4	28	18	18	9	16
Ctaxi_contig_3373|comp19042_c0_seq1	0	0	0	0	0	0	0	0	0	0	0	0	0	0	1	0	1	1	0	1	0	0	0	1	0	0	0	0	0
Ctaxi_contig_6922|comp29723_c0_seq1	0	0	0	0	0	0	0	0	0	0.53	9	0	0	0	1.68	0	0	0	1.99	0	0	0	0	0	0	2.96	0	0	0
Ctaxi_contig_3884|comp24186_c2_seq1	0	0	0	0	0	0	0	0	0	0	3	0	0	1	1	0	0	0	0	0	0	0	0	0	1	0	0	0	0
Ctaxi_contig_59680|comp36713_c2_seq2	14.55	20	9.03	12	5	0	3	5	3	7	1	2	2	7	1	0	4.97	2	3.02	7	10	3	1	7	7	6	7	2.22	3
Ctaxi_contig_7317|comp30047_c0_seq1	0	0	0	0	0	0	0	0	0	0	1	1	5	3	0	0	0	0	1	0	1	1	0	0	1	0	1	0	0
Ctaxi_contig_28876|comp34423_c2_seq3	9	4	6	7	3	8	11	7	8.94	6	7	2	6	1	3	8	11	11	8	16	18	17	4	16	22.03	21.48	24	9	5
Ctaxi_contig_68641|comp37132_c0_seq6	30	31	14	35	11	19	25	19	18	10	7	5	6	10	2	17	29	27	43	53	89	42.94	23	48	41	57	54	14	19
Ctaxi_contig_264|comp3230_c0_seq1	0	0	0	0	0	1	0	0	0	0	1	1	1	0	2	0	1	0	1	1	2	1	0	1	0	0	0	0	1
Ctaxi_contig_9173|comp30992_c0_seq2	0	2	0	0	0	0	1	0	0	0	0	0	0	0	0	2	1	2	2	1	1	0	1	6	0	0	0	0	0
Ctaxi_contig_69261|comp37162_c0_seq1	0	0	0	3	0	0	0	0	0	0	0	2	2	4	0	0	0	5	4	10.63	0	4	0	0	0	2	0	0	0
Ctaxi_contig_40144|comp35475_c0_seq7	0	0	0	0	0	0	2.32	0	0	1	0	0	0	0	2.63	0	1.37	4.59	1.94	3.06	0	0	0	0	0	0	0	0	0
Ctaxi_contig_44048|comp35751_c1_seq79	13.26	0	5.04	0	8.52	9.84	0.43	16.83	0	0	10.48	1.77	0	0	3.59	0	1.69	5.62	8.32	10.45	3.08	0	0	0	0	29.29	0	0	19.14
Ctaxi_contig_24599|comp33956_c0_seq5	93.37	76.11	50.05	88.87	77.81	38.32	57.8	54.08	44.22	30.33	88.28	56.94	53.99	54	59.91	38.58	62.39	79.01	100.88	90.67	93.9	61.29	42.47	63.09	53.24	53.42	70.98	56.59	58.99
Ctaxi_contig_7209|comp29984_c1_seq1	4	0	1	1	0	0	1	0	1	0	0	1	2	0	0	1	2	0	1	0	1	0	0	0	0	1	0	0	0
Ctaxi_contig_66073|comp37036_c7_seq1	7	13	8.38	13	13	11	9	5	11	6	21	12	14.98	9	6	7	11	7	11	23	15.47	12	3	25.27	17	14	11	6	4.87
Ctaxi_contig_6943|comp29745_c0_seq1	3	7	0	1	3	0	2	1	2	0	1	1	1	3	2	3	8	4	11	4	6	3	2	2	3	1	1	1	2
Ctaxi_contig_50598|comp36184_c3_seq9	15.34	25.5	16.22	71.38	21.85	20.29	28.75	5.2	9.4	17.8	31.65	19.5	31.53	16.32	28.03	28.44	30.86	58.27	50.27	24.41	73.52	25.7	23.68	40.9	26.07	78.46	53.1	8.03	60.72
Ctaxi_contig_61610|comp36816_c6_seq10	9	6	6	9	7	6	20	10.96	8	16	5.94	5	12.23	9	5	9	17	18.52	17.29	20.03	23	15.98	7	18	25	20	16.01	11.08	11
Ctaxi_contig_13624|comp32200_c1_seq4	0	2.66	0	1.14	0	0	0	0	0	0	0	0	0	0	0	0	0	1.8	5.13	0.47	0	0	0	0	0	0	0	0.52	0
Ctaxi_contig_2833|comp17226_c0_seq1	0	0	0	0	0	1	0	0	0	0	0	0	0	0	2	1	0	0	0	0	1	0	0	1	0	0	0	0	0
Ctaxi_contig_56516|comp36538_c1_seq9	0	0	1	6	2	3	2	5	6	2	6	1	6	2	3	3	2	1	8	5	8	4	0	3	9.96	11	11	12	3
Ctaxi_contig_15830|comp32624_c0_seq3	221	224.44	95	291.01	172.99	235	280	178.12	257.12	144	79	50.01	100.01	45	346.73	430.34	527.09	573.03	511.34	600	978.1	455	231.74	438.9	215.95	348.01	283.43	137.91	272.06
Ctaxi_contig_56938|comp36564_c3_seq33	37.88	30.54	18.58	17.37	33.08	22.65	35.29	33.08	19.28	24.18	35.39	34.44	63.45	28.37	61.84	35.85	75.41	93.57	72.04	75.74	102.32	51.07	34.75	66.1	57.4	88.33	62.86	44.35	60.95
Ctaxi_contig_37211|comp35216_c3_seq1	6	4.47	6	5	5	7	14	3.29	11	9	7	0	10.73	3.28	8	14	9	10	10	19	14.99	10.23	4	11	12.75	16	11	3.3	8
Ctaxi_contig_37376|comp35232_c1_seq2	0	0	0	7.95	0	0	0	0	0	0	0	0	0	0	4.93	4.57	0	0	0	0	0	0	4	0	3.95	0	0	0	0
Ctaxi_contig_25238|comp34031_c2_seq1	563.39	554.66	414.83	777.79	474.2	637.78	730.28	579.71	569.47	370	538.73	295.53	553.61	311.57	2726.53	831.27	1638.12	1456.26	1367.2	2031.23	1609.34	1196.43	626.99	1246.86	626.37	631.15	429.08	375.49	536.5
Ctaxi_contig_13974|comp32262_c0_seq3	0	0	0	1	0	1	0	1	0	0	0	0	0	0	0	1	1	2	0	0	1	0	2	0	0	0	0	0	0
Ctaxi_contig_73146|comp2431290_c0_seq1	0	0	0	0	0	1	0	0	0	0	0	1	5	2	0	0	0	0	0	0	0	0	0	0	0	0	0	0	0
Ctaxi_contig_54265|comp36399_c1_seq7	2	5	0	6.01	0	2	6	2	2	1	0	2	4	1	2	4.03	10	3	7.77	6	3	7	1	2	5	6	4	6	0
Ctaxi_contig_37209|comp35216_c2_seq5	0	0	0.75	0	0	0	0	0.25	0	0.25	0	0	0	0	0	0	0	0	0	0	0	0	0	0	0	0	0	0	0
Ctaxi_contig_34314|comp34947_c3_seq12	14.76	30.5	13	17.41	8.82	10.43	11.38	2.68	0	0	13	11.46	7	6.3	2.31	20.48	13.04	8.53	21.21	10.39	8.11	10.43	7.06	9.67	15.57	12.28	12.85	8.76	3.2
Ctaxi_contig_40024|comp35464_c1_seq2	0	0	0	0	0	0	0	0	0	0	0	0	0	0	0	8.56	0	0	10.92	0	8.78	0	0	0	0	0	4.5	5	0
Ctaxi_contig_11629|comp31738_c0_seq2	7.01	13	17	0	9	0	9.63	13.03	21	5.77	38	7.12	17.72	15	5.03	6.05	23	10.72	16	27.58	19	14.29	11	7.64	7.9	43.01	6.75	10.62	27
Ctaxi_contig_11014|comp31576_c0_seq6	22.02	20.03	28.11	39.67	11.42	15.02	40.55	0	8.64	8.58	15.55	1.16	8.4	26.51	36.29	14.52	53.07	37.4	28.76	62.17	28.66	42.42	14.15	57.1	34.12	28.53	18.58	16.55	11.88
Ctaxi_contig_7653|comp30263_c2_seq1	1	0	0	0	0	0	2	0	1	3	0	0	1	0	1	0	0	2	2.04	4	0	1	0	2	2	1	0	2	2
Ctaxi_contig_2755|comp17066_c0_seq1	0	0	0	1	2	1	1	0	0	0	0	0	1	0	2	1	0	2	0	0	1	0	0	0	1	0	0.94	0	1
Ctaxi_contig_68497|comp37126_c1_seq87	1.5	2.54	0	2.02	0	0	2.76	0	0	1.68	1.33	0.46	0.5	0	0	3.23	0	0	2.05	6.01	0	0	0	1.6	0	5.77	0	0.76	0
Ctaxi_contig_72378|comp1526800_c0_seq1	0	0	0	0	0	0	1	1	0	0	0	0	6	0	0	0	0	0	0	0	0	0	0	0	0	0	0	1	0
Ctaxi_contig_52372|comp36286_c4_seq7	118.09	137.43	85.12	174.08	115.08	115.32	122.6	65.08	63	69.98	99.47	60.73	105.73	79	126.04	133.95	160.9	188.52	209.88	168.9	220.57	141.52	74.07	145.46	102.97	151.46	123.02	62.99	109.4
Ctaxi_contig_68768|comp37138_c9_seq3	35	44	20	37	27	37	29	15	21	30	18	15	14	15	3	14	29	29	60	52.98	76	25.97	16	53	102	65	47	30	19
Ctaxi_contig_42835|comp35666_c3_seq1	29.85	28	28.86	21.99	28.8	50.51	61.96	54.31	32.55	21.35	44.53	82.22	87.35	60.6	19	24.53	32.02	30.64	44.48	76.94	104.75	52.17	25.82	65.41	79.21	112.83	109.01	55.58	75.85
Ctaxi_contig_5192|comp27315_c4_seq1	0	0	0	0	0	0	2	0	0	0	0	0	1	0	0	1	0	1	0	1	0	0	1	1	0	0	0	0	0
Ctaxi_contig_2114|comp14999_c0_seq1	0	0	0	0	0	1	1	0	0	0	1	0	0	1	0	0	1	0	1	0	0	0	0	1	0	0	0	0	0
Ctaxi_contig_62208|comp36850_c2_seq5	0	0	0	0	0	0	0	0	0	0	0	0	0	0	10.81	0	2.93	0	0	9.6	0	0	0	0	0	0	0	0	0
Ctaxi_contig_49137|comp36084_c0_seq6	4.31	0	10.49	4.67	0	5	5	3.52	2.51	6	3.7	0	0	0	3.2	2.26	4.06	0	5.14	0	3.71	6.04	6	8.43	0	4.73	5.37	3	0
Ctaxi_contig_48902|comp36069_c6_seq1	207	235.01	148	269	215.97	209.09	224	165	157	112.89	96	95	145	107.97	115	253.02	507.7	503	475.01	582.14	551	379	196	430	136	163	110	85	112
Ctaxi_contig_60833|comp36777_c4_seq1	516.91	495.67	381.03	713.03	609.61	570.84	719.98	723.81	526.23	649.54	1332.02	394.84	680.84	440.99	1001.04	773.28	1289	1502.94	1465.9	1584.78	1529.86	1034.77	580.13	1190.8	731.04	1067.93	1450.69	591.76	1839.05
Ctaxi_contig_55115|comp36447_c0_seq2	75.98	108.77	62	98	84.98	35.61	45.95	38	25.98	18	67	26	36	32	30	55	55.99	72	89.02	110.12	101.91	58	32.98	86.94	53	44.32	50.01	25	54.99
Ctaxi_contig_32040|comp34748_c0_seq6	35	38.99	23.05	49	27.54	31	26.96	17.02	21	17	11	10	13	13	8	17	39.61	50.47	54.44	45	59.84	33.89	18	47	16	19.99	23	8	14
Ctaxi_contig_68706|comp37135_c4_seq3	53	56	39.47	56	64	99	96	87.84	65.7	64	63.86	54.14	100	68	37	67	112	107	109.14	154.97	98.65	91	45	113.97	95	86.98	91.98	48	100
Ctaxi_contig_55680|comp36485_c0_seq1	7.92	3.61	0	14	2	62.64	64.29	39.13	50.78	9.24	52.49	42.41	62.06	40.69	19.57	16.97	24.13	46.6	7.5	64.09	53.04	38.76	13.34	19.69	30.53	47.58	25.41	6.98	19.92
Ctaxi_contig_4982|comp26834_c0_seq1	0	0	0	0	0	0	0	0	0	0	0	0	0	0	0	0	0	1	0	1	0	1	0	0	0	0	0	0	0
Ctaxi_contig_72868|comp2150110_c0_seq1	0	0	0	0	0	0	0	0	0	0	0	0	0	0	0	0	0	1	0	0	0	0	0	0	0	0	0	0	1
Ctaxi_contig_62831|comp36881_c1_seq1	130	170.99	130	227	105.01	59	86	71	58	40	95.99	63	104	78	427	150	317.99	272	228	319	243	195	98	193.97	88	115	69	74.99	93
Ctaxi_contig_28393|comp34368_c4_seq2	186.95	186.95	110.82	243.7	196.61	99.41	111.65	74.8	75.43	76.76	104.92	66.4	85.71	86.26	56.16	132.04	181	213.27	231.72	176.33	225	138.86	61.28	183.81	118.5	102.05	91.91	55.54	92.5
Ctaxi_contig_56218|comp36518_c2_seq1	110	152.89	80	142	111	52	58	31	18	54	54	38	57.2	42	10	31.75	88	58.99	94	80	100	60.01	41	137	133.23	108	92	55	30
Ctaxi_contig_70812|comp37224_c8_seq1	20	24	14	25	23	18	45	16	21	19	19.11	25	26.99	22	5	20	23	28	46	23	42	24	16	37	30	19	20.01	8	23.45
Ctaxi_contig_5359|comp27725_c0_seq1	0	0	0	1	0	2	0	1	0	0	0	0	0	0	1	0	0	0	0	1	1	1	0	1	0	0	0	0	0
Ctaxi_contig_24240|comp33903_c0_seq1	34	33	23	40	28	25	49	31	42	21	37	25	41	27	69	50	72.82	92	90	82	111.2	76	34	73	32	54	25.15	31	40
Ctaxi_contig_19237|comp33179_c0_seq1	16.64	27	17	32.3	11.61	9	0	0	11	0	7	13	15	10	0	5.94	3.42	6.35	39	22	27	15	5	5.66	14	4.8	16	0	10
Ctaxi_contig_5347|comp27700_c3_seq1	0	0	0	0	0	0	0	0	0	0	0	0	0	0	0	0	0	0	0	0	0	0	0	0	0	0	0	0	0
Ctaxi_contig_59667|comp36712_c3_seq2	398.11	264.48	274	447.17	256.73	197	149	149.99	168	125	229.99	158.03	244.31	180	239	188.35	323.86	381.33	382.27	312.49	390.87	253.98	146	326.8	244.7	337	328.93	166.46	227
Ctaxi_contig_43658|comp35730_c1_seq1	6.4	14.02	5	8	5	10	18.28	15	4.99	8	7	3	8	7.21	0	4	5	5	6	18.86	18	13	3	22	47	46	53.41	34	16
Ctaxi_contig_33478|comp34874_c2_seq1	342.14	319.71	223.49	390.39	306.08	369.41	490.22	428.45	349.12	333.86	357.95	185.13	292.9	188.7	495.97	371.45	938.28	933.66	734.63	1190.47	736.53	609.92	313.29	678.37	266.77	272.73	229.22	164.58	349.18
Ctaxi_contig_65247|comp37005_c4_seq3	46	44	24	47	37	26	22	20	22	15	32	24	27	27	2	39	65.55	46.99	53	53	56	29	13	47	26	39	37	17	17
Ctaxi_contig_49312|comp36099_c0_seq1	42	54	38.42	53	32	36	51	45	43	40	81	21	42.65	27	17	24	61	50	52	69	80.56	61.26	27	61	72	68.42	63	59	61
Ctaxi_contig_44958|comp35796_c0_seq2	0	0	0	0	0	0	0	3.7	0	0	0	0	0	0	45.2	0	5	7	2.81	26.89	1	4	4	0	0	0	0	0	0
Ctaxi_contig_42322|comp35628_c2_seq1	0.5	2.5	1	1	0.96	2	1.5	2	1	1.5	1.5	0	0.5	1	2	3	0	7.99	0	0	0	3.5	0	0	0.5	1	0.36	1.5	0.5
Ctaxi_contig_15004|comp32479_c0_seq2	0	0	4	0	0	0	1	0	0	0	0	0	0	0	0	0	0	0	0	0	4	0	1	3	0	0	0	0	0
Ctaxi_contig_37755|comp35265_c4_seq4	0	0	0	5.79	0	10.43	2.62	4.34	15.44	12	13.6	9.65	0	4.27	0	0	0	0	20.16	8.16	30.47	25	16	1.23	14.37	18.55	23.36	11.94	24.91
Ctaxi_contig_9402|comp31071_c0_seq1	786.84	686.04	477.25	803.49	537.48	240.16	324.67	236.85	197	191.64	325.07	172.01	283.14	223	605.14	451.97	667.74	590.68	619.36	640.02	780.28	407.59	258.99	502.84	384.47	411.63	323.03	204.02	305.95
Ctaxi_contig_60137|comp36741_c4_seq3	6.57	8.27	9.26	16.63	7.65	3	0	4	3	0	18	42	22	45	4.46	3.83	0	4.21	2.58	4	0	7	6	8	20	3.01	2	4	1
Ctaxi_contig_49266|comp36095_c1_seq1	0	0	0	0	0	1	3	0	3	0	0	1	1	0	1	0	2	1	2	2	2	2	2	2	2	0	0	0	1
Ctaxi_contig_9326|comp31051_c2_seq1	45	49	27	41.95	18.35	14	11	14	12	11	7	3	13	10	48	27	53.04	60	64.97	66	37	55	20	48	12	20	10	16	11
Ctaxi_contig_68949|comp37148_c5_seq1	239	244	146	329	220	247	289.48	243	252	228.92	636	302	378	281	310.99	209	363	297	329	372	484.01	279	144	327	362	453.01	566	246.03	767.97
Ctaxi_contig_55524|comp36474_c6_seq4	62.44	71.2	43.16	78.01	52	90	133.23	48	90.96	26	43.98	27	48	29	11.99	74	146	84.61	129.42	137.39	138.41	78.02	22	104.85	66.26	52.28	21.27	15.21	30
Ctaxi_contig_3539|comp23259_c1_seq1	0	0	0	0	0	0	0	0	0	0	3	0	0	0	0	0	0	0	0	0	0	0	0	0	0	1	0	0	0
Ctaxi_contig_9391|comp31067_c0_seq2	0	0	0	0	0	0	1	3	2	1	5	0	0	0	0	0	0	0	0	0	0	0	0	0	0	0	0	0	0
Ctaxi_contig_4681|comp26183_c0_seq1	1	0	0	3	0	0	0	0	0	0	0	0	0	0	0	0	0	0	0	0	0	0	0	0	0	1	0	0	0
Ctaxi_contig_54583|comp36419_c1_seq6	22.84	18.9	12.15	33.42	8.15	12.33	21.01	11.43	11.83	9.42	20	18.12	20.15	13.75	46.56	10.24	37.08	34.93	25.24	29.63	25.98	28	6.08	5.12	37.61	46.23	37.94	28	25.14
Ctaxi_contig_74266|comp3272569_c0_seq1	0	0	0	0	0	0	0	0	1	0	0	0	0	0	0	0	0	0	0	0	0	0	0	0	0	0	0	0	0
Ctaxi_contig_13846|comp32233_c1_seq1	10	9	10	19	10	3	5	3	3	3	0	3	5	1	51	13	37.03	36	21	32	14	19	8	20	2	0	2	1	2
Ctaxi_contig_22229|comp33637_c0_seq14	0	2	2	1	1	1	0	4	0	0	0	0	1	0	0	0	0	1	2	0	1	1.39	0	0	1.57	1	0	0	0
Ctaxi_contig_45780|comp35854_c0_seq1	83.98	90.37	67.08	130.6	83.16	39.72	54.99	53.9	31.29	52	92.48	54.74	77.49	64.26	62.22	39	65	65.28	81.52	73	101.38	62	27	84	66.72	107.91	83.99	55.03	106.63
Ctaxi_contig_1450|comp11870_c0_seq1	0	0	0	0	0	0	0	0	0	0	7	0	0	1	2	0	0	0	0	0	0	0	0	0	1	0	0	0	0
Ctaxi_contig_55047|comp36443_c0_seq1	12.74	11	6.59	15.99	12.23	10.61	7.39	4	5.58	2	3	6.64	5	6	9	10.97	24	26	26.53	29.31	23	11	12.48	19.05	14.29	3.04	4.94	5.39	6.77
Ctaxi_contig_33898|comp34910_c0_seq2	32.59	40.64	28.88	45.84	56.64	33.58	34.88	32.91	18.98	22	21.47	10.8	25.86	24.04	21.99	20.87	32.02	47.45	43.76	75.21	50.2	34.21	18.17	34.66	43.51	35.8	20.04	20.77	24
Ctaxi_contig_69415|comp37167_c0_seq5	211.07	253.12	153.95	297.41	282	142.06	72.11	69	62.1	49	125.43	85.02	153	142	5	59	102.26	90	159	74	149	87	40	133.84	147.97	122	78.02	58	57
Ctaxi_contig_55647|comp36483_c4_seq1	16	20.99	9	29	18.96	25	11	21	7	12	44	140.03	133.99	67.8	2	16.15	13	25	18	34	26.02	19	9	27	43	13	14	8	15
Ctaxi_contig_39889|comp35452_c0_seq3	10	11.32	3	7.99	4.3	3	6.5	4	3	6	4.95	1.4	9.71	3	1	3	9.42	6.8	16.78	9.31	7.33	0	4	9.43	7.57	1.75	5.46	6	5.86
Ctaxi_contig_77210|comp6098820_c0_seq1	0	0	0	0	0	0	0	0	0	0	0	0	0	0	1	0	0	0	0	0	0	0	0	0	0	0	0	0	0
Ctaxi_contig_74578|comp3510138_c0_seq1	0	0	0	0	0	0	0	0	0	1	0	0	0	0	0	0	0	0	1	1	0	0	0	0	0	0	0	0	0
Ctaxi_contig_50930|comp36206_c1_seq4	39	25	23	35	40	70	92	67	61	51	102.18	69.01	104.74	73	46.77	34	85.01	74.7	77.57	122	141	113.05	46	123.79	189	231.81	159.01	134.98	171.04
Ctaxi_contig_49244|comp36093_c0_seq6	358.75	354.72	256.54	462.59	263.33	48	33	35	16	38	32	24.01	57.58	46.07	34	37.74	61.33	63.26	86.22	63	86.3	76.38	26	82.12	100.9	103.38	68.36	63.71	40
Ctaxi_contig_32620|comp34797_c1_seq7	0	0	0	0	2.95	2.95	2.14	0	0	1.45	0	0	0	0	0	0	0	0	0	0	0	0	2	0	1.57	2.95	3.04	0	2.28
Ctaxi_contig_74449|comp3478933_c0_seq1	0	1	0	0	0	0	0	0	0	0	0	0	0	0	2	0	0	0	0	0	0	0	0	0	0	0	0	0	0
Ctaxi_contig_47961|comp36008_c2_seq1	258	233.19	181	320	229	253	258	252	210.07	184	367.13	236	332	250	339.75	223	314.54	350	325.95	450.01	611	328.94	171	396.99	368	519.53	498	277.94	456.59
Ctaxi_contig_8691|comp30801_c2_seq2	0	1	0	0	3	1	2	1	1	1	3	0	5	3	0	1	2	1	1	1	0	0	0	1	3	6	5	0	0
Ctaxi_contig_60134|comp36741_c2_seq1	51	78	43	106.09	58	12	3	9	5	1	45	118	84.03	116	25	13	24	13	15	8	23	9	4	13	135	15	1	26	7
Ctaxi_contig_29788|comp34523_c1_seq4	24.93	17.77	40.61	43.8	1.03	17.48	20.25	20.34	29.32	18.39	16.77	18.33	34.99	11.4	26.87	29.94	54.1	40.32	56.23	91.42	51.49	58.59	18.39	80.22	9.43	27.14	10.09	13.55	29.21
Ctaxi_contig_43255|comp35697_c2_seq4	9	14	6	15.49	14	11.02	8	9	6.81	6	16.03	6	10.99	3	3	8	25	23	28	17	20.25	11.19	5	13	10	10	16.19	2	12.99
Ctaxi_contig_12043|comp31842_c0_seq3	1	2	3	6	1	15	16	12	15	9	10	1	10	7	11	5	21	14	16	20.01	20	7	10	12.99	19	11	14	7	11
Ctaxi_contig_42539|comp35642_c3_seq2	3	2	4	5.36	3	3	5	4	5	3	5	3	2	2	6	3	2	4	1	2	6	3	2	4.98	3	8	10	5	4
Ctaxi_contig_27243|comp34230_c3_seq2	5	6	5.1	4	2	2	7	5	1	0	11	4	5	3	7	8	4	8	6	9	9	7	3	3	13	9	9	8	7
Ctaxi_contig_65450|comp37010_c6_seq1	17.5	0	13.7	48.78	32.25	34.77	51.65	43.73	44.58	52.5	27.33	27.16	41.86	37.06	86.57	29.38	67.03	92.58	49.84	78.42	52.43	28.12	23.8	47.18	54.54	41.96	37.83	25.2	54.44
Ctaxi_contig_47795|comp35996_c2_seq2	7	2	4	5	2	4	3	2	0	3	1	4	1	0.63	2	3	3	6	2	4	4	3	3	3	2	2	2	1	0
Ctaxi_contig_41803|comp35594_c1_seq11	0	0	0	0	0	0	0	0	0	0	0	0	0	0	0	0	0	0	0	0	0	0	0	0	0	0	0	0	0
Ctaxi_contig_41856|comp35599_c0_seq2	0	0	0	0	0	0	0	0	1	0	0	0	2.93	3	0	0	0	0	2.32	0	0	0	0	0	0	0	0	0	0
Ctaxi_contig_51060|comp36213_c3_seq3	11	17	20	29.34	17	21	10	16	10	12	14	13	25.97	11	23	18.09	36.99	28.77	20.15	36.87	31.75	17	15	34.76	16.4	13	20	7	10
Ctaxi_contig_40317|comp35491_c2_seq4	51.48	44.31	23.32	46.44	9.64	18	6	9	18	2.5	5.11	6	7.9	12	5.5	29.12	73.08	49.23	66.98	51.91	54.96	47.29	13.59	50.34	0	5	14	12	10
Ctaxi_contig_31651|comp34710_c0_seq4	270.11	173.5	208.1	284.03	315.99	559.49	496.51	360.13	325.83	345.39	195.73	235.63	387.6	362.43	61.72	182.72	338.15	298.93	354.99	691.74	677.25	442.2	244.97	584.09	767.45	678.99	608.95	437.42	329.52
Ctaxi_contig_74492|comp3486338_c0_seq1	0	0	0	0	0	0	0	0	0	0	0	0	0	0	0	0	0	1	0	0	0	0	0	0	0	0	0	0	0
Ctaxi_contig_8420|comp30689_c1_seq2	3.01	2	0	5	1	1	1	0	0	0	1	0	0	0	0	2	1	2	2	0	3	1	0	2	1	1	1	1	1
Ctaxi_contig_22618|comp33690_c0_seq1	219.48	207.04	145.73	269.79	202.3	102.55	114.85	106.27	81.37	75.67	94.21	55	101.75	66.31	83.35	158.91	232.67	245.2	264.17	282.98	303.01	200.23	82.73	221.81	91.68	103.39	84.34	44.68	78.78
Ctaxi_contig_2462|comp16073_c0_seq1	0	0	1	0	0	0	0	1	2	1	0	0	1	0	0	0	0	0	0	0	0	0	0	1	1	1	1	2	1
Ctaxi_contig_44373|comp35765_c4_seq7	69.03	90.72	18.01	57.61	72.81	92.71	60.48	48.99	52.83	49.55	58.42	30.19	46.28	33.55	14	43.96	50.41	48.88	144.41	138.7	130.3	39.56	27.14	110.34	88.44	59.75	42.72	20.1	49.57
Ctaxi_contig_40994|comp35548_c2_seq5	0	0	5.41	6.35	5.16	2.47	7.27	11.1	14.09	2.42	13.01	6.65	18.37	0	11.01	0	10.2	2.82	2.87	5.43	11.11	5.06	0	4.93	0	11.2	10.19	8.29	3.48
Ctaxi_contig_28001|comp34319_c0_seq2	6	7	4	12	1	7	5	3	4	4	1	5.62	7	2	0	2	12	7	6	15	27	14	2	9	11	16	14.96	11	7
Ctaxi_contig_1934|comp14486_c0_seq1	0	0	0	0	0	0	0	0	0	0	0	0	0	0	0	0	1	0	0	0	0	1	0	0	0	0	0	0	0
Ctaxi_contig_76818|comp4909843_c0_seq1	0	0	0	0	0	0	0	0	0	0	0	0	1	0	0	0	0	0	0	0	0	1	0	0	0	0	0	0	0
Ctaxi_contig_68546|comp37129_c1_seq9	0	0	6.49	0	0	6.97	0	0	4.59	0	0	0	32.99	0	0	0	2.71	0.01	8.59	0	0	0	14.13	0	0	0	7.07	0	0
Ctaxi_contig_58237|comp36640_c4_seq2	19.34	27.93	14.01	19.88	25.79	13.22	32.14	39.49	17.87	10.02	539.1	67.74	138.65	81.47	78.57	11.76	20.42	39.33	62.97	22.67	25.63	35.39	6.95	46.82	51.9	85.3	93.45	36.16	154.9
Ctaxi_contig_75087|comp3685725_c0_seq1	0	0	0	0	0	0	0	0	0	0	0	0	0	0	0	0	0	1	0	1	0	0	0	1	0	0	0	0	0
Ctaxi_contig_15571|comp32576_c1_seq14	39.41	59.73	43.02	33.79	18.49	2.56	1.9	0	9.45	0	0	0	0	0	0	0	2.16	0	0.33	2.49	17.84	0	0	8.72	0.71	0	0	2.3	14.4
Ctaxi_contig_37797|comp35269_c4_seq1	129.36	128.01	86.49	185.14	98	87.97	73	81	50	53.1	78	57.76	90	66	47	72	132.13	141.04	159.05	143.11	145.27	98.08	52	139	65	68.6	54.05	43.14	58.13
Ctaxi_contig_7467|comp30144_c0_seq1	4	7	2	4	3	3	4	6	7	6	7	1	3	2	110	10	42	54	34	87	12	27	15	18	11	7	4	8	7
Ctaxi_contig_58797|comp36669_c1_seq1	40	72.36	26.1	54	50.06	58	77	49.97	35	54	28	31	35	34	5	31.91	54	64	76.86	128.15	114.09	75	39	104	127	97.86	98	52.27	50
Ctaxi_contig_62113|comp36844_c5_seq1	381.03	422.67	277	509	340.68	412.2	501.78	420	451	254	225.02	241	465.81	362.24	796.1	483	853.3	897.3	776.16	927.6	710	525	330.12	651.55	686.54	769.11	558.43	367.68	344.85
Ctaxi_contig_74022|comp3029262_c0_seq1	0	0	0	0	0	0	0	0	0	0	3	0	0	0	0	0	0	0	0	0	0	0	0	0	1	1	0	0	0
Ctaxi_contig_58461|comp36653_c1_seq5	161.88	167.95	98.19	214.34	191.61	128.73	203.24	112.72	112.15	132.19	146.96	106.36	204.12	131.2	180.27	128.45	282.3	278.87	299.98	334.62	267.81	203.41	102.75	322.86	196.7	233.48	169.97	129.7	126.06
Ctaxi_contig_37815|comp35270_c5_seq6	0	0	0	0	0	0	8.81	5.18	0	0	2.06	1.24	0	0	3	0	3.55	0	1.31	0	0	0	3.38	0	0	0	0	5.38	0
Ctaxi_contig_6611|comp29421_c0_seq1	0	0	0	0	0	0	0	0	0	0	0	4	0	3	5	0	0	0	0	0	0	0	0	0	0	0	0	1	0
Ctaxi_contig_66081|comp37037_c0_seq3	101.39	98.71	96	135.49	184.05	124.25	68.14	71.22	63.22	65.88	110.7	91.3	122.57	69.61	79.3	151.13	163.88	212.82	217.86	137.17	212.51	113.26	51.19	164.26	91.82	100.97	104.15	53.75	89.54
Ctaxi_contig_11814|comp31789_c1_seq2	19.32	18	13.99	26	16	15	13	15	8	10	7	10	19.94	17	59.09	27	49.43	44	45	52	48	28	10	14	21	17	13	14	11
Ctaxi_contig_32611|comp34796_c2_seq3	0	0	0	0	0	0	2	1	0	0	0	1	0	1	0	0	0	0	0	2	0	2	2	1	2	0	1	1	0
Ctaxi_contig_22040|comp33610_c1_seq2	0	1	2	0	0	2.62	1.5	0	2	0	0	0	3.5	2	3.12	4	2.33	2	7	4	1.33	4.8	3	1.2	1.5	0	1.17	0	1.33
Ctaxi_contig_72095|comp697250_c0_seq1	1	0	0	0	0	0	0	0	0	0	0	0	0	0	0	1	0	0	0	0	0	0	0	0	0	0	0	0	0
Ctaxi_contig_620|comp4511_c1_seq1	0	0	0	0	0	0	0	0	0	0	0	0	1	0	1	0	0	1	1	0	0	0	0	0	0	0	0	0	0
Ctaxi_contig_60874|comp36779_c6_seq3	2.48	4.67	3.45	2.94	2.54	0	3.65	0	0	0	1.99	4.89	3.78	0	7.98	2.48	3.47	0	2.42	4.11	2.6	0	2.01	6.3	3.51	5.04	0	1.5	1.83
Ctaxi_contig_33095|comp34843_c4_seq2	53	83	48.02	66.78	51	39	45.03	44	35	31	60	30	36.23	36.02	20	32	69	47.07	80	89	136.95	53.13	33	79.35	76.69	93.05	72.04	37.31	73.96
Ctaxi_contig_46955|comp35936_c0_seq15	5.9	12.07	8.11	21.95	14.76	11.34	6.57	21.99	3.29	10.88	23.99	8.91	14.04	12.81	14.16	10.31	7.43	10.11	25.72	11.56	18.75	12.53	7.19	16.14	12.97	19.31	26.48	10.06	21.42
Ctaxi_contig_39909|comp35453_c2_seq2	3	6	0.5	5	1.5	8	0	3	6	2	4.58	3	2.01	9.6	4	7	7	8.4	3.5	8	12	6	4	0	10	0	13.33	3.5	7.5
Ctaxi_contig_30392|comp34579_c2_seq4	4.67	16.12	1.7	8.16	1.61	5.62	11.81	12.52	3.68	6.02	5.4	0	16.19	4.49	7.74	3.43	9.31	3.52	2.97	9.98	4.66	6.76	1.96	9.84	1.34	7.91	4.35	0	0
Ctaxi_contig_19629|comp33235_c5_seq3	133.09	140	147.21	208.02	117.19	193.51	183.35	157.19	206.63	131.3	121.29	90.01	171.56	108.82	752.73	399.44	822.28	855.07	537.76	1032.02	494.89	565.65	275.05	528.64	99.33	130.3	82.79	55	60.76
Ctaxi_contig_19262|comp33182_c2_seq2	6.39	5.58	2.29	8.86	7.04	5.57	8.65	2.58	6.97	1.51	2.81	3.32	5.1	3.73	1.32	4.9	7.8	8.66	7.3	6.45	8.63	4.43	3.47	1.49	7.32	10.14	3.59	6.94	4.98
Ctaxi_contig_21117|comp33463_c0_seq2	0	0	0	5	3	0	0	0	0	0	0	0	0	0	0	0	0	6.26	0	0	0	0	0	0	0	0	0	0	0
Ctaxi_contig_15763|comp32612_c5_seq1	39	36	22	67	47	94	119	94	83	90	185	50	101	65	125	82	118	156	132	223.94	202	98	67	128	108	207.04	131	87	179
Ctaxi_contig_17573|comp32926_c0_seq1	92	99	76	140	63	76.98	148	97.98	109	63	56	52	106	86	277.16	130	249.75	233.85	191.74	279.72	207.49	152	95	179	78.97	148	88	75	70
Ctaxi_contig_435|comp3726_c1_seq1	0	0	0	0	0	0	0	0	0	0	1	0	0	0	1	0	0	0	0	0	0	0	0	0	0	0	0	0	0
Ctaxi_contig_12227|comp31886_c0_seq3	202.19	141.46	102.96	186.48	126.06	221.51	208.7	149.79	155.04	114.57	435.97	177.73	188.42	161.79	417.18	192.53	304.2	303.56	265.59	348.65	351.16	235.22	108.77	227.34	260.3	379.67	390.32	179.61	371.84
Ctaxi_contig_76318|comp4621433_c0_seq1	0	0	0	0	0	0	0	0	0	0	0	0	0	0	0	0	0	0	0	0	0	0	0	0	0	0	0	0	0
Ctaxi_contig_64181|comp36958_c3_seq2	27	38	25	38	50.01	28	29	17	17	23	25	20	29	22	5	15.02	28	24.02	44	25	54	40.01	9	69	59	60	68	35	29
Ctaxi_contig_31610|comp34705_c1_seq5	0	1	0	2	0	1	3	0	1	0	1	0	1	0	4	1	7	5	2	2	3	3	0	1	0	2	0	0	1
Ctaxi_contig_19300|comp33185_c0_seq7	0	0	1	0	0	0	0	0	0	0	0	4	8	4.1	6	0	0	0	7.23	0	6.59	1.2	0	0	3.77	0	2	2	1
Ctaxi_contig_12438|comp31937_c11_seq1	3	5	8	6	9	2	3	2	5	1	0	2	2	4	0	3	7	4	8	7	9	2	2	10	7	2	3	1	2
Ctaxi_contig_10770|comp31496_c1_seq1	2	0	1	0	0	0	2	0	0	0	0	1	1	0	6	0	0	1	2	3	2	1	0	2	0	0	1	0	0
Ctaxi_contig_73431|comp2661342_c0_seq1	0	0	0	0	0	0	0	0	0	0	1	0	1	0	1	0	0	0	0	1	0	0	0	0	0	0	0	0	0
Ctaxi_contig_1488|comp12227_c1_seq1	0	0	0	0	0	0	0	0	0	0	5	0	0	0	0	0	0	0	0	0	0	0	0	0	0	1	1	0	0
Ctaxi_contig_57101|comp36574_c2_seq1	205.99	258	142.06	329.99	216.66	131.95	154	132	110	110	352.97	194	317	288	404	216	299	329	340	243.03	380	212.33	100	260	239	293	203	175	337
Ctaxi_contig_34769|comp34989_c0_seq9	10	7	12	19	6	5	7	8	2	4	4	3	15	5	3	14.83	13	9	6	19	9	11	4	9	3	8	7	2	2
Ctaxi_contig_76733|comp4842616_c0_seq1	0	0	0	0	0	0	0	0	0	0	1	0	0	0	0	0	0	0	0	0	0	0	0	0	0	0	0	0	0
Ctaxi_contig_37182|comp35214_c0_seq12	33.09	38.77	36.59	27.05	68.59	30.77	41.67	39.33	39.88	19.79	32	39.8	73.42	61.88	17.24	99.06	176.55	139.31	90.83	71.1	90.1	43.04	32.53	57.48	41.02	53.19	32.96	19.63	23.63
Ctaxi_contig_7667|comp30270_c0_seq1	2	0	0	0	0	3	0	1	1	2	4	0	1	1	0	1	2	1	0	2	0	2	0	0	1	2	1	1	0
Ctaxi_contig_57441|comp36594_c0_seq5	42.92	85.46	23.29	28.83	61.69	38.63	19.02	19.95	20.01	9.95	56.05	23.15	12.51	38.54	21.34	51.49	53.05	51.95	124.24	39.72	86.25	54.28	25.82	84.27	36.47	24.6	47.3	14.76	24.42
Ctaxi_contig_28441|comp34374_c0_seq1	0	0	0	0	0	2	2	0	0	0	0	1	0	0	1	1	5	0	3	3	1	3	1	2	1	2	1	0	0
Ctaxi_contig_47639|comp35987_c2_seq2	83.86	81.62	48.44	113.37	88	66.25	65.26	42.34	63.94	33.83	55.08	21.7	34.62	20.69	51.86	97.44	141.17	96.65	168.1	127.97	171.56	71.68	36.85	108.46	59.04	52.5	32.31	23.33	35.7
Ctaxi_contig_34921|comp35003_c1_seq3	559.55	648.84	442.93	618	554.7	652.68	614.29	541.36	490.68	432.09	597.78	317.12	555.59	368.71	375.09	467.97	773.01	946.83	867.77	1162.95	987.04	665.41	374.19	810.18	517.5	517.86	413.35	253.05	464.98
Ctaxi_contig_15541|comp32573_c6_seq4	1	0	1	4	0	0	2	0	2	0	0	1.4	0	0	0	0	2.01	0	0	0	0	0	3	0	2.51	0	0	3	0
Ctaxi_contig_5774|comp28246_c0_seq1	0	0	0	0	0	1	2	0.98	0	0	1	0	0	0	3	0	1	1	1	2	0	1	0	0	2	1	1	0	0
Ctaxi_contig_15057|comp32487_c0_seq1	8	12	6	10	8	1	10	3	10	3	9.97	6	10	14	2	10	12	7.96	17	19	23	9.06	1	21	18	8	11	7	8
Ctaxi_contig_62525|comp36863_c4_seq2	10.6	11.5	12.01	14.05	12.11	7.23	0	5.2	4.42	3.13	8.01	7.21	3.62	4.84	11.05	5.69	25.7	22.95	17.47	13.87	30.61	22.63	14.47	20.29	14.74	13.83	10.15	4.37	6.59
Ctaxi_contig_70547|comp37213_c1_seq8	3	2.43	4	2	3	4.97	5	7	3	6	6	1	7	4	2	5	4	7.01	8	4.9	9	3.51	4	7.7	1.97	10	8	0	3
Ctaxi_contig_58154|comp36635_c1_seq1	162.09	159.65	117	215.71	172	62.76	86.91	74.01	44.99	58	73	43	92.93	72.93	50.07	84.93	176	161.51	203.84	209.94	188.99	154.6	58	170.78	112.65	81.97	80.03	49.28	86.71
Ctaxi_contig_54513|comp36414_c4_seq8	7.35	4.98	0	3.64	4	9.85	1	4.17	1	0	0	8.66	2.96	0	1.4	3	5.44	10	18	13	14	2.99	1.81	9.98	8	2.22	6	4	4.76
Ctaxi_contig_29374|comp34474_c0_seq1	24	41	22	51	38	25	31	22	25	18	44	25	30	21	103	69	90	72	73	82	68.02	52	27	53	25	26.99	26	16	20
Ctaxi_contig_76259|comp4599585_c0_seq1	0	0	0	0	0	0	1	0	0	0	0	0	0	0	0	0	0	0	0	0	0	0	0	0	0	0	0	0	0
Ctaxi_contig_12255|comp31895_c0_seq1	85	87	50	122	69.03	42	57.97	41	40	43	35	37	54	35.1	63	55.97	74.21	67.84	95	68	112	58	35	87.88	43	50	33	25	37
Ctaxi_contig_42733|comp35660_c0_seq18	25.49	15.36	18.5	22.13	19.25	19.17	54.96	20.32	24.81	9.13	27.3	10.93	30.14	13.04	18.2	44.25	53.37	52.26	62.19	50.66	89.87	31.57	20.91	47.62	35.83	40.09	51.77	20.96	13.09
Ctaxi_contig_76977|comp5116279_c0_seq1	0	0	0	0	0	0	0	0	0	0	0	0	2	0	0	0	0	0	0	0	0	0	0	0	0	0	0	0	0
Ctaxi_contig_29710|comp34514_c0_seq2	27797.24	31979.29	20611.45	44832.36	36700.68	7774.25	6115.07	4104.5	5468.44	3252.23	10667.78	11105.99	12086.41	19294.28	4157.16	12535.62	13463.45	8914.05	12357.55	9336.39	29814.06	11374.53	4720.53	11771.21	8032.12	5600.22	6632.29	6387.34	11474.74
Ctaxi_contig_4301|comp25366_c0_seq1	0	0	0	0	0	0	0	0	1	0	1	0	2	0	2	0	0	0	0	1	0	0	0	0	0	0	0	0	1
Ctaxi_contig_45487|comp35831_c0_seq1	215	211	142	247	175	46	76	50	58	42	91	60	104	67	76	100	178	166	169.44	154	175.16	109	62	136	69	73	47	43.34	45.4
Ctaxi_contig_49949|comp36142_c6_seq3	92	103	53	148	73.8	38	55	47	66	23	5	12	16	7	166	172	372.34	263.06	276.12	361.77	252	234.01	106	194.45	42.01	32	17	16	16
Ctaxi_contig_2097|comp14942_c0_seq1	0	0	0	0	0	0	0	0	0	0	1	0	0	1	0	0	0	0	0	0	0	0	0	0	0	0	0	0	0
Ctaxi_contig_59728|comp36715_c2_seq1	2.85	3.74	4.62	1.69	1.63	1	7.17	3	0	0	6.92	0	2.93	1.97	5.98	0	4.99	11.96	1.64	2.71	3.86	0	0	6.52	2.98	4.7	2.67	5.26	0
Ctaxi_contig_54974|comp36441_c5_seq1	0	0	0	24.38	9.85	0.74	0	0	0	0	11.82	0	0	12.4	29.14	46.25	4.63	62.02	0	0	0.15	0	0	4.52	0	1.42	0	0	4.39
Ctaxi_contig_21186|comp33472_c2_seq4	148.2	119.12	134.11	155.28	139.51	146.53	165.74	141.42	120.52	122.98	171.8	109.65	215.23	186.94	139.93	127.65	224.46	231.83	213.97	310.34	309.59	251.92	129.88	272.53	186.78	198.72	210.04	149.5	246.47
Ctaxi_contig_12641|comp31987_c7_seq1	2	6	4	8.96	9.96	2	3	6	2	0	4	3	1	1	2	3.15	4	9.99	6	7.9	4	4	1	5	1	1	1	1	2
Ctaxi_contig_31761|comp34721_c0_seq3	15.62	24.17	28.85	31.45	28.38	28.41	31.65	32.25	31.61	18.66	88.91	22.23	52.35	34.65	52.18	43.84	52.68	67.84	41.69	43.64	77.83	46.69	15.58	35.42	14.55	34.27	30.16	25.79	80.35
Ctaxi_contig_10500|comp31410_c0_seq2	0	0	0	0	0	2	2	0	1	3	1	0	0	0	4	2	2	7	2	4	2	0	0	0	0	1	0	0	0
Ctaxi_contig_48397|comp36036_c1_seq1	213	234	145	260	132	103	102	86	93	82.09	268.41	104	153	126	158	90.19	126	148.04	122.19	148	207	131	81	141	116	170	110.2	80	197
Ctaxi_contig_19344|comp33193_c0_seq2	1	1	1	2	1	1	0	0	2	2	0	0	0	0	0	1	0	1	3	5	3	0	1	5	0	0	0	0	0
Ctaxi_contig_17564|comp32923_c0_seq4	0	0	0	0	0	0	0	0.05	0	0	0	0	0	0	0	0	0	0	0	0	0	0	0	0	0	0.12	0	0	0
Ctaxi_contig_28902|comp34426_c0_seq7	0	0	0	0	0	0	0	0	0	3.5	0	0	0	0	0	0	0	0	0	0	0	0	0	0	3	0	0	0	0
Ctaxi_contig_39496|comp35417_c0_seq2	46.29	56.22	40.88	68.69	48.87	10.86	10	5.53	10	0	5.07	6.33	12.42	0	10	0	15.32	25.07	23.1	15.91	19.33	20	13	22.6	6.35	4.14	8.42	8	10.17
Ctaxi_contig_34424|comp34954_c1_seq3	2.62	7.16	6.37	5.8	9.87	9.91	6.55	7.42	5.09	0	2.01	1.78	1.4	2.61	0	7.66	7.82	17.5	12.77	6.33	10.73	7.35	1.65	11.63	3.12	5	0	0	0
Ctaxi_contig_6485|comp29321_c1_seq1	60	42	36	70	30	27	32	35	28	14	28	19	36	18	281	70	131	106.02	101	143.03	142	88	37	76	40	58	22	20	40
Ctaxi_contig_65002|comp36994_c3_seq5	32	43	27	50.25	20	34	30	34	28	34.01	21	29.19	29.8	28.1	14	26	43.01	45.08	44.07	71.79	52	29.98	14.1	51.02	45	24.37	41	32	32
Ctaxi_contig_876|comp6543_c0_seq1	0	0	0	0	0	0	0	0	0	0	0	0	0	0	0	0	0	2	0	0	0	1	0	0	0	0	0	0	0
Ctaxi_contig_23264|comp33772_c2_seq1	0	0	0	0	0	0	0	0	8.62	0	0	13.16	0	0	0	0	0	0	0	0	0	0	0	9.27	8.58	10.05	0	7	0
Ctaxi_contig_62827|comp36880_c6_seq1	138	126	94	208	82	102	146	126	115	84	263.43	128.99	172.99	97	354	201	375.01	348.9	272.94	426	331	243	104	223	90	115.99	84	59	312.33
Ctaxi_contig_46622|comp35912_c0_seq6	0	0	0	2	1	3	4	4	0	0	0	0	0	3	0	3	0	2.97	3.91	5	0	1	2	0	4	8	6	3	0
Ctaxi_contig_27853|comp34302_c3_seq3	25	28.62	10	31	26	9	16	20.99	9	16	21	16	22	17	17	20	21	24.53	29.24	35	26	17	5	26.02	22.34	42	31.95	14	27
Ctaxi_contig_3143|comp18433_c0_seq1	0	0	0	0	0	0	1	0	0	0	0	0	1	0	0	0	0	0	0	0	1	0	0	0	2	0	0	0	0
Ctaxi_contig_14502|comp32385_c0_seq2	310.14	411.01	218	406.96	311.02	70.02	52	35	33	60.01	87	40	72	117.2	8	35.08	68	49	87	51	97	54	30	95	148	97	72	55.7	39.14
Ctaxi_contig_18854|comp33121_c2_seq1	19	24	13	21	18	28	34	26	31	19	19	12	27	12	10	36.01	64	47.12	55.04	62.67	63	43	25	37	30	24	31	10	16
Ctaxi_contig_10991|comp31572_c0_seq1	4.96	3	3	5	0	15	29	24	17.42	4	3	4	5	1	94	23	33	30	20	42	37	26	17	19	1	8	2	4	5
Ctaxi_contig_39451|comp35412_c0_seq9	0	12.89	0	23.5	19.88	18.78	24.74	24.74	4.3	12.18	34.51	16.52	19.48	23.36	24.85	11.91	23.56	20.11	4.7	29.68	5.82	19.1	5.73	7.28	19.93	10.39	8.38	0.01	22.22
Ctaxi_contig_25270|comp34034_c2_seq3	3.07	4	6.58	6	2	7	6.91	4.19	4	3	5.66	4	4	5.95	22.74	13	20.97	22.62	19.01	18	12	5.8	5.55	10	2	8.01	1.51	0	6.47
Ctaxi_contig_43408|comp35712_c1_seq3	35.66	40.07	38.53	76.29	31.6	48.34	48.7	63.49	40.69	50.14	22.01	17.61	60.93	23.83	61.38	33.48	49.76	74.28	52.12	74.74	80.9	50.24	25.6	63.68	38.83	68.48	55.86	41.21	52.4
Ctaxi_contig_1444|comp11767_c0_seq1	0	0	0	0	0	0	0	0	0	0	3	0	0	1	2	0	0	0	0	2	0	0	0	1	0	1	0	0	0
Ctaxi_contig_33177|comp34853_c0_seq2	23	29	15	24	22	19.07	28.23	17	18.97	17	6	8	18.12	7	3	9	22	16	21	47.03	41	19	20	39	34	33	21	8.98	3
Ctaxi_contig_63128|comp36898_c5_seq1	7	5	6	15	9	3	13	5	5	3	4	2	7	3	0	5	7	10	11	8	13	11	5	9	22	9.06	14	6	6
Ctaxi_contig_16851|comp32799_c2_seq1	0	0	0	0	0	0	0	0	0	0	0	1	0	0	0	0	0	1	2	3	0	2	0	0	0	0	0	0	0
Ctaxi_contig_736|comp4860_c0_seq1	1	0	0	0	0	0	0	2	5	1	1	0	0	0	1	0	0	1	3	0	0	0	0	0	0	0	0	0	0
Ctaxi_contig_71814|comp37265_c5_seq1	17	22	8	21	18	12	8	9	13	12	9	9	21	11	3	4	21.99	14	25	26	26	12	9	30	38	26	15	10	7
Ctaxi_contig_12411|comp31933_c0_seq6	0	0	0	0	0	0	0	0	0	0	15.81	0	0	0	0	0	0	0	0	0	0	0	0	0	0	0	0	0	0
Ctaxi_contig_25102|comp34016_c0_seq1	3	5	6	11	12	30	49.94	28.99	19.44	26.9	37.02	18	30	20	9	12	35	30.01	28	43.13	29.76	22	22.95	26.31	22	32	32.79	21.38	28.89
Ctaxi_contig_17005|comp32830_c1_seq1	0	0	0	0	1	1	0	0	0	0	0	0	0	1	1	1	3	3	1	4	2	0	1	1	0	2	1	1	1
Ctaxi_contig_5680|comp28113_c1_seq1	0	0	0	0	0	0	0	0	0	0	5	0	0	0	2	0	0	0	0	0	0	0	0	0	0	0	1	0	0
Ctaxi_contig_43920|comp35747_c0_seq1	171	189	103	264.97	133.01	89	112	101	107	51	67	63	108.04	61	557.53	345.34	488.35	545.77	445	423.5	485.81	283.54	155.66	280	103	156.41	126	95.65	91.72
Ctaxi_contig_37220|comp35217_c2_seq3	0	18.95	18.51	9.53	15.89	6.63	0	12.41	2.32	4.67	9.54	0	12.26	8.81	15.87	11.78	29.67	26.52	39.66	23.33	12.78	14.34	14.62	23.08	4.27	10.32	15.3	8.79	9
Ctaxi_contig_47766|comp35994_c1_seq27	0.66	5.01	3.2	0	0	2.59	4.37	1.41	3.11	0	6.74	3.11	0	6.33	2.09	7.3	0	2.69	3.11	3.42	1.95	2.99	2.02	3.48	0	1.59	2.01	0	0
Ctaxi_contig_77213|comp6103693_c0_seq1	0	0	0	0	0	0	0	0	0	0	2	0	0	1	0	0	0	0	0	0	0	0	0	0	0	0	0	0	0
Ctaxi_contig_17301|comp32880_c0_seq1	1	0	0	0	1	1	4	10	14	2	3	0	2	0	12	0	5	5	6	11	0	4	1	2	0	9	3	2	2
Ctaxi_contig_57324|comp36585_c2_seq1	197.04	165.84	144.24	160.08	162.38	131.07	117.55	110.06	74.85	76.11	81.94	55.79	153.17	121.11	62.59	155.9	367.36	284.72	334.13	312.45	211.03	159.52	78.73	257.37	128.34	139.51	88.68	47.56	117
Ctaxi_contig_24249|comp33904_c0_seq2	0	0	0	0	0	0	0	0	0	1	0	0	0	0	2.54	0	1.76	2.85	1.18	0	0	0	0	0	0	0	0	0	0
Ctaxi_contig_17014|comp32832_c2_seq1	14	13	8	10	14	11	12	14	11	6	2	1	9.93	9	12	13	24	18	27.38	21	27	16.1	11	18	9	11	16	8	7
Ctaxi_contig_41460|comp35574_c0_seq6	3.07	6	11	17.99	16.39	0	7	10	6.36	9.88	9	4	11	3	21	12	22.59	16	10.88	26	18	12	4	14	18	23	13	8	7
Ctaxi_contig_52850|comp36318_c0_seq15	3	3	2.5	4	0	0	4.67	0	0	2	0	6	2	4	1	0	6.51	0	7	0	21.99	0	2	5.5	0	0	9.5	4	1.09
Ctaxi_contig_25056|comp34011_c2_seq1	6.02	7	11.85	19	9.24	22.22	23	24	22	12	13.6	12	17	14	18	23	43.01	46.84	46	36.01	50	39	18	47.05	33	21.05	31.94	16.99	12
Ctaxi_contig_38401|comp35319_c1_seq3	2.6	2.21	1.81	0	0	0	0	0	1.44	0	0	3.69	0	0	4.09	0	0	0	0	0	3.64	0	2.45	0	0	0	0	1.82	0
Ctaxi_contig_2812|comp17180_c0_seq1	0	0	0	0	0	0	0	1	0	0	0	0	0	0	0	0	1	1	1	1	0	1	1	0	0	0	0	0	0
Ctaxi_contig_49043|comp36079_c0_seq11	5.15	4.41	1.23	0	5.32	2.97	9.33	2.43	1.13	2.16	11.92	4.32	6.96	2.56	0	0	2.36	6.69	2.07	2.62	3.38	3.24	1.68	1.71	12.15	13.15	12.29	9.33	7.85
Ctaxi_contig_43339|comp35704_c4_seq5	36	40.8	21	25	36	112	165.66	112.87	77	87.02	60	50.81	74	61	5	17	28	27	35	74.11	114.14	55	19	90.94	621.49	438.99	542.15	287.58	192.4
Ctaxi_contig_75069|comp3678415_c0_seq1	0	0	0	1	0	0	0	0	0	0	0	0	0	0	1	0	0	0	0	1	0	0	0	0	0	0	0	0	0
Ctaxi_contig_29043|comp34441_c0_seq4	41.35	57.01	35.37	46	70	60.41	60	34.79	27.99	48	87.75	32.01	45.34	34.35	29	103.62	92.58	116.35	156.39	111.67	131.45	83.3	43.01	88.52	87.17	81.42	89.76	46.16	52.12
Ctaxi_contig_7183|comp29962_c2_seq1	0	0	0	0	0	0	0	0	0	0	7	0	0	1	0	0	0	0	0	0	0	0	0	0	0	1	0	0	0
Ctaxi_contig_46179|comp35881_c3_seq3	0	1	1	3	0	1	1	0	0	2	1	1	0	0	3	1.08	1	3	1	6	1	0	4	1	1	0	0	0	2
Ctaxi_contig_35464|comp35059_c1_seq1	5.02	2.74	0	5.62	9	0	0	0	2.85	0	0	0	5.09	1.87	18.31	11.83	11.83	3.48	8.56	6.15	0	5.1	0	0	3.18	10.34	0	0	0
Ctaxi_contig_74271|comp3279287_c0_seq1	0	0	0	0	0	0	0	0	0	0	6	0	0	0	0	0	0	0	0	0	0	0	0	0	1	1	0	0	0
Ctaxi_contig_11731|comp31762_c1_seq2	4	0	4	9.56	4.73	2	3	3	0	0	1.77	0	2	2.74	7.77	10.46	17	11.19	17.73	9	15	3.56	2	11.19	0	2	0	2	9
Ctaxi_contig_22292|comp33646_c1_seq2	0	3	0	2.5	0	0	0.5	1	0	0	0	0	1	0.5	0	1	1.41	2	1	0	0.5	1	3	2	0	0	0.5	0.5	0
Ctaxi_contig_28842|comp34420_c1_seq6	29	16	9	22	26	12	18	6	12	14.48	25	13	16	9	5	25	26	28	32.03	38	30	13	7	33	13	20	21.88	3	12
Ctaxi_contig_57385|comp36588_c4_seq1	253	245	154	355	184	243	256.52	188	231	133.9	276	145	207	176	304	231	347	404	365.99	404.02	496.72	266	168	368	265	360	342	174	278
Ctaxi_contig_25928|comp34088_c2_seq1	2	3	1	1	0	1	1	0	1	0	0	1	1	0	0	1	7	0	3	3	2	1	1	0	2	0	0	0	1
Ctaxi_contig_24770|comp33976_c0_seq7	0	0	0	1	2	1	0	0	3	2	0	0	0	0	1	0	1	2.66	2	2	0	0	0	5	1	1	0	0	2
Ctaxi_contig_56351|comp36529_c0_seq4	19	13	10	16	9	11	27	16	15	8	4	3.06	15	6	6	28	33	29	21	46	38	17	12	14	6	14	15	6	20
Ctaxi_contig_3041|comp17993_c1_seq1	0	0	0	0	0	0	1	0	0	0	0	0	0	0	0	0	0	1	0	1	1	0	1	0	0	1	0	0	0
Ctaxi_contig_20358|comp33360_c0_seq1	17.08	23.88	10.01	19.97	14	17.03	34	25.31	28.01	15	25.9	18	27	15.99	96.77	53.24	86	59.73	66.93	71	90	49	35	67	19	47	34.17	31.26	29
Ctaxi_contig_9513|comp31115_c0_seq2	32.32	34	32.82	32.65	26	48.87	53.8	30	38.9	20	25	16	37.75	21.25	57.28	48.08	80.82	80.02	64.72	111.22	80.26	73.01	34	74.67	45	56.69	43	32.99	31.99
Ctaxi_contig_4424|comp25604_c0_seq1	0	0	0	0	0	0	0	2	2	0	0	0	0	0	1	0	0	1	1	1	0	0	0	0	0	0	0	0	0
Ctaxi_contig_10844|comp31520_c0_seq1	0	0	0	0	0	0	1	4	3	4	7	0	0	1	39	0	8	4	3	24	0	2	0	2	0	6	0	0	2
Ctaxi_contig_5004|comp26889_c0_seq1	0	0	0	0	0	0	0	0	0	0	2	0	0	0	3	0	0	0	0	1	0	0	0	0	2	0	0	0	0
Ctaxi_contig_38892|comp35360_c6_seq2	1.99	1.53	2.42	5	1	4.47	2	4.1	1.73	2	5.89	1.27	1.9	1	2	0	8.74	1.27	0	5.53	3.71	2.42	3	3.45	6.35	7.95	9.31	2.21	0
Ctaxi_contig_37111|comp35208_c1_seq1	23	20	14.99	27	17	26.75	13	14	16	6	11	6	15.86	14	1	16	38	30	37	36	29.51	27	9	29	26	11	28	8	15
Ctaxi_contig_58153|comp36635_c0_seq1	83	74	51	91	62	111	124.01	130	104	109.05	80	84	98.8	55	12	25	42	44	50	150	179	99	61	133	286.01	343.95	356.98	208.55	181.92
Ctaxi_contig_33198|comp34854_c0_seq18	27.94	22.55	17.94	17.23	13	12	19.04	12.69	21	10.44	2.8	3.61	25.65	7	44.29	16.19	26.06	30.88	19.68	33.64	23.18	20.68	11	27.79	26.02	23.3	20.97	7.51	12.71
Ctaxi_contig_68108|comp37115_c1_seq10	37.99	24.87	19.45	40.59	49.46	32.09	46.91	19.92	32.97	26.95	27	25.58	27	14.98	7	28.01	52.94	47	57.1	88	67.62	46.94	11	53.99	33.66	34.97	32	18.07	18.05
Ctaxi_contig_28150|comp34338_c3_seq1	0	0	0	4	0	0	0	0	0	0	1	1	1	0	1	2	2	2	1	3	0	0	0	0	3	1	0	1	1
Ctaxi_contig_31682|comp34712_c1_seq2	54.43	51.84	30.48	64.88	56.72	28.28	21.42	16.15	19.7	34.91	59.09	39.66	57.22	45.23	17.99	14.29	54.49	34.6	44.93	54.71	64.71	30.64	21.94	50.46	31.79	23.38	26.5	20.01	42.88
Ctaxi_contig_60977|comp36786_c4_seq1	2	6	3	4	4	5	8	2	8	0	8	1	2	4	1	4	7	4	7	11	8	3	4	6	7	3	3	1	2
Ctaxi_contig_40051|comp35466_c4_seq3	1.5	0	1.5	0	9	10.5	7.33	0	5.96	11	3	4.37	11	8	3	9.5	0	4.12	18.05	6.43	9.38	4.2	0	12	4.96	0	0	1.67	10
Ctaxi_contig_1888|comp14371_c0_seq1	0	0	0	1	0	0	0	0	0	0	0	0	0	0	2	0	0	1	1	3	0	2	0	0	0	0	0	0	0
Ctaxi_contig_73106|comp2417030_c0_seq1	0	0	0	0	1	0	0	0	0	0	0	0	0	0	0	0	0	0	0	0	0	0	0	0	0	0	0	0	0
Ctaxi_contig_62366|comp36852_c2_seq2	1	0	0	0	1	0	0	1	0	0	0	0	2	0	2	0	1	1	2	1	4	0	2	3.65	3	0	0	0	3
Ctaxi_contig_51286|comp36231_c0_seq5	11.35	8	3.52	10	0	7	5	3	0	4	2	4	0	0	2	3.4	6.88	8.15	4.04	10.05	11.86	13.61	3	6.53	10	6.59	11	7	3.52
Ctaxi_contig_24924|comp33994_c1_seq1	8.9	4.61	4	8.03	9.48	5.58	9.03	10.62	2.32	0	17.34	0	2.67	11.61	22	14	12.75	17.08	15.83	15.16	14.06	11	4	21	0	9	10.57	5.04	0
Ctaxi_contig_29426|comp34480_c2_seq1	244.27	272.07	190.99	287	239.11	174	160	174	135.12	138	276.14	138.01	193.41	158.01	166.94	204	244.99	302	379.46	279.65	370.94	180.96	124.94	258.95	181	205.01	222.77	122	229.62
Ctaxi_contig_75395|comp3867428_c0_seq1	0	0	0	0	0	0	0	0	0	0	0	0	0	0	0	0	0	0	0	1	0	0	0	0	0	0	0	1	0
Ctaxi_contig_43237|comp35695_c1_seq1	10	6	0.01	8	0	0.16	0	0.14	0.06	2.45	0	0	0.02	0	10	22	0.4	0.6	0.33	22.11	13.85	13.95	7	0.13	21	0.21	0.13	0.24	0
Ctaxi_contig_19679|comp33247_c0_seq1	42	49	38	76	54.03	21	18	21.95	28	8	35.98	23	28	20	52	52	48.53	64.99	54.47	38	63	29	18	45.05	39	53	48	23	30
Ctaxi_contig_44862|comp35788_c6_seq1	28	31	23.1	46	28	12.98	11.88	14.99	9	7	11	5	10	13	13	24	35.96	27	51.99	16.91	33.99	14	6	27	6	12	17	6	8
Ctaxi_contig_68519|comp37128_c0_seq1	82.03	70.01	41.89	69	53.32	42	40	46	36	32.41	119	53	66.04	52	63	61	82.99	83	91.01	77	122	53.01	22	65	76	78	98.49	58	92
Ctaxi_contig_56774|comp36555_c3_seq1	725.75	868.5	482.29	930	693.99	636.18	659.93	531.2	550.49	336	1184.16	670	976.95	654	816.95	883.99	1236.87	1346.39	1205.75	833.03	1245.6	662.39	353	645.74	423	609	501.85	304.97	785.09
Ctaxi_contig_50049|comp36150_c0_seq6	145.08	184.2	123.3	165.52	241.51	378.53	508.22	261.39	186.7	228.8	707.93	281.55	498.12	353.77	47	229.78	409.85	397.57	452.85	747.86	917.23	477.72	254.38	673.45	479.95	363.16	528.27	202.38	525.37
Ctaxi_contig_39966|comp35459_c0_seq9	12	12	3	4	4	9	19	10.02	4	1	0	2	7	1	9	24	47	45	20	58	45.95	47	15	33.1	7	9	6	7	8
Ctaxi_contig_55011|comp36441_c5_seq38	0	0	0	0	0	0	0	0	0	0	0	0	0	0	0	0	0	0	0	0	0	0	0	0	0	0	0	0	0
Ctaxi_contig_76945|comp5077048_c0_seq2	0	0	0	0	0	0	0	0	0	0	0	0	0	0	0	0	0	0	0	0	0	0	0	0	0	0	0	0	0
Ctaxi_contig_44468|comp35773_c3_seq6	73	91	35	86.45	51	31	27	22.98	19	17.02	51	17	26	23.73	10	30	44	42	54	61	88.88	35.99	19	47	49	47	67	20	37
Ctaxi_contig_32182|comp34763_c4_seq1	5.13	7.28	8.57	2.66	0	8.15	0	2.96	8.13	0	0	2.79	0	4.01	0	17.52	3.99	9.61	5.13	3.31	12.6	3.3	3.8	2.81	2.3	3.16	13.58	2.32	0
Ctaxi_contig_41098|comp35557_c0_seq1	25.03	20.86	10.82	34.69	9.09	13.7	25.23	25.03	24.06	6.16	8	2.29	5.51	3.67	10.11	14.19	45.34	17.65	23.72	54.65	98.56	46.7	26.67	56.07	37.04	43.66	43.59	33.75	10.53
Ctaxi_contig_24951|comp33997_c1_seq1	1094.33	1142.71	713.56	1286.54	915.15	702.02	795.71	591.44	682.99	489.12	728.12	315.5	520	501.08	402.97	876.75	1581.97	1719.91	1749.16	2050.17	1813.74	1106.25	571.19	1469.7	637.56	579.31	492.54	363.82	498.07
Ctaxi_contig_12556|comp31970_c1_seq1	0	0	0	0	0	0	2	0	0	5	0	3	8	0	0	0	5	0	0	0	0	0	0	6.16	0	0	2	0	0
Ctaxi_contig_36802|comp35189_c4_seq1	130.11	139.46	94.8	204.74	116.9	71.81	94.75	90.59	63.38	91.3	113.67	70.39	112.35	92.16	91.68	124.62	222.68	227.59	249.48	223.98	214.73	169.78	73.48	212.64	130.11	119.46	97.65	51.41	117.56
Ctaxi_contig_43260|comp35698_c0_seq2	0	1	1	1	1	0	0	1	0	0	0	0	0	0	2	0	2	5	2	2	2	1	0	0	0	0	0	0	0
Ctaxi_contig_28753|comp34409_c0_seq6	0	0	0	0	0	0	0	0	0	0	0	0	0	0	0	0	0	0	0	0	0	0	0	0	0	0	0	0	0
Ctaxi_contig_73602|comp2849139_c0_seq1	0	0	0	0	0	0	0	0	0	0	0	1	0	0	0	0	1	0	0	0	0	0	0	0	0	0	0	0	0
Ctaxi_contig_61644|comp36819_c1_seq4	22	31	19	37	35	43	41	28	19	10	35	14	31	16	1	30.08	45	35.06	35	30	44	30	15	32	18	24	17	16	20
Ctaxi_contig_1432|comp11606_c0_seq1	0	0	0	0	0	0	0	0	0	0	0	0	0	0	1	0	0	0	0	3	0	0	0	1	0	0	0	0	1
Ctaxi_contig_57846|comp36614_c3_seq3	29.34	21	16	41.57	32	22	26.01	26.98	18	21	17	15	23.09	9	49	41.01	119.04	92.46	88.1	77	69.02	54	18.14	63	8.84	24	16.86	9	7
Ctaxi_contig_74137|comp3129131_c0_seq1	0	0	0	0	0	0	0	0	0	0	0	0	0	0	1	0	0	0	0	0	0	0	0	1	0	0	0	0	0
Ctaxi_contig_10545|comp31428_c1_seq2	2	1	0	1	0	1	0	1	1	1	0	0	3	0	0	0	1	0	0	1.54	2	0	0	5	0	0	0	0	0
Ctaxi_contig_67386|comp37090_c0_seq18	0	0	0	0	0	0	0	0	0	0	0	0	0	0	0	0	0	0.03	0	0	0	0	0	0	0	0	0.14	0	0
Ctaxi_contig_44366|comp35765_c3_seq3	42.96	20.42	20.19	40.1	11.1	39.31	15.98	38.87	32.63	20.56	21.08	56.56	69.19	43.72	84.27	0	19.45	45.04	24.86	89.68	22.17	22.54	18.45	5.98	32.71	35.43	31.7	0	26.65
Ctaxi_contig_76302|comp4616933_c0_seq1	1	0	0	0	0	0	0	0	0	0	0	0	0	0	0	0	0	1	0	0	0	1	0	1	0	0	0	0	0
Ctaxi_contig_33574|comp34880_c1_seq9	2	1	0	2	0	0	4	2	1	0	0	0	1	0	0	1	3	4.01	5	1	6	0	1	0	1	1	0	0	0
Ctaxi_contig_7062|comp29859_c0_seq1	0	0	0	0	0	0	4	4	9.97	1	13	0	2	0	3	0	2.05	2	6	3	1	0	0	1	1	1	3	0	3
Ctaxi_contig_20893|comp33432_c6_seq2	1.75	2.01	1.72	3.03	1.58	0	0	0	0	0	1.46	3	4.1	1	3.06	3.71	6.78	5.33	1.71	0	5.25	5.92	0	2.08	0	1.84	0	2.37	2.34
Ctaxi_contig_10548|comp31428_c2_seq1	0	0	0	0	0	1	1	1	0	0	0	0	2	0	0	0	0	1	2	2	2	0	1	1	0	0	0	1	0
Ctaxi_contig_3280|comp18779_c0_seq1	0	0	0	0	1	0	0	0	0	0	0	0	0	0	0	0	1	0	0	0	0	0	0	0	0	0	0	0	0
Ctaxi_contig_14706|comp32423_c0_seq1	0	0	0	0	0	0	0	1	0	0	0	0	0	0	0	0	0	0	0	2	1	0	0	1	0	0	0	0	0
Ctaxi_contig_65323|comp37008_c1_seq8	5.7	0	4	11.07	5	9.99	0	0	0	5.14	7	0	2.81	3	0	3.1	25.16	20.97	20	38.2	9.45	17.99	11	16.87	10	13	0	6	7.95
Ctaxi_contig_36448|comp35152_c0_seq1	3556.66	3499.02	2804.15	4435.03	2858.97	1822.76	1715.55	1599.19	1607.63	1591.9	3727.97	2032.97	3129.32	2585.72	3461.69	2366.55	4066.19	3919.01	3515.52	4174.13	3587.07	2786.64	1486.81	2901.5	1959.64	2134.97	1980.8	1469.15	3363.8
Ctaxi_contig_34072|comp34925_c0_seq3	55.56	49.25	32.82	70.81	40.25	24.72	36	24.37	32.24	29.55	65	32.84	60.2	53	84.46	51.87	85.14	77.64	71.72	71.54	96.02	67.27	35	59.57	62.25	43.42	67.03	67	54.72
Ctaxi_contig_67953|comp37107_c4_seq2	2.05	4.9	1.16	1.7	6.62	3.15	5.45	1.07	0	0	1.34	2.04	1.78	0	0	0	1.96	0	6.66	2.51	5	1.16	2.51	4.55	3.31	1.69	0	0	0
Ctaxi_contig_9735|comp31192_c0_seq4	19	19	16	18	15	8	6	13	9	5	4	11	8	9	10	8	16	17	23	21	28	18	7	17	19	16	11	14	8
Ctaxi_contig_25766|comp34081_c0_seq1	0	2	0	2.57	1	0	1	0	0	0	0	0	0	0	1	0	1	2	2	1	2	0	0	2	2	0	5	3	1
Ctaxi_contig_71347|comp37250_c1_seq2	1	0	1	1	1	2	0	0	0	0	1	0	1	0	0	2	1	3	3	6	2	1	1	3	2	0	0	0	1
Ctaxi_contig_54415|comp36408_c2_seq1	62	75	48	82	70	98	155	69	88	56	227	98	108.99	97	12	84	111.87	99.01	142	140	174	68	40	100.04	88	112	131	62	136
Ctaxi_contig_20423|comp33372_c1_seq2	0	1	1	0	0	0	5.76	1	1	1	3	0	1	1	0	0	2	0	1	3	1	1	3	2	0	3	2	0	1
Ctaxi_contig_4636|comp26057_c0_seq1	0	0	0	0	0	0	0	0	0	0	5	0	0	0	1	0	0	0	0	0	0	0	0	0	2	1	0	0	0
Ctaxi_contig_28820|comp34416_c1_seq1	178	186	192	237	95	17	17	26	19	16	37	34	45	34	93	23	74	71	30	49	51	48	12	41	37	39	23	25	54
Ctaxi_contig_70983|comp37233_c1_seq5	27	25.56	29	30	23.02	23.05	26	28	23	20	24.94	22.99	33.23	24.9	7	23	26	40	36.5	49.21	0	45	18	41.73	15.58	48.07	48	18	18
Ctaxi_contig_24446|comp33935_c0_seq1	13	13	9	24	16	141	168	108	161.99	28	40	29	103	25	116.78	87	106.24	126.52	84	138.01	127	61.89	42	66	23	63.7	16	8	35.95
Ctaxi_contig_61481|comp36809_c2_seq13	5	6	5	1.41	4	9	7	17	1	12	6.73	18.02	10.08	13	6	3	10	9	14	16	5.98	4	2	8.49	16	8.01	13	7	8
Ctaxi_contig_36230|comp35128_c1_seq1	5	7	0	8.01	4	10.6	9.11	5.06	8.91	3.01	4.09	3.01	9.85	6.81	2	5.66	3	10.01	12.1	14.51	11.85	7.16	6	8.26	7	9.93	9.01	9.02	4.13
Ctaxi_contig_47739|comp35994_c0_seq1	35	38	23	61	32	22	17.01	22	13	15	27	26	36	17	29	22	37	34.97	44	36	48	27	17	45	22	25	13	20	23
Ctaxi_contig_71722|comp37260_c3_seq4	0	0	0	1.36	1	0	0	0	0	2.6	1	0	2.33	1	0.7	0	0	0	0	1	1.29	0	0	2	1.4	0	0	0	1.45
Ctaxi_contig_49431|comp36106_c3_seq3	131.5	122	82.02	175.53	160.05	55	54	44	55	35	47	31	69	65	71	115	142.88	158	153	110	172.01	101.16	48	120.01	81	118.04	98	53.01	50.99
Ctaxi_contig_15513|comp32572_c0_seq1	35	30	30	51	38	43	81	59	70	44	31	29	67	30	131.92	115	242	199	188	221	180	137	63.97	134	63	65	50	42	46
Ctaxi_contig_42456|comp35637_c0_seq3	2	0	1	3.24	0.63	0	2.34	3	3.04	2	1.3	1	3	0	21.9	6.55	12.9	10.42	4.85	10.83	4.75	3.99	2.72	1	1.57	2	2.04	0	2.72
Ctaxi_contig_28006|comp34319_c2_seq4	2	2	1	1	2	2	4	3	6	0	1	1	2	1	0	5	4	3	6	6.55	7.98	3	1	2	10	2	0	5	3
Ctaxi_contig_47204|comp35956_c3_seq1	38	25	23.01	59	137.94	407.21	393.76	243.12	333.1	194.03	48	63.62	96.07	49	2381.85	440.68	1242.84	1323.89	1038.18	735.01	393	359.96	213.92	456.12	34.11	40.96	22	12	37.14
Ctaxi_contig_7516|comp30173_c0_seq1	0	1	0	1	0	0	0	0	1	0	1	0	1	1	5	1	2	5	3	3	4	1	0	1	0	0	0	0	0
Ctaxi_contig_76193|comp4570309_c0_seq1	0	0	0	0	0	0	0	0	0	0	0	0	0	0	0	0	0	0	0	0	0	0	0	0	0	0	0	0	0
Ctaxi_contig_8040|comp30499_c0_seq1	0	0	0	0	0	0	0	0	0	0	0	0	1	0	0	0	0	0	0	0	0	0	0	0	0	0	0	0	1
Ctaxi_contig_6557|comp29375_c0_seq1	0	0	0	0	0	0	0	0	0	0	0	0	0	1	0	0	0	0	1	2	0	0	0	0	0	0	0	0	0
Ctaxi_contig_75401|comp3871252_c0_seq1	0	0	0	0	0	0	0	0	0	0	0	0	0	0	0	0	0	0	0	1	0	0	0	0	0	0	0	0	0
Ctaxi_contig_65596|comp37014_c2_seq4	6	2	3	4	4	3	0	2	4	3	2	0.13	4	4	3	5	10	4	12	5	5	2	5	3	3	5	4	0	1
Ctaxi_contig_47474|comp35974_c4_seq1	55	71.01	41.13	98.01	64	24	18	24	15	24	43	23	26.93	20	6	28	28.47	31	37.26	26.51	51	28.26	14	46	30.6	23	25	18	22.04
Ctaxi_contig_29628|comp34505_c0_seq1	1	1	2	1	1	3	1	0	5	0	0	1	1	0	5	6	11	19	11	6	3	5	0	5	2	0	0	1	0
Ctaxi_contig_21588|comp33546_c1_seq1	6	2	3	8	3	6	7	6	3	2	5	0	4	2	2	10	14	8	7	10	10	8	5	7	5	6	3	3	4
Ctaxi_contig_11349|comp31657_c0_seq3	2.89	13.04	8.88	11.49	0	0	1.95	3.01	0	0	2.86	0	0	0	4.68	0	6.48	8.65	7.72	0	12.27	2.83	5.96	1.44	0	1.87	3.55	0	2.11
Ctaxi_contig_3265|comp18733_c0_seq1	0	0	0	0	0	0	0	0	0	0	0	0	0	0	0	0	0	0	0	0	1	0	0	0	0	1	0	0	0
Ctaxi_contig_55696|comp36485_c3_seq1	80	36.57	53.37	63.93	41.8	69.38	54.15	43.29	31.3	70.87	60.57	36.53	61.69	53.05	11	34.5	68.57	62.14	62.67	133.84	105.42	53.76	35	130.46	93.76	102.85	75.22	57.7	65.5
Ctaxi_contig_30723|comp34618_c1_seq2	56	53.29	26	65.27	44	46.2	41.83	32	22	27	24	20	28	32	7	40.49	57	47	68.37	69.47	96.93	57.02	24.5	66	50	48	56.59	26.31	32
Ctaxi_contig_50890|comp36204_c6_seq1	306	329.03	259	343.01	268	4	13	8	3	23	24	12	6	38	13	16	41	49.99	36	34.22	45	25	26	44.98	39	40	66.11	18	104
Ctaxi_contig_31161|comp34660_c1_seq11	350.31	396.67	247.78	411.24	387.94	560.86	435.23	302.4	276.7	461.37	541.51	175.22	277.17	256.55	60.98	161	212	280.28	313.04	608.7	924.02	406.22	242.62	570.24	1198.03	1222.22	1101.09	627.94	635.39
Ctaxi_contig_29165|comp34451_c0_seq6	1	0	0	0	2	0	1	0	0	0	1	2	1.17	0	1	0	2.45	0	1	0	2	0	0	0	0	1	1	0	2.72
Ctaxi_contig_14644|comp32409_c4_seq1	131	135.02	86	219	120	59	52	39	42	28.93	68.99	64	140	69	67	58.19	89	105	113	104	114	67.94	42	97	85	89	51	53	56
Ctaxi_contig_3750|comp23827_c0_seq1	1	1	0	0	1	0	0	0	0	0	2	1	0	0	1	0	0	2	0	0	0	0	0	1	0	0	0	0	0
Ctaxi_contig_57988|comp36623_c5_seq1	27	33	11	28	20	18	23	23	19	8	10	6	17	9	30	27	52	43	41	54	54.1	33	22	42.99	13	24	14	6	12
Ctaxi_contig_36193|comp35126_c2_seq1	46	40	30	73	35	99	149	151	154	47	15	24	83	24	781	168.9	340	337	190	397	191	168.17	91	154	45	54	16	33	42
Ctaxi_contig_26723|comp34172_c0_seq1	60	68	43	81	52	62	83	70	78	51	40	47	73	42	92	57	98	78	108	138	147.98	73	43	89	134	182	158.95	82	71
Ctaxi_contig_66038|comp37035_c2_seq1	202	245.21	142.05	312.97	186	93	121	115	89	99	173	106	187	127	93	108	167.19	172	173	177	205	134.97	67	188	174.85	215	206.99	114	180
Ctaxi_contig_9061|comp30953_c0_seq2	0	0	0	0	0	1	0	0	0	0	0	0	0	0	2	0	2	3	3	0	1	0	2	2	0	0	0	0	0
Ctaxi_contig_48395|comp36036_c0_seq5	96	118	78.07	118	75.02	78	82	62	51	78	89	46	89	45	13	44	104	103	82	141.01	122.08	101	48	120.04	78	66	43	47	82
Ctaxi_contig_34991|comp35013_c4_seq2	2.19	5	1.43	3.59	1.43	0	1.17	0	2.65	0	1	0	1.43	1.16	1.28	2.87	7.17	3.96	1.31	4.08	5.73	7.17	1	1.43	0	0	0	0	0
Ctaxi_contig_18492|comp33072_c0_seq1	1.06	1	0	2	2	0	2	1	1	1	2	2	4	0	1	5.72	5	5	4	14	9	3	3	2	1	3	1	2	6
Ctaxi_contig_70031|comp37188_c4_seq6	25	16	15	20	19.5	15	5.28	13	8	1	0	4.87	22	4.87	0	8	9	6	15.91	12	11	3	4	14.61	12	16.24	8.12	8.12	3.25
Ctaxi_contig_48305|comp36030_c0_seq4	13.41	23.14	29.76	38.6	23.54	12.7	20.48	12.46	25	4.42	33.34	8.03	12.06	7.41	0	7.78	27.36	27.65	48.97	50.32	43.25	23.36	17.57	11.18	6.76	27.63	13.22	7.18	8
Ctaxi_contig_26465|comp34148_c2_seq1	0	0	0	4.93	0	0	5.54	5.6	0	3.03	16.61	0	0	0	5	0	0	0	0	6.64	0	5.22	0	7.02	5.54	0	0	0	0
Ctaxi_contig_27591|comp34271_c1_seq3	195.1	194.39	119.79	224.07	176.84	106.3	116.55	114.31	108.75	75.91	175.27	106.15	128.23	105.31	158.85	183.04	249.44	291.35	289.85	224.35	300.92	143.01	103.73	206.24	111.91	189.49	134.63	67.73	140.22
Ctaxi_contig_20979|comp33445_c0_seq1	0	0	0	6	0	0	0	4	4	2	3.99	0	1	0	13	0	8	6.36	8	11	8	5	2	6	0	0	0	0	0
Ctaxi_contig_42118|comp35614_c1_seq2	22.27	22.76	13.83	16.25	18.9	1.29	10.52	8.17	3.56	0.38	56.81	11.96	11.05	14.02	19.94	13.73	16.37	25.18	30.89	9.2	34.17	7.58	5.06	9.62	8.29	5.36	12.91	5.45	8.9
Ctaxi_contig_23656|comp33819_c2_seq28	0	0	0	0	0	0	2	0	0	0	0	1	0	1	3	0	0	0	0	0	0	0	0	0	0	0	0	0	0
Ctaxi_contig_34220|comp34940_c4_seq1	49.21	95	37.04	74.62	61	5.02	6.28	26.44	6.52	6.04	0	0	3.93	12.95	11.92	41	37.51	35.49	51	35.8	48.98	30.51	17.44	29.45	10.14	35.9	12.47	28.7	32.56
Ctaxi_contig_28259|comp34352_c0_seq2	0	0	0	0	1	0	2	0	2	0	3	1	0	0	1	0	0	0	0	0	0	0	0	0	0	0	0	0	0
Ctaxi_contig_69558|comp37171_c3_seq1	4	7	7	7	12	14	33.22	10	15	28	18	16	15	17	6	15	15.95	14	31	38	76.6	34	11.02	45	44	39	35	20.02	34
Ctaxi_contig_15393|comp32547_c2_seq2	0	0	0	0	0	0	0	0	0	0	0	0	0	0	0	0	0	0	0	0	1	0	0	0	0	0	0	0	0
Ctaxi_contig_8007|comp30482_c0_seq1	0	0	0	0	0	0	0	3	5	0	3	0	2	0	8.79	0	0	0	1	6.2	0	1	0	0	0	2	0	0	0
Ctaxi_contig_67310|comp37088_c8_seq1	311	279	174.97	256.97	159	108	133	115	108	101.06	128	66.97	113	131	96	97	196.23	208	258.96	210	252.68	156	76	201	306	286.91	291	183	307
Ctaxi_contig_13961|comp32260_c0_seq4	141.2	160.38	79.2	151.66	114.42	13.74	50.87	57.39	57.86	28.48	70.8	40.83	71.39	56.01	93.39	82.26	165.68	123.98	143.36	125.02	137.45	123.32	60.56	110.26	54.13	159.41	83.12	50.16	85.74
Ctaxi_contig_6604|comp29411_c0_seq1	0	0	0	0	0	0	0	0	0	0	3	0	0	0	0	0	0	0	0	0	0	0	0	1	1	1	0	0	0
Ctaxi_contig_75270|comp3791573_c0_seq1	0	0	0	0	0	0	0	0	0	0	0	0	0	0	1	0	0	0	0	1	0	0	0	0	0	0	0	0	0
Ctaxi_contig_31285|comp34673_c4_seq1	140	140.16	119	160.6	141.15	159.67	139.06	129.02	103.13	126.96	159.27	139.03	238.11	143.07	54.13	121.78	200.95	186.45	214.04	209.95	225	154.05	68	228.46	175.28	184.68	169.02	105	139.92
Ctaxi_contig_66932|comp37069_c3_seq1	316.25	307.5	188.84	348.85	278.37	164.76	199.22	134.59	123.89	114.92	134.99	104.06	155.51	91.78	50.2	159	290	253.36	378.41	439.41	495.78	272.08	148	397.42	241.26	215	201.66	99	141.37
Ctaxi_contig_27561|comp34266_c0_seq1	49	72	49	98	64	51	53	42	52	34	52	47	70	50	69	69.64	129.01	121	102	131.08	113	64	46	81.21	81	88	81	38	60
Ctaxi_contig_22390|comp33659_c4_seq3	49	32	34	51	40	86	72	57.95	50	55	84	59	81	55	23	33	75	82	49.01	128.98	96.02	77.95	30.68	95	116	90	73.99	64	77.99
Ctaxi_contig_74073|comp3062979_c0_seq1	0	1	0	0	0	0	0	0	0	0	0	0	0	1	0	0	0	0	0	0	0	0	0	0	0	0	1	0	0
Ctaxi_contig_58976|comp36679_c0_seq2	0	1.48	12.61	23.01	0	0	8.08	8.25	0	3.52	0	0	0	0	32.94	19.93	0	17.58	19.56	0	0	0	2.01	0.57	18.67	10.67	0	2.71	0
Ctaxi_contig_54534|comp36416_c2_seq1	82.01	92.99	57.63	118.09	56	41.74	35.13	58.07	40	49.1	45.99	35	74.27	56.9	27.39	36	44	40.12	59.1	71.12	103.86	47.99	24	77.36	107	154.97	126.01	65.33	79.92
Ctaxi_contig_74212|comp3220347_c0_seq1	0	0	0	0	0	0	0	0	0	0	0	0	0	1	0	0	1	0	0	0	0	0	1	0	0	0	0	0	0
Ctaxi_contig_8622|comp30776_c0_seq2	0	0	0	2.48	0.48	0	1.96	0	2.9	0	2.49	0	0.92	1	3.5	0	0.2	6.73	6.19	3.68	0	0.88	0.96	0.4	2	0	0	0	3
Ctaxi_contig_9924|comp31254_c0_seq2	14	13	9	0	9	9	0	8.2	2	6	9	5	13.68	7	0	0	12	0	19	0	15	0	0	11	12	0	11	10	6
Ctaxi_contig_36204|comp35127_c0_seq3	125.57	195.79	100.7	183.01	192.2	455.74	586.21	540.83	373.94	373.53	1496.72	606.97	984.02	821.2	259.12	255.34	158.53	319.3	298.35	448.99	624.56	343.28	142.73	499.54	932.63	944.26	817.13	504.34	1142.29
Ctaxi_contig_66317|comp37042_c5_seq3	25	29	10	24	18	17	26	7	11	10	30	11.02	21	12	5	11	22	16	34.12	31	30	16	17	24	28	21.96	22	9	23.03
Ctaxi_contig_9406|comp31073_c0_seq1	17	14	8	22	19	20	19	19	14	6	11	9	21.39	25	32	25	65	45.06	38	52.09	43	26	13	30	14	13	12	12	12
Ctaxi_contig_20478|comp33384_c0_seq1	140	148.01	107.96	205	110.98	54.01	89.11	77.06	71	49.04	87.02	46	71	47	147	119	157.63	186.65	206.99	189.01	163.03	117	64	137.04	75	85.07	110.08	57	88.04
Ctaxi_contig_63445|comp36919_c5_seq1	485	505.11	305.79	651.32	443	356.01	464	378	347	251.47	777.1	377.64	590.69	428.98	725.73	369.33	554.21	546	572.47	659.79	726.34	417.16	250.04	460.01	373.38	541.08	443	262.4	611.22
Ctaxi_contig_49849|comp36135_c4_seq5	8.02	15	9	11	10.12	6.06	16.05	18	17	8	4	4.02	8.49	7.57	5	7	4.02	20	15	16.1	49.61	0	13	9.83	10.59	22.98	16.11	21.78	19
Ctaxi_contig_368|comp3552_c0_seq1	0	0	0	0	1	0	0	0	0	0	0	0	0	0	0	0	0	0	0	1	0	0	0	0	0	0	0	0	0
Ctaxi_contig_39874|comp35450_c0_seq10	6.41	10.19	2.13	5.49	0	6.27	15.88	15.72	9.3	4.32	7.57	10.51	9.28	8.48	24.07	13.45	30.88	40.54	9.37	25.66	18.1	13.07	10.06	13.67	9.97	6.67	8.83	4.48	6.03
Ctaxi_contig_13490|comp32172_c0_seq2	0	0	1	0	1	14	1.31	5	3	2	5	17	14	10.88	0	0	1	0	0	1	0	0	0	0	2.01	4	2	0	2
Ctaxi_contig_57837|comp36614_c1_seq1	213	197	145	360.98	180.99	223.47	358.76	226	280.06	142	167.01	101.05	183.49	138	799	460.96	996	955.17	892.73	950.96	796.59	621	315.74	616.11	215.27	267.61	200.21	146	203.29
Ctaxi_contig_54862|comp36434_c1_seq1	5	2	7	6	3	3	5	3	3	1	4	3	2	1	2	4	13	2	17	5	12	9	1	7	2	4	3	1	4
Ctaxi_contig_31710|comp34715_c2_seq1	6	12	4	12	6	10	12	9	5	7	5	0	8	5	9	9	12	8	13	18	22	6	4	9	21	16	13	13	3
Ctaxi_contig_209|comp3045_c0_seq1	0	0	0	0	0	0	0	0	1	0	0	0	0	0	1	0	0	0	0	0	0	0	0	1	0	0	0	0	0
Ctaxi_contig_71984|comp37272_c3_seq1	9	15	5	9	10	13	39	15	19	11	8	6	10	7.55	1	17	8	11	24	20	23	18	5	14	12	18	5	5	11
Ctaxi_contig_51759|comp36247_c0_seq20	2	2	2	4	1	1	0	1	1	3	4	3.27	3	1	3.85	3	5	3	2	4	2	0	3	4	5	1	1	1	0
Ctaxi_contig_66581|comp37055_c1_seq8	0.25	0	0.25	2	1	0.25	0	0.25	1	1	1	1.5	2	4	0.25	1.5	0	8	0	0.5	0	2	1.5	3	0.5	0.25	0.25	0	0.25
Ctaxi_contig_35030|comp35017_c4_seq1	299.65	288.86	192.83	410.03	214	86	79.15	65.02	61	50	63.4	59	74.99	65	27.19	155.95	333.56	229.43	260.68	250.99	215.9	137.02	65.99	189.64	80.88	47.57	43.76	28	28
Ctaxi_contig_13854|comp32235_c0_seq5	13.42	0	4.45	13.45	6.69	0	2.34	0	0	0	4.71	2.49	0	11.7	0	10.26	16.56	24.18	9.22	5.86	8.2	13.67	2.39	0	4.45	0	0	2.23	5.37
Ctaxi_contig_12338|comp31914_c2_seq3	11.03	7	9.05	10.91	10	6	5	7.65	8	7	14.19	4	14	11	10	4.5	13	10.01	14.99	22	11	8	5	18	7	8	10	7	4
Ctaxi_contig_31459|comp34693_c2_seq2	0	0	0	0	0	0	0	0	0	0	0	0	0	0	0	0	0	0	0	0	0	0	0	0	0	0	0	0	0
Ctaxi_contig_72443|comp1653668_c0_seq1	0	0	0	0	0	0	0	0	0	0	0	4	0	1	1	0	0	0	0	0	0	0	0	0	0	0	0	0	0
Ctaxi_contig_40114|comp35472_c2_seq11	417.45	374.57	242.46	488.76	177.65	46.31	73	70	37	137	413.92	81.03	103.26	59.62	32.61	76.83	126.78	109.12	150.89	150.35	245.03	138.74	54.04	191	45	83.08	502.4	37.34	513.34
Ctaxi_contig_35551|comp35067_c3_seq1	107.84	133.12	58	143.4	87	120	138	99	105.26	58.01	119.96	77	106	86.08	220.62	96	171.99	153.16	151.38	226.37	241	153.81	80	138.15	136.88	186.55	138.57	101	102.95
Ctaxi_contig_73788|comp2914897_c0_seq1	0	0	0	0	2	0	0	0	0	0	0	0	0	0	0	0	0	0	0	0	0	1	0	0	2	0	0	0	0
Ctaxi_contig_2222|comp15308_c0_seq1	0	0	0	0	0	0	0	0	0	0	0	0	0	0	1	0	1	0	0	0	0	0	0	0	0	0	0	0	0
Ctaxi_contig_44828|comp35787_c0_seq188	20.02	30.3	12.43	24.46	9.24	3.89	11.74	10.83	6.52	4.37	7.74	7.33	7.49	5.74	5	18.63	12.71	26.22	29.84	8.01	33.93	18.01	1.4	18.14	8.07	11.06	8.37	9	0.92
Ctaxi_contig_29030|comp34439_c1_seq2	27	23	12.91	15.07	14	20.95	6.51	9	0	0	9	8	11	1.2	0	0	31.03	24.74	14.51	7.26	29	9.75	0	13.63	17	0	0.23	9.11	14
Ctaxi_contig_32887|comp34823_c2_seq2	22	29	14	19	20	14	14	12.4	16.9	11	12	11	11	4	26	27	40.19	48	51.64	42	31	25	15	45	20	19	26.01	10.28	13
Ctaxi_contig_13062|comp32071_c0_seq2	118.08	136	101	174	117.98	102	129	118	119	80	75	77	141.2	105	152.67	137	293.99	307	260.02	287	252	179	108.3	196	145	162	114.94	87	99
Ctaxi_contig_3927|comp24279_c1_seq1	0	0	0	0	0	0	0	0	0	0	5	2	0	0	0	0	0	1	0	0	0	0	0	0	1	0	0	0	0
Ctaxi_contig_60645|comp36769_c4_seq8	0	6	1.61	2.42	1.51	0.13	0	0	0	5.68	8.68	0	0	0	0	0	0	0	0	3.63	3.01	0	0	3.11	0	4.14	0	1	0
Ctaxi_contig_44929|comp35793_c5_seq8	0.29	4.34	0.18	0	0	8.75	0.06	3.54	0	4.69	1.32	0	5.13	0	17.91	2.87	13.03	3.59	14.81	4.22	15.94	0	18.61	8.4	0.93	0.13	0.73	0	0
Ctaxi_contig_25393|comp34043_c1_seq1	59	92	60.99	70	78	72	76.04	45	42	46.05	36.04	29.97	57	29	13	81	159.04	134	152.03	127	121	69	43	120.86	56	24	40	15	31
Ctaxi_contig_17359|comp32889_c2_seq2	0	0	0	0	0	0	0	0	1	2	0	0	1	0	5	2	4	6	1	1	1	2	3	1	0	0	1.95	0	0
Ctaxi_contig_7878|comp30416_c0_seq2	2	1.33	0	0	0.5	0.5	0.5	0	0.5	0	1	0.5	0.5	0.5	1.33	0	0.5	0	0	0	0	1	0	1	0	1.5	1.5	0	0
Ctaxi_contig_69788|comp37178_c2_seq52	6.34	16.74	14	15.34	22.43	17.97	9.36	7.11	14.19	16.66	6.23	9.52	20.34	9.47	1.09	13.67	16.45	21.34	14.47	32.71	30.39	34.39	4.43	28.5	15.93	14.96	6.88	4.07	5.76
Ctaxi_contig_72782|comp2099675_c0_seq1	0	0	0	0	0	0	0	0	0	0	0	0	1	2	1	0	0	0	3	1	0	0	1	1	0	0	0	0	0
Ctaxi_contig_56789|comp36556_c1_seq5	68.21	73.15	49.97	79.83	78.3	84.82	90.08	60.05	55.5	44.32	46.54	31.52	50.5	39.91	12.9	73.07	83.72	95.9	138.66	120.19	134.19	83.94	18.9	116.33	101.54	89.25	66.05	60.48	43.71
Ctaxi_contig_74921|comp3618175_c0_seq1	0	0	0	0	1	0	0	0	0	0	0	1	0	0	0	0	0	0	0	0	0	0	0	0	0	0	0	0	1
Ctaxi_contig_17171|comp32862_c2_seq1	1	4	6	4	2	5	5	1	2	5	6	4	4	3.1	0	4	7	6	4	12	5	5	3	4	7	7	10	1	0
Ctaxi_contig_24953|comp33997_c1_seq3	153	188	101	269	158.1	99.01	162.92	100.96	101	68.99	145.95	81	119.07	126.99	300.22	173	261.01	239.45	253.23	320.72	365.06	177.88	87.24	220.1	110.15	145.02	87.97	77.62	149.21
Ctaxi_contig_37978|comp35284_c2_seq1	2	4	0	2	2	3	2	5	2	3	8	4	4	6	6	7	7	8	3	15	3	1	1	3	3	3	0	1	1
Ctaxi_contig_6513|comp29341_c0_seq2	0	0	0	0	0	1	1	0	0	0	0	0	0	1	0	0	0	0	0	1	0	0	0	0	0	0	0	0	0
Ctaxi_contig_11507|comp31696_c2_seq1	0	0	0	0	0	0	0	1	0	1	0	0	0	1	2	0	1	0	0	2	0	1	0	0	0	1	0	0	1
Ctaxi_contig_6252|comp28923_c0_seq3	24	15	10	21.35	19.37	12	16	22	16	14.81	39.42	18	28.3	20.74	15	4	6	5	0	16	17	13	10.34	12	43	46.54	52	36	39.27
Ctaxi_contig_24294|comp33911_c0_seq2	17	13	4.66	9.99	10	10	0	0	4.96	0	0	5	2.66	4.01	6.65	12.49	15.17	14.94	15.5	5.27	5.19	0	6	7.89	2	6	0	0	3
Ctaxi_contig_46154|comp35880_c1_seq3	126.28	84.27	84.16	117.62	87.93	84.35	62.58	102.62	71	61.47	70	63.77	63.48	38.53	91.55	85.99	76.49	110.02	87.59	118.27	89.5	84.92	67.52	131.36	90.84	136.91	94.18	63.21	94.9
Ctaxi_contig_62953|comp36887_c0_seq3	35	34	18	30	26.99	18	14	14	11	8	11	9	14	21	12	15.86	33	21	29	31	33	24	6	20	23	20	22	7	12
Ctaxi_contig_71951|comp37270_c5_seq2	129	99	68.99	138.16	121.8	41	39	34	45	46	94.97	70	98.1	79	99.79	74	144.69	154.27	141.64	110.91	109	72.97	37	90	84	69	76	44	66
Ctaxi_contig_46159|comp35880_c1_seq8	0	0	0	0	0	0	5.57	0	0	0	0	3.11	3.61	6.9	8.16	0	0.64	4.26	10.47	5.21	3.04	0	6.14	0	0	0	0	0	0
Ctaxi_contig_10683|comp31476_c1_seq4	7	0	0	0	0	11	0	0	0	7	0	0	0	6	0	5	8	7	13.92	7.29	9	0	4	6.74	9	0	0	0	0
Ctaxi_contig_76555|comp4719418_c0_seq1	0	0	0	0	0	0	0	0	0	0	0	0	1	0	0	0	0	0	0	0	0	0	0	0	0	0	0	0	0
Ctaxi_contig_35531|comp35066_c1_seq2	9.23	14.19	7	0.02	9	0	6.47	0	12.37	7.6	4.99	0	0	12	44	15.53	26.95	51	29.96	25.59	20.48	23.24	0	21.51	20	8.98	6	0	0
Ctaxi_contig_9076|comp30959_c0_seq1	9.14	6.83	0	13.71	105.58	150.19	167.44	238.66	60.47	91.11	51.09	58.89	116.99	63.77	686.05	231.42	403.82	533.68	286.84	206.65	120.57	111.93	68.48	97.53	47.56	52.01	31.85	22.89	2.62
Ctaxi_contig_68505|comp37127_c3_seq1	8	11	4	8	4	5	7	4	7	5	0	2	4	4	2	10	14	17	11	19	21	8	9	16	7	5	6	5	1
Ctaxi_contig_19527|comp33223_c1_seq1	2	1	1	3	4	4	1	3	2	2	2	2	4	0	30	2	10	9	6	15	8	4	1	5	3	6	3	3	4
Ctaxi_contig_5556|comp27963_c1_seq2	0	0	0	0	0	0	0	0	0	0	1	0	0	0	0	0	0	0	1	0	0	0	0	0	0	0	0	0	0
Ctaxi_contig_67391|comp37090_c0_seq23	1496.75	1166.84	969.14	1425.04	812.37	1716.37	1711.76	1442.28	1149.85	1181.24	1437.67	1198.16	2083.79	1510.62	71.36	672.63	1196.76	2156.69	2241.67	3772.18	2560.55	1399.56	698.68	2614.58	1593.03	1505.01	1420.19	715.95	1173.53
Ctaxi_contig_57902|comp36617_c0_seq6	2.94	6.79	0	0	0	3.52	11.42	0	0	1.68	2	0	1.44	5	0	0	0	0	0	0	0	0.6	0	2.82	0.7	2.23	0	0	0
Ctaxi_contig_92|comp2043_c0_seq1	0	0	0	0	1	0	0	0	1	0	2	1	0	0	1	1	0	0	1	1	1	0	0	1	0	0	0	0	1
Ctaxi_contig_63326|comp36912_c5_seq1	77.3	100.01	57	105.69	59.82	59.01	81	86.69	64.84	67.61	64	47	73	66.54	126	72.49	101	102.52	86.94	131.05	137.2	94	54	93.07	90	129.75	111.87	77.13	95.81
Ctaxi_contig_20708|comp33412_c0_seq2	288.72	307.83	213.64	391.3	181.9	257.4	317.41	194.37	269.72	67	137.21	111.06	200.4	97	140.46	252.92	592.1	423.91	292.71	520.19	379.71	373	138.55	279.4	127	192.04	109.99	77.54	91.55
Ctaxi_contig_38238|comp35311_c2_seq1	100	64	62	100	64	65	82	102	67	62	74	60	145	89	177	57	158	153.15	109	192	137	89	55	112	131	173	112	107.38	118.75
Ctaxi_contig_16832|comp32796_c0_seq4	55.36	53.3	38	45.18	39	23.33	31.33	23.75	18.75	20.8	34	17.14	24.17	13.33	16	32.75	50.71	33.44	51.43	58.66	62.93	19.33	9.5	35.25	57.56	32	43.32	30	30.75
Ctaxi_contig_6841|comp29654_c0_seq4	5	0	0	1	0	0	0	2	0	0	0	1	0	0	0	0	0	0	2	0	1	0	1	0	0	0	0	0	0
Ctaxi_contig_49249|comp36093_c3_seq2	750.3	732.15	602.08	860.96	655.93	68.61	61	60.95	43.03	55.48	84	101.04	153.64	196.08	56.83	78.74	154.29	94.08	178.94	105.22	147.98	93.63	54.03	147.17	154.57	96.79	76.69	59.18	56.02
Ctaxi_contig_60967|comp36785_c4_seq10	148	169	108.96	217.91	252	305.01	293.89	272.26	192.91	195.04	312.07	177	335	235.42	142.05	241	327	389.36	462	383.3	438.93	260.97	156.95	377.9	251	304	280.97	175	305.81
Ctaxi_contig_53619|comp36354_c5_seq3	42.49	34.33	23.41	39.51	37.54	25.01	47.45	18.86	32.4	14.84	15.04	19.2	57.46	40.8	23.88	43.68	50.62	57.54	46.64	56.02	81.75	39.7	20.95	39.63	22.87	25.67	19.24	16.23	16.29
Ctaxi_contig_2533|comp16298_c0_seq1	0	0	0	0	0	0	0	1	0	0	0	0	0	0	1	0	1	1	0	0	0	0	0	1	0	0	0	0	0
Ctaxi_contig_38212|comp35309_c2_seq1	13.61	5.69	0	6.87	16	0	3.54	0	2.29	2.65	7.68	6.54	10.52	13.32	25.19	13.18	6.83	12.42	6.2	14.19	10.21	11.37	2.56	4.5	12.05	13.04	8.51	19.66	0
Ctaxi_contig_22825|comp33719_c0_seq1	11	13	8	22	7	28	53	40.47	37	20	9	10	30	6	69	47	88	95	61	125	62	46	41.98	60	11	25	22.99	18	21
Ctaxi_contig_11524|comp31702_c0_seq2	0	0	0	0	0	0	0	0.16	0	0	0	0	1	0	0	1	0	0	0	0	0	0	0	1	0	0	0	0	0
Ctaxi_contig_49406|comp36105_c4_seq6	97.71	101.09	86.86	117.32	86.33	104.72	91.24	69.67	84.57	91	59.98	53.63	104.16	75.34	13	41.13	32.28	54.58	60.89	109.47	120.62	68.26	43.63	103.47	164.39	102.94	117.62	69.55	71.98
Ctaxi_contig_8963|comp30907_c0_seq4	0	0	0	0	0	1	0	1	0	0	3	3	2.31	1	2	0	0	0	0	1	0	0	0	0	0	0	0	0	0
Ctaxi_contig_17733|comp32949_c1_seq5	0	7.14	6.74	11	0	0	12.33	19.09	6.32	10.33	0	5.76	14.95	14.62	16.08	0	7.59	10.47	15.86	23.27	22.47	4.12	0	5.23	23.24	9.34	11.73	5.82	10.44
Ctaxi_contig_74993|comp3646209_c0_seq1	0	0	0	0	0	0	0	0	0	0	0	0	0	0	1	0	0	0	0	0	0	0	0	0	0	0	0	0	0
Ctaxi_contig_49759|comp36127_c0_seq1	100.82	120.96	68	165	91	109.07	100.22	93	103	65	80.95	68	101	62	158	132	148	132.94	122.98	249.43	344.33	160	94	217.68	167	173.96	187	94	93
Ctaxi_contig_66052|comp37035_c2_seq15	54.02	73.02	63.09	76	60.01	20	22	25.41	16	28	33	24	31	24.56	35	38.07	81.09	88	71.93	55	54.64	55.99	22	68	25	32	41	19	21
Ctaxi_contig_57741|comp36612_c1_seq14	0	0	0	36.5	0	0	0	0	0	0	0	0	0	0.05	0	0	0	0	0	0	0	0	0	0	0	0	0	0	0
Ctaxi_contig_12324|comp31912_c1_seq2	45.72	45.38	35.77	62.36	42.78	22.3	35.97	22.3	18.38	19	37.87	25.9	27.04	25.33	16.45	28.22	42.88	27.48	47.37	60.31	43.69	34.33	15	46.68	34.07	32	24.91	16.86	30.86
Ctaxi_contig_2926|comp17575_c1_seq1	0	0	0	0	0	0	0	0	0	0	2	0	0	0	0	0	0	0	0	0	0	0	0	0	1	0	0	0	0
Ctaxi_contig_10688|comp31478_c0_seq1	126.6	131.66	93	129.48	259.16	51	56	33.05	41	45	191.04	77	72	72	157.03	135	216	199.52	353.65	107.51	166	100.01	44.99	125.61	92	90.65	101.99	42	89
Ctaxi_contig_12193|comp31876_c1_seq4	32	24.45	16.67	41.99	22	17.48	13.34	7	12.5	12	20	13.33	30	9	18	25.71	28.47	17.63	28	51.17	40	13	20	34.83	24.8	30.4	32	14.38	26.55
Ctaxi_contig_36262|comp35131_c1_seq12	7	7	10	6.03	9	12	3	15	7	10	9	6	6	4	61	13	55	50	25	63.59	29	21	12	26	9	10	12	6	12
Ctaxi_contig_4535|comp25861_c0_seq1	0	0	0	0	0	0	1	0	0	0	2	1	0	0	8	1	2	3	7	5	5	3	1	1	1	0	2	0	2
Ctaxi_contig_685|comp4696_c0_seq1	0	0	0	0	0	0	0	0	0	0	0	0	0	0	2	0	0	1	0	1	0	0	1	0	0	0	0	0	0
Ctaxi_contig_74624|comp3520208_c0_seq1	0	0	0	0	0	0	0	0	1	0	0	0	0	0	3	0	0	0	0	1	0	0	0	0	0	0	0	0	0
Ctaxi_contig_39597|comp35427_c0_seq6	119.54	121.27	93.33	225.23	370.3	154.23	169.43	86.5	97.11	82.33	114.3	62.4	93.83	95.14	86.52	191.7	191.79	154.28	333.73	182.12	302.55	94.91	59.39	248.69	104.03	180.09	142.32	53.95	128.47
Ctaxi_contig_10985|comp31570_c1_seq1	89.02	69	59	151	45.86	88.62	16.4	49	22	45	29	35	40.99	24	159	71.88	578.75	565.31	236.06	825.53	44	416.01	50	222.85	39	45.92	16	16	57
Ctaxi_contig_56526|comp36538_c6_seq2	10.23	10.95	7.14	13.54	12.74	3.91	9.16	7.72	0	2.75	10.8	0	4.97	0	4.81	8.48	20.56	5.25	25.7	14.98	18.71	6.14	5.7	14.57	5.34	12.64	17.67	5.73	8.58
Ctaxi_contig_73407|comp2630603_c0_seq1	0	0	0	0	0	0	0	0	0	0	0	0	0	0	2	0	0	2	0	0	0	0	0	0	0	0	0	0	0
Ctaxi_contig_1764|comp14046_c0_seq1	0	0	0	0	0	0	0	1	1	0	1	0	0	0	3	0	1	0	0	4	0	0	0	0	0	0	0	0	0
Ctaxi_contig_18400|comp33061_c0_seq1	20	26	22	35	22	39	43	39	34	25	30	18	28	30	46	54	84	75	68	81	77	42	26	55	46	98	98	46	48
Ctaxi_contig_35782|comp35088_c4_seq2	9.04	2.37	4.48	13.16	13.47	1.58	4.64	0	7.35	3.29	10.91	2.46	1.73	5.73	5.76	8.74	9.43	4.09	16.2	5	8.61	3.57	5.19	3.81	0	4.57	9.08	0	0
Ctaxi_contig_27152|comp34219_c1_seq2	3.29	0	1.59	7.67	0	2.69	10	3.3	0	1.6	8.83	2.93	13.71	7.79	4.8	7.9	0	12.42	0	9.47	0	4.02	0	2.27	13.57	11.95	0.63	11.18	6.69
Ctaxi_contig_55350|comp36463_c0_seq1	8	13	7.74	10	15	6	9	2	5	6	17	8	14	7	0	9	15	12	19	9	13	11	3	14	7	5	12	5	11
Ctaxi_contig_34872|comp34998_c3_seq6	0	0	0	0	0	0	2.5	0	0	0	0	0	0	0	0	0	0	0	0	0	0	0	0	0	0	0	0	1.01	0.5
Ctaxi_contig_77226|comp6153866_c0_seq1	0	0	0	0	0	0	0	0	0	0	0	1	0	0	0	0	0	0	0	0	0	0	0	0	0	0	0	0	0
Ctaxi_contig_50645|comp36187_c0_seq1	3	4	1	1	1	5	6	3	3	2	0	0	1	0	0	1	0	1	4	12	3	0	1	1	3	3	3	1	0
Ctaxi_contig_47536|comp35978_c5_seq5	80.85	121.01	59.61	111.94	37.58	0	7.11	5.65	0	0	2.2	2.73	8.64	1.09	0.4	0	0	9.14	0	0	5.99	0	0	0	0	3.26	1.05	0	0.93
Ctaxi_contig_74053|comp3053634_c0_seq1	0	0	0	0	0	0	0	0	0	0	0	0	0	0	1	0	0	0	0	0	0	0	0	1	0	0	0	0	0
Ctaxi_contig_62201|comp36849_c4_seq14	1.5	7.56	3.69	10.63	2.01	4.08	0	1.56	4.6	5.51	4.29	0	9.07	2.43	5.79	1.7	10.92	6.51	7.37	3.63	13.5	5.11	4.03	13.58	3.92	4.81	3.38	5	0.81
Ctaxi_contig_72708|comp2043702_c0_seq1	0	0	0	0	0	0	0	2	1	0	0	0	2	1	3	0	1	1	0	3	0	2	0	0	0	0	0	0	0
Ctaxi_contig_2061|comp14867_c0_seq1	0	0	0	0	0	0	0	0	0	0	1	1	0	0	0	0	0	0	0	0	0	0	0	0	0	0	0	0	0
Ctaxi_contig_25258|comp34033_c0_seq1	63	50	55	82	62.48	54	45	38	31	33	39.88	23	49	29	22	53	122	119.94	145.79	173	120	88	51	123	61	64.99	44	42	47
Ctaxi_contig_7035|comp29831_c0_seq1	0	0	1	0	0	0	0	0	0	0	0	0	1	0	4.23	1	1	2.12	2	1	3.05	0	2	0	0	1	0	0	0
Ctaxi_contig_27081|comp34210_c2_seq1	95.7	86	76	106	83.97	179	217	171.98	163	136.8	80	62	102	76	73	137.32	193.69	212	185.15	403.4	440.78	242.43	137	253.54	348.24	254.01	274.39	146	184
Ctaxi_contig_6394|comp29183_c2_seq2	0	0	0	0	0	0	0	0	0	0	0	0	0	0	0	0	0	0	0	0	0	0	0	0	0	0	0	0	0
Ctaxi_contig_3007|comp17907_c0_seq1	0	0	0	0	0	0	0	1	1	0	0	0	0	0	0	0	0	1	0	2	0	0	0	0	0	0	0	0	0
Ctaxi_contig_61445|comp36807_c2_seq9	2	8	2	7	8	8	7	7	6	5	3	3	4	0	12	10	35	29	25.78	10	13	11	3	5	5	4	2	0	2
Ctaxi_contig_46304|comp35891_c1_seq4	77.12	224.58	135.97	235.59	172.29	0.09	216.29	2.36	54.89	101.37	100.89	4.97	82.07	155.17	187.77	177.77	498.33	534.08	457.25	290.88	321.44	236.91	162.65	309.89	114.48	176.93	113.65	6.51	173.97
Ctaxi_contig_64752|comp36981_c0_seq2	10	8	9.74	6.44	0	9	2.66	6	7.92	6	4.83	0	10	3.48	0	2.23	5.48	3.23	6	4.5	0	11	0	5.51	0	2.49	0	5	8
Ctaxi_contig_52719|comp36310_c3_seq4	13.32	9.09	10.03	10.01	12	16.4	18.49	17.18	17.2	10.12	23.85	7.72	24.44	14.04	57.26	12.69	66.08	62.03	33.58	84.03	52.59	39.59	12.81	38.22	13.13	13.61	18.47	17.11	18
Ctaxi_contig_17579|comp32927_c0_seq4	7	2	2	2	5	1	2	0	2	1	0	2	0	0	4	7	11	9	8	6	5	7	1	7	1	3	3	3	1
Ctaxi_contig_5124|comp27180_c0_seq1	1	0	1	0	0	0	1	0	0	0	1	0	1	0	0	1	1	0	0	1	0	0	1	0	0	1	0	0	0
Ctaxi_contig_22037|comp33610_c0_seq8	1	2	0	0	0	0	1.81	0	1.37	0	2	0	0	0	0	1.01	0	0	1	0	0	0	3	5	3	2	2	0	0
Ctaxi_contig_10939|comp31556_c0_seq1	144.34	146	84.4	163	119.99	85.99	76	81	67	60	137	64	126	100	88	128	153	142	239	168	217	129	58	187	110	141	105	76	101
Ctaxi_contig_20928|comp33437_c2_seq2	7	20	9	10	8	8	10	8	4	2	7.08	10	3	4	8	7	13	13.41	15	7	12.98	5	2	13	16	12.01	11	10.09	10.04
Ctaxi_contig_70125|comp37193_c2_seq1	24	24	15	17	23	20	19	19	12	16	42	30	27	18	40	28	48	45	63	42	54	26	24	42	34	38	39	26	33
Ctaxi_contig_47703|comp35992_c1_seq2	72.97	66.11	47.44	88.49	56.84	644.75	744.19	499.42	455.46	438.13	183.38	177.34	302.78	180.98	16	78.01	121.02	93.78	96.82	315.35	568.19	256.37	176.76	350.75	1400.01	1667.88	1348.73	759.83	472.47
Ctaxi_contig_59635|comp36710_c1_seq5	0	0	0	0	0	0	0	1	0	0	0	0	0	0	4	0	1	0	0	0	0	0	1	0	0	1	1	0	0
Ctaxi_contig_40469|comp35506_c0_seq5	124.67	102.82	75.4	117.84	84.33	95.18	104.17	64.53	68.62	66.7	55.21	32.11	44.19	35.57	30.83	64.14	90.38	83	115.6	124.85	264.32	103.32	63.55	122	159.05	196.05	175.61	103.55	76.64
Ctaxi_contig_30667|comp34612_c0_seq1	122.02	152	80.8	167	91.99	50	53.98	63.81	25	38.18	88	56	71	52	84	67	108	107.97	104	126.04	136	75.99	39	100	65	92.04	90	41.06	118
Ctaxi_contig_56903|comp36563_c4_seq1	50	59	38	67	37.72	50	61	61.85	26	37	51	41.01	78	57	43	59	88	90	87	123.01	118	66.88	44.01	88.68	61	75.21	90.31	52	62.2
Ctaxi_contig_41879|comp35600_c0_seq3	6	20	2.99	5.36	7	2	7.78	4.98	3	3	1	3	4	1	10	4	14.98	9	6.12	7	12	6	4.01	4	5	5.71	2	4	3
Ctaxi_contig_12982|comp32055_c2_seq19	1	2	2	1	2	0	0	0	0	0	0	0	0	0	0	1	3	3	6	0	0	0	0	1	1	0	0	0	0
Ctaxi_contig_5115|comp27150_c0_seq1	0	0	1	0	0	0	1	1	1	0	2	0	1	2	4	0	2	1	1	5	3	0	0	0	0	0	2	2	1
Ctaxi_contig_32213|comp34766_c1_seq18	0	0	0	0.39	0	0	1.16	0	0	0	0	0	0	2	0	0	0	0	0	1.12	1.37	0	0	0	0	0	0.74	0	2
Ctaxi_contig_25148|comp34020_c0_seq7	0	0	0	0.26	2.07	0	0	0	0	0	0	3.56	4.9	0.59	3.12	0	0	0	1.28	0	0	0	2.08	0	0	0	0	0	0
Ctaxi_contig_46189|comp35882_c3_seq1	74	68	39	96	67	48	23	31	30	28	69	59	76	56.11	17	40	56	41.99	64	40	68	35	26	49	62	63	64	36.07	59.89
Ctaxi_contig_76607|comp4749598_c0_seq1	0	0	0	0	0	0	0	1	0	0	0	0	0	0	1	0	0	0	0	0	0	0	0	0	0	0	0	0	0
Ctaxi_contig_27899|comp34307_c0_seq5	0	0	0	1.14	1.6	0	0	0	0	0	0	0	3.04	0	2.35	0.92	0	0	1.34	0	0	0	0	2.08	0	0	0	0	0
Ctaxi_contig_13089|comp32078_c0_seq1	53.8	51.84	38.93	67.59	55.5	143.52	132.13	102.89	102.21	126.86	84.61	86.82	129.67	74.38	98.86	61.24	109.14	144.72	91.54	174.56	186.04	100.04	62.89	149.86	211.59	206.84	213.83	129.78	156.04
Ctaxi_contig_21821|comp33580_c2_seq2	44.31	38.27	36.58	28.69	32	51.31	47.73	39.3	30.68	24.65	26.38	25.7	36.75	22.41	24.66	34.82	61.14	69.87	53	78.86	43.1	51.32	13.18	44.87	37.76	40.82	33.81	9.06	25.53
Ctaxi_contig_15347|comp32540_c8_seq6	3.08	3.25	0	9.26	7.07	2.15	0	0	0	0	0	2.41	10.74	0	7.22	0	0	0	0	3.27	0.09	2.74	4	12.13	0	0	1.92	0	3.17
Ctaxi_contig_77168|comp5690026_c0_seq1	0	0	0	0	0	0	0	0	0	0	1	0	0	0	0	0	0	0	0	0	0	0	0	0	0	0	0	0	0
Ctaxi_contig_44539|comp35778_c1_seq1	36	63	38	68.99	65	56	69	43.36	39	47	55.86	33	79	46	43	49.98	83.99	93	110	114	74.01	81	38	86	61	63	74	29	82.12
Ctaxi_contig_41731|comp35589_c4_seq1	30	43.07	31	46.58	24.8	57	47	47	62.47	46	65	44.05	63	50	92.26	69.1	100	111	107	138	103	88.68	39	87	45	64.97	52	43.01	64
Ctaxi_contig_32531|comp34793_c0_seq2	39.21	19.76	0	12.72	0	19.13	16.82	1.52	29.74	9.24	88.38	31.55	13.59	18.44	6.48	3.02	18.18	33.55	13.37	6.68	26.01	0	3.55	12.95	14.02	11.36	30.95	12.75	66.37
Ctaxi_contig_22108|comp33619_c3_seq1	75.52	71.28	45.01	95.54	70.01	161.89	117.35	112.93	112.87	86.61	362.22	198.2	285.64	161.16	79.57	87.96	114.18	151.25	110	145.35	207.94	96.68	59.13	114.08	147.61	200.71	144	146.93	225
Ctaxi_contig_41194|comp35559_c0_seq45	15.56	0	22.96	23.74	11	5.46	12.26	10.6	13.84	8.71	0	17.44	0	11.91	0	10.9	17.21	34	48.01	29.13	42.95	11.55	0	17.51	38	40.47	0	15.52	31.25
Ctaxi_contig_6325|comp29081_c1_seq2	0	0	0	0	0	0	0	0	0	0	2	0	0	0	0	0	0	0	0	0	0	0	0	0	0	0	0	0	0
Ctaxi_contig_12505|comp31955_c2_seq1	26.44	0	19	39	31	0	0	0	7	8	0	3	12	15	15	5	18	10.89	8.5	0	0	5.5	1.5	0	2.5	1	1.5	8	5.5
Ctaxi_contig_73416|comp2641492_c0_seq1	0	0	0	0	0	0	0	0	0	0	0	0	0	0	1	0	0	0	0	0	0	0	0	0	1	1	0	0	2
Ctaxi_contig_3481|comp23080_c0_seq1	0	0	1	0	1	1	0	0	1	1	0	0	0	0	2	0	2	2	3	0	1	0	0	1	0	0	1	0	0
Ctaxi_contig_2536|comp16330_c0_seq1	0	0	0	0	0	0	0	0	0	0	1	0	0	1	0	0	0	0	0	0	0	0	0	0	0	1	0	0	0
Ctaxi_contig_25069|comp34011_c8_seq1	67.48	59.02	65.04	106.43	56	163.06	66.81	64	76.67	43.82	142.27	314	340.21	262.29	138.34	135.01	289.14	229.4	134.3	167.95	179.8	186.94	62.98	109.87	183.97	208.98	81.95	58.9	67
Ctaxi_contig_46959|comp35937_c0_seq1	1	4	0	2	2	1	2	1.55	0	0	0	0	2	0	4	4	8	0	8	18	10	4	5	7	1	1	3	0	1
Ctaxi_contig_41246|comp35563_c0_seq1	0	0	0	0	0	0	0	0	0	0	0	0	0	0	0	0	1.54	0	0	1.24	0	0	0.85	0	0	0	0	0	0
Ctaxi_contig_39879|comp35451_c0_seq2	139.97	139.98	98.99	161	112.06	78.88	86.01	80.68	83	75	85	54.72	84	73	157.16	156.04	240	258.32	246.26	226.2	206.02	176.22	85	162.27	114	103.24	109	73	98.57
Ctaxi_contig_223|comp3119_c0_seq1	0	0	0	0	0	0	0	0	0	0	0	0	0	0	0	0	0	0	0	0	0	0	0	0	0	0	0	0	0
Ctaxi_contig_60999|comp36787_c3_seq1	104.86	111.95	86.87	111.59	80.81	39.22	50.99	43.69	31.99	24.24	110.73	57.95	90	77.81	54.71	42.15	64.96	77.01	96.04	53	65.31	46.94	32.12	86.1	65	102.83	47.69	51	87.76
Ctaxi_contig_46297|comp35891_c0_seq2	226.1	203	146.01	328	123	159.01	284.61	238.99	241.02	164.44	28	54	117.03	75	667.7	310.49	1004.17	915.92	622.81	1262.83	731.55	690	381.2	727.66	121.96	128.95	49	76.01	113.99
Ctaxi_contig_72491|comp1689557_c0_seq1	0	0	0	0	0	0	0	0	0	0	3	0	0	0	1	0	0	0	0	0	0	0	0	0	0	0	0	0	0
Ctaxi_contig_75681|comp4200056_c0_seq1	0	0	0	0	0	0	0	0	0	0	0	0	0	0	0	0	1	0	1	0	0	0	0	0	0	0	0	0	0
Ctaxi_contig_32322|comp34774_c0_seq4	31.5	34.13	21.64	58.39	24.63	15.19	15.56	25.33	30.78	15.28	12.52	15	22.99	30.81	30.22	23.3	45.55	44.45	41.49	28.88	33.63	35.52	23.05	36.75	23.81	41.61	34.59	19.34	33.31
Ctaxi_contig_73454|comp2718654_c0_seq1	0	0	0	0	0	0	0	1	1	0	1	0	0	0	1	0	0	3	0	1	0	0	0	0	0	0	0	0	0
Ctaxi_contig_73763|comp2903574_c0_seq1	0	0	0	0	0	0	0	0	0	0	0	0	0	0	2	0	0	1	2	1	0	0	0	0	0	0	0	1	0
Ctaxi_contig_50432|comp36174_c2_seq2	11	12	3	11	5	21	11	12.86	9.83	8	17.88	6	11.36	9	1	9	8.51	7	18.78	20.59	11.91	8	6	21	19.6	16.48	17.79	6	11
Ctaxi_contig_74990|comp3643526_c0_seq1	0	0	0	0	0	0	0	0	0	0	3	0	0	0	0	0	0	0	0	0	0	0	0	0	0	0	0	0	0
Ctaxi_contig_53914|comp36375_c2_seq2	5	6	3	5	1	0	2	2	0	1	0	0	0	2	1	5	2	3	9	1	6	2	0	6	8.98	4	2	3	5
Ctaxi_contig_3165|comp18495_c0_seq1	0	0	0	0	0	0	1	0	0	0	0	0	0	0	0	0	0	0	0	0	0	0	0	0	0	0	0	0	0
Ctaxi_contig_59783|comp36721_c0_seq1	29.62	38	17.25	33.35	25	43	34	37.75	36	30	13	8	13	7.89	26	27.9	56.94	69.47	39	87.43	31.29	44.37	17	49.52	42	39	24	17.53	18
Ctaxi_contig_19472|comp33210_c1_seq1	7	10.99	5	15	5	22	24	14	17	6	8	3	2	4	27	31	29	37	21	25	28	15	6	8	15	24	29	14	15
Ctaxi_contig_10132|comp31310_c0_seq2	2.01	0	0	1.36	0	1	4	6	3	0	0	1	1	1	27	0	9	15	4	15.01	9	14	4	7.06	2	4	0	5	1
Ctaxi_contig_2329|comp15625_c0_seq1	0	0	0	0	0	0	0	0	0	0	0	0	0	0	4	0	0	1	0	0	0	0	0	0	0	0	0	0	0
Ctaxi_contig_41563|comp35583_c2_seq4	103	98	61	134.09	132.98	152.51	188.72	177.06	105.96	118.76	220.99	109.64	170	118.13	64.97	101.01	146	186.16	252.89	193.84	249.2	178.37	74.97	258.63	281.99	299.34	285.16	159.08	236.06
Ctaxi_contig_9685|comp31176_c0_seq1	70	61	39	108.86	48	159	221.85	191.68	210.94	148	73.8	56	87.95	52	910.78	268	489	531.33	459.96	626.68	395.6	295.13	186.03	342.01	90	131.14	88	69	138.86
Ctaxi_contig_766|comp5162_c0_seq1	0	0	0	0	0	0	0	0	0	0	2	0	0	0	0	0	0	0	0	0	0	0	0	0	0	0	0	0	0
Ctaxi_contig_71884|comp37267_c2_seq25	0	6.71	5.96	16.54	3.32	3.4	0	0	0	6.1	5.91	2.98	0	0	0.98	7.9	1.89	13.34	18.16	3.56	18.54	8.3	0	5.4	0	4.75	0	1.15	6.55
Ctaxi_contig_46975|comp35939_c1_seq1	11	16	3	19	20	6	3	0	2	3	18	9	14	14	3	7	7	8	10	9	10	8	3	14	8	5	11	5	5
Ctaxi_contig_29812|comp34524_c8_seq2	30.82	23	18	32.36	25	314.6	352.07	219.92	192.42	202.07	394.87	157.48	218.65	157.93	47.92	40	48.97	77.99	61.6	221.03	80.63	50.65	30	83	69	128	210	83	373.86
Ctaxi_contig_28025|comp34322_c2_seq1	72.03	89	49	106	66.99	60	47	51	36.99	28	50	44	51	36	96	88	131	118.79	110	92.99	108	73	46	84.58	63	86	47.03	44.06	56
Ctaxi_contig_19255|comp33181_c0_seq1	1	2	1	1	3	0	1	0	2	0	1	1	1	1	3	1	1	3	0	2	3	1	0	2	1	1	1	0	1
Ctaxi_contig_52852|comp36318_c1_seq2	3	6	4	8	9	12.12	22.65	20.89	7.46	4.03	13	22.91	21.87	6.09	19	20	19	19.56	13	36.22	24	25	11	19	20	21	12.3	10	14
Ctaxi_contig_43587|comp35724_c1_seq2	47.99	53.97	41	70.87	43	16	21	20	23	16	20.15	7.97	30	15	53.58	41.19	62	74	54.25	67.54	61.56	43	21	49.17	17	18	16	15	15
Ctaxi_contig_1385|comp11328_c0_seq1	0	0	0	0	0	0	0	0	0	0	4	0	0	0	1	0	0	0	0	0	0	0	0	1	0	1	0	0	0
Ctaxi_contig_69359|comp37164_c7_seq5	22	12	11	25	9	7	3	4	2	5.53	10	3	5	2	2	9	10	12	10	18	10	9	1	16	13	7	9	5	5
Ctaxi_contig_75047|comp3669395_c0_seq1	0	0	0	0	0	0	0	0	0	0	0	0	0	1	0	0	0	0	0	0	0	0	0	0	0	0	0	0	0
Ctaxi_contig_52194|comp36274_c0_seq1	95	80.59	71	112	39	79	108.97	109	86	62	64	59	105.01	65.02	428.03	109.8	232	197	167.35	535.82	316.72	299.62	151	291.95	45	78	54	44.88	60
Ctaxi_contig_15163|comp32509_c1_seq6	0	4	4	4.91	2.18	13	13	5	6	5	3	2.13	8.86	4.91	13.06	2.6	0	8	3.55	16.9	11	8.04	3	0	10	11	8	3	6
Ctaxi_contig_50227|comp36161_c4_seq4	45.08	45.14	44	50.85	40.54	19.41	21	20.34	15	22	33.3	17	32	13.76	3.02	25	67.95	47.18	49.39	67.43	63.05	24.5	0	82	17.39	22	6.56	4	19
Ctaxi_contig_23293|comp33778_c1_seq1	815.33	828.49	635.26	1139.52	728.26	265.97	288.36	346.74	243.39	262.98	347.36	251.99	472.75	334.65	438.13	301.98	499.79	459.4	539.74	518.81	553.09	405.36	213.07	454.66	526.43	649.79	544.44	327.48	464.27
Ctaxi_contig_37261|comp35220_c4_seq2	6	3	2	3	3	7	8	4	8	7	27	6	18	20	10	4	18	13.6	15	14	11	8	3	8.48	6	7	8	4	9
Ctaxi_contig_43928|comp35748_c1_seq1	425.83	506.84	354	523	425.96	239.55	261	210.14	174.94	181	267.02	152.97	232.36	179	87	256	420.73	427	439.94	379	434	267.48	151	401.51	315.12	278.03	287	165	255
Ctaxi_contig_39797|comp35444_c4_seq1	27	28	17	31	26	19	29	12	12	16	42.1	23	23	23	44	12.25	27	20.2	48	25	37.02	18	12	30.97	34	38	27.4	10	32.99
Ctaxi_contig_76968|comp5108423_c0_seq1	0	0	0	0	0	0	0	0	0	1	0	0	0	0	0	0	0	0	0	0	0	1	0	0	0	0	0	0	0
Ctaxi_contig_12439|comp31938_c0_seq1	5	5.38	2.16	3.01	2	0	2	0	1	1.14	3	3.02	3.02	2	1	1	5.06	3	4.02	1.01	3	1	1	3	3	3.02	0	2	0
Ctaxi_contig_1776|comp14086_c1_seq1	0	0	0	0	0	0	0	0	0.5	0	0	0	0	0.5	0	0	0	0	0	0	0	0	0	0	0	0	0	0	0
Ctaxi_contig_3665|comp23599_c0_seq1	0	0	0	0	0	1	0	0	0	0	0	2	4	1	0	0	0	0	0	0	0	0	0	0	0	0	0	0	0
Ctaxi_contig_9866|comp31232_c0_seq1	2	4	3	2	3	1	2	0	1	1	3	25	18	24	4	5	4	4	1	1	0	1	6	2	2	0	1	1	1
Ctaxi_contig_64172|comp36958_c0_seq3	27	18	8	16	38.81	18	24	7	10	20	11	6	9	8	0	9	17	9	31	28	34	28	15	53.84	29.98	23	46	25	11
Ctaxi_contig_29616|comp34503_c0_seq9	1	0	0	1	0	0	0	0	0	1	0	0	0	0	0	0	0	0	0	1	0	1	0	0	1	0	0	0	0
Ctaxi_contig_65648|comp37017_c5_seq1	16	23	6	25	17	15	17	18	21	16	18.86	15	12	12	4	13	20	23	30	36.53	62	39	12	39	50.15	45	52	21	22
Ctaxi_contig_12659|comp31989_c1_seq1	128	158	90	209	96	76	95.88	64	69	41	124	70	126	86	119	94	153	160	158	163.93	214	130	82	134	83	121.48	85	79	91
Ctaxi_contig_53549|comp36349_c4_seq1	50	35	27	44	21	30.63	47	27	24	8	15	15	24	16	17	30	83	72	50	69.01	59	59	23	41	40	40.04	38.93	26	12
Ctaxi_contig_18675|comp33094_c2_seq63	4.26	0	0	0	0	0	0	0	0	0	0	0	0	0	0	0	0	0	0	0	0	0	0	0	0	0	0	0	0
Ctaxi_contig_9487|comp31104_c0_seq2	0	0	1	0	0	1	0	1	0	0	1	1	3	1	4	0	0	0	1	3	0	0	0	0	0	2	0	0	0
Ctaxi_contig_62459|comp36858_c3_seq7	0	0	0	0	0	0	0	0	0	0	0	0	0	1	0	0	0	0	0	0	0	0	0	0	1	0	0	1	0
Ctaxi_contig_52943|comp36325_c0_seq2	213.77	207.41	135.2	296.01	231.26	155.94	184.31	148.74	131.69	98.93	156.65	90.71	134.17	120.24	18.3	170.93	288.26	290.92	418.49	313.05	321.36	211.07	119.27	319.93	171.09	166.24	168.14	89.67	90.4
Ctaxi_contig_69401|comp37166_c5_seq1	111.25	112	70	124	126.17	46	53	50	38	38	46	44	47	36	30	76	121.01	108.85	159	83	110	66	36	103	57	57	55	50	45
Ctaxi_contig_11056|comp31583_c0_seq1	36	24	21	34.07	22	8	9	9	4	4	9	4	9	6	17	11	21	25.02	21.5	19	10	9	8	11	7	16	4	8	6
Ctaxi_contig_37184|comp35214_c0_seq14	31.58	30.61	32.01	60.94	45.69	74.46	42.88	34.9	21.59	35.4	78	92.08	95.33	55.53	39.95	73.2	135	135.25	104.99	97.72	77.88	66.83	35.56	86.8	54.13	24.37	28.57	15.99	20.24
Ctaxi_contig_56388|comp36531_c2_seq1	87.32	77.81	48.93	50.86	61.5	60.27	57.3	44.58	31.87	16.48	29.87	18.71	24.51	29.26	17.43	60.23	108.34	91.07	135.67	167.32	110.05	113.2	39.19	101.63	33.41	18.08	39.54	19.25	32.64
Ctaxi_contig_47063|comp35948_c1_seq1	61	78.97	39	67	38	5	7	5	3	8	6.92	2	4	7	2	18	17	28	35.11	14.25	14	13.03	7	22	6	4.99	9.39	7	2.01
Ctaxi_contig_31624|comp34706_c3_seq1	26	20	20	25	34	23	26	31	21	22	19	14	40	24	12	21	27	31	23	55	45	33	22	49	44.73	49	37	29.48	34.98
Ctaxi_contig_74349|comp3452151_c0_seq1	0	0	0	0	0	0	0	0	0	0	1	0	0	0	1	0	0	0	0	0	0	0	0	0	0	0	1	0	0
Ctaxi_contig_71254|comp37245_c5_seq9	0	3.91	0	8.87	1.38	5.6	5.01	4.71	6.06	1.36	28.12	11.98	21.28	26.83	1.53	2.75	0	0	3.07	3.78	3.84	0	2.87	4.15	23.79	39.46	28.31	13.95	19.28
Ctaxi_contig_39173|comp35386_c5_seq4	12	20	6	25	8	13.21	28.52	14	23	12	16	10	21	13	18	33	46	45.01	41	49.02	64	39.63	25	28	40.64	79	99	29	37.07
Ctaxi_contig_15840|comp32627_c0_seq2	9	4	0	6	5	0	0	3	2	0	3	0	5	0	0	2	0	0	9	0	0	0	2	2.21	0	0	2.26	6	0
Ctaxi_contig_7664|comp30266_c2_seq1	0	0	0	0	0	0	0	0	0	0	9	0	0	0	1	0	0	0	0	1	0	0	0	0	1	2	0	0	0
Ctaxi_contig_76973|comp5111937_c0_seq1	0	0	0	0	0	1	0	0	0	0	0	1	0	0	0	0	0	0	0	0	0	0	0	0	0	0	0	0	0
Ctaxi_contig_6238|comp28906_c1_seq1	3	2	1	2	2	2	3	1	1	0	0	0	0	1	0	0	0	0	0	5	1	1	0	3	2	3	0	0	0
Ctaxi_contig_58494|comp36656_c2_seq6	0	9	4.8	4.12	9	4	4.08	3	10	3.18	3	0	0	5	72.15	19.14	61.48	67.26	28.11	68.7	33.29	33.09	20	19.17	6	0	3	0	3
Ctaxi_contig_48897|comp36069_c4_seq1	18.54	29.73	11.62	25.98	16.12	19.99	15.96	11.87	11.08	15.99	55.59	20	17.55	18.59	6	21.28	33.23	31.46	36.94	32.58	53.29	27.54	17.18	32.82	17.2	18.32	26.89	12.11	31.46
Ctaxi_contig_76436|comp4671932_c0_seq1	0	0	0	0	0	0	0	0	0	0	0	0	0	0	0	0	0	0	0	0	0	0	0	0	0	0	0	0	0
Ctaxi_contig_10929|comp31550_c0_seq1	29	29	15	28	24	42	55	44	48	39	34	18	29	23	58	27	49	48	46	108	90	64	44	71	148	196.82	261	152	89
Ctaxi_contig_60843|comp36778_c2_seq5	4	5	1	0	0	8.66	0	6	10	2	8	3.23	5.13	2.64	3.33	0	6.12	4.66	0	0	3.29	4.05	1.06	12	0	0	0	1	3
Ctaxi_contig_41216|comp35560_c2_seq1	150.01	127	111	227	158.02	262	208	148.58	162	111	107	83	168.91	99	219.82	310.02	508.73	473	426	484.36	440	352	180.88	350.29	101	124.81	84	88	110
Ctaxi_contig_17728|comp32949_c0_seq2	61.4	68.26	35.73	74.52	52.04	25.36	40.96	31.76	28.53	14.51	13.32	14.23	30.61	19.3	73.39	63.88	126.27	95.92	82.94	80.07	72.41	42.82	22.44	55.72	27.24	45.47	29.37	25.4	30.71
Ctaxi_contig_1191|comp10255_c0_seq1	0	0	0	0	0	1	0	0	0	1.05	11	0	0	2.97	0	0	0	0	0	1.41	0	0	0	0	2	2	0	0	1.06
Ctaxi_contig_16739|comp32781_c1_seq2	1	0	0	1	1	3	5	3	1	0	1	2	2	1	2.51	3	0	2	3	0	2	2.51	1	4	1	0	2	0	3
Ctaxi_contig_75658|comp4163983_c0_seq1	0	0	0	0	0	0	0	0	0	0	0	0	0	0	1	0	0	0	1	0	0	0	0	0	0	0	0	0	0
Ctaxi_contig_59808|comp36721_c1_seq21	5.04	0	0	1.83	0	0	0	0	9.13	0	0	0	0	0	67.05	0	0	0	0	0	0	0	0	0	0	0	5.58	3.61	0.35
Ctaxi_contig_34673|comp34979_c1_seq1	34	27	17	50	40	36	42	28	38	36	52	36	58	33	2	22	24	32	57	26	48	25.11	18	49	57	73	60	36	42
Ctaxi_contig_74268|comp3273620_c0_seq1	0	0	0	0	0	0	0	0	0	0	0	0	1	0	1	0	0	0	0	0	0	0	0	0	0	0	0	1	0
Ctaxi_contig_1594|comp12973_c1_seq1	0	0	1	0	0	0	1	0	0	0	2	1	0	0	9	0	0	0	0	0	0	0	0	0	0	0	1	0	0
Ctaxi_contig_57398|comp36590_c0_seq2	0	31.9	23.06	32.26	18.3	0	18.53	12.43	7.41	8.78	26	3.9	0	18	23.6	22.95	39.39	13.84	41.95	28.41	61.72	37	10.54	40.05	7.56	0	0	15.72	25.1
Ctaxi_contig_63838|comp36941_c1_seq5	208.8	210.01	153	222.87	184.03	219.78	246.5	269	185.17	192	250	125	220.8	148	133	188.99	332.88	289	377.55	387.74	587.01	351.02	170	429	322.32	415.97	416.95	210	327
Ctaxi_contig_25055|comp34011_c1_seq1	32	37	17.73	32.21	26.65	27.17	20.68	18.03	21.34	22	17.83	10.87	14.84	8	16	45.99	65	66.17	78	53.72	64.61	26.71	13.49	40	19.43	27.65	26.39	20.62	16.17
Ctaxi_contig_59498|comp36702_c2_seq5	0	0	0	0	0	0	0	6	2	0	0	0	0	1.55	0	0	0	4	0	3.3	4.12	7.75	0	7.26	0	0	0	0	6
Ctaxi_contig_54077|comp36387_c2_seq2	4	0	2	0	0	6	5.69	0	0	0	0	7	0	2.63	1.16	8	0	4.65	13	11	13	7	0	0	6	0	0	0	0
Ctaxi_contig_33870|comp34907_c2_seq1	0	0	1	0	0	0	0	0	1	0	1	0	0	0	1	1	1	1	0	0	2	1	2	3	0	1	0	1	0
Ctaxi_contig_698|comp4738_c1_seq1	0	0	0	0	0	0	0	0	0	0	0	0	0	0	2	0	0	0	0	0	0	0	0	0	0	0	0	0	0
Ctaxi_contig_63633|comp36929_c2_seq7	0	1.87	3.58	1.34	4.82	3.58	0	0	0.56	1.98	0	0	0	0	0	2.7	0	0	0	2.38	0	0	1.96	0	0	0.02	0	0	0
Ctaxi_contig_55702|comp36485_c4_seq4	368.61	425.17	279	402.33	364.55	199.12	210	198	143.14	163	136	53	118	113	30.9	142.99	274.99	222	283.99	307.76	344.01	209.99	118.37	338.96	275.57	239.25	219.01	144	159.16
Ctaxi_contig_35152|comp35028_c1_seq2	1367.35	1185.66	1075	1756.74	1057.41	767.12	914.12	886.05	609.6	556.51	657.29	583.62	1028.82	605.48	2692.04	1079.94	3091.41	2321.5	2084.56	2948.55	1972.66	1932.77	788.26	1993.04	956	1004.99	759.08	643	763.69
Ctaxi_contig_55634|comp36482_c2_seq1	0	0	0	5.64	0	0	0	0	0	0	0	3.97	0	4.22	0	0	0	0	7.42	11	0	8.14	0	30.02	10.02	0	8.58	13	5.03
Ctaxi_contig_38170|comp35305_c3_seq1	2	2	1	4	2	1	2	1	4	1	2	1	1	2	4	5	4	2.35	3	2	5	4	0	1	3.9	5	3	5	2
Ctaxi_contig_38855|comp35357_c1_seq6	1	2.17	1.08	0	1.08	2.4	0	1.27	0	0	0	1.94	1.1	0	0	0	2.48	6.05	1.27	1.45	0	0	0	0	0	1.08	0	0	1.08
Ctaxi_contig_72386|comp1535556_c0_seq1	0	0	0	0	0	1	0	0	0	0	0	0	1	0	1	0	0	0	0	0	0	0	0	0	0	0	0	0	0
Ctaxi_contig_11257|comp31633_c0_seq1	0	1	0	0	0	0	0	0	0	1	1	0	0	1	3	4	2	3	2	1	1	0	0	3	0	0	0	0	0
Ctaxi_contig_24806|comp33980_c5_seq1	24.07	16	16	37	18.04	4	9	4	6	7.03	9	6	11.02	4	2	9	19	13	17	19	18	15	4.73	18	10	18	12	9	9
Ctaxi_contig_24268|comp33906_c2_seq3	3	3	4	3	3	1	1	0	1	1	1	0	2	1	0	1	2	2	3	3	2	1	0	4	3	0	0	0	0
Ctaxi_contig_50614|comp36185_c0_seq2	31.65	0	54.34	55.39	93.85	42.92	24.77	0	0	8.26	33.3	0	14.91	16.31	36	0	68.96	72.95	94.27	80.95	83.62	27.21	0	101.51	32.42	0	45.47	0	37
Ctaxi_contig_45999|comp35869_c1_seq2	66	67	52	94	59.99	70	82.2	62.04	48.06	55	32.02	21.97	50	49.94	99.61	102	148.99	173.95	133.06	143.66	150	102	49.47	125	76	92.99	75	60	61.63
Ctaxi_contig_32184|comp34763_c4_seq3	19.57	22	17.96	21.86	19.26	15.75	15	17	13	4.65	5	2.76	10.58	2.74	36.75	36.78	61.38	51.61	41.87	48.63	39.56	27.11	9.03	20.41	7.59	13	8.23	4	10
Ctaxi_contig_33965|comp34915_c6_seq2	35	51	22	40	30	13	14.1	10	16	12	14.02	5	7	10	0	20	16	22	29.25	25	35.18	14	9	21.07	20.03	17	15	13	7
Ctaxi_contig_12568|comp31972_c2_seq1	25	22	23	37	29.06	35	28.95	35	32	28	23	16	48	34	55	34	60	88	45	93.01	66	67	54	66	45	41.7	38.01	35	47
Ctaxi_contig_54205|comp36394_c5_seq1	50	67	46	108	32.38	14	27	24	22.96	12	20	25	28	22	11	14	17	20	19.01	32	28.01	15	8	14	21	34.93	19	16	19
Ctaxi_contig_26104|comp34113_c6_seq1	119.64	109.11	66.42	158.15	103.1	59.86	56.9	39.15	40.99	44.13	39.46	44.92	59.02	33.75	63.48	128.22	181.01	188.19	224.28	127.36	182.82	118.72	42.04	136.2	86.01	111.5	103.8	54.78	52.81
Ctaxi_contig_34609|comp34975_c2_seq4	1432.53	1447.99	891.12	1967.88	1683.78	770.7	840.65	665.49	657.22	483	1229.28	563.11	646.98	575.92	1068.74	1787.58	2656.22	2675.22	2898.44	1062.1	1582.55	916.33	429.64	1197.22	531.93	485.96	749.87	234.36	692.39
Ctaxi_contig_11432|comp31677_c0_seq3	1	0	0	0	0	0	1	0	0	0	0	0	0	0	2.06	0	0	2	0	0	0	0	0	2	0	0	0	2	0
Ctaxi_contig_10332|comp31369_c1_seq1	128	110	108	220	86	65	94	88	73	43	42	59	111	52	349.75	152	290	281	219	353	231.99	203	105	208	49	89	56	66	53
Ctaxi_contig_63352|comp36914_c0_seq2	58.99	54	32	59.03	53	29	28	16	17	19	27	10.02	19	29	6	37	48	42.23	75.88	62.05	54.56	32	16	72.19	46.99	42.01	30	22	27
Ctaxi_contig_32255|comp34771_c0_seq1	16.49	38.16	15.41	44.97	28.99	10.23	11.76	11.55	0	17.19	5.41	6.26	17.75	0	8.13	23.81	19.55	0	29.27	8.66	47.81	14.71	5.27	28.89	9.47	19.78	21.08	4.29	5.25
Ctaxi_contig_61421|comp36807_c0_seq1	0	8	0	0	5	0	0	2.51	0	0	0	2	0	0	4	7.76	15.01	10.99	7.33	0	11	12	3	0	0	0	0	0	0
Ctaxi_contig_35837|comp35093_c1_seq1	42.15	39	30	58.11	51.98	39	43	47	31	24	34.35	32	30	36	64	46	87	65	56.67	74.3	69	48	20	54	66.04	89	91	44	41
Ctaxi_contig_2651|comp16719_c1_seq1	0	1	0	0	1	1	0	0	0	0	0	0	0	0	0	0	0	0	0	0	2	0	0	0	0	0	0	0	0
Ctaxi_contig_13064|comp32073_c0_seq1	28	30	17	27	13	21	19	22	15	10	20	9	25	8	56	21	58	46	34	59	39	23	12	43	22	35	18	22	12
Ctaxi_contig_16931|comp32815_c1_seq3	0	2.23	0	7.25	0	6.27	11.04	3.02	0	8.28	12.14	5.71	9.75	4.07	2.53	0	16.77	10.15	6.78	0	8.66	6.03	9.05	6.25	4.54	0	14.82	5.45	4.93
Ctaxi_contig_64139|comp36955_c5_seq1	17	19	12	13	11	4.66	15	5	7	7	5	5	4	4	0	10	18	14	10	22	22	11	7	8	16	15	19	5	8
Ctaxi_contig_45968|comp35866_c1_seq2	39	12.95	10.77	34.41	21.2	4.48	10.01	25	16.11	31	61.77	8.43	20.56	26	17.83	18.56	35.26	45.66	41.83	44	44.46	34.65	8.23	58	26.41	41	44	23.35	37.77
Ctaxi_contig_33654|comp34889_c1_seq2	0	3	4.5	4.5	0	6.5	5.67	8.5	0	12.94	2	0	5.5	2.5	8	7	17.14	16.2	0	33.9	7.33	0	0	16.5	14.67	6.95	0	3.33	0
Ctaxi_contig_29132|comp34448_c1_seq2	0	0	0	0	3.82	0	0	0	0	5.51	9.66	0	7.47	0	0	0	3.71	0	2.12	0	12.71	5.23	0	6.21	0	0	0	5.97	4.13
Ctaxi_contig_27278|comp34234_c2_seq1	10	6	1	5	8	0	2	2	0	1	1.04	0	1	2	1	3	5	2	2	6	4	4	0	3	2	2	1	1	0
Ctaxi_contig_26089|comp34111_c1_seq2	34.76	33.01	25	55.71	58	76.99	78.16	55.84	63.98	60	54	26	41.98	31.7	16	37.7	62.96	63	74.6	104.75	96.32	63	33	96.42	105.41	105.67	89.99	52.5	54.54
Ctaxi_contig_1976|comp14566_c1_seq1	0	0	0	0	0	0	0	0	0	0	0	0	0	0	0	0	0	0	0	1	0	0	0	0	0	0	0	0	0
Ctaxi_contig_58531|comp36659_c3_seq7	2	4	0	14	2	3	3.07	4	3	3	0	1	0	1	2	2	2	6	0	0	6	10	0	6	1	6	0	3	2
Ctaxi_contig_22277|comp33642_c0_seq14	1	1	2	2	4	4	3	6	1	0	4.01	1	5.96	0	1	1.95	4	4	5	6	3.96	3	3	0	3	4	2	2	2
Ctaxi_contig_5048|comp27011_c0_seq1	0	0	0	0	0	0	0	0	0	0	0	0	0	0	4	0	0	1	1	3	0	0	0	0	0	0	0	0	0
Ctaxi_contig_47353|comp35967_c4_seq1	133	122	90	170	120	142	168.4	142	152	111	92.11	89.15	137	84.58	105	126.21	191	196	215	247.48	288	169	109.02	246.25	178.18	213.28	165	101	106
Ctaxi_contig_18894|comp33128_c0_seq4	1.82	1	0	0	1	1	3	2	1	1	1	1	2	1	4	0	3.01	4.76	9	4.98	2.05	2.38	0	5.3	5	7	2	1	2
Ctaxi_contig_17025|comp32834_c0_seq6	2	3.49	4	3.86	0	5.07	4.56	1.58	1.72	0	4	1	4.79	3	2	10.17	2.77	2.81	4.47	3	8.83	8	2	5.45	10.73	4.57	8.27	1.65	2.58
Ctaxi_contig_70968|comp37232_c2_seq8	7.67	12.89	0	0	0	38.86	39.79	20.39	39.78	27.46	112.98	41.09	58.58	51.41	12.82	5.63	15.21	4.98	21.69	10.86	72	20.38	16.53	13.59	84.95	108.61	133.97	45.28	125.87
Ctaxi_contig_50685|comp36188_c1_seq24	0	0	0	0	0	0	0	0	0	0	0	0	0	0	0	0	0	0	0	0	0	0	0	0	0	0	0	0	0
Ctaxi_contig_5134|comp27191_c1_seq1	0	0	0	0	1	0	2	1	0	0	0	0	0	0	0	0	0	0	0	0	0	0	0	0	0	0	0	0	0
Ctaxi_contig_1873|comp14342_c1_seq1	0	0	0	0	0	0	0	0	0	0	4	0	0	0	0	0	0	0	0	0	0	0	0	0	0	0	0	0	0
Ctaxi_contig_20876|comp33431_c0_seq3	9	4.98	4	7	5	1	1	2	2	1	7	6	4	5.02	3	6	7.01	6	4	16	8	3	4	4	3	1	5	0	7
Ctaxi_contig_15533|comp32573_c3_seq2	0	6	2	7	2	3	4	2	1	1	1	2	1	0	0	0	5	2	3	5	8	1	1	4	6	1	3	3	1
Ctaxi_contig_28685|comp34401_c1_seq1	18.8	12	7	10	8	21	20	22	17	17	39	15	21.03	11	22	31	48	55	45.03	41	35.01	27	18	23.23	10	14	19	9	23
Ctaxi_contig_27448|comp34255_c3_seq11	0	0	0	0	0	0	0	0	0	0	0	0	0	0	0	0	0	0	0	0	0	0	0	0	0	1	0	0	0
Ctaxi_contig_56721|comp36552_c0_seq2	16	7.47	15	15.32	1	0	0	14	5.78	8	8	6	3	10.32	3	0	16	12.72	14	28.14	42	13.87	5	12.83	40.99	67.48	21.98	33	14
Ctaxi_contig_33591|comp34881_c0_seq9	0	0	0	0	2	0	0	0	0	0	0	0	0	0	0	0	0	0	0	0	0	0	0	0	0	0	0	1	0
Ctaxi_contig_33421|comp34870_c0_seq14	43.49	67.91	36	95	50.76	43	77	56	43.55	26	81.68	46	66	56	79	43	56	62.53	83.52	67.8	110.23	44	25	77.26	63	95.96	92	42.02	80.02
Ctaxi_contig_4907|comp26663_c1_seq1	0	0	0	0	0	0	0	1	0	0	2	1	0	1	0	0	0	0	0	0	0	0	0	1	0	0	0	0	0
Ctaxi_contig_13494|comp32173_c1_seq3	0	4.33	0	3.55	0	0	3.57	0	0	5.25	0	0	2.88	2.38	2.74	0	3.01	0	0	0	0	0	0	0	1.91	3.92	0	2.77	0
Ctaxi_contig_45608|comp35838_c0_seq6	0	0	0	0	1	2	4	2	1	1	0	0	0	0	1	2	4	7	6	2	2	1	2	3	0	0	0	0	0
Ctaxi_contig_7659|comp30265_c0_seq1	0	0	0	0	0	0	0	2	2	0	0	0	1	1	5	0	3	0	1	4.87	0	1	0	4	0	0	0	0	0
Ctaxi_contig_38545|comp35328_c1_seq3	2.19	0	0	2.29	5.68	1.91	0	0	0	0	0	0	0	0	1.27	1.86	1.37	3.38	0	0	0	0	0	0	0	2.79	0	0	0
Ctaxi_contig_30673|comp34612_c0_seq7	48	31.43	21.84	47.92	24.82	13	29.12	31.32	21.46	16.41	36	21	39.45	31.51	62.34	36	45.1	35.38	51.99	63.17	54.54	36.1	14	36.43	32	37	20.52	31.08	41.54
Ctaxi_contig_29039|comp34440_c3_seq2	96.01	117	90	189.97	147	246	286	286.08	229.23	196	252.99	155	271	151	731.61	278.96	604.91	567	507.85	619.97	569	389	217	404	249.37	339.69	266	244	485.66
Ctaxi_contig_49556|comp36113_c3_seq1	32	28.17	17	34	17.93	31	32.01	25.84	16	23.51	26	16	26	13.84	20	19	31.73	20	27	39.96	25.79	25.34	10	34.01	54.02	45	24.29	35	21
Ctaxi_contig_44896|comp35791_c3_seq7	3.6	0	0	8.42	0	0	12.01	0	0	0	7.3	19.11	6.86	4.84	3.57	14.19	4.94	27.7	0	7.81	11.27	1.23	0	6.2	5	14.5	5.67	3.3	9.35
Ctaxi_contig_59772|comp36719_c3_seq2	17.33	22.35	18.03	0	0	17.73	18.36	9.81	14.51	0	0	11.28	34.15	6.13	22.87	0	55.92	15.58	42.07	26.63	15.51	15.84	7.14	18.31	28.73	8.28	5.78	12.92	6.38
Ctaxi_contig_38280|comp35315_c1_seq7	0	0	0	0	2.5	2.72	2.62	0	5.96	5.06	3.63	3.8	0	3.74	6.49	4.18	0	0	0	5.89	0	0	3.23	4.57	0	0	0	0	7.83
Ctaxi_contig_3509|comp23139_c1_seq1	0	0	0	0	0	0	0	0	0	0	0	0	0	0	0	1	0	0	0	0	0	0	0	1	0	0	0	0	0
Ctaxi_contig_8824|comp30853_c0_seq1	67	68	46	73	59	86.95	78	67	50	46	135	78	107.08	78	163.24	69	107	93	121.11	93	126	59	41	89	63	113.93	85	54	143
Ctaxi_contig_55142|comp36448_c3_seq4	3.7	10.75	7.44	2.89	6.03	7.34	4.83	20.09	9.73	10.67	7.19	5.93	3.33	8.1	0	2.71	13.61	13.47	20.23	17.46	23.53	15.15	8.39	5.58	9.57	24.12	29.02	2.49	9.52
Ctaxi_contig_74835|comp3588583_c0_seq1	0	0	0	0	0	0	0	0	0	0	1	0	0	0	0	0	1	1	0	0	0	0	0	0	0	0	0	0	2
Ctaxi_contig_37997|comp35287_c0_seq4	55	66	32	58.98	48	21	18	22	19	21	47.53	12	18	11	14	19.47	66.99	60	70.95	50	60	37.19	16	60	13	17	20	8.99	25
Ctaxi_contig_6976|comp29785_c0_seq1	0	0	0	0	1	0	0	0	0	0	8	0	0	0	1	0	0	0	0	0	0	0	0	0	3	1	0	0	0
Ctaxi_contig_5697|comp28144_c3_seq1	0	0	0	0	0	0	0	0	0	0	0	0	0	0	0	0	0	1	1	1	0	0	0	1	0	0	0	0	0
Ctaxi_contig_72035|comp382048_c0_seq1	1	1	2	0	2	0	0	0	0	0	0	2	3	1	3	0	1	1	0	0	1	2	2	0	1	0	1	0	2
Ctaxi_contig_39600|comp35427_c1_seq2	102.02	79.67	69.92	173.2	224.51	171.5	153.96	161.73	126.59	128.53	296.61	160.48	195.49	134.28	424.77	228.33	288.92	353.88	275.89	245.35	215.38	204.17	96.18	211.4	151.47	154.12	316.34	92.63	280.6
Ctaxi_contig_36994|comp35205_c2_seq5	36.76	60.2	2.36	0	0	0	41.32	104.01	20.28	0	41.54	0	88.59	182.36	8.5	0	36.2	17.08	0	33.66	33.49	43.75	0	63.76	0	89.76	73.63	0	0
Ctaxi_contig_66514|comp37050_c5_seq6	115	106.47	77	94.86	129	167.99	141.39	98.07	74.02	108	161.5	70.97	164.07	106	16	68.99	184.98	158	231.55	272.62	201.49	131	73.98	227.97	142	129	97	71	102
Ctaxi_contig_56239|comp36519_c3_seq2	87	89.98	57.85	90	113	102	97	66	68.99	77	105	40	85.99	53	19.93	64	175.84	174.36	200	300.1	165	145	68.04	200	62	55	52	40	89
Ctaxi_contig_72344|comp1499488_c0_seq1	0	0	0	0	0	0	0	0	1	1	0	1	6	7	0	0	0	0	0	0	0	0	0	0	0	0	0	0	1
Ctaxi_contig_18119|comp33021_c2_seq5	0	0	0	0	0	0	1.75	0	0	0	0	0	0	0	0	6	0	0	0	0	0	0	0	0	0	0	5	0	0
Ctaxi_contig_19063|comp33154_c0_seq7	0	0	4.47	0.06	0	0	0	5.45	0.45	0	0.28	3.76	0	5.47	0	10.28	0	0	0	0	0	0.15	0	0	1.16	0	0	0	0
Ctaxi_contig_73128|comp2426427_c0_seq1	0	0	0	0	0	0	0	0	1	0	0	0	0	0	1	0	0	0	1	0	0	0	0	0	0	0	0	0	0
Ctaxi_contig_55716|comp36486_c3_seq5	6	1	2	3	6.22	3	3	2	1	2	2.55	0	4	7	0	2	2	6.58	9	8	7.47	4	2	11.61	5	3.5	1	1	1
Ctaxi_contig_52479|comp36293_c4_seq1	29.72	18.84	0	65.89	48.85	19.16	43.76	6.98	0	15.3	0	11.85	30	9.48	0	29.07	16.97	34.56	0	82.15	30.69	34.22	0	66.6	26.99	11.85	11.59	12.77	11
Ctaxi_contig_35876|comp35097_c1_seq6	4.21	0.14	0.35	2.1	3.69	4.78	0.9	3.2	4.18	0	51.69	48.88	2.54	0.04	0.89	2.1	5.88	1	0	0	0	0.26	0	3.41	3.7	0	48.21	9.32	39.5
Ctaxi_contig_9363|comp31059_c0_seq1	2	5	2	3	8	1	1	1	1	2	2	3	2	4	14	4	11	7	2	12	5	7	2	8	8	6	9	4	1
Ctaxi_contig_22972|comp33738_c2_seq4	0	0	0	0	0	1	6	5	2	1	2	3	7	4	0	0	0	0	1	2	0	0	0	1	0	3	8	1	4
Ctaxi_contig_10716|comp31483_c1_seq3	120.77	156.92	133.33	173.36	127.27	33.22	31.61	31.13	31.95	21.89	38.01	34.65	41.01	52.32	50.06	30.25	49.88	56.91	49.65	57.31	68.84	33.06	17.04	44.27	55.3	74.39	59.33	29.09	40.81
Ctaxi_contig_4595|comp25992_c0_seq1	0	0	0	0	0	0	0	0	0	0	3	0	0	1	1	0	0	0	0	2	0	0	0	0	0	0	0	0	0
Ctaxi_contig_50008|comp36147_c1_seq2	480.78	450.77	297.4	569.96	490.83	556.76	764.79	513.97	483.87	587.66	1611.13	538.28	743.37	560.04	224.59	403.4	584.89	604.84	639.69	1018.18	1499.48	794.29	445.82	790.42	886.23	954.28	974.25	469.73	914.38
Ctaxi_contig_16584|comp32753_c0_seq1	119.22	119	56	136	112	77.59	121	92.01	70	79	117	63	107	65	245	133.22	232.55	209	226.93	222	241	168	75.99	187	120	149.84	92	77	154.01
Ctaxi_contig_38128|comp35302_c0_seq3	15.04	17.51	10.3	26.12	12.43	40.67	68.79	26.91	34.94	16.88	20.91	33	23.84	17.69	22.25	36.81	71.06	68.72	61.62	85.1	85.22	64.33	29.99	67	32.16	53.27	40.72	31.2	29.9
Ctaxi_contig_64095|comp36952_c1_seq3	269.59	251.76	236.29	432.27	276.61	253.24	349.98	266.61	211.36	301.08	1330.12	159.12	355.35	272.86	499.2	355.55	537.11	602.13	563.44	533.12	519.97	422.53	221.26	447.19	131.53	297.53	1127.95	168.15	1993.53
Ctaxi_contig_48275|comp36029_c1_seq24	1	0	1	2	1	1	2	3	1	3.02	1	0	2	2	4	2	2	3	6	4	5	3	2	5	1	1	0	1	2
Ctaxi_contig_4635|comp26055_c0_seq1	0	0	0	0	0	0	0	0	0	0	9	1	1	0	0	0	0	0	0	0	0	0	0	0	0	0	0	0	0
Ctaxi_contig_71619|comp37256_c1_seq7	6.16	11.76	3.06	5.35	2.95	7.79	7.27	3.45	3.29	2.26	10.19	5.5	15.31	9.4	5	1	6.2	2.79	10.2	14.35	11.38	5.23	2.21	7.44	13.1	10.91	3.11	7.58	8.77
Ctaxi_contig_46817|comp35928_c0_seq1	29	25	23	39	49	54.98	54	45	56	40.94	25	21	34.99	30	49	50	91	94	93.1	105.35	85.99	61.99	34	70.02	28	44	46	24	36.02
Ctaxi_contig_24322|comp33915_c0_seq1	95.99	100	72.05	142.05	76	78.01	98	61	70	57	76	75.55	100	83.79	129.68	102.17	153.48	168	163.81	196	215.43	138	70.01	143	98	113	69.06	78	62.09
Ctaxi_contig_68811|comp37141_c6_seq3	31.4	44.61	22.81	34	29	8	7	11	8	12	12.56	10	10	12	10.09	11	20.95	19	28	31	31	13	5	28.43	9.24	11	14	4	14
Ctaxi_contig_10182|comp31320_c0_seq1	0	0	0	0	0	0	0	0	0	0	0	0	0	0	10	0	0	0	0	0	0	0	0	0	0	0	0	0	0
Ctaxi_contig_42269|comp35622_c1_seq1	80.46	88	40	116	58	55.95	62	52	73	34	37	24	70	30	177.91	98	189.9	203.48	191.25	224.02	231	117.78	67	138	82.71	121.86	100.99	78	75
Ctaxi_contig_45673|comp35842_c7_seq1	10	7.05	5.04	8	4	14	14	9	11	6	20	11	11	2	6	8	14.94	14	18	15	18	12	11	21	13	7	7	5	9.01
Ctaxi_contig_15542|comp32573_c7_seq1	1	0	1	0	1	1	1	2	1	0	4.61	7	3.09	2	0	5	6.85	5	8	2	6.01	1	1	3	8	2	3	1	3
Ctaxi_contig_1975|comp14563_c1_seq1	0	0	0	0	0	0	0	0	0	0	0	0	0	0	1	0	1	0	0	5	0	0	0	1	0	0	0	0	0
Ctaxi_contig_41330|comp35567_c7_seq3	2	0	0	1.5	1	0	0	0	0	0	0	0	1	0	0	0	0	1	4	0	2	0	0	0	0	0	0	0	0
Ctaxi_contig_42138|comp35616_c1_seq2	156.85	157.51	113.42	206.19	110.42	70.25	78.81	57.43	40.48	54.9	108.56	43.6	82.95	82.66	83.36	70.26	117.12	133.73	133.9	142.6	157.72	92.01	64.31	122.12	93.71	99.72	106.54	62.3	81.68
Ctaxi_contig_37676|comp35258_c0_seq1	121.03	108.04	89	173	71	56	63	47	54.01	36	93	41.93	47	53	228.06	113	185	189	170	199.55	147.02	89	53.99	117	54	77	86	38	108
Ctaxi_contig_68386|comp37125_c3_seq1	51	59	46	67	51.01	22	12	6	19	5	1	3	6	8.96	2	39.01	93	69	82.27	57	92	56	20	82	21	8	6	10	1
Ctaxi_contig_63468|comp36920_c3_seq1	31	39	22	47	25	33	37	29.43	25	17.99	66.01	43.01	52	34	34	35	39	51	52	47	93.99	36	21.36	52	39	43	55	25	40
Ctaxi_contig_63312|comp36911_c8_seq1	13.59	23.29	4.44	3.99	8.45	2.34	0	0	0	2.28	3	0	1.8	3.35	0	3.1	3.75	3.04	2.84	0	0	4.64	4.8	2.31	3.13	0	2	0	1.33
Ctaxi_contig_36659|comp35174_c0_seq3	122	129	108.99	166.96	97	67	61	58	55	56	92.02	63.92	78	86	61	95	181.1	171.09	174.46	152	142.97	129	75	131	65.02	61	76	39	70.09
Ctaxi_contig_35105|comp35024_c2_seq2	58.65	32.7	28.11	62.99	34.06	13.49	28.34	23.32	19.34	18.87	35.66	19.1	27.63	18.18	32.44	23.59	35.92	45.47	45.68	47.28	42.4	24.9	11.02	53.84	35.92	35.73	26.07	25.02	26.02
Ctaxi_contig_74979|comp3638924_c0_seq1	0	0	0	0	0	0	0	0	0	0	0	0	0	0	0	0	0	0	0	1	0	0	1	0	0	0	0	0	0
Ctaxi_contig_21064|comp33457_c0_seq3	2.03	0	4.76	0	0	0	2.03	0	2.03	2.03	8.13	3.93	0	5.56	0	3.12	4.05	0	2.29	2.03	2.43	4.87	0	4.05	0	2.35	13.82	1.92	11.85
Ctaxi_contig_46531|comp35904_c2_seq7	0	12.77	3.34	0	0	0	0	0	0	6.38	19.15	0	12.77	0	6.38	0	18.25	19	12.77	12.77	19.15	6.38	0	6.38	0	0	0	0	0
Ctaxi_contig_59292|comp36695_c0_seq2	233.63	266.06	155.95	313.23	278.63	138.05	219.6	137.25	147	141.03	142.38	66.49	146.02	104.71	38	180.24	348.18	318.11	445.72	444.06	488.58	307.11	154.16	472.18	189.8	199.06	101	96	108.32
Ctaxi_contig_870|comp6482_c0_seq2	0	0	0	0	0	0	0	0	0	0	0	0	0	0	1	0	1	1	2	2	0	1	0	0	0	0	0	0	0
Ctaxi_contig_42551|comp35644_c0_seq2	206.37	235.27	174	308.08	166.06	179.33	231.24	272.43	166	183.88	259	275.01	479.94	314.87	510	207	489.01	489.4	367	570.57	359.99	310.86	160.21	301.75	327	435.28	341.02	265	315.06
Ctaxi_contig_73306|comp2523778_c0_seq1	0	0	0	0	0	0	0	0	0	0	5	0	0	0	1	0	0	0	0	0	0	0	0	0	0	0	0	0	0
Ctaxi_contig_35757|comp35086_c2_seq3	31	35	16	25	24	14	17.06	15	16	15	18	14	15	15	17.95	12.02	24	21.21	21	22.98	28	29	15	20.03	25	23.03	12	13	12
Ctaxi_contig_21200|comp33476_c0_seq3	117.06	106.71	80.95	142.51	98.85	103.77	94	98	66.5	78	134.1	103.81	155.34	96.85	137.59	108.96	176.81	184.68	183.11	237.06	221.85	140.2	76	172.74	114.88	117	138	86	133
Ctaxi_contig_64186|comp36958_c6_seq1	18	27	16	31	45.94	17	21	20	17.03	19	24.63	20	27	21.19	5	17	21.92	18	31	30	36.99	21	16	51.98	44	40.99	58.99	20.9	23
Ctaxi_contig_8801|comp30846_c2_seq1	5	4	1	4	2	1	0	0	0	0	3	16	17	12	0	0	0	0	0	0	0	0	0	1	1	1	1	1	3
Ctaxi_contig_29112|comp34445_c0_seq45	4.87	4.17	0	11.19	10.51	0	4.17	0	15.7	6.38	7.18	4.1	3.46	0	1.25	15.84	18.03	8.03	26.29	3.13	19.08	10.84	0	2.82	9.03	16.37	7.4	0	2.91
Ctaxi_contig_40539|comp35512_c0_seq7	0	0	0	0	0	0	0	2.5	0	1	6	1.5	0	0	1	0	0	0	0	0	0	0	1.5	0	4.5	0	0	0	0
Ctaxi_contig_45194|comp35808_c4_seq8	13.73	17	7.81	8.53	14	11	13.63	0	0	0	6	9	12	13	32.57	8.16	18.78	10.25	14.54	17.73	26.46	8.21	8.61	5.98	30	30	5.48	0	25
Ctaxi_contig_23375|comp33789_c0_seq14	5.32	0	0	3.99	1.81	1.48	1.11	2.26	4.26	1.92	6.49	0	3.31	6.21	5.26	1.77	10.86	5.33	7.98	3.79	3.29	1.33	0	6.02	0	0	3.72	1	2.93
Ctaxi_contig_54439|comp36410_c1_seq5	70	65	53	69	76.54	63	86	50	46	57	47	17	41	20	10	44	70	75	121	162	129	94	51	165	96	72	51	35.96	46
Ctaxi_contig_28134|comp34336_c1_seq7	1.55	20.36	2.28	18.9	14.55	0	0.36	0.71	0	8.77	9.3	5.24	8.6	10.74	0.99	2.26	3.12	1.04	4.1	7.73	10.99	7.71	2.37	1.16	6.4	0	12.12	8.56	2.87
Ctaxi_contig_4235|comp25190_c0_seq1	0	0	0	0	0	0	0	0	0	0	5	0	0	0	0	0	0	0	0	0	0	0	0	0	1	0	0	0	0
Ctaxi_contig_50726|comp36191_c3_seq5	12.16	8.37	7.87	9.97	7.17	6.84	6.15	0	5.83	3.65	1.88	3.99	4.86	0	1.66	7.04	5.4	2.32	11.21	11.89	9.32	5.17	5.81	11.29	11.43	8.25	3.75	6.35	11.64
Ctaxi_contig_2051|comp14846_c0_seq1	0	0	0	0	0	0	0	2	1	0	0	0	0	0	0	0	0	0	0	0	0	0	0	0	0	0	0	0	0
Ctaxi_contig_53692|comp36360_c0_seq2	34.28	29	25.36	41.28	22.59	18.73	20.84	19.4	8.96	5.72	11.37	1.99	5.96	7.49	0	9.52	13.51	9.16	41.83	16.38	45.05	24.54	8.73	15.02	30.57	22.11	16.22	0	6.87
Ctaxi_contig_3687|comp23642_c0_seq1	0	0	0	1	0	0	0	0	0	0	0	0	0	0	0	0	1	0	1	1	1	0	0	1	0	0	0	0	0
Ctaxi_contig_61559|comp36814_c1_seq7	80	109	57	97	81	48.78	78.01	47	41.63	58	65	33	57	38	8	46	74	66	80	77	144	50	34	95	95	95.98	115.02	48	47
Ctaxi_contig_66711|comp37061_c5_seq23	61	65	43	107	60	58	55	33	37	49	84	23	40.07	35	6	58	62	74	102.01	77	135.07	57	35	112	62	47	59	20	39.91
Ctaxi_contig_30335|comp34574_c2_seq1	75	87	50	127	48	50.01	88.03	66	68.99	58.04	51.84	44	75	53	26	55	72	68	90	89	130.2	84	34	115.92	71	135	103	47	90.01
Ctaxi_contig_31077|comp34650_c1_seq1	45.04	30	17	36	47	64	55.91	68.34	35.03	31	68.94	61	76.04	65	99	65	86.02	108	64	79	125	58	35	52	78.04	62	59	42	37
Ctaxi_contig_15832|comp32625_c0_seq1	415.33	430.43	268.51	630.42	510.63	126.6	154.37	113.05	104.97	119.45	733.92	124.85	173.15	214.03	331.6	393.91	501.95	451.13	541.66	273.94	586.13	315.02	115.64	352.37	116.31	242.69	1556.18	83.38	831.19
Ctaxi_contig_10483|comp31404_c0_seq2	14.19	25.97	13.78	32.41	33.21	8.54	0	9.01	0	0	0	15.24	17.35	0	38.69	0	53.8	19.93	15.65	8.14	52.72	20.98	14.5	5.88	7.62	10.2	0	11.98	7.57
Ctaxi_contig_9476|comp31100_c1_seq1	6	4	6	8	6	14	9	3	4	5	3.02	2	4	2	23	7	26	21	18.2	28	19	26	6	11	9	5	6	8	2
Ctaxi_contig_2673|comp16873_c0_seq1	0	0	0	0	0	0	0	0	0	0	0	0	0	0	2	0	2	0	1	0	0	0	0	0	0	0	0	0	0
Ctaxi_contig_14409|comp32362_c1_seq1	0	0	0	0	0	0	0	0	0	0	0	0	0	0	1	0	1	0	0	0	0	0	0	0	0	0	0	0	0
Ctaxi_contig_49878|comp36137_c2_seq1	8.47	7.98	12.35	22.95	0	8.05	9.51	9.01	0	0	5.61	0	12.67	4.36	0	5.02	11.07	13.97	8.24	30.55	6.47	0	14.07	14.25	10.41	9.45	21.27	12.07	0
Ctaxi_contig_54061|comp36385_c1_seq8	872.45	808.38	680.01	760.6	720.98	143.9	101.56	102.6	92.84	125.91	165.94	82.53	173.09	204.96	39	158.16	192	150	196.53	259.67	324.92	228.94	107.63	268.28	355.28	270.78	288.68	158.19	149.59
Ctaxi_contig_24882|comp33990_c1_seq1	23.91	47	22	31	28	14	18	17	19	18	33.76	12	22	19	16	18	33	38	43	24.3	34.06	18.09	12.65	21.73	33.89	32.89	14.38	18	17
Ctaxi_contig_12833|comp32031_c0_seq2	44.57	29.22	22.47	28.94	53.9	12.92	34.24	20.45	11.15	25.3	67.98	40.85	33.67	33.92	54.11	33.6	58.32	75.46	61.02	54.55	75.88	33.5	23.15	56.81	40.08	25.59	34.3	16.03	25.18
Ctaxi_contig_56004|comp36505_c8_seq2	0	0	0	1	1	3	0	1	0	0	0	0	0	0	0	0	1.54	0	0	2.13	0	0	1.42	2	5.08	5	1.28	2	0
Ctaxi_contig_43781|comp35735_c0_seq12	15.95	3.06	3.21	12.18	1.95	0	1.69	0.03	0	0	6.33	0	15.55	8.29	3.16	0	9.37	4.1	7.88	8.9	0	2.84	0	15.82	0	8.62	10.24	0	4.84
Ctaxi_contig_25242|comp34031_c5_seq1	342	362.31	286	585.1	304	172	266	193	205.75	109	55	50	125.99	69	1122.12	732.18	1374.53	1192.12	1067.4	1306.86	1016.05	962.02	410	900.26	92	143	63	91	158
Ctaxi_contig_70373|comp37205_c2_seq2	25.37	12	18.75	29.46	20	15.43	20.53	27.86	20.84	12	8	8.55	17	9.45	11	10.5	29.81	22.66	34.32	29.19	22.66	13.54	15.42	22.68	9.51	13	9	8.75	15.42
Ctaxi_contig_66430|comp37047_c13_seq1	164.59	224	158.08	270.03	208.42	163.03	195.05	197.47	153	140	334.01	189	246.81	268.78	163.77	165	204	230.01	219.41	324	454.01	233.43	131	216.34	287.49	351.06	361.16	212.5	370.99
Ctaxi_contig_24960|comp33998_c1_seq5	4	15	11	13	9	6	9	8	14	8	5	2	14	6	11	6	25	19.01	16.09	15	22	11.05	2	12	7	24	16	14	10
Ctaxi_contig_25257|comp34032_c4_seq13	13	6	2	9	15	193.13	93.24	125.01	65.09	205.04	294.36	495.75	737.63	302.22	70	17	31	41	25	67	50	41.98	24	39.01	173	347.01	187.12	144.15	245.94
Ctaxi_contig_76612|comp4753854_c0_seq1	0	0	0	0	0	0	0	0	0	0	2	0	0	0	1	0	0	0	0	0	0	0	0	0	0	0	0	0	0
Ctaxi_contig_36404|comp35145_c3_seq2	28.5	16.19	41.15	36.39	41.13	0	31.98	20.5	19.52	23.42	27.19	10.4	36.42	0	38.39	53.81	0	93.91	102.33	98.62	47.22	19.2	0	43.79	31.8	15.04	21.16	41.84	9.36
Ctaxi_contig_3360|comp19006_c1_seq2	0	0	0	0	0	0	0	1	0.5	0	0	0	0	0	1.51	0	0	0	0	0	0	0	0	0	0	0	0	0	0
Ctaxi_contig_48125|comp36022_c1_seq1	0	0	0	0	3.31	0	0	0	0	0	0	0	0.93	0	0	0	0	0	2.28	0	0	0.92	0	0.68	0.77	0	0	0	0
Ctaxi_contig_76111|comp4545976_c0_seq1	0	0	0	0	0	0	0	0	0	0	0	0	0	0	0	0	0	0	0	0	0	0	0	0	0	0	0	0	0
Ctaxi_contig_64661|comp36975_c4_seq3	0	0	7.69	0	24.44	7.68	0	7.38	0	0	17.86	11.7	19.29	18.66	9	10.16	10.75	15.45	17.56	9.61	15.75	1.91	0	16.98	11.24	9.68	0	11.81	20.4
Ctaxi_contig_63516|comp36922_c7_seq18	3	2	1	0	0	3	2	2	1	0	1	1	5	0	3	3	0	1	1.01	1	3	1	2	4	3	2.14	0	1	0
Ctaxi_contig_13259|comp32120_c0_seq3	0	0	0	0	0	0	0	0	2	1	0	1	0	0	0	0	0	0	0	1	0	0	0	0	0	0	0	0	2
Ctaxi_contig_17450|comp32905_c0_seq3	6.81	9.14	14	0	5.26	5.1	1.97	5.71	4.63	9	3.88	9	9	0	9.3	6.6	9.85	15.43	0	8.2	5.85	0	10	23	7.57	13.12	13.08	9.95	10.22
Ctaxi_contig_75149|comp3707703_c0_seq1	0	0	0	0	0	0	0	0	0	0	0	0	0	0	1	0	0	0	0	0	0	0	0	0	0	0	0	0	0
Ctaxi_contig_66705|comp37061_c5_seq17	43.11	73.4	18.05	0	23.26	19.74	0	14.14	6.49	12.83	73	12.27	34.52	0	0.08	20.98	28.81	27.63	0	41.24	0	0	15.62	55.71	0	34.51	34.97	0	18.44
Ctaxi_contig_52450|comp36292_c0_seq6	12.28	6.67	17.73	26.23	106.49	85.33	43.89	58.99	10.08	64.4	42.77	5.87	20.31	21.92	108.11	58.33	153.27	166.53	173.69	89.74	39.77	69.07	0	95.5	0	19.16	21.76	0	13.12
Ctaxi_contig_45991|comp35868_c2_seq1	11	9	1	8	10	9	9	6	6	8	14	7	23	9	13	7	21	19	13	19	15	12	6	11	8	20	9	13	15
Ctaxi_contig_22696|comp33701_c2_seq1	1922.59	1967.58	1260.16	2540.1	1850	4100.89	4435.98	4022.77	3463.5	3061.59	5536.78	2970.52	4442.41	3486.8	1134.81	1029.58	1263.96	1419.71	1600.72	2647.74	5091.25	2321.86	1295.2	2897.02	9431.88	12723.29	13816.92	6815.83	9088.44
Ctaxi_contig_65857|comp37027_c0_seq11	43.4	63.51	28.22	59.15	25.57	112.77	54.39	122.02	81.43	26.6	56.42	37.51	181.68	67	141.98	87.82	215.23	148.25	122.73	207.99	87.18	255.03	18.98	79.26	38.44	136.55	99.97	76.28	109.35
[truncated: 7,457,335 more chars]
