# Supplementary material for: An Intracellular Transcriptomic Atlas of the Giant Coenocyte Caulerpa taxifolia
Source: PLoS Genet. 2015 Jan 8;11(1):e1004900. doi: 10.1371/journal.pgen.1004900 (PMC4287348; doi:10.1371/journal.pgen.1004900)
Supplement: S6 Dataset — Differentially expressed transcripts between the frond apex and frond base. Differentially expressed transcripts (FDR<0.05) and their annotation information are provided. (TXT) [file pgen.1004900.s007.txt]

contig_ID	logFC	logCPM	PValue	FDR	Blast2GO_Sequence_desc.	Best_Hit_to_nrDatabase_desc.	Best_TAIR10_hit_ID	Best_TAIR10_hit_gene_name	Best_TAIR10_hit_gene_description
Ctaxi_contig_22429|comp33663_c1_seq7	-10.15013347	4.387368976	6.46E-60	1.02E-57	NA	NA	NA	NA	NA
Ctaxi_contig_19231|comp33178_c0_seq1	-10.04277776	10.2249351	5.15E-152	1.10E-148	NA	NA	NA	NA	NA
Ctaxi_contig_67379|comp37090_c0_seq11	-9.849182081	4.097894501	3.96E-24	1.25E-22	protein	gi|159463546|ref|XP_001690003.1|predicted protein [Chlamydomonas reinhardtii] >gi|158283991|gb|EDP09741.1| predicted protein [Chlamydomonas reinhardtii]	AT1G51350.1		 ARM repeat superfamily protein 
Ctaxi_contig_16438|comp32723_c1_seq4	-9.756751001	4.010131795	1.61E-48	1.70E-46	NA	NA	NA	NA	NA
Ctaxi_contig_59554|comp36705_c0_seq1	-9.647407478	3.846854172	1.88E-12	2.56E-11	protein	gi|545367478|ref|XP_005648559.1|pyruvate kinase [Coccomyxa subellipsoidea C-169] >gi|384250536|gb|EIE24015.1| pyruvate kinase [Coccomyxa subellipsoidea C-169]	AT3G22960.1	"PKP1,PKP-ALPHA"	 Pyruvate kinase family protein 
Ctaxi_contig_16434|comp32723_c0_seq1	-9.562351558	5.261300866	3.87E-77	1.05E-74	NA	NA	NA	NA	NA
Ctaxi_contig_47538|comp35978_c5_seq7	-9.561569897	5.251700286	1.38E-88	5.62E-86	NA	NA	NA	NA	NA
Ctaxi_contig_47400|comp35970_c0_seq3	-9.445640429	3.71770718	3.08E-46	2.94E-44	erc protein 2-like	gi|218441295|ref|YP_002379624.1|hypothetical protein PCC7424_4392 [Cyanothece sp. PCC 7424] >gi|506436623|ref|WP_015956340.1| hypothetical protein [Cyanothece sp. PCC 7424] >gi|218174023|gb|ACK72756.1| BRCT domain protein [Cyanothece sp. PCC 7424]	NA	NA	NA
Ctaxi_contig_66351|comp37044_c2_seq1	-9.442526573	3.720101136	2.15E-56	2.95E-54	adhesin-like protein	gi|148643646|ref|YP_001274159.1|adhesin-like protein [Methanobrevibacter smithii ATCC 35061] >gi|500589555|ref|WP_011954610.1| adhesin-like protein [Methanobrevibacter smithii] >gi|148552663|gb|ABQ87791.1| adhesin-like protein [Methanobrevibacter smithii ATCC 35061]	NA	NA	NA
Ctaxi_contig_19234|comp33178_c1_seq2	-9.369563994	8.618322713	7.54E-168	3.03E-164	NA	NA	NA	NA	NA
Ctaxi_contig_22423|comp33663_c1_seq1	-9.34331948	3.616663716	1.92E-43	1.61E-41	NA	NA	NA	NA	NA
Ctaxi_contig_22432|comp33663_c1_seq10	-9.12300904	4.834070558	2.72E-70	5.90E-68	NA	NA	NA	NA	NA
Ctaxi_contig_20292|comp33345_c1_seq1	-9.108668259	8.003355236	1.12E-267	1.80E-263	NA	NA	NA	NA	NA
Ctaxi_contig_20290|comp33345_c0_seq1	-9.070163458	8.99102255	1.68E-296	5.40E-292	NA	NA	NA	NA	NA
Ctaxi_contig_26562|comp34158_c1_seq3	-9.055976241	3.356505914	1.79E-28	7.24E-27	NA	NA	NA	NA	NA
Ctaxi_contig_47539|comp35978_c5_seq8	-9.055612585	3.357571273	1.09E-52	1.30E-50	NA	NA	NA	NA	NA
Ctaxi_contig_59666|comp36712_c3_seq1	-9.022500545	3.355302342	4.77E-14	7.54E-13	seryl-trna synthetase	gi|148907095|gb|ABR16691.1|unknown [Picea sitchensis]	AT1G11870.2	"ATSRS,SRS"	 Seryl-tRNA synthetase 
Ctaxi_contig_19236|comp33178_c3_seq2	-9.016770421	9.280694036	9.36E-154	2.51E-150	NA	NA	NA	NA	NA
Ctaxi_contig_19233|comp33178_c1_seq1	-8.95185612	9.280301152	6.10E-176	3.27E-172	NA	NA	NA	NA	NA
Ctaxi_contig_50314|comp36168_c2_seq1	-8.857382263	3.188887971	1.64E-13	2.47E-12	cyclin-dependent kinase b2-2-like	gi|557020527|ref|XP_006010583.1|PREDICTED: cyclin-dependent kinase 2-like isoform X1 [Latimeria chalumnae]	AT1G76540.1	CDKB2;1	 cyclin-dependent kinase B2;1 
Ctaxi_contig_22433|comp33663_c2_seq1	-8.803317336	6.321134444	4.67E-120	5.55E-117	NA	NA	NA	NA	NA
Ctaxi_contig_42078|comp35612_c2_seq4	-8.771881649	3.109892515	6.24E-25	2.08E-23	NA	NA	NA	NA	NA
Ctaxi_contig_51048|comp36212_c3_seq6	-8.717441232	7.391513179	3.92E-127	5.25E-124	NA	NA	NA	NA	NA
Ctaxi_contig_66364|comp37044_c5_seq11	-8.707677424	3.039243852	1.11E-42	9.00E-41	NA	NA	NA	NA	NA
Ctaxi_contig_23183|comp33764_c4_seq2	-8.651486573	2.987286489	9.09E-45	8.03E-43	NA	NA	NA	NA	NA
Ctaxi_contig_19235|comp33178_c3_seq1	-8.61131734	9.164383047	8.98E-153	2.06E-149	NA	NA	NA	NA	NA
Ctaxi_contig_51047|comp36212_c3_seq5	-8.472935114	6.433483178	4.88E-104	3.27E-101	NA	NA	NA	NA	NA
Ctaxi_contig_26568|comp34158_c2_seq6	-8.471514636	4.213489491	6.03E-43	4.96E-41	NA	NA	NA	NA	NA
Ctaxi_contig_24424|comp33932_c0_seq1	-8.436228976	2.778133183	1.36E-21	3.74E-20	skin-specific protein 32	gi|390332549|ref|XP_796845.3|PREDICTED: uncharacterized protein LOC592216 [Strongylocentrotus purpuratus]	NA	NA	NA
Ctaxi_contig_28166|comp34342_c0_seq1	-8.4092059	2.753782175	3.54E-25	1.19E-23	ankyrin repeat protein	"gi|123482337|ref|XP_001323756.1|ankyrin repeat protein [Trichomonas vaginalis G3] >gi|121906627|gb|EAY11533.1| ankyrin repeat protein, putative [Trichomonas vaginalis G3]"	AT5G40160.1	"EMB139,EMB506"	 Ankyrin repeat family protein 
Ctaxi_contig_42652|comp35653_c1_seq8	-8.398364777	2.754975824	3.41E-29	1.46E-27	NA	NA	NA	NA	NA
Ctaxi_contig_10487|comp31406_c0_seq1	-8.383406693	7.794192886	1.16E-190	9.31E-187	NA	NA	NA	NA	NA
Ctaxi_contig_66376|comp37044_c8_seq3	-8.3636847	2.730941637	6.21E-31	2.92E-29	NA	NA	NA	NA	NA
Ctaxi_contig_26559|comp34158_c0_seq1	-8.280787357	2.651600483	3.36E-18	7.45E-17	NA	NA	NA	NA	NA
Ctaxi_contig_19232|comp33178_c0_seq2	-8.237961401	5.48836315	4.62E-83	1.60E-80	NA	NA	NA	NA	NA
Ctaxi_contig_22428|comp33663_c1_seq6	-8.236282749	4.679853935	1.67E-62	2.90E-60	NA	NA	NA	NA	NA
Ctaxi_contig_26564|comp34158_c2_seq2	-8.225012707	3.974685313	8.92E-40	6.37E-38	NA	NA	NA	NA	NA
Ctaxi_contig_26560|comp34158_c1_seq1	-8.184333546	2.568406355	1.09E-17	2.34E-16	NA	NA	NA	NA	NA
Ctaxi_contig_16435|comp32723_c1_seq1	-8.168706169	5.064887944	1.45E-70	3.22E-68	peptidase s1 and s6 chymotrypsin hap	gi|566021247|gb|ETI44158.1|hypothetical protein F443_11118 [Phytophthora parasitica P1569]	NA	NA	NA
Ctaxi_contig_13455|comp32163_c4_seq4	-8.091555859	6.647660902	6.59E-98	3.78E-95	NA	NA	NA	NA	NA
Ctaxi_contig_26565|comp34158_c2_seq3	-8.088229546	3.848591272	2.36E-32	1.16E-30	NA	NA	NA	NA	NA
Ctaxi_contig_16437|comp32723_c1_seq3	-8.050560854	2.446809751	8.43E-21	2.20E-19	NA	NA	NA	NA	NA
Ctaxi_contig_39340|comp35405_c1_seq1	-8.020082902	4.463839562	1.95E-79	5.64E-77	NA	NA	NA	NA	NA
Ctaxi_contig_23187|comp33764_c6_seq1	-7.878222215	2.303161399	7.58E-24	2.36E-22	voltage-dependent calcium channel subunit alpha-2 delta-4	gi|514642859|ref|XP_004998635.1|hypothetical protein PTSG_00082 [Salpingoeca rosetta] >gi|326426493|gb|EGD72063.1| hypothetical protein PTSG_00082 [Salpingoeca rosetta]	NA	NA	NA
Ctaxi_contig_46205|comp35883_c1_seq4	-7.8593912	2.294253852	7.66E-10	7.92E-09	NA	NA	NA	NA	NA
Ctaxi_contig_11807|comp31787_c0_seq5	-7.854751569	2.163792704	5.58E-05	0.000263283	chlorophyll a-b binding protein 2	gi|323388125|gb|ADX60322.1|chlorophyll a-b binding protein of LHCII [Furcellaria lumbricalis]	AT1G29920.1	"CAB2,AB165,LHCB1.1"	 chlorophyll A/B-binding protein 2 
Ctaxi_contig_71068|comp37238_c0_seq1	-7.833139445	2.228395971	5.62E-05	0.000265277	adhesin-like protein	gi|403374086|gb|EJY86979.1|hypothetical protein OXYTRI_07576 [Oxytricha trifallax]	NA	NA	NA
Ctaxi_contig_47532|comp35978_c5_seq1	-7.815778668	6.767305719	1.50E-90	6.60E-88	NA	NA	NA	NA	NA
Ctaxi_contig_37604|comp35251_c1_seq2	-7.79631941	2.222713959	1.41E-20	3.65E-19	NA	NA	NA	NA	NA
Ctaxi_contig_51033|comp36212_c1_seq3	-7.775288285	9.957813439	1.02E-163	3.65E-160	NA	NA	NA	NA	NA
Ctaxi_contig_47534|comp35978_c5_seq3	-7.736002441	7.315185752	1.44E-140	2.58E-137	NA	NA	NA	NA	NA
Ctaxi_contig_40160|comp35476_c0_seq3	-7.734724989	2.145468603	2.81E-14	4.53E-13	chalcone--flavonone isomerase-like	gi|545353966|ref|XP_005642818.1|hypothetical protein COCSUDRAFT_34588 [Coccomyxa subellipsoidea C-169] >gi|384244776|gb|EIE18274.1| hypothetical protein COCSUDRAFT_34588 [Coccomyxa subellipsoidea C-169]	AT2G26310.3		 Chalcone-flavanone isomerase family protein 
Ctaxi_contig_41771|comp35592_c1_seq5	-7.664305437	2.08851065	4.33E-05	0.00020986	mate efflux family expressed	gi|545363956|ref|XP_005647064.1|hypothetical protein COCSUDRAFT_83477 [Coccomyxa subellipsoidea C-169] >gi|384249037|gb|EIE22520.1| hypothetical protein COCSUDRAFT_83477 [Coccomyxa subellipsoidea C-169]	AT2G38330.1		 MATE efflux family protein 
Ctaxi_contig_23186|comp33764_c5_seq2	-7.655719971	2.117655532	3.18E-21	8.54E-20	NA	NA	NA	NA	NA
Ctaxi_contig_61909|comp36834_c0_seq1	-7.645831719	2.128487558	3.71E-10	3.99E-09	protein	gi|159484318|ref|XP_001700205.1|predicted protein [Chlamydomonas reinhardtii] >gi|158272521|gb|EDO98320.1| predicted protein [Chlamydomonas reinhardtii]	AT2G17250.1	EMB2762	 CCAAT-binding factor 
Ctaxi_contig_71082|comp37238_c0_seq15	-7.598391228	2.095403952	8.28E-06	4.62E-05	adhesin-like protein	gi|288560906|ref|YP_003424392.1|adhesin-like protein [Methanobrevibacter ruminantium M1] >gi|502721464|ref|WP_012956448.1| adhesin-like protein [Methanobrevibacter ruminantium] >gi|288543616|gb|ADC47500.1| adhesin-like protein [Methanobrevibacter ruminantium M1]	NA	NA	NA
Ctaxi_contig_66374|comp37044_c8_seq1	-7.597635326	2.056914955	2.05E-22	5.89E-21	NA	NA	NA	NA	NA
Ctaxi_contig_65156|comp37002_c1_seq9	-7.593298543	2.088252715	2.78E-06	1.70E-05	nuclear acid binding	gi|302770669|ref|XP_002968753.1|hypothetical protein SELMODRAFT_270742 [Selaginella moellendorffii] >gi|300163258|gb|EFJ29869.1| hypothetical protein SELMODRAFT_270742 [Selaginella moellendorffii]	AT5G54900.1	"ATRBP45A,RBP45A"	 RNA-binding protein 45A 
Ctaxi_contig_57100|comp36574_c1_seq3	-7.527360459	4.453563986	3.74E-81	1.18E-78	NA	NA	NA	NA	NA
Ctaxi_contig_13451|comp32163_c3_seq1	-7.526626607	6.452308055	1.17E-87	4.65E-85	NA	NA	NA	NA	NA
Ctaxi_contig_61755|comp36826_c0_seq2	-7.497460611	2.010984917	4.98E-11	5.89E-10	NA	NA	NA	NA	NA
Ctaxi_contig_52123|comp36271_c2_seq13	-7.466110777	3.931708457	1.33E-59	2.05E-57	cd4-specific ankyrin repeat protein	"gi|384569036|gb|AFI09263.1|LmrCD-specific DARPin, partial [synthetic construct]"	AT5G12320.1		 ankyrin repeat family protein 
Ctaxi_contig_66367|comp37044_c5_seq14	-7.458595423	1.949362513	2.05E-17	4.30E-16	NA	NA	NA	NA	NA
Ctaxi_contig_37114|comp35209_c1_seq1	-7.453871464	1.978898327	2.93E-10	3.19E-09	atp-dependent rna helicase ddx11-like protein 8-like	gi|566014803|gb|ETI37714.1|hypothetical protein F443_16424 [Phytophthora parasitica P1569]	AT1G79890.1		 RAD3-like DNA-binding helicase protein 
Ctaxi_contig_59865|comp36724_c6_seq1	-7.374110456	1.852005748	3.29E-14	5.27E-13	atp-binding cassette transporter	gi|552816798|ref|XP_005844777.1|hypothetical protein CHLNCDRAFT_58805 [Chlorella variabilis] >gi|307104421|gb|EFN52675.1| hypothetical protein CHLNCDRAFT_58805 [Chlorella variabilis]	AT5G58270.1	"STA1,ATATM3,ATM3"	 ABC transporter of the mitochondrion 3 
Ctaxi_contig_54691|comp36425_c5_seq1	-7.372321725	1.849187154	2.96E-08	2.48E-07	mismatch repair endonuclease pms2-like	gi|412993378|emb|CCO16911.1|predicted protein [Bathycoccus prasinos]	AT4G02460.1	PMS1	" DNA mismatch repair protein, putative "
Ctaxi_contig_26563|comp34158_c2_seq1	-7.362424747	1.855885757	3.26E-15	5.74E-14	NA	NA	NA	NA	NA
Ctaxi_contig_27512|comp34260_c0_seq2	-7.359142935	3.841755445	2.78E-53	3.44E-51	NA	NA	NA	NA	NA
Ctaxi_contig_21077|comp33458_c1_seq2	-7.333069546	8.361834745	2.96E-131	4.33E-128	NA	NA	NA	NA	NA
Ctaxi_contig_51035|comp36212_c1_seq5	-7.309614054	10.10710607	6.38E-170	2.93E-166	cysteine-rich membrane protein 2	gi|514486655|gb|EFW39520.2|hypothetical protein CAOG_00045 [Capsaspora owczarzaki ATCC 30864]	NA	NA	NA
Ctaxi_contig_47529|comp35978_c1_seq1	-7.292818939	7.507813712	1.10E-134	1.77E-131	NA	NA	NA	NA	NA
Ctaxi_contig_42165|comp35618_c0_seq1	-7.28308949	1.765273214	9.36E-05	0.000421151	ring finger protein 10	gi|302791295|ref|XP_002977414.1|hypothetical protein SELMODRAFT_443565 [Selaginella moellendorffii] >gi|300154784|gb|EFJ21418.1| hypothetical protein SELMODRAFT_443565 [Selaginella moellendorffii]	AT3G26730.1		 RING/U-box superfamily protein 
Ctaxi_contig_6452|comp29306_c1_seq1	-7.282477515	3.759421918	4.42E-48	4.52E-46	NA	NA	NA	NA	NA
Ctaxi_contig_49511|comp36112_c0_seq5	-7.249886201	1.74692932	1.10E-14	1.85E-13	NA	NA	NA	NA	NA
Ctaxi_contig_42079|comp35612_c2_seq5	-7.243936591	1.785893533	2.93E-13	4.31E-12	NA	NA	NA	NA	NA
Ctaxi_contig_18149|comp33027_c0_seq2	-7.185596798	1.734369631	1.02E-08	9.15E-08	nucleoside-diphosphate-sugar epimerase	gi|168044144|ref|XP_001774542.1|predicted protein [Physcomitrella patens] >gi|162674097|gb|EDQ60610.1| predicted protein [Physcomitrella patens]	AT1G19690.1		 NAD(P)-binding Rossmann-fold superfamily protein 
Ctaxi_contig_23185|comp33764_c5_seq1	-7.16316406	2.992024194	2.97E-43	2.48E-41	NA	NA	NA	NA	NA
Ctaxi_contig_52151|comp36271_c4_seq1	-7.141756285	2.964991523	2.12E-35	1.22E-33	chymotrypsin-like elastase family member 1-like	gi|5441865|dbj|BAA82368.1|elastase 2 precursor [Paralichthys olivaceus]	NA	NA	NA
Ctaxi_contig_17215|comp32870_c0_seq6	-7.135389801	1.632051993	2.48E-13	3.66E-12	phosphatidylinositol-glycan biosynthesis class f protein	gi|307179632|gb|EFN67902.1|Uncharacterized protein C1450.15 [Camponotus floridanus]	AT1G71960.1	"ABCG25,ATABCG25"	 ATP-binding casette family G25 
Ctaxi_contig_58181|comp36637_c0_seq2	-7.13385222	2.965549998	1.02E-29	4.47E-28	nadph oxidase 5-like	"gi|291222156|ref|XP_002731084.1|PREDICTED: NADPH oxidase, EF-hand calcium binding domain 5-like [Saccoglossus kowalevskii]"	NA	NA	NA
Ctaxi_contig_68873|comp37144_c3_seq1	-7.131030022	4.680098554	5.31E-67	1.10E-64	NA	NA	NA	NA	NA
Ctaxi_contig_21074|comp33458_c0_seq4	-7.12365549	6.439825499	1.46E-71	3.43E-69	NA	NA	NA	NA	NA
Ctaxi_contig_46738|comp35920_c0_seq6	-7.112296253	1.666678695	1.54E-13	2.32E-12	voltage-dependent calcium channel subunit alpha-2 delta-2	gi|412990290|emb|CCO19608.1|predicted protein [Bathycoccus prasinos]	NA	NA	NA
Ctaxi_contig_48702|comp36058_c1_seq1	-7.106940328	1.642580345	4.24E-16	7.99E-15	NA	NA	NA	NA	NA
Ctaxi_contig_44157|comp35760_c2_seq6	-7.106238735	1.651647387	5.24E-06	3.04E-05	NA	NA	NA	NA	NA
Ctaxi_contig_66372|comp37044_c7_seq3	-7.103003678	1.658207335	2.40E-13	3.55E-12	NA	NA	NA	NA	NA
Ctaxi_contig_43025|comp35679_c0_seq24	-7.096238577	1.620624353	8.25E-06	4.61E-05	isco activase-like protein	"gi|545374399|ref|XP_005651490.1|hypothetical protein COCSUDRAFT_11792, partial [Coccomyxa subellipsoidea C-169] >gi|384253471|gb|EIE26946.1| hypothetical protein COCSUDRAFT_11792, partial [Coccomyxa subellipsoidea C-169]"	AT1G73110.1		 P-loop containing nucleoside triphosphate hydrolases superfamily protein 
Ctaxi_contig_51031|comp36212_c1_seq1	-7.087390578	10.95588334	1.25E-163	4.02E-160	NA	NA	NA	NA	NA
Ctaxi_contig_68998|comp37151_c2_seq2	-7.079553348	1.585342099	0.001193682	0.004139882	hydroxyproline-rich glycoprotein family protein isoform 1	gi|545364127|ref|XP_005647128.1|Clc chloride channel [Coccomyxa subellipsoidea C-169] >gi|384249102|gb|EIE22584.1| Clc chloride channel [Coccomyxa subellipsoidea C-169]	AT3G25690.2	CHUP1	 Hydroxyproline-rich glycoprotein family protein 
Ctaxi_contig_68197|comp37119_c2_seq1	-7.078643598	1.605927775	2.59E-08	2.19E-07	gtp-binding protein	gi|302833814|ref|XP_002948470.1|hypothetical protein VOLCADRAFT_80241 [Volvox carteri f. nagariensis] >gi|300266157|gb|EFJ50345.1| hypothetical protein VOLCADRAFT_80241 [Volvox carteri f. nagariensis]	AT1G72660.3		 P-loop containing nucleoside triphosphate hydrolases superfamily protein 
Ctaxi_contig_9015|comp30930_c0_seq1	-7.076912702	1.621991871	1.03E-13	1.57E-12	NA	NA	NA	NA	NA
Ctaxi_contig_20448|comp33377_c2_seq1	-7.058647046	1.609429611	1.14E-15	2.08E-14	NA	NA	NA	NA	NA
Ctaxi_contig_66360|comp37044_c5_seq7	-7.026531341	1.604090188	8.81E-13	1.24E-11	NA	NA	NA	NA	NA
Ctaxi_contig_66383|comp37044_c9_seq1	-7.022162323	2.861244927	6.87E-29	2.86E-27	NA	NA	NA	NA	NA
Ctaxi_contig_24964|comp33999_c0_seq3	-7.021643104	1.51898412	4.62E-07	3.22E-06	von willebrand factor type a domain-containing protein	gi|552840911|ref|XP_005850175.1|hypothetical protein CHLNCDRAFT_142359 [Chlorella variabilis] >gi|307109836|gb|EFN58073.1| hypothetical protein CHLNCDRAFT_142359 [Chlorella variabilis]	NA	NA	NA
Ctaxi_contig_66370|comp37044_c7_seq1	-6.985565777	1.5425934	2.42E-13	3.57E-12	NA	NA	NA	NA	NA
Ctaxi_contig_68872|comp37144_c2_seq5	-6.967160625	4.527880506	6.22E-58	9.05E-56	NA	NA	NA	NA	NA
Ctaxi_contig_43913|comp35746_c0_seq1	-6.96134128	1.502593284	0.000270109	0.001096673	a g-specific adenine dna glycosylase	gi|330819018|ref|XP_003291563.1|hypothetical protein DICPUDRAFT_156172 [Dictyostelium purpureum] >gi|325078265|gb|EGC31926.1| hypothetical protein DICPUDRAFT_156172 [Dictyostelium purpureum]	AT4G12740.1		 HhH-GPD base excision DNA repair family protein 
Ctaxi_contig_51891|comp36255_c4_seq1	-6.919898707	1.489570909	8.24E-13	1.16E-11	protein	"gi|545370200|ref|XP_005649762.1|pseudouridine synthase, partial [Coccomyxa subellipsoidea C-169] >gi|384251741|gb|EIE25218.1| pseudouridine synthase, partial [Coccomyxa subellipsoidea C-169]"	AT2G39140.1	SVR1	 pseudouridine synthase family protein 
Ctaxi_contig_37569|comp35247_c2_seq2	-6.908534463	1.428693831	1.61E-05	8.51E-05	acetyl- carboxylase beta subunit	gi|260780700|ref|YP_003227083.1|acetyl-CoA carboxylase beta subunit [Bryopsis hypnoides] >gi|260176778|gb|ACX33787.1| acetyl-CoA carboxylase beta subunit [Bryopsis hypnoides]	ATCG00500.1	ACCD	 acetyl-CoA carboxylase carboxyl transferase subunit beta 
Ctaxi_contig_55386|comp36466_c2_seq2	-6.879667692	1.472902924	7.94E-13	1.12E-11	hypothetical protein VOLCADRAFT_105764	gi|302843017|ref|XP_002953051.1|hypothetical protein VOLCADRAFT_105764 [Volvox carteri f. nagariensis] >gi|300261762|gb|EFJ45973.1| hypothetical protein VOLCADRAFT_105764 [Volvox carteri f. nagariensis]	NA	NA	NA
Ctaxi_contig_66366|comp37044_c5_seq13	-6.867884613	2.733707724	4.61E-25	1.54E-23	NA	NA	NA	NA	NA
Ctaxi_contig_51039|comp36212_c1_seq9	-6.864331228	7.898767066	8.27E-130	1.16E-126	NA	NA	NA	NA	NA
Ctaxi_contig_37124|comp35209_c4_seq1	-6.854875984	4.885304114	5.18E-56	7.06E-54	NA	NA	NA	NA	NA
Ctaxi_contig_33655|comp34889_c2_seq1	-6.833908671	1.409670197	2.85E-12	3.80E-11	mterf domain-containing mitochondrial	"gi|527189550|gb|EPS61161.1|hypothetical protein M569_13638, partial [Genlisea aurea]"	AT1G78930.1		 Mitochondrial transcription termination factor family protein 
Ctaxi_contig_14379|comp32355_c0_seq2	-6.831163077	3.792556876	7.70E-53	9.30E-51	NA	NA	NA	NA	NA
Ctaxi_contig_52139|comp36271_c2_seq29	-6.820859958	3.334386085	1.66E-43	1.40E-41	ankyrin repeat protein	"gi|123437955|ref|XP_001309767.1|ankyrin repeat protein [Trichomonas vaginalis G3] >gi|121891508|gb|EAX96837.1| ankyrin repeat protein, putative [Trichomonas vaginalis G3]"	AT4G19150.1		 Ankyrin repeat family protein 
Ctaxi_contig_22136|comp33622_c2_seq3	-6.81869174	2.675812939	4.59E-33	2.33E-31	NA	NA	NA	NA	NA
Ctaxi_contig_66352|comp37044_c4_seq1	-6.815276085	2.675855563	8.70E-27	3.24E-25	zinc finger transcription factor	gi|159484052|ref|XP_001700074.1|predicted protein [Chlamydomonas reinhardtii] >gi|158272570|gb|EDO98368.1| predicted protein [Chlamydomonas reinhardtii]	NA	NA	NA
Ctaxi_contig_22425|comp33663_c1_seq3	-6.800590401	3.307354714	1.20E-29	5.23E-28	NA	NA	NA	NA	NA
Ctaxi_contig_9754|comp31199_c1_seq5	-6.788411779	5.509977726	8.58E-112	7.45E-109	NA	NA	NA	NA	NA
Ctaxi_contig_66354|comp37044_c5_seq1	-6.76367363	1.36250632	1.00E-12	1.41E-11	NA	NA	NA	NA	NA
Ctaxi_contig_44184|comp35760_c2_seq33	-6.737466466	1.373649113	6.49E-07	4.42E-06	NA	NA	NA	NA	NA
Ctaxi_contig_19420|comp33201_c0_seq1	-6.725835326	5.642755592	4.11E-97	2.32E-94	NA	NA	NA	NA	NA
Ctaxi_contig_66007|comp37033_c4_seq5	-6.703221386	1.365735852	1.39E-05	7.43E-05	zinc finger ccch-type with g patch domain-containing	gi|545355822|ref|XP_005643686.1|hypothetical protein COCSUDRAFT_59626 [Coccomyxa subellipsoidea C-169] >gi|384245649|gb|EIE19142.1| hypothetical protein COCSUDRAFT_59626 [Coccomyxa subellipsoidea C-169]	AT2G24830.1		 zinc finger (CCCH-type) family protein / D111/G-patch domain-containing protein 
Ctaxi_contig_12964|comp32055_c2_seq1	-6.702365125	1.321342854	8.52E-08	6.62E-07	NA	NA	NA	NA	NA
Ctaxi_contig_14383|comp32355_c0_seq6	-6.685107056	1.298848591	7.94E-12	1.01E-10	NA	NA	NA	NA	NA
Ctaxi_contig_58186|comp36637_c3_seq1	-6.67837508	5.013099468	2.75E-85	9.94E-83	NA	NA	NA	NA	NA
Ctaxi_contig_21076|comp33458_c1_seq1	-6.669594548	9.147949495	1.46E-111	1.23E-108	NA	NA	NA	NA	NA
Ctaxi_contig_52115|comp36271_c2_seq5	-6.648439225	4.655636781	8.25E-87	3.16E-84	ankyrin repeat protein	"gi|123437955|ref|XP_001309767.1|ankyrin repeat protein [Trichomonas vaginalis G3] >gi|121891508|gb|EAX96837.1| ankyrin repeat protein, putative [Trichomonas vaginalis G3]"	AT2G03430.1		 Ankyrin repeat family protein 
Ctaxi_contig_44239|comp35760_c2_seq88	-6.623419648	9.051474915	1.17E-65	2.30E-63	calcium-binding and coiled-coil domain-containing protein 2	gi|402169573|ref|NP_001257947.1|calcium-binding and coiled-coil domain-containing protein 2 [Mus musculus] >gi|162416032|sp|A2A6M5.1|CACO2_MOUSE RecName: Full=Calcium-binding and coiled-coil domain-containing protein 2; AltName: Full=Nuclear domain 10 protein NDP52; Short=Nuclear domain 10 protein 52	NA	NA	NA
Ctaxi_contig_22134|comp33622_c2_seq1	-6.585256219	3.565973876	5.21E-55	6.86E-53	NA	NA	NA	NA	NA
Ctaxi_contig_57109|comp36574_c6_seq1	-6.579363038	7.086737385	4.35E-141	8.22E-138	NA	NA	NA	NA	NA
Ctaxi_contig_16773|comp32787_c1_seq1	-6.528159514	12.46769666	4.24E-160	1.24E-156	NA	NA	NA	NA	NA
Ctaxi_contig_6451|comp29306_c0_seq1	-6.524050728	7.5511023	7.34E-118	7.86E-115	NA	NA	NA	NA	NA
Ctaxi_contig_21075|comp33458_c0_seq5	-6.518236331	5.749873825	2.69E-50	3.07E-48	NA	NA	NA	NA	NA
Ctaxi_contig_47398|comp35970_c0_seq1	-6.513878851	1.182920066	0.000385939	0.00151607	erc protein 2-like	gi|218441295|ref|YP_002379624.1|hypothetical protein PCC7424_4392 [Cyanothece sp. PCC 7424] >gi|506436623|ref|WP_015956340.1| hypothetical protein [Cyanothece sp. PCC 7424] >gi|218174023|gb|ACK72756.1| BRCT domain protein [Cyanothece sp. PCC 7424]	NA	NA	NA
Ctaxi_contig_55764|comp36490_c1_seq1	-6.500123993	1.104255513	5.44E-05	0.000257361	NA	NA	NA	NA	NA
Ctaxi_contig_59542|comp36704_c1_seq9	-6.449254061	1.093661165	0.003019549	0.009342901	rhomboid-like protein 14	gi|561027870|gb|ESW26510.1|hypothetical protein PHAVU_003G125100g [Phaseolus vulgaris]	AT3G17611.1	"ATRBL14,RBL14"	 RHOMBOID-like protein 14 
Ctaxi_contig_60742|comp36773_c5_seq40	-6.442788856	1.046939409	5.26E-05	0.000249912	laglidadg homing endonuclease	gi|17028269|gb|AAL34363.1|L49149_3putative protein [Chlamydomonas monadina]	NA	NA	NA
Ctaxi_contig_63520|comp36923_c2_seq3	-6.434038271	1.244555687	0.000411907	0.001607276	NA	NA	NA	NA	NA
Ctaxi_contig_26566|comp34158_c2_seq4	-6.3987909	1.13384886	9.00E-07	5.98E-06	NA	NA	NA	NA	NA
Ctaxi_contig_10879|comp31534_c0_seq1	-6.389584195	7.113426349	3.85E-91	1.74E-88	NA	NA	NA	NA	NA
Ctaxi_contig_14382|comp32355_c0_seq5	-6.38139278	2.931730402	1.17E-29	5.12E-28	NA	NA	NA	NA	NA
Ctaxi_contig_38159|comp35305_c2_seq3	-6.374740518	1.027152362	7.56E-05	0.000346958	low quality protein: trichohyalin	"gi|440906752|gb|ELR56981.1|Trichohyalin, partial [Bos mutus]"	NA	NA	NA
Ctaxi_contig_22135|comp33622_c2_seq2	-6.340024075	1.025417264	4.82E-09	4.53E-08	NA	NA	NA	NA	NA
Ctaxi_contig_30113|comp34550_c0_seq1	-6.322034305	1.046532126	1.37E-06	8.82E-06	NA	NA	NA	NA	NA
Ctaxi_contig_39300|comp35400_c6_seq4	-6.315120734	1.040233506	2.91E-06	1.77E-05	NA	NA	NA	NA	NA
Ctaxi_contig_47205|comp35956_c3_seq2	-6.311740491	5.786930022	8.08E-35	4.49E-33	NA	NA	NA	NA	NA
Ctaxi_contig_23182|comp33764_c4_seq1	-6.307353415	3.310673983	2.89E-49	3.17E-47	macrophage mannose receptor 1-like	gi|528512682|ref|XP_005173902.1|PREDICTED: macrophage mannose receptor 1-like [Danio rerio]	NA	NA	NA
Ctaxi_contig_15559|comp32576_c1_seq2	-6.276035871	0.965706713	8.62E-07	5.74E-06	NA	NA	NA	NA	NA
Ctaxi_contig_42082|comp35612_c2_seq8	-6.272288134	1.063296267	5.15E-05	0.000245436	NA	NA	NA	NA	NA
Ctaxi_contig_16771|comp32787_c0_seq1	-6.270264594	13.22317126	1.95E-153	4.81E-150	cell wall surface anchor family protein	gi|509391706|gb|AGN29634.1|SPT transcription factor family member [Acartia pacifica]	NA	NA	NA
Ctaxi_contig_66369|comp37044_c5_seq16	-6.262967133	1.005091132	2.12E-10	2.34E-09	NA	NA	NA	NA	NA
Ctaxi_contig_20869|comp33429_c0_seq1	-6.262241789	4.09292718	9.61E-81	2.94E-78	NA	NA	NA	NA	NA
Ctaxi_contig_27754|comp34290_c0_seq13	-6.240905178	0.944869476	1.40E-06	8.99E-06	predicted protein	gi|159463704|ref|XP_001690082.1|predicted protein [Chlamydomonas reinhardtii] >gi|158284070|gb|EDP09820.1| predicted protein [Chlamydomonas reinhardtii]	NA	NA	NA
Ctaxi_contig_44164|comp35760_c2_seq13	-6.233626425	2.126285763	5.11E-06	2.98E-05	NA	NA	NA	NA	NA
Ctaxi_contig_13452|comp32163_c4_seq1	-6.220677814	3.828475461	9.66E-45	8.50E-43	NA	NA	NA	NA	NA
Ctaxi_contig_15575|comp32576_c1_seq18	-6.190716246	0.916122299	4.30E-06	2.54E-05	NA	NA	NA	NA	NA
Ctaxi_contig_55800|comp36492_c0_seq10	-6.187827712	2.765157525	1.80E-31	8.60E-30	flagellar associated protein	gi|302853934|ref|XP_002958479.1|hypothetical protein VOLCADRAFT_108142 [Volvox carteri f. nagariensis] >gi|300256207|gb|EFJ40479.1| hypothetical protein VOLCADRAFT_108142 [Volvox carteri f. nagariensis]	NA	NA	NA
Ctaxi_contig_34561|comp34972_c1_seq1	-6.172439622	0.930472005	6.56E-09	6.04E-08	NA	NA	NA	NA	NA
Ctaxi_contig_66355|comp37044_c5_seq2	-6.171537194	2.759813048	5.79E-26	2.05E-24	polymorphic outer membrane protein	"gi|489091084|ref|WP_003000979.1|outer membrane protein, partial [Sphingobacterium spiritivorum] >gi|300761406|gb|EFK58228.1| polymorphic outer membrane protein repeat (3 repeats), partial [Sphingobacterium spiritivorum ATCC 33861]"	NA	NA	NA
Ctaxi_contig_9750|comp31199_c1_seq1	-6.149885012	7.865157823	7.57E-199	8.11E-195	NA	NA	NA	NA	NA
Ctaxi_contig_51040|comp36212_c1_seq10	-6.149342341	8.22684164	1.83E-89	7.85E-87	NA	NA	NA	NA	NA
Ctaxi_contig_48445|comp36038_c3_seq1	-6.144675951	0.862856824	1.00E-05	5.49E-05	predicted protein	gi|159487937|ref|XP_001701979.1|predicted protein [Chlamydomonas reinhardtii] >gi|158281198|gb|EDP06954.1| predicted protein [Chlamydomonas reinhardtii]	NA	NA	NA
Ctaxi_contig_35639|comp35079_c0_seq2	-6.140808439	0.888211935	0.000107147	0.000475723	clip-associating protein	gi|302837169|ref|XP_002950144.1|CLIP-associating protein [Volvox carteri f. nagariensis] >gi|300264617|gb|EFJ48812.1| CLIP-associating protein [Volvox carteri f. nagariensis]	AT2G20190.1	"ATCLASP,CLASP"	 CLIP-associated protein 
Ctaxi_contig_48708|comp36058_c3_seq4	-6.135035358	0.899211445	0.000710631	0.002611851	membrane protein	gi|519097985|ref|WP_020253860.1|hypothetical protein [Cloacimonetes bacterium SCGC AAA255-B16]	NA	NA	NA
Ctaxi_contig_18447|comp33066_c1_seq1	-6.108947089	0.876238726	5.89E-09	5.46E-08	NA	NA	NA	NA	NA
Ctaxi_contig_22471|comp33670_c2_seq4	-6.090173942	0.869527141	7.60E-08	5.98E-07	NA	NA	NA	NA	NA
Ctaxi_contig_66361|comp37044_c5_seq8	-6.089581933	0.909758	3.48E-06	2.09E-05	NA	NA	NA	NA	NA
Ctaxi_contig_35939|comp35103_c1_seq3	-6.073195197	0.866359404	2.48E-09	2.41E-08	NA	NA	NA	NA	NA
Ctaxi_contig_66368|comp37044_c5_seq15	-6.038293054	2.00018873	3.69E-17	7.57E-16	NA	NA	NA	NA	NA
Ctaxi_contig_55805|comp36492_c0_seq15	-6.010777228	0.823925375	1.27E-08	1.12E-07	NA	NA	NA	NA	NA
Ctaxi_contig_32980|comp34835_c1_seq1	-6.002723572	0.850834657	3.30E-07	2.35E-06	NA	NA	NA	NA	NA
Ctaxi_contig_50166|comp36156_c0_seq12	-5.990324897	0.80161577	2.09E-06	1.31E-05	dna-directed rna polymerase chloroplast	"gi|470122310|ref|XP_004297187.1|PREDICTED: DNA-directed RNA polymerase 1, mitochondrial-like [Fragaria vesca subsp. vesca]"	NA	NA	NA
Ctaxi_contig_9136|comp30977_c0_seq1	-5.98772032	0.824557997	0.005177836	0.014986633	elongation factor-1 alpha	"gi|387165849|gb|AFJ64387.1|elongation factor 1 alpha, partial [Polymastia tenax]"	AT5G60390.3		 GTP binding Elongation factor Tu family protein 
Ctaxi_contig_23984|comp33866_c3_seq1	-5.954860889	0.781424143	2.17E-08	1.85E-07	trypsin family protein	"gi|550245764|ref|WP_022595782.1|putative Peptidase, trypsin-like serine and cysteine [Vibrio nigripulchritudo] >gi|548968153|emb|CCN32949.1| putative Peptidase, trypsin-like serine and cysteine [Vibrio nigripulchritudo AM115] >gi|548978286|emb|CCN64293.1| putative Peptidase, trypsin-like serine and cysteine [Vibrio nigripulchritudo Pon4] >gi|548993772|emb|CCN44093.1| putative Peptidase, trypsin-like serine and cysteine [Vibrio nigripulchritudo FTn2] >gi|549020821|emb|CCN76051.1| putative Peptidase, trypsin-like serine and cysteine [Vibrio nigripulchritudo SO65]"	NA	NA	NA
Ctaxi_contig_55803|comp36492_c0_seq13	-5.950416424	0.793170198	1.61E-08	1.40E-07	NA	NA	NA	NA	NA
Ctaxi_contig_37431|comp35236_c0_seq5	-5.930642407	0.8538227	0.000133455	0.000581842	transmembrane protein 14c	gi|552810389|ref|XP_005843190.1|hypothetical protein CHLNCDRAFT_141477 [Chlorella variabilis] >gi|307102821|gb|EFN51088.1| hypothetical protein CHLNCDRAFT_141477 [Chlorella variabilis]	AT3G20510.1		 Transmembrane proteins 14C 
Ctaxi_contig_71465|comp37254_c3_seq1	-5.92803079	0.581826443	0.002152873	0.006943324	dynein heavy chain axonemal	"gi|30580468|sp|Q9SMH3.1|DYH1A_CHLRERecName: Full=Dynein-1-alpha heavy chain, flagellar inner arm I1 complex; AltName: Full=1-alpha DHC; AltName: Full=Dynein-1, subspecies f >gi|5931718|emb|CAB56598.1| 1-alpha dynein heavy chain [Chlamydomonas reinhardtii]"	NA	NA	NA
Ctaxi_contig_20293|comp33345_c2_seq1	-5.923683012	1.903304351	1.56E-17	3.30E-16	NA	NA	NA	NA	NA
Ctaxi_contig_9752|comp31199_c1_seq3	-5.919135082	5.492234456	8.25E-116	8.29E-113	NA	NA	NA	NA	NA
Ctaxi_contig_59081|comp36682_c1_seq23	-5.915324892	0.907015153	0.001550489	0.005209078	NA	NA	NA	NA	NA
Ctaxi_contig_6336|comp29103_c0_seq1	-5.892165065	1.87543221	5.97E-15	1.03E-13	NA	NA	NA	NA	NA
Ctaxi_contig_4836|comp26472_c0_seq3	-5.876384212	2.913882737	1.72E-30	7.87E-29	NA	NA	NA	NA	NA
Ctaxi_contig_52024|comp36264_c1_seq1	-5.84867378	0.77595269	0.000107074	0.000475464	rna-binding protein	gi|302767986|ref|XP_002967413.1|hypothetical protein SELMODRAFT_86884 [Selaginella moellendorffii] >gi|300165404|gb|EFJ32012.1| hypothetical protein SELMODRAFT_86884 [Selaginella moellendorffii]	AT1G53120.1		 RNA-binding S4 domain-containing protein 
Ctaxi_contig_6454|comp29306_c1_seq3	-5.848637648	3.687694123	1.00E-37	6.42E-36	NA	NA	NA	NA	NA
Ctaxi_contig_15268|comp32530_c0_seq1	-5.844778545	0.572561553	0.000323526	0.001294466	#NAME?	gi|545368065|ref|XP_005648822.1|JmjC-domain-containing protein [Coccomyxa subellipsoidea C-169] >gi|384250799|gb|EIE24278.1| JmjC-domain-containing protein [Coccomyxa subellipsoidea C-169]	AT5G46910.1		 Transcription factor jumonji (jmj) family protein / zinc finger (C5HC2 type) family protein 
Ctaxi_contig_47430|comp35973_c0_seq4	-5.841803842	0.74833495	0.005903765	0.01679719	NA	NA	NA	NA	NA
Ctaxi_contig_58184|comp36637_c0_seq5	-5.828690634	2.445292192	3.65E-21	9.70E-20	nadph oxidase 5	"gi|291222156|ref|XP_002731084.1|PREDICTED: NADPH oxidase, EF-hand calcium binding domain 5-like [Saccoglossus kowalevskii]"	NA	NA	NA
Ctaxi_contig_57108|comp36574_c5_seq1	-5.823389469	5.519342633	8.43E-71	1.90E-68	NA	NA	NA	NA	NA
Ctaxi_contig_20619|comp33402_c7_seq10	-5.797439545	0.737375064	0.001314617	0.004503381	NA	NA	AT4G38090.2		 Ribosomal protein S5 domain 2-like superfamily protein 
Ctaxi_contig_66353|comp37044_c4_seq2	-5.795149078	2.433571	1.28E-19	3.13E-18	NA	NA	NA	NA	NA
Ctaxi_contig_42085|comp35612_c2_seq11	-5.781657747	3.824675225	2.12E-29	9.09E-28	NA	NA	NA	NA	NA
Ctaxi_contig_38411|comp35320_c1_seq4	-5.777668619	0.606299565	0.000218958	0.000907831	copine-domain-containing protein	gi|545368087|ref|XP_005648833.1|Copine-domain-containing protein [Coccomyxa subellipsoidea C-169] >gi|384250810|gb|EIE24289.1| Copine-domain-containing protein [Coccomyxa subellipsoidea C-169]	AT1G67800.4		 Copine (Calcium-dependent phospholipid-binding protein) family 
Ctaxi_contig_39344|comp35405_c5_seq1	-5.770129088	2.824895156	3.17E-34	1.72E-32	NA	NA	NA	NA	NA
Ctaxi_contig_15569|comp32576_c1_seq12	-5.758909965	0.657218197	1.34E-07	1.02E-06	signal recognition particle 54 kda protein 2-like	gi|125552939|gb|EAY98648.1|hypothetical protein OsI_20572 [Oryza sativa Indica Group]	AT1G48900.1		" Signal recognition particle, SRP54 subunit protein "
Ctaxi_contig_44217|comp35760_c2_seq66	-5.747379321	6.636084333	1.28E-62	2.24E-60	calcium-binding and coiled-coil domain-containing protein 2	gi|402169573|ref|NP_001257947.1|calcium-binding and coiled-coil domain-containing protein 2 [Mus musculus] >gi|162416032|sp|A2A6M5.1|CACO2_MOUSE RecName: Full=Calcium-binding and coiled-coil domain-containing protein 2; AltName: Full=Nuclear domain 10 protein NDP52; Short=Nuclear domain 10 protein 52	NA	NA	NA
Ctaxi_contig_27425|comp34254_c1_seq1	-5.72793187	0.669762316	4.75E-06	2.79E-05	NA	NA	NA	NA	NA
Ctaxi_contig_18673|comp33094_c2_seq61	-5.723077001	0.635633331	0.001769315	0.00584769	ankyrin repeat protein	gi|496363280|ref|WP_009072270.1|ankyrin repeat-containing protein [Metallosphaera yellowstonensis] >gi|373526342|gb|EHP71122.1| ankyrin repeat-containing protein [Metallosphaera yellowstonensis MK1]	AT2G03430.1		 Ankyrin repeat family protein 
Ctaxi_contig_18426|comp33065_c1_seq8	-5.714763203	0.594106054	2.04E-05	0.000105382	ankyrin repeat protein	"gi|157106769|ref|XP_001649474.1|ankyrin 2,3/unc44 [Aedes aegypti] >gi|108868779|gb|EAT33004.1| AAEL014742-PA, partial [Aedes aegypti]"	AT2G03430.1		 Ankyrin repeat family protein 
Ctaxi_contig_52128|comp36271_c2_seq18	-5.701418562	0.627577673	2.99E-07	2.15E-06	ankyrin repeat protein	gi|189502556|ref|YP_001958273.1|hypothetical protein Aasi_1217 [Candidatus Amoebophilus asiaticus 5a2] >gi|501449850|ref|WP_012473299.1| hypothetical protein [Candidatus Amoebophilus asiaticus] >gi|189497997|gb|ACE06544.1| hypothetical protein Aasi_1217 [Candidatus Amoebophilus asiaticus 5a2]	AT2G03430.1		 Ankyrin repeat family protein 
Ctaxi_contig_24454|comp33936_c1_seq1	-5.692863924	0.626813651	1.47E-06	9.43E-06	NA	NA	NA	NA	NA
Ctaxi_contig_15083|comp32494_c1_seq1	-5.685770195	0.609114339	6.42E-07	4.37E-06	NA	NA	NA	NA	NA
Ctaxi_contig_65167|comp37002_c1_seq20	-5.673185681	0.545949381	0.002220032	0.007137006	uncharacterized loc101220161	gi|302770669|ref|XP_002968753.1|hypothetical protein SELMODRAFT_270742 [Selaginella moellendorffii] >gi|300163258|gb|EFJ29869.1| hypothetical protein SELMODRAFT_270742 [Selaginella moellendorffii]	AT2G35450.1		 catalytics;hydrolases 
Ctaxi_contig_66371|comp37044_c7_seq2	-5.664753928	0.603334192	3.94E-06	2.34E-05	NA	NA	NA	NA	NA
Ctaxi_contig_50058|comp36150_c0_seq15	-5.660737308	0.599386057	0.000299416	0.001205503	ccch-type zinc finger protein	gi|302831684|ref|XP_002947407.1|CCCH zinc finger protein [Volvox carteri f. nagariensis] >gi|300267271|gb|EFJ51455.1| CCCH zinc finger protein [Volvox carteri f. nagariensis]	AT2G19810.1		 CCCH-type zinc finger family protein 
Ctaxi_contig_60153|comp36742_c0_seq7	-5.659496286	0.586631206	4.01E-07	2.81E-06	chymotrypsin-like protease ctrl-1	gi|527268857|ref|XP_005152474.1|PREDICTED: chymotrypsin-like protease CTRL-1 [Melopsittacus undulatus]	NA	NA	NA
Ctaxi_contig_22086|comp33618_c1_seq1	-5.624152556	0.583457029	0.001835268	0.006032793	zinc ribbon 1	gi|552816783|ref|XP_005844772.1|hypothetical protein CHLNCDRAFT_138626 [Chlorella variabilis] >gi|307104416|gb|EFN52670.1| hypothetical protein CHLNCDRAFT_138626 [Chlorella variabilis]	AT5G27280.1		 Zim17-type zinc finger protein 
Ctaxi_contig_9432|comp31085_c0_seq1	-5.623444583	0.584070844	0.00773188	0.02118671	non-muscle -like	"gi|221122242|ref|XP_002154462.1|PREDICTED: actin, non-muscle 6.2-like [Hydra vulgaris] >gi|113296|sp|P17126.1|ACT_HYDAT RecName: Full=Actin, non-muscle 6.2 >gi|159254|gb|AAA29205.1| actin [Hydra vulgaris]"	AT3G12110.1	ACT11	 actin-11 
Ctaxi_contig_44153|comp35760_c2_seq2	-5.618939842	0.602759363	0.007673438	0.021039122	NA	NA	NA	NA	NA
Ctaxi_contig_34244|comp34942_c0_seq1	-5.615433327	0.54136545	9.51E-07	6.29E-06	NA	NA	NA	NA	NA
Ctaxi_contig_34506|comp34965_c1_seq1	-5.615409136	0.534612589	0.000279853	0.00113284	NA	NA	NA	NA	NA
Ctaxi_contig_13296|comp32128_c1_seq5	-5.611570253	0.558752962	3.86E-06	2.30E-05	NA	NA	NA	NA	NA
Ctaxi_contig_28961|comp34432_c4_seq1	-5.59278909	0.553900179	9.72E-07	6.42E-06	NA	NA	AT5G12320.1		 ankyrin repeat family protein 
Ctaxi_contig_23350|comp33786_c6_seq2	-5.580775509	0.556370408	0.000302845	0.001217782	NA	NA	NA	NA	NA
Ctaxi_contig_31659|comp34710_c0_seq12	-5.578201634	0.576936403	0.008148821	0.022176078	NA	NA	NA	NA	NA
Ctaxi_contig_42072|comp35612_c0_seq2	-5.566162563	4.71766012	4.43E-77	1.20E-74	glycosyl hydrolase family chitinase	gi|269925479|ref|YP_003322102.1|hypothetical protein Tter_0358 [Thermobaculum terrenum ATCC BAA-798] >gi|502637825|ref|WP_012874315.1| hypothetical protein [Thermobaculum terrenum] >gi|269789139|gb|ACZ41280.1| hypothetical protein Tter_0358 [Thermobaculum terrenum ATCC BAA-798]	NA	NA	NA
Ctaxi_contig_49515|comp36112_c0_seq9	-5.537836789	1.623434283	1.40E-11	1.75E-10	NA	NA	NA	NA	NA
Ctaxi_contig_6453|comp29306_c1_seq2	-5.520513152	6.028347533	1.78E-87	6.97E-85	NA	NA	NA	NA	NA
Ctaxi_contig_21958|comp33602_c0_seq5	-5.51992445	0.481917614	0.003056506	0.009437266	NA	NA	NA	NA	NA
Ctaxi_contig_53649|comp36357_c3_seq2	-5.512477414	0.542079103	0.000258476	0.001054271	dna damage-binding protein 1-like	gi|514745981|ref|XP_004961015.1|PREDICTED: DNA damage-binding protein 1-like [Setaria italica]	AT4G05420.1	DDB1A	 damaged DNA binding protein 1A 
Ctaxi_contig_10881|comp31534_c0_seq3	-5.507140005	5.564422619	5.15E-65	9.80E-63	NA	NA	NA	NA	NA
Ctaxi_contig_28958|comp34432_c2_seq3	-5.505311498	0.519838727	0.000490058	0.001878254	ankyrin repeat protein	gi|512187799|gb|EPE03575.1|ankyrin repeat protein [Ophiostoma piceae UAMH 11346]	AT2G03430.1		 Ankyrin repeat family protein 
Ctaxi_contig_4541|comp25876_c0_seq1	-5.503029925	2.166807234	6.70E-18	1.46E-16	NA	NA	NA	NA	NA
Ctaxi_contig_44801|comp35787_c0_seq161	-5.500570733	0.534722277	0.003001591	0.009295388	transcription factor tau subunit sfc4	gi|302836846|ref|XP_002949983.1|hypothetical protein VOLCADRAFT_90359 [Volvox carteri f. nagariensis] >gi|300264892|gb|EFJ49086.1| hypothetical protein VOLCADRAFT_90359 [Volvox carteri f. nagariensis]	AT1G17680.2		 tetratricopeptide repeat (TPR)-containing protein 
Ctaxi_contig_2622|comp16599_c0_seq1	-5.493432195	0.50305163	0.009324606	0.024936728	heat shock cognate 70	gi|451173139|gb|AGF33487.1|heat shock cognate 70 [Polyrhachis vicina]	AT3G12580.1	"HSP70,ATHSP70"	 heat shock protein 70 
Ctaxi_contig_71806|comp37264_c2_seq4	-5.49321344	0.49752654	5.77E-05	0.000271169	NA	NA	NA	NA	NA
Ctaxi_contig_67807|comp37100_c4_seq23	-5.492406892	0.496501764	4.58E-06	2.69E-05	vacuolar protein sorting-associated protein 28 homolog 2-like isoform 1	"gi|545375463|ref|XP_005651910.1|ESCRT-1 complex, Vps28 subunit [Coccomyxa subellipsoidea C-169] >gi|384253892|gb|EIE27366.1| ESCRT-1 complex, Vps28 subunit [Coccomyxa subellipsoidea C-169]"	AT4G05000.2	VPS28-1	 Vacuolar protein sorting-associated protein VPS28 family protein 
Ctaxi_contig_52118|comp36271_c2_seq8	-5.488329224	1.558265922	1.21E-10	1.38E-09	ankyrin repeat-containing protein	"gi|157106389|ref|XP_001649301.1|ankyrin 2,3/unc44 [Aedes aegypti] >gi|108868849|gb|EAT33074.1| AAEL014668-PA, partial [Aedes aegypti]"	AT5G53470.1	"ACBP1,ACBP"	 acyl-CoA binding protein 1 
Ctaxi_contig_66365|comp37044_c5_seq12	-5.471942188	1.54909687	4.95E-12	6.45E-11	lpxtg-motif cell wall anchor domain protein	gi|493613848|ref|WP_006566129.1|hypothetical protein [Anaerostipes caccae] >gi|167654442|gb|EDR98571.1| LPXTG-motif cell wall anchor domain protein [Anaerostipes caccae DSM 14662]	NA	NA	NA
Ctaxi_contig_12966|comp32055_c2_seq3	-5.466469382	0.472183082	6.36E-05	0.000296308	chymotrypsin-like elastase family member 1	gi|558160637|ref|XP_006122763.1|PREDICTED: chymotrypsin-like elastase family member 1-like [Pelodiscus sinensis]	NA	NA	NA
Ctaxi_contig_40446|comp35502_c0_seq13	-5.438327769	0.449058362	9.12E-06	5.05E-05	protein tyrosine phosphatase	gi|302841545|ref|XP_002952317.1|hypothetical protein VOLCADRAFT_75328 [Volvox carteri f. nagariensis] >gi|300262253|gb|EFJ46460.1| hypothetical protein VOLCADRAFT_75328 [Volvox carteri f. nagariensis]	AT3G44620.1		 protein tyrosine phosphatases;protein tyrosine phosphatases 
Ctaxi_contig_15003|comp32479_c0_seq1	-5.43523749	0.46935301	5.22E-05	0.000248103	NA	NA	NA	NA	NA
Ctaxi_contig_48705|comp36058_c3_seq1	-5.433065918	2.524265373	2.98E-24	9.53E-23	filamentous hemagglutinin family outer membrane protein	"gi|518097785|ref|WP_019267993.1|hypothetical protein, partial [Methanobrevibacter smithii]"	NA	NA	NA
Ctaxi_contig_17060|comp32842_c8_seq4	-5.429786479	0.447164289	1.54E-06	9.81E-06	NA	NA	NA	NA	NA
Ctaxi_contig_68544|comp37129_c1_seq7	-5.402662072	0.468548435	0.01060719	0.027833681	protein	gi|168006558|ref|XP_001755976.1|predicted protein [Physcomitrella patens] >gi|162692906|gb|EDQ79261.1| predicted protein [Physcomitrella patens]	AT1G45332.1		 Translation elongation factor EFG/EF2 protein 
Ctaxi_contig_51505|comp36242_c2_seq14	-5.399757342	0.446312896	0.010656939	0.027939588	lysosomal alpha-n-acetyl glucosaminidase	gi|545359315|ref|XP_005645139.1|hypothetical protein COCSUDRAFT_37819 [Coccomyxa subellipsoidea C-169] >gi|384247107|gb|EIE20595.1| hypothetical protein COCSUDRAFT_37819 [Coccomyxa subellipsoidea C-169]	AT5G13690.1	"CYL1,NAGLU"	 alpha-N-acetylglucosaminidase family / NAGLU family 
Ctaxi_contig_57741|comp36612_c1_seq14	-5.389767638	0.581021126	0.010205222	0.026930502	pyridoxal phosphate	gi|545366942|ref|XP_005648341.1|hypothetical protein COCSUDRAFT_41939 [Coccomyxa subellipsoidea C-169] >gi|384250317|gb|EIE23797.1| hypothetical protein COCSUDRAFT_41939 [Coccomyxa subellipsoidea C-169]	AT4G29530.1		 Pyridoxal phosphate phosphatase-related protein 
Ctaxi_contig_29069|comp34445_c0_seq2	-5.387988255	0.503095958	0.001145793	0.003991279	NA	NA	NA	NA	NA
Ctaxi_contig_28730|comp34406_c1_seq1	-5.36052708	3.449496047	8.11E-32	3.93E-30	NA	NA	NA	NA	NA
Ctaxi_contig_37433|comp35236_c0_seq7	-5.324793712	2.554976636	3.43E-05	0.000169163	transmembrane protein 14c	gi|552810389|ref|XP_005843190.1|hypothetical protein CHLNCDRAFT_141477 [Chlorella variabilis] >gi|307102821|gb|EFN51088.1| hypothetical protein CHLNCDRAFT_141477 [Chlorella variabilis]	AT3G20510.1		 Transmembrane proteins 14C 
Ctaxi_contig_68645|comp37132_c1_seq3	-5.299010091	3.715768662	4.39E-49	4.75E-47	spt transcription factor family member	gi|509391706|gb|AGN29634.1|SPT transcription factor family member [Acartia pacifica]	NA	NA	NA
Ctaxi_contig_71869|comp37267_c2_seq10	-5.241171549	0.482298488	0.007423196	0.020442155	thyroid adenoma-associated protein homolog	gi|302753800|ref|XP_002960324.1|hypothetical protein SELMODRAFT_74297 [Selaginella moellendorffii] >gi|300171263|gb|EFJ37863.1| hypothetical protein SELMODRAFT_74297 [Selaginella moellendorffii]	AT3G55160.1		" unknown protein; EXPRESSED IN: 11 plant structures; EXPRESSED DURING: 4 anthesis, F mature embryo stage, petal differentiation and expansion stage, E expanded cotyledon stage, D bilateral stage; CONTAINS InterPro DOMAIN/s: Protein of unknown function DUF2428, death-receptor-like (InterPro:IPR019442); Has 357 Blast hits to 330 proteins in 163 species: Archae - 0; Bacteria - 0; Metazoa - 144; Fungi - 118; Plants - 50; Viruses - 0; Other Eukaryotes - 45 (source: NCBI BLink). "
Ctaxi_contig_15562|comp32576_c1_seq5	-5.232767964	3.137912422	1.47E-26	5.43E-25	NA	NA	NA	NA	NA
Ctaxi_contig_66381|comp37044_c8_seq8	-5.156238801	1.301830956	2.73E-09	2.64E-08	NA	NA	NA	NA	NA
Ctaxi_contig_24004|comp33866_c6_seq7	-5.090725472	1.261668021	2.92E-10	3.18E-09	ankyrin repeat protein	"gi|123462148|ref|XP_001316882.1|ankyrin repeat protein [Trichomonas vaginalis G3] >gi|121899601|gb|EAY04659.1| ankyrin repeat protein, putative [Trichomonas vaginalis G3]"	AT2G03430.1		 Ankyrin repeat family protein 
Ctaxi_contig_15573|comp32576_c1_seq16	-5.088604712	2.792899823	1.74E-21	4.75E-20	signal recognition particle 54 kda protein 2-like	gi|552822274|ref|XP_005846072.1|hypothetical protein CHLNCDRAFT_31879 [Chlorella variabilis] >gi|307105722|gb|EFN53970.1| hypothetical protein CHLNCDRAFT_31879 [Chlorella variabilis]	AT1G48900.2		" Signal recognition particle, SRP54 subunit protein "
Ctaxi_contig_57099|comp36574_c1_seq2	-5.085955579	6.952514309	3.06E-83	1.07E-80	NA	NA	NA	NA	NA
Ctaxi_contig_10880|comp31534_c0_seq2	-5.041902674	5.661738529	2.91E-58	4.32E-56	NA	NA	NA	NA	NA
Ctaxi_contig_46137|comp35878_c7_seq1	-5.035645943	5.454195907	6.09E-89	2.51E-86	NA	NA	NA	NA	NA
Ctaxi_contig_23988|comp33866_c3_seq5	-4.994655807	1.172826326	2.63E-10	2.87E-09	acrosin	gi|512825972|ref|XP_004912471.1|PREDICTED: transmembrane protease serine 2-like [Xenopus (Silurana) tropicalis]	NA	NA	NA
Ctaxi_contig_29525|comp34492_c0_seq5	-4.994203595	2.137996119	1.88E-18	4.24E-17	serine protease inhibitor dipetalogastin	gi|61105830|gb|AAX38588.1|serine protease inhibitor [Argopecten irradians]	NA	NA	NA
Ctaxi_contig_60136|comp36741_c4_seq2	-4.964057878	1.152894388	2.54E-10	2.79E-09	NA	NA	NA	NA	NA
Ctaxi_contig_10349|comp31371_c3_seq2	-4.9469507	1.108609589	2.03E-05	0.00010503	NA	NA	NA	NA	NA
Ctaxi_contig_16866|comp32801_c0_seq7	-4.946119849	3.384760566	2.22E-25	7.57E-24	NA	NA	NA	NA	NA
Ctaxi_contig_14126|comp32297_c0_seq1	-4.937144628	8.932968277	1.05E-109	8.44E-107	NA	NA	NA	NA	NA
Ctaxi_contig_48711|comp36058_c4_seq1	-4.936893826	2.669640046	6.40E-29	2.67E-27	cysteine repeat modular protein	gi|159471049|ref|XP_001693669.1|predicted protein [Chlamydomonas reinhardtii] >gi|158283172|gb|EDP08923.1| predicted protein [Chlamydomonas reinhardtii]	NA	NA	NA
Ctaxi_contig_19686|comp33249_c1_seq1	-4.915493959	3.039148837	2.17E-25	7.41E-24	NA	NA	NA	NA	NA
Ctaxi_contig_41176|comp35559_c0_seq27	-4.908912114	2.144558698	8.89E-05	0.000401873	poly e-rich protein	gi|358344028|ref|XP_003636096.1|hypothetical protein MTR_027s0011 [Medicago truncatula] >gi|355502031|gb|AES83234.1| hypothetical protein MTR_027s0011 [Medicago truncatula]	NA	NA	NA
Ctaxi_contig_48709|comp36058_c3_seq5	-4.907155232	1.69508954	8.23E-07	5.50E-06	membrane protein	gi|519097985|ref|WP_020253860.1|hypothetical protein [Cloacimonetes bacterium SCGC AAA255-B16]	NA	NA	NA
Ctaxi_contig_18653|comp33094_c2_seq41	-4.905842877	1.673142381	2.55E-14	4.13E-13	NA	NA	NA	NA	NA
Ctaxi_contig_14128|comp32297_c1_seq2	-4.870157865	7.861078935	1.03E-82	3.41E-80	NA	NA	NA	NA	NA
Ctaxi_contig_9753|comp31199_c1_seq4	-4.869196588	6.246352823	2.27E-81	7.22E-79	NA	NA	NA	NA	NA
Ctaxi_contig_19421|comp33201_c3_seq1	-4.865732334	1.636932011	8.59E-12	1.09E-10	NA	NA	NA	NA	NA
Ctaxi_contig_20064|comp33315_c0_seq5	-4.854539999	3.2005023	3.20E-07	2.29E-06	NA	NA	NA	NA	NA
Ctaxi_contig_59558|comp36705_c1_seq3	-4.801887655	4.751380401	2.39E-83	8.44E-81	ankyrin repeat protein	"gi|123385560|ref|XP_001299135.1|ankyrin repeat protein [Trichomonas vaginalis G3] >gi|121879907|gb|EAX86205.1| ankyrin repeat protein, putative [Trichomonas vaginalis G3]"	AT3G04710.1	TPR10	 ankyrin repeat family protein 
Ctaxi_contig_19685|comp33249_c0_seq1	-4.739552044	5.852307062	1.33E-64	2.47E-62	NA	NA	NA	NA	NA
Ctaxi_contig_28956|comp34432_c2_seq1	-4.729039541	2.870135144	3.72E-26	1.34E-24	chymotrypsin-like elastase family member 2a	gi|27807285|ref|NP_777139.1|chymotrypsin-like elastase family member 2A precursor [Bos taurus] >gi|2499857|sp|Q29461.1|CEL2A_BOVIN RecName: Full=Chymotrypsin-like elastase family member 2A; AltName: Full=Elastase II; AltName: Full=Elastase-2; AltName: Full=Elastase-2A; Flags: Precursor >gi|1310662|emb|CAA66231.1| preproelastase II [Bos taurus]	NA	NA	NA
Ctaxi_contig_34861|comp34997_c0_seq5	-4.724809065	1.920640076	2.64E-12	3.53E-11	NA	NA	NA	NA	NA
Ctaxi_contig_21778|comp33573_c3_seq2	-4.713684473	6.878465138	5.98E-134	9.15E-131	NA	NA	NA	NA	NA
Ctaxi_contig_22132|comp33622_c1_seq1	-4.708030482	5.173938259	2.24E-13	3.33E-12	mip18 family protein at1g68310-like	gi|194692926|gb|ACF80547.1|unknown [Zea mays] >gi|195609216|gb|ACG26438.1| hypothetical protein [Zea mays] >gi|195643750|gb|ACG41343.1| hypothetical protein [Zea mays] >gi|413919387|gb|AFW59319.1| hypothetical protein ZEAMMB73_301781 [Zea mays]	AT1G68310.2	AE7	 Protein of unknown function (DUF59) 
Ctaxi_contig_33908|comp34910_c1_seq6	-4.68224264	2.663509924	1.20E-21	3.32E-20	hypothetical protein CHLNCDRAFT_142087	gi|552841474|ref|XP_005850317.1|hypothetical protein CHLNCDRAFT_142087 [Chlorella variabilis] >gi|307109978|gb|EFN58215.1| hypothetical protein CHLNCDRAFT_142087 [Chlorella variabilis]	NA	NA	NA
Ctaxi_contig_6475|comp29317_c1_seq2	-4.673941299	4.988363568	1.93E-78	5.53E-76	NA	NA	NA	NA	NA
Ctaxi_contig_69531|comp37170_c0_seq17	-4.654229785	2.420812665	9.60E-16	1.76E-14	NA	NA	NA	NA	NA
Ctaxi_contig_47536|comp35978_c5_seq5	-4.619745736	3.539074728	6.55E-26	2.31E-24	NA	NA	NA	NA	NA
Ctaxi_contig_45615|comp35839_c2_seq4	-4.606022219	0.896936104	1.11E-06	7.25E-06	NA	NA	NA	NA	NA
Ctaxi_contig_28358|comp34365_c0_seq4	-4.600516931	3.975743475	2.05E-48	2.13E-46	NA	NA	NA	NA	NA
Ctaxi_contig_46136|comp35878_c5_seq2	-4.597158294	4.993667598	6.69E-78	1.89E-75	transferase	gi|345008638|ref|YP_004810992.1|transferase [Streptomyces violaceusniger Tu 4113] >gi|503820231|ref|WP_014054225.1| transferase [Streptomyces violaceusniger] >gi|344034987|gb|AEM80712.1| Transferase [Streptomyces violaceusniger Tu 4113]	NA	NA	NA
Ctaxi_contig_48712|comp36058_c5_seq1	-4.588038158	2.771729071	8.78E-27	3.27E-25	zinc finger transcription factor	gi|159484052|ref|XP_001700074.1|predicted protein [Chlamydomonas reinhardtii] >gi|158272570|gb|EDO98368.1| predicted protein [Chlamydomonas reinhardtii]	NA	NA	NA
Ctaxi_contig_22431|comp33663_c1_seq9	-4.577567982	0.96897026	0.001083963	0.00379978	NA	NA	NA	NA	NA
Ctaxi_contig_28367|comp34365_c0_seq13	-4.569556461	3.867328976	1.17E-42	9.43E-41	NA	NA	NA	NA	NA
Ctaxi_contig_16148|comp32675_c0_seq1	-4.565492559	4.157746288	9.65E-10	9.86E-09	probable complex i intermediate-associated protein 30-like	gi|302830352|ref|XP_002946742.1|hypothetical protein VOLCADRAFT_87011 [Volvox carteri f. nagariensis] >gi|300267786|gb|EFJ51968.1| hypothetical protein VOLCADRAFT_87011 [Volvox carteri f. nagariensis]	AT1G17350.1		 NADH:ubiquinone oxidoreductase intermediate-associated protein 30 
Ctaxi_contig_20870|comp33429_c1_seq1	-4.545581646	5.328910608	6.85E-71	1.57E-68	NA	NA	NA	NA	NA
Ctaxi_contig_14127|comp32297_c1_seq1	-4.53726823	10.34669939	1.34E-118	1.49E-115	NA	NA	NA	NA	NA
Ctaxi_contig_50890|comp36204_c6_seq1	-4.531871559	5.372653709	3.30E-49	3.60E-47	NA	NA	NA	NA	NA
Ctaxi_contig_47200|comp35956_c1_seq1	-4.526093382	0.889142627	6.38E-06	3.64E-05	NA	NA	NA	NA	NA
Ctaxi_contig_13293|comp32128_c1_seq2	-4.500928507	3.546281816	9.42E-35	5.20E-33	copper resistance protein	gi|532041634|ref|XP_005363658.1|PREDICTED: protein TsetseEP-like [Microtus ochrogaster]	NA	NA	NA
Ctaxi_contig_22723|comp33703_c5_seq1	-4.492173654	3.549813321	2.20E-40	1.62E-38	NA	NA	NA	NA	NA
Ctaxi_contig_61168|comp36794_c5_seq3	-4.49090799	4.012193624	2.20E-48	2.28E-46	voltage-dependent calcium channel subunit alpha-2 delta-2	gi|298709908|emb|CBJ31633.1|conserved unknown protein [Ectocarpus siliculosus]	NA	NA	NA
Ctaxi_contig_32527|comp34792_c2_seq1	-4.46469899	5.068075056	8.70E-61	1.44E-58	NA	NA	NA	NA	NA
Ctaxi_contig_21777|comp33573_c3_seq1	-4.441927815	7.708141392	8.52E-183	5.48E-179	NA	NA	NA	NA	NA
Ctaxi_contig_47828|comp35999_c0_seq2	-4.430730242	5.918500237	9.61E-110	7.92E-107	NA	NA	NA	NA	NA
Ctaxi_contig_54459|comp36410_c4_seq10	-4.426159842	3.734468919	3.98E-38	2.60E-36	NA	NA	NA	NA	NA
Ctaxi_contig_43128|comp35685_c2_seq30	-4.412808028	5.177337971	9.25E-75	2.36E-72	NA	NA	NA	NA	NA
Ctaxi_contig_47839|comp35999_c6_seq1	-4.386824107	6.366532521	4.25E-112	3.80E-109	NA	NA	NA	NA	NA
Ctaxi_contig_50889|comp36204_c5_seq1	-4.367869924	6.750307667	8.83E-43	7.20E-41	scp-like extracellular	gi|557692081|ref|YP_008795646.1|hypothetical protein M271_46610 [Streptomyces rapamycinicus NRRL 5491] >gi|527001837|ref|WP_020874165.1| hypothetical protein [Streptomyces rapamycinicus] >gi|521362368|gb|AGP60685.1| hypothetical protein M271_46610 [Streptomyces rapamycinicus NRRL 5491]	NA	NA	NA
Ctaxi_contig_10953|comp31561_c0_seq2	-4.367389445	0.756605057	5.25E-06	3.05E-05	NA	NA	NA	NA	NA
Ctaxi_contig_47840|comp35999_c6_seq2	-4.361490913	5.57281988	3.09E-89	1.31E-86	NA	NA	NA	NA	NA
Ctaxi_contig_58960|comp36678_c1_seq13	-4.329994212	0.713422053	5.72E-07	3.93E-06	u3 small nucleolar rna-associated	"gi|545370913|ref|XP_005650061.1|WD40 repeat-like protein, partial [Coccomyxa subellipsoidea C-169] >gi|384252040|gb|EIE25517.1| WD40 repeat-like protein, partial [Coccomyxa subellipsoidea C-169]"	AT5G16750.1	TOZ	 Transducin family protein / WD-40 repeat family protein 
Ctaxi_contig_47201|comp35956_c1_seq2	-4.307941673	3.089028601	1.69E-30	7.76E-29	NA	NA	NA	NA	NA
Ctaxi_contig_22130|comp33622_c0_seq2	-4.298820735	1.246672876	7.75E-06	4.34E-05	NA	NA	NA	NA	NA
Ctaxi_contig_67858|comp37103_c0_seq3	-4.297819062	6.344514842	6.53E-23	1.93E-21	tpr-like protein	gi|302829725|ref|XP_002946429.1|hypothetical protein VOLCADRAFT_103021 [Volvox carteri f. nagariensis] >gi|300268175|gb|EFJ52356.1| hypothetical protein VOLCADRAFT_103021 [Volvox carteri f. nagariensis]	AT1G09900.1		 Pentatricopeptide repeat (PPR-like) superfamily protein 
Ctaxi_contig_67860|comp37103_c0_seq5	-4.294958695	6.601968827	4.27E-62	7.30E-60	mitochondrial protein	gi|302829725|ref|XP_002946429.1|hypothetical protein VOLCADRAFT_103021 [Volvox carteri f. nagariensis] >gi|300268175|gb|EFJ52356.1| hypothetical protein VOLCADRAFT_103021 [Volvox carteri f. nagariensis]	NA	NA	NA
Ctaxi_contig_35937|comp35103_c1_seq1	-4.291697574	0.702010117	1.34E-06	8.67E-06	adhesin-like protein	gi|288561299|ref|YP_003424785.1|adhesin-like protein [Methanobrevibacter ruminantium M1] >gi|502721857|ref|WP_012956841.1| adhesin-like protein [Methanobrevibacter ruminantium] >gi|288544009|gb|ADC47893.1| adhesin-like protein [Methanobrevibacter ruminantium M1]	NA	NA	NA
Ctaxi_contig_44297|comp35760_c3_seq1	-4.283027626	1.199573204	1.28E-05	6.88E-05	NA	NA	NA	NA	NA
Ctaxi_contig_19672|comp33244_c0_seq4	-4.281771528	8.616639426	9.04E-57	1.26E-54	NA	NA	NA	NA	NA
Ctaxi_contig_59557|comp36705_c1_seq2	-4.275523536	3.04617106	7.92E-30	3.52E-28	ankyrin repeat and sam domain-containing protein 6-like isoform x2	gi|187251478|ref|YP_001875960.1|ankyrin [Elusimicrobium minutum Pei191] >gi|501383672|ref|WP_012415238.1| ankyrin [Elusimicrobium minutum] >gi|186971638|gb|ACC98623.1| Ankyrin [Elusimicrobium minutum Pei191]	AT2G03430.1		 Ankyrin repeat family protein 
Ctaxi_contig_18418|comp33065_c0_seq1	-4.257857226	3.137834934	4.95E-27	1.88E-25	NA	NA	NA	NA	NA
Ctaxi_contig_55959|comp36504_c1_seq1	-4.251253568	8.30583451	1.85E-147	3.72E-144	NA	NA	NA	NA	NA
Ctaxi_contig_23996|comp33866_c4_seq5	-4.229582488	0.655943326	2.87E-06	1.75E-05	ankyrin repeat protein	"gi|123437955|ref|XP_001309767.1|ankyrin repeat protein [Trichomonas vaginalis G3] >gi|121891508|gb|EAX96837.1| ankyrin repeat protein, putative [Trichomonas vaginalis G3]"	AT3G24530.1		 AAA-type ATPase family protein / ankyrin repeat family protein 
Ctaxi_contig_58940|comp36677_c9_seq2	-4.229196671	5.922689459	1.11E-75	2.87E-73	NA	NA	NA	NA	NA
Ctaxi_contig_26283|comp34130_c1_seq6	-4.210361344	8.302715756	1.19E-48	1.26E-46	NA	NA	NA	NA	NA
Ctaxi_contig_21776|comp33573_c1_seq1	-4.20510915	6.626549538	1.18E-109	9.26E-107	NA	NA	NA	NA	NA
Ctaxi_contig_6474|comp29317_c1_seq1	-4.202431225	5.630608866	8.89E-75	2.29E-72	NA	NA	NA	NA	NA
Ctaxi_contig_31574|comp34702_c2_seq7	-4.198822866	0.630318017	5.15E-06	2.99E-05	NA	NA	NA	NA	NA
Ctaxi_contig_57931|comp36619_c4_seq1	-4.194648662	5.881040449	1.62E-107	1.21E-104	NA	NA	NA	NA	NA
Ctaxi_contig_49906|comp36138_c0_seq3	-4.18573822	2.038721159	4.10E-07	2.88E-06	regulator of nonsense transcripts upf3	gi|168052934|ref|XP_001778894.1|predicted protein [Physcomitrella patens] >gi|162669763|gb|EDQ56344.1| predicted protein [Physcomitrella patens]	AT1G33980.1	"ATUPF3,UPF3"	 Smg-4/UPF3 family protein 
Ctaxi_contig_55559|comp36477_c1_seq7	-4.17414048	3.332411523	2.01E-20	5.15E-19	NA	NA	NA	NA	NA
Ctaxi_contig_49247|comp36093_c2_seq1	-4.162253406	7.54276716	7.17E-136	1.21E-132	NA	NA	NA	NA	NA
Ctaxi_contig_22713|comp33703_c0_seq1	-4.146644445	2.55408577	1.20E-21	3.32E-20	NA	NA	NA	NA	NA
Ctaxi_contig_47530|comp35978_c4_seq1	-4.144599819	7.778938151	1.94E-94	1.02E-91	dnaj homolog subfamily c member 8-like	gi|159489723|ref|XP_001702846.1|DnaJ-like protein [Chlamydomonas reinhardtii] >gi|158271063|gb|EDO96891.1| DnaJ-like protein [Chlamydomonas reinhardtii]	AT5G22080.1		 Chaperone DnaJ-domain superfamily protein 
Ctaxi_contig_13687|comp32204_c0_seq1	-4.14357196	4.821712633	8.62E-43	7.05E-41	NA	NA	NA	NA	NA
Ctaxi_contig_11106|comp31599_c0_seq1	-4.138137494	1.754609579	1.57E-06	1.00E-05	hypoxia-inducible factor 1-alpha inhibitor	gi|551552784|ref|XP_005763737.1|hypothetical protein EMIHUDRAFT_452427 [Emiliania huxleyi CCMP1516] >gi|485613221|gb|EOD11308.1| hypothetical protein EMIHUDRAFT_452427 [Emiliania huxleyi CCMP1516]	NA	NA	NA
Ctaxi_contig_50316|comp36168_c2_seq3	-4.117910883	3.095030266	0.00027878	0.001128924	cyclin-dependent kinase b2-2-like	gi|557020527|ref|XP_006010583.1|PREDICTED: cyclin-dependent kinase 2-like isoform X1 [Latimeria chalumnae]	AT1G76540.1	CDKB2;1	 cyclin-dependent kinase B2;1 
Ctaxi_contig_54961|comp36441_c0_seq6	-4.111305479	0.583004747	2.48E-05	0.000125525	NA	NA	NA	NA	NA
Ctaxi_contig_42259|comp35621_c0_seq3	-4.099370538	1.063899667	7.23E-08	5.71E-07	polymorphic outer membrane protein	gi|288560138|ref|YP_003423624.1|adhesin-like protein [Methanobrevibacter ruminantium M1] >gi|502720699|ref|WP_012955683.1| adhesin-like protein [Methanobrevibacter ruminantium] >gi|288542848|gb|ADC46732.1| adhesin-like protein [Methanobrevibacter ruminantium M1]	NA	NA	NA
Ctaxi_contig_26123|comp34117_c2_seq4	-4.086038916	1.363255378	4.36E-06	2.57E-05	NA	NA	NA	NA	NA
Ctaxi_contig_58938|comp36677_c8_seq3	-4.077602252	6.008683246	1.96E-70	4.32E-68	NA	NA	NA	NA	NA
Ctaxi_contig_10469|comp31399_c0_seq2	-4.057885549	2.155744701	3.45E-11	4.16E-10	NA	NA	NA	NA	NA
Ctaxi_contig_67236|comp37085_c1_seq1	-4.055860687	1.393894502	4.71E-09	4.43E-08	NA	NA	NA	NA	NA
Ctaxi_contig_63403|comp36916_c6_seq1	-4.051900588	2.701181011	9.53E-05	0.000427617	mpn domain-containing protein	gi|545371504|ref|XP_005650307.1|hypothetical protein COCSUDRAFT_60779 [Coccomyxa subellipsoidea C-169] >gi|384252287|gb|EIE25763.1| hypothetical protein COCSUDRAFT_60779 [Coccomyxa subellipsoidea C-169]	NA	NA	NA
Ctaxi_contig_12551|comp31968_c1_seq1	-4.042090434	6.982632007	1.74E-38	1.16E-36	NA	NA	NA	NA	NA
Ctaxi_contig_28962|comp34432_c4_seq2	-4.038284421	2.468338413	1.16E-16	2.30E-15	ankyrin repeat containing	gi|512895287|ref|XP_004923636.1|PREDICTED: ankyrin-2-like [Bombyx mori]	AT5G12320.1		 ankyrin repeat family protein 
Ctaxi_contig_16861|comp32801_c0_seq2	-4.035676461	4.817334324	1.60E-16	3.12E-15	NA	NA	NA	NA	NA
Ctaxi_contig_28192|comp34343_c1_seq1	-4.006369009	2.080223633	1.13E-14	1.90E-13	NA	NA	NA	NA	NA
Ctaxi_contig_15568|comp32576_c1_seq11	-4.00049629	3.642143211	2.36E-24	7.59E-23	signal recognition particle 54 kda protein 2-like	gi|125552939|gb|EAY98648.1|hypothetical protein OsI_20572 [Oryza sativa Indica Group]	AT1G48900.1		" Signal recognition particle, SRP54 subunit protein "
Ctaxi_contig_58011|comp36624_c0_seq7	-3.996918032	4.025588717	1.98E-45	1.83E-43	NA	NA	NA	NA	NA
Ctaxi_contig_59071|comp36682_c1_seq13	-3.991811504	4.587736019	2.34E-47	2.35E-45	NA	NA	NA	NA	NA
Ctaxi_contig_54974|comp36441_c5_seq1	-3.986748917	0.579419725	0.008732366	0.023554746	protein	gi|449550650|gb|EMD41614.1|hypothetical protein CERSUDRAFT_128533 [Ceriporiopsis subvermispora B]	AT1G66810.1		 Zinc finger C-x8-C-x5-C-x3-H type family protein 
Ctaxi_contig_12808|comp32023_c0_seq1	-3.974211253	12.75157816	6.13E-58	8.95E-56	NA	NA	NA	NA	NA
Ctaxi_contig_19669|comp33244_c0_seq1	-3.969521887	8.574580956	5.64E-58	8.27E-56	NA	NA	NA	NA	NA
Ctaxi_contig_21072|comp33458_c0_seq2	-3.958389763	4.211700483	1.25E-16	2.47E-15	NA	NA	NA	NA	NA
Ctaxi_contig_17166|comp32861_c4_seq1	-3.957705611	1.338996984	2.57E-08	2.17E-07	family methyltransferase	gi|323450487|gb|EGB06368.1|hypothetical protein AURANDRAFT_65763 [Aureococcus anophagefferens]	NA	NA	NA
Ctaxi_contig_64943|comp36991_c3_seq3	-3.95767166	6.736096349	4.13E-51	4.81E-49	NA	NA	NA	NA	NA
Ctaxi_contig_28959|comp34432_c2_seq4	-3.948936771	2.858771422	1.05E-22	3.06E-21	ankyrin repeat protein	"gi|123437955|ref|XP_001309767.1|ankyrin repeat protein [Trichomonas vaginalis G3] >gi|121891508|gb|EAX96837.1| ankyrin repeat protein, putative [Trichomonas vaginalis G3]"	AT2G03430.1		 Ankyrin repeat family protein 
Ctaxi_contig_56|comp1857_c0_seq1	-3.947258995	0.964066285	7.38E-08	5.82E-07	NA	NA	NA	NA	NA
Ctaxi_contig_54939|comp36439_c0_seq9	-3.945660161	1.693841487	0.000102938	0.000459066	NA	NA	NA	NA	NA
Ctaxi_contig_13454|comp32163_c4_seq3	-3.944805193	2.378767033	8.55E-14	1.32E-12	NA	NA	NA	NA	NA
Ctaxi_contig_28518|comp34383_c0_seq5	-3.942702195	1.608752048	1.04E-10	1.19E-09	hypothetical protein Riv7116_6247	gi|427739599|ref|YP_007059143.1|hypothetical protein Riv7116_6247 [Rivularia sp. PCC 7116] >gi|504935045|ref|WP_015122147.1| hypothetical protein [Rivularia sp. PCC 7116] >gi|427374640|gb|AFY58596.1| hypothetical protein Riv7116_6247 [Rivularia sp. PCC 7116]	NA	NA	NA
Ctaxi_contig_28521|comp34383_c0_seq8	-3.93257137	1.822554355	1.58E-10	1.77E-09	NA	NA	NA	NA	NA
Ctaxi_contig_23994|comp33866_c4_seq3	-3.931822832	1.301768838	3.08E-10	3.34E-09	ankyrin repeat protein	"gi|123453498|ref|XP_001314730.1|ankyrin repeat protein [Trichomonas vaginalis G3] >gi|121897368|gb|EAY02491.1| ankyrin repeat protein, putative [Trichomonas vaginalis G3]"	AT2G03430.1		 Ankyrin repeat family protein 
Ctaxi_contig_28522|comp34383_c1_seq1	-3.926240004	3.925182041	1.72E-39	1.22E-37	NA	NA	NA	NA	NA
Ctaxi_contig_67865|comp37103_c2_seq2	-3.925207161	7.52766389	3.89E-82	1.26E-79	NA	NA	NA	NA	NA
Ctaxi_contig_4834|comp26472_c0_seq1	-3.900590373	2.327807845	5.21E-18	1.14E-16	NA	NA	NA	NA	NA
Ctaxi_contig_68543|comp37129_c1_seq6	-3.895689422	3.247621824	0.00023333	0.000960849	protein	gi|168006558|ref|XP_001755976.1|predicted protein [Physcomitrella patens] >gi|162692906|gb|EDQ79261.1| predicted protein [Physcomitrella patens]	AT1G45332.1		 Translation elongation factor EFG/EF2 protein 
Ctaxi_contig_44144|comp35760_c1_seq7	-3.881864941	0.849849185	0.000429452	0.001667035	NA	NA	NA	NA	NA
Ctaxi_contig_55806|comp36492_c0_seq16	-3.870866903	0.443832917	5.10E-05	0.000243211	NA	NA	NA	NA	NA
Ctaxi_contig_48049|comp36014_c0_seq9	-3.868371994	4.281625242	2.06E-40	1.52E-38	NA	NA	NA	NA	NA
Ctaxi_contig_67113|comp37079_c2_seq1	-3.86464345	6.494164004	3.03E-92	1.43E-89	animal heme peroxidase homologue	gi|546324756|ref|XP_005718460.1|Animal heme peroxidase homologue [Chondrus crispus] >gi|515797849|emb|CDF77596.1| Animal heme peroxidase homologue [Chondrus crispus]	AT1G73680.2	ALPHADOX2	 alpha dioxygenase 
Ctaxi_contig_35935|comp35103_c0_seq1	-3.862253628	1.27037138	2.55E-08	2.16E-07	NA	NA	NA	NA	NA
Ctaxi_contig_28194|comp34343_c4_seq1	-3.859205724	4.168655879	2.14E-46	2.07E-44	protein	gi|514642859|ref|XP_004998635.1|hypothetical protein PTSG_00082 [Salpingoeca rosetta] >gi|326426493|gb|EGD72063.1| hypothetical protein PTSG_00082 [Salpingoeca rosetta]	NA	NA	NA
Ctaxi_contig_15148|comp32506_c0_seq2	-3.856789789	0.892201326	0.000148991	0.000641485	NA	NA	NA	NA	NA
Ctaxi_contig_58942|comp36677_c9_seq4	-3.846629866	5.939489948	9.42E-72	2.24E-69	NA	NA	NA	NA	NA
Ctaxi_contig_34440|comp34957_c0_seq2	-3.835942458	5.262320027	6.00E-72	1.45E-69	NA	NA	NA	NA	NA
Ctaxi_contig_16864|comp32801_c0_seq5	-3.833482755	3.25046002	1.08E-11	1.36E-10	NA	NA	NA	NA	NA
Ctaxi_contig_44448|comp35772_c2_seq7	-3.830531681	0.858753138	1.05E-05	5.73E-05	NA	NA	NA	NA	NA
Ctaxi_contig_58007|comp36624_c0_seq3	-3.811645929	3.463946618	8.19E-06	4.58E-05	NA	NA	NA	NA	NA
Ctaxi_contig_42649|comp35653_c1_seq5	-3.809025383	5.086936054	2.03E-28	8.18E-27	chymotrypsin-like serine protease	gi|4868165|gb|AAD31187.1|AF127088_1chymotrypsinogen [Rhyzopertha dominica]	NA	NA	NA
Ctaxi_contig_13688|comp32204_c1_seq1	-3.806840285	2.260048925	6.43E-17	1.30E-15	NA	NA	NA	NA	NA
Ctaxi_contig_64794|comp36982_c2_seq18	-3.806479893	4.770777632	3.67E-24	1.17E-22	NA	NA	NA	NA	NA
Ctaxi_contig_13291|comp32128_c0_seq2	-3.792379434	2.943014121	1.70E-19	4.12E-18	NA	NA	NA	NA	NA
Ctaxi_contig_11767|comp31775_c0_seq1	-3.791204903	1.197106169	2.97E-08	2.48E-07	NA	NA	NA	NA	NA
Ctaxi_contig_13689|comp32204_c2_seq1	-3.785716666	3.399803444	8.12E-28	3.19E-26	NA	NA	NA	NA	NA
Ctaxi_contig_32516|comp34792_c0_seq2	-3.77055988	5.417808985	1.02E-54	1.32E-52	NA	NA	NA	NA	NA
Ctaxi_contig_43126|comp35685_c2_seq28	-3.760703809	4.427621513	9.56E-18	2.06E-16	NA	NA	NA	NA	NA
Ctaxi_contig_12552|comp31968_c1_seq2	-3.759147385	7.091252731	4.91E-30	2.20E-28	NA	NA	NA	NA	NA
Ctaxi_contig_43131|comp35685_c2_seq33	-3.756700166	7.001747361	9.46E-82	3.04E-79	NA	NA	NA	NA	NA
Ctaxi_contig_49245|comp36093_c0_seq7	-3.751045857	6.308975383	4.05E-105	2.77E-102	NA	NA	NA	NA	NA
Ctaxi_contig_12962|comp32054_c2_seq1	-3.746839671	2.349743096	1.08E-16	2.14E-15	NA	NA	NA	NA	NA
Ctaxi_contig_22129|comp33622_c0_seq1	-3.742269347	2.067942742	8.87E-12	1.13E-10	NA	NA	NA	NA	NA
Ctaxi_contig_57933|comp36619_c4_seq3	-3.742182202	5.118684186	1.34E-70	3.00E-68	NA	NA	NA	NA	NA
Ctaxi_contig_70289|comp37201_c0_seq1	-3.734815598	3.184683106	2.26E-05	0.000115696	exosome complex component rrp45-like	gi|551503163|ref|XP_005803123.1|PREDICTED: exosome complex component RRP45-like [Xiphophorus maculatus]	AT3G12990.3	RRP45a	 ribonuclease PH45A 
Ctaxi_contig_34442|comp34957_c0_seq4	-3.727969329	5.712176927	4.37E-80	1.30E-77	NA	NA	NA	NA	NA
Ctaxi_contig_54771|comp36428_c3_seq5	-3.726803423	5.302200224	6.40E-06	3.64E-05	low quality protein: kallikrein-8	gi|551579443|ref|XP_005775280.1|hypothetical protein EMIHUDRAFT_349549 [Emiliania huxleyi CCMP1516] >gi|485627224|gb|EOD22851.1| hypothetical protein EMIHUDRAFT_349549 [Emiliania huxleyi CCMP1516]	NA	NA	NA
Ctaxi_contig_18611|comp33094_c1_seq2	-3.72501446	1.442860956	5.96E-08	4.78E-07	ankyrin repeat protein	"gi|123401725|ref|XP_001301920.1|ankyrin repeat protein [Trichomonas vaginalis G3] >gi|121883157|gb|EAX88990.1| ankyrin repeat protein, putative [Trichomonas vaginalis G3]"	NA	NA	NA
Ctaxi_contig_55964|comp36504_c1_seq6	-3.724667616	3.470993833	4.92E-06	2.87E-05	NA	NA	NA	NA	NA
Ctaxi_contig_7047|comp29844_c0_seq1	-3.716719386	1.438008994	1.10E-08	9.81E-08	NA	NA	NA	NA	NA
Ctaxi_contig_28196|comp34343_c4_seq3	-3.693849255	3.090972047	4.10E-22	1.16E-20	NA	NA	NA	NA	NA
Ctaxi_contig_55551|comp36477_c0_seq2	-3.688060226	2.752483951	1.92E-20	4.92E-19	NA	NA	NA	NA	NA
Ctaxi_contig_49246|comp36093_c1_seq1	-3.684851527	5.42313572	2.96E-51	3.47E-49	NA	NA	NA	NA	NA
Ctaxi_contig_30051|comp34541_c0_seq5	-3.684433429	1.175174076	1.34E-06	8.64E-06	ankyrin repeat kinase family protein	"gi|333361284|pdb|3NOC|DChain D, Designed Ankyrin Repeat Protein (Darpin) Binders To Acrb: Plasticity Of The Interface >gi|333361285|pdb|3NOC|E Chain E, Designed Ankyrin Repeat Protein (Darpin) Binders To Acrb: Plasticity Of The Interface"	AT2G03430.1		 Ankyrin repeat family protein 
Ctaxi_contig_31672|comp34711_c3_seq2	-3.680653325	1.987394084	2.64E-07	1.92E-06	ankyrin repeat protein	"gi|123437955|ref|XP_001309767.1|ankyrin repeat protein [Trichomonas vaginalis G3] >gi|121891508|gb|EAX96837.1| ankyrin repeat protein, putative [Trichomonas vaginalis G3]"	AT2G03430.1		 Ankyrin repeat family protein 
Ctaxi_contig_28363|comp34365_c0_seq9	-3.671397844	4.362955771	5.31E-47	5.22E-45	NA	NA	NA	NA	NA
Ctaxi_contig_28178|comp34342_c1_seq1	-3.669320725	1.112769073	1.26E-07	9.61E-07	chymotrypsin-like elastase family member 2a-like	gi|260802280|ref|XP_002596020.1|hypothetical protein BRAFLDRAFT_84097 [Branchiostoma floridae] >gi|229281274|gb|EEN52032.1| hypothetical protein BRAFLDRAFT_84097 [Branchiostoma floridae]	NA	NA	NA
Ctaxi_contig_16860|comp32801_c0_seq1	-3.658575794	5.937926431	8.73E-39	5.89E-37	NA	NA	NA	NA	NA
Ctaxi_contig_60576|comp36766_c4_seq1	-3.63813191	1.36352729	9.05E-08	7.01E-07	NA	NA	NA	NA	NA
Ctaxi_contig_32517|comp34792_c0_seq3	-3.637965457	4.485009798	9.21E-51	1.06E-48	NA	NA	NA	NA	NA
Ctaxi_contig_67866|comp37103_c3_seq1	-3.624895685	9.557879567	2.25E-85	8.22E-83	tpr-like protein	gi|552821123|ref|XP_005845763.1|hypothetical protein CHLNCDRAFT_58444 [Chlorella variabilis] >gi|307105412|gb|EFN53661.1| hypothetical protein CHLNCDRAFT_58444 [Chlorella variabilis]	NA	NA	NA
Ctaxi_contig_43118|comp35685_c2_seq20	-3.60661839	8.373503359	2.69E-90	1.17E-87	exo-beta- -glucanase	"gi|83311666|ref|YP_421930.1|exo-beta-1,3-glucanase [Magnetospirillum magneticum AMB-1] >gi|499704214|ref|WP_011384948.1| exo-beta-1,3-glucanase [Magnetospirillum magneticum] >gi|82946507|dbj|BAE51371.1| Exo-beta-1,3-glucanase [Magnetospirillum magneticum AMB-1]"	NA	NA	NA
Ctaxi_contig_36340|comp35140_c0_seq1	-3.605718848	1.368347738	4.56E-08	3.72E-07	NA	NA	NA	NA	NA
Ctaxi_contig_63311|comp36911_c6_seq1	-3.603167124	3.476198935	1.10E-34	6.04E-33	NA	NA	NA	NA	NA
Ctaxi_contig_49243|comp36093_c0_seq5	-3.597781184	7.192391548	8.39E-109	6.42E-106	NA	NA	NA	NA	NA
Ctaxi_contig_45944|comp35864_c1_seq1	-3.591769649	2.305058616	1.34E-11	1.68E-10	endonuclease exonuclease phosphatase family protein	gi|545371012|ref|XP_005650108.1|DNase I-like protein [Coccomyxa subellipsoidea C-169] >gi|384252087|gb|EIE25564.1| DNase I-like protein [Coccomyxa subellipsoidea C-169]	AT1G11800.1		 endonuclease/exonuclease/phosphatase family protein 
Ctaxi_contig_32520|comp34792_c1_seq3	-3.588197916	5.505034038	1.91E-54	2.44E-52	NA	NA	NA	NA	NA
Ctaxi_contig_13854|comp32235_c0_seq5	-3.574396286	0.701738715	0.00043036	0.001669955	NA	NA	NA	NA	NA
Ctaxi_contig_39421|comp35410_c2_seq3	-3.566209455	3.48142159	1.36E-19	3.32E-18	NA	NA	NA	NA	NA
Ctaxi_contig_28960|comp34432_c2_seq5	-3.564691454	1.317674374	7.14E-08	5.65E-07	NA	NA	NA	NA	NA
Ctaxi_contig_31328|comp34678_c1_seq9	-3.55900947	3.257211477	1.50E-26	5.51E-25	glucose-6-phosphate 1- chloroplastic-like	"gi|502102401|ref|XP_004492063.1|PREDICTED: glucose-6-phosphate 1-dehydrogenase, chloroplastic-like [Cicer arietinum]"	AT1G24280.1	G6PD3	 glucose-6-phosphate dehydrogenase 3 
Ctaxi_contig_55660|comp36484_c2_seq4	-3.553163555	3.138562471	5.93E-11	6.94E-10	NA	NA	NA	NA	NA
Ctaxi_contig_62745|comp36875_c6_seq15	-3.552578506	0.675416413	0.000126117	0.000552544	multidrug resistance-associated protein 4-like	gi|380016292|ref|XP_003692121.1|PREDICTED: multidrug resistance-associated protein 4-like [Apis florea]	AT3G60970.1	"ATMRP15,MRP15,ABCC15"	 multidrug resistance-associated protein 15 
Ctaxi_contig_39970|comp35460_c0_seq2	-3.547595052	0.758614439	0.003239589	0.009926278	ankyrin repeat protein	"gi|154417199|ref|XP_001581620.1|ankyrin repeat protein [Trichomonas vaginalis G3] >gi|121915849|gb|EAY20634.1| ankyrin repeat protein, putative [Trichomonas vaginalis G3]"	AT5G13530.2	KEG	 protein kinases;ubiquitin-protein ligases 
Ctaxi_contig_22717|comp33703_c1_seq4	-3.54411531	1.886056787	2.90E-05	0.00014506	solanesyl diphosphate synthase	gi|302831696|ref|XP_002947413.1|hypothetical protein VOLCADRAFT_57046 [Volvox carteri f. nagariensis] >gi|300267277|gb|EFJ51461.1| hypothetical protein VOLCADRAFT_57046 [Volvox carteri f. nagariensis]	AT1G78510.2	SPS1	 solanesyl diphosphate synthase 1 
Ctaxi_contig_58493|comp36656_c2_seq5	-3.539908773	0.57671074	0.005969059	0.01695312	elongation factor p	gi|159482564|ref|XP_001699339.1|organellar elongation factor P [Chlamydomonas reinhardtii] >gi|158272975|gb|EDO98769.1| organellar elongation factor P [Chlamydomonas reinhardtii]	AT3G08740.1		 elongation factor P (EF-P) family protein 
Ctaxi_contig_24032|comp33872_c0_seq1	-3.539845949	0.709098203	0.000177295	0.00075157	catalytic hydrolase	gi|116787726|gb|ABK24619.1|unknown [Picea sitchensis] >gi|224284665|gb|ACN40065.1| unknown [Picea sitchensis]	AT3G10970.2		 Haloacid dehalogenase-like hydrolase (HAD) superfamily protein 
Ctaxi_contig_37605|comp35251_c2_seq1	-3.533883577	7.543284634	2.10E-71	4.90E-69	NA	NA	NA	NA	NA
Ctaxi_contig_61166|comp36794_c5_seq1	-3.529246124	3.976770868	8.36E-39	5.66E-37	protein	gi|514642859|ref|XP_004998635.1|hypothetical protein PTSG_00082 [Salpingoeca rosetta] >gi|326426493|gb|EGD72063.1| hypothetical protein PTSG_00082 [Salpingoeca rosetta]	NA	NA	NA
Ctaxi_contig_55793|comp36492_c0_seq3	-3.528663512	2.009277237	1.56E-09	1.55E-08	flagellar associated protein	gi|302853934|ref|XP_002958479.1|hypothetical protein VOLCADRAFT_108142 [Volvox carteri f. nagariensis] >gi|300256207|gb|EFJ40479.1| hypothetical protein VOLCADRAFT_108142 [Volvox carteri f. nagariensis]	NA	NA	NA
Ctaxi_contig_26289|comp34130_c1_seq12	-3.520391068	8.994790867	5.90E-59	8.98E-57	NA	NA	NA	NA	NA
Ctaxi_contig_52063|comp36266_c0_seq6	-3.519105318	3.587907564	3.55E-24	1.13E-22	NA	NA	NA	NA	NA
Ctaxi_contig_59055|comp36682_c0_seq10	-3.51761134	7.278966423	4.20E-76	1.11E-73	NA	NA	NA	NA	NA
Ctaxi_contig_43781|comp35735_c0_seq12	-3.510481997	0.673896908	0.000370322	0.001461868	respiratory burst oxidase	gi|301105208|ref|XP_002901688.1|respiratory burst oxidase [Phytophthora infestans T30-4] >gi|262100692|gb|EEY58744.1| respiratory burst oxidase [Phytophthora infestans T30-4]	AT1G64060.1	"ATRBOHF,ATRBOHF,RBOHAP108,RBOHF,RBOHF"	 respiratory burst oxidase protein F 
Ctaxi_contig_42534|comp35641_c3_seq7	-3.509870295	1.000143357	1.62E-06	1.03E-05	NA	NA	NA	NA	NA
Ctaxi_contig_39741|comp35442_c0_seq2	-3.505857099	0.694540263	0.000103044	0.000459475	NA	NA	NA	NA	NA
Ctaxi_contig_12550|comp31968_c0_seq1	-3.50556945	6.169242574	9.48E-16	1.74E-14	NA	NA	NA	NA	NA
Ctaxi_contig_59062|comp36682_c1_seq4	-3.498281327	3.769135304	2.51E-17	5.21E-16	NA	NA	NA	NA	NA
Ctaxi_contig_65771|comp37025_c0_seq1	-3.495337794	3.263408704	9.16E-25	3.00E-23	NA	NA	NA	NA	NA
Ctaxi_contig_30086|comp34545_c3_seq1	-3.488804101	6.572131487	5.37E-30	2.40E-28	NA	NA	NA	NA	NA
Ctaxi_contig_67863|comp37103_c0_seq8	-3.481440014	7.360381987	1.17E-60	1.92E-58	hypothetical protein VOLCADRAFT_103021	gi|302829725|ref|XP_002946429.1|hypothetical protein VOLCADRAFT_103021 [Volvox carteri f. nagariensis] >gi|300268175|gb|EFJ52356.1| hypothetical protein VOLCADRAFT_103021 [Volvox carteri f. nagariensis]	NA	NA	NA
Ctaxi_contig_20446|comp33377_c0_seq1	-3.47992944	2.362548648	2.38E-14	3.88E-13	NA	NA	NA	NA	NA
Ctaxi_contig_23188|comp33764_c6_seq2	-3.462746046	1.835947816	3.33E-11	4.02E-10	protein	gi|291231076|ref|XP_002735490.1|PREDICTED: predicted protein-like [Saccoglossus kowalevskii]	NA	NA	NA
Ctaxi_contig_16061|comp32665_c0_seq1	-3.460552428	4.244122046	2.83E-48	2.92E-46	NA	NA	NA	NA	NA
Ctaxi_contig_12809|comp32023_c0_seq2	-3.459382987	9.10414753	1.17E-40	8.68E-39	NA	NA	NA	NA	NA
Ctaxi_contig_15571|comp32576_c1_seq14	-3.452561233	2.644603211	1.50E-09	1.49E-08	signal recognition particle 54 kda protein 2-like	gi|552822274|ref|XP_005846072.1|hypothetical protein CHLNCDRAFT_31879 [Chlorella variabilis] >gi|307105722|gb|EFN53970.1| hypothetical protein CHLNCDRAFT_31879 [Chlorella variabilis]	AT1G48900.2		" Signal recognition particle, SRP54 subunit protein "
Ctaxi_contig_47065|comp35948_c2_seq1	-3.449503466	4.370306246	2.32E-45	2.13E-43	adhesin-like protein	gi|428216442|ref|YP_007100907.1|polymorphic outer membrane protein [Pseudanabaena sp. PCC 7367] >gi|504976351|ref|WP_015163453.1| polymorphic outer membrane protein [Pseudanabaena sp. PCC 7367] >gi|427988224|gb|AFY68479.1| polymorphic outer membrane protein [Pseudanabaena sp. PCC 7367]	NA	NA	NA
Ctaxi_contig_35266|comp35039_c4_seq3	-3.446596103	3.143413347	6.13E-15	1.05E-13	NA	NA	NA	NA	NA
Ctaxi_contig_28176|comp34342_c0_seq11	-3.441125886	0.953055479	5.93E-07	4.06E-06	transmembrane protease serine 11e-like	gi|558156005|ref|XP_006095705.1|PREDICTED: transmembrane protease serine 11E-like [Myotis lucifugus]	NA	NA	NA
Ctaxi_contig_25378|comp34042_c2_seq1	-3.440603502	0.594156128	0.000156116	0.000669115	NA	NA	NA	NA	NA
Ctaxi_contig_20549|comp33396_c2_seq1	-3.439570306	0.680313719	0.002625867	0.008269666	NA	NA	NA	NA	NA
Ctaxi_contig_40316|comp35491_c2_seq3	-3.437907863	1.468075817	1.92E-06	1.21E-05	NA	NA	NA	NA	NA
Ctaxi_contig_32515|comp34792_c0_seq1	-3.434595737	6.192805993	1.05E-48	1.12E-46	NA	NA	NA	NA	NA
Ctaxi_contig_18255|comp33041_c2_seq10	-3.426244931	0.661825587	0.000586995	0.002204833	nedd8-conjugating enzyme ubc12-like	gi|552836936|ref|XP_005849252.1|hypothetical protein CHLNCDRAFT_48683 [Chlorella variabilis] >gi|307108911|gb|EFN57150.1| hypothetical protein CHLNCDRAFT_48683 [Chlorella variabilis]	AT2G18600.1		 Ubiquitin-conjugating enzyme family protein 
Ctaxi_contig_61165|comp36794_c4_seq1	-3.425330629	3.469881599	5.37E-26	1.91E-24	low affinity immunoglobulin epsilon fc receptor	gi|554813206|ref|XP_005917437.1|PREDICTED: macrophage mannose receptor 1-like [Haplochromis burtoni]	NA	NA	NA
Ctaxi_contig_54769|comp36428_c3_seq3	-3.424842513	4.331515746	1.49E-05	7.94E-05	low quality protein: kallikrein-8	gi|504164417|ref|XP_004592341.1|PREDICTED: chymotrypsin-like elastase family member 3B-like [Ochotona princeps]	NA	NA	NA
Ctaxi_contig_32521|comp34792_c1_seq4	-3.423678417	3.405475855	7.60E-26	2.67E-24	NA	NA	NA	NA	NA
Ctaxi_contig_67857|comp37103_c0_seq2	-3.419967963	9.601390736	2.82E-72	6.98E-70	tpr-like protein	gi|302829725|ref|XP_002946429.1|hypothetical protein VOLCADRAFT_103021 [Volvox carteri f. nagariensis] >gi|300268175|gb|EFJ52356.1| hypothetical protein VOLCADRAFT_103021 [Volvox carteri f. nagariensis]	AT1G09900.1		 Pentatricopeptide repeat (PPR-like) superfamily protein 
Ctaxi_contig_18979|comp33140_c2_seq2	-3.396768249	1.429389627	4.91E-07	3.40E-06	mitochondrial partial	gi|552830565|ref|XP_005847935.1|hypothetical protein CHLNCDRAFT_35290 [Chlorella variabilis] >gi|307107591|gb|EFN55833.1| hypothetical protein CHLNCDRAFT_35290 [Chlorella variabilis]	AT5G01500.1	TAAC	 thylakoid ATP/ADP carrier 
Ctaxi_contig_45407|comp35825_c1_seq3	-3.389923573	3.919841756	3.81E-34	2.04E-32	NA	NA	NA	NA	NA
Ctaxi_contig_60321|comp36751_c1_seq14	-3.388199432	1.62630734	2.20E-08	1.88E-07	adhesin-like protein	"gi|518097785|ref|WP_019267993.1|hypothetical protein, partial [Methanobrevibacter smithii]"	NA	NA	NA
Ctaxi_contig_47859|comp36000_c4_seq1	-3.382291713	5.927378382	5.61E-81	1.73E-78	NA	NA	NA	NA	NA
Ctaxi_contig_52069|comp36267_c5_seq1	-3.381479895	5.289159912	3.37E-53	4.15E-51	NA	NA	NA	NA	NA
Ctaxi_contig_37606|comp35251_c2_seq2	-3.381269294	6.336222328	1.48E-76	3.94E-74	NA	NA	NA	NA	NA
Ctaxi_contig_37249|comp35220_c0_seq4	-3.37961857	1.439388458	2.19E-05	0.000112308	soluble inorganic pyrophosphatase chloroplastic-like	gi|552837053|ref|XP_005849278.1|hypothetical protein CHLNCDRAFT_56094 [Chlorella variabilis] >gi|307108937|gb|EFN57176.1| hypothetical protein CHLNCDRAFT_56094 [Chlorella variabilis]	AT5G09650.1	"AtPPa6,PPa6"	 pyrophosphorylase 6 
Ctaxi_contig_17715|comp32948_c1_seq2	-3.3784343	0.604454402	2.41E-05	0.000122659	NA	NA	NA	NA	NA
Ctaxi_contig_47836|comp35999_c5_seq2	-3.37739068	2.435975879	0.00032679	0.001305901	NA	NA	NA	NA	NA
Ctaxi_contig_17806|comp32964_c0_seq1	-3.376747589	0.588445814	3.87E-05	0.000189071	NA	NA	NA	NA	NA
Ctaxi_contig_51815|comp36250_c4_seq9	-3.376702366	2.234832199	2.51E-08	2.13E-07	NA	NA	NA	NA	NA
Ctaxi_contig_18060|comp33010_c1_seq1	-3.374021084	3.090317167	2.34E-28	9.46E-27	NA	NA	NA	NA	NA
Ctaxi_contig_10188|comp31322_c0_seq3	-3.367700283	5.599837041	3.44E-45	3.11E-43	tyramine oxidase	gi|330917130|ref|XP_003297692.1|hypothetical protein PTT_08184 [Pyrenophora teres f. teres 0-1] >gi|311329489|gb|EFQ94214.1| hypothetical protein PTT_08184 [Pyrenophora teres f. teres 0-1]	AT4G12290.1		 Copper amine oxidase family protein 
Ctaxi_contig_20612|comp33402_c7_seq3	-3.364909437	1.358396711	0.000183767	0.00077675	hypothetical protein VOLCADRAFT_83934	gi|302851068|ref|XP_002957059.1|hypothetical protein VOLCADRAFT_83934 [Volvox carteri f. nagariensis] >gi|300257615|gb|EFJ41861.1| hypothetical protein VOLCADRAFT_83934 [Volvox carteri f. nagariensis]	NA	NA	NA
Ctaxi_contig_26594|comp34162_c1_seq2	-3.36455473	1.256605142	0.002230855	0.007167499	protein	gi|302836838|ref|XP_002949979.1|hypothetical protein VOLCADRAFT_104518 [Volvox carteri f. nagariensis] >gi|300264888|gb|EFJ49082.1| hypothetical protein VOLCADRAFT_104518 [Volvox carteri f. nagariensis]	NA	NA	NA
Ctaxi_contig_22719|comp33703_c1_seq6	-3.363569632	2.150406843	6.11E-13	8.72E-12	NA	NA	NA	NA	NA
Ctaxi_contig_67269|comp37086_c2_seq4	-3.362115158	1.919106964	0.000109978	0.000486881	NA	NA	NA	NA	NA
Ctaxi_contig_15899|comp32636_c4_seq1	-3.352903565	0.581269841	5.63E-05	0.000265491	NA	NA	NA	NA	NA
Ctaxi_contig_43124|comp35685_c2_seq26	-3.351177214	3.815046481	1.85E-34	1.01E-32	NA	NA	NA	NA	NA
Ctaxi_contig_25379|comp34042_c2_seq2	-3.347923388	2.064552853	7.99E-10	8.25E-09	NA	NA	NA	NA	NA
Ctaxi_contig_47853|comp36000_c2_seq1	-3.345849592	6.310460707	8.47E-71	1.90E-68	NA	NA	NA	NA	NA
Ctaxi_contig_49240|comp36093_c0_seq2	-3.337084006	5.946499445	5.35E-80	1.58E-77	NA	NA	NA	NA	NA
Ctaxi_contig_58936|comp36677_c8_seq1	-3.331028876	2.014168039	1.13E-12	1.58E-11	NA	NA	NA	NA	NA
Ctaxi_contig_67864|comp37103_c2_seq1	-3.327558511	8.148545643	7.81E-63	1.39E-60	acyl- dehydrogenase family member 10	gi|545369367|ref|XP_005649432.1|acyl-CoA dehydrogenase NM domain-like protein [Coccomyxa subellipsoidea C-169] >gi|384251410|gb|EIE24888.1| acyl-CoA dehydrogenase NM domain-like protein [Coccomyxa subellipsoidea C-169]	AT3G06810.1	IBR3	 acyl-CoA dehydrogenase-related 
Ctaxi_contig_49249|comp36093_c3_seq2	-3.325380134	6.680898752	3.27E-92	1.52E-89	NA	NA	NA	NA	NA
Ctaxi_contig_12949|comp32051_c0_seq1	-3.320516412	3.479216678	2.02E-24	6.53E-23	NA	NA	NA	NA	NA
Ctaxi_contig_59589|comp36707_c0_seq1	-3.319774117	1.700808492	2.82E-05	0.000141518	histone methyltransferase	gi|159473232|ref|XP_001694743.1|histone methyltransferase [Chlamydomonas reinhardtii] >gi|158276555|gb|EDP02327.1| histone methyltransferase [Chlamydomonas reinhardtii]	NA	NA	NA
Ctaxi_contig_19825|comp33274_c0_seq3	-3.315144802	2.478067997	5.00E-06	2.92E-05	NA	NA	NA	NA	NA
Ctaxi_contig_67103|comp37079_c1_seq1	-3.314576855	5.876331597	2.23E-58	3.33E-56	NA	NA	NA	NA	NA
Ctaxi_contig_36205|comp35127_c0_seq4	-3.306210973	6.257988356	7.40E-22	2.06E-20	hypothetical protein VOLCADRAFT_105298	gi|302840682|ref|XP_002951893.1|hypothetical protein VOLCADRAFT_105298 [Volvox carteri f. nagariensis] >gi|300262794|gb|EFJ46998.1| hypothetical protein VOLCADRAFT_105298 [Volvox carteri f. nagariensis]	NA	NA	NA
Ctaxi_contig_8571|comp30748_c0_seq4	-3.305459532	2.925834419	1.68E-15	3.02E-14	NA	NA	NA	NA	NA
Ctaxi_contig_59059|comp36682_c1_seq1	-3.304529623	6.562622096	3.66E-65	7.04E-63	NA	NA	NA	NA	NA
Ctaxi_contig_42399|comp35633_c2_seq6	-3.291173475	1.104372388	0.000664346	0.002459732	dna alkylation repair protein	gi|290972082|ref|XP_002668790.1|hypothetical protein NAEGRDRAFT_82313 [Naegleria gruberi] >gi|290973105|ref|XP_002669290.1| predicted protein [Naegleria gruberi] >gi|284082312|gb|EFC36046.1| hypothetical protein NAEGRDRAFT_82313 [Naegleria gruberi] >gi|284082835|gb|EFC36546.1| predicted protein [Naegleria gruberi]	NA	NA	NA
Ctaxi_contig_70394|comp37206_c4_seq4	-3.289871279	4.959432861	4.01E-35	2.26E-33	NA	NA	NA	NA	NA
Ctaxi_contig_32525|comp34792_c1_seq8	-3.289765185	3.500667463	1.24E-26	4.60E-25	NA	NA	NA	NA	NA
Ctaxi_contig_55670|comp36484_c5_seq3	-3.28590536	6.288267799	4.68E-59	7.16E-57	PREDICTED: uncharacterized protein LOC101777447 isoform X1	gi|514822155|ref|XP_004985747.1|PREDICTED: uncharacterized protein LOC101777447 isoform X1 [Setaria italica]	NA	NA	NA
Ctaxi_contig_69752|comp37178_c2_seq16	-3.285656257	4.859388238	0.020294142	0.048444615	kinase-like protein	gi|545376523|ref|XP_005652342.1|kinase-like protein [Coccomyxa subellipsoidea C-169] >gi|384254324|gb|EIE27798.1| kinase-like protein [Coccomyxa subellipsoidea C-169]	AT1G13350.1		 Protein kinase superfamily protein 
Ctaxi_contig_42081|comp35612_c2_seq7	-3.283081124	1.458554224	0.00027981	0.001132809	NA	NA	NA	NA	NA
Ctaxi_contig_28361|comp34365_c0_seq7	-3.282191736	2.068349138	0.000277593	0.001124398	NA	NA	NA	NA	NA
Ctaxi_contig_32524|comp34792_c1_seq7	-3.279782996	4.718305438	1.20E-41	9.35E-40	NA	NA	NA	NA	NA
Ctaxi_contig_38456|comp35321_c0_seq34	-3.279662525	2.96423407	3.46E-09	3.31E-08	hypothetical protein VOLCADRAFT_90424	gi|302836908|ref|XP_002950014.1|hypothetical protein VOLCADRAFT_90424 [Volvox carteri f. nagariensis] >gi|300264923|gb|EFJ49117.1| hypothetical protein VOLCADRAFT_90424 [Volvox carteri f. nagariensis]	NA	NA	NA
Ctaxi_contig_61169|comp36794_c5_seq4	-3.278285692	2.082258485	4.39E-10	4.68E-09	NA	NA	NA	NA	NA
Ctaxi_contig_63309|comp36911_c4_seq1	-3.275087044	3.858789416	7.92E-39	5.37E-37	NA	NA	NA	NA	NA
Ctaxi_contig_28198|comp34343_c4_seq5	-3.274958992	2.499193699	1.56E-13	2.36E-12	macrophage mannose receptor 1-like	gi|498980150|ref|XP_004549748.1|PREDICTED: macrophage mannose receptor 1-like [Maylandia zebra]	AT1G52310.1		 protein kinase family protein / C-type lectin domain-containing protein 
Ctaxi_contig_20185|comp33334_c2_seq3	-3.270383237	2.509933942	5.76E-15	9.91E-14	NA	NA	NA	NA	NA
Ctaxi_contig_63085|comp36895_c2_seq4	-3.264420616	6.02408839	5.19E-46	4.91E-44	NA	NA	NA	NA	NA
Ctaxi_contig_70389|comp37206_c2_seq2	-3.261656315	1.875929505	4.13E-07	2.89E-06	NA	NA	NA	NA	NA
Ctaxi_contig_35941|comp35103_c1_seq5	-3.25741559	0.511535517	0.000126522	0.000554017	NA	NA	NA	NA	NA
Ctaxi_contig_47860|comp36000_c4_seq2	-3.254461593	5.797680401	7.58E-53	9.19E-51	NA	NA	NA	NA	NA
Ctaxi_contig_55930|comp36502_c2_seq2	-3.253675262	4.492371239	3.34E-26	1.20E-24	NA	NA	NA	NA	NA
Ctaxi_contig_29171|comp34453_c0_seq1	-3.252470179	7.259657409	3.18E-62	5.47E-60	NA	NA	NA	NA	NA
Ctaxi_contig_52076|comp36268_c3_seq3	-3.251893657	1.327271789	4.20E-05	0.000203896	zinc finger protein 330	gi|168033882|ref|XP_001769443.1|predicted protein [Physcomitrella patens] >gi|162679363|gb|EDQ65812.1| predicted protein [Physcomitrella patens]	NA	NA	NA
Ctaxi_contig_29180|comp34453_c2_seq6	-3.248300229	7.551181653	8.41E-60	1.31E-57	NA	NA	NA	NA	NA
Ctaxi_contig_61130|comp36793_c0_seq40	-3.247746249	3.417073069	9.27E-08	7.16E-07	calcineurin-like metallo-phosphoesterase superfamily protein	gi|302836029|ref|XP_002949575.1|hypothetical protein VOLCADRAFT_32158 [Volvox carteri f. nagariensis] >gi|300264934|gb|EFJ49127.1| hypothetical protein VOLCADRAFT_32158 [Volvox carteri f. nagariensis]	AT5G58200.1		 Calcineurin-like metallo-phosphoesterase superfamily protein 
Ctaxi_contig_63092|comp36895_c2_seq11	-3.245653506	3.221992028	2.71E-25	9.13E-24	NA	NA	NA	NA	NA
Ctaxi_contig_12008|comp31832_c1_seq2	-3.245127415	7.030394846	3.95E-81	1.23E-78	NA	NA	NA	NA	NA
Ctaxi_contig_61164|comp36794_c3_seq2	-3.243037438	3.166872867	7.26E-23	2.14E-21	NA	NA	NA	NA	NA
Ctaxi_contig_9424|comp31083_c2_seq2	-3.242366885	1.462315853	0.002225358	0.007151983	NA	NA	NA	NA	NA
Ctaxi_contig_55656|comp36484_c0_seq1	-3.23971359	5.689690157	5.99E-60	9.49E-58	von willebrand factor type a domain-containing protein	gi|514680714|ref|XP_004987944.1|hypothetical protein PTSG_11020 [Salpingoeca rosetta] >gi|326435505|gb|EGD81075.1| hypothetical protein PTSG_11020 [Salpingoeca rosetta]	AT3G54780.1		 Zinc finger (C3HC4-type RING finger) family protein 
Ctaxi_contig_55972|comp36504_c1_seq14	-3.235767293	2.566027218	8.94E-07	5.94E-06	NA	NA	NA	NA	NA
Ctaxi_contig_32555|comp34794_c0_seq14	-3.234582144	0.461855765	0.011416558	0.029619839	NA	NA	NA	NA	NA
Ctaxi_contig_16815|comp32793_c1_seq1	-3.233262478	2.076377492	3.11E-10	3.36E-09	NA	NA	NA	NA	NA
Ctaxi_contig_9594|comp31141_c0_seq2	-3.231859943	1.056523296	5.08E-06	2.96E-05	nucleotidylyl transferase	gi|513032884|gb|AGO12856.1|AaceriAGL356Cp [Saccharomycetaceae sp. 'Ashbya aceri']	AT2G18250.1	"ATCOAD,COAD"	 4-phosphopantetheine adenylyltransferase 
Ctaxi_contig_32529|comp34792_c2_seq3	-3.231774793	4.39629289	1.71E-34	9.35E-33	NA	NA	NA	NA	NA
Ctaxi_contig_9946|comp31260_c1_seq1	-3.229120989	5.282986917	6.56E-30	2.93E-28	NA	NA	NA	NA	NA
Ctaxi_contig_67537|comp37093_c5_seq7	-3.227390073	0.498220573	0.000655641	0.002432547	NA	NA	NA	NA	NA
Ctaxi_contig_52133|comp36271_c2_seq23	-3.226278165	2.323638575	3.14E-10	3.39E-09	ankyrin repeat protein	"gi|157106769|ref|XP_001649474.1|ankyrin 2,3/unc44 [Aedes aegypti] >gi|108868779|gb|EAT33004.1| AAEL014742-PA, partial [Aedes aegypti]"	AT2G03430.1		 Ankyrin repeat family protein 
Ctaxi_contig_66236|comp37039_c6_seq12	-3.225986015	1.637557865	0.000201725	0.000844219	NA	NA	NA	NA	NA
Ctaxi_contig_52662|comp36307_c0_seq2	-3.224879576	0.50357577	0.000153159	0.00065793	NA	NA	NA	NA	NA
Ctaxi_contig_46280|comp35889_c2_seq3	-3.22329337	2.672324452	3.39E-16	6.43E-15	NA	NA	NA	NA	NA
Ctaxi_contig_35938|comp35103_c1_seq2	-3.220044092	0.48310108	0.000134805	0.000587168	NA	NA	NA	NA	NA
Ctaxi_contig_26292|comp34130_c1_seq15	-3.214236484	8.605100749	1.05E-45	9.80E-44	NA	NA	NA	NA	NA
Ctaxi_contig_63312|comp36911_c8_seq1	-3.207356055	1.093479671	0.000225845	0.000933496	NA	NA	NA	NA	NA
Ctaxi_contig_38443|comp35321_c0_seq21	-3.206090237	2.79173315	2.14E-08	1.83E-07	tbc1 domain family member 4	gi|302833255|ref|XP_002948191.1|hypothetical protein VOLCADRAFT_103815 [Volvox carteri f. nagariensis] >gi|300266411|gb|EFJ50598.1| hypothetical protein VOLCADRAFT_103815 [Volvox carteri f. nagariensis]	NA	NA	NA
Ctaxi_contig_44940|comp35794_c3_seq4	-3.205475802	2.449865048	1.12E-11	1.41E-10	rna helicase family protein	gi|552822678|ref|XP_005846179.1|hypothetical protein CHLNCDRAFT_136192 [Chlorella variabilis] >gi|307105829|gb|EFN54077.1| hypothetical protein CHLNCDRAFT_136192 [Chlorella variabilis]	AT1G27900.1		 RNA helicase family protein 
Ctaxi_contig_38531|comp35327_c0_seq1	-3.198243928	2.357534584	2.30E-13	3.42E-12	mfs general substrate transporter	gi|545364674|ref|XP_005647379.1|MFS general substrate transporter [Coccomyxa subellipsoidea C-169] >gi|384249353|gb|EIE22835.1| MFS general substrate transporter [Coccomyxa subellipsoidea C-169]	AT4G36790.1		 Major facilitator superfamily protein 
Ctaxi_contig_39002|comp35369_c3_seq4	-3.196628152	0.463720762	0.001093806	0.003830524	transmembrane protein 230-like	gi|470137004|ref|XP_004304270.1|PREDICTED: transmembrane protein 230-like [Fragaria vesca subsp. vesca]	AT3G29170.1		 Eukaryotic protein of unknown function (DUF872) 
Ctaxi_contig_29179|comp34453_c2_seq5	-3.19460014	8.240172196	2.15E-91	9.86E-89	NA	NA	NA	NA	NA
Ctaxi_contig_55578|comp36479_c4_seq1	-3.194403774	5.231149214	2.74E-47	2.74E-45	lysyl-trna synthetase	gi|470117619|ref|XP_004294951.1|PREDICTED: lysine--tRNA ligase-like [Fragaria vesca subsp. vesca]	AT3G13490.1	"OVA5,ATKRS-2"	" Lysyl-tRNA synthetase, class II "
Ctaxi_contig_46208|comp35883_c1_seq7	-3.185408558	4.073637148	7.30E-25	2.41E-23	NA	NA	NA	NA	NA
Ctaxi_contig_29175|comp34453_c2_seq1	-3.184782102	8.861132061	2.82E-77	7.82E-75	adhesin-like protein	gi|490132382|ref|WP_004032746.1|membrane protein [Methanobrevibacter smithii] >gi|288860742|gb|EFC93040.1| polymorphic outer membrane protein repeat (3 repeats) [Methanobrevibacter smithii DSM 2374]	NA	NA	NA
Ctaxi_contig_28519|comp34383_c0_seq6	-3.181580101	0.753533071	0.000986438	0.003496806	NA	NA	NA	NA	NA
Ctaxi_contig_55560|comp36477_c1_seq8	-3.180150632	0.49719699	0.000951392	0.003384142	NA	NA	NA	NA	NA
Ctaxi_contig_47746|comp35994_c1_seq7	-3.176665534	1.376205295	3.71E-06	2.21E-05	NA	NA	AT5G47490.1		 RGPR-related 
Ctaxi_contig_67861|comp37103_c0_seq6	-3.175010144	6.150996423	2.43E-25	8.26E-24	mitochondrial protein	gi|302829725|ref|XP_002946429.1|hypothetical protein VOLCADRAFT_103021 [Volvox carteri f. nagariensis] >gi|300268175|gb|EFJ52356.1| hypothetical protein VOLCADRAFT_103021 [Volvox carteri f. nagariensis]	NA	NA	NA
Ctaxi_contig_12503|comp31955_c0_seq1	-3.1710765	7.107010637	3.68E-89	1.54E-86	NA	NA	NA	NA	NA
Ctaxi_contig_24726|comp33972_c3_seq9	-3.170810753	2.539854491	1.02E-06	6.73E-06	NA	NA	NA	NA	NA
Ctaxi_contig_57271|comp36580_c1_seq1	-3.169495408	6.661561491	6.55E-95	3.51E-92	NA	NA	NA	NA	NA
Ctaxi_contig_59083|comp36682_c1_seq25	-3.169148667	2.87947665	1.24E-16	2.45E-15	NA	NA	NA	NA	NA
Ctaxi_contig_63314|comp36911_c10_seq1	-3.168338681	3.983842945	5.28E-35	2.96E-33	NA	NA	NA	NA	NA
Ctaxi_contig_10186|comp31322_c0_seq1	-3.163625612	6.716557125	9.07E-47	8.86E-45	primary amine liver isozyme-like	gi|405966246|gb|EKC31553.1|Membrane primary amine oxidase [Crassostrea gigas]	NA	NA	NA
Ctaxi_contig_42105|comp35612_c2_seq31	-3.157998683	3.843279133	4.63E-29	1.95E-27	NA	NA	NA	NA	NA
Ctaxi_contig_16062|comp32665_c0_seq2	-3.157936284	3.480078386	3.83E-24	1.22E-22	NA	NA	NA	NA	NA
Ctaxi_contig_67856|comp37103_c0_seq1	-3.15546831	7.814317427	4.12E-24	1.30E-22	tpr-like protein	gi|302829725|ref|XP_002946429.1|hypothetical protein VOLCADRAFT_103021 [Volvox carteri f. nagariensis] >gi|300268175|gb|EFJ52356.1| hypothetical protein VOLCADRAFT_103021 [Volvox carteri f. nagariensis]	AT1G09900.1		 Pentatricopeptide repeat (PPR-like) superfamily protein 
Ctaxi_contig_71438|comp37253_c0_seq5	-3.154948163	5.343160386	2.28E-44	1.98E-42	hypothetical protein EMIHUDRAFT_197391	gi|551560691|ref|XP_005767244.1|hypothetical protein EMIHUDRAFT_197391 [Emiliania huxleyi CCMP1516] >gi|485617640|gb|EOD14815.1| hypothetical protein EMIHUDRAFT_197391 [Emiliania huxleyi CCMP1516]	NA	NA	NA
Ctaxi_contig_65675|comp37018_c6_seq7	-3.151988579	1.609626523	1.48E-08	1.29E-07	NA	NA	NA	NA	NA
Ctaxi_contig_56166|comp36515_c0_seq1	-3.14248897	4.190410687	8.25E-26	2.89E-24	NA	NA	NA	NA	NA
Ctaxi_contig_31670|comp34711_c1_seq1	-3.137899417	1.725555405	2.53E-10	2.77E-09	serine protease 27-like	gi|301782349|ref|XP_002926591.1|PREDICTED: polyserase-2-like [Ailuropoda melanoleuca]	NA	NA	NA
Ctaxi_contig_31004|comp34644_c3_seq1	-3.136840711	7.600917229	1.69E-85	6.31E-83	NA	NA	NA	NA	NA
Ctaxi_contig_71066|comp37237_c8_seq1	-3.125497213	4.891929064	4.33E-57	6.14E-55	protein	gi|514642859|ref|XP_004998635.1|hypothetical protein PTSG_00082 [Salpingoeca rosetta] >gi|326426493|gb|EGD72063.1| hypothetical protein PTSG_00082 [Salpingoeca rosetta]	AT5G60710.1		 Zinc finger (C3HC4-type RING finger) family protein 
Ctaxi_contig_18442|comp33065_c1_seq24	-3.125358357	1.861229395	2.65E-08	2.23E-07	ankyrin repeat protein	gi|358392447|gb|EHK41851.1|hypothetical protein TRIATDRAFT_229044 [Trichoderma atroviride IMI 206040]	AT2G03430.1		 Ankyrin repeat family protein 
Ctaxi_contig_59086|comp36682_c1_seq28	-3.124822394	5.31425135	5.65E-41	4.25E-39	NA	NA	NA	NA	NA
Ctaxi_contig_31822|comp34730_c1_seq3	-3.124604526	0.447506612	0.000232087	0.000956098	NA	NA	NA	NA	NA
Ctaxi_contig_60134|comp36741_c2_seq1	-3.120902554	3.346170717	4.76E-21	1.26E-19	NA	NA	NA	NA	NA
Ctaxi_contig_56177|comp36515_c3_seq2	-3.117277468	3.060219429	7.59E-15	1.29E-13	NA	NA	NA	NA	NA
Ctaxi_contig_29177|comp34453_c2_seq3	-3.115755511	8.415817683	6.61E-83	2.24E-80	polymorphic outer membrane protein	gi|333987058|ref|YP_004519665.1|hypothetical protein MSWAN_0837 [Methanobacterium sp. SWAN-1] >gi|503591290|ref|WP_013825366.1| hypothetical protein [Methanobacterium sp. SWAN-1] >gi|333825202|gb|AEG17864.1| conserved repeat domain protein [Methanobacterium sp. SWAN-1]	NA	NA	NA
Ctaxi_contig_69771|comp37178_c2_seq35	-3.11511545	2.63597635	0.005951984	0.016916579	kinase-like protein	gi|545376523|ref|XP_005652342.1|kinase-like protein [Coccomyxa subellipsoidea C-169] >gi|384254324|gb|EIE27798.1| kinase-like protein [Coccomyxa subellipsoidea C-169]	AT1G13350.1		 Protein kinase superfamily protein 
Ctaxi_contig_21779|comp33573_c4_seq1	-3.113752952	5.573511575	2.32E-45	2.13E-43	predicted protein	gi|168039004|ref|XP_001771989.1|predicted protein [Physcomitrella patens] >gi|162676771|gb|EDQ63250.1| predicted protein [Physcomitrella patens]	NA	NA	NA
Ctaxi_contig_11560|comp31714_c0_seq1	-3.112082082	0.454930391	0.01500192	0.037485196	"Protein C9orf32, putative"	"gi|294932975|ref|XP_002780535.1|Protein C9orf32, putative [Perkinsus marinus ATCC 50983] >gi|239890469|gb|EER12330.1| Protein C9orf32, putative [Perkinsus marinus ATCC 50983]"	AT5G44450.1		 methyltransferases 
Ctaxi_contig_39817|comp35446_c0_seq1	-3.109493599	5.447043393	8.45E-30	3.75E-28	lipoate protein ligase-like protein	gi|545370528|ref|XP_005649895.1|lipoate protein ligase-like protein [Coccomyxa subellipsoidea C-169] >gi|384251874|gb|EIE25351.1| lipoate protein ligase-like protein [Coccomyxa subellipsoidea C-169]	AT3G29010.1		 Biotin/lipoate A/B protein ligase family 
Ctaxi_contig_38051|comp35293_c2_seq1	-3.105680292	5.32089023	2.51E-25	8.51E-24	NA	NA	NA	NA	NA
Ctaxi_contig_49345|comp36102_c1_seq2	-3.105008804	3.147143394	1.18E-22	3.43E-21	NA	NA	NA	NA	NA
Ctaxi_contig_54124|comp36389_c0_seq24	-3.096843273	1.406391771	0.000929411	0.003312921	na+ glucose cotransporter	"gi|470371362|ref|XP_004332833.1|sodium symporter, putative [Acanthamoeba castellanii str. Neff] >gi|440789511|gb|ELR10820.1| sodium symporter, putative [Acanthamoeba castellanii str. Neff]"	NA	NA	NA
Ctaxi_contig_10604|comp31448_c1_seq1	-3.096279409	7.077368047	1.16E-66	2.38E-64	NA	NA	NA	NA	NA
Ctaxi_contig_50891|comp36204_c7_seq1	-3.091924208	1.227783635	2.26E-06	1.40E-05	NA	NA	NA	NA	NA
Ctaxi_contig_59556|comp36705_c1_seq1	-3.082729869	5.058955248	3.12E-54	3.92E-52	ankyrin repeat protein	gi|229582572|ref|YP_002840971.1|ankyrin [Sulfolobus islandicus Y.N.15.51] >gi|502134864|ref|WP_012717676.1| ankyrin [Sulfolobus islandicus] >gi|228013288|gb|ACP49049.1| Ankyrin [Sulfolobus islandicus Y.N.15.51]	AT2G14255.1		 Ankyrin repeat family protein with DHHC zinc finger domain 
Ctaxi_contig_54773|comp36428_c3_seq7	-3.078304155	5.385586595	0.001131172	0.003948048	chymotrypsin-like elastase family member 3b-like	gi|504164417|ref|XP_004592341.1|PREDICTED: chymotrypsin-like elastase family member 3B-like [Ochotona princeps]	NA	NA	NA
Ctaxi_contig_52130|comp36271_c2_seq20	-3.076069216	3.075104643	1.74E-20	4.47E-19	ankyrin repeat protein	"gi|123437955|ref|XP_001309767.1|ankyrin repeat protein [Trichomonas vaginalis G3] >gi|121891508|gb|EAX96837.1| ankyrin repeat protein, putative [Trichomonas vaginalis G3]"	AT2G03430.1		 Ankyrin repeat family protein 
Ctaxi_contig_52146|comp36271_c2_seq36	-3.07429615	2.27061127	1.45E-12	2.00E-11	NA	NA	AT2G26210.3		 Ankyrin repeat family protein 
Ctaxi_contig_6473|comp29317_c0_seq1	-3.073799401	3.313427492	2.97E-23	8.98E-22	NA	NA	NA	NA	NA
Ctaxi_contig_20174|comp33334_c0_seq1	-3.072483361	3.557815242	1.60E-30	7.38E-29	NA	NA	NA	NA	NA
Ctaxi_contig_12960|comp32054_c1_seq1	-3.07032805	2.124352163	0.011407872	0.029608886	NA	NA	NA	NA	NA
Ctaxi_contig_69040|comp37152_c3_seq1	-3.069314473	8.262221772	4.88E-87	1.89E-84	alkaline phosphatase	gi|296274617|ref|YP_003657248.1|hypothetical protein [Arcobacter nitrofigilis DSM 7299] >gi|502901909|ref|WP_013136885.1| alkaline phosphatase [Arcobacter nitrofigilis] >gi|296098791|gb|ADG94741.1| protein of unknown function DUF839 [Arcobacter nitrofigilis DSM 7299]	NA	NA	NA
Ctaxi_contig_31018|comp34644_c3_seq15	-3.065651469	5.835053385	1.19E-54	1.53E-52	NA	NA	NA	NA	NA
Ctaxi_contig_49347|comp36102_c1_seq4	-3.06433982	2.427072164	3.99E-15	6.95E-14	NA	NA	NA	NA	NA
Ctaxi_contig_58939|comp36677_c9_seq1	-3.062804299	6.379601212	1.89E-63	3.40E-61	cryptochrome dash	gi|302844305|ref|XP_002953693.1|hypothetical protein VOLCADRAFT_121192 [Volvox carteri f. nagariensis] >gi|300261102|gb|EFJ45317.1| hypothetical protein VOLCADRAFT_121192 [Volvox carteri f. nagariensis]	AT5G24850.1	CRY3	 cryptochrome 3 
Ctaxi_contig_28199|comp34343_c4_seq6	-3.060902293	2.630217234	5.71E-15	9.84E-14	NA	NA	NA	NA	NA
Ctaxi_contig_50419|comp36173_c2_seq1	-3.060093397	0.456305989	0.003097041	0.009545004	NA	NA	NA	NA	NA
Ctaxi_contig_8568|comp30748_c0_seq1	-3.058758065	2.776685009	1.64E-14	2.72E-13	NA	NA	NA	NA	NA
Ctaxi_contig_30907|comp34633_c0_seq3	-3.05747976	3.094466837	6.54E-14	1.02E-12	NA	NA	NA	NA	NA
Ctaxi_contig_42641|comp35652_c3_seq8	-3.054958427	2.133484248	1.96E-05	0.000101781	cathepsin z	gi|551674168|ref|XP_005839839.1|hypothetical protein GUITHDRAFT_101312 [Guillardia theta CCMP2712] >gi|428184003|gb|EKX52859.1| hypothetical protein GUITHDRAFT_101312 [Guillardia theta CCMP2712]	NA	NA	NA
Ctaxi_contig_39979|comp35460_c1_seq3	-3.053996434	1.168559735	1.72E-06	1.09E-05	NA	NA	NA	NA	NA
Ctaxi_contig_19614|comp33234_c0_seq5	-3.052040375	1.634258535	0.001163359	0.004046329	ubiquitin carboxyl-terminal hydrolase 6-like	gi|552819459|ref|XP_005845420.1|hypothetical protein CHLNCDRAFT_25814 [Chlorella variabilis] >gi|307105067|gb|EFN53318.1| hypothetical protein CHLNCDRAFT_25814 [Chlorella variabilis]	AT3G21280.1	UBP7	 ubiquitin-specific protease 7 
Ctaxi_contig_9950|comp31260_c2_seq1	-3.05162381	3.457069584	7.93E-27	2.97E-25	NA	NA	NA	NA	NA
Ctaxi_contig_36812|comp35189_c5_seq9	-3.045699178	2.807549729	8.25E-05	0.000375914	transmembrane protein 33 homolog	gi|302838203|ref|XP_002950660.1|hypothetical protein VOLCADRAFT_91054 [Volvox carteri f. nagariensis] >gi|300264209|gb|EFJ48406.1| hypothetical protein VOLCADRAFT_91054 [Volvox carteri f. nagariensis]	AT3G02420.1		 unknown protein; FUNCTIONS IN: molecular_function unknown; INVOLVED IN: biological_process unknown; LOCATED IN: membrane; EXPRESSED IN: 25 plant structures; EXPRESSED DURING: 15 growth stages; CONTAINS InterPro DOMAIN/s: Uncharacterised protein family UPF0121 (InterPro:IPR005344); Has 72 Blast hits to 71 proteins in 25 species: Archae - 0; Bacteria - 0; Metazoa - 2; Fungi - 2; Plants - 60; Viruses - 0; Other Eukaryotes - 8 (source: NCBI BLink). 
Ctaxi_contig_54945|comp36439_c0_seq15	-3.04427745	2.523367822	1.45E-10	1.63E-09	NA	NA	NA	NA	NA
Ctaxi_contig_29182|comp34453_c5_seq1	-3.043290417	8.914526634	2.49E-45	2.28E-43	NA	NA	NA	NA	NA
Ctaxi_contig_58073|comp36629_c2_seq2	-3.039940403	0.738461501	0.000925285	0.003299309	NA	NA	NA	NA	NA
Ctaxi_contig_55657|comp36484_c2_seq1	-3.039680104	5.499604182	7.35E-50	8.26E-48	von willebrand factor type a domain containing protein	gi|514680714|ref|XP_004987944.1|hypothetical protein PTSG_11020 [Salpingoeca rosetta] >gi|326435505|gb|EGD81075.1| hypothetical protein PTSG_11020 [Salpingoeca rosetta]	AT5G60710.1		 Zinc finger (C3HC4-type RING finger) family protein 
Ctaxi_contig_39927|comp35455_c1_seq8	-3.039085221	3.054278438	8.44E-18	1.83E-16	NA	NA	NA	NA	NA
Ctaxi_contig_29181|comp34453_c4_seq1	-3.035238213	4.720974602	2.53E-39	1.77E-37	NA	NA	NA	NA	NA
Ctaxi_contig_69733|comp37178_c0_seq2	-3.034416837	4.769706939	0.000653849	0.002427017	protein phosphatase	gi|159476516|ref|XP_001696357.1|serine/threonine protein phosphatase [Chlamydomonas reinhardtii] >gi|158282582|gb|EDP08334.1| serine/threonine protein phosphatase [Chlamydomonas reinhardtii]	AT5G66720.2		 Protein phosphatase 2C family protein 
Ctaxi_contig_46743|comp35920_c0_seq11	-3.032719442	0.983966694	0.000632568	0.002358102	NA	NA	NA	NA	NA
Ctaxi_contig_7782|comp30352_c0_seq1	-3.027979064	6.536500191	4.38E-22	1.24E-20	NA	NA	NA	NA	NA
Ctaxi_contig_14961|comp32470_c0_seq1	-3.024524061	1.078212715	0.001015643	0.003588982	NA	NA	NA	NA	NA
Ctaxi_contig_27607|comp34273_c1_seq1	-3.024217186	4.83857723	2.42E-49	2.67E-47	d chain in silico and in vitro co-evolution of a high affinity complementary protein-protein interface	"gi|530537544|pdb|4J8Y|AChain A, E3_5 Darpin D77s Mutant"	AT5G60070.1		 ankyrin repeat family protein 
Ctaxi_contig_20189|comp33334_c4_seq1	-3.020730218	2.937848641	2.99E-14	4.81E-13	NA	NA	NA	NA	NA
Ctaxi_contig_19660|comp33241_c0_seq3	-3.019781007	3.034547179	1.10E-15	2.00E-14	protein spon-1	gi|341899811|gb|EGT55746.1|hypothetical protein CAEBREN_32835 [Caenorhabditis brenneri]	NA	NA	NA
Ctaxi_contig_69037|comp37152_c0_seq1	-3.014566446	8.231904418	4.35E-78	1.24E-75	alkaline phosphatase	gi|159490260|ref|XP_001703098.1|phosphate-repressible alkaline phosphatase [Chlamydomonas reinhardtii] >gi|158270794|gb|EDO96628.1| phosphate-repressible alkaline phosphatase [Chlamydomonas reinhardtii]	NA	NA	NA
Ctaxi_contig_68406|comp37125_c5_seq13	-3.013937394	1.646335761	1.75E-06	1.11E-05	NA	NA	NA	NA	NA
Ctaxi_contig_29183|comp34453_c5_seq2	-3.013194637	8.556202201	3.92E-49	4.27E-47	NA	NA	NA	NA	NA
Ctaxi_contig_12007|comp31832_c1_seq1	-3.012015143	7.747987746	1.96E-68	4.14E-66	NA	NA	NA	NA	NA
Ctaxi_contig_29712|comp34514_c0_seq4	-3.010444658	7.005005639	9.28E-05	0.000418006	NA	NA	NA	NA	NA
Ctaxi_contig_32522|comp34792_c1_seq5	-3.008378022	4.565428147	6.94E-41	5.21E-39	NA	NA	NA	NA	NA
Ctaxi_contig_65469|comp37012_c0_seq8	-3.004138572	0.816212443	0.017648304	0.043124646	flagellar inner arm dynein 1 heavy chain alpha	"gi|30580468|sp|Q9SMH3.1|DYH1A_CHLRERecName: Full=Dynein-1-alpha heavy chain, flagellar inner arm I1 complex; AltName: Full=1-alpha DHC; AltName: Full=Dynein-1, subspecies f >gi|5931718|emb|CAB56598.1| 1-alpha dynein heavy chain [Chlamydomonas reinhardtii]"	NA	NA	NA
Ctaxi_contig_21506|comp33530_c4_seq2	-2.993074094	1.31471349	9.75E-07	6.44E-06	lipoic acid synthetase precursor(lip-syn)	gi|2257536|dbj|BAA21430.1|LIPOIC ACID SYNTHETASE PRECURSOR(LIP-SYN) [Schizosaccharomyces pombe]	AT5G08415.1		 Radical SAM superfamily protein 
Ctaxi_contig_32518|comp34792_c1_seq1	-2.992706813	5.647068365	3.47E-35	1.97E-33	NA	NA	NA	NA	NA
Ctaxi_contig_43104|comp35685_c2_seq6	-2.986786803	8.844520378	1.71E-85	6.31E-83	#NAME?	gi|167999676|ref|XP_001752543.1|predicted protein [Physcomitrella patens] >gi|162696443|gb|EDQ82782.1| predicted protein [Physcomitrella patens]	AT1G35470.2		 SPla/RYanodine receptor (SPRY) domain-containing protein 
Ctaxi_contig_8637|comp30780_c0_seq3	-2.985904242	2.893940534	3.29E-10	3.54E-09	NA	NA	NA	NA	NA
Ctaxi_contig_71054|comp37237_c3_seq1	-2.985719914	3.107301159	1.39E-21	3.82E-20	NA	NA	NA	NA	NA
Ctaxi_contig_47063|comp35948_c1_seq1	-2.982295429	3.152407844	1.29E-19	3.14E-18	NA	NA	NA	NA	NA
Ctaxi_contig_23995|comp33866_c4_seq4	-2.980867454	1.31892107	8.08E-07	5.41E-06	NA	NA	NA	NA	NA
Ctaxi_contig_49244|comp36093_c0_seq6	-2.979628059	5.622490958	3.28E-47	3.26E-45	NA	NA	NA	NA	NA
Ctaxi_contig_49241|comp36093_c0_seq3	-2.977263337	5.235115818	2.37E-32	1.16E-30	NA	NA	NA	NA	NA
Ctaxi_contig_59079|comp36682_c1_seq21	-2.976265648	5.173378309	3.53E-47	3.51E-45	NA	NA	NA	NA	NA
Ctaxi_contig_49136|comp36084_c0_seq5	-2.967692891	1.136342138	9.94E-06	5.46E-05	NA	NA	NA	NA	NA
Ctaxi_contig_70702|comp37219_c0_seq8	-2.967387425	2.52251483	5.98E-08	4.80E-07	trna pseudouridine(38 39) synthase-like	gi|460384287|ref|XP_004237844.1|PREDICTED: tRNA pseudouridine(38/39) synthase-like [Solanum lycopersicum]	AT1G34150.1		 Pseudouridine synthase family protein 
Ctaxi_contig_21394|comp33507_c1_seq1	-2.963925273	1.663407955	4.71E-05	0.00022602	protein	gi|302847301|ref|XP_002955185.1|hypothetical protein VOLCADRAFT_83102 [Volvox carteri f. nagariensis] >gi|300259477|gb|EFJ43704.1| hypothetical protein VOLCADRAFT_83102 [Volvox carteri f. nagariensis]	AT4G00840.1		 DHHC-type zinc finger family protein 
Ctaxi_contig_39973|comp35460_c0_seq5	-2.963445611	0.906817363	0.00119229	0.004136215	ankyrin repeat protein	"gi|123473806|ref|XP_001320089.1|ankyrin repeat protein [Trichomonas vaginalis G3] >gi|121902887|gb|EAY07866.1| ankyrin repeat protein, putative [Trichomonas vaginalis G3]"	AT2G03430.1		 Ankyrin repeat family protein 
Ctaxi_contig_30417|comp34582_c3_seq1	-2.963109976	3.037937059	6.01E-19	1.40E-17	NA	NA	AT1G02160.1		 Cox19 family protein (CHCH motif) 
Ctaxi_contig_47869|comp36001_c2_seq6	-2.962970285	2.381285524	6.94E-07	4.71E-06	regulatory protein	gi|302840937|ref|XP_002952014.1|hypothetical protein VOLCADRAFT_92625 [Volvox carteri f. nagariensis] >gi|300262600|gb|EFJ46805.1| hypothetical protein VOLCADRAFT_92625 [Volvox carteri f. nagariensis]	AT2G13100.1		 Major facilitator superfamily protein 
Ctaxi_contig_44447|comp35772_c2_seq6	-2.962030608	1.797823176	7.54E-06	4.23E-05	NA	NA	NA	NA	NA
Ctaxi_contig_59089|comp36683_c1_seq1	-2.959118671	1.306378987	0.002493047	0.007903254	transient receptor potential ion channel protein	gi|302845897|ref|XP_002954486.1|hypothetical protein VOLCADRAFT_118752 [Volvox carteri f. nagariensis] >gi|300260158|gb|EFJ44379.1| hypothetical protein VOLCADRAFT_118752 [Volvox carteri f. nagariensis]	NA	NA	NA
Ctaxi_contig_30049|comp34541_c0_seq3	-2.95831449	3.123569658	2.60E-21	7.03E-20	ankyrin repeat protein	gi|325182225|emb|CCA16679.1|conserved hypothetical protein [Albugo laibachii Nc14]	AT5G13530.1	KEG	 protein kinases;ubiquitin-protein ligases 
Ctaxi_contig_71436|comp37253_c0_seq3	-2.948277061	6.219744421	1.19E-41	9.30E-40	copper amine oxidase	gi|551560691|ref|XP_005767244.1|hypothetical protein EMIHUDRAFT_197391 [Emiliania huxleyi CCMP1516] >gi|485617640|gb|EOD14815.1| hypothetical protein EMIHUDRAFT_197391 [Emiliania huxleyi CCMP1516]	AT1G31690.1		 Copper amine oxidase family protein 
Ctaxi_contig_64954|comp36991_c3_seq14	-2.946827539	6.407805109	1.19E-45	1.11E-43	NA	NA	NA	NA	NA
Ctaxi_contig_60028|comp36733_c10_seq2	-2.946177658	2.546341187	7.84E-07	5.26E-06	hypothetical protein VOLCADRAFT_99980	gi|302854363|ref|XP_002958690.1|hypothetical protein VOLCADRAFT_99980 [Volvox carteri f. nagariensis] >gi|300255971|gb|EFJ40250.1| hypothetical protein VOLCADRAFT_99980 [Volvox carteri f. nagariensis]	NA	NA	NA
Ctaxi_contig_29528|comp34492_c2_seq1	-2.945695341	2.747803846	1.74E-14	2.87E-13	wap four-disulfide core domain 2-like	gi|291230605|ref|XP_002735256.1|PREDICTED: hypothetical protein [Saccoglossus kowalevskii]	NA	NA	NA
Ctaxi_contig_49509|comp36112_c0_seq3	-2.943520799	1.825820176	0.000150939	0.000649087	NA	NA	NA	NA	NA
Ctaxi_contig_56169|comp36515_c2_seq1	-2.942730261	3.291078716	5.02E-20	1.25E-18	NA	NA	NA	NA	NA
Ctaxi_contig_31017|comp34644_c3_seq14	-2.937797096	2.997776208	9.65E-17	1.93E-15	NA	NA	NA	NA	NA
Ctaxi_contig_68405|comp37125_c5_seq12	-2.93728751	2.868306431	1.97E-12	2.68E-11	NA	NA	NA	NA	NA
Ctaxi_contig_24225|comp33900_c0_seq3	-2.936423171	3.518806508	2.50E-09	2.43E-08	NA	NA	NA	NA	NA
Ctaxi_contig_46209|comp35883_c1_seq8	-2.930599195	5.908346918	5.68E-34	3.01E-32	NA	NA	NA	NA	NA
Ctaxi_contig_56606|comp36543_c6_seq1	-2.930327705	3.357883253	8.88E-24	2.75E-22	glucose-6-phosphate dehydrogenase 3	gi|302842959|ref|XP_002953022.1|hypothetical protein VOLCADRAFT_82038 [Volvox carteri f. nagariensis] >gi|300261733|gb|EFJ45944.1| hypothetical protein VOLCADRAFT_82038 [Volvox carteri f. nagariensis]	AT5G35790.1	G6PD1	 glucose-6-phosphate dehydrogenase 1 
Ctaxi_contig_14381|comp32355_c0_seq4	-2.928024258	0.630641374	0.000277629	0.001124404	NA	NA	NA	NA	NA
Ctaxi_contig_49239|comp36093_c0_seq1	-2.927941133	8.772116267	3.15E-55	4.20E-53	patatin	gi|510822336|ref|WP_016195760.1|patatin family protein [Arcticibacter svalbardensis] >gi|507723909|gb|EOR94288.1| patatin family protein [Arcticibacter svalbardensis MN12-7]	AT2G26560.1	"PLP2,PLAIIA,PLA2A"	 phospholipase A 2A 
Ctaxi_contig_24159|comp33891_c0_seq1	-2.925042093	3.387830522	1.09E-22	3.18E-21	NA	NA	NA	NA	NA
Ctaxi_contig_39497|comp35417_c0_seq3	-2.920653693	4.965716191	2.91E-30	1.32E-28	NA	NA	NA	NA	NA
Ctaxi_contig_55791|comp36492_c0_seq1	-2.918964187	1.120305523	0.009933857	0.026316452	flagellar associated protein	gi|302853934|ref|XP_002958479.1|hypothetical protein VOLCADRAFT_108142 [Volvox carteri f. nagariensis] >gi|300256207|gb|EFJ40479.1| hypothetical protein VOLCADRAFT_108142 [Volvox carteri f. nagariensis]	NA	NA	NA
Ctaxi_contig_70781|comp37223_c5_seq1	-2.917415499	1.390240372	0.00563971	0.016167706	NA	NA	NA	NA	NA
Ctaxi_contig_13011|comp32059_c1_seq1	-2.915277603	3.114681435	2.10E-09	2.06E-08	NA	NA	NA	NA	NA
Ctaxi_contig_52062|comp36266_c0_seq5	-2.91409049	6.291922988	4.42E-44	3.79E-42	e3 ubiquitin-protein ligase mib2	gi|521029024|gb|EPQ10812.1|E3 ubiquitin-protein ligase MIB2 [Myotis brandtii]	AT2G03430.1		 Ankyrin repeat family protein 
Ctaxi_contig_67116|comp37079_c4_seq3	-2.914069394	6.085081015	1.62E-45	1.49E-43	NA	NA	NA	NA	NA
Ctaxi_contig_24471|comp33939_c0_seq1	-2.909861634	2.041400462	1.82E-09	1.80E-08	NA	NA	NA	NA	NA
Ctaxi_contig_16862|comp32801_c0_seq3	-2.909804252	6.597008876	3.53E-50	4.01E-48	NA	NA	NA	NA	NA
Ctaxi_contig_29862|comp34530_c2_seq6	-2.908384577	3.314862672	4.61E-11	5.48E-10	NA	NA	NA	NA	NA
Ctaxi_contig_28820|comp34416_c1_seq1	-2.908124312	4.746580525	9.94E-28	3.88E-26	NA	NA	NA	NA	NA
Ctaxi_contig_42662|comp35653_c2_seq3	-2.90631468	6.045458941	1.18E-18	2.69E-17	NA	NA	NA	NA	NA
Ctaxi_contig_31377|comp34684_c0_seq3	-2.906153104	3.316177631	1.19E-09	1.20E-08	NA	NA	NA	NA	NA
Ctaxi_contig_21284|comp33490_c2_seq1	-2.904660707	3.990493013	3.74E-37	2.35E-35	phagocytic receptor 1b-like	gi|356512261|ref|XP_003524839.1|PREDICTED: putative phagocytic receptor 1b-like [Glycine max]	AT2G01970.1		 Endomembrane protein 70 protein family 
Ctaxi_contig_43043|comp35680_c1_seq4	-2.90137387	1.568274822	0.000105744	0.00047008	NA	NA	NA	NA	NA
Ctaxi_contig_23716|comp33827_c1_seq1	-2.89901031	0.627330581	0.000188553	0.000794683	NA	NA	NA	NA	NA
Ctaxi_contig_12380|comp31927_c0_seq4	-2.894776936	7.071993241	4.14E-65	7.92E-63	NA	NA	NA	NA	NA
Ctaxi_contig_30155|comp34555_c1_seq1	-2.890505328	2.782721572	7.41E-15	1.26E-13	NA	NA	NA	NA	NA
Ctaxi_contig_9951|comp31260_c2_seq2	-2.890489664	3.855017706	1.89E-22	5.45E-21	NA	NA	NA	NA	NA
Ctaxi_contig_25020|comp34006_c1_seq1	-2.887902956	3.281085257	1.45E-15	2.60E-14	pentatricopeptide repeat-containing protein at5g02860-like	gi|242096916|ref|XP_002438948.1|hypothetical protein SORBIDRAFT_10g028800 [Sorghum bicolor] >gi|241917171|gb|EER90315.1| hypothetical protein SORBIDRAFT_10g028800 [Sorghum bicolor]	AT5G46100.1		 Pentatricopeptide repeat (PPR) superfamily protein 
Ctaxi_contig_56167|comp36515_c0_seq2	-2.887827693	4.157401066	1.21E-25	4.18E-24	NA	NA	NA	NA	NA
Ctaxi_contig_26296|comp34130_c3_seq1	-2.886984622	6.234956972	4.42E-29	1.87E-27	NA	NA	NA	NA	NA
Ctaxi_contig_11746|comp31767_c0_seq3	-2.882199324	1.446115932	1.11E-05	6.03E-05	NA	NA	NA	NA	NA
Ctaxi_contig_60156|comp36742_c0_seq10	-2.878582001	1.665574101	1.40E-08	1.23E-07	trypsin-like serine and cysteine	gi|556964492|ref|XP_005992000.1|PREDICTED: serine protease 57-like [Latimeria chalumnae]	NA	NA	NA
Ctaxi_contig_56437|comp36533_c1_seq9	-2.873381084	2.008954528	1.28E-09	1.29E-08	NA	NA	NA	NA	NA
Ctaxi_contig_42071|comp35612_c0_seq1	-2.873222176	3.283252139	1.41E-13	2.14E-12	NA	NA	NA	NA	NA
Ctaxi_contig_54213|comp36395_c5_seq1	-2.872712403	1.907927974	3.60E-06	2.15E-05	arginine deiminase	gi|302851505|ref|XP_002957276.1|hypothetical protein VOLCADRAFT_107614 [Volvox carteri f. nagariensis] >gi|300257371|gb|EFJ41620.1| hypothetical protein VOLCADRAFT_107614 [Volvox carteri f. nagariensis]	NA	NA	NA
Ctaxi_contig_67024|comp37075_c0_seq1	-2.867365737	0.709417044	0.013230221	0.033640679	protein	gi|168037781|ref|XP_001771381.1|predicted protein [Physcomitrella patens] >gi|162677299|gb|EDQ63771.1| predicted protein [Physcomitrella patens]	AT4G24040.1	"ATTRE1,TRE1"	 trehalase 1 
Ctaxi_contig_34793|comp34991_c1_seq3	-2.864991109	0.81683349	0.000193223	0.000812551	NA	NA	NA	NA	NA
Ctaxi_contig_64613|comp36973_c1_seq7	-2.863613743	7.163604117	1.16E-55	1.57E-53	NA	NA	NA	NA	NA
Ctaxi_contig_28193|comp34343_c3_seq1	-2.863403298	6.048779134	1.82E-48	1.89E-46	voltage-dependent calcium channel subunit alpha-2 delta-2	gi|514642859|ref|XP_004998635.1|hypothetical protein PTSG_00082 [Salpingoeca rosetta] >gi|326426493|gb|EGD72063.1| hypothetical protein PTSG_00082 [Salpingoeca rosetta]	AT1G52310.1		 protein kinase family protein / C-type lectin domain-containing protein 
Ctaxi_contig_26264|comp34127_c1_seq1	-2.861088463	1.216004351	1.98E-06	1.24E-05	NA	NA	NA	NA	NA
Ctaxi_contig_9947|comp31260_c1_seq2	-2.858308517	2.391079436	3.87E-09	3.68E-08	NA	NA	NA	NA	NA
Ctaxi_contig_20188|comp33334_c2_seq6	-2.856219055	2.190700078	1.69E-10	1.89E-09	NA	NA	NA	NA	NA
Ctaxi_contig_62202|comp36849_c4_seq15	-2.854685896	1.668232218	4.71E-08	3.84E-07	NA	NA	NA	NA	NA
Ctaxi_contig_39504|comp35418_c2_seq2	-2.849778186	2.669590674	3.53E-08	2.92E-07	NA	NA	NA	NA	NA
Ctaxi_contig_49522|comp36112_c0_seq16	-2.848394482	1.352273433	0.000267943	0.001088876	NA	NA	NA	NA	NA
Ctaxi_contig_19645|comp33239_c0_seq1	-2.847105334	0.637074781	0.001790227	0.005905235	NA	NA	NA	NA	NA
Ctaxi_contig_57674|comp36609_c0_seq2	-2.846199283	0.811481509	0.002444786	0.007768649	NA	NA	NA	NA	NA
Ctaxi_contig_57675|comp36609_c0_seq3	-2.846193264	0.811481509	0.002443485	0.007765282	NA	NA	NA	NA	NA
Ctaxi_contig_55929|comp36502_c2_seq1	-2.845025852	5.205503707	1.37E-36	8.36E-35	NA	NA	NA	NA	NA
Ctaxi_contig_13295|comp32128_c1_seq4	-2.844989094	2.210534164	1.95E-08	1.68E-07	NA	NA	NA	NA	NA
Ctaxi_contig_15219|comp32520_c0_seq2	-2.844906608	1.269533471	0.000212615	0.000884954	NA	NA	NA	NA	NA
Ctaxi_contig_31005|comp34644_c3_seq2	-2.844640148	4.076777674	5.69E-30	2.54E-28	NA	NA	NA	NA	NA
Ctaxi_contig_34345|comp34949_c8_seq4	-2.843615556	0.601925105	0.006300874	0.017754348	NA	NA	NA	NA	NA
Ctaxi_contig_57136|comp36576_c2_seq5	-2.842501465	2.159493503	1.00E-06	6.60E-06	hypothetical protein CHLREDRAFT_167729	"gi|159485874|ref|XP_001700969.1|hypothetical protein CHLREDRAFT_167729 [Chlamydomonas reinhardtii] >gi|158281468|gb|EDP07223.1| predicted protein, partial [Chlamydomonas reinhardtii]"	NA	NA	NA
Ctaxi_contig_14506|comp32385_c2_seq1	-2.839481922	5.279446887	3.85E-44	3.33E-42	NA	NA	NA	NA	NA
Ctaxi_contig_56176|comp36515_c3_seq1	-2.837158802	4.230056858	7.48E-27	2.81E-25	insulin-like growth factor-binding protein complex acid labile subunit-like	gi|46447549|ref|YP_008914.1|hypothetical protein pc1915 [Candidatus Protochlamydia amoebophila UWE25] >gi|499489820|ref|WP_011176460.1| hypothetical protein [Candidatus Protochlamydia amoebophila] >gi|46401190|emb|CAF24639.1| conserved hypothetical protein [Candidatus Protochlamydia amoebophila UWE25]	AT1G15740.1		 Leucine-rich repeat family protein 
Ctaxi_contig_26281|comp34130_c1_seq4	-2.836562812	10.04145823	1.33E-45	1.24E-43	alpha beta-hydrolase	gi|302844323|ref|XP_002953702.1|hypothetical protein VOLCADRAFT_106050 [Volvox carteri f. nagariensis] >gi|300261111|gb|EFJ45326.1| hypothetical protein VOLCADRAFT_106050 [Volvox carteri f. nagariensis]	NA	NA	NA
Ctaxi_contig_52064|comp36266_c0_seq7	-2.833195806	5.166031561	1.18E-40	8.80E-39	NA	NA	NA	NA	NA
Ctaxi_contig_52065|comp36266_c1_seq1	-2.8331109	6.614796557	7.24E-60	1.14E-57	secreted trypsin-like serine protease	gi|490542384|ref|WP_004407508.1|peptidase [Vibrio nigripulchritudo] >gi|342819944|gb|EGU54776.1| Trypsin-like serine protease [Vibrio nigripulchritudo ATCC 27043]	NA	NA	NA
Ctaxi_contig_14501|comp32385_c0_seq1	-2.832892532	6.752229217	9.59E-50	1.07E-47	NA	NA	NA	NA	NA
Ctaxi_contig_56535|comp36539_c1_seq5	-2.832554983	1.009349317	4.45E-05	0.000215005	homogentisate -dioxygenase	gi|552840413|ref|XP_005850038.1|hypothetical protein CHLNCDRAFT_142029 [Chlorella variabilis] >gi|307109699|gb|EFN57936.1| hypothetical protein CHLNCDRAFT_142029 [Chlorella variabilis]	AT5G54080.2	HGO	" homogentisate 1,2-dioxygenase "
Ctaxi_contig_64995|comp36994_c1_seq3	-2.831310547	2.216474793	0.016006632	0.03965268	NA	NA	NA	NA	NA
Ctaxi_contig_9835|comp31223_c0_seq8	-2.831098051	1.792735077	0.001946357	0.006353131	trans-aconitate methyltransferase	gi|515875156|ref|WP_017305739.1|hypothetical protein [Spirulina subsalsa]	AT1G36310.2		 S-adenosyl-L-methionine-dependent methyltransferases superfamily protein 
Ctaxi_contig_3809|comp23951_c0_seq1	-2.830785829	1.656486292	3.59E-07	2.54E-06	NA	NA	NA	NA	NA
Ctaxi_contig_49250|comp36093_c3_seq3	-2.828022307	1.20943743	2.43E-06	1.50E-05	NA	NA	NA	NA	NA
Ctaxi_contig_69058|comp37152_c11_seq3	-2.827925822	6.013058664	1.93E-42	1.54E-40	alkaline phosphatase	gi|518431627|ref|WP_019601834.1|hypothetical protein [Teredinibacter turnerae]	NA	NA	NA
Ctaxi_contig_58086|comp36629_c4_seq11	-2.827425156	1.028521724	0.000137907	0.000599382	NA	NA	NA	NA	NA
Ctaxi_contig_16868|comp32801_c0_seq9	-2.82736177	5.299415297	3.29E-27	1.26E-25	NA	NA	NA	NA	NA
Ctaxi_contig_37603|comp35251_c1_seq1	-2.823348941	4.837835549	1.00E-39	7.13E-38	NA	NA	NA	NA	NA
Ctaxi_contig_39980|comp35460_c2_seq1	-2.822537669	2.452368722	7.66E-13	1.08E-11	NA	NA	NA	NA	NA
Ctaxi_contig_69042|comp37152_c3_seq3	-2.817547006	5.983898196	4.89E-55	6.47E-53	alkaline phosphatase	gi|374850320|dbj|BAL53312.1|hypothetical conserved protein [uncultured Aquificae bacterium]	NA	NA	NA
Ctaxi_contig_24217|comp33899_c2_seq1	-2.814709473	1.360788139	2.48E-06	1.53E-05	NA	NA	NA	NA	NA
Ctaxi_contig_46283|comp35889_c6_seq1	-2.807602664	3.787479123	2.18E-32	1.08E-30	NA	NA	NA	NA	NA
Ctaxi_contig_44195|comp35760_c2_seq44	-2.804708131	3.014722831	3.28E-12	4.35E-11	calcium-binding and coiled-coil domain-containing protein 2	gi|402169573|ref|NP_001257947.1|calcium-binding and coiled-coil domain-containing protein 2 [Mus musculus] >gi|162416032|sp|A2A6M5.1|CACO2_MOUSE RecName: Full=Calcium-binding and coiled-coil domain-containing protein 2; AltName: Full=Nuclear domain 10 protein NDP52; Short=Nuclear domain 10 protein 52	NA	NA	NA
Ctaxi_contig_12378|comp31927_c0_seq2	-2.803165934	7.75924721	2.17E-68	4.55E-66	NA	NA	NA	NA	NA
Ctaxi_contig_33587|comp34881_c0_seq5	-2.796090123	0.58244119	0.001330257	0.00454765	NA	NA	NA	NA	NA
Ctaxi_contig_66984|comp37072_c3_seq2	-2.793983219	2.623495336	2.41E-13	3.56E-12	protein unc-50 homolog	gi|545376256|ref|XP_005652231.1|UNC-50 [Coccomyxa subellipsoidea C-169] >gi|384254213|gb|EIE27687.1| UNC-50 [Coccomyxa subellipsoidea C-169]	AT2G15240.1		 UNC-50 family protein 
Ctaxi_contig_64921|comp36990_c2_seq2	-2.793338892	1.638144203	0.008558768	0.02314864	NA	NA	NA	NA	NA
Ctaxi_contig_32558|comp34794_c0_seq17	-2.790203796	1.37918708	0.007889268	0.021555506	NA	NA	NA	NA	NA
Ctaxi_contig_10187|comp31322_c0_seq2	-2.789000686	2.624902824	9.15E-06	5.06E-05	NA	NA	NA	NA	NA
Ctaxi_contig_27367|comp34246_c1_seq1	-2.787490173	0.79559064	0.020645716	0.049152461	ion channel	gi|470400735|ref|XP_004335532.1|hypothetical protein ACA1_247230 [Acanthamoeba castellanii str. Neff] >gi|440792291|gb|ELR13519.1| hypothetical protein ACA1_247230 [Acanthamoeba castellanii str. Neff]	AT3G45880.1		 2-oxoglutarate (2OG) and Fe(II)-dependent oxygenase superfamily protein 
Ctaxi_contig_22721|comp33703_c3_seq1	-2.786544461	2.729131614	1.01E-14	1.70E-13	NA	NA	NA	NA	NA
Ctaxi_contig_38846|comp35356_c3_seq4	-2.784396	0.784776186	0.000544392	0.002062161	hva22 family protein	gi|302834684|ref|XP_002948904.1|hypothetical protein VOLCADRAFT_104090 [Volvox carteri f. nagariensis] >gi|300265649|gb|EFJ49839.1| hypothetical protein VOLCADRAFT_104090 [Volvox carteri f. nagariensis]	AT5G50720.1	"ATHVA22E,HVA22E"	 HVA22 homologue E 
Ctaxi_contig_46007|comp35869_c4_seq4	-2.783949826	1.201845624	0.008182576	0.022257771	zinc transporter zip2	gi|302835419|ref|XP_002949271.1|hypothetical protein VOLCADRAFT_104214 [Volvox carteri f. nagariensis] >gi|300265573|gb|EFJ49764.1| hypothetical protein VOLCADRAFT_104214 [Volvox carteri f. nagariensis]	NA	NA	NA
Ctaxi_contig_12006|comp31832_c0_seq1	-2.780815562	6.443457353	1.45E-58	2.19E-56	NA	NA	NA	NA	NA
Ctaxi_contig_21294|comp33490_c9_seq1	-2.780802268	1.362095229	6.48E-05	0.000301305	NA	NA	NA	NA	NA
Ctaxi_contig_43294|comp35701_c4_seq4	-2.778294423	1.836228507	2.57E-07	1.87E-06	predicted protein	gi|167998170|ref|XP_001751791.1|predicted protein [Physcomitrella patens] >gi|162696889|gb|EDQ83226.1| predicted protein [Physcomitrella patens]	NA	NA	NA
Ctaxi_contig_9244|comp31020_c1_seq1	-2.769699505	4.699857739	1.21E-10	1.37E-09	NA	NA	NA	NA	NA
Ctaxi_contig_64635|comp36974_c5_seq1	-2.768663111	0.817956363	0.000570969	0.002151675	NA	NA	NA	NA	NA
Ctaxi_contig_53989|comp36380_c1_seq7	-2.766558205	0.747278709	0.011005214	0.028726156	viral a-type inclusion protein	gi|471202783|ref|XP_004258222.1|hypothetical protein EIN_155680 [Entamoeba invadens IP1] >gi|440298820|gb|ELP91451.1| hypothetical protein EIN_155680 [Entamoeba invadens IP1]	NA	NA	NA
Ctaxi_contig_64627|comp36974_c3_seq2	-2.76437631	1.839076492	7.04E-06	3.98E-05	nucleotide-binding protein 1	gi|226493151|ref|NP_001149342.1|nucleotide-binding protein 1 [Zea mays] >gi|194703098|gb|ACF85633.1| unknown [Zea mays] >gi|413922926|gb|AFW62858.1| nucleotide-binding protein 1 [Zea mays]	AT5G50960.1	"NBP35,ATNBP35"	 nucleotide binding protein 35 
Ctaxi_contig_58516|comp36658_c4_seq1	-2.763487565	1.818251369	0.00162549	0.005429844	pre-mrna-processing factor 39-like	gi|168021369|ref|XP_001763214.1|predicted protein [Physcomitrella patens] >gi|162685697|gb|EDQ72091.1| predicted protein [Physcomitrella patens]	AT1G04080.1	PRP39	 Tetratricopeptide repeat (TPR)-like superfamily protein 
Ctaxi_contig_46314|comp35891_c1_seq14	-2.760803932	3.697473109	3.59E-21	9.58E-20	calcium-dependent protein	gi|302842050|ref|XP_002952569.1|hypothetical protein VOLCADRAFT_62695 [Volvox carteri f. nagariensis] >gi|300262208|gb|EFJ46416.1| hypothetical protein VOLCADRAFT_62695 [Volvox carteri f. nagariensis]	AT1G50700.1	CPK33	 calcium-dependent protein kinase 33 
Ctaxi_contig_68393|comp37125_c3_seq8	-2.760718232	2.157599645	1.50E-08	1.31E-07	NA	NA	NA	NA	NA
Ctaxi_contig_40376|comp35498_c2_seq2	-2.758715713	1.508757032	3.66E-05	0.000179641	NA	NA	NA	NA	NA
Ctaxi_contig_53478|comp36344_c0_seq3	-2.7578929	1.595050554	6.46E-06	3.68E-05	f-box protein at1g78280-like	gi|302802434|ref|XP_002982971.1|hypothetical protein SELMODRAFT_179880 [Selaginella moellendorffii] >gi|300149124|gb|EFJ15780.1| hypothetical protein SELMODRAFT_179880 [Selaginella moellendorffii]	AT1G78280.1		" transferases, transferring glycosyl groups "
Ctaxi_contig_61305|comp36802_c0_seq10	-2.757173745	0.96955022	0.000227634	0.000940045	NA	NA	NA	NA	NA
Ctaxi_contig_43120|comp35685_c2_seq22	-2.753680892	3.658508109	9.84E-08	7.58E-07	NA	NA	NA	NA	NA
Ctaxi_contig_42015|comp35608_c2_seq1	-2.752294432	0.63766284	0.009345014	0.024985068	gdt1-like protein chloroplastic-like	"gi|449487508|ref|XP_004157661.1|PREDICTED: GDT1-like protein 2, chloroplastic-like [Cucumis sativus]"	AT4G13590.2		 Uncharacterized protein family (UPF0016) 
Ctaxi_contig_25385|comp34042_c2_seq8	-2.747496591	0.530737647	0.001614962	0.005399369	NA	NA	NA	NA	NA
Ctaxi_contig_63091|comp36895_c2_seq10	-2.744968163	5.328499167	3.46E-51	4.04E-49	phycocyanobilin:ferredoxin oxidoreductase	gi|545372618|ref|XP_005650761.1|ferredoxin-dependent bilin reductase [Coccomyxa subellipsoidea C-169] >gi|384252741|gb|EIE26217.1| ferredoxin-dependent bilin reductase [Coccomyxa subellipsoidea C-169]	NA	NA	NA
Ctaxi_contig_69392|comp37166_c0_seq2	-2.742682634	4.757080439	4.13E-39	2.83E-37	NA	NA	NA	NA	NA
Ctaxi_contig_59902|comp36726_c4_seq5	-2.741942721	2.130336757	1.32E-05	7.11E-05	NA	NA	NA	NA	NA
Ctaxi_contig_30085|comp34545_c1_seq1	-2.74127723	4.542914543	2.47E-22	7.07E-21	NA	NA	NA	NA	NA
Ctaxi_contig_20203|comp33336_c0_seq6	-2.740374585	1.135977779	2.03E-05	0.000104855	hypothetical protein CHLNCDRAFT_53148	gi|552823753|ref|XP_005846434.1|hypothetical protein CHLNCDRAFT_53148 [Chlorella variabilis] >gi|307106085|gb|EFN54332.1| hypothetical protein CHLNCDRAFT_53148 [Chlorella variabilis]	NA	NA	NA
Ctaxi_contig_13216|comp32109_c0_seq1	-2.738847568	6.223179954	7.87E-48	7.98E-46	central pair associated wd-repeat protein	gi|303277181|ref|XP_003057884.1|central pair associated wd-repeat protein [Micromonas pusilla CCMP1545] >gi|226460541|gb|EEH57835.1| central pair associated wd-repeat protein [Micromonas pusilla CCMP1545]	AT5G08390.1		 Transducin/WD40 repeat-like superfamily protein 
Ctaxi_contig_69056|comp37152_c11_seq1	-2.738819839	6.899512633	1.97E-60	3.18E-58	alkaline phosphatase	"gi|302839093|ref|XP_002951104.1|alkaline phosphatase, secreted, phosphate-repressible [Volvox carteri f. nagariensis] >gi|300263799|gb|EFJ47998.1| alkaline phosphatase, secreted, phosphate-repressible [Volvox carteri f. nagariensis]"	NA	NA	NA
Ctaxi_contig_68145|comp37117_c1_seq1	-2.736404579	0.732959761	0.004280057	0.012681576	NA	NA	NA	NA	NA
Ctaxi_contig_25490|comp34051_c0_seq31	-2.732080846	1.454164922	1.36E-05	7.27E-05	p-loop containing nucleoside triphosphate hydrolase partial	"gi|545364609|ref|XP_005647350.1|P-loop containing nucleoside triphosphate hydrolase protein, partial [Coccomyxa subellipsoidea C-169] >gi|384249324|gb|EIE22806.1| P-loop containing nucleoside triphosphate hydrolase protein, partial [Coccomyxa subellipsoidea C-169]"	NA	NA	NA
Ctaxi_contig_10253|comp31346_c0_seq2	-2.730080187	0.525781898	0.001005704	0.003559586	NA	NA	NA	NA	NA
Ctaxi_contig_30084|comp34545_c0_seq1	-2.730004229	4.620401286	6.26E-24	1.96E-22	NA	NA	NA	NA	NA
Ctaxi_contig_31676|comp34711_c3_seq6	-2.729026819	3.825232524	1.24E-07	9.42E-07	ankyrin repeat protein	"gi|123437955|ref|XP_001309767.1|ankyrin repeat protein [Trichomonas vaginalis G3] >gi|121891508|gb|EAX96837.1| ankyrin repeat protein, putative [Trichomonas vaginalis G3]"	AT2G03430.1		 Ankyrin repeat family protein 
Ctaxi_contig_13328|comp32137_c0_seq1	-2.726622639	0.760708585	0.000220925	0.000914924	NA	NA	AT1G56450.1	PBG1	 20S proteasome beta subunit G1 
Ctaxi_contig_44170|comp35760_c2_seq19	-2.722419271	2.653289122	0.015683769	0.038957944	NA	NA	NA	NA	NA
Ctaxi_contig_51404|comp36237_c1_seq1	-2.72098404	2.455732193	0.003929799	0.01176086	e3 ubiquitin-protein ligase synoviolin-a	gi|303285400|ref|XP_003061990.1|predicted protein [Micromonas pusilla CCMP1545] >gi|226456401|gb|EEH53702.1| predicted protein [Micromonas pusilla CCMP1545]	AT5G41190.1		" CONTAINS InterPro DOMAIN/s: Nin one binding (NOB1) Zn-ribbon like (InterPro:IPR014881), D-site 20S pre-rRNA nuclease (InterPro:IPR017117); Has 1807 Blast hits to 1807 proteins in 277 species: Archae - 0; Bacteria - 0; Metazoa - 736; Fungi - 347; Plants - 385; Viruses - 0; Other Eukaryotes - 339 (source: NCBI BLink). "
Ctaxi_contig_34223|comp34940_c7_seq1	-2.718926755	4.286825332	1.24E-35	7.25E-34	kinase-like protein	gi|545354833|ref|XP_005643248.1|kinase-like protein [Coccomyxa subellipsoidea C-169] >gi|384245209|gb|EIE18704.1| kinase-like protein [Coccomyxa subellipsoidea C-169]	AT2G42640.1		 Mitogen activated protein kinase kinase kinase-related 
Ctaxi_contig_65670|comp37018_c6_seq2	-2.7168766	1.43137457	0.000142653	0.00061767	duf906-domain-containing protein	gi|545366783|ref|XP_005648271.1|DUF906-domain-containing protein [Coccomyxa subellipsoidea C-169] >gi|384250247|gb|EIE23727.1| DUF906-domain-containing protein [Coccomyxa subellipsoidea C-169]	AT1G55970.1	"HAC04,HAG04,HAC4,HAG4,HAC6"	 histone acetyltransferase of the CBP family 4 
Ctaxi_contig_50810|comp36198_c0_seq1	-2.716381596	3.772979277	1.41E-23	4.32E-22	NA	NA	NA	NA	NA
Ctaxi_contig_24000|comp33866_c6_seq3	-2.713497273	2.989583782	1.27E-14	2.12E-13	ankyrin repeat protein	"gi|123437955|ref|XP_001309767.1|ankyrin repeat protein [Trichomonas vaginalis G3] >gi|121891508|gb|EAX96837.1| ankyrin repeat protein, putative [Trichomonas vaginalis G3]"	AT2G03430.1		 Ankyrin repeat family protein 
Ctaxi_contig_41650|comp35587_c0_seq27	-2.712818345	1.772030383	1.69E-05	8.89E-05	NA	NA	NA	NA	NA
Ctaxi_contig_24160|comp33891_c1_seq1	-2.708637784	4.362546607	2.74E-33	1.41E-31	NA	NA	NA	NA	NA
Ctaxi_contig_29873|comp34531_c0_seq1	-2.705683365	1.499814518	6.83E-06	3.87E-05	NA	NA	NA	NA	NA
Ctaxi_contig_42969|comp35676_c2_seq1	-2.70431348	2.281947389	1.46E-10	1.64E-09	NA	NA	NA	NA	NA
Ctaxi_contig_65847|comp37027_c0_seq1	-2.703563082	3.349572612	3.35E-11	4.05E-10	spermatogenesis-associated protein 20-like	gi|168008753|ref|XP_001757071.1|predicted protein [Physcomitrella patens] >gi|162691942|gb|EDQ78302.1| predicted protein [Physcomitrella patens]	AT4G03200.1		 catalytics 
Ctaxi_contig_14505|comp32385_c1_seq1	-2.702087591	5.926392296	1.01E-26	3.75E-25	NA	NA	NA	NA	NA
Ctaxi_contig_19110|comp33159_c0_seq2	-2.694579375	6.882980412	1.11E-44	9.78E-43	ankyrin repeat	"gi|123408578|ref|XP_001303225.1|ankyrin repeat protein [Trichomonas vaginalis G3] >gi|121884587|gb|EAX90295.1| ankyrin repeat protein, putative [Trichomonas vaginalis G3]"	NA	NA	NA
Ctaxi_contig_71067|comp37237_c8_seq2	-2.69081133	1.101701953	4.69E-05	0.000225099	NA	NA	NA	NA	NA
Ctaxi_contig_10572|comp31438_c3_seq1	-2.68954042	6.24090544	1.20E-30	5.56E-29	protein tyrosine phosphatase	gi|168006897|ref|XP_001756145.1|predicted protein [Physcomitrella patens] >gi|162692655|gb|EDQ79011.1| predicted protein [Physcomitrella patens]	AT3G44620.1		 protein tyrosine phosphatases;protein tyrosine phosphatases 
Ctaxi_contig_46276|comp35889_c1_seq1	-2.687585827	2.770190213	4.67E-13	6.72E-12	kinase superfamily	"gi|508704606|gb|EOX96502.1|Kinase superfamily protein, putative [Theobroma cacao]"	AT5G40380.1	CRK42	 cysteine-rich RLK (RECEPTOR-like protein kinase) 42 
Ctaxi_contig_13903|comp32245_c0_seq2	-2.686856429	1.478579543	0.000188708	0.000795229	plastid lipid associated protein	gi|302844963|ref|XP_002954021.1|hypothetical protein VOLCADRAFT_121241 [Volvox carteri f. nagariensis] >gi|300260833|gb|EFJ45050.1| hypothetical protein VOLCADRAFT_121241 [Volvox carteri f. nagariensis]	AT2G46910.1		 Plastid-lipid associated protein PAP / fibrillin family protein 
Ctaxi_contig_15891|comp32636_c2_seq1	-2.682285691	1.402117968	0.003885912	0.011643842	NA	NA	NA	NA	NA
Ctaxi_contig_68867|comp37144_c1_seq1	-2.679149916	7.805835123	5.58E-48	5.68E-46	NA	NA	NA	NA	NA
Ctaxi_contig_39495|comp35417_c0_seq1	-2.678972347	2.33966407	6.44E-06	3.66E-05	NA	NA	NA	NA	NA
Ctaxi_contig_13447|comp32163_c1_seq1	-2.676752424	2.629571155	6.16E-14	9.68E-13	NA	NA	NA	NA	NA
Ctaxi_contig_55658|comp36484_c2_seq2	-2.675775455	2.325672745	3.27E-10	3.53E-09	NA	NA	NA	NA	NA
Ctaxi_contig_53205|comp36338_c3_seq9	-2.674187914	0.975109053	0.007878141	0.021530677	NA	NA	NA	NA	NA
Ctaxi_contig_60024|comp36733_c6_seq9	-2.674007892	2.564901451	1.40E-07	1.06E-06	NA	NA	NA	NA	NA
Ctaxi_contig_59212|comp36690_c4_seq9	-2.666590556	0.918330831	7.87E-05	0.00036012	NA	NA	NA	NA	NA
Ctaxi_contig_35141|comp35027_c1_seq2	-2.666220721	0.489022622	0.00963523	0.025639442	protein kinase like protein	gi|357438585|ref|XP_003589568.1|Protein kinase like protein [Medicago truncatula] >gi|355478616|gb|AES59819.1| Protein kinase like protein [Medicago truncatula]	AT2G17700.1		 ACT-like protein tyrosine kinase family protein 
Ctaxi_contig_49015|comp36076_c1_seq1	-2.662604725	8.070607495	4.19E-44	3.61E-42	NA	NA	NA	NA	NA
Ctaxi_contig_47309|comp35964_c3_seq1	-2.661151929	7.802551864	3.65E-73	9.16E-71	NA	NA	NA	NA	NA
Ctaxi_contig_67469|comp37090_c0_seq101	-2.660053254	8.316092854	5.05E-37	3.16E-35	major facilitator superfamily	"gi|308808438|ref|XP_003081529.1|Ntr2, nitrate high-affinity transporter (IC) [Ostreococcus tauri] >gi|116059995|emb|CAL56054.1| Ntr2, nitrate high-affinity transporter (IC) [Ostreococcus tauri]"	AT1G12940.1	"ATNRT2.5,NRT2.5"	 nitrate transporter2.5 
Ctaxi_contig_54458|comp36410_c4_seq9	-2.656726641	1.926936469	7.41E-07	5.00E-06	NA	NA	NA	NA	NA
Ctaxi_contig_29503|comp34489_c0_seq2	-2.655077894	1.092954118	0.001904199	0.006232611	NA	NA	NA	NA	NA
Ctaxi_contig_64955|comp36991_c3_seq15	-2.653525495	4.649309643	3.68E-32	1.80E-30	NA	NA	NA	NA	NA
Ctaxi_contig_14378|comp32355_c0_seq1	-2.653482358	1.504782993	3.28E-07	2.34E-06	NA	NA	NA	NA	NA
Ctaxi_contig_69402|comp37166_c7_seq1	-2.651684348	5.165401187	8.57E-38	5.52E-36	abc transporter atp-binding protein	gi|545373548|ref|XP_005651128.1|ATP-binding cassette transporter [Coccomyxa subellipsoidea C-169] >gi|384253109|gb|EIE26584.1| ATP-binding cassette transporter [Coccomyxa subellipsoidea C-169]	AT1G54350.1		 ABC transporter family protein 
Ctaxi_contig_44194|comp35760_c2_seq43	-2.651322716	2.276831152	0.002479466	0.007867185	NA	NA	NA	NA	NA
Ctaxi_contig_26293|comp34130_c1_seq16	-2.651153382	8.476423371	5.53E-34	2.94E-32	triglyceride lipase	gi|545362405|ref|XP_005646436.1|hypothetical protein COCSUDRAFT_56339 [Coccomyxa subellipsoidea C-169] >gi|384248408|gb|EIE21892.1| hypothetical protein COCSUDRAFT_56339 [Coccomyxa subellipsoidea C-169]	AT5G18630.3		 alpha/beta-Hydrolases superfamily protein 
Ctaxi_contig_31197|comp34664_c1_seq3	-2.647749259	3.337702435	6.85E-12	8.81E-11	NA	NA	NA	NA	NA
Ctaxi_contig_19117|comp33159_c2_seq1	-2.647234649	6.417194699	8.67E-35	4.80E-33	trypsin-like serine protease	gi|557379898|ref|WP_023400376.1|secreted trypsin-like serine protease [Pseudoalteromonas luteoviolacea] >gi|556906151|gb|ESP92079.1| secreted trypsin-like serine protease [Pseudoalteromonas luteoviolacea 2ta16]	NA	NA	NA
Ctaxi_contig_7855|comp30404_c0_seq2	-2.646863617	4.254636167	1.44E-24	4.69E-23	NA	NA	NA	NA	NA
Ctaxi_contig_14503|comp32385_c0_seq3	-2.642678088	5.696148149	4.18E-40	3.03E-38	NA	NA	NA	NA	NA
Ctaxi_contig_30626|comp34610_c0_seq5	-2.642279317	2.176159213	0.009395467	0.025094914	NA	NA	NA	NA	NA
Ctaxi_contig_18672|comp33094_c2_seq60	-2.641394267	0.899335531	0.001272281	0.004376402	NA	NA	NA	NA	NA
Ctaxi_contig_23732|comp33831_c2_seq2	-2.638736277	2.230068638	1.27E-09	1.27E-08	NA	NA	NA	NA	NA
Ctaxi_contig_17836|comp32969_c1_seq1	-2.633470561	1.936720111	6.94E-08	5.49E-07	glutamyl-trna reductase	gi|552847871|ref|XP_005851966.1|hypothetical protein CHLNCDRAFT_33707 [Chlorella variabilis] >gi|307111630|gb|EFN59864.1| hypothetical protein CHLNCDRAFT_33707 [Chlorella variabilis]	AT1G58290.1	HEMA1	 Glutamyl-tRNA reductase family protein 
Ctaxi_contig_39949|comp35458_c1_seq1	-2.63344038	5.267684861	1.07E-10	1.22E-09	tetrapyrrole-binding chloroplastic-like	gi|302841623|ref|XP_002952356.1|hypothetical protein VOLCADRAFT_75357 [Volvox carteri f. nagariensis] >gi|300262292|gb|EFJ46499.1| hypothetical protein VOLCADRAFT_75357 [Volvox carteri f. nagariensis]	AT3G59400.1	GUN4	 enzyme binding;tetrapyrrole binding 
Ctaxi_contig_13984|comp32263_c11_seq1	-2.632619205	0.856240433	0.003183216	0.009776846	ubiquitin carboxyl-terminal hydrolase 13-like	gi|545373717|ref|XP_005651196.1|cysteine proteinase [Coccomyxa subellipsoidea C-169] >gi|384253177|gb|EIE26652.1| cysteine proteinase [Coccomyxa subellipsoidea C-169]	AT5G06600.3	UBP12	 ubiquitin-specific protease 12 
Ctaxi_contig_56481|comp36535_c1_seq28	-2.631153973	1.371255511	9.55E-06	5.26E-05	NA	NA	NA	NA	NA
Ctaxi_contig_50813|comp36198_c1_seq2	-2.630450897	4.054259676	5.74E-28	2.27E-26	NA	NA	NA	NA	NA
Ctaxi_contig_51456|comp36239_c1_seq5	-2.628913104	3.478810386	2.32E-25	7.90E-24	NA	NA	NA	NA	NA
Ctaxi_contig_14510|comp32385_c8_seq1	-2.628882578	5.445517299	8.72E-34	4.60E-32	hypothetical protein CHLREDRAFT_177538	gi|159481760|ref|XP_001698946.1|hypothetical protein CHLREDRAFT_177538 [Chlamydomonas reinhardtii] >gi|158273438|gb|EDO99228.1| predicted protein [Chlamydomonas reinhardtii]	NA	NA	NA
Ctaxi_contig_33946|comp34914_c2_seq2	-2.628142875	2.069540849	0.001044976	0.003679968	NA	NA	NA	NA	NA
Ctaxi_contig_28070|comp34330_c0_seq1	-2.627508753	5.510250351	2.15E-52	2.55E-50	succinyl- ligase	"gi|470107271|ref|XP_004289972.1|PREDICTED: succinyl-CoA ligase [ADP-forming] subunit beta, mitochondrial-like [Fragaria vesca subsp. vesca]"	AT2G20420.1		 ATP citrate lyase (ACL) family protein 
Ctaxi_contig_9242|comp31020_c0_seq1	-2.627273961	7.830661601	8.05E-27	3.01E-25	NA	NA	NA	NA	NA
Ctaxi_contig_44142|comp35760_c1_seq5	-2.625341969	1.35967742	1.12E-06	7.34E-06	NA	NA	NA	NA	NA
Ctaxi_contig_60023|comp36733_c6_seq8	-2.623822875	4.624959802	3.68E-29	1.57E-27	NA	NA	NA	NA	NA
Ctaxi_contig_60265|comp36748_c5_seq6	-2.621630264	1.080881267	0.000248778	0.001018593	polyketide hydroxylase-like	"gi|545370836|ref|XP_005650023.1|hypothetical protein COCSUDRAFT_1587, partial [Coccomyxa subellipsoidea C-169] >gi|384252002|gb|EIE25479.1| hypothetical protein COCSUDRAFT_1587, partial [Coccomyxa subellipsoidea C-169]"	AT1G24340.1	"EMB260,EMB2421"	 FAD/NAD(P)-binding oxidoreductase family protein 
Ctaxi_contig_12863|comp32036_c0_seq1	-2.620954607	0.716634006	0.007485577	0.020596068	protein	gi|545375012|ref|XP_005651731.1|hypothetical protein COCSUDRAFT_64115 [Coccomyxa subellipsoidea C-169] >gi|384253713|gb|EIE27187.1| hypothetical protein COCSUDRAFT_64115 [Coccomyxa subellipsoidea C-169]	NA	NA	NA
Ctaxi_contig_43591|comp35724_c6_seq1	-2.619981175	5.226390818	4.87E-39	3.33E-37	NA	NA	NA	NA	NA
Ctaxi_contig_14865|comp32451_c1_seq1	-2.619473107	5.100156922	1.21E-33	6.33E-32	NA	NA	NA	NA	NA
Ctaxi_contig_34783|comp34990_c1_seq1	-2.619076839	1.880927041	2.40E-07	1.75E-06	sulfur stress regulator	gi|545363781|ref|XP_005646994.1|Serine/threonine-protein kinase SRK2J [Coccomyxa subellipsoidea C-169] >gi|384248967|gb|EIE22450.1| Serine/threonine-protein kinase SRK2J [Coccomyxa subellipsoidea C-169]	NA	NA	NA
Ctaxi_contig_27605|comp34273_c0_seq2	-2.613962595	5.08199296	7.39E-50	8.27E-48	protein fem-1 homolog c-like	"gi|392413854|ref|YP_006450461.1|ankyrin repeat-containing protein, partial [Desulfomonile tiedjei DSM 6799] >gi|504626172|ref|WP_014813274.1| ankyrin repeat-containing protein, partial [Desulfomonile tiedjei] >gi|390626990|gb|AFM28197.1| ankyrin repeat-containing protein [Desulfomonile tiedjei DSM 6799]"	AT3G09550.1		 Ankyrin repeat family protein 
Ctaxi_contig_14701|comp32421_c2_seq2	-2.61053131	0.947880312	0.020456232	0.048773594	NA	NA	NA	NA	NA
Ctaxi_contig_53775|comp36366_c7_seq2	-2.610104862	0.699217459	0.000554174	0.002095264	NA	NA	NA	NA	NA
Ctaxi_contig_21657|comp33555_c1_seq5	-2.609614246	3.95331608	4.70E-23	1.41E-21	NA	NA	NA	NA	NA
Ctaxi_contig_53143|comp36336_c6_seq3	-2.604690197	1.723236634	9.60E-05	0.000430513	phospholipase a-2-activating	gi|552828108|ref|XP_005847396.1|hypothetical protein CHLNCDRAFT_134243 [Chlorella variabilis] >gi|307107050|gb|EFN55294.1| hypothetical protein CHLNCDRAFT_134243 [Chlorella variabilis]	AT3G18860.2		 transducin family protein / WD-40 repeat family protein 
Ctaxi_contig_64619|comp36973_c4_seq2	-2.604483622	6.459619783	1.51E-25	5.21E-24	NA	NA	NA	NA	NA
Ctaxi_contig_59085|comp36682_c1_seq27	-2.602514974	2.470233465	2.99E-07	2.15E-06	NA	NA	NA	NA	NA
Ctaxi_contig_56712|comp36551_c3_seq1	-2.599986116	1.784332689	3.61E-07	2.56E-06	NA	NA	AT5G02620.1	"ANK1,ATANK1"	 ankyrin-like1 
Ctaxi_contig_34217|comp34940_c3_seq2	-2.59713635	3.899820494	3.85E-23	1.16E-21	NA	NA	NA	NA	NA
Ctaxi_contig_29553|comp34496_c0_seq6	-2.589022788	5.323527426	3.76E-43	3.11E-41	NA	NA	NA	NA	NA
Ctaxi_contig_23381|comp33791_c0_seq1	-2.587891189	4.198127462	2.62E-17	5.45E-16	NA	NA	NA	NA	NA
Ctaxi_contig_62742|comp36875_c6_seq12	-2.585535207	3.205766711	1.53E-16	3.00E-15	abc transporter c family member 3	"gi|545356178|ref|XP_005643834.1|P-loop containing nucleoside triphosphate hydrolase protein, partial [Coccomyxa subellipsoidea C-169] >gi|384245798|gb|EIE19290.1| P-loop containing nucleoside triphosphate hydrolase protein, partial [Coccomyxa subellipsoidea C-169]"	AT3G13080.4	"ATMRP3,MRP3,ABCC3"	 multidrug resistance-associated protein 3 
Ctaxi_contig_39235|comp35395_c1_seq1	-2.585313141	1.562654745	2.33E-06	1.44E-05	inosine-uridine preferring nucleoside hydrolase family protein	gi|545366372|ref|XP_005648085.1|putative tRNA synthetase [Coccomyxa subellipsoidea C-169] >gi|384250061|gb|EIE23541.1| putative tRNA synthetase [Coccomyxa subellipsoidea C-169]	NA	NA	NA
Ctaxi_contig_49017|comp36076_c2_seq2	-2.583505757	9.029828758	2.74E-43	2.29E-41	protein serine threonine	"gi|471234179|ref|XP_004039300.1|leishmanolysin family protein, putative [Ichthyophthirius multifiliis] >gi|340508248|gb|EGR33996.1| leishmanolysin family protein, putative [Ichthyophthirius multifiliis]"	NA	NA	NA
Ctaxi_contig_54767|comp36428_c3_seq1	-2.583503565	6.293024621	1.08E-28	4.41E-27	low quality protein: kallikrein-8	gi|504164417|ref|XP_004592341.1|PREDICTED: chymotrypsin-like elastase family member 3B-like [Ochotona princeps]	NA	NA	NA
Ctaxi_contig_57361|comp36587_c1_seq1	-2.583098254	6.696637129	1.30E-56	1.80E-54	ricin-containing lipase tectonin-like protein	gi|545362405|ref|XP_005646436.1|hypothetical protein COCSUDRAFT_56339 [Coccomyxa subellipsoidea C-169] >gi|384248408|gb|EIE21892.1| hypothetical protein COCSUDRAFT_56339 [Coccomyxa subellipsoidea C-169]	NA	NA	NA
Ctaxi_contig_55763|comp36490_c0_seq5	-2.580467743	3.507778383	2.81E-23	8.54E-22	NA	NA	NA	NA	NA
Ctaxi_contig_27867|comp34304_c1_seq1	-2.58018777	0.456173366	0.003219997	0.009875661	NA	NA	NA	NA	NA
Ctaxi_contig_25715|comp34075_c0_seq14	-2.579731165	4.105152707	6.61E-15	1.13E-13	glutathione s-transferase	gi|545355600|ref|XP_005643582.1|glutathione S-transferase [Coccomyxa subellipsoidea C-169] >gi|384245545|gb|EIE19038.1| glutathione S-transferase [Coccomyxa subellipsoidea C-169]	AT2G02380.1	"ATGSTZ2,GSTZ2"	 glutathione S-transferase (class zeta) 2 
Ctaxi_contig_42648|comp35653_c1_seq4	-2.578998206	6.488409633	2.34E-12	3.15E-11	NA	NA	NA	NA	NA
Ctaxi_contig_66104|comp37037_c0_seq26	-2.578304502	1.92471782	0.001521704	0.005123617	60s ribosomal protein l11-1	gi|545365418|ref|XP_005647682.1|ribosomal protein L5 [Coccomyxa subellipsoidea C-169] >gi|384249657|gb|EIE23138.1| ribosomal protein L5 [Coccomyxa subellipsoidea C-169]	AT2G42740.1	RPL16A	 ribosomal protein large subunit 16A 
Ctaxi_contig_56465|comp36535_c1_seq12	-2.578161255	1.639007316	5.81E-06	3.34E-05	transmembrane protease serine 4-like isoform x1	gi|542235659|ref|XP_005455840.1|PREDICTED: transmembrane protease serine 4-like isoform X5 [Oreochromis niloticus] >gi|542235661|ref|XP_005455841.1| PREDICTED: transmembrane protease serine 4-like isoform X6 [Oreochromis niloticus] >gi|542235663|ref|XP_003450896.2| PREDICTED: transmembrane protease serine 4-like isoform X1 [Oreochromis niloticus] >gi|542235665|ref|XP_005455842.1| PREDICTED: transmembrane protease serine 4-like isoform X7 [Oreochromis niloticus]	NA	NA	NA
Ctaxi_contig_17237|comp32874_c0_seq3	-2.577116615	1.553842369	0.000930864	0.003317363	protein arginine methyltransferase 4a	gi|302853845|ref|XP_002958435.1|hypothetical protein VOLCADRAFT_69442 [Volvox carteri f. nagariensis] >gi|300256240|gb|EFJ40511.1| hypothetical protein VOLCADRAFT_69442 [Volvox carteri f. nagariensis]	AT5G49020.1	"ATPRMT4A,PRMT4A"	 protein arginine methyltransferase 4A 
Ctaxi_contig_34447|comp34957_c5_seq1	-2.576962502	5.191286707	5.57E-44	4.75E-42	NA	NA	NA	NA	NA
Ctaxi_contig_21655|comp33555_c1_seq3	-2.576477178	6.597467332	1.39E-64	2.56E-62	ribonuclease t2	gi|68563425|dbj|BAE06157.1|RNase Bm2 [Bryopsis maxima] >gi|68563427|dbj|BAE06158.1| RNase Bm2 [Bryopsis maxima]	AT1G14210.1		 Ribonuclease T2 family protein 
Ctaxi_contig_55659|comp36484_c2_seq3	-2.573950023	4.145286481	3.18E-28	1.27E-26	NA	NA	NA	NA	NA
Ctaxi_contig_63704|comp36933_c1_seq2	-2.573759157	5.181434946	2.28E-27	8.74E-26	atp-dependent zinc metalloprotease ftsh chloroplastic-like	gi|545372026|ref|XP_005650521.1|hypothetical protein COCSUDRAFT_22213 [Coccomyxa subellipsoidea C-169] >gi|384252501|gb|EIE25977.1| hypothetical protein COCSUDRAFT_22213 [Coccomyxa subellipsoidea C-169]	AT2G30950.1	"VAR2,FTSH2"	 FtsH extracellular protease family 
Ctaxi_contig_51795|comp36250_c0_seq2	-2.573274139	3.504825531	2.45E-17	5.10E-16	NA	NA	NA	NA	NA
Ctaxi_contig_21592|comp33547_c0_seq3	-2.571600803	1.189198413	0.000110106	0.000487381	s-adenosyl-l-methionine-dependent methyltransferase	gi|357120783|ref|XP_003562104.1|PREDICTED: uncharacterized protein LOC100844747 [Brachypodium distachyon]	NA	NA	NA
Ctaxi_contig_44150|comp35760_c1_seq13	-2.570141959	0.441754564	0.002736653	0.008579063	NA	NA	NA	NA	NA
Ctaxi_contig_58426|comp36651_c2_seq8	-2.569363973	2.018265301	7.83E-08	6.15E-07	kinesin-like calmodulin binding protein	gi|159480054|ref|XP_001698101.1|kinesin-like calmodulin binding protein [Chlamydomonas reinhardtii] >gi|158273900|gb|EDO99686.1| kinesin-like calmodulin binding protein [Chlamydomonas reinhardtii]	AT5G65930.1	"ZWI,PKCBP,KCBP"	 kinesin-like calmodulin-binding protein (ZWICHEL) 
Ctaxi_contig_58925|comp36677_c1_seq1	-2.568648523	8.893033051	2.67E-62	4.62E-60	NA	NA	NA	NA	NA
Ctaxi_contig_14507|comp32385_c5_seq1	-2.568580667	6.087041098	5.08E-31	2.39E-29	NA	NA	NA	NA	NA
Ctaxi_contig_29860|comp34530_c2_seq4	-2.568294507	3.371487046	2.15E-20	5.49E-19	NA	NA	NA	NA	NA
Ctaxi_contig_23919|comp33853_c0_seq9	-2.565768532	0.71243983	0.015880709	0.039386267	NA	NA	NA	NA	NA
Ctaxi_contig_45287|comp35815_c0_seq2	-2.5653462	4.520555441	2.04E-27	7.84E-26	alkaline phosphatase	gi|296274617|ref|YP_003657248.1|hypothetical protein [Arcobacter nitrofigilis DSM 7299] >gi|502901909|ref|WP_013136885.1| alkaline phosphatase [Arcobacter nitrofigilis] >gi|296098791|gb|ADG94741.1| protein of unknown function DUF839 [Arcobacter nitrofigilis DSM 7299]	NA	NA	NA
Ctaxi_contig_26774|comp34178_c0_seq4	-2.562657165	2.614346052	1.67E-10	1.87E-09	hypothetical protein COCSUDRAFT_67882	gi|545356494|ref|XP_005643952.1|hypothetical protein COCSUDRAFT_67882 [Coccomyxa subellipsoidea C-169] >gi|384245916|gb|EIE19408.1| hypothetical protein COCSUDRAFT_67882 [Coccomyxa subellipsoidea C-169]	NA	NA	NA
Ctaxi_contig_55927|comp36502_c0_seq1	-2.56239235	7.116094071	1.76E-56	2.42E-54	hypothetical protein	gi|518442400|ref|WP_019612607.1|hypothetical protein [Thioalkalivibrio sp. AKL7]	NA	NA	NA
Ctaxi_contig_13714|comp32209_c1_seq1	-2.56189928	5.462355279	3.95E-39	2.72E-37	probable proline dehydrogenase 2-like	"gi|332859159|ref|XP_003317149.1|PREDICTED: proline dehydrogenase 1, mitochondrial-like [Pan troglodytes]"	AT5G38710.1		 Methylenetetrahydrofolate reductase family protein 
Ctaxi_contig_37429|comp35236_c0_seq3	-2.560904912	2.372317747	0.015507232	0.038579055	transmembrane protein 14c	gi|552810389|ref|XP_005843190.1|hypothetical protein CHLNCDRAFT_141477 [Chlorella variabilis] >gi|307102821|gb|EFN51088.1| hypothetical protein CHLNCDRAFT_141477 [Chlorella variabilis]	AT3G20510.1		 Transmembrane proteins 14C 
Ctaxi_contig_13988|comp32263_c11_seq5	-2.557628491	0.645277961	0.002517115	0.007972476	NA	NA	AT5G06600.3	UBP12	 ubiquitin-specific protease 12 
Ctaxi_contig_29622|comp34504_c0_seq1	-2.554309057	1.455189908	5.99E-06	3.43E-05	NA	NA	NA	NA	NA
Ctaxi_contig_17644|comp32940_c0_seq1	-2.553550525	12.07100213	5.54E-53	6.77E-51	c-terminal domain of histone macro h2a1 like protein	gi|443710810|gb|ELU04881.1|hypothetical protein CAPTEDRAFT_227756 [Capitella teleta]	NA	NA	NA
Ctaxi_contig_14864|comp32451_c0_seq1	-2.552254031	4.846954834	8.26E-33	4.16E-31	NA	NA	NA	NA	NA
Ctaxi_contig_15227|comp32521_c0_seq2	-2.548484226	6.852531114	4.28E-70	9.23E-68	NA	NA	NA	NA	NA
Ctaxi_contig_45540|comp35834_c1_seq9	-2.545536796	4.39334525	2.51E-33	1.30E-31	probable protein phosphatase 2c 49-like	gi|356534653|ref|XP_003535867.1|PREDICTED: probable protein phosphatase 2C 49-like [Glycine max]	AT2G25620.1	"AtDBP1,DBP1"	 DNA-binding protein phosphatase 1 
Ctaxi_contig_9147|comp30981_c0_seq1	-2.545518985	5.783880556	7.58E-11	8.78E-10	NA	NA	NA	NA	NA
Ctaxi_contig_10573|comp31438_c3_seq2	-2.54494031	6.021462719	7.11E-24	2.22E-22	NA	NA	NA	NA	NA
Ctaxi_contig_30190|comp34559_c2_seq10	-2.544638752	1.245735056	0.000962829	0.003421418	protein	gi|159472046|ref|XP_001694167.1|ER retention protein [Chlamydomonas reinhardtii] >gi|158277334|gb|EDP03103.1| ER retention protein [Chlamydomonas reinhardtii]	AT2G21600.1	"ATRER1B,RER1B"	 endoplasmatic reticulum retrieval protein 1B 
Ctaxi_contig_35891|comp35098_c2_seq3	-2.543637546	3.707795181	1.33E-19	3.25E-18	NA	NA	NA	NA	NA
Ctaxi_contig_56982|comp36567_c0_seq12	-2.541810912	0.47119809	0.020544887	0.048941411	udp-n-acetylglucosamine transferase subunit alg14 homolog	"gi|552812585|ref|XP_005843739.1|hypothetical protein CHLNCDRAFT_27798, partial [Chlorella variabilis] >gi|307103376|gb|EFN51637.1| hypothetical protein CHLNCDRAFT_27798, partial [Chlorella variabilis]"	AT4G18230.1		 FUNCTIONS IN: molecular_function unknown; INVOLVED IN: biological_process unknown; LOCATED IN: endomembrane system; EXPRESSED IN: 23 plant structures; EXPRESSED DURING: 13 growth stages; CONTAINS InterPro DOMAIN/s: Oligosaccharide biosynthesis protein Alg14 like (InterPro:IPR013969); Has 640 Blast hits to 640 proteins in 277 species: Archae - 4; Bacteria - 281; Metazoa - 94; Fungi - 127; Plants - 57; Viruses - 0; Other Eukaryotes - 77 (source: NCBI BLink). 
Ctaxi_contig_20175|comp33334_c1_seq1	-2.539835481	6.077202215	5.84E-45	5.22E-43	NA	NA	NA	NA	NA
Ctaxi_contig_31321|comp34678_c1_seq2	-2.539572297	4.427875638	4.43E-29	1.87E-27	glucose-6-phosphate 1- chloroplastic-like	gi|5734379|emb|CAB52685.1|plastidic glucose-6-phosphate dehydrogenase [Dunaliella bioculata]	AT5G13110.1	G6PD2	 glucose-6-phosphate dehydrogenase 2 
Ctaxi_contig_25431|comp34046_c2_seq5	-2.538795147	1.192977208	8.31E-05	0.000378351	NA	NA	NA	NA	NA
Ctaxi_contig_48694|comp36058_c0_seq1	-2.533101621	0.64107906	0.001224861	0.00423366	NA	NA	NA	NA	NA
Ctaxi_contig_29521|comp34492_c0_seq1	-2.531528999	3.283339106	2.07E-10	2.29E-09	serine protease inhibitor dipetalogastin	gi|61105830|gb|AAX38588.1|serine protease inhibitor [Argopecten irradians]	NA	NA	NA
Ctaxi_contig_13290|comp32128_c0_seq1	-2.523459609	3.35963179	1.67E-17	3.51E-16	NA	NA	NA	NA	NA
Ctaxi_contig_49016|comp36076_c2_seq1	-2.520082876	9.6667849	9.86E-40	7.02E-38	NA	NA	NA	NA	NA
Ctaxi_contig_19265|comp33183_c0_seq3	-2.517591042	4.743163636	1.30E-28	5.32E-27	NA	NA	NA	NA	NA
Ctaxi_contig_35025|comp35017_c1_seq2	-2.516239047	0.67371789	0.009644087	0.02565664	NA	NA	NA	NA	NA
Ctaxi_contig_44120|comp35757_c1_seq7	-2.513599541	3.466663393	1.85E-12	2.53E-11	nuclear transcription factor y subunit a-3-like isoform 2	gi|222623765|gb|EEE57897.1|hypothetical protein OsJ_08579 [Oryza sativa Japonica Group]	AT1G72830.1	"HAP2C,ATHAP2C,NF-YA3"	" nuclear factor Y, subunit A3 "
Ctaxi_contig_71316|comp37248_c4_seq7	-2.513394569	7.191366768	1.74E-35	1.01E-33	hypothetical protein EMIHUDRAFT_110305	gi|551615628|ref|XP_005788682.1|hypothetical protein EMIHUDRAFT_110305 [Emiliania huxleyi CCMP1516] >gi|485642157|gb|EOD36253.1| hypothetical protein EMIHUDRAFT_110305 [Emiliania huxleyi CCMP1516]	NA	NA	NA
Ctaxi_contig_17442|comp32904_c4_seq1	-2.510973689	3.959791208	5.51E-12	7.15E-11	protein methyltransferase hemk homolog	gi|302783851|ref|XP_002973698.1|hypothetical protein SELMODRAFT_99812 [Selaginella moellendorffii] >gi|300158736|gb|EFJ25358.1| hypothetical protein SELMODRAFT_99812 [Selaginella moellendorffii]	AT5G64150.1		 RNA methyltransferase family protein 
Ctaxi_contig_44300|comp35760_c3_seq4	-2.510944152	0.660974936	0.007340275	0.020244799	NA	NA	NA	NA	NA
Ctaxi_contig_39397|comp35408_c1_seq8	-2.509407027	3.102834451	1.38E-12	1.91E-11	NA	NA	AT2G33880.1	"WOX9,HB-3,STIP"	 homeobox-3 
Ctaxi_contig_71441|comp37253_c0_seq8	-2.507578071	3.450769652	1.07E-09	1.09E-08	NA	NA	NA	NA	NA
Ctaxi_contig_52472|comp36293_c3_seq3	-2.50694152	0.581360855	0.009561644	0.025479486	NA	NA	NA	NA	NA
Ctaxi_contig_53101|comp36334_c1_seq2	-2.506300595	1.332943851	0.009178652	0.024599302	NA	NA	NA	NA	NA
Ctaxi_contig_46737|comp35920_c0_seq5	-2.50354479	2.384687622	2.44E-07	1.78E-06	voltage-dependent calcium channel subunit alpha-2 delta-2	gi|298709908|emb|CBJ31633.1|conserved unknown protein [Ectocarpus siliculosus]	NA	NA	NA
Ctaxi_contig_50964|comp36208_c1_seq3	-2.501593156	1.183499911	0.000396955	0.001555734	NA	NA	NA	NA	NA
Ctaxi_contig_34562|comp34972_c1_seq2	-2.499794748	1.165048489	0.000103257	0.000460105	NA	NA	NA	NA	NA
Ctaxi_contig_56170|comp36515_c2_seq2	-2.49901895	3.293664807	5.01E-11	5.92E-10	NA	NA	NA	NA	NA
Ctaxi_contig_39496|comp35417_c0_seq2	-2.498971126	3.097446596	1.44E-15	2.59E-14	NA	NA	NA	NA	NA
Ctaxi_contig_35866|comp35096_c0_seq22	-2.494216384	0.616338094	0.001109395	0.00387878	fructose -bisphosphatase	gi|302840497|ref|XP_002951804.1|hypothetical protein VOLCADRAFT_92325 [Volvox carteri f. nagariensis] >gi|300263052|gb|EFJ47255.1| hypothetical protein VOLCADRAFT_92325 [Volvox carteri f. nagariensis]	NA	NA	NA
Ctaxi_contig_47831|comp35999_c3_seq1	-2.492388647	6.569786808	1.11E-48	1.18E-46	chromosome segregation protein smc	"gi|401422196|ref|XP_003875586.1|hypothetical protein, unknown function [Leishmania mexicana MHOM/GT/2001/U1103] >gi|322491824|emb|CBZ27097.1| hypothetical protein, unknown function [Leishmania mexicana MHOM/GT/2001/U1103]"	NA	NA	NA
Ctaxi_contig_12377|comp31927_c0_seq1	-2.491211326	9.322959381	1.79E-65	3.47E-63	rna binding protein	gi|159464635|ref|XP_001690547.1|RNA binding protein [Chlamydomonas reinhardtii] >gi|158280047|gb|EDP05806.1| RNA binding protein [Chlamydomonas reinhardtii]	AT1G32790.1	CID11	 CTC-interacting domain 11 
Ctaxi_contig_51012|comp36210_c5_seq11	-2.48991326	5.552921629	4.46E-41	3.37E-39	ctd small phosphatase-like protein 2-like	gi|302821763|ref|XP_002992543.1|hypothetical protein SELMODRAFT_135380 [Selaginella moellendorffii] >gi|300139745|gb|EFJ06481.1| hypothetical protein SELMODRAFT_135380 [Selaginella moellendorffii]	AT3G55960.1		 Haloacid dehalogenase-like hydrolase (HAD) superfamily protein 
Ctaxi_contig_41067|comp35553_c2_seq1	-2.487866011	2.948509398	4.90E-16	9.18E-15	copper amine oxidase	"gi|123472754|ref|XP_001319569.1|viral A-type inclusion protein [Trichomonas vaginalis G3] >gi|121902355|gb|EAY07346.1| viral A-type inclusion protein, putative [Trichomonas vaginalis G3]"	NA	NA	NA
Ctaxi_contig_38556|comp35329_c0_seq1	-2.487237115	0.643185168	0.001393424	0.004734843	NA	NA	AT1G68630.1		 PLAC8 family protein 
Ctaxi_contig_60004|comp36733_c0_seq1	-2.486455025	4.996069499	1.85E-35	1.07E-33	alpha-2-macroglobulin domain-containing protein	gi|159481760|ref|XP_001698946.1|hypothetical protein CHLREDRAFT_177538 [Chlamydomonas reinhardtii] >gi|158273438|gb|EDO99228.1| predicted protein [Chlamydomonas reinhardtii]	NA	NA	NA
Ctaxi_contig_46160|comp35880_c1_seq9	-2.485920445	0.628927029	0.014842622	0.03712099	NA	NA	NA	NA	NA
Ctaxi_contig_18435|comp33065_c1_seq17	-2.485537099	3.608547567	3.35E-18	7.43E-17	ankyrin repeat protein	"gi|123437955|ref|XP_001309767.1|ankyrin repeat protein [Trichomonas vaginalis G3] >gi|121891508|gb|EAX96837.1| ankyrin repeat protein, putative [Trichomonas vaginalis G3]"	AT2G03430.1		 Ankyrin repeat family protein 
Ctaxi_contig_47854|comp36000_c2_seq2	-2.485406478	4.572100325	2.31E-39	1.62E-37	NA	NA	NA	NA	NA
Ctaxi_contig_55762|comp36490_c0_seq4	-2.484823621	4.526354343	7.92E-28	3.12E-26	NA	NA	NA	NA	NA
Ctaxi_contig_13926|comp32251_c2_seq2	-2.484332022	5.184161187	4.55E-47	4.50E-45	NA	NA	NA	NA	NA
Ctaxi_contig_68305|comp37121_c6_seq1	-2.481685067	3.680718607	3.75E-18	8.29E-17	NA	NA	NA	NA	NA
Ctaxi_contig_13018|comp32059_c1_seq8	-2.481665631	4.245355388	6.06E-09	5.60E-08	NA	NA	NA	NA	NA
Ctaxi_contig_35973|comp35107_c3_seq5	-2.481126106	0.608421499	0.001294939	0.004442457	NA	NA	NA	NA	NA
Ctaxi_contig_51457|comp36239_c1_seq6	-2.479922248	3.021814599	8.48E-17	1.70E-15	hypothetical protein CHLNCDRAFT_142753	gi|552837920|ref|XP_005849471.1|hypothetical protein CHLNCDRAFT_142753 [Chlorella variabilis] >gi|307109131|gb|EFN57369.1| hypothetical protein CHLNCDRAFT_142753 [Chlorella variabilis]	NA	NA	NA
Ctaxi_contig_13834|comp32231_c0_seq1	-2.479112059	3.579817601	2.21E-05	0.000113412	NA	NA	NA	NA	NA
Ctaxi_contig_19263|comp33183_c0_seq1	-2.479099045	4.920433316	5.13E-28	2.04E-26	animal heme peroxidase homologue	gi|546296612|ref|XP_005709921.1|Animal heme peroxidase homologue [Chondrus crispus] >gi|507105932|emb|CDF39627.1| Animal heme peroxidase homologue [Chondrus crispus]	NA	NA	NA
Ctaxi_contig_26535|comp34154_c3_seq1	-2.476116074	0.594621599	0.003396662	0.010340348	cytosolic fe-s cluster assembly factor narfl-like	gi|565377691|ref|XP_006355303.1|PREDICTED: cytosolic Fe-S cluster assembly factor narfl-like [Solanum tuberosum]	AT4G16440.1		 ferredoxin hydrogenases 
Ctaxi_contig_30154|comp34555_c0_seq1	-2.475962379	1.792315316	5.60E-06	3.23E-05	NA	NA	NA	NA	NA
Ctaxi_contig_52060|comp36266_c0_seq3	-2.472537347	6.978072342	5.14E-53	6.31E-51	ankyrin domain protein	"gi|303324768|pdb|2XEH|AChain A, Structural Determinants For Improved Thermal Stability Of Designed Ankyrin Repeat Proteins With A Redesigned C- Capping Module. >gi|303324769|pdb|2XEH|B Chain B, Structural Determinants For Improved Thermal Stability Of Designed Ankyrin Repeat Proteins With A Redesigned C- Capping Module. >gi|303324770|pdb|2XEH|C Chain C, Structural Determinants For Improved Thermal Stability Of Designed Ankyrin Repeat Proteins With A Redesigned C- Capping Module"	AT2G03430.1		 Ankyrin repeat family protein 
Ctaxi_contig_43106|comp35685_c2_seq8	-2.468096501	5.95264778	6.53E-28	2.57E-26	NA	NA	NA	NA	NA
Ctaxi_contig_71319|comp37248_c5_seq3	-2.467932246	6.82350034	3.01E-37	1.91E-35	large extracellular alpha-helical protein	gi|302854363|ref|XP_002958690.1|hypothetical protein VOLCADRAFT_99980 [Volvox carteri f. nagariensis] >gi|300255971|gb|EFJ40250.1| hypothetical protein VOLCADRAFT_99980 [Volvox carteri f. nagariensis]	NA	NA	NA
Ctaxi_contig_22822|comp33718_c0_seq8	-2.467793308	0.810236944	0.000897947	0.003214309	protein	"gi|552822183|ref|XP_005846047.1|hypothetical protein CHLNCDRAFT_25372, partial [Chlorella variabilis] >gi|307105697|gb|EFN53945.1| hypothetical protein CHLNCDRAFT_25372, partial [Chlorella variabilis]"	AT3G27110.2		 Peptidase family M48 family protein 
Ctaxi_contig_29552|comp34496_c0_seq5	-2.466554079	5.366050922	1.99E-16	3.83E-15	NA	NA	NA	NA	NA
Ctaxi_contig_9945|comp31260_c0_seq1	-2.465424606	2.342882047	1.24E-08	1.10E-07	NA	NA	NA	NA	NA
Ctaxi_contig_54058|comp36385_c1_seq5	-2.463977439	6.953543249	1.16E-35	6.82E-34	NA	NA	NA	NA	NA
Ctaxi_contig_40806|comp35533_c4_seq14	-2.463474984	1.693824871	6.40E-07	4.37E-06	NA	NA	NA	NA	NA
Ctaxi_contig_68549|comp37129_c1_seq12	-2.46331412	2.05255066	0.014722355	0.036866098	protein	gi|168006558|ref|XP_001755976.1|predicted protein [Physcomitrella patens] >gi|162692906|gb|EDQ79261.1| predicted protein [Physcomitrella patens]	AT1G45332.1		 Translation elongation factor EFG/EF2 protein 
Ctaxi_contig_64946|comp36991_c3_seq6	-2.461913973	7.217297552	1.77E-48	1.85E-46	NA	NA	NA	NA	NA
Ctaxi_contig_68390|comp37125_c3_seq5	-2.461664493	1.843095077	2.30E-05	0.000117466	NA	NA	NA	NA	NA
Ctaxi_contig_51179|comp36222_c3_seq1	-2.457663303	5.63318259	5.40E-07	3.72E-06	xylose isomerase	gi|545363342|ref|XP_005646804.1|xylose isomerase [Coccomyxa subellipsoidea C-169] >gi|384248777|gb|EIE22260.1| xylose isomerase [Coccomyxa subellipsoidea C-169]	AT5G57655.2		 xylose isomerase family protein 
Ctaxi_contig_58072|comp36629_c2_seq1	-2.457122021	1.462521982	5.92E-06	3.39E-05	NA	NA	NA	NA	NA
Ctaxi_contig_34578|comp34973_c1_seq4	-2.455703244	4.476035114	5.79E-24	1.81E-22	NA	NA	NA	NA	NA
Ctaxi_contig_63071|comp36894_c1_seq1	-2.455663091	0.592111813	0.003824083	0.011488333	NA	NA	NA	NA	NA
Ctaxi_contig_43589|comp35724_c2_seq1	-2.454544147	5.953410612	1.51E-36	9.18E-35	NA	NA	NA	NA	NA
Ctaxi_contig_27869|comp34304_c2_seq1	-2.453237006	2.84143347	6.40E-15	1.10E-13	NA	NA	NA	NA	NA
Ctaxi_contig_11349|comp31657_c0_seq3	-2.452627265	0.759392639	0.009767621	0.025935914	NA	NA	NA	NA	NA
Ctaxi_contig_67477|comp37091_c0_seq1	-2.452043007	1.426765796	0.007551309	0.020744964	plasma membrane calcium-transporting atpase	gi|302833401|ref|XP_002948264.1|hypothetical protein VOLCADRAFT_88435 [Volvox carteri f. nagariensis] >gi|300266484|gb|EFJ50671.1| hypothetical protein VOLCADRAFT_88435 [Volvox carteri f. nagariensis]	AT4G29900.1	"ACA10,CIF1,ATACA10"	 autoinhibited Ca(2+)-ATPase 10 
Ctaxi_contig_55936|comp36502_c5_seq1	-2.449515935	7.267875908	6.51E-50	7.34E-48	NA	NA	NA	NA	NA
Ctaxi_contig_39971|comp35460_c0_seq3	-2.449261764	2.950746417	1.58E-08	1.38E-07	ankyrin repeat-containing protein	gi|563706726|ref|YP_008871330.1|Ankyrin repeats containing protein [delta proteobacterium BABL1] >gi|563777019|ref|WP_023791088.1| Ankyrin repeats containing protein [delta proteobacterium BABL1] >gi|563405195|emb|CDK30223.1| Ankyrin repeats containing protein [delta proteobacterium BABL1]	AT3G09890.2		 Ankyrin repeat family protein 
Ctaxi_contig_51016|comp36210_c5_seq15	-2.448912735	5.036852811	1.01E-37	6.47E-36	NA	NA	NA	NA	NA
Ctaxi_contig_62160|comp36847_c0_seq4	-2.448819039	6.34644139	4.88E-14	7.72E-13	abc transporter a family member 7-like	gi|159464120|ref|XP_001690290.1|predicted protein [Chlamydomonas reinhardtii] >gi|158284278|gb|EDP10028.1| predicted protein [Chlamydomonas reinhardtii]	AT3G47780.1	"ATATH6,ATH6"	 ABC2 homolog 6 
Ctaxi_contig_50463|comp36176_c1_seq2	-2.447516887	1.109061749	0.009127892	0.024490116	NA	NA	NA	NA	NA
Ctaxi_contig_54061|comp36385_c1_seq8	-2.443039904	6.896150635	6.60E-37	4.09E-35	NA	NA	NA	NA	NA
Ctaxi_contig_58294|comp36643_c4_seq2	-2.441909578	1.378565053	2.84E-05	0.000142096	NA	NA	NA	NA	NA
Ctaxi_contig_57272|comp36580_c8_seq1	-2.436306349	6.292838746	9.04E-43	7.36E-41	polymorphic outer membrane protein	gi|333987538|ref|YP_004520145.1|polymorphic outer membrane protein [Methanobacterium sp. SWAN-1] >gi|503591769|ref|WP_013825845.1| hypothetical protein [Methanobacterium sp. SWAN-1] >gi|333825682|gb|AEG18344.1| polymorphic outer membrane protein [Methanobacterium sp. SWAN-1]	NA	NA	NA
Ctaxi_contig_19113|comp33159_c0_seq5	-2.434723255	4.557267433	2.74E-06	1.67E-05	ankyrin repeat domain protein	gi|526204660|gb|EPS44850.1|hypothetical protein H072_1186 [Dactylellina haptotyla CBS 200.50]	AT5G07840.1		 Ankyrin repeat family protein 
Ctaxi_contig_56303|comp36526_c0_seq1	-2.432873786	3.179742913	8.92E-16	1.64E-14	NA	NA	NA	NA	NA
Ctaxi_contig_71807|comp37264_c2_seq5	-2.430971257	1.980289123	5.48E-08	4.42E-07	NA	NA	NA	NA	NA
Ctaxi_contig_62737|comp36875_c6_seq7	-2.42671921	1.548850678	0.00414937	0.012348994	probable multidrug resistance-associated protein lethal 03659-like	gi|552816363|ref|XP_005844664.1|hypothetical protein CHLNCDRAFT_138549 [Chlorella variabilis] >gi|307104308|gb|EFN52562.1| hypothetical protein CHLNCDRAFT_138549 [Chlorella variabilis]	AT3G62700.1	"ATMRP10,MRP10,ABCC14"	 multidrug resistance-associated protein 10 
Ctaxi_contig_46277|comp35889_c1_seq2	-2.421814852	3.40435536	1.03E-18	2.36E-17	NA	NA	NA	NA	NA
Ctaxi_contig_39974|comp35460_c0_seq6	-2.420774052	1.458820156	0.00021613	0.000897608	ankyrin	gi|563706726|ref|YP_008871330.1|Ankyrin repeats containing protein [delta proteobacterium BABL1] >gi|563777019|ref|WP_023791088.1| Ankyrin repeats containing protein [delta proteobacterium BABL1] >gi|563405195|emb|CDK30223.1| Ankyrin repeats containing protein [delta proteobacterium BABL1]	AT3G09890.2		 Ankyrin repeat family protein 
Ctaxi_contig_19415|comp33200_c1_seq1	-2.419022598	2.021975959	4.85E-06	2.84E-05	NA	NA	NA	NA	NA
Ctaxi_contig_63664|comp36931_c1_seq3	-2.418897283	1.223604714	0.005961993	0.016939036	NA	NA	NA	NA	NA
Ctaxi_contig_43099|comp35685_c2_seq1	-2.418543706	3.945184651	1.89E-07	1.40E-06	NA	NA	NA	NA	NA
Ctaxi_contig_69391|comp37166_c0_seq1	-2.417678386	5.733524377	3.67E-41	2.79E-39	NA	NA	NA	NA	NA
Ctaxi_contig_44237|comp35760_c2_seq86	-2.416888917	2.14848398	1.61E-06	1.03E-05	NA	NA	NA	NA	NA
Ctaxi_contig_31569|comp34702_c2_seq2	-2.410169676	1.173073304	0.000177283	0.00075157	NA	NA	NA	NA	NA
Ctaxi_contig_22714|comp33703_c1_seq1	-2.408580476	0.774839156	0.001193734	0.004139882	NA	NA	NA	NA	NA
Ctaxi_contig_13294|comp32128_c1_seq3	-2.40806069	4.283223138	5.19E-24	1.63E-22	copper resistance protein	gi|496576598|ref|WP_009277716.1|copper resistance protein CopB [Ralstonia sp. 5_7_47FAA] >gi|308918077|gb|EFP63758.1| copper resistance protein B [Ralstonia sp. 5_7_47FAA]	NA	NA	NA
Ctaxi_contig_71318|comp37248_c5_seq2	-2.407836682	7.752109617	9.74E-34	5.12E-32	NA	NA	NA	NA	NA
Ctaxi_contig_34216|comp34940_c3_seq1	-2.406403426	3.976451896	1.73E-21	4.73E-20	NA	NA	NA	NA	NA
Ctaxi_contig_9243|comp31020_c0_seq2	-2.405191549	5.632179027	3.69E-22	1.04E-20	NA	NA	NA	NA	NA
Ctaxi_contig_36299|comp35135_c6_seq1	-2.404039151	7.471559963	1.79E-48	1.87E-46	soluble inorganic pyrophosphatase	gi|159473581|ref|XP_001694912.1|soluble inorganic pyrophosphatase [Chlamydomonas reinhardtii] >gi|75164812|sp|Q949J1.1|IPYR2_CHLRE RecName: Full=Soluble inorganic pyrophosphatase 2; AltName: Full=Pyrophosphate phospho-hydrolase 2; Short=PPase 2 >gi|14571673|emb|CAC42763.1| soluble inorganic pyrophosphatase [Chlamydomonas reinhardtii] >gi|158276291|gb|EDP02064.1| soluble inorganic pyrophosphatase [Chlamydomonas reinhardtii]	AT3G53620.1	"AtPPa4,PPa4"	 pyrophosphorylase 4 
Ctaxi_contig_55562|comp36477_c1_seq10	-2.401672005	6.25021558	8.34E-51	9.61E-49	NA	NA	NA	NA	NA
Ctaxi_contig_60018|comp36733_c6_seq3	-2.399898383	4.937512442	3.42E-37	2.16E-35	NA	NA	NA	NA	NA
Ctaxi_contig_47630|comp35986_c1_seq7	-2.39897646	5.324779297	1.15E-40	8.57E-39	anoctamin-8	gi|219123027|ref|XP_002181834.1|predicted protein [Phaeodactylum tricornutum CCAP 1055/1] >gi|217406435|gb|EEC46374.1| predicted protein [Phaeodactylum tricornutum CCAP 1055/1]	NA	NA	NA
Ctaxi_contig_12505|comp31955_c2_seq1	-2.397464036	2.047794306	0.014659433	0.03673429	NA	NA	NA	NA	NA
Ctaxi_contig_19114|comp33159_c0_seq6	-2.393678338	6.463377459	1.26E-44	1.10E-42	ankyrin repeat domain protein	"gi|28373837|pdb|1N0R|AChain A, 4ank: A Designed Ankyrin Repeat Protein With Four Identical Consensus Repeats"	AT5G07840.1		 Ankyrin repeat family protein 
Ctaxi_contig_49165|comp36086_c10_seq1	-2.389405921	5.366461617	8.03E-32	3.90E-30	NA	NA	NA	NA	NA
Ctaxi_contig_44285|comp35760_c2_seq134	-2.389029708	3.110013194	3.08E-17	6.34E-16	NA	NA	NA	NA	NA
Ctaxi_contig_36500|comp35158_c1_seq1	-2.388598951	5.828249456	2.99E-25	1.01E-23	NA	NA	NA	NA	NA
Ctaxi_contig_28906|comp34426_c0_seq11	-2.386093766	0.763504766	0.001932426	0.006312788	NA	NA	NA	NA	NA
Ctaxi_contig_10483|comp31404_c0_seq2	-2.385319332	2.097862997	0.000212658	0.000885021	NA	NA	NA	NA	NA
Ctaxi_contig_17441|comp32904_c2_seq1	-2.384856956	5.089452284	4.99E-36	2.97E-34	hypothetical protein CHLNCDRAFT_141336	gi|552810567|ref|XP_005843236.1|hypothetical protein CHLNCDRAFT_141336 [Chlorella variabilis] >gi|307102868|gb|EFN51134.1| hypothetical protein CHLNCDRAFT_141336 [Chlorella variabilis]	NA	NA	NA
Ctaxi_contig_34215|comp34940_c0_seq1	-2.382987462	3.615587088	6.77E-22	1.89E-20	NA	NA	NA	NA	NA
Ctaxi_contig_14502|comp32385_c0_seq2	-2.381405225	5.666209585	5.11E-31	2.40E-29	alpha-2-macroglobulin family protein	gi|290998798|ref|XP_002681967.1|predicted protein [Naegleria gruberi] >gi|284095593|gb|EFC49223.1| predicted protein [Naegleria gruberi]	NA	NA	NA
Ctaxi_contig_47578|comp35982_c2_seq2	-2.378847242	1.071348112	0.004943436	0.014395645	protein timeless homolog	gi|545358684|ref|XP_005644883.1|hypothetical protein COCSUDRAFT_58046 [Coccomyxa subellipsoidea C-169] >gi|384246850|gb|EIE20339.1| hypothetical protein COCSUDRAFT_58046 [Coccomyxa subellipsoidea C-169]	NA	NA	NA
Ctaxi_contig_45286|comp35815_c0_seq1	-2.378845763	5.625904058	8.76E-31	4.09E-29	alkaline phosphatase	gi|389876502|ref|YP_006370067.1|hypothetical protein TMO_0644 [Tistrella mobilis KA081020-065] >gi|504557061|ref|WP_014744163.1| alkaline phosphatase [Tistrella mobilis] >gi|388527286|gb|AFK52483.1| hypothetical protein TMO_0644 [Tistrella mobilis KA081020-065]	NA	NA	NA
Ctaxi_contig_46282|comp35889_c3_seq1	-2.37878592	2.295824048	1.15E-10	1.31E-09	NA	NA	NA	NA	NA
Ctaxi_contig_47616|comp35985_c2_seq1	-2.378004358	4.487922672	1.74E-06	1.10E-05	NA	NA	NA	NA	NA
Ctaxi_contig_27276|comp34234_c1_seq12	-2.377413373	3.579961893	4.70E-17	9.58E-16	colon cancer-associated protein mic1-like containing expressed	gi|552837999|ref|XP_005849484.1|hypothetical protein CHLNCDRAFT_142780 [Chlorella variabilis] >gi|307109144|gb|EFN57382.1| hypothetical protein CHLNCDRAFT_142780 [Chlorella variabilis]	AT3G12010.1		" FUNCTIONS IN: molecular_function unknown; INVOLVED IN: biological_process unknown; EXPRESSED IN: sperm cell, cultured cell; CONTAINS InterPro DOMAIN/s: Colon cancer-associated Mic1-like (InterPro:IPR009755); Has 30201 Blast hits to 17322 proteins in 780 species: Archae - 12; Bacteria - 1396; Metazoa - 17338; Fungi - 3422; Plants - 5037; Viruses - 0; Other Eukaryotes - 2996 (source: NCBI BLink). "
Ctaxi_contig_40046|comp35466_c2_seq4	-2.375344443	4.725294121	1.98E-35	1.15E-33	NA	NA	NA	NA	NA
Ctaxi_contig_15220|comp32520_c0_seq3	-2.372638677	4.318515597	4.83E-29	2.03E-27	NA	NA	NA	NA	NA
Ctaxi_contig_33499|comp34876_c2_seq1	-2.372314619	1.08289337	0.000420869	0.001637874	NA	NA	NA	NA	NA
Ctaxi_contig_62743|comp36875_c6_seq13	-2.372172338	3.06063029	1.98E-14	3.24E-13	multidrug resistance-associated protein 4-like	"gi|545356178|ref|XP_005643834.1|P-loop containing nucleoside triphosphate hydrolase protein, partial [Coccomyxa subellipsoidea C-169] >gi|384245798|gb|EIE19290.1| P-loop containing nucleoside triphosphate hydrolase protein, partial [Coccomyxa subellipsoidea C-169]"	AT2G07680.1	"ATMRP11,MRP11,ABCC13"	 multidrug resistance-associated protein 11 
Ctaxi_contig_51013|comp36210_c5_seq12	-2.369362223	5.68241635	9.26E-44	7.88E-42	NA	NA	NA	NA	NA
Ctaxi_contig_45066|comp35803_c0_seq3	-2.368822014	0.90514903	0.000325031	0.001299839	NA	NA	NA	NA	NA
Ctaxi_contig_28306|comp34359_c2_seq3	-2.368627909	5.282618262	9.72E-31	4.52E-29	NA	NA	NA	NA	NA
Ctaxi_contig_66961|comp37072_c1_seq1	-2.36759339	3.641017087	4.21E-15	7.31E-14	NA	NA	NA	NA	NA
Ctaxi_contig_64617|comp36973_c2_seq4	-2.364129811	4.053217644	4.94E-23	1.47E-21	NA	NA	NA	NA	NA
Ctaxi_contig_42525|comp35641_c1_seq1	-2.363396946	1.517301821	1.74E-05	9.12E-05	pancreatic elastase precursor	gi|432858253|ref|XP_004068868.1|PREDICTED: elastase-1-like [Oryzias latipes]	NA	NA	NA
Ctaxi_contig_67271|comp37086_c2_seq6	-2.362987913	2.550071587	5.10E-09	4.78E-08	NA	NA	NA	NA	NA
Ctaxi_contig_46749|comp35920_c2_seq1	-2.362963997	3.271069933	1.32E-13	2.01E-12	hypothetical protein PTSG_00082	gi|514642859|ref|XP_004998635.1|hypothetical protein PTSG_00082 [Salpingoeca rosetta] >gi|326426493|gb|EGD72063.1| hypothetical protein PTSG_00082 [Salpingoeca rosetta]	NA	NA	NA
Ctaxi_contig_15835|comp32625_c1_seq3	-2.36230932	3.22747504	1.80E-15	3.23E-14	retinol dehydrogenase 13-like	gi|348502192|ref|XP_003438653.1|PREDICTED: retinol dehydrogenase 13-like [Oreochromis niloticus]	AT4G23430.2		 NAD(P)-binding Rossmann-fold superfamily protein 
Ctaxi_contig_21653|comp33555_c1_seq1	-2.361030483	7.911358464	5.76E-64	1.05E-61	protein	"gi|552813927|ref|XP_005844067.1|hypothetical protein CHLNCDRAFT_10545, partial [Chlorella variabilis] >gi|307103707|gb|EFN51965.1| hypothetical protein CHLNCDRAFT_10545 [Chlorella variabilis]"	AT5G27560.1		 Domain of unknown function (DUF1995) 
Ctaxi_contig_67147|comp37080_c3_seq10	-2.36087703	1.716505149	4.99E-05	0.000238712	protein	gi|302851958|ref|XP_002957501.1|hypothetical protein VOLCADRAFT_68313 [Volvox carteri f. nagariensis] >gi|300257143|gb|EFJ41395.1| hypothetical protein VOLCADRAFT_68313 [Volvox carteri f. nagariensis]	AT4G27800.1	"TAP38,PPH1"	 thylakoid-associated phosphatase 38 
Ctaxi_contig_66227|comp37039_c6_seq3	-2.35916492	3.198588008	7.82E-05	0.000358202	thiamine biosynthesis protein	gi|497355977|ref|WP_009670190.1|phosphomethylpyrimidine synthase ThiC [gamma proteobacterium IMCC1989] >gi|330419452|gb|EGG93849.1| Thiamin biosynthesis protein ThiC [gamma proteobacterium IMCC1989]	AT2G29630.3	THIC	 thiaminC 
Ctaxi_contig_54788|comp36428_c3_seq22	-2.359008055	1.054334567	0.000220281	0.000913081	NA	NA	NA	NA	NA
Ctaxi_contig_37126|comp35209_c5_seq1	-2.358976153	5.363852957	5.71E-21	1.50E-19	NA	NA	NA	NA	NA
Ctaxi_contig_31324|comp34678_c1_seq5	-2.358004871	1.390182687	9.44E-05	0.000424198	NA	NA	NA	NA	NA
Ctaxi_contig_19419|comp33200_c2_seq2	-2.357517447	0.919516312	0.002866396	0.008933517	NA	NA	NA	NA	NA
Ctaxi_contig_63313|comp36911_c8_seq2	-2.356632998	3.064758036	5.58E-16	1.04E-14	NA	NA	NA	NA	NA
Ctaxi_contig_51090|comp36216_c4_seq3	-2.355613606	1.05434981	6.53E-05	0.000303515	NA	NA	NA	NA	NA
Ctaxi_contig_49711|comp36124_c0_seq1	-2.353656401	1.511224524	4.59E-06	2.70E-05	NA	NA	NA	NA	NA
Ctaxi_contig_63522|comp36923_c2_seq5	-2.35354797	1.997218891	0.000611564	0.002289891	NA	NA	NA	NA	NA
Ctaxi_contig_42530|comp35641_c3_seq3	-2.35249466	2.963602208	4.61E-12	6.04E-11	ankyrin repeat protein	"gi|123437955|ref|XP_001309767.1|ankyrin repeat protein [Trichomonas vaginalis G3] >gi|121891508|gb|EAX96837.1| ankyrin repeat protein, putative [Trichomonas vaginalis G3]"	AT2G03430.1		 Ankyrin repeat family protein 
Ctaxi_contig_68384|comp37125_c2_seq3	-2.352004144	2.901660777	7.37E-13	1.04E-11	protein	gi|159484052|ref|XP_001700074.1|predicted protein [Chlamydomonas reinhardtii] >gi|158272570|gb|EDO98368.1| predicted protein [Chlamydomonas reinhardtii]	NA	NA	NA
Ctaxi_contig_70482|comp37210_c9_seq2	-2.350701665	2.340646419	9.23E-07	6.12E-06	NA	NA	NA	NA	NA
Ctaxi_contig_14508|comp32385_c6_seq1	-2.348557562	4.895064032	2.46E-16	4.70E-15	NA	NA	NA	NA	NA
Ctaxi_contig_60154|comp36742_c0_seq8	-2.346351068	3.632532186	5.55E-24	1.74E-22	chymotrypsin-like protease ctrl-1	gi|527268857|ref|XP_005152474.1|PREDICTED: chymotrypsin-like protease CTRL-1 [Melopsittacus undulatus]	NA	NA	NA
Ctaxi_contig_71752|comp37262_c1_seq5	-2.345343145	8.000885786	1.74E-66	3.53E-64	rni-like protein	gi|545369616|ref|XP_005649545.1|RNI-like protein [Coccomyxa subellipsoidea C-169] >gi|384251524|gb|EIE25001.1| RNI-like protein [Coccomyxa subellipsoidea C-169]	AT1G74170.1	"AtRLP13,RLP13"	 receptor like protein 13 
Ctaxi_contig_62161|comp36847_c0_seq5	-2.345268702	4.513418696	3.15E-08	2.63E-07	abc transporter a family member 7-like	gi|302829827|ref|XP_002946480.1|hypothetical protein VOLCADRAFT_79211 [Volvox carteri f. nagariensis] >gi|300268226|gb|EFJ52407.1| hypothetical protein VOLCADRAFT_79211 [Volvox carteri f. nagariensis]	AT3G47780.1	"ATATH6,ATH6"	 ABC2 homolog 6 
Ctaxi_contig_27872|comp34304_c3_seq3	-2.343696926	3.302092219	1.67E-13	2.51E-12	NA	NA	NA	NA	NA
Ctaxi_contig_63301|comp36911_c0_seq2	-2.343692435	5.037220688	5.52E-32	2.70E-30	NA	NA	NA	NA	NA
Ctaxi_contig_70388|comp37206_c2_seq1	-2.338729359	2.382332944	1.29E-06	8.34E-06	NA	NA	NA	NA	NA
Ctaxi_contig_9599|comp31142_c0_seq1	-2.338675353	5.925404314	4.07E-42	3.22E-40	carbohydrate-binding protein	gi|557604446|ref|YP_008772557.1|sialidase [Clostridium tetani 12124569] >gi|557696977|ref|WP_023437301.1| sialidase [Clostridium tetani] >gi|557255147|emb|CDI48520.1| sialidase [Clostridium tetani 12124569]	NA	NA	NA
Ctaxi_contig_63089|comp36895_c2_seq8	-2.33542777	5.058476744	2.07E-39	1.45E-37	NA	NA	NA	NA	NA
Ctaxi_contig_60166|comp36743_c0_seq7	-2.334472816	1.738291004	0.000127856	0.000559098	NA	NA	NA	NA	NA
Ctaxi_contig_54457|comp36410_c4_seq8	-2.333528673	2.017981267	5.83E-07	4.00E-06	NA	NA	NA	NA	NA
Ctaxi_contig_19634|comp33236_c0_seq5	-2.330569468	1.470077952	0.001283314	0.004407748	multicopper ferroxidase	gi|302832399|ref|XP_002947764.1|multicopper ferroxidase [Volvox carteri f. nagariensis] >gi|300267112|gb|EFJ51297.1| multicopper ferroxidase [Volvox carteri f. nagariensis]	NA	NA	NA
Ctaxi_contig_66194|comp37037_c0_seq116	-2.32784265	0.541399051	0.008117193	0.022101234	survival motor neuron containing protein	gi|470442029|ref|XP_004339484.1|hypothetical protein ACA1_062130 [Acanthamoeba castellanii str. Neff] >gi|440796362|gb|ELR17471.1| hypothetical protein ACA1_062130 [Acanthamoeba castellanii str. Neff]	NA	NA	NA
Ctaxi_contig_54450|comp36410_c4_seq1	-2.327806531	6.711783428	2.44E-41	1.87E-39	variant-specific surface protein	gi|145484866|ref|XP_001428442.1|hypothetical protein [Paramecium tetraurelia strain d4-2] >gi|124395528|emb|CAK61044.1| unnamed protein product [Paramecium tetraurelia]	NA	NA	NA
Ctaxi_contig_62753|comp36875_c11_seq1	-2.325942247	3.320238814	6.08E-16	1.13E-14	canalicular multispecific organic anion transporter 2	gi|552816363|ref|XP_005844664.1|hypothetical protein CHLNCDRAFT_138549 [Chlorella variabilis] >gi|307104308|gb|EFN52562.1| hypothetical protein CHLNCDRAFT_138549 [Chlorella variabilis]	AT2G34660.2	"MRP2,ABCC2,AtABCC2"	 multidrug resistance-associated protein 2 
Ctaxi_contig_29172|comp34453_c1_seq1	-2.3259209	8.07615511	7.22E-56	9.80E-54	NA	NA	NA	NA	NA
Ctaxi_contig_65823|comp37025_c3_seq1	-2.325809061	2.144919127	3.53E-08	2.92E-07	NA	NA	NA	NA	NA
Ctaxi_contig_60059|comp36735_c7_seq1	-2.324613065	1.009424609	0.000489253	0.001875692	NA	NA	NA	NA	NA
Ctaxi_contig_60009|comp36733_c1_seq5	-2.324248778	4.762876666	1.82E-30	8.29E-29	NA	NA	NA	NA	NA
Ctaxi_contig_44359|comp35764_c9_seq3	-2.324051858	0.727118571	0.003291074	0.010064844	NA	NA	NA	NA	NA
Ctaxi_contig_49253|comp36093_c3_seq6	-2.323274434	3.127180366	7.22E-16	1.33E-14	NA	NA	NA	NA	NA
Ctaxi_contig_55928|comp36502_c0_seq2	-2.322896862	5.398287801	1.21E-34	6.64E-33	clumping factor b	gi|390948854|ref|YP_006412613.1|hypothetical protein Thivi_0419 [Thiocystis violascens DSM 198] >gi|504589888|ref|WP_014776990.1| hypothetical protein [Thiocystis violascens] >gi|390425423|gb|AFL72488.1| Protein of unknown function (DUF2868) [Thiocystis violascens DSM 198]	NA	NA	NA
Ctaxi_contig_37367|comp35230_c1_seq2	-2.322516697	1.612921806	0.000137884	0.000599382	lysosomal pro-x	gi|302854868|ref|XP_002958938.1|hypothetical protein VOLCADRAFT_70104 [Volvox carteri f. nagariensis] >gi|300255730|gb|EFJ40018.1| hypothetical protein VOLCADRAFT_70104 [Volvox carteri f. nagariensis]	AT5G65760.1		 Serine carboxypeptidase S28 family protein 
Ctaxi_contig_39395|comp35408_c1_seq6	-2.3223441	4.061784037	3.25E-21	8.71E-20	6-phospho 3-hexuloisomerase	gi|544663029|ref|WP_021096400.1|3-hexulose-6-phosphate isomerase [Rubellimicrobium thermophilum] >gi|528106047|gb|EPX87583.1| 3-hexulose-6-phosphate isomerase [Rubellimicrobium thermophilum DSM 16684]	AT5G52190.1		 Sugar isomerase (SIS) family protein 
Ctaxi_contig_46815|comp35927_c2_seq1	-2.322116131	1.673779542	7.14E-07	4.84E-06	NA	NA	NA	NA	NA
Ctaxi_contig_42520|comp35640_c5_seq3	-2.321316455	2.201476425	3.86E-08	3.18E-07	presequence protease 2	gi|302841187|ref|XP_002952139.1|hypothetical protein VOLCADRAFT_81738 [Volvox carteri f. nagariensis] >gi|300262725|gb|EFJ46930.1| hypothetical protein VOLCADRAFT_81738 [Volvox carteri f. nagariensis]	AT3G19170.2	PREP1	 presequence protease 1 
Ctaxi_contig_14822|comp32446_c2_seq1	-2.320148491	6.571586686	1.09E-41	8.51E-40	NA	NA	NA	NA	NA
Ctaxi_contig_60010|comp36733_c1_seq6	-2.319888161	4.654130564	4.51E-27	1.72E-25	NA	NA	NA	NA	NA
Ctaxi_contig_33872|comp34907_c3_seq1	-2.317515166	4.058133405	9.87E-21	2.57E-19	NA	NA	NA	NA	NA
Ctaxi_contig_27604|comp34273_c0_seq1	-2.317065291	6.841302834	4.28E-49	4.65E-47	ankyrin repeat protein	"gi|242816801|ref|XP_002486819.1|ankyrin repeat-containing protein, putative [Talaromyces stipitatus ATCC 10500] >gi|218713284|gb|EED12708.1| ankyrin repeat-containing protein, putative [Talaromyces stipitatus ATCC 10500]"	AT2G14255.1		 Ankyrin repeat family protein with DHHC zinc finger domain 
Ctaxi_contig_55649|comp36483_c6_seq1	-2.316206029	2.627730687	6.62E-05	0.000307518	NA	NA	NA	NA	NA
Ctaxi_contig_33941|comp34914_c1_seq2	-2.314421154	1.135427499	0.00085817	0.003084288	NA	NA	NA	NA	NA
Ctaxi_contig_36590|comp35166_c2_seq4	-2.313578971	5.556897079	1.17E-29	5.12E-28	abc1 family protein	gi|470361659|ref|XP_004365160.1|ABC1 family protein [Capsaspora owczarzaki ATCC 30864] >gi|320162865|gb|EFW39764.1| ABC1 family protein [Capsaspora owczarzaki ATCC 30864]	AT5G24810.1		 ABC1 family protein 
Ctaxi_contig_20363|comp33361_c2_seq1	-2.312995941	0.53188569	0.003311224	0.010117802	NA	NA	NA	NA	NA
Ctaxi_contig_68119|comp37116_c0_seq1	-2.311818846	1.790001771	7.53E-06	4.23E-05	protein chloroplastic-like	gi|475572719|gb|EMT16574.1|Putative esterase ytxM [Aegilops tauschii]	AT1G68890.1		 magnesium ion binding;thiamin pyrophosphate binding;hydro-lyases;catalytics;2-succinyl-5-enolpyruvyl-6-hydroxy-3-cyclohexene-1-carboxylic-acid synthases 
Ctaxi_contig_33605|comp34883_c3_seq3	-2.311184926	1.523865551	5.72E-05	0.000269146	NA	NA	NA	NA	NA
Ctaxi_contig_60027|comp36733_c10_seq1	-2.310755277	5.39470072	3.13E-38	2.06E-36	hypothetical protein CHLREDRAFT_177538	gi|159481760|ref|XP_001698946.1|hypothetical protein CHLREDRAFT_177538 [Chlamydomonas reinhardtii] >gi|158273438|gb|EDO99228.1| predicted protein [Chlamydomonas reinhardtii]	NA	NA	NA
Ctaxi_contig_64610|comp36973_c1_seq4	-2.310536036	9.152611263	1.70E-43	1.43E-41	alkaline phosphatase	gi|384171359|ref|YP_005552736.1|hypothetical protein [Arcobacter sp. L] >gi|504286157|ref|WP_014473259.1| hypothetical protein [Arcobacter sp. L] >gi|345470969|dbj|BAK72419.1| conserved hypothetical protein [Arcobacter sp. L]	NA	NA	NA
Ctaxi_contig_49242|comp36093_c0_seq4	-2.309919506	4.103712553	1.28E-23	3.94E-22	patatin	gi|496471970|ref|WP_009180815.1|patatin [Desulfovibrio sp. FW1012B] >gi|357582082|gb|EHJ47415.1| Patatin [Desulfovibrio sp. FW1012B]	NA	NA	NA
Ctaxi_contig_31679|comp34711_c3_seq9	-2.308376157	1.062780783	0.00079049	0.002868951	NA	NA	NA	NA	NA
Ctaxi_contig_49713|comp36124_c1_seq2	-2.305370529	1.689728088	6.16E-06	3.52E-05	NA	NA	AT2G27600.1	"SKD1,VPS4,ATSKD1"	 AAA-type ATPase family protein 
Ctaxi_contig_34220|comp34940_c4_seq1	-2.304813482	3.375998304	1.69E-09	1.68E-08	2-oxoglutarate and fe -dependent oxygenase superfamily protein	gi|552823910|ref|XP_005846477.1|hypothetical protein CHLNCDRAFT_135671 [Chlorella variabilis] >gi|307106128|gb|EFN54375.1| hypothetical protein CHLNCDRAFT_135671 [Chlorella variabilis]	AT1G20270.1		 2-oxoglutarate (2OG) and Fe(II)-dependent oxygenase superfamily protein 
Ctaxi_contig_60016|comp36733_c6_seq1	-2.300339795	5.332889051	1.36E-38	9.11E-37	hypothetical protein VOLCADRAFT_99981	gi|302854365|ref|XP_002958691.1|hypothetical protein VOLCADRAFT_99981 [Volvox carteri f. nagariensis] >gi|300255972|gb|EFJ40251.1| hypothetical protein VOLCADRAFT_99981 [Volvox carteri f. nagariensis]	NA	NA	NA
Ctaxi_contig_55267|comp36456_c0_seq1	-2.298853211	0.455524515	0.009090461	0.024401909	derlin-1	gi|159477619|ref|XP_001696906.1|hypothetical protein CHLREDRAFT_184920 [Chlamydomonas reinhardtii] >gi|158274818|gb|EDP00598.1| predicted protein [Chlamydomonas reinhardtii]	AT4G29330.1	DER1	 DERLIN-1 
Ctaxi_contig_45294|comp35815_c7_seq1	-2.298181224	4.759373868	4.93E-19	1.16E-17	NA	NA	NA	NA	NA
Ctaxi_contig_21004|comp33449_c0_seq1	-2.296287938	1.815751534	0.00344199	0.010464653	NA	NA	NA	NA	NA
Ctaxi_contig_64615|comp36973_c2_seq2	-2.293441992	8.625917659	1.01E-33	5.28E-32	alkaline phosphate-repressible	"gi|302839093|ref|XP_002951104.1|alkaline phosphatase, secreted, phosphate-repressible [Volvox carteri f. nagariensis] >gi|300263799|gb|EFJ47998.1| alkaline phosphatase, secreted, phosphate-repressible [Volvox carteri f. nagariensis]"	NA	NA	NA
Ctaxi_contig_31009|comp34644_c3_seq6	-2.293034929	6.117312961	4.71E-47	4.64E-45	NA	NA	NA	NA	NA
Ctaxi_contig_23985|comp33866_c3_seq2	-2.291872577	1.004793662	0.001033561	0.003644163	trypsin-like serine and cysteine	gi|405978838|gb|EKC43199.1|Chymotrypsin-like elastase family member 2A [Crassostrea gigas]	NA	NA	NA
Ctaxi_contig_3435|comp21562_c0_seq1	-2.291787115	0.502567111	0.004109313	0.012241114	NA	NA	NA	NA	NA
Ctaxi_contig_46157|comp35880_c1_seq6	-2.290435802	1.835704689	7.54E-05	0.000346269	NA	NA	NA	NA	NA
Ctaxi_contig_46600|comp35910_c0_seq1	-2.29032581	3.374608452	2.78E-14	4.48E-13	amine oxidase	gi|545367968|ref|XP_005648777.1|cyclopropane fatty acid synthase [Coccomyxa subellipsoidea C-169] >gi|384250754|gb|EIE24233.1| cyclopropane fatty acid synthase [Coccomyxa subellipsoidea C-169]	AT3G23510.1		 Cyclopropane-fatty-acyl-phospholipid synthase 
Ctaxi_contig_21659|comp33555_c1_seq7	-2.285746049	4.621427398	4.77E-23	1.43E-21	NA	NA	NA	NA	NA
Ctaxi_contig_63017|comp36890_c4_seq4	-2.284160368	1.02107605	0.009524082	0.025394129	acyltransferase-like protein chloroplastic-like	gi|545369666|ref|XP_005649570.1|alpha/beta-hydrolase [Coccomyxa subellipsoidea C-169] >gi|384251549|gb|EIE25026.1| alpha/beta-hydrolase [Coccomyxa subellipsoidea C-169]	AT1G54570.1		 Esterase/lipase/thioesterase family protein 
Ctaxi_contig_30047|comp34541_c0_seq1	-2.284047928	4.025597382	1.17E-29	5.12E-28	ankyrin repeat protein	"gi|123437955|ref|XP_001309767.1|ankyrin repeat protein [Trichomonas vaginalis G3] >gi|121891508|gb|EAX96837.1| ankyrin repeat protein, putative [Trichomonas vaginalis G3]"	AT2G03430.1		 Ankyrin repeat family protein 
Ctaxi_contig_34785|comp34990_c1_seq3	-2.283282902	2.268832265	9.81E-07	6.47E-06	sulfur stress regulator	gi|552838353|ref|XP_005849558.1|hypothetical protein CHLNCDRAFT_34706 [Chlorella variabilis] >gi|307109218|gb|EFN57456.1| hypothetical protein CHLNCDRAFT_34706 [Chlorella variabilis]	AT1G10940.1	"ASK1,SNRK2-4,SNRK2.4,SRK2A"	 Protein kinase superfamily protein 
Ctaxi_contig_21656|comp33555_c1_seq4	-2.282677024	6.16226373	6.01E-51	6.97E-49	NA	NA	NA	NA	NA
Ctaxi_contig_35072|comp35020_c2_seq1	-2.282441612	0.914145956	0.011204759	0.029166488	NA	NA	NA	NA	NA
Ctaxi_contig_8502|comp30720_c1_seq1	-2.28194639	2.949089636	2.02E-11	2.48E-10	NA	NA	NA	NA	NA
Ctaxi_contig_29710|comp34514_c0_seq2	-2.281529786	12.26097601	1.92E-36	1.16E-34	NA	NA	NA	NA	NA
Ctaxi_contig_51191|comp36223_c2_seq1	-2.280375792	1.422791642	0.00897346	0.024123874	wd-40 repeat protein	gi|302845897|ref|XP_002954486.1|hypothetical protein VOLCADRAFT_118752 [Volvox carteri f. nagariensis] >gi|300260158|gb|EFJ44379.1| hypothetical protein VOLCADRAFT_118752 [Volvox carteri f. nagariensis]	NA	NA	NA
Ctaxi_contig_50441|comp36175_c1_seq6	-2.280242394	1.886087495	2.06E-06	1.29E-05	NA	NA	NA	NA	NA
Ctaxi_contig_60025|comp36733_c6_seq10	-2.279726107	3.74179834	1.81E-19	4.36E-18	NA	NA	NA	NA	NA
Ctaxi_contig_66429|comp37047_c12_seq2	-2.278192479	0.855865968	0.008647883	0.023357926	NA	NA	NA	NA	NA
Ctaxi_contig_50232|comp36162_c0_seq1	-2.27782217	6.785556646	5.89E-49	6.35E-47	NA	NA	NA	NA	NA
Ctaxi_contig_20610|comp33402_c7_seq1	-2.277024078	1.348632463	0.000195579	0.000821172	NA	NA	NA	NA	NA
Ctaxi_contig_57749|comp36612_c1_seq22	-2.275784379	2.592998633	0.002631478	0.008285409	inorganic pyrophosphatase 2	gi|545366942|ref|XP_005648341.1|hypothetical protein COCSUDRAFT_41939 [Coccomyxa subellipsoidea C-169] >gi|384250317|gb|EIE23797.1| hypothetical protein COCSUDRAFT_41939 [Coccomyxa subellipsoidea C-169]	AT4G29530.1		 Pyridoxal phosphate phosphatase-related protein 
Ctaxi_contig_44140|comp35760_c1_seq3	-2.275586796	0.688905163	0.013063745	0.033278368	NA	NA	NA	NA	NA
Ctaxi_contig_19659|comp33241_c0_seq2	-2.27469422	2.760583644	1.93E-12	2.64E-11	cre-spon-1 protein	gi|518180436|ref|WP_019350644.1|hypothetical protein [Vibrio splendidus]	NA	NA	NA
Ctaxi_contig_26285|comp34130_c1_seq8	-2.274001398	7.568143917	5.00E-20	1.25E-18	NA	NA	NA	NA	NA
Ctaxi_contig_43110|comp35685_c2_seq12	-2.273594104	5.090441916	3.66E-23	1.10E-21	NA	NA	NA	NA	NA
Ctaxi_contig_69906|comp37184_c6_seq1	-2.272574469	6.229079278	5.50E-36	3.27E-34	NA	NA	NA	NA	NA
Ctaxi_contig_40585|comp35516_c0_seq1	-2.271796408	1.455286371	0.00035221	0.001397752	hypothetical protein VOLCADRAFT_86376	gi|302828694|ref|XP_002945914.1|hypothetical protein VOLCADRAFT_86376 [Volvox carteri f. nagariensis] >gi|300268729|gb|EFJ52909.1| hypothetical protein VOLCADRAFT_86376 [Volvox carteri f. nagariensis]	NA	NA	NA
Ctaxi_contig_60026|comp36733_c8_seq1	-2.271440528	4.818528387	1.29E-27	5.00E-26	NA	NA	NA	NA	NA
Ctaxi_contig_47623|comp35986_c0_seq1	-2.266359633	3.297564288	4.30E-12	5.65E-11	NA	NA	NA	NA	NA
Ctaxi_contig_43248|comp35696_c1_seq5	-2.265372093	1.254063795	0.001297255	0.004448501	NA	NA	NA	NA	NA
Ctaxi_contig_56305|comp36526_c1_seq2	-2.26440356	2.050530328	3.18E-06	1.92E-05	NA	NA	NA	NA	NA
Ctaxi_contig_40809|comp35533_c4_seq17	-2.264329761	4.5033166	2.02E-26	7.37E-25	ubox domain containing protein	gi|470381072|ref|XP_004333752.1|Ubox domain containing protein [Acanthamoeba castellanii str. Neff] >gi|440790456|gb|ELR11739.1| Ubox domain containing protein [Acanthamoeba castellanii str. Neff]	AT2G45920.1		 U-box domain-containing protein 
Ctaxi_contig_67914|comp37106_c0_seq1	-2.263631564	2.343618999	1.44E-05	7.66E-05	NA	NA	NA	NA	NA
Ctaxi_contig_28520|comp34383_c0_seq7	-2.261626807	0.832889358	0.001127638	0.00393657	NA	NA	NA	NA	NA
Ctaxi_contig_24227|comp33900_c0_seq5	-2.260198461	3.094466871	0.000333785	0.001331207	NA	NA	NA	NA	NA
Ctaxi_contig_22474|comp33670_c2_seq7	-2.259039538	1.645690629	2.31E-05	0.000117682	NA	NA	NA	NA	NA
Ctaxi_contig_69817|comp37179_c3_seq2	-2.258912218	3.077829068	3.50E-15	6.13E-14	cytochrome p450	gi|552838523|ref|XP_005849595.1|hypothetical protein CHLNCDRAFT_34731 [Chlorella variabilis] >gi|307109255|gb|EFN57493.1| hypothetical protein CHLNCDRAFT_34731 [Chlorella variabilis]	AT3G56630.1	CYP94D2	" cytochrome P450, family 94, subfamily D, polypeptide 2 "
Ctaxi_contig_53782|comp36366_c7_seq9	-2.258671468	1.04710623	0.008982712	0.024144936	adhesin-like protein	gi|514485978|gb|EFW44129.2|hypothetical protein CAOG_02154 [Capsaspora owczarzaki ATCC 30864]	NA	NA	NA
Ctaxi_contig_21658|comp33555_c1_seq6	-2.258209281	5.64787779	5.96E-42	4.71E-40	NA	NA	NA	NA	NA
Ctaxi_contig_47802|comp35997_c0_seq5	-2.2580717	2.816028431	0.020609364	0.049080457	26s protease regulatory subunit 7	"gi|115449095|ref|NP_001048327.1|Os02g0784700 [Oryza sativa Japonica Group] >gi|17298143|dbj|BAB78493.1| 26S proteasome regulatory particle triple-A ATPase subunit1b [Oryza sativa Japonica Group] >gi|113537858|dbj|BAF10241.1| Os02g0784700, partial [Oryza sativa Japonica Group]"	AT1G53750.1	RPT1A	 regulatory particle triple-A 1A 
Ctaxi_contig_19073|comp33156_c0_seq4	-2.253573862	3.185497565	6.88E-08	5.45E-07	NA	NA	NA	NA	NA
Ctaxi_contig_15226|comp32521_c0_seq1	-2.25287848	7.600932386	1.76E-58	2.63E-56	NA	NA	NA	NA	NA
Ctaxi_contig_55939|comp36502_c5_seq4	-2.251375391	6.418947204	2.84E-38	1.87E-36	NA	NA	NA	NA	NA
Ctaxi_contig_38558|comp35329_c1_seq1	-2.250987755	4.896685385	1.17E-30	5.40E-29	viral a-type inclusion protein	"gi|123470155|ref|XP_001318285.1|viral A-type inclusion protein [Trichomonas vaginalis G3] >gi|121901040|gb|EAY06062.1| viral A-type inclusion protein, putative [Trichomonas vaginalis G3]"	NA	NA	NA
Ctaxi_contig_59245|comp36692_c2_seq5	-2.250658288	1.361611692	5.02E-05	0.000239932	NA	NA	NA	NA	NA
Ctaxi_contig_24746|comp33972_c7_seq1	-2.249422408	3.71920834	3.24E-15	5.70E-14	adhesin-like protein	gi|496996683|ref|WP_009431697.1|hypothetical protein [Peptoniphilus sp. oral taxon 375] >gi|341587942|gb|EGS31342.1| hypothetical protein HMPREF9130_0952 [Peptoniphilus sp. oral taxon 375 str. F0436]	NA	NA	NA
Ctaxi_contig_56810|comp36557_c3_seq6	-2.248927665	5.0785865	1.05E-22	3.06E-21	NA	NA	NA	NA	NA
Ctaxi_contig_25433|comp34046_c2_seq7	-2.247732721	2.101985481	8.13E-07	5.44E-06	NA	NA	NA	NA	NA
Ctaxi_contig_19190|comp33172_c3_seq1	-2.244475722	3.193610114	1.46E-11	1.82E-10	NA	NA	NA	NA	NA
Ctaxi_contig_23982|comp33866_c2_seq1	-2.243994991	2.3692368	1.24E-08	1.09E-07	#NAME?	"gi|384569032|gb|AFI09261.1|LmrCD-specific DARPin, partial [synthetic construct]"	AT4G27780.1	ACBP2	 acyl-CoA binding protein 2 
Ctaxi_contig_49012|comp36076_c0_seq1	-2.243258635	8.77128333	5.69E-36	3.37E-34	polyketide cyclase	"gi|552818520|ref|XP_005845213.1|hypothetical protein CHLNCDRAFT_9491, partial [Chlorella variabilis] >gi|307104859|gb|EFN53111.1| hypothetical protein CHLNCDRAFT_9491 [Chlorella variabilis]"	AT1G48350.1		 Ribosomal L18p/L5e family protein 
Ctaxi_contig_34584|comp34973_c5_seq1	-2.241968227	4.831269063	7.19E-21	1.88E-19	NA	NA	NA	NA	NA
Ctaxi_contig_47830|comp35999_c2_seq2	-2.241483995	2.481967278	3.78E-06	2.25E-05	NA	NA	NA	NA	NA
Ctaxi_contig_34750|comp34987_c3_seq1	-2.240072078	7.280940334	1.93E-36	1.17E-34	rna binding protein	gi|552823840|ref|XP_005846458.1|hypothetical protein CHLNCDRAFT_135626 [Chlorella variabilis] >gi|307106109|gb|EFN54356.1| hypothetical protein CHLNCDRAFT_135626 [Chlorella variabilis]	AT4G16280.3	FCA	 RNA binding;abscisic acid binding 
Ctaxi_contig_13010|comp32059_c0_seq1	-2.239461982	5.929193916	2.81E-11	3.43E-10	NA	NA	NA	NA	NA
Ctaxi_contig_8742|comp30823_c0_seq1	-2.239247239	3.129586761	0.000146205	0.000631093	NA	NA	NA	NA	NA
Ctaxi_contig_61807|comp36828_c1_seq6	-2.238961507	1.239879688	0.001703735	0.005657702	NA	NA	NA	NA	NA
Ctaxi_contig_42645|comp35653_c1_seq1	-2.23755015	3.210944088	1.69E-06	1.08E-05	chymotrypsin-like serine protease	gi|4868165|gb|AAD31187.1|AF127088_1chymotrypsinogen [Rhyzopertha dominica]	NA	NA	NA
Ctaxi_contig_40540|comp35512_c1_seq1	-2.237210067	3.278424069	8.73E-15	1.48E-13	pattern formation protein emb30-like	gi|552829090|ref|XP_005847619.1|hypothetical protein CHLNCDRAFT_133932 [Chlorella variabilis] >gi|307107274|gb|EFN55517.1| hypothetical protein CHLNCDRAFT_133932 [Chlorella variabilis]	AT1G13980.2	GN	 sec7 domain-containing protein 
Ctaxi_contig_60138|comp36741_c4_seq4	-2.235402342	2.638914717	1.64E-12	2.26E-11	NA	NA	NA	NA	NA
Ctaxi_contig_49160|comp36086_c5_seq1	-2.235300162	4.410609434	4.13E-15	7.17E-14	NA	NA	NA	NA	NA
Ctaxi_contig_29714|comp34514_c1_seq1	-2.23404296	11.71435848	4.01E-34	2.15E-32	spt transcription factor family member	gi|509391706|gb|AGN29634.1|SPT transcription factor family member [Acartia pacifica]	NA	NA	NA
Ctaxi_contig_59149|comp36687_c0_seq1	-2.233528216	5.892446051	3.30E-36	1.98E-34	cysteine sulfinate desulfinase cysteine desulfurase and related enzymes	gi|168037298|ref|XP_001771141.1|predicted protein [Physcomitrella patens] >gi|162677521|gb|EDQ63990.1| predicted protein [Physcomitrella patens]	AT2G43945.1		 unknown protein; LOCATED IN: chloroplast; BEST Arabidopsis thaliana protein match is: unknown protein (TAIR:AT3G59870.1); Has 292 Blast hits to 292 proteins in 84 species: Archae - 0; Bacteria - 122; Metazoa - 0; Fungi - 0; Plants - 46; Viruses - 0; Other Eukaryotes - 124 (source: NCBI BLink). 
Ctaxi_contig_68308|comp37122_c0_seq2	-2.232670302	4.523075466	2.18E-26	7.96E-25	s-acyltransferase tip1-like	gi|545373709|ref|XP_005651193.1|ankyrin [Coccomyxa subellipsoidea C-169] >gi|384253174|gb|EIE26649.1| ankyrin [Coccomyxa subellipsoidea C-169]	AT5G20350.1	TIP1	 Ankyrin repeat family protein with DHHC zinc finger domain 
Ctaxi_contig_47337|comp35966_c2_seq1	-2.229889808	3.136321771	1.38E-15	2.49E-14	NA	NA	NA	NA	NA
Ctaxi_contig_37122|comp35209_c2_seq1	-2.227397941	4.705376061	1.06E-18	2.44E-17	NA	NA	NA	NA	NA
Ctaxi_contig_34749|comp34987_c2_seq1	-2.225670875	8.865293785	2.12E-32	1.05E-30	calcium-dependent protein kinase 16	gi|159476354|ref|XP_001696276.1|hypothetical protein CHLREDRAFT_112697 [Chlamydomonas reinhardtii] >gi|158282501|gb|EDP08253.1| predicted protein [Chlamydomonas reinhardtii]	AT2G17890.1	CPK16	 calcium-dependent protein kinase 16 
Ctaxi_contig_25136|comp34019_c0_seq4	-2.225560677	1.6284048	0.000210339	0.000876389	oxidation resistance protein	"gi|552828922|ref|XP_005847581.1|hypothetical protein CHLNCDRAFT_23150, partial [Chlorella variabilis] >gi|307107236|gb|EFN55479.1| hypothetical protein CHLNCDRAFT_23150, partial [Chlorella variabilis]"	AT5G06260.1		 TLD-domain containing nucleolar protein 
Ctaxi_contig_38947|comp35365_c1_seq1	-2.225305012	1.487808756	0.000569269	0.002146025	NA	NA	NA	NA	NA
Ctaxi_contig_21505|comp33530_c4_seq1	-2.225064959	3.478672308	3.10E-19	7.40E-18	lipoic acid synthetase	"gi|552833534|ref|XP_005848552.1|hypothetical protein CHLNCDRAFT_10627, partial [Chlorella variabilis] >gi|307108209|gb|EFN56450.1| hypothetical protein CHLNCDRAFT_10627, partial [Chlorella variabilis]"	AT5G08415.1		 Radical SAM superfamily protein 
Ctaxi_contig_45543|comp35834_c1_seq12	-2.224470209	2.517383973	6.27E-08	5.01E-07	NA	NA	NA	NA	NA
Ctaxi_contig_47393|comp35969_c6_seq2	-2.224282923	1.434465365	4.79E-05	0.000229857	biquitin carboxyl-terminal hydrolase	gi|514782536|ref|XP_004970118.1|PREDICTED: ubiquitin carboxyl-terminal hydrolase 12-like isoform X1 [Setaria italica] >gi|514782540|ref|XP_004970119.1| PREDICTED: ubiquitin carboxyl-terminal hydrolase 12-like isoform X2 [Setaria italica]	AT3G17380.1		 TRAF-like family protein 
Ctaxi_contig_56922|comp36564_c3_seq17	-2.224249471	0.783709462	0.016607802	0.04095886	2 -phosphodiesterase 12	"gi|159465185|ref|XP_001690803.1|CCR4-NOT transcription complex, subunit 6-like protein [Chlamydomonas reinhardtii] >gi|158279489|gb|EDP05249.1| CCR4-NOT transcription complex, subunit 6-like protein [Chlamydomonas reinhardtii]"	NA	NA	NA
Ctaxi_contig_17991|comp32997_c1_seq1	-2.224007548	3.523531965	9.88E-17	1.97E-15	NA	NA	NA	NA	NA
Ctaxi_contig_41313|comp35567_c4_seq1	-2.2233611	0.963364823	0.000403906	0.001580084	NA	NA	NA	NA	NA
Ctaxi_contig_56310|comp36526_c5_seq1	-2.223113051	3.500929431	4.90E-17	9.97E-16	respiratory burst oxidase homolog	gi|527193689|gb|EPS63617.1|hypothetical protein M569_11166 [Genlisea aurea]	AT3G45810.1		 ferric reductase-like transmembrane component family protein 
Ctaxi_contig_68380|comp37125_c0_seq3	-2.222924452	3.20937013	1.17E-14	1.97E-13	NA	NA	NA	NA	NA
Ctaxi_contig_14821|comp32446_c1_seq1	-2.222593782	6.964560129	4.29E-35	2.42E-33	NA	NA	NA	NA	NA
Ctaxi_contig_64642|comp36974_c6_seq2	-2.221958451	3.187561685	1.70E-16	3.30E-15	NA	NA	NA	NA	NA
Ctaxi_contig_54063|comp36385_c1_seq10	-2.219868236	6.80622213	1.23E-38	8.25E-37	NA	NA	NA	NA	NA
Ctaxi_contig_40876|comp35539_c0_seq3	-2.219541309	6.080087932	3.30E-45	2.99E-43	NA	NA	NA	NA	NA
Ctaxi_contig_56307|comp36526_c3_seq1	-2.219132267	1.926085722	9.11E-07	6.04E-06	respiratory burst oxidase homolog protein e-like	gi|449477631|ref|XP_004155076.1|PREDICTED: respiratory burst oxidase homolog protein E-like [Cucumis sativus]	AT1G19230.1		 Riboflavin synthase-like superfamily protein 
Ctaxi_contig_30511|comp34595_c1_seq1	-2.218975393	7.089338842	1.32E-48	1.39E-46	NA	NA	NA	NA	NA
Ctaxi_contig_25425|comp34046_c1_seq1	-2.218577225	4.261890644	1.23E-17	2.63E-16	NA	NA	NA	NA	NA
Ctaxi_contig_47338|comp35966_c2_seq2	-2.218502857	2.193360138	1.82E-08	1.57E-07	NA	NA	NA	NA	NA
Ctaxi_contig_50422|comp36173_c4_seq1	-2.218326815	1.650428093	2.35E-05	0.000119699	NA	NA	NA	NA	NA
Ctaxi_contig_9149|comp30981_c0_seq3	-2.216282526	4.862816893	1.09E-08	9.73E-08	NA	NA	NA	NA	NA
Ctaxi_contig_60375|comp36752_c0_seq1	-2.215690211	0.613624129	0.004157246	0.012371289	NA	NA	NA	NA	NA
Ctaxi_contig_37357|comp35229_c6_seq1	-2.214549483	0.665215422	0.00523959	0.015136751	polymorphic outer membrane protein	gi|490130761|ref|WP_004031143.1|hypothetical protein [Methanobacterium formicicum] >gi|407814635|gb|EKF85259.1| hypothetical protein A994_08881 [Methanobacterium formicicum DSM 3637]	NA	NA	NA
Ctaxi_contig_44440|comp35772_c0_seq3	-2.214225586	2.100543436	5.24E-08	4.24E-07	NA	NA	NA	NA	NA
Ctaxi_contig_21654|comp33555_c1_seq2	-2.214011073	4.259837952	2.22E-24	7.18E-23	intracellular ribonuclease lx-like	gi|225719150|gb|ACO15421.1|Ribonuclease Oy [Caligus clemensi]	NA	NA	NA
Ctaxi_contig_44485|comp35775_c1_seq1	-2.213351852	3.730393652	1.06E-20	2.75E-19	NA	NA	NA	NA	NA
Ctaxi_contig_45293|comp35815_c6_seq1	-2.212471812	5.345116015	1.09E-21	3.02E-20	alkaline phosphatase	gi|390951016|ref|YP_006414775.1|putative phosphatase [Thiocystis violascens DSM 198] >gi|504591982|ref|WP_014779084.1| phosphatase [Thiocystis violascens] >gi|390427585|gb|AFL74650.1| putative phosphatase [Thiocystis violascens DSM 198]	NA	NA	NA
Ctaxi_contig_35040|comp35018_c1_seq5	-2.212170358	3.338551582	1.18E-10	1.34E-09	kinase-like protein	gi|545367242|ref|XP_005648466.1|kinase-like protein [Coccomyxa subellipsoidea C-169] >gi|384250443|gb|EIE23922.1| kinase-like protein [Coccomyxa subellipsoidea C-169]	AT1G04700.1		 PB1 domain-containing protein tyrosine kinase 
Ctaxi_contig_59210|comp36690_c4_seq7	-2.209527655	1.891132827	0.001914843	0.006262348	coiled-coil flagellar protein	"gi|159477475|ref|XP_001696836.1|coiled-coil flagellar protein, move backward only 2 [Chlamydomonas reinhardtii] >gi|20219008|gb|AAM15771.1|AF394181_1 coiled-coil flagellar protein [Chlamydomonas reinhardtii] >gi|158275165|gb|EDP00944.1| coiled-coil flagellar protein, move backward only 2 [Chlamydomonas reinhardtii]"	NA	NA	NA
Ctaxi_contig_56306|comp36526_c2_seq1	-2.207337625	2.967360748	3.44E-11	4.15E-10	nadph oxidase 5	gi|443711203|gb|ELU05067.1|hypothetical protein CAPTEDRAFT_147619 [Capitella teleta]	AT4G23650.1	"CDPK6,CPK3"	 calcium-dependent protein kinase 6 
Ctaxi_contig_49161|comp36086_c6_seq1	-2.207238943	4.105830336	4.66E-17	9.52E-16	NA	NA	NA	NA	NA
Ctaxi_contig_13923|comp32251_c1_seq1	-2.207029604	2.732248622	2.98E-12	3.97E-11	NA	NA	NA	NA	NA
Ctaxi_contig_13106|comp32083_c0_seq1	-2.202491783	8.561110421	1.77E-65	3.44E-63	NA	NA	NA	NA	NA
Ctaxi_contig_40043|comp35466_c2_seq1	-2.201760631	6.14062342	1.32E-48	1.39E-46	kinesin-like polypeptides	gi|323448032|gb|EGB03936.1|hypothetical protein AURANDRAFT_1243 [Aureococcus anophagefferens]	NA	NA	NA
Ctaxi_contig_16870|comp32801_c0_seq11	-2.201121343	2.386539208	9.09E-08	7.04E-07	NA	NA	NA	NA	NA
Ctaxi_contig_58928|comp36677_c2_seq3	-2.198230971	6.288554174	8.48E-48	8.57E-46	NA	NA	AT1G08820.2	VAP27-2	 vamp/synaptobrevin-associated protein 27-2 
Ctaxi_contig_33170|comp34852_c0_seq1	-2.19657107	5.951245457	2.04E-41	1.57E-39	cd4-specific ankyrin repeat protein	gi|189502104|ref|YP_001957821.1|hypothetical protein Aasi_0703 [Candidatus Amoebophilus asiaticus 5a2] >gi|501449410|ref|WP_012472859.1| hypothetical protein [Candidatus Amoebophilus asiaticus] >gi|189497545|gb|ACE06092.1| hypothetical protein Aasi_0703 [Candidatus Amoebophilus asiaticus 5a2]	AT4G35450.4	"AKR2,AFT,AKR2A"	 ankyrin repeat-containing protein 2 
Ctaxi_contig_37127|comp35209_c6_seq1	-2.196532219	1.686034521	1.02E-05	5.61E-05	NA	NA	NA	NA	NA
Ctaxi_contig_21190|comp33473_c2_seq3	-2.195519083	0.647502327	0.004481262	0.01319745	NA	NA	NA	NA	NA
Ctaxi_contig_34745|comp34987_c1_seq1	-2.195236174	6.401740847	2.02E-25	6.93E-24	NA	NA	NA	NA	NA
Ctaxi_contig_64604|comp36973_c0_seq1	-2.193990559	7.450745481	3.52E-41	2.68E-39	alkaline phosphatase	gi|296274617|ref|YP_003657248.1|hypothetical protein [Arcobacter nitrofigilis DSM 7299] >gi|502901909|ref|WP_013136885.1| alkaline phosphatase [Arcobacter nitrofigilis] >gi|296098791|gb|ADG94741.1| protein of unknown function DUF839 [Arcobacter nitrofigilis DSM 7299]	NA	NA	NA
Ctaxi_contig_64625|comp36974_c2_seq5	-2.193620114	2.171525809	3.50E-07	2.48E-06	NA	NA	NA	NA	NA
Ctaxi_contig_61963|comp36837_c11_seq1	-2.192201003	5.054261551	1.10E-26	4.06E-25	NA	NA	NA	NA	NA
Ctaxi_contig_35558|comp35069_c0_seq1	-2.190045689	0.820149174	0.002129261	0.006876831	hydrocephalus-inducing protein homolog	gi|291240427|ref|XP_002740120.1|PREDICTED: hypothetical protein [Saccoglossus kowalevskii]	NA	NA	NA
Ctaxi_contig_53587|comp36352_c1_seq7	-2.18932066	0.444822751	0.006018419	0.01706176	hypothetical protein VOLCADRAFT_94255	gi|302843802|ref|XP_002953442.1|hypothetical protein VOLCADRAFT_94255 [Volvox carteri f. nagariensis] >gi|300261201|gb|EFJ45415.1| hypothetical protein VOLCADRAFT_94255 [Volvox carteri f. nagariensis]	NA	NA	NA
Ctaxi_contig_14942|comp32466_c0_seq10	-2.188861704	0.472514585	0.014477494	0.036335028	NA	NA	NA	NA	NA
Ctaxi_contig_50347|comp36169_c0_seq18	-2.187772402	3.52288365	0.00063567	0.002368292	vacuolar protein sorting-associated protein 41 homolog	gi|545368729|ref|XP_005649140.1|ARM repeat-containing protein [Coccomyxa subellipsoidea C-169] >gi|384251118|gb|EIE24596.1| ARM repeat-containing protein [Coccomyxa subellipsoidea C-169]	AT1G08190.1	"ATVPS41,ZIP2,VPS41,ATVAM2,VAM2"	 vacuolar protein sorting 41 
Ctaxi_contig_56607|comp36543_c8_seq1	-2.1875457	3.583661797	5.49E-15	9.46E-14	glucose-6-phosphate dehydrogenase	gi|5734379|emb|CAB52685.1|plastidic glucose-6-phosphate dehydrogenase [Dunaliella bioculata]	AT1G24280.1	G6PD3	 glucose-6-phosphate dehydrogenase 3 
Ctaxi_contig_62126|comp36845_c1_seq4	-2.186514141	3.930883554	3.68E-07	2.60E-06	ac104428_19 sugar kinase	gi|474378110|gb|EMS64329.1|hypothetical protein TRIUR3_05571 [Triticum urartu]	AT1G06730.1		 pfkB-like carbohydrate kinase family protein 
Ctaxi_contig_18646|comp33094_c2_seq34	-2.185650492	2.931969208	2.45E-05	0.000124202	chymotrypsin-like elastase family member 1	"gi|552818332|ref|XP_005845165.1|hypothetical protein CHLNCDRAFT_11918, partial [Chlorella variabilis] >gi|307104811|gb|EFN53063.1| hypothetical protein CHLNCDRAFT_11918 [Chlorella variabilis]"	NA	NA	NA
Ctaxi_contig_52944|comp36325_c0_seq3	-2.184673798	2.531891184	7.62E-08	5.99E-07	hypothetical protein COCSUDRAFT_65173	gi|545370334|ref|XP_005649816.1|hypothetical protein COCSUDRAFT_65173 [Coccomyxa subellipsoidea C-169] >gi|384251795|gb|EIE25272.1| hypothetical protein COCSUDRAFT_65173 [Coccomyxa subellipsoidea C-169]	NA	NA	NA
Ctaxi_contig_28416|comp34370_c3_seq7	-2.183806036	1.918953607	2.54E-06	1.56E-05	NA	NA	NA	NA	NA
Ctaxi_contig_6554|comp29373_c1_seq1	-2.183260724	0.457714796	0.020763789	0.049382362	NA	NA	NA	NA	NA
Ctaxi_contig_38544|comp35328_c1_seq2	-2.182167448	1.158859926	0.005756178	0.016446637	ankyrin repeat protein	"gi|154417691|ref|XP_001581865.1|ankyrin repeat protein [Trichomonas vaginalis G3] >gi|121916096|gb|EAY20879.1| ankyrin repeat protein, putative [Trichomonas vaginalis G3]"	NA	NA	NA
Ctaxi_contig_27870|comp34304_c3_seq1	-2.180174674	3.70513001	2.59E-20	6.55E-19	NA	NA	NA	NA	NA
Ctaxi_contig_33174|comp34852_c0_seq5	-2.176955945	3.099244873	3.96E-14	6.30E-13	NA	NA	NA	NA	NA
Ctaxi_contig_61962|comp36837_c10_seq1	-2.176355999	3.209853692	3.16E-14	5.07E-13	NA	NA	NA	NA	NA
Ctaxi_contig_42230|comp35618_c0_seq66	-2.173357916	2.482860439	0.003197256	0.009812469	NA	NA	NA	NA	NA
Ctaxi_contig_67819|comp37101_c1_seq4	-2.172108419	4.416329541	6.25E-22	1.75E-20	NA	NA	NA	NA	NA
Ctaxi_contig_40048|comp35466_c3_seq1	-2.1720276	6.440207661	9.10E-55	1.18E-52	NA	NA	NA	NA	NA
Ctaxi_contig_25740|comp34076_c0_seq16	-2.169552711	0.63484102	0.005998065	0.017015956	NA	NA	NA	NA	NA
Ctaxi_contig_66962|comp37072_c1_seq2	-2.169243308	2.785293056	2.35E-11	2.87E-10	NA	NA	NA	NA	NA
Ctaxi_contig_46454|comp35898_c0_seq1	-2.167077403	5.792192718	1.60E-31	7.68E-30	NA	NA	NA	NA	NA
Ctaxi_contig_55931|comp36502_c3_seq1	-2.166743382	8.218906358	2.97E-46	2.85E-44	NA	NA	NA	NA	NA
Ctaxi_contig_51453|comp36239_c1_seq2	-2.166490464	4.289202561	1.90E-28	7.70E-27	NA	NA	NA	NA	NA
Ctaxi_contig_59932|comp36727_c0_seq27	-2.1643898	1.947934344	3.25E-06	1.96E-05	protein msi-1	gi|545364752|ref|XP_005647417.1|hypothetical protein COCSUDRAFT_66433 [Coccomyxa subellipsoidea C-169] >gi|384249391|gb|EIE22873.1| hypothetical protein COCSUDRAFT_66433 [Coccomyxa subellipsoidea C-169]	AT3G13224.2		 RNA-binding (RRM/RBD/RNP motifs) family protein 
Ctaxi_contig_44446|comp35772_c2_seq5	-2.164143632	1.7299032	7.01E-06	3.96E-05	NA	NA	NA	NA	NA
Ctaxi_contig_24715|comp33972_c1_seq1	-2.162992965	3.453326235	1.99E-12	2.70E-11	NA	NA	NA	NA	NA
Ctaxi_contig_19006|comp33145_c2_seq1	-2.162039856	4.135544753	1.13E-17	2.43E-16	NA	NA	NA	NA	NA
Ctaxi_contig_61985|comp36839_c0_seq1	-2.160484988	1.394250195	8.76E-05	0.000396881	NA	NA	NA	NA	NA
Ctaxi_contig_33067|comp34840_c2_seq3	-2.160173924	1.512120057	0.017476035	0.042747266	abhydrolase domain-containing protein 3-like	gi|545371433|ref|XP_005650278.1|AB-hydrolase YheT [Coccomyxa subellipsoidea C-169] >gi|384252258|gb|EIE25734.1| AB-hydrolase YheT [Coccomyxa subellipsoidea C-169]	AT1G34340.1		 alpha/beta-Hydrolases superfamily protein 
Ctaxi_contig_26805|comp34181_c1_seq15	-2.159790953	1.048393344	0.0006471	0.002406133	NA	NA	NA	NA	NA
Ctaxi_contig_56711|comp36551_c1_seq1	-2.159671936	2.087951158	1.50E-07	1.13E-06	NA	NA	AT2G26210.3		 Ankyrin repeat family protein 
Ctaxi_contig_35976|comp35107_c5_seq2	-2.158459527	0.785638157	0.002629248	0.008279504	NA	NA	NA	NA	NA
Ctaxi_contig_52099|comp36270_c3_seq1	-2.158445915	6.067877782	1.19E-25	4.11E-24	protein	gi|545361359|ref|XP_005645982.1|hypothetical protein COCSUDRAFT_53990 [Coccomyxa subellipsoidea C-169] >gi|384247953|gb|EIE21438.1| hypothetical protein COCSUDRAFT_53990 [Coccomyxa subellipsoidea C-169]	AT5G04740.1		 ACT domain-containing protein 
Ctaxi_contig_39920|comp35455_c1_seq1	-2.158068412	3.964742503	1.39E-08	1.22E-07	NA	NA	NA	NA	NA
Ctaxi_contig_51102|comp36217_c0_seq2	-2.157341754	1.322179078	0.001993224	0.006492268	NA	NA	NA	NA	NA
Ctaxi_contig_34441|comp34957_c0_seq3	-2.157150799	3.526249024	2.18E-15	3.89E-14	NA	NA	NA	NA	NA
Ctaxi_contig_62995|comp36889_c5_seq1	-2.155974526	2.264327263	1.44E-07	1.09E-06	NA	NA	NA	NA	NA
Ctaxi_contig_62754|comp36876_c0_seq1	-2.155951663	7.005207204	3.83E-26	1.37E-24	NA	NA	NA	NA	NA
Ctaxi_contig_13713|comp32209_c0_seq1	-2.155305969	4.518431512	2.60E-28	1.05E-26	proline dehydrogenase	gi|517290395|ref|WP_018479213.1|hypothetical protein [Pontibacter roseus]	AT5G38710.1		 Methylenetetrahydrofolate reductase family protein 
Ctaxi_contig_28157|comp34339_c2_seq2	-2.153738826	1.394587857	0.000151928	0.000652992	polymorphic outer membrane protein	gi|384449201|ref|YP_005661803.1|polymorphic outer membrane protein family [Chlamydophila pneumoniae LPCoLN] >gi|504330517|ref|WP_014517619.1| membrane protein [Chlamydia pneumoniae] >gi|269303415|gb|ACZ33515.1| polymorphic outer membrane protein family [Chlamydophila pneumoniae LPCoLN]	NA	NA	NA
Ctaxi_contig_55557|comp36477_c1_seq5	-2.153623156	6.718247785	3.57E-55	4.74E-53	NA	NA	NA	NA	NA
Ctaxi_contig_12980|comp32055_c2_seq17	-2.153294477	0.623607894	0.004387445	0.01295796	NA	NA	NA	NA	NA
Ctaxi_contig_44339|comp35764_c2_seq1	-2.152825683	0.923870006	0.000548498	0.002074535	NA	NA	NA	NA	NA
Ctaxi_contig_10117|comp31307_c0_seq1	-2.152299245	1.880467325	1.39E-05	7.43E-05	NA	NA	NA	NA	NA
Ctaxi_contig_23755|comp33832_c3_seq1	-2.151596345	3.962577652	2.33E-13	3.45E-12	NA	NA	NA	NA	NA
Ctaxi_contig_46744|comp35920_c0_seq12	-2.151502612	3.316460188	9.80E-14	1.51E-12	hypothetical protein PTSG_00082	gi|514642859|ref|XP_004998635.1|hypothetical protein PTSG_00082 [Salpingoeca rosetta] >gi|326426493|gb|EGD72063.1| hypothetical protein PTSG_00082 [Salpingoeca rosetta]	NA	NA	NA
Ctaxi_contig_54059|comp36385_c1_seq6	-2.150086905	6.145669812	5.98E-42	4.71E-40	NA	NA	NA	NA	NA
Ctaxi_contig_15958|comp32645_c0_seq4	-2.149740882	1.880928618	4.54E-05	0.000219085	NA	NA	NA	NA	NA
Ctaxi_contig_55760|comp36490_c0_seq2	-2.149391178	5.906839168	7.66E-32	3.73E-30	NA	NA	NA	NA	NA
Ctaxi_contig_51001|comp36210_c4_seq1	-2.149131855	4.603426638	4.36E-21	1.16E-19	ctd small phosphatase-like protein 2-like	gi|460388574|ref|XP_004239942.1|PREDICTED: uncharacterized protein C2F7.02c-like [Solanum lycopersicum]	AT3G55960.1		 Haloacid dehalogenase-like hydrolase (HAD) superfamily protein 
Ctaxi_contig_53579|comp36352_c0_seq2	-2.149050157	0.60967709	0.007496881	0.020618346	NA	NA	NA	NA	NA
Ctaxi_contig_33050|comp34838_c5_seq5	-2.147213556	4.261385062	5.08E-21	1.34E-19	NA	NA	NA	NA	NA
Ctaxi_contig_18424|comp33065_c1_seq6	-2.143707534	3.532016917	2.44E-15	4.34E-14	NA	NA	NA	NA	NA
Ctaxi_contig_71317|comp37248_c5_seq1	-2.141307977	7.476655433	4.76E-31	2.24E-29	large extracellular alpha-helical protein	gi|302854365|ref|XP_002958691.1|hypothetical protein VOLCADRAFT_99981 [Volvox carteri f. nagariensis] >gi|300255972|gb|EFJ40251.1| hypothetical protein VOLCADRAFT_99981 [Volvox carteri f. nagariensis]	NA	NA	NA
Ctaxi_contig_68416|comp37126_c1_seq6	-2.14042968	3.130168979	0.000267192	0.001086376	glrp1 protein	gi|159489332|ref|XP_001702651.1|flagellar associated protein [Chlamydomonas reinhardtii] >gi|158280673|gb|EDP06430.1| flagellar associated protein [Chlamydomonas reinhardtii]	NA	NA	NA
Ctaxi_contig_27278|comp34234_c2_seq1	-2.139525404	0.612885403	0.011632183	0.030081779	NA	NA	NA	NA	NA
Ctaxi_contig_63310|comp36911_c5_seq1	-2.137131364	0.917831446	0.001535552	0.005163755	NA	NA	NA	NA	NA
Ctaxi_contig_30292|comp34570_c3_seq1	-2.137079981	5.327656999	4.57E-15	7.93E-14	NA	NA	NA	NA	NA
Ctaxi_contig_66987|comp37072_c4_seq2	-2.137033863	4.260368151	4.91E-17	9.99E-16	NA	NA	NA	NA	NA
Ctaxi_contig_58720|comp36666_c0_seq17	-2.135179808	2.864665027	8.99E-06	4.99E-05	zinc finger transcription factor	"gi|403332515|gb|EJY65281.1|zinc finger transcription factor sma, putative [Oxytricha trifallax]"	NA	NA	NA
Ctaxi_contig_17840|comp32970_c0_seq1	-2.134665532	3.35144931	1.13E-13	1.73E-12	NA	NA	NA	NA	NA
Ctaxi_contig_33171|comp34852_c0_seq2	-2.133580795	4.718595702	5.40E-26	1.92E-24	complement factor d	gi|397589132|gb|EJK54546.1|hypothetical protein THAOC_25819 [Thalassiosira oceanica]	NA	NA	NA
Ctaxi_contig_9008|comp30922_c1_seq1	-2.133039951	1.15175645	0.000283206	0.001144971	NA	NA	NA	NA	NA
Ctaxi_contig_63666|comp36931_c1_seq5	-2.132376276	2.234956472	5.98E-07	4.10E-06	NA	NA	NA	NA	NA
Ctaxi_contig_54219|comp36395_c5_seq7	-2.132369041	1.184561563	0.001151879	0.004009872	arginine deiminase	gi|545353986|ref|XP_005642828.1|hypothetical protein COCSUDRAFT_20812 [Coccomyxa subellipsoidea C-169] >gi|384244786|gb|EIE18284.1| hypothetical protein COCSUDRAFT_20812 [Coccomyxa subellipsoidea C-169]	NA	NA	NA
Ctaxi_contig_28135|comp34336_c1_seq8	-2.13143601	1.351942291	0.00297812	0.009238724	atp-binding cassette superfamily	"gi|552810676|ref|XP_005843266.1|hypothetical protein CHLNCDRAFT_28318, partial [Chlorella variabilis] >gi|307102898|gb|EFN51164.1| hypothetical protein CHLNCDRAFT_28318, partial [Chlorella variabilis]"	AT5G64840.1	"GCN5,ATGCN5"	 general control non-repressible 5 
Ctaxi_contig_54064|comp36385_c1_seq11	-2.131179428	6.394696218	3.56E-37	2.24E-35	NA	NA	NA	NA	NA
Ctaxi_contig_27974|comp34315_c5_seq1	-2.129697535	1.550918132	4.99E-06	2.91E-05	NA	NA	NA	NA	NA
Ctaxi_contig_47308|comp35964_c2_seq1	-2.12880527	7.666072059	4.00E-57	5.69E-55	NA	NA	NA	NA	NA
Ctaxi_contig_62762|comp36876_c3_seq4	-2.128556648	4.710403548	4.84E-30	2.17E-28	NA	NA	NA	NA	NA
Ctaxi_contig_14509|comp32385_c7_seq1	-2.128480499	3.760787968	3.31E-12	4.39E-11	NA	NA	NA	NA	NA
Ctaxi_contig_51452|comp36239_c1_seq1	-2.12677858	3.614512327	7.61E-16	1.40E-14	NA	NA	NA	NA	NA
Ctaxi_contig_58813|comp36670_c2_seq2	-2.12499372	3.471615358	2.61E-14	4.23E-13	protein n-methyltransferase	gi|302834219|ref|XP_002948672.1|hypothetical protein VOLCADRAFT_104004 [Volvox carteri f. nagariensis] >gi|300265863|gb|EFJ50052.1| hypothetical protein VOLCADRAFT_104004 [Volvox carteri f. nagariensis]	AT3G07670.1		 Rubisco methyltransferase family protein 
Ctaxi_contig_24040|comp33872_c1_seq1	-2.124163365	2.565134457	5.18E-09	4.84E-08	haloacid dehalogenase-like hydrolase	gi|557538065|gb|ESR49109.1|hypothetical protein CICLE_v10031841mg [Citrus clementina]	AT3G10970.3		 Haloacid dehalogenase-like hydrolase (HAD) superfamily protein 
Ctaxi_contig_28305|comp34359_c2_seq2	-2.123085254	4.924548091	8.18E-28	3.21E-26	NA	NA	NA	NA	NA
Ctaxi_contig_62429|comp36856_c1_seq5	-2.121532434	2.725405413	3.50E-07	2.49E-06	NA	NA	NA	NA	NA
Ctaxi_contig_18610|comp33094_c1_seq1	-2.119042157	2.587271491	4.01E-09	3.80E-08	ankyrin repeat domain protein	gi|498087737|ref|WP_010401893.1|ankyrin repeat domain protein [Wolbachia endosymbiont of Nasonia vitripennis]	AT2G03430.1		 Ankyrin repeat family protein 
Ctaxi_contig_54054|comp36385_c1_seq1	-2.118786886	7.889094593	1.08E-49	1.20E-47	e3 ubiquitin-protein ligase rnf125	gi|470265918|ref|XP_004361625.1|hypothetical protein DFA_05910 [Dictyostelium fasciculatum] >gi|328875410|gb|EGG23774.1| hypothetical protein DFA_05910 [Dictyostelium fasciculatum]	AT2G42030.1		 RING/U-box superfamily protein 
Ctaxi_contig_33601|comp34883_c0_seq1	-2.11641978	1.350309179	0.000160064	0.000684573	peroxisome biogenesis protein 1	gi|561031231|gb|ESW29810.1|hypothetical protein PHAVU_002G100600g [Phaseolus vulgaris]	AT5G08470.1	PEX1	 peroxisome 1 
Ctaxi_contig_43266|comp35698_c1_seq6	-2.112306973	2.324762279	1.08E-05	5.88E-05	ankyrin repeat protein	gi|123447533|ref|XP_001312505.1|hypothetical protein [Trichomonas vaginalis G3] >gi|121894354|gb|EAX99575.1| hypothetical protein TVAG_104560 [Trichomonas vaginalis G3]	AT3G04710.1	TPR10	 ankyrin repeat family protein 
Ctaxi_contig_25702|comp34075_c0_seq1	-2.111808757	5.094086548	1.37E-23	4.22E-22	glutathione s-transferase	"gi|374414472|pdb|3QAV|AChain A, Crystal Structure Of A Glutathione S-transferase From Antarctic Clam Laternula Elliptica >gi|374414473|pdb|3QAW|A Chain A, Crystal Structure Of A Glutathione-s-transferase From Antarctic Clam Laternula Elliptica In A Complex With Glutathione"	NA	NA	NA
Ctaxi_contig_58919|comp36676_c6_seq1	-2.111456637	3.664996217	1.74E-14	2.87E-13	NA	NA	NA	NA	NA
Ctaxi_contig_49694|comp36122_c0_seq1	-2.111021862	4.714202924	0.000620919	0.002320326	dihydropyrimidine dehydrogenase	gi|15229529|ref|NP_188408.1|putative dihydropyrimidine dehydrogenase [Arabidopsis thaliana] >gi|9294485|dbj|BAB02704.1| senescencs-related protein; dihydroorotate dehydrogenase-like protein [Arabidopsis thaliana] >gi|14334712|gb|AAK59534.1| putative dehydrogenase [Arabidopsis thaliana] >gi|16323430|gb|AAL15209.1| putative dehydrogenase [Arabidopsis thaliana] >gi|24850451|gb|AAN64919.1| putative dehydrogenase [Arabidopsis thaliana] >gi|332642489|gb|AEE76010.1| putative dihydropyrimidine dehydrogenase [Arabidopsis thaliana]	AT3G17810.1	PYD1	 pyrimidine 1 
Ctaxi_contig_30156|comp34555_c1_seq2	-2.10675801	1.985544616	1.13E-06	7.36E-06	NA	NA	NA	NA	NA
Ctaxi_contig_69214|comp37159_c4_seq1	-2.10582284	1.915350579	0.00109711	0.003840873	wd-40 repeat family protein	gi|302806922|ref|XP_002985192.1|hypothetical protein SELMODRAFT_157186 [Selaginella moellendorffii] >gi|300147020|gb|EFJ13686.1| hypothetical protein SELMODRAFT_157186 [Selaginella moellendorffii]	AT5G24710.1		 Transducin/WD40 repeat-like superfamily protein 
Ctaxi_contig_45409|comp35825_c1_seq5	-2.10580979	4.82351017	1.12E-27	4.35E-26	NA	NA	NA	NA	NA
Ctaxi_contig_46606|comp35910_c1_seq1	-2.105195515	5.148211853	1.15E-17	2.48E-16	replication protein a 70 kda dna-binding subunit-like	gi|145356040|ref|XP_001422250.1|predicted protein [Ostreococcus lucimarinus CCE9901] >gi|144582490|gb|ABP00567.1| predicted protein [Ostreococcus lucimarinus CCE9901]	AT5G08020.1	"ATRPA70B,RPA70B"	 RPA70-kDa subunit B 
Ctaxi_contig_54056|comp36385_c1_seq3	-2.104783955	8.753763494	1.07E-36	6.59E-35	microtubule-associated protein map65	gi|545361863|ref|XP_005646204.1|hypothetical protein COCSUDRAFT_66998 [Coccomyxa subellipsoidea C-169] >gi|384248175|gb|EIE21660.1| hypothetical protein COCSUDRAFT_66998 [Coccomyxa subellipsoidea C-169]	AT5G62250.1	MAP65-9	 microtubule-associated protein 65-9 
Ctaxi_contig_61300|comp36802_c0_seq5	-2.104537789	4.706872826	1.62E-30	7.45E-29	fact complex subunit spt16-like	gi|545365688|ref|XP_005647797.1|SPT16-domain-containing protein [Coccomyxa subellipsoidea C-169] >gi|384249772|gb|EIE23253.1| SPT16-domain-containing protein [Coccomyxa subellipsoidea C-169]	AT4G10710.1	SPT16	 global transcription factor C 
Ctaxi_contig_38549|comp35328_c3_seq2	-2.104348015	2.158827936	3.39E-08	2.81E-07	ankyrin repeat protein	"gi|154413193|ref|XP_001579627.1|ankyrin repeat protein [Trichomonas vaginalis G3] >gi|121913836|gb|EAY18641.1| ankyrin repeat protein, putative [Trichomonas vaginalis G3]"	AT5G12320.1		 ankyrin repeat family protein 
Ctaxi_contig_47311|comp35964_c4_seq2	-2.103639747	8.495574852	7.43E-54	9.30E-52	NA	NA	NA	NA	NA
Ctaxi_contig_20204|comp33336_c1_seq1	-2.102776944	5.297592312	2.48E-38	1.65E-36	#NAME?	gi|308800580|ref|XP_003075071.1|CycK CycK-related cyclin family protein (IC) [Ostreococcus tauri] >gi|119358877|emb|CAL52343.2| CycK CycK-related cyclin family protein (IC) [Ostreococcus tauri]	NA	NA	NA
Ctaxi_contig_58444|comp36651_c2_seq26	-2.101076081	2.160136287	1.73E-06	1.09E-05	NA	NA	NA	NA	NA
Ctaxi_contig_33041|comp34838_c0_seq1	-2.099797041	4.385708883	4.13E-29	1.75E-27	peptidyl serine alpha-galactosyltransferase	gi|302853213|ref|XP_002958123.1|hypothetical protein VOLCADRAFT_121680 [Volvox carteri f. nagariensis] >gi|300256591|gb|EFJ40854.1| hypothetical protein VOLCADRAFT_121680 [Volvox carteri f. nagariensis]	AT3G01720.1		 unknown protein; FUNCTIONS IN: molecular_function unknown; INVOLVED IN: biological_process unknown; LOCATED IN: endomembrane system; EXPRESSED IN: 24 plant structures; EXPRESSED DURING: 13 growth stages; BEST Arabidopsis thaliana protein match is: unknown protein (TAIR:AT5G25265.1); Has 374 Blast hits to 211 proteins in 23 species: Archae - 0; Bacteria - 0; Metazoa - 0; Fungi - 0; Plants - 316; Viruses - 0; Other Eukaryotes - 58 (source: NCBI BLink). 
Ctaxi_contig_23218|comp33766_c1_seq5	-2.098997318	1.135919492	0.00024987	0.001022543	NA	NA	NA	NA	NA
Ctaxi_contig_19137|comp33165_c1_seq1	-2.098513676	3.253015639	7.84E-12	1.00E-10	high cysteine membrane protein tmk-like	gi|528214122|gb|EPY18748.1|hypothetical protein AGDE_15643 [Angomonas deanei]	NA	NA	NA
Ctaxi_contig_37696|comp35259_c3_seq2	-2.095959596	0.605148256	0.00976055	0.02591928	metallo-hydrolase oxidoreductase	gi|495388059|ref|WP_008112762.1|beta-lactamase [Herbaspirillum sp. YR522] >gi|398222416|gb|EJN08791.1| putative Zn-dependent hydrolase of beta-lactamase [Herbaspirillum sp. YR522]	NA	NA	NA
Ctaxi_contig_47310|comp35964_c4_seq1	-2.095410743	8.11273869	9.92E-44	8.41E-42	glycoside hydrolase family protein	gi|516091444|ref|WP_017522024.1|hypothetical protein [Pseudomonas nitroreducens]	NA	NA	NA
Ctaxi_contig_59243|comp36692_c2_seq3	-2.09449401	3.844420088	1.76E-11	2.18E-10	NA	NA	NA	NA	NA
Ctaxi_contig_46605|comp35910_c0_seq6	-2.093676672	2.945182746	5.52E-11	6.49E-10	flavin containing amine oxidoreductase	gi|159474416|ref|XP_001695321.1|cyclopropane fatty acid synthase [Chlamydomonas reinhardtii] >gi|158275804|gb|EDP01579.1| cyclopropane fatty acid synthase [Chlamydomonas reinhardtii]	AT3G23510.1		 Cyclopropane-fatty-acyl-phospholipid synthase 
Ctaxi_contig_66045|comp37035_c2_seq8	-2.092777917	3.68437017	2.07E-08	1.78E-07	protein	gi|545366537|ref|XP_005648156.1|hypothetical protein COCSUDRAFT_41800 [Coccomyxa subellipsoidea C-169] >gi|384250132|gb|EIE23612.1| hypothetical protein COCSUDRAFT_41800 [Coccomyxa subellipsoidea C-169]	NA	NA	NA
Ctaxi_contig_36591|comp35166_c2_seq5	-2.0922507	4.778697164	5.70E-27	2.16E-25	abc1 family protein	gi|298708124|emb|CBJ30466.1|conserved unknown protein [Ectocarpus siliculosus]	AT5G24810.1		 ABC1 family protein 
Ctaxi_contig_30430|comp34584_c1_seq1	-2.092184615	2.361201996	3.31E-09	3.17E-08	NA	NA	NA	NA	NA
Ctaxi_contig_12866|comp32036_c0_seq4	-2.090632661	2.309135976	0.01012132	0.026735956	protein	gi|545375012|ref|XP_005651731.1|hypothetical protein COCSUDRAFT_64115 [Coccomyxa subellipsoidea C-169] >gi|384253713|gb|EIE27187.1| hypothetical protein COCSUDRAFT_64115 [Coccomyxa subellipsoidea C-169]	NA	NA	NA
Ctaxi_contig_42660|comp35653_c2_seq1	-2.089285628	5.148007024	2.83E-13	4.17E-12	NA	NA	NA	NA	NA
Ctaxi_contig_15898|comp32636_c3_seq4	-2.088482045	0.761844435	0.004993642	0.014510995	NA	NA	NA	NA	NA
Ctaxi_contig_30053|comp34541_c0_seq7	-2.086058053	2.031577811	8.32E-07	5.55E-06	ankyrin repeat protein	"gi|123470751|ref|XP_001318579.1|ankyrin repeat protein [Trichomonas vaginalis G3] >gi|121901342|gb|EAY06356.1| ankyrin repeat protein, putative [Trichomonas vaginalis G3]"	AT2G03430.1		 Ankyrin repeat family protein 
Ctaxi_contig_37830|comp35271_c2_seq1	-2.084987395	1.761636482	8.67E-05	0.00039296	elongation factor tu gtp-binding domain-containing protein 1-like	gi|545369291|ref|XP_005649395.1|P-loop containing nucleoside triphosphate hydrolase protein [Coccomyxa subellipsoidea C-169] >gi|384251373|gb|EIE24851.1| P-loop containing nucleoside triphosphate hydrolase protein [Coccomyxa subellipsoidea C-169]	AT3G22980.1		 Ribosomal protein S5/Elongation factor G/III/V family protein 
Ctaxi_contig_19002|comp33145_c1_seq1	-2.084781769	6.518327746	6.34E-33	3.19E-31	ubiquitin protein ligase e3	gi|545360109|ref|XP_005645461.1|hypothetical protein COCSUDRAFT_54275 [Coccomyxa subellipsoidea C-169] >gi|384247430|gb|EIE20917.1| hypothetical protein COCSUDRAFT_54275 [Coccomyxa subellipsoidea C-169]	NA	NA	NA
Ctaxi_contig_48792|comp36061_c2_seq44	-2.080760171	1.102798484	0.001256249	0.004326809	NA	NA	AT3G10420.2	SPD1	 P-loop containing nucleoside triphosphate hydrolases superfamily protein 
Ctaxi_contig_35909|comp35100_c3_seq3	-2.0794937	5.570147179	1.29E-33	6.75E-32	NA	NA	NA	NA	NA
Ctaxi_contig_47618|comp35985_c2_seq3	-2.079356463	0.554358979	0.018591971	0.045019879	NA	NA	NA	NA	NA
Ctaxi_contig_66025|comp37034_c6_seq5	-2.078342216	1.34134366	0.001325264	0.004533401	splicing factor 3a subunit 3	gi|168049650|ref|XP_001777275.1|predicted protein [Physcomitrella patens] >gi|162671377|gb|EDQ57930.1| predicted protein [Physcomitrella patens]	AT5G06160.1	ATO	 splicing factor-related 
Ctaxi_contig_44112|comp35757_c0_seq2	-2.078232104	4.773115126	2.52E-23	7.66E-22	NA	NA	NA	NA	NA
Ctaxi_contig_39498|comp35417_c1_seq1	-2.077793632	5.518979538	1.14E-35	6.68E-34	dienelactone hydrolase	gi|374287691|ref|YP_005034776.1|putative dienelactone hydrolase family protein [Bacteriovorax marinus SJ] >gi|504009598|ref|WP_014243592.1| DeoR family transcriptional regulator [Bacteriovorax marinus] >gi|301166232|emb|CBW25807.1| putative dienelactone hydrolase family protein [Bacteriovorax marinus SJ]	NA	NA	NA
Ctaxi_contig_19246|comp33180_c0_seq1	-2.07774004	1.876071339	4.12E-05	0.000200142	ankyrin repeat protein	"gi|123224299|ref|XP_001285666.1|ankyrin repeat protein [Trichomonas vaginalis G3] >gi|121849687|gb|EAX72736.1| ankyrin repeat protein, putative [Trichomonas vaginalis G3]"	AT5G13530.2	KEG	 protein kinases;ubiquitin-protein ligases 
Ctaxi_contig_58856|comp36673_c0_seq11	-2.07731656	3.67232175	1.11E-14	1.87E-13	NA	NA	NA	NA	NA
Ctaxi_contig_30995|comp34643_c1_seq1	-2.077302135	5.784777926	2.60E-31	1.24E-29	flagellar associated protein	gi|159489332|ref|XP_001702651.1|flagellar associated protein [Chlamydomonas reinhardtii] >gi|158280673|gb|EDP06430.1| flagellar associated protein [Chlamydomonas reinhardtii]	NA	NA	NA
Ctaxi_contig_62731|comp36875_c6_seq1	-2.076663796	3.24603029	4.37E-07	3.05E-06	probable multidrug resistance-associated protein lethal 03659-like	gi|380016114|ref|XP_003692034.1|PREDICTED: probable multidrug resistance-associated protein lethal(2)03659-like [Apis florea]	AT1G30400.2	"ATMRP1,EST1,ABCC1"	 multidrug resistance-associated protein 1 
Ctaxi_contig_27728|comp34288_c1_seq3	-2.07602526	3.61354382	1.17E-16	2.31E-15	NA	NA	NA	NA	NA
Ctaxi_contig_13823|comp32228_c4_seq1	-2.073461108	4.762862756	1.56E-27	6.01E-26	NA	NA	NA	NA	NA
Ctaxi_contig_49683|comp36121_c6_seq5	-2.073451667	6.359441126	4.75E-24	1.49E-22	pkinase-domain-containing partial	gi|302837708|ref|XP_002950413.1|hypothetical protein VOLCADRAFT_81022 [Volvox carteri f. nagariensis] >gi|300264418|gb|EFJ48614.1| hypothetical protein VOLCADRAFT_81022 [Volvox carteri f. nagariensis]	AT2G17290.1	"CPK6,ATCDPK3,ATCPK6"	 Calcium-dependent protein kinase family protein 
Ctaxi_contig_27746|comp34290_c0_seq5	-2.073232515	3.965404176	0.001796906	0.005924262	hypothetical protein VOLCADRAFT_106518	gi|302846497|ref|XP_002954785.1|hypothetical protein VOLCADRAFT_106518 [Volvox carteri f. nagariensis] >gi|300259968|gb|EFJ44191.1| hypothetical protein VOLCADRAFT_106518 [Volvox carteri f. nagariensis]	NA	NA	NA
Ctaxi_contig_64644|comp36974_c7_seq1	-2.073173024	2.762689753	8.58E-10	8.83E-09	NA	NA	NA	NA	NA
Ctaxi_contig_51376|comp36235_c1_seq1	-2.071892421	2.013154827	1.81E-06	1.14E-05	NA	NA	NA	NA	NA
Ctaxi_contig_12379|comp31927_c0_seq3	-2.071678031	6.492463861	2.07E-35	1.19E-33	NA	NA	NA	NA	NA
Ctaxi_contig_70472|comp37210_c3_seq2	-2.071010903	3.665884422	6.97E-15	1.19E-13	hypothetical protein VOLCADRAFT_99419	gi|302853355|ref|XP_002958193.1|hypothetical protein VOLCADRAFT_99419 [Volvox carteri f. nagariensis] >gi|300256462|gb|EFJ40727.1| hypothetical protein VOLCADRAFT_99419 [Volvox carteri f. nagariensis]	NA	NA	NA
Ctaxi_contig_46149|comp35879_c5_seq1	-2.070852853	1.235034281	0.003088959	0.009521919	katanin p60 atpase-containing subunit a-like 1-like	gi|156543457|ref|XP_001601295.1|PREDICTED: katanin p60 ATPase-containing subunit A-like 1-like [Nasonia vitripennis]	AT1G80350.1	"ERH3,AAA1,FRA2,LUE1,ATKTN1,KTN1,FRC2,BOT1,FTR"	 P-loop containing nucleoside triphosphate hydrolases superfamily protein 
Ctaxi_contig_28380|comp34367_c1_seq3	-2.070019023	5.535967096	7.11E-18	1.55E-16	hypothetical protein CC1G_11630	gi|169864150|ref|XP_001838687.1|hypothetical protein CC1G_11630 [Coprinopsis cinerea okayama7#130] >gi|116500209|gb|EAU83104.1| hypothetical protein CC1G_11630 [Coprinopsis cinerea okayama7#130]	NA	NA	NA
Ctaxi_contig_71757|comp37262_c1_seq10	-2.069945006	5.24500387	2.27E-35	1.30E-33	serine-threonine protein plant-	"gi|255538818|ref|XP_002510474.1|serine-threonine protein kinase, plant-type, putative [Ricinus communis] >gi|223551175|gb|EEF52661.1| serine-threonine protein kinase, plant-type, putative [Ricinus communis]"	AT4G04220.1	"AtRLP46,RLP46"	 receptor like protein 46 
Ctaxi_contig_40044|comp35466_c2_seq2	-2.066465734	4.551029416	9.34E-25	3.05E-23	NA	NA	NA	NA	NA
Ctaxi_contig_39529|comp35421_c0_seq1	-2.066453624	0.563414825	0.005805078	0.016563485	NA	NA	NA	NA	NA
Ctaxi_contig_15221|comp32520_c1_seq1	-2.064756974	5.11979053	3.47E-28	1.39E-26	ccch-type zn-finger protein	gi|521730899|gb|EPQ60982.1|hypothetical protein GLOTRDRAFT_119002 [Gloeophyllum trabeum ATCC 11539]	AT1G66810.1		 Zinc finger C-x8-C-x5-C-x3-H type family protein 
Ctaxi_contig_34771|comp34990_c0_seq2	-2.064211497	5.195668257	8.02E-35	4.47E-33	NA	NA	NA	NA	NA
Ctaxi_contig_40880|comp35539_c2_seq1	-2.063366964	6.25322846	2.18E-30	9.90E-29	NA	NA	NA	NA	NA
Ctaxi_contig_17134|comp32856_c2_seq1	-2.063280958	1.594111014	3.15E-05	0.000156154	NA	NA	NA	NA	NA
Ctaxi_contig_51446|comp36239_c0_seq1	-2.063233474	6.07846253	2.29E-40	1.68E-38	pak-related gc kinase sid1	gi|552837920|ref|XP_005849471.1|hypothetical protein CHLNCDRAFT_142753 [Chlorella variabilis] >gi|307109131|gb|EFN57369.1| hypothetical protein CHLNCDRAFT_142753 [Chlorella variabilis]	AT4G04740.1	"CPK23,ATCPK23"	 calcium-dependent protein kinase 23 
Ctaxi_contig_70471|comp37210_c3_seq1	-2.063163426	4.221307873	1.29E-19	3.14E-18	NA	NA	NA	NA	NA
Ctaxi_contig_60015|comp36733_c5_seq1	-2.061497964	4.383231311	1.48E-24	4.80E-23	hypothetical protein CHLREDRAFT_173804	gi|159472420|ref|XP_001694349.1|hypothetical protein CHLREDRAFT_173804 [Chlamydomonas reinhardtii] >gi|158277012|gb|EDP02782.1| predicted protein [Chlamydomonas reinhardtii]	NA	NA	NA
Ctaxi_contig_50235|comp36162_c0_seq4	-2.061403937	6.657451448	3.78E-50	4.28E-48	NA	NA	NA	NA	NA
Ctaxi_contig_60705|comp36773_c5_seq3	-2.06096106	2.324924068	4.68E-05	0.000224743	laglidadg homing endonuclease	gi|555946148|gb|AGZ19352.1|hypothetical protein CH29B_p069 (chloroplast) [Chlorella sp. ArM0029B]	ATCG00700.1	PSBN	 photosystem II reaction center protein N 
Ctaxi_contig_64614|comp36973_c2_seq1	-2.060941079	9.731868628	1.48E-30	6.85E-29	alkaline phosphatase	gi|515524091|ref|WP_016957345.1|hypothetical protein [Catenovulum agarivorans]	NA	NA	NA
Ctaxi_contig_37428|comp35236_c0_seq2	-2.059819835	1.925311074	0.000912033	0.003256753	transmembrane protein 14c	gi|552810389|ref|XP_005843190.1|hypothetical protein CHLNCDRAFT_141477 [Chlorella variabilis] >gi|307102821|gb|EFN51088.1| hypothetical protein CHLNCDRAFT_141477 [Chlorella variabilis]	AT3G20510.1		 Transmembrane proteins 14C 
Ctaxi_contig_71364|comp37251_c2_seq2	-2.059162106	3.058698008	4.12E-06	2.45E-05	NA	NA	NA	NA	NA
Ctaxi_contig_19004|comp33145_c1_seq3	-2.057933869	5.163908348	5.68E-29	2.38E-27	NA	NA	NA	NA	NA
Ctaxi_contig_9601|comp31142_c0_seq3	-2.055779315	5.837584973	1.36E-28	5.52E-27	NA	NA	NA	NA	NA
Ctaxi_contig_35907|comp35100_c3_seq1	-2.055405403	7.257196111	2.70E-45	2.46E-43	NA	NA	NA	NA	NA
Ctaxi_contig_18612|comp33094_c1_seq3	-2.05499913	2.852449728	1.12E-08	9.99E-08	ankyrin repeat protein	"gi|157106389|ref|XP_001649301.1|ankyrin 2,3/unc44 [Aedes aegypti] >gi|108868849|gb|EAT33074.1| AAEL014668-PA, partial [Aedes aegypti]"	NA	NA	NA
Ctaxi_contig_28770|comp34410_c0_seq1	-2.05489886	3.600232125	4.95E-08	4.03E-07	chaperone protein dnaj 49-like	gi|552828956|ref|XP_005847590.1|hypothetical protein CHLNCDRAFT_133862 [Chlorella variabilis] >gi|307107245|gb|EFN55488.1| hypothetical protein CHLNCDRAFT_133862 [Chlorella variabilis]	NA	NA	NA
Ctaxi_contig_44350|comp35764_c7_seq3	-2.054695925	0.538686987	0.013986306	0.035273012	NA	NA	NA	NA	NA
Ctaxi_contig_49799|comp36130_c2_seq2	-2.054296112	4.383788569	7.21E-05	0.000332092	NA	NA	NA	NA	NA
Ctaxi_contig_64949|comp36991_c3_seq9	-2.05281478	6.826456205	2.61E-40	1.90E-38	NA	NA	NA	NA	NA
Ctaxi_contig_38550|comp35328_c3_seq3	-2.052404018	1.788108789	6.35E-05	0.000296293	ankyrin repeat protein	"gi|303324768|pdb|2XEH|AChain A, Structural Determinants For Improved Thermal Stability Of Designed Ankyrin Repeat Proteins With A Redesigned C- Capping Module. >gi|303324769|pdb|2XEH|B Chain B, Structural Determinants For Improved Thermal Stability Of Designed Ankyrin Repeat Proteins With A Redesigned C- Capping Module. >gi|303324770|pdb|2XEH|C Chain C, Structural Determinants For Improved Thermal Stability Of Designed Ankyrin Repeat Proteins With A Redesigned C- Capping Module"	AT3G04710.1	TPR10	 ankyrin repeat family protein 
Ctaxi_contig_55558|comp36477_c1_seq6	-2.051879914	4.186547756	1.59E-18	3.61E-17	NA	NA	NA	NA	NA
Ctaxi_contig_13924|comp32251_c1_seq2	-2.051710388	1.504809017	0.000595222	0.002233125	NA	NA	NA	NA	NA
Ctaxi_contig_54148|comp36391_c2_seq4	-2.051390609	3.520547112	6.86E-15	1.17E-13	NA	NA	NA	NA	NA
Ctaxi_contig_23700|comp33825_c3_seq1	-2.049418829	2.901667387	1.86E-11	2.29E-10	NA	NA	NA	NA	NA
Ctaxi_contig_55678|comp36484_c5_seq11	-2.048711507	1.289931442	0.000273758	0.001110405	carboxylate clamp-tetratricopeptide repeat protein	gi|159489052|ref|XP_001702511.1|predicted protein [Chlamydomonas reinhardtii] >gi|158280533|gb|EDP06290.1| predicted protein [Chlamydomonas reinhardtii]	AT1G62390.1	Phox2	 Octicosapeptide/Phox/Bem1p (PB1) domain-containing protein / tetratricopeptide repeat (TPR)-containing protein 
Ctaxi_contig_21191|comp33473_c3_seq1	-2.047546647	3.574516498	6.83E-17	1.38E-15	NA	NA	NA	NA	NA
Ctaxi_contig_64621|comp36974_c2_seq1	-2.047468005	4.70270276	7.48E-25	2.47E-23	NA	NA	NA	NA	NA
Ctaxi_contig_19197|comp33172_c3_seq8	-2.046877661	3.432802026	3.41E-15	5.98E-14	phosphatidylserine decarboxylase	gi|443918639|gb|ELU39054.1|phosphatidylserine decarboxylase family protein [Rhizoctonia solani AG-1 IA]	NA	NA	NA
Ctaxi_contig_9566|comp31133_c0_seq1	-2.046515727	3.848999103	1.12E-12	1.56E-11	expressed protein	gi|552846461|ref|XP_005851629.1|expressed protein [Chlorella variabilis] >gi|307111292|gb|EFN59527.1| expressed protein [Chlorella variabilis]	NA	NA	NA
Ctaxi_contig_54837|comp36432_c3_seq3	-2.0460281	5.055713619	6.57E-34	3.47E-32	NA	NA	NA	NA	NA
Ctaxi_contig_19269|comp33183_c2_seq2	-2.044055225	4.9214258	3.48E-22	9.87E-21	peroxidase	gi|488725225|ref|WP_002648789.1|peroxidase [Planctomyces maris] >gi|148842669|gb|EDL57043.1| peroxidase [Planctomyces maris DSM 8797]	NA	NA	NA
Ctaxi_contig_39828|comp35446_c5_seq3	-2.044024089	4.625866404	9.16E-17	1.83E-15	NA	NA	NA	NA	NA
Ctaxi_contig_60616|comp36768_c2_seq14	-2.043923405	4.853831664	3.17E-25	1.07E-23	hepatic lectin-like	gi|512875343|ref|XP_004918907.1|PREDICTED: uncharacterized protein LOC101730984 [Xenopus (Silurana) tropicalis]	NA	NA	NA
Ctaxi_contig_8501|comp30720_c0_seq3	-2.043854635	1.192597499	0.00117155	0.004070415	NA	NA	NA	NA	NA
Ctaxi_contig_65625|comp37016_c3_seq1	-2.042923811	2.801949478	3.71E-12	4.90E-11	NA	NA	NA	NA	NA
Ctaxi_contig_33942|comp34914_c1_seq3	-2.042517371	1.104334726	0.003897897	0.011676256	NA	NA	NA	NA	NA
Ctaxi_contig_26797|comp34181_c1_seq7	-2.042015816	2.376006593	4.65E-06	2.73E-05	NA	NA	NA	NA	NA
Ctaxi_contig_56019|comp36507_c0_seq1	-2.041954532	2.084513492	2.18E-05	0.000112068	roothairless expressed	"gi|115454191|ref|NP_001050696.1|Os03g0625700 [Oryza sativa Japonica Group] >gi|113549167|dbj|BAF12610.1| Os03g0625700, partial [Oryza sativa Japonica Group]"	AT1G47550.2	SEC3A	 exocyst complex component sec3A 
Ctaxi_contig_33874|comp34907_c3_seq3	-2.041800678	4.37780954	1.40E-25	4.83E-24	acyl- --sterol o-acyltransferase 1-like	gi|298200321|gb|ADI60058.1|wax synthase [Euglena gracilis]	AT5G55320.1		 MBOAT (membrane bound O-acyl transferase) family protein 
Ctaxi_contig_42555|comp35645_c2_seq1	-2.041793931	5.781849523	1.06E-37	6.77E-36	NA	NA	NA	NA	NA
Ctaxi_contig_22159|comp33628_c2_seq1	-2.041636304	5.592867688	1.02E-32	5.09E-31	p-loop containing nucleoside triphosphate hydrolase protein	gi|545368000|ref|XP_005648790.1|P-loop containing nucleoside triphosphate hydrolase protein [Coccomyxa subellipsoidea C-169] >gi|384250767|gb|EIE24246.1| P-loop containing nucleoside triphosphate hydrolase protein [Coccomyxa subellipsoidea C-169]	AT3G63480.2		 ATP binding microtubule motor family protein 
Ctaxi_contig_70473|comp37210_c3_seq3	-2.04153268	2.505408526	1.36E-08	1.20E-07	NA	NA	NA	NA	NA
Ctaxi_contig_63517|comp36923_c1_seq1	-2.039505381	2.858364008	1.61E-09	1.60E-08	NA	NA	NA	NA	NA
Ctaxi_contig_19109|comp33159_c0_seq1	-2.036711435	7.359358188	4.46E-40	3.22E-38	dead box atp-dependent rna helicase	gi|527188911|gb|EPS60784.1|hypothetical protein M569_14017 [Genlisea aurea]	AT3G19760.1	EIF4A-III	 eukaryotic initiation factor 4A-III 
Ctaxi_contig_49507|comp36112_c0_seq1	-2.035024723	5.347839264	5.63E-34	2.99E-32	ankyrin repeat protein	"gi|157106769|ref|XP_001649474.1|ankyrin 2,3/unc44 [Aedes aegypti] >gi|108868779|gb|EAT33004.1| AAEL014742-PA, partial [Aedes aegypti]"	AT3G04710.1	TPR10	 ankyrin repeat family protein 
Ctaxi_contig_16653|comp32764_c0_seq1	-2.034415518	3.333787964	0.013040586	0.033240001	NA	NA	NA	NA	NA
Ctaxi_contig_21143|comp33466_c1_seq1	-2.032567169	1.964583752	5.73E-07	3.94E-06	NA	NA	NA	NA	NA
Ctaxi_contig_58931|comp36677_c7_seq1	-2.032040063	7.792172283	9.81E-47	9.56E-45	NA	NA	NA	NA	NA
Ctaxi_contig_54196|comp36394_c1_seq3	-2.030911607	1.386283349	0.000107954	0.00047891	protein	gi|159468325|ref|XP_001692333.1|hypothetical protein CHLREDRAFT_189482 [Chlamydomonas reinhardtii] >gi|158278519|gb|EDP04283.1| predicted protein [Chlamydomonas reinhardtii]	NA	NA	NA
Ctaxi_contig_31727|comp34717_c0_seq8	-2.028924652	1.290690726	0.001589959	0.005324432	NA	NA	NA	NA	NA
Ctaxi_contig_11350|comp31657_c0_seq4	-2.028580401	3.066915478	1.44E-10	1.62E-09	NA	NA	NA	NA	NA
Ctaxi_contig_24367|comp33920_c5_seq1	-2.028356093	2.046735691	4.35E-07	3.03E-06	NA	NA	NA	NA	NA
Ctaxi_contig_35406|comp35052_c2_seq3	-2.027668561	4.434335878	3.96E-25	1.33E-23	NA	NA	NA	NA	NA
Ctaxi_contig_67527|comp37093_c2_seq1	-2.024633114	3.341399485	8.92E-15	1.52E-13	NA	NA	NA	NA	NA
Ctaxi_contig_11058|comp31583_c1_seq2	-2.024604032	3.244525112	1.24E-14	2.07E-13	dnaj heat shock family protein	gi|552815666|ref|XP_005844504.1|hypothetical protein CHLNCDRAFT_138873 [Chlorella variabilis] >gi|307104147|gb|EFN52402.1| hypothetical protein CHLNCDRAFT_138873 [Chlorella variabilis]	AT3G62600.1	"ATERDJ3B,ERDJ3B"	 DNAJ heat shock family protein 
Ctaxi_contig_65257|comp37006_c2_seq2	-2.023220404	2.384716558	5.09E-08	4.13E-07	polyadenylate-binding protein	"gi|71018821|ref|XP_759641.1|hypothetical protein UM03494.1 [Ustilago maydis 521] >gi|74701642|sp|Q4P8R9.1|PABP_USTMA RecName: Full=Polyadenylate-binding protein, cytoplasmic and nuclear; Short=PABP; Short=Poly(A)-binding protein; AltName: Full=Polyadenylate tail-binding protein >gi|46099399|gb|EAK84632.1| hypothetical protein UM03494.1 [Ustilago maydis 521]"	AT1G71770.2	PAB5	 poly(A)-binding protein 5 
Ctaxi_contig_54755|comp36427_c5_seq1	-2.023211956	4.243875475	9.43E-24	2.92E-22	NA	NA	NA	NA	NA
Ctaxi_contig_48413|comp36037_c3_seq3	-2.02107335	2.513567328	6.13E-09	5.66E-08	NA	NA	NA	NA	NA
Ctaxi_contig_58946|comp36677_c10_seq3	-2.019916879	6.815858194	2.34E-35	1.34E-33	NA	NA	NA	NA	NA
Ctaxi_contig_14818|comp32446_c0_seq1	-2.019385599	7.60118988	9.91E-36	5.83E-34	NA	NA	NA	NA	NA
Ctaxi_contig_55890|comp36499_c0_seq2	-2.019369341	0.969514589	0.003513039	0.010650443	NA	NA	NA	NA	NA
Ctaxi_contig_39826|comp35446_c5_seq1	-2.019308627	6.461654686	8.37E-26	2.93E-24	NA	NA	NA	NA	NA
Ctaxi_contig_33585|comp34881_c0_seq3	-2.019158167	0.694749579	0.009825126	0.026069226	NA	NA	NA	NA	NA
Ctaxi_contig_16514|comp32741_c1_seq2	-2.018305439	2.606733547	0.000813979	0.002944891	hypothetical protein VOLCADRAFT_89630	gi|302835235|ref|XP_002949179.1|hypothetical protein VOLCADRAFT_89630 [Volvox carteri f. nagariensis] >gi|300265481|gb|EFJ49672.1| hypothetical protein VOLCADRAFT_89630 [Volvox carteri f. nagariensis]	NA	NA	NA
Ctaxi_contig_10713|comp31483_c0_seq1	-2.018105068	6.3045014	3.34E-26	1.20E-24	NA	NA	NA	NA	NA
Ctaxi_contig_67799|comp37100_c4_seq15	-2.017988559	0.971794876	0.011748374	0.030367602	NA	NA	NA	NA	NA
Ctaxi_contig_62761|comp36876_c3_seq3	-2.01630955	5.373153047	1.99E-16	3.84E-15	NA	NA	NA	NA	NA
Ctaxi_contig_23774|comp33834_c0_seq1	-2.01598656	4.672174005	2.62E-23	7.95E-22	NA	NA	NA	NA	NA
Ctaxi_contig_70382|comp37205_c5_seq3	-2.015727684	1.336809084	0.018638339	0.045115166	NA	NA	NA	NA	NA
Ctaxi_contig_35362|comp35047_c1_seq3	-2.015721403	2.540689635	7.26E-07	4.91E-06	NA	NA	NA	NA	NA
Ctaxi_contig_10574|comp31438_c3_seq3	-2.015361492	4.496900215	7.13E-13	1.01E-11	NA	NA	NA	NA	NA
Ctaxi_contig_42070|comp35611_c3_seq1	-2.015182239	2.740669724	1.06E-09	1.07E-08	protein gar2-like	"gi|449513509|ref|XP_004164344.1|PREDICTED: 31 kDa ribonucleoprotein, chloroplastic-like [Cucumis sativus]"	AT3G55340.1	PHIP1	 phragmoplastin interacting protein 1 
Ctaxi_contig_54062|comp36385_c1_seq9	-2.015151728	4.00297319	3.35E-14	5.36E-13	NA	NA	NA	NA	NA
Ctaxi_contig_33875|comp34907_c3_seq4	-2.013571146	3.006455465	4.45E-11	5.29E-10	NA	NA	NA	NA	NA
Ctaxi_contig_62730|comp36875_c5_seq1	-2.012538715	2.348332478	8.02E-08	6.28E-07	abc bile acid transporter	gi|566021662|gb|ETI44573.1|hypothetical protein F443_10730 [Phytophthora parasitica P1569]	AT1G30400.2	"ATMRP1,EST1,ABCC1"	 multidrug resistance-associated protein 1 
Ctaxi_contig_64616|comp36973_c2_seq3	-2.011036872	7.839033853	1.99E-25	6.84E-24	alkaline phosphatase	gi|159490260|ref|XP_001703098.1|phosphate-repressible alkaline phosphatase [Chlamydomonas reinhardtii] >gi|158270794|gb|EDO96628.1| phosphate-repressible alkaline phosphatase [Chlamydomonas reinhardtii]	NA	NA	NA
Ctaxi_contig_44113|comp35757_c0_seq3	-2.010627818	4.872588445	1.44E-21	3.95E-20	NA	NA	NA	NA	NA
Ctaxi_contig_42677|comp35654_c2_seq1	-2.010375515	2.772340498	6.46E-08	5.15E-07	atp-dependent rna helicase eif4a-like isoform 2	gi|225438690|ref|XP_002277554.1|PREDICTED: eukaryotic initiation factor 4A [Vitis vinifera] >gi|296082429|emb|CBI21434.3| unnamed protein product [Vitis vinifera]	AT4G37020.1		 BEST Arabidopsis thaliana protein match is: eukaryotic initiation factor 4A-III (TAIR:AT3G19760.1); Has 30201 Blast hits to 17322 proteins in 780 species: Archae - 12; Bacteria - 1396; Metazoa - 17338; Fungi - 3422; Plants - 5037; Viruses - 0; Other Eukaryotes - 2996 (source: NCBI BLink). 
Ctaxi_contig_70940|comp37231_c0_seq1	-2.00968898	2.50363217	1.45E-07	1.10E-06	NA	NA	NA	NA	NA
Ctaxi_contig_53581|comp36352_c1_seq1	-2.009615869	0.941816883	0.002309029	0.007391331	NA	NA	NA	NA	NA
Ctaxi_contig_23212|comp33766_c0_seq4	-2.008284055	5.596146281	1.25E-16	2.46E-15	NA	NA	NA	NA	NA
Ctaxi_contig_38423|comp35321_c0_seq1	-2.007129989	3.104885968	0.019537707	0.046931669	tbc1 domain family member 4	gi|302836908|ref|XP_002950014.1|hypothetical protein VOLCADRAFT_90424 [Volvox carteri f. nagariensis] >gi|300264923|gb|EFJ49117.1| hypothetical protein VOLCADRAFT_90424 [Volvox carteri f. nagariensis]	NA	NA	NA
Ctaxi_contig_61955|comp36837_c3_seq4	-2.006844631	4.581688246	1.29E-17	2.75E-16	NA	NA	NA	NA	NA
Ctaxi_contig_64641|comp36974_c6_seq1	-2.004791888	5.275772287	1.58E-26	5.81E-25	NA	NA	NA	NA	NA
Ctaxi_contig_71770|comp37263_c4_seq1	-2.003715294	1.367684775	0.000214743	0.000892657	flagellar outer dynein arm heavy chain gamma	gi|159488032|ref|XP_001702026.1|flagellar outer dynein arm heavy chain gamma [Chlamydomonas reinhardtii] >gi|158271483|gb|EDO97301.1| flagellar outer dynein arm heavy chain gamma [Chlamydomonas reinhardtii]	NA	NA	NA
Ctaxi_contig_63709|comp36933_c1_seq7	-2.002996732	6.195251635	1.33E-14	2.22E-13	filamentation temperature-sensitive h 2b	gi|545372026|ref|XP_005650521.1|hypothetical protein COCSUDRAFT_22213 [Coccomyxa subellipsoidea C-169] >gi|384252501|gb|EIE25977.1| hypothetical protein COCSUDRAFT_22213 [Coccomyxa subellipsoidea C-169]	AT2G30950.1	"VAR2,FTSH2"	 FtsH extracellular protease family 
Ctaxi_contig_45405|comp35825_c1_seq1	-2.00249161	5.402450117	2.82E-34	1.53E-32	NA	NA	NA	NA	NA
Ctaxi_contig_19237|comp33179_c0_seq1	-2.00169191	1.989774341	0.004819596	0.014076496	tpa: mitochondrial transcription termination factor family protein	gi|357111636|ref|XP_003557618.1|PREDICTED: uncharacterized protein LOC100824727 [Brachypodium distachyon]	AT2G21710.1	EMB2219	 Mitochondrial transcription termination factor family protein 
Ctaxi_contig_51385|comp36235_c5_seq1	-2.001570915	3.180932117	5.86E-09	5.43E-08	NA	NA	NA	NA	NA
Ctaxi_contig_45489|comp35831_c2_seq1	-1.999725057	5.528890131	1.27E-30	5.85E-29	ats1 domain-containing protein	gi|302853230|ref|XP_002958131.1|hypothetical protein VOLCADRAFT_99335 [Volvox carteri f. nagariensis] >gi|300256492|gb|EFJ40756.1| hypothetical protein VOLCADRAFT_99335 [Volvox carteri f. nagariensis]	NA	NA	NA
Ctaxi_contig_31015|comp34644_c3_seq12	-1.999577581	3.779189371	5.39E-15	9.29E-14	NA	NA	NA	NA	NA
Ctaxi_contig_7810|comp30373_c0_seq2	-1.998417615	1.95503443	3.49E-06	2.09E-05	ribosome recycling factor	gi|116792122|gb|ABK26242.1|unknown [Picea sitchensis]	AT3G63190.1	"RRF,HFP108,cpRRF,AtcpRRF"	" ribosome recycling factor, chloroplast precursor "
Ctaxi_contig_18696|comp33100_c4_seq1	-1.997396212	1.155168898	0.001049271	0.003693071	pentatricopeptide repeat-containing protein at5g39710-like	gi|462397527|gb|EMJ03195.1|hypothetical protein PRUPE_ppa024918mg [Prunus persica]	AT5G04810.1		 pentatricopeptide (PPR) repeat-containing protein 
Ctaxi_contig_40810|comp35533_c4_seq18	-1.996083286	1.214184625	0.017588502	0.042994858	NA	NA	NA	NA	NA
Ctaxi_contig_37876|comp35277_c0_seq3	-1.995854281	1.195556367	0.000726053	0.002660925	NA	NA	NA	NA	NA
Ctaxi_contig_15218|comp32520_c0_seq1	-1.9952257	5.169231588	1.73E-31	8.29E-30	NA	NA	NA	NA	NA
Ctaxi_contig_17002|comp32829_c1_seq6	-1.994669214	1.720946138	8.15E-05	0.000371643	metacaspase 3	gi|302833014|ref|XP_002948071.1|metacaspase type I [Volvox carteri f. nagariensis] >gi|300266873|gb|EFJ51059.1| metacaspase type I [Volvox carteri f. nagariensis]	AT4G25110.2	"AtMC2,MC2"	 metacaspase 2 
Ctaxi_contig_63717|comp36933_c1_seq15	-1.993429887	5.358554673	5.17E-16	9.66E-15	atp-dependent zinc metalloprotease ftsh chloroplastic-like	gi|545372026|ref|XP_005650521.1|hypothetical protein COCSUDRAFT_22213 [Coccomyxa subellipsoidea C-169] >gi|384252501|gb|EIE25977.1| hypothetical protein COCSUDRAFT_22213 [Coccomyxa subellipsoidea C-169]	AT2G30950.1	"VAR2,FTSH2"	 FtsH extracellular protease family 
Ctaxi_contig_48226|comp36028_c2_seq1	-1.992932239	1.168928572	0.000178876	0.000757873	protein kinase	gi|145534283|ref|XP_001452886.1|hypothetical protein [Paramecium tetraurelia strain d4-2] >gi|124420585|emb|CAK85489.1| unnamed protein product [Paramecium tetraurelia]	AT3G48750.1	"CDKA;1,CDC2AAT,CDK2,CDC2,CDC2A,CDKA1"	 cell division control 2 
Ctaxi_contig_23922|comp33854_c1_seq2	-1.991724323	2.178624393	2.32E-07	1.70E-06	NA	NA	NA	NA	NA
Ctaxi_contig_62733|comp36875_c6_seq3	-1.991678022	3.886227191	2.70E-10	2.95E-09	multidrug resistance-associated protein 4 isoform 2	gi|297481262|ref|XP_002707891.1|PREDICTED: LOW QUALITY PROTEIN: multidrug resistance-associated protein 4 [Bos taurus] >gi|296481665|tpg|DAA23780.1| TPA: ATP-binding cassette protein C4-like [Bos taurus]	AT2G34660.2	"MRP2,ABCC2,AtABCC2"	 multidrug resistance-associated protein 2 
Ctaxi_contig_42638|comp35652_c3_seq5	-1.991424391	2.022321463	0.001731919	0.005740028	cathepsin z	gi|255078272|ref|XP_002502716.1|cysteine endopeptidase [Micromonas sp. RCC299] >gi|226517981|gb|ACO63974.1| cysteine endopeptidase [Micromonas sp. RCC299]	AT1G02305.1		 Cysteine proteinases superfamily protein 
Ctaxi_contig_49854|comp36135_c7_seq1	-1.991177863	4.553356059	1.61E-19	3.90E-18	expressed protein	gi|552829366|ref|XP_005847686.1|expressed protein [Chlorella variabilis] >gi|307107341|gb|EFN55584.1| expressed protein [Chlorella variabilis]	NA	NA	NA
Ctaxi_contig_57489|comp36597_c2_seq3	-1.988507491	2.813018766	9.21E-09	8.31E-08	qc-snare syn8 syntaxin8-family	"gi|545370090|ref|XP_005649717.1|Qc-snare protein, Syn8/Syntaxin8-family [Coccomyxa subellipsoidea C-169] >gi|384251696|gb|EIE25173.1| Qc-snare protein, Syn8/Syntaxin8-family [Coccomyxa subellipsoidea C-169]"	NA	NA	NA
Ctaxi_contig_70893|comp37228_c7_seq1	-1.986843582	4.385306247	8.58E-25	2.81E-23	hypothetical protein COCSUDRAFT_32644	gi|545370751|ref|XP_005649987.1|hypothetical protein COCSUDRAFT_32644 [Coccomyxa subellipsoidea C-169] >gi|384251966|gb|EIE25443.1| hypothetical protein COCSUDRAFT_32644 [Coccomyxa subellipsoidea C-169]	NA	NA	NA
Ctaxi_contig_47627|comp35986_c1_seq4	-1.984542969	6.354872989	1.25E-12	1.73E-11	transmembrane protein 16h	gi|403368590|gb|EJY84134.1|Anoctamin domain containing protein [Oxytricha trifallax]	AT1G73020.2		 unknown protein; FUNCTIONS IN: molecular_function unknown; INVOLVED IN: biological_process unknown; LOCATED IN: cellular_component unknown; EXPRESSED IN: 22 plant structures; EXPRESSED DURING: 13 growth stages; CONTAINS InterPro DOMAIN/s: Protein of unknown function DUF590 (InterPro:IPR007632). 
Ctaxi_contig_36678|comp35176_c0_seq9	-1.983964943	6.118446911	8.97E-45	7.94E-43	NA	NA	NA	NA	NA
Ctaxi_contig_9948|comp31260_c1_seq3	-1.98394658	3.846010354	2.67E-08	2.25E-07	NA	NA	NA	NA	NA
Ctaxi_contig_59241|comp36692_c2_seq1	-1.98316498	4.546404028	8.81E-21	2.30E-19	NA	NA	NA	NA	NA
Ctaxi_contig_15290|comp32533_c1_seq1	-1.981631905	1.342098987	0.005411098	0.015577623	duf1336-domain-containing protein	gi|545363334|ref|XP_005646801.1|DUF1336-domain-containing protein [Coccomyxa subellipsoidea C-169] >gi|384248774|gb|EIE22257.1| DUF1336-domain-containing protein [Coccomyxa subellipsoidea C-169]	AT5G35180.4		 Protein of unknown function (DUF1336) 
Ctaxi_contig_36502|comp35158_c1_seq3	-1.98156497	5.128408845	2.70E-26	9.81E-25	NA	NA	NA	NA	NA
Ctaxi_contig_34784|comp34990_c1_seq2	-1.980119277	4.047855191	4.22E-23	1.26E-21	sulfur stress regulator	gi|552838353|ref|XP_005849558.1|hypothetical protein CHLNCDRAFT_34706 [Chlorella variabilis] >gi|307109218|gb|EFN57456.1| hypothetical protein CHLNCDRAFT_34706 [Chlorella variabilis]	AT1G10940.1	"ASK1,SNRK2-4,SNRK2.4,SRK2A"	 Protein kinase superfamily protein 
Ctaxi_contig_47923|comp36005_c2_seq2	-1.978090818	2.359879805	1.18E-06	7.71E-06	NA	NA	NA	NA	NA
Ctaxi_contig_17839|comp32969_c2_seq1	-1.97763408	1.547848194	5.86E-05	0.00027491	glutamyl-trna reductase	gi|302840535|ref|XP_002951823.1|hypothetical protein VOLCADRAFT_81610 [Volvox carteri f. nagariensis] >gi|300263071|gb|EFJ47274.1| hypothetical protein VOLCADRAFT_81610 [Volvox carteri f. nagariensis]	AT1G58290.1	HEMA1	 Glutamyl-tRNA reductase family protein 
Ctaxi_contig_68964|comp37149_c8_seq2	-1.977351827	4.357605856	8.46E-28	3.31E-26	protein	gi|298708801|emb|CBJ30761.1|expressed unknown protein [Ectocarpus siliculosus]	NA	NA	NA
Ctaxi_contig_47833|comp35999_c4_seq2	-1.97684923	3.957064057	6.89E-21	1.81E-19	NA	NA	NA	NA	NA
Ctaxi_contig_39108|comp35381_c1_seq2	-1.97574186	0.817496832	0.005516502	0.015851252	NA	NA	NA	NA	NA
Ctaxi_contig_50338|comp36169_c0_seq9	-1.975646949	2.505176441	0.000571222	0.002152376	vacuolar protein sorting-associated protein 41 homolog	gi|545368729|ref|XP_005649140.1|ARM repeat-containing protein [Coccomyxa subellipsoidea C-169] >gi|384251118|gb|EIE24596.1| ARM repeat-containing protein [Coccomyxa subellipsoidea C-169]	AT1G08190.1	"ATVPS41,ZIP2,VPS41,ATVAM2,VAM2"	 vacuolar protein sorting 41 
Ctaxi_contig_31246|comp34668_c0_seq1	-1.974882929	2.800160466	4.54E-05	0.000218952	NA	NA	NA	NA	NA
Ctaxi_contig_44444|comp35772_c2_seq3	-1.973792893	1.691197553	3.73E-05	0.000182886	NA	NA	NA	NA	NA
Ctaxi_contig_7487|comp30157_c0_seq1	-1.973749533	4.554751258	8.12E-27	3.04E-25	NA	NA	NA	NA	NA
Ctaxi_contig_51382|comp36235_c1_seq7	-1.972944851	1.875862305	1.97E-05	0.000102278	NA	NA	NA	NA	NA
Ctaxi_contig_39952|comp35458_c1_seq4	-1.972147476	3.543759228	0.013621528	0.03450737	NA	NA	NA	NA	NA
Ctaxi_contig_24218|comp33899_c2_seq2	-1.971409854	1.946767545	3.62E-06	2.16E-05	hypothetical protein COCSUDRAFT_33899	gi|545359861|ref|XP_005645358.1|hypothetical protein COCSUDRAFT_33899 [Coccomyxa subellipsoidea C-169] >gi|384247327|gb|EIE20814.1| hypothetical protein COCSUDRAFT_33899 [Coccomyxa subellipsoidea C-169]	NA	NA	NA
Ctaxi_contig_54973|comp36441_c4_seq6	-1.970969542	0.668538496	0.006018898	0.01706176	NA	NA	NA	NA	NA
Ctaxi_contig_50993|comp36210_c0_seq2	-1.969770049	4.947296552	4.41E-24	1.39E-22	NA	NA	NA	NA	NA
Ctaxi_contig_19268|comp33183_c2_seq1	-1.96964923	5.407301287	7.11E-27	2.68E-25	animal heme peroxidase homologue	gi|522055840|ref|WP_020567049.1|hypothetical protein [Lewinella persica]	NA	NA	NA
Ctaxi_contig_18419|comp33065_c1_seq1	-1.969328025	4.230170413	3.02E-16	5.74E-15	NA	NA	NA	NA	NA
Ctaxi_contig_49149|comp36086_c0_seq1	-1.968965427	6.341767957	1.17E-22	3.40E-21	alkaline phosphatase	"gi|302839093|ref|XP_002951104.1|alkaline phosphatase, secreted, phosphate-repressible [Volvox carteri f. nagariensis] >gi|300263799|gb|EFJ47998.1| alkaline phosphatase, secreted, phosphate-repressible [Volvox carteri f. nagariensis]"	NA	NA	NA
Ctaxi_contig_71794|comp37264_c1_seq3	-1.96792413	4.544065743	1.40E-23	4.31E-22	NA	NA	NA	NA	NA
Ctaxi_contig_63831|comp36941_c0_seq1	-1.966365988	4.395137083	3.21E-20	8.09E-19	molecular chaperone	gi|488804136|ref|WP_002716542.1|hypothetical protein [Afipia felis] >gi|410881103|gb|EKS28943.1| hypothetical protein HMPREF9697_01471 [Afipia felis ATCC 53690]	AT1G24120.1	ARL1	 ARG1-like 1 
Ctaxi_contig_16690|comp32771_c0_seq2	-1.9648282	1.821942473	2.24E-05	0.000114566	NA	NA	NA	NA	NA
Ctaxi_contig_71307|comp37248_c1_seq3	-1.964005652	4.636415112	8.22E-16	1.51E-14	hypothetical protein CHLREDRAFT_173804	gi|159472420|ref|XP_001694349.1|hypothetical protein CHLREDRAFT_173804 [Chlamydomonas reinhardtii] >gi|158277012|gb|EDP02782.1| predicted protein [Chlamydomonas reinhardtii]	NA	NA	NA
Ctaxi_contig_71306|comp37248_c1_seq2	-1.963571356	7.259688359	5.68E-23	1.69E-21	alpha-2-macroglobulin domain-containing protein	gi|159481760|ref|XP_001698946.1|hypothetical protein CHLREDRAFT_177538 [Chlamydomonas reinhardtii] >gi|158273438|gb|EDO99228.1| predicted protein [Chlamydomonas reinhardtii]	NA	NA	NA
Ctaxi_contig_71749|comp37262_c1_seq2	-1.962804265	6.697728799	2.52E-39	1.76E-37	60s ribosomal protein l13	gi|37625523|gb|AAQ96375.1|60S ribosomal protein L13 [Solanum palustre]	AT3G49010.3	"ATBBC1,BBC1,RSU2"	 breast basic conserved 1 
Ctaxi_contig_47841|comp35999_c7_seq1	-1.962592841	5.654965114	8.37E-32	4.05E-30	NA	NA	NA	NA	NA
Ctaxi_contig_64765|comp36981_c2_seq9	-1.962592309	5.885908255	2.60E-37	1.65E-35	o-linked c transferase like protein	gi|545376120|ref|XP_005652169.1|TPR-like protein [Coccomyxa subellipsoidea C-169] >gi|384254151|gb|EIE27625.1| TPR-like protein [Coccomyxa subellipsoidea C-169]	AT3G04240.1	SEC	 Tetratricopeptide repeat (TPR)-like superfamily protein 
Ctaxi_contig_54841|comp36432_c4_seq2	-1.960302487	5.364857822	8.35E-35	4.63E-33	NA	NA	NA	NA	NA
Ctaxi_contig_60005|comp36733_c1_seq1	-1.959291569	4.308971299	1.31E-16	2.58E-15	alpha-2-macroglobulin domain-containing protein	gi|302854365|ref|XP_002958691.1|hypothetical protein VOLCADRAFT_99981 [Volvox carteri f. nagariensis] >gi|300255972|gb|EFJ40251.1| hypothetical protein VOLCADRAFT_99981 [Volvox carteri f. nagariensis]	NA	NA	NA
Ctaxi_contig_6924|comp29724_c0_seq1	-1.958783765	1.149873209	0.001820575	0.005991234	NA	NA	NA	NA	NA
Ctaxi_contig_41542|comp35581_c7_seq1	-1.958577816	4.679823055	8.53E-19	1.98E-17	NA	NA	NA	NA	NA
Ctaxi_contig_15225|comp32520_c2_seq1	-1.957570498	5.140207875	9.29E-25	3.04E-23	NA	NA	NA	NA	NA
Ctaxi_contig_54214|comp36395_c5_seq2	-1.956482224	2.872121905	3.17E-10	3.42E-09	arginine deiminase	gi|302851505|ref|XP_002957276.1|hypothetical protein VOLCADRAFT_107614 [Volvox carteri f. nagariensis] >gi|300257371|gb|EFJ41620.1| hypothetical protein VOLCADRAFT_107614 [Volvox carteri f. nagariensis]	NA	NA	NA
Ctaxi_contig_65538|comp37012_c3_seq1	-1.954987365	1.073624103	0.003335242	0.010180547	flagellar inner arm dynein 1 heavy chain alpha	gi|302843856|ref|XP_002953469.1|flagellar inner arm dynein 1 heavy chain alpha [Volvox carteri f. nagariensis] >gi|300261228|gb|EFJ45442.1| flagellar inner arm dynein 1 heavy chain alpha [Volvox carteri f. nagariensis]	NA	NA	NA
Ctaxi_contig_40047|comp35466_c2_seq5	-1.954682646	4.096555323	3.26E-23	9.87E-22	NA	NA	NA	NA	NA
Ctaxi_contig_40306|comp35490_c0_seq10	-1.954283493	3.315807674	2.16E-11	2.65E-10	NA	NA	NA	NA	NA
Ctaxi_contig_24736|comp33972_c3_seq19	-1.953925692	2.627210591	4.30E-08	3.52E-07	polymorphic outer membrane protein	gi|333987058|ref|YP_004519665.1|hypothetical protein MSWAN_0837 [Methanobacterium sp. SWAN-1] >gi|503591290|ref|WP_013825366.1| hypothetical protein [Methanobacterium sp. SWAN-1] >gi|333825202|gb|AEG17864.1| conserved repeat domain protein [Methanobacterium sp. SWAN-1]	NA	NA	NA
Ctaxi_contig_53375|comp36339_c0_seq162	-1.953202635	4.135010673	0.003668304	0.011071404	tetratricopeptide repeat family	gi|298711001|emb|CBJ32307.1|Tetratricopeptide repeat containing protein [Ectocarpus siliculosus]	NA	NA	NA
Ctaxi_contig_62796|comp36878_c6_seq5	-1.953084061	1.405934253	0.004876086	0.014218232	dna topoisomerase 3-beta-1-like	gi|552823138|ref|XP_005846276.1|hypothetical protein CHLNCDRAFT_53167 [Chlorella variabilis] >gi|307105927|gb|EFN54174.1| hypothetical protein CHLNCDRAFT_53167 [Chlorella variabilis]	AT2G32000.1		" DNA topoisomerase, type IA, core "
Ctaxi_contig_36105|comp35118_c4_seq2	-1.95287386	5.790912711	6.01E-21	1.58E-19	flagellar basal body protein	gi|159478627|ref|XP_001697404.1|flagellar/basal body protein [Chlamydomonas reinhardtii] >gi|158274562|gb|EDP00344.1| flagellar/basal body protein [Chlamydomonas reinhardtii]	NA	NA	NA
Ctaxi_contig_13014|comp32059_c1_seq4	-1.95276505	4.666104021	1.69E-06	1.07E-05	NA	NA	NA	NA	NA
Ctaxi_contig_66593|comp37055_c6_seq2	-1.95236799	0.804957106	0.004177496	0.012421202	NA	NA	NA	NA	NA
Ctaxi_contig_19116|comp33159_c1_seq1	-1.951970217	2.907939058	3.77E-09	3.59E-08	NA	NA	NA	NA	NA
Ctaxi_contig_71310|comp37248_c4_seq1	-1.950773141	8.248968516	2.38E-36	1.44E-34	quiescin-sulfhydryl oxidase 2	gi|545354798|ref|XP_005643232.1|hypothetical protein COCSUDRAFT_49169 [Coccomyxa subellipsoidea C-169] >gi|384245193|gb|EIE18688.1| hypothetical protein COCSUDRAFT_49169 [Coccomyxa subellipsoidea C-169]	AT2G01270.1	"AtQSOX2,QSOX2"	 quiescin-sulfhydryl oxidase 2 
Ctaxi_contig_60020|comp36733_c6_seq5	-1.949459875	3.888795753	9.60E-16	1.76E-14	NA	NA	NA	NA	NA
Ctaxi_contig_49150|comp36086_c0_seq2	-1.948924353	5.586695822	7.77E-25	2.56E-23	alkaline phosphatase	"gi|302839093|ref|XP_002951104.1|alkaline phosphatase, secreted, phosphate-repressible [Volvox carteri f. nagariensis] >gi|300263799|gb|EFJ47998.1| alkaline phosphatase, secreted, phosphate-repressible [Volvox carteri f. nagariensis]"	NA	NA	NA
Ctaxi_contig_13292|comp32128_c1_seq1	-1.947724243	1.154800003	0.000474451	0.001825838	NA	NA	NA	NA	NA
Ctaxi_contig_11288|comp31642_c0_seq1	-1.946553456	0.801246115	0.005737768	0.016406383	NA	NA	NA	NA	NA
Ctaxi_contig_17835|comp32969_c0_seq1	-1.945704849	1.033225369	0.001228787	0.004244962	glutamyl-trna reductase	gi|159468490|ref|XP_001692407.1|glutamyl-trna reductase [Chlamydomonas reinhardtii] >gi|11935084|gb|AAG41962.1|AF305613_1 glutamyl-tRNA reductase precursor [Chlamydomonas reinhardtii] >gi|158278120|gb|EDP03885.1| glutamyl-trna reductase [Chlamydomonas reinhardtii]	AT1G58290.1	HEMA1	 Glutamyl-tRNA reductase family protein 
Ctaxi_contig_17509|comp32912_c0_seq1	-1.944360466	4.745550606	1.06E-25	3.70E-24	proteasome component domain protein	gi|545373523|ref|XP_005651118.1|hypothetical protein COCSUDRAFT_52386 [Coccomyxa subellipsoidea C-169] >gi|384253099|gb|EIE26574.1| hypothetical protein COCSUDRAFT_52386 [Coccomyxa subellipsoidea C-169]	AT5G15610.2		 Proteasome component (PCI) domain protein 
Ctaxi_contig_55148|comp36448_c5_seq1	-1.943400169	2.435544129	9.04E-05	0.000407818	phospholipid-translocating p-type atpase	"gi|552841070|ref|XP_005850208.1|hypothetical protein CHLNCDRAFT_20630, partial [Chlorella variabilis] >gi|307109869|gb|EFN58106.1| hypothetical protein CHLNCDRAFT_20630, partial [Chlorella variabilis]"	AT5G04930.1	ALA1	 aminophospholipid ATPase 1 
Ctaxi_contig_33307|comp34860_c7_seq1	-1.943387877	0.810445328	0.00671798	0.018765161	NA	NA	NA	NA	NA
Ctaxi_contig_35709|comp35081_c5_seq5	-1.943260398	1.006754911	0.003713687	0.011190144	NA	NA	NA	NA	NA
Ctaxi_contig_46609|comp35910_c3_seq1	-1.942925597	4.592144913	1.22E-13	1.85E-12	cyclopropane fatty acid synthase	gi|545367968|ref|XP_005648777.1|cyclopropane fatty acid synthase [Coccomyxa subellipsoidea C-169] >gi|384250754|gb|EIE24233.1| cyclopropane fatty acid synthase [Coccomyxa subellipsoidea C-169]	AT3G23530.1		 Cyclopropane-fatty-acyl-phospholipid synthase 
Ctaxi_contig_22185|comp33632_c0_seq2	-1.942726521	3.547648144	9.19E-11	1.05E-09	pkinase-domain-containing protein	gi|6644464|gb|AAF21062.1|calcium-dependent protein kinase [Dunaliella tertiolecta]	AT5G12180.1	CPK17	 calcium-dependent protein kinase 17 
Ctaxi_contig_58810|comp36670_c0_seq3	-1.939345574	2.787843363	6.75E-10	7.03E-09	NA	NA	NA	NA	NA
Ctaxi_contig_7374|comp30095_c1_seq1	-1.938477987	2.687365031	3.05E-10	3.31E-09	NA	NA	NA	NA	NA
Ctaxi_contig_10470|comp31399_c1_seq1	-1.938048302	0.498289621	0.012153015	0.031287735	NA	NA	NA	NA	NA
Ctaxi_contig_17444|comp32904_c4_seq3	-1.937532382	4.542939718	2.19E-15	3.90E-14	protein methyltransferase hemk homolog	gi|302783851|ref|XP_002973698.1|hypothetical protein SELMODRAFT_99812 [Selaginella moellendorffii] >gi|300158736|gb|EFJ25358.1| hypothetical protein SELMODRAFT_99812 [Selaginella moellendorffii]	AT5G64150.1		 RNA methyltransferase family protein 
Ctaxi_contig_46603|comp35910_c0_seq4	-1.9369906	3.479074632	2.24E-11	2.75E-10	cyclopropane-fatty-acyl-phospholipid synthase	gi|545367968|ref|XP_005648777.1|cyclopropane fatty acid synthase [Coccomyxa subellipsoidea C-169] >gi|384250754|gb|EIE24233.1| cyclopropane fatty acid synthase [Coccomyxa subellipsoidea C-169]	NA	NA	NA
Ctaxi_contig_10716|comp31483_c1_seq3	-1.936749779	4.578587931	3.36E-23	1.02E-21	NA	NA	NA	NA	NA
Ctaxi_contig_40770|comp35531_c0_seq1	-1.931294153	4.567567006	1.03E-23	3.18E-22	NA	NA	NA	NA	NA
Ctaxi_contig_30615|comp34608_c2_seq1	-1.931132803	8.260203657	3.92E-35	2.22E-33	isoform 3	gi|414886921|tpg|DAA62935.1|TPA: hypothetical protein ZEAMMB73_025644 [Zea mays]	AT1G61850.2		 phospholipases;galactolipases 
Ctaxi_contig_19186|comp33172_c2_seq1	-1.93103767	3.701830898	7.84E-12	1.00E-10	phosphatidylserine decarboxylase	gi|518706647|ref|WP_019867744.1|hypothetical protein [Methylovulum miyakonense]	NA	NA	NA
Ctaxi_contig_51087|comp36216_c3_seq1	-1.929329961	1.923726777	5.15E-06	3.00E-05	NA	NA	NA	NA	NA
Ctaxi_contig_34586|comp34973_c5_seq3	-1.928708244	4.341731393	2.11E-13	3.14E-12	NA	NA	NA	NA	NA
Ctaxi_contig_34316|comp34947_c3_seq14	-1.928309159	1.223211442	0.013104226	0.033359892	NA	NA	NA	NA	NA
Ctaxi_contig_38559|comp35329_c1_seq2	-1.928134271	4.390450612	3.28E-21	8.79E-20	NA	NA	NA	NA	NA
Ctaxi_contig_68283|comp37121_c1_seq1	-1.927193892	6.465359421	1.63E-23	4.99E-22	tyrosyl-dna phosphodiesterase 1	gi|557551704|gb|ESR62333.1|hypothetical protein CICLE_v10014587mg [Citrus clementina]	AT5G15170.1	TDP1	 tyrosyl-DNA phosphodiesterase-related 
Ctaxi_contig_46097|comp35875_c4_seq3	-1.927189917	1.629396872	0.000445752	0.001724272	NA	NA	NA	NA	NA
Ctaxi_contig_40309|comp35490_c0_seq13	-1.926846192	2.170034418	1.33E-06	8.57E-06	dna replication factor c complex subunit 5	gi|462420120|gb|EMJ24383.1|hypothetical protein PRUPE_ppa009195mg [Prunus persica]	AT1G77470.1	"RFC3,RFC5"	 replication factor C subunit 3 
Ctaxi_contig_69816|comp37179_c3_seq1	-1.926764817	3.952545614	3.72E-19	8.83E-18	NA	NA	NA	NA	NA
Ctaxi_contig_10715|comp31483_c1_seq2	-1.926060499	3.77096564	2.10E-15	3.75E-14	NA	NA	NA	NA	NA
Ctaxi_contig_62794|comp36878_c6_seq3	-1.925137474	2.185907296	7.34E-07	4.96E-06	dna topoisomerase 3-beta-1-like	gi|552823138|ref|XP_005846276.1|hypothetical protein CHLNCDRAFT_53167 [Chlorella variabilis] >gi|307105927|gb|EFN54174.1| hypothetical protein CHLNCDRAFT_53167 [Chlorella variabilis]	AT2G32000.1		" DNA topoisomerase, type IA, core "
Ctaxi_contig_36537|comp35162_c1_seq3	-1.924386922	3.162655355	1.69E-08	1.47E-07	protein farnesyltransferase geranylgeranyltransferase type-1 subunit alpha	gi|390359468|ref|XP_784125.3|PREDICTED: protein farnesyltransferase/geranylgeranyltransferase type-1 subunit alpha-like [Strongylocentrotus purpuratus]	AT3G59380.1	"FTA,PLP,ATFTA,PFT/PGGT-IALPHA"	 farnesyltransferase A 
Ctaxi_contig_49715|comp36124_c2_seq2	-1.92295862	1.986874803	0.019143855	0.046132098	vacuolar sorting protein 4b	gi|326494204|dbj|BAJ90371.1|predicted protein [Hordeum vulgare subsp. vulgare]	AT2G27600.1	"SKD1,VPS4,ATSKD1"	 AAA-type ATPase family protein 
Ctaxi_contig_13108|comp32083_c0_seq3	-1.922584559	7.001940781	3.68E-35	2.08E-33	NA	NA	NA	NA	NA
Ctaxi_contig_55074|comp36444_c4_seq5	-1.919728336	2.002819232	5.98E-06	3.43E-05	NA	NA	NA	NA	NA
Ctaxi_contig_34309|comp34947_c3_seq7	-1.91971993	1.241568613	0.001855891	0.006093109	NA	NA	NA	NA	NA
Ctaxi_contig_12662|comp31990_c0_seq1	-1.918927985	1.510152444	0.000146406	0.000631733	NA	NA	NA	NA	NA
Ctaxi_contig_9670|comp31172_c0_seq1	-1.916821726	4.648042934	4.66E-09	4.38E-08	NA	NA	NA	NA	NA
Ctaxi_contig_31677|comp34711_c3_seq7	-1.91665168	1.203176885	0.001987213	0.006475312	NA	NA	NA	NA	NA
Ctaxi_contig_46740|comp35920_c0_seq8	-1.916564209	2.245103238	0.000302552	0.001216908	NA	NA	NA	NA	NA
Ctaxi_contig_59234|comp36692_c1_seq1	-1.915745005	3.388474458	9.37E-13	1.32E-11	NA	NA	NA	NA	NA
Ctaxi_contig_24809|comp33981_c0_seq3	-1.913899613	6.45854453	3.84E-31	1.82E-29	ubiquitin-protein pub2	"gi|323456503|gb|EGB12370.1|hypothetical protein AURANDRAFT_6667, partial [Aureococcus anophagefferens]"	AT1G52200.1		 PLAC8 family protein 
Ctaxi_contig_42030|comp35609_c0_seq12	-1.91340674	2.858507065	0.003154427	0.009699545	receptor-interacting serine threonine-protein kinase 4-like isoform x1	gi|412988152|emb|CCO17488.1|predicted protein [Bathycoccus prasinos]	AT5G49470.1		 PAS domain-containing protein tyrosine kinase family protein 
Ctaxi_contig_28514|comp34383_c0_seq1	-1.912290735	2.034530464	4.03E-05	0.00019625	hypothetical protein Cylst_2548	gi|434404550|ref|YP_007147435.1|hypothetical protein Cylst_2548 [Cylindrospermum stagnale PCC 7417] >gi|505020907|ref|WP_015208009.1| hypothetical protein [Cylindrospermum stagnale] >gi|428258805|gb|AFZ24755.1| hypothetical protein Cylst_2548 [Cylindrospermum stagnale PCC 7417]	NA	NA	NA
Ctaxi_contig_54935|comp36439_c0_seq5	-1.911718331	5.453498931	8.62E-05	0.000391172	NA	NA	NA	NA	NA
Ctaxi_contig_69908|comp37184_c7_seq1	-1.910705658	4.850771073	2.63E-25	8.90E-24	NA	NA	NA	NA	NA
Ctaxi_contig_55935|comp36502_c3_seq5	-1.909723004	4.201892015	9.14E-15	1.55E-13	NA	NA	NA	NA	NA
Ctaxi_contig_11352|comp31657_c1_seq2	-1.909702046	3.388899496	8.07E-12	1.03E-10	regulatory subunit	gi|488721338|ref|WP_002645056.1|hypothetical protein [Planctomyces maris] >gi|148846697|gb|EDL61034.1| hypothetical protein PM8797T_09949 [Planctomyces maris DSM 8797]	AT1G15740.1		 Leucine-rich repeat family protein 
Ctaxi_contig_70475|comp37210_c4_seq1	-1.909630243	5.641590416	1.47E-26	5.41E-25	hypothetical protein VOLCADRAFT_99981	gi|302854365|ref|XP_002958691.1|hypothetical protein VOLCADRAFT_99981 [Volvox carteri f. nagariensis] >gi|300255972|gb|EFJ40251.1| hypothetical protein VOLCADRAFT_99981 [Volvox carteri f. nagariensis]	NA	NA	NA
Ctaxi_contig_34747|comp34987_c1_seq3	-1.909301613	6.112828733	2.47E-27	9.48E-26	rna-binding protein celf family	"gi|159490942|ref|XP_001703432.1|RNA-binding protein C3, CELF family [Chlamydomonas reinhardtii] >gi|158280356|gb|EDP06114.1| RNA-binding protein C3, CELF family [Chlamydomonas reinhardtii]"	AT4G03110.2	"AtRBP-DR1,RBP-DR1"	 RNA-binding protein-defense related 1 
Ctaxi_contig_70738|comp37221_c4_seq7	-1.909238097	3.315906851	3.98E-10	4.26E-09	ubiquitin carboxyl-terminal hydrolase family protein	gi|296089314|emb|CBI39086.3|unnamed protein product [Vitis vinifera]	AT3G11910.1	UBP13	 ubiquitin-specific protease 13 
Ctaxi_contig_67546|comp37093_c8_seq2	-1.908681603	2.534897221	1.06E-07	8.16E-07	NA	NA	NA	NA	NA
Ctaxi_contig_20434|comp33374_c1_seq1	-1.90770494	7.22011672	4.96E-26	1.77E-24	atp-dependent zinc metalloprotease chloroplastic-like	gi|159465357|ref|XP_001690889.1|membrane AAA-metalloprotease [Chlamydomonas reinhardtii] >gi|158279575|gb|EDP05335.1| membrane AAA-metalloprotease [Chlamydomonas reinhardtii]	AT1G50250.1	FTSH1	 FTSH protease 1 
Ctaxi_contig_37237|comp35219_c2_seq1	-1.907081951	2.842370975	0.007051541	0.019572731	calponin transgelin	gi|543381497|ref|XP_005533942.1|PREDICTED: calponin-1 [Pseudopodoces humilis]	AT1G09170.1		 P-loop nucleoside triphosphate hydrolases superfamily protein with CH (Calponin Homology) domain 
Ctaxi_contig_43046|comp35680_c2_seq2	-1.906827022	3.021217903	1.96E-05	0.00010138	NA	NA	NA	NA	NA
Ctaxi_contig_9694|comp31179_c1_seq2	-1.906452778	2.327121339	4.79E-06	2.80E-05	NA	NA	NA	NA	NA
Ctaxi_contig_70481|comp37210_c9_seq1	-1.905046969	3.446463301	2.31E-12	3.12E-11	NA	NA	NA	NA	NA
Ctaxi_contig_10015|comp31276_c0_seq1	-1.904069719	3.260668213	4.47E-13	6.44E-12	NA	NA	NA	NA	NA
Ctaxi_contig_10984|comp31570_c0_seq2	-1.903993114	4.819283303	1.57E-05	8.31E-05	conserved protein	gi|494673738|ref|WP_007431679.1|RNAase [Paenibacillus sp. Aloe-11] >gi|375078088|gb|EHS56317.1| hypothetical protein WG8_3693 [Paenibacillus sp. Aloe-11]	NA	NA	NA
Ctaxi_contig_45619|comp35839_c3_seq3	-1.903722554	2.769415504	6.06E-09	5.60E-08	endonuclease exonuclease phosphatase	gi|553180216|ref|XP_005853365.1|endonuclease exonuclease phosphatase [Nannochloropsis gaditana CCMP526] >gi|422295696|gb|EKU22995.1| endonuclease exonuclease phosphatase [Nannochloropsis gaditana CCMP526]	NA	NA	NA
Ctaxi_contig_39388|comp35408_c0_seq1	-1.903476265	2.933043436	2.01E-06	1.26E-05	NA	NA	NA	NA	NA
Ctaxi_contig_16919|comp32813_c2_seq5	-1.901580443	0.624193724	0.012710451	0.032496416	NA	NA	NA	NA	NA
Ctaxi_contig_60137|comp36741_c4_seq3	-1.900312437	1.129933113	0.002029681	0.006599645	NA	NA	NA	NA	NA
Ctaxi_contig_18188|comp33031_c0_seq12	-1.900232282	2.74274115	5.53E-05	0.000261511	NA	NA	NA	NA	NA
Ctaxi_contig_49721|comp36124_c2_seq8	-1.900203787	1.238582424	0.00060009	0.002249813	NA	NA	NA	NA	NA
Ctaxi_contig_54947|comp36439_c0_seq17	-1.900195023	3.899818712	1.11E-14	1.88E-13	NA	NA	NA	NA	NA
Ctaxi_contig_6834|comp29646_c0_seq1	-1.899055296	3.511103294	1.64E-07	1.23E-06	NA	NA	NA	NA	NA
Ctaxi_contig_23776|comp33834_c1_seq1	-1.898959793	4.368916904	3.60E-21	9.60E-20	NA	NA	NA	NA	NA
Ctaxi_contig_46975|comp35939_c1_seq1	-1.898380585	1.498234947	0.001731306	0.005738588	NA	NA	NA	NA	NA
Ctaxi_contig_28414|comp34370_c3_seq5	-1.898243573	2.454000687	3.33E-07	2.37E-06	NA	NA	NA	NA	NA
Ctaxi_contig_40318|comp35491_c4_seq1	-1.897435963	5.330370331	3.57E-26	1.29E-24	sugar abc transporter periplasmic protein	gi|296269685|ref|YP_003652317.1|sugar ABC transporter periplasmic protein-like protein [Thermobispora bispora DSM 43833] >gi|502896981|ref|WP_013131957.1| sugar ABC transporter substrate-binding protein [Thermobispora bispora] >gi|296092472|gb|ADG88424.1| ABC-type sugar transport system periplasmic component-like protein [Thermobispora bispora DSM 43833]	NA	NA	NA
Ctaxi_contig_5968|comp28457_c0_seq1	-1.897291687	1.8088725	0.00019735	0.000827417	NA	NA	NA	NA	NA
Ctaxi_contig_31378|comp34684_c1_seq1	-1.8968357	4.676324638	1.39E-16	2.73E-15	cyclophilin-like protein	gi|508710062|gb|EOY01959.1|Cyclophilin-like peptidyl-prolyl cis-trans isomerase family protein isoform 1 [Theobroma cacao]	AT1G26940.1		 Cyclophilin-like peptidyl-prolyl cis-trans isomerase family protein 
Ctaxi_contig_54200|comp36394_c3_seq1	-1.896692151	1.772060251	8.02E-05	0.000366553	NA	NA	NA	NA	NA
Ctaxi_contig_67111|comp37079_c1_seq9	-1.895620867	3.16081623	8.02E-07	5.37E-06	NA	NA	NA	NA	NA
Ctaxi_contig_18028|comp33004_c0_seq1	-1.89462006	3.86546281	5.77E-17	1.17E-15	NA	NA	NA	NA	NA
Ctaxi_contig_12162|comp31874_c0_seq1	-1.894359697	4.690534526	6.33E-22	1.77E-20	coatomer subunit beta -1	gi|159489520|ref|XP_001702745.1|membrane protein [Chlamydomonas reinhardtii] >gi|158280767|gb|EDP06524.1| membrane protein [Chlamydomonas reinhardtii]	AT1G79990.4		 structural molecules 
Ctaxi_contig_68963|comp37149_c8_seq1	-1.894274024	5.549773674	9.53E-33	4.78E-31	predicted protein	gi|159484052|ref|XP_001700074.1|predicted protein [Chlamydomonas reinhardtii] >gi|158272570|gb|EDO98368.1| predicted protein [Chlamydomonas reinhardtii]	NA	NA	NA
Ctaxi_contig_37128|comp35210_c0_seq1	-1.893847355	2.369215425	4.56E-05	0.000219761	grip1-associated protein 1-like	gi|552818159|ref|XP_005845126.1|hypothetical protein CHLNCDRAFT_137521 [Chlorella variabilis] >gi|307104772|gb|EFN53024.1| hypothetical protein CHLNCDRAFT_137521 [Chlorella variabilis]	NA	NA	NA
Ctaxi_contig_64628|comp36974_c3_seq3	-1.893006234	1.863532731	0.002163158	0.006971596	nucleotide-binding protein 1	gi|226493151|ref|NP_001149342.1|nucleotide-binding protein 1 [Zea mays] >gi|194703098|gb|ACF85633.1| unknown [Zea mays] >gi|413922926|gb|AFW62858.1| nucleotide-binding protein 1 [Zea mays]	AT5G50960.1	"NBP35,ATNBP35"	 nucleotide binding protein 35 
Ctaxi_contig_33333|comp34863_c0_seq5	-1.892596699	2.47797996	1.51E-05	8.01E-05	NA	NA	NA	NA	NA
Ctaxi_contig_57677|comp36609_c0_seq5	-1.890851342	3.095950649	9.54E-05	0.000428095	NA	NA	NA	NA	NA
Ctaxi_contig_42815|comp35665_c4_seq1	-1.89084343	6.580796119	1.13E-43	9.59E-42	NA	NA	NA	NA	NA
Ctaxi_contig_35034|comp35018_c0_seq2	-1.889968683	3.923266468	1.37E-18	3.11E-17	NA	NA	NA	NA	NA
Ctaxi_contig_69136|comp37155_c3_seq22	-1.888593685	1.012069703	0.003975895	0.011881114	NA	NA	NA	NA	NA
Ctaxi_contig_35761|comp35087_c0_seq4	-1.887992027	3.814801298	3.20E-16	6.09E-15	NA	NA	NA	NA	NA
Ctaxi_contig_59895|comp36726_c2_seq2	-1.887804884	1.627519373	4.52E-05	0.000218057	NA	NA	NA	NA	NA
Ctaxi_contig_54840|comp36432_c4_seq1	-1.886932413	7.266128472	1.35E-29	5.85E-28	serum transferrin	"gi|89276714|gb|ABD66578.1|transferrin protein, partial [Chlamydomonas sp. ICE-L]"	NA	NA	NA
Ctaxi_contig_41908|comp35602_c3_seq1	-1.88681345	1.941626144	0.000689588	0.002544109	seryl-trna synthetase	gi|168038680|ref|XP_001771828.1|predicted protein [Physcomitrella patens] >gi|162676959|gb|EDQ63436.1| predicted protein [Physcomitrella patens]	AT5G27470.1		 seryl-tRNA synthetase / serine--tRNA ligase 
Ctaxi_contig_43123|comp35685_c2_seq25	-1.886223899	2.060670282	0.006475238	0.01817715	NA	NA	NA	NA	NA
Ctaxi_contig_8499|comp30720_c0_seq1	-1.885208755	3.056469342	1.03E-09	1.05E-08	NA	NA	NA	NA	NA
Ctaxi_contig_31012|comp34644_c3_seq9	-1.884786444	4.292169275	2.72E-21	7.34E-20	NA	NA	NA	NA	NA
Ctaxi_contig_20432|comp33374_c0_seq1	-1.883370839	6.536012538	3.23E-26	1.17E-24	membrane aaa-metalloprotease	gi|145350390|ref|XP_001419590.1|predicted protein [Ostreococcus lucimarinus CCE9901] >gi|144579822|gb|ABO97883.1| predicted protein [Ostreococcus lucimarinus CCE9901]	AT5G42270.1	"VAR1,FTSH5"	 FtsH extracellular protease family 
Ctaxi_contig_14230|comp32325_c0_seq2	-1.883347623	6.185662005	6.03E-26	2.14E-24	udp-glucose 4-epimerase	gi|545355686|ref|XP_005643619.1|UDP-glucose 4-epimerase [Coccomyxa subellipsoidea C-169] >gi|384245582|gb|EIE19075.1| UDP-glucose 4-epimerase [Coccomyxa subellipsoidea C-169]	AT4G10960.1	UGE5	 UDP-D-glucose/UDP-D-galactose 4-epimerase 5 
Ctaxi_contig_48052|comp36015_c0_seq1	-1.883026816	5.262288119	1.70E-22	4.91E-21	protein	gi|552832022|ref|XP_005848250.1|hypothetical protein CHLNCDRAFT_51790 [Chlorella variabilis] >gi|307107907|gb|EFN56148.1| hypothetical protein CHLNCDRAFT_51790 [Chlorella variabilis]	AT2G37220.1		 RNA-binding (RRM/RBD/RNP motifs) family protein 
Ctaxi_contig_27904|comp34307_c0_seq10	-1.882537781	1.54038769	0.00084627	0.003048335	ankyrin repeat protein	"gi|123498934|ref|XP_001327512.1|ankyrin repeat protein [Trichomonas vaginalis G3] >gi|121910442|gb|EAY15289.1| ankyrin repeat protein, putative [Trichomonas vaginalis G3]"	AT3G04710.1	TPR10	 ankyrin repeat family protein 
Ctaxi_contig_9560|comp31131_c0_seq3	-1.881768923	4.332974132	3.60E-22	1.02E-20	ribose-5-phosphate isomerase a	gi|168004425|ref|XP_001754912.1|predicted protein [Physcomitrella patens] >gi|162694016|gb|EDQ80366.1| predicted protein [Physcomitrella patens]	AT5G44520.1		 NagB/RpiA/CoA transferase-like superfamily protein 
Ctaxi_contig_59195|comp36690_c1_seq1	-1.881679591	2.595458578	4.45E-05	0.000215005	NA	NA	NA	NA	NA
Ctaxi_contig_69439|comp37168_c4_seq1	-1.881352872	0.482028355	0.018069131	0.043989395	NA	NA	NA	NA	NA
Ctaxi_contig_23004|comp33742_c2_seq1	-1.879896353	3.953538107	1.25E-15	2.26E-14	NA	NA	NA	NA	NA
Ctaxi_contig_21082|comp33459_c1_seq2	-1.879423722	1.194718391	0.000711441	0.002613929	ubiquitin carboxyl-terminal hydrolase 12	gi|330799820|ref|XP_003287939.1|hypothetical protein DICPUDRAFT_97866 [Dictyostelium purpureum] >gi|325082017|gb|EGC35513.1| hypothetical protein DICPUDRAFT_97866 [Dictyostelium purpureum]	AT3G11910.1	UBP13	 ubiquitin-specific protease 13 
Ctaxi_contig_36501|comp35158_c1_seq2	-1.877827972	4.875889216	4.83E-23	1.44E-21	NA	NA	NA	NA	NA
Ctaxi_contig_39822|comp35446_c2_seq1	-1.87748842	4.839914292	8.40E-19	1.95E-17	NA	NA	NA	NA	NA
Ctaxi_contig_44234|comp35760_c2_seq83	-1.877255731	7.626814774	5.46E-13	7.81E-12	calcium-binding and coiled-coil domain-containing protein 2	gi|402169573|ref|NP_001257947.1|calcium-binding and coiled-coil domain-containing protein 2 [Mus musculus] >gi|162416032|sp|A2A6M5.1|CACO2_MOUSE RecName: Full=Calcium-binding and coiled-coil domain-containing protein 2; AltName: Full=Nuclear domain 10 protein NDP52; Short=Nuclear domain 10 protein 52	NA	NA	NA
Ctaxi_contig_42075|comp35612_c2_seq1	-1.877203171	5.626502408	1.81E-30	8.29E-29	NA	NA	NA	NA	NA
Ctaxi_contig_7175|comp29959_c0_seq1	-1.877065429	0.481102496	0.020091564	0.048043096	NA	NA	NA	NA	NA
Ctaxi_contig_42161|comp35617_c8_seq3	-1.875202116	1.475939568	0.00017947	0.000760186	NA	NA	NA	NA	NA
Ctaxi_contig_24435|comp33932_c1_seq10	-1.874997058	3.183525233	1.02E-09	1.04E-08	NA	NA	NA	NA	NA
Ctaxi_contig_61952|comp36837_c3_seq1	-1.873481054	5.923723138	5.50E-33	2.78E-31	hypothetical protein COCSUDRAFT_39345	gi|545376439|ref|XP_005652309.1|hypothetical protein COCSUDRAFT_39345 [Coccomyxa subellipsoidea C-169] >gi|384254291|gb|EIE27765.1| hypothetical protein COCSUDRAFT_39345 [Coccomyxa subellipsoidea C-169]	NA	NA	NA
Ctaxi_contig_47383|comp35969_c3_seq1	-1.873242441	2.933970985	6.64E-05	0.000308247	ubiquitin carboxyl-terminal hydrolase 12	gi|302807557|ref|XP_002985473.1|hypothetical protein SELMODRAFT_446288 [Selaginella moellendorffii] >gi|300146936|gb|EFJ13603.1| hypothetical protein SELMODRAFT_446288 [Selaginella moellendorffii]	AT5G06600.3	UBP12	 ubiquitin-specific protease 12 
Ctaxi_contig_8797|comp30846_c1_seq1	-1.871363292	1.295489247	0.000463215	0.001786235	beta-(1-3)-glucosyl transferase	gi|497302394|ref|WP_009616611.1|putative glucosyl transferase [Pseudomonas sp. M1] >gi|428156743|gb|EKX03291.1| putative glucosyl transferase [Pseudomonas sp. M1]	NA	NA	NA
Ctaxi_contig_56804|comp36557_c2_seq1	-1.871244869	5.791262911	1.42E-16	2.79E-15	NA	NA	NA	NA	NA
Ctaxi_contig_39684|comp35436_c1_seq10	-1.871076596	3.003514997	4.45E-06	2.62E-05	NA	NA	NA	NA	NA
Ctaxi_contig_46456|comp35898_c1_seq1	-1.869853893	8.629714877	1.11E-33	5.81E-32	methyltransferase nsun5-like	gi|561009950|gb|ESW08857.1|hypothetical protein PHAVU_009G080100g [Phaseolus vulgaris]	AT5G26180.2		 S-adenosyl-L-methionine-dependent methyltransferases superfamily protein 
Ctaxi_contig_62760|comp36876_c3_seq2	-1.869376536	3.196768739	8.81E-09	7.98E-08	NA	NA	NA	NA	NA
Ctaxi_contig_12719|comp32005_c0_seq1	-1.86934084	4.647685613	1.67E-21	4.57E-20	NA	NA	NA	NA	NA
Ctaxi_contig_37277|comp35222_c3_seq1	-1.868889153	3.083790803	9.85E-12	1.25E-10	NA	NA	NA	NA	NA
Ctaxi_contig_28517|comp34383_c0_seq4	-1.868721032	0.879843998	0.002681454	0.008424917	NA	NA	NA	NA	NA
Ctaxi_contig_49692|comp36121_c6_seq14	-1.868678249	3.918189407	4.12E-16	7.77E-15	NA	NA	NA	NA	NA
Ctaxi_contig_68716|comp37135_c8_seq4	-1.867539785	2.82843225	3.00E-10	3.26E-09	NA	NA	NA	NA	NA
Ctaxi_contig_9719|comp31186_c0_seq3	-1.866846244	1.619351111	0.000418315	0.001629056	NA	NA	NA	NA	NA
Ctaxi_contig_40136|comp35474_c3_seq2	-1.865395499	10.35548542	6.48E-05	0.000301504	NA	NA	NA	NA	NA
Ctaxi_contig_45866|comp35859_c3_seq1	-1.865125898	0.904167121	0.013295216	0.033789906	NA	NA	NA	NA	NA
Ctaxi_contig_58814|comp36670_c2_seq3	-1.865013815	1.984566419	5.44E-05	0.000257335	set domain-containing protein	gi|302834219|ref|XP_002948672.1|hypothetical protein VOLCADRAFT_104004 [Volvox carteri f. nagariensis] >gi|300265863|gb|EFJ50052.1| hypothetical protein VOLCADRAFT_104004 [Volvox carteri f. nagariensis]	AT3G07670.1		 Rubisco methyltransferase family protein 
Ctaxi_contig_54524|comp36415_c3_seq1	-1.864960367	4.440520033	7.59E-20	1.88E-18	NA	NA	NA	NA	NA
Ctaxi_contig_70474|comp37210_c3_seq4	-1.864799782	2.797626012	1.64E-09	1.62E-08	NA	NA	NA	NA	NA
Ctaxi_contig_16047|comp32662_c1_seq1	-1.863563718	1.522052599	0.000192647	0.000810555	NA	NA	NA	NA	NA
Ctaxi_contig_15041|comp32484_c0_seq1	-1.86254748	4.247428951	2.07E-19	4.99E-18	NA	NA	NA	NA	NA
Ctaxi_contig_39824|comp35446_c3_seq1	-1.861671579	6.740679491	1.43E-27	5.52E-26	hypothetical protein VOLCADRAFT_108402	gi|302854949|ref|XP_002958977.1|hypothetical protein VOLCADRAFT_108402 [Volvox carteri f. nagariensis] >gi|300255661|gb|EFJ39952.1| hypothetical protein VOLCADRAFT_108402 [Volvox carteri f. nagariensis]	NA	NA	NA
Ctaxi_contig_65653|comp37018_c1_seq1	-1.861375544	1.604480243	0.000253171	0.00103447	NA	NA	NA	NA	NA
Ctaxi_contig_68139|comp37116_c7_seq10	-1.85926975	1.101911251	0.00203298	0.006608368	2-succinyl-5-enolpyruvyl-6-hydroxy-3-cyclohexene-1-carboxylate synthase	gi|168008208|ref|XP_001756799.1|predicted protein [Physcomitrella patens] >gi|162692037|gb|EDQ78396.1| predicted protein [Physcomitrella patens]	AT1G68890.1		 magnesium ion binding;thiamin pyrophosphate binding;hydro-lyases;catalytics;2-succinyl-5-enolpyruvyl-6-hydroxy-3-cyclohexene-1-carboxylic-acid synthases 
Ctaxi_contig_31188|comp34664_c0_seq3	-1.858852837	6.246305996	5.91E-22	1.66E-20	transcription factor hy5-like	gi|557091432|gb|ESQ32079.1|hypothetical protein EUTSA_v10004860mg [Eutrema salsugineum]	NA	NA	NA
Ctaxi_contig_48887|comp36069_c1_seq2	-1.858716685	3.810139348	1.50E-11	1.86E-10	vacuolar proton atpase a3-like	gi|302831009|ref|XP_002947070.1|hypothetical protein VOLCADRAFT_79461 [Volvox carteri f. nagariensis] >gi|300267477|gb|EFJ51660.1| hypothetical protein VOLCADRAFT_79461 [Volvox carteri f. nagariensis]	AT4G39080.1	VHA-A3	 vacuolar proton ATPase A3 
Ctaxi_contig_47922|comp36005_c2_seq1	-1.858397415	3.335971158	9.13E-11	1.05E-09	NA	NA	NA	NA	NA
Ctaxi_contig_30415|comp34582_c1_seq1	-1.857664007	5.49210213	3.08E-29	1.32E-27	NA	NA	NA	NA	NA
Ctaxi_contig_12269|comp31899_c0_seq1	-1.856923648	1.1917937	0.001307271	0.004480458	ankyrin repeat protein	gi|524866944|ref|XP_005090287.1|PREDICTED: microtubule-associated protein futsch-like isoform X16 [Aplysia californica]	AT3G04710.3	TPR10	 ankyrin repeat family protein 
Ctaxi_contig_45500|comp35831_c2_seq12	-1.856413198	2.445663991	8.81E-07	5.85E-06	NA	NA	NA	NA	NA
Ctaxi_contig_70477|comp37210_c6_seq2	-1.854970969	3.385569999	2.03E-13	3.03E-12	alpha-2-macroglobulin domain protein	gi|302854949|ref|XP_002958977.1|hypothetical protein VOLCADRAFT_108402 [Volvox carteri f. nagariensis] >gi|300255661|gb|EFJ39952.1| hypothetical protein VOLCADRAFT_108402 [Volvox carteri f. nagariensis]	NA	NA	NA
Ctaxi_contig_47472|comp35974_c2_seq4	-1.853824324	3.514216423	2.60E-15	4.62E-14	NA	NA	NA	NA	NA
Ctaxi_contig_54522|comp36415_c1_seq3	-1.852236913	1.807914699	6.39E-05	0.000297554	NA	NA	NA	NA	NA
Ctaxi_contig_35041|comp35018_c1_seq6	-1.851624328	5.655472737	1.95E-30	8.91E-29	kinase-like protein	gi|545367242|ref|XP_005648466.1|kinase-like protein [Coccomyxa subellipsoidea C-169] >gi|384250443|gb|EIE23922.1| kinase-like protein [Coccomyxa subellipsoidea C-169]	AT5G03730.1	"CTR1,SIS1,AtCTR1"	 Protein kinase superfamily protein 
Ctaxi_contig_54221|comp36395_c6_seq1	-1.85058076	4.310208665	3.03E-17	6.26E-16	cleavage and polyadenylation specificity factor subunit 5-like	gi|302836914|ref|XP_002950017.1|hypothetical protein VOLCADRAFT_59795 [Volvox carteri f. nagariensis] >gi|300264926|gb|EFJ49120.1| hypothetical protein VOLCADRAFT_59795 [Volvox carteri f. nagariensis]	AT4G25550.1		" Cleavage/polyadenylation specificity factor, 25kDa subunit "
Ctaxi_contig_39922|comp35455_c1_seq3	-1.850146261	4.286372817	1.08E-14	1.83E-13	NA	NA	NA	NA	NA
Ctaxi_contig_59242|comp36692_c2_seq2	-1.850087352	2.748853978	4.25E-09	4.01E-08	NA	NA	NA	NA	NA
Ctaxi_contig_27730|comp34288_c2_seq1	-1.849243159	1.983449633	1.38E-05	7.40E-05	NA	NA	NA	NA	NA
Ctaxi_contig_19567|comp33226_c0_seq1	-1.849206294	1.742469362	0.002710856	0.008507318	NA	NA	NA	NA	NA
Ctaxi_contig_60159|comp36742_c1_seq1	-1.848425227	1.188588766	0.003033756	0.009379374	trypsin-like serine and cysteine	"gi|550245764|ref|WP_022595782.1|putative Peptidase, trypsin-like serine and cysteine [Vibrio nigripulchritudo] >gi|548968153|emb|CCN32949.1| putative Peptidase, trypsin-like serine and cysteine [Vibrio nigripulchritudo AM115] >gi|548978286|emb|CCN64293.1| putative Peptidase, trypsin-like serine and cysteine [Vibrio nigripulchritudo Pon4] >gi|548993772|emb|CCN44093.1| putative Peptidase, trypsin-like serine and cysteine [Vibrio nigripulchritudo FTn2] >gi|549020821|emb|CCN76051.1| putative Peptidase, trypsin-like serine and cysteine [Vibrio nigripulchritudo SO65]"	NA	NA	NA
Ctaxi_contig_23140|comp33758_c6_seq2	-1.847995813	3.531355115	4.54E-05	0.000219035	metal ion transporter family	gi|545369023|ref|XP_005649280.1|Mg2+ transporter protein [Coccomyxa subellipsoidea C-169] >gi|384251258|gb|EIE24736.1| Mg2+ transporter protein [Coccomyxa subellipsoidea C-169]	AT5G22830.1	"ATMGT10,GMN10,MGT10,MRS2-11"	 magnesium (Mg) transporter 10 
Ctaxi_contig_39821|comp35446_c1_seq1	-1.847767731	4.745360579	5.79E-17	1.17E-15	NA	NA	NA	NA	NA
Ctaxi_contig_51406|comp36237_c1_seq3	-1.847150338	2.225588138	0.00916361	0.024573641	e3 ubiquitin-protein ligase synoviolin-a	gi|303285400|ref|XP_003061990.1|predicted protein [Micromonas pusilla CCMP1545] >gi|226456401|gb|EEH53702.1| predicted protein [Micromonas pusilla CCMP1545]	AT5G41190.1		" CONTAINS InterPro DOMAIN/s: Nin one binding (NOB1) Zn-ribbon like (InterPro:IPR014881), D-site 20S pre-rRNA nuclease (InterPro:IPR017117); Has 1807 Blast hits to 1807 proteins in 277 species: Archae - 0; Bacteria - 0; Metazoa - 736; Fungi - 347; Plants - 385; Viruses - 0; Other Eukaryotes - 339 (source: NCBI BLink). "
Ctaxi_contig_7373|comp30095_c0_seq1	-1.847011735	2.601925345	8.30E-08	6.48E-07	NA	NA	NA	NA	NA
Ctaxi_contig_46746|comp35920_c0_seq14	-1.84695387	1.973423618	2.30E-05	0.000117466	NA	NA	NA	NA	NA
Ctaxi_contig_59628|comp36709_c5_seq1	-1.846854864	1.052640051	0.004967657	0.01445247	NA	NA	NA	NA	NA
Ctaxi_contig_62164|comp36847_c0_seq8	-1.846681257	3.24488094	0.006670124	0.018647689	abc transporter a family member 7-like	gi|552838122|ref|XP_005849509.1|hypothetical protein CHLNCDRAFT_30336 [Chlorella variabilis] >gi|307109169|gb|EFN57407.1| hypothetical protein CHLNCDRAFT_30336 [Chlorella variabilis]	AT3G47780.1	"ATATH6,ATH6"	 ABC2 homolog 6 
Ctaxi_contig_47835|comp35999_c5_seq1	-1.846398701	5.169856653	7.79E-27	2.92E-25	NA	NA	NA	NA	NA
Ctaxi_contig_26100|comp34113_c0_seq1	-1.845700811	0.84580783	0.004848703	0.014146084	NA	NA	NA	NA	NA
Ctaxi_contig_62600|comp36868_c1_seq1	-1.845115448	4.851820233	0.011261441	0.029293765	mut9-related serine threonine protein kinase	gi|159486881|ref|XP_001701465.1|MUT9-related serine/threonine protein kinase [Chlamydomonas reinhardtii] >gi|158271647|gb|EDO97462.1| MUT9-related serine/threonine protein kinase [Chlamydomonas reinhardtii]	AT2G25760.1		 Protein kinase family protein 
Ctaxi_contig_54151|comp36391_c2_seq7	-1.844562583	2.264827901	1.18E-06	7.69E-06	polyphenol oxidase	gi|495662161|ref|WP_008386740.1|polyphenol oxidase [Rhodovulum sp. PH10] >gi|402499872|gb|EJW11563.1| hypothetical protein A33M_3041 [Rhodovulum sp. PH10]	NA	NA	NA
Ctaxi_contig_43267|comp35698_c1_seq7	-1.84364635	1.066521953	0.015865279	0.039351033	ankyrin repeat protein	gi|123447533|ref|XP_001312505.1|hypothetical protein [Trichomonas vaginalis G3] >gi|121894354|gb|EAX99575.1| hypothetical protein TVAG_104560 [Trichomonas vaginalis G3]	NA	NA	NA
Ctaxi_contig_22997|comp33742_c1_seq1	-1.842814264	5.898337322	7.81E-26	2.74E-24	ubiquitin carboxyl-terminal hydrolase 24	gi|565393301|ref|XP_006362319.1|PREDICTED: ubiquitin carboxyl-terminal hydrolase 24-like [Solanum tuberosum]	AT4G30890.3	UBP24	 ubiquitin-specific protease 24 
Ctaxi_contig_59156|comp36687_c3_seq3	-1.8405858	2.881079649	1.94E-09	1.90E-08	NA	NA	NA	NA	NA
Ctaxi_contig_66757|comp37064_c0_seq2	-1.839537145	1.408796184	0.014919716	0.037293488	gtp-binding protein sar1b	gi|302835018|ref|XP_002949071.1|small Arf-related GTPase [Volvox carteri f. nagariensis] >gi|300265816|gb|EFJ50006.1| small Arf-related GTPase [Volvox carteri f. nagariensis]	AT4G02080.1	"ASAR1,ATSARA1C,ATSAR2,SAR2"	 secretion-associated RAS super family 2 
Ctaxi_contig_49109|comp36083_c1_seq2	-1.836972455	7.239584768	2.61E-39	1.81E-37	nuclear transcription factor y subunit c-4	gi|557090913|gb|ESQ31560.1|hypothetical protein EUTSA_v10004831mg [Eutrema salsugineum]	AT5G63470.2	NF-YC4	" nuclear factor Y, subunit C4 "
Ctaxi_contig_20575|comp33398_c1_seq1	-1.83669925	8.671569415	6.48E-16	1.20E-14	asparaginyl endopeptidase rep-2	gi|242063120|ref|XP_002452849.1|hypothetical protein SORBIDRAFT_04g033520 [Sorghum bicolor] >gi|241932680|gb|EES05825.1| hypothetical protein SORBIDRAFT_04g033520 [Sorghum bicolor]	AT1G62710.1	"BETA-VPE,BETAVPE"	 beta vacuolar processing enzyme 
Ctaxi_contig_49853|comp36135_c6_seq1	-1.836570695	4.456188737	1.61E-20	4.14E-19	NA	NA	NA	NA	NA
Ctaxi_contig_50413|comp36173_c1_seq2	-1.836550845	2.357634818	8.26E-07	5.52E-06	NA	NA	NA	NA	NA
Ctaxi_contig_70391|comp37206_c4_seq1	-1.836263069	6.323255386	3.49E-39	2.41E-37	NA	NA	NA	NA	NA
Ctaxi_contig_45494|comp35831_c2_seq6	-1.836166703	3.946495531	4.76E-15	8.23E-14	NA	NA	NA	NA	NA
Ctaxi_contig_24319|comp33914_c2_seq1	-1.83595264	1.804026951	0.000143982	0.000622754	NA	NA	NA	NA	NA
Ctaxi_contig_35967|comp35107_c2_seq1	-1.835909784	2.265974829	2.59E-07	1.88E-06	NA	NA	NA	NA	NA
Ctaxi_contig_33153|comp34849_c1_seq1	-1.835865691	3.162361565	9.89E-10	1.01E-08	NA	NA	NA	NA	NA
Ctaxi_contig_15047|comp32484_c1_seq5	-1.835836054	3.661938514	1.91E-10	2.12E-09	NA	NA	NA	NA	NA
Ctaxi_contig_44438|comp35772_c0_seq1	-1.834881788	3.926508285	4.57E-11	5.43E-10	NA	NA	NA	NA	NA
Ctaxi_contig_26288|comp34130_c1_seq11	-1.833797108	9.097653219	1.93E-16	3.73E-15	protein	gi|545362405|ref|XP_005646436.1|hypothetical protein COCSUDRAFT_56339 [Coccomyxa subellipsoidea C-169] >gi|384248408|gb|EIE21892.1| hypothetical protein COCSUDRAFT_56339 [Coccomyxa subellipsoidea C-169]	AT5G18640.1		 alpha/beta-Hydrolases superfamily protein 
Ctaxi_contig_44442|comp35772_c2_seq1	-1.833182771	3.5004922	3.52E-11	4.24E-10	NA	NA	NA	NA	NA
Ctaxi_contig_8352|comp30658_c0_seq1	-1.833087263	1.727785914	0.000130664	0.000570289	ankyrin repeat protein	"gi|123473806|ref|XP_001320089.1|ankyrin repeat protein [Trichomonas vaginalis G3] >gi|121902887|gb|EAY07866.1| ankyrin repeat protein, putative [Trichomonas vaginalis G3]"	AT2G03430.1		 Ankyrin repeat family protein 
Ctaxi_contig_45541|comp35834_c1_seq10	-1.831155155	2.833803856	8.33E-09	7.58E-08	NA	NA	NA	NA	NA
Ctaxi_contig_46292|comp35890_c1_seq4	-1.830640557	3.390290166	7.26E-13	1.03E-11	ankyrin repeat protein	"gi|154416743|ref|XP_001581393.1|ankyrin repeat protein [Trichomonas vaginalis G3] >gi|121915620|gb|EAY20407.1| ankyrin repeat protein, putative [Trichomonas vaginalis G3]"	AT5G57740.1	XBAT32	 XB3 ortholog 2 in Arabidopsis thaliana 
Ctaxi_contig_31973|comp34745_c0_seq2	-1.829607898	2.706456081	0.000211708	0.000881522	type 1 phosphatases regulator ypi1-like isoform x1	gi|552827170|ref|XP_005847183.1|hypothetical protein CHLNCDRAFT_134971 [Chlorella variabilis] >gi|307106836|gb|EFN55081.1| hypothetical protein CHLNCDRAFT_134971 [Chlorella variabilis]	AT2G31305.1	INH3	 inhibitor-3 
Ctaxi_contig_38634|comp35338_c1_seq3	-1.829322695	2.870213171	1.70E-08	1.47E-07	solute dmt family	gi|552835230|ref|XP_005848927.1|hypothetical protein CHLNCDRAFT_144378 [Chlorella variabilis] >gi|307108585|gb|EFN56825.1| hypothetical protein CHLNCDRAFT_144378 [Chlorella variabilis]	NA	NA	NA
Ctaxi_contig_66048|comp37035_c2_seq11	-1.828401175	4.232766012	7.91E-19	1.84E-17	ammonium transporter	gi|224006952|ref|XP_002292436.1|predicted protein [Thalassiosira pseudonana CCMP1335] >gi|220972078|gb|EED90411.1| predicted protein [Thalassiosira pseudonana CCMP1335]	AT4G13510.1	"AMT1;1,ATAMT1,ATAMT1;1"	 ammonium transporter 1;1 
Ctaxi_contig_23808|comp33838_c0_seq2	-1.827230888	2.555623321	0.000318911	0.001277592	phosphoglycolate phosphatase	gi|159470523|ref|XP_001693406.1|hypothetical protein CHLREDRAFT_99209 [Chlamydomonas reinhardtii] >gi|158282909|gb|EDP08660.1| predicted protein [Chlamydomonas reinhardtii]	AT1G79790.1		 Haloacid dehalogenase-like hydrolase (HAD) superfamily protein 
Ctaxi_contig_55895|comp36499_c1_seq4	-1.825127405	0.453702157	0.015465267	0.03848061	NA	NA	NA	NA	NA
Ctaxi_contig_33046|comp34838_c5_seq1	-1.823725117	6.051825432	5.04E-33	2.55E-31	peptidyl serine alpha-galactosyltransferase	gi|552845417|ref|XP_005851344.1|hypothetical protein CHLNCDRAFT_138234 [Chlorella variabilis] >gi|307111007|gb|EFN59242.1| hypothetical protein CHLNCDRAFT_138234 [Chlorella variabilis]	NA	NA	NA
Ctaxi_contig_60175|comp36743_c2_seq8	-1.823610622	1.64600542	0.008824257	0.023762734	NA	NA	NA	NA	NA
Ctaxi_contig_13381|comp32146_c0_seq1	-1.821701865	5.723830539	0.001549583	0.005206581	NA	NA	NA	NA	NA
Ctaxi_contig_40534|comp35512_c0_seq2	-1.821456404	3.412042223	5.58E-12	7.23E-11	pattern formation	"gi|545353473|ref|XP_005642573.1|Sec7-domain-containing protein, partial [Coccomyxa subellipsoidea C-169] >gi|384244528|gb|EIE18029.1| Sec7-domain-containing protein, partial [Coccomyxa subellipsoidea C-169]"	AT1G13980.2	GN	 sec7 domain-containing protein 
Ctaxi_contig_19070|comp33156_c0_seq1	-1.821435092	5.140673114	4.57E-19	1.08E-17	NA	NA	NA	NA	NA
Ctaxi_contig_68133|comp37116_c7_seq4	-1.820801362	2.580685862	6.53E-07	4.44E-06	2-succinyl-6-hydroxy- -cyclohexadiene-1-carboxylate synthase	gi|552845782|ref|XP_005851445.1|hypothetical protein CHLNCDRAFT_137782 [Chlorella variabilis] >gi|307111108|gb|EFN59343.1| hypothetical protein CHLNCDRAFT_137782 [Chlorella variabilis]	AT1G68890.1		 magnesium ion binding;thiamin pyrophosphate binding;hydro-lyases;catalytics;2-succinyl-5-enolpyruvyl-6-hydroxy-3-cyclohexene-1-carboxylic-acid synthases 
Ctaxi_contig_14975|comp32473_c1_seq1	-1.820775502	6.025216102	3.68E-29	1.57E-27	NA	NA	NA	NA	NA
Ctaxi_contig_8747|comp30824_c1_seq3	-1.818971913	2.082739725	0.000121239	0.000532628	NA	NA	NA	NA	NA
Ctaxi_contig_50421|comp36173_c3_seq1	-1.818304716	2.372590468	7.78E-07	5.23E-06	NA	NA	NA	NA	NA
Ctaxi_contig_20433|comp33374_c0_seq2	-1.817306871	5.609231032	3.68E-19	8.74E-18	membrane aaa-metalloprotease	gi|303275720|ref|XP_003057154.1|predicted protein [Micromonas pusilla CCMP1545] >gi|226461506|gb|EEH58799.1| predicted protein [Micromonas pusilla CCMP1545]	AT1G50250.1	FTSH1	 FTSH protease 1 
Ctaxi_contig_10653|comp31467_c1_seq1	-1.816622642	3.419187385	1.66E-14	2.75E-13	serine threonine protein kinase	gi|224118462|ref|XP_002331488.1|predicted protein [Populus trichocarpa] >gi|550341751|gb|ERP62780.1| kinase family protein [Populus trichocarpa]	AT1G60940.2	"SNRK2-10,SNRK2.10,SRK2B"	 SNF1-related protein kinase 2.10 
Ctaxi_contig_58812|comp36670_c2_seq1	-1.81650592	3.333201615	6.91E-12	8.88E-11	protein	gi|302834219|ref|XP_002948672.1|hypothetical protein VOLCADRAFT_104004 [Volvox carteri f. nagariensis] >gi|300265863|gb|EFJ50052.1| hypothetical protein VOLCADRAFT_104004 [Volvox carteri f. nagariensis]	AT3G07670.1		 Rubisco methyltransferase family protein 
Ctaxi_contig_65989|comp37032_c11_seq1	-1.816434963	6.834070907	1.40E-32	6.97E-31	NA	NA	NA	NA	NA
Ctaxi_contig_61045|comp36790_c2_seq6	-1.816383577	1.216276502	0.009470869	0.025264821	NA	NA	NA	NA	NA
Ctaxi_contig_43048|comp35680_c5_seq1	-1.816096346	5.025020885	2.01E-27	7.74E-26	NA	NA	NA	NA	NA
Ctaxi_contig_67474|comp37090_c0_seq106	-1.815314353	5.189283145	1.86E-14	3.06E-13	high affinity nitrate transporter	"gi|255565397|ref|XP_002523689.1|nitrate transporter, putative [Ricinus communis] >gi|223536993|gb|EEF38629.1| nitrate transporter, putative [Ricinus communis]"	AT5G60780.1	"ATNRT2.3,NRT2.3"	 nitrate transporter 2.3 
Ctaxi_contig_64553|comp36969_c1_seq3	-1.81401958	4.751868666	2.51E-21	6.80E-20	NA	NA	NA	NA	NA
Ctaxi_contig_10664|comp31472_c0_seq1	-1.811973849	1.562935625	0.007477769	0.020576347	NA	NA	NA	NA	NA
Ctaxi_contig_40869|comp35538_c0_seq8	-1.810544286	1.707910231	4.98E-05	0.000237967	NA	NA	NA	NA	NA
Ctaxi_contig_31952|comp34741_c4_seq1	-1.810256934	2.196863594	1.23E-06	7.98E-06	flagellar associated protein	gi|302842122|ref|XP_002952605.1|hypothetical protein VOLCADRAFT_93284 [Volvox carteri f. nagariensis] >gi|300262244|gb|EFJ46452.1| hypothetical protein VOLCADRAFT_93284 [Volvox carteri f. nagariensis]	NA	NA	NA
Ctaxi_contig_27729|comp34288_c1_seq4	-1.809754046	1.848879229	2.97E-05	0.000148209	NA	NA	NA	NA	NA
Ctaxi_contig_5176|comp27293_c0_seq1	-1.8094941	0.739760514	0.012352703	0.031716707	ubiquitin carboxyl-terminal hydrolase	gi|561018567|gb|ESW17371.1|hypothetical protein PHAVU_007G234000g [Phaseolus vulgaris]	AT5G06600.3	UBP12	 ubiquitin-specific protease 12 
Ctaxi_contig_8639|comp30780_c0_seq5	-1.80914774	0.600536751	0.017056218	0.041897609	NA	NA	NA	NA	NA
Ctaxi_contig_43039|comp35680_c0_seq1	-1.809117162	4.216789221	8.36E-20	2.07E-18	NA	NA	AT1G76900.2	"AtTLP1,TLP1"	 tubby like protein 1 
Ctaxi_contig_68643|comp37132_c1_seq1	-1.808960496	4.91249565	8.58E-23	2.52E-21	NA	NA	NA	NA	NA
Ctaxi_contig_30616|comp34608_c2_seq2	-1.808398411	8.070399968	3.25E-26	1.17E-24	NA	NA	NA	NA	NA
Ctaxi_contig_13925|comp32251_c2_seq1	-1.80774711	7.83689616	1.10E-38	7.41E-37	NA	NA	NA	NA	NA
Ctaxi_contig_22841|comp33721_c1_seq1	-1.807456843	3.983757586	8.96E-19	2.08E-17	NA	NA	NA	NA	NA
Ctaxi_contig_59151|comp36687_c0_seq3	-1.807049044	6.738460769	9.42E-30	4.15E-28	NA	NA	NA	NA	NA
Ctaxi_contig_40867|comp35538_c0_seq6	-1.806245187	0.713789253	0.008971804	0.024121666	NA	NA	NA	NA	NA
Ctaxi_contig_36828|comp35191_c3_seq1	-1.80610247	4.7921549	1.49E-18	3.37E-17	NA	NA	NA	NA	NA
Ctaxi_contig_43264|comp35698_c1_seq4	-1.80521033	4.362407382	7.80E-13	1.10E-11	ankyrin repeat protein	"gi|123446853|ref|XP_001312173.1|ankyrin repeat protein [Trichomonas vaginalis G3] >gi|121894011|gb|EAX99243.1| ankyrin repeat protein, putative [Trichomonas vaginalis G3]"	AT2G03430.1		 Ankyrin repeat family protein 
Ctaxi_contig_44843|comp35787_c0_seq203	-1.804888168	1.504421885	0.017730338	0.043295481	tetratricopeptide repeat-containing isoform 1	gi|552847129|ref|XP_005851787.1|hypothetical protein CHLNCDRAFT_133218 [Chlorella variabilis] >gi|307111451|gb|EFN59685.1| hypothetical protein CHLNCDRAFT_133218 [Chlorella variabilis]	AT1G05150.1		 Calcium-binding tetratricopeptide family protein 
Ctaxi_contig_28228|comp34347_c0_seq7	-1.804825612	1.185561201	0.005812418	0.016578542	NA	NA	NA	NA	NA
Ctaxi_contig_37430|comp35236_c0_seq4	-1.803010205	3.750295067	9.71E-05	0.000435252	transmembrane protein 14c	gi|552810389|ref|XP_005843190.1|hypothetical protein CHLNCDRAFT_141477 [Chlorella variabilis] >gi|307102821|gb|EFN51088.1| hypothetical protein CHLNCDRAFT_141477 [Chlorella variabilis]	AT3G20510.1		 Transmembrane proteins 14C 
Ctaxi_contig_68003|comp37110_c1_seq1	-1.801696311	5.215252351	6.31E-26	2.23E-24	NA	NA	NA	NA	NA
Ctaxi_contig_40114|comp35472_c2_seq11	-1.801676549	5.794611577	4.14E-08	3.39E-07	luminal-binding protein 5-like	gi|470129154|ref|XP_004300491.1|PREDICTED: luminal-binding protein 5-like [Fragaria vesca subsp. vesca]	AT5G42020.1	"BIP,BIP2"	 Heat shock protein 70 (Hsp 70) family protein 
Ctaxi_contig_55892|comp36499_c1_seq1	-1.801268252	1.983761467	0.000725515	0.00265956	nfx1-type zinc finger-containing protein 1-like	gi|552833141|ref|XP_005848491.1|hypothetical protein CHLNCDRAFT_144939 [Chlorella variabilis] >gi|307108148|gb|EFN56389.1| hypothetical protein CHLNCDRAFT_144939 [Chlorella variabilis]	NA	NA	NA
Ctaxi_contig_33332|comp34863_c0_seq4	-1.801247407	1.81567932	2.94E-05	0.000146949	NA	NA	NA	NA	NA
Ctaxi_contig_56429|comp36533_c1_seq1	-1.801121418	5.379665989	1.74E-24	5.65E-23	NA	NA	NA	NA	NA
Ctaxi_contig_26278|comp34130_c1_seq1	-1.801050671	10.25085373	3.56E-16	6.72E-15	NA	NA	NA	NA	NA
Ctaxi_contig_17168|comp32861_c4_seq3	-1.799831002	0.585542126	0.014148784	0.035638039	NA	NA	NA	NA	NA
Ctaxi_contig_24041|comp33872_c1_seq2	-1.799776873	2.144323139	1.09E-05	5.94E-05	NA	NA	NA	NA	NA
Ctaxi_contig_46608|comp35910_c2_seq1	-1.799753598	3.74229073	5.93E-11	6.95E-10	cyclopropane-fatty-acyl-phospholipid synthase	gi|545367968|ref|XP_005648777.1|cyclopropane fatty acid synthase [Coccomyxa subellipsoidea C-169] >gi|384250754|gb|EIE24233.1| cyclopropane fatty acid synthase [Coccomyxa subellipsoidea C-169]	AT3G23460.1		 S-adenosyl-L-methionine-dependent methyltransferases superfamily protein 
Ctaxi_contig_54129|comp36389_c0_seq29	-1.797630922	1.34993393	0.005855478	0.016679163	NA	NA	NA	NA	NA
Ctaxi_contig_68156|comp37117_c3_seq10	-1.795770171	2.740284368	0.001025447	0.00361833	cytidine deaminase	gi|552846007|ref|XP_005851505.1|hypothetical protein CHLNCDRAFT_33857 [Chlorella variabilis] >gi|307111168|gb|EFN59403.1| hypothetical protein CHLNCDRAFT_33857 [Chlorella variabilis]	AT4G29610.1		 Cytidine/deoxycytidylate deaminase family protein 
Ctaxi_contig_42056|comp35609_c0_seq38	-1.794108014	0.593514895	0.012786166	0.032669209	NA	NA	AT2G42640.1		 Mitogen activated protein kinase kinase kinase-related 
Ctaxi_contig_65986|comp37032_c9_seq1	-1.793259741	6.857118028	1.44E-34	7.87E-33	NA	NA	NA	NA	NA
Ctaxi_contig_59036|comp36681_c1_seq4	-1.792679228	0.703076528	0.014157749	0.035655033	gtpase-activating protein gyp1-like	gi|302823965|ref|XP_002993630.1|hypothetical protein SELMODRAFT_236774 [Selaginella moellendorffii] >gi|300138558|gb|EFJ05322.1| hypothetical protein SELMODRAFT_236774 [Selaginella moellendorffii]	AT2G30710.1		 Ypt/Rab-GAP domain of gyp1p superfamily protein 
Ctaxi_contig_54949|comp36439_c0_seq19	-1.79198681	4.020002357	1.22E-16	2.40E-15	NA	NA	NA	NA	NA
Ctaxi_contig_24639|comp33963_c0_seq2	-1.79195589	2.912192136	1.03E-08	9.19E-08	vacuolar-processing enzyme-like	gi|545375157|ref|XP_005651789.1|hypothetical protein COCSUDRAFT_64138 [Coccomyxa subellipsoidea C-169] >gi|384253771|gb|EIE27245.1| hypothetical protein COCSUDRAFT_64138 [Coccomyxa subellipsoidea C-169]	AT1G62710.1	"BETA-VPE,BETAVPE"	 beta vacuolar processing enzyme 
Ctaxi_contig_67109|comp37079_c1_seq7	-1.7913613	2.056368491	0.007043766	0.019556214	NA	NA	NA	NA	NA
Ctaxi_contig_39825|comp35446_c4_seq1	-1.790664576	7.180194797	1.46E-20	3.77E-19	alpha-2-macroglobulin	gi|159481760|ref|XP_001698946.1|hypothetical protein CHLREDRAFT_177538 [Chlamydomonas reinhardtii] >gi|158273438|gb|EDO99228.1| predicted protein [Chlamydomonas reinhardtii]	NA	NA	NA
Ctaxi_contig_36455|comp35153_c1_seq1	-1.789967467	5.266423423	5.39E-17	1.09E-15	protein-methionine-s-oxide reductase	gi|545358192|ref|XP_005644683.1|PMSR-domain-containing protein [Coccomyxa subellipsoidea C-169] >gi|384246650|gb|EIE20139.1| PMSR-domain-containing protein [Coccomyxa subellipsoidea C-169]	AT4G25130.1	PMSR4	 peptide met sulfoxide reductase 4 
Ctaxi_contig_44497|comp35775_c4_seq7	-1.789665166	2.685654101	1.05E-08	9.40E-08	NA	NA	NA	NA	NA
Ctaxi_contig_47378|comp35969_c0_seq6	-1.789192879	2.241562911	5.14E-06	2.99E-05	NA	NA	NA	NA	NA
Ctaxi_contig_29399|comp34478_c1_seq1	-1.789001852	2.227495841	0.000100791	0.000450239	cytochrome p450	gi|545357748|ref|XP_005644485.1|hypothetical protein COCSUDRAFT_58178 [Coccomyxa subellipsoidea C-169] >gi|384246451|gb|EIE19941.1| hypothetical protein COCSUDRAFT_58178 [Coccomyxa subellipsoidea C-169]	NA	NA	NA
Ctaxi_contig_38819|comp35354_c0_seq1	-1.788835487	1.449136995	0.002041411	0.006631749	protein	gi|302848974|ref|XP_002956018.1|hypothetical protein VOLCADRAFT_107018 [Volvox carteri f. nagariensis] >gi|300258744|gb|EFJ42978.1| hypothetical protein VOLCADRAFT_107018 [Volvox carteri f. nagariensis]	NA	NA	NA
Ctaxi_contig_27905|comp34307_c0_seq11	-1.788340422	1.729712026	0.00177405	0.005859723	NA	NA	NA	NA	NA
Ctaxi_contig_65631|comp37016_c5_seq1	-1.788210524	3.191897839	1.62E-11	2.00E-10	NA	NA	NA	NA	NA
Ctaxi_contig_3413|comp19504_c1_seq1	-1.78758321	1.515652499	0.004071932	0.01213876	NA	NA	NA	NA	NA
Ctaxi_contig_49856|comp36135_c7_seq3	-1.786706588	2.740257882	7.61E-07	5.12E-06	e3 ubiquitin-protein ligase xbat35-like	gi|552829366|ref|XP_005847686.1|expressed protein [Chlorella variabilis] >gi|307107341|gb|EFN55584.1| expressed protein [Chlorella variabilis]	AT3G23280.1	XBAT35	 XB3 ortholog 5 in Arabidopsis thaliana 
Ctaxi_contig_22718|comp33703_c1_seq5	-1.786706486	2.331035309	0.000102394	0.000456828	solanesyl diphosphate synthase	gi|302831696|ref|XP_002947413.1|hypothetical protein VOLCADRAFT_57046 [Volvox carteri f. nagariensis] >gi|300267277|gb|EFJ51461.1| hypothetical protein VOLCADRAFT_57046 [Volvox carteri f. nagariensis]	AT1G78510.2	SPS1	 solanesyl diphosphate synthase 1 
Ctaxi_contig_14820|comp32446_c0_seq3	-1.785821886	5.709505045	8.10E-18	1.75E-16	NA	NA	NA	NA	NA
Ctaxi_contig_64557|comp36969_c2_seq1	-1.785000417	5.774953356	1.24E-28	5.08E-27	NA	NA	NA	NA	NA
Ctaxi_contig_31961|comp34743_c2_seq1	-1.784700171	1.818494156	1.66E-05	8.75E-05	NA	NA	NA	NA	NA
Ctaxi_contig_48937|comp36072_c1_seq12	-1.784408766	1.405242601	0.002490564	0.007897719	NA	NA	NA	NA	NA
Ctaxi_contig_68386|comp37125_c3_seq1	-1.784369119	3.287597065	4.22E-09	3.99E-08	polymorphic outer membrane protein	gi|333987058|ref|YP_004519665.1|hypothetical protein MSWAN_0837 [Methanobacterium sp. SWAN-1] >gi|503591290|ref|WP_013825366.1| hypothetical protein [Methanobacterium sp. SWAN-1] >gi|333825202|gb|AEG17864.1| conserved repeat domain protein [Methanobacterium sp. SWAN-1]	NA	NA	NA
Ctaxi_contig_64558|comp36969_c2_seq2	-1.784219113	2.426039109	3.02E-05	0.000150675	NA	NA	NA	NA	NA
Ctaxi_contig_23777|comp33834_c1_seq2	-1.783810367	4.393228799	2.38E-18	5.33E-17	f-box protein	gi|46447199|ref|YP_008564.1|hypothetical protein pc1565 [Candidatus Protochlamydia amoebophila UWE25] >gi|499489471|ref|WP_011176111.1| hypothetical protein [Candidatus Protochlamydia amoebophila] >gi|46400840|emb|CAF24289.1| hypothetical protein pc1565 [Candidatus Protochlamydia amoebophila UWE25]	AT5G27920.1		 F-box family protein 
Ctaxi_contig_16045|comp32662_c0_seq1	-1.781705163	1.562876674	0.001319776	0.004518021	NA	NA	NA	NA	NA
Ctaxi_contig_64612|comp36973_c1_seq6	-1.779325114	8.853680622	1.70E-33	8.82E-32	NA	NA	NA	NA	NA
Ctaxi_contig_59246|comp36692_c3_seq1	-1.77838277	3.350599782	1.22E-10	1.38E-09	NA	NA	NA	NA	NA
Ctaxi_contig_54201|comp36394_c4_seq1	-1.776589691	3.219907657	7.35E-10	7.61E-09	protein	gi|159484052|ref|XP_001700074.1|predicted protein [Chlamydomonas reinhardtii] >gi|158272570|gb|EDO98368.1| predicted protein [Chlamydomonas reinhardtii]	NA	NA	NA
Ctaxi_contig_17968|comp32991_c1_seq1	-1.775987207	7.152133315	4.67E-35	2.62E-33	acetyltransferase nsi	gi|302849002|ref|XP_002956032.1|hypothetical protein VOLCADRAFT_107031 [Volvox carteri f. nagariensis] >gi|300258758|gb|EFJ42992.1| hypothetical protein VOLCADRAFT_107031 [Volvox carteri f. nagariensis]	AT1G32070.3	"ATNSI,NSI"	 nuclear shuttle interacting 
Ctaxi_contig_68388|comp37125_c3_seq3	-1.775383484	0.83002844	0.004266451	0.012645927	NA	NA	NA	NA	NA
Ctaxi_contig_69899|comp37184_c1_seq1	-1.775282681	4.65302324	2.40E-20	6.10E-19	NA	NA	NA	NA	NA
Ctaxi_contig_40373|comp35498_c1_seq1	-1.775172439	7.329941167	3.00E-30	1.36E-28	NA	NA	NA	NA	NA
Ctaxi_contig_19200|comp33172_c3_seq11	-1.775128567	3.48879983	1.10E-09	1.11E-08	phosphatidylserine decarboxylase	gi|518706647|ref|WP_019867744.1|hypothetical protein [Methylovulum miyakonense]	AT4G25970.1	PSD3	 phosphatidylserine decarboxylase 3 
Ctaxi_contig_19964|comp33295_c1_seq2	-1.774699259	3.205820116	0.002126036	0.006867794	NA	NA	NA	NA	NA
Ctaxi_contig_21187|comp33473_c0_seq1	-1.773913784	2.847440614	1.82E-08	1.57E-07	NA	NA	NA	NA	NA
Ctaxi_contig_19630|comp33236_c0_seq1	-1.773786019	3.114143344	4.20E-08	3.44E-07	multicopper oxidase	gi|518712437|ref|WP_019873534.1|hypothetical protein [Sporichthya polymorpha]	NA	NA	NA
Ctaxi_contig_12320|comp31911_c1_seq2	-1.773750977	1.048151382	0.016674655	0.04108906	adaptin ear-binding coat-associated	"gi|552816121|ref|XP_005844608.1|hypothetical protein CHLNCDRAFT_10071, partial [Chlorella variabilis] >gi|307104251|gb|EFN52506.1| hypothetical protein CHLNCDRAFT_10071, partial [Chlorella variabilis]"	AT1G03900.1	"ATNAP4,NAP4"	 non-intrinsic ABC protein 4 
Ctaxi_contig_52255|comp36279_c2_seq2	-1.772927421	2.882348775	3.48E-05	0.000171644	NA	NA	NA	NA	NA
Ctaxi_contig_29162|comp34451_c0_seq3	-1.770964292	0.709100563	0.010459418	0.027518252	NA	NA	NA	NA	NA
Ctaxi_contig_58297|comp36644_c0_seq1	-1.770824344	1.76818644	0.004237667	0.012574523	NA	NA	NA	NA	NA
Ctaxi_contig_43113|comp35685_c2_seq15	-1.770468064	6.902142013	6.74E-38	4.36E-36	ammecr1-like protein	gi|348676360|gb|EGZ16178.1|hypothetical protein PHYSODRAFT_286451 [Phytophthora sojae]	AT2G38710.2		 AMMECR1 family 
Ctaxi_contig_50669|comp36188_c1_seq8	-1.770272499	5.059099524	0.001467169	0.004961827	rna recognition motif-containing protein	gi|302839324|ref|XP_002951219.1|hypothetical protein VOLCADRAFT_117772 [Volvox carteri f. nagariensis] >gi|300263548|gb|EFJ47748.1| hypothetical protein VOLCADRAFT_117772 [Volvox carteri f. nagariensis]	AT5G66010.2		 RNA-binding (RRM/RBD/RNP motifs) family protein 
Ctaxi_contig_57690|comp36609_c1_seq7	-1.770214705	0.938449042	0.001996723	0.006502346	NA	NA	NA	NA	NA
Ctaxi_contig_55732|comp36487_c2_seq4	-1.769972335	7.289784071	1.76E-41	1.36E-39	centriole protein	gi|159477979|ref|XP_001697086.1|hypothetical protein CHLREDRAFT_176336 [Chlamydomonas reinhardtii] >gi|158274998|gb|EDP00778.1| predicted protein [Chlamydomonas reinhardtii]	NA	NA	NA
Ctaxi_contig_7376|comp30095_c1_seq3	-1.769903196	1.72977421	6.42E-05	0.000299184	NA	NA	NA	NA	NA
Ctaxi_contig_40781|comp35531_c2_seq8	-1.767742905	2.700719234	9.38E-09	8.47E-08	NA	NA	NA	NA	NA
Ctaxi_contig_35699|comp35081_c4_seq2	-1.76717609	1.977639767	0.004706345	0.013779227	nacht family ntpase	gi|46127471|ref|XP_388289.1|hypothetical protein FG08113.1 [Fusarium graminearum PH-1]	NA	NA	NA
Ctaxi_contig_18609|comp33094_c0_seq1	-1.767128602	2.337087431	2.73E-07	1.98E-06	NA	NA	NA	NA	NA
Ctaxi_contig_29161|comp34451_c0_seq2	-1.767001092	0.849538182	0.013839231	0.034967936	NA	NA	NA	NA	NA
Ctaxi_contig_37444|comp35237_c1_seq4	-1.766333806	3.522287851	2.27E-11	2.78E-10	NA	NA	NA	NA	NA
Ctaxi_contig_21080|comp33459_c0_seq1	-1.765506029	4.633540444	1.41E-18	3.20E-17	ubiquitin carboxyl-terminal hydrolase 12	gi|545373717|ref|XP_005651196.1|cysteine proteinase [Coccomyxa subellipsoidea C-169] >gi|384253177|gb|EIE26652.1| cysteine proteinase [Coccomyxa subellipsoidea C-169]	AT5G06600.3	UBP12	 ubiquitin-specific protease 12 
Ctaxi_contig_38469|comp35321_c0_seq47	-1.765501619	6.178070697	1.90E-21	5.20E-20	tbc1 domain family member 4	gi|302836908|ref|XP_002950014.1|hypothetical protein VOLCADRAFT_90424 [Volvox carteri f. nagariensis] >gi|300264923|gb|EFJ49117.1| hypothetical protein VOLCADRAFT_90424 [Volvox carteri f. nagariensis]	AT3G02460.2		 Ypt/Rab-GAP domain of gyp1p superfamily protein 
Ctaxi_contig_54830|comp36432_c1_seq2	-1.763649677	4.948663992	3.80E-21	1.01E-19	phosphatidate phosphatase lpin2-like	gi|356562285|ref|XP_003549402.1|PREDICTED: phosphatidate phosphatase LPIN2-like [Glycine max]	AT3G09560.3		 Lipin family protein 
Ctaxi_contig_32287|comp34772_c0_seq4	-1.763639556	2.289775767	0.00251898	0.007977597	NA	NA	NA	NA	NA
Ctaxi_contig_59622|comp36709_c1_seq1	-1.763567993	0.561966937	0.018695283	0.045213901	NA	NA	NA	NA	NA
Ctaxi_contig_62948|comp36886_c3_seq9	-1.763342913	2.40227094	4.96E-06	2.90E-05	NA	NA	NA	NA	NA
Ctaxi_contig_35023|comp35017_c0_seq1	-1.762804249	2.53414613	4.46E-07	3.11E-06	NA	NA	NA	NA	NA
Ctaxi_contig_21328|comp33496_c3_seq1	-1.762381619	3.578701051	7.27E-12	9.32E-11	NA	NA	NA	NA	NA
Ctaxi_contig_28983|comp34435_c1_seq2	-1.761122657	4.795037762	8.50E-17	1.70E-15	NA	NA	NA	NA	NA
Ctaxi_contig_68381|comp37125_c1_seq1	-1.760936528	3.618064905	4.76E-11	5.65E-10	NA	NA	NA	NA	NA
Ctaxi_contig_46094|comp35875_c3_seq1	-1.760304329	1.793082072	0.000181795	0.000769326	NA	NA	NA	NA	NA
Ctaxi_contig_44495|comp35775_c4_seq5	-1.76019462	4.195308698	2.56E-18	5.72E-17	endo- -beta-xylanase	"gi|495094078|ref|WP_007818901.1|putative endo-1,3-beta-xylanase [Streptomyces sp. Tu6071] >gi|332742571|gb|EGJ73012.1| putative endo-1,3-beta-xylanase [Streptomyces sp. Tu6071]"	NA	NA	NA
Ctaxi_contig_32989|comp34835_c5_seq1	-1.760172217	2.128584628	0.000478201	0.001837849	NA	NA	NA	NA	NA
Ctaxi_contig_70952|comp37231_c5_seq1	-1.759846036	7.215035925	2.62E-25	8.86E-24	NA	NA	NA	NA	NA
Ctaxi_contig_56531|comp36539_c1_seq1	-1.759512269	2.813523204	2.52E-07	1.84E-06	homogentisate -dioxygenase	gi|328766781|gb|EGF76833.1|hypothetical protein BATDEDRAFT_20910 [Batrachochytrium dendrobatidis JAM81]	AT5G54080.2	HGO	" homogentisate 1,2-dioxygenase "
Ctaxi_contig_10347|comp31371_c1_seq1	-1.758656813	4.025420326	5.88E-10	6.16E-09	NA	NA	NA	NA	NA
Ctaxi_contig_20183|comp33334_c2_seq1	-1.757511326	2.632213592	1.30E-06	8.41E-06	NA	NA	NA	NA	NA
Ctaxi_contig_62433|comp36856_c2_seq1	-1.757376781	3.74193722	2.49E-07	1.81E-06	low quality protein: proteasome activator complex subunit 4-like	gi|528050053|sp|F4JC97.2|PSME4_ARATHRecName: Full=Proteasome activator subunit 4; AltName: Full=Proteasome activator PA200	AT3G13330.1	PA200	 proteasome activating protein 200 
Ctaxi_contig_46430|comp35894_c6_seq2	-1.756845292	0.937242177	0.002515685	0.007970304	NA	NA	AT1G63160.1	RFC2	 replication factor C 2 
Ctaxi_contig_69547|comp37171_c0_seq1	-1.75680777	1.247061975	0.009072444	0.024361684	NA	NA	NA	NA	NA
Ctaxi_contig_37567|comp35247_c1_seq2	-1.755941537	1.511710611	0.008397939	0.022755774	NA	NA	NA	NA	NA
Ctaxi_contig_43101|comp35685_c2_seq3	-1.754884695	6.337740208	8.46E-15	1.44E-13	NA	NA	NA	NA	NA
Ctaxi_contig_7712|comp30302_c0_seq5	-1.752808374	2.332211546	4.77E-05	0.000228923	NA	NA	NA	NA	NA
Ctaxi_contig_35826|comp35092_c0_seq1	-1.752680628	2.928981693	7.24E-06	4.08E-05	NA	NA	NA	NA	NA
Ctaxi_contig_34577|comp34973_c1_seq3	-1.752427263	3.928109582	4.23E-13	6.11E-12	NA	NA	NA	NA	NA
Ctaxi_contig_40109|comp35472_c2_seq6	-1.751392754	7.550026799	1.52E-08	1.33E-07	binding protein 1	gi|159487349|ref|XP_001701685.1|binding protein 1 [Chlamydomonas reinhardtii] >gi|158280904|gb|EDP06660.1| binding protein 1 [Chlamydomonas reinhardtii]	AT5G28540.1	BIP1	 heat shock protein 70 (Hsp 70) family protein 
Ctaxi_contig_23573|comp33811_c4_seq1	-1.750539984	2.069181253	0.000493271	0.001888992	NA	NA	NA	NA	NA
Ctaxi_contig_22131|comp33622_c0_seq3	-1.748114607	1.603452446	5.38E-05	0.000255058	NA	NA	NA	NA	NA
Ctaxi_contig_60707|comp36773_c5_seq5	-1.747508938	2.268410314	0.00169139	0.005623097	laglidadg homing endonuclease	gi|555946148|gb|AGZ19352.1|hypothetical protein CH29B_p069 (chloroplast) [Chlorella sp. ArM0029B]	ATCG00700.1	PSBN	 photosystem II reaction center protein N 
Ctaxi_contig_40535|comp35512_c0_seq3	-1.746573607	3.604268312	1.66E-14	2.75E-13	sec7-domain-containing partial	"gi|545353473|ref|XP_005642573.1|Sec7-domain-containing protein, partial [Coccomyxa subellipsoidea C-169] >gi|384244528|gb|EIE18029.1| Sec7-domain-containing protein, partial [Coccomyxa subellipsoidea C-169]"	AT5G39500.1	"GNL1,ERMO1"	 GNOM-like 1 
Ctaxi_contig_40780|comp35531_c2_seq7	-1.745147336	1.077874449	0.017828241	0.043501504	NA	NA	NA	NA	NA
Ctaxi_contig_51430|comp36237_c1_seq27	-1.745013161	3.299633899	5.30E-05	0.00025147	e3 ubiquitin-protein ligase synoviolin-a	gi|303285400|ref|XP_003061990.1|predicted protein [Micromonas pusilla CCMP1545] >gi|226456401|gb|EEH53702.1| predicted protein [Micromonas pusilla CCMP1545]	AT5G41190.1		" CONTAINS InterPro DOMAIN/s: Nin one binding (NOB1) Zn-ribbon like (InterPro:IPR014881), D-site 20S pre-rRNA nuclease (InterPro:IPR017117); Has 1807 Blast hits to 1807 proteins in 277 species: Archae - 0; Bacteria - 0; Metazoa - 736; Fungi - 347; Plants - 385; Viruses - 0; Other Eukaryotes - 339 (source: NCBI BLink). "
Ctaxi_contig_71761|comp37262_c2_seq4	-1.743396491	5.59545729	2.28E-23	6.95E-22	NA	NA	NA	NA	NA
Ctaxi_contig_52253|comp36279_c0_seq2	-1.742356429	6.422520606	2.10E-16	4.04E-15	NA	NA	NA	NA	NA
Ctaxi_contig_35364|comp35047_c1_seq5	-1.742087452	2.360619285	0.001937098	0.006324836	NA	NA	NA	NA	NA
Ctaxi_contig_41645|comp35587_c0_seq22	-1.741701164	3.739033068	5.70E-11	6.69E-10	NA	NA	NA	NA	NA
Ctaxi_contig_19142|comp33165_c1_seq6	-1.741673636	1.751250919	0.000348635	0.001385103	NA	NA	NA	NA	NA
Ctaxi_contig_40377|comp35498_c2_seq3	-1.741418738	4.92374002	1.32E-21	3.62E-20	NA	NA	NA	NA	NA
Ctaxi_contig_37437|comp35236_c2_seq1	-1.741208491	3.693332778	1.71E-07	1.27E-06	ankyrin repeat and protein kinase domain containing protein 1	"gi|390362249|ref|XP_001190749.2|PREDICTED: serine/threonine-protein phosphatase 6 regulatory ankyrin repeat subunit C-like, partial [Strongylocentrotus purpuratus]"	AT3G12360.1	ITN1	 Ankyrin repeat family protein 
Ctaxi_contig_70251|comp37199_c6_seq3	-1.739477674	3.043077939	8.05E-08	6.30E-07	kinase-like partial	"gi|545364416|ref|XP_005647271.1|kinase-like protein, partial [Coccomyxa subellipsoidea C-169] >gi|384249245|gb|EIE22727.1| kinase-like protein, partial [Coccomyxa subellipsoidea C-169]"	AT3G44850.1		 Protein kinase superfamily protein 
Ctaxi_contig_16997|comp32829_c1_seq1	-1.739021924	2.545022583	2.25E-05	0.000115177	peptidase c14	gi|409078408|gb|EKM78771.1|hypothetical protein AGABI1DRAFT_100798 [Agaricus bisporus var. burnettii JB137-S8]	AT4G25110.2	"AtMC2,MC2"	 metacaspase 2 
Ctaxi_contig_19881|comp33284_c1_seq4	-1.738679011	4.310879584	2.73E-15	4.82E-14	glycerophosphoryl diester phosphodiesterase	gi|553741039|ref|WP_023075207.1|glycerophosphoryl diester phosphodiesterase [Leptolyngbya sp. Heron Island J] >gi|553082137|gb|ESA33965.1| glycerophosphoryl diester phosphodiesterase [Leptolyngbya sp. Heron Island J]	AT5G08030.1		 PLC-like phosphodiesterases superfamily protein 
Ctaxi_contig_46295|comp35890_c3_seq1	-1.738062054	3.982334103	1.87E-16	3.62E-15	ankyrin repeat-containing protein	gi|334339161|ref|YP_004544141.1|ankyrin [Desulfotomaculum ruminis DSM 2154] >gi|503606554|ref|WP_013840630.1| ankyrin [Desulfotomaculum ruminis] >gi|334090515|gb|AEG58855.1| Ankyrin [Desulfotomaculum ruminis DSM 2154]	AT2G03430.1		 Ankyrin repeat family protein 
Ctaxi_contig_51812|comp36250_c4_seq6	-1.736623918	2.088273736	0.000165931	0.000707689	NA	NA	NA	NA	NA
Ctaxi_contig_30416|comp34582_c1_seq2	-1.736349264	4.353674097	1.15E-19	2.84E-18	NA	NA	NA	NA	NA
Ctaxi_contig_20577|comp33398_c2_seq1	-1.73632052	7.254029863	1.22E-19	2.98E-18	adomet-dependent rrna methyltransferase spb1-like	gi|548831883|gb|ERM94685.1|hypothetical protein AMTR_s00011p00229900 [Amborella trichopoda]	AT4G25730.1		 FtsJ-like methyltransferase family protein 
Ctaxi_contig_12381|comp31928_c0_seq1	-1.73536695	1.893181046	0.001215288	0.004203749	NA	NA	NA	NA	NA
Ctaxi_contig_42812|comp35665_c3_seq2	-1.734262454	6.87236641	2.04E-39	1.44E-37	NA	NA	NA	NA	NA
Ctaxi_contig_18030|comp33004_c2_seq1	-1.734234174	2.996110341	2.27E-08	1.93E-07	NA	NA	NA	NA	NA
Ctaxi_contig_29709|comp34514_c0_seq1	-1.733981463	8.242723093	2.66E-06	1.63E-05	NA	NA	NA	NA	NA
Ctaxi_contig_40113|comp35472_c2_seq10	-1.73394802	6.429656684	3.07E-08	2.56E-07	heat shock	gi|302836031|ref|XP_002949576.1|luminal binding protein Bip1 [Volvox carteri f. nagariensis] >gi|300264935|gb|EFJ49128.1| luminal binding protein Bip1 [Volvox carteri f. nagariensis]	AT1G09080.2	BIP3	 Heat shock protein 70 (Hsp 70) family protein 
Ctaxi_contig_61304|comp36802_c0_seq9	-1.73206984	2.806340498	1.10E-08	9.81E-08	fact complex subunit spt16-like	gi|159490132|ref|XP_001703040.1|global transcription factor [Chlamydomonas reinhardtii] >gi|158270853|gb|EDO96685.1| global transcription factor [Chlamydomonas reinhardtii]	AT4G10710.1	SPT16	 global transcription factor C 
Ctaxi_contig_56482|comp36535_c5_seq1	-1.731884348	2.054613757	7.50E-06	4.21E-05	NA	NA	NA	NA	NA
Ctaxi_contig_65624|comp37016_c2_seq1	-1.728815576	2.571345074	2.22E-06	1.39E-05	NA	NA	NA	NA	NA
Ctaxi_contig_54835|comp36432_c3_seq1	-1.728713105	5.963668559	6.22E-27	2.35E-25	melanotransferrin	gi|552809764|ref|XP_005843025.1|hypothetical protein CHLNCDRAFT_59390 [Chlorella variabilis] >gi|307102653|gb|EFN50923.1| hypothetical protein CHLNCDRAFT_59390 [Chlorella variabilis]	NA	NA	NA
Ctaxi_contig_59236|comp36692_c1_seq3	-1.72730342	3.538587528	1.00E-10	1.15E-09	NA	NA	NA	NA	NA
Ctaxi_contig_47476|comp35974_c4_seq3	-1.727147329	2.692504673	9.59E-07	6.34E-06	zygote-expressed homeodomain protein	gi|164521888|gb|ABY60733.1|zygote-expressed homeodomain protein [Chlamydomonas reinhardtii]	AT5G44180.2		 Homeodomain-like transcriptional regulator 
Ctaxi_contig_19267|comp33183_c1_seq1	-1.726261352	4.160056917	1.81E-13	2.71E-12	NA	NA	NA	NA	NA
Ctaxi_contig_54140|comp36390_c5_seq3	-1.726205879	5.107913173	4.37E-21	1.16E-19	NA	NA	NA	NA	NA
Ctaxi_contig_45946|comp35864_c1_seq3	-1.724839678	2.422318381	0.014358174	0.036074997	endonuclease exonuclease phosphatase family protein	gi|545371012|ref|XP_005650108.1|DNase I-like protein [Coccomyxa subellipsoidea C-169] >gi|384252087|gb|EIE25564.1| DNase I-like protein [Coccomyxa subellipsoidea C-169]	AT1G11800.1		 endonuclease/exonuclease/phosphatase family protein 
Ctaxi_contig_45947|comp35864_c1_seq4	-1.724835304	2.422318381	0.014352288	0.036063026	endonuclease exonuclease phosphatase family protein	gi|545371012|ref|XP_005650108.1|DNase I-like protein [Coccomyxa subellipsoidea C-169] >gi|384252087|gb|EIE25564.1| DNase I-like protein [Coccomyxa subellipsoidea C-169]	AT1G11800.1		 endonuclease/exonuclease/phosphatase family protein 
Ctaxi_contig_31950|comp34741_c3_seq1	-1.724589309	3.65276961	3.51E-15	6.14E-14	flagellar associated protein	gi|302816869|ref|XP_002990112.1|hypothetical protein SELMODRAFT_428633 [Selaginella moellendorffii] >gi|300142125|gb|EFJ08829.1| hypothetical protein SELMODRAFT_428633 [Selaginella moellendorffii]	NA	NA	NA
Ctaxi_contig_40274|comp35486_c0_seq1	-1.724493517	1.8997472	5.18E-05	0.000246685	protein	gi|545365163|ref|XP_005647577.1|hypothetical protein COCSUDRAFT_63416 [Coccomyxa subellipsoidea C-169] >gi|384249552|gb|EIE23033.1| hypothetical protein COCSUDRAFT_63416 [Coccomyxa subellipsoidea C-169]	AT5G48830.1		 unknown protein; FUNCTIONS IN: molecular_function unknown; INVOLVED IN: biological_process unknown; LOCATED IN: chloroplast; EXPRESSED IN: 22 plant structures; EXPRESSED DURING: 13 growth stages; Has 30201 Blast hits to 17322 proteins in 780 species: Archae - 12; Bacteria - 1396; Metazoa - 17338; Fungi - 3422; Plants - 5037; Viruses - 0; Other Eukaryotes - 2996 (source: NCBI BLink). 
Ctaxi_contig_43047|comp35680_c3_seq1	-1.723468007	3.452405433	7.60E-12	9.73E-11	NA	NA	NA	NA	NA
Ctaxi_contig_18659|comp33094_c2_seq47	-1.72220042	2.95764445	1.00E-08	8.98E-08	ankyrin repeat-containing protein	gi|167538497|ref|XP_001750912.1|hypothetical protein [Monosiga brevicollis MX1] >gi|163770596|gb|EDQ84282.1| predicted protein [Monosiga brevicollis MX1]	AT5G07270.1	XBAT33	 XB3 ortholog 3 in Arabidopsis thaliana 
Ctaxi_contig_44187|comp35760_c2_seq36	-1.721258304	3.570785701	0.002217572	0.007129812	NA	NA	NA	NA	NA
Ctaxi_contig_70476|comp37210_c6_seq1	-1.721015213	4.442864666	4.57E-20	1.14E-18	hypothetical protein VOLCADRAFT_99980	gi|302854363|ref|XP_002958690.1|hypothetical protein VOLCADRAFT_99980 [Volvox carteri f. nagariensis] >gi|300255971|gb|EFJ40250.1| hypothetical protein VOLCADRAFT_99980 [Volvox carteri f. nagariensis]	NA	NA	NA
Ctaxi_contig_64555|comp36969_c1_seq5	-1.720835793	2.840006494	2.31E-05	0.000117923	NA	NA	NA	NA	NA
Ctaxi_contig_3810|comp23951_c0_seq2	-1.7205841	0.849553409	0.021043515	0.049944167	NA	NA	NA	NA	NA
Ctaxi_contig_33467|comp34873_c2_seq1	-1.720448132	1.71596149	7.88E-05	0.000360382	NA	NA	NA	NA	NA
Ctaxi_contig_14342|comp32347_c0_seq1	-1.720333702	2.10141402	0.001266243	0.004357031	NA	NA	NA	NA	NA
Ctaxi_contig_27761|comp34290_c0_seq20	-1.720005318	3.422338951	1.45E-08	1.27E-07	NA	NA	NA	NA	NA
Ctaxi_contig_30832|comp34627_c7_seq6	-1.719312431	1.886420334	0.000187735	0.000791754	NA	NA	NA	NA	NA
Ctaxi_contig_34449|comp34957_c5_seq3	-1.718556752	3.90664818	7.20E-12	9.23E-11	NA	NA	NA	NA	NA
Ctaxi_contig_54204|comp36394_c4_seq4	-1.717988454	1.799137295	0.000385777	0.001515619	NA	NA	NA	NA	NA
Ctaxi_contig_27277|comp34234_c1_seq13	-1.717329735	2.907554528	2.34E-09	2.28E-08	cultured isoform 1	gi|552837999|ref|XP_005849484.1|hypothetical protein CHLNCDRAFT_142780 [Chlorella variabilis] >gi|307109144|gb|EFN57382.1| hypothetical protein CHLNCDRAFT_142780 [Chlorella variabilis]	AT3G12010.1		" FUNCTIONS IN: molecular_function unknown; INVOLVED IN: biological_process unknown; EXPRESSED IN: sperm cell, cultured cell; CONTAINS InterPro DOMAIN/s: Colon cancer-associated Mic1-like (InterPro:IPR009755); Has 30201 Blast hits to 17322 proteins in 780 species: Archae - 12; Bacteria - 1396; Metazoa - 17338; Fungi - 3422; Plants - 5037; Viruses - 0; Other Eukaryotes - 2996 (source: NCBI BLink). "
Ctaxi_contig_42634|comp35652_c3_seq1	-1.715023451	6.746441826	5.08E-29	2.13E-27	cathepsin z precursor	gi|255078272|ref|XP_002502716.1|cysteine endopeptidase [Micromonas sp. RCC299] >gi|226517981|gb|ACO63974.1| cysteine endopeptidase [Micromonas sp. RCC299]	AT1G02305.1		 Cysteine proteinases superfamily protein 
Ctaxi_contig_19090|comp33157_c1_seq9	-1.712852435	3.761028446	7.15E-10	7.42E-09	NA	NA	NA	NA	NA
Ctaxi_contig_46095|comp35875_c4_seq1	-1.711993263	1.647517662	0.003381433	0.010301976	NA	NA	NA	NA	NA
Ctaxi_contig_17793|comp32960_c2_seq1	-1.711514251	4.833982604	2.44E-20	6.18E-19	NA	NA	NA	NA	NA
Ctaxi_contig_42231|comp35618_c0_seq67	-1.711368552	3.415763816	4.24E-07	2.97E-06	NA	NA	NA	NA	NA
Ctaxi_contig_43828|comp35737_c4_seq8	-1.711018091	2.32812752	1.00E-05	5.51E-05	concanavalin a-like lectin glucanase	gi|552816208|ref|XP_005844630.1|hypothetical protein CHLNCDRAFT_54474 [Chlorella variabilis] >gi|307104273|gb|EFN52528.1| hypothetical protein CHLNCDRAFT_54474 [Chlorella variabilis]	NA	NA	NA
Ctaxi_contig_58415|comp36651_c1_seq1	-1.710426969	2.061190715	3.35E-05	0.000165421	NA	NA	NA	NA	NA
Ctaxi_contig_70894|comp37228_c8_seq1	-1.709127482	5.071198146	1.40E-12	1.93E-11	probable plastid-lipid-associated protein chloroplastic-like	gi|545366521|ref|XP_005648148.1|PAP fibrillin [Coccomyxa subellipsoidea C-169] >gi|384250124|gb|EIE23604.1| PAP fibrillin [Coccomyxa subellipsoidea C-169]	AT4G00030.1		 Plastid-lipid associated protein PAP / fibrillin family protein 
Ctaxi_contig_9104|comp30963_c4_seq3	-1.708989433	3.400002375	8.23E-06	4.60E-05	sterol sensing 5-transmembrane protein	gi|159487575|ref|XP_001701798.1|sterol sensing 5-transmembrane protein [Chlamydomonas reinhardtii] >gi|158281017|gb|EDP06773.1| sterol sensing 5-transmembrane protein [Chlamydomonas reinhardtii]	NA	NA	NA
Ctaxi_contig_43349|comp35705_c0_seq6	-1.707711375	0.804985516	0.00928907	0.024856167	NA	NA	NA	NA	NA
Ctaxi_contig_59202|comp36690_c3_seq2	-1.706720141	0.641046863	0.019488873	0.046831863	coiled-coil flagellar move backward only 2	"gi|159477475|ref|XP_001696836.1|coiled-coil flagellar protein, move backward only 2 [Chlamydomonas reinhardtii] >gi|20219008|gb|AAM15771.1|AF394181_1 coiled-coil flagellar protein [Chlamydomonas reinhardtii] >gi|158275165|gb|EDP00944.1| coiled-coil flagellar protein, move backward only 2 [Chlamydomonas reinhardtii]"	NA	NA	NA
Ctaxi_contig_66981|comp37072_c2_seq19	-1.706678811	2.295297389	1.39E-06	8.95E-06	NA	NA	NA	NA	NA
Ctaxi_contig_35030|comp35017_c4_seq1	-1.7066386	5.54780921	4.14E-27	1.58E-25	predicted protein	gi|159487983|ref|XP_001702002.1|predicted protein [Chlamydomonas reinhardtii] >gi|158281221|gb|EDP06977.1| predicted protein [Chlamydomonas reinhardtii]	NA	NA	NA
Ctaxi_contig_55728|comp36487_c1_seq1	-1.706584247	5.679859361	1.09E-29	4.77E-28	NA	NA	NA	NA	NA
Ctaxi_contig_51884|comp36254_c7_seq1	-1.706451067	5.457272156	7.05E-19	1.64E-17	e3 ubiquitin ligase	gi|357124388|ref|XP_003563882.1|PREDICTED: uncharacterized protein LOC100832937 [Brachypodium distachyon]	AT3G19950.1		 RING/U-box superfamily protein 
Ctaxi_contig_13599|comp32195_c0_seq1	-1.705283481	4.505561455	7.66E-13	1.08E-11	NA	NA	NA	NA	NA
Ctaxi_contig_40313|comp35491_c1_seq1	-1.705251176	4.178487534	2.70E-14	4.36E-13	NA	NA	NA	NA	NA
Ctaxi_contig_66715|comp37062_c1_seq1	-1.705039905	4.80112794	0.018442227	0.044734786	nadp-dependent glutamate dehydrogenase	gi|253741430|gb|EES98300.1|NADP-specific glutamate dehydrogenase [Giardia intestinalis ATCC 50581]	AT1G51720.1		 Amino acid dehydrogenase family protein 
Ctaxi_contig_71760|comp37262_c2_seq3	-1.704762697	5.899961969	8.07E-25	2.65E-23	NA	NA	NA	NA	NA
Ctaxi_contig_58513|comp36657_c7_seq1	-1.704208244	2.935812522	2.46E-08	2.08E-07	trna (guanine -n1)-methyltransferase	gi|545373819|ref|XP_005651237.1|hypothetical protein COCSUDRAFT_12364 [Coccomyxa subellipsoidea C-169] >gi|384253218|gb|EIE26693.1| hypothetical protein COCSUDRAFT_12364 [Coccomyxa subellipsoidea C-169]	AT3G56120.1		 S-adenosyl-L-methionine-dependent methyltransferases superfamily protein 
Ctaxi_contig_61297|comp36802_c0_seq2	-1.703904195	5.120155425	2.99E-14	4.81E-13	fact complex subunit	gi|302848346|ref|XP_002955705.1|hypothetical protein VOLCADRAFT_121450 [Volvox carteri f. nagariensis] >gi|300258898|gb|EFJ43130.1| hypothetical protein VOLCADRAFT_121450 [Volvox carteri f. nagariensis]	AT5G06680.1	"SPC98,ATGCP3,ATSPC98,GCP3"	 spindle pole body component 98 
Ctaxi_contig_40124|comp35472_c7_seq1	-1.703484571	4.455401519	7.60E-10	7.86E-09	binding protein 1	gi|159487349|ref|XP_001701685.1|binding protein 1 [Chlamydomonas reinhardtii] >gi|158280904|gb|EDP06660.1| binding protein 1 [Chlamydomonas reinhardtii]	AT1G09080.1	BIP3	 Heat shock protein 70 (Hsp 70) family protein 
Ctaxi_contig_54138|comp36390_c5_seq1	-1.702731193	4.187095403	6.40E-14	1.00E-12	NA	NA	NA	NA	NA
Ctaxi_contig_46739|comp35920_c0_seq7	-1.699880207	2.155849583	0.000330036	0.001317727	NA	NA	NA	NA	NA
Ctaxi_contig_48853|comp36067_c0_seq2	-1.699875147	3.384107773	3.75E-09	3.57E-08	NA	NA	NA	NA	NA
Ctaxi_contig_67820|comp37101_c1_seq5	-1.698770566	3.793892724	7.42E-12	9.51E-11	NA	NA	NA	NA	NA
Ctaxi_contig_54170|comp36391_c5_seq3	-1.698194598	1.438165243	0.001050874	0.003697093	NA	NA	NA	NA	NA
Ctaxi_contig_42118|comp35614_c1_seq2	-1.697079831	1.930335675	0.000723653	0.00265334	u3 snornp-associated protein utp7	gi|168016575|ref|XP_001760824.1|predicted protein [Physcomitrella patens] >gi|162687833|gb|EDQ74213.1| predicted protein [Physcomitrella patens]	AT3G10530.1		 Transducin/WD40 repeat-like superfamily protein 
Ctaxi_contig_42612|comp35650_c3_seq6	-1.697043373	3.00820443	4.02E-06	2.38E-05	sulfur stress regulator	gi|552838353|ref|XP_005849558.1|hypothetical protein CHLNCDRAFT_34706 [Chlorella variabilis] >gi|307109218|gb|EFN57456.1| hypothetical protein CHLNCDRAFT_34706 [Chlorella variabilis]	AT1G60940.2	"SNRK2-10,SNRK2.10,SRK2B"	 SNF1-related protein kinase 2.10 
Ctaxi_contig_47336|comp35966_c1_seq1	-1.696700221	3.068004142	8.47E-08	6.60E-07	allergen v5 tpx-1 family protein	gi|256376206|ref|YP_003099866.1|SCP-like extracellular [Actinosynnema mirum DSM 43827] >gi|506281134|ref|WP_015800909.1| SCP-like extracellular [Actinosynnema mirum] >gi|255920509|gb|ACU36020.1| SCP-like extracellular [Actinosynnema mirum DSM 43827]	NA	NA	NA
Ctaxi_contig_7898|comp30427_c0_seq1	-1.695943939	1.784887226	0.000229262	0.000946035	NA	NA	NA	NA	NA
Ctaxi_contig_40931|comp35541_c0_seq24	-1.694921162	1.884263591	0.001407802	0.004779152	NA	NA	NA	NA	NA
Ctaxi_contig_67940|comp37106_c1_seq1	-1.694560255	1.632540056	0.000149776	0.000644433	NA	NA	NA	NA	NA
Ctaxi_contig_47190|comp35954_c1_seq1	-1.69443422	3.509436361	1.36E-08	1.20E-07	NA	NA	NA	NA	NA
Ctaxi_contig_43026|comp35679_c0_seq25	-1.69408097	3.201011494	0.000678515	0.002507284	isco activase-like protein	"gi|545374399|ref|XP_005651490.1|hypothetical protein COCSUDRAFT_11792, partial [Coccomyxa subellipsoidea C-169] >gi|384253471|gb|EIE26946.1| hypothetical protein COCSUDRAFT_11792, partial [Coccomyxa subellipsoidea C-169]"	AT1G73110.1		 P-loop containing nucleoside triphosphate hydrolases superfamily protein 
Ctaxi_contig_33680|comp34891_c2_seq1	-1.693720911	1.562986111	0.000504038	0.001924493	NA	NA	NA	NA	NA
Ctaxi_contig_20876|comp33431_c0_seq3	-1.693234359	0.669401761	0.010532246	0.027662312	NA	NA	NA	NA	NA
Ctaxi_contig_42278|comp35622_c2_seq7	-1.692790633	2.914103328	1.25E-05	6.74E-05	NA	NA	NA	NA	NA
Ctaxi_contig_54944|comp36439_c0_seq14	-1.692102793	3.226160992	4.88E-05	0.0002338	NA	NA	NA	NA	NA
Ctaxi_contig_26554|comp34156_c5_seq1	-1.691985748	5.461470935	7.65E-25	2.52E-23	NA	NA	NA	NA	NA
Ctaxi_contig_19631|comp33236_c0_seq2	-1.691197607	1.752040836	0.000187187	0.000789755	hephaestin-like protein 1	gi|558221903|ref|XP_006136196.1|PREDICTED: hephaestin [Pelodiscus sinensis]	NA	NA	NA
Ctaxi_contig_8745|comp30824_c1_seq1	-1.690006732	4.643428896	1.05E-19	2.58E-18	NA	NA	NA	NA	NA
Ctaxi_contig_35044|comp35018_c1_seq9	-1.68912639	5.082647371	5.75E-25	1.92E-23	NA	NA	NA	NA	NA
Ctaxi_contig_7856|comp30404_c0_seq3	-1.688789521	4.807123346	1.07E-17	2.30E-16	NA	NA	NA	NA	NA
Ctaxi_contig_35403|comp35052_c1_seq1	-1.688639157	3.682993818	3.65E-09	3.47E-08	u-box domain-containing protein 16-like	gi|388520537|gb|AFK48330.1|unknown [Medicago truncatula]	AT1G29340.1	"PUB17,ATPUB17"	 plant U-box 17 
Ctaxi_contig_58427|comp36651_c2_seq9	-1.687784991	3.197756873	5.70E-05	0.000268422	kinesin-like calmodulin-binding protein homolog	gi|545375890|ref|XP_005652078.1|kinesin-domain-containing protein [Coccomyxa subellipsoidea C-169] >gi|384254060|gb|EIE27534.1| kinesin-domain-containing protein [Coccomyxa subellipsoidea C-169]	AT5G65930.1	"ZWI,PKCBP,KCBP"	 kinesin-like calmodulin-binding protein (ZWICHEL) 
Ctaxi_contig_68968|comp37149_c8_seq6	-1.687706903	4.589299725	6.58E-20	1.64E-18	NA	NA	NA	NA	NA
Ctaxi_contig_30510|comp34595_c0_seq3	-1.686967537	6.01968675	7.00E-29	2.91E-27	NA	NA	NA	NA	NA
Ctaxi_contig_20059|comp33314_c5_seq1	-1.686648281	1.483298263	0.000479124	0.001840991	multidrug resistance-associated protein	gi|196002719|ref|XP_002111227.1|hypothetical protein TRIADDRAFT_54969 [Trichoplax adhaerens] >gi|190587178|gb|EDV27231.1| hypothetical protein TRIADDRAFT_54969 [Trichoplax adhaerens]	NA	NA	NA
Ctaxi_contig_33051|comp34838_c5_seq6	-1.686385781	2.472364466	2.05E-07	1.51E-06	peptidyl serine alpha-galactosyltransferase	gi|302853213|ref|XP_002958123.1|hypothetical protein VOLCADRAFT_121680 [Volvox carteri f. nagariensis] >gi|300256591|gb|EFJ40854.1| hypothetical protein VOLCADRAFT_121680 [Volvox carteri f. nagariensis]	AT3G01720.1		 unknown protein; FUNCTIONS IN: molecular_function unknown; INVOLVED IN: biological_process unknown; LOCATED IN: endomembrane system; EXPRESSED IN: 24 plant structures; EXPRESSED DURING: 13 growth stages; BEST Arabidopsis thaliana protein match is: unknown protein (TAIR:AT5G25265.1); Has 374 Blast hits to 211 proteins in 23 species: Archae - 0; Bacteria - 0; Metazoa - 0; Fungi - 0; Plants - 316; Viruses - 0; Other Eukaryotes - 58 (source: NCBI BLink). 
Ctaxi_contig_51122|comp36219_c0_seq3	-1.686023377	3.668773696	2.48E-14	4.02E-13	ubiquitin carboxyl-terminal hydrolase 12	gi|565346532|ref|XP_006340305.1|PREDICTED: ubiquitin carboxyl-terminal hydrolase 13-like isoform X1 [Solanum tuberosum]	AT5G06600.3	UBP12	 ubiquitin-specific protease 12 
Ctaxi_contig_38635|comp35338_c1_seq4	-1.685840805	1.095639572	0.00602902	0.017084334	NA	NA	NA	NA	NA
Ctaxi_contig_71799|comp37264_c1_seq8	-1.685422054	2.997000203	1.25E-08	1.11E-07	NA	NA	NA	NA	NA
Ctaxi_contig_69942|comp37185_c4_seq30	-1.684896313	1.879932273	0.000426604	0.001656982	NA	NA	NA	NA	NA
Ctaxi_contig_11056|comp31583_c0_seq1	-1.684839126	2.388865902	8.35E-07	5.57E-06	domain containing protein	gi|303273404|ref|XP_003056063.1|predicted protein [Micromonas pusilla CCMP1545] >gi|226462147|gb|EEH59439.1| predicted protein [Micromonas pusilla CCMP1545]	AT5G01390.3		 DNAJ heat shock family protein 
Ctaxi_contig_31019|comp34645_c1_seq1	-1.684433651	2.886110977	4.39E-08	3.59E-07	protein phosphatase 2a regulatory b subunit	gi|551649104|ref|XP_005827333.1|hypothetical protein GUITHDRAFT_113590 [Guillardia theta CCMP2712] >gi|428171436|gb|EKX40353.1| hypothetical protein GUITHDRAFT_113590 [Guillardia theta CCMP2712]	AT1G51690.1	"ATBALPHA,BALPHA"	 protein phosphatase 2A 55 kDa regulatory subunit B alpha isoform 
Ctaxi_contig_64606|comp36973_c0_seq3	-1.684104204	7.625658987	5.29E-25	1.77E-23	NA	NA	NA	NA	NA
Ctaxi_contig_65627|comp37016_c3_seq3	-1.683358887	2.803559126	1.68E-07	1.26E-06	NA	NA	NA	NA	NA
Ctaxi_contig_32258|comp34771_c0_seq4	-1.682792981	2.499746475	3.95E-07	2.77E-06	NA	NA	NA	NA	NA
Ctaxi_contig_63842|comp36941_c2_seq2	-1.682761742	4.872053316	1.71E-10	1.90E-09	dead-box atp-dependent rna helicase 16-like	gi|302772787|ref|XP_002969811.1|hypothetical protein SELMODRAFT_440996 [Selaginella moellendorffii] >gi|300162322|gb|EFJ28935.1| hypothetical protein SELMODRAFT_440996 [Selaginella moellendorffii]	AT4G34910.1		 P-loop containing nucleoside triphosphate hydrolases superfamily protein 
Ctaxi_contig_36164|comp35124_c0_seq1	-1.68221384	1.554480825	0.000713969	0.00262202	NA	NA	NA	NA	NA
Ctaxi_contig_13600|comp32195_c1_seq1	-1.682033137	5.513774181	4.82E-26	1.72E-24	high affinity phosphate transporter	gi|302844016|ref|XP_002953549.1|hypothetical protein VOLCADRAFT_105976 [Volvox carteri f. nagariensis] >gi|300261308|gb|EFJ45522.1| hypothetical protein VOLCADRAFT_105976 [Volvox carteri f. nagariensis]	AT3G26570.2	"PHT2;1,ORF02"	 phosphate transporter 2;1 
Ctaxi_contig_29863|comp34530_c2_seq7	-1.679319778	1.385081028	0.004648168	0.013626572	NA	NA	NA	NA	NA
Ctaxi_contig_39914|comp35454_c2_seq3	-1.67878058	1.06792837	0.012102974	0.031168891	NA	NA	NA	NA	NA
Ctaxi_contig_33873|comp34907_c3_seq2	-1.678733181	4.43613627	8.04E-17	1.61E-15	NA	NA	NA	NA	NA
Ctaxi_contig_69143|comp37156_c2_seq1	-1.678222559	0.739611708	0.010910191	0.028512853	NA	NA	NA	NA	NA
Ctaxi_contig_47339|comp35966_c2_seq3	-1.678158231	2.436360321	9.95E-07	6.56E-06	NA	NA	NA	NA	NA
Ctaxi_contig_50954|comp36207_c1_seq1	-1.677555344	2.810970001	0.007251193	0.020030042	centrosomal protein of 112 kda	"gi|557192672|emb|CDJ47533.1|hypothetical protein, conserved [Eimeria brunetti]"	NA	NA	NA
Ctaxi_contig_49305|comp36098_c1_seq1	-1.675327222	0.872320206	0.006326196	0.01781789	NA	NA	NA	NA	NA
Ctaxi_contig_42513|comp35640_c1_seq1	-1.675269754	2.054355185	2.44E-05	0.000123703	presequence protease chloroplastic mitochondrial-like	gi|552814363|ref|XP_005844172.1|hypothetical protein CHLNCDRAFT_139318 [Chlorella variabilis] >gi|307103813|gb|EFN52070.1| hypothetical protein CHLNCDRAFT_139318 [Chlorella variabilis]	AT3G19170.1	"ATPREP1,ATZNMP,PREP1"	 presequence protease 1 
Ctaxi_contig_8903|comp30887_c0_seq1	-1.674910246	1.819481164	0.001341046	0.004578643	photosystem ii protein h	gi|229915433|gb|ACQ90778.1|10 kDa phosphoprotein of photosystem II [Oocystis solitaria]	ATCG00710.1	PSBH	 photosystem II reaction center protein H 
Ctaxi_contig_21838|comp33583_c2_seq1	-1.674400227	3.800591117	1.16E-16	2.30E-15	cathepsin d (lysosomal aspartyl protease)	gi|226476856|emb|CAX72344.1|cathepsin D (lysosomal aspartyl protease) [Schistosoma japonicum]	AT1G11910.1	"APA1,ATAPA1"	 aspartic proteinase A1 
Ctaxi_contig_64939|comp36991_c2_seq2	-1.673248277	7.223108175	1.53E-26	5.61E-25	hi0933-like protein	gi|545365780|ref|XP_005647834.1|HI0933-like protein [Coccomyxa subellipsoidea C-169] >gi|384249809|gb|EIE23290.1| HI0933-like protein [Coccomyxa subellipsoidea C-169]	AT5G39940.1		 FAD/NAD(P)-binding oxidoreductase family protein 
Ctaxi_contig_58445|comp36651_c2_seq27	-1.673118555	1.742965441	0.000179761	0.000761321	kinesin motor domain-containing protein	gi|255086881|ref|XP_002509407.1|predicted protein [Micromonas sp. RCC299] >gi|226524685|gb|ACO70665.1| predicted protein [Micromonas sp. RCC299]	AT5G65930.2	"ZWI,PKCBP,KCBP"	 kinesin-like calmodulin-binding protein (ZWICHEL) 
Ctaxi_contig_54154|comp36391_c3_seq3	-1.672677555	1.686257384	0.001293341	0.00443792	NA	NA	NA	NA	NA
Ctaxi_contig_22160|comp33628_c2_seq2	-1.671099547	5.837805427	5.24E-28	2.08E-26	NA	NA	NA	NA	NA
Ctaxi_contig_33309|comp34861_c1_seq1	-1.670852204	3.795991941	5.20E-15	8.97E-14	NA	NA	NA	NA	NA
Ctaxi_contig_38499|comp35324_c0_seq1	-1.670267687	1.420500193	0.007009201	0.019470338	NA	NA	NA	NA	NA
Ctaxi_contig_57029|comp36569_c4_seq7	-1.667096362	2.836927636	1.04E-08	9.32E-08	NA	NA	NA	NA	NA
Ctaxi_contig_69909|comp37184_c8_seq1	-1.666880981	6.458294396	1.10E-28	4.49E-27	NA	NA	NA	NA	NA
Ctaxi_contig_37919|comp35279_c3_seq13	-1.666631152	0.97352788	0.007617216	0.02090637	NA	NA	NA	NA	NA
Ctaxi_contig_54145|comp36391_c2_seq1	-1.666515226	3.110278961	6.47E-10	6.75E-09	NA	NA	NA	NA	NA
Ctaxi_contig_14000|comp32264_c1_seq1	-1.666248307	3.277144431	1.79E-06	1.13E-05	NA	NA	NA	NA	NA
Ctaxi_contig_52264|comp36280_c2_seq2	-1.666173634	2.648213954	0.001780901	0.005881144	NA	NA	NA	NA	NA
Ctaxi_contig_35029|comp35017_c3_seq3	-1.665203475	2.135092425	3.34E-06	2.01E-05	NA	NA	NA	NA	NA
Ctaxi_contig_67539|comp37093_c5_seq9	-1.663831657	3.151792692	1.29E-10	1.46E-09	NA	NA	NA	NA	NA
Ctaxi_contig_44210|comp35760_c2_seq59	-1.663779952	5.556294817	6.43E-11	7.50E-10	calcium-binding and coiled-coil domain-containing protein 2	gi|402169573|ref|NP_001257947.1|calcium-binding and coiled-coil domain-containing protein 2 [Mus musculus] >gi|162416032|sp|A2A6M5.1|CACO2_MOUSE RecName: Full=Calcium-binding and coiled-coil domain-containing protein 2; AltName: Full=Nuclear domain 10 protein NDP52; Short=Nuclear domain 10 protein 52	NA	NA	NA
Ctaxi_contig_54203|comp36394_c4_seq3	-1.663768918	2.66102255	1.64E-07	1.23E-06	NA	NA	NA	NA	NA
Ctaxi_contig_56460|comp36535_c1_seq7	-1.663688443	2.455500138	8.07E-05	0.000368455	chymotrypsin-like elastase family member 2a-like	gi|68448523|ref|NP_001020358.1|uncharacterized protein LOC574008 precursor [Danio rerio] >gi|67678166|gb|AAH96885.1| Zgc:112302 [Danio rerio]	NA	NA	NA
Ctaxi_contig_47829|comp35999_c2_seq1	-1.662843572	3.793378021	1.04E-07	8.01E-07	NA	NA	NA	NA	NA
Ctaxi_contig_35033|comp35018_c0_seq1	-1.662756163	5.240166795	9.31E-23	2.73E-21	NA	NA	NA	NA	NA
Ctaxi_contig_68378|comp37125_c0_seq1	-1.662635928	3.259511505	1.64E-08	1.42E-07	NA	NA	NA	NA	NA
Ctaxi_contig_71764|comp37262_c4_seq1	-1.662244451	6.020685072	6.42E-22	1.79E-20	NA	NA	NA	NA	NA
Ctaxi_contig_15432|comp32556_c3_seq1	-1.66101845	0.87362872	0.005703744	0.016322162	NA	NA	NA	NA	NA
Ctaxi_contig_47972|comp36009_c4_seq2	-1.660154685	6.095456188	1.77E-19	4.29E-18	short chain dehydrogenase reductase family	gi|545376017|ref|XP_005652128.1|kinase-like protein [Coccomyxa subellipsoidea C-169] >gi|384254110|gb|EIE27584.1| kinase-like protein [Coccomyxa subellipsoidea C-169]	AT4G23420.3		 NAD(P)-binding Rossmann-fold superfamily protein 
Ctaxi_contig_20333|comp33353_c0_seq4	-1.659307659	3.148609543	0.000499118	0.001909109	NA	NA	NA	NA	NA
Ctaxi_contig_70448|comp37208_c5_seq5	-1.657832382	3.747046394	7.29E-11	8.47E-10	NA	NA	NA	NA	NA
Ctaxi_contig_47832|comp35999_c4_seq1	-1.657641871	5.278418181	2.01E-20	5.15E-19	NA	NA	NA	NA	NA
Ctaxi_contig_67818|comp37101_c1_seq3	-1.656963181	3.198300094	1.38E-09	1.38E-08	NA	NA	NA	NA	NA
Ctaxi_contig_35036|comp35018_c1_seq1	-1.655384244	7.342623212	2.42E-40	1.77E-38	kinase-like protein	gi|545364308|ref|XP_005647218.1|kinase-like protein [Coccomyxa subellipsoidea C-169] >gi|384249192|gb|EIE22674.1| kinase-like protein [Coccomyxa subellipsoidea C-169]	AT4G22220.1	"ISU1,ATISU1"	 SufE/NifU family protein 
Ctaxi_contig_60625|comp36768_c2_seq23	-1.655217071	2.935501427	1.04E-09	1.05E-08	voltage-dependent calcium channel subunit alpha-2 delta-2	gi|514642859|ref|XP_004998635.1|hypothetical protein PTSG_00082 [Salpingoeca rosetta] >gi|326426493|gb|EGD72063.1| hypothetical protein PTSG_00082 [Salpingoeca rosetta]	NA	NA	NA
Ctaxi_contig_34400|comp34952_c4_seq3	-1.655078527	4.559545095	4.51E-19	1.06E-17	NA	NA	NA	NA	NA
Ctaxi_contig_38709|comp35344_c7_seq1	-1.654895156	4.914127927	2.52E-21	6.82E-20	polysaccharide pyruvyl transferase	gi|552811954|ref|XP_005843598.1|hypothetical protein CHLNCDRAFT_28005 [Chlorella variabilis] >gi|307103234|gb|EFN51496.1| hypothetical protein CHLNCDRAFT_28005 [Chlorella variabilis]	NA	NA	NA
Ctaxi_contig_19976|comp33299_c0_seq1	-1.654399731	5.211480613	9.76E-14	1.50E-12	protein kinase family protein	gi|557091495|gb|ESQ32142.1|hypothetical protein EUTSA_v10004885mg [Eutrema salsugineum]	AT5G26110.2		 Protein kinase superfamily protein 
Ctaxi_contig_54836|comp36432_c3_seq2	-1.654036534	5.492560474	5.23E-25	1.75E-23	serotransferrin isoform x1	gi|552809764|ref|XP_005843025.1|hypothetical protein CHLNCDRAFT_59390 [Chlorella variabilis] >gi|307102653|gb|EFN50923.1| hypothetical protein CHLNCDRAFT_59390 [Chlorella variabilis]	NA	NA	NA
Ctaxi_contig_20564|comp33396_c7_seq3	-1.653484604	3.048677966	9.00E-07	5.98E-06	NA	NA	NA	NA	NA
Ctaxi_contig_33324|comp34862_c0_seq2	-1.65298048	1.792569612	0.000472302	0.001818221	tryptophan synthase beta chain chloroplastic-like	gi|545366747|ref|XP_005648257.1|hypothetical protein COCSUDRAFT_41874 [Coccomyxa subellipsoidea C-169] >gi|384250233|gb|EIE23713.1| hypothetical protein COCSUDRAFT_41874 [Coccomyxa subellipsoidea C-169]	AT1G61850.2		 phospholipases;galactolipases 
Ctaxi_contig_61951|comp36837_c2_seq1	-1.652366167	5.510502537	2.95E-23	8.96E-22	NA	NA	NA	NA	NA
Ctaxi_contig_42550|comp35644_c0_seq1	-1.652338905	7.683823132	2.47E-23	7.55E-22	NA	NA	NA	NA	NA
Ctaxi_contig_68962|comp37149_c7_seq1	-1.650243997	4.326758217	5.25E-19	1.23E-17	NA	NA	NA	NA	NA
Ctaxi_contig_51115|comp36218_c1_seq1	-1.649452019	5.3025855	6.10E-21	1.60E-19	NA	NA	NA	NA	NA
Ctaxi_contig_44496|comp35775_c4_seq6	-1.649424271	2.490132185	1.95E-05	0.000100936	endo- -beta-xylanase	gi|547800086|ref|WP_022209743.1|putative uncharacterized protein [Bacteroides cellulosilyticus CAG:158] >gi|524424651|emb|CDB71166.1| putative uncharacterized protein [Bacteroides cellulosilyticus CAG:158]	NA	NA	NA
Ctaxi_contig_55893|comp36499_c1_seq2	-1.649036707	1.920834312	0.001395924	0.004742838	protein	gi|552833141|ref|XP_005848491.1|hypothetical protein CHLNCDRAFT_144939 [Chlorella variabilis] >gi|307108148|gb|EFN56389.1| hypothetical protein CHLNCDRAFT_144939 [Chlorella variabilis]	NA	NA	NA
Ctaxi_contig_37726|comp35263_c4_seq1	-1.648623713	1.068931316	0.007135924	0.019760878	NA	NA	NA	NA	NA
Ctaxi_contig_10869|comp31530_c0_seq1	-1.648429038	0.765744705	0.01386784	0.035020954	NA	NA	NA	NA	NA
Ctaxi_contig_22445|comp33666_c0_seq3	-1.647858938	4.564765703	1.56E-19	3.79E-18	oxoglutarate iron-dependent oxygenase	gi|159478673|ref|XP_001697425.1|predicted protein [Chlamydomonas reinhardtii] >gi|158274304|gb|EDP00087.1| predicted protein [Chlamydomonas reinhardtii]	AT3G28490.1		 Oxoglutarate/iron-dependent oxygenase 
Ctaxi_contig_27271|comp34234_c1_seq7	-1.647827607	3.168456482	2.92E-07	2.10E-06	cultured isoform 1	gi|545358855|ref|XP_005644947.1|hypothetical protein COCSUDRAFT_67345 [Coccomyxa subellipsoidea C-169] >gi|384246915|gb|EIE20403.1| hypothetical protein COCSUDRAFT_67345 [Coccomyxa subellipsoidea C-169]	AT3G12010.1		" FUNCTIONS IN: molecular_function unknown; INVOLVED IN: biological_process unknown; EXPRESSED IN: sperm cell, cultured cell; CONTAINS InterPro DOMAIN/s: Colon cancer-associated Mic1-like (InterPro:IPR009755); Has 30201 Blast hits to 17322 proteins in 780 species: Archae - 12; Bacteria - 1396; Metazoa - 17338; Fungi - 3422; Plants - 5037; Viruses - 0; Other Eukaryotes - 2996 (source: NCBI BLink). "
Ctaxi_contig_31945|comp34740_c5_seq2	-1.645924097	2.107162525	0.000146877	0.000633485	NA	NA	NA	NA	NA
Ctaxi_contig_14973|comp32473_c0_seq1	-1.64568332	3.113132427	1.45E-09	1.45E-08	NA	NA	NA	NA	NA
Ctaxi_contig_60011|comp36733_c2_seq1	-1.644579327	6.656137756	1.11E-25	3.87E-24	NA	NA	NA	NA	NA
Ctaxi_contig_11579|comp31721_c0_seq1	-1.644379541	1.464892383	0.000673567	0.00249043	NA	NA	NA	NA	NA
Ctaxi_contig_43588|comp35724_c1_seq3	-1.644113589	2.681847234	1.71E-06	1.08E-05	NA	NA	NA	NA	NA
Ctaxi_contig_40237|comp35483_c2_seq1	-1.642141398	5.759615977	9.96E-20	2.46E-18	alba dna rna-binding protein	gi|545366477|ref|XP_005648128.1|hypothetical protein COCSUDRAFT_53397 [Coccomyxa subellipsoidea C-169] >gi|384250104|gb|EIE23584.1| hypothetical protein COCSUDRAFT_53397 [Coccomyxa subellipsoidea C-169]	AT2G34160.1		 Alba DNA/RNA-binding protein 
Ctaxi_contig_46812|comp35927_c1_seq3	-1.642068676	1.924530755	0.000710394	0.002611278	cell wall glucanase	gi|384500113|gb|EIE90604.1|hypothetical protein RO3G_15315 [Rhizopus delemar RA 99-880]	NA	NA	NA
Ctaxi_contig_61961|comp36837_c9_seq1	-1.641759317	5.624025064	2.62E-19	6.28E-18	NA	NA	NA	NA	NA
Ctaxi_contig_20111|comp33323_c0_seq4	-1.641421173	4.444848337	3.78E-15	6.60E-14	NA	NA	NA	NA	NA
Ctaxi_contig_52266|comp36280_c4_seq1	-1.640778365	2.60473185	1.83E-07	1.36E-06	NA	NA	NA	NA	NA
Ctaxi_contig_34798|comp34991_c1_seq8	-1.640753357	0.849592356	0.007939234	0.021671762	NA	NA	NA	NA	NA
Ctaxi_contig_68382|comp37125_c2_seq1	-1.640115643	3.929913553	1.19E-15	2.16E-14	polymorphic outer membrane protein	gi|428219806|ref|YP_007104271.1|polymorphic outer membrane protein [Pseudanabaena sp. PCC 7367] >gi|504979694|ref|WP_015166796.1| polymorphic outer membrane protein [Pseudanabaena sp. PCC 7367] >gi|427991588|gb|AFY71843.1| polymorphic outer membrane protein [Pseudanabaena sp. PCC 7367]	NA	NA	NA
Ctaxi_contig_64754|comp36981_c0_seq4	-1.639856251	3.076433043	3.41E-08	2.82E-07	probable udp-n-acetylglucosamine--peptide n-acetylglucosaminyltransferase sec-like	gi|545376120|ref|XP_005652169.1|TPR-like protein [Coccomyxa subellipsoidea C-169] >gi|384254151|gb|EIE27625.1| TPR-like protein [Coccomyxa subellipsoidea C-169]	AT3G04240.1	SEC	 Tetratricopeptide repeat (TPR)-like superfamily protein 
Ctaxi_contig_46809|comp35927_c0_seq2	-1.638602175	2.731540259	0.000246991	0.00101179	NA	NA	NA	NA	NA
Ctaxi_contig_65977|comp37032_c1_seq3	-1.638265081	3.499038939	7.08E-05	0.000326787	NA	NA	NA	NA	NA
Ctaxi_contig_24364|comp33920_c3_seq1	-1.638209668	2.898624976	1.38E-08	1.21E-07	transmembrane protease serine 11g-like	gi|218855460|gb|ACL12061.1|fibrinolytic protease [Perinereis aibuhitensis]	NA	NA	NA
Ctaxi_contig_54839|comp36432_c3_seq5	-1.638121785	4.082645478	3.49E-14	5.58E-13	transferrin	gi|552809764|ref|XP_005843025.1|hypothetical protein CHLNCDRAFT_59390 [Chlorella variabilis] >gi|307102653|gb|EFN50923.1| hypothetical protein CHLNCDRAFT_59390 [Chlorella variabilis]	NA	NA	NA
Ctaxi_contig_46745|comp35920_c0_seq13	-1.637197393	1.657730938	0.001127437	0.003936295	NA	NA	NA	NA	NA
Ctaxi_contig_23998|comp33866_c6_seq1	-1.636979499	2.394395778	0.001302241	0.004463695	transmembrane protease serine 11d	gi|321468672|gb|EFX79656.1|hypothetical protein DAPPUDRAFT_225028 [Daphnia pulex]	NA	NA	NA
Ctaxi_contig_15834|comp32625_c1_seq2	-1.636278398	5.376376063	4.29E-21	1.14E-19	retinol dehydrogenase 14	gi|545364219|ref|XP_005647174.1|NAD(P)-binding protein [Coccomyxa subellipsoidea C-169] >gi|384249148|gb|EIE22630.1| NAD(P)-binding protein [Coccomyxa subellipsoidea C-169]	AT4G24050.1		 NAD(P)-binding Rossmann-fold superfamily protein 
Ctaxi_contig_59201|comp36690_c3_seq1	-1.636128867	2.029255568	2.31E-05	0.000117682	coiled-coil protein required for normal flagellar motility	gi|302849229|ref|XP_002956145.1|coiled-coil protein required for normal flagellar motility [Volvox carteri f. nagariensis] >gi|300258650|gb|EFJ42885.1| coiled-coil protein required for normal flagellar motility [Volvox carteri f. nagariensis]	NA	NA	NA
Ctaxi_contig_56543|comp36539_c4_seq1	-1.635855047	1.241705491	0.007314267	0.02018346	homogentisate -dioxygenase	gi|159487541|ref|XP_001701781.1|predicted protein [Chlamydomonas reinhardtii] >gi|158281000|gb|EDP06756.1| predicted protein [Chlamydomonas reinhardtii]	AT5G54080.2	HGO	" homogentisate 1,2-dioxygenase "
Ctaxi_contig_71804|comp37264_c2_seq2	-1.635170309	4.317417922	1.84E-16	3.57E-15	adhesin-like protein	gi|148642233|ref|YP_001272746.1|adhesin-like protein [Methanobrevibacter smithii ATCC 35061] >gi|500587809|ref|WP_011953735.1| adhesin-like protein [Methanobrevibacter smithii] >gi|148551250|gb|ABQ86378.1| adhesin-like protein [Methanobrevibacter smithii ATCC 35061]	NA	NA	NA
Ctaxi_contig_43070|comp35683_c0_seq1	-1.634179688	2.55526272	2.25E-06	1.40E-05	NA	NA	NA	NA	NA
Ctaxi_contig_39003|comp35369_c3_seq5	-1.63278467	1.530258248	0.000645584	0.002402165	NA	NA	NA	NA	NA
Ctaxi_contig_21455|comp33518_c0_seq1	-1.632635301	2.670019445	3.73E-07	2.64E-06	NA	NA	NA	NA	NA
Ctaxi_contig_47379|comp35969_c0_seq7	-1.630909385	1.645912388	0.000238602	0.000980799	ubiquitin carboxyl-terminal hydrolase 12	gi|356501302|ref|XP_003519464.1|PREDICTED: ubiquitin carboxyl-terminal hydrolase 12-like [Glycine max]	AT5G06600.3	UBP12	 ubiquitin-specific protease 12 
Ctaxi_contig_27267|comp34234_c1_seq3	-1.63039529	1.819897645	0.003195223	0.009808102	cultured isoform 1	gi|10998142|dbj|BAB03113.1|unnamed protein product [Arabidopsis thaliana]	AT3G12010.1		" FUNCTIONS IN: molecular_function unknown; INVOLVED IN: biological_process unknown; EXPRESSED IN: sperm cell, cultured cell; CONTAINS InterPro DOMAIN/s: Colon cancer-associated Mic1-like (InterPro:IPR009755); Has 30201 Blast hits to 17322 proteins in 780 species: Archae - 12; Bacteria - 1396; Metazoa - 17338; Fungi - 3422; Plants - 5037; Viruses - 0; Other Eukaryotes - 2996 (source: NCBI BLink). "
Ctaxi_contig_39951|comp35458_c1_seq3	-1.62970993	4.684373255	3.39E-08	2.81E-07	NA	NA	NA	NA	NA
Ctaxi_contig_9499|comp31109_c0_seq2	-1.629345126	1.078062844	0.019200251	0.046242008	NA	NA	NA	NA	NA
Ctaxi_contig_41523|comp35580_c2_seq6	-1.628827713	2.223661343	0.006774284	0.01889944	NA	NA	NA	NA	NA
Ctaxi_contig_23189|comp33764_c7_seq1	-1.627689404	2.360600881	1.04E-05	5.67E-05	NA	NA	NA	NA	NA
Ctaxi_contig_55072|comp36444_c4_seq3	-1.623946796	2.677438626	1.97E-06	1.24E-05	NA	NA	NA	NA	NA
Ctaxi_contig_22275|comp33642_c0_seq12	-1.623783007	0.74876913	0.011383495	0.029559937	NA	NA	NA	NA	NA
Ctaxi_contig_21286|comp33490_c2_seq3	-1.623376601	1.398049864	0.002483614	0.007878012	phagocytic receptor 1b-like	gi|470127053|ref|XP_004299493.1|PREDICTED: putative phagocytic receptor 1b-like [Fragaria vesca subsp. vesca]	AT2G01970.1		 Endomembrane protein 70 protein family 
Ctaxi_contig_45065|comp35803_c0_seq2	-1.622957531	3.11384581	1.33E-09	1.33E-08	NA	NA	NA	NA	NA
Ctaxi_contig_29548|comp34496_c0_seq1	-1.622301166	6.887087539	1.59E-28	6.43E-27	NA	NA	NA	NA	NA
Ctaxi_contig_28163|comp34341_c0_seq2	-1.620998709	1.784236694	0.013063749	0.033278368	NA	NA	NA	NA	NA
Ctaxi_contig_20395|comp33368_c0_seq2	-1.620736375	4.962248933	4.24E-23	1.27E-21	NA	NA	NA	NA	NA
Ctaxi_contig_24221|comp33899_c3_seq1	-1.619105809	2.834826793	2.64E-08	2.22E-07	protein	gi|159484052|ref|XP_001700074.1|predicted protein [Chlamydomonas reinhardtii] >gi|158272570|gb|EDO98368.1| predicted protein [Chlamydomonas reinhardtii]	NA	NA	NA
Ctaxi_contig_45987|comp35868_c1_seq4	-1.616743488	3.880612447	2.05E-13	3.06E-12	protein	gi|145354738|ref|XP_001421634.1|predicted protein [Ostreococcus lucimarinus CCE9901] >gi|144581872|gb|ABO99927.1| predicted protein [Ostreococcus lucimarinus CCE9901]	NA	NA	NA
Ctaxi_contig_62518|comp36863_c0_seq2	-1.616266154	1.296458729	0.006059927	0.017156629	arf-gap domain 1 isoform partial	gi|552816860|ref|XP_005844794.1|hypothetical protein CHLNCDRAFT_54344 [Chlorella variabilis] >gi|307104438|gb|EFN52692.1| hypothetical protein CHLNCDRAFT_54344 [Chlorella variabilis]	AT5G61980.1	AGD1	 ARF-GAP domain 1 
Ctaxi_contig_44461|comp35772_c3_seq11	-1.615228281	1.822583942	6.17E-05	0.000288351	rhomboid-domain-containing protein	gi|545355338|ref|XP_005643469.1|hypothetical protein COCSUDRAFT_59848 [Coccomyxa subellipsoidea C-169] >gi|384245431|gb|EIE18925.1| hypothetical protein COCSUDRAFT_59848 [Coccomyxa subellipsoidea C-169]	NA	NA	NA
Ctaxi_contig_39934|comp35455_c1_seq15	-1.614890698	4.387733688	2.17E-18	4.88E-17	NA	NA	NA	NA	NA
Ctaxi_contig_42635|comp35652_c3_seq2	-1.614778028	7.20684619	3.88E-33	1.97E-31	cysteine endopeptidase	gi|300176830|emb|CBK25399.2|unnamed protein product [Blastocystis hominis]	AT4G01610.1		 Cysteine proteinases superfamily protein 
Ctaxi_contig_34761|comp34989_c0_seq1	-1.614752657	1.935180372	6.84E-05	0.000316594	chloroplast outer envelope protein	gi|545368045|ref|XP_005648812.1|hypothetical protein COCSUDRAFT_36350 [Coccomyxa subellipsoidea C-169] >gi|384250789|gb|EIE24268.1| hypothetical protein COCSUDRAFT_36350 [Coccomyxa subellipsoidea C-169]	AT5G19620.1	"EMB213,OEP80,ATOEP80,TOC75"	 outer envelope protein of 80 kDa 
Ctaxi_contig_37932|comp35281_c0_seq4	-1.613926332	6.453260042	4.38E-20	1.10E-18	dnaj homolog subfamily a member 4	gi|443721974|gb|ELU11047.1|hypothetical protein CAPTEDRAFT_164620 [Capitella teleta]	AT3G44110.2	"ATJ3,ATJ"	 DNAJ homologue 3 
Ctaxi_contig_13341|comp32140_c1_seq2	-1.613717317	1.298393896	0.002564468	0.008100602	gamma-glutamyltranspeptidase 1 precursor	gi|540383510|gb|AFR95121.2|gamma-glutamyltransferase [Cryptococcus neoformans var. grubii H99]	AT1G69820.1	"GGT3,GGT4"	 gamma-glutamyl transpeptidase 3 
Ctaxi_contig_15043|comp32484_c1_seq1	-1.612999675	3.894521652	1.66E-09	1.64E-08	NA	NA	NA	NA	NA
Ctaxi_contig_22162|comp33628_c2_seq4	-1.612461212	3.039269449	0.000240591	0.000987588	NA	NA	NA	NA	NA
Ctaxi_contig_52254|comp36279_c2_seq1	-1.612435337	6.008165018	1.02E-16	2.03E-15	NA	NA	NA	NA	NA
Ctaxi_contig_28604|comp34393_c0_seq1	-1.612388293	1.391731686	0.009753155	0.025901781	protein mak16 homolog	gi|301118847|ref|XP_002907151.1|conserved hypothetical protein [Phytophthora infestans T30-4] >gi|262105663|gb|EEY63715.1| conserved hypothetical protein [Phytophthora infestans T30-4]	AT1G23280.1		 MAK16 protein-related 
Ctaxi_contig_43296|comp35701_c4_seq6	-1.611216478	1.700305246	0.000561024	0.002116929	NA	NA	NA	NA	NA
Ctaxi_contig_67201|comp37083_c5_seq1	-1.610219008	3.814421633	1.26E-12	1.75E-11	propyzamide-htpersensitive 1	gi|545359572|ref|XP_005645243.1|hypothetical protein COCSUDRAFT_57268 [Coccomyxa subellipsoidea C-169] >gi|384247212|gb|EIE20699.1| hypothetical protein COCSUDRAFT_57268 [Coccomyxa subellipsoidea C-169]	AT5G23720.1	PHS1	 dual specificity protein phosphatase family protein 
Ctaxi_contig_5422|comp27853_c0_seq1	-1.610068884	3.848070508	2.47E-07	1.80E-06	hypothetical protein PTSG_10460	gi|514682516|ref|XP_004988841.1|hypothetical protein PTSG_10460 [Salpingoeca rosetta] >gi|326434043|gb|EGD79613.1| hypothetical protein PTSG_10460 [Salpingoeca rosetta]	NA	NA	NA
Ctaxi_contig_19670|comp33244_c0_seq2	-1.609653305	5.568216419	6.15E-20	1.53E-18	NA	NA	NA	NA	NA
Ctaxi_contig_30095|comp34547_c0_seq3	-1.609485991	3.00497844	2.45E-05	0.000124354	NA	NA	NA	NA	NA
Ctaxi_contig_38562|comp35329_c1_seq5	-1.608601589	1.243300301	0.006646248	0.018589022	NA	NA	NA	NA	NA
Ctaxi_contig_68402|comp37125_c5_seq9	-1.607681778	4.883582366	6.25E-16	1.16E-14	dynamin-related gtpase	gi|302843960|ref|XP_002953521.1|dynamin-related GTPase [Volvox carteri f. nagariensis] >gi|300261280|gb|EFJ45494.1| dynamin-related GTPase [Volvox carteri f. nagariensis]	NA	NA	NA
Ctaxi_contig_35404|comp35052_c2_seq1	-1.607611618	5.494293734	2.42E-21	6.57E-20	sugar nucleotide transporter	gi|412990674|emb|CCO18046.1|predicted protein [Bathycoccus prasinos]	AT1G76340.1	GONST3	 golgi nucleotide sugar transporter 3 
Ctaxi_contig_38548|comp35328_c3_seq1	-1.607189019	3.527686384	2.15E-10	2.37E-09	ankyrin repeat protein	"gi|123437955|ref|XP_001309767.1|ankyrin repeat protein [Trichomonas vaginalis G3] >gi|121891508|gb|EAX96837.1| ankyrin repeat protein, putative [Trichomonas vaginalis G3]"	AT2G03430.1		 Ankyrin repeat family protein 
Ctaxi_contig_14634|comp32409_c1_seq4	-1.606722537	3.907725223	6.67E-14	1.04E-12	NA	NA	NA	NA	NA
Ctaxi_contig_52978|comp36328_c1_seq7	-1.604848938	3.614996821	0.000804433	0.002913634	dead-domain-containing protein	gi|302835930|ref|XP_002949526.1|hypothetical protein VOLCADRAFT_59325 [Volvox carteri f. nagariensis] >gi|300265353|gb|EFJ49545.1| hypothetical protein VOLCADRAFT_59325 [Volvox carteri f. nagariensis]	AT1G20920.2		 P-loop containing nucleoside triphosphate hydrolases superfamily protein 
Ctaxi_contig_54521|comp36415_c1_seq2	-1.604662472	4.33838309	3.09E-12	4.11E-11	NA	NA	NA	NA	NA
Ctaxi_contig_62508|comp36862_c1_seq2	-1.603826491	4.869271684	2.59E-12	3.47E-11	NA	NA	NA	NA	NA
Ctaxi_contig_19960|comp33295_c0_seq1	-1.603650491	5.335748912	7.20E-09	6.59E-08	NA	NA	NA	NA	NA
Ctaxi_contig_12339|comp31915_c0_seq1	-1.603465689	4.268657764	4.14E-13	6.00E-12	NA	NA	NA	NA	NA
Ctaxi_contig_37412|comp35234_c0_seq1	-1.603125602	3.084718443	9.39E-05	0.000422123	3-hydroxybutyryl- dehydrogenase	gi|520766998|ref|WP_020285845.1|3-hydroxybutyryl-CoA dehydrogenase [Osedax symbiont Rs2] >gi|515422253|gb|EPJ51732.1| 3-hydroxybutyryl-CoA dehydrogenase [Osedax symbiont Rs2]	AT3G15290.1		 3-hydroxyacyl-CoA dehydrogenase family protein 
Ctaxi_contig_54550|comp36417_c3_seq5	-1.603023001	2.414733439	0.003851484	0.011557689	NA	NA	NA	NA	NA
Ctaxi_contig_30614|comp34608_c1_seq1	-1.602987135	5.676953234	4.03E-13	5.85E-12	NA	NA	NA	NA	NA
Ctaxi_contig_68684|comp37134_c4_seq1	-1.601577529	3.722489716	0.016267522	0.040224577	membrane protein	gi|84488873|ref|YP_447105.1|asn/thr-rich large protein family protein [Methanosphaera stadtmanae DSM 3091] >gi|499724927|ref|WP_011405661.1| asn/thr-rich large protein family protein [Methanosphaera stadtmanae] >gi|84372192|gb|ABC56462.1| member of asn/thr-rich large protein family [Methanosphaera stadtmanae DSM 3091]	NA	NA	NA
Ctaxi_contig_24399|comp33926_c0_seq6	-1.601109067	1.124066962	0.015855417	0.039332641	NA	NA	NA	NA	NA
Ctaxi_contig_59649|comp36711_c2_seq1	-1.601041558	5.976652665	9.84E-29	4.05E-27	NA	NA	NA	NA	NA
Ctaxi_contig_44121|comp35757_c1_seq8	-1.600634261	5.164185839	4.01E-19	9.49E-18	nuclear transcription factor y subunit a-3-like isoform 2	gi|222623765|gb|EEE57897.1|hypothetical protein OsJ_08579 [Oryza sativa Japonica Group]	AT1G72830.1	"HAP2C,ATHAP2C,NF-YA3"	" nuclear factor Y, subunit A3 "
Ctaxi_contig_68688|comp37134_c4_seq5	-1.600058554	3.822829504	0.005758008	0.016448161	membrane protein	gi|84488873|ref|YP_447105.1|asn/thr-rich large protein family protein [Methanosphaera stadtmanae DSM 3091] >gi|499724927|ref|WP_011405661.1| asn/thr-rich large protein family protein [Methanosphaera stadtmanae] >gi|84372192|gb|ABC56462.1| member of asn/thr-rich large protein family [Methanosphaera stadtmanae DSM 3091]	NA	NA	NA
Ctaxi_contig_68687|comp37134_c4_seq4	-1.600058539	3.822829504	0.005757633	0.016448161	membrane protein	gi|84488873|ref|YP_447105.1|asn/thr-rich large protein family protein [Methanosphaera stadtmanae DSM 3091] >gi|499724927|ref|WP_011405661.1| asn/thr-rich large protein family protein [Methanosphaera stadtmanae] >gi|84372192|gb|ABC56462.1| member of asn/thr-rich large protein family [Methanosphaera stadtmanae DSM 3091]	NA	NA	NA
Ctaxi_contig_49784|comp36129_c0_seq2	-1.598530346	4.838444664	4.18E-20	1.05E-18	NA	NA	NA	NA	NA
Ctaxi_contig_22722|comp33703_c3_seq2	-1.598001982	3.00468731	5.48E-08	4.42E-07	NA	NA	NA	NA	NA
Ctaxi_contig_47477|comp35974_c5_seq1	-1.596530774	4.335097046	1.57E-19	3.80E-18	NA	NA	NA	NA	NA
Ctaxi_contig_46932|comp35934_c7_seq3	-1.596030498	3.864391091	0.004440002	0.013091531	ubiquitin fusion protein	gi|159486040|ref|XP_001701052.1|ubiquitin fusion protein [Chlamydomonas reinhardtii] >gi|158281551|gb|EDP07306.1| ubiquitin fusion protein [Chlamydomonas reinhardtii]	AT4G01000.1		 Ubiquitin-like superfamily protein 
Ctaxi_contig_33502|comp34876_c3_seq2	-1.595992883	4.55232305	1.19E-16	2.34E-15	cysteine-rich with egf-like domain protein 1	gi|545360577|ref|XP_005645659.1|hypothetical protein COCSUDRAFT_57035 [Coccomyxa subellipsoidea C-169] >gi|384247629|gb|EIE21115.1| hypothetical protein COCSUDRAFT_57035 [Coccomyxa subellipsoidea C-169]	NA	NA	NA
Ctaxi_contig_16627|comp32760_c0_seq1	-1.595647989	4.478263387	3.54E-16	6.69E-15	jumonji domain-containing protein	gi|159466700|ref|XP_001691536.1|predicted protein [Chlamydomonas reinhardtii] >gi|158278882|gb|EDP04644.1| predicted protein [Chlamydomonas reinhardtii]	AT5G46910.1		 Transcription factor jumonji (jmj) family protein / zinc finger (C5HC2 type) family protein 
Ctaxi_contig_44092|comp35754_c0_seq2	-1.595383117	2.720303136	3.96E-07	2.78E-06	NA	NA	NA	NA	NA
Ctaxi_contig_68955|comp37149_c2_seq1	-1.595220178	5.337126607	6.59E-25	2.18E-23	protein	gi|159463126|ref|XP_001689793.1|predicted protein [Chlamydomonas reinhardtii] >gi|158283781|gb|EDP09531.1| predicted protein [Chlamydomonas reinhardtii]	NA	NA	NA
Ctaxi_contig_45428|comp35826_c3_seq2	-1.595161704	2.370336707	2.07E-06	1.29E-05	atp binding isoform 1	gi|224285202|gb|ACN40327.1|unknown [Picea sitchensis]	AT5G35980.2	YAK1	 yeast YAK1-related gene 1 
Ctaxi_contig_40432|comp35501_c1_seq1	-1.594737737	5.707334137	4.22E-19	9.96E-18	viral a-type inclusion protein	"gi|123469906|ref|XP_001318162.1|viral A-type inclusion protein [Trichomonas vaginalis G3] >gi|121900914|gb|EAY05939.1| viral A-type inclusion protein, putative [Trichomonas vaginalis G3]"	NA	NA	NA
Ctaxi_contig_8393|comp30678_c0_seq5	-1.594587106	2.112877102	0.000284407	0.001149204	NA	NA	NA	NA	NA
Ctaxi_contig_46616|comp35911_c1_seq5	-1.594494945	6.059835179	7.06E-21	1.85E-19	NA	NA	NA	NA	NA
Ctaxi_contig_39919|comp35455_c0_seq2	-1.594063809	5.073354147	2.25E-18	5.05E-17	NA	NA	NA	NA	NA
Ctaxi_contig_35490|comp35062_c4_seq1	-1.593953194	6.180807523	2.17E-30	9.87E-29	NA	NA	NA	NA	NA
Ctaxi_contig_44906|comp35792_c0_seq1	-1.59361117	2.174399405	4.44E-05	0.000214715	NA	NA	NA	NA	NA
Ctaxi_contig_47838|comp35999_c5_seq4	-1.59266046	4.6252044	2.14E-17	4.47E-16	NA	NA	NA	NA	NA
Ctaxi_contig_51803|comp36250_c3_seq1	-1.59227737	3.211075288	8.73E-09	7.92E-08	NA	NA	NA	NA	NA
Ctaxi_contig_36485|comp35156_c6_seq2	-1.592218338	4.159167105	8.29E-12	1.05E-10	NA	NA	NA	NA	NA
Ctaxi_contig_34402|comp34952_c6_seq2	-1.591761596	4.174014166	1.06E-08	9.43E-08	d-tyrosyl-trna deacylase	gi|108861836|gb|ABG21820.1|D-tyrosyl-tRNA deacylase-like protein [Schistosoma mansoni]	AT4G18460.1		 D-Tyr-tRNA(Tyr) deacylase family protein 
Ctaxi_contig_45427|comp35826_c3_seq1	-1.591723373	2.870302957	7.40E-08	5.83E-07	kinase-like partial	"gi|545353938|ref|XP_005642804.1|kinase-like protein, partial [Coccomyxa subellipsoidea C-169] >gi|384244762|gb|EIE18260.1| kinase-like protein, partial [Coccomyxa subellipsoidea C-169]"	AT5G35980.2	YAK1	 yeast YAK1-related gene 1 
Ctaxi_contig_45992|comp35868_c3_seq1	-1.591681707	1.322206533	0.014501139	0.036385848	nickel chaperone for hydrogenase or urease	gi|159467811|ref|XP_001692085.1|nickel chaperone for hydrogenase or urease [Chlamydomonas reinhardtii] >gi|158278812|gb|EDP04575.1| nickel chaperone for hydrogenase or urease [Chlamydomonas reinhardtii]	AT1G80480.1	PTAC17	 plastid transcriptionally active 17 
Ctaxi_contig_70478|comp37210_c8_seq1	-1.591536483	5.754631098	1.28E-25	4.43E-24	large extracellular alpha-helical protein	gi|159481760|ref|XP_001698946.1|hypothetical protein CHLREDRAFT_177538 [Chlamydomonas reinhardtii] >gi|158273438|gb|EDO99228.1| predicted protein [Chlamydomonas reinhardtii]	NA	NA	NA
Ctaxi_contig_17630|comp32936_c1_seq1	-1.590929182	3.12483819	1.71E-08	1.49E-07	NA	NA	NA	NA	NA
Ctaxi_contig_30290|comp34570_c2_seq1	-1.59039318	2.26493674	3.76E-05	0.000184042	NA	NA	NA	NA	NA
Ctaxi_contig_28171|comp34342_c0_seq6	-1.590365235	1.922477484	0.000119405	0.000525505	NA	NA	NA	NA	NA
Ctaxi_contig_37432|comp35236_c0_seq6	-1.590050637	2.705401018	0.00127254	0.004376824	achain crystal structure of engineered northeast structural genomics consortium target	gi|552810389|ref|XP_005843190.1|hypothetical protein CHLNCDRAFT_141477 [Chlorella variabilis] >gi|307102821|gb|EFN51088.1| hypothetical protein CHLNCDRAFT_141477 [Chlorella variabilis]	AT3G20510.1		 Transmembrane proteins 14C 
Ctaxi_contig_39950|comp35458_c1_seq2	-1.589873568	4.757699984	9.42E-10	9.63E-09	protein	gi|302841623|ref|XP_002952356.1|hypothetical protein VOLCADRAFT_75357 [Volvox carteri f. nagariensis] >gi|300262292|gb|EFJ46499.1| hypothetical protein VOLCADRAFT_75357 [Volvox carteri f. nagariensis]	AT3G59400.1	GUN4	 enzyme binding;tetrapyrrole binding 
Ctaxi_contig_46610|comp35911_c0_seq1	-1.589823335	8.164406327	7.47E-36	4.41E-34	arogenate dehydratase prephenate dehydratase chloroplastic-like	"gi|470117051|ref|XP_004294680.1|PREDICTED: arogenate dehydratase/prephenate dehydratase 2, chloroplastic-like [Fragaria vesca subsp. vesca]"	AT3G07630.2	ADT2	 arogenate dehydratase 2 
Ctaxi_contig_70468|comp37210_c1_seq1	-1.58935194	3.112579909	1.06E-07	8.12E-07	hypothetical protein VOLCADRAFT_99981	gi|302854365|ref|XP_002958691.1|hypothetical protein VOLCADRAFT_99981 [Volvox carteri f. nagariensis] >gi|300255972|gb|EFJ40251.1| hypothetical protein VOLCADRAFT_99981 [Volvox carteri f. nagariensis]	NA	NA	NA
Ctaxi_contig_52637|comp36305_c2_seq5	-1.588757788	4.34994957	7.71E-09	7.03E-08	NA	NA	NA	NA	NA
Ctaxi_contig_11195|comp31621_c0_seq1	-1.588723133	4.770121408	1.39E-15	2.52E-14	NA	NA	NA	NA	NA
Ctaxi_contig_18192|comp33032_c1_seq1	-1.588667373	1.540068249	0.009566604	0.02549059	tyrosine-trna ligase	gi|159475216|ref|XP_001695719.1|hypothetical protein CHLREDRAFT_104512 [Chlamydomonas reinhardtii] >gi|158275730|gb|EDP01506.1| predicted protein [Chlamydomonas reinhardtii]	AT2G33840.1		" Tyrosyl-tRNA synthetase, class Ib, bacterial/mitochondrial "
Ctaxi_contig_37695|comp35259_c3_seq1	-1.587951111	2.18595059	4.89E-05	0.000234275	n-acyl-phosphatidylethanolamine-hydrolyzing phospholipase d	gi|545353988|ref|XP_005642829.1|Metallo-hydrolase/oxidoreductase [Coccomyxa subellipsoidea C-169] >gi|384244787|gb|EIE18285.1| Metallo-hydrolase/oxidoreductase [Coccomyxa subellipsoidea C-169]	NA	NA	NA
Ctaxi_contig_8444|comp30697_c0_seq1	-1.587435945	7.173377352	2.87E-34	1.56E-32	NA	NA	NA	NA	NA
Ctaxi_contig_71753|comp37262_c1_seq6	-1.58717586	7.023414305	9.19E-31	4.28E-29	rni-like protein	gi|545369616|ref|XP_005649545.1|RNI-like protein [Coccomyxa subellipsoidea C-169] >gi|384251524|gb|EIE25001.1| RNI-like protein [Coccomyxa subellipsoidea C-169]	NA	NA	NA
Ctaxi_contig_61950|comp36837_c0_seq1	-1.587135086	3.452287081	6.54E-09	6.02E-08	NA	NA	NA	NA	NA
Ctaxi_contig_41519|comp35580_c2_seq2	-1.587134558	4.593192967	3.21E-16	6.10E-15	NA	NA	NA	NA	NA
Ctaxi_contig_35240|comp35037_c0_seq4	-1.58558653	5.467503287	2.74E-24	8.79E-23	f-box lrr-repeat protein 16	"gi|242004626|ref|XP_002423181.1|F-box/LRR-repeat protein, putative [Pediculus humanus corporis] >gi|212506146|gb|EEB10443.1| F-box/LRR-repeat protein, putative [Pediculus humanus corporis]"	NA	NA	NA
Ctaxi_contig_35890|comp35098_c2_seq2	-1.584665953	5.864741062	1.19E-16	2.35E-15	NA	NA	NA	NA	NA
Ctaxi_contig_5741|comp28213_c1_seq1	-1.584515944	1.21971263	0.002536915	0.00802886	NA	NA	NA	NA	NA
Ctaxi_contig_23138|comp33758_c5_seq12	-1.583775808	2.301839417	0.005209754	0.01506274	NA	NA	NA	NA	NA
Ctaxi_contig_55553|comp36477_c1_seq1	-1.583267299	6.22089008	5.20E-23	1.55E-21	alpha beta-hydrolase	gi|545374009|ref|XP_005651315.1|hypothetical protein COCSUDRAFT_64651 [Coccomyxa subellipsoidea C-169] >gi|384253296|gb|EIE26771.1| hypothetical protein COCSUDRAFT_64651 [Coccomyxa subellipsoidea C-169]	AT3G14075.2		" Mono-/di-acylglycerol lipase, N-terminal;Lipase, class 3 "
Ctaxi_contig_44333|comp35764_c0_seq1	-1.582350486	1.146883804	0.011026815	0.028766189	NA	NA	NA	NA	NA
Ctaxi_contig_40774|comp35531_c2_seq1	-1.581450947	1.120304148	0.006826752	0.019027655	NA	NA	NA	NA	NA
Ctaxi_contig_30669|comp34612_c0_seq3	-1.581319838	2.255375624	0.000653591	0.002426623	protein	gi|168067157|ref|XP_001785491.1|predicted protein [Physcomitrella patens] >gi|162662898|gb|EDQ49698.1| predicted protein [Physcomitrella patens]	AT5G46800.1	BOU	 Mitochondrial substrate carrier family protein 
Ctaxi_contig_62587|comp36866_c3_seq6	-1.580842349	1.219226057	0.002589325	0.008170594	NA	NA	NA	NA	NA
Ctaxi_contig_47468|comp35974_c1_seq1	-1.580619108	3.619234323	1.93E-11	2.38E-10	NA	NA	NA	NA	NA
Ctaxi_contig_51813|comp36250_c4_seq7	-1.579438489	1.963006482	9.77E-05	0.000437616	NA	NA	NA	NA	NA
Ctaxi_contig_19202|comp33173_c0_seq2	-1.579031457	3.640066025	5.12E-12	6.67E-11	clathrin interactor epsin 3-like	gi|159486855|ref|XP_001701452.1|predicted protein [Chlamydomonas reinhardtii] >gi|158271634|gb|EDO97449.1| predicted protein [Chlamydomonas reinhardtii]	AT2G43160.4		 ENTH/VHS family protein 
Ctaxi_contig_47475|comp35974_c4_seq2	-1.57887677	3.953658904	2.94E-14	4.72E-13	homeodomain protein	gi|545368884|ref|XP_005649216.1|hypothetical protein COCSUDRAFT_46901 [Coccomyxa subellipsoidea C-169] >gi|384251194|gb|EIE24672.1| hypothetical protein COCSUDRAFT_46901 [Coccomyxa subellipsoidea C-169]	AT1G28420.1	HB-1	 homeobox-1 
Ctaxi_contig_32826|comp34819_c0_seq4	-1.57856339	2.499074065	1.02E-05	5.59E-05	NA	NA	NA	NA	NA
Ctaxi_contig_50811|comp36198_c0_seq2	-1.577543182	2.897319384	5.28E-08	4.27E-07	NA	NA	NA	NA	NA
Ctaxi_contig_21836|comp33583_c1_seq1	-1.577281671	5.226505547	5.01E-20	1.25E-18	protein	gi|168033581|ref|XP_001769293.1|predicted protein [Physcomitrella patens] >gi|162679399|gb|EDQ65847.1| predicted protein [Physcomitrella patens]	AT1G62290.2		 Saposin-like aspartyl protease family protein 
Ctaxi_contig_52166|comp36272_c1_seq2	-1.576617861	1.54834961	0.002087088	0.006756917	NA	NA	NA	NA	NA
Ctaxi_contig_58852|comp36673_c0_seq7	-1.57645924	7.044919836	6.42E-21	1.69E-19	col1 protein	gi|159480036|ref|XP_001698092.1|B-box zinc finger protein [Chlamydomonas reinhardtii] >gi|158273891|gb|EDO99677.1| B-box zinc finger protein [Chlamydomonas reinhardtii] >gi|166788220|emb|CAP74566.1| CONSTANS-like protein [Chlamydomonas reinhardtii]	AT5G15850.1	"COL1,ATCOL1"	 CONSTANS-like 1 
Ctaxi_contig_19962|comp33295_c0_seq3	-1.576453684	5.532668	7.40E-11	8.59E-10	NA	NA	NA	NA	NA
Ctaxi_contig_40537|comp35512_c0_seq5	-1.576376151	3.393380149	3.13E-10	3.39E-09	gdp gtp exchange factor	"gi|557094842|gb|ESQ35424.1|hypothetical protein EUTSA_v10009607mg, partial [Eutrema salsugineum]"	AT1G13980.2	GN	 sec7 domain-containing protein 
Ctaxi_contig_19564|comp33225_c0_seq2	-1.576246797	3.343765575	2.79E-05	0.00014018	NA	NA	NA	NA	NA
Ctaxi_contig_22995|comp33742_c0_seq1	-1.575103482	3.887877604	1.59E-12	2.18E-11	ubiquitin carboxyl-terminal hydrolase 24	gi|159485266|ref|XP_001700667.1|predicted protein [Chlamydomonas reinhardtii] >gi|158272099|gb|EDO97905.1| predicted protein [Chlamydomonas reinhardtii]	AT4G30890.3	UBP24	 ubiquitin-specific protease 24 
Ctaxi_contig_51008|comp36210_c5_seq7	-1.574770035	2.834266114	0.000578239	0.002176521	NA	NA	NA	NA	NA
Ctaxi_contig_10603|comp31448_c0_seq1	-1.57400235	3.145922146	2.46E-06	1.52E-05	NA	NA	NA	NA	NA
Ctaxi_contig_15104|comp32498_c0_seq3	-1.573980645	2.732560598	4.68E-06	2.75E-05	rna-binding protein 42-like	gi|561017206|gb|ESW16010.1|hypothetical protein PHAVU_007G122100g [Phaseolus vulgaris]	AT3G04500.1		 RNA-binding (RRM/RBD/RNP motifs) family protein 
Ctaxi_contig_66595|comp37055_c7_seq2	-1.573872059	3.369744373	1.86E-05	9.70E-05	NA	NA	NA	NA	NA
Ctaxi_contig_70953|comp37231_c5_seq2	-1.573541819	5.679318376	8.82E-18	1.91E-16	NA	NA	NA	NA	NA
Ctaxi_contig_24641|comp33963_c1_seq2	-1.57291684	1.777044458	0.000498785	0.001908289	delta vacuolar processing enzyme legumain	gi|168065024|ref|XP_001784456.1|predicted protein [Physcomitrella patens] >gi|162663981|gb|EDQ50718.1| predicted protein [Physcomitrella patens]	AT3G20210.1	"DELTA-VPE,DELTAVPE"	 delta vacuolar processing enzyme 
Ctaxi_contig_71955|comp37270_c8_seq1	-1.572698318	2.82585083	0.000301997	0.001215132	equilibrative nucleotide transporter 1-like	gi|449515700|ref|XP_004164886.1|PREDICTED: equilibrative nucleotide transporter 1-like [Cucumis sativus]	AT1G02630.2		 Nucleoside transporter family protein 
Ctaxi_contig_56472|comp36535_c1_seq19	-1.572594213	2.6757046	6.31E-07	4.31E-06	NA	NA	NA	NA	NA
Ctaxi_contig_54557|comp36417_c3_seq12	-1.572471483	1.237456063	0.015748419	0.039103424	NA	NA	NA	NA	NA
Ctaxi_contig_48947|comp36072_c4_seq7	-1.572410455	5.356477631	6.30E-25	2.09E-23	wd40 domain-containing protein	gi|255079880|ref|XP_002503520.1|predicted protein [Micromonas sp. RCC299] >gi|226518787|gb|ACO64778.1| predicted protein [Micromonas sp. RCC299]	AT5G43930.3		 Transducin family protein / WD-40 repeat family protein 
Ctaxi_contig_56479|comp36535_c1_seq26	-1.572403178	1.198158619	0.005422905	0.015605272	chymotrypsin-like serine protease	gi|156537670|ref|XP_001607869.1|PREDICTED: chymotrypsin-2 [Nasonia vitripennis]	NA	NA	NA
Ctaxi_contig_68152|comp37117_c3_seq6	-1.571877997	3.417708228	1.59E-06	1.01E-05	cytidine deaminase	gi|552846007|ref|XP_005851505.1|hypothetical protein CHLNCDRAFT_33857 [Chlorella variabilis] >gi|307111168|gb|EFN59403.1| hypothetical protein CHLNCDRAFT_33857 [Chlorella variabilis]	AT4G29610.1		 Cytidine/deoxycytidylate deaminase family protein 
Ctaxi_contig_32574|comp34794_c0_seq33	-1.570982657	1.139459073	0.019672069	0.047208559	NA	NA	NA	NA	NA
Ctaxi_contig_17439|comp32904_c0_seq1	-1.570979193	3.440446547	7.48E-08	5.89E-07	NA	NA	NA	NA	NA
Ctaxi_contig_16731|comp32780_c0_seq1	-1.570842488	4.218000186	4.68E-12	6.13E-11	NA	NA	NA	NA	NA
Ctaxi_contig_45496|comp35831_c2_seq8	-1.570614877	3.705178702	2.03E-11	2.50E-10	abc transporter substrate-binding protein	gi|302853230|ref|XP_002958131.1|hypothetical protein VOLCADRAFT_99335 [Volvox carteri f. nagariensis] >gi|300256492|gb|EFJ40756.1| hypothetical protein VOLCADRAFT_99335 [Volvox carteri f. nagariensis]	NA	NA	NA
Ctaxi_contig_13571|comp32188_c0_seq1	-1.570608978	2.634929129	1.80E-05	9.40E-05	bifunctional rnase h acid phosphatase	gi|291302271|ref|YP_003513549.1|ribonuclease H [Stackebrandtia nassauensis DSM 44728] >gi|502785051|ref|WP_013020027.1| ribonuclease H [Stackebrandtia nassauensis] >gi|290571491|gb|ADD44456.1| ribonuclease H [Stackebrandtia nassauensis DSM 44728]	AT1G24090.1		 RNase H family protein 
Ctaxi_contig_67253|comp37086_c0_seq1	-1.570292844	1.181859701	0.003672377	0.011081251	NA	NA	NA	NA	NA
Ctaxi_contig_55759|comp36490_c0_seq1	-1.570245294	5.022868188	4.21E-17	8.63E-16	50s ribosomal protein l22	gi|302804035|ref|XP_002983770.1|hypothetical protein SELMODRAFT_118775 [Selaginella moellendorffii] >gi|300148607|gb|EFJ15266.1| hypothetical protein SELMODRAFT_118775 [Selaginella moellendorffii]	AT4G28360.1		 Ribosomal protein L22p/L17e family protein 
Ctaxi_contig_29398|comp34478_c0_seq1	-1.56958	2.522585234	2.07E-06	1.29E-05	cytochrome p450 76a2-like	"gi|409109093|gb|AFV13817.1|cytochrome P450 family 3-like 3 protein, partial [Mytilus edulis]"	AT1G31800.1	"CYP97A3,LUT5"	" cytochrome P450, family 97, subfamily A, polypeptide 3 "
Ctaxi_contig_50886|comp36204_c1_seq1	-1.569367918	2.902392593	4.16E-06	2.47E-05	NA	NA	NA	NA	NA
Ctaxi_contig_15907|comp32636_c5_seq1	-1.569116108	1.775805928	0.000221111	0.000915457	NA	NA	NA	NA	NA
Ctaxi_contig_19888|comp33286_c0_seq1	-1.569090982	3.664469385	6.26E-12	8.08E-11	NA	NA	NA	NA	NA
Ctaxi_contig_54834|comp36432_c2_seq1	-1.568702482	3.701931222	6.88E-11	8.01E-10	melanotransferrin-like	gi|552809764|ref|XP_005843025.1|hypothetical protein CHLNCDRAFT_59390 [Chlorella variabilis] >gi|307102653|gb|EFN50923.1| hypothetical protein CHLNCDRAFT_59390 [Chlorella variabilis]	NA	NA	NA
Ctaxi_contig_29402|comp34478_c1_seq4	-1.568638721	3.004447364	3.12E-07	2.24E-06	cytochrome p450	gi|545357748|ref|XP_005644485.1|hypothetical protein COCSUDRAFT_58178 [Coccomyxa subellipsoidea C-169] >gi|384246451|gb|EIE19941.1| hypothetical protein COCSUDRAFT_58178 [Coccomyxa subellipsoidea C-169]	NA	NA	NA
Ctaxi_contig_37689|comp35258_c3_seq2	-1.568551334	2.733037747	3.30E-07	2.35E-06	protein disulfide-isomerase a6	gi|552848047|ref|XP_005852011.1|hypothetical protein CHLNCDRAFT_132941 [Chlorella variabilis] >gi|307111675|gb|EFN59909.1| hypothetical protein CHLNCDRAFT_132941 [Chlorella variabilis]	AT2G32920.1	"ATPDIL2-3,PDI9,ATPDI9,PDIL2-3"	 PDI-like 2-3 
Ctaxi_contig_71792|comp37264_c1_seq1	-1.568294158	3.877183421	1.72E-14	2.85E-13	dna repair protein rev1-like	gi|302800971|ref|XP_002982242.1|hypothetical protein SELMODRAFT_445125 [Selaginella moellendorffii] >gi|300149834|gb|EFJ16487.1| hypothetical protein SELMODRAFT_445125 [Selaginella moellendorffii]	AT5G44750.2	"REV1,ATREV1"	 DNA-directed DNA polymerases 
Ctaxi_contig_33637|comp34886_c2_seq4	-1.568164448	2.271665718	1.14E-05	6.17E-05	NA	NA	NA	NA	NA
Ctaxi_contig_34314|comp34947_c3_seq12	-1.568093275	1.813467816	0.010234823	0.026993632	NA	NA	NA	NA	NA
Ctaxi_contig_22510|comp33674_c0_seq3	-1.567457661	1.604622366	0.006253414	0.017636077	NA	NA	NA	NA	NA
Ctaxi_contig_47837|comp35999_c5_seq3	-1.567340468	4.610445508	3.31E-12	4.39E-11	NA	NA	NA	NA	NA
Ctaxi_contig_47971|comp36009_c4_seq1	-1.567291007	5.769380735	1.92E-11	2.37E-10	short chain dehydrogenase reductase family	gi|291244685|ref|XP_002742225.1|PREDICTED: short-chain dehydrogenase-like [Saccoglossus kowalevskii]	AT4G24050.1		 NAD(P)-binding Rossmann-fold superfamily protein 
Ctaxi_contig_41635|comp35587_c0_seq12	-1.567206744	4.644963686	0.005009759	0.014551253	protein	gi|552830384|ref|XP_005847891.1|hypothetical protein CHLNCDRAFT_52004 [Chlorella variabilis] >gi|307107547|gb|EFN55789.1| hypothetical protein CHLNCDRAFT_52004 [Chlorella variabilis]	NA	NA	NA
Ctaxi_contig_23531|comp33809_c1_seq1	-1.566092543	4.813746432	1.02E-18	2.35E-17	NA	NA	NA	NA	NA
Ctaxi_contig_51252|comp36229_c2_seq1	-1.565728602	1.663595762	0.002269442	0.007278382	NA	NA	NA	NA	NA
Ctaxi_contig_19880|comp33284_c1_seq3	-1.565214251	2.018757799	0.017315505	0.042424306	glycerophosphoryl diester phosphodiesterase	gi|553741039|ref|WP_023075207.1|glycerophosphoryl diester phosphodiesterase [Leptolyngbya sp. Heron Island J] >gi|553082137|gb|ESA33965.1| glycerophosphoryl diester phosphodiesterase [Leptolyngbya sp. Heron Island J]	AT5G08030.1		 PLC-like phosphodiesterases superfamily protein 
Ctaxi_contig_64936|comp36991_c0_seq1	-1.564688399	7.513981758	3.44E-24	1.10E-22	animal heme peroxidase homologue	gi|546301793|ref|XP_005711514.1|Animal heme peroxidase homologue [Chondrus crispus] >gi|507107793|emb|CDF41220.1| Animal heme peroxidase homologue [Chondrus crispus]	NA	NA	NA
Ctaxi_contig_48669|comp36055_c2_seq2	-1.564460728	3.741305545	4.68E-12	6.13E-11	serine threonine-protein kinase aurora-2	"gi|209882813|ref|XP_002142842.1|serine/threonine-protein kinase ark1 [Cryptosporidium muris RN66] >gi|209558448|gb|EEA08493.1| serine/threonine-protein kinase ark1, putative [Cryptosporidium muris RN66]"	AT2G25880.2	"AtAUR2,AUR2"	 ataurora2 
Ctaxi_contig_15957|comp32645_c0_seq3	-1.564179364	2.994895292	7.17E-05	0.000330349	NA	NA	NA	NA	NA
Ctaxi_contig_20579|comp33398_c4_seq2	-1.56376973	2.955528456	0.000902421	0.003227809	NA	NA	AT1G62710.1	"BETA-VPE,BETAVPE"	 beta vacuolar processing enzyme 
Ctaxi_contig_47184|comp35954_c0_seq13	-1.563401594	3.683095714	1.81E-12	2.49E-11	mitogen-activated protein kinase 9	gi|356512990|ref|XP_003525197.1|PREDICTED: mitogen-activated protein kinase 15-like isoform 2 [Glycine max]	AT3G18040.2	MPK9	 MAP kinase 9 
Ctaxi_contig_71434|comp37253_c0_seq1	-1.563295252	7.518761947	3.98E-28	1.58E-26	f-box only protein 9	gi|545371864|ref|XP_005650455.1|hypothetical protein COCSUDRAFT_64896 [Coccomyxa subellipsoidea C-169] >gi|384252435|gb|EIE25911.1| hypothetical protein COCSUDRAFT_64896 [Coccomyxa subellipsoidea C-169]	AT1G21760.1	"ATFBP7,FBP7"	 F-box protein 7 
Ctaxi_contig_52154|comp36272_c0_seq1	-1.563249996	4.798827435	1.64E-17	3.46E-16	adhesin-like protein	gi|333987538|ref|YP_004520145.1|polymorphic outer membrane protein [Methanobacterium sp. SWAN-1] >gi|503591769|ref|WP_013825845.1| hypothetical protein [Methanobacterium sp. SWAN-1] >gi|333825682|gb|AEG18344.1| polymorphic outer membrane protein [Methanobacterium sp. SWAN-1]	NA	NA	NA
Ctaxi_contig_62791|comp36878_c5_seq1	-1.563232396	4.01875204	2.53E-14	4.11E-13	dna topoisomerase 3-beta-1-like	gi|168067110|ref|XP_001785468.1|predicted protein [Physcomitrella patens] >gi|162662910|gb|EDQ49709.1| predicted protein [Physcomitrella patens]	AT2G32000.1		" DNA topoisomerase, type IA, core "
Ctaxi_contig_68808|comp37141_c4_seq2	-1.562064158	1.995294236	0.000170902	0.000727154	NA	NA	NA	NA	NA
Ctaxi_contig_67105|comp37079_c1_seq3	-1.561863502	2.365189002	0.012718087	0.032513355	NA	NA	NA	NA	NA
Ctaxi_contig_47259|comp35960_c1_seq3	-1.561571827	2.312309385	2.36E-05	0.000120259	NA	NA	NA	NA	NA
Ctaxi_contig_53859|comp36371_c4_seq4	-1.561564295	4.057037877	1.07E-13	1.63E-12	NA	NA	NA	NA	NA
Ctaxi_contig_69986|comp37187_c1_seq2	-1.56065788	2.601885314	2.11E-05	0.000108554	adaptor protein complex ap-1 gamma subunit	gi|545364203|ref|XP_005647166.1|Adaptor protein complex AP-1 gamma subunit [Coccomyxa subellipsoidea C-169] >gi|384249140|gb|EIE22622.1| Adaptor protein complex AP-1 gamma subunit [Coccomyxa subellipsoidea C-169]	AT1G60070.1		" Adaptor protein complex AP-1, gamma subunit "
Ctaxi_contig_46816|comp35927_c2_seq2	-1.560088326	2.816760438	2.60E-06	1.59E-05	NA	NA	NA	NA	NA
Ctaxi_contig_57420|comp36592_c0_seq2	-1.559552879	2.25729843	0.000211119	0.000879296	NA	NA	NA	NA	NA
Ctaxi_contig_44851|comp35788_c1_seq1	-1.559494266	2.010153364	0.012526201	0.032107067	2 -phosphodiesterase 12-like isoform x1	gi|545370085|ref|XP_005649715.1|hypothetical protein COCSUDRAFT_65132 [Coccomyxa subellipsoidea C-169] >gi|384251694|gb|EIE25171.1| hypothetical protein COCSUDRAFT_65132 [Coccomyxa subellipsoidea C-169]	NA	NA	NA
Ctaxi_contig_44617|comp35784_c1_seq7	-1.559358836	1.188416661	0.006920955	0.019258493	NA	NA	NA	NA	NA
Ctaxi_contig_50250|comp36163_c2_seq1	-1.558597593	4.346990801	4.99E-16	9.35E-15	histidine acid phosphatase	gi|344298551|ref|XP_003420955.1|PREDICTED: prostatic acid phosphatase-like [Loxodonta africana]	NA	NA	NA
Ctaxi_contig_71801|comp37264_c1_seq10	-1.557376088	1.113542038	0.011691672	0.030233191	NA	NA	NA	NA	NA
Ctaxi_contig_36000|comp35109_c1_seq7	-1.557179785	2.259340396	5.54E-05	0.000261795	NA	NA	NA	NA	NA
Ctaxi_contig_28788|comp34412_c1_seq1	-1.555577369	2.970516412	1.45E-07	1.09E-06	nadh:flavin oxidoreductase	gi|302760315|ref|XP_002963580.1|hypothetical protein SELMODRAFT_230186 [Selaginella moellendorffii] >gi|300168848|gb|EFJ35451.1| hypothetical protein SELMODRAFT_230186 [Selaginella moellendorffii]	AT2G06050.3	OPR3	 oxophytodienoate-reductase 3 
Ctaxi_contig_69253|comp37161_c4_seq2	-1.555232201	2.736488465	1.22E-06	7.93E-06	NA	NA	NA	NA	NA
Ctaxi_contig_41536|comp35581_c5_seq2	-1.554108862	5.927786774	6.48E-23	1.91E-21	NA	NA	NA	NA	NA
Ctaxi_contig_40541|comp35512_c2_seq1	-1.553626094	3.580331718	1.17E-12	1.63E-11	NA	NA	NA	NA	NA
Ctaxi_contig_14207|comp32319_c1_seq1	-1.553500354	1.203679332	0.005692046	0.016297392	NA	NA	NA	NA	NA
Ctaxi_contig_46251|comp35886_c0_seq3	-1.55345054	1.46728579	0.002102801	0.006802309	NA	NA	NA	NA	NA
Ctaxi_contig_68959|comp37149_c4_seq1	-1.553162151	5.440714161	4.16E-17	8.53E-16	polymorphic outer membrane protein	gi|488723779|ref|WP_002647354.1|probable extracellular nuclease [Planctomyces maris] >gi|148844073|gb|EDL58428.1| probable extracellular nuclease [Planctomyces maris DSM 8797]	NA	NA	NA
Ctaxi_contig_69551|comp37171_c1_seq1	-1.552923747	2.454796615	3.14E-06	1.89E-05	heme peroxidase-related protein	gi|545355714|ref|XP_005643633.1|heme peroxidase-related protein [Coccomyxa subellipsoidea C-169] >gi|384245596|gb|EIE19089.1| heme peroxidase-related protein [Coccomyxa subellipsoidea C-169]	AT1G09500.3		 NAD(P)-binding Rossmann-fold superfamily protein 
Ctaxi_contig_8892|comp30883_c2_seq1	-1.552723354	3.621166676	1.23E-05	6.64E-05	NA	NA	NA	NA	NA
Ctaxi_contig_22842|comp33721_c1_seq2	-1.552344822	2.34421516	9.80E-05	0.000438767	NA	NA	NA	NA	NA
Ctaxi_contig_43045|comp35680_c2_seq1	-1.552128043	2.986369725	8.99E-05	0.000405712	NA	NA	NA	NA	NA
Ctaxi_contig_56431|comp36533_c1_seq3	-1.551605363	2.849162804	7.85E-07	5.27E-06	NA	NA	NA	NA	NA
Ctaxi_contig_32053|comp34749_c1_seq2	-1.551400591	3.457675109	2.97E-10	3.23E-09	NA	NA	NA	NA	NA
Ctaxi_contig_14643|comp32409_c3_seq1	-1.550239221	2.922331511	8.63E-09	7.84E-08	NA	NA	NA	NA	NA
Ctaxi_contig_36798|comp35189_c2_seq11	-1.549248272	2.599887782	2.41E-05	0.000122493	NA	NA	NA	NA	NA
Ctaxi_contig_35489|comp35062_c3_seq1	-1.548920783	5.525131725	2.51E-21	6.80E-20	coiled-coil domain-containing protein 6	gi|159474686|ref|XP_001695456.1|coiled-coil domain 6-like protein [Chlamydomonas reinhardtii] >gi|158275939|gb|EDP01714.1| coiled-coil domain 6-like protein [Chlamydomonas reinhardtii]	NA	NA	NA
Ctaxi_contig_54838|comp36432_c3_seq4	-1.548570302	4.382716654	4.16E-14	6.61E-13	transferrin partial	gi|552809764|ref|XP_005843025.1|hypothetical protein CHLNCDRAFT_59390 [Chlorella variabilis] >gi|307102653|gb|EFN50923.1| hypothetical protein CHLNCDRAFT_59390 [Chlorella variabilis]	NA	NA	NA
Ctaxi_contig_65991|comp37032_c13_seq1	-1.547097792	6.193815918	1.06E-19	2.62E-18	NA	NA	NA	NA	NA
Ctaxi_contig_36308|comp35135_c7_seq1	-1.547053237	4.654908696	1.71E-14	2.83E-13	soluble inorganic pyrophosphatase	gi|545355746|ref|XP_005643649.1|soluble inorganic pyrophosphatase 2 [Coccomyxa subellipsoidea C-169] >gi|384245612|gb|EIE19105.1| soluble inorganic pyrophosphatase 2 [Coccomyxa subellipsoidea C-169]	AT1G01050.1	"AtPPa1,PPa1"	 pyrophosphorylase 1 
Ctaxi_contig_43509|comp35718_c2_seq16	-1.546321048	2.851502703	0.000244878	0.001003514	NA	NA	NA	NA	NA
Ctaxi_contig_39923|comp35455_c1_seq4	-1.546161143	7.174013092	9.87E-23	2.89E-21	NA	NA	NA	NA	NA
Ctaxi_contig_27423|comp34253_c1_seq2	-1.545013744	1.48819664	0.007089978	0.019660745	NA	NA	NA	NA	NA
Ctaxi_contig_54197|comp36394_c1_seq4	-1.544603634	1.734557878	0.001544276	0.005191461	NA	NA	NA	NA	NA
Ctaxi_contig_44854|comp35788_c1_seq4	-1.544411502	2.479962586	1.23E-06	7.97E-06	2 -phosphodiesterase 12	gi|555704910|gb|ESO08143.1|hypothetical protein HELRODRAFT_75620 [Helobdella robusta]	AT3G58560.1		 DNAse I-like superfamily protein 
Ctaxi_contig_37129|comp35210_c0_seq2	-1.543813401	1.335306522	0.00245622	0.007800355	NA	NA	NA	NA	NA
Ctaxi_contig_54842|comp36432_c5_seq1	-1.543330788	4.582919873	4.05E-15	7.04E-14	transferrin	gi|22597202|gb|AAN03488.1|transferrin [Mastotermes darwiniensis]	NA	NA	NA
Ctaxi_contig_49252|comp36093_c3_seq5	-1.543206189	3.279344216	5.01E-08	4.06E-07	NA	NA	NA	NA	NA
Ctaxi_contig_17058|comp32842_c8_seq2	-1.543077109	4.784173239	2.19E-12	2.96E-11	NA	NA	NA	NA	NA
Ctaxi_contig_45290|comp35815_c4_seq1	-1.542842445	5.952915065	6.87E-18	1.50E-16	NA	NA	NA	NA	NA
Ctaxi_contig_10243|comp31342_c0_seq1	-1.542782645	2.52301193	2.42E-05	0.000123103	NA	NA	NA	NA	NA
Ctaxi_contig_56457|comp36535_c1_seq4	-1.542688872	2.628821526	1.39E-05	7.43E-05	ankyrin repeat domain-containing protein 27	gi|496363280|ref|WP_009072270.1|ankyrin repeat-containing protein [Metallosphaera yellowstonensis] >gi|373526342|gb|EHP71122.1| ankyrin repeat-containing protein [Metallosphaera yellowstonensis MK1]	AT2G03430.1		 Ankyrin repeat family protein 
Ctaxi_contig_9328|comp31052_c1_seq1	-1.542009878	1.389295727	0.003123983	0.009617894	NA	NA	NA	NA	NA
Ctaxi_contig_21837|comp33583_c1_seq2	-1.541610074	3.576718258	5.59E-11	6.57E-10	vacuolar protease a	gi|545356309|ref|XP_005643881.1|putative aspartic protease [Coccomyxa subellipsoidea C-169] >gi|384245845|gb|EIE19337.1| putative aspartic protease [Coccomyxa subellipsoidea C-169]	AT4G04460.1		 Saposin-like aspartyl protease family protein 
Ctaxi_contig_45487|comp35831_c0_seq1	-1.541356732	5.107953409	8.65E-22	2.40E-20	NA	NA	NA	NA	NA
Ctaxi_contig_31292|comp34674_c1_seq2	-1.540137218	2.954336918	3.14E-06	1.90E-05	sec12-like protein 2-like	gi|302770008|ref|XP_002968423.1|hypothetical protein SELMODRAFT_409223 [Selaginella moellendorffii] >gi|300164067|gb|EFJ30677.1| hypothetical protein SELMODRAFT_409223 [Selaginella moellendorffii]	AT2G01470.1	"STL2P,ATSEC12"	 SEC12P-like 2 protein 
Ctaxi_contig_19310|comp33186_c1_seq1	-1.539778291	3.031873966	1.96E-08	1.68E-07	NA	NA	NA	NA	NA
Ctaxi_contig_17206|comp32868_c1_seq4	-1.539741859	0.824001192	0.020619578	0.049097506	NA	NA	NA	NA	NA
Ctaxi_contig_45976|comp35867_c0_seq2	-1.537557702	4.625783338	1.40E-16	2.75E-15	NA	NA	NA	NA	NA
Ctaxi_contig_31965|comp34744_c1_seq1	-1.53752382	1.919525014	0.00033181	0.001324313	NA	NA	NA	NA	NA
Ctaxi_contig_51241|comp36228_c2_seq1	-1.53699167	7.002656542	1.72E-19	4.17E-18	NA	NA	NA	NA	NA
Ctaxi_contig_8455|comp30702_c0_seq1	-1.536091458	3.839687642	6.62E-12	8.53E-11	NA	NA	NA	NA	NA
Ctaxi_contig_64770|comp36981_c2_seq14	-1.536030859	2.406073248	0.000560575	0.002115733	probable udp-n-acetylglucosamine--peptide n-acetylglucosaminyltransferase sec-like	gi|545376120|ref|XP_005652169.1|TPR-like protein [Coccomyxa subellipsoidea C-169] >gi|384254151|gb|EIE27625.1| TPR-like protein [Coccomyxa subellipsoidea C-169]	AT3G04240.1	SEC	 Tetratricopeptide repeat (TPR)-like superfamily protein 
Ctaxi_contig_47334|comp35966_c0_seq3	-1.535965331	2.607745695	1.76E-06	1.11E-05	NA	NA	NA	NA	NA
Ctaxi_contig_42617|comp35650_c3_seq11	-1.534936827	5.719164314	8.02E-17	1.61E-15	sulfur stress regulator	gi|302832650|ref|XP_002947889.1|Snf1-like protein kinase [Volvox carteri f. nagariensis] >gi|300266691|gb|EFJ50877.1| Snf1-like protein kinase [Volvox carteri f. nagariensis]	AT5G08590.1	"ASK2,SNRK2-1,SNRK2.1,SRK2G"	 SNF1-related protein kinase 2.1 
Ctaxi_contig_38632|comp35338_c1_seq1	-1.534741536	4.06862861	4.64E-15	8.03E-14	dmt superfamily	gi|552841079|ref|XP_005850211.1|hypothetical protein CHLNCDRAFT_57156 [Chlorella variabilis] >gi|307109872|gb|EFN58109.1| hypothetical protein CHLNCDRAFT_57156 [Chlorella variabilis]	AT1G80930.1		 MIF4G domain-containing protein / MA3 domain-containing protein 
Ctaxi_contig_28229|comp34347_c0_seq8	-1.533869157	1.723312845	0.001742585	0.005768241	NA	NA	NA	NA	NA
Ctaxi_contig_9664|comp31170_c0_seq1	-1.533558197	3.726235615	1.65E-10	1.84E-09	NA	NA	NA	NA	NA
Ctaxi_contig_10938|comp31555_c2_seq1	-1.53256413	6.593730259	2.53E-21	6.85E-20	NA	NA	NA	NA	NA
Ctaxi_contig_70483|comp37210_c9_seq3	-1.532364437	0.97615722	0.015603083	0.038778499	NA	NA	NA	NA	NA
Ctaxi_contig_40590|comp35516_c1_seq3	-1.531746677	3.500763873	5.08E-10	5.37E-09	NA	NA	NA	NA	NA
Ctaxi_contig_64937|comp36991_c1_seq1	-1.531448373	7.642388397	1.34E-22	3.88E-21	peroxidase	"gi|449683172|ref|XP_002164795.2|PREDICTED: uncharacterized protein LOC100214132, partial [Hydra vulgaris]"	AT1G73680.1	ALPHADOX2	 alpha dioxygenase 
Ctaxi_contig_26775|comp34178_c0_seq5	-1.530043243	2.638425249	5.76E-05	0.000271126	NA	NA	NA	NA	NA
Ctaxi_contig_38557|comp35329_c0_seq2	-1.529326678	2.623113317	4.03E-07	2.83E-06	NA	NA	AT1G68630.1		 PLAC8 family protein 
Ctaxi_contig_60135|comp36741_c4_seq1	-1.528995704	2.77186286	1.46E-06	9.36E-06	dna polymerase alpha subunit b-like	gi|449439345|ref|XP_004137446.1|PREDICTED: DNA polymerase alpha subunit B-like [Cucumis sativus] >gi|449486914|ref|XP_004157440.1| PREDICTED: DNA polymerase alpha subunit B-like [Cucumis sativus]	AT1G67630.1	POLA2	 DNA polymerase alpha 2 
Ctaxi_contig_9332|comp31052_c1_seq5	-1.528968511	1.092298909	0.006491658	0.018213699	NA	NA	NA	NA	NA
Ctaxi_contig_37944|comp35281_c2_seq1	-1.528644601	7.054497203	1.81E-17	3.80E-16	#NAME?	gi|159466824|ref|XP_001691598.1|DnaJ-like protein [Chlamydomonas reinhardtii] >gi|158278944|gb|EDP04706.1| DnaJ-like protein [Chlamydomonas reinhardtii]	AT5G22060.1	"ATJ2,J2"	 DNAJ homologue 2 
Ctaxi_contig_31568|comp34702_c2_seq1	-1.528295652	1.478740524	0.001725586	0.005721988	carbonate dehydratase	gi|383761280|ref|YP_005440262.1|putative carbonic anhydrase [Caldilinea aerophila DSM 14535 = NBRC 104270] >gi|504244504|ref|WP_014431606.1| carbonate dehydratase [Caldilinea aerophila] >gi|381381548|dbj|BAL98364.1| putative carbonic anhydrase [Caldilinea aerophila DSM 14535 = NBRC 104270]	NA	NA	NA
Ctaxi_contig_22444|comp33666_c0_seq2	-1.528274772	5.197750467	3.72E-20	9.37E-19	prolyl 4-hydroxylase alpha	gi|552827083|ref|XP_005847166.1|hypothetical protein CHLNCDRAFT_35843 [Chlorella variabilis] >gi|307106819|gb|EFN55064.1| hypothetical protein CHLNCDRAFT_35843 [Chlorella variabilis]	AT3G28480.1		 Oxoglutarate/iron-dependent oxygenase 
Ctaxi_contig_43083|comp35683_c6_seq7	-1.528265791	3.10226894	2.89E-09	2.78E-08	NA	NA	NA	NA	NA
Ctaxi_contig_17631|comp32936_c2_seq1	-1.52716399	3.126604753	6.44E-09	5.94E-08	NA	NA	NA	NA	NA
Ctaxi_contig_59190|comp36689_c1_seq4	-1.527104508	1.065034478	0.015137486	0.037766854	NA	NA	NA	NA	NA
Ctaxi_contig_16733|comp32780_c2_seq1	-1.527008992	4.399562041	2.06E-13	3.07E-12	NA	NA	NA	NA	NA
Ctaxi_contig_42814|comp35665_c3_seq4	-1.526997945	3.745887722	1.38E-13	2.10E-12	NA	NA	NA	NA	NA
Ctaxi_contig_42614|comp35650_c3_seq8	-1.526944015	6.009886233	1.54E-23	4.70E-22	sulfur stress regulator	gi|552838353|ref|XP_005849558.1|hypothetical protein CHLNCDRAFT_34706 [Chlorella variabilis] >gi|307109218|gb|EFN57456.1| hypothetical protein CHLNCDRAFT_34706 [Chlorella variabilis]	AT1G60940.2	"SNRK2-10,SNRK2.10,SRK2B"	 SNF1-related protein kinase 2.10 
Ctaxi_contig_14121|comp32295_c3_seq1	-1.526599776	4.171231551	6.77E-14	1.06E-12	NA	NA	NA	NA	NA
Ctaxi_contig_33603|comp34883_c3_seq1	-1.526284956	1.865171469	0.000384787	0.001512653	NA	NA	NA	NA	NA
Ctaxi_contig_47384|comp35969_c3_seq2	-1.526073882	2.324341281	0.007949333	0.021691962	ubiquitin carboxyl-terminal hydrolase 7	gi|414880299|tpg|DAA57430.1|TPA: hypothetical protein ZEAMMB73_608523 [Zea mays]	AT5G06600.1	UBP12	 ubiquitin-specific protease 12 
Ctaxi_contig_40104|comp35472_c2_seq1	-1.525967536	6.381276512	2.91E-06	1.77E-05	wd40 repeat-like protein	gi|552844853|ref|XP_005851191.1|hypothetical protein CHLNCDRAFT_18866 [Chlorella variabilis] >gi|307110854|gb|EFN59089.1| hypothetical protein CHLNCDRAFT_18866 [Chlorella variabilis]	AT2G26060.1	emb1345	 Transducin/WD40 repeat-like superfamily protein 
Ctaxi_contig_27415|comp34252_c0_seq9	-1.52594233	1.823911853	0.003048529	0.009418244	NA	NA	NA	NA	NA
Ctaxi_contig_11700|comp31755_c0_seq1	-1.525867094	1.767973711	0.011153207	0.029053471	cbs domain protein	"gi|225434277|ref|XP_002262902.1|PREDICTED: CBS domain-containing protein CBSX3, mitochondrial isoform 1 [Vitis vinifera] >gi|225434279|ref|XP_002262927.1| PREDICTED: CBS domain-containing protein CBSX3, mitochondrial isoform 2 [Vitis vinifera] >gi|225434281|ref|XP_002262956.1| PREDICTED: CBS domain-containing protein CBSX3, mitochondrial isoform 3 [Vitis vinifera]"	AT5G10860.1		 Cystathionine beta-synthase (CBS) family protein 
Ctaxi_contig_67223|comp37084_c3_seq4	-1.525185075	4.209538085	4.93E-08	4.01E-07	tpa: leucine-rich repeat receptor-like protein kinase family protein	gi|168041345|ref|XP_001773152.1|predicted protein [Physcomitrella patens] >gi|162675511|gb|EDQ62005.1| predicted protein [Physcomitrella patens]	AT5G25910.1	"AtRLP52,RLP52"	 receptor like protein 52 
Ctaxi_contig_24806|comp33980_c5_seq1	-1.525022985	2.141975326	8.83E-05	0.00039962	bromodomain-containing protein	gi|530775054|gb|EEB07414.2|Swr1 complex bromodomain subunit Brf1 [Schizosaccharomyces japonicus yFS275]	AT5G63320.1	NPX1	 nuclear protein X1 
Ctaxi_contig_60637|comp36769_c3_seq1	-1.52482361	1.459860482	0.00178703	0.00589775	NA	NA	NA	NA	NA
[truncated: 2,552,856 more chars]
