# Supplementary material for: An Intracellular Transcriptomic Atlas of the Giant Coenocyte Caulerpa taxifolia
Source: PLoS Genet. 2015 Jan 8;11(1):e1004900. doi: 10.1371/journal.pgen.1004900 (PMC4287348; doi:10.1371/journal.pgen.1004900)
Supplement: S7 Dataset — Differentially expressed transcripts between the frond apex and holdfast. Differentially expressed transcripts (FDR<0.05) and their annotation information are provided. (TXT) [file pgen.1004900.s008.txt]

contig_ID	logFC	logCPM	PValue	FDR	Blast2GO_Sequence_desc.	Best_Hit_to_nrDatabase_desc.	Best_TAIR10_hit_ID	Best_TAIR10_hit_gene_name	Best_TAIR10_hit_gene_description
Ctaxi_contig_51047|comp36212_c3_seq5	-12.25136641	6.513455948	5.15E-84	7.77E-81	NA	NA	NA	NA	NA
Ctaxi_contig_51048|comp36212_c3_seq6	-10.24226144	7.473762235	5.99E-98	1.90E-94	NA	NA	NA	NA	NA
Ctaxi_contig_26568|comp34158_c2_seq6	-9.97007528	4.289529944	5.73E-35	7.03E-33	NA	NA	NA	NA	NA
Ctaxi_contig_26564|comp34158_c2_seq2	-9.723423515	4.049429843	2.52E-32	2.65E-30	NA	NA	NA	NA	NA
Ctaxi_contig_26562|comp34158_c1_seq3	-9.065114715	3.430511779	5.98E-23	3.26E-21	NA	NA	NA	NA	NA
Ctaxi_contig_47539|comp35978_c5_seq8	-9.063765167	3.430898595	3.63E-40	5.77E-38	NA	NA	NA	NA	NA
Ctaxi_contig_59666|comp36712_c3_seq1	-9.03055897	3.426899795	2.33E-11	3.97E-10	seryl-trna synthetase	gi|148907095|gb|ABR16691.1|unknown [Picea sitchensis]	AT1G11870.2	"ATSRS,SRS"	 Seryl-tRNA synthetase 
Ctaxi_contig_20292|comp33345_c1_seq1	-8.87394888	8.087079675	7.46E-149	2.36E-144	NA	NA	NA	NA	NA
Ctaxi_contig_22428|comp33663_c1_seq6	-8.725584787	4.758446654	2.21E-49	5.23E-47	NA	NA	NA	NA	NA
Ctaxi_contig_19231|comp33178_c0_seq1	-8.693344865	10.3120063	7.62E-29	6.44E-27	NA	NA	NA	NA	NA
Ctaxi_contig_66227|comp37039_c6_seq3	-8.634026276	3.055940497	1.16E-15	3.35E-14	thiamine biosynthesis protein	gi|497355977|ref|WP_009670190.1|phosphomethylpyrimidine synthase ThiC [gamma proteobacterium IMCC1989] >gi|330419452|gb|EGG93849.1| Thiamin biosynthesis protein ThiC [gamma proteobacterium IMCC1989]	AT2G29630.3	THIC	 thiaminC 
Ctaxi_contig_19234|comp33178_c1_seq2	-8.551255799	8.704366707	7.83E-94	1.77E-90	NA	NA	NA	NA	NA
Ctaxi_contig_24227|comp33900_c0_seq5	-8.525751722	2.942974816	5.49E-19	2.12E-17	NA	NA	NA	NA	NA
Ctaxi_contig_52176|comp36273_c0_seq5	-8.414714906	2.798947573	2.89E-06	2.25E-05	tyrosine-specific transport	gi|168001118|ref|XP_001753262.1|predicted protein [Physcomitrella patens] >gi|162695548|gb|EDQ81891.1| predicted protein [Physcomitrella patens]	AT5G19500.1		 Tryptophan/tyrosine permease 
Ctaxi_contig_42652|comp35653_c1_seq8	-8.406884134	2.823678472	1.12E-23	6.40E-22	NA	NA	NA	NA	NA
Ctaxi_contig_66366|comp37044_c5_seq13	-8.369765989	2.794939823	2.73E-22	1.41E-20	NA	NA	NA	NA	NA
Ctaxi_contig_16435|comp32723_c1_seq1	-8.361429558	5.146015124	1.10E-52	2.95E-50	peptidase s1 and s6 chymotrypsin hap	gi|566021247|gb|ETI44158.1|hypothetical protein F443_11118 [Phytophthora parasitica P1569]	NA	NA	NA
Ctaxi_contig_52172|comp36273_c0_seq1	-8.328943685	2.700995247	3.27E-06	2.53E-05	tyrosine-specific transport	gi|168001118|ref|XP_001753262.1|predicted protein [Physcomitrella patens] >gi|162695548|gb|EDQ81891.1| predicted protein [Physcomitrella patens]	AT5G19500.1		 Tryptophan/tyrosine permease 
Ctaxi_contig_66352|comp37044_c4_seq1	-8.31032417	2.737178413	9.10E-23	4.91E-21	zinc finger transcription factor	gi|159484052|ref|XP_001700074.1|predicted protein [Chlamydomonas reinhardtii] >gi|158272570|gb|EDO98368.1| predicted protein [Chlamydomonas reinhardtii]	NA	NA	NA
Ctaxi_contig_26559|comp34158_c0_seq1	-8.290137652	2.719497777	5.82E-15	1.55E-13	NA	NA	NA	NA	NA
Ctaxi_contig_58720|comp36666_c0_seq17	-8.26110447	2.690339104	1.31E-22	7.00E-21	zinc finger transcription factor	"gi|403332515|gb|EJY65281.1|zinc finger transcription factor sma, putative [Oxytricha trifallax]"	NA	NA	NA
Ctaxi_contig_41035|comp35552_c0_seq1	-8.198081368	2.610613237	5.59E-15	1.49E-13	zinc finger	gi|552822173|ref|XP_005846044.1|hypothetical protein CHLNCDRAFT_136184 [Chlorella variabilis] >gi|307105694|gb|EFN53942.1| hypothetical protein CHLNCDRAFT_136184 [Chlorella variabilis]	AT1G35625.1		 RING/U-box superfamily protein 
Ctaxi_contig_26560|comp34158_c1_seq1	-8.193590934	2.63516915	1.51E-14	3.86E-13	NA	NA	NA	NA	NA
Ctaxi_contig_15571|comp32576_c1_seq14	-8.187139965	2.612217897	1.50E-17	5.19E-16	signal recognition particle 54 kda protein 2-like	gi|552822274|ref|XP_005846072.1|hypothetical protein CHLNCDRAFT_31879 [Chlorella variabilis] >gi|307105722|gb|EFN53970.1| hypothetical protein CHLNCDRAFT_31879 [Chlorella variabilis]	AT1G48900.2		" Signal recognition particle, SRP54 subunit protein "
Ctaxi_contig_22432|comp33663_c1_seq10	-8.144638944	4.916221937	1.17E-52	3.11E-50	NA	NA	NA	NA	NA
Ctaxi_contig_50954|comp36207_c1_seq1	-8.119363077	2.558393911	1.52E-19	6.18E-18	centrosomal protein of 112 kda	"gi|557192672|emb|CDJ47533.1|hypothetical protein, conserved [Eimeria brunetti]"	NA	NA	NA
Ctaxi_contig_20290|comp33345_c0_seq1	-8.084046674	9.076938268	2.08E-42	3.68E-40	NA	NA	NA	NA	NA
Ctaxi_contig_16438|comp32723_c1_seq4	-8.036914979	4.091693268	1.46E-35	1.86E-33	NA	NA	NA	NA	NA
Ctaxi_contig_66353|comp37044_c4_seq2	-8.016604547	2.48086279	1.48E-18	5.52E-17	NA	NA	NA	NA	NA
Ctaxi_contig_19235|comp33178_c3_seq1	-8.014460414	9.250306197	9.36E-85	1.48E-81	NA	NA	NA	NA	NA
Ctaxi_contig_19233|comp33178_c1_seq1	-7.982341243	9.367257723	6.67E-54	1.96E-51	NA	NA	NA	NA	NA
Ctaxi_contig_19232|comp33178_c0_seq2	-7.93958003	5.570786925	1.26E-60	5.27E-58	NA	NA	NA	NA	NA
Ctaxi_contig_19236|comp33178_c3_seq2	-7.86774858	9.368258122	9.45E-60	3.84E-57	NA	NA	NA	NA	NA
Ctaxi_contig_46205|comp35883_c1_seq4	-7.866088456	2.356467989	3.65E-08	4.09E-07	NA	NA	NA	NA	NA
Ctaxi_contig_26565|comp34158_c2_seq3	-7.848453755	3.925524451	1.42E-25	9.48E-24	NA	NA	NA	NA	NA
Ctaxi_contig_71068|comp37238_c0_seq1	-7.83394891	2.289274241	0.000390339	0.001839391	adhesin-like protein	gi|403374086|gb|EJY86979.1|hypothetical protein OXYTRI_07576 [Oxytricha trifallax]	NA	NA	NA
Ctaxi_contig_37570|comp35247_c2_seq3	-7.750189296	2.294835712	2.19E-09	2.92E-08	acetyl- carboxylase beta subunit	gi|260780700|ref|YP_003227083.1|acetyl-CoA carboxylase beta subunit [Bryopsis hypnoides] >gi|260176778|gb|ACX33787.1| acetyl-CoA carboxylase beta subunit [Bryopsis hypnoides]	ATCG00500.1	ACCD	 acetyl-CoA carboxylase carboxyl transferase subunit beta 
Ctaxi_contig_66351|comp37044_c2_seq1	-7.729320744	3.798961434	1.66E-41	2.82E-39	adhesin-like protein	gi|148643646|ref|YP_001274159.1|adhesin-like protein [Methanobrevibacter smithii ATCC 35061] >gi|500589555|ref|WP_011954610.1| adhesin-like protein [Methanobrevibacter smithii] >gi|148552663|gb|ABQ87791.1| adhesin-like protein [Methanobrevibacter smithii ATCC 35061]	NA	NA	NA
Ctaxi_contig_12960|comp32054_c1_seq1	-7.639695368	2.054118193	1.69E-05	0.000111563	NA	NA	NA	NA	NA
Ctaxi_contig_71082|comp37238_c0_seq15	-7.61089008	2.15644231	7.27E-05	0.000412541	adhesin-like protein	gi|288560906|ref|YP_003424392.1|adhesin-like protein [Methanobrevibacter ruminantium M1] >gi|502721464|ref|WP_012956448.1| adhesin-like protein [Methanobrevibacter ruminantium] >gi|288543616|gb|ADC47500.1| adhesin-like protein [Methanobrevibacter ruminantium M1]	NA	NA	NA
Ctaxi_contig_66374|comp37044_c8_seq1	-7.605456893	2.116545212	8.01E-18	2.84E-16	NA	NA	NA	NA	NA
Ctaxi_contig_65156|comp37002_c1_seq9	-7.605092069	2.148974015	3.14E-05	0.000194023	nuclear acid binding	gi|302770669|ref|XP_002968753.1|hypothetical protein SELMODRAFT_270742 [Selaginella moellendorffii] >gi|300163258|gb|EFJ29869.1| hypothetical protein SELMODRAFT_270742 [Selaginella moellendorffii]	AT5G54900.1	"ATRBP45A,RBP45A"	 RNA-binding protein 45A 
Ctaxi_contig_66368|comp37044_c5_seq15	-7.541196078	2.04845381	7.99E-15	2.09E-13	NA	NA	NA	NA	NA
Ctaxi_contig_66367|comp37044_c5_seq14	-7.467055967	2.007105569	3.62E-14	8.81E-13	NA	NA	NA	NA	NA
Ctaxi_contig_10487|comp31406_c0_seq1	-7.453380117	7.880959918	9.27E-55	2.82E-52	NA	NA	NA	NA	NA
Ctaxi_contig_31672|comp34711_c3_seq2	-7.429376824	1.970297838	6.34E-12	1.18E-10	ankyrin repeat protein	"gi|123437955|ref|XP_001309767.1|ankyrin repeat protein [Trichomonas vaginalis G3] >gi|121891508|gb|EAX96837.1| ankyrin repeat protein, putative [Trichomonas vaginalis G3]"	AT2G03430.1		 Ankyrin repeat family protein 
Ctaxi_contig_42649|comp35653_c1_seq5	-7.425929791	5.079957713	6.82E-55	2.10E-52	chymotrypsin-like serine protease	gi|4868165|gb|AAD31187.1|AF127088_1chymotrypsinogen [Rhyzopertha dominica]	NA	NA	NA
Ctaxi_contig_20293|comp33345_c2_seq1	-7.418328934	1.949677745	3.65E-15	1.00E-13	NA	NA	NA	NA	NA
Ctaxi_contig_16434|comp32723_c0_seq1	-7.413428142	5.348354998	4.45E-53	1.26E-50	NA	NA	NA	NA	NA
Ctaxi_contig_47538|comp35978_c5_seq7	-7.405362201	5.339199445	1.14E-59	4.56E-57	NA	NA	NA	NA	NA
Ctaxi_contig_26563|comp34158_c2_seq1	-7.371447365	1.913068715	1.86E-12	3.68E-11	NA	NA	NA	NA	NA
Ctaxi_contig_31469|comp34695_c1_seq1	-7.369483267	1.872987879	1.43E-11	2.51E-10	ankyrin repeat protein	gi|514690412|ref|XP_004992780.1|ankyrin repeat protein [Salpingoeca rosetta] >gi|326428953|gb|EGD74523.1| ankyrin repeat protein [Salpingoeca rosetta]	AT3G04710.1	TPR10	 ankyrin repeat family protein 
Ctaxi_contig_67269|comp37086_c2_seq4	-7.33563274	1.880014477	2.30E-09	3.06E-08	NA	NA	NA	NA	NA
Ctaxi_contig_42165|comp35618_c0_seq1	-7.285339081	1.819701763	0.000550433	0.002495067	ring finger protein 10	gi|302791295|ref|XP_002977414.1|hypothetical protein SELMODRAFT_443565 [Selaginella moellendorffii] >gi|300154784|gb|EFJ21418.1| hypothetical protein SELMODRAFT_443565 [Selaginella moellendorffii]	AT3G26730.1		 RING/U-box superfamily protein 
Ctaxi_contig_51033|comp36212_c1_seq3	-7.245132299	10.04400436	3.08E-72	2.44E-69	NA	NA	NA	NA	NA
Ctaxi_contig_51039|comp36212_c1_seq9	-7.220449337	7.97840101	9.59E-98	2.76E-94	NA	NA	NA	NA	NA
Ctaxi_contig_44157|comp35760_c2_seq6	-7.11533925	1.704499026	4.57E-05	0.000271381	NA	NA	NA	NA	NA
Ctaxi_contig_66372|comp37044_c7_seq3	-7.111465786	1.710777972	7.29E-11	1.17E-09	NA	NA	NA	NA	NA
Ctaxi_contig_27504|comp34259_c0_seq2	-7.10256611	1.685348702	2.21E-07	2.14E-06	NA	NA	NA	NA	NA
Ctaxi_contig_68197|comp37119_c2_seq1	-7.087936627	1.658897041	4.67E-07	4.25E-06	gtp-binding protein	gi|302833814|ref|XP_002948470.1|hypothetical protein VOLCADRAFT_80241 [Volvox carteri f. nagariensis] >gi|300266157|gb|EFJ50345.1| hypothetical protein VOLCADRAFT_80241 [Volvox carteri f. nagariensis]	AT1G72660.3		 P-loop containing nucleoside triphosphate hydrolases superfamily protein 
Ctaxi_contig_9015|comp30930_c0_seq1	-7.085504139	1.674512413	1.99E-11	3.42E-10	NA	NA	NA	NA	NA
Ctaxi_contig_68998|comp37151_c2_seq2	-7.079613263	1.636146946	0.004340277	0.014989384	hydroxyproline-rich glycoprotein family protein isoform 1	gi|545364127|ref|XP_005647128.1|Clc chloride channel [Coccomyxa subellipsoidea C-169] >gi|384249102|gb|EIE22584.1| Clc chloride channel [Coccomyxa subellipsoidea C-169]	AT3G25690.2	CHUP1	 Hydroxyproline-rich glycoprotein family protein 
Ctaxi_contig_51035|comp36212_c1_seq5	-7.043053172	10.19175719	1.67E-102	7.56E-99	cysteine-rich membrane protein 2	gi|514486655|gb|EFW39520.2|hypothetical protein CAOG_00045 [Capsaspora owczarzaki ATCC 30864]	NA	NA	NA
Ctaxi_contig_66360|comp37044_c5_seq7	-7.035591304	1.655419069	1.10E-10	1.72E-09	NA	NA	NA	NA	NA
Ctaxi_contig_24964|comp33999_c0_seq3	-7.026406299	1.570324578	5.35E-06	3.94E-05	von willebrand factor type a domain-containing protein	gi|552840911|ref|XP_005850175.1|hypothetical protein CHLNCDRAFT_142359 [Chlorella variabilis] >gi|307109836|gb|EFN58073.1| hypothetical protein CHLNCDRAFT_142359 [Chlorella variabilis]	NA	NA	NA
Ctaxi_contig_66370|comp37044_c7_seq1	-6.994405214	1.594013165	6.74E-11	1.09E-09	NA	NA	NA	NA	NA
Ctaxi_contig_64921|comp36990_c2_seq2	-6.981548616	1.549553286	7.88E-07	6.91E-06	NA	NA	NA	NA	NA
Ctaxi_contig_66365|comp37044_c5_seq12	-6.970649498	1.584937649	1.58E-10	2.41E-09	lpxtg-motif cell wall anchor domain protein	gi|493613848|ref|WP_006566129.1|hypothetical protein [Anaerostipes caccae] >gi|167654442|gb|EDR98571.1| LPXTG-motif cell wall anchor domain protein [Anaerostipes caccae DSM 14662]	NA	NA	NA
Ctaxi_contig_43913|comp35746_c0_seq1	-6.968967784	1.552423502	0.001173243	0.004849752	a g-specific adenine dna glycosylase	gi|330819018|ref|XP_003291563.1|hypothetical protein DICPUDRAFT_156172 [Dictyostelium purpureum] >gi|325078265|gb|EGC31926.1| hypothetical protein DICPUDRAFT_156172 [Dictyostelium purpureum]	AT4G12740.1		 HhH-GPD base excision DNA repair family protein 
Ctaxi_contig_66236|comp37039_c6_seq12	-6.952737483	1.593920203	1.42E-07	1.43E-06	NA	NA	NA	NA	NA
Ctaxi_contig_68406|comp37125_c5_seq13	-6.947125335	1.588158566	1.22E-10	1.90E-09	NA	NA	NA	NA	NA
Ctaxi_contig_68872|comp37144_c2_seq5	-6.946784495	4.606645632	2.83E-45	5.75E-43	NA	NA	NA	NA	NA
Ctaxi_contig_47532|comp35978_c5_seq1	-6.930049691	6.85404209	9.07E-74	7.76E-71	NA	NA	NA	NA	NA
Ctaxi_contig_46815|comp35927_c2_seq1	-6.927890894	1.545397327	1.61E-11	2.82E-10	NA	NA	NA	NA	NA
Ctaxi_contig_51947|comp36258_c1_seq5	-6.920863733	1.584647603	1.31E-07	1.32E-06	NA	NA	NA	NA	NA
Ctaxi_contig_68612|comp37131_c0_seq5	-6.920237526	1.495559312	1.20E-06	1.01E-05	NA	NA	NA	NA	NA
Ctaxi_contig_44215|comp35760_c2_seq64	-6.903581131	1.59729578	3.49E-06	2.68E-05	NA	NA	NA	NA	NA
Ctaxi_contig_55386|comp36466_c2_seq2	-6.887045516	1.521591721	1.96E-10	2.94E-09	hypothetical protein VOLCADRAFT_105764	gi|302843017|ref|XP_002953051.1|hypothetical protein VOLCADRAFT_105764 [Volvox carteri f. nagariensis] >gi|300261762|gb|EFJ45973.1| hypothetical protein VOLCADRAFT_105764 [Volvox carteri f. nagariensis]	NA	NA	NA
Ctaxi_contig_66383|comp37044_c9_seq1	-6.794153638	2.930855708	3.24E-23	1.80E-21	NA	NA	NA	NA	NA
Ctaxi_contig_29873|comp34531_c0_seq1	-6.782074393	1.4110969	1.08E-09	1.49E-08	NA	NA	NA	NA	NA
Ctaxi_contig_66354|comp37044_c5_seq1	-6.772416199	1.410040887	1.64E-10	2.51E-09	NA	NA	NA	NA	NA
Ctaxi_contig_51040|comp36212_c1_seq10	-6.725492862	8.30239782	1.64E-66	9.13E-64	NA	NA	NA	NA	NA
Ctaxi_contig_18979|comp33140_c2_seq2	-6.723343674	1.396645062	6.78E-10	9.60E-09	mitochondrial partial	gi|552830565|ref|XP_005847935.1|hypothetical protein CHLNCDRAFT_35290 [Chlorella variabilis] >gi|307107591|gb|EFN55833.1| hypothetical protein CHLNCDRAFT_35290 [Chlorella variabilis]	AT5G01500.1	TAAC	 thylakoid ATP/ADP carrier 
Ctaxi_contig_26123|comp34117_c2_seq4	-6.71826659	1.363449527	2.39E-07	2.30E-06	NA	NA	NA	NA	NA
Ctaxi_contig_12964|comp32055_c2_seq1	-6.712320132	1.36785286	1.28E-06	1.07E-05	NA	NA	NA	NA	NA
Ctaxi_contig_51031|comp36212_c1_seq1	-6.70451128	11.04159705	8.33E-83	1.15E-79	NA	NA	NA	NA	NA
Ctaxi_contig_30624|comp34610_c0_seq3	-6.676719017	1.492592925	0.001387962	0.005600648	NA	NA	NA	NA	NA
Ctaxi_contig_66355|comp37044_c5_seq2	-6.66639546	2.820718782	9.61E-22	4.68E-20	polymorphic outer membrane protein	"gi|489091084|ref|WP_003000979.1|outer membrane protein, partial [Sphingobacterium spiritivorum] >gi|300761406|gb|EFK58228.1| polymorphic outer membrane protein repeat (3 repeats), partial [Sphingobacterium spiritivorum ATCC 33861]"	NA	NA	NA
Ctaxi_contig_37743|comp35264_c1_seq10	-6.664333911	1.381669532	4.11E-06	3.11E-05	NA	NA	NA	NA	NA
Ctaxi_contig_66381|comp37044_c8_seq8	-6.651705503	1.329956461	2.19E-09	2.92E-08	NA	NA	NA	NA	NA
Ctaxi_contig_19704|comp33253_c1_seq2	-6.650376885	1.371013245	9.95E-07	8.52E-06	NA	NA	NA	NA	NA
Ctaxi_contig_51191|comp36223_c2_seq1	-6.630780916	1.29644908	2.01E-07	1.96E-06	wd-40 repeat protein	gi|302845897|ref|XP_002954486.1|hypothetical protein VOLCADRAFT_118752 [Volvox carteri f. nagariensis] >gi|300260158|gb|EFJ44379.1| hypothetical protein VOLCADRAFT_118752 [Volvox carteri f. nagariensis]	NA	NA	NA
Ctaxi_contig_26283|comp34130_c1_seq6	-6.621227215	8.32169483	1.81E-10	2.74E-09	NA	NA	NA	NA	NA
Ctaxi_contig_57037|comp36570_c4_seq2	-6.578247066	1.245469756	1.10E-05	7.57E-05	NA	NA	NA	NA	NA
Ctaxi_contig_15891|comp32636_c2_seq1	-6.569920697	1.319088801	9.21E-06	6.44E-05	NA	NA	NA	NA	NA
Ctaxi_contig_52730|comp36311_c2_seq2	-6.54211307	1.26576076	0.00176022	0.006868252	dolichol-phosphate beta-d-mannosyltransferase	gi|302837967|ref|XP_002950542.1|hypothetical protein VOLCADRAFT_104783 [Volvox carteri f. nagariensis] >gi|300264091|gb|EFJ48288.1| hypothetical protein VOLCADRAFT_104783 [Volvox carteri f. nagariensis]	AT1G20575.1		 Nucleotide-diphospho-sugar transferases superfamily protein 
Ctaxi_contig_36990|comp35205_c2_seq1	-6.48591792	1.217182576	0.0090257	0.027727483	NA	NA	NA	NA	NA
Ctaxi_contig_23988|comp33866_c3_seq5	-6.481094808	1.19695154	2.23E-09	2.97E-08	acrosin	gi|512825972|ref|XP_004912471.1|PREDICTED: transmembrane protease serine 2-like [Xenopus (Silurana) tropicalis]	NA	NA	NA
Ctaxi_contig_6452|comp29306_c1_seq1	-6.479446382	3.841242344	4.64E-33	5.01E-31	NA	NA	NA	NA	NA
Ctaxi_contig_40356|comp35497_c0_seq1	-6.460331826	1.037893557	0.000752167	0.003285841	NA	NA	NA	NA	NA
Ctaxi_contig_60136|comp36741_c4_seq2	-6.449690859	1.175785142	2.31E-09	3.06E-08	NA	NA	NA	NA	NA
Ctaxi_contig_52174|comp36273_c0_seq3	-6.418536259	1.175643984	0.001824146	0.007082822	tyrosine-specific transport	gi|168001118|ref|XP_001753262.1|predicted protein [Physcomitrella patens] >gi|162695548|gb|EDQ81891.1| predicted protein [Physcomitrella patens]	AT5G19500.1		 Tryptophan/tyrosine permease 
Ctaxi_contig_26566|comp34158_c2_seq4	-6.407963539	1.173957908	1.08E-05	7.47E-05	NA	NA	NA	NA	NA
Ctaxi_contig_22433|comp33663_c2_seq1	-6.398454483	6.416072041	1.67E-63	7.87E-61	NA	NA	NA	NA	NA
Ctaxi_contig_50314|comp36168_c2_seq1	-6.329610202	3.269986238	1.53E-08	1.81E-07	cyclin-dependent kinase b2-2-like	gi|557020527|ref|XP_006010583.1|PREDICTED: cyclin-dependent kinase 2-like isoform X1 [Latimeria chalumnae]	AT1G76540.1	CDKB2;1	 cyclin-dependent kinase B2;1 
Ctaxi_contig_30113|comp34550_c0_seq1	-6.32885846	1.084720061	1.52E-05	0.000101618	NA	NA	NA	NA	NA
Ctaxi_contig_16437|comp32723_c1_seq3	-6.327841587	2.521048673	5.40E-16	1.63E-14	NA	NA	NA	NA	NA
Ctaxi_contig_66369|comp37044_c5_seq16	-6.270704346	1.042280586	1.72E-08	2.02E-07	NA	NA	NA	NA	NA
Ctaxi_contig_58553|comp36660_c4_seq6	-6.245143189	1.040645837	0.000301493	0.001464066	26s proteasome regulatory complex	gi|302840120|ref|XP_002951616.1|26S proteasome regulatory complex [Volvox carteri f. nagariensis] >gi|300263225|gb|EFJ47427.1| 26S proteasome regulatory complex [Volvox carteri f. nagariensis]	AT2G32730.1		" 26S proteasome regulatory complex, non-ATPase subcomplex, Rpn2/Psmd1 subunit "
Ctaxi_contig_66364|comp37044_c5_seq11	-6.220155884	3.121936166	9.37E-30	8.53E-28	NA	NA	NA	NA	NA
Ctaxi_contig_71867|comp37267_c2_seq8	-6.205266062	0.944309686	0.000189895	0.000969869	thyroid adenoma-associated protein homolog	gi|302767936|ref|XP_002967388.1|hypothetical protein SELMODRAFT_86703 [Selaginella moellendorffii] >gi|300165379|gb|EFJ31987.1| hypothetical protein SELMODRAFT_86703 [Selaginella moellendorffii]	AT3G55160.1		" unknown protein; EXPRESSED IN: 11 plant structures; EXPRESSED DURING: 4 anthesis, F mature embryo stage, petal differentiation and expansion stage, E expanded cotyledon stage, D bilateral stage; CONTAINS InterPro DOMAIN/s: Protein of unknown function DUF2428, death-receptor-like (InterPro:IPR019442); Has 357 Blast hits to 330 proteins in 163 species: Archae - 0; Bacteria - 0; Metazoa - 144; Fungi - 118; Plants - 50; Viruses - 0; Other Eukaryotes - 45 (source: NCBI BLink). "
Ctaxi_contig_67745|comp37098_c2_seq2	-6.202470316	1.015687346	0.000338828	0.001622481	isovaleryl- -dehydrogenase precursor	gi|297746230|emb|CBI16286.3|unnamed protein product [Vitis vinifera]	AT3G45300.1	"IVD,ATIVD,IVDH"	 isovaleryl-CoA-dehydrogenase 
Ctaxi_contig_15575|comp32576_c1_seq18	-6.197888094	0.951019978	3.91E-05	0.000236291	NA	NA	NA	NA	NA
Ctaxi_contig_9218|comp31011_c1_seq2	-6.185896567	0.981239698	7.54E-08	8.00E-07	NA	NA	NA	NA	NA
Ctaxi_contig_34561|comp34972_c1_seq1	-6.180423601	0.965526839	2.11E-07	2.05E-06	NA	NA	NA	NA	NA
Ctaxi_contig_48445|comp36038_c3_seq1	-6.154142593	0.897136415	8.00E-05	0.000449158	predicted protein	gi|159487937|ref|XP_001701979.1|predicted protein [Chlamydomonas reinhardtii] >gi|158281198|gb|EDP06954.1| predicted protein [Chlamydomonas reinhardtii]	NA	NA	NA
Ctaxi_contig_46137|comp35878_c7_seq1	-6.141367858	5.508601763	3.08E-63	1.39E-60	NA	NA	NA	NA	NA
Ctaxi_contig_48708|comp36058_c3_seq4	-6.1402013	0.933217395	0.002853639	0.010454692	membrane protein	gi|519097985|ref|WP_020253860.1|hypothetical protein [Cloacimonetes bacterium SCGC AAA255-B16]	NA	NA	NA
Ctaxi_contig_22431|comp33663_c1_seq9	-6.124697323	0.981500661	0.000359657	0.001710329	NA	NA	NA	NA	NA
Ctaxi_contig_43240|comp35695_c3_seq1	-6.113879476	0.907313471	3.55E-07	3.30E-06	aspartyl-trna synthetase	gi|515889534|ref|WP_017320117.1|aspartyl-tRNA synthase [cyanobacterium PCC 7702]	AT4G33760.1		" tRNA synthetase class II (D, K and N) family protein "
Ctaxi_contig_31022|comp34645_c1_seq4	-6.107882206	0.937956739	3.16E-05	0.000195241	protein phosphatase	gi|308494016|ref|XP_003109197.1|CRE-SUR-6 protein [Caenorhabditis remanei] >gi|308246610|gb|EFO90562.1| CRE-SUR-6 protein [Caenorhabditis remanei]	AT1G51690.2	"ATBALPHA,BALPHA"	 protein phosphatase 2A 55 kDa regulatory subunit B alpha isoform 
Ctaxi_contig_66361|comp37044_c5_seq8	-6.098595288	0.943337301	3.20E-05	0.000197308	NA	NA	NA	NA	NA
Ctaxi_contig_35194|comp35032_c2_seq4	-6.081048934	0.879955211	4.15E-05	0.000249595	NA	NA	AT3G05090.2	LRS1	 Transducin/WD40 repeat-like superfamily protein 
Ctaxi_contig_56289|comp36525_c2_seq3	-6.073319727	0.898272262	9.64E-07	8.26E-06	NA	NA	NA	NA	NA
Ctaxi_contig_68645|comp37132_c1_seq3	-6.073160576	3.77362101	1.37E-40	2.27E-38	spt transcription factor family member	gi|509391706|gb|AGN29634.1|SPT transcription factor family member [Acartia pacifica]	NA	NA	NA
Ctaxi_contig_22429|comp33663_c1_seq7	-6.066870652	4.481785514	4.28E-39	6.31E-37	NA	NA	NA	NA	NA
Ctaxi_contig_37558|comp35245_c1_seq14	-6.057865506	0.878917877	2.53E-07	2.43E-06	kinesin motor domain protein	gi|256092910|ref|XP_002582120.1|hypothetical protein [Schistosoma mansoni] >gi|353228837|emb|CCD75008.1| putative kif-3 [Schistosoma mansoni]	NA	NA	NA
Ctaxi_contig_52178|comp36273_c0_seq7	-6.050080301	0.792952705	0.000917284	0.003912724	tyrosine-specific transport	gi|159490602|ref|XP_001703262.1|hypothetical protein CHLREDRAFT_168911 [Chlamydomonas reinhardtii] >gi|158280186|gb|EDP05944.1| predicted protein [Chlamydomonas reinhardtii]	AT5G19500.1		 Tryptophan/tyrosine permease 
Ctaxi_contig_9754|comp31199_c1_seq5	-6.043930475	5.596006472	2.36E-69	1.53E-66	NA	NA	NA	NA	NA
Ctaxi_contig_10613|comp31450_c0_seq6	-6.038990249	0.730985072	0.004482594	0.015411602	hypothetical protein CHLNCDRAFT_138128	gi|552846360|ref|XP_005851600.1|hypothetical protein CHLNCDRAFT_138128 [Chlorella variabilis] >gi|307111263|gb|EFN59498.1| hypothetical protein CHLNCDRAFT_138128 [Chlorella variabilis]	NA	NA	NA
Ctaxi_contig_12782|comp32019_c0_seq1	-6.033882835	0.858980976	6.87E-07	6.08E-06	phytanoyl- dioxygenase domain-containing protein 1	gi|159475369|ref|XP_001695791.1|hypothetical protein CHLREDRAFT_158296 [Chlamydomonas reinhardtii] >gi|158275351|gb|EDP01128.1| predicted protein [Chlamydomonas reinhardtii]	AT2G01490.1		 phytanoyl-CoA dioxygenase (PhyH) family protein 
Ctaxi_contig_42729|comp35660_c0_seq14	-6.027792866	0.843672846	2.37E-06	1.88E-05	abc transporter d family member chloroplastic-like	"gi|545363296|ref|XP_005646786.1|ATP-binding cassette transporter, partial [Coccomyxa subellipsoidea C-169] >gi|384248759|gb|EIE22242.1| ATP-binding cassette transporter, partial [Coccomyxa subellipsoidea C-169]"	AT1G54350.1		 ABC transporter family protein 
Ctaxi_contig_55805|comp36492_c0_seq15	-6.018457632	0.855457348	4.13E-07	3.79E-06	NA	NA	NA	NA	NA
Ctaxi_contig_50347|comp36169_c0_seq18	-6.017982837	3.359408022	3.62E-21	1.67E-19	vacuolar protein sorting-associated protein 41 homolog	gi|545368729|ref|XP_005649140.1|ARM repeat-containing protein [Coccomyxa subellipsoidea C-169] >gi|384251118|gb|EIE24596.1| ARM repeat-containing protein [Coccomyxa subellipsoidea C-169]	AT1G08190.1	"ATVPS41,ZIP2,VPS41,ATVAM2,VAM2"	 vacuolar protein sorting 41 
Ctaxi_contig_32980|comp34835_c1_seq1	-6.010933289	0.882662693	5.40E-06	3.97E-05	NA	NA	NA	NA	NA
Ctaxi_contig_50166|comp36156_c0_seq12	-5.999825152	0.83283888	2.28E-05	0.000146306	dna-directed rna polymerase chloroplast	"gi|470122310|ref|XP_004297187.1|PREDICTED: DNA-directed RNA polymerase 1, mitochondrial-like [Fragaria vesca subsp. vesca]"	NA	NA	NA
Ctaxi_contig_9136|comp30977_c0_seq1	-5.998745094	0.856705523	0.014380522	0.04110797	elongation factor-1 alpha	"gi|387165849|gb|AFJ64387.1|elongation factor 1 alpha, partial [Polymastia tenax]"	AT5G60390.3		 GTP binding Elongation factor Tu family protein 
Ctaxi_contig_39689|comp35436_c1_seq15	-5.991432464	0.881166962	0.000410081	0.001919571	40s ribosomal protein s9	"gi|159488620|ref|XP_001702303.1|ribosomal protein S9, component of cytosolic 80S ribosome and 40S small subunit [Chlamydomonas reinhardtii] >gi|158271208|gb|EDO97033.1| ribosomal protein S9, component of cytosolic 80S ribosome and 40S small subunit [Chlamydomonas reinhardtii]"	AT5G15200.2		 Ribosomal protein S4 
Ctaxi_contig_47174|comp35954_c0_seq3	-5.990523794	0.785329849	0.000139294	0.000736854	NA	NA	NA	NA	NA
Ctaxi_contig_45285|comp35814_c4_seq2	-5.984236593	0.861651066	4.24E-05	0.000254169	NA	NA	NA	NA	NA
Ctaxi_contig_52733|comp36311_c2_seq5	-5.98390479	0.853168911	0.003420144	0.012209085	dolichol-phosphate mannosyltransferase	gi|242037565|ref|XP_002466177.1|hypothetical protein SORBIDRAFT_01g002910 [Sorghum bicolor] >gi|241920031|gb|EER93175.1| hypothetical protein SORBIDRAFT_01g002910 [Sorghum bicolor]	AT1G20575.1		 Nucleotide-diphospho-sugar transferases superfamily protein 
Ctaxi_contig_50510|comp36180_c0_seq4	-5.969847999	0.741325977	0.00068698	0.00303075	125 kda kinesin-related	gi|462403757|gb|EMJ09314.1|hypothetical protein PRUPE_ppa000688mg [Prunus persica]	AT2G28620.1		 P-loop containing nucleoside triphosphate hydrolases superfamily protein 
Ctaxi_contig_64662|comp36975_c4_seq4	-5.966931467	0.795856643	8.96E-05	0.00049658	NA	NA	NA	NA	NA
Ctaxi_contig_45066|comp35803_c0_seq3	-5.953018396	0.793782471	6.69E-07	5.94E-06	NA	NA	NA	NA	NA
Ctaxi_contig_71465|comp37254_c3_seq1	-5.936436423	0.607535561	0.006688849	0.021596716	dynein heavy chain axonemal	"gi|30580468|sp|Q9SMH3.1|DYH1A_CHLRERecName: Full=Dynein-1-alpha heavy chain, flagellar inner arm I1 complex; AltName: Full=1-alpha DHC; AltName: Full=Dynein-1, subspecies f >gi|5931718|emb|CAB56598.1| 1-alpha dynein heavy chain [Chlamydomonas reinhardtii]"	NA	NA	NA
Ctaxi_contig_6474|comp29317_c1_seq1	-5.935687534	5.657417994	3.86E-73	3.21E-70	NA	NA	NA	NA	NA
Ctaxi_contig_64306|comp36962_c1_seq3	-5.934802164	0.968199262	0.014207029	0.040685458	splicing component of the u5 snrnp and of the spliceosome	"gi|159462482|ref|XP_001689471.1|splicing factor, component of the U5 snRNP and of the spliceosome [Chlamydomonas reinhardtii] >gi|158283459|gb|EDP09209.1| splicing factor, component of the U5 snRNP and of the spliceosome [Chlamydomonas reinhardtii]"	AT1G80070.1	"SUS2,EMB33,EMB177,EMB14"	 Pre-mRNA-processing-splicing factor 
Ctaxi_contig_28744|comp34408_c0_seq4	-5.927917044	0.767883207	0.000153736	0.00080332	ribulose-phosphate 3-epimerase	gi|302848131|ref|XP_002955598.1|hypothetical protein VOLCADRAFT_109319 [Volvox carteri f. nagariensis] >gi|300259007|gb|EFJ43238.1| hypothetical protein VOLCADRAFT_109319 [Volvox carteri f. nagariensis]	AT3G01850.2		 Aldolase-type TIM barrel family protein 
Ctaxi_contig_19658|comp33241_c0_seq1	-5.915404699	0.767045968	0.000111239	0.000602635	cre-spon-1 protein	gi|518180436|ref|WP_019350644.1|hypothetical protein [Vibrio splendidus]	NA	NA	NA
Ctaxi_contig_44239|comp35760_c2_seq88	-5.902294503	9.141037884	1.56E-42	2.81E-40	calcium-binding and coiled-coil domain-containing protein 2	gi|402169573|ref|NP_001257947.1|calcium-binding and coiled-coil domain-containing protein 2 [Mus musculus] >gi|162416032|sp|A2A6M5.1|CACO2_MOUSE RecName: Full=Calcium-binding and coiled-coil domain-containing protein 2; AltName: Full=Nuclear domain 10 protein NDP52; Short=Nuclear domain 10 protein 52	NA	NA	NA
Ctaxi_contig_66376|comp37044_c8_seq3	-5.885732887	2.811800189	9.17E-23	4.94E-21	NA	NA	NA	NA	NA
Ctaxi_contig_62031|comp36841_c2_seq5	-5.882633196	0.781987722	0.002374729	0.008916774	NA	NA	NA	NA	NA
Ctaxi_contig_52024|comp36264_c1_seq1	-5.854602583	0.804137811	0.00057862	0.002606495	rna-binding protein	gi|302767986|ref|XP_002967413.1|hypothetical protein SELMODRAFT_86884 [Selaginella moellendorffii] >gi|300165404|gb|EFJ32012.1| hypothetical protein SELMODRAFT_86884 [Selaginella moellendorffii]	AT1G53120.1		 RNA-binding S4 domain-containing protein 
Ctaxi_contig_62003|comp36839_c5_seq2	-5.850463928	0.74527025	0.005149217	0.017318603	NA	NA	NA	NA	NA
Ctaxi_contig_60225|comp36747_c4_seq1	-5.835058833	0.744887239	0.000332258	0.001594639	NA	NA	NA	NA	NA
Ctaxi_contig_71075|comp37238_c0_seq8	-5.832606523	0.737346417	0.000782789	0.003403187	adhesin-like protein	gi|403374086|gb|EJY86979.1|hypothetical protein OXYTRI_07576 [Oxytricha trifallax]	NA	NA	NA
Ctaxi_contig_47619|comp35985_c2_seq4	-5.826292683	0.778235853	3.15E-05	0.000194628	NA	NA	NA	NA	NA
Ctaxi_contig_29712|comp34514_c0_seq4	-5.821006419	6.943284192	2.52E-08	2.89E-07	NA	NA	NA	NA	NA
Ctaxi_contig_47534|comp35978_c5_seq3	-5.807708073	7.413910104	1.78E-24	1.09E-22	NA	NA	NA	NA	NA
Ctaxi_contig_47529|comp35978_c1_seq1	-5.78487805	7.604554674	2.01E-62	8.85E-60	NA	NA	NA	NA	NA
Ctaxi_contig_23078|comp33749_c0_seq16	-5.783017666	0.687685374	1.63E-06	1.34E-05	mitochondrial carrier protein	gi|159487943|ref|XP_001701982.1|mitochondrial carrier protein [Chlamydomonas reinhardtii] >gi|158281201|gb|EDP06957.1| mitochondrial carrier protein [Chlamydomonas reinhardtii]	AT5G15640.1		 Mitochondrial substrate carrier family protein 
Ctaxi_contig_58976|comp36679_c0_seq2	-5.767436279	0.675963006	0.003244344	0.01165405	cytochrome c biogenesis protein	gi|108773089|ref|YP_635998.1|cytochrome c biogenesis protein [Acutodesmus obliquus] >gi|88696655|gb|ABD48281.1| heme attachment to plastid cytochrome c [Acutodesmus obliquus]	ATCG01040.1	YCF5	 Cytochrome C assembly protein 
Ctaxi_contig_61181|comp36795_c0_seq6	-5.761193299	0.685129738	0.00124679	0.005113728	dna polymerase zeta subunit	gi|548859235|gb|ERN16936.1|hypothetical protein AMTR_s00057p00185570 [Amborella trichopoda]	AT1G67500.1	"ATREV3,REV3"	 recovery protein 3 
Ctaxi_contig_53529|comp36347_c2_seq10	-5.759488835	0.662549615	6.40E-05	0.000368242	NA	NA	NA	NA	NA
Ctaxi_contig_57146|comp36576_c2_seq15	-5.744581266	0.733044188	0.000777691	0.003384739	NA	NA	NA	NA	NA
Ctaxi_contig_3810|comp23951_c0_seq2	-5.726762886	0.672754688	1.04E-05	7.21E-05	NA	NA	NA	NA	NA
Ctaxi_contig_18673|comp33094_c2_seq61	-5.724963899	0.659422839	0.005659543	0.018766008	ankyrin repeat protein	gi|496363280|ref|WP_009072270.1|ankyrin repeat-containing protein [Metallosphaera yellowstonensis] >gi|373526342|gb|EHP71122.1| ankyrin repeat-containing protein [Metallosphaera yellowstonensis MK1]	AT2G03430.1		 Ankyrin repeat family protein 
Ctaxi_contig_23996|comp33866_c4_seq5	-5.719667516	0.654106665	4.63E-06	3.46E-05	ankyrin repeat protein	"gi|123437955|ref|XP_001309767.1|ankyrin repeat protein [Trichomonas vaginalis G3] >gi|121891508|gb|EAX96837.1| ankyrin repeat protein, putative [Trichomonas vaginalis G3]"	AT3G24530.1		 AAA-type ATPase family protein / ankyrin repeat family protein 
Ctaxi_contig_46483|comp35901_c1_seq3	-5.711555161	0.612689514	0.001117337	0.004648991	atp synthase beta chain	gi|222446757|gb|ACM51416.1|ATP synthase CF1 beta subunit [Caulerpa filiformis]	ATCG00480.1	"ATPB,PB"	 ATP synthase subunit beta 
Ctaxi_contig_52128|comp36271_c2_seq18	-5.709052581	0.651770026	4.90E-06	3.64E-05	ankyrin repeat protein	gi|189502556|ref|YP_001958273.1|hypothetical protein Aasi_1217 [Candidatus Amoebophilus asiaticus 5a2] >gi|501449850|ref|WP_012473299.1| hypothetical protein [Candidatus Amoebophilus asiaticus] >gi|189497997|gb|ACE06544.1| hypothetical protein Aasi_1217 [Candidatus Amoebophilus asiaticus 5a2]	AT2G03430.1		 Ankyrin repeat family protein 
Ctaxi_contig_11288|comp31642_c0_seq1	-5.707012666	0.651142906	9.49E-06	6.63E-05	NA	NA	NA	NA	NA
Ctaxi_contig_16771|comp32787_c0_seq1	-5.70286978	13.31158859	5.36E-14	1.28E-12	cell wall surface anchor family protein	gi|509391706|gb|AGN29634.1|SPT transcription factor family member [Acartia pacifica]	NA	NA	NA
Ctaxi_contig_15083|comp32494_c1_seq1	-5.69421598	0.633020582	9.07E-06	6.36E-05	NA	NA	NA	NA	NA
Ctaxi_contig_42015|comp35608_c2_seq1	-5.692168307	0.552082539	0.000224186	0.001127194	gdt1-like protein chloroplastic-like	"gi|449487508|ref|XP_004157661.1|PREDICTED: GDT1-like protein 2, chloroplastic-like [Cucumis sativus]"	AT4G13590.2		 Uncharacterized protein family (UPF0016) 
Ctaxi_contig_67379|comp37090_c0_seq11	-5.688095707	4.1955339	3.63E-12	6.90E-11	protein	gi|159463546|ref|XP_001690003.1|predicted protein [Chlamydomonas reinhardtii] >gi|158283991|gb|EDP09741.1| predicted protein [Chlamydomonas reinhardtii]	AT1G51350.1		 ARM repeat superfamily protein 
Ctaxi_contig_65167|comp37002_c1_seq20	-5.683945008	0.568586036	0.006784662	0.02186721	uncharacterized loc101220161	gi|302770669|ref|XP_002968753.1|hypothetical protein SELMODRAFT_270742 [Selaginella moellendorffii] >gi|300163258|gb|EFJ29869.1| hypothetical protein SELMODRAFT_270742 [Selaginella moellendorffii]	AT2G35450.1		 catalytics;hydrolases 
Ctaxi_contig_20549|comp33396_c2_seq1	-5.682284325	0.651249801	0.000194408	0.000990042	NA	NA	NA	NA	NA
Ctaxi_contig_58493|comp36656_c2_seq5	-5.674578382	0.543233757	0.001666175	0.006547296	elongation factor p	gi|159482564|ref|XP_001699339.1|organellar elongation factor P [Chlamydomonas reinhardtii] >gi|158272975|gb|EDO98769.1| organellar elongation factor P [Chlamydomonas reinhardtii]	AT3G08740.1		 elongation factor P (EF-P) family protein 
Ctaxi_contig_66371|comp37044_c7_seq2	-5.673641496	0.626827923	3.84E-05	0.000232599	NA	NA	NA	NA	NA
Ctaxi_contig_50058|comp36150_c0_seq15	-5.669076581	0.622403757	0.001333116	0.005420767	ccch-type zinc finger protein	gi|302831684|ref|XP_002947407.1|CCCH zinc finger protein [Volvox carteri f. nagariensis] >gi|300267271|gb|EFJ51455.1| CCCH zinc finger protein [Volvox carteri f. nagariensis]	AT2G19810.1		 CCCH-type zinc finger family protein 
Ctaxi_contig_60153|comp36742_c0_seq7	-5.667268084	0.60954453	6.45E-06	4.66E-05	chymotrypsin-like protease ctrl-1	gi|527268857|ref|XP_005152474.1|PREDICTED: chymotrypsin-like protease CTRL-1 [Melopsittacus undulatus]	NA	NA	NA
Ctaxi_contig_46136|comp35878_c5_seq2	-5.666343859	5.039797018	3.74E-63	1.67E-60	transferase	gi|345008638|ref|YP_004810992.1|transferase [Streptomyces violaceusniger Tu 4113] >gi|503820231|ref|WP_014054225.1| transferase [Streptomyces violaceusniger] >gi|344034987|gb|AEM80712.1| Transferase [Streptomyces violaceusniger Tu 4113]	NA	NA	NA
Ctaxi_contig_68543|comp37129_c1_seq6	-5.655331288	3.256602158	2.35E-07	2.27E-06	protein	gi|168006558|ref|XP_001755976.1|predicted protein [Physcomitrella patens] >gi|162692906|gb|EDQ79261.1| predicted protein [Physcomitrella patens]	AT1G45332.1		 Translation elongation factor EFG/EF2 protein 
Ctaxi_contig_24900|comp33992_c0_seq6	-5.654148286	0.716481702	0.0053169	0.017790022	mrna (n6-adenosine)-methyltransferase	gi|528319512|gb|EPY54086.1|mRNA (N6-adenosine)-methyltransferase [Schizosaccharomyces cryophilus OY26]	AT1G19340.1		 Methyltransferase MT-A70 family protein 
Ctaxi_contig_6336|comp29103_c0_seq1	-5.653704357	1.934245262	4.25E-12	8.01E-11	NA	NA	NA	NA	NA
Ctaxi_contig_48446|comp36038_c3_seq2	-5.632619525	0.584737136	0.002354735	0.008852195	hypothetical protein VOLCADRAFT_115928	gi|302829915|ref|XP_002946524.1|hypothetical protein VOLCADRAFT_115928 [Volvox carteri f. nagariensis] >gi|300268270|gb|EFJ52451.1| hypothetical protein VOLCADRAFT_115928 [Volvox carteri f. nagariensis]	NA	NA	NA
Ctaxi_contig_48705|comp36058_c3_seq1	-5.61914439	2.584057932	8.42E-19	3.21E-17	filamentous hemagglutinin family outer membrane protein	"gi|518097785|ref|WP_019267993.1|hypothetical protein, partial [Methanobrevibacter smithii]"	NA	NA	NA
Ctaxi_contig_10036|comp31280_c0_seq9	-5.603496508	0.537919133	0.000229295	0.001150143	thioredoxin family protein	gi|18414386|ref|NP_568128.1|thioredoxin family protein [Arabidopsis thaliana] >gi|15451054|gb|AAK96798.1| Unknown protein [Arabidopsis thaliana] >gi|20148315|gb|AAM10048.1| unknown protein [Arabidopsis thaliana] >gi|332003283|gb|AED90666.1| thioredoxin family protein [Arabidopsis thaliana]	AT5G03880.1		 Thioredoxin family protein 
Ctaxi_contig_16773|comp32787_c1_seq1	-5.601798286	12.56071557	3.13E-13	6.88E-12	NA	NA	NA	NA	NA
Ctaxi_contig_28961|comp34432_c4_seq1	-5.600668948	0.575386748	1.31E-05	8.85E-05	NA	NA	AT5G12320.1		 ankyrin repeat family protein 
Ctaxi_contig_45189|comp35808_c4_seq3	-5.600607654	0.570605698	0.001747824	0.006828326	uncharacterized oxidoreductase -like	gi|552831463|ref|XP_005848142.1|hypothetical protein CHLNCDRAFT_35335 [Chlorella variabilis] >gi|307107798|gb|EFN56040.1| hypothetical protein CHLNCDRAFT_35335 [Chlorella variabilis]	AT4G20760.1		 NAD(P)-binding Rossmann-fold superfamily protein 
Ctaxi_contig_30053|comp34541_c0_seq7	-5.593101884	1.875995054	2.17E-12	4.24E-11	ankyrin repeat protein	"gi|123470751|ref|XP_001318579.1|ankyrin repeat protein [Trichomonas vaginalis G3] >gi|121901342|gb|EAY06356.1| ankyrin repeat protein, putative [Trichomonas vaginalis G3]"	AT2G03430.1		 Ankyrin repeat family protein 
Ctaxi_contig_32559|comp34794_c0_seq18	-5.576740441	0.508566185	0.002413068	0.00904144	NA	NA	NA	NA	NA
Ctaxi_contig_53214|comp36339_c0_seq1	-5.545527646	0.504603268	0.001623778	0.006411717	complete clone: rafl24-09-	gi|302847291|ref|XP_002955180.1|hypothetical protein VOLCADRAFT_121395 [Volvox carteri f. nagariensis] >gi|300259472|gb|EFJ43699.1| hypothetical protein VOLCADRAFT_121395 [Volvox carteri f. nagariensis]	AT2G23470.1	RUS4	" Protein of unknown function, DUF647 "
Ctaxi_contig_53649|comp36357_c3_seq2	-5.51887031	0.56216485	0.001210157	0.004985006	dna damage-binding protein 1-like	gi|514745981|ref|XP_004961015.1|PREDICTED: DNA damage-binding protein 1-like [Setaria italica]	AT4G05420.1	DDB1A	 damaged DNA binding protein 1A 
Ctaxi_contig_68873|comp37144_c3_seq1	-5.516892873	4.774827762	7.55E-44	1.42E-41	NA	NA	NA	NA	NA
Ctaxi_contig_28958|comp34432_c2_seq3	-5.514351942	0.539682459	0.002028321	0.007769876	ankyrin repeat protein	gi|512187799|gb|EPE03575.1|ankyrin repeat protein [Ophiostoma piceae UAMH 11346]	AT2G03430.1		 Ankyrin repeat family protein 
Ctaxi_contig_66833|comp37067_c7_seq24	-5.505510112	0.520161767	0.002028013	0.007769635	polymorphic outer membrane protein	gi|428216441|ref|YP_007100906.1|hypothetical protein Pse7367_0161 [Pseudanabaena sp. PCC 7367] >gi|504976350|ref|WP_015163452.1| hypothetical protein [Pseudanabaena sp. PCC 7367] >gi|427988223|gb|AFY68478.1| conserved repeat domain protein [Pseudanabaena sp. PCC 7367]	NA	NA	NA
Ctaxi_contig_28730|comp34406_c1_seq1	-5.48449365	3.517025724	2.80E-25	1.83E-23	NA	NA	NA	NA	NA
Ctaxi_contig_26536|comp34154_c4_seq1	-5.478717929	0.469721841	0.000308081	0.001493307	cytosolic fe-s cluster assembly factor narfl	gi|541045603|gb|ERG84436.1|putative cytosolic fe-s cluster assembly factor [Ascaris suum]	AT4G16440.1		 ferredoxin hydrogenases 
Ctaxi_contig_66237|comp37039_c6_seq13	-5.465523311	0.490281025	0.000330862	0.001588716	viral a-type inclusion protein	"gi|123976306|ref|XP_001314480.1|viral A-type inclusion protein [Trichomonas vaginalis G3] >gi|121896882|gb|EAY02020.1| viral A-type inclusion protein, putative [Trichomonas vaginalis G3]"	NA	NA	NA
Ctaxi_contig_28166|comp34342_c0_seq1	-5.457674918	2.840196303	2.49E-17	8.42E-16	ankyrin repeat protein	"gi|123482337|ref|XP_001323756.1|ankyrin repeat protein [Trichomonas vaginalis G3] >gi|121906627|gb|EAY11533.1| ankyrin repeat protein, putative [Trichomonas vaginalis G3]"	AT5G40160.1	"EMB139,EMB506"	 Ankyrin repeat family protein 
Ctaxi_contig_19062|comp33154_c0_seq6	-5.444285038	0.490968804	0.007274391	0.023190783	60s ribosomal protein l44	gi|524885817|ref|XP_005099512.1|PREDICTED: 60S ribosomal protein L44-like isoform X2 [Aplysia californica]	AT4G14320.1		 Zinc-binding ribosomal protein family protein 
Ctaxi_contig_8692|comp30802_c0_seq1	-5.440493351	0.508396785	0.000814805	0.003523519	arf6 -family small gtpase	gi|412985849|emb|CCO17049.1|predicted protein [Bathycoccus prasinos]	AT5G17060.1	"ATARFB1B,ARFB1B"	 ADP-ribosylation factor B1B 
Ctaxi_contig_62683|comp36872_c0_seq4	-5.427408058	0.522119612	0.003050731	0.011049045	NA	NA	NA	NA	NA
Ctaxi_contig_40357|comp35497_c0_seq2	-5.426736467	0.547373754	0.00671638	0.021675809	NA	NA	NA	NA	NA
Ctaxi_contig_41713|comp35588_c3_seq28	-5.425552448	0.527604852	0.006896876	0.022183738	uroporphyrinogen decarboxylase	gi|168000031|ref|XP_001752720.1|predicted protein [Physcomitrella patens] >gi|162696251|gb|EDQ82591.1| predicted protein [Physcomitrella patens]	AT2G40490.1	HEME2	 Uroporphyrinogen decarboxylase 
Ctaxi_contig_46497|comp35902_c1_seq4	-5.419034086	0.483893304	0.001633868	0.00644513	protein transport protein sec23-like	gi|449435492|ref|XP_004135529.1|PREDICTED: protein transport protein SEC23-like [Cucumis sativus]	AT4G01810.1		 Sec23/Sec24 protein transport family protein 
Ctaxi_contig_29069|comp34445_c0_seq2	-5.39650116	0.521282355	0.004058806	0.014109606	NA	NA	NA	NA	NA
Ctaxi_contig_14336|comp32345_c0_seq2	-5.394356086	0.451364216	0.003188542	0.011483827	sulfur stress regulator	gi|159488767|ref|XP_001702374.1|Snf1-like protein kinase [Chlamydomonas reinhardtii] >gi|4063894|gb|AAC98509.1| sulfur stress regulator [Chlamydomonas reinhardtii] >gi|158271168|gb|EDO96994.1| Snf1-like protein kinase [Chlamydomonas reinhardtii]	AT1G60940.2	"SNRK2-10,SNRK2.10,SRK2B"	 SNF1-related protein kinase 2.10 
Ctaxi_contig_19238|comp33179_c0_seq2	-5.393542576	0.478503862	0.001674385	0.006575481	protein	gi|298706476|emb|CBJ29463.1|conserved unknown protein [Ectocarpus siliculosus]	AT2G21710.1	EMB2219	 Mitochondrial transcription termination factor family protein 
Ctaxi_contig_44217|comp35760_c2_seq66	-5.360210552	6.720217598	6.78E-40	1.05E-37	calcium-binding and coiled-coil domain-containing protein 2	gi|402169573|ref|NP_001257947.1|calcium-binding and coiled-coil domain-containing protein 2 [Mus musculus] >gi|162416032|sp|A2A6M5.1|CACO2_MOUSE RecName: Full=Calcium-binding and coiled-coil domain-containing protein 2; AltName: Full=Nuclear domain 10 protein NDP52; Short=Nuclear domain 10 protein 52	NA	NA	NA
Ctaxi_contig_34431|comp34955_c1_seq4	-5.357486748	0.448757457	0.000400821	0.001882623	probable rrna maturation factor	gi|545375043|ref|XP_005651744.1|HAD-like protein [Coccomyxa subellipsoidea C-169] >gi|384253726|gb|EIE27200.1| HAD-like protein [Coccomyxa subellipsoidea C-169]	AT2G25870.1		 haloacid dehalogenase-like hydrolase family protein 
Ctaxi_contig_42085|comp35612_c2_seq11	-5.351893938	3.907536869	2.02E-16	6.31E-15	NA	NA	NA	NA	NA
Ctaxi_contig_59812|comp36721_c1_seq25	-5.348524911	0.493611717	0.008073706	0.025318552	plastidic general dicarboxylate transporter	gi|159476982|ref|XP_001696590.1|2-oxoglutarate/malate translocator [Chlamydomonas reinhardtii] >gi|158282815|gb|EDP08567.1| 2-oxoglutarate/malate translocator [Chlamydomonas reinhardtii]	AT5G64290.1	"DCT,DIT2.1"	 dicarboxylate transport 2.1 
Ctaxi_contig_13293|comp32128_c1_seq2	-5.343489053	3.590067691	4.88E-31	4.77E-29	copper resistance protein	gi|532041634|ref|XP_005363658.1|PREDICTED: protein TsetseEP-like [Microtus ochrogaster]	NA	NA	NA
Ctaxi_contig_51946|comp36258_c1_seq4	-5.326971857	2.763388243	5.07E-17	1.68E-15	NA	NA	NA	NA	NA
Ctaxi_contig_64794|comp36982_c2_seq18	-5.321617985	4.784624802	7.87E-36	1.02E-33	NA	NA	NA	NA	NA
Ctaxi_contig_53513|comp36346_c2_seq2	-5.299039098	1.718504512	0.000777411	0.003384268	sam-dependent methlyltransferase	gi|302847150|ref|XP_002955110.1|hypothetical protein VOLCADRAFT_83033 [Volvox carteri f. nagariensis] >gi|300259638|gb|EFJ43864.1| hypothetical protein VOLCADRAFT_83033 [Volvox carteri f. nagariensis]	NA	NA	NA
Ctaxi_contig_6475|comp29317_c1_seq2	-5.292341423	5.045246173	5.20E-56	1.72E-53	NA	NA	NA	NA	NA
Ctaxi_contig_26281|comp34130_c1_seq4	-5.261596384	9.965883286	2.30E-25	1.51E-23	alpha beta-hydrolase	gi|302844323|ref|XP_002953702.1|hypothetical protein VOLCADRAFT_106050 [Volvox carteri f. nagariensis] >gi|300261111|gb|EFJ45326.1| hypothetical protein VOLCADRAFT_106050 [Volvox carteri f. nagariensis]	NA	NA	NA
Ctaxi_contig_4541|comp25876_c0_seq1	-5.229199059	2.228544722	2.26E-14	5.63E-13	NA	NA	NA	NA	NA
Ctaxi_contig_26292|comp34130_c1_seq15	-5.223197988	8.571691619	8.05E-29	6.75E-27	NA	NA	NA	NA	NA
Ctaxi_contig_26289|comp34130_c1_seq12	-5.219207685	8.988384409	3.97E-26	2.76E-24	NA	NA	NA	NA	NA
Ctaxi_contig_51944|comp36258_c1_seq2	-5.201948795	2.980708669	8.26E-23	4.47E-21	NA	NA	NA	NA	NA
Ctaxi_contig_57108|comp36574_c5_seq1	-5.189706549	5.608502556	7.06E-40	1.09E-37	NA	NA	NA	NA	NA
Ctaxi_contig_57099|comp36574_c1_seq2	-5.118958057	7.028013934	3.34E-51	8.66E-49	NA	NA	NA	NA	NA
Ctaxi_contig_26296|comp34130_c3_seq1	-5.112394515	6.170406859	2.83E-33	3.10E-31	NA	NA	NA	NA	NA
Ctaxi_contig_46601|comp35910_c0_seq2	-5.106441178	1.475439817	5.30E-11	8.67E-10	nadh-ubiquinone oxidoreductase subunit 6	gi|159474416|ref|XP_001695321.1|cyclopropane fatty acid synthase [Chlamydomonas reinhardtii] >gi|158275804|gb|EDP01579.1| cyclopropane fatty acid synthase [Chlamydomonas reinhardtii]	AT3G23530.1		 Cyclopropane-fatty-acyl-phospholipid synthase 
Ctaxi_contig_46056|comp35873_c2_seq2	-5.030176847	1.922501335	0.000371135	0.001758839	NA	NA	NA	NA	NA
Ctaxi_contig_43265|comp35698_c1_seq5	-5.016317955	1.438702832	3.14E-05	0.000194098	ankyrin repeat protein	"gi|154416785|ref|XP_001581414.1|ankyrin repeat protein [Trichomonas vaginalis G3] >gi|121915641|gb|EAY20428.1| ankyrin repeat protein, putative [Trichomonas vaginalis G3]"	AT5G66055.1	"EMB16,EMB2036,AKRP"	 ankyrin repeat protein 
Ctaxi_contig_69771|comp37178_c2_seq35	-4.986459151	2.595937925	0.000178389	0.000917165	kinase-like protein	gi|545376523|ref|XP_005652342.1|kinase-like protein [Coccomyxa subellipsoidea C-169] >gi|384254324|gb|EIE27798.1| kinase-like protein [Coccomyxa subellipsoidea C-169]	AT1G13350.1		 Protein kinase superfamily protein 
Ctaxi_contig_6473|comp29317_c0_seq1	-4.981826143	3.276519142	1.25E-29	1.13E-27	NA	NA	NA	NA	NA
Ctaxi_contig_42078|comp35612_c2_seq4	-4.928551619	3.208498684	1.50E-13	3.43E-12	NA	NA	NA	NA	NA
Ctaxi_contig_48711|comp36058_c4_seq1	-4.900133495	2.732839217	1.33E-21	6.36E-20	cysteine repeat modular protein	gi|159471049|ref|XP_001693669.1|predicted protein [Chlamydomonas reinhardtii] >gi|158283172|gb|EDP08923.1| predicted protein [Chlamydomonas reinhardtii]	NA	NA	NA
Ctaxi_contig_46609|comp35910_c3_seq1	-4.891958254	4.398570472	5.26E-45	1.04E-42	cyclopropane fatty acid synthase	gi|545367968|ref|XP_005648777.1|cyclopropane fatty acid synthase [Coccomyxa subellipsoidea C-169] >gi|384250754|gb|EIE24233.1| cyclopropane fatty acid synthase [Coccomyxa subellipsoidea C-169]	AT3G23530.1		 Cyclopropane-fatty-acyl-phospholipid synthase 
Ctaxi_contig_6451|comp29306_c0_seq1	-4.875757569	7.659108452	7.75E-38	1.05E-35	NA	NA	NA	NA	NA
Ctaxi_contig_22425|comp33663_c1_seq3	-4.871646708	3.407041702	1.53E-15	4.35E-14	NA	NA	NA	NA	NA
Ctaxi_contig_24004|comp33866_c6_seq7	-4.868782174	1.304828479	2.53E-08	2.89E-07	ankyrin repeat protein	"gi|123462148|ref|XP_001316882.1|ankyrin repeat protein [Trichomonas vaginalis G3] >gi|121899601|gb|EAY04659.1| ankyrin repeat protein, putative [Trichomonas vaginalis G3]"	AT2G03430.1		 Ankyrin repeat family protein 
Ctaxi_contig_50338|comp36169_c0_seq9	-4.863001495	2.340199823	5.80E-09	7.28E-08	vacuolar protein sorting-associated protein 41 homolog	gi|545368729|ref|XP_005649140.1|ARM repeat-containing protein [Coccomyxa subellipsoidea C-169] >gi|384251118|gb|EIE24596.1| ARM repeat-containing protein [Coccomyxa subellipsoidea C-169]	AT1G08190.1	"ATVPS41,ZIP2,VPS41,ATVAM2,VAM2"	 vacuolar protein sorting 41 
Ctaxi_contig_35678|comp35079_c0_seq41	-4.852968562	1.229168853	2.38E-06	1.89E-05	clip-associated protein	gi|168048930|ref|XP_001776918.1|predicted protein [Physcomitrella patens] >gi|162671774|gb|EDQ58321.1| predicted protein [Physcomitrella patens]	AT2G20190.1	"ATCLASP,CLASP"	 CLIP-associated protein 
Ctaxi_contig_26285|comp34130_c1_seq8	-4.84005285	7.421778113	1.59E-36	2.09E-34	NA	NA	NA	NA	NA
Ctaxi_contig_54458|comp36410_c4_seq9	-4.811215525	1.853491054	1.41E-11	2.48E-10	NA	NA	NA	NA	NA
Ctaxi_contig_19685|comp33249_c0_seq1	-4.796731235	5.924135413	3.18E-48	7.25E-46	NA	NA	NA	NA	NA
Ctaxi_contig_26293|comp34130_c1_seq16	-4.780383181	8.388773836	1.75E-22	9.14E-21	triglyceride lipase	gi|545362405|ref|XP_005646436.1|hypothetical protein COCSUDRAFT_56339 [Coccomyxa subellipsoidea C-169] >gi|384248408|gb|EIE21892.1| hypothetical protein COCSUDRAFT_56339 [Coccomyxa subellipsoidea C-169]	AT5G18630.3		 alpha/beta-Hydrolases superfamily protein 
Ctaxi_contig_19686|comp33249_c1_seq1	-4.778866428	3.10813418	2.94E-20	1.27E-18	NA	NA	NA	NA	NA
Ctaxi_contig_6453|comp29306_c1_seq2	-4.75930776	6.121780061	2.24E-45	4.61E-43	NA	NA	NA	NA	NA
Ctaxi_contig_46600|comp35910_c0_seq1	-4.754290145	3.249402759	2.09E-26	1.49E-24	amine oxidase	gi|545367968|ref|XP_005648777.1|cyclopropane fatty acid synthase [Coccomyxa subellipsoidea C-169] >gi|384250754|gb|EIE24233.1| cyclopropane fatty acid synthase [Coccomyxa subellipsoidea C-169]	AT3G23510.1		 Cyclopropane-fatty-acyl-phospholipid synthase 
Ctaxi_contig_46605|comp35910_c0_seq6	-4.694219932	2.796672193	3.45E-20	1.47E-18	flavin containing amine oxidoreductase	gi|159474416|ref|XP_001695321.1|cyclopropane fatty acid synthase [Chlamydomonas reinhardtii] >gi|158275804|gb|EDP01579.1| cyclopropane fatty acid synthase [Chlamydomonas reinhardtii]	AT3G23510.1		 Cyclopropane-fatty-acyl-phospholipid synthase 
Ctaxi_contig_4836|comp26472_c0_seq3	-4.661641798	3.003011135	1.61E-20	7.06E-19	NA	NA	NA	NA	NA
Ctaxi_contig_23522|comp33808_c4_seq1	-4.658521969	1.138043558	1.06E-07	1.09E-06	NA	NA	NA	NA	NA
Ctaxi_contig_27746|comp34290_c0_seq5	-4.653739102	3.799165519	3.03E-15	8.39E-14	hypothetical protein VOLCADRAFT_106518	gi|302846497|ref|XP_002954785.1|hypothetical protein VOLCADRAFT_106518 [Volvox carteri f. nagariensis] >gi|300259968|gb|EFJ44191.1| hypothetical protein VOLCADRAFT_106518 [Volvox carteri f. nagariensis]	NA	NA	NA
Ctaxi_contig_68390|comp37125_c3_seq5	-4.653252893	1.753884425	3.23E-09	4.21E-08	NA	NA	NA	NA	NA
Ctaxi_contig_9750|comp31199_c1_seq1	-4.650507673	7.974381082	1.22E-66	7.05E-64	NA	NA	NA	NA	NA
Ctaxi_contig_13451|comp32163_c3_seq1	-4.645204898	6.573223083	3.84E-13	8.33E-12	NA	NA	NA	NA	NA
Ctaxi_contig_48709|comp36058_c3_seq5	-4.640273976	1.748365725	1.40E-05	9.39E-05	membrane protein	gi|519097985|ref|WP_020253860.1|hypothetical protein [Cloacimonetes bacterium SCGC AAA255-B16]	NA	NA	NA
Ctaxi_contig_28178|comp34342_c1_seq1	-4.624924732	1.114535531	5.42E-07	4.88E-06	chymotrypsin-like elastase family member 2a-like	gi|260802280|ref|XP_002596020.1|hypothetical protein BRAFLDRAFT_84097 [Branchiostoma floridae] >gi|229281274|gb|EEN52032.1| hypothetical protein BRAFLDRAFT_84097 [Branchiostoma floridae]	NA	NA	NA
Ctaxi_contig_23998|comp33866_c6_seq1	-4.622870269	2.173794275	7.28E-11	1.17E-09	transmembrane protease serine 11d	gi|321468672|gb|EFX79656.1|hypothetical protein DAPPUDRAFT_225028 [Daphnia pulex]	NA	NA	NA
Ctaxi_contig_28956|comp34432_c2_seq1	-4.614000244	2.935226947	7.18E-21	3.25E-19	chymotrypsin-like elastase family member 2a	gi|27807285|ref|NP_777139.1|chymotrypsin-like elastase family member 2A precursor [Bos taurus] >gi|2499857|sp|Q29461.1|CEL2A_BOVIN RecName: Full=Chymotrypsin-like elastase family member 2A; AltName: Full=Elastase II; AltName: Full=Elastase-2; AltName: Full=Elastase-2A; Flags: Precursor >gi|1310662|emb|CAA66231.1| preproelastase II [Bos taurus]	NA	NA	NA
Ctaxi_contig_34562|comp34972_c1_seq2	-4.590834638	1.083233243	2.55E-07	2.45E-06	NA	NA	NA	NA	NA
Ctaxi_contig_22423|comp33663_c1_seq1	-4.55524646	3.736426607	2.59E-13	5.73E-12	NA	NA	NA	NA	NA
Ctaxi_contig_46608|comp35910_c2_seq1	-4.554521846	3.536750745	6.28E-29	5.36E-27	cyclopropane-fatty-acyl-phospholipid synthase	gi|545367968|ref|XP_005648777.1|cyclopropane fatty acid synthase [Coccomyxa subellipsoidea C-169] >gi|384250754|gb|EIE24233.1| cyclopropane fatty acid synthase [Coccomyxa subellipsoidea C-169]	AT3G23460.1		 S-adenosyl-L-methionine-dependent methyltransferases superfamily protein 
Ctaxi_contig_25020|comp34006_c1_seq1	-4.522704926	3.240256192	4.25E-18	1.53E-16	pentatricopeptide repeat-containing protein at5g02860-like	gi|242096916|ref|XP_002438948.1|hypothetical protein SORBIDRAFT_10g028800 [Sorghum bicolor] >gi|241917171|gb|EER90315.1| hypothetical protein SORBIDRAFT_10g028800 [Sorghum bicolor]	AT5G46100.1		 Pentatricopeptide repeat (PPR) superfamily protein 
Ctaxi_contig_48712|comp36058_c5_seq1	-4.449696774	2.836908608	2.80E-19	1.11E-17	zinc finger transcription factor	gi|159484052|ref|XP_001700074.1|predicted protein [Chlamydomonas reinhardtii] >gi|158272570|gb|EDO98368.1| predicted protein [Chlamydomonas reinhardtii]	NA	NA	NA
Ctaxi_contig_65808|comp37025_c2_seq32	-4.416960449	1.949708123	3.49E-11	5.84E-10	NA	NA	NA	NA	NA
Ctaxi_contig_19415|comp33200_c1_seq1	-4.37764598	1.934438525	7.27E-12	1.34E-10	NA	NA	NA	NA	NA
Ctaxi_contig_52115|comp36271_c2_seq5	-4.373506448	4.775362031	7.06E-22	3.46E-20	ankyrin repeat protein	"gi|123437955|ref|XP_001309767.1|ankyrin repeat protein [Trichomonas vaginalis G3] >gi|121891508|gb|EAX96837.1| ankyrin repeat protein, putative [Trichomonas vaginalis G3]"	AT2G03430.1		 Ankyrin repeat family protein 
Ctaxi_contig_57931|comp36619_c4_seq1	-4.355774096	5.943013025	5.07E-57	1.80E-54	NA	NA	NA	NA	NA
Ctaxi_contig_52151|comp36271_c4_seq1	-4.334764903	3.076994936	1.51E-18	5.62E-17	chymotrypsin-like elastase family member 1-like	gi|5441865|dbj|BAA82368.1|elastase 2 precursor [Paralichthys olivaceus]	NA	NA	NA
Ctaxi_contig_19420|comp33201_c0_seq1	-4.327894644	5.767798312	3.23E-14	7.89E-13	NA	NA	NA	NA	NA
Ctaxi_contig_63894|comp36943_c2_seq25	-4.296485688	1.546263024	0.000176329	0.00090775	transient receptor potential ion channel protein	gi|159479494|ref|XP_001697825.1|transient receptor potential ion channel protein [Chlamydomonas reinhardtii] >gi|158273923|gb|EDO99708.1| transient receptor potential ion channel protein [Chlamydomonas reinhardtii]	NA	NA	NA
Ctaxi_contig_46603|comp35910_c0_seq4	-4.293104786	3.310737452	1.75E-22	9.14E-21	cyclopropane-fatty-acyl-phospholipid synthase	gi|545367968|ref|XP_005648777.1|cyclopropane fatty acid synthase [Coccomyxa subellipsoidea C-169] >gi|384250754|gb|EIE24233.1| cyclopropane fatty acid synthase [Coccomyxa subellipsoidea C-169]	NA	NA	NA
Ctaxi_contig_18442|comp33065_c1_seq24	-4.254196975	1.8464022	9.04E-09	1.11E-07	ankyrin repeat protein	gi|358392447|gb|EHK41851.1|hypothetical protein TRIATDRAFT_229044 [Trichoderma atroviride IMI 206040]	AT2G03430.1		 Ankyrin repeat family protein 
Ctaxi_contig_23984|comp33866_c3_seq1	-4.228622411	0.837565901	3.42E-05	0.00020913	trypsin family protein	"gi|550245764|ref|WP_022595782.1|putative Peptidase, trypsin-like serine and cysteine [Vibrio nigripulchritudo] >gi|548968153|emb|CCN32949.1| putative Peptidase, trypsin-like serine and cysteine [Vibrio nigripulchritudo AM115] >gi|548978286|emb|CCN64293.1| putative Peptidase, trypsin-like serine and cysteine [Vibrio nigripulchritudo Pon4] >gi|548993772|emb|CCN44093.1| putative Peptidase, trypsin-like serine and cysteine [Vibrio nigripulchritudo FTn2] >gi|549020821|emb|CCN76051.1| putative Peptidase, trypsin-like serine and cysteine [Vibrio nigripulchritudo SO65]"	NA	NA	NA
Ctaxi_contig_24424|comp33932_c0_seq1	-4.223306755	2.894510596	2.70E-12	5.23E-11	skin-specific protein 32	gi|390332549|ref|XP_796845.3|PREDICTED: uncharacterized protein LOC592216 [Strongylocentrotus purpuratus]	NA	NA	NA
Ctaxi_contig_23183|comp33764_c4_seq2	-4.200269027	3.109223512	2.24E-23	1.26E-21	NA	NA	NA	NA	NA
Ctaxi_contig_42662|comp35653_c2_seq3	-4.166820907	6.013338346	2.05E-47	4.57E-45	NA	NA	NA	NA	NA
Ctaxi_contig_60576|comp36766_c4_seq1	-4.165828977	1.379729827	7.93E-07	6.94E-06	NA	NA	NA	NA	NA
Ctaxi_contig_9753|comp31199_c1_seq4	-4.162038587	6.342743311	1.17E-49	2.84E-47	NA	NA	NA	NA	NA
Ctaxi_contig_26288|comp34130_c1_seq11	-4.150729234	8.888613185	1.31E-27	1.01E-25	protein	gi|545362405|ref|XP_005646436.1|hypothetical protein COCSUDRAFT_56339 [Coccomyxa subellipsoidea C-169] >gi|384248408|gb|EIE21892.1| hypothetical protein COCSUDRAFT_56339 [Coccomyxa subellipsoidea C-169]	AT5G18640.1		 alpha/beta-Hydrolases superfamily protein 
Ctaxi_contig_70483|comp37210_c9_seq3	-4.131588889	0.78494519	7.11E-05	0.000404127	NA	NA	NA	NA	NA
Ctaxi_contig_23519|comp33808_c1_seq5	-4.125301905	2.282258674	1.96E-12	3.86E-11	NA	NA	NA	NA	NA
Ctaxi_contig_46157|comp35880_c1_seq6	-4.115770751	1.740878518	9.35E-09	1.15E-07	NA	NA	NA	NA	NA
Ctaxi_contig_23516|comp33808_c1_seq2	-4.10685952	2.297228977	3.40E-13	7.44E-12	NA	NA	NA	NA	NA
Ctaxi_contig_46738|comp35920_c0_seq6	-4.101781266	1.760665108	1.76E-07	1.73E-06	voltage-dependent calcium channel subunit alpha-2 delta-2	gi|412990290|emb|CCO19608.1|predicted protein [Bathycoccus prasinos]	NA	NA	NA
Ctaxi_contig_47536|comp35978_c5_seq5	-4.077097662	3.623172205	2.04E-20	8.89E-19	NA	NA	NA	NA	NA
Ctaxi_contig_20448|comp33377_c2_seq1	-4.072233802	1.704529164	1.37E-09	1.89E-08	NA	NA	NA	NA	NA
Ctaxi_contig_45407|comp35825_c1_seq3	-4.056558285	3.941046423	4.23E-32	4.42E-30	NA	NA	NA	NA	NA
Ctaxi_contig_23185|comp33764_c5_seq1	-4.033452876	3.116632911	2.17E-20	9.40E-19	NA	NA	NA	NA	NA
Ctaxi_contig_68305|comp37121_c6_seq1	-4.031819009	3.606944749	2.68E-23	1.50E-21	NA	NA	NA	NA	NA
Ctaxi_contig_6454|comp29306_c1_seq3	-4.028355779	3.807199755	2.58E-19	1.03E-17	NA	NA	NA	NA	NA
Ctaxi_contig_68106|comp37115_c1_seq8	-4.016515536	0.654169848	0.000884646	0.003789834	hypothetical protein CHLNCDRAFT_143448	gi|552835813|ref|XP_005849030.1|hypothetical protein CHLNCDRAFT_143448 [Chlorella variabilis] >gi|307108689|gb|EFN56928.1| hypothetical protein CHLNCDRAFT_143448 [Chlorella variabilis]	NA	NA	NA
Ctaxi_contig_31574|comp34702_c2_seq7	-3.970559225	0.654683432	6.28E-05	0.000362612	NA	NA	NA	NA	NA
Ctaxi_contig_39741|comp35442_c0_seq2	-3.95858763	0.696424818	0.000903124	0.003859628	NA	NA	NA	NA	NA
Ctaxi_contig_13455|comp32163_c4_seq4	-3.950693894	6.798838337	1.53E-14	3.89E-13	NA	NA	NA	NA	NA
Ctaxi_contig_39340|comp35405_c1_seq1	-3.948926061	4.605794257	1.50E-08	1.78E-07	NA	NA	NA	NA	NA
Ctaxi_contig_3809|comp23951_c0_seq1	-3.94389836	1.627073441	3.36E-08	3.77E-07	NA	NA	NA	NA	NA
Ctaxi_contig_57933|comp36619_c4_seq3	-3.92730762	5.168527162	4.55E-41	7.67E-39	NA	NA	NA	NA	NA
Ctaxi_contig_28192|comp34343_c1_seq1	-3.919238692	2.133414556	1.13E-11	2.02E-10	NA	NA	NA	NA	NA
Ctaxi_contig_34217|comp34940_c3_seq2	-3.916037491	3.849486629	2.33E-24	1.41E-22	NA	NA	NA	NA	NA
Ctaxi_contig_44140|comp35760_c1_seq3	-3.91376981	0.604436724	0.001311092	0.005342629	NA	NA	NA	NA	NA
Ctaxi_contig_23188|comp33764_c6_seq2	-3.882339393	1.856621979	1.38E-09	1.90E-08	protein	gi|291231076|ref|XP_002735490.1|PREDICTED: predicted protein-like [Saccoglossus kowalevskii]	NA	NA	NA
Ctaxi_contig_61164|comp36794_c3_seq2	-3.871200242	3.181161368	5.45E-21	2.49E-19	NA	NA	NA	NA	NA
Ctaxi_contig_34745|comp34987_c1_seq1	-3.870508525	6.282237642	1.53E-55	4.84E-53	NA	NA	NA	NA	NA
Ctaxi_contig_60726|comp36773_c5_seq24	-3.858709146	1.88816838	1.24E-07	1.25E-06	laglidadg homing endonuclease	gi|17028269|gb|AAL34363.1|L49149_3putative protein [Chlamydomonas monadina]	ATCG00700.1	PSBN	 photosystem II reaction center protein N 
Ctaxi_contig_16815|comp32793_c1_seq1	-3.851570406	2.08399655	3.55E-10	5.19E-09	NA	NA	NA	NA	NA
Ctaxi_contig_34216|comp34940_c3_seq1	-3.846854854	3.902240401	2.13E-31	2.13E-29	NA	NA	NA	NA	NA
Ctaxi_contig_62686|comp36872_c0_seq7	-3.844014545	3.622693234	1.36E-27	1.04E-25	cell envelope biogenesis protein	gi|488715994|ref|WP_002639870.1|OmpA domain protein [Myxococcus sp. (contaminant ex DSM 436)] >gi|544268573|gb|ERK86185.1| hypothetical protein A176_02954 [Myxococcus sp. (contaminant ex DSM 436)]	NA	NA	NA
Ctaxi_contig_67857|comp37103_c0_seq2	-3.841239857	9.63600023	5.01E-60	2.06E-57	tpr-like protein	gi|302829725|ref|XP_002946429.1|hypothetical protein VOLCADRAFT_103021 [Volvox carteri f. nagariensis] >gi|300268175|gb|EFJ52356.1| hypothetical protein VOLCADRAFT_103021 [Volvox carteri f. nagariensis]	AT1G09900.1		 Pentatricopeptide repeat (PPR-like) superfamily protein 
Ctaxi_contig_49511|comp36112_c0_seq5	-3.839628683	1.85844686	2.32E-07	2.24E-06	NA	NA	NA	NA	NA
Ctaxi_contig_40799|comp35533_c4_seq7	-3.833026775	0.660897488	0.007388332	0.023500536	wd sam and u-box domain-containing protein 1	gi|470381072|ref|XP_004333752.1|Ubox domain containing protein [Acanthamoeba castellanii str. Neff] >gi|440790456|gb|ELR11739.1| Ubox domain containing protein [Acanthamoeba castellanii str. Neff]	AT2G19410.1		 U-box domain-containing protein kinase family protein 
Ctaxi_contig_30047|comp34541_c0_seq1	-3.825464469	3.932080749	1.12E-34	1.36E-32	ankyrin repeat protein	"gi|123437955|ref|XP_001309767.1|ankyrin repeat protein [Trichomonas vaginalis G3] >gi|121891508|gb|EAX96837.1| ankyrin repeat protein, putative [Trichomonas vaginalis G3]"	AT2G03430.1		 Ankyrin repeat family protein 
Ctaxi_contig_19878|comp33284_c1_seq1	-3.823959776	1.52710437	3.55E-07	3.31E-06	glycerophosphoryl diester phosphodiesterase	gi|553741039|ref|WP_023075207.1|glycerophosphoryl diester phosphodiesterase [Leptolyngbya sp. Heron Island J] >gi|553082137|gb|ESA33965.1| glycerophosphoryl diester phosphodiesterase [Leptolyngbya sp. Heron Island J]	AT5G08030.1		 PLC-like phosphodiesterases superfamily protein 
Ctaxi_contig_67860|comp37103_c0_seq5	-3.815000376	6.692435571	1.90E-16	6.00E-15	mitochondrial protein	gi|302829725|ref|XP_002946429.1|hypothetical protein VOLCADRAFT_103021 [Volvox carteri f. nagariensis] >gi|300268175|gb|EFJ52356.1| hypothetical protein VOLCADRAFT_103021 [Volvox carteri f. nagariensis]	NA	NA	NA
Ctaxi_contig_44120|comp35757_c1_seq7	-3.812977872	3.403855822	4.89E-10	7.03E-09	nuclear transcription factor y subunit a-3-like isoform 2	gi|222623765|gb|EEE57897.1|hypothetical protein OsJ_08579 [Oryza sativa Japonica Group]	AT1G72830.1	"HAP2C,ATHAP2C,NF-YA3"	" nuclear factor Y, subunit A3 "
Ctaxi_contig_41204|comp35559_c0_seq55	-3.811734721	1.142630211	2.53E-05	0.000160269	NA	NA	NA	NA	NA
Ctaxi_contig_28648|comp34397_c0_seq5	-3.808561723	1.055768707	0.000625734	0.002795198	NA	NA	NA	NA	NA
Ctaxi_contig_28199|comp34343_c4_seq6	-3.799892555	2.634231074	2.25E-12	4.40E-11	NA	NA	NA	NA	NA
Ctaxi_contig_34750|comp34987_c3_seq1	-3.791518835	7.172035845	3.41E-56	1.14E-53	rna binding protein	gi|552823840|ref|XP_005846458.1|hypothetical protein CHLNCDRAFT_135626 [Chlorella variabilis] >gi|307106109|gb|EFN54356.1| hypothetical protein CHLNCDRAFT_135626 [Chlorella variabilis]	AT4G16280.3	FCA	 RNA binding;abscisic acid binding 
Ctaxi_contig_26367|comp34138_c0_seq1	-3.789914968	1.052235165	2.37E-05	0.000151294	NA	NA	NA	NA	NA
Ctaxi_contig_57749|comp36612_c1_seq22	-3.785183561	2.506922414	1.42E-07	1.42E-06	inorganic pyrophosphatase 2	gi|545366942|ref|XP_005648341.1|hypothetical protein COCSUDRAFT_41939 [Coccomyxa subellipsoidea C-169] >gi|384250317|gb|EIE23797.1| hypothetical protein COCSUDRAFT_41939 [Coccomyxa subellipsoidea C-169]	AT4G29530.1		 Pyridoxal phosphate phosphatase-related protein 
Ctaxi_contig_19672|comp33244_c0_seq4	-3.784413908	8.710881256	3.49E-27	2.64E-25	NA	NA	NA	NA	NA
Ctaxi_contig_58514|comp36658_c0_seq1	-3.783492957	2.206894659	8.07E-11	1.28E-09	superoxide dismutase	gi|425706359|gb|AFX95918.1|copper/zinc superoxide dismutase [Mauremys reevesii]	AT2G28190.1	"CSD2,CZSOD2"	 copper/zinc superoxide dismutase 2 
Ctaxi_contig_25740|comp34076_c0_seq16	-3.780009864	0.544788554	0.000261462	0.001292901	NA	NA	NA	NA	NA
Ctaxi_contig_46009|comp35869_c4_seq6	-3.77205283	1.446010931	0.001161203	0.004806884	zinc transporter zip2	gi|302835419|ref|XP_002949271.1|hypothetical protein VOLCADRAFT_104214 [Volvox carteri f. nagariensis] >gi|300265573|gb|EFJ49764.1| hypothetical protein VOLCADRAFT_104214 [Volvox carteri f. nagariensis]	NA	NA	NA
Ctaxi_contig_42081|comp35612_c2_seq7	-3.771792002	1.465384486	0.000151285	0.00079182	NA	NA	NA	NA	NA
Ctaxi_contig_42648|comp35653_c1_seq4	-3.750616396	6.434236765	2.25E-41	3.82E-39	NA	NA	NA	NA	NA
Ctaxi_contig_42072|comp35612_c0_seq2	-3.746671968	4.849443626	5.48E-20	2.31E-18	glycosyl hydrolase family chitinase	gi|269925479|ref|YP_003322102.1|hypothetical protein Tter_0358 [Thermobaculum terrenum ATCC BAA-798] >gi|502637825|ref|WP_012874315.1| hypothetical protein [Thermobaculum terrenum] >gi|269789139|gb|ACZ41280.1| hypothetical protein Tter_0358 [Thermobaculum terrenum ATCC BAA-798]	NA	NA	NA
Ctaxi_contig_26279|comp34130_c1_seq2	-3.737260082	8.813970699	7.71E-20	3.21E-18	NA	NA	NA	NA	NA
Ctaxi_contig_56712|comp36551_c3_seq1	-3.726498652	1.741886628	2.36E-08	2.72E-07	NA	NA	AT5G02620.1	"ANK1,ATANK1"	 ankyrin-like1 
Ctaxi_contig_19421|comp33201_c3_seq1	-3.714710111	1.718866329	7.98E-08	8.42E-07	NA	NA	NA	NA	NA
Ctaxi_contig_26278|comp34130_c1_seq1	-3.703511281	10.05663893	5.22E-25	3.36E-23	NA	NA	NA	NA	NA
Ctaxi_contig_25490|comp34051_c0_seq31	-3.702020953	1.422624988	2.13E-06	1.71E-05	p-loop containing nucleoside triphosphate hydrolase partial	"gi|545364609|ref|XP_005647350.1|P-loop containing nucleoside triphosphate hydrolase protein, partial [Coccomyxa subellipsoidea C-169] >gi|384249324|gb|EIE22806.1| P-loop containing nucleoside triphosphate hydrolase protein, partial [Coccomyxa subellipsoidea C-169]"	NA	NA	NA
Ctaxi_contig_59202|comp36690_c3_seq2	-3.700886458	0.496305337	0.001160314	0.004803829	coiled-coil flagellar move backward only 2	"gi|159477475|ref|XP_001696836.1|coiled-coil flagellar protein, move backward only 2 [Chlamydomonas reinhardtii] >gi|20219008|gb|AAM15771.1|AF394181_1 coiled-coil flagellar protein [Chlamydomonas reinhardtii] >gi|158275165|gb|EDP00944.1| coiled-coil flagellar protein, move backward only 2 [Chlamydomonas reinhardtii]"	NA	NA	NA
Ctaxi_contig_16045|comp32662_c0_seq1	-3.682168037	1.416629513	1.80E-06	1.46E-05	NA	NA	NA	NA	NA
Ctaxi_contig_44170|comp35760_c2_seq19	-3.680933318	2.624274829	0.000250689	0.001246401	NA	NA	NA	NA	NA
Ctaxi_contig_9752|comp31199_c1_seq3	-3.672271972	5.637066707	3.30E-42	5.81E-40	NA	NA	NA	NA	NA
Ctaxi_contig_52123|comp36271_c2_seq13	-3.664913658	4.082831187	3.33E-20	1.43E-18	cd4-specific ankyrin repeat protein	"gi|384569036|gb|AFI09263.1|LmrCD-specific DARPin, partial [synthetic construct]"	AT5G12320.1		 ankyrin repeat family protein 
Ctaxi_contig_56|comp1857_c0_seq1	-3.663560192	1.000718212	1.35E-05	9.08E-05	NA	NA	NA	NA	NA
Ctaxi_contig_67861|comp37103_c0_seq6	-3.652144475	6.173152933	4.24E-40	6.68E-38	mitochondrial protein	gi|302829725|ref|XP_002946429.1|hypothetical protein VOLCADRAFT_103021 [Volvox carteri f. nagariensis] >gi|300268175|gb|EFJ52356.1| hypothetical protein VOLCADRAFT_103021 [Volvox carteri f. nagariensis]	NA	NA	NA
Ctaxi_contig_67866|comp37103_c3_seq1	-3.644644095	9.619918962	1.78E-44	3.46E-42	tpr-like protein	gi|552821123|ref|XP_005845763.1|hypothetical protein CHLNCDRAFT_58444 [Chlorella variabilis] >gi|307105412|gb|EFN53661.1| hypothetical protein CHLNCDRAFT_58444 [Chlorella variabilis]	NA	NA	NA
Ctaxi_contig_30903|comp34632_c1_seq2	-3.639149209	5.440978437	2.20E-53	6.35E-51	NA	NA	NA	NA	NA
Ctaxi_contig_47205|comp35956_c3_seq2	-3.614688633	5.938660158	4.74E-09	6.03E-08	NA	NA	NA	NA	NA
Ctaxi_contig_13291|comp32128_c0_seq2	-3.608374205	3.008758452	1.36E-11	2.40E-10	NA	NA	NA	NA	NA
Ctaxi_contig_18418|comp33065_c0_seq1	-3.598375334	3.227385604	6.42E-15	1.70E-13	NA	NA	NA	NA	NA
Ctaxi_contig_18447|comp33066_c1_seq1	-3.592448997	0.959551097	7.35E-05	0.000416471	NA	NA	NA	NA	NA
Ctaxi_contig_58294|comp36643_c4_seq2	-3.588657093	1.321678828	8.41E-07	7.31E-06	NA	NA	NA	NA	NA
Ctaxi_contig_52118|comp36271_c2_seq8	-3.58416392	1.655562703	1.09E-05	7.48E-05	ankyrin repeat-containing protein	"gi|157106389|ref|XP_001649301.1|ankyrin 2,3/unc44 [Aedes aegypti] >gi|108868849|gb|EAT33074.1| AAEL014668-PA, partial [Aedes aegypti]"	AT5G53470.1	"ACBP1,ACBP"	 acyl-CoA binding protein 1 
Ctaxi_contig_37124|comp35209_c4_seq1	-3.583149716	5.040340795	3.48E-15	9.55E-14	NA	NA	NA	NA	NA
Ctaxi_contig_66741|comp37063_c3_seq6	-3.581573743	3.387931892	1.29E-14	3.32E-13	mannan endo- -beta-mannosidase 6-like	gi|312282355|dbj|BAJ34043.1|unnamed protein product [Thellungiella halophila]	AT5G01930.1	"MAN6,AtMAN6"	 Glycosyl hydrolase superfamily protein 
Ctaxi_contig_52139|comp36271_c2_seq29	-3.568713241	3.482982619	2.75E-16	8.50E-15	ankyrin repeat protein	"gi|123437955|ref|XP_001309767.1|ankyrin repeat protein [Trichomonas vaginalis G3] >gi|121891508|gb|EAX96837.1| ankyrin repeat protein, putative [Trichomonas vaginalis G3]"	AT4G19150.1		 Ankyrin repeat family protein 
Ctaxi_contig_51943|comp36258_c1_seq1	-3.566676695	3.098847135	1.71E-18	6.36E-17	riboflavin synthase-like superfamily protein	gi|414877425|tpg|DAA54556.1|TPA: hypothetical protein ZEAMMB73_247137 [Zea mays]	AT1G19230.1		 Riboflavin synthase-like superfamily protein 
Ctaxi_contig_28962|comp34432_c4_seq2	-3.565392897	2.539352835	2.35E-13	5.22E-12	ankyrin repeat containing	gi|512895287|ref|XP_004923636.1|PREDICTED: ankyrin-2-like [Bombyx mori]	AT5G12320.1		 ankyrin repeat family protein 
Ctaxi_contig_40780|comp35531_c2_seq7	-3.557623617	0.929594919	0.000173335	0.000893938	NA	NA	NA	NA	NA
Ctaxi_contig_52076|comp36268_c3_seq3	-3.554981098	1.341588606	6.44E-05	0.000369801	zinc finger protein 330	gi|168033882|ref|XP_001769443.1|predicted protein [Physcomitrella patens] >gi|162679363|gb|EDQ65812.1| predicted protein [Physcomitrella patens]	NA	NA	NA
Ctaxi_contig_47530|comp35978_c4_seq1	-3.546115184	7.879598332	5.28E-48	1.19E-45	dnaj homolog subfamily c member 8-like	gi|159489723|ref|XP_001702846.1|DnaJ-like protein [Chlamydomonas reinhardtii] >gi|158271063|gb|EDO96891.1| DnaJ-like protein [Chlamydomonas reinhardtii]	AT5G22080.1		 Chaperone DnaJ-domain superfamily protein 
Ctaxi_contig_23186|comp33764_c5_seq2	-3.537437091	2.248403562	8.33E-11	1.32E-09	NA	NA	NA	NA	NA
Ctaxi_contig_39973|comp35460_c0_seq5	-3.534340779	0.89413956	0.001158326	0.00479879	ankyrin repeat protein	"gi|123473806|ref|XP_001320089.1|ankyrin repeat protein [Trichomonas vaginalis G3] >gi|121902887|gb|EAY07866.1| ankyrin repeat protein, putative [Trichomonas vaginalis G3]"	AT2G03430.1		 Ankyrin repeat family protein 
Ctaxi_contig_23520|comp33808_c2_seq1	-3.52981205	2.353818346	1.08E-13	2.52E-12	NA	NA	NA	NA	NA
Ctaxi_contig_50890|comp36204_c6_seq1	-3.520005659	5.488278422	5.63E-23	3.08E-21	NA	NA	NA	NA	NA
Ctaxi_contig_33467|comp34873_c2_seq1	-3.519112693	1.559891482	3.13E-08	3.53E-07	NA	NA	NA	NA	NA
Ctaxi_contig_58011|comp36624_c0_seq7	-3.519106439	4.109190845	2.80E-30	2.62E-28	NA	NA	NA	NA	NA
Ctaxi_contig_34861|comp34997_c0_seq5	-3.517565602	2.012806522	6.69E-08	7.17E-07	NA	NA	NA	NA	NA
Ctaxi_contig_43294|comp35701_c4_seq4	-3.515681589	1.819415329	1.51E-08	1.79E-07	predicted protein	gi|167998170|ref|XP_001751791.1|predicted protein [Physcomitrella patens] >gi|162696889|gb|EDQ83226.1| predicted protein [Physcomitrella patens]	NA	NA	NA
Ctaxi_contig_62079|comp36843_c6_seq5	-3.514595383	2.525675206	0.000226436	0.001137243	heat repeat-containing protein 2	gi|291240909|ref|XP_002740361.1|PREDICTED: hypothetical protein [Saccoglossus kowalevskii]	NA	NA	NA
Ctaxi_contig_34223|comp34940_c7_seq1	-3.513152119	4.269333042	5.03E-34	5.75E-32	kinase-like protein	gi|545354833|ref|XP_005643248.1|kinase-like protein [Coccomyxa subellipsoidea C-169] >gi|384245209|gb|EIE18704.1| kinase-like protein [Coccomyxa subellipsoidea C-169]	AT2G42640.1		 Mitogen activated protein kinase kinase kinase-related 
Ctaxi_contig_26286|comp34130_c1_seq9	-3.507521451	9.054456206	1.59E-21	7.55E-20	alpha beta-hydrolase	gi|302844323|ref|XP_002953702.1|hypothetical protein VOLCADRAFT_106050 [Volvox carteri f. nagariensis] >gi|300261111|gb|EFJ45326.1| hypothetical protein VOLCADRAFT_106050 [Volvox carteri f. nagariensis]	NA	NA	NA
Ctaxi_contig_53859|comp36371_c4_seq4	-3.492639446	3.842112559	2.02E-26	1.44E-24	NA	NA	NA	NA	NA
Ctaxi_contig_56166|comp36515_c0_seq1	-3.47975323	4.219410402	9.60E-24	5.54E-22	NA	NA	NA	NA	NA
Ctaxi_contig_36287|comp35134_c1_seq3	-3.479528666	2.249151885	8.31E-08	8.74E-07	NA	NA	NA	NA	NA
Ctaxi_contig_11767|comp31775_c0_seq1	-3.475036595	1.242988399	1.45E-06	1.20E-05	NA	NA	NA	NA	NA
Ctaxi_contig_34440|comp34957_c0_seq2	-3.472662249	5.346186228	2.01E-34	2.36E-32	NA	NA	NA	NA	NA
Ctaxi_contig_36500|comp35158_c1_seq1	-3.464274152	5.767069627	3.34E-29	2.92E-27	NA	NA	NA	NA	NA
Ctaxi_contig_67858|comp37103_c0_seq3	-3.462687727	6.45600965	2.44E-08	2.81E-07	tpr-like protein	gi|302829725|ref|XP_002946429.1|hypothetical protein VOLCADRAFT_103021 [Volvox carteri f. nagariensis] >gi|300268175|gb|EFJ52356.1| hypothetical protein VOLCADRAFT_103021 [Volvox carteri f. nagariensis]	AT1G09900.1		 Pentatricopeptide repeat (PPR-like) superfamily protein 
Ctaxi_contig_34220|comp34940_c4_seq1	-3.45967675	3.30674639	2.50E-10	3.71E-09	2-oxoglutarate and fe -dependent oxygenase superfamily protein	gi|552823910|ref|XP_005846477.1|hypothetical protein CHLNCDRAFT_135671 [Chlorella variabilis] >gi|307106128|gb|EFN54375.1| hypothetical protein CHLNCDRAFT_135671 [Chlorella variabilis]	AT1G20270.1		 2-oxoglutarate (2OG) and Fe(II)-dependent oxygenase superfamily protein 
Ctaxi_contig_22723|comp33703_c5_seq1	-3.450287969	3.659985519	3.07E-23	1.71E-21	NA	NA	NA	NA	NA
Ctaxi_contig_7333|comp30056_c1_seq1	-3.449498061	3.326908715	1.35E-18	5.08E-17	NA	NA	NA	NA	NA
Ctaxi_contig_14382|comp32355_c0_seq5	-3.446764734	3.074467975	5.58E-16	1.68E-14	NA	NA	NA	NA	NA
Ctaxi_contig_41650|comp35587_c0_seq27	-3.442089452	1.752036218	2.09E-06	1.68E-05	NA	NA	NA	NA	NA
Ctaxi_contig_37606|comp35251_c2_seq2	-3.441341188	6.389473789	6.92E-51	1.75E-48	NA	NA	NA	NA	NA
Ctaxi_contig_10879|comp31534_c0_seq1	-3.441265682	7.282232902	9.80E-24	5.65E-22	NA	NA	NA	NA	NA
Ctaxi_contig_31328|comp34678_c1_seq9	-3.440256948	3.316744053	1.57E-20	6.89E-19	glucose-6-phosphate 1- chloroplastic-like	"gi|502102401|ref|XP_004492063.1|PREDICTED: glucose-6-phosphate 1-dehydrogenase, chloroplastic-like [Cicer arietinum]"	AT1G24280.1	G6PD3	 glucose-6-phosphate dehydrogenase 3 
Ctaxi_contig_28774|comp34410_c2_seq1	-3.434188622	0.872841238	0.000492364	0.002261621	NA	NA	NA	NA	NA
Ctaxi_contig_39344|comp35405_c5_seq1	-3.432278806	2.958508561	5.34E-09	6.75E-08	NA	NA	NA	NA	NA
Ctaxi_contig_29863|comp34530_c2_seq7	-3.426516869	1.232083112	2.92E-05	0.000181471	NA	NA	NA	NA	NA
Ctaxi_contig_47828|comp35999_c0_seq2	-3.416543356	6.040075489	1.46E-19	5.96E-18	NA	NA	NA	NA	NA
Ctaxi_contig_15963|comp32646_c2_seq1	-3.408500988	1.20125921	1.11E-05	7.64E-05	NA	NA	NA	NA	NA
Ctaxi_contig_63704|comp36933_c1_seq2	-3.407060652	5.14949371	3.72E-13	8.10E-12	atp-dependent zinc metalloprotease ftsh chloroplastic-like	gi|545372026|ref|XP_005650521.1|hypothetical protein COCSUDRAFT_22213 [Coccomyxa subellipsoidea C-169] >gi|384252501|gb|EIE25977.1| hypothetical protein COCSUDRAFT_22213 [Coccomyxa subellipsoidea C-169]	AT2G30950.1	"VAR2,FTSH2"	 FtsH extracellular protease family 
Ctaxi_contig_48413|comp36037_c3_seq3	-3.406324483	2.406856746	3.00E-12	5.77E-11	NA	NA	NA	NA	NA
Ctaxi_contig_51951|comp36258_c2_seq1	-3.401375378	2.947502735	3.42E-14	8.35E-13	respiratory burst oxidase homolog protein a-like	gi|475607288|gb|EMT26660.1|Respiratory burst oxidase-B-like protein [Aegilops tauschii]	AT4G11230.1		 Riboflavin synthase-like superfamily protein 
Ctaxi_contig_20446|comp33377_c0_seq1	-3.396827927	2.415515791	1.99E-11	3.42E-10	NA	NA	NA	NA	NA
Ctaxi_contig_69768|comp37178_c2_seq32	-3.394124872	1.917431449	8.13E-06	5.75E-05	kinase-like protein	gi|545376523|ref|XP_005652342.1|kinase-like protein [Coccomyxa subellipsoidea C-169] >gi|384254324|gb|EIE27798.1| kinase-like protein [Coccomyxa subellipsoidea C-169]	AT1G13350.1		 Protein kinase superfamily protein 
Ctaxi_contig_22283|comp33643_c2_seq2	-3.392402878	1.897236173	0.001297431	0.005296059	fatty acid desaturase 2- partial	gi|17402593|dbj|BAB78716.1|delta12 fatty acid desaturase [Chlorella vulgaris]	AT3G12120.2	FAD2	 fatty acid desaturase 2 
Ctaxi_contig_7332|comp30056_c0_seq1	-3.387983247	3.638036367	1.62E-18	6.02E-17	NA	NA	NA	NA	NA
Ctaxi_contig_34747|comp34987_c1_seq3	-3.383173144	5.970465418	2.76E-44	5.31E-42	rna-binding protein celf family	"gi|159490942|ref|XP_001703432.1|RNA-binding protein C3, CELF family [Chlamydomonas reinhardtii] >gi|158280356|gb|EDP06114.1| RNA-binding protein C3, CELF family [Chlamydomonas reinhardtii]"	AT4G03110.2	"AtRBP-DR1,RBP-DR1"	 RNA-binding protein-defense related 1 
Ctaxi_contig_28194|comp34343_c4_seq1	-3.382807031	4.256516754	7.07E-24	4.12E-22	protein	gi|514642859|ref|XP_004998635.1|hypothetical protein PTSG_00082 [Salpingoeca rosetta] >gi|326426493|gb|EGD72063.1| hypothetical protein PTSG_00082 [Salpingoeca rosetta]	NA	NA	NA
Ctaxi_contig_67865|comp37103_c2_seq2	-3.38266352	7.625915359	4.89E-22	2.44E-20	NA	NA	NA	NA	NA
Ctaxi_contig_26291|comp34130_c1_seq14	-3.372243982	6.891910135	7.71E-29	6.50E-27	NA	NA	NA	NA	NA
Ctaxi_contig_41523|comp35580_c2_seq6	-3.368277384	2.04861115	9.39E-07	8.05E-06	NA	NA	NA	NA	NA
Ctaxi_contig_58938|comp36677_c8_seq3	-3.343915191	6.118899787	1.18E-21	5.71E-20	NA	NA	NA	NA	NA
Ctaxi_contig_50889|comp36204_c5_seq1	-3.338411587	6.874029817	1.89E-13	4.24E-12	scp-like extracellular	gi|557692081|ref|YP_008795646.1|hypothetical protein M271_46610 [Streptomyces rapamycinicus NRRL 5491] >gi|527001837|ref|WP_020874165.1| hypothetical protein [Streptomyces rapamycinicus] >gi|521362368|gb|AGP60685.1| hypothetical protein M271_46610 [Streptomyces rapamycinicus NRRL 5491]	NA	NA	NA
Ctaxi_contig_59756|comp36718_c1_seq3	-3.327288327	1.428883034	1.43E-05	9.57E-05	polymorphic outer membrane protein	gi|428217724|ref|YP_007102189.1|polymorphic outer membrane protein [Pseudanabaena sp. PCC 7367] >gi|504977628|ref|WP_015164730.1| polymorphic outer membrane protein [Pseudanabaena sp. PCC 7367] >gi|427989506|gb|AFY69761.1| polymorphic outer membrane protein [Pseudanabaena sp. PCC 7367]	NA	NA	NA
Ctaxi_contig_28367|comp34365_c0_seq13	-3.320823583	3.992195059	4.51E-22	2.26E-20	NA	NA	NA	NA	NA
Ctaxi_contig_17166|comp32861_c4_seq1	-3.313078307	1.400569401	5.29E-06	3.90E-05	family methyltransferase	gi|323450487|gb|EGB06368.1|hypothetical protein AURANDRAFT_65763 [Aureococcus anophagefferens]	NA	NA	NA
Ctaxi_contig_34749|comp34987_c2_seq1	-3.307833282	8.783087838	5.40E-66	2.95E-63	calcium-dependent protein kinase 16	gi|159476354|ref|XP_001696276.1|hypothetical protein CHLREDRAFT_112697 [Chlamydomonas reinhardtii] >gi|158282501|gb|EDP08253.1| predicted protein [Chlamydomonas reinhardtii]	AT2G17890.1	CPK16	 calcium-dependent protein kinase 16 
Ctaxi_contig_33955|comp34915_c0_seq7	-3.304467181	0.762361176	0.003293254	0.011795242	NA	NA	NA	NA	NA
Ctaxi_contig_28111|comp34334_c0_seq2	-3.294560465	1.528316402	0.003089317	0.011165815	hypothetical protein VOLCADRAFT_76718	gi|302847731|ref|XP_002955399.1|hypothetical protein VOLCADRAFT_76718 [Volvox carteri f. nagariensis] >gi|300259241|gb|EFJ43470.1| hypothetical protein VOLCADRAFT_76718 [Volvox carteri f. nagariensis]	NA	NA	NA
Ctaxi_contig_65847|comp37027_c0_seq1	-3.291100668	3.343156016	3.66E-14	8.89E-13	spermatogenesis-associated protein 20-like	gi|168008753|ref|XP_001757071.1|predicted protein [Physcomitrella patens] >gi|162691942|gb|EDQ78302.1| predicted protein [Physcomitrella patens]	AT4G03200.1		 catalytics 
Ctaxi_contig_21082|comp33459_c1_seq2	-3.290118318	1.080386729	4.54E-05	0.000270112	ubiquitin carboxyl-terminal hydrolase 12	gi|330799820|ref|XP_003287939.1|hypothetical protein DICPUDRAFT_97866 [Dictyostelium purpureum] >gi|325082017|gb|EGC35513.1| hypothetical protein DICPUDRAFT_97866 [Dictyostelium purpureum]	AT3G11910.1	UBP13	 ubiquitin-specific protease 13 
Ctaxi_contig_39927|comp35455_c1_seq8	-3.287374561	3.077560157	4.36E-15	1.18E-13	NA	NA	NA	NA	NA
Ctaxi_contig_16062|comp32665_c0_seq2	-3.277204981	3.51999135	1.50E-17	5.18E-16	NA	NA	NA	NA	NA
Ctaxi_contig_67863|comp37103_c0_seq8	-3.265931531	7.435900359	9.17E-33	9.78E-31	hypothetical protein VOLCADRAFT_103021	gi|302829725|ref|XP_002946429.1|hypothetical protein VOLCADRAFT_103021 [Volvox carteri f. nagariensis] >gi|300268175|gb|EFJ52356.1| hypothetical protein VOLCADRAFT_103021 [Volvox carteri f. nagariensis]	NA	NA	NA
Ctaxi_contig_28960|comp34432_c2_seq5	-3.264410979	1.362812027	1.75E-06	1.43E-05	NA	NA	NA	NA	NA
Ctaxi_contig_15896|comp32636_c3_seq2	-3.263078945	1.040028096	0.000150543	0.000788851	NA	NA	NA	NA	NA
Ctaxi_contig_36501|comp35158_c1_seq2	-3.254184944	4.738180973	1.91E-34	2.25E-32	NA	NA	NA	NA	NA
Ctaxi_contig_58184|comp36637_c0_seq5	-3.249555886	2.585960645	7.96E-07	6.96E-06	nadph oxidase 5	"gi|291222156|ref|XP_002731084.1|PREDICTED: NADPH oxidase, EF-hand calcium binding domain 5-like [Saccoglossus kowalevskii]"	NA	NA	NA
Ctaxi_contig_49906|comp36138_c0_seq3	-3.245605056	2.12685269	7.20E-05	0.000408615	regulator of nonsense transcripts upf3	gi|168052934|ref|XP_001778894.1|predicted protein [Physcomitrella patens] >gi|162669763|gb|EDQ56344.1| predicted protein [Physcomitrella patens]	AT1G33980.1	"ATUPF3,UPF3"	 Smg-4/UPF3 family protein 
Ctaxi_contig_30049|comp34541_c0_seq3	-3.238798195	3.146774535	4.86E-18	1.74E-16	ankyrin repeat protein	gi|325182225|emb|CCA16679.1|conserved hypothetical protein [Albugo laibachii Nc14]	AT5G13530.1	KEG	 protein kinases;ubiquitin-protein ligases 
Ctaxi_contig_50422|comp36173_c4_seq1	-3.229768604	1.58460834	4.81E-07	4.37E-06	NA	NA	NA	NA	NA
Ctaxi_contig_42071|comp35612_c0_seq1	-3.22607485	3.299984282	6.55E-13	1.38E-11	NA	NA	NA	NA	NA
Ctaxi_contig_48702|comp36058_c1_seq1	-3.220425946	1.776700488	3.39E-08	3.80E-07	NA	NA	NA	NA	NA
Ctaxi_contig_47567|comp35981_c1_seq6	-3.214635885	0.705887098	0.001072719	0.004492358	matrilin-2 precursor	gi|545520416|ref|XP_005627867.1|PREDICTED: matrilin-2 isoform X4 [Canis lupus familiaris]	NA	NA	NA
Ctaxi_contig_10881|comp31534_c0_seq3	-3.213707024	5.732521478	1.08E-17	3.78E-16	NA	NA	NA	NA	NA
Ctaxi_contig_55800|comp36492_c0_seq10	-3.206882781	2.917857661	3.19E-10	4.69E-09	flagellar associated protein	gi|302853934|ref|XP_002958479.1|hypothetical protein VOLCADRAFT_108142 [Volvox carteri f. nagariensis] >gi|300256207|gb|EFJ40479.1| hypothetical protein VOLCADRAFT_108142 [Volvox carteri f. nagariensis]	NA	NA	NA
Ctaxi_contig_44047|comp35751_c1_seq78	-3.197940603	2.337654231	0.003105906	0.011218447	squamosa promoter binding protein	gi|545376143|ref|XP_005652178.1|SBP-domain-containing protein [Coccomyxa subellipsoidea C-169] >gi|384254160|gb|EIE27634.1| SBP-domain-containing protein [Coccomyxa subellipsoidea C-169]	AT3G57920.1	SPL15	 squamosa promoter binding protein-like 15 
Ctaxi_contig_9160|comp30987_c0_seq3	-3.194535491	2.127066595	0.002274084	0.008592853	NA	NA	NA	NA	NA
Ctaxi_contig_37604|comp35251_c1_seq2	-3.188903984	2.378122962	1.71E-09	2.31E-08	NA	NA	NA	NA	NA
Ctaxi_contig_49160|comp36086_c5_seq1	-3.188900427	4.343569186	6.34E-23	3.46E-21	NA	NA	NA	NA	NA
Ctaxi_contig_56177|comp36515_c3_seq2	-3.185100642	3.10177166	3.63E-12	6.90E-11	NA	NA	NA	NA	NA
Ctaxi_contig_28157|comp34339_c2_seq2	-3.184850331	1.324326348	1.95E-05	0.000126592	polymorphic outer membrane protein	gi|384449201|ref|YP_005661803.1|polymorphic outer membrane protein family [Chlamydophila pneumoniae LPCoLN] >gi|504330517|ref|WP_014517619.1| membrane protein [Chlamydia pneumoniae] >gi|269303415|gb|ACZ33515.1| polymorphic outer membrane protein family [Chlamydophila pneumoniae LPCoLN]	NA	NA	NA
Ctaxi_contig_14379|comp32355_c0_seq2	-3.182097936	3.966262846	2.72E-23	1.52E-21	NA	NA	NA	NA	NA
Ctaxi_contig_23187|comp33764_c6_seq1	-3.178598342	2.457271207	1.09E-10	1.70E-09	voltage-dependent calcium channel subunit alpha-2 delta-4	gi|514642859|ref|XP_004998635.1|hypothetical protein PTSG_00082 [Salpingoeca rosetta] >gi|326426493|gb|EGD72063.1| hypothetical protein PTSG_00082 [Salpingoeca rosetta]	NA	NA	NA
Ctaxi_contig_63017|comp36890_c4_seq4	-3.160337366	0.968234036	0.000825642	0.003565999	acyltransferase-like protein chloroplastic-like	gi|545369666|ref|XP_005649570.1|alpha/beta-hydrolase [Coccomyxa subellipsoidea C-169] >gi|384251549|gb|EIE25026.1| alpha/beta-hydrolase [Coccomyxa subellipsoidea C-169]	AT1G54570.1		 Esterase/lipase/thioesterase family protein 
Ctaxi_contig_37605|comp35251_c2_seq1	-3.159827433	7.631140865	1.30E-43	2.43E-41	NA	NA	NA	NA	NA
Ctaxi_contig_31321|comp34678_c1_seq2	-3.158956557	4.408421559	3.98E-28	3.16E-26	glucose-6-phosphate 1- chloroplastic-like	gi|5734379|emb|CAB52685.1|plastidic glucose-6-phosphate dehydrogenase [Dunaliella bioculata]	AT5G13110.1	G6PD2	 glucose-6-phosphate dehydrogenase 2 
Ctaxi_contig_41067|comp35553_c2_seq1	-3.155892062	2.925589739	4.18E-17	1.39E-15	copper amine oxidase	"gi|123472754|ref|XP_001319569.1|viral A-type inclusion protein [Trichomonas vaginalis G3] >gi|121902355|gb|EAY07346.1| viral A-type inclusion protein, putative [Trichomonas vaginalis G3]"	NA	NA	NA
Ctaxi_contig_32025|comp34746_c1_seq1	-3.155679039	0.56832957	0.00518241	0.01741545	NA	NA	NA	NA	NA
Ctaxi_contig_42079|comp35612_c2_seq5	-3.153928747	1.924122202	1.00E-05	6.96E-05	NA	NA	NA	NA	NA
Ctaxi_contig_38423|comp35321_c0_seq1	-3.147626577	3.021124671	9.00E-05	0.000498625	tbc1 domain family member 4	gi|302836908|ref|XP_002950014.1|hypothetical protein VOLCADRAFT_90424 [Volvox carteri f. nagariensis] >gi|300264923|gb|EFJ49117.1| hypothetical protein VOLCADRAFT_90424 [Volvox carteri f. nagariensis]	NA	NA	NA
Ctaxi_contig_68386|comp37125_c3_seq1	-3.147569108	3.15062078	1.17E-16	3.78E-15	polymorphic outer membrane protein	gi|333987058|ref|YP_004519665.1|hypothetical protein MSWAN_0837 [Methanobacterium sp. SWAN-1] >gi|503591290|ref|WP_013825366.1| hypothetical protein [Methanobacterium sp. SWAN-1] >gi|333825202|gb|AEG17864.1| conserved repeat domain protein [Methanobacterium sp. SWAN-1]	NA	NA	NA
Ctaxi_contig_34215|comp34940_c0_seq1	-3.145823287	3.581262867	5.88E-20	2.47E-18	NA	NA	NA	NA	NA
Ctaxi_contig_28176|comp34342_c0_seq11	-3.142829742	0.989531753	6.01E-05	0.000348345	transmembrane protease serine 11e-like	gi|558156005|ref|XP_006095705.1|PREDICTED: transmembrane protease serine 11E-like [Myotis lucifugus]	NA	NA	NA
Ctaxi_contig_53856|comp36371_c4_seq1	-3.135712788	5.606473044	6.77E-31	6.60E-29	NA	NA	NA	NA	NA
Ctaxi_contig_67856|comp37103_c0_seq1	-3.132560568	7.871395521	5.64E-27	4.21E-25	tpr-like protein	gi|302829725|ref|XP_002946429.1|hypothetical protein VOLCADRAFT_103021 [Volvox carteri f. nagariensis] >gi|300268175|gb|EFJ52356.1| hypothetical protein VOLCADRAFT_103021 [Volvox carteri f. nagariensis]	AT1G09900.1		 Pentatricopeptide repeat (PPR-like) superfamily protein 
Ctaxi_contig_59931|comp36727_c0_seq26	-3.12870637	4.032725302	7.94E-17	2.58E-15	NA	NA	NA	NA	NA
Ctaxi_contig_61168|comp36794_c5_seq3	-3.125707474	4.151743882	8.10E-17	2.63E-15	voltage-dependent calcium channel subunit alpha-2 delta-2	gi|298709908|emb|CBJ31633.1|conserved unknown protein [Ectocarpus siliculosus]	NA	NA	NA
Ctaxi_contig_47063|comp35948_c1_seq1	-3.123934817	3.184405447	2.08E-16	6.49E-15	NA	NA	NA	NA	NA
Ctaxi_contig_47065|comp35948_c2_seq1	-3.119717062	4.451519101	4.39E-31	4.30E-29	adhesin-like protein	gi|428216442|ref|YP_007100907.1|polymorphic outer membrane protein [Pseudanabaena sp. PCC 7367] >gi|504976351|ref|WP_015163453.1| polymorphic outer membrane protein [Pseudanabaena sp. PCC 7367] >gi|427988224|gb|AFY68479.1| polymorphic outer membrane protein [Pseudanabaena sp. PCC 7367]	NA	NA	NA
Ctaxi_contig_69143|comp37156_c2_seq1	-3.119320115	0.609652051	0.000364281	0.001731018	NA	NA	NA	NA	NA
Ctaxi_contig_60705|comp36773_c5_seq3	-3.116965102	2.241702304	6.61E-07	5.88E-06	laglidadg homing endonuclease	gi|555946148|gb|AGZ19352.1|hypothetical protein CH29B_p069 (chloroplast) [Chlorella sp. ArM0029B]	ATCG00700.1	PSBN	 photosystem II reaction center protein N 
Ctaxi_contig_43267|comp35698_c1_seq7	-3.116692561	0.957308491	0.000953746	0.004045374	ankyrin repeat protein	gi|123447533|ref|XP_001312505.1|hypothetical protein [Trichomonas vaginalis G3] >gi|121894354|gb|EAX99575.1| hypothetical protein TVAG_104560 [Trichomonas vaginalis G3]	NA	NA	NA
Ctaxi_contig_53861|comp36371_c5_seq1	-3.116370379	5.653008287	8.10E-31	7.82E-29	protein mei2-like 4-like	gi|546296418|ref|XP_005709859.1|Putative Mei2-like protein [Chondrus crispus] >gi|507105864|emb|CDF39565.1| Putative Mei2-like protein [Chondrus crispus]	AT1G29400.2	"AML5,ML5"	 MEI2-like protein 5 
Ctaxi_contig_13216|comp32109_c0_seq1	-3.110313924	6.23416466	1.55E-39	2.34E-37	central pair associated wd-repeat protein	gi|303277181|ref|XP_003057884.1|central pair associated wd-repeat protein [Micromonas pusilla CCMP1545] >gi|226460541|gb|EEH57835.1| central pair associated wd-repeat protein [Micromonas pusilla CCMP1545]	AT5G08390.1		 Transducin/WD40 repeat-like superfamily protein 
Ctaxi_contig_47551|comp35980_c1_seq1	-3.108121069	0.649092174	0.001484635	0.005935963	NA	NA	NA	NA	NA
Ctaxi_contig_50960|comp36207_c1_seq7	-3.099705524	0.966612412	7.22E-05	0.000409614	NA	NA	NA	NA	NA
Ctaxi_contig_14381|comp32355_c0_seq4	-3.096614027	0.629861208	0.001909976	0.007361867	NA	NA	NA	NA	NA
Ctaxi_contig_10880|comp31534_c0_seq2	-3.09607443	5.829213129	6.98E-23	3.79E-21	NA	NA	NA	NA	NA
Ctaxi_contig_45895|comp35862_c3_seq1	-3.094694651	0.586187326	0.000693699	0.003056984	protein	gi|168025430|ref|XP_001765237.1|predicted protein [Physcomitrella patens] >gi|162683556|gb|EDQ69965.1| predicted protein [Physcomitrella patens]	AT4G29060.1	emb2726	 elongation factor Ts family protein 
Ctaxi_contig_16061|comp32665_c0_seq1	-3.092752569	4.328416232	1.52E-29	1.37E-27	NA	NA	NA	NA	NA
Ctaxi_contig_63339|comp36913_c0_seq13	-3.09042343	0.604720602	0.005372433	0.017947395	NA	NA	NA	NA	NA
Ctaxi_contig_68384|comp37125_c2_seq3	-3.088535519	2.8660769	4.54E-15	1.22E-13	protein	gi|159484052|ref|XP_001700074.1|predicted protein [Chlamydomonas reinhardtii] >gi|158272570|gb|EDO98368.1| predicted protein [Chlamydomonas reinhardtii]	NA	NA	NA
Ctaxi_contig_42632|comp35652_c1_seq2	-3.085445677	2.021394182	0.000244338	0.00121769	NA	NA	NA	NA	NA
Ctaxi_contig_56606|comp36543_c6_seq1	-3.080119421	3.389723328	3.10E-18	1.13E-16	glucose-6-phosphate dehydrogenase 3	gi|302842959|ref|XP_002953022.1|hypothetical protein VOLCADRAFT_82038 [Volvox carteri f. nagariensis] >gi|300261733|gb|EFJ45944.1| hypothetical protein VOLCADRAFT_82038 [Volvox carteri f. nagariensis]	AT5G35790.1	G6PD1	 glucose-6-phosphate dehydrogenase 1 
Ctaxi_contig_23716|comp33827_c1_seq1	-3.080096416	0.625216882	0.001721188	0.006740059	NA	NA	NA	NA	NA
Ctaxi_contig_15573|comp32576_c1_seq16	-3.079882764	2.93646338	2.11E-08	2.45E-07	signal recognition particle 54 kda protein 2-like	gi|552822274|ref|XP_005846072.1|hypothetical protein CHLNCDRAFT_31879 [Chlorella variabilis] >gi|307105722|gb|EFN53970.1| hypothetical protein CHLNCDRAFT_31879 [Chlorella variabilis]	AT1G48900.2		" Signal recognition particle, SRP54 subunit protein "
Ctaxi_contig_31196|comp34664_c1_seq2	-3.06824512	0.612227277	0.015986461	0.044888497	NA	NA	NA	NA	NA
Ctaxi_contig_36502|comp35158_c1_seq3	-3.067997781	5.025949271	1.60E-35	2.03E-33	NA	NA	NA	NA	NA
Ctaxi_contig_13687|comp32204_c0_seq1	-3.066810422	4.951014773	1.01E-15	2.95E-14	NA	NA	NA	NA	NA
Ctaxi_contig_27033|comp34204_c1_seq8	-3.063801989	0.632842896	0.001335474	0.005427571	NA	NA	NA	NA	NA
Ctaxi_contig_43589|comp35724_c2_seq1	-3.062832548	5.930676806	1.20E-44	2.35E-42	NA	NA	NA	NA	NA
Ctaxi_contig_53845|comp36371_c0_seq2	-3.057635708	2.339575426	1.68E-05	0.000110723	NA	NA	NA	NA	NA
Ctaxi_contig_52069|comp36267_c5_seq1	-3.056478711	5.374137076	3.12E-28	2.51E-26	NA	NA	NA	NA	NA
Ctaxi_contig_33676|comp34891_c0_seq2	-3.055211489	0.918523387	0.000100933	0.000552469	sugar fermentation stimulation protein	gi|427724842|ref|YP_007072119.1|sugar fermentation stimulation protein A [Leptolyngbya sp. PCC 7376] >gi|504947934|ref|WP_015135036.1| sugar fermentation stimulation protein A [Leptolyngbya sp. PCC 7376] >gi|427356562|gb|AFY39285.1| Sugar fermentation stimulation protein A [Leptolyngbya sp. PCC 7376]	NA	NA	NA
Ctaxi_contig_47839|comp35999_c6_seq1	-3.055015935	6.513322148	2.98E-21	1.39E-19	NA	NA	NA	NA	NA
Ctaxi_contig_45294|comp35815_c7_seq1	-3.054165594	4.712561439	2.49E-29	2.21E-27	NA	NA	NA	NA	NA
Ctaxi_contig_49250|comp36093_c3_seq3	-3.051788973	1.214413826	9.11E-06	6.38E-05	NA	NA	NA	NA	NA
Ctaxi_contig_34442|comp34957_c0_seq4	-3.046692364	5.822645801	5.52E-28	4.35E-26	NA	NA	NA	NA	NA
Ctaxi_contig_28361|comp34365_c0_seq7	-3.045322094	2.122198785	0.001259437	0.005158466	NA	NA	NA	NA	NA
Ctaxi_contig_41313|comp35567_c4_seq1	-3.044619846	0.906216286	5.93E-05	0.000343861	NA	NA	NA	NA	NA
Ctaxi_contig_44297|comp35760_c3_seq1	-3.043299951	1.282997822	0.004318467	0.014918941	NA	NA	NA	NA	NA
Ctaxi_contig_40825|comp35534_c0_seq9	-3.042884698	0.571846454	0.007217552	0.023042046	histone demethylase jarid1d	gi|451993661|gb|EMD86133.1|hypothetical protein COCHEDRAFT_1185968 [Bipolaris maydis C5] >gi|451999807|gb|EMD92269.1| hypothetical protein COCHEDRAFT_1173978 [Bipolaris maydis C5] >gi|477590888|gb|ENI07961.1| hypothetical protein COCC4DRAFT_162164 [Bipolaris maydis ATCC 48331]	AT1G20910.1		 ARID/BRIGHT DNA-binding domain-containing protein 
Ctaxi_contig_56176|comp36515_c3_seq1	-3.039935729	4.258041439	5.56E-23	3.05E-21	insulin-like growth factor-binding protein complex acid labile subunit-like	gi|46447549|ref|YP_008914.1|hypothetical protein pc1915 [Candidatus Protochlamydia amoebophila UWE25] >gi|499489820|ref|WP_011176460.1| hypothetical protein [Candidatus Protochlamydia amoebophila] >gi|46401190|emb|CAF24639.1| conserved hypothetical protein [Candidatus Protochlamydia amoebophila UWE25]	AT1G15740.1		 Leucine-rich repeat family protein 
Ctaxi_contig_15899|comp32636_c4_seq1	-3.034944519	0.607496371	0.001780493	0.006935429	NA	NA	NA	NA	NA
Ctaxi_contig_62199|comp36849_c4_seq12	-3.031194968	0.609557276	0.002503567	0.009333058	NA	NA	NA	NA	NA
Ctaxi_contig_37603|comp35251_c1_seq1	-3.029670982	4.866482554	1.32E-31	1.35E-29	NA	NA	NA	NA	NA
Ctaxi_contig_38649|comp35340_c0_seq1	-3.029590176	1.185412687	0.000606449	0.002717483	rna methylase	gi|302829000|ref|XP_002946067.1|hypothetical protein VOLCADRAFT_115653 [Volvox carteri f. nagariensis] >gi|300268882|gb|EFJ53062.1| hypothetical protein VOLCADRAFT_115653 [Volvox carteri f. nagariensis]	NA	NA	NA
Ctaxi_contig_20775|comp33416_c1_seq5	-3.025125138	1.107266962	0.000978298	0.004141194	NA	NA	NA	NA	NA
Ctaxi_contig_44194|comp35760_c2_seq43	-3.020697889	2.282768056	0.006903837	0.022203874	NA	NA	NA	NA	NA
Ctaxi_contig_16175|comp32679_c5_seq4	-3.018187932	1.962777615	0.002465356	0.009211208	e3 ubiquitin-protein ligase ring1a-like	gi|294462674|gb|ADE76882.1|unknown [Picea sitchensis]	AT5G44280.1	"ATRING1A,RING1A"	 RING 1A 
Ctaxi_contig_55889|comp36499_c0_seq1	-3.014028751	1.642419848	1.69E-05	0.000111585	nfx1-type zinc finger-containing protein 1-like	gi|512873806|ref|XP_002935580.2|PREDICTED: NFX1-type zinc finger-containing protein 1-like [Xenopus (Silurana) tropicalis]	NA	NA	NA
Ctaxi_contig_33655|comp34889_c2_seq1	-3.008032602	1.54953748	5.58E-05	0.000325697	mterf domain-containing mitochondrial	"gi|527189550|gb|EPS61161.1|hypothetical protein M569_13638, partial [Genlisea aurea]"	AT1G78930.1		 Mitochondrial transcription termination factor family protein 
Ctaxi_contig_58942|comp36677_c9_seq4	-3.004942487	6.062333309	1.75E-16	5.53E-15	NA	NA	NA	NA	NA
Ctaxi_contig_10604|comp31448_c1_seq1	-2.9950424	7.14107671	9.51E-23	5.11E-21	NA	NA	NA	NA	NA
Ctaxi_contig_47840|comp35999_c6_seq2	-2.993741503	5.721222293	3.27E-16	1.01E-14	NA	NA	NA	NA	NA
Ctaxi_contig_42660|comp35653_c2_seq1	-2.992518785	5.06916062	3.47E-28	2.76E-26	NA	NA	NA	NA	NA
Ctaxi_contig_57131|comp36576_c1_seq1	-2.985731831	0.563355286	0.002819036	0.010343541	NA	NA	NA	NA	NA
Ctaxi_contig_63085|comp36895_c2_seq4	-2.983806413	6.103705402	2.65E-40	4.26E-38	NA	NA	NA	NA	NA
Ctaxi_contig_19669|comp33244_c0_seq1	-2.98307537	8.709337405	1.05E-24	6.63E-23	NA	NA	NA	NA	NA
Ctaxi_contig_63071|comp36894_c1_seq1	-2.982715162	0.559255398	0.003795451	0.013331639	NA	NA	NA	NA	NA
Ctaxi_contig_11855|comp31801_c0_seq1	-2.977079333	6.335355206	4.79E-33	5.14E-31	NA	NA	NA	NA	NA
Ctaxi_contig_60375|comp36752_c0_seq1	-2.973217641	0.558488168	0.002755404	0.010137567	NA	NA	NA	NA	NA
Ctaxi_contig_44144|comp35760_c1_seq7	-2.972472299	0.911067112	0.014767111	0.042031001	NA	NA	NA	NA	NA
Ctaxi_contig_41572|comp35583_c5_seq1	-2.97236348	3.991173914	4.07E-22	2.05E-20	tpr-like protein	gi|552840933|ref|XP_005850181.1|hypothetical protein CHLNCDRAFT_142374 [Chlorella variabilis] >gi|307109842|gb|EFN58079.1| hypothetical protein CHLNCDRAFT_142374 [Chlorella variabilis]	NA	NA	NA
Ctaxi_contig_53857|comp36371_c4_seq2	-2.959233953	5.312131935	5.66E-26	3.88E-24	NA	NA	NA	NA	NA
Ctaxi_contig_15902|comp32636_c4_seq4	-2.95898995	0.57123896	0.00883417	0.027287897	polymorphic outer membrane protein	gi|428216442|ref|YP_007100907.1|polymorphic outer membrane protein [Pseudanabaena sp. PCC 7367] >gi|504976351|ref|WP_015163453.1| polymorphic outer membrane protein [Pseudanabaena sp. PCC 7367] >gi|427988224|gb|AFY68479.1| polymorphic outer membrane protein [Pseudanabaena sp. PCC 7367]	NA	NA	NA
Ctaxi_contig_23994|comp33866_c4_seq3	-2.956553004	1.38386955	6.01E-06	4.38E-05	ankyrin repeat protein	"gi|123453498|ref|XP_001314730.1|ankyrin repeat protein [Trichomonas vaginalis G3] >gi|121897368|gb|EAY02491.1| ankyrin repeat protein, putative [Trichomonas vaginalis G3]"	AT2G03430.1		 Ankyrin repeat family protein 
Ctaxi_contig_28363|comp34365_c0_seq9	-2.955833009	4.475857752	1.19E-26	8.60E-25	NA	NA	NA	NA	NA
Ctaxi_contig_39421|comp35410_c2_seq3	-2.955060738	3.580040715	4.42E-11	7.31E-10	NA	NA	NA	NA	NA
Ctaxi_contig_59925|comp36727_c0_seq20	-2.952911813	1.570477863	1.53E-06	1.26E-05	rna-binding protein musashi homolog rbp6- partial	gi|545364752|ref|XP_005647417.1|hypothetical protein COCSUDRAFT_66433 [Coccomyxa subellipsoidea C-169] >gi|384249391|gb|EIE22873.1| hypothetical protein COCSUDRAFT_66433 [Coccomyxa subellipsoidea C-169]	AT3G13224.2		 RNA-binding (RRM/RBD/RNP motifs) family protein 
Ctaxi_contig_25227|comp34031_c1_seq10	-2.946382798	4.633914092	5.16E-34	5.88E-32	NA	NA	NA	NA	NA
Ctaxi_contig_22130|comp33622_c0_seq2	-2.945898732	1.339387854	0.001567991	0.006222461	NA	NA	NA	NA	NA
Ctaxi_contig_10469|comp31399_c0_seq2	-2.945645316	2.261102647	3.87E-07	3.58E-06	NA	NA	NA	NA	NA
Ctaxi_contig_39970|comp35460_c0_seq2	-2.943291584	0.807933553	0.012394566	0.036295445	ankyrin repeat protein	"gi|154417199|ref|XP_001581620.1|ankyrin repeat protein [Trichomonas vaginalis G3] >gi|121915849|gb|EAY20634.1| ankyrin repeat protein, putative [Trichomonas vaginalis G3]"	AT5G13530.2	KEG	 protein kinases;ubiquitin-protein ligases 
Ctaxi_contig_24684|comp33969_c2_seq1	-2.939634206	1.762417191	4.68E-07	4.26E-06	NA	NA	NA	NA	NA
Ctaxi_contig_40876|comp35539_c0_seq3	-2.938713411	6.028898513	1.82E-35	2.31E-33	NA	NA	NA	NA	NA
Ctaxi_contig_18611|comp33094_c1_seq2	-2.937606807	1.517401419	7.45E-06	5.31E-05	ankyrin repeat protein	"gi|123401725|ref|XP_001301920.1|ankyrin repeat protein [Trichomonas vaginalis G3] >gi|121883157|gb|EAX88990.1| ankyrin repeat protein, putative [Trichomonas vaginalis G3]"	NA	NA	NA
Ctaxi_contig_59558|comp36705_c1_seq3	-2.932163221	4.921281031	8.34E-12	1.52E-10	ankyrin repeat protein	"gi|123385560|ref|XP_001299135.1|ankyrin repeat protein [Trichomonas vaginalis G3] >gi|121879907|gb|EAX86205.1| ankyrin repeat protein, putative [Trichomonas vaginalis G3]"	AT3G04710.1	TPR10	 ankyrin repeat family protein 
Ctaxi_contig_26129|comp34118_c1_seq4	-2.931996318	2.792629566	2.45E-09	3.24E-08	glycogen phosphorylase	gi|545373473|ref|XP_005651098.1|starch phosphorylase [Coccomyxa subellipsoidea C-169] >gi|384253079|gb|EIE26554.1| starch phosphorylase [Coccomyxa subellipsoidea C-169]	AT3G46970.1	"ATPHS2,PHS2"	 alpha-glucan phosphorylase 2 
Ctaxi_contig_57361|comp36587_c1_seq1	-2.923371628	6.703426357	2.47E-26	1.75E-24	ricin-containing lipase tectonin-like protein	gi|545362405|ref|XP_005646436.1|hypothetical protein COCSUDRAFT_56339 [Coccomyxa subellipsoidea C-169] >gi|384248408|gb|EIE21892.1| hypothetical protein COCSUDRAFT_56339 [Coccomyxa subellipsoidea C-169]	NA	NA	NA
Ctaxi_contig_4834|comp26472_c0_seq1	-2.923331179	2.432154566	1.63E-10	2.49E-09	NA	NA	NA	NA	NA
Ctaxi_contig_11035|comp31576_c0_seq27	-2.92192727	0.503135476	0.003238271	0.01163779	NA	NA	NA	NA	NA
Ctaxi_contig_9563|comp31132_c0_seq1	-2.913170345	1.229110109	0.010145186	0.030696912	chaperonin 11	gi|298708627|emb|CBJ26114.1|conserved unknown protein [Ectocarpus siliculosus]	AT5G20720.3	CPN20	 chaperonin 20 
Ctaxi_contig_22136|comp33622_c2_seq3	-2.911107242	2.856966006	5.91E-08	6.40E-07	NA	NA	NA	NA	NA
Ctaxi_contig_15562|comp32576_c1_seq5	-2.909677649	3.304473738	1.99E-07	1.95E-06	NA	NA	NA	NA	NA
Ctaxi_contig_41574|comp35583_c6_seq1	-2.907806282	4.72295118	9.42E-30	8.55E-28	tpr-like protein	gi|545370109|ref|XP_005649725.1|TPR-like protein [Coccomyxa subellipsoidea C-169] >gi|384251704|gb|EIE25181.1| TPR-like protein [Coccomyxa subellipsoidea C-169]	AT1G09900.1		 Pentatricopeptide repeat (PPR-like) superfamily protein 
Ctaxi_contig_23995|comp33866_c4_seq4	-2.906519909	1.347596027	1.91E-05	0.000124371	NA	NA	NA	NA	NA
Ctaxi_contig_49150|comp36086_c0_seq2	-2.899604564	5.488896771	2.18E-29	1.95E-27	alkaline phosphatase	"gi|302839093|ref|XP_002951104.1|alkaline phosphatase, secreted, phosphate-repressible [Volvox carteri f. nagariensis] >gi|300263799|gb|EFJ47998.1| alkaline phosphatase, secreted, phosphate-repressible [Volvox carteri f. nagariensis]"	NA	NA	NA
Ctaxi_contig_12503|comp31955_c0_seq1	-2.897574833	7.186937378	3.39E-33	3.70E-31	NA	NA	NA	NA	NA
Ctaxi_contig_10953|comp31561_c0_seq2	-2.897464701	0.834148275	0.000960141	0.004070862	NA	NA	NA	NA	NA
Ctaxi_contig_19881|comp33284_c1_seq4	-2.896940645	4.175969549	6.13E-12	1.14E-10	glycerophosphoryl diester phosphodiesterase	gi|553741039|ref|WP_023075207.1|glycerophosphoryl diester phosphodiesterase [Leptolyngbya sp. Heron Island J] >gi|553082137|gb|ESA33965.1| glycerophosphoryl diester phosphodiesterase [Leptolyngbya sp. Heron Island J]	AT5G08030.1		 PLC-like phosphodiesterases superfamily protein 
Ctaxi_contig_55148|comp36448_c5_seq1	-2.89675721	2.346691866	8.07E-08	8.51E-07	phospholipid-translocating p-type atpase	"gi|552841070|ref|XP_005850208.1|hypothetical protein CHLNCDRAFT_20630, partial [Chlorella variabilis] >gi|307109869|gb|EFN58106.1| hypothetical protein CHLNCDRAFT_20630, partial [Chlorella variabilis]"	AT5G04930.1	ALA1	 aminophospholipid ATPase 1 
Ctaxi_contig_22717|comp33703_c1_seq4	-2.894802056	1.960344951	0.00233717	0.008798694	solanesyl diphosphate synthase	gi|302831696|ref|XP_002947413.1|hypothetical protein VOLCADRAFT_57046 [Volvox carteri f. nagariensis] >gi|300267277|gb|EFJ51461.1| hypothetical protein VOLCADRAFT_57046 [Volvox carteri f. nagariensis]	AT1G78510.2	SPS1	 solanesyl diphosphate synthase 1 
Ctaxi_contig_51952|comp36258_c2_seq2	-2.894599899	2.230661147	9.79E-10	1.37E-08	respiratory burst oxidase	gi|301105208|ref|XP_002901688.1|respiratory burst oxidase [Phytophthora infestans T30-4] >gi|262100692|gb|EEY58744.1| respiratory burst oxidase [Phytophthora infestans T30-4]	AT4G25090.2		 Riboflavin synthase-like superfamily protein 
Ctaxi_contig_58699|comp36665_c3_seq11	-2.884584514	2.909775543	6.90E-15	1.81E-13	peptidyl serine alpha-galactosyltransferase	gi|302853213|ref|XP_002958123.1|hypothetical protein VOLCADRAFT_121680 [Volvox carteri f. nagariensis] >gi|300256591|gb|EFJ40854.1| hypothetical protein VOLCADRAFT_121680 [Volvox carteri f. nagariensis]	NA	NA	NA
Ctaxi_contig_14378|comp32355_c0_seq1	-2.881780029	1.509455605	1.82E-06	1.48E-05	NA	NA	NA	NA	NA
Ctaxi_contig_43591|comp35724_c6_seq1	-2.880365625	5.24372092	1.09E-30	1.05E-28	NA	NA	NA	NA	NA
Ctaxi_contig_13011|comp32059_c1_seq1	-2.87988881	3.158511966	4.50E-08	4.97E-07	NA	NA	NA	NA	NA
Ctaxi_contig_37429|comp35236_c0_seq3	-2.874395722	2.367975867	0.00308769	0.011162474	transmembrane protein 14c	gi|552810389|ref|XP_005843190.1|hypothetical protein CHLNCDRAFT_141477 [Chlorella variabilis] >gi|307102821|gb|EFN51088.1| hypothetical protein CHLNCDRAFT_141477 [Chlorella variabilis]	AT3G20510.1		 Transmembrane proteins 14C 
Ctaxi_contig_65771|comp37025_c0_seq1	-2.873275475	3.358133609	9.57E-16	2.81E-14	NA	NA	NA	NA	NA
Ctaxi_contig_40806|comp35533_c4_seq14	-2.87222319	1.680724729	5.58E-07	5.02E-06	NA	NA	NA	NA	NA
Ctaxi_contig_22713|comp33703_c0_seq1	-2.871970131	2.678422774	6.75E-08	7.22E-07	NA	NA	NA	NA	NA
Ctaxi_contig_45287|comp35815_c0_seq2	-2.87119205	4.530423845	4.36E-27	3.28E-25	alkaline phosphatase	gi|296274617|ref|YP_003657248.1|hypothetical protein [Arcobacter nitrofigilis DSM 7299] >gi|502901909|ref|WP_013136885.1| alkaline phosphatase [Arcobacter nitrofigilis] >gi|296098791|gb|ADG94741.1| protein of unknown function DUF839 [Arcobacter nitrofigilis DSM 7299]	NA	NA	NA
Ctaxi_contig_49161|comp36086_c6_seq1	-2.86925647	4.062244644	2.43E-18	8.87E-17	NA	NA	NA	NA	NA
Ctaxi_contig_9786|comp31209_c0_seq2	-2.863819637	0.828610446	0.000680968	0.00300674	NA	NA	NA	NA	NA
Ctaxi_contig_15568|comp32576_c1_seq11	-2.863601801	3.772411334	5.91E-10	8.41E-09	signal recognition particle 54 kda protein 2-like	gi|125552939|gb|EAY98648.1|hypothetical protein OsI_20572 [Oryza sativa Indica Group]	AT1G48900.1		" Signal recognition particle, SRP54 subunit protein "
Ctaxi_contig_51376|comp36235_c1_seq1	-2.86328604	1.94993218	6.71E-08	7.18E-07	NA	NA	NA	NA	NA
Ctaxi_contig_62523|comp36863_c3_seq2	-2.85320399	2.336644764	2.33E-06	1.85E-05	adp-ribosylation factor gtpase-activating protein agd3-like	gi|326500938|dbj|BAJ95135.1|predicted protein [Hordeum vulgare subsp. vulgare]	AT5G13300.1	"SFC,VAN3,AGD3"	 ARF GTPase-activating protein 
Ctaxi_contig_41312|comp35567_c2_seq1	-2.851348369	0.807816304	0.001160213	0.004803829	protein	gi|303281860|ref|XP_003060222.1|predicted protein [Micromonas pusilla CCMP1545] >gi|226458877|gb|EEH56174.1| predicted protein [Micromonas pusilla CCMP1545]	AT1G10560.1	"PUB18,ATPUB18"	 plant U-box 18 
Ctaxi_contig_43867|comp35741_c1_seq1	-2.85127418	1.500920554	4.11E-06	3.11E-05	patched domain-containing protein 3-like	gi|159487575|ref|XP_001701798.1|sterol sensing 5-transmembrane protein [Chlamydomonas reinhardtii] >gi|158281017|gb|EDP06773.1| sterol sensing 5-transmembrane protein [Chlamydomonas reinhardtii]	AT1G42470.1		 Patched family protein 
Ctaxi_contig_43110|comp35685_c2_seq12	-2.847207581	5.062469362	1.78E-24	1.09E-22	NA	NA	NA	NA	NA
Ctaxi_contig_46972|comp35938_c5_seq2	-2.844284017	3.325219246	1.56E-12	3.11E-11	soul heme-binding protein	gi|302831818|ref|XP_002947474.1|hypothetical protein VOLCADRAFT_57138 [Volvox carteri f. nagariensis] >gi|300267338|gb|EFJ51522.1| hypothetical protein VOLCADRAFT_57138 [Volvox carteri f. nagariensis]	AT5G20140.2		 SOUL heme-binding family protein 
Ctaxi_contig_40036|comp35465_c0_seq2	-2.844152186	6.996825549	1.80E-25	1.19E-23	NA	NA	NA	NA	NA
Ctaxi_contig_55899|comp36500_c0_seq2	-2.838347724	8.090885715	4.05E-25	2.62E-23	adhesin-like protein	gi|32470994|ref|NP_863987.1|polymorphic membrane protein B/C family protein [Rhodopirellula baltica SH 1] >gi|499430520|ref|WP_011117984.1| hypothetical protein [Rhodopirellula baltica] >gi|32396696|emb|CAD71661.1| probable polymorphic membrane protein B/C family [Rhodopirellula baltica SH 1]	NA	NA	NA
Ctaxi_contig_39496|comp35417_c0_seq2	-2.835104265	3.099173706	4.84E-14	1.16E-12	NA	NA	NA	NA	NA
Ctaxi_contig_20199|comp33336_c0_seq2	-2.834240004	0.776802812	0.00079209	0.003439847	hypothetical protein CHLNCDRAFT_53148	gi|552823753|ref|XP_005846434.1|hypothetical protein CHLNCDRAFT_53148 [Chlorella variabilis] >gi|307106085|gb|EFN54332.1| hypothetical protein CHLNCDRAFT_53148 [Chlorella variabilis]	NA	NA	NA
Ctaxi_contig_28358|comp34365_c0_seq4	-2.832292866	4.142626727	1.07E-18	4.04E-17	NA	NA	NA	NA	NA
Ctaxi_contig_29862|comp34530_c2_seq6	-2.827430821	3.362857062	6.12E-15	1.63E-13	NA	NA	NA	NA	NA
Ctaxi_contig_49949|comp36142_c6_seq3	-2.825715608	3.866703678	6.22E-19	2.39E-17	malic enzyme	gi|552829273|ref|XP_005847663.1|hypothetical protein CHLNCDRAFT_35453 [Chlorella variabilis] >gi|307107318|gb|EFN55561.1| hypothetical protein CHLNCDRAFT_35453 [Chlorella variabilis]	AT1G79750.1	"ATNADP-ME4,NADP-ME4"	 NADP-malic enzyme 4 
Ctaxi_contig_42520|comp35640_c5_seq3	-2.821435983	2.17804231	5.73E-08	6.22E-07	presequence protease 2	gi|302841187|ref|XP_002952139.1|hypothetical protein VOLCADRAFT_81738 [Volvox carteri f. nagariensis] >gi|300262725|gb|EFJ46930.1| hypothetical protein VOLCADRAFT_81738 [Volvox carteri f. nagariensis]	AT3G19170.2	PREP1	 presequence protease 1 
Ctaxi_contig_17338|comp32887_c3_seq1	-2.818187312	0.785280533	0.00430524	0.014879735	NA	NA	NA	NA	NA
Ctaxi_contig_11349|comp31657_c0_seq3	-2.814170881	0.737918927	0.011232565	0.033449538	NA	NA	NA	NA	NA
Ctaxi_contig_53865|comp36371_c6_seq3	-2.81384772	4.84238763	7.43E-32	7.69E-30	NA	NA	NA	NA	NA
Ctaxi_contig_43268|comp35698_c1_seq8	-2.811190727	1.53026741	0.000107192	0.000583303	zinc finger protein	"gi|221058941|ref|XP_002260116.1|Zinc finger protein [Plasmodium knowlesi strain H] >gi|193810189|emb|CAQ41383.1| Zinc finger protein, putative [Plasmodium knowlesi strain H]"	NA	NA	NA
Ctaxi_contig_5968|comp28457_c0_seq1	-2.810380418	1.72111036	4.95E-06	3.67E-05	NA	NA	NA	NA	NA
Ctaxi_contig_58086|comp36629_c4_seq11	-2.807903674	1.045016	0.000553741	0.00250683	NA	NA	NA	NA	NA
Ctaxi_contig_49241|comp36093_c0_seq3	-2.804869157	5.302404094	2.23E-19	8.91E-18	NA	NA	NA	NA	NA
Ctaxi_contig_34219|comp34940_c3_seq4	-2.800372071	1.294451813	0.000152266	0.00079643	NA	NA	NA	NA	NA
Ctaxi_contig_29622|comp34504_c0_seq1	-2.792234597	1.455006255	6.21E-06	4.50E-05	NA	NA	NA	NA	NA
Ctaxi_contig_40046|comp35466_c2_seq4	-2.789170895	4.716970241	9.50E-21	4.25E-19	NA	NA	NA	NA	NA
Ctaxi_contig_56535|comp36539_c1_seq5	-2.787537237	1.028786355	0.000272417	0.001339952	homogentisate -dioxygenase	gi|552840413|ref|XP_005850038.1|hypothetical protein CHLNCDRAFT_142029 [Chlorella variabilis] >gi|307109699|gb|EFN57936.1| hypothetical protein CHLNCDRAFT_142029 [Chlorella variabilis]	AT5G54080.2	HGO	" homogentisate 1,2-dioxygenase "
Ctaxi_contig_59932|comp36727_c0_seq27	-2.785650946	1.905214277	1.02E-06	8.68E-06	protein msi-1	gi|545364752|ref|XP_005647417.1|hypothetical protein COCSUDRAFT_66433 [Coccomyxa subellipsoidea C-169] >gi|384249391|gb|EIE22873.1| hypothetical protein COCSUDRAFT_66433 [Coccomyxa subellipsoidea C-169]	AT3G13224.2		 RNA-binding (RRM/RBD/RNP motifs) family protein 
Ctaxi_contig_36299|comp35135_c6_seq1	-2.785397942	7.465295736	1.46E-40	2.40E-38	soluble inorganic pyrophosphatase	gi|159473581|ref|XP_001694912.1|soluble inorganic pyrophosphatase [Chlamydomonas reinhardtii] >gi|75164812|sp|Q949J1.1|IPYR2_CHLRE RecName: Full=Soluble inorganic pyrophosphatase 2; AltName: Full=Pyrophosphate phospho-hydrolase 2; Short=PPase 2 >gi|14571673|emb|CAC42763.1| soluble inorganic pyrophosphatase [Chlamydomonas reinhardtii] >gi|158276291|gb|EDP02064.1| soluble inorganic pyrophosphatase [Chlamydomonas reinhardtii]	AT3G53620.1	"AtPPa4,PPa4"	 pyrophosphorylase 4 
Ctaxi_contig_65311|comp37008_c0_seq3	-2.779265465	2.066659744	0.001318813	0.005372954	hypothetical protein COCSUDRAFT_47154	gi|545367736|ref|XP_005648674.1|hypothetical protein COCSUDRAFT_47154 [Coccomyxa subellipsoidea C-169] >gi|384250651|gb|EIE24130.1| hypothetical protein COCSUDRAFT_47154 [Coccomyxa subellipsoidea C-169]	NA	NA	NA
Ctaxi_contig_62693|comp36872_c4_seq4	-2.777059625	1.038704759	0.003136974	0.011322345	NA	NA	NA	NA	NA
Ctaxi_contig_51012|comp36210_c5_seq11	-2.775659332	5.563507633	1.53E-24	9.44E-23	ctd small phosphatase-like protein 2-like	gi|302821763|ref|XP_002992543.1|hypothetical protein SELMODRAFT_135380 [Selaginella moellendorffii] >gi|300139745|gb|EFJ06481.1| hypothetical protein SELMODRAFT_135380 [Selaginella moellendorffii]	AT3G55960.1		 Haloacid dehalogenase-like hydrolase (HAD) superfamily protein 
Ctaxi_contig_60951|comp36784_c6_seq7	-2.775184266	0.765274568	0.000832111	0.003591982	nfx1-type zinc finger-containing protein 1	gi|315046896|ref|XP_003172823.1|NFX1-type zinc finger-containing protein 1 [Arthroderma gypseum CBS 118893] >gi|311343209|gb|EFR02412.1| NFX1-type zinc finger-containing protein 1 [Arthroderma gypseum CBS 118893]	NA	NA	NA
Ctaxi_contig_47201|comp35956_c1_seq2	-2.772883777	3.233704547	4.88E-16	1.48E-14	NA	NA	NA	NA	NA
Ctaxi_contig_13405|comp32151_c2_seq3	-2.772658792	2.233553322	7.70E-05	0.00043339	equilibrative nucleotide transporter 1-like	gi|475498967|gb|EMT04125.1|hypothetical protein F775_52121 [Aegilops tauschii]	AT1G02630.1		 Nucleoside transporter family protein 
Ctaxi_contig_53873|comp36372_c1_seq2	-2.771510021	3.681443257	1.11E-05	7.64E-05	glutamate synthase	gi|159490048|ref|XP_001703001.1|ferredoxin-dependent glutamate synthase [Chlamydomonas reinhardtii] >gi|158270908|gb|EDO96739.1| ferredoxin-dependent glutamate synthase [Chlamydomonas reinhardtii]	AT5G04140.1	"GLU1,GLS1,GLUS,FD-GOGAT"	 glutamate synthase 1 
Ctaxi_contig_47698|comp35991_c7_seq2	-2.771303958	0.979970843	0.000966677	0.004094741	NA	NA	NA	NA	NA
Ctaxi_contig_56307|comp36526_c3_seq1	-2.76930066	1.89178195	2.84E-07	2.70E-06	respiratory burst oxidase homolog protein e-like	gi|449477631|ref|XP_004155076.1|PREDICTED: respiratory burst oxidase homolog protein E-like [Cucumis sativus]	AT1G19230.1		 Riboflavin synthase-like superfamily protein 
Ctaxi_contig_43170|comp35689_c0_seq3	-2.765131054	3.919285748	1.70E-22	8.95E-21	hypothetical protein VOLCADRAFT_104654	gi|302837680|ref|XP_002950399.1|hypothetical protein VOLCADRAFT_104654 [Volvox carteri f. nagariensis] >gi|300264404|gb|EFJ48600.1| hypothetical protein VOLCADRAFT_104654 [Volvox carteri f. nagariensis]	NA	NA	NA
Ctaxi_contig_58940|comp36677_c9_seq2	-2.76410154	6.088621806	1.91E-14	4.80E-13	NA	NA	NA	NA	NA
Ctaxi_contig_13689|comp32204_c2_seq1	-2.762974198	3.524965445	3.91E-12	7.39E-11	NA	NA	NA	NA	NA
Ctaxi_contig_68283|comp37121_c1_seq1	-2.760610115	6.376293988	5.28E-29	4.53E-27	tyrosyl-dna phosphodiesterase 1	gi|557551704|gb|ESR62333.1|hypothetical protein CICLE_v10014587mg [Citrus clementina]	AT5G15170.1	TDP1	 tyrosyl-DNA phosphodiesterase-related 
Ctaxi_contig_49945|comp36142_c5_seq3	-2.759134019	4.533277056	6.57E-25	4.19E-23	malic enzyme	gi|545365544|ref|XP_005647736.1|RNB-domain-containing protein [Coccomyxa subellipsoidea C-169] >gi|384249711|gb|EIE23192.1| RNB-domain-containing protein [Coccomyxa subellipsoidea C-169]	AT2G19900.1	"ATNADP-ME1,NADP-ME1"	 NADP-malic enzyme 1 
Ctaxi_contig_67864|comp37103_c2_seq1	-2.758770929	8.257274381	1.58E-25	1.05E-23	acyl- dehydrogenase family member 10	gi|545369367|ref|XP_005649432.1|acyl-CoA dehydrogenase NM domain-like protein [Coccomyxa subellipsoidea C-169] >gi|384251410|gb|EIE24888.1| acyl-CoA dehydrogenase NM domain-like protein [Coccomyxa subellipsoidea C-169]	AT3G06810.1	IBR3	 acyl-CoA dehydrogenase-related 
Ctaxi_contig_52161|comp36272_c0_seq8	-2.758502933	0.762164869	0.004181097	0.014493372	adhesin-like protein	gi|333987538|ref|YP_004520145.1|polymorphic outer membrane protein [Methanobacterium sp. SWAN-1] >gi|503591769|ref|WP_013825845.1| hypothetical protein [Methanobacterium sp. SWAN-1] >gi|333825682|gb|AEG18344.1| polymorphic outer membrane protein [Methanobacterium sp. SWAN-1]	NA	NA	NA
Ctaxi_contig_71066|comp37237_c8_seq1	-2.758389384	4.979865122	1.46E-24	9.05E-23	protein	gi|514642859|ref|XP_004998635.1|hypothetical protein PTSG_00082 [Salpingoeca rosetta] >gi|326426493|gb|EGD72063.1| hypothetical protein PTSG_00082 [Salpingoeca rosetta]	AT5G60710.1		 Zinc finger (C3HC4-type RING finger) family protein 
Ctaxi_contig_43099|comp35685_c2_seq1	-2.755492508	3.945596684	6.64E-16	1.98E-14	NA	NA	NA	NA	NA
Ctaxi_contig_47578|comp35982_c2_seq2	-2.753121406	1.051754865	0.001120241	0.00465985	protein timeless homolog	gi|545358684|ref|XP_005644883.1|hypothetical protein COCSUDRAFT_58046 [Coccomyxa subellipsoidea C-169] >gi|384246850|gb|EIE20339.1| hypothetical protein COCSUDRAFT_58046 [Coccomyxa subellipsoidea C-169]	NA	NA	NA
Ctaxi_contig_26264|comp34127_c1_seq1	-2.750208716	1.245932331	0.000123742	0.00066311	NA	NA	NA	NA	NA
Ctaxi_contig_24454|comp33936_c1_seq1	-2.748332872	0.730275147	0.002538966	0.009449453	NA	NA	NA	NA	NA
Ctaxi_contig_23573|comp33811_c4_seq1	-2.742390727	1.965993437	3.47E-05	0.000212517	NA	NA	NA	NA	NA
Ctaxi_contig_65823|comp37025_c3_seq1	-2.74234483	2.128905875	4.77E-08	5.24E-07	NA	NA	NA	NA	NA
Ctaxi_contig_40781|comp35531_c2_seq8	-2.741906571	2.596378237	1.28E-10	1.98E-09	NA	NA	NA	NA	NA
Ctaxi_contig_47203|comp35956_c2_seq2	-2.741343721	1.89165334	7.00E-07	6.19E-06	NA	NA	NA	NA	NA
Ctaxi_contig_16048|comp32662_c2_seq1	-2.73957931	0.948771462	0.000519298	0.002372609	NA	NA	NA	NA	NA
Ctaxi_contig_71947|comp37270_c4_seq2	-2.737328227	0.749429121	0.005855773	0.019317587	NA	NA	NA	NA	NA
Ctaxi_contig_60059|comp36735_c7_seq1	-2.734395192	0.983531048	0.000312076	0.001510362	NA	NA	NA	NA	NA
Ctaxi_contig_7967|comp30461_c0_seq1	-2.73309187	5.500930492	1.32E-31	1.35E-29	short-chain dehydrogenase reductase sdr	gi|354488125|ref|XP_003506221.1|PREDICTED: 17-beta-hydroxysteroid dehydrogenase type 6-like [Cricetulus griseus]	AT5G10050.1		 NAD(P)-binding Rossmann-fold superfamily protein 
Ctaxi_contig_49244|comp36093_c0_seq6	-2.732394618	5.695690827	1.22E-32	1.30E-30	NA	NA	NA	NA	NA
Ctaxi_contig_12320|comp31911_c1_seq2	-2.727739299	0.952780145	0.000522344	0.002385836	adaptin ear-binding coat-associated	"gi|552816121|ref|XP_005844608.1|hypothetical protein CHLNCDRAFT_10071, partial [Chlorella variabilis] >gi|307104251|gb|EFN52506.1| hypothetical protein CHLNCDRAFT_10071, partial [Chlorella variabilis]"	AT1G03900.1	"ATNAP4,NAP4"	 non-intrinsic ABC protein 4 
Ctaxi_contig_54459|comp36410_c4_seq10	-2.727637713	3.901282335	2.02E-15	5.66E-14	NA	NA	NA	NA	NA
Ctaxi_contig_21075|comp33458_c0_seq5	-2.725474621	5.976501978	2.63E-08	3.00E-07	NA	NA	NA	NA	NA
Ctaxi_contig_31324|comp34678_c1_seq5	-2.71645853	1.373601871	0.000113399	0.000613081	NA	NA	NA	NA	NA
Ctaxi_contig_42070|comp35611_c3_seq1	-2.713372519	2.678864842	2.47E-11	4.20E-10	protein gar2-like	"gi|449513509|ref|XP_004164344.1|PREDICTED: 31 kDa ribonucleoprotein, chloroplastic-like [Cucumis sativus]"	AT3G55340.1	PHIP1	 phragmoplastin interacting protein 1 
Ctaxi_contig_54769|comp36428_c3_seq3	-2.710500366	4.445810266	0.000204808	0.001037665	low quality protein: kallikrein-8	gi|504164417|ref|XP_004592341.1|PREDICTED: chymotrypsin-like elastase family member 3B-like [Ochotona princeps]	NA	NA	NA
Ctaxi_contig_45286|comp35815_c0_seq1	-2.710114116	5.621308727	1.19E-27	9.14E-26	alkaline phosphatase	gi|389876502|ref|YP_006370067.1|hypothetical protein TMO_0644 [Tistrella mobilis KA081020-065] >gi|504557061|ref|WP_014744163.1| alkaline phosphatase [Tistrella mobilis] >gi|388527286|gb|AFK52483.1| hypothetical protein TMO_0644 [Tistrella mobilis KA081020-065]	NA	NA	NA
Ctaxi_contig_40770|comp35531_c0_seq1	-2.70918936	4.484628893	3.55E-23	1.96E-21	NA	NA	NA	NA	NA
Ctaxi_contig_45409|comp35825_c1_seq5	-2.706213857	4.775789464	5.53E-30	5.08E-28	NA	NA	NA	NA	NA
Ctaxi_contig_68692|comp37134_c4_seq9	-2.704106907	3.343669337	0.000100288	0.000549703	membrane protein	gi|84488873|ref|YP_447105.1|asn/thr-rich large protein family protein [Methanosphaera stadtmanae DSM 3091] >gi|499724927|ref|WP_011405661.1| asn/thr-rich large protein family protein [Methanosphaera stadtmanae] >gi|84372192|gb|ABC56462.1| member of asn/thr-rich large protein family [Methanosphaera stadtmanae DSM 3091]	NA	NA	NA
Ctaxi_contig_61169|comp36794_c5_seq4	-2.702853967	2.164120795	2.66E-07	2.54E-06	NA	NA	NA	NA	NA
Ctaxi_contig_49165|comp36086_c10_seq1	-2.702718996	5.365044408	2.49E-28	2.01E-26	NA	NA	NA	NA	NA
Ctaxi_contig_56306|comp36526_c2_seq1	-2.701722654	2.937651151	3.15E-11	5.29E-10	nadph oxidase 5	gi|443711203|gb|ELU05067.1|hypothetical protein CAPTEDRAFT_147619 [Capitella teleta]	AT4G23650.1	"CDPK6,CPK3"	 calcium-dependent protein kinase 6 
Ctaxi_contig_44496|comp35775_c4_seq6	-2.698362595	2.364917334	5.42E-10	7.75E-09	endo- -beta-xylanase	gi|547800086|ref|WP_022209743.1|putative uncharacterized protein [Bacteroides cellulosilyticus CAG:158] >gi|524424651|emb|CDB71166.1| putative uncharacterized protein [Bacteroides cellulosilyticus CAG:158]	NA	NA	NA
Ctaxi_contig_9587|comp31139_c2_seq1	-2.69593819	0.693028005	0.002662484	0.009839791	NA	NA	NA	NA	NA
Ctaxi_contig_50421|comp36173_c3_seq1	-2.695210985	2.282636128	4.18E-09	5.37E-08	NA	NA	NA	NA	NA
Ctaxi_contig_23182|comp33764_c4_seq1	-2.692759276	3.514021406	3.33E-07	3.12E-06	macrophage mannose receptor 1-like	gi|528512682|ref|XP_005173902.1|PREDICTED: macrophage mannose receptor 1-like [Danio rerio]	NA	NA	NA
Ctaxi_contig_43924|comp35747_c2_seq1	-2.69188827	3.421523477	1.26E-13	2.91E-12	NA	NA	NA	NA	NA
Ctaxi_contig_16866|comp32801_c0_seq7	-2.691722861	3.564786769	1.47E-08	1.74E-07	NA	NA	NA	NA	NA
Ctaxi_contig_59557|comp36705_c1_seq2	-2.688202668	3.203442405	2.77E-11	4.69E-10	ankyrin repeat and sam domain-containing protein 6-like isoform x2	gi|187251478|ref|YP_001875960.1|ankyrin [Elusimicrobium minutum Pei191] >gi|501383672|ref|WP_012415238.1| ankyrin [Elusimicrobium minutum] >gi|186971638|gb|ACC98623.1| Ankyrin [Elusimicrobium minutum Pei191]	AT2G03430.1		 Ankyrin repeat family protein 
Ctaxi_contig_16526|comp32742_c0_seq7	-2.685256353	0.733579993	0.004532652	0.015557079	u2 small nuclear ribonucleoprotein a	gi|545362665|ref|XP_005646541.1|L domain-like protein [Coccomyxa subellipsoidea C-169] >gi|384248513|gb|EIE21997.1| L domain-like protein [Coccomyxa subellipsoidea C-169]	AT1G09760.1	U2A'	 U2 small nuclear ribonucleoprotein A 
Ctaxi_contig_10349|comp31371_c3_seq2	-2.68452753	1.231632035	0.017104318	0.047458848	NA	NA	NA	NA	NA
Ctaxi_contig_61166|comp36794_c5_seq1	-2.682833125	4.102564867	2.51E-14	6.20E-13	protein	gi|514642859|ref|XP_004998635.1|hypothetical protein PTSG_00082 [Salpingoeca rosetta] >gi|326426493|gb|EGD72063.1| hypothetical protein PTSG_00082 [Salpingoeca rosetta]	NA	NA	NA
Ctaxi_contig_47830|comp35999_c2_seq2	-2.679798518	2.460726692	1.24E-08	1.49E-07	NA	NA	NA	NA	NA
Ctaxi_contig_55930|comp36502_c2_seq2	-2.678864942	4.596002397	4.05E-18	1.47E-16	NA	NA	NA	NA	NA
Ctaxi_contig_13047|comp32066_c0_seq3	-2.675981079	1.92605151	2.66E-08	3.03E-07	hypothetical protein CHLREDRAFT_184975	gi|159479290|ref|XP_001697726.1|hypothetical protein CHLREDRAFT_184975 [Chlamydomonas reinhardtii] >gi|158274094|gb|EDO99878.1| predicted protein [Chlamydomonas reinhardtii]	NA	NA	NA
Ctaxi_contig_13295|comp32128_c1_seq4	-2.675623722	2.257317752	0.001745098	0.006821044	NA	NA	NA	NA	NA
Ctaxi_contig_52166|comp36272_c1_seq2	-2.672223088	1.420409581	0.00074332	0.003251228	NA	NA	NA	NA	NA
Ctaxi_contig_56075|comp36511_c4_seq2	-2.668529968	1.064527055	0.010192751	0.030819548	transcription regulator not2 not3 not5 family protein	gi|357119940|ref|XP_003561690.1|PREDICTED: uncharacterized protein LOC100823027 [Brachypodium distachyon]	AT5G18230.1		 transcription regulator NOT2/NOT3/NOT5 family protein 
Ctaxi_contig_55074|comp36444_c4_seq5	-2.666791229	1.932765718	1.14E-07	1.16E-06	NA	NA	NA	NA	NA
Ctaxi_contig_61931|comp36835_c1_seq4	-2.666197123	1.586487309	0.001311201	0.005342629	wd repeat-containing protein 43-like	gi|545355071|ref|XP_005643354.1|NUC189-domain-containing protein [Coccomyxa subellipsoidea C-169] >gi|384245316|gb|EIE18810.1| NUC189-domain-containing protein [Coccomyxa subellipsoidea C-169]	AT5G11240.1		 transducin family protein / WD-40 repeat family protein 
Ctaxi_contig_55863|comp36496_c1_seq1	-2.661276259	1.36998958	4.92E-05	0.00029028	dead deah box helicase	gi|545370263|ref|XP_005649787.1|P-loop containing nucleoside triphosphate hydrolase protein [Coccomyxa subellipsoidea C-169] >gi|384251766|gb|EIE25243.1| P-loop containing nucleoside triphosphate hydrolase protein [Coccomyxa subellipsoidea C-169]	AT1G70070.1	"EMB25,PDE317,ISE2"	" DEAD/DEAH box helicase, putative "
Ctaxi_contig_53847|comp36371_c0_seq4	-2.659756236	3.64919885	1.22E-18	4.57E-17	NA	NA	NA	NA	NA
Ctaxi_contig_46208|comp35883_c1_seq7	-2.658802117	4.171363181	6.83E-16	2.03E-14	NA	NA	NA	NA	NA
Ctaxi_contig_43106|comp35685_c2_seq8	-2.657980983	5.970418682	1.64E-05	0.000108796	NA	NA	NA	NA	NA
Ctaxi_contig_21420|comp33511_c2_seq1	-2.656714393	1.166785618	6.72E-05	0.000384521	argonaute family member	gi|325193161|emb|CCA27516.1|Argonaute2 (AGO2) putative [Albugo laibachii Nc14]	AT5G43810.2	ZLL	 Stabilizer of iron transporter SufD / Polynucleotidyl transferase 
Ctaxi_contig_53863|comp36371_c6_seq1	-2.656544009	5.775066679	6.68E-26	4.57E-24	NA	NA	NA	NA	NA
Ctaxi_contig_61041|comp36790_c2_seq2	-2.650829554	1.797142654	2.36E-06	1.88E-05	NA	NA	NA	NA	NA
Ctaxi_contig_15898|comp32636_c3_seq4	-2.648714003	0.714327283	0.005011127	0.016947733	NA	NA	NA	NA	NA
Ctaxi_contig_22485|comp33672_c0_seq1	-2.648281078	1.491049569	0.000118713	0.000638646	NA	NA	NA	NA	NA
Ctaxi_contig_49243|comp36093_c0_seq5	-2.647879863	7.333988838	1.18E-15	3.42E-14	NA	NA	NA	NA	NA
Ctaxi_contig_24685|comp33969_c4_seq1	-2.644197826	1.780491632	4.42E-06	3.32E-05	NA	NA	NA	NA	NA
Ctaxi_contig_17251|comp32876_c0_seq8	-2.641745003	1.145665446	0.00098689	0.004170322	protein kinase	"gi|545364416|ref|XP_005647271.1|kinase-like protein, partial [Coccomyxa subellipsoidea C-169] >gi|384249245|gb|EIE22727.1| kinase-like protein, partial [Coccomyxa subellipsoidea C-169]"	AT3G53030.1	SRPK4	 ser/arg-rich protein kinase 4 
Ctaxi_contig_56310|comp36526_c5_seq1	-2.641633784	3.481012807	9.81E-15	2.54E-13	respiratory burst oxidase homolog	gi|527193689|gb|EPS63617.1|hypothetical protein M569_11166 [Genlisea aurea]	AT3G45810.1		 ferric reductase-like transmembrane component family protein 
Ctaxi_contig_55893|comp36499_c1_seq2	-2.635996135	1.805690269	7.21E-06	5.16E-05	protein	gi|552833141|ref|XP_005848491.1|hypothetical protein CHLNCDRAFT_144939 [Chlorella variabilis] >gi|307108148|gb|EFN56389.1| hypothetical protein CHLNCDRAFT_144939 [Chlorella variabilis]	NA	NA	NA
Ctaxi_contig_31197|comp34664_c1_seq3	-2.634664456	3.380738179	3.08E-09	4.03E-08	NA	NA	NA	NA	NA
Ctaxi_contig_65025|comp36995_c2_seq2	-2.634260737	0.653989321	0.013525468	0.039058502	NA	NA	NA	NA	NA
Ctaxi_contig_33285|comp34860_c0_seq3	-2.631924901	0.693857067	0.008436515	0.026269052	NA	NA	NA	NA	NA
Ctaxi_contig_15907|comp32636_c5_seq1	-2.629979661	1.649198405	4.77E-06	3.55E-05	NA	NA	NA	NA	NA
Ctaxi_contig_40160|comp35476_c0_seq3	-2.629383277	2.350413919	0.003467982	0.012337354	chalcone--flavonone isomerase-like	gi|545353966|ref|XP_005642818.1|hypothetical protein COCSUDRAFT_34588 [Coccomyxa subellipsoidea C-169] >gi|384244776|gb|EIE18274.1| hypothetical protein COCSUDRAFT_34588 [Coccomyxa subellipsoidea C-169]	AT2G26310.3		 Chalcone-flavanone isomerase family protein 
Ctaxi_contig_20563|comp33396_c7_seq2	-2.626688076	2.679664039	1.05E-09	1.46E-08	NA	NA	NA	NA	NA
Ctaxi_contig_43735|comp35733_c0_seq2	-2.624501351	2.254428723	3.23E-07	3.03E-06	NA	NA	NA	NA	NA
Ctaxi_contig_51016|comp36210_c5_seq15	-2.620201418	5.057897465	3.44E-27	2.60E-25	NA	NA	NA	NA	NA
Ctaxi_contig_51013|comp36210_c5_seq12	-2.620005131	5.689528888	1.42E-23	8.11E-22	NA	NA	NA	NA	NA
Ctaxi_contig_38691|comp35343_c6_seq1	-2.619740763	1.667571889	8.26E-05	0.000462687	NA	NA	NA	NA	NA
Ctaxi_contig_37919|comp35279_c3_seq13	-2.614725946	0.869273187	0.000797074	0.003458647	NA	NA	NA	NA	NA
Ctaxi_contig_28193|comp34343_c3_seq1	-2.614348494	6.123776068	6.19E-21	2.82E-19	voltage-dependent calcium channel subunit alpha-2 delta-2	gi|514642859|ref|XP_004998635.1|hypothetical protein PTSG_00082 [Salpingoeca rosetta] >gi|326426493|gb|EGD72063.1| hypothetical protein PTSG_00082 [Salpingoeca rosetta]	AT1G52310.1		 protein kinase family protein / C-type lectin domain-containing protein 
Ctaxi_contig_15890|comp32636_c0_seq1	-2.614082973	2.104249484	3.27E-08	3.68E-07	NA	NA	NA	NA	NA
Ctaxi_contig_46964|comp35938_c0_seq1	-2.60579851	2.028005692	1.67E-07	1.66E-06	soul-domain-containing protein	gi|545354458|ref|XP_005643063.1|SOUL-domain-containing protein [Coccomyxa subellipsoidea C-169] >gi|384245023|gb|EIE18519.1| SOUL-domain-containing protein [Coccomyxa subellipsoidea C-169]	AT5G20140.2		 SOUL heme-binding family protein 
Ctaxi_contig_31799|comp34727_c1_seq3	-2.604882812	2.455640991	2.04E-06	1.64E-05	kinase-like protein	gi|159490814|ref|XP_001703368.1|predicted protein [Chlamydomonas reinhardtii] >gi|158280292|gb|EDP06050.1| predicted protein [Chlamydomonas reinhardtii]	AT1G70430.1		 Protein kinase superfamily protein 
Ctaxi_contig_40880|comp35539_c2_seq1	-2.601927171	6.209102491	1.77E-34	2.09E-32	NA	NA	NA	NA	NA
Ctaxi_contig_48949|comp36072_c4_seq9	-2.597637345	2.500683135	1.58E-07	1.58E-06	wd40 domain-containing protein	gi|255079880|ref|XP_002503520.1|predicted protein [Micromonas sp. RCC299] >gi|226518787|gb|ACO64778.1| predicted protein [Micromonas sp. RCC299]	AT5G43930.4		 Transducin family protein / WD-40 repeat family protein 
Ctaxi_contig_25218|comp34031_c1_seq1	-2.5897883	5.937118431	4.65E-30	4.29E-28	NA	NA	NA	NA	NA
Ctaxi_contig_67113|comp37079_c2_seq1	-2.589414463	6.66046663	1.63E-30	1.54E-28	animal heme peroxidase homologue	gi|546324756|ref|XP_005718460.1|Animal heme peroxidase homologue [Chondrus crispus] >gi|515797849|emb|CDF77596.1| Animal heme peroxidase homologue [Chondrus crispus]	AT1G73680.2	ALPHADOX2	 alpha dioxygenase 
Ctaxi_contig_43926|comp35747_c4_seq1	-2.588369153	1.985761671	3.52E-07	3.29E-06	NA	NA	NA	NA	NA
Ctaxi_contig_22640|comp33693_c1_seq1	-2.587689032	0.627035347	0.002351212	0.008840001	NA	NA	NA	NA	NA
Ctaxi_contig_20961|comp33443_c2_seq4	-2.581220821	1.375729294	0.00134306	0.005454901	NA	NA	NA	NA	NA
Ctaxi_contig_9008|comp30922_c1_seq1	-2.578614381	1.116988735	0.000417806	0.001950862	NA	NA	NA	NA	NA
Ctaxi_contig_68393|comp37125_c3_seq8	-2.575340123	2.206690769	1.17E-06	9.84E-06	NA	NA	NA	NA	NA
Ctaxi_contig_56167|comp36515_c0_seq2	-2.573477171	4.236365054	1.03E-17	3.62E-16	NA	NA	NA	NA	NA
Ctaxi_contig_33946|comp34914_c2_seq2	-2.570559553	2.105471876	0.000867122	0.003724333	NA	NA	NA	NA	NA
Ctaxi_contig_71067|comp37237_c8_seq2	-2.567744026	1.126785266	0.001599911	0.006329307	NA	NA	NA	NA	NA
Ctaxi_contig_30454|comp34588_c0_seq1	-2.567038944	0.641373994	0.004645641	0.015869225	ankyrin repeat protein	"gi|123476441|ref|XP_001321393.1|ankyrin repeat protein [Trichomonas vaginalis G3] >gi|121904218|gb|EAY09170.1| ankyrin repeat protein, putative [Trichomonas vaginalis G3]"	AT3G04710.1	TPR10	 ankyrin repeat family protein 
Ctaxi_contig_50681|comp36188_c1_seq20	-2.563231332	2.273392893	2.48E-05	0.000157637	NA	NA	NA	NA	NA
Ctaxi_contig_43922|comp35747_c1_seq1	-2.562702784	2.634669597	3.73E-10	5.43E-09	NA	NA	NA	NA	NA
Ctaxi_contig_26691|comp34170_c1_seq1	-2.562112918	0.826784284	0.011957778	0.03522829	uroporphyrinogen decarboxylase	gi|545364272|ref|XP_005647200.1|uroporphyrinogen-iii decarboxylase [Coccomyxa subellipsoidea C-169] >gi|384249174|gb|EIE22656.1| uroporphyrinogen-iii decarboxylase [Coccomyxa subellipsoidea C-169]	AT2G40490.1	HEME2	 Uroporphyrinogen decarboxylase 
Ctaxi_contig_42659|comp35653_c1_seq15	-2.562001229	1.831187328	9.73E-06	6.78E-05	NA	NA	NA	NA	NA
Ctaxi_contig_50199|comp36159_c0_seq11	-2.561796272	0.634183429	0.004312939	0.014901496	NA	NA	NA	NA	NA
Ctaxi_contig_63092|comp36895_c2_seq11	-2.558334268	3.326467017	1.05E-15	3.05E-14	NA	NA	NA	NA	NA
Ctaxi_contig_53581|comp36352_c1_seq1	-2.553411367	0.892162331	0.001280192	0.00523311	NA	NA	NA	NA	NA
Ctaxi_contig_21777|comp33573_c3_seq1	-2.553080792	7.910674406	1.20E-15	3.47E-14	NA	NA	NA	NA	NA
Ctaxi_contig_35362|comp35047_c1_seq3	-2.552157238	2.496711631	1.17E-07	1.19E-06	NA	NA	NA	NA	NA
Ctaxi_contig_41101|comp35557_c0_seq4	-2.551835878	1.714797166	3.48E-05	0.00021286	NA	NA	NA	NA	NA
Ctaxi_contig_64559|comp36969_c2_seq3	-2.551071103	1.280792156	0.001598506	0.00632454	NA	NA	NA	NA	NA
Ctaxi_contig_42645|comp35653_c1_seq1	-2.547176551	3.201568226	4.68E-07	4.26E-06	chymotrypsin-like serine protease	gi|4868165|gb|AAD31187.1|AF127088_1chymotrypsinogen [Rhyzopertha dominica]	NA	NA	NA
Ctaxi_contig_40043|comp35466_c2_seq1	-2.544181484	6.127833138	3.88E-23	2.14E-21	kinesin-like polypeptides	gi|323448032|gb|EGB03936.1|hypothetical protein AURANDRAFT_1243 [Aureococcus anophagefferens]	NA	NA	NA
Ctaxi_contig_59786|comp36721_c0_seq4	-2.543007739	2.276292244	1.70E-07	1.68E-06	chaperone activity of bc1 complex- mitochondrial-like	gi|302845042|ref|XP_002954060.1|hypothetical protein VOLCADRAFT_106237 [Volvox carteri f. nagariensis] >gi|300260559|gb|EFJ44777.1| hypothetical protein VOLCADRAFT_106237 [Volvox carteri f. nagariensis]	AT4G01660.1	"ATABC1,ATATH10,ABC1"	 ABC transporter 1 
Ctaxi_contig_28959|comp34432_c2_seq4	-2.542739163	3.012605996	1.81E-10	2.74E-09	ankyrin repeat protein	"gi|123437955|ref|XP_001309767.1|ankyrin repeat protein [Trichomonas vaginalis G3] >gi|121891508|gb|EAX96837.1| ankyrin repeat protein, putative [Trichomonas vaginalis G3]"	AT2G03430.1		 Ankyrin repeat family protein 
Ctaxi_contig_16047|comp32662_c1_seq1	-2.540893565	1.455523319	6.07E-05	0.000351514	NA	NA	NA	NA	NA
Ctaxi_contig_26372|comp34138_c0_seq6	-2.54023414	0.55879652	0.006229966	0.020353281	NA	NA	NA	NA	NA
Ctaxi_contig_51001|comp36210_c4_seq1	-2.537138496	4.584749707	1.59E-17	5.47E-16	ctd small phosphatase-like protein 2-like	gi|460388574|ref|XP_004239942.1|PREDICTED: uncharacterized protein C2F7.02c-like [Solanum lycopersicum]	AT3G55960.1		 Haloacid dehalogenase-like hydrolase (HAD) superfamily protein 
Ctaxi_contig_42513|comp35640_c1_seq1	-2.536687599	1.953526459	8.50E-07	7.38E-06	presequence protease chloroplastic mitochondrial-like	gi|552814363|ref|XP_005844172.1|hypothetical protein CHLNCDRAFT_139318 [Chlorella variabilis] >gi|307103813|gb|EFN52070.1| hypothetical protein CHLNCDRAFT_139318 [Chlorella variabilis]	AT3G19170.1	"ATPREP1,ATZNMP,PREP1"	 presequence protease 1 
Ctaxi_contig_58321|comp36645_c3_seq3	-2.535520352	0.557414249	0.011177862	0.033299158	cullin-like protein	gi|255075861|ref|XP_002501605.1|predicted protein [Micromonas sp. RCC299] >gi|226516869|gb|ACO62863.1| predicted protein [Micromonas sp. RCC299]	AT4G02570.4	CUL1	 cullin 1 
Ctaxi_contig_55659|comp36484_c2_seq3	-2.535085467	4.18979442	1.96E-21	9.23E-20	NA	NA	NA	NA	NA
Ctaxi_contig_52637|comp36305_c2_seq5	-2.530572887	4.217511746	1.11E-06	9.43E-06	NA	NA	NA	NA	NA
Ctaxi_contig_26918|comp34194_c0_seq1	-2.530288443	1.9451309	5.15E-05	0.000302522	NA	NA	NA	NA	NA
Ctaxi_contig_59784|comp36721_c0_seq2	-2.529550974	4.244803997	2.28E-24	1.38E-22	chaperone activity of bc1 complex- mitochondrial-like	"gi|405957185|gb|EKC23415.1|Chaperone activity of bc1 complex-like, mitochondrial [Crassostrea gigas]"	AT4G01660.1	"ATABC1,ATATH10,ABC1"	 ABC transporter 1 
Ctaxi_contig_49149|comp36086_c0_seq1	-2.529269946	6.28677348	3.72E-21	1.72E-19	alkaline phosphatase	"gi|302839093|ref|XP_002951104.1|alkaline phosphatase, secreted, phosphate-repressible [Volvox carteri f. nagariensis] >gi|300263799|gb|EFJ47998.1| alkaline phosphatase, secreted, phosphate-repressible [Volvox carteri f. nagariensis]"	NA	NA	NA
Ctaxi_contig_28198|comp34343_c4_seq5	-2.528357518	2.6023381	5.64E-07	5.07E-06	macrophage mannose receptor 1-like	gi|498980150|ref|XP_004549748.1|PREDICTED: macrophage mannose receptor 1-like [Maylandia zebra]	AT1G52310.1		 protein kinase family protein / C-type lectin domain-containing protein 
Ctaxi_contig_46606|comp35910_c1_seq1	-2.527606841	5.120115591	5.35E-21	2.44E-19	replication protein a 70 kda dna-binding subunit-like	gi|145356040|ref|XP_001422250.1|predicted protein [Ostreococcus lucimarinus CCE9901] >gi|144582490|gb|ABP00567.1| predicted protein [Ostreococcus lucimarinus CCE9901]	AT5G08020.1	"ATRPA70B,RPA70B"	 RPA70-kDa subunit B 
Ctaxi_contig_27043|comp34206_c0_seq4	-2.523454275	3.073310542	7.26E-08	7.73E-07	protein	gi|255081070|ref|XP_002504101.1|predicted protein [Micromonas sp. RCC299] >gi|226519368|gb|ACO65359.1| predicted protein [Micromonas sp. RCC299]	AT1G69840.7		 SPFH/Band 7/PHB domain-containing membrane-associated protein family 
Ctaxi_contig_25623|comp34066_c0_seq11	-2.522325145	0.616186471	0.005497831	0.018310303	NA	NA	NA	NA	NA
Ctaxi_contig_51385|comp36235_c5_seq1	-2.521578913	3.138107781	8.40E-12	1.53E-10	NA	NA	NA	NA	NA
Ctaxi_contig_55793|comp36492_c0_seq3	-2.519039991	2.124149108	2.59E-06	2.04E-05	flagellar associated protein	gi|302853934|ref|XP_002958479.1|hypothetical protein VOLCADRAFT_108142 [Volvox carteri f. nagariensis] >gi|300256207|gb|EFJ40479.1| hypothetical protein VOLCADRAFT_108142 [Volvox carteri f. nagariensis]	NA	NA	NA
Ctaxi_contig_7310|comp30043_c0_seq1	-2.517276188	0.774301073	0.008983304	0.027634761	protein yipf6-like	gi|226491614|ref|NP_001141665.1|uncharacterized protein LOC100273791 [Zea mays] >gi|194705472|gb|ACF86820.1| unknown [Zea mays]	AT2G18840.1		 Integral membrane Yip1 family protein 
Ctaxi_contig_19419|comp33200_c2_seq2	-2.516503644	0.911491724	0.012147919	0.03568226	NA	NA	NA	NA	NA
Ctaxi_contig_20432|comp33374_c0_seq1	-2.516473269	6.464541968	2.00E-21	9.39E-20	membrane aaa-metalloprotease	gi|145350390|ref|XP_001419590.1|predicted protein [Ostreococcus lucimarinus CCE9901] >gi|144579822|gb|ABO97883.1| predicted protein [Ostreococcus lucimarinus CCE9901]	AT5G42270.1	"VAR1,FTSH5"	 FtsH extracellular protease family 
Ctaxi_contig_12450|comp31941_c0_seq5	-2.514693264	1.018705973	0.001495288	0.005969092	NA	NA	NA	NA	NA
Ctaxi_contig_21394|comp33507_c1_seq1	-2.513340724	1.726316861	7.15E-05	0.000406127	protein	gi|302847301|ref|XP_002955185.1|hypothetical protein VOLCADRAFT_83102 [Volvox carteri f. nagariensis] >gi|300259477|gb|EFJ43704.1| hypothetical protein VOLCADRAFT_83102 [Volvox carteri f. nagariensis]	AT4G00840.1		 DHHC-type zinc finger family protein 
Ctaxi_contig_68382|comp37125_c2_seq1	-2.510445771	3.81615943	4.08E-18	1.48E-16	polymorphic outer membrane protein	gi|428219806|ref|YP_007104271.1|polymorphic outer membrane protein [Pseudanabaena sp. PCC 7367] >gi|504979694|ref|WP_015166796.1| polymorphic outer membrane protein [Pseudanabaena sp. PCC 7367] >gi|427991588|gb|AFY71843.1| polymorphic outer membrane protein [Pseudanabaena sp. PCC 7367]	NA	NA	NA
Ctaxi_contig_45293|comp35815_c6_seq1	-2.508476074	5.336338226	2.83E-29	2.49E-27	alkaline phosphatase	gi|390951016|ref|YP_006414775.1|putative phosphatase [Thiocystis violascens DSM 198] >gi|504591982|ref|WP_014779084.1| phosphatase [Thiocystis violascens] >gi|390427585|gb|AFL74650.1| putative phosphatase [Thiocystis violascens DSM 198]	NA	NA	NA
Ctaxi_contig_63310|comp36911_c5_seq1	-2.507455306	0.887077497	0.005287323	0.017709766	NA	NA	NA	NA	NA
Ctaxi_contig_15959|comp32645_c1_seq1	-2.505884944	2.133309808	3.60E-05	0.000219787	NA	NA	NA	NA	NA
Ctaxi_contig_69392|comp37166_c0_seq2	-2.504822105	4.824951679	2.62E-22	1.36E-20	NA	NA	NA	NA	NA
Ctaxi_contig_39497|comp35417_c0_seq3	-2.504538122	5.052936307	4.99E-28	3.95E-26	NA	NA	NA	NA	NA
Ctaxi_contig_69881|comp37183_c3_seq1	-2.501483416	3.025171534	2.03E-12	3.98E-11	protoporphyrin ix magnesium chelatase	"gi|545371646|ref|XP_005650357.1|hydrogenobyrinic acid a,c-diamide cobaltochelatase, partial [Coccomyxa subellipsoidea C-169] >gi|384252337|gb|EIE25813.1| hydrogenobyrinic acid a,c-diamide cobaltochelatase, partial [Coccomyxa subellipsoidea C-169]"	AT5G13630.2	"GUN5,CCH,CHLH,CCH1,ABAR"	" magnesium-chelatase subunit chlH, chloroplast, putative / Mg-protoporphyrin IX chelatase, putative (CHLH) "
Ctaxi_contig_36105|comp35118_c4_seq2	-2.501086146	5.735187147	1.99E-32	2.10E-30	flagellar basal body protein	gi|159478627|ref|XP_001697404.1|flagellar/basal body protein [Chlamydomonas reinhardtii] >gi|158274562|gb|EDP00344.1| flagellar/basal body protein [Chlamydomonas reinhardtii]	NA	NA	NA
Ctaxi_contig_44113|comp35757_c0_seq3	-2.498459739	4.829092022	7.73E-23	4.19E-21	NA	NA	NA	NA	NA
Ctaxi_contig_33333|comp34863_c0_seq5	-2.497037798	2.417084236	2.24E-06	1.79E-05	NA	NA	NA	NA	NA
Ctaxi_contig_42161|comp35617_c8_seq3	-2.495679972	1.414447631	7.17E-05	0.000407413	NA	NA	NA	NA	NA
Ctaxi_contig_70941|comp37231_c1_seq1	-2.49413819	5.834649611	9.56E-24	5.53E-22	NA	NA	NA	NA	NA
Ctaxi_contig_44495|comp35775_c4_seq5	-2.489948948	4.108600724	2.15E-20	9.30E-19	endo- -beta-xylanase	"gi|495094078|ref|WP_007818901.1|putative endo-1,3-beta-xylanase [Streptomyces sp. Tu6071] >gi|332742571|gb|EGJ73012.1| putative endo-1,3-beta-xylanase [Streptomyces sp. Tu6071]"	NA	NA	NA
Ctaxi_contig_58936|comp36677_c8_seq1	-2.488674684	2.117036466	7.29E-08	7.76E-07	NA	NA	NA	NA	NA
Ctaxi_contig_56308|comp36526_c4_seq1	-2.488432748	0.586331533	0.004073033	0.014155958	NA	NA	NA	NA	NA
Ctaxi_contig_29402|comp34478_c1_seq4	-2.485001544	2.882666466	1.72E-12	3.41E-11	cytochrome p450	gi|545357748|ref|XP_005644485.1|hypothetical protein COCSUDRAFT_58178 [Coccomyxa subellipsoidea C-169] >gi|384246451|gb|EIE19941.1| hypothetical protein COCSUDRAFT_58178 [Coccomyxa subellipsoidea C-169]	NA	NA	NA
Ctaxi_contig_26805|comp34181_c1_seq15	-2.484708093	1.022607157	0.001436925	0.005771751	NA	NA	NA	NA	NA
Ctaxi_contig_21164|comp33470_c1_seq3	-2.484195329	4.542020877	1.02E-06	8.69E-06	nuclear transcription factor y subunit a-3	gi|222623765|gb|EEE57897.1|hypothetical protein OsJ_08579 [Oryza sativa Japonica Group]	AT1G72830.1	"HAP2C,ATHAP2C,NF-YA3"	" nuclear factor Y, subunit A3 "
Ctaxi_contig_67271|comp37086_c2_seq6	-2.478780213	2.564229497	1.40E-07	1.40E-06	NA	NA	NA	NA	NA
Ctaxi_contig_27512|comp34260_c0_seq2	-2.476502093	4.083134161	3.39E-07	3.17E-06	NA	NA	NA	NA	NA
Ctaxi_contig_38531|comp35327_c0_seq1	-2.475177371	2.457807929	4.40E-08	4.86E-07	mfs general substrate transporter	gi|545364674|ref|XP_005647379.1|MFS general substrate transporter [Coccomyxa subellipsoidea C-169] >gi|384249353|gb|EIE22835.1| MFS general substrate transporter [Coccomyxa subellipsoidea C-169]	AT4G36790.1		 Major facilitator superfamily protein 
Ctaxi_contig_44851|comp35788_c1_seq1	-2.474889606	1.900440649	3.53E-05	0.000215824	2 -phosphodiesterase 12-like isoform x1	gi|545370085|ref|XP_005649715.1|hypothetical protein COCSUDRAFT_65132 [Coccomyxa subellipsoidea C-169] >gi|384251694|gb|EIE25171.1| hypothetical protein COCSUDRAFT_65132 [Coccomyxa subellipsoidea C-169]	NA	NA	NA
Ctaxi_contig_20181|comp33334_c1_seq7	-2.469402744	1.887427854	1.44E-06	1.19E-05	NA	NA	NA	NA	NA
Ctaxi_contig_18892|comp33128_c0_seq2	-2.468970207	0.580370101	0.011948995	0.035212241	protein	gi|159463126|ref|XP_001689793.1|predicted protein [Chlamydomonas reinhardtii] >gi|158283781|gb|EDP09531.1| predicted protein [Chlamydomonas reinhardtii]	NA	NA	NA
Ctaxi_contig_46869|comp35930_c0_seq2	-2.467412728	1.392308333	0.008057563	0.025275411	capsule biosynthesis protein	gi|557723048|dbj|GAD98204.1|polyglutamate biosynthesis protein [Byssochlamys spectabilis No. 5]	NA	NA	NA
Ctaxi_contig_9601|comp31142_c0_seq3	-2.46650775	5.807862188	4.95E-16	1.50E-14	NA	NA	NA	NA	NA
Ctaxi_contig_9670|comp31172_c0_seq1	-2.466034172	4.591395672	4.39E-10	6.35E-09	NA	NA	NA	NA	NA
Ctaxi_contig_9599|comp31142_c0_seq1	-2.465143448	5.943655508	3.11E-24	1.86E-22	carbohydrate-binding protein	gi|557604446|ref|YP_008772557.1|sialidase [Clostridium tetani 12124569] >gi|557696977|ref|WP_023437301.1| sialidase [Clostridium tetani] >gi|557255147|emb|CDI48520.1| sialidase [Clostridium tetani 12124569]	NA	NA	NA
Ctaxi_contig_42646|comp35653_c1_seq2	-2.46251117	3.467413069	1.94E-11	3.34E-10	NA	NA	NA	NA	NA
Ctaxi_contig_53579|comp36352_c0_seq2	-2.46211114	0.579192702	0.009408097	0.028746105	NA	NA	NA	NA	NA
Ctaxi_contig_45428|comp35826_c3_seq2	-2.459643687	2.258511743	2.18E-08	2.53E-07	atp binding isoform 1	gi|224285202|gb|ACN40327.1|unknown [Picea sitchensis]	AT5G35980.2	YAK1	 yeast YAK1-related gene 1 
Ctaxi_contig_68405|comp37125_c5_seq12	-2.459530948	2.954524814	1.16E-08	1.41E-07	NA	NA	NA	NA	NA
Ctaxi_contig_47642|comp35988_c0_seq2	-2.458785973	0.968978168	0.002321304	0.008747281	NA	NA	NA	NA	NA
Ctaxi_contig_47041|comp35945_c5_seq4	-2.456551393	4.637624918	6.08E-20	2.54E-18	NA	NA	NA	NA	NA
Ctaxi_contig_62688|comp36872_c2_seq1	-2.453040288	2.647407774	4.50E-09	5.75E-08	NA	NA	NA	NA	NA
Ctaxi_contig_55660|comp36484_c2_seq4	-2.452904248	3.280029052	2.14E-05	0.000138016	NA	NA	NA	NA	NA
Ctaxi_contig_62111|comp36844_c2_seq8	-2.451754175	4.665665951	7.09E-15	1.86E-13	NA	NA	NA	NA	NA
Ctaxi_contig_49247|comp36093_c2_seq1	-2.451607107	7.743719336	1.73E-14	4.38E-13	NA	NA	NA	NA	NA
Ctaxi_contig_35263|comp35039_c3_seq2	-2.450274367	5.957432487	2.96E-24	1.77E-22	pentatricopeptide repeat-containing protein at2g41720-like	gi|548843771|gb|ERN03425.1|hypothetical protein AMTR_s00003p00261700 [Amborella trichopoda]	AT2G41720.1	EMB2654	 Tetratricopeptide repeat (TPR)-like superfamily protein 
Ctaxi_contig_31377|comp34684_c0_seq3	-2.448933598	3.404403076	6.21E-06	4.50E-05	NA	NA	NA	NA	NA
Ctaxi_contig_40809|comp35533_c4_seq17	-2.447207872	4.514293872	9.36E-22	4.56E-20	ubox domain containing protein	gi|470381072|ref|XP_004333752.1|Ubox domain containing protein [Acanthamoeba castellanii str. Neff] >gi|440790456|gb|ELR11739.1| Ubox domain containing protein [Acanthamoeba castellanii str. Neff]	AT2G45920.1		 U-box domain-containing protein 
Ctaxi_contig_28727|comp34406_c0_seq1	-2.44712697	5.745566426	1.63E-29	1.46E-27	peptidyl serine alpha-galactosyltransferase	gi|545368298|ref|XP_005648930.1|hypothetical protein COCSUDRAFT_40799 [Coccomyxa subellipsoidea C-169] >gi|384250908|gb|EIE24386.1| hypothetical protein COCSUDRAFT_40799 [Coccomyxa subellipsoidea C-169]	AT3G01720.1		 unknown protein; FUNCTIONS IN: molecular_function unknown; INVOLVED IN: biological_process unknown; LOCATED IN: endomembrane system; EXPRESSED IN: 24 plant structures; EXPRESSED DURING: 13 growth stages; BEST Arabidopsis thaliana protein match is: unknown protein (TAIR:AT5G25265.1); Has 374 Blast hits to 211 proteins in 23 species: Archae - 0; Bacteria - 0; Metazoa - 0; Fungi - 0; Plants - 316; Viruses - 0; Other Eukaryotes - 58 (source: NCBI BLink). 
Ctaxi_contig_40411|comp35499_c6_seq1	-2.446448698	0.545507127	0.006678491	0.021571112	NA	NA	NA	NA	NA
Ctaxi_contig_38946|comp35364_c7_seq10	-2.441586689	1.038789313	0.00082467	0.003562286	iron-sulfur cluster assembly protein	gi|518879846|ref|WP_020035721.1|hypothetical protein [Verrucomicrobia bacterium SCGC AAA164-N20]	NA	NA	NA
Ctaxi_contig_24726|comp33972_c3_seq9	-2.439457775	2.642989138	1.20E-06	1.01E-05	NA	NA	NA	NA	NA
Ctaxi_contig_63717|comp36933_c1_seq15	-2.437520555	5.320642843	2.17E-16	6.76E-15	atp-dependent zinc metalloprotease ftsh chloroplastic-like	gi|545372026|ref|XP_005650521.1|hypothetical protein COCSUDRAFT_22213 [Coccomyxa subellipsoidea C-169] >gi|384252501|gb|EIE25977.1| hypothetical protein COCSUDRAFT_22213 [Coccomyxa subellipsoidea C-169]	AT2G30950.1	"VAR2,FTSH2"	 FtsH extracellular protease family 
Ctaxi_contig_42159|comp35617_c8_seq1	-2.435001834	0.801069198	0.001615205	0.00638025	NA	NA	NA	NA	NA
Ctaxi_contig_20433|comp33374_c0_seq2	-2.433947734	5.534749859	1.26E-21	6.05E-20	membrane aaa-metalloprotease	gi|303275720|ref|XP_003057154.1|predicted protein [Micromonas pusilla CCMP1545] >gi|226461506|gb|EEH58799.1| predicted protein [Micromonas pusilla CCMP1545]	AT1G50250.1	FTSH1	 FTSH protease 1 
Ctaxi_contig_49245|comp36093_c0_seq7	-2.433346021	6.485317971	1.19E-16	3.83E-15	NA	NA	NA	NA	NA
Ctaxi_contig_47640|comp35987_c2_seq3	-2.428525063	1.64902617	0.011770598	0.034773872	NA	NA	NA	NA	NA
Ctaxi_contig_14489|comp32381_c2_seq1	-2.428226588	4.401533841	5.93E-12	1.10E-10	NA	NA	NA	NA	NA
Ctaxi_contig_15219|comp32520_c0_seq2	-2.425645537	1.319555018	0.006174494	0.020209058	NA	NA	NA	NA	NA
Ctaxi_contig_8501|comp30720_c0_seq3	-2.420023512	1.159377376	0.001537247	0.006112707	NA	NA	NA	NA	NA
Ctaxi_contig_33941|comp34914_c1_seq2	-2.419992937	1.129266385	0.012397927	0.036295445	NA	NA	NA	NA	NA
Ctaxi_contig_9835|comp31223_c0_seq8	-2.419865482	1.858556768	0.007603529	0.02405607	trans-aconitate methyltransferase	gi|515875156|ref|WP_017305739.1|hypothetical protein [Spirulina subsalsa]	AT1G36310.2		 S-adenosyl-L-methionine-dependent methyltransferases superfamily protein 
Ctaxi_contig_58181|comp36637_c0_seq2	-2.419589296	3.199727405	6.97E-07	6.16E-06	nadph oxidase 5-like	"gi|291222156|ref|XP_002731084.1|PREDICTED: NADPH oxidase, EF-hand calcium binding domain 5-like [Saccoglossus kowalevskii]"	NA	NA	NA
Ctaxi_contig_45615|comp35839_c2_seq4	-2.418563112	1.024140197	0.003943909	0.013773679	NA	NA	NA	NA	NA
Ctaxi_contig_47031|comp35945_c1_seq1	-2.413484452	5.26781626	1.45E-17	5.05E-16	NA	NA	AT4G37050.1	"PLP4,PLAV,AtPLAIVC"	 PATATIN-like protein 4 
Ctaxi_contig_28733|comp34406_c1_seq4	-2.410640186	3.448318933	7.40E-11	1.18E-09	peptidyl serine alpha-galactosyltransferase	gi|552813636|ref|XP_005843994.1|hypothetical protein CHLNCDRAFT_139484 [Chlorella variabilis] >gi|307103634|gb|EFN51892.1| hypothetical protein CHLNCDRAFT_139484 [Chlorella variabilis]	NA	NA	NA
Ctaxi_contig_36101|comp35118_c2_seq5	-2.410162596	2.186000789	1.23E-05	8.38E-05	NA	NA	NA	NA	NA
Ctaxi_contig_26799|comp34181_c1_seq9	-2.408228199	1.222594987	0.01759783	0.048635273	NA	NA	NA	NA	NA
Ctaxi_contig_66212|comp37038_c3_seq3	-2.407246285	0.755042499	0.005325862	0.017812481	NA	NA	NA	NA	NA
Ctaxi_contig_43345|comp35705_c0_seq2	-2.405226581	1.877893735	2.43E-05	0.000154547	atp-binding cassette transporter	gi|225456715|ref|XP_002274303.1|PREDICTED: ABC transporter A family member 7 [Vitis vinifera]	AT5G61700.1	"ATATH16,ATH16"	 ABC2 homolog 16 
Ctaxi_contig_44121|comp35757_c1_seq8	-2.405165055	5.043939155	2.82E-27	2.14E-25	nuclear transcription factor y subunit a-3-like isoform 2	gi|222623765|gb|EEE57897.1|hypothetical protein OsJ_08579 [Oryza sativa Japonica Group]	AT1G72830.1	"HAP2C,ATHAP2C,NF-YA3"	" nuclear factor Y, subunit A3 "
Ctaxi_contig_15559|comp32576_c1_seq2	-2.404215778	1.129803159	0.012692904	0.037005102	NA	NA	NA	NA	NA
Ctaxi_contig_30904|comp34632_c2_seq1	-2.404034323	8.606305572	4.15E-43	7.64E-41	NA	NA	NA	NA	NA
Ctaxi_contig_60156|comp36742_c0_seq10	-2.399260832	1.734437587	7.90E-06	5.61E-05	trypsin-like serine and cysteine	gi|556964492|ref|XP_005992000.1|PREDICTED: serine protease 57-like [Latimeria chalumnae]	NA	NA	NA
Ctaxi_contig_47623|comp35986_c0_seq1	-2.39910479	3.307931826	2.68E-12	5.19E-11	NA	NA	NA	NA	NA
Ctaxi_contig_68643|comp37132_c1_seq1	-2.397992911	4.846910274	1.03E-21	5.00E-20	NA	NA	NA	NA	NA
Ctaxi_contig_58073|comp36629_c2_seq2	-2.394178696	0.791897394	0.010443323	0.031454092	NA	NA	NA	NA	NA
Ctaxi_contig_47200|comp35956_c1_seq1	-2.389129229	1.010160698	0.002358394	0.008861744	NA	NA	NA	NA	NA
Ctaxi_contig_43175|comp35689_c3_seq1	-2.388672619	5.491747672	2.12E-21	9.93E-20	NA	NA	NA	NA	NA
Ctaxi_contig_35271|comp35039_c4_seq8	-2.388035269	6.368636939	1.54E-31	1.55E-29	NA	NA	NA	NA	NA
Ctaxi_contig_61165|comp36794_c4_seq1	-2.387049317	3.614910698	6.74E-12	1.25E-10	low affinity immunoglobulin epsilon fc receptor	gi|554813206|ref|XP_005917437.1|PREDICTED: macrophage mannose receptor 1-like [Haplochromis burtoni]	NA	NA	NA
Ctaxi_contig_37726|comp35263_c4_seq1	-2.385106472	0.980693704	0.00084533	0.003640115	NA	NA	NA	NA	NA
Ctaxi_contig_40044|comp35466_c2_seq2	-2.383272048	4.534397607	1.84E-23	1.04E-21	NA	NA	NA	NA	NA
Ctaxi_contig_44195|comp35760_c2_seq44	-2.382551125	3.094430214	4.46E-09	5.71E-08	calcium-binding and coiled-coil domain-containing protein 2	gi|402169573|ref|NP_001257947.1|calcium-binding and coiled-coil domain-containing protein 2 [Mus musculus] >gi|162416032|sp|A2A6M5.1|CACO2_MOUSE RecName: Full=Calcium-binding and coiled-coil domain-containing protein 2; AltName: Full=Nuclear domain 10 protein NDP52; Short=Nuclear domain 10 protein 52	NA	NA	NA
Ctaxi_contig_69458|comp37169_c2_seq3	-2.381893917	7.125728703	1.05E-11	1.88E-10	leucine-rich repeat	gi|46446831|ref|YP_008196.1|hypothetical protein pc1197 [Candidatus Protochlamydia amoebophila UWE25] >gi|499489107|ref|WP_011175747.1| hypothetical protein [Candidatus Protochlamydia amoebophila] >gi|46400472|emb|CAF23921.1| hypothetical protein pc1197 [Candidatus Protochlamydia amoebophila UWE25]	AT2G14255.1		 Ankyrin repeat family protein with DHHC zinc finger domain 
Ctaxi_contig_39130|comp35383_c3_seq5	-2.38109092	2.331290699	6.21E-06	4.50E-05	NA	NA	NA	NA	NA
Ctaxi_contig_22714|comp33703_c1_seq1	-2.378513269	0.780553623	0.003646331	0.012886441	NA	NA	NA	NA	NA
Ctaxi_contig_38608|comp35335_c0_seq4	-2.376092979	1.955097938	1.54E-05	0.000102306	NA	NA	NA	NA	NA
Ctaxi_contig_60707|comp36773_c5_seq5	-2.376055308	2.202673314	0.000794838	0.003450363	laglidadg homing endonuclease	gi|555946148|gb|AGZ19352.1|hypothetical protein CH29B_p069 (chloroplast) [Chlorella sp. ArM0029B]	ATCG00700.1	PSBN	 photosystem II reaction center protein N 
Ctaxi_contig_33104|comp34844_c2_seq2	-2.373474941	0.498520416	0.00527498	0.017672597	atp synthase subunit alpha	gi|545713085|ref|XP_005708846.1|F-type H+-transporting ATPase subunit alpha [Galdieria sulphuraria] >gi|452825329|gb|EME32326.1| F-type H+-transporting ATPase subunit alpha [Galdieria sulphuraria]	ATMG01190.1	ATP1	 ATP synthase subunit 1 
Ctaxi_contig_28196|comp34343_c4_seq3	-2.371814271	3.249356398	6.58E-08	7.05E-07	NA	NA	NA	NA	NA
Ctaxi_contig_55657|comp36484_c2_seq1	-2.3709564	5.62393129	6.69E-21	3.04E-19	von willebrand factor type a domain containing protein	gi|514680714|ref|XP_004987944.1|hypothetical protein PTSG_11020 [Salpingoeca rosetta] >gi|326435505|gb|EGD81075.1| hypothetical protein PTSG_11020 [Salpingoeca rosetta]	AT5G60710.1		 Zinc finger (C3HC4-type RING finger) family protein 
Ctaxi_contig_71807|comp37264_c2_seq5	-2.370630651	2.01032864	6.32E-07	5.65E-06	NA	NA	NA	NA	NA
Ctaxi_contig_19879|comp33284_c1_seq2	-2.370520268	5.35046329	5.79E-22	2.87E-20	plc-like phosphodiesterase	gi|545372453|ref|XP_005650694.1|PLC-like phosphodiesterase [Coccomyxa subellipsoidea C-169] >gi|384252674|gb|EIE26150.1| PLC-like phosphodiesterase [Coccomyxa subellipsoidea C-169]	NA	NA	NA
Ctaxi_contig_53215|comp36339_c0_seq2	-2.369473003	3.916840883	0.004436853	0.015277939	complete clone: rafl24-09-	gi|302847291|ref|XP_002955180.1|hypothetical protein VOLCADRAFT_121395 [Volvox carteri f. nagariensis] >gi|300259472|gb|EFJ43699.1| hypothetical protein VOLCADRAFT_121395 [Volvox carteri f. nagariensis]	AT2G23470.1	RUS4	" Protein of unknown function, DUF647 "
Ctaxi_contig_32048|comp34748_c4_seq1	-2.364706099	3.081478766	9.55E-11	1.50E-09	NA	NA	AT3G49660.1		 Transducin/WD40 repeat-like superfamily protein 
Ctaxi_contig_40778|comp35531_c2_seq5	-2.363718795	1.141880372	0.000731829	0.003206441	NA	NA	NA	NA	NA
Ctaxi_contig_69747|comp37178_c2_seq11	-2.362506107	4.42340474	2.83E-12	5.46E-11	kinase-like protein	gi|545376523|ref|XP_005652342.1|kinase-like protein [Coccomyxa subellipsoidea C-169] >gi|384254324|gb|EIE27798.1| kinase-like protein [Coccomyxa subellipsoidea C-169]	AT1G13350.1		 Protein kinase superfamily protein 
Ctaxi_contig_36057|comp35115_c1_seq8	-2.361977746	8.231672221	3.42E-31	3.38E-29	NA	NA	NA	NA	NA
Ctaxi_contig_41374|comp35571_c1_seq20	-2.361221559	1.182609784	0.006130499	0.020083742	polymorphic outer membrane protein	gi|428216441|ref|YP_007100906.1|hypothetical protein Pse7367_0161 [Pseudanabaena sp. PCC 7367] >gi|504976350|ref|WP_015163452.1| hypothetical protein [Pseudanabaena sp. PCC 7367] >gi|427988223|gb|AFY68478.1| conserved repeat domain protein [Pseudanabaena sp. PCC 7367]	NA	NA	NA
Ctaxi_contig_13387|comp32148_c0_seq4	-2.360912768	4.965815142	2.46E-16	7.65E-15	NA	NA	NA	NA	NA
Ctaxi_contig_25433|comp34046_c2_seq7	-2.359590752	2.109390354	8.81E-07	7.63E-06	NA	NA	NA	NA	NA
Ctaxi_contig_7855|comp30404_c0_seq2	-2.359387794	4.327188312	7.93E-07	6.94E-06	NA	NA	NA	NA	NA
Ctaxi_contig_60274|comp36748_c5_seq15	-2.357605498	1.140916064	0.002089364	0.007975741	hypothetical protein COCSUDRAFT_59606	gi|545355784|ref|XP_005643667.1|hypothetical protein COCSUDRAFT_59606 [Coccomyxa subellipsoidea C-169] >gi|384245630|gb|EIE19123.1| hypothetical protein COCSUDRAFT_59606 [Coccomyxa subellipsoidea C-169]	NA	NA	NA
Ctaxi_contig_66764|comp37064_c1_seq7	-2.353136463	1.799816199	2.57E-05	0.000162807	NA	NA	NA	NA	NA
Ctaxi_contig_36205|comp35127_c0_seq4	-2.352759546	6.410722649	9.39E-27	6.89E-25	hypothetical protein VOLCADRAFT_105298	gi|302840682|ref|XP_002951893.1|hypothetical protein VOLCADRAFT_105298 [Volvox carteri f. nagariensis] >gi|300262794|gb|EFJ46998.1| hypothetical protein VOLCADRAFT_105298 [Volvox carteri f. nagariensis]	NA	NA	NA
Ctaxi_contig_59190|comp36689_c1_seq4	-2.35176776	0.957749761	0.001259489	0.005158466	NA	NA	NA	NA	NA
Ctaxi_contig_22721|comp33703_c3_seq1	-2.351074183	2.811898071	1.02E-08	1.25E-07	NA	NA	NA	NA	NA
Ctaxi_contig_55559|comp36477_c1_seq7	-2.350356817	3.523896109	9.07E-11	1.43E-09	NA	NA	NA	NA	NA
Ctaxi_contig_31676|comp34711_c3_seq6	-2.349528554	3.906340741	0.000680319	0.00300429	ankyrin repeat protein	"gi|123437955|ref|XP_001309767.1|ankyrin repeat protein [Trichomonas vaginalis G3] >gi|121891508|gb|EAX96837.1| ankyrin repeat protein, putative [Trichomonas vaginalis G3]"	AT2G03430.1		 Ankyrin repeat family protein 
Ctaxi_contig_20174|comp33334_c0_seq1	-2.34923941	3.673999977	7.33E-17	2.39E-15	NA	NA	NA	NA	NA
Ctaxi_contig_27867|comp34304_c1_seq1	-2.34708541	0.468395628	0.006113553	0.02003444	NA	NA	NA	NA	NA
Ctaxi_contig_50993|comp36210_c0_seq2	-2.346125067	4.915337235	5.90E-22	2.92E-20	NA	NA	NA	NA	NA
Ctaxi_contig_37122|comp35209_c2_seq1	-2.345193841	4.721784305	5.43E-15	1.45E-13	NA	NA	NA	NA	NA
Ctaxi_contig_38775|comp35351_c0_seq7	-2.344514535	1.77296116	0.007954887	0.024995436	NA	NA	NA	NA	NA
Ctaxi_contig_54932|comp36439_c0_seq2	-2.34234774	2.605223373	0.002365582	0.008884537	NA	NA	NA	NA	NA
Ctaxi_contig_11727|comp31761_c3_seq3	-2.339111013	0.743826984	0.002998302	0.010904045	NA	NA	NA	NA	NA
Ctaxi_contig_35262|comp35039_c3_seq1	-2.333460779	5.951633445	5.15E-22	2.57E-20	tpr-like protein	gi|545368225|ref|XP_005648894.1|hypothetical protein COCSUDRAFT_62850 [Coccomyxa subellipsoidea C-169] >gi|384250871|gb|EIE24350.1| hypothetical protein COCSUDRAFT_62850 [Coccomyxa subellipsoidea C-169]	AT4G34830.1	MRL1	 Pentatricopeptide repeat (PPR) superfamily protein 
Ctaxi_contig_20612|comp33402_c7_seq3	-2.333263762	1.465187256	0.004954793	0.016789287	hypothetical protein VOLCADRAFT_83934	gi|302851068|ref|XP_002957059.1|hypothetical protein VOLCADRAFT_83934 [Volvox carteri f. nagariensis] >gi|300257615|gb|EFJ41861.1| hypothetical protein VOLCADRAFT_83934 [Volvox carteri f. nagariensis]	NA	NA	NA
Ctaxi_contig_16520|comp32742_c0_seq1	-2.331378397	0.947190505	0.00182792	0.007093995	u2 small nuclear ribonucleoprotein a	gi|159475539|ref|XP_001695876.1|hypothetical protein CHLREDRAFT_137847 [Chlamydomonas reinhardtii] >gi|158275436|gb|EDP01213.1| predicted protein [Chlamydomonas reinhardtii]	AT1G09760.1	U2A'	 U2 small nuclear ribonucleoprotein A 
Ctaxi_contig_68867|comp37144_c1_seq1	-2.327990772	7.89410318	2.86E-26	2.01E-24	NA	NA	NA	NA	NA
Ctaxi_contig_16716|comp32777_c0_seq3	-2.326664804	1.284627668	0.000199461	0.001013005	NA	NA	NA	NA	NA
Ctaxi_contig_15220|comp32520_c0_seq3	-2.3256302	4.361065586	1.05E-12	2.14E-11	NA	NA	NA	NA	NA
Ctaxi_contig_58939|comp36677_c9_seq1	-2.325144988	6.512560043	1.31E-15	3.74E-14	cryptochrome dash	gi|302844305|ref|XP_002953693.1|hypothetical protein VOLCADRAFT_121192 [Volvox carteri f. nagariensis] >gi|300261102|gb|EFJ45317.1| hypothetical protein VOLCADRAFT_121192 [Volvox carteri f. nagariensis]	AT5G24850.1	CRY3	 cryptochrome 3 
Ctaxi_contig_53046|comp36332_c0_seq2	-2.323891831	1.010754473	0.00505894	0.017067524	protease do-like 9 isoform 1	gi|545370488|ref|XP_005649879.1|trypsin-like serine protease [Coccomyxa subellipsoidea C-169] >gi|384251858|gb|EIE25335.1| trypsin-like serine protease [Coccomyxa subellipsoidea C-169]	AT5G40200.1	DegP9	 DegP protease 9 
Ctaxi_contig_56170|comp36515_c2_seq2	-2.323777942	3.350432124	2.02E-06	1.63E-05	NA	NA	NA	NA	NA
Ctaxi_contig_28732|comp34406_c1_seq3	-2.321935347	4.466551521	1.47E-17	5.12E-16	peptidyl serine alpha-galactosyltransferase	gi|552813636|ref|XP_005843994.1|hypothetical protein CHLNCDRAFT_139484 [Chlorella variabilis] >gi|307103634|gb|EFN51892.1| hypothetical protein CHLNCDRAFT_139484 [Chlorella variabilis]	AT3G01720.1		 unknown protein; FUNCTIONS IN: molecular_function unknown; INVOLVED IN: biological_process unknown; LOCATED IN: endomembrane system; EXPRESSED IN: 24 plant structures; EXPRESSED DURING: 13 growth stages; BEST Arabidopsis thaliana protein match is: unknown protein (TAIR:AT5G25265.1); Has 374 Blast hits to 211 proteins in 23 species: Archae - 0; Bacteria - 0; Metazoa - 0; Fungi - 0; Plants - 316; Viruses - 0; Other Eukaryotes - 58 (source: NCBI BLink). 
Ctaxi_contig_43168|comp35689_c0_seq1	-2.320419319	5.821916633	1.17E-25	7.89E-24	protein weak chloroplast movement under blue light 1-like	gi|302837680|ref|XP_002950399.1|hypothetical protein VOLCADRAFT_104654 [Volvox carteri f. nagariensis] >gi|300264404|gb|EFJ48600.1| hypothetical protein VOLCADRAFT_104654 [Volvox carteri f. nagariensis]	NA	NA	NA
Ctaxi_contig_28304|comp34359_c2_seq1	-2.31586375	5.424489785	2.45E-28	1.99E-26	NA	NA	NA	NA	NA
Ctaxi_contig_49242|comp36093_c0_seq4	-2.313276531	4.137794603	4.91E-07	4.46E-06	patatin	gi|496471970|ref|WP_009180815.1|patatin [Desulfovibrio sp. FW1012B] >gi|357582082|gb|EHJ47415.1| Patatin [Desulfovibrio sp. FW1012B]	NA	NA	NA
Ctaxi_contig_21776|comp33573_c1_seq1	-2.313084931	6.845445889	5.43E-12	1.02E-10	NA	NA	NA	NA	NA
Ctaxi_contig_25378|comp34042_c2_seq1	-2.312791153	0.6735159	0.007273111	0.023189036	NA	NA	NA	NA	NA
Ctaxi_contig_43349|comp35705_c0_seq6	-2.312461346	0.733333025	0.007391356	0.023504526	NA	NA	NA	NA	NA
Ctaxi_contig_22461|comp33668_c2_seq1	-2.31188025	2.46186742	2.58E-08	2.94E-07	NA	NA	NA	NA	NA
Ctaxi_contig_58186|comp36637_c3_seq1	-2.31101916	5.28497383	4.94E-08	5.42E-07	NA	NA	NA	NA	NA
Ctaxi_contig_7374|comp30095_c1_seq1	-2.310173237	2.658054768	5.09E-09	6.46E-08	NA	NA	NA	NA	NA
Ctaxi_contig_70953|comp37231_c5_seq2	-2.309835535	5.565627001	5.71E-21	2.60E-19	NA	NA	NA	NA	NA
Ctaxi_contig_59646|comp36711_c0_seq3	-2.308483247	5.733386523	2.43E-24	1.47E-22	NA	NA	NA	NA	NA
Ctaxi_contig_61304|comp36802_c0_seq9	-2.30625064	2.738272453	1.74E-10	2.64E-09	fact complex subunit spt16-like	gi|159490132|ref|XP_001703040.1|global transcription factor [Chlamydomonas reinhardtii] >gi|158270853|gb|EDO96685.1| global transcription factor [Chlamydomonas reinhardtii]	AT4G10710.1	SPT16	 global transcription factor C 
Ctaxi_contig_33979|comp34917_c1_seq1	-2.305909163	0.924848721	0.00126458	0.005177309	NA	NA	NA	NA	NA
Ctaxi_contig_13018|comp32059_c1_seq8	-2.291869629	4.303525039	2.09E-08	2.42E-07	NA	NA	NA	NA	NA
Ctaxi_contig_23004|comp33742_c2_seq1	-2.291520532	3.910481721	5.39E-07	4.86E-06	NA	NA	NA	NA	NA
Ctaxi_contig_18487|comp33070_c4_seq1	-2.290077314	2.111824274	2.31E-05	0.000147806	NA	NA	NA	NA	NA
Ctaxi_contig_55656|comp36484_c0_seq1	-2.289582727	5.845414555	3.20E-14	7.85E-13	von willebrand factor type a domain-containing protein	gi|514680714|ref|XP_004987944.1|hypothetical protein PTSG_11020 [Salpingoeca rosetta] >gi|326435505|gb|EGD81075.1| hypothetical protein PTSG_11020 [Salpingoeca rosetta]	AT3G54780.1		 Zinc finger (C3HC4-type RING finger) family protein 
Ctaxi_contig_54214|comp36395_c5_seq2	-2.288419995	2.84749397	1.63E-10	2.49E-09	arginine deiminase	gi|302851505|ref|XP_002957276.1|hypothetical protein VOLCADRAFT_107614 [Volvox carteri f. nagariensis] >gi|300257371|gb|EFJ41620.1| hypothetical protein VOLCADRAFT_107614 [Volvox carteri f. nagariensis]	NA	NA	NA
Ctaxi_contig_62691|comp36872_c4_seq2	-2.288045957	1.148650973	0.003520551	0.012487905	NA	NA	NA	NA	NA
Ctaxi_contig_30907|comp34633_c0_seq3	-2.287192038	3.214834393	2.18E-07	2.11E-06	NA	NA	NA	NA	NA
Ctaxi_contig_71054|comp37237_c3_seq1	-2.286606801	3.220652464	2.21E-10	3.30E-09	NA	NA	NA	NA	NA
Ctaxi_contig_18170|comp33029_c2_seq1	-2.286508229	1.67398415	0.000183676	0.000941598	guanosine-3 -bis 3 -	"gi|255556586|ref|XP_002519327.1|guanosine-3',5'-bis(diphosphate) 3'-pyrophosphohydrolase, putative [Ricinus communis] >gi|223541642|gb|EEF43191.1| guanosine-3',5'-bis(diphosphate) 3'-pyrophosphohydrolase, putative [Ricinus communis]"	AT3G17470.1	"ATCRSH,CRSH"	 Ca2+-activated RelA/spot homolog 
Ctaxi_contig_70952|comp37231_c5_seq1	-2.286463429	7.146676172	7.27E-26	4.95E-24	NA	NA	NA	NA	NA
Ctaxi_contig_59830|comp36721_c1_seq43	-2.284338077	3.540060941	1.53E-10	2.34E-09	uncharacterized aarf domain-containing protein kinase 4 isoform x2	gi|302845042|ref|XP_002954060.1|hypothetical protein VOLCADRAFT_106237 [Volvox carteri f. nagariensis] >gi|300260559|gb|EFJ44777.1| hypothetical protein VOLCADRAFT_106237 [Volvox carteri f. nagariensis]	AT4G01660.1	"ATABC1,ATATH10,ABC1"	 ABC transporter 1 
Ctaxi_contig_27277|comp34234_c1_seq13	-2.28280632	2.840967058	3.14E-10	4.62E-09	cultured isoform 1	gi|552837999|ref|XP_005849484.1|hypothetical protein CHLNCDRAFT_142780 [Chlorella variabilis] >gi|307109144|gb|EFN57382.1| hypothetical protein CHLNCDRAFT_142780 [Chlorella variabilis]	AT3G12010.1		" FUNCTIONS IN: molecular_function unknown; INVOLVED IN: biological_process unknown; EXPRESSED IN: sperm cell, cultured cell; CONTAINS InterPro DOMAIN/s: Colon cancer-associated Mic1-like (InterPro:IPR009755); Has 30201 Blast hits to 17322 proteins in 780 species: Archae - 12; Bacteria - 1396; Metazoa - 17338; Fungi - 3422; Plants - 5037; Viruses - 0; Other Eukaryotes - 2996 (source: NCBI BLink). "
Ctaxi_contig_50676|comp36188_c1_seq15	-2.281480616	5.916722097	3.10E-20	1.33E-18	rna recognition motif-containing protein	gi|302839324|ref|XP_002951219.1|hypothetical protein VOLCADRAFT_117772 [Volvox carteri f. nagariensis] >gi|300263548|gb|EFJ47748.1| hypothetical protein VOLCADRAFT_117772 [Volvox carteri f. nagariensis]	AT5G66010.2		 RNA-binding (RRM/RBD/RNP motifs) family protein 
Ctaxi_contig_18188|comp33031_c0_seq12	-2.279423019	2.708370261	0.000411422	0.001924424	NA	NA	NA	NA	NA
Ctaxi_contig_21077|comp33458_c1_seq2	-2.278758283	8.656851575	1.12E-06	9.46E-06	NA	NA	NA	NA	NA
Ctaxi_contig_17215|comp32870_c0_seq6	-2.27649983	1.844511834	0.003137272	0.011322345	phosphatidylinositol-glycan biosynthesis class f protein	gi|307179632|gb|EFN67902.1|Uncharacterized protein C1450.15 [Camponotus floridanus]	AT1G71960.1	"ABCG25,ATABCG25"	 ATP-binding casette family G25 
Ctaxi_contig_28644|comp34397_c0_seq1	-2.275674778	5.997312906	5.97E-27	4.43E-25	dead-box atp-dependent rna helicase chloroplastic-like	"gi|356534927|ref|XP_003536002.1|PREDICTED: DEAD-box ATP-dependent RNA helicase 3, chloroplastic-like [Glycine max]"	AT5G26742.3	emb1138	 DEAD box RNA helicase (RH3) 
Ctaxi_contig_37135|comp35210_c2_seq5	-2.27541462	1.475649045	0.001259966	0.005159753	gdp gtp exchange factor sec2p family protein	gi|302834437|ref|XP_002948781.1|hypothetical protein VOLCADRAFT_89002 [Volvox carteri f. nagariensis] >gi|300265972|gb|EFJ50161.1| hypothetical protein VOLCADRAFT_89002 [Volvox carteri f. nagariensis]	NA	NA	NA
Ctaxi_contig_55073|comp36444_c4_seq4	-2.274976973	3.730980775	6.89E-18	2.45E-16	NA	NA	NA	NA	NA
Ctaxi_contig_43176|comp35689_c3_seq2	-2.274645586	4.586691484	7.49E-19	2.86E-17	NA	NA	NA	NA	NA
Ctaxi_contig_59759|comp36718_c1_seq6	-2.274614534	1.238137081	0.000809022	0.003502812	extracellular nuclease	gi|308803735|ref|XP_003079180.1|probable extracellular nuclease (ISS) [Ostreococcus tauri] >gi|116057635|emb|CAL53838.1| probable extracellular nuclease (ISS) [Ostreococcus tauri]	NA	NA	NA
Ctaxi_contig_30051|comp34541_c0_seq5	-2.272958504	1.290392754	0.001164148	0.004816046	ankyrin repeat kinase family protein	"gi|333361284|pdb|3NOC|DChain D, Designed Ankyrin Repeat Protein (Darpin) Binders To Acrb: Plasticity Of The Interface >gi|333361285|pdb|3NOC|E Chain E, Designed Ankyrin Repeat Protein (Darpin) Binders To Acrb: Plasticity Of The Interface"	AT2G03430.1		 Ankyrin repeat family protein 
Ctaxi_contig_15221|comp32520_c1_seq1	-2.272491224	5.11825806	7.89E-17	2.57E-15	ccch-type zn-finger protein	gi|521730899|gb|EPQ60982.1|hypothetical protein GLOTRDRAFT_119002 [Gloeophyllum trabeum ATCC 11539]	AT1G66810.1		 Zinc finger C-x8-C-x5-C-x3-H type family protein 
Ctaxi_contig_47626|comp35986_c1_seq3	-2.271555914	2.348484759	0.000670625	0.002968741	transmembrane protein 16h	gi|449675109|ref|XP_002170516.2|PREDICTED: anoctamin-8-like [Hydra vulgaris]	NA	NA	NA
Ctaxi_contig_39395|comp35408_c1_seq6	-2.270077938	4.098007493	9.85E-18	3.47E-16	6-phospho 3-hexuloisomerase	gi|544663029|ref|WP_021096400.1|3-hexulose-6-phosphate isomerase [Rubellimicrobium thermophilum] >gi|528106047|gb|EPX87583.1| 3-hexulose-6-phosphate isomerase [Rubellimicrobium thermophilum DSM 16684]	AT5G52190.1		 Sugar isomerase (SIS) family protein 
Ctaxi_contig_19006|comp33145_c2_seq1	-2.269723192	4.146410257	5.30E-17	1.75E-15	NA	NA	NA	NA	NA
Ctaxi_contig_59658|comp36711_c8_seq2	-2.269643422	3.184689792	2.44E-10	3.64E-09	NA	NA	NA	NA	NA
Ctaxi_contig_32535|comp34793_c0_seq6	-2.268547686	2.10433518	0.000342401	0.001637612	ankyrin repeat protein	gi|229582572|ref|YP_002840971.1|ankyrin [Sulfolobus islandicus Y.N.15.51] >gi|502134864|ref|WP_012717676.1| ankyrin [Sulfolobus islandicus] >gi|228013288|gb|ACP49049.1| Ankyrin [Sulfolobus islandicus Y.N.15.51]	AT3G02850.1	SKOR	 STELAR K+ outward rectifier 
Ctaxi_contig_63309|comp36911_c4_seq1	-2.266000171	4.0103517	5.04E-13	1.08E-11	NA	NA	NA	NA	NA
Ctaxi_contig_44448|comp35772_c2_seq7	-2.264223465	0.978862215	0.01152086	0.034144347	NA	NA	NA	NA	NA
Ctaxi_contig_43264|comp35698_c1_seq4	-2.260096346	4.312877631	4.58E-16	1.39E-14	ankyrin repeat protein	"gi|123446853|ref|XP_001312173.1|ankyrin repeat protein [Trichomonas vaginalis G3] >gi|121894011|gb|EAX99243.1| ankyrin repeat protein, putative [Trichomonas vaginalis G3]"	AT2G03430.1		 Ankyrin repeat family protein 
Ctaxi_contig_67103|comp37079_c1_seq1	-2.259596674	6.041448153	2.58E-23	1.45E-21	NA	NA	NA	NA	NA
Ctaxi_contig_31961|comp34743_c2_seq1	-2.257520726	1.766711819	1.73E-05	0.000113593	NA	NA	NA	NA	NA
Ctaxi_contig_21778|comp33573_c3_seq2	-2.256217579	7.129434549	4.51E-14	1.09E-12	NA	NA	NA	NA	NA
Ctaxi_contig_70879|comp37227_c7_seq1	-2.256127277	2.793151471	1.12E-06	9.47E-06	protein	gi|168034142|ref|XP_001769572.1|predicted protein [Physcomitrella patens] >gi|162679114|gb|EDQ65565.1| predicted protein [Physcomitrella patens]	AT1G74750.1		 Pentatricopeptide repeat (PPR) superfamily protein 
Ctaxi_contig_15909|comp32636_c7_seq1	-2.254740236	1.754312197	4.91E-05	0.000289736	NA	NA	NA	NA	NA
Ctaxi_contig_27276|comp34234_c1_seq12	-2.254435792	3.627653425	3.04E-11	5.11E-10	colon cancer-associated protein mic1-like containing expressed	gi|552837999|ref|XP_005849484.1|hypothetical protein CHLNCDRAFT_142780 [Chlorella variabilis] >gi|307109144|gb|EFN57382.1| hypothetical protein CHLNCDRAFT_142780 [Chlorella variabilis]	AT3G12010.1		" FUNCTIONS IN: molecular_function unknown; INVOLVED IN: biological_process unknown; EXPRESSED IN: sperm cell, cultured cell; CONTAINS InterPro DOMAIN/s: Colon cancer-associated Mic1-like (InterPro:IPR009755); Has 30201 Blast hits to 17322 proteins in 780 species: Archae - 12; Bacteria - 1396; Metazoa - 17338; Fungi - 3422; Plants - 5037; Viruses - 0; Other Eukaryotes - 2996 (source: NCBI BLink). "
Ctaxi_contig_32772|comp34813_c1_seq1	-2.25371213	5.937032731	5.48E-26	3.76E-24	pentatricopeptide repeat-containing protein	gi|168049795|ref|XP_001777347.1|predicted protein [Physcomitrella patens] >gi|162671323|gb|EDQ57877.1| predicted protein [Physcomitrella patens]	AT2G15630.1		 Pentatricopeptide repeat (PPR) superfamily protein 
Ctaxi_contig_7969|comp30461_c0_seq3	-2.253032612	3.182334921	4.60E-11	7.56E-10	oxidoreductase	gi|516887284|ref|WP_018148674.1|hypothetical protein [Henriciella marina]	AT3G55310.1		 NAD(P)-binding Rossmann-fold superfamily protein 
Ctaxi_contig_13045|comp32066_c0_seq1	-2.252979133	2.409125683	3.69E-08	4.12E-07	hypothetical protein CHLREDRAFT_184975	gi|159479290|ref|XP_001697726.1|hypothetical protein CHLREDRAFT_184975 [Chlamydomonas reinhardtii] >gi|158274094|gb|EDO99878.1| predicted protein [Chlamydomonas reinhardtii]	NA	NA	NA
Ctaxi_contig_44497|comp35775_c4_seq7	-2.251532851	2.631733845	2.22E-09	2.96E-08	NA	NA	NA	NA	NA
Ctaxi_contig_46095|comp35875_c4_seq1	-2.248120506	1.58245955	0.001418836	0.005709955	NA	NA	NA	NA	NA
Ctaxi_contig_69391|comp37166_c0_seq1	-2.247227329	5.792648086	1.77E-24	1.09E-22	NA	NA	NA	NA	NA
Ctaxi_contig_51186|comp36223_c0_seq6	-2.246154686	1.219558102	0.000352157	0.001677685	NA	NA	NA	NA	NA
Ctaxi_contig_55384|comp36466_c1_seq3	-2.246023902	1.36390207	0.000508416	0.002328263	3 -5 -bisphosphate nucleotidase	gi|552814515|ref|XP_005844206.1|hypothetical protein CHLNCDRAFT_27036 [Chlorella variabilis] >gi|307103847|gb|EFN52104.1| hypothetical protein CHLNCDRAFT_27036 [Chlorella variabilis]	AT3G02870.1	VTC4	 Inositol monophosphatase family protein 
Ctaxi_contig_12633|comp31987_c1_seq3	-2.244445908	0.846734569	0.006980683	0.022407794	NA	NA	NA	NA	NA
Ctaxi_contig_51815|comp36250_c4_seq9	-2.242428869	2.369551413	0.000109952	0.000596478	NA	NA	NA	NA	NA
Ctaxi_contig_62102|comp36844_c0_seq1	-2.241922125	6.179582561	1.64E-10	2.49E-09	NA	NA	NA	NA	NA
Ctaxi_contig_38695|comp35343_c6_seq5	-2.238946558	1.680182203	0.001470748	0.005891176	NA	NA	NA	NA	NA
Ctaxi_contig_12949|comp32051_c0_seq1	-2.238755874	3.634600499	2.48E-10	3.69E-09	NA	NA	NA	NA	NA
Ctaxi_contig_38547|comp35328_c2_seq1	-2.236224036	0.694293432	0.004136512	0.014360824	ankyrin repeat protein	"gi|123404687|ref|XP_001302477.1|ankyrin repeat protein [Trichomonas vaginalis G3] >gi|121883769|gb|EAX89547.1| ankyrin repeat protein, putative [Trichomonas vaginalis G3]"	AT3G24530.1		 AAA-type ATPase family protein / ankyrin repeat family protein 
Ctaxi_contig_64625|comp36974_c2_seq5	-2.235452592	2.185664028	0.000186675	0.000954806	NA	NA	NA	NA	NA
Ctaxi_contig_23700|comp33825_c3_seq1	-2.234475881	2.899533702	7.38E-10	1.04E-08	NA	NA	NA	NA	NA
Ctaxi_contig_34584|comp34973_c5_seq1	-2.231312682	4.860821067	6.23E-15	1.65E-13	NA	NA	NA	NA	NA
Ctaxi_contig_54805|comp36429_c2_seq7	-2.229760944	2.177287092	0.002660339	0.00983301	mitochondrial substrate carrier protein	gi|159475403|ref|XP_001695808.1|mitochondrial substrate carrier protein [Chlamydomonas reinhardtii] >gi|158275368|gb|EDP01145.1| mitochondrial substrate carrier protein [Chlamydomonas reinhardtii]	AT5G19760.1		 Mitochondrial substrate carrier family protein 
Ctaxi_contig_69523|comp37170_c0_seq9	-2.229016823	7.163567688	1.57E-25	1.05E-23	glycine dehydrogenase	gi|545370170|ref|XP_005649750.1|glycine dehydrogenase [Coccomyxa subellipsoidea C-169] >gi|384251729|gb|EIE25206.1| glycine dehydrogenase [Coccomyxa subellipsoidea C-169]	AT2G26080.1	"AtGLDP2,GLDP2"	 glycine decarboxylase P-protein 2 
Ctaxi_contig_56810|comp36557_c3_seq6	-2.228727355	5.112192977	5.91E-20	2.48E-18	NA	NA	NA	NA	NA
Ctaxi_contig_34867|comp34998_c3_seq1	-2.225286999	1.053714209	0.002198247	0.008344118	NA	NA	NA	NA	NA
Ctaxi_contig_41150|comp35559_c0_seq1	-2.223654167	2.628772407	0.00240882	0.009027192	neurofilament heavy polypeptide	gi|358344028|ref|XP_003636096.1|hypothetical protein MTR_027s0011 [Medicago truncatula] >gi|355502031|gb|AES83234.1| hypothetical protein MTR_027s0011 [Medicago truncatula]	NA	NA	NA
Ctaxi_contig_41908|comp35602_c3_seq1	-2.222193783	1.90960779	0.000420376	0.001961963	seryl-trna synthetase	gi|168038680|ref|XP_001771828.1|predicted protein [Physcomitrella patens] >gi|162676959|gb|EDQ63436.1| predicted protein [Physcomitrella patens]	AT5G27470.1		 seryl-tRNA synthetase / serine--tRNA ligase 
Ctaxi_contig_44092|comp35754_c0_seq2	-2.221562655	2.635233678	1.60E-08	1.89E-07	NA	NA	NA	NA	NA
Ctaxi_contig_55892|comp36499_c1_seq1	-2.22101509	1.939802348	0.000100393	0.000550086	nfx1-type zinc finger-containing protein 1-like	gi|552833141|ref|XP_005848491.1|hypothetical protein CHLNCDRAFT_144939 [Chlorella variabilis] >gi|307108148|gb|EFN56389.1| hypothetical protein CHLNCDRAFT_144939 [Chlorella variabilis]	NA	NA	NA
Ctaxi_contig_17715|comp32948_c1_seq2	-2.218848954	0.685143125	0.006054725	0.019876617	NA	NA	NA	NA	NA
Ctaxi_contig_69831|comp37180_c2_seq12	-2.2174397	3.159000475	2.72E-11	4.60E-10	NA	NA	NA	NA	NA
Ctaxi_contig_13320|comp32134_c2_seq1	-2.216846085	2.51222461	1.44E-08	1.72E-07	ankyrin repeat domain protein	"gi|28373837|pdb|1N0R|AChain A, 4ank: A Designed Ankyrin Repeat Protein With Four Identical Consensus Repeats"	AT2G03430.1		 Ankyrin repeat family protein 
Ctaxi_contig_14505|comp32385_c1_seq1	-2.214939007	6.030417696	1.75E-17	6.01E-16	NA	NA	NA	NA	NA
Ctaxi_contig_35023|comp35017_c0_seq1	-2.213747061	2.479767984	1.06E-07	1.09E-06	NA	NA	NA	NA	NA
Ctaxi_contig_49522|comp36112_c0_seq16	-2.208128038	1.431330375	0.00385874	0.013517965	NA	NA	NA	NA	NA
Ctaxi_contig_3413|comp19504_c1_seq1	-2.206104985	1.462711818	0.00108893	0.004548051	NA	NA	NA	NA	NA
Ctaxi_contig_62105|comp36844_c2_seq2	-2.205064141	7.059439122	3.69E-10	5.38E-09	NA	NA	NA	NA	NA
Ctaxi_contig_45405|comp35825_c1_seq1	-2.204061914	5.39493875	1.47E-22	7.84E-21	NA	NA	NA	NA	NA
Ctaxi_contig_63089|comp36895_c2_seq8	-2.203874611	5.110029179	1.28E-24	7.95E-23	NA	NA	NA	NA	NA
Ctaxi_contig_27688|comp34283_c2_seq9	-2.20345089	5.692753735	3.64E-22	1.84E-20	pheophorbide a oxygenase	gi|242042229|ref|XP_002468509.1|hypothetical protein SORBIDRAFT_01g047120 [Sorghum bicolor] >gi|241922363|gb|EER95507.1| hypothetical protein SORBIDRAFT_01g047120 [Sorghum bicolor]	AT4G25650.1	"ACD1-LIKE,PTC52,TIC55-IV"	 ACD1-like 
Ctaxi_contig_42524|comp35640_c8_seq3	-2.197725444	0.864723103	0.007595543	0.024042811	peptidase m16	gi|552814363|ref|XP_005844172.1|hypothetical protein CHLNCDRAFT_139318 [Chlorella variabilis] >gi|307103813|gb|EFN52070.1| hypothetical protein CHLNCDRAFT_139318 [Chlorella variabilis]	AT3G19170.2	PREP1	 presequence protease 1 
Ctaxi_contig_27607|comp34273_c1_seq1	-2.195677174	4.979888648	4.57E-22	2.29E-20	d chain in silico and in vitro co-evolution of a high affinity complementary protein-protein interface	"gi|530537544|pdb|4J8Y|AChain A, E3_5 Darpin D77s Mutant"	AT5G60070.1		 ankyrin repeat family protein 
Ctaxi_contig_56711|comp36551_c1_seq1	-2.1944827	2.102802323	8.43E-06	5.95E-05	NA	NA	AT2G26210.3		 Ankyrin repeat family protein 
Ctaxi_contig_63967|comp36945_c4_seq7	-2.193474691	1.90738215	6.39E-05	0.000367533	NA	NA	NA	NA	NA
Ctaxi_contig_18479|comp33070_c1_seq2	-2.193260451	1.483137318	0.001888798	0.007290065	NA	NA	NA	NA	NA
Ctaxi_contig_12551|comp31968_c1_seq1	-2.190153824	7.212227312	1.31E-12	2.65E-11	NA	NA	NA	NA	NA
Ctaxi_contig_37528|comp35242_c2_seq2	-2.188238062	0.644813109	0.011971523	0.035262223	NA	NA	NA	NA	NA
Ctaxi_contig_13688|comp32204_c1_seq1	-2.187708713	2.430138124	4.09E-07	3.76E-06	NA	NA	NA	NA	NA
Ctaxi_contig_16861|comp32801_c0_seq2	-2.187337193	5.03661576	5.13E-09	6.50E-08	NA	NA	NA	NA	NA
Ctaxi_contig_15900|comp32636_c4_seq2	-2.185433252	1.459286034	0.000126269	0.000675625	polymorphic outer membrane protein	gi|428216442|ref|YP_007100907.1|polymorphic outer membrane protein [Pseudanabaena sp. PCC 7367] >gi|504976351|ref|WP_015163453.1| polymorphic outer membrane protein [Pseudanabaena sp. PCC 7367] >gi|427988224|gb|AFY68479.1| polymorphic outer membrane protein [Pseudanabaena sp. PCC 7367]	NA	NA	NA
Ctaxi_contig_43261|comp35698_c1_seq1	-2.185155236	4.473338874	5.84E-18	2.08E-16	NA	NA	NA	NA	NA
Ctaxi_contig_35041|comp35018_c1_seq6	-2.184979404	5.622603275	4.75E-25	3.06E-23	kinase-like protein	gi|545367242|ref|XP_005648466.1|kinase-like protein [Coccomyxa subellipsoidea C-169] >gi|384250443|gb|EIE23922.1| kinase-like protein [Coccomyxa subellipsoidea C-169]	AT5G03730.1	"CTR1,SIS1,AtCTR1"	 Protein kinase superfamily protein 
Ctaxi_contig_38550|comp35328_c3_seq3	-2.182297226	1.784457196	3.43E-05	0.000209992	ankyrin repeat protein	"gi|303324768|pdb|2XEH|AChain A, Structural Determinants For Improved Thermal Stability Of Designed Ankyrin Repeat Proteins With A Redesigned C- Capping Module. >gi|303324769|pdb|2XEH|B Chain B, Structural Determinants For Improved Thermal Stability Of Designed Ankyrin Repeat Proteins With A Redesigned C- Capping Module. >gi|303324770|pdb|2XEH|C Chain C, Structural Determinants For Improved Thermal Stability Of Designed Ankyrin Repeat Proteins With A Redesigned C- Capping Module"	AT3G04710.1	TPR10	 ankyrin repeat family protein 
Ctaxi_contig_60133|comp36741_c1_seq1	-2.182190383	1.275372748	0.001504373	0.006000065	hydroxypyruvate reductase	gi|552847529|ref|XP_005851883.1|hypothetical protein CHLNCDRAFT_33616 [Chlorella variabilis] >gi|307111547|gb|EFN59781.1| hypothetical protein CHLNCDRAFT_33616 [Chlorella variabilis]	AT1G68010.1	"HPR,ATHPR1"	 hydroxypyruvate reductase 
Ctaxi_contig_40857|comp35537_c5_seq1	-2.182015011	3.853448352	2.09E-14	5.23E-13	NA	NA	NA	NA	NA
Ctaxi_contig_34578|comp34973_c1_seq4	-2.178903691	4.54773811	8.29E-13	1.72E-11	NA	NA	NA	NA	NA
Ctaxi_contig_47853|comp36000_c2_seq1	-2.174299919	6.491845458	9.67E-23	5.19E-21	NA	NA	NA	NA	NA
Ctaxi_contig_70940|comp37231_c0_seq1	-2.169765298	2.500179216	1.63E-06	1.34E-05	NA	NA	NA	NA	NA
Ctaxi_contig_45427|comp35826_c3_seq1	-2.169666119	2.790124632	5.83E-09	7.31E-08	kinase-like partial	"gi|545353938|ref|XP_005642804.1|kinase-like protein, partial [Coccomyxa subellipsoidea C-169] >gi|384244762|gb|EIE18260.1| kinase-like protein, partial [Coccomyxa subellipsoidea C-169]"	AT5G35980.2	YAK1	 yeast YAK1-related gene 1 
Ctaxi_contig_28466|comp34378_c0_seq3	-2.168399139	3.533744862	0.003582614	0.012679653	a-kinase anchor protein 7 isoform gamma	gi|552843940|ref|XP_005850967.1|hypothetical protein CHLNCDRAFT_140747 [Chlorella variabilis] >gi|307110629|gb|EFN58865.1| hypothetical protein CHLNCDRAFT_140747 [Chlorella variabilis]	NA	NA	NA
Ctaxi_contig_56295|comp36525_c5_seq1	-2.166488724	3.593872923	1.09E-12	2.23E-11	anaphase-promoting complex subunit 2-like	gi|545374954|ref|XP_005651707.1|hypothetical protein COCSUDRAFT_55186 [Coccomyxa subellipsoidea C-169] >gi|384253689|gb|EIE27163.1| hypothetical protein COCSUDRAFT_55186 [Coccomyxa subellipsoidea C-169]	AT2G04660.1	APC2	 anaphase-promoting complex/cyclosome 2 
Ctaxi_contig_16049|comp32662_c2_seq2	-2.16613791	0.630917677	0.004028552	0.014025985	NA	NA	NA	NA	NA
Ctaxi_contig_68716|comp37135_c8_seq4	-2.166118568	2.804474941	9.95E-10	1.39E-08	NA	NA	NA	NA	NA
Ctaxi_contig_23359|comp33788_c0_seq1	-2.165269964	5.33623454	6.98E-17	2.28E-15	oligopeptidase b	gi|515368885|ref|WP_016870887.1|protease [Fischerella thermalis]	AT1G50380.1		 Prolyl oligopeptidase family protein 
Ctaxi_contig_47630|comp35986_c1_seq7	-2.164177159	5.391221007	2.46E-23	1.38E-21	anoctamin-8	gi|219123027|ref|XP_002181834.1|predicted protein [Phaeodactylum tricornutum CCAP 1055/1] >gi|217406435|gb|EEC46374.1| predicted protein [Phaeodactylum tricornutum CCAP 1055/1]	NA	NA	NA
Ctaxi_contig_69136|comp37155_c3_seq22	-2.161903427	0.980480327	0.005568	0.018507027	NA	NA	NA	NA	NA
Ctaxi_contig_54973|comp36441_c4_seq6	-2.161600097	0.642742718	0.009424869	0.028786245	NA	NA	NA	NA	NA
Ctaxi_contig_34869|comp34998_c3_seq3	-2.159887219	1.252375004	0.005623376	0.018665832	NA	NA	NA	NA	NA
Ctaxi_contig_12846|comp32033_c1_seq2	-2.159321316	1.94194235	4.43E-05	0.000264097	NA	NA	NA	NA	NA
Ctaxi_contig_25219|comp34031_c1_seq2	-2.154648989	1.381754857	0.001944359	0.007481718	NA	NA	NA	NA	NA
Ctaxi_contig_14363|comp32350_c1_seq1	-2.153606611	2.638522445	4.91E-08	5.38E-07	NA	NA	NA	NA	NA
Ctaxi_contig_62112|comp36844_c4_seq1	-2.15242589	5.388960175	1.74E-11	3.01E-10	NA	NA	NA	NA	NA
Ctaxi_contig_55076|comp36444_c4_seq7	-2.151776258	2.414516466	2.52E-06	1.99E-05	NA	NA	NA	NA	NA
Ctaxi_contig_62553|comp36864_c6_seq5	-2.149486279	3.882168495	1.56E-11	2.72E-10	NA	NA	NA	NA	NA
Ctaxi_contig_59201|comp36690_c3_seq1	-2.148491279	1.962352364	9.62E-06	6.70E-05	coiled-coil protein required for normal flagellar motility	gi|302849229|ref|XP_002956145.1|coiled-coil protein required for normal flagellar motility [Volvox carteri f. nagariensis] >gi|300258650|gb|EFJ42885.1| coiled-coil protein required for normal flagellar motility [Volvox carteri f. nagariensis]	NA	NA	NA
Ctaxi_contig_22719|comp33703_c1_seq6	-2.147383696	2.296193957	2.40E-06	1.91E-05	NA	NA	NA	NA	NA
Ctaxi_contig_22738|comp33706_c1_seq5	-2.147154201	2.375160251	2.94E-05	0.000182512	NA	NA	NA	NA	NA
Ctaxi_contig_48853|comp36067_c0_seq2	-2.146459437	3.326013917	8.18E-11	1.30E-09	NA	NA	NA	NA	NA
Ctaxi_contig_69870|comp37183_c1_seq4	-2.145688741	0.855549234	0.006726538	0.021704168	protoporphyrin ix magnesium chelatase	gi|546217769|ref|WP_021831437.1|Protoporphyrin IX Mg-chelatase subunit H [Crocosphaera watsonii] >gi|543513645|emb|CCQ52533.1| Protoporphyrin IX Mg-chelatase subunit H [Crocosphaera watsonii WH 8502]	AT5G13630.2	"GUN5,CCH,CHLH,CCH1,ABAR"	" magnesium-chelatase subunit chlH, chloroplast, putative / Mg-protoporphyrin IX chelatase, putative (CHLH) "
Ctaxi_contig_14383|comp32355_c0_seq6	-2.144834753	1.507105948	0.00113779	0.004724163	NA	NA	NA	NA	NA
Ctaxi_contig_69875|comp37183_c1_seq9	-2.142633517	1.115685577	0.004468126	0.01536725	protoporphyrin ix magnesium chelatase	"gi|545371646|ref|XP_005650357.1|hydrogenobyrinic acid a,c-diamide cobaltochelatase, partial [Coccomyxa subellipsoidea C-169] >gi|384252337|gb|EIE25813.1| hydrogenobyrinic acid a,c-diamide cobaltochelatase, partial [Coccomyxa subellipsoidea C-169]"	AT5G13630.2	"GUN5,CCH,CHLH,CCH1,ABAR"	" magnesium-chelatase subunit chlH, chloroplast, putative / Mg-protoporphyrin IX chelatase, putative (CHLH) "
Ctaxi_contig_56304|comp36526_c1_seq1	-2.141991537	3.380478728	3.72E-12	7.07E-11	NA	NA	NA	NA	NA
Ctaxi_contig_20434|comp33374_c1_seq1	-2.138085856	7.205103508	1.27E-21	6.08E-20	atp-dependent zinc metalloprotease chloroplastic-like	gi|159465357|ref|XP_001690889.1|membrane AAA-metalloprotease [Chlamydomonas reinhardtii] >gi|158279575|gb|EDP05335.1| membrane AAA-metalloprotease [Chlamydomonas reinhardtii]	AT1G50250.1	FTSH1	 FTSH protease 1 
Ctaxi_contig_53543|comp36349_c0_seq2	-2.136975133	4.351673466	1.31E-05	8.86E-05	tubulin--tyrosine ligase-like protein 12-like	gi|302808167|ref|XP_002985778.1|hypothetical protein SELMODRAFT_123017 [Selaginella moellendorffii] >gi|300146285|gb|EFJ12955.1| hypothetical protein SELMODRAFT_123017 [Selaginella moellendorffii]	AT1G77550.1		 tubulin-tyrosine ligases;tubulin-tyrosine ligases 
Ctaxi_contig_32773|comp34813_c1_seq2	-2.136607917	3.363760033	5.05E-11	8.28E-10	pentatricopeptide repeat-containing protein at5g02860-like	"gi|115458970|ref|NP_001053085.1|Os04g0477200 [Oryza sativa Japonica Group] >gi|113564656|dbj|BAF14999.1| Os04g0477200, partial [Oryza sativa Japonica Group]"	AT5G27270.1	EMB976	 Tetratricopeptide repeat (TPR)-like superfamily protein 
Ctaxi_contig_62811|comp36879_c1_seq4	-2.136248055	2.6168417	9.36E-09	1.15E-07	aminodeoxychorismate synthase glutamine amidotransferase	gi|159489928|ref|XP_001702943.1|aminodeoxychorismate synthase [Chlamydomonas reinhardtii] >gi|158270966|gb|EDO96796.1| aminodeoxychorismate synthase [Chlamydomonas reinhardtii]	AT2G28880.1	"emb1997,ADCS"	 para-aminobenzoate (PABA) synthase family protein 
Ctaxi_contig_15218|comp32520_c0_seq1	-2.131760355	5.1724495	3.09E-22	1.59E-20	NA	NA	NA	NA	NA
Ctaxi_contig_54773|comp36428_c3_seq7	-2.131671301	5.542611719	5.59E-12	1.05E-10	chymotrypsin-like elastase family member 3b-like	gi|504164417|ref|XP_004592341.1|PREDICTED: chymotrypsin-like elastase family member 3B-like [Ochotona princeps]	NA	NA	NA
Ctaxi_contig_35040|comp35018_c1_seq5	-2.131429489	3.377957354	2.28E-10	3.40E-09	kinase-like protein	gi|545367242|ref|XP_005648466.1|kinase-like protein [Coccomyxa subellipsoidea C-169] >gi|384250443|gb|EIE23922.1| kinase-like protein [Coccomyxa subellipsoidea C-169]	AT1G04700.1		 PB1 domain-containing protein tyrosine kinase 
Ctaxi_contig_16627|comp32760_c0_seq1	-2.123878544	4.397134061	3.00E-17	1.01E-15	jumonji domain-containing protein	gi|159466700|ref|XP_001691536.1|predicted protein [Chlamydomonas reinhardtii] >gi|158278882|gb|EDP04644.1| predicted protein [Chlamydomonas reinhardtii]	AT5G46910.1		 Transcription factor jumonji (jmj) family protein / zinc finger (C5HC2 type) family protein 
Ctaxi_contig_40035|comp35465_c0_seq1	-2.122813295	6.604755142	4.22E-15	1.15E-13	NA	NA	NA	NA	NA
Ctaxi_contig_65160|comp37002_c1_seq13	-2.121879645	6.407862904	4.71E-12	8.85E-11	nuclear acid binding	gi|302770669|ref|XP_002968753.1|hypothetical protein SELMODRAFT_270742 [Selaginella moellendorffii] >gi|300163258|gb|EFJ29869.1| hypothetical protein SELMODRAFT_270742 [Selaginella moellendorffii]	AT5G54900.1	"ATRBP45A,RBP45A"	 RNA-binding protein 45A 
Ctaxi_contig_23361|comp33788_c2_seq1	-2.12081177	3.930694021	6.36E-11	1.03E-09	NA	NA	NA	NA	NA
Ctaxi_contig_62202|comp36849_c4_seq15	-2.119909994	1.763365187	0.000116821	0.000629858	NA	NA	NA	NA	NA
Ctaxi_contig_17060|comp32842_c8_seq4	-2.11927523	0.582656063	0.006112619	0.020033453	NA	NA	NA	NA	NA
Ctaxi_contig_34419|comp34954_c0_seq7	-2.117165697	1.501491474	0.015212997	0.043067914	fkbp12-interacting protein of 37 kda-like	gi|302840303|ref|XP_002951707.1|hypothetical protein VOLCADRAFT_105213 [Volvox carteri f. nagariensis] >gi|300262955|gb|EFJ47158.1| hypothetical protein VOLCADRAFT_105213 [Volvox carteri f. nagariensis]	AT3G54170.1	"ATFIP37,FIP37"	 FKBP12 interacting protein 37 
Ctaxi_contig_14506|comp32385_c2_seq1	-2.116303447	5.413278943	2.35E-16	7.32E-15	NA	NA	NA	NA	NA
Ctaxi_contig_56305|comp36526_c1_seq2	-2.115508126	2.087079004	3.66E-05	0.000222649	NA	NA	NA	NA	NA
Ctaxi_contig_32806|comp34817_c0_seq5	-2.115265244	5.652514673	9.39E-17	3.04E-15	NA	NA	NA	NA	NA
Ctaxi_contig_36298|comp35135_c5_seq3	-2.113246841	3.721409721	4.44E-13	9.56E-12	NA	NA	NA	NA	NA
Ctaxi_contig_40534|comp35512_c0_seq2	-2.112621873	3.382404151	7.65E-12	1.40E-10	pattern formation	"gi|545353473|ref|XP_005642573.1|Sec7-domain-containing protein, partial [Coccomyxa subellipsoidea C-169] >gi|384244528|gb|EIE18029.1| Sec7-domain-containing protein, partial [Coccomyxa subellipsoidea C-169]"	AT1G13980.2	GN	 sec7 domain-containing protein 
Ctaxi_contig_63640|comp36929_c2_seq14	-2.111256125	1.92625996	0.010511238	0.031619562	NA	NA	NA	NA	NA
Ctaxi_contig_21866|comp33588_c2_seq5	-2.110239414	0.597418853	0.01705979	0.047364879	molybdenum cofactor biosynthesis protein c	gi|115709894|ref|XP_783948.2|PREDICTED: molybdenum cofactor biosynthesis protein 1-like [Strongylocentrotus purpuratus]	NA	NA	NA
Ctaxi_contig_24171|comp33893_c3_seq1	-2.110006912	2.230748229	3.37E-07	3.15E-06	ankyrin repeat protein	"gi|156099282|ref|XP_001615643.1|hypothetical protein [Plasmodium vivax Sal-1] >gi|148804517|gb|EDL45916.1| hypothetical protein, conserved [Plasmodium vivax]"	NA	NA	NA
Ctaxi_contig_23894|comp33849_c3_seq9	-2.109797568	0.830420526	0.005980748	0.019670456	NA	NA	NA	NA	NA
Ctaxi_contig_68383|comp37125_c2_seq2	-2.108537057	2.503587025	3.37E-06	2.59E-05	NA	NA	NA	NA	NA
Ctaxi_contig_22184|comp33632_c0_seq1	-2.108456564	4.107535598	2.95E-12	5.68E-11	calcium-dependent protein kinase	gi|6644464|gb|AAF21062.1|calcium-dependent protein kinase [Dunaliella tertiolecta]	AT5G19360.1	CPK34	 calcium-dependent protein kinase 34 
Ctaxi_contig_44114|comp35757_c1_seq1	-2.107441548	2.762309567	4.23E-06	3.19E-05	dna mismatch repair protein mlh1	gi|459185812|ref|XP_002122535.2|PREDICTED: DNA mismatch repair protein Mlh1-like [Ciona intestinalis]	AT4G09140.1	"ATMLH1,MLH1"	 MUTL-homologue 1 
Ctaxi_contig_54841|comp36432_c4_seq2	-2.10661713	5.367560051	2.28E-24	1.38E-22	NA	NA	NA	NA	NA
Ctaxi_contig_44116|comp35757_c1_seq3	-2.106384537	3.165062209	2.88E-09	3.79E-08	dna mismatch repair protein	gi|392587870|gb|EIW77203.1|DNA mismatch repair protein MutL [Coniophora puteana RWD-64-598 SS2]	AT4G09140.1	"ATMLH1,MLH1"	 MUTL-homologue 1 
Ctaxi_contig_29408|comp34478_c1_seq10	-2.104924128	0.988845184	0.005810418	0.019195952	NA	NA	NA	NA	NA
Ctaxi_contig_52154|comp36272_c0_seq1	-2.10446384	4.717058419	2.03E-18	7.48E-17	adhesin-like protein	gi|333987538|ref|YP_004520145.1|polymorphic outer membrane protein [Methanobacterium sp. SWAN-1] >gi|503591769|ref|WP_013825845.1| hypothetical protein [Methanobacterium sp. SWAN-1] >gi|333825682|gb|AEG18344.1| polymorphic outer membrane protein [Methanobacterium sp. SWAN-1]	NA	NA	NA
Ctaxi_contig_11509|comp31697_c0_seq2	-2.101489744	1.739292693	0.000956626	0.004057047	NA	NA	NA	NA	NA
Ctaxi_contig_27761|comp34290_c0_seq20	-2.100198442	3.374855758	9.90E-10	1.38E-08	NA	NA	NA	NA	NA
Ctaxi_contig_48854|comp36067_c0_seq3	-2.100047645	2.711727478	1.09E-06	9.22E-06	NA	NA	NA	NA	NA
Ctaxi_contig_56303|comp36526_c0_seq1	-2.099815017	3.253142167	2.95E-09	3.87E-08	NA	NA	NA	NA	NA
Ctaxi_contig_12431|comp31937_c6_seq1	-2.099519796	1.530098463	0.000196288	0.000999135	NA	NA	NA	NA	NA
Ctaxi_contig_8075|comp30518_c0_seq1	-2.098153422	2.559635073	1.43E-06	1.19E-05	NA	NA	NA	NA	NA
Ctaxi_contig_49714|comp36124_c2_seq1	-2.098103241	3.073994573	1.86E-08	2.17E-07	vacuolar protein sorting-associated protein 4-like	gi|159487319|ref|XP_001701670.1|AAA-ATPase of VPS4/SKD1 family [Chlamydomonas reinhardtii] >gi|158280889|gb|EDP06645.1| AAA-ATPase of VPS4/SKD1 family [Chlamydomonas reinhardtii]	AT2G27600.1	"SKD1,VPS4,ATSKD1"	 AAA-type ATPase family protein 
Ctaxi_contig_22718|comp33703_c1_seq5	-2.097195261	2.296548759	2.15E-05	0.00013862	solanesyl diphosphate synthase	gi|302831696|ref|XP_002947413.1|hypothetical protein VOLCADRAFT_57046 [Volvox carteri f. nagariensis] >gi|300267277|gb|EFJ51461.1| hypothetical protein VOLCADRAFT_57046 [Volvox carteri f. nagariensis]	AT1G78510.2	SPS1	 solanesyl diphosphate synthase 1 
Ctaxi_contig_38443|comp35321_c0_seq21	-2.096018245	2.94596512	0.001063296	0.004456333	tbc1 domain family member 4	gi|302833255|ref|XP_002948191.1|hypothetical protein VOLCADRAFT_103815 [Volvox carteri f. nagariensis] >gi|300266411|gb|EFJ50598.1| hypothetical protein VOLCADRAFT_103815 [Volvox carteri f. nagariensis]	NA	NA	NA
Ctaxi_contig_56256|comp36521_c1_seq3	-2.095136079	4.24560958	1.68E-10	2.55E-09	set domain-containing protein	gi|302842147|ref|XP_002952617.1|hypothetical protein VOLCADRAFT_118106 [Volvox carteri f. nagariensis] >gi|300261961|gb|EFJ46170.1| hypothetical protein VOLCADRAFT_118106 [Volvox carteri f. nagariensis]	AT3G07670.1		 Rubisco methyltransferase family protein 
Ctaxi_contig_8393|comp30678_c0_seq5	-2.094670978	2.043779754	0.000334282	0.001603499	NA	NA	NA	NA	NA
Ctaxi_contig_15223|comp32520_c1_seq3	-2.093385607	1.631483221	0.002313197	0.008722956	NA	NA	NA	NA	NA
Ctaxi_contig_59653|comp36711_c4_seq1	-2.093313574	5.343559183	1.42E-16	4.54E-15	NA	NA	NA	NA	NA
Ctaxi_contig_25228|comp34031_c1_seq11	-2.091177127	2.201269703	9.74E-06	6.78E-05	NA	NA	NA	NA	NA
Ctaxi_contig_10187|comp31322_c0_seq2	-2.090845002	2.731111458	0.004657877	0.015899021	NA	NA	NA	NA	NA
Ctaxi_contig_13328|comp32137_c0_seq1	-2.090120878	0.818397654	0.009209335	0.028234117	NA	NA	AT1G56450.1	PBG1	 20S proteasome beta subunit G1 
Ctaxi_contig_14865|comp32451_c1_seq1	-2.089570923	5.209032688	1.28E-21	6.10E-20	NA	NA	NA	NA	NA
Ctaxi_contig_31188|comp34664_c0_seq3	-2.08945832	6.229153384	0.000398459	0.001872639	transcription factor hy5-like	gi|557091432|gb|ESQ32079.1|hypothetical protein EUTSA_v10004860mg [Eutrema salsugineum]	NA	NA	NA
Ctaxi_contig_20188|comp33334_c2_seq6	-2.087516064	2.301214126	2.81E-06	2.19E-05	NA	NA	NA	NA	NA
Ctaxi_contig_59556|comp36705_c1_seq1	-2.086036433	5.224146012	2.51E-11	4.27E-10	ankyrin repeat protein	gi|229582572|ref|YP_002840971.1|ankyrin [Sulfolobus islandicus Y.N.15.51] >gi|502134864|ref|WP_012717676.1| ankyrin [Sulfolobus islandicus] >gi|228013288|gb|ACP49049.1| Ankyrin [Sulfolobus islandicus Y.N.15.51]	AT2G14255.1		 Ankyrin repeat family protein with DHHC zinc finger domain 
Ctaxi_contig_56479|comp36535_c1_seq26	-2.084044739	1.125643563	0.001564887	0.00621092	chymotrypsin-like serine protease	gi|156537670|ref|XP_001607869.1|PREDICTED: chymotrypsin-2 [Nasonia vitripennis]	NA	NA	NA
Ctaxi_contig_60138|comp36741_c4_seq4	-2.083692427	2.683120105	1.29E-08	1.55E-07	NA	NA	NA	NA	NA
Ctaxi_contig_17237|comp32874_c0_seq3	-2.083010662	1.626755638	0.0060815	0.019947976	protein arginine methyltransferase 4a	gi|302853845|ref|XP_002958435.1|hypothetical protein VOLCADRAFT_69442 [Volvox carteri f. nagariensis] >gi|300256240|gb|EFJ40511.1| hypothetical protein VOLCADRAFT_69442 [Volvox carteri f. nagariensis]	AT5G49020.1	"ATPRMT4A,PRMT4A"	 protein arginine methyltransferase 4A 
Ctaxi_contig_50477|comp36176_c2_seq1	-2.082331254	5.092437139	1.91E-18	7.05E-17	NA	NA	NA	NA	NA
Ctaxi_contig_9785|comp31209_c0_seq1	-2.081956325	1.507660408	0.000253176	0.001256401	NA	NA	NA	NA	NA
Ctaxi_contig_44485|comp35775_c1_seq1	-2.079650767	3.774897576	8.89E-15	2.32E-13	NA	NA	NA	NA	NA
Ctaxi_contig_51961|comp36259_c2_seq4	-2.078616301	4.09089853	1.25E-16	4.03E-15	NA	NA	NA	NA	NA
Ctaxi_contig_35826|comp35092_c0_seq1	-2.078605237	2.891432314	7.42E-06	5.29E-05	NA	NA	NA	NA	NA
Ctaxi_contig_48668|comp36055_c2_seq1	-2.074023019	0.98608644	0.008258818	0.025799441	serine threonine-protein kinase aurora-2	gi|254566429|ref|XP_002490325.1|hypothetical protein [Komagataella pastoris GS115] >gi|238030121|emb|CAY68044.1| hypothetical protein PAS_chr1-4_0662 [Komagataella pastoris GS115]	AT2G25880.2	"AtAUR2,AUR2"	 ataurora2 
Ctaxi_contig_23140|comp33758_c6_seq2	-2.073210859	3.517013453	0.002695852	0.009945704	metal ion transporter family	gi|545369023|ref|XP_005649280.1|Mg2+ transporter protein [Coccomyxa subellipsoidea C-169] >gi|384251258|gb|EIE24736.1| Mg2+ transporter protein [Coccomyxa subellipsoidea C-169]	AT5G22830.1	"ATMGT10,GMN10,MGT10,MRS2-11"	 magnesium (Mg) transporter 10 
Ctaxi_contig_18435|comp33065_c1_seq17	-2.072672889	3.693474033	4.75E-11	7.81E-10	ankyrin repeat protein	"gi|123437955|ref|XP_001309767.1|ankyrin repeat protein [Trichomonas vaginalis G3] >gi|121891508|gb|EAX96837.1| ankyrin repeat protein, putative [Trichomonas vaginalis G3]"	AT2G03430.1		 Ankyrin repeat family protein 
Ctaxi_contig_41635|comp35587_c0_seq12	-2.072433278	4.568402886	0.000671407	0.002971565	protein	gi|552830384|ref|XP_005847891.1|hypothetical protein CHLNCDRAFT_52004 [Chlorella variabilis] >gi|307107547|gb|EFN55789.1| hypothetical protein CHLNCDRAFT_52004 [Chlorella variabilis]	NA	NA	NA
Ctaxi_contig_65627|comp37016_c3_seq3	-2.071666842	2.754448939	5.65E-07	5.07E-06	NA	NA	NA	NA	NA
Ctaxi_contig_69872|comp37183_c1_seq6	-2.0715265	1.359939122	0.000275541	0.001353392	protoporphyrin ix magnesium chelatase	gi|515875554|ref|WP_017306137.1|protoporphyrin IX magnesium chelatase [Spirulina subsalsa]	AT5G13630.2	"GUN5,CCH,CHLH,CCH1,ABAR"	" magnesium-chelatase subunit chlH, chloroplast, putative / Mg-protoporphyrin IX chelatase, putative (CHLH) "
Ctaxi_contig_44112|comp35757_c0_seq2	-2.071376188	4.796779739	1.79E-13	4.05E-12	NA	NA	NA	NA	NA
Ctaxi_contig_49947|comp36142_c6_seq1	-2.07051081	2.827036275	7.74E-09	9.60E-08	nad-dependent malic enzyme	gi|358389717|gb|EHK27309.1|hypothetical protein TRIVIDRAFT_140682 [Trichoderma virens Gv29-8]	AT4G00570.1	NAD-ME2	 NAD-dependent malic enzyme 2 
Ctaxi_contig_38852|comp35357_c1_seq3	-2.068192514	1.850849696	0.000163315	0.000848062	flavin-containing monooxygenase family protein	gi|297844070|ref|XP_002889916.1|predicted protein [Arabidopsis lyrata subsp. lyrata] >gi|297335758|gb|EFH66175.1| predicted protein [Arabidopsis lyrata subsp. lyrata]	AT1G62560.1	FMOGS-OX3	 flavin-monooxygenase glucosinolate S-oxygenase 3 
Ctaxi_contig_31018|comp34644_c3_seq15	-2.06768705	6.003165917	2.06E-13	4.62E-12	NA	NA	NA	NA	NA
Ctaxi_contig_50687|comp36188_c1_seq26	-2.067289377	6.048189379	1.37E-15	3.91E-14	NA	NA	NA	NA	NA
Ctaxi_contig_33050|comp34838_c5_seq5	-2.067216457	4.305885007	7.19E-12	1.33E-10	NA	NA	NA	NA	NA
Ctaxi_contig_19987|comp33301_c1_seq1	-2.065070786	1.681894083	0.000179814	0.000923144	NA	NA	NA	NA	NA
Ctaxi_contig_32496|comp34789_c2_seq4	-2.061320943	3.618799023	2.47E-09	3.27E-08	cysteine desulfurase	gi|443693779|gb|ELT95059.1|hypothetical protein CAPTEDRAFT_204913 [Capitella teleta]	NA	NA	NA
Ctaxi_contig_44913|comp35793_c1_seq3	-2.061304603	3.570767751	1.44E-11	2.53E-10	cobalamin synthesis protein p47k	gi|545366625|ref|XP_005648199.1|GTP-binding protein lepa [Coccomyxa subellipsoidea C-169] >gi|384250175|gb|EIE23655.1| GTP-binding protein lepa [Coccomyxa subellipsoidea C-169]	NA	NA	NA
Ctaxi_contig_31636|comp34708_c0_seq3	-2.061106588	2.655292517	2.67E-06	2.10E-05	NA	NA	NA	NA	NA
Ctaxi_contig_13294|comp32128_c1_seq3	-2.060100671	4.365482719	5.39E-10	7.72E-09	copper resistance protein	gi|496576598|ref|WP_009277716.1|copper resistance protein CopB [Ralstonia sp. 5_7_47FAA] >gi|308918077|gb|EFP63758.1| copper resistance protein B [Ralstonia sp. 5_7_47FAA]	NA	NA	NA
Ctaxi_contig_36099|comp35118_c2_seq3	-2.059085066	4.858790685	6.20E-22	3.06E-20	NA	NA	NA	NA	NA
Ctaxi_contig_14362|comp32350_c0_seq1	-2.058302064	2.255314877	2.31E-06	1.84E-05	formation of crista junctions protein 1-like	gi|302825546|ref|XP_002994381.1|hypothetical protein SELMODRAFT_432305 [Selaginella moellendorffii] >gi|300137714|gb|EFJ04557.1| hypothetical protein SELMODRAFT_432305 [Selaginella moellendorffii]	NA	NA	NA
Ctaxi_contig_55670|comp36484_c5_seq3	-2.057367234	6.482955626	1.92E-15	5.41E-14	PREDICTED: uncharacterized protein LOC101777447 isoform X1	gi|514822155|ref|XP_004985747.1|PREDICTED: uncharacterized protein LOC101777447 isoform X1 [Setaria italica]	NA	NA	NA
Ctaxi_contig_59652|comp36711_c3_seq1	-2.056799818	4.817140203	3.47E-11	5.80E-10	kinase-like protein	"gi|552928844|gb|ESA12719.1|hypothetical protein GLOINDRAFT_26827, partial [Rhizophagus irregularis DAOM 181602]"	AT3G01490.1		 Protein kinase superfamily protein 
Ctaxi_contig_57410|comp36591_c2_seq1	-2.053561091	4.550091912	1.12E-18	4.21E-17	NA	NA	NA	NA	NA
Ctaxi_contig_25425|comp34046_c1_seq1	-2.053104943	4.315072614	1.53E-11	2.68E-10	NA	NA	NA	NA	NA
Ctaxi_contig_14578|comp32401_c3_seq4	-2.049942723	3.361277981	4.54E-06	3.40E-05	ribulose- -bisphosphate carboxylase oxygenase large subunit	"gi|18253104|dbj|BAB83957.1|ribulose-1,5-bisphosphate carboxylase/oxygenase large subunit [Caulerpa taxifolia]"	ATCG00490.1	RBCL	 ribulose-bisphosphate carboxylases 
Ctaxi_contig_54058|comp36385_c1_seq5	-2.049851722	7.05104868	6.82E-12	1.26E-10	NA	NA	NA	NA	NA
Ctaxi_contig_56288|comp36525_c2_seq2	-2.049544865	2.222840288	3.26E-06	2.52E-05	anaphase-promoting complex subunit 2-like	"gi|552846523|ref|XP_005851646.1|hypothetical protein CHLNCDRAFT_19379, partial [Chlorella variabilis] >gi|307111309|gb|EFN59544.1| hypothetical protein CHLNCDRAFT_19379, partial [Chlorella variabilis]"	AT2G04660.1	APC2	 anaphase-promoting complex/cyclosome 2 
Ctaxi_contig_49249|comp36093_c3_seq2	-2.048835313	6.880127411	5.86E-15	1.56E-13	NA	NA	NA	NA	NA
Ctaxi_contig_58862|comp36673_c1_seq3	-2.048024211	5.034715042	4.29E-22	2.15E-20	NA	NA	AT3G47690.1	"ATEB1A,EB1A,ATEB1H2"	 microtubule end binding protein EB1A 
Ctaxi_contig_27728|comp34288_c1_seq3	-2.047734961	3.639098011	6.13E-13	1.29E-11	NA	NA	NA	NA	NA
Ctaxi_contig_63666|comp36931_c1_seq5	-2.047600659	2.264898902	3.15E-06	2.44E-05	NA	NA	NA	NA	NA
Ctaxi_contig_13384|comp32148_c0_seq1	-2.046511482	4.880698607	1.11E-11	1.98E-10	NA	NA	NA	NA	NA
Ctaxi_contig_32045|comp34748_c2_seq1	-2.044932415	4.137356202	2.25E-12	4.40E-11	NA	NA	NA	NA	NA
Ctaxi_contig_52007|comp36263_c1_seq1	-2.043893181	3.487075354	8.88E-05	0.000492394	nad -binding protein	gi|545375193|ref|XP_005651803.1|NAD(P)-binding protein [Coccomyxa subellipsoidea C-169] >gi|384253785|gb|EIE27259.1| NAD(P)-binding protein [Coccomyxa subellipsoidea C-169]	AT1G77680.1		 Ribonuclease II/R family protein 
Ctaxi_contig_52167|comp36272_c1_seq3	-2.041423276	1.302840202	0.011561315	0.034241814	adhesin-like protein	"gi|42526755|ref|NP_971853.1|lipoprotein [Treponema denticola ATCC 35405] >gi|488755473|ref|WP_002678738.1| polymorphic outer membrane protein [Treponema denticola] >gi|41817070|gb|AAS11764.1| lipoprotein, putative [Treponema denticola ATCC 35405] >gi|448956459|gb|EMB37220.1| polymorphic outer membrane protein [Treponema denticola ATCC 33521] >gi|448960598|gb|EMB41307.1| polymorphic outer membrane protein [Treponema denticola ATCC 35404]"	NA	NA	NA
Ctaxi_contig_54524|comp36415_c3_seq1	-2.041164953	4.435239792	2.35E-15	6.57E-14	NA	NA	NA	NA	NA
Ctaxi_contig_23517|comp33808_c1_seq3	-2.040724909	3.167040456	1.49E-10	2.28E-09	NA	NA	NA	NA	NA
Ctaxi_contig_28646|comp34397_c0_seq3	-2.037262746	2.291656186	3.06E-06	2.37E-05	NA	NA	NA	NA	NA
Ctaxi_contig_42145|comp35617_c0_seq2	-2.035617383	1.195317011	0.00136568	0.005531171	NA	NA	NA	NA	NA
Ctaxi_contig_22162|comp33628_c2_seq4	-2.035037267	2.977961861	1.96E-05	0.000127559	NA	NA	NA	NA	NA
Ctaxi_contig_12808|comp32023_c0_seq1	-2.034921035	13.00449602	9.02E-07	7.79E-06	NA	NA	NA	NA	NA
Ctaxi_contig_46971|comp35938_c5_seq1	-2.034278424	3.916262466	4.47E-11	7.37E-10	soul heme-binding protein	gi|159466402|ref|XP_001691398.1|hypothetical protein CHLREDRAFT_188875 [Chlamydomonas reinhardtii] >gi|158279370|gb|EDP05131.1| predicted protein [Chlamydomonas reinhardtii]	AT5G20140.1		 SOUL heme-binding family protein 
Ctaxi_contig_49515|comp36112_c0_seq9	-2.034006326	1.830144038	0.007572468	0.023984152	NA	NA	NA	NA	NA
Ctaxi_contig_63311|comp36911_c6_seq1	-2.030849458	3.676335172	6.54E-09	8.15E-08	NA	NA	NA	NA	NA
Ctaxi_contig_14510|comp32385_c8_seq1	-2.029872836	5.566623446	2.58E-11	4.38E-10	hypothetical protein CHLREDRAFT_177538	gi|159481760|ref|XP_001698946.1|hypothetical protein CHLREDRAFT_177538 [Chlamydomonas reinhardtii] >gi|158273438|gb|EDO99228.1| predicted protein [Chlamydomonas reinhardtii]	NA	NA	NA
Ctaxi_contig_27648|comp34278_c2_seq1	-2.029044157	0.941814103	0.006505553	0.021098586	spore coat protein	gi|302834860|ref|XP_002948992.1|hypothetical protein VOLCADRAFT_89424 [Volvox carteri f. nagariensis] >gi|300265737|gb|EFJ49927.1| hypothetical protein VOLCADRAFT_89424 [Volvox carteri f. nagariensis]	NA	NA	NA
Ctaxi_contig_66539|comp37052_c1_seq6	-2.027776198	1.760734149	2.11E-05	0.000136582	NA	NA	NA	NA	NA
Ctaxi_contig_31849|comp34732_c2_seq1	-2.026459466	3.415532745	1.12E-10	1.74E-09	NA	NA	NA	NA	NA
Ctaxi_contig_55959|comp36504_c1_seq1	-2.026401365	8.574368135	1.03E-24	6.51E-23	NA	NA	NA	NA	NA
Ctaxi_contig_63312|comp36911_c8_seq1	-2.023284899	1.20962115	0.011386471	0.033825175	NA	NA	NA	NA	NA
Ctaxi_contig_19004|comp33145_c1_seq3	-2.021592359	5.195465374	2.78E-16	8.59E-15	NA	NA	NA	NA	NA
Ctaxi_contig_40205|comp35480_c7_seq1	-2.017464144	3.630414964	3.25E-13	7.15E-12	dead-box atp-dependent rna helicase 22-like	gi|159490778|ref|XP_001703350.1|predicted protein [Chlamydomonas reinhardtii] >gi|158280274|gb|EDP06032.1| predicted protein [Chlamydomonas reinhardtii]	AT1G59990.1		 DEA(D/H)-box RNA helicase family protein 
Ctaxi_contig_39235|comp35395_c1_seq1	-2.016526999	1.640940096	0.000149403	0.000784042	inosine-uridine preferring nucleoside hydrolase family protein	gi|545366372|ref|XP_005648085.1|putative tRNA synthetase [Coccomyxa subellipsoidea C-169] >gi|384250061|gb|EIE23541.1| putative tRNA synthetase [Coccomyxa subellipsoidea C-169]	NA	NA	NA
Ctaxi_contig_51482|comp36241_c0_seq8	-2.016380664	1.748870044	0.000541206	0.00245993	NA	NA	NA	NA	NA
Ctaxi_contig_51823|comp36250_c5_seq1	-2.013294493	1.226508375	0.00270615	0.009979048	shikimate kinase-like protein	gi|255071735|ref|XP_002499542.1|predicted protein [Micromonas sp. RCC299] >gi|226514804|gb|ACO60800.1| predicted protein [Micromonas sp. RCC299]	AT2G35500.1	SKL2	 shikimate kinase like 2 
Ctaxi_contig_24746|comp33972_c7_seq1	-2.012595545	3.782256549	2.17E-08	2.51E-07	adhesin-like protein	gi|496996683|ref|WP_009431697.1|hypothetical protein [Peptoniphilus sp. oral taxon 375] >gi|341587942|gb|EGS31342.1| hypothetical protein HMPREF9130_0952 [Peptoniphilus sp. oral taxon 375 str. F0436]	NA	NA	NA
Ctaxi_contig_54834|comp36432_c2_seq1	-2.011976467	3.636869452	3.03E-10	4.47E-09	melanotransferrin-like	gi|552809764|ref|XP_005843025.1|hypothetical protein CHLNCDRAFT_59390 [Chlorella variabilis] >gi|307102653|gb|EFN50923.1| hypothetical protein CHLNCDRAFT_59390 [Chlorella variabilis]	NA	NA	NA
Ctaxi_contig_53846|comp36371_c0_seq3	-2.011775227	1.723035664	0.000434593	0.002022949	NA	NA	NA	NA	NA
Ctaxi_contig_48937|comp36072_c1_seq12	-2.011114691	1.376951503	0.002221028	0.008416471	NA	NA	NA	NA	NA
Ctaxi_contig_42612|comp35650_c3_seq6	-2.009060876	2.971319589	5.33E-07	4.81E-06	sulfur stress regulator	gi|552838353|ref|XP_005849558.1|hypothetical protein CHLNCDRAFT_34706 [Chlorella variabilis] >gi|307109218|gb|EFN57456.1| hypothetical protein CHLNCDRAFT_34706 [Chlorella variabilis]	AT1G60940.2	"SNRK2-10,SNRK2.10,SRK2B"	 SNF1-related protein kinase 2.10 
Ctaxi_contig_58556|comp36660_c5_seq1	-2.008226333	2.150762824	0.002154625	0.008195685	poly polymerase-like	gi|557530779|gb|ESR41962.1|hypothetical protein CICLE_v10011139mg [Citrus clementina]	AT1G17980.2	PAPS1	 poly(A) polymerase 1 
Ctaxi_contig_31200|comp34664_c1_seq6	-2.007379035	2.143345819	0.004013676	0.013984953	NA	NA	NA	NA	NA
Ctaxi_contig_70738|comp37221_c4_seq7	-2.00736346	3.318973841	7.54E-09	9.35E-08	ubiquitin carboxyl-terminal hydrolase family protein	gi|296089314|emb|CBI39086.3|unnamed protein product [Vitis vinifera]	AT3G11910.1	UBP13	 ubiquitin-specific protease 13 
Ctaxi_contig_59647|comp36711_c0_seq4	-2.005826903	4.287518872	2.26E-13	5.03E-12	NA	NA	NA	NA	NA
Ctaxi_contig_56481|comp36535_c1_seq28	-2.004811581	1.45066363	0.001273178	0.005207124	NA	NA	NA	NA	NA
Ctaxi_contig_36308|comp35135_c7_seq1	-2.004421862	4.583172139	4.51E-16	1.37E-14	soluble inorganic pyrophosphatase	gi|545355746|ref|XP_005643649.1|soluble inorganic pyrophosphatase 2 [Coccomyxa subellipsoidea C-169] >gi|384245612|gb|EIE19105.1| soluble inorganic pyrophosphatase 2 [Coccomyxa subellipsoidea C-169]	AT1G01050.1	"AtPPa1,PPa1"	 pyrophosphorylase 1 
Ctaxi_contig_40287|comp35488_c0_seq1	-2.003247094	6.101052294	4.75E-21	2.18E-19	NA	NA	NA	NA	NA
Ctaxi_contig_46430|comp35894_c6_seq2	-2.002915732	0.901222076	0.00465729	0.015898731	NA	NA	AT1G63160.1	RFC2	 replication factor C 2 
Ctaxi_contig_71752|comp37262_c1_seq5	-2.001717981	8.088697743	8.20E-19	3.13E-17	rni-like protein	gi|545369616|ref|XP_005649545.1|RNI-like protein [Coccomyxa subellipsoidea C-169] >gi|384251524|gb|EIE25001.1| RNI-like protein [Coccomyxa subellipsoidea C-169]	AT1G74170.1	"AtRLP13,RLP13"	 receptor like protein 13 
Ctaxi_contig_23491|comp33804_c2_seq1	-2.001367334	2.433643282	6.42E-07	5.73E-06	myosin heavy class xi	gi|552842037|ref|XP_005850466.1|hypothetical protein CHLNCDRAFT_34523 [Chlorella variabilis] >gi|307110127|gb|EFN58364.1| hypothetical protein CHLNCDRAFT_34523 [Chlorella variabilis]	AT2G31900.1	"XIF,ATXIF,ATMYO5"	 myosin-like protein XIF 
Ctaxi_contig_69402|comp37166_c7_seq1	-2.001305397	5.291910126	1.93E-19	7.73E-18	abc transporter atp-binding protein	gi|545373548|ref|XP_005651128.1|ATP-binding cassette transporter [Coccomyxa subellipsoidea C-169] >gi|384253109|gb|EIE26584.1| ATP-binding cassette transporter [Coccomyxa subellipsoidea C-169]	AT1G54350.1		 ABC transporter family protein 
Ctaxi_contig_20175|comp33334_c1_seq1	-2.000260966	6.192744088	6.77E-19	2.59E-17	NA	NA	NA	NA	NA
Ctaxi_contig_68968|comp37149_c8_seq6	-2.000017383	4.549163993	2.69E-15	7.46E-14	NA	NA	NA	NA	NA
Ctaxi_contig_31004|comp34644_c3_seq1	-1.999872729	7.791638776	9.62E-19	3.65E-17	NA	NA	NA	NA	NA
Ctaxi_contig_11407|comp31674_c0_seq5	-1.999815474	1.554346905	0.000391067	0.001842273	NA	NA	NA	NA	NA
Ctaxi_contig_17524|comp32914_c1_seq7	-1.999552063	1.460609173	0.003469954	0.012341598	dna-directed rna polymerase iii subunit rpc3-like	gi|302820283|ref|XP_002991809.1|hypothetical protein SELMODRAFT_430080 [Selaginella moellendorffii] >gi|300140347|gb|EFJ07071.1| hypothetical protein SELMODRAFT_430080 [Selaginella moellendorffii]	AT3G49000.1		 RNA polymerase III subunit RPC82 family protein 
Ctaxi_contig_71804|comp37264_c2_seq2	-1.996676274	4.267540727	1.85E-15	5.22E-14	adhesin-like protein	gi|148642233|ref|YP_001272746.1|adhesin-like protein [Methanobrevibacter smithii ATCC 35061] >gi|500587809|ref|WP_011953735.1| adhesin-like protein [Methanobrevibacter smithii] >gi|148551250|gb|ABQ86378.1| adhesin-like protein [Methanobrevibacter smithii ATCC 35061]	NA	NA	NA
Ctaxi_contig_43754|comp35733_c1_seq1	-1.996618149	2.357266128	8.12E-06	5.75E-05	NA	NA	NA	NA	NA
Ctaxi_contig_63135|comp36898_c7_seq1	-1.994764396	0.743525864	0.008058352	0.025275411	atp-binding cassette sub-family g member 1-like	gi|340715662|ref|XP_003396328.1|PREDICTED: ATP-binding cassette sub-family G member 1-like isoform 3 [Bombus terrestris]	AT3G52310.1		 ABC-2 type transporter family protein 
Ctaxi_contig_42758|comp35662_c0_seq7	-1.994045266	5.25349558	2.02E-18	7.44E-17	NA	NA	NA	NA	NA
Ctaxi_contig_11546|comp31710_c2_seq1	-1.993384625	1.319170402	0.000870387	0.003737851	NA	NA	NA	NA	NA
Ctaxi_contig_43172|comp35689_c2_seq1	-1.993316481	4.537744138	2.82E-12	5.45E-11	hypothetical protein VOLCADRAFT_104654	gi|302837680|ref|XP_002950399.1|hypothetical protein VOLCADRAFT_104654 [Volvox carteri f. nagariensis] >gi|300264404|gb|EFJ48600.1| hypothetical protein VOLCADRAFT_104654 [Volvox carteri f. nagariensis]	NA	NA	NA
Ctaxi_contig_28246|comp34349_c1_seq2	-1.993056038	2.418096795	2.08E-05	0.000134374	pseudouridylate synthase 7 homolog	gi|327273628|ref|XP_003221582.1|PREDICTED: pseudouridylate synthase 7 homolog [Anolis carolinensis]	AT3G04820.1		 Pseudouridine synthase family protein 
Ctaxi_contig_22134|comp33622_c2_seq1	-1.992727446	3.86077658	0.000284256	0.001389948	NA	NA	NA	NA	NA
Ctaxi_contig_54519|comp36415_c0_seq1	-1.99172111	4.481494613	1.10E-13	2.55E-12	NA	NA	NA	NA	NA
Ctaxi_contig_50478|comp36176_c2_seq2	-1.991549534	4.924112325	1.95E-17	6.66E-16	NA	NA	NA	NA	NA
Ctaxi_contig_42582|comp35647_c1_seq1	-1.99127029	4.649637652	4.01E-15	1.09E-13	fatty acid desaturase 2- partial	gi|552829013|ref|XP_005847601.1|hypothetical protein CHLNCDRAFT_48812 [Chlorella variabilis] >gi|307107256|gb|EFN55499.1| hypothetical protein CHLNCDRAFT_48812 [Chlorella variabilis]	AT3G12120.2	FAD2	 fatty acid desaturase 2 
Ctaxi_contig_38456|comp35321_c0_seq34	-1.990798725	3.134476441	0.000319148	0.001539651	hypothetical protein VOLCADRAFT_90424	gi|302836908|ref|XP_002950014.1|hypothetical protein VOLCADRAFT_90424 [Volvox carteri f. nagariensis] >gi|300264923|gb|EFJ49117.1| hypothetical protein VOLCADRAFT_90424 [Volvox carteri f. nagariensis]	NA	NA	NA
Ctaxi_contig_55388|comp36466_c3_seq1	-1.990127717	2.17661148	2.73E-05	0.000171333	3 (2 ) -bisphosphate nucleotidase	gi|299116754|emb|CBN74867.1|conserved unknown protein [Ectocarpus siliculosus]	NA	NA	NA
Ctaxi_contig_55722|comp36486_c7_seq1	-1.990089843	0.751123061	0.01170934	0.034621959	NA	NA	NA	NA	NA
Ctaxi_contig_41651|comp35587_c0_seq28	-1.989177171	2.193296868	1.00E-05	6.96E-05	NA	NA	NA	NA	NA
Ctaxi_contig_21076|comp33458_c1_seq1	-1.98865702	9.48313724	6.17E-06	4.48E-05	NA	NA	NA	NA	NA
Ctaxi_contig_40842|comp35537_c2_seq4	-1.987390587	1.213331741	0.003460166	0.012320617	NA	NA	NA	NA	NA
Ctaxi_contig_26463|comp34148_c0_seq2	-1.985700858	1.202889195	0.002243296	0.008488667	NA	NA	NA	NA	NA
Ctaxi_contig_23512|comp33808_c0_seq1	-1.985613947	3.438525029	1.27E-12	2.57E-11	NA	NA	NA	NA	NA
Ctaxi_contig_61835|comp36829_c9_seq2	-1.984373154	3.145851417	9.45E-09	1.16E-07	kinesin-like calmodulin-binding protein zwichel	gi|552831651|ref|XP_005848180.1|hypothetical protein CHLNCDRAFT_145586 [Chlorella variabilis] >gi|307107836|gb|EFN56078.1| hypothetical protein CHLNCDRAFT_145586 [Chlorella variabilis]	AT5G65930.2	"ZWI,PKCBP,KCBP"	 kinesin-like calmodulin-binding protein (ZWICHEL) 
Ctaxi_contig_21657|comp33555_c1_seq5	-1.983950935	4.075747103	9.42E-08	9.78E-07	NA	NA	NA	NA	NA
Ctaxi_contig_9566|comp31133_c0_seq1	-1.983950127	3.881535931	1.33E-10	2.05E-09	expressed protein	gi|552846461|ref|XP_005851629.1|expressed protein [Chlorella variabilis] >gi|307111292|gb|EFN59527.1| expressed protein [Chlorella variabilis]	NA	NA	NA
Ctaxi_contig_58928|comp36677_c2_seq3	-1.983893895	6.352904243	3.59E-17	1.20E-15	NA	NA	AT1G08820.2	VAP27-2	 vamp/synaptobrevin-associated protein 27-2 
Ctaxi_contig_66210|comp37038_c3_seq1	-1.983410988	2.708946261	7.89E-07	6.91E-06	NA	NA	NA	NA	NA
Ctaxi_contig_31640|comp34708_c1_seq4	-1.982836218	4.271775183	2.73E-08	3.09E-07	ankyrin repeat protein	"gi|470491319|ref|XP_004345879.1|osteoclaststimulating factor, putative [Acanthamoeba castellanii str. Neff] >gi|440800296|gb|ELR21335.1| osteoclaststimulating factor, putative [Acanthamoeba castellanii str. Neff]"	NA	NA	NA
Ctaxi_contig_46251|comp35886_c0_seq3	-1.982021838	1.403118341	0.001177627	0.0048647	NA	NA	NA	NA	NA
Ctaxi_contig_18672|comp33094_c2_seq60	-1.981400333	0.972654678	0.016891549	0.046963637	NA	NA	NA	NA	NA
Ctaxi_contig_40540|comp35512_c1_seq1	-1.980378989	3.341366776	2.05E-10	3.07E-09	pattern formation protein emb30-like	gi|552829090|ref|XP_005847619.1|hypothetical protein CHLNCDRAFT_133932 [Chlorella variabilis] >gi|307107274|gb|EFN55517.1| hypothetical protein CHLNCDRAFT_133932 [Chlorella variabilis]	AT1G13980.2	GN	 sec7 domain-containing protein 
Ctaxi_contig_59241|comp36692_c2_seq1	-1.979738244	4.567843776	3.88E-15	1.06E-13	NA	NA	NA	NA	NA
Ctaxi_contig_52158|comp36272_c0_seq5	-1.979465929	2.235580548	1.49E-05	9.96E-05	NA	NA	NA	NA	NA
Ctaxi_contig_25242|comp34031_c5_seq1	-1.978829781	5.930123536	1.73E-17	5.96E-16	NA	NA	NA	NA	NA
Ctaxi_contig_33046|comp34838_c5_seq1	-1.97872195	6.044289015	2.12E-16	6.61E-15	peptidyl serine alpha-galactosyltransferase	gi|552845417|ref|XP_005851344.1|hypothetical protein CHLNCDRAFT_138234 [Chlorella variabilis] >gi|307111007|gb|EFN59242.1| hypothetical protein CHLNCDRAFT_138234 [Chlorella variabilis]	NA	NA	NA
Ctaxi_contig_45496|comp35831_c2_seq8	-1.9786698	3.642818095	7.21E-12	1.33E-10	abc transporter substrate-binding protein	gi|302853230|ref|XP_002958131.1|hypothetical protein VOLCADRAFT_99335 [Volvox carteri f. nagariensis] >gi|300256492|gb|EFJ40756.1| hypothetical protein VOLCADRAFT_99335 [Volvox carteri f. nagariensis]	NA	NA	NA
Ctaxi_contig_59657|comp36711_c8_seq1	-1.976763668	3.265341537	5.32E-10	7.61E-09	kinase-like protein	gi|545374938|ref|XP_005651700.1|kinase-like protein [Coccomyxa subellipsoidea C-169] >gi|384253682|gb|EIE27156.1| kinase-like protein [Coccomyxa subellipsoidea C-169]	AT5G50180.1		 Protein kinase superfamily protein 
Ctaxi_contig_22460|comp33668_c1_seq1	-1.976582156	1.960694128	0.00017947	0.000921677	NA	NA	NA	NA	NA
Ctaxi_contig_42763|comp35662_c0_seq12	-1.976122967	2.793998144	2.02E-07	1.97E-06	NA	NA	NA	NA	NA
Ctaxi_contig_54061|comp36385_c1_seq8	-1.975121429	7.002352574	1.62E-16	5.17E-15	NA	NA	NA	NA	NA
Ctaxi_contig_50669|comp36188_c1_seq8	-1.974050756	5.03837334	2.74E-06	2.14E-05	rna recognition motif-containing protein	gi|302839324|ref|XP_002951219.1|hypothetical protein VOLCADRAFT_117772 [Volvox carteri f. nagariensis] >gi|300263548|gb|EFJ47748.1| hypothetical protein VOLCADRAFT_117772 [Volvox carteri f. nagariensis]	AT5G66010.2		 RNA-binding (RRM/RBD/RNP motifs) family protein 
Ctaxi_contig_34400|comp34952_c4_seq3	-1.973850311	4.517436267	4.28E-15	1.16E-13	NA	NA	NA	NA	NA
Ctaxi_contig_31848|comp34732_c1_seq1	-1.973437061	4.70033707	1.41E-18	5.30E-17	NA	NA	NA	NA	NA
Ctaxi_contig_44285|comp35760_c2_seq134	-1.972626302	3.190848818	4.45E-07	4.07E-06	NA	NA	NA	NA	NA
Ctaxi_contig_28151|comp34339_c0_seq1	-1.972294393	2.171113977	3.27E-06	2.53E-05	NA	NA	NA	NA	NA
Ctaxi_contig_15831|comp32624_c0_seq4	-1.971034332	2.15760838	1.09E-05	7.51E-05	diacylglyceryl- -trimethylhomoserine synthesis protein	"gi|545369055|ref|XP_005649296.1|diacylglyceryl-N,N,N-trimethylhomoserine synthesis protein [Coccomyxa subellipsoidea C-169] >gi|384251274|gb|EIE24752.1| diacylglyceryl-N,N,N-trimethylhomoserine synthesis protein [Coccomyxa subellipsoidea C-169]"	NA	NA	NA
Ctaxi_contig_28649|comp34397_c1_seq1	-1.970711209	7.33172524	2.09E-17	7.10E-16	dead-box atp-dependent rna helicase 3	"gi|552816913|ref|XP_005844807.1|hypothetical protein CHLNCDRAFT_36787, partial [Chlorella variabilis] >gi|307104451|gb|EFN52705.1| hypothetical protein CHLNCDRAFT_36787, partial [Chlorella variabilis]"	AT5G26742.3	emb1138	 DEAD box RNA helicase (RH3) 
Ctaxi_contig_13321|comp32134_c3_seq1	-1.970276036	1.567479594	0.000826244	0.003568112	NA	NA	NA	NA	NA
Ctaxi_contig_18179|comp33031_c0_seq3	-1.969703896	2.881703982	0.000290333	0.001416387	NA	NA	NA	NA	NA
Ctaxi_contig_55081|comp36444_c6_seq1	-1.968282403	4.831032635	1.86E-15	5.24E-14	NA	NA	NA	NA	NA
Ctaxi_contig_12552|comp31968_c1_seq2	-1.96742074	7.338369315	7.63E-11	1.22E-09	NA	NA	NA	NA	NA
Ctaxi_contig_46737|comp35920_c0_seq5	-1.963848402	2.479480294	0.000136975	0.000726403	voltage-dependent calcium channel subunit alpha-2 delta-2	gi|298709908|emb|CBJ31633.1|conserved unknown protein [Ectocarpus siliculosus]	NA	NA	NA
Ctaxi_contig_39933|comp35455_c1_seq14	-1.96360025	4.450791575	2.71E-16	8.39E-15	NA	NA	NA	NA	NA
Ctaxi_contig_8903|comp30887_c0_seq1	-1.961642392	1.781573322	0.001495821	0.005970465	photosystem ii protein h	gi|229915433|gb|ACQ90778.1|10 kDa phosphoprotein of photosystem II [Oocystis solitaria]	ATCG00710.1	PSBH	 photosystem II reaction center protein H 
Ctaxi_contig_62212|comp36850_c3_seq1	-1.960818243	4.213206693	0.000137946	0.000730661	photosystem ii protein d1	gi|383930409|ref|YP_005089831.1|psbA gene product (chloroplast) [Dunaliella salina] >gi|246880782|gb|ACS95094.1| photosystem II protein D1 [Dunaliella salina] >gi|371532841|gb|AEX32544.1| photosystem II protein D1 [Dunaliella tertiolecta]	ATCG00020.1	PSBA	 photosystem II reaction center protein A 
Ctaxi_contig_40047|comp35466_c2_seq5	-1.960632794	4.117973107	1.16E-11	2.07E-10	NA	NA	NA	NA	NA
Ctaxi_contig_63709|comp36933_c1_seq7	-1.960232759	6.228449429	6.39E-11	1.03E-09	filamentation temperature-sensitive h 2b	gi|545372026|ref|XP_005650521.1|hypothetical protein COCSUDRAFT_22213 [Coccomyxa subellipsoidea C-169] >gi|384252501|gb|EIE25977.1| hypothetical protein COCSUDRAFT_22213 [Coccomyxa subellipsoidea C-169]	AT2G30950.1	"VAR2,FTSH2"	 FtsH extracellular protease family 
Ctaxi_contig_37567|comp35247_c1_seq2	-1.959824887	1.490772312	0.002874593	0.010516012	NA	NA	NA	NA	NA
Ctaxi_contig_13846|comp32233_c1_seq1	-1.959360995	1.309361067	0.002851866	0.010450912	30s ribosomal protein s19	gi|497438110|ref|WP_009752308.1|ribosomal protein S19 [Prevotella sp. oral taxon 473] >gi|429144821|gb|EKX87928.1| ribosomal protein S19 [Prevotella sp. oral taxon 473 str. F0040]	AT5G47320.1	RPS19	 ribosomal protein S19 
Ctaxi_contig_20564|comp33396_c7_seq3	-1.959222787	3.008919341	2.50E-06	1.98E-05	NA	NA	NA	NA	NA
Ctaxi_contig_27605|comp34273_c0_seq2	-1.959088625	5.210340323	2.07E-20	8.98E-19	protein fem-1 homolog c-like	"gi|392413854|ref|YP_006450461.1|ankyrin repeat-containing protein, partial [Desulfomonile tiedjei DSM 6799] >gi|504626172|ref|WP_014813274.1| ankyrin repeat-containing protein, partial [Desulfomonile tiedjei] >gi|390626990|gb|AFM28197.1| ankyrin repeat-containing protein [Desulfomonile tiedjei DSM 6799]"	AT3G09550.1		 Ankyrin repeat family protein 
Ctaxi_contig_50992|comp36210_c0_seq1	-1.958363946	4.812740378	7.00E-14	1.66E-12	NA	NA	NA	NA	NA
Ctaxi_contig_63091|comp36895_c2_seq10	-1.958165738	5.479562387	1.98E-14	4.97E-13	phycocyanobilin:ferredoxin oxidoreductase	gi|545372618|ref|XP_005650761.1|ferredoxin-dependent bilin reductase [Coccomyxa subellipsoidea C-169] >gi|384252741|gb|EIE26217.1| ferredoxin-dependent bilin reductase [Coccomyxa subellipsoidea C-169]	NA	NA	NA
Ctaxi_contig_35034|comp35018_c0_seq2	-1.956140901	3.934810323	2.59E-14	6.39E-13	NA	NA	NA	NA	NA
Ctaxi_contig_47923|comp36005_c2_seq2	-1.95509406	2.377691804	3.89E-05	0.000235269	NA	NA	NA	NA	NA
Ctaxi_contig_50704|comp36190_c0_seq1	-1.953935173	1.04388545	0.00427829	0.014801127	NA	NA	NA	NA	NA
Ctaxi_contig_49240|comp36093_c0_seq2	-1.953892209	6.159914488	1.48E-11	2.60E-10	NA	NA	NA	NA	NA
Ctaxi_contig_37722|comp35263_c1_seq2	-1.953569643	6.134189921	9.16E-11	1.44E-09	glyceraldehyde-3-phosphate dehydrogenase	gi|302847518|ref|XP_002955293.1|hypothetical protein VOLCADRAFT_76662 [Volvox carteri f. nagariensis] >gi|300259365|gb|EFJ43593.1| hypothetical protein VOLCADRAFT_76662 [Volvox carteri f. nagariensis]	AT1G42970.1	GAPB	 glyceraldehyde-3-phosphate dehydrogenase B subunit 
Ctaxi_contig_68133|comp37116_c7_seq4	-1.951809761	2.57461426	3.73E-06	2.84E-05	2-succinyl-6-hydroxy- -cyclohexadiene-1-carboxylate synthase	gi|552845782|ref|XP_005851445.1|hypothetical protein CHLNCDRAFT_137782 [Chlorella variabilis] >gi|307111108|gb|EFN59343.1| hypothetical protein CHLNCDRAFT_137782 [Chlorella variabilis]	AT1G68890.1		 magnesium ion binding;thiamin pyrophosphate binding;hydro-lyases;catalytics;2-succinyl-5-enolpyruvyl-6-hydroxy-3-cyclohexene-1-carboxylic-acid synthases 
Ctaxi_contig_15225|comp32520_c2_seq1	-1.95154516	5.166435497	1.48E-17	5.13E-16	NA	NA	NA	NA	NA
Ctaxi_contig_28130|comp34336_c1_seq3	-1.950768383	1.65404119	0.0089804	0.02762851	abc transporter family protein	"gi|552810676|ref|XP_005843266.1|hypothetical protein CHLNCDRAFT_28318, partial [Chlorella variabilis] >gi|307102898|gb|EFN51164.1| hypothetical protein CHLNCDRAFT_28318, partial [Chlorella variabilis]"	AT5G64840.1	"GCN5,ATGCN5"	 general control non-repressible 5 
Ctaxi_contig_35364|comp35047_c1_seq5	-1.950256676	2.341973987	0.002550149	0.009479066	NA	NA	NA	NA	NA
Ctaxi_contig_31378|comp34684_c1_seq1	-1.949972092	4.689956229	1.23E-11	2.20E-10	cyclophilin-like protein	gi|508710062|gb|EOY01959.1|Cyclophilin-like peptidyl-prolyl cis-trans isomerase family protein isoform 1 [Theobroma cacao]	AT1G26940.1		 Cyclophilin-like peptidyl-prolyl cis-trans isomerase family protein 
Ctaxi_contig_21655|comp33555_c1_seq3	-1.949263539	6.727351806	1.30E-20	5.77E-19	ribonuclease t2	gi|68563425|dbj|BAE06157.1|RNase Bm2 [Bryopsis maxima] >gi|68563427|dbj|BAE06158.1| RNase Bm2 [Bryopsis maxima]	AT1G14210.1		 Ribonuclease T2 family protein 
Ctaxi_contig_39979|comp35460_c1_seq3	-1.944055845	1.285925211	0.002564191	0.009524311	NA	NA	NA	NA	NA
Ctaxi_contig_48670|comp36055_c3_seq1	-1.943888519	3.376838762	2.05E-08	2.38E-07	aurora kinase a-like	gi|498926888|ref|XP_004518000.1|PREDICTED: aurora kinase A-like [Ceratitis capitata]	AT2G45490.1	"AtAUR3,AUR3"	 ataurora3 
Ctaxi_contig_8904|comp30887_c1_seq1	-1.943225913	3.465607493	0.000607393	0.002721325	cp47 chlorophyll apoprotein of photosystem ii	gi|171259264|ref|YP_001382165.2|photosystem II 47 kDa protein [Leptosira terrestris]	ATCG00680.1	PSBB	 photosystem II reaction center protein B 
Ctaxi_contig_66218|comp37039_c2_seq1	-1.943177164	4.031287038	2.19E-13	4.90E-12	hydroxymethylpyrimidine phosphate synthase	gi|544211116|ref|XP_005535958.1|thiamin biosynthesis protein [Cyanidioschyzon merolae strain 10D] >gi|449016270|dbj|BAM79672.1| thiamin biosynthesis protein [Cyanidioschyzon merolae strain 10D]	AT2G29630.3	THIC	 thiaminC 
Ctaxi_contig_59628|comp36709_c5_seq1	-1.942843736	1.035308984	0.005640417	0.018714344	NA	NA	NA	NA	NA
Ctaxi_contig_42555|comp35645_c2_seq1	-1.941968501	5.824448244	7.23E-21	3.27E-19	NA	NA	NA	NA	NA
Ctaxi_contig_21074|comp33458_c0_seq4	-1.941166424	6.781905751	0.000308869	0.00149644	NA	NA	NA	NA	NA
Ctaxi_contig_67211|comp37084_c1_seq1	-1.941097351	2.695994413	1.81E-06	1.48E-05	NA	NA	NA	NA	NA
Ctaxi_contig_7376|comp30095_c1_seq3	-1.938934946	1.711497273	0.000191656	0.000977759	NA	NA	NA	NA	NA
Ctaxi_contig_22451|comp33667_c1_seq1	-1.938811272	1.508909457	0.002463764	0.00920743	peptidyl serine alpha-galactosyltransferase	gi|552815249|ref|XP_005844395.1|hypothetical protein CHLNCDRAFT_58899 [Chlorella variabilis] >gi|307104037|gb|EFN52293.1| hypothetical protein CHLNCDRAFT_58899 [Chlorella variabilis]	AT3G01720.1		 unknown protein; FUNCTIONS IN: molecular_function unknown; INVOLVED IN: biological_process unknown; LOCATED IN: endomembrane system; EXPRESSED IN: 24 plant structures; EXPRESSED DURING: 13 growth stages; BEST Arabidopsis thaliana protein match is: unknown protein (TAIR:AT5G25265.1); Has 374 Blast hits to 211 proteins in 23 species: Archae - 0; Bacteria - 0; Metazoa - 0; Fungi - 0; Plants - 316; Viruses - 0; Other Eukaryotes - 58 (source: NCBI BLink). 
Ctaxi_contig_50806|comp36197_c4_seq1	-1.93707166	3.806503171	1.95E-13	4.38E-12	NA	NA	NA	NA	NA
Ctaxi_contig_38709|comp35344_c7_seq1	-1.936247653	4.876424874	4.27E-17	1.42E-15	polysaccharide pyruvyl transferase	gi|552811954|ref|XP_005843598.1|hypothetical protein CHLNCDRAFT_28005 [Chlorella variabilis] >gi|307103234|gb|EFN51496.1| hypothetical protein CHLNCDRAFT_28005 [Chlorella variabilis]	NA	NA	NA
Ctaxi_contig_28731|comp34406_c1_seq2	-1.936013001	5.156456281	2.77E-19	1.10E-17	NA	NA	NA	NA	NA
Ctaxi_contig_12993|comp32057_c1_seq1	-1.933405471	1.864051628	3.40E-05	0.000208223	NA	NA	NA	NA	NA
Ctaxi_contig_22073|comp33615_c0_seq4	-1.933151497	1.073212546	0.008900453	0.027451874	NA	NA	NA	NA	NA
Ctaxi_contig_51244|comp36228_c6_seq2	-1.933013368	6.243224898	8.08E-18	2.86E-16	NA	NA	NA	NA	NA
Ctaxi_contig_52346|comp36284_c1_seq1	-1.929752211	3.041988421	2.46E-08	2.82E-07	peroxisomal membrane protein pmp22	gi|545359114|ref|XP_005645051.1|hypothetical protein COCSUDRAFT_67394 [Coccomyxa subellipsoidea C-169] >gi|384247019|gb|EIE20507.1| hypothetical protein COCSUDRAFT_67394 [Coccomyxa subellipsoidea C-169]	AT5G19750.1		 Peroxisomal membrane 22 kDa (Mpv17/PMP22) family protein 
Ctaxi_contig_50869|comp36202_c3_seq7	-1.92940544	1.593027332	0.003007472	0.010929864	heat shock protein 90	gi|123667|sp|P06660.1|HSP85_TRYCRRecName: Full=Heat shock-like 85 kDa protein >gi|162111|gb|AAA30202.1| 85 kDa protein [Trypanosoma cruzi]	AT2G04030.1	"CR88,EMB1956,HSP90.5,Hsp88.1,AtHsp90.5"	 Chaperone protein htpG family protein 
Ctaxi_contig_14575|comp32401_c3_seq1	-1.928159551	2.459713912	4.12E-05	0.000248022	ribulose- -bisphosphate carboxylase oxygenase large subunit	"gi|62944624|gb|AAY22143.1|ribulose-1,5-bisphosphate carboxylase/oxygenase large subunit [Caulerpa sertularioides]"	ATCG00490.1	RBCL	 ribulose-bisphosphate carboxylases 
Ctaxi_contig_13290|comp32128_c0_seq1	-1.92521138	3.473967971	1.76E-07	1.74E-06	NA	NA	NA	NA	NA
Ctaxi_contig_37126|comp35209_c5_seq1	-1.923084029	5.462325478	2.22E-13	4.94E-12	NA	NA	NA	NA	NA
Ctaxi_contig_26774|comp34178_c0_seq4	-1.922058273	2.721318108	9.61E-07	8.24E-06	hypothetical protein COCSUDRAFT_67882	gi|545356494|ref|XP_005643952.1|hypothetical protein COCSUDRAFT_67882 [Coccomyxa subellipsoidea C-169] >gi|384245916|gb|EIE19408.1| hypothetical protein COCSUDRAFT_67882 [Coccomyxa subellipsoidea C-169]	NA	NA	NA
Ctaxi_contig_59815|comp36721_c1_seq28	-1.921192677	5.687737321	2.16E-09	2.89E-08	plastidic general dicarboxylate transporter	gi|159476982|ref|XP_001696590.1|2-oxoglutarate/malate translocator [Chlamydomonas reinhardtii] >gi|158282815|gb|EDP08567.1| 2-oxoglutarate/malate translocator [Chlamydomonas reinhardtii]	AT5G64290.1	"DCT,DIT2.1"	 dicarboxylate transport 2.1 
Ctaxi_contig_54835|comp36432_c3_seq1	-1.919637523	5.947122386	1.58E-15	4.49E-14	melanotransferrin	gi|552809764|ref|XP_005843025.1|hypothetical protein CHLNCDRAFT_59390 [Chlorella variabilis] >gi|307102653|gb|EFN50923.1| hypothetical protein CHLNCDRAFT_59390 [Chlorella variabilis]	NA	NA	NA
Ctaxi_contig_50470|comp36176_c1_seq9	-1.919357768	6.172170642	6.80E-22	3.34E-20	NA	NA	NA	NA	NA
Ctaxi_contig_15978|comp32650_c1_seq3	-1.916705864	0.973620675	0.00401983	0.014001773	hypothetical protein PPL_00454	gi|281212493|gb|EFA86653.1|hypothetical protein PPL_00454 [Polysphondylium pallidum PN500]	NA	NA	NA
Ctaxi_contig_51958|comp36259_c2_seq1	-1.915330345	5.182211	2.01E-21	9.42E-20	kinase-like protein	gi|545356380|ref|XP_005643909.1|kinase-like protein [Coccomyxa subellipsoidea C-169] >gi|384245873|gb|EIE19365.1| kinase-like protein [Coccomyxa subellipsoidea C-169]	AT3G01490.1		 Protein kinase superfamily protein 
Ctaxi_contig_38689|comp35343_c4_seq2	-1.915303598	2.59388442	3.27E-07	3.07E-06	protein	gi|159463126|ref|XP_001689793.1|predicted protein [Chlamydomonas reinhardtii] >gi|158283781|gb|EDP09531.1| predicted protein [Chlamydomonas reinhardtii]	NA	NA	NA
Ctaxi_contig_54332|comp36403_c0_seq2	-1.913647718	1.262865414	0.017676638	0.048808311	retinoblastoma-like protein	"gi|485820254|dbj|BAN18549.1|retinoblastoma-like protein, partial [Volvox carteri f. kawasakiensis]"	AT3G12280.2	RBR1	 retinoblastoma-related 1 
Ctaxi_contig_58444|comp36651_c2_seq26	-1.913053047	2.201581942	4.99E-05	0.000293631	NA	NA	NA	NA	NA
Ctaxi_contig_63722|comp36934_c1_seq3	-1.912868247	2.679093385	1.70E-05	0.000112203	myosin xi	gi|545370875|ref|XP_005650042.1|hypothetical protein COCSUDRAFT_61711 [Coccomyxa subellipsoidea C-169] >gi|384252021|gb|EIE25498.1| hypothetical protein COCSUDRAFT_61711 [Coccomyxa subellipsoidea C-169]	AT2G31900.1	"XIF,ATXIF,ATMYO5"	 myosin-like protein XIF 
Ctaxi_contig_57130|comp36576_c0_seq1	-1.912621603	1.579723797	0.00101037	0.004255914	NA	NA	NA	NA	NA
Ctaxi_contig_43177|comp35689_c3_seq3	-1.912372366	3.526374336	2.52E-11	4.27E-10	NA	NA	NA	NA	NA
Ctaxi_contig_14240|comp32328_c0_seq2	-1.912364186	0.853511569	0.014334773	0.041006797	probable palmitoyltransferase zdhhc16-like	gi|302837592|ref|XP_002950355.1|hypothetical protein VOLCADRAFT_90898 [Volvox carteri f. nagariensis] >gi|300264360|gb|EFJ48556.1| hypothetical protein VOLCADRAFT_90898 [Volvox carteri f. nagariensis]	NA	NA	NA
Ctaxi_contig_42158|comp35617_c7_seq1	-1.911718829	3.429441641	1.08E-09	1.50E-08	NA	NA	NA	NA	NA
Ctaxi_contig_57408|comp36591_c0_seq1	-1.911416325	4.719588742	1.94E-16	6.11E-15	multidrug resistance	gi|552832518|ref|XP_005848363.1|hypothetical protein CHLNCDRAFT_145111 [Chlorella variabilis] >gi|307108020|gb|EFN56261.1| hypothetical protein CHLNCDRAFT_145111 [Chlorella variabilis]	AT2G32230.1	PRORP1	 proteinaceous RNase P 1 
Ctaxi_contig_7813|comp30373_c0_seq5	-1.910712939	3.190698435	7.01E-09	8.72E-08	ribosome recycling factor	gi|116792122|gb|ABK26242.1|unknown [Picea sitchensis]	AT3G63190.1	"RRF,HFP108,cpRRF,AtcpRRF"	" ribosome recycling factor, chloroplast precursor "
Ctaxi_contig_59866|comp36724_c6_seq2	-1.910658376	4.263955163	5.57E-11	9.08E-10	atp-binding cassette transporter	gi|552816798|ref|XP_005844777.1|hypothetical protein CHLNCDRAFT_58805 [Chlorella variabilis] >gi|307104421|gb|EFN52675.1| hypothetical protein CHLNCDRAFT_58805 [Chlorella variabilis]	AT5G58270.1	"STA1,ATATM3,ATM3"	 ABC transporter of the mitochondrion 3 
Ctaxi_contig_42144|comp35617_c0_seq1	-1.910650519	2.556543488	2.09E-06	1.68E-05	NA	NA	NA	NA	NA
Ctaxi_contig_23732|comp33831_c2_seq2	-1.910426279	2.344055431	8.36E-06	5.90E-05	NA	NA	NA	NA	NA
Ctaxi_contig_25434|comp34047_c0_seq1	-1.906725623	6.456783972	4.50E-15	1.22E-13	NA	NA	NA	NA	NA
Ctaxi_contig_70388|comp37206_c2_seq1	-1.906664547	2.455587711	0.003034805	0.011006468	NA	NA	NA	NA	NA
Ctaxi_contig_69094|comp37154_c1_seq8	-1.906585485	2.222797678	0.001898666	0.007321908	NA	NA	NA	NA	NA
Ctaxi_contig_57641|comp36607_c1_seq1	-1.904646241	1.587977955	0.000267038	0.001316733	gata zinc finger domain-containing protein 10	"gi|545363686|ref|XP_005646956.1|hypothetical protein COCSUDRAFT_24320, partial [Coccomyxa subellipsoidea C-169] >gi|384248929|gb|EIE22412.1| hypothetical protein COCSUDRAFT_24320, partial [Coccomyxa subellipsoidea C-169]"	AT2G36885.1		 unknown protein; FUNCTIONS IN: molecular_function unknown; LOCATED IN: chloroplast; EXPRESSED IN: 22 plant structures; EXPRESSED DURING: 13 growth stages; Has 172 Blast hits to 172 proteins in 58 species: Archae - 0; Bacteria - 116; Metazoa - 0; Fungi - 0; Plants - 32; Viruses - 0; Other Eukaryotes - 24 (source: NCBI BLink). 
Ctaxi_contig_28820|comp34416_c1_seq1	-1.904191229	4.920870747	4.16E-12	7.84E-11	NA	NA	NA	NA	NA
Ctaxi_contig_43171|comp35689_c1_seq1	-1.90405845	4.504206893	3.81E-12	7.22E-11	NA	NA	NA	NA	NA
Ctaxi_contig_59935|comp36727_c0_seq30	-1.903800899	3.182508765	6.04E-08	6.53E-07	nuclear ribonucleoprotein	gi|545364752|ref|XP_005647417.1|hypothetical protein COCSUDRAFT_66433 [Coccomyxa subellipsoidea C-169] >gi|384249391|gb|EIE22873.1| hypothetical protein COCSUDRAFT_66433 [Coccomyxa subellipsoidea C-169]	AT5G47620.2		 RNA-binding (RRM/RBD/RNP motifs) family protein 
Ctaxi_contig_13602|comp32195_c3_seq1	-1.902903131	4.296113821	3.42E-13	7.49E-12	phosphate permease	gi|28569257|gb|AAO47330.1|high affinity phosphate transporter [Tetraselmis chuii]	AT3G26570.2	"PHT2;1,ORF02"	 phosphate transporter 2;1 
Ctaxi_contig_33047|comp34838_c5_seq2	-1.902769722	4.967286125	1.63E-19	6.59E-18	peptidyl serine alpha-galactosyltransferase	gi|552845417|ref|XP_005851344.1|hypothetical protein CHLNCDRAFT_138234 [Chlorella variabilis] >gi|307111007|gb|EFN59242.1| hypothetical protein CHLNCDRAFT_138234 [Chlorella variabilis]	AT3G01720.1		 unknown protein; FUNCTIONS IN: molecular_function unknown; INVOLVED IN: biological_process unknown; LOCATED IN: endomembrane system; EXPRESSED IN: 24 plant structures; EXPRESSED DURING: 13 growth stages; BEST Arabidopsis thaliana protein match is: unknown protein (TAIR:AT5G25265.1); Has 374 Blast hits to 211 proteins in 23 species: Archae - 0; Bacteria - 0; Metazoa - 0; Fungi - 0; Plants - 316; Viruses - 0; Other Eukaryotes - 58 (source: NCBI BLink). 
Ctaxi_contig_13038|comp32064_c0_seq1	-1.901734297	6.43258407	3.50E-13	7.65E-12	NA	NA	NA	NA	NA
Ctaxi_contig_20610|comp33402_c7_seq1	-1.901497522	1.405683124	0.004512967	0.015499594	NA	NA	NA	NA	NA
Ctaxi_contig_54059|comp36385_c1_seq6	-1.899666625	6.215664909	3.01E-12	5.78E-11	NA	NA	NA	NA	NA
Ctaxi_contig_33041|comp34838_c0_seq1	-1.898839651	4.446589445	5.15E-11	8.43E-10	peptidyl serine alpha-galactosyltransferase	gi|302853213|ref|XP_002958123.1|hypothetical protein VOLCADRAFT_121680 [Volvox carteri f. nagariensis] >gi|300256591|gb|EFJ40854.1| hypothetical protein VOLCADRAFT_121680 [Volvox carteri f. nagariensis]	AT3G01720.1		 unknown protein; FUNCTIONS IN: molecular_function unknown; INVOLVED IN: biological_process unknown; LOCATED IN: endomembrane system; EXPRESSED IN: 24 plant structures; EXPRESSED DURING: 13 growth stages; BEST Arabidopsis thaliana protein match is: unknown protein (TAIR:AT5G25265.1); Has 374 Blast hits to 211 proteins in 23 species: Archae - 0; Bacteria - 0; Metazoa - 0; Fungi - 0; Plants - 316; Viruses - 0; Other Eukaryotes - 58 (source: NCBI BLink). 
Ctaxi_contig_39948|comp35458_c0_seq1	-1.898821208	1.514774033	0.003039368	0.011017969	NA	NA	NA	NA	NA
Ctaxi_contig_13010|comp32059_c0_seq1	-1.897454139	6.012463621	1.04E-07	1.07E-06	NA	NA	NA	NA	NA
Ctaxi_contig_57271|comp36580_c1_seq1	-1.897308916	6.871375895	2.63E-14	6.49E-13	NA	NA	NA	NA	NA
Ctaxi_contig_43070|comp35683_c0_seq1	-1.897107555	2.519809027	1.11E-06	9.42E-06	NA	NA	NA	NA	NA
Ctaxi_contig_40259|comp35485_c4_seq1	-1.896641109	1.997589977	5.12E-05	0.000300669	alpha mannosyltransferase	gi|159477879|ref|XP_001697036.1|hypothetical protein CHLREDRAFT_150764 [Chlamydomonas reinhardtii] >gi|158274948|gb|EDP00728.1| predicted protein [Chlamydomonas reinhardtii]	NA	NA	NA
Ctaxi_contig_59753|comp36718_c0_seq2	-1.896090139	0.997317259	0.004099073	0.014240211	NA	NA	NA	NA	NA
Ctaxi_contig_47038|comp35945_c5_seq1	-1.895694348	5.817492443	1.02E-12	2.09E-11	NA	NA	NA	NA	NA
Ctaxi_contig_52099|comp36270_c3_seq1	-1.895560035	6.14049237	1.66E-14	4.23E-13	protein	gi|545361359|ref|XP_005645982.1|hypothetical protein COCSUDRAFT_53990 [Coccomyxa subellipsoidea C-169] >gi|384247953|gb|EIE21438.1| hypothetical protein COCSUDRAFT_53990 [Coccomyxa subellipsoidea C-169]	AT5G04740.1		 ACT domain-containing protein 
Ctaxi_contig_34783|comp34990_c1_seq1	-1.894705246	1.988587087	0.000229645	0.001151716	sulfur stress regulator	gi|545363781|ref|XP_005646994.1|Serine/threonine-protein kinase SRK2J [Coccomyxa subellipsoidea C-169] >gi|384248967|gb|EIE22450.1| Serine/threonine-protein kinase SRK2J [Coccomyxa subellipsoidea C-169]	NA	NA	NA
Ctaxi_contig_54521|comp36415_c1_seq2	-1.893302035	4.299238415	8.43E-11	1.34E-09	NA	NA	NA	NA	NA
Ctaxi_contig_24736|comp33972_c3_seq19	-1.893143358	2.650389561	0.000245272	0.001222152	polymorphic outer membrane protein	gi|333987058|ref|YP_004519665.1|hypothetical protein MSWAN_0837 [Methanobacterium sp. SWAN-1] >gi|503591290|ref|WP_013825366.1| hypothetical protein [Methanobacterium sp. SWAN-1] >gi|333825202|gb|AEG17864.1| conserved repeat domain protein [Methanobacterium sp. SWAN-1]	NA	NA	NA
Ctaxi_contig_54837|comp36432_c3_seq3	-1.892388739	5.106072049	7.21E-20	3.00E-18	NA	NA	NA	NA	NA
Ctaxi_contig_12784|comp32019_c0_seq3	-1.891629513	2.99534647	7.42E-05	0.00041957	protein	gi|168054646|ref|XP_001779741.1|predicted protein [Physcomitrella patens] >gi|162668826|gb|EDQ55425.1| predicted protein [Physcomitrella patens]	AT2G01490.1		 phytanoyl-CoA dioxygenase (PhyH) family protein 
Ctaxi_contig_42581|comp35647_c0_seq5	-1.890269241	2.526660919	0.000148936	0.000782111	NA	NA	NA	NA	NA
Ctaxi_contig_41152|comp35559_c0_seq3	-1.889542692	3.651244148	0.008990813	0.02765249	neurofilament heavy polypeptide	gi|358344028|ref|XP_003636096.1|hypothetical protein MTR_027s0011 [Medicago truncatula] >gi|355502031|gb|AES83234.1| hypothetical protein MTR_027s0011 [Medicago truncatula]	NA	NA	NA
Ctaxi_contig_47746|comp35994_c1_seq7	-1.889228968	1.523886267	0.008446421	0.026292143	NA	NA	AT5G47490.1		 RGPR-related 
Ctaxi_contig_35044|comp35018_c1_seq9	-1.889215216	5.061810598	4.48E-16	1.36E-14	NA	NA	NA	NA	NA
Ctaxi_contig_69533|comp37170_c0_seq19	-1.888932979	4.997070778	7.34E-19	2.81E-17	glycine dehydrogenase	"gi|3334198|sp|O49850.1|GCSP_FLAANRecName: Full=Glycine dehydrogenase [decarboxylating], mitochondrial; AltName: Full=Glycine cleavage system P protein; AltName: Full=Glycine decarboxylase; Flags: Precursor >gi|2894358|emb|CAB16911.1| P-protein [Flaveria anomala]"	AT2G26080.1	"AtGLDP2,GLDP2"	 glycine decarboxylase P-protein 2 
Ctaxi_contig_32807|comp34817_c1_seq1	-1.886766941	6.030349164	2.79E-21	1.30E-19	abc transporter g family member 14-like	gi|558706625|gb|AHA86565.1|ATP-binding cassette transporter [Auxenochlorella protothecoides]	AT3G25620.1		 ABC-2 type transporter family protein 
Ctaxi_contig_42149|comp35617_c4_seq1	-1.885476772	3.873039404	6.99E-11	1.12E-09	NA	NA	NA	NA	NA
Ctaxi_contig_42641|comp35652_c3_seq8	-1.884842442	2.292283287	0.003062119	0.011081421	cathepsin z	gi|551674168|ref|XP_005839839.1|hypothetical protein GUITHDRAFT_101312 [Guillardia theta CCMP2712] >gi|428184003|gb|EKX52859.1| hypothetical protein GUITHDRAFT_101312 [Guillardia theta CCMP2712]	NA	NA	NA
Ctaxi_contig_24000|comp33866_c6_seq3	-1.884272281	3.125920053	3.88E-07	3.58E-06	ankyrin repeat protein	"gi|123437955|ref|XP_001309767.1|ankyrin repeat protein [Trichomonas vaginalis G3] >gi|121891508|gb|EAX96837.1| ankyrin repeat protein, putative [Trichomonas vaginalis G3]"	AT2G03430.1		 Ankyrin repeat family protein 
Ctaxi_contig_68963|comp37149_c8_seq1	-1.88286564	5.573835525	1.61E-15	4.55E-14	predicted protein	gi|159484052|ref|XP_001700074.1|predicted protein [Chlamydomonas reinhardtii] >gi|158272570|gb|EDO98368.1| predicted protein [Chlamydomonas reinhardtii]	NA	NA	NA
Ctaxi_contig_61296|comp36802_c0_seq1	-1.882596659	3.607106027	2.24E-08	2.59E-07	fact complex subunit	gi|302848346|ref|XP_002955705.1|hypothetical protein VOLCADRAFT_121450 [Volvox carteri f. nagariensis] >gi|300258898|gb|EFJ43130.1| hypothetical protein VOLCADRAFT_121450 [Volvox carteri f. nagariensis]	AT5G06680.1	"SPC98,ATGCP3,ATSPC98,GCP3"	 spindle pole body component 98 
Ctaxi_contig_39930|comp35455_c1_seq11	-1.88237926	3.03634331	8.59E-06	6.05E-05	NA	NA	NA	NA	NA
Ctaxi_contig_67116|comp37079_c4_seq3	-1.881095433	6.269040667	2.00E-17	6.82E-16	NA	NA	NA	NA	NA
Ctaxi_contig_37366|comp35230_c1_seq1	-1.880681055	2.741762173	3.82E-05	0.000231617	lysosomal pro-x	gi|302854868|ref|XP_002958938.1|hypothetical protein VOLCADRAFT_70104 [Volvox carteri f. nagariensis] >gi|300255730|gb|EFJ40018.1| hypothetical protein VOLCADRAFT_70104 [Volvox carteri f. nagariensis]	AT5G65760.1		 Serine carboxypeptidase S28 family protein 
Ctaxi_contig_40316|comp35491_c2_seq3	-1.879120806	1.623959132	0.016575994	0.046252747	NA	NA	NA	NA	NA
Ctaxi_contig_12598|comp31979_c0_seq4	-1.87829379	3.186688388	2.08E-10	3.11E-09	NA	NA	NA	NA	NA
Ctaxi_contig_38634|comp35338_c1_seq3	-1.87655458	2.879307957	3.20E-07	3.01E-06	solute dmt family	gi|552835230|ref|XP_005848927.1|hypothetical protein CHLNCDRAFT_144378 [Chlorella variabilis] >gi|307108585|gb|EFN56825.1| hypothetical protein CHLNCDRAFT_144378 [Chlorella variabilis]	NA	NA	NA
Ctaxi_contig_14501|comp32385_c0_seq1	-1.876299264	6.928753805	3.55E-13	7.76E-12	NA	NA	NA	NA	NA
Ctaxi_contig_53692|comp36360_c0_seq2	-1.875694448	2.498013261	1.69E-06	1.38E-05	NA	NA	NA	NA	NA
Ctaxi_contig_70360|comp37204_c6_seq3	-1.875018545	2.039813708	0.000198791	0.001010089	polymorphic outer membrane protein	"gi|489091084|ref|WP_003000979.1|outer membrane protein, partial [Sphingobacterium spiritivorum] >gi|300761406|gb|EFK58228.1| polymorphic outer membrane protein repeat (3 repeats), partial [Sphingobacterium spiritivorum ATCC 33861]"	NA	NA	NA
Ctaxi_contig_32188|comp34763_c4_seq7	-1.874881918	4.146398499	3.72E-13	8.10E-12	NA	NA	NA	NA	NA
Ctaxi_contig_14105|comp32292_c0_seq1	-1.874207138	2.511783001	0.000130333	0.000694556	amine oxidase	gi|545371327|ref|XP_005650236.1|FAD/NAD(P)-binding domain-containing protein [Coccomyxa subellipsoidea C-169] >gi|384252216|gb|EIE25692.1| FAD/NAD(P)-binding domain-containing protein [Coccomyxa subellipsoidea C-169]	NA	NA	NA
Ctaxi_contig_68135|comp37116_c7_seq6	-1.874069792	1.923246612	0.000113615	0.000614141	2-succinyl-5-enolpyruvyl-6-hydroxy-3-cyclohexene-1-carboxylate synthase	"gi|90811813|gb|ABD98165.1|2-succinyl-6-hydroxy-2,4-cyclohexadiene-1-carboxylate synthase [Chlamydomonas reinhardtii]"	AT1G68890.1		 magnesium ion binding;thiamin pyrophosphate binding;hydro-lyases;catalytics;2-succinyl-5-enolpyruvyl-6-hydroxy-3-cyclohexene-1-carboxylic-acid synthases 
Ctaxi_contig_36107|comp35118_c4_seq4	-1.873284399	4.763939609	4.34E-15	1.17E-13	flagellar basal body protein	gi|159478627|ref|XP_001697404.1|flagellar/basal body protein [Chlamydomonas reinhardtii] >gi|158274562|gb|EDP00344.1| flagellar/basal body protein [Chlamydomonas reinhardtii]	NA	NA	NA
Ctaxi_contig_68966|comp37149_c8_seq4	-1.872175413	4.070664667	2.29E-11	3.91E-10	NA	NA	NA	NA	NA
Ctaxi_contig_23505|comp33807_c1_seq1	-1.871328699	1.336475953	0.006341549	0.020639268	NA	NA	NA	NA	NA
Ctaxi_contig_62580|comp36866_c2_seq2	-1.87114025	1.087815803	0.009592151	0.029229531	NA	NA	NA	NA	NA
Ctaxi_contig_40048|comp35466_c3_seq1	-1.870796639	6.519578603	3.99E-17	1.33E-15	NA	NA	NA	NA	NA
Ctaxi_contig_17520|comp32914_c1_seq3	-1.869194244	2.506712041	2.76E-05	0.000172614	dna-directed rna polymerase iii subunit rpc3	gi|552815335|ref|XP_005844419.1|hypothetical protein CHLNCDRAFT_139103 [Chlorella variabilis] >gi|307104061|gb|EFN52317.1| hypothetical protein CHLNCDRAFT_139103 [Chlorella variabilis]	AT3G49000.1		 RNA polymerase III subunit RPC82 family protein 
Ctaxi_contig_50888|comp36204_c3_seq1	-1.867996025	5.189308479	2.24E-11	3.84E-10	5 -nucleotidase sure	gi|168028127|ref|XP_001766580.1|predicted protein [Physcomitrella patens] >gi|162682225|gb|EDQ68645.1| predicted protein [Physcomitrella patens]	AT4G14930.1		 Survival protein SurE-like phosphatase/nucleotidase 
Ctaxi_contig_47854|comp36000_c2_seq2	-1.86609818	4.698385594	1.41E-17	4.92E-16	NA	NA	NA	NA	NA
Ctaxi_contig_48785|comp36061_c2_seq37	-1.865031548	2.736972359	3.78E-05	0.000229329	NA	NA	NA	NA	NA
Ctaxi_contig_43181|comp35689_c4_seq4	-1.86464026	4.611135305	9.37E-13	1.93E-11	NA	NA	NA	NA	NA
Ctaxi_contig_54836|comp36432_c3_seq2	-1.861901654	5.467449751	4.89E-14	1.17E-12	serotransferrin isoform x1	gi|552809764|ref|XP_005843025.1|hypothetical protein CHLNCDRAFT_59390 [Chlorella variabilis] >gi|307102653|gb|EFN50923.1| hypothetical protein CHLNCDRAFT_59390 [Chlorella variabilis]	NA	NA	NA
Ctaxi_contig_22187|comp33632_c0_seq4	-1.861386161	3.777592118	8.49E-12	1.54E-10	calcium-dependent protein kinase 9-like	gi|89202791|gb|AAL09044.3|AF418563_1calcium-dependent protein kinase 2 [Solanum tuberosum] >gi|300390204|gb|ADK10908.1| calcium-dependent protein kinase 2 [Solanum tuberosum]	AT4G38230.1	"CPK26,ATCPK26"	 calcium-dependent protein kinase 26 
Ctaxi_contig_14364|comp32350_c2_seq1	-1.858936437	2.794788732	9.71E-07	8.32E-06	NA	NA	NA	NA	NA
Ctaxi_contig_58925|comp36677_c1_seq1	-1.858287821	9.040539848	2.52E-14	6.24E-13	NA	NA	NA	NA	NA
Ctaxi_contig_32173|comp34763_c0_seq3	-1.857216147	5.994550684	3.54E-15	9.71E-14	hypothetical protein VOLCADRAFT_106533	gi|302846427|ref|XP_002954750.1|hypothetical protein VOLCADRAFT_106533 [Volvox carteri f. nagariensis] >gi|300259933|gb|EFJ44156.1| hypothetical protein VOLCADRAFT_106533 [Volvox carteri f. nagariensis]	AT3G13410.1		 unknown protein; FUNCTIONS IN: molecular_function unknown; INVOLVED IN: biological_process unknown; LOCATED IN: endoplasmic reticulum; EXPRESSED IN: 25 plant structures; EXPRESSED DURING: 15 growth stages; BEST Arabidopsis thaliana protein match is: unknown protein (TAIR:AT1G55546.1); Has 49 Blast hits to 49 proteins in 14 species: Archae - 0; Bacteria - 0; Metazoa - 0; Fungi - 0; Plants - 48; Viruses - 0; Other Eukaryotes - 1 (source: NCBI BLink). 
Ctaxi_contig_48941|comp36072_c4_seq1	-1.857043201	6.455310326	5.17E-22	2.57E-20	transducin wd-40 repeat-containing protein	gi|460388492|ref|XP_004239901.1|PREDICTED: uncharacterized protein LOC101245950 isoform 1 [Solanum lycopersicum]	AT1G04140.2		 Transducin family protein / WD-40 repeat family protein 
Ctaxi_contig_22358|comp33655_c4_seq1	-1.856236469	1.190192135	0.00581287	0.01920205	multidrug resistance-associated protein 4	"gi|321457369|gb|EFX68457.1|ATP-binding cassette, sub-family C, member 4 [Daphnia pulex]"	AT1G30420.1	"ATMRP12,MRP12,ABCC11"	 multidrug resistance-associated protein 12 
Ctaxi_contig_69816|comp37179_c3_seq1	-1.853969222	3.986418486	0.00044305	0.00205808	NA	NA	NA	NA	NA
Ctaxi_contig_28928|comp34431_c0_seq2	-1.851187658	1.500002959	0.015950442	0.044799214	#NAME?	gi|545360668|ref|XP_005645695.1|DnaJ-like protein [Coccomyxa subellipsoidea C-169] >gi|384247665|gb|EIE21151.1| DnaJ-like protein [Coccomyxa subellipsoidea C-169]	AT5G22060.1	"ATJ2,J2"	 DNAJ homologue 2 
Ctaxi_contig_43761|comp35734_c2_seq6	-1.85075299	2.083210263	0.004724125	0.016099125	sulfur stress regulator	gi|545363781|ref|XP_005646994.1|Serine/threonine-protein kinase SRK2J [Coccomyxa subellipsoidea C-169] >gi|384248967|gb|EIE22450.1| Serine/threonine-protein kinase SRK2J [Coccomyxa subellipsoidea C-169]	AT4G33950.1	"OST1,SNRK2-6,SRK2E,SNRK2.6,P44,ATOST1"	 Protein kinase superfamily protein 
Ctaxi_contig_55467|comp36472_c0_seq1	-1.850331475	1.95152923	5.73E-05	0.000333664	crt (chloroquine-resistance transporter)-like transporter 2	gi|545371315|ref|XP_005650231.1|hypothetical protein COCSUDRAFT_64779 [Coccomyxa subellipsoidea C-169] >gi|384252211|gb|EIE25687.1| hypothetical protein COCSUDRAFT_64779 [Coccomyxa subellipsoidea C-169]	AT5G19380.1	CLT1	 CRT (chloroquine-resistance transporter)-like transporter 1 
Ctaxi_contig_65240|comp37005_c2_seq4	-1.849459538	5.04264291	1.85E-13	4.17E-12	saccharopine dehydrogenase	gi|545374389|ref|XP_005651485.1|saccharopine dehydrogenase [Coccomyxa subellipsoidea C-169] >gi|384253466|gb|EIE26941.1| saccharopine dehydrogenase [Coccomyxa subellipsoidea C-169]	AT5G39410.1		 Saccharopine dehydrogenase  
Ctaxi_contig_69537|comp37170_c0_seq23	-1.849013146	3.733422198	1.17E-12	2.38E-11	glycine dehydrogenase	gi|545370170|ref|XP_005649750.1|glycine dehydrogenase [Coccomyxa subellipsoidea C-169] >gi|384251729|gb|EIE25206.1| glycine dehydrogenase [Coccomyxa subellipsoidea C-169]	AT2G26080.1	"AtGLDP2,GLDP2"	 glycine decarboxylase P-protein 2 
Ctaxi_contig_37437|comp35236_c2_seq1	-1.848761273	3.689181552	2.58E-06	2.03E-05	ankyrin repeat and protein kinase domain containing protein 1	"gi|390362249|ref|XP_001190749.2|PREDICTED: serine/threonine-protein phosphatase 6 regulatory ankyrin repeat subunit C-like, partial [Strongylocentrotus purpuratus]"	AT3G12360.1	ITN1	 Ankyrin repeat family protein 
Ctaxi_contig_46455|comp35898_c0_seq2	-1.848681411	4.166619442	1.68E-11	2.92E-10	NA	NA	NA	NA	NA
Ctaxi_contig_19137|comp33165_c1_seq1	-1.848523555	3.310769685	5.16E-08	5.64E-07	high cysteine membrane protein tmk-like	gi|528214122|gb|EPY18748.1|hypothetical protein AGDE_15643 [Angomonas deanei]	NA	NA	NA
Ctaxi_contig_45957|comp35865_c2_seq1	-1.847750792	0.996246408	0.012297783	0.036058925	NA	NA	NA	NA	NA
Ctaxi_contig_27045|comp34206_c0_seq6	-1.847533845	4.21410418	2.80E-08	3.18E-07	protein	gi|552811027|ref|XP_005843354.1|hypothetical protein CHLNCDRAFT_33194 [Chlorella variabilis] >gi|307102987|gb|EFN51252.1| hypothetical protein CHLNCDRAFT_33194 [Chlorella variabilis]	AT1G69840.7		 SPFH/Band 7/PHB domain-containing membrane-associated protein family 
Ctaxi_contig_52448|comp36292_c0_seq4	-1.847531768	3.725264719	0.011470063	0.034022448	NA	NA	NA	NA	NA
Ctaxi_contig_22722|comp33703_c3_seq2	-1.846211795	2.968055124	1.36E-08	1.63E-07	NA	NA	NA	NA	NA
Ctaxi_contig_22159|comp33628_c2_seq1	-1.845517822	5.652554067	1.22E-16	3.90E-15	p-loop containing nucleoside triphosphate hydrolase protein	gi|545368000|ref|XP_005648790.1|P-loop containing nucleoside triphosphate hydrolase protein [Coccomyxa subellipsoidea C-169] >gi|384250767|gb|EIE24246.1| P-loop containing nucleoside triphosphate hydrolase protein [Coccomyxa subellipsoidea C-169]	AT3G63480.2		 ATP binding microtubule motor family protein 
Ctaxi_contig_39934|comp35455_c1_seq15	-1.844916246	4.357060067	3.70E-15	1.01E-13	NA	NA	NA	NA	NA
Ctaxi_contig_6327|comp29088_c0_seq1	-1.844715449	1.88574996	0.000132383	0.000704651	NA	NA	NA	NA	NA
Ctaxi_contig_48603|comp36050_c3_seq1	-1.844685972	4.528127802	1.82E-17	6.23E-16	hypothetical protein COCSUDRAFT_67727	gi|545356994|ref|XP_005644172.1|hypothetical protein COCSUDRAFT_67727 [Coccomyxa subellipsoidea C-169] >gi|384246137|gb|EIE19628.1| hypothetical protein COCSUDRAFT_67727 [Coccomyxa subellipsoidea C-169]	AT1G03910.1		" EXPRESSED IN: 25 plant structures; EXPRESSED DURING: 13 growth stages; CONTAINS InterPro DOMAIN/s: Cactin protein, cactus-binding domain, C-terminal (InterPro:IPR019134), Cactin, central region (InterPro:IPR018816); BEST Arabidopsis thaliana protein match is: unknown protein (TAIR:AT2G36815.2); Has 11711 Blast hits to 7382 proteins in 452 species: Archae - 31; Bacteria - 352; Metazoa - 6006; Fungi - 1138; Plants - 599; Viruses - 33; Other Eukaryotes - 3552 (source: NCBI BLink). "
Ctaxi_contig_28306|comp34359_c2_seq3	-1.84460463	5.399032469	1.25E-15	3.58E-14	NA	NA	NA	NA	NA
Ctaxi_contig_13823|comp32228_c4_seq1	-1.844586018	4.825614646	8.94E-15	2.33E-13	NA	NA	NA	NA	NA
Ctaxi_contig_68381|comp37125_c1_seq1	-1.84446284	3.621867815	2.55E-08	2.92E-07	NA	NA	NA	NA	NA
Ctaxi_contig_13040|comp32064_c0_seq3	-1.84328504	7.216569003	1.13E-13	2.62E-12	NA	NA	NA	NA	NA
Ctaxi_contig_68962|comp37149_c7_seq1	-1.843013197	4.304354762	1.27E-13	2.93E-12	NA	NA	NA	NA	NA
Ctaxi_contig_43739|comp35733_c0_seq6	-1.842899496	1.37467123	0.004839494	0.016441137	NA	NA	NA	NA	NA
Ctaxi_contig_12972|comp32055_c2_seq9	-1.841047108	0.824916634	0.017469945	0.048313077	NA	NA	NA	NA	NA
Ctaxi_contig_43039|comp35680_c0_seq1	-1.840774204	4.232001604	5.81E-13	1.23E-11	NA	NA	AT1G76900.2	"AtTLP1,TLP1"	 tubby like protein 1 
Ctaxi_contig_50092|comp36153_c0_seq3	-1.838937376	0.951289431	0.005198014	0.017454924	NA	NA	NA	NA	NA
Ctaxi_contig_38523|comp35326_c1_seq1	-1.838579383	0.992552141	0.009935169	0.030144292	NA	NA	NA	NA	NA
Ctaxi_contig_10650|comp31465_c0_seq2	-1.838208945	2.018071616	0.000103162	0.000563215	NA	NA	NA	NA	NA
Ctaxi_contig_24895|comp33992_c0_seq1	-1.836926578	1.705207855	0.0025029	0.009331669	mrna (n6-adenosine)-methyltransferase	gi|528064985|gb|EPX74547.1|mRNA (N6-adenosine)-methyltransferase [Schizosaccharomyces octosporus yFS286]	AT1G19340.1		 Methyltransferase MT-A70 family protein 
Ctaxi_contig_25369|comp34041_c1_seq3	-1.836065379	5.973467915	9.75E-15	2.53E-13	NA	NA	NA	NA	NA
Ctaxi_contig_64127|comp36955_c2_seq2	-1.834640962	2.300981403	6.37E-05	0.000366736	polymerase gamma 1	gi|545375059|ref|XP_005651750.1|DNA/RNA polymerase [Coccomyxa subellipsoidea C-169] >gi|384253732|gb|EIE27206.1| DNA/RNA polymerase [Coccomyxa subellipsoidea C-169]	AT1G50840.1	POLGAMMA2	 polymerase gamma 2 
Ctaxi_contig_38589|comp35333_c4_seq1	-1.832530037	8.279408694	3.60E-22	1.83E-20	NA	NA	NA	NA	NA
Ctaxi_contig_11991|comp31826_c1_seq4	-1.832411218	2.040178135	0.000300132	0.001458349	NA	NA	NA	NA	NA
Ctaxi_contig_34857|comp34997_c0_seq1	-1.832337478	1.101332703	0.015795556	0.044415449	adenosine trna methylthiotransferase	gi|545359355|ref|XP_005645159.1|tRNA-i(6)A37 modification enzyme MiaB [Coccomyxa subellipsoidea C-169] >gi|384247127|gb|EIE20615.1| tRNA-i(6)A37 modification enzyme MiaB [Coccomyxa subellipsoidea C-169]	AT4G36390.1		 Methylthiotransferase 
Ctaxi_contig_66224|comp37039_c5_seq1	-1.831986254	4.10275313	7.05E-13	1.48E-11	thiamine biosynthesis protein	gi|545359944|ref|XP_005645392.1|hydroxymethylpyrimidine phosphate synthase [Coccomyxa subellipsoidea C-169] >gi|384247361|gb|EIE20848.1| hydroxymethylpyrimidine phosphate synthase [Coccomyxa subellipsoidea C-169]	AT2G29630.3	THIC	 thiaminC 
Ctaxi_contig_44142|comp35760_c1_seq5	-1.830890935	1.461529703	0.001195333	0.00493141	NA	NA	NA	NA	NA
Ctaxi_contig_61300|comp36802_c0_seq5	-1.830825884	4.778684285	6.37E-14	1.52E-12	fact complex subunit spt16-like	gi|545365688|ref|XP_005647797.1|SPT16-domain-containing protein [Coccomyxa subellipsoidea C-169] >gi|384249772|gb|EIE23253.1| SPT16-domain-containing protein [Coccomyxa subellipsoidea C-169]	AT4G10710.1	SPT16	 global transcription factor C 
Ctaxi_contig_40288|comp35488_c0_seq2	-1.830417534	5.482156077	1.85E-19	7.45E-18	NA	NA	NA	NA	NA
Ctaxi_contig_53478|comp36344_c0_seq3	-1.829964711	1.715696802	0.000286384	0.001398842	f-box protein at1g78280-like	gi|302802434|ref|XP_002982971.1|hypothetical protein SELMODRAFT_179880 [Selaginella moellendorffii] >gi|300149124|gb|EFJ15780.1| hypothetical protein SELMODRAFT_179880 [Selaginella moellendorffii]	AT1G78280.1		" transferases, transferring glycosyl groups "
Ctaxi_contig_21658|comp33555_c1_seq6	-1.829375834	5.74663739	1.51E-12	3.02E-11	NA	NA	NA	NA	NA
Ctaxi_contig_69396|comp37166_c1_seq4	-1.829240116	3.747160787	4.95E-11	8.12E-10	mitogen-activated protein kinase 5	gi|302839125|ref|XP_002951120.1|mitogen-activated protein kinase 5 [Volvox carteri f. nagariensis] >gi|300263815|gb|EFJ48014.1| mitogen-activated protein kinase 5 [Volvox carteri f. nagariensis]	AT1G01560.2	"ATMPK11,MPK11"	 MAP kinase 11 
Ctaxi_contig_57325|comp36585_c2_seq2	-1.829184208	3.596026926	1.32E-08	1.58E-07	NA	NA	NA	NA	NA
Ctaxi_contig_45185|comp35808_c3_seq1	-1.828347374	1.553987033	0.004615007	0.015779898	NA	NA	NA	NA	NA
Ctaxi_contig_14488|comp32381_c0_seq1	-1.827555952	4.384056323	7.70E-07	6.75E-06	NA	NA	NA	NA	NA
Ctaxi_contig_40381|comp35498_c2_seq7	-1.8260442	3.760759741	1.37E-11	2.42E-10	NA	NA	NA	NA	NA
Ctaxi_contig_22221|comp33637_c0_seq6	-1.823706529	3.166225678	4.68E-09	5.97E-08	NA	NA	NA	NA	NA
Ctaxi_contig_54945|comp36439_c0_seq15	-1.822904856	2.690748337	1.07E-05	7.40E-05	NA	NA	NA	NA	NA
Ctaxi_contig_46209|comp35883_c1_seq8	-1.822748315	6.103450902	1.56E-12	3.12E-11	NA	NA	NA	NA	NA
Ctaxi_contig_46475|comp35901_c0_seq4	-1.822620098	0.974673834	0.013124526	0.038092539	envelope membrane protein	gi|222446783|gb|ACM51437.1|envelope membrane protein [Caulerpa filiformis]	NA	NA	NA
Ctaxi_contig_43365|comp35706_c2_seq4	-1.822504724	3.63465132	5.47E-11	8.94E-10	atp-binding cassette superfamily	gi|530739593|gb|EQC37835.1|hypothetical protein SDRG_04858 [Saprolegnia diclina VS20]	AT1G17840.1	"WBC11,ABCG11,DSO,COF1,ATWBC11"	 white-brown complex homolog protein 11 
Ctaxi_contig_19883|comp33284_c1_seq6	-1.821044692	4.504584648	2.11E-10	3.15E-09	NA	NA	NA	NA	NA
Ctaxi_contig_29860|comp34530_c2_seq4	-1.820961528	3.504326303	1.26E-09	1.74E-08	NA	NA	NA	NA	NA
Ctaxi_contig_62586|comp36866_c3_seq5	-1.820846482	1.670689917	0.002567604	0.009535869	denn domain-containing protein 5b	gi|302817718|ref|XP_002990534.1|hypothetical protein SELMODRAFT_448043 [Selaginella moellendorffii] >gi|300141702|gb|EFJ08411.1| hypothetical protein SELMODRAFT_448043 [Selaginella moellendorffii]	AT2G20320.1		 DENN (AEX-3) domain-containing protein 
Ctaxi_contig_33153|comp34849_c1_seq1	-1.820471147	3.17979625	1.80E-07	1.77E-06	NA	NA	NA	NA	NA
Ctaxi_contig_36294|comp35135_c1_seq1	-1.820405177	4.626813012	7.29E-18	2.60E-16	NA	NA	NA	NA	NA
Ctaxi_contig_41632|comp35587_c0_seq9	-1.819216422	3.481175508	0.00976275	0.029695109	zygote-specific protein	gi|552830384|ref|XP_005847891.1|hypothetical protein CHLNCDRAFT_52004 [Chlorella variabilis] >gi|307107547|gb|EFN55789.1| hypothetical protein CHLNCDRAFT_52004 [Chlorella variabilis]	NA	NA	NA
Ctaxi_contig_58550|comp36660_c4_seq3	-1.818585929	5.016294801	0.003245003	0.01165405	26s proteasome non-atpase regulatory subunit 1-like	gi|302840120|ref|XP_002951616.1|26S proteasome regulatory complex [Volvox carteri f. nagariensis] >gi|300263225|gb|EFJ47427.1| 26S proteasome regulatory complex [Volvox carteri f. nagariensis]	AT2G32730.1		" 26S proteasome regulatory complex, non-ATPase subcomplex, Rpn2/Psmd1 subunit "
Ctaxi_contig_38605|comp35335_c0_seq1	-1.817831725	5.768823117	3.00E-21	1.40E-19	gata transcription factor 18-like	gi|242213632|ref|XP_002472643.1|predicted protein [Postia placenta Mad-698-R] >gi|220728241|gb|EED82139.1| predicted protein [Postia placenta Mad-698-R]	AT2G18380.1	GATA20	 GATA transcription factor 20 
Ctaxi_contig_56437|comp36533_c1_seq9	-1.817732155	2.153238538	7.96E-05	0.000446541	NA	NA	NA	NA	NA
Ctaxi_contig_69869|comp37183_c1_seq3	-1.816022262	2.306150134	8.91E-06	6.26E-05	protoporphyrin ix magnesium chelatase	gi|145346929|ref|XP_001417934.1|predicted protein [Ostreococcus lucimarinus CCE9901] >gi|144578162|gb|ABO96227.1| predicted protein [Ostreococcus lucimarinus CCE9901]	AT5G13630.1	"GUN5,CCH,CHLH,CCH1,ABAR"	" magnesium-chelatase subunit chlH, chloroplast, putative / Mg-protoporphyrin IX chelatase, putative (CHLH) "
Ctaxi_contig_52636|comp36305_c2_seq4	-1.815855412	2.12152247	0.004458819	0.015340235	NA	NA	NA	NA	NA
Ctaxi_contig_10919|comp31547_c2_seq3	-1.815749987	2.609227066	5.82E-05	0.000338305	sulfotransferase 1c2-like	gi|552843611|ref|XP_005850883.1|hypothetical protein CHLNCDRAFT_59577 [Chlorella variabilis] >gi|307110545|gb|EFN58781.1| hypothetical protein CHLNCDRAFT_59577 [Chlorella variabilis]	NA	NA	NA
Ctaxi_contig_57918|comp36617_c5_seq1	-1.813853123	2.850113839	1.58E-07	1.57E-06	kynurenine 3-monooxygenase	gi|498159388|ref|WP_010473544.1|kynurenine 3-monooxygenase [Acaryochloris sp. CCMEE 5410]	NA	NA	NA
Ctaxi_contig_28023|comp34322_c1_seq1	-1.813794056	1.496225178	0.00206569	0.007899651	NA	NA	NA	NA	NA
Ctaxi_contig_58931|comp36677_c7_seq1	-1.81360645	7.85658886	2.51E-15	7.01E-14	NA	NA	NA	NA	NA
Ctaxi_contig_50471|comp36176_c1_seq10	-1.811808542	4.957106612	1.96E-18	7.25E-17	NA	NA	NA	NA	NA
Ctaxi_contig_69672|comp37175_c1_seq1	-1.811454549	2.223525167	3.93E-05	0.000237625	NA	NA	NA	NA	NA
Ctaxi_contig_48864|comp36067_c3_seq1	-1.811199684	3.27839025	1.16E-07	1.18E-06	protein	gi|470468743|ref|XP_004341931.1|zinc finger domain containing protein [Acanthamoeba castellanii str. Neff] >gi|440798766|gb|ELR19831.1| zinc finger domain containing protein [Acanthamoeba castellanii str. Neff]	AT1G66810.1		 Zinc finger C-x8-C-x5-C-x3-H type family protein 
Ctaxi_contig_70885|comp37228_c0_seq1	-1.809724617	5.912000644	1.02E-18	3.85E-17	gdp-l-galactose phosphorylase 1-like	gi|255579015|ref|XP_002530359.1|conserved hypothetical protein [Ricinus communis] >gi|223530106|gb|EEF32020.1| conserved hypothetical protein [Ricinus communis]	AT4G26850.1	VTC2	 mannose-1-phosphate guanylyltransferase (GDP)s;GDP-galactose:mannose-1-phosphate guanylyltransferases;GDP-galactose:glucose-1-phosphate guanylyltransferases;GDP-galactose:myoinositol-1-phosphate guanylyltransferases;glucose-1-phosphate guanylyltransferase 
Ctaxi_contig_42075|comp35612_c2_seq1	-1.809411801	5.660874685	2.26E-11	3.87E-10	NA	NA	NA	NA	NA
Ctaxi_contig_25750|comp34078_c1_seq1	-1.809065314	6.731333241	2.61E-15	7.25E-14	NA	NA	NA	NA	NA
Ctaxi_contig_68725|comp37136_c2_seq5	-1.808903199	0.927089395	0.006840688	0.022025375	protein	gi|302852603|ref|XP_002957821.1|hypothetical protein VOLCADRAFT_77684 [Volvox carteri f. nagariensis] >gi|300256892|gb|EFJ41149.1| hypothetical protein VOLCADRAFT_77684 [Volvox carteri f. nagariensis]	AT1G62020.1		" Coatomer, alpha subunit "
Ctaxi_contig_14864|comp32451_c0_seq1	-1.808758147	4.994083917	7.83E-15	2.05E-13	NA	NA	NA	NA	NA
Ctaxi_contig_32774|comp34813_c1_seq3	-1.808559021	3.563317852	3.05E-09	3.99E-08	NA	NA	AT3G16010.1		 Pentatricopeptide repeat (PPR-like) superfamily protein 
Ctaxi_contig_23514|comp33808_c0_seq3	-1.808449983	2.831041313	2.68E-08	3.05E-07	NA	NA	NA	NA	NA
Ctaxi_contig_70394|comp37206_c4_seq4	-1.80797731	5.187734527	1.42E-11	2.49E-10	NA	NA	NA	NA	NA
Ctaxi_contig_11988|comp31826_c1_seq1	-1.807638673	1.514585656	0.001395702	0.005628297	NA	NA	NA	NA	NA
Ctaxi_contig_67873|comp37104_c3_seq3	-1.807517028	3.247948862	2.58E-08	2.94E-07	dna repair protein rhp26-like	"gi|527194137|gb|EPS63882.1|chromatin remodeling complex subunit, partial [Genlisea aurea]"	AT2G18760.1	CHR8	 chromatin remodeling 8 
Ctaxi_contig_16860|comp32801_c0_seq1	-1.805772391	6.203375751	1.38E-06	1.15E-05	NA	NA	NA	NA	NA
Ctaxi_contig_67539|comp37093_c5_seq9	-1.805766385	3.133590334	9.05E-10	1.27E-08	NA	NA	NA	NA	NA
Ctaxi_contig_16997|comp32829_c1_seq1	-1.805712873	2.540636211	0.004900741	0.016625884	peptidase c14	gi|409078408|gb|EKM78771.1|hypothetical protein AGABI1DRAFT_100798 [Agaricus bisporus var. burnettii JB137-S8]	AT4G25110.2	"AtMC2,MC2"	 metacaspase 2 
Ctaxi_contig_17650|comp32941_c0_seq6	-1.805683375	1.155486634	0.01233913	0.036153388	NA	NA	NA	NA	NA
Ctaxi_contig_31009|comp34644_c3_seq6	-1.80565352	6.228611547	5.62E-20	2.36E-18	NA	NA	NA	NA	NA
Ctaxi_contig_47032|comp35945_c3_seq1	-1.804234208	5.53340833	3.99E-12	7.54E-11	NA	NA	NA	NA	NA
Ctaxi_contig_54129|comp36389_c0_seq29	-1.803600445	1.348670068	0.008039885	0.025227477	NA	NA	NA	NA	NA
Ctaxi_contig_14508|comp32385_c6_seq1	-1.803522973	5.01121696	1.26E-08	1.51E-07	NA	NA	NA	NA	NA
Ctaxi_contig_39397|comp35408_c1_seq8	-1.802874919	3.229406838	1.34E-07	1.36E-06	NA	NA	AT2G33880.1	"WOX9,HB-3,STIP"	 homeobox-3 
Ctaxi_contig_42105|comp35612_c2_seq31	-1.80221986	4.049678299	1.23E-06	1.03E-05	NA	NA	NA	NA	NA
Ctaxi_contig_46739|comp35920_c0_seq7	-1.801963566	2.145337156	0.002279194	0.008609082	NA	NA	NA	NA	NA
Ctaxi_contig_19186|comp33172_c2_seq1	-1.800774338	3.744385659	4.15E-09	5.33E-08	phosphatidylserine decarboxylase	gi|518706647|ref|WP_019867744.1|hypothetical protein [Methylovulum miyakonense]	NA	NA	NA
Ctaxi_contig_68964|comp37149_c8_seq2	-1.797962963	4.412104354	1.89E-16	5.96E-15	protein	gi|298708801|emb|CBJ30761.1|expressed unknown protein [Ectocarpus siliculosus]	NA	NA	NA
Ctaxi_contig_55085|comp36445_c2_seq3	-1.797820655	1.501942847	0.001283854	0.00524537	serine arginine-rich splicing factor 33-like	gi|302844725|ref|XP_002953902.1|hypothetical protein VOLCADRAFT_121229 [Volvox carteri f. nagariensis] >gi|300260714|gb|EFJ44931.1| hypothetical protein VOLCADRAFT_121229 [Volvox carteri f. nagariensis]	AT1G55310.2	"SR33,ATSCL33,SCL33,At-SCL33"	 SC35-like splicing factor 33 
Ctaxi_contig_54170|comp36391_c5_seq3	-1.797221688	1.422510324	0.001693522	0.006644045	NA	NA	NA	NA	NA
Ctaxi_contig_24040|comp33872_c1_seq1	-1.796308993	2.630322286	3.05E-07	2.88E-06	haloacid dehalogenase-like hydrolase	gi|557538065|gb|ESR49109.1|hypothetical protein CICLE_v10031841mg [Citrus clementina]	AT3G10970.3		 Haloacid dehalogenase-like hydrolase (HAD) superfamily protein 
Ctaxi_contig_54213|comp36395_c5_seq1	-1.796295554	2.055126627	0.00023534	0.001177481	arginine deiminase	gi|302851505|ref|XP_002957276.1|hypothetical protein VOLCADRAFT_107614 [Volvox carteri f. nagariensis] >gi|300257371|gb|EFJ41620.1| hypothetical protein VOLCADRAFT_107614 [Volvox carteri f. nagariensis]	NA	NA	NA
Ctaxi_contig_43131|comp35685_c2_seq33	-1.795217068	7.278441765	1.03E-05	7.13E-05	NA	NA	NA	NA	NA
Ctaxi_contig_40537|comp35512_c0_seq5	-1.795084468	3.358673035	5.23E-09	6.62E-08	gdp gtp exchange factor	"gi|557094842|gb|ESQ35424.1|hypothetical protein EUTSA_v10009607mg, partial [Eutrema salsugineum]"	AT1G13980.2	GN	 sec7 domain-containing protein 
Ctaxi_contig_30950|comp34637_c1_seq3	-1.79409462	0.946793264	0.008191175	0.025633637	cytosolic endo-beta-n-acetylglucosaminidase-like	gi|193610829|ref|XP_001949945.1|PREDICTED: cytosolic endo-beta-N-acetylglucosaminidase-like isoform 1 [Acyrthosiphon pisum] >gi|328705875|ref|XP_003242930.1| PREDICTED: cytosolic endo-beta-N-acetylglucosaminidase-like isoform 2 [Acyrthosiphon pisum]	AT3G11040.1		 Glycosyl hydrolase family 85  
Ctaxi_contig_66246|comp37039_c6_seq22	-1.79394438	4.71568559	4.39E-13	9.48E-12	phosphomethylpyrimidine synthase	gi|545359944|ref|XP_005645392.1|hydroxymethylpyrimidine phosphate synthase [Coccomyxa subellipsoidea C-169] >gi|384247361|gb|EIE20848.1| hydroxymethylpyrimidine phosphate synthase [Coccomyxa subellipsoidea C-169]	AT2G29630.3	THIC	 thiaminC 
Ctaxi_contig_54450|comp36410_c4_seq1	-1.793148282	6.832266809	1.84E-14	4.64E-13	variant-specific surface protein	gi|145484866|ref|XP_001428442.1|hypothetical protein [Paramecium tetraurelia strain d4-2] >gi|124395528|emb|CAK61044.1| unnamed protein product [Paramecium tetraurelia]	NA	NA	NA
Ctaxi_contig_33174|comp34852_c0_seq5	-1.792226086	3.180576272	8.58E-09	1.06E-07	NA	NA	NA	NA	NA
Ctaxi_contig_51382|comp36235_c1_seq7	-1.791199398	1.911593385	0.000402189	0.001887647	NA	NA	NA	NA	NA
Ctaxi_contig_35261|comp35039_c2_seq1	-1.790953816	2.361914652	4.81E-05	0.00028417	NA	NA	NA	NA	NA
Ctaxi_contig_65625|comp37016_c3_seq1	-1.789798379	2.856871049	8.90E-08	9.30E-07	NA	NA	NA	NA	NA
Ctaxi_contig_66768|comp37064_c3_seq1	-1.78935002	2.86746519	9.38E-07	8.05E-06	aldo-keto reductase	gi|490834098|ref|WP_004696182.1|hypothetical protein [Acinetobacter johnsonii] >gi|479888926|gb|ENU39093.1| hypothetical protein F986_02217 [Acinetobacter johnsonii CIP 64.6]	AT1G04420.1		 NAD(P)-linked oxidoreductase superfamily protein 
Ctaxi_contig_38591|comp35333_c4_seq3	-1.78920473	6.433212195	1.82E-20	7.93E-19	rna-binding protein celf family	"gi|40792688|gb|AAR90344.1|circadian RNA-binding protein CHLAMY 1 subunit C3, partial [Chlamydomonas reinhardtii]"	AT5G64200.2	"ATSC35,SC35,At-SC35"	 ortholog of human splicing factor SC35 
Ctaxi_contig_36097|comp35118_c2_seq1	-1.789122206	5.680468629	4.24E-20	1.80E-18	act domain-containing protein	gi|302841007|ref|XP_002952049.1|hypothetical protein VOLCADRAFT_121048 [Volvox carteri f. nagariensis] >gi|300262635|gb|EFJ46840.1| hypothetical protein VOLCADRAFT_121048 [Volvox carteri f. nagariensis]	AT1G69040.1	ACR4	 ACT domain repeat 4 
Ctaxi_contig_60287|comp36749_c5_seq2	-1.788616492	1.526896275	0.002658078	0.009826948	NA	NA	NA	NA	NA
Ctaxi_contig_58814|comp36670_c2_seq3	-1.788581597	2.003879708	0.000318502	0.001537	set domain-containing protein	gi|302834219|ref|XP_002948672.1|hypothetical protein VOLCADRAFT_104004 [Volvox carteri f. nagariensis] >gi|300265863|gb|EFJ50052.1| hypothetical protein VOLCADRAFT_104004 [Volvox carteri f. nagariensis]	AT3G07670.1		 Rubisco methyltransferase family protein 
Ctaxi_contig_68959|comp37149_c4_seq1	-1.787209337	5.40408158	3.62E-12	6.89E-11	polymorphic outer membrane protein	gi|488723779|ref|WP_002647354.1|probable extracellular nuclease [Planctomyces maris] >gi|148844073|gb|EDL58428.1| probable extracellular nuclease [Planctomyces maris DSM 8797]	NA	NA	NA
Ctaxi_contig_24088|comp33878_c1_seq1	-1.78653116	1.737448666	0.009604496	0.029261518	cop9 signalosome complex subunit 1-like	gi|552827773|ref|XP_005847304.1|hypothetical protein CHLNCDRAFT_35625 [Chlorella variabilis] >gi|307106958|gb|EFN55202.1| hypothetical protein CHLNCDRAFT_35625 [Chlorella variabilis]	AT3G61140.1	"FUS6,ATFUS6,CSN1,COP11,EMB78,ATSK31,SK31"	" 26S proteasome, regulatory subunit Rpn7;Proteasome component (PCI) domain "
Ctaxi_contig_9326|comp31051_c2_seq1	-1.786328166	2.736904546	8.44E-06	5.96E-05	duf1295-domain-containing protein	gi|545375380|ref|XP_005651876.1|DUF1295-domain-containing protein [Coccomyxa subellipsoidea C-169] >gi|384253858|gb|EIE27332.1| DUF1295-domain-containing protein [Coccomyxa subellipsoidea C-169]	AT1G73650.1		 Protein of unknown function (DUF1295) 
Ctaxi_contig_16574|comp32751_c4_seq1	-1.785919687	3.533136977	1.33E-06	1.11E-05	protein	gi|514763509|ref|XP_004965291.1|PREDICTED: uncharacterized protein LOC101760818 isoform X3 [Setaria italica]	NA	NA	NA
Ctaxi_contig_23194|comp33765_c0_seq3	-1.785656791	2.055839927	0.001006466	0.004242856	3-phosphoinositide-dependent protein kinase 1-like	gi|159486705|ref|XP_001701378.1|3-phosphoinoside dependent protein kinase [Chlamydomonas reinhardtii] >gi|158271680|gb|EDO97494.1| 3-phosphoinoside dependent protein kinase [Chlamydomonas reinhardtii]	AT3G10540.1		 3-phosphoinositide-dependent protein kinase 
Ctaxi_contig_62126|comp36845_c1_seq4	-1.78483519	4.020223509	0.00021096	0.001066108	ac104428_19 sugar kinase	gi|474378110|gb|EMS64329.1|hypothetical protein TRIUR3_05571 [Triticum urartu]	AT1G06730.1		 pfkB-like carbohydrate kinase family protein 
Ctaxi_contig_43124|comp35685_c2_seq26	-1.783193376	4.042145645	0.000605626	0.00271418	NA	NA	NA	NA	NA
Ctaxi_contig_58919|comp36676_c6_seq1	-1.782865757	3.739870318	6.41E-05	0.000368709	NA	NA	NA	NA	NA
Ctaxi_contig_36297|comp35135_c5_seq2	-1.782253777	1.649484367	0.001021855	0.004298004	NA	NA	NA	NA	NA
Ctaxi_contig_45954|comp35865_c0_seq2	-1.781874682	1.497251819	0.001579564	0.006260543	esterase lipase thioesterase family protein	gi|552841793|ref|XP_005850404.1|hypothetical protein CHLNCDRAFT_142297 [Chlorella variabilis] >gi|307110065|gb|EFN58302.1| hypothetical protein CHLNCDRAFT_142297 [Chlorella variabilis]	AT3G26820.1		 Esterase/lipase/thioesterase family protein 
Ctaxi_contig_54062|comp36385_c1_seq9	-1.781753467	4.066193702	8.95E-08	9.34E-07	NA	NA	NA	NA	NA
Ctaxi_contig_21459|comp33519_c1_seq1	-1.781747202	2.415062613	2.98E-05	0.000184898	probable anion transporter chloroplastic-like	"gi|545354524|ref|XP_005643096.1|MFS general substrate transporter, partial [Coccomyxa subellipsoidea C-169] >gi|384245056|gb|EIE18552.1| MFS general substrate transporter, partial [Coccomyxa subellipsoidea C-169]"	AT5G20380.1	PHT4;5	 phosphate transporter 4;5 
Ctaxi_contig_48363|comp36034_c2_seq3	-1.781426392	3.438300618	0.000387436	0.00182707	rna recognition motif domain containing protein	gi|302818104|ref|XP_002990726.1|hypothetical protein SELMODRAFT_185536 [Selaginella moellendorffii] >gi|300141464|gb|EFJ08175.1| hypothetical protein SELMODRAFT_185536 [Selaginella moellendorffii]	AT4G19610.1		 nucleotide binding;nucleic acid binding;RNA binding 
Ctaxi_contig_6458|comp29307_c0_seq3	-1.780963368	2.683084723	0.007309755	0.023277752	vacuolar atp synthase subunit e	gi|159469570|ref|XP_001692936.1|vacuolar ATP synthase subunit E [Chlamydomonas reinhardtii] >gi|158277738|gb|EDP03505.1| vacuolar ATP synthase subunit E [Chlamydomonas reinhardtii]	AT4G11150.1	"TUF,emb2448,TUFF,VHA-E1"	 vacuolar ATP synthase subunit E1 
Ctaxi_contig_68893|comp37146_c0_seq4	-1.780767076	2.600201557	1.12E-05	7.67E-05	NA	NA	NA	NA	NA
Ctaxi_contig_36812|comp35189_c5_seq9	-1.780574312	2.988711192	0.000684569	0.003021797	transmembrane protein 33 homolog	gi|302838203|ref|XP_002950660.1|hypothetical protein VOLCADRAFT_91054 [Volvox carteri f. nagariensis] >gi|300264209|gb|EFJ48406.1| hypothetical protein VOLCADRAFT_91054 [Volvox carteri f. nagariensis]	AT3G02420.1		 unknown protein; FUNCTIONS IN: molecular_function unknown; INVOLVED IN: biological_process unknown; LOCATED IN: membrane; EXPRESSED IN: 25 plant structures; EXPRESSED DURING: 15 growth stages; CONTAINS InterPro DOMAIN/s: Uncharacterised protein family UPF0121 (InterPro:IPR005344); Has 72 Blast hits to 71 proteins in 25 species: Archae - 0; Bacteria - 0; Metazoa - 2; Fungi - 2; Plants - 60; Viruses - 0; Other Eukaryotes - 8 (source: NCBI BLink). 
Ctaxi_contig_37132|comp35210_c2_seq2	-1.779868515	0.934299558	0.01711448	0.047470951	NA	NA	NA	NA	NA
Ctaxi_contig_32328|comp34774_c3_seq2	-1.779263352	1.751295225	0.000374672	0.001772416	ubiquitin carboxyl-terminal hydrolase 12-like	gi|462403764|gb|EMJ09321.1|hypothetical protein PRUPE_ppa000604mg [Prunus persica]	AT5G06600.3	UBP12	 ubiquitin-specific protease 12 
Ctaxi_contig_47383|comp35969_c3_seq1	-1.778570102	2.962101185	1.36E-05	9.16E-05	ubiquitin carboxyl-terminal hydrolase 12	gi|302807557|ref|XP_002985473.1|hypothetical protein SELMODRAFT_446288 [Selaginella moellendorffii] >gi|300146936|gb|EFJ13603.1| hypothetical protein SELMODRAFT_446288 [Selaginella moellendorffii]	AT5G06600.3	UBP12	 ubiquitin-specific protease 12 
Ctaxi_contig_38529|comp35326_c3_seq1	-1.777562587	1.895762531	0.000452503	0.002097687	NA	NA	NA	NA	NA
Ctaxi_contig_9224|comp31011_c2_seq1	-1.777197614	2.325559374	3.83E-05	0.000232243	protein serine threonine	gi|145484866|ref|XP_001428442.1|hypothetical protein [Paramecium tetraurelia strain d4-2] >gi|124395528|emb|CAK61044.1| unnamed protein product [Paramecium tetraurelia]	NA	NA	NA
Ctaxi_contig_66535|comp37052_c1_seq2	-1.776414535	3.057516444	7.31E-08	7.78E-07	adhesin-like protein	gi|288560219|ref|YP_003423705.1|adhesin-like protein [Methanobrevibacter ruminantium M1] >gi|502720780|ref|WP_012955764.1| adhesin-like protein [Methanobrevibacter ruminantium] >gi|288542929|gb|ADC46813.1| adhesin-like protein [Methanobrevibacter ruminantium M1]	NA	NA	NA
Ctaxi_contig_63276|comp36909_c9_seq1	-1.776198534	2.228418103	0.000186376	0.000953583	NA	NA	NA	NA	NA
Ctaxi_contig_39388|comp35408_c0_seq1	-1.776056822	2.969420028	2.40E-07	2.31E-06	NA	NA	NA	NA	NA
Ctaxi_contig_14503|comp32385_c0_seq3	-1.775734864	5.862549226	4.99E-16	1.51E-14	NA	NA	NA	NA	NA
Ctaxi_contig_69357|comp37164_c7_seq3	-1.774745016	3.389276595	2.01E-09	2.70E-08	hypothetical protein COCSUDRAFT_62599	gi|545367620|ref|XP_005648624.1|hypothetical protein COCSUDRAFT_62599 [Coccomyxa subellipsoidea C-169] >gi|384250601|gb|EIE24080.1| hypothetical protein COCSUDRAFT_62599 [Coccomyxa subellipsoidea C-169]	NA	NA	NA
Ctaxi_contig_63313|comp36911_c8_seq2	-1.772094005	3.17656648	4.81E-05	0.00028417	NA	NA	NA	NA	NA
Ctaxi_contig_37129|comp35210_c0_seq2	-1.77195953	1.295463369	0.005791166	0.019140336	NA	NA	NA	NA	NA
Ctaxi_contig_20185|comp33334_c2_seq3	-1.769597411	2.707857459	1.71E-06	1.40E-05	NA	NA	NA	NA	NA
Ctaxi_contig_21779|comp33573_c4_seq1	-1.76952223	5.796028817	4.30E-08	4.76E-07	predicted protein	gi|168039004|ref|XP_001771989.1|predicted protein [Physcomitrella patens] >gi|162676771|gb|EDQ63250.1| predicted protein [Physcomitrella patens]	NA	NA	NA
Ctaxi_contig_21292|comp33490_c7_seq3	-1.768598826	1.951447129	0.000964141	0.004086183	granule-bound starch synthase	gi|552823837|ref|XP_005846457.1|hypothetical protein CHLNCDRAFT_58262 [Chlorella variabilis] >gi|307106108|gb|EFN54355.1| hypothetical protein CHLNCDRAFT_58262 [Chlorella variabilis]	NA	NA	NA
Ctaxi_contig_42677|comp35654_c2_seq1	-1.767965581	2.827831201	1.20E-05	8.19E-05	atp-dependent rna helicase eif4a-like isoform 2	gi|225438690|ref|XP_002277554.1|PREDICTED: eukaryotic initiation factor 4A [Vitis vinifera] >gi|296082429|emb|CBI21434.3| unnamed protein product [Vitis vinifera]	AT4G37020.1		 BEST Arabidopsis thaliana protein match is: eukaryotic initiation factor 4A-III (TAIR:AT3G19760.1); Has 30201 Blast hits to 17322 proteins in 780 species: Archae - 12; Bacteria - 1396; Metazoa - 17338; Fungi - 3422; Plants - 5037; Viruses - 0; Other Eukaryotes - 2996 (source: NCBI BLink). 
Ctaxi_contig_21162|comp33470_c1_seq1	-1.767496383	7.225529396	7.73E-22	3.78E-20	nuclear transcription factor y subunit a-3	gi|222623765|gb|EEE57897.1|hypothetical protein OsJ_08579 [Oryza sativa Japonica Group]	AT1G72830.1	"HAP2C,ATHAP2C,NF-YA3"	" nuclear factor Y, subunit A3 "
Ctaxi_contig_49799|comp36130_c2_seq2	-1.766520017	4.455464249	0.001124714	0.004674774	NA	NA	NA	NA	NA
Ctaxi_contig_61062|comp36791_c0_seq5	-1.766138946	4.817458201	6.60E-07	5.87E-06	photosystem ii protein d2	gi|222446768|gb|ACM51425.1|D2 reaction center protein of photosystem II [Caulerpa filiformis]	ATCG00270.1	PSBD	 photosystem II reaction center protein D 
Ctaxi_contig_19002|comp33145_c1_seq1	-1.765714751	6.601176879	1.13E-17	3.96E-16	ubiquitin protein ligase e3	gi|545360109|ref|XP_005645461.1|hypothetical protein COCSUDRAFT_54275 [Coccomyxa subellipsoidea C-169] >gi|384247430|gb|EIE20917.1| hypothetical protein COCSUDRAFT_54275 [Coccomyxa subellipsoidea C-169]	NA	NA	NA
Ctaxi_contig_71808|comp37264_c3_seq1	-1.765519376	5.892723647	2.59E-17	8.74E-16	NA	NA	NA	NA	NA
Ctaxi_contig_45416|comp35825_c2_seq1	-1.765386711	1.761859159	0.001881748	0.00726817	NA	NA	NA	NA	NA
Ctaxi_contig_40314|comp35491_c2_seq1	-1.764505896	5.161231294	1.73E-16	5.48E-15	family transcriptional regulator	gi|269839708|ref|YP_003324400.1|sugar ABC transporter [Thermobaculum terrenum ATCC BAA-798] >gi|502640156|ref|WP_012876609.1| LacI family transcriptional regulator [Thermobaculum terrenum] >gi|269791438|gb|ACZ43578.1| sugar ABC transporter [Thermobaculum terrenum ATCC BAA-798]	NA	NA	NA
Ctaxi_contig_40565|comp35515_c1_seq2	-1.760727739	3.885000868	5.27E-07	4.76E-06	trehalose-6-phosphate synthase phosphatase	gi|302828666|ref|XP_002945900.1|hypothetical protein VOLCADRAFT_54993 [Volvox carteri f. nagariensis] >gi|300268715|gb|EFJ52895.1| hypothetical protein VOLCADRAFT_54993 [Volvox carteri f. nagariensis]	AT1G68020.1	"ATTPS6,TPS6"	 UDP-Glycosyltransferase / trehalose-phosphatase family protein 
Ctaxi_contig_25749|comp34078_c0_seq3	-1.760125607	3.960160345	5.60E-11	9.13E-10	NA	NA	NA	NA	NA
Ctaxi_contig_11124|comp31606_c0_seq1	-1.760066218	7.016821714	9.62E-21	4.30E-19	NA	NA	NA	NA	NA
Ctaxi_contig_39971|comp35460_c0_seq3	-1.758500607	3.075982545	3.55E-06	2.72E-05	ankyrin repeat-containing protein	gi|563706726|ref|YP_008871330.1|Ankyrin repeats containing protein [delta proteobacterium BABL1] >gi|563777019|ref|WP_023791088.1| Ankyrin repeats containing protein [delta proteobacterium BABL1] >gi|563405195|emb|CDK30223.1| Ankyrin repeats containing protein [delta proteobacterium BABL1]	AT3G09890.2		 Ankyrin repeat family protein 
Ctaxi_contig_20189|comp33334_c4_seq1	-1.758040885	3.124193142	5.44E-07	4.90E-06	NA	NA	NA	NA	NA
Ctaxi_contig_14507|comp32385_c5_seq1	-1.757047952	6.248706321	5.37E-13	1.14E-11	NA	NA	NA	NA	NA
Ctaxi_contig_52431|comp36290_c5_seq2	-1.755661229	1.889617115	0.010660494	0.032007755	NA	NA	NA	NA	NA
Ctaxi_contig_13600|comp32195_c1_seq1	-1.755524747	5.514010685	1.58E-17	5.45E-16	high affinity phosphate transporter	gi|302844016|ref|XP_002953549.1|hypothetical protein VOLCADRAFT_105976 [Volvox carteri f. nagariensis] >gi|300261308|gb|EFJ45522.1| hypothetical protein VOLCADRAFT_105976 [Volvox carteri f. nagariensis]	AT3G26570.2	"PHT2;1,ORF02"	 phosphate transporter 2;1 
Ctaxi_contig_22997|comp33742_c1_seq1	-1.754478113	5.933443052	1.88E-13	4.24E-12	ubiquitin carboxyl-terminal hydrolase 24	gi|565393301|ref|XP_006362319.1|PREDICTED: ubiquitin carboxyl-terminal hydrolase 24-like [Solanum tuberosum]	AT4G30890.3	UBP24	 ubiquitin-specific protease 24 
Ctaxi_contig_13925|comp32251_c2_seq1	-1.753903076	7.866493253	1.19E-16	3.82E-15	NA	NA	NA	NA	NA
Ctaxi_contig_43101|comp35685_c2_seq3	-1.752063441	6.355782422	2.33E-10	3.47E-09	NA	NA	NA	NA	NA
Ctaxi_contig_48669|comp36055_c2_seq2	-1.751283233	3.711381186	4.82E-11	7.90E-10	serine threonine-protein kinase aurora-2	"gi|209882813|ref|XP_002142842.1|serine/threonine-protein kinase ark1 [Cryptosporidium muris RN66] >gi|209558448|gb|EEA08493.1| serine/threonine-protein kinase ark1, putative [Cryptosporidium muris RN66]"	AT2G25880.2	"AtAUR2,AUR2"	 ataurora2 
Ctaxi_contig_35033|comp35018_c0_seq1	-1.751052783	5.238985279	7.10E-16	2.11E-14	NA	NA	NA	NA	NA
Ctaxi_contig_67253|comp37086_c0_seq1	-1.750620614	1.148494329	0.007460246	0.023676059	NA	NA	NA	NA	NA
Ctaxi_contig_18862|comp33123_c0_seq1	-1.750129127	4.93311245	3.12E-07	2.93E-06	alanine--glyoxylate aminotransferase 2 homolog mitochondrial-like	gi|545365624|ref|XP_005647773.1|alanine-glyoxylate transaminase [Coccomyxa subellipsoidea C-169] >gi|384249748|gb|EIE23229.1| alanine-glyoxylate transaminase [Coccomyxa subellipsoidea C-169]	AT4G39660.1	AGT2	 alanine:glyoxylate aminotransferase 2 
Ctaxi_contig_59858|comp36724_c1_seq1	-1.749560564	2.058919776	0.000265679	0.001310849	5 -3 exoribonuclease 1	gi|545357360|ref|XP_005644336.1|hypothetical protein COCSUDRAFT_58521 [Coccomyxa subellipsoidea C-169] >gi|384246301|gb|EIE19792.1| hypothetical protein COCSUDRAFT_58521 [Coccomyxa subellipsoidea C-169]	AT1G54490.1	"AIN1,EIN5,XRN4,ATXRN4"	 exoribonuclease 4 
Ctaxi_contig_49856|comp36135_c7_seq3	-1.749504019	2.757708984	4.75E-06	3.54E-05	e3 ubiquitin-protein ligase xbat35-like	gi|552829366|ref|XP_005847686.1|expressed protein [Chlorella variabilis] >gi|307107341|gb|EFN55584.1| expressed protein [Chlorella variabilis]	AT3G23280.1	XBAT35	 XB3 ortholog 5 in Arabidopsis thaliana 
Ctaxi_contig_54284|comp36400_c6_seq1	-1.74912214	4.245882222	1.10E-13	2.55E-12	hypothetical protein VOLCADRAFT_91154	gi|302838506|ref|XP_002950811.1|hypothetical protein VOLCADRAFT_91154 [Volvox carteri f. nagariensis] >gi|300263928|gb|EFJ48126.1| hypothetical protein VOLCADRAFT_91154 [Volvox carteri f. nagariensis]	NA	NA	NA
Ctaxi_contig_20681|comp33407_c1_seq4	-1.748436191	4.808372743	1.97E-16	6.18E-15	asparagine synthetase b	gi|255070341|ref|XP_002507252.1|predicted protein [Micromonas sp. RCC299] >gi|226522527|gb|ACO68510.1| predicted protein [Micromonas sp. RCC299]	NA	NA	NA
Ctaxi_contig_17413|comp32898_c0_seq2	-1.746259498	1.13428652	0.01163326	0.034433575	NA	NA	NA	NA	NA
Ctaxi_contig_12550|comp31968_c0_seq1	-1.745621358	6.434983621	8.88E-08	9.28E-07	NA	NA	NA	NA	NA
Ctaxi_contig_11350|comp31657_c0_seq4	-1.745367346	3.13155556	4.10E-07	3.77E-06	NA	NA	NA	NA	NA
Ctaxi_contig_40317|comp35491_c2_seq4	-1.744761802	2.678249123	0.00027789	0.00136282	NA	NA	NA	NA	NA
Ctaxi_contig_47833|comp35999_c4_seq2	-1.744057783	4.015862302	2.33E-11	3.97E-10	NA	NA	NA	NA	NA
Ctaxi_contig_48947|comp36072_c4_seq7	-1.742784898	5.331522362	4.17E-18	1.51E-16	wd40 domain-containing protein	gi|255079880|ref|XP_002503520.1|predicted protein [Micromonas sp. RCC299] >gi|226518787|gb|ACO64778.1| predicted protein [Micromonas sp. RCC299]	AT5G43930.3		 Transducin family protein / WD-40 repeat family protein 
Ctaxi_contig_10351|comp31372_c0_seq1	-1.742781308	4.497966986	1.04E-11	1.87E-10	NA	NA	NA	NA	NA
Ctaxi_contig_40313|comp35491_c1_seq1	-1.742633281	4.188844546	6.89E-11	1.11E-09	NA	NA	NA	NA	NA
Ctaxi_contig_35825|comp35091_c0_seq4	-1.741566695	4.798672089	4.37E-15	1.18E-13	NA	NA	NA	NA	NA
Ctaxi_contig_22539|comp33678_c1_seq5	-1.740818034	1.285548033	0.004290907	0.014835053	heat shock 70 kda mitochondrial	"gi|340054236|emb|CCC48532.1|putative heat shock 70 kDa protein, mitochondrial precursor [Trypanosoma vivax Y486]"	AT5G09590.1	"MTHSC70-2,HSC70-5"	 mitochondrial HSO70 2 
Ctaxi_contig_47860|comp36000_c4_seq2	-1.740323754	6.04126804	9.45E-14	2.21E-12	NA	NA	NA	NA	NA
Ctaxi_contig_44119|comp35757_c1_seq6	-1.739896427	3.276137775	5.60E-09	7.04E-08	dna mismatch repair protein	"gi|321475167|gb|EFX86130.1|putative MLH1, MutL protein 1 [Daphnia pulex]"	AT4G09140.1	"ATMLH1,MLH1"	 MUTL-homologue 1 
Ctaxi_contig_18859|comp33122_c0_seq4	-1.739663695	2.82365867	1.78E-07	1.76E-06	origin recognition complex subunit	gi|170112037|ref|XP_001887221.1|predicted protein [Laccaria bicolor S238N-H82] >gi|164637782|gb|EDR02064.1| predicted protein [Laccaria bicolor S238N-H82]	NA	NA	NA
Ctaxi_contig_62733|comp36875_c6_seq3	-1.738702159	3.950590187	0.000479253	0.002208762	multidrug resistance-associated protein 4 isoform 2	gi|297481262|ref|XP_002707891.1|PREDICTED: LOW QUALITY PROTEIN: multidrug resistance-associated protein 4 [Bos taurus] >gi|296481665|tpg|DAA23780.1| TPA: ATP-binding cassette protein C4-like [Bos taurus]	AT2G34660.2	"MRP2,ABCC2,AtABCC2"	 multidrug resistance-associated protein 2 
Ctaxi_contig_46801|comp35926_c4_seq2	-1.738690464	2.482639463	6.24E-06	4.52E-05	NA	NA	NA	NA	NA
Ctaxi_contig_63899|comp36943_c2_seq30	-1.738681354	1.638932052	0.011061153	0.0330198	transient receptor potential cation channel subfamily v member 3	gi|403374261|gb|EJY87072.1|hypothetical protein OXYTRI_07482 [Oxytricha trifallax]	NA	NA	NA
Ctaxi_contig_16862|comp32801_c0_seq3	-1.738608328	6.807926178	8.41E-12	1.53E-10	NA	NA	NA	NA	NA
Ctaxi_contig_45962|comp35865_c4_seq3	-1.738607329	1.739198781	0.000344127	0.001644899	protein	gi|545369666|ref|XP_005649570.1|alpha/beta-hydrolase [Coccomyxa subellipsoidea C-169] >gi|384251549|gb|EIE25026.1| alpha/beta-hydrolase [Coccomyxa subellipsoidea C-169]	AT1G54570.1		 Esterase/lipase/thioesterase family protein 
Ctaxi_contig_9270|comp31030_c0_seq1	-1.735878912	2.260060982	2.60E-05	0.00016402	tubulin-tyrosine ligase	gi|524879332|ref|XP_005096343.1|PREDICTED: probable tubulin polyglutamylase TTLL9-like isoform X1 [Aplysia californica]	NA	NA	NA
Ctaxi_contig_55704|comp36485_c4_seq6	-1.735563075	4.798308141	6.59E-16	1.97E-14	afadin- and alpha-actinin-binding	gi|552836823|ref|XP_005849233.1|hypothetical protein CHLNCDRAFT_51197 [Chlorella variabilis] >gi|307108892|gb|EFN57131.1| hypothetical protein CHLNCDRAFT_51197 [Chlorella variabilis]	AT5G57410.3		 Afadin/alpha-actinin-binding protein 
Ctaxi_contig_54840|comp36432_c4_seq1	-1.735346723	7.315919124	1.91E-15	5.36E-14	serum transferrin	"gi|89276714|gb|ABD66578.1|transferrin protein, partial [Chlamydomonas sp. ICE-L]"	NA	NA	NA
Ctaxi_contig_50235|comp36162_c0_seq4	-1.734077888	6.742047984	3.51E-19	1.37E-17	NA	NA	NA	NA	NA
Ctaxi_contig_39919|comp35455_c0_seq2	-1.732682289	5.058687342	3.75E-17	1.25E-15	NA	NA	NA	NA	NA
Ctaxi_contig_19101|comp33158_c0_seq1	-1.73146011	2.968317146	0.000133063	0.000707791	spermidine synthase 1	gi|159489717|ref|XP_001702843.1|spermidine synthase [Chlamydomonas reinhardtii] >gi|158271060|gb|EDO96888.1| spermidine synthase [Chlamydomonas reinhardtii]	AT1G23820.2	SPDS1	 spermidine synthase 1 
Ctaxi_contig_22645|comp33693_c5_seq2	-1.729837945	2.005098203	0.000100372	0.000550069	ubiquitin-specific protease 3	gi|545376357|ref|XP_005652276.1|cysteine proteinase [Coccomyxa subellipsoidea C-169] >gi|384254258|gb|EIE27732.1| cysteine proteinase [Coccomyxa subellipsoidea C-169]	AT4G39910.1	"ATUBP3,UBP3"	 ubiquitin-specific protease 3 
Ctaxi_contig_60710|comp36773_c5_seq8	-1.72880544	6.668602519	1.93E-06	1.56E-05	cell wall-associated hydrolase	gi|555946148|gb|AGZ19352.1|hypothetical protein CH29B_p069 (chloroplast) [Chlorella sp. ArM0029B]	ATCG00700.1	PSBN	 photosystem II reaction center protein N 
Ctaxi_contig_27872|comp34304_c3_seq3	-1.728595922	3.419672476	5.37E-08	5.85E-07	NA	NA	NA	NA	NA
Ctaxi_contig_61823|comp36829_c5_seq1	-1.728492466	4.018057107	3.69E-10	5.38E-09	kinesin-like calmodulin-binding protein zwichel	gi|545375890|ref|XP_005652078.1|kinesin-domain-containing protein [Coccomyxa subellipsoidea C-169] >gi|384254060|gb|EIE27534.1| kinesin-domain-containing protein [Coccomyxa subellipsoidea C-169]	AT5G65930.2	"ZWI,PKCBP,KCBP"	 kinesin-like calmodulin-binding protein (ZWICHEL) 
Ctaxi_contig_28521|comp34383_c0_seq8	-1.728271913	2.051078647	0.001518181	0.006049042	NA	NA	NA	NA	NA
Ctaxi_contig_11064|comp31587_c0_seq2	-1.727636555	1.228988616	0.005829307	0.019242705	NA	NA	NA	NA	NA
Ctaxi_contig_65762|comp37024_c3_seq6	-1.727201289	2.139042606	0.000686154	0.00302795	NA	NA	NA	NA	NA
Ctaxi_contig_51240|comp36228_c1_seq1	-1.725384825	6.167786117	1.28E-19	5.23E-18	NA	NA	NA	NA	NA
Ctaxi_contig_42534|comp35641_c3_seq7	-1.724538979	1.165588241	0.00996604	0.030226379	NA	NA	NA	NA	NA
Ctaxi_contig_52157|comp36272_c0_seq4	-1.723363719	2.956344668	8.76E-05	0.000486798	polymorphic outer membrane protein	gi|146165911|ref|XP_001015862.2|hypothetical protein TTHERM_00266270 [Tetrahymena thermophila] >gi|146145304|gb|EAR95617.2| hypothetical protein TTHERM_00266270 [Tetrahymena thermophila SB210]	NA	NA	NA
Ctaxi_contig_49290|comp36097_c1_seq1	-1.723003635	3.542362398	1.23E-09	1.69E-08	abc1-domain-containing protein	gi|545362942|ref|XP_005646668.1|ABC1-domain-containing protein [Coccomyxa subellipsoidea C-169] >gi|384248641|gb|EIE22124.1| ABC1-domain-containing protein [Coccomyxa subellipsoidea C-169]	AT3G24190.1		 Protein kinase superfamily protein 
Ctaxi_contig_32808|comp34817_c2_seq1	-1.722618662	6.873427464	2.50E-17	8.44E-16	p-loop containing nucleoside triphosphate hydrolase protein	gi|159465027|ref|XP_001690733.1|hypothetical protein CHLREDRAFT_180799 [Chlamydomonas reinhardtii] >gi|158270357|gb|EDO96210.1| predicted protein [Chlamydomonas reinhardtii]	AT3G25620.1		 ABC-2 type transporter family protein 
Ctaxi_contig_51966|comp36259_c2_seq9	-1.722219602	1.79742712	0.003418826	0.012207725	NA	NA	NA	NA	NA
Ctaxi_contig_47344|comp35967_c2_seq1	-1.722166818	5.089857777	2.52E-13	5.57E-12	hexokinase protein hxk5	"gi|115435012|ref|NP_001042264.1|Os01g0190400 [Oryza sativa Japonica Group] >gi|113531795|dbj|BAF04178.1| Os01g0190400, partial [Oryza sativa Japonica Group]"	AT2G19860.2	"ATHXK2,HXK2"	 hexokinase 2 
Ctaxi_contig_10713|comp31483_c0_seq1	-1.721879153	6.381607862	1.39E-15	3.96E-14	NA	NA	NA	NA	NA
Ctaxi_contig_55144|comp36448_c3_seq6	-1.720672575	4.038363609	3.24E-12	6.21E-11	phospholipid-transporting atpase 3-like	gi|238615855|ref|XP_002398936.1|hypothetical protein MPER_00344 [Moniliophthora perniciosa FA553] >gi|215476703|gb|EEB99866.1| hypothetical protein MPER_00344 [Moniliophthora perniciosa FA553]	AT1G59820.1	ALA3	 aminophospholipid ATPase 3 
Ctaxi_contig_34761|comp34989_c0_seq1	-1.719584317	1.917393198	0.00017162	0.000886103	chloroplast outer envelope protein	gi|545368045|ref|XP_005648812.1|hypothetical protein COCSUDRAFT_36350 [Coccomyxa subellipsoidea C-169] >gi|384250789|gb|EIE24268.1| hypothetical protein COCSUDRAFT_36350 [Coccomyxa subellipsoidea C-169]	AT5G19620.1	"EMB213,OEP80,ATOEP80,TOC75"	 outer envelope protein of 80 kDa 
Ctaxi_contig_7712|comp30302_c0_seq5	-1.7185816	2.346404665	0.001094157	0.004566583	NA	NA	NA	NA	NA
Ctaxi_contig_66769|comp37064_c4_seq1	-1.718267159	2.699350923	1.24E-05	8.43E-05	aldo keto reductase family protein	gi|552846133|ref|XP_005851535.1|hypothetical protein CHLNCDRAFT_48483 [Chlorella variabilis] >gi|307111198|gb|EFN59433.1| hypothetical protein CHLNCDRAFT_48483 [Chlorella variabilis]	AT1G04420.1		 NAD(P)-linked oxidoreductase superfamily protein 
Ctaxi_contig_71803|comp37264_c2_seq1	-1.717614309	4.407321024	3.14E-11	5.27E-10	polymorphic outer membrane protein	gi|507077577|ref|WP_016148348.1|hypothetical protein [Butyricicoccus pullicaecorum] >gi|500577467|gb|EOQ36193.1| hypothetical protein HMPREF1526_02225 [Butyricicoccus pullicaecorum 1.2]	NA	NA	NA
Ctaxi_contig_50232|comp36162_c0_seq1	-1.717606999	6.911763297	3.78E-18	1.37E-16	NA	NA	NA	NA	NA
Ctaxi_contig_8491|comp30716_c2_seq1	-1.716558597	2.835273564	2.21E-07	2.14E-06	ubiquitin-conjugating enzyme e2 w	gi|552810294|ref|XP_005843164.1|hypothetical protein CHLNCDRAFT_59324 [Chlorella variabilis] >gi|307102795|gb|EFN51062.1| hypothetical protein CHLNCDRAFT_59324 [Chlorella variabilis]	AT1G45050.1	"ATUBC2-1,UBC15"	 Ubiquitin-conjugating enzyme family protein 
Ctaxi_contig_68416|comp37126_c1_seq6	-1.716508749	3.22006367	0.007032214	0.022541227	glrp1 protein	gi|159489332|ref|XP_001702651.1|flagellar associated protein [Chlamydomonas reinhardtii] >gi|158280673|gb|EDP06430.1| flagellar associated protein [Chlamydomonas reinhardtii]	NA	NA	NA
Ctaxi_contig_55891|comp36499_c0_seq3	-1.715308857	1.248893829	0.005018911	0.016966813	nfx1-type zinc finger-containing protein 1	gi|159491124|ref|XP_001703523.1|predicted protein [Chlamydomonas reinhardtii] >gi|158280447|gb|EDP06205.1| predicted protein [Chlamydomonas reinhardtii]	NA	NA	NA
Ctaxi_contig_27730|comp34288_c2_seq1	-1.715017645	2.011264813	0.000184623	0.000945631	NA	NA	NA	NA	NA
Ctaxi_contig_71757|comp37262_c1_seq10	-1.714345627	5.332664776	1.47E-12	2.95E-11	serine-threonine protein plant-	"gi|255538818|ref|XP_002510474.1|serine-threonine protein kinase, plant-type, putative [Ricinus communis] >gi|223551175|gb|EEF52661.1| serine-threonine protein kinase, plant-type, putative [Ricinus communis]"	AT4G04220.1	"AtRLP46,RLP46"	 receptor like protein 46 
Ctaxi_contig_34447|comp34957_c5_seq1	-1.714335334	5.359762268	4.93E-14	1.18E-12	NA	NA	NA	NA	NA
Ctaxi_contig_57100|comp36574_c1_seq3	-1.71375859	4.817573489	0.005574097	0.018524828	NA	NA	NA	NA	NA
Ctaxi_contig_35030|comp35017_c4_seq1	-1.713488954	5.562741162	5.67E-17	1.87E-15	predicted protein	gi|159487983|ref|XP_001702002.1|predicted protein [Chlamydomonas reinhardtii] >gi|158281221|gb|EDP06977.1| predicted protein [Chlamydomonas reinhardtii]	NA	NA	NA
Ctaxi_contig_42584|comp35647_c3_seq1	-1.713032056	4.937208945	7.79E-16	2.31E-14	fatty acid delta-12	gi|284178819|gb|ADB81954.1|delta 12 desaturase [Lobosphaera incisa]	AT3G12120.2	FAD2	 fatty acid desaturase 2 
Ctaxi_contig_9327|comp31051_c2_seq2	-1.712964998	2.2525851	0.000117645	0.000633653	membrane protein	gi|545375380|ref|XP_005651876.1|DUF1295-domain-containing protein [Coccomyxa subellipsoidea C-169] >gi|384253858|gb|EIE27332.1| DUF1295-domain-containing protein [Coccomyxa subellipsoidea C-169]	NA	NA	NA
Ctaxi_contig_56292|comp36525_c3_seq1	-1.712531745	2.464564101	1.13E-05	7.73E-05	NA	NA	NA	NA	NA
Ctaxi_contig_54831|comp36432_c1_seq3	-1.711748266	1.587370972	0.002907805	0.010615148	phosphatidic acid phosphohydrolase 2	gi|334188158|ref|NP_001190457.1|phosphatidic acid phosphohydrolase 2 [Arabidopsis thaliana] >gi|332007495|gb|AED94878.1| phosphatidic acid phosphohydrolase 2 [Arabidopsis thaliana]	AT5G42870.2	PAH2	 phosphatidic acid phosphohydrolase 2 
Ctaxi_contig_35036|comp35018_c1_seq1	-1.709823232	7.345355981	3.14E-19	1.24E-17	kinase-like protein	gi|545364308|ref|XP_005647218.1|kinase-like protein [Coccomyxa subellipsoidea C-169] >gi|384249192|gb|EIE22674.1| kinase-like protein [Coccomyxa subellipsoidea C-169]	AT4G22220.1	"ISU1,ATISU1"	 SufE/NifU family protein 
Ctaxi_contig_29315|comp34466_c0_seq14	-1.709691664	4.126807305	4.56E-11	7.50E-10	NA	NA	NA	NA	NA
Ctaxi_contig_8747|comp30824_c1_seq3	-1.709276319	2.106853461	0.000875947	0.003758671	NA	NA	NA	NA	NA
Ctaxi_contig_28478|comp34378_c0_seq15	-1.709011752	2.954359793	1.27E-05	8.60E-05	NA	NA	NA	NA	NA
Ctaxi_contig_57109|comp36574_c6_seq1	-1.708963648	7.466305866	0.000221674	0.001115981	NA	NA	NA	NA	NA
Ctaxi_contig_61545|comp36813_c3_seq1	-1.708952564	3.782693059	1.02E-11	1.84E-10	f0f1 atp synthase subunit alpha	gi|545363691|ref|XP_005646958.1|P-loop containing nucleoside triphosphate hydrolase protein [Coccomyxa subellipsoidea C-169] >gi|384248931|gb|EIE22414.1| P-loop containing nucleoside triphosphate hydrolase protein [Coccomyxa subellipsoidea C-169]	ATMG01190.1	ATP1	 ATP synthase subunit 1 
Ctaxi_contig_50863|comp36202_c3_seq1	-1.70803366	5.442784448	2.64E-14	6.50E-13	heat shock protein 90c	gi|552812567|ref|XP_005843734.1|hypothetical protein CHLNCDRAFT_140066 [Chlorella variabilis] >gi|307103371|gb|EFN51632.1| hypothetical protein CHLNCDRAFT_140066 [Chlorella variabilis]	AT3G07770.1	"Hsp89.1,AtHsp90.6,AtHsp90-6"	 HEAT SHOCK PROTEIN 89.1 
Ctaxi_contig_64882|comp36988_c2_seq1	-1.707403863	6.057728192	1.43E-16	4.59E-15	chromosome segregation protein smc	gi|562852417|ref|XP_006154889.1|PREDICTED: early endosome antigen 1 isoform X1 [Tupaia chinensis]	NA	NA	NA
Ctaxi_contig_40377|comp35498_c2_seq3	-1.706873519	4.943791809	2.42E-14	5.99E-13	NA	NA	NA	NA	NA
Ctaxi_contig_13757|comp32216_c4_seq1	-1.706224798	1.327930867	0.004371965	0.015080734	NA	NA	NA	NA	NA
Ctaxi_contig_33152|comp34849_c0_seq5	-1.705637142	1.521837014	0.013195459	0.038262484	NA	NA	NA	NA	NA
Ctaxi_contig_48052|comp36015_c0_seq1	-1.705088851	5.311803369	3.93E-14	9.53E-13	protein	gi|552832022|ref|XP_005848250.1|hypothetical protein CHLNCDRAFT_51790 [Chlorella variabilis] >gi|307107907|gb|EFN56148.1| hypothetical protein CHLNCDRAFT_51790 [Chlorella variabilis]	AT2G37220.1		 RNA-binding (RRM/RBD/RNP motifs) family protein 
Ctaxi_contig_32825|comp34819_c0_seq3	-1.703411115	4.62573633	1.33E-11	2.36E-10	u box domain-containing protein	gi|545360773|ref|XP_005645737.1|hypothetical protein COCSUDRAFT_57105 [Coccomyxa subellipsoidea C-169] >gi|384247707|gb|EIE21193.1| hypothetical protein COCSUDRAFT_57105 [Coccomyxa subellipsoidea C-169]	AT5G15400.1		 U-box domain-containing protein 
Ctaxi_contig_14524|comp32388_c0_seq2	-1.703094631	1.020165871	0.010804492	0.032369536	NA	NA	NA	NA	NA
Ctaxi_contig_59920|comp36727_c0_seq15	-1.701416105	3.461192402	1.95E-08	2.27E-07	endoplasmic reticulum-golgi intermediate compartment protein 3-like	gi|545372099|ref|XP_005650551.1|DUF1692-domain-containing protein [Coccomyxa subellipsoidea C-169] >gi|384252531|gb|EIE26007.1| DUF1692-domain-containing protein [Coccomyxa subellipsoidea C-169]	AT1G36050.2		 Endoplasmic reticulum vesicle transporter protein 
Ctaxi_contig_36100|comp35118_c2_seq4	-1.701314711	3.707972361	4.30E-11	7.12E-10	act domain-containing protein	gi|302850060|ref|XP_002956558.1|hypothetical protein VOLCADRAFT_97579 [Volvox carteri f. nagariensis] >gi|300258085|gb|EFJ42325.1| hypothetical protein VOLCADRAFT_97579 [Volvox carteri f. nagariensis]	AT2G03730.2	ACR5	 ACT domain repeat 5 
Ctaxi_contig_36296|comp35135_c5_seq1	-1.700707885	3.642146493	2.23E-10	3.33E-09	NA	NA	NA	NA	NA
Ctaxi_contig_33125|comp34847_c3_seq1	-1.699973133	2.098590005	0.008705626	0.026951486	endonuclease-like protein	gi|37223490|gb|AAQ90282.1|endonuclease-like orf [Caulerpa sertularioides]	NA	NA	NA
Ctaxi_contig_44210|comp35760_c2_seq59	-1.699484747	5.563761081	8.84E-07	7.66E-06	calcium-binding and coiled-coil domain-containing protein 2	gi|402169573|ref|NP_001257947.1|calcium-binding and coiled-coil domain-containing protein 2 [Mus musculus] >gi|162416032|sp|A2A6M5.1|CACO2_MOUSE RecName: Full=Calcium-binding and coiled-coil domain-containing protein 2; AltName: Full=Nuclear domain 10 protein NDP52; Short=Nuclear domain 10 protein 52	NA	NA	NA
Ctaxi_contig_33332|comp34863_c0_seq4	-1.698918993	1.836196599	0.000468834	0.002166417	NA	NA	NA	NA	NA
Ctaxi_contig_43346|comp35705_c0_seq3	-1.69831167	2.021098798	0.000488727	0.002246835	abc transporter a family member 7-like	gi|159464120|ref|XP_001690290.1|predicted protein [Chlamydomonas reinhardtii] >gi|158284278|gb|EDP10028.1| predicted protein [Chlamydomonas reinhardtii]	AT3G47790.1	"ATATH7,ATH7"	 ABC2 homolog 7 
Ctaxi_contig_11058|comp31583_c1_seq2	-1.698233098	3.316640683	1.83E-08	2.15E-07	dnaj heat shock family protein	gi|552815666|ref|XP_005844504.1|hypothetical protein CHLNCDRAFT_138873 [Chlorella variabilis] >gi|307104147|gb|EFN52402.1| hypothetical protein CHLNCDRAFT_138873 [Chlorella variabilis]	AT3G62600.1	"ATERDJ3B,ERDJ3B"	 DNAJ heat shock family protein 
Ctaxi_contig_43126|comp35685_c2_seq28	-1.697001177	4.707125284	0.000129652	0.000691275	NA	NA	NA	NA	NA
Ctaxi_contig_45582|comp35837_c2_seq4	-1.696931782	4.698911895	3.80E-13	8.25E-12	kinesin motor domain-containing protein	gi|284518784|gb|ADB92502.1|kinesin-like calmodulin binding protein [Dunaliella salina]	AT5G65930.3	ZWI	 kinesin-like calmodulin-binding protein (ZWICHEL) 
Ctaxi_contig_31781|comp34725_c0_seq1	-1.696925834	3.200249411	0.012231931	0.035895743	n-acetyl-gamma-glutamyl-phosphate reductase	"gi|527188886|gb|EPS60766.1|n-acetyl-gamma-glutamyl-phosphate reductase, partial [Genlisea aurea]"	AT2G19940.2		" oxidoreductases, acting on the aldehyde or oxo group of donors, NAD or NADP as acceptor;copper ion binding "
Ctaxi_contig_45795|comp35854_c1_seq1	-1.696255974	2.73924266	2.01E-06	1.62E-05	NA	NA	NA	NA	NA
Ctaxi_contig_21895|comp33593_c1_seq2	-1.694862185	3.085975855	2.30E-07	2.22E-06	e3 ubiquitin-protein ligase aip2-like isoform 2	gi|225429746|ref|XP_002282370.1|PREDICTED: E3 ubiquitin-protein ligase AIP2 isoform 1 [Vitis vinifera]	AT1G53820.1		 RING/U-box superfamily protein 
Ctaxi_contig_53874|comp36372_c1_seq3	-1.694776198	5.471047343	6.90E-11	1.11E-09	ferredoxin-dependent glutamate synthase	gi|159490048|ref|XP_001703001.1|ferredoxin-dependent glutamate synthase [Chlamydomonas reinhardtii] >gi|158270908|gb|EDO96739.1| ferredoxin-dependent glutamate synthase [Chlamydomonas reinhardtii]	AT2G41220.1	GLU2	 glutamate synthase 2 
Ctaxi_contig_14502|comp32385_c0_seq2	-1.693497693	5.810570535	2.85E-11	4.83E-10	alpha-2-macroglobulin family protein	gi|290998798|ref|XP_002681967.1|predicted protein [Naegleria gruberi] >gi|284095593|gb|EFC49223.1| predicted protein [Naegleria gruberi]	NA	NA	NA
Ctaxi_contig_51181|comp36223_c0_seq1	-1.692662107	2.714238704	1.13E-05	7.73E-05	NA	NA	NA	NA	NA
Ctaxi_contig_49291|comp36097_c1_seq2	-1.691835458	2.858391327	6.32E-07	5.65E-06	abc-1 domain-containing protein	gi|302829448|ref|XP_002946291.1|hypothetical protein VOLCADRAFT_115858 [Volvox carteri f. nagariensis] >gi|300269106|gb|EFJ53286.1| hypothetical protein VOLCADRAFT_115858 [Volvox carteri f. nagariensis]	AT3G24190.1		 Protein kinase superfamily protein 
Ctaxi_contig_53736|comp36364_c1_seq1	-1.691218196	0.868402448	0.01364783	0.039322237	NA	NA	NA	NA	NA
Ctaxi_contig_33283|comp34860_c0_seq1	-1.690823248	3.577952178	4.77E-10	6.88E-09	kynurenine 3-monooxygenase	gi|302847897|ref|XP_002955482.1|flagellar-specific protein Ssa14 [Volvox carteri f. nagariensis] >gi|300259324|gb|EFJ43553.1| flagellar-specific protein Ssa14 [Volvox carteri f. nagariensis]	NA	NA	NA
Ctaxi_contig_43753|comp35733_c0_seq20	-1.690716887	1.537663853	0.004963305	0.016810264	NA	NA	NA	NA	NA
Ctaxi_contig_59189|comp36689_c1_seq3	-1.69068249	2.593170983	2.45E-05	0.000155916	NA	NA	NA	NA	NA
Ctaxi_contig_19187|comp33172_c2_seq2	-1.690385872	2.226773078	0.000678766	0.002999108	NA	NA	NA	NA	NA
Ctaxi_contig_19200|comp33172_c3_seq11	-1.689912541	3.517935854	1.74E-06	1.43E-05	phosphatidylserine decarboxylase	gi|518706647|ref|WP_019867744.1|hypothetical protein [Methylovulum miyakonense]	AT4G25970.1	PSD3	 phosphatidylserine decarboxylase 3 
Ctaxi_contig_36971|comp35203_c0_seq2	-1.68962683	2.058455564	0.000405409	0.001900227	nicastrin	gi|357143993|ref|XP_003573128.1|PREDICTED: LOW QUALITY PROTEIN: nicastrin-like [Brachypodium distachyon]	NA	NA	NA
Ctaxi_contig_55136|comp36448_c2_seq6	-1.689062074	3.733136833	1.02E-10	1.59E-09	phospholipid-translocating p-type atpase	gi|545370897|ref|XP_005650053.1|phospholipid-translocating P-type ATPase [Coccomyxa subellipsoidea C-169] >gi|384252032|gb|EIE25509.1| phospholipid-translocating P-type ATPase [Coccomyxa subellipsoidea C-169]	AT1G54280.1		 ATPase E1-E2 type family protein / haloacid dehalogenase-like hydrolase family protein 
Ctaxi_contig_44931|comp35793_c5_seq10	-1.688714462	4.291771547	1.43E-10	2.20E-09	gtp-binding protein lepa	gi|545366625|ref|XP_005648199.1|GTP-binding protein lepa [Coccomyxa subellipsoidea C-169] >gi|384250175|gb|EIE23655.1| GTP-binding protein lepa [Coccomyxa subellipsoidea C-169]	NA	NA	NA
Ctaxi_contig_54196|comp36394_c1_seq3	-1.68819222	1.43725701	0.003694546	0.01303212	protein	gi|159468325|ref|XP_001692333.1|hypothetical protein CHLREDRAFT_189482 [Chlamydomonas reinhardtii] >gi|158278519|gb|EDP04283.1| predicted protein [Chlamydomonas reinhardtii]	NA	NA	NA
Ctaxi_contig_44447|comp35772_c2_seq6	-1.687896675	1.960396273	0.014983039	0.042572905	NA	NA	NA	NA	NA
Ctaxi_contig_31568|comp34702_c2_seq1	-1.687681911	1.448290712	0.001483687	0.005935963	carbonate dehydratase	gi|383761280|ref|YP_005440262.1|putative carbonic anhydrase [Caldilinea aerophila DSM 14535 = NBRC 104270] >gi|504244504|ref|WP_014431606.1| carbonate dehydratase [Caldilinea aerophila] >gi|381381548|dbj|BAL98364.1| putative carbonic anhydrase [Caldilinea aerophila DSM 14535 = NBRC 104270]	NA	NA	NA
Ctaxi_contig_10956|comp31563_c0_seq1	-1.68733161	4.915628095	1.55E-16	4.94E-15	cytochrome b561	gi|302834563|ref|XP_002948844.1|hypothetical protein VOLCADRAFT_116942 [Volvox carteri f. nagariensis] >gi|300266035|gb|EFJ50224.1| hypothetical protein VOLCADRAFT_116942 [Volvox carteri f. nagariensis]	AT1G14730.1		 Cytochrome b561/ferric reductase transmembrane protein family 
Ctaxi_contig_61834|comp36829_c9_seq1	-1.686673951	3.293760523	1.26E-09	1.74E-08	kinesin-like calmodulin binding protein	gi|302822418|ref|XP_002992867.1|hypothetical protein SELMODRAFT_187058 [Selaginella moellendorffii] >gi|300139315|gb|EFJ06058.1| hypothetical protein SELMODRAFT_187058 [Selaginella moellendorffii]	AT5G65930.2	"ZWI,PKCBP,KCBP"	 kinesin-like calmodulin-binding protein (ZWICHEL) 
Ctaxi_contig_64135|comp36955_c4_seq1	-1.685438021	2.046667735	0.000168017	0.000869912	protein	gi|255082356|ref|XP_002504164.1|predicted protein [Micromonas sp. RCC299] >gi|226519432|gb|ACO65422.1| predicted protein [Micromonas sp. RCC299]	AT5G55220.1		 trigger factor type chaperone family protein 
Ctaxi_contig_19513|comp33222_c0_seq1	-1.684481151	1.249928725	0.010495602	0.031584523	hypothetical protein VOLCADRAFT_120990	gi|302840447|ref|XP_002951779.1|hypothetical protein VOLCADRAFT_120990 [Volvox carteri f. nagariensis] >gi|300263027|gb|EFJ47230.1| hypothetical protein VOLCADRAFT_120990 [Volvox carteri f. nagariensis]	NA	NA	NA
Ctaxi_contig_29403|comp34478_c1_seq5	-1.68336319	3.313596486	2.68E-07	2.56E-06	NA	NA	NA	NA	NA
Ctaxi_contig_45489|comp35831_c2_seq1	-1.682785229	5.610201788	2.53E-16	7.86E-15	ats1 domain-containing protein	gi|302853230|ref|XP_002958131.1|hypothetical protein VOLCADRAFT_99335 [Volvox carteri f. nagariensis] >gi|300256492|gb|EFJ40756.1| hypothetical protein VOLCADRAFT_99335 [Volvox carteri f. nagariensis]	NA	NA	NA
Ctaxi_contig_21653|comp33555_c1_seq1	-1.681861314	8.059278165	8.25E-16	2.44E-14	protein	"gi|552813927|ref|XP_005844067.1|hypothetical protein CHLNCDRAFT_10545, partial [Chlorella variabilis] >gi|307103707|gb|EFN51965.1| hypothetical protein CHLNCDRAFT_10545 [Chlorella variabilis]"	AT5G27560.1		 Domain of unknown function (DUF1995) 
Ctaxi_contig_7856|comp30404_c0_seq3	-1.681450018	4.819555612	1.30E-12	2.63E-11	NA	NA	NA	NA	NA
Ctaxi_contig_53593|comp36353_c4_seq2	-1.680830335	2.042854365	0.010772394	0.032297808	upf0016-domain-containing partial	gi|412988253|emb|CCO17589.1|predicted protein [Bathycoccus prasinos]	AT5G36290.2		 Uncharacterized protein family (UPF0016) 
Ctaxi_contig_46473|comp35901_c0_seq2	-1.679573716	2.620985766	0.000637369	0.002839526	atp synthase cf1 beta subunit	gi|222446757|gb|ACM51416.1|ATP synthase CF1 beta subunit [Caulerpa filiformis]	ATCG00480.1	"ATPB,PB"	 ATP synthase subunit beta 
Ctaxi_contig_68890|comp37146_c0_seq1	-1.679278644	3.295499241	1.57E-07	1.57E-06	serine threonine protein kinase atr	gi|449511923|ref|XP_004164090.1|PREDICTED: uncharacterized LOC101222679 [Cucumis sativus]	NA	NA	NA
Ctaxi_contig_55131|comp36448_c2_seq1	-1.678779545	4.214850674	1.01E-12	2.06E-11	probable phospholipid-transporting atpase ia isoform 2	gi|545370897|ref|XP_005650053.1|phospholipid-translocating P-type ATPase [Coccomyxa subellipsoidea C-169] >gi|384252032|gb|EIE25509.1| phospholipid-translocating P-type ATPase [Coccomyxa subellipsoidea C-169]	AT1G59820.1	ALA3	 aminophospholipid ATPase 3 
Ctaxi_contig_64943|comp36991_c3_seq3	-1.678726378	7.047823375	5.79E-05	0.000336586	NA	NA	NA	NA	NA
Ctaxi_contig_47825|comp35998_c1_seq4	-1.678185577	3.044603229	6.14E-07	5.49E-06	protein	gi|303288169|ref|XP_003063373.1|predicted protein [Micromonas pusilla CCMP1545] >gi|226455205|gb|EEH52509.1| predicted protein [Micromonas pusilla CCMP1545]	AT3G61960.2		 Protein kinase superfamily protein 
Ctaxi_contig_32047|comp34748_c3_seq1	-1.677501441	2.397838905	0.000178807	0.000919126	NA	NA	NA	NA	NA
Ctaxi_contig_71764|comp37262_c4_seq1	-1.677050251	6.032062107	6.54E-17	2.14E-15	NA	NA	NA	NA	NA
Ctaxi_contig_7373|comp30095_c0_seq1	-1.675470338	2.640325302	1.66E-05	0.000109978	NA	NA	NA	NA	NA
Ctaxi_contig_63314|comp36911_c10_seq1	-1.674110444	4.211643374	0.000140588	0.000742708	NA	NA	NA	NA	NA
Ctaxi_contig_25748|comp34078_c0_seq2	-1.673556614	5.162719614	1.64E-13	3.74E-12	NA	NA	NA	NA	NA
Ctaxi_contig_40318|comp35491_c4_seq1	-1.672434608	5.393998199	6.03E-13	1.27E-11	sugar abc transporter periplasmic protein	gi|296269685|ref|YP_003652317.1|sugar ABC transporter periplasmic protein-like protein [Thermobispora bispora DSM 43833] >gi|502896981|ref|WP_013131957.1| sugar ABC transporter substrate-binding protein [Thermobispora bispora] >gi|296092472|gb|ADG88424.1| ABC-type sugar transport system periplasmic component-like protein [Thermobispora bispora DSM 43833]	NA	NA	NA
Ctaxi_contig_10489|comp31407_c0_seq1	-1.672054635	3.563397506	0.000712129	0.0031305	triosephosphate cytosolic	gi|412990894|emb|CCO18266.1|triosephosphate isomerase [Bathycoccus prasinos]	AT3G55440.1	"ATCTIMC,TPI,CYTOTPI"	 triosephosphate isomerase 
Ctaxi_contig_43118|comp35685_c2_seq20	-1.671650012	8.665990553	8.02E-05	0.00044979	exo-beta- -glucanase	"gi|83311666|ref|YP_421930.1|exo-beta-1,3-glucanase [Magnetospirillum magneticum AMB-1] >gi|499704214|ref|WP_011384948.1| exo-beta-1,3-glucanase [Magnetospirillum magneticum] >gi|82946507|dbj|BAE51371.1| Exo-beta-1,3-glucanase [Magnetospirillum magneticum AMB-1]"	NA	NA	NA
Ctaxi_contig_9144|comp30980_c0_seq1	-1.67098182	7.712380984	1.18E-21	5.68E-20	vacuolar atp synthase subunit e	gi|302842082|ref|XP_002952585.1|vacuolar ATP synthase subunit E [Volvox carteri f. nagariensis] >gi|300262224|gb|EFJ46432.1| vacuolar ATP synthase subunit E [Volvox carteri f. nagariensis]	AT1G64200.1	VHA-E3	 vacuolar H+-ATPase subunit E isoform 3 
Ctaxi_contig_23518|comp33808_c1_seq4	-1.670123114	3.68321187	1.28E-09	1.76E-08	NA	NA	NA	NA	NA
Ctaxi_contig_19989|comp33301_c1_seq3	-1.670044904	2.221526462	0.000314537	0.00152088	NA	NA	NA	NA	NA
Ctaxi_contig_67215|comp37084_c2_seq3	-1.669229515	3.26213423	1.04E-08	1.26E-07	NA	NA	NA	NA	NA
Ctaxi_contig_69868|comp37183_c1_seq2	-1.667437835	2.349599014	7.88E-05	0.000442871	protoporphyrin ix magnesium chelatase	gi|255076603|ref|XP_002501976.1|magnesium-chelatase subunit chlh-like protein chloroplast precursor [Micromonas sp. RCC299] >gi|226517240|gb|ACO63234.1| magnesium-chelatase subunit chlh-like protein chloroplast precursor [Micromonas sp. RCC299]	AT5G13630.2	"GUN5,CCH,CHLH,CCH1,ABAR"	" magnesium-chelatase subunit chlH, chloroplast, putative / Mg-protoporphyrin IX chelatase, putative (CHLH) "
Ctaxi_contig_19882|comp33284_c1_seq5	-1.666506712	1.892902353	0.003990288	0.01391289	glycerophosphoryl diester phosphodiesterase	gi|545372453|ref|XP_005650694.1|PLC-like phosphodiesterase [Coccomyxa subellipsoidea C-169] >gi|384252674|gb|EIE26150.1| PLC-like phosphodiesterase [Coccomyxa subellipsoidea C-169]	AT5G08030.1		 PLC-like phosphodiesterases superfamily protein 
Ctaxi_contig_64954|comp36991_c3_seq14	-1.666333197	6.637511957	1.48E-06	1.23E-05	NA	NA	NA	NA	NA
Ctaxi_contig_9113|comp30969_c1_seq1	-1.665280156	2.021608405	0.001437672	0.005773287	high affinity nitrate transporter	gi|147836989|emb|CAN77058.1|hypothetical protein VITISV_002248 [Vitis vinifera]	AT5G60770.1	"ATNRT2.4,NRT2.4"	 nitrate transporter 2.4 
Ctaxi_contig_37535|comp35244_c1_seq1	-1.665098847	1.529716246	0.002935417	0.010701146	NA	NA	NA	NA	NA
Ctaxi_contig_55867|comp36496_c1_seq5	-1.6647594	1.223839922	0.010687998	0.032074346	dead-box atp-dependent rna helicase chloroplastic-like	gi|545370263|ref|XP_005649787.1|P-loop containing nucleoside triphosphate hydrolase protein [Coccomyxa subellipsoidea C-169] >gi|384251766|gb|EIE25243.1| P-loop containing nucleoside triphosphate hydrolase protein [Coccomyxa subellipsoidea C-169]	AT1G70070.1	"EMB25,PDE317,ISE2"	" DEAD/DEAH box helicase, putative "
Ctaxi_contig_66217|comp37039_c0_seq1	-1.664370596	3.408842611	8.00E-07	6.99E-06	thiamine biosynthesis protein thic	gi|302843284|ref|XP_002953184.1|hypothetical protein VOLCADRAFT_105807 [Volvox carteri f. nagariensis] >gi|300261571|gb|EFJ45783.1| hypothetical protein VOLCADRAFT_105807 [Volvox carteri f. nagariensis]	AT2G29630.3	THIC	 thiaminC 
Ctaxi_contig_59243|comp36692_c2_seq3	-1.664057973	3.939223513	1.63E-09	2.22E-08	NA	NA	NA	NA	NA
Ctaxi_contig_68897|comp37146_c0_seq8	-1.663953896	1.530566881	0.002490253	0.009294363	NA	NA	NA	NA	NA
Ctaxi_contig_71441|comp37253_c0_seq8	-1.662948462	3.60898986	0.000894427	0.00382553	NA	NA	NA	NA	NA
Ctaxi_contig_49692|comp36121_c6_seq14	-1.662679224	3.969884601	1.78E-08	2.09E-07	NA	NA	NA	NA	NA
Ctaxi_contig_32046|comp34748_c2_seq2	-1.661895292	2.126487519	0.001175771	0.004857667	NA	NA	NA	NA	NA
Ctaxi_contig_69194|comp37158_c2_seq5	-1.661784447	1.492230485	0.006935273	0.022282353	NA	NA	NA	NA	NA
Ctaxi_contig_50743|comp36192_c6_seq2	-1.661640479	4.050505261	2.74E-11	4.64E-10	beta-adaptin-like protein a	gi|159485270|ref|XP_001700669.1|beta-4-adaptin [Chlamydomonas reinhardtii] >gi|158272101|gb|EDO97907.1| beta-4-adaptin [Chlamydomonas reinhardtii]	AT5G11490.1		 adaptin family protein 
Ctaxi_contig_68380|comp37125_c0_seq3	-1.661338798	3.323187535	6.06E-07	5.43E-06	NA	NA	NA	NA	NA
Ctaxi_contig_16629|comp32760_c1_seq1	-1.659966902	3.473318635	0.000103572	0.000565257	NA	NA	NA	NA	NA
Ctaxi_contig_59654|comp36711_c4_seq2	-1.657519339	4.10857831	6.52E-07	5.81E-06	NA	NA	NA	NA	NA
Ctaxi_contig_19310|comp33186_c1_seq1	-1.6571993	3.016099984	3.26E-07	3.05E-06	NA	NA	NA	NA	NA
Ctaxi_contig_47042|comp35945_c6_seq1	-1.656252578	4.026624554	2.31E-09	3.06E-08	NA	NA	AT4G37060.2	PLP5	 PATATIN-like protein 5 
Ctaxi_contig_49292|comp36097_c2_seq1	-1.65604946	3.87794384	1.39E-09	1.91E-08	abc-1 domain-containing protein	gi|494598079|ref|WP_007356333.1|hypothetical protein [Oscillatoria] >gi|300334709|emb|CBN57129.1| conserved hypothetical protein [Oscillatoria sp. PCC 6506]	AT3G24190.1		 Protein kinase superfamily protein 
Ctaxi_contig_27571|comp34267_c3_seq1	-1.655629477	3.117920728	2.35E-07	2.26E-06	sulfotransferase	gi|514655520|ref|XP_004999048.1|hypothetical protein PTSG_11596 [Salpingoeca rosetta] >gi|326426909|gb|EGD72479.1| hypothetical protein PTSG_11596 [Salpingoeca rosetta]	NA	NA	NA
Ctaxi_contig_6506|comp29336_c1_seq1	-1.655366526	2.782332843	3.18E-05	0.000196116	NA	NA	NA	NA	NA
Ctaxi_contig_58856|comp36673_c0_seq11	-1.655163165	3.763215149	0.000374114	0.00177057	NA	NA	NA	NA	NA
Ctaxi_contig_14582|comp32401_c3_seq8	-1.654871964	1.583854457	0.009677371	0.02946937	ribulose- -bisphosphate carboxylase oxygenase large subunit	"gi|440577942|emb|CBM42419.1|RuBisCO, partial [Gilgiochloa indurata]"	ATCG00490.1	RBCL	 ribulose-bisphosphate carboxylases 
Ctaxi_contig_58651|comp36663_c0_seq65	-1.654636684	3.14631694	9.35E-05	0.000516197	far upstream element-binding protein 1-like	gi|545375741|ref|XP_005652020.1|hypothetical protein COCSUDRAFT_64249 [Coccomyxa subellipsoidea C-169] >gi|384254002|gb|EIE27476.1| hypothetical protein COCSUDRAFT_64249 [Coccomyxa subellipsoidea C-169]	AT2G25970.1		 KH domain-containing protein 
Ctaxi_contig_24194|comp33898_c0_seq1	-1.654076053	3.020242797	1.05E-06	8.96E-06	pheophorbide a oxygenase	gi|545366053|ref|XP_005647949.1|ISP domain-containing protein [Coccomyxa subellipsoidea C-169] >gi|384249925|gb|EIE23405.1| ISP domain-containing protein [Coccomyxa subellipsoidea C-169]	AT4G25650.2	"ACD1-LIKE,PTC52,TIC55-IV"	 ACD1-like 
Ctaxi_contig_29552|comp34496_c0_seq5	-1.653225937	5.531152672	5.83E-12	1.09E-10	NA	NA	NA	NA	NA
Ctaxi_contig_68907|comp37146_c5_seq3	-1.652588305	1.191842219	0.014606071	0.041639989	NA	NA	NA	NA	NA
Ctaxi_contig_12845|comp32033_c1_seq1	-1.651715086	3.240438765	1.85E-07	1.81E-06	NA	NA	NA	NA	NA
Ctaxi_contig_44234|comp35760_c2_seq83	-1.651425101	7.691967916	5.52E-07	4.97E-06	calcium-binding and coiled-coil domain-containing protein 2	gi|402169573|ref|NP_001257947.1|calcium-binding and coiled-coil domain-containing protein 2 [Mus musculus] >gi|162416032|sp|A2A6M5.1|CACO2_MOUSE RecName: Full=Calcium-binding and coiled-coil domain-containing protein 2; AltName: Full=Nuclear domain 10 protein NDP52; Short=Nuclear domain 10 protein 52	NA	NA	NA
Ctaxi_contig_43113|comp35685_c2_seq15	-1.650929524	6.943597825	1.34E-15	3.85E-14	ammecr1-like protein	gi|348676360|gb|EGZ16178.1|hypothetical protein PHYSODRAFT_286451 [Phytophthora sojae]	AT2G38710.2		 AMMECR1 family 
Ctaxi_contig_43828|comp35737_c4_seq8	-1.649799538	2.345319515	0.000385014	0.001817	concanavalin a-like lectin glucanase	gi|552816208|ref|XP_005844630.1|hypothetical protein CHLNCDRAFT_54474 [Chlorella variabilis] >gi|307104273|gb|EFN52528.1| hypothetical protein CHLNCDRAFT_54474 [Chlorella variabilis]	NA	NA	NA
Ctaxi_contig_13601|comp32195_c2_seq1	-1.64966314	5.602179261	3.12E-15	8.60E-14	sodium phosphate symporter	gi|28569257|gb|AAO47330.1|high affinity phosphate transporter [Tetraselmis chuii]	NA	NA	NA
Ctaxi_contig_40805|comp35533_c4_seq13	-1.649013424	3.58929648	4.24E-09	5.44E-08	ubox domain containing protein	gi|470381072|ref|XP_004333752.1|Ubox domain containing protein [Acanthamoeba castellanii str. Neff] >gi|440790456|gb|ELR11739.1| Ubox domain containing protein [Acanthamoeba castellanii str. Neff]	AT2G45920.1		 U-box domain-containing protein 
Ctaxi_contig_37723|comp35263_c1_seq3	-1.647823169	6.69464244	3.05E-12	5.85E-11	glyceraldehyde-3-phosphate partial	gi|87330914|gb|ABD37957.1|glyceraldehyde-3-phosphate dehydrogenase subunit A [Cladophora rupestris]	AT1G42970.1	GAPB	 glyceraldehyde-3-phosphate dehydrogenase B subunit 
Ctaxi_contig_54733|comp36426_c2_seq1	-1.646316169	3.874007703	4.01E-07	3.69E-06	ankyrin repeat protein	gi|229582572|ref|YP_002840971.1|ankyrin [Sulfolobus islandicus Y.N.15.51] >gi|502134864|ref|WP_012717676.1| ankyrin [Sulfolobus islandicus] >gi|228013288|gb|ACP49049.1| Ankyrin [Sulfolobus islandicus Y.N.15.51]	AT5G02620.1	"ANK1,ATANK1"	 ankyrin-like1 
Ctaxi_contig_58696|comp36665_c3_seq8	-1.645968765	4.991919178	2.95E-11	4.97E-10	peptidyl serine alpha-galactosyltransferase	gi|552845417|ref|XP_005851344.1|hypothetical protein CHLNCDRAFT_138234 [Chlorella variabilis] >gi|307111007|gb|EFN59242.1| hypothetical protein CHLNCDRAFT_138234 [Chlorella variabilis]	NA	NA	NA
Ctaxi_contig_32255|comp34771_c0_seq1	-1.644891423	2.434659723	0.002127735	0.008106584	zinc finger transcription factor	"gi|471223215|ref|XP_004030392.1|zinc finger transcription factor sma, putative [Ichthyophthirius multifiliis] >gi|340502468|gb|EGR29156.1| zinc finger transcription factor sma, putative [Ichthyophthirius multifiliis]"	NA	NA	NA
Ctaxi_contig_48575|comp36048_c1_seq2	-1.644646136	2.121328021	0.001331578	0.005417617	glucose-6-phosphate isomerase	gi|552821811|ref|XP_005845944.1|hypothetical protein CHLNCDRAFT_135927 [Chlorella variabilis] >gi|307105594|gb|EFN53842.1| hypothetical protein CHLNCDRAFT_135927 [Chlorella variabilis]	AT5G42740.1		 Sugar isomerase (SIS) family protein 
Ctaxi_contig_71753|comp37262_c1_seq6	-1.644297324	7.022867467	1.47E-15	4.19E-14	rni-like protein	gi|545369616|ref|XP_005649545.1|RNI-like protein [Coccomyxa subellipsoidea C-169] >gi|384251524|gb|EIE25001.1| RNI-like protein [Coccomyxa subellipsoidea C-169]	NA	NA	NA
Ctaxi_contig_13389|comp32148_c0_seq6	-1.643949252	2.445214498	3.22E-05	0.000198026	NA	NA	NA	NA	NA
Ctaxi_contig_18030|comp33004_c2_seq1	-1.643831095	3.025132535	7.65E-08	8.10E-07	NA	NA	NA	NA	NA
Ctaxi_contig_60952|comp36784_c7_seq1	-1.641935838	2.330813624	0.000228966	0.001149009	nf-x1 finger and helicase	"gi|552916738|gb|ESA01913.1|hypothetical protein GLOINDRAFT_7030, partial [Rhizophagus irregularis DAOM 181602]"	NA	NA	NA
Ctaxi_contig_61961|comp36837_c9_seq1	-1.641929595	5.63558919	1.85E-12	3.65E-11	NA	NA	NA	NA	NA
Ctaxi_contig_24809|comp33981_c0_seq3	-1.641163755	6.531933591	5.85E-16	1.75E-14	ubiquitin-protein pub2	"gi|323456503|gb|EGB12370.1|hypothetical protein AURANDRAFT_6667, partial [Aureococcus anophagefferens]"	AT1G52200.1		 PLAC8 family protein 
Ctaxi_contig_34574|comp34973_c0_seq1	-1.639915015	5.064087259	3.77E-15	1.03E-13	(2fe-2s)-binding protein	gi|172039536|ref|YP_001806037.1|cell death suppressor protein [Cyanothece sp. ATCC 51142] >gi|497229065|ref|WP_009543327.1| (2Fe-2S)-binding protein [Cyanothece] >gi|171700990|gb|ACB53971.1| putative Rieske [2Fe-2S] domain-containing cell death suppressor protein [Cyanothece sp. ATCC 51142] >gi|353555522|gb|EHC24910.1| Pheophorbide a oxygenase [Cyanothece sp. ATCC 51472]	NA	NA	NA
Ctaxi_contig_59676|comp36713_c1_seq2	-1.638698523	2.362980746	1.99E-05	0.000129244	NA	NA	NA	NA	NA
Ctaxi_contig_45580|comp35837_c2_seq2	-1.638221545	4.30253547	6.12E-13	1.29E-11	kinesin-like calmodulin binding protein	gi|302829098|ref|XP_002946116.1|Kar3 member kinesin-like protein [Volvox carteri f. nagariensis] >gi|300268931|gb|EFJ53111.1| Kar3 member kinesin-like protein [Volvox carteri f. nagariensis]	AT5G65930.1	"ZWI,PKCBP,KCBP"	 kinesin-like calmodulin-binding protein (ZWICHEL) 
Ctaxi_contig_37412|comp35234_c0_seq1	-1.637506864	3.086302485	8.34E-06	5.89E-05	3-hydroxybutyryl- dehydrogenase	gi|520766998|ref|WP_020285845.1|3-hydroxybutyryl-CoA dehydrogenase [Osedax symbiont Rs2] >gi|515422253|gb|EPJ51732.1| 3-hydroxybutyryl-CoA dehydrogenase [Osedax symbiont Rs2]	AT3G15290.1		 3-hydroxyacyl-CoA dehydrogenase family protein 
Ctaxi_contig_10015|comp31276_c0_seq1	-1.636566626	3.321836985	1.21E-06	1.02E-05	NA	NA	NA	NA	NA
Ctaxi_contig_42164|comp35617_c10_seq3	-1.635989513	3.965566185	1.86E-10	2.81E-09	NA	NA	NA	NA	NA
Ctaxi_contig_42767|comp35662_c1_seq3	-1.635687649	4.604900867	7.85E-14	1.85E-12	protein	gi|302830183|ref|XP_002946658.1|hypothetical protein VOLCADRAFT_103070 [Volvox carteri f. nagariensis] >gi|300268404|gb|EFJ52585.1| hypothetical protein VOLCADRAFT_103070 [Volvox carteri f. nagariensis]	AT5G45700.1		 Haloacid dehalogenase-like hydrolase (HAD) superfamily protein 
Ctaxi_contig_7487|comp30157_c0_seq1	-1.635462835	4.637875255	2.02E-10	3.04E-09	NA	NA	NA	NA	NA
Ctaxi_contig_45494|comp35831_c2_seq6	-1.635334815	3.999251047	2.62E-11	4.44E-10	NA	NA	NA	NA	NA
Ctaxi_contig_34242|comp34941_c8_seq1	-1.634344873	1.658782434	0.00349501	0.012409814	NA	NA	NA	NA	NA
Ctaxi_contig_14230|comp32325_c0_seq2	-1.632800828	6.253021443	3.42E-15	9.39E-14	udp-glucose 4-epimerase	gi|545355686|ref|XP_005643619.1|UDP-glucose 4-epimerase [Coccomyxa subellipsoidea C-169] >gi|384245582|gb|EIE19075.1| UDP-glucose 4-epimerase [Coccomyxa subellipsoidea C-169]	AT4G10960.1	UGE5	 UDP-D-glucose/UDP-D-galactose 4-epimerase 5 
Ctaxi_contig_39495|comp35417_c0_seq1	-1.632676924	2.501316737	0.000349692	0.00166795	NA	NA	NA	NA	NA
Ctaxi_contig_54522|comp36415_c1_seq3	-1.632565485	1.846133328	0.001094399	0.004566583	NA	NA	NA	NA	NA
Ctaxi_contig_61282|comp36801_c1_seq1	-1.632550731	1.824233493	0.008420261	0.026226173	transport protein particle component bet3 family protein	gi|168058959|ref|XP_001781473.1|predicted protein [Physcomitrella patens] >gi|162667110|gb|EDQ53748.1| predicted protein [Physcomitrella patens]	AT5G58030.1		 Transport protein particle (TRAPP) component 
Ctaxi_contig_24715|comp33972_c1_seq1	-1.630904166	3.563833543	1.38E-06	1.14E-05	NA	NA	NA	NA	NA
Ctaxi_contig_54842|comp36432_c5_seq1	-1.63079694	4.573358044	2.48E-09	3.28E-08	transferrin	gi|22597202|gb|AAN03488.1|transferrin [Mastotermes darwiniensis]	NA	NA	NA
Ctaxi_contig_71761|comp37262_c2_seq4	-1.630734795	5.63477016	7.58E-18	2.69E-16	NA	NA	NA	NA	NA
Ctaxi_contig_34771|comp34990_c0_seq2	-1.630580846	5.298649268	9.63E-16	2.82E-14	NA	NA	NA	NA	NA
Ctaxi_contig_60281|comp36749_c1_seq1	-1.630486303	2.804316587	2.98E-05	0.000185029	NA	NA	NA	NA	NA
Ctaxi_contig_52146|comp36271_c2_seq36	-1.630109308	2.465856739	2.47E-05	0.000157329	NA	NA	AT2G26210.3		 Ankyrin repeat family protein 
Ctaxi_contig_37237|comp35219_c2_seq1	-1.630106328	2.902775453	0.007089867	0.022698466	calponin transgelin	gi|543381497|ref|XP_005533942.1|PREDICTED: calponin-1 [Pseudopodoces humilis]	AT1G09170.1		 P-loop nucleoside triphosphate hydrolases superfamily protein with CH (Calponin Homology) domain 
Ctaxi_contig_49717|comp36124_c2_seq4	-1.629898049	2.905989989	2.41E-06	1.91E-05	vacuolar sorting protein 4b	gi|159487319|ref|XP_001701670.1|AAA-ATPase of VPS4/SKD1 family [Chlamydomonas reinhardtii] >gi|158280889|gb|EDP06645.1| AAA-ATPase of VPS4/SKD1 family [Chlamydomonas reinhardtii]	AT2G27600.1	"SKD1,VPS4,ATSKD1"	 AAA-type ATPase family protein 
Ctaxi_contig_26574|comp34159_c2_seq4	-1.629693491	0.971505115	0.015792496	0.044410788	dbh-like monooxygenase protein 1-like	gi|459174963|ref|XP_002121457.2|PREDICTED: DBH-like monooxygenase protein 1-like [Ciona intestinalis]	NA	NA	NA
Ctaxi_contig_46097|comp35875_c4_seq3	-1.628924847	1.676468123	0.005051783	0.017050643	NA	NA	NA	NA	NA
Ctaxi_contig_52978|comp36328_c1_seq7	-1.628847843	3.62310523	0.001198415	0.004941732	dead-domain-containing protein	gi|302835930|ref|XP_002949526.1|hypothetical protein VOLCADRAFT_59325 [Volvox carteri f. nagariensis] >gi|300265353|gb|EFJ49545.1| hypothetical protein VOLCADRAFT_59325 [Volvox carteri f. nagariensis]	AT1G20920.2		 P-loop containing nucleoside triphosphate hydrolases superfamily protein 
Ctaxi_contig_29423|comp34479_c3_seq1	-1.628540833	2.513481219	0.000106338	0.000579053	NA	NA	NA	NA	NA
Ctaxi_contig_43179|comp35689_c4_seq2	-1.628108388	5.481209757	1.51E-13	3.43E-12	NA	NA	NA	NA	NA
Ctaxi_contig_25730|comp34076_c0_seq6	-1.627924375	1.380335397	0.003350458	0.011982511	NA	NA	NA	NA	NA
Ctaxi_contig_41548|comp35582_c0_seq4	-1.627491709	3.860191768	2.95E-07	2.80E-06	predicted protein	gi|255072145|ref|XP_002499747.1|predicted protein [Micromonas sp. RCC299] >gi|226515009|gb|ACO61005.1| predicted protein [Micromonas sp. RCC299]	NA	NA	NA
Ctaxi_contig_63547|comp36924_c0_seq17	-1.627470284	1.80826964	0.002545107	0.009465635	NA	NA	NA	NA	NA
Ctaxi_contig_31656|comp34710_c0_seq9	-1.626536414	2.782699822	0.001217014	0.005008221	NA	NA	NA	NA	NA
Ctaxi_contig_25414|comp34045_c1_seq8	-1.626304246	2.590544207	2.94E-05	0.000182651	NA	NA	NA	NA	NA
Ctaxi_contig_35029|comp35017_c3_seq3	-1.626268698	2.146719866	0.000345825	0.001651744	NA	NA	NA	NA	NA
Ctaxi_contig_9197|comp30999_c1_seq1	-1.626037597	2.182924962	8.29E-05	0.000463671	peptidase m16	gi|545373359|ref|XP_005651052.1|hypothetical protein COCSUDRAFT_35102 [Coccomyxa subellipsoidea C-169] >gi|384253033|gb|EIE26508.1| hypothetical protein COCSUDRAFT_35102 [Coccomyxa subellipsoidea C-169]	AT3G19170.2	PREP1	 presequence protease 1 
Ctaxi_contig_22132|comp33622_c1_seq1	-1.626004399	5.519960104	0.012712699	0.037043817	mip18 family protein at1g68310-like	gi|194692926|gb|ACF80547.1|unknown [Zea mays] >gi|195609216|gb|ACG26438.1| hypothetical protein [Zea mays] >gi|195643750|gb|ACG41343.1| hypothetical protein [Zea mays] >gi|413919387|gb|AFW59319.1| hypothetical protein ZEAMMB73_301781 [Zea mays]	AT1G68310.2	AE7	 Protein of unknown function (DUF59) 
Ctaxi_contig_26729|comp34173_c2_seq1	-1.625523051	1.412826244	0.004550111	0.015601789	NA	NA	NA	NA	NA
Ctaxi_contig_62813|comp36879_c1_seq6	-1.625512927	2.72067017	1.56E-06	1.28E-05	para-aminobenzoate synthase-like	gi|53791878|dbj|BAD54000.1|putative aminodeoxychorismate synthase/glutamin amidotransferase [Oryza sativa Japonica Group]	AT2G28880.1	"emb1997,ADCS"	 para-aminobenzoate (PABA) synthase family protein 
Ctaxi_contig_41098|comp35557_c0_seq1	-1.625457592	1.990950793	0.000782282	0.003401918	NA	NA	NA	NA	NA
Ctaxi_contig_71760|comp37262_c2_seq3	-1.625329693	5.93136797	7.39E-14	1.75E-12	NA	NA	NA	NA	NA
Ctaxi_contig_55728|comp36487_c1_seq1	-1.624796066	5.711087922	3.87E-14	9.39E-13	NA	NA	NA	NA	NA
Ctaxi_contig_33635|comp34886_c2_seq2	-1.623348721	3.091321942	0.000760537	0.003318286	NA	NA	NA	NA	NA
Ctaxi_contig_38047|comp35292_c5_seq1	-1.623114765	1.558059662	0.007407678	0.023530448	NA	NA	NA	NA	NA
Ctaxi_contig_56051|comp36509_c3_seq1	-1.622809564	6.670753626	1.08E-16	3.48E-15	mei2-like rna binding protein	"gi|413922497|gb|AFW62429.1|hypothetical protein ZEAMMB73_657604, partial [Zea mays]"	AT2G42890.1	"AML2,ML2"	 MEI2-like 2 
Ctaxi_contig_31005|comp34644_c3_seq2	-1.621572192	4.290666912	4.14E-09	5.33E-08	NA	NA	NA	NA	NA
Ctaxi_contig_59242|comp36692_c2_seq2	-1.620549781	2.799351772	7.40E-07	6.52E-06	NA	NA	NA	NA	NA
Ctaxi_contig_11056|comp31583_c0_seq1	-1.620110877	2.405876247	1.66E-05	0.000109703	domain containing protein	gi|303273404|ref|XP_003056063.1|predicted protein [Micromonas pusilla CCMP1545] >gi|226462147|gb|EEH59439.1| predicted protein [Micromonas pusilla CCMP1545]	AT5G01390.3		 DNAJ heat shock family protein 
Ctaxi_contig_50991|comp36209_c0_seq15	-1.619497233	2.706588314	0.002000685	0.007676076	vacuolar type h+-atpase proteolipid subunit	gi|145348981|ref|XP_001418919.1|F-ATPase family transporter: protons (vacuolar) [Ostreococcus lucimarinus CCE9901] >gi|144579149|gb|ABO97212.1| F-ATPase family transporter: protons (vacuolar) [Ostreococcus lucimarinus CCE9901]	AT1G19910.1	"AVA-P2,AVA-2PE,ATVHA-C2"	" ATPase, F0/V0 complex, subunit C protein "
Ctaxi_contig_33965|comp34915_c6_seq2	-1.61903176	2.740821603	9.20E-06	6.44E-05	copper-transporting atpase 1	gi|326924518|ref|XP_003208474.1|PREDICTED: copper-transporting ATPase 1-like [Meleagris gallopavo]	NA	NA	NA
Ctaxi_contig_53840|comp36370_c3_seq3	-1.618216335	3.270846023	9.17E-08	9.54E-07	NA	NA	NA	NA	NA
Ctaxi_contig_54064|comp36385_c1_seq11	-1.617685853	6.514301604	2.48E-11	4.21E-10	NA	NA	NA	NA	NA
Ctaxi_contig_49162|comp36086_c9_seq1	-1.616054383	5.545239013	1.43E-12	2.88E-11	hypothetical protein VOLCADRAFT_97130	gi|302849368|ref|XP_002956214.1|hypothetical protein VOLCADRAFT_97130 [Volvox carteri f. nagariensis] >gi|300258517|gb|EFJ42753.1| hypothetical protein VOLCADRAFT_97130 [Volvox carteri f. nagariensis]	NA	NA	NA
Ctaxi_contig_38587|comp35333_c2_seq1	-1.615044389	9.276571344	3.16E-22	1.62E-20	ranbp1 domain containing protein	gi|473809144|gb|EMS46794.1|Ran-specific GTPase-activating protein 2 [Triticum urartu]	AT3G15970.1		 NUP50 (Nucleoporin 50 kDa) protein 
Ctaxi_contig_67546|comp37093_c8_seq2	-1.614806053	2.597122875	0.000262811	0.001298114	NA	NA	NA	NA	NA
Ctaxi_contig_36098|comp35118_c2_seq2	-1.614508367	3.381548592	3.72E-09	4.81E-08	act domain-containing family protein	gi|159483207|ref|XP_001699652.1|hypothetical protein CHLREDRAFT_186726 [Chlamydomonas reinhardtii] >gi|158281594|gb|EDP07348.1| predicted protein [Chlamydomonas reinhardtii]	AT3G01990.1	ACR6	 ACT domain repeat 6 
Ctaxi_contig_52255|comp36279_c2_seq2	-1.613864744	2.916383928	0.00142725	0.00574017	NA	NA	NA	NA	NA
Ctaxi_contig_34394|comp34952_c0_seq1	-1.613733841	3.49654335	5.70E-09	7.16E-08	NA	NA	NA	NA	NA
Ctaxi_contig_36671|comp35176_c0_seq2	-1.613233836	3.291936368	0.000903131	0.003859628	serine acetyltransferase 4-like	gi|302842423|ref|XP_002952755.1|hypothetical protein VOLCADRAFT_105655 [Volvox carteri f. nagariensis] >gi|300262099|gb|EFJ46308.1| hypothetical protein VOLCADRAFT_105655 [Volvox carteri f. nagariensis]	AT2G17640.1	"ATSERAT3;1,SAT-106"	 Trimeric LpxA-like enzymes superfamily protein 
Ctaxi_contig_63268|comp36909_c2_seq2	-1.613158558	3.301304027	4.85E-08	5.32E-07	target for rapamycin	gi|195173016|ref|XP_002027291.1|GL24734 [Drosophila persimilis] >gi|194113128|gb|EDW35171.1| GL24734 [Drosophila persimilis]	AT1G50030.1	TOR	 target of rapamycin 
Ctaxi_contig_27869|comp34304_c2_seq1	-1.612563658	2.991220763	3.50E-06	2.69E-05	NA	NA	NA	NA	NA
Ctaxi_contig_34586|comp34973_c5_seq3	-1.612552864	4.41942512	2.89E-08	3.27E-07	NA	NA	NA	NA	NA
Ctaxi_contig_13073|comp32074_c0_seq4	-1.611040742	1.356243198	0.016728691	0.046623335	magnesium transporter mrs2-2	gi|545362972|ref|XP_005646683.1|Mg2+ transporter protein [Coccomyxa subellipsoidea C-169] >gi|384248656|gb|EIE22139.1| Mg2+ transporter protein [Coccomyxa subellipsoidea C-169]	AT5G64560.2	"MGT9,MRS2-2,ATMGT9"	 magnesium transporter 9 
Ctaxi_contig_51957|comp36259_c1_seq1	-1.610891571	3.323720055	1.47E-06	1.22E-05	protein kinase domain containing protein	gi|470375585|ref|XP_004333203.1|protein kinase domain containing protein [Acanthamoeba castellanii str. Neff] >gi|440789899|gb|ELR11190.1| protein kinase domain containing protein [Acanthamoeba castellanii str. Neff]	AT3G50730.1		 Protein kinase superfamily protein 
Ctaxi_contig_51120|comp36219_c0_seq1	-1.610652596	3.080306534	7.56E-06	5.38E-05	ubiquitin carboxyl-terminal hydrolase 13	gi|565346532|ref|XP_006340305.1|PREDICTED: ubiquitin carboxyl-terminal hydrolase 13-like isoform X1 [Solanum tuberosum]	AT5G06600.3	UBP12	 ubiquitin-specific protease 12 
Ctaxi_contig_49572|comp36114_c1_seq2	-1.610613733	5.141509577	1.11E-11	1.99E-10	presequence protease chloroplastic mitochondrial-like	gi|302841187|ref|XP_002952139.1|hypothetical protein VOLCADRAFT_81738 [Volvox carteri f. nagariensis] >gi|300262725|gb|EFJ46930.1| hypothetical protein VOLCADRAFT_81738 [Volvox carteri f. nagariensis]	AT3G19170.1	"ATPREP1,ATZNMP,PREP1"	 presequence protease 1 
Ctaxi_contig_28302|comp34359_c0_seq1	-1.610554379	4.390242417	6.89E-13	1.45E-11	NA	NA	NA	NA	NA
Ctaxi_contig_60702|comp36773_c4_seq3	-1.609233385	6.443240724	6.59E-06	4.76E-05	NA	NA	NA	NA	NA
Ctaxi_contig_69399|comp37166_c3_seq3	-1.609186848	6.157511656	1.22E-14	3.15E-13	extracellular response kinase	gi|552824182|ref|XP_005846540.1|hypothetical protein CHLNCDRAFT_58318 [Chlorella variabilis] >gi|307106191|gb|EFN54438.1| hypothetical protein CHLNCDRAFT_58318 [Chlorella variabilis]	AT3G59790.1	"ATMPK10,MPK10"	 MAP kinase 10 
Ctaxi_contig_33632|comp34886_c1_seq2	-1.608565576	1.684825179	0.003193469	0.011498957	NA	NA	NA	NA	NA
Ctaxi_contig_36791|comp35189_c2_seq4	-1.608508958	4.022274521	0.000297898	0.001448607	NA	NA	NA	NA	NA
Ctaxi_contig_46805|comp35926_c8_seq1	-1.607689536	3.248454583	2.42E-08	2.78E-07	NA	NA	NA	NA	NA
Ctaxi_contig_56737|comp36553_c2_seq1	-1.607590792	2.606256468	0.000157478	0.000820712	phosphoglycerate mutase-like protein	gi|159477949|ref|XP_001697071.1|phosphoglycerate mutase-related protein [Chlamydomonas reinhardtii] >gi|158274983|gb|EDP00763.1| phosphoglycerate mutase-related protein [Chlamydomonas reinhardtii]	AT1G58280.3		 Phosphoglycerate mutase family protein 
Ctaxi_contig_59760|comp36718_c1_seq7	-1.607572583	1.05959347	0.017326457	0.047987278	NA	NA	NA	NA	NA
Ctaxi_contig_45411|comp35825_c1_seq7	-1.607320433	4.974204705	3.68E-16	1.13E-14	NA	NA	NA	NA	NA
Ctaxi_contig_25431|comp34046_c2_seq5	-1.605087298	1.30791951	0.008514531	0.02646774	NA	NA	NA	NA	NA
Ctaxi_contig_69515|comp37170_c0_seq1	-1.604541346	7.765382119	3.76E-13	8.17E-12	glycine dehydrogenase	gi|545370170|ref|XP_005649750.1|glycine dehydrogenase [Coccomyxa subellipsoidea C-169] >gi|384251729|gb|EIE25206.1| glycine dehydrogenase [Coccomyxa subellipsoidea C-169]	AT2G26080.1	"AtGLDP2,GLDP2"	 glycine decarboxylase P-protein 2 
Ctaxi_contig_11856|comp31801_c0_seq2	-1.603004084	1.983647196	0.000405188	0.001899474	NA	NA	NA	NA	NA
Ctaxi_contig_31670|comp34711_c1_seq1	-1.602975384	1.918010402	0.000351701	0.00167627	serine protease 27-like	gi|301782349|ref|XP_002926591.1|PREDICTED: polyserase-2-like [Ailuropoda melanoleuca]	NA	NA	NA
Ctaxi_contig_58855|comp36673_c0_seq10	-1.601338759	5.1801512	2.19E-11	3.75E-10	NA	NA	NA	NA	NA
Ctaxi_contig_40197|comp35480_c2_seq1	-1.601005959	1.484782417	0.01289662	0.037492045	NA	NA	NA	NA	NA
Ctaxi_contig_43128|comp35685_c2_seq30	-1.60067023	5.515819527	0.000403801	0.001893954	NA	NA	NA	NA	NA
Ctaxi_contig_46454|comp35898_c0_seq1	-1.59984253	5.919043008	7.67E-15	2.01E-13	NA	NA	NA	NA	NA
Ctaxi_contig_31292|comp34674_c1_seq2	-1.598992571	2.9481323	0.000255304	0.001264962	sec12-like protein 2-like	gi|302770008|ref|XP_002968423.1|hypothetical protein SELMODRAFT_409223 [Selaginella moellendorffii] >gi|300164067|gb|EFJ30677.1| hypothetical protein SELMODRAFT_409223 [Selaginella moellendorffii]	AT2G01470.1	"STL2P,ATSEC12"	 SEC12P-like 2 protein 
Ctaxi_contig_56465|comp36535_c1_seq12	-1.598969492	1.780099549	0.013829752	0.039752381	transmembrane protease serine 4-like isoform x1	gi|542235659|ref|XP_005455840.1|PREDICTED: transmembrane protease serine 4-like isoform X5 [Oreochromis niloticus] >gi|542235661|ref|XP_005455841.1| PREDICTED: transmembrane protease serine 4-like isoform X6 [Oreochromis niloticus] >gi|542235663|ref|XP_003450896.2| PREDICTED: transmembrane protease serine 4-like isoform X1 [Oreochromis niloticus] >gi|542235665|ref|XP_005455842.1| PREDICTED: transmembrane protease serine 4-like isoform X7 [Oreochromis niloticus]	NA	NA	NA
Ctaxi_contig_53869|comp36372_c0_seq4	-1.598885629	6.164473368	8.30E-16	2.45E-14	ferredoxin-dependent glutamate synthase	gi|159490048|ref|XP_001703001.1|ferredoxin-dependent glutamate synthase [Chlamydomonas reinhardtii] >gi|158270908|gb|EDO96739.1| ferredoxin-dependent glutamate synthase [Chlamydomonas reinhardtii]	AT5G04140.1	"GLU1,GLS1,GLUS,FD-GOGAT"	 glutamate synthase 1 
Ctaxi_contig_22188|comp33632_c0_seq5	-1.598677036	2.370466007	0.00052848	0.002410732	NA	NA	NA	NA	NA
Ctaxi_contig_28153|comp34339_c0_seq3	-1.597052064	2.104886106	0.000262358	0.001296077	NA	NA	NA	NA	NA
Ctaxi_contig_36604|comp35168_c0_seq4	-1.596390538	2.01743672	0.000632267	0.002820405	NA	NA	AT3G48030.1		 hypoxia-responsive family protein / zinc finger (C3HC4-type RING finger) family protein 
Ctaxi_contig_43266|comp35698_c1_seq6	-1.596168293	2.419438716	0.000744209	0.003254218	ankyrin repeat protein	gi|123447533|ref|XP_001312505.1|hypothetical protein [Trichomonas vaginalis G3] >gi|121894354|gb|EAX99575.1| hypothetical protein TVAG_104560 [Trichomonas vaginalis G3]	AT3G04710.1	TPR10	 ankyrin repeat family protein 
Ctaxi_contig_31017|comp34644_c3_seq14	-1.595557913	3.211062896	1.44E-05	9.67E-05	NA	NA	NA	NA	NA
Ctaxi_contig_68513|comp37127_c9_seq1	-1.594615211	2.820380468	3.35E-05	0.000205808	NA	NA	NA	NA	NA
Ctaxi_contig_13386|comp32148_c0_seq3	-1.594435241	5.411877416	1.50E-11	2.63E-10	NA	NA	NA	NA	NA
Ctaxi_contig_69822|comp37180_c2_seq3	-1.594231308	4.21541199	2.19E-10	3.27E-09	transposable element- crypton-cn1	gi|566031381|gb|ETI54292.1|hypothetical protein F443_02875 [Phytophthora parasitica P1569]	NA	NA	NA
Ctaxi_contig_32673|comp34803_c1_seq1	-1.593730389	3.591970639	3.01E-08	3.40E-07	golgin candidate 5-like	gi|545363528|ref|XP_005646885.1|hypothetical protein COCSUDRAFT_66572 [Coccomyxa subellipsoidea C-169] >gi|384248858|gb|EIE22341.1| hypothetical protein COCSUDRAFT_66572 [Coccomyxa subellipsoidea C-169]	AT1G79830.4	GC5	 golgin candidate 5 
Ctaxi_contig_22536|comp33678_c1_seq2	-1.593549243	2.599622393	0.017896999	0.049330432	protein	gi|159472671|ref|XP_001694468.1|heat shock protein 70C [Chlamydomonas reinhardtii] >gi|158276692|gb|EDP02463.1| heat shock protein 70C [Chlamydomonas reinhardtii]	AT5G09590.1	"MTHSC70-2,HSC70-5"	 mitochondrial HSO70 2 
Ctaxi_contig_51310|comp36232_c0_seq13	-1.593499211	7.167198555	2.70E-20	1.16E-18	NA	NA	NA	NA	NA
Ctaxi_contig_39920|comp35455_c1_seq1	-1.593187514	4.085047557	1.59E-05	0.000105446	NA	NA	NA	NA	NA
Ctaxi_contig_59649|comp36711_c2_seq1	-1.592720557	5.990213955	2.40E-15	6.71E-14	NA	NA	NA	NA	NA
Ctaxi_contig_36678|comp35176_c0_seq9	-1.592352903	6.215531779	5.61E-19	2.16E-17	NA	NA	NA	NA	NA
Ctaxi_contig_21281|comp33490_c0_seq1	-1.592166106	2.295075285	0.002468806	0.009221923	granule-bound starch synthase i	gi|302830173|ref|XP_002946653.1|hypothetical protein VOLCADRAFT_72820 [Volvox carteri f. nagariensis] >gi|300268399|gb|EFJ52580.1| hypothetical protein VOLCADRAFT_72820 [Volvox carteri f. nagariensis]	AT1G32900.1		 UDP-Glycosyltransferase superfamily protein 
Ctaxi_contig_68186|comp37119_c0_seq1	-1.590674203	3.578547451	9.43E-08	9.79E-07	chromosome segregation protein smc	gi|328780007|ref|XP_001120388.2|PREDICTED: major antigen [Apis mellifera]	NA	NA	NA
Ctaxi_contig_13028|comp32061_c0_seq2	-1.590122273	4.467949513	3.76E-09	4.86E-08	NA	NA	NA	NA	NA
Ctaxi_contig_27040|comp34206_c0_seq1	-1.589202417	7.928723039	4.85E-15	1.30E-13	hypersensitive-induced response protein 1-like	gi|545355326|ref|XP_005643463.1|flagellar associated protein [Coccomyxa subellipsoidea C-169] >gi|384245425|gb|EIE18919.1| flagellar associated protein [Coccomyxa subellipsoidea C-169]	AT3G01290.1		 SPFH/Band 7/PHB domain-containing membrane-associated protein family 
Ctaxi_contig_44444|comp35772_c2_seq3	-1.589110464	1.75307906	0.000814378	0.003522153	NA	NA	NA	NA	NA
Ctaxi_contig_16868|comp32801_c0_seq9	-1.588464685	5.523311887	9.34E-09	1.15E-07	NA	NA	NA	NA	NA
Ctaxi_contig_46995|comp35941_c3_seq1	-1.588037815	2.604261823	4.64E-05	0.00027509	carbohydrate-binding module family 20 protein	gi|545358162|ref|XP_005644670.1|hypothetical protein COCSUDRAFT_67495 [Coccomyxa subellipsoidea C-169] >gi|384246637|gb|EIE20126.1| hypothetical protein COCSUDRAFT_67495 [Coccomyxa subellipsoidea C-169]	AT5G01260.1		 Carbohydrate-binding-like fold 
Ctaxi_contig_68124|comp37116_c3_seq1	-1.5872037	1.642025193	0.001815256	0.007054357	menaquinone biosynthesis protein partial	"gi|308813395|ref|XP_003084004.1|putative menaquinone biosynthesis protein (ISS), partial [Ostreococcus tauri] >gi|116055886|emb|CAL57971.1| putative menaquinone biosynthesis protein (ISS), partial [Ostreococcus tauri]"	NA	NA	NA
Ctaxi_contig_32039|comp34748_c0_seq5	-1.586420158	4.108801468	8.59E-12	1.56E-10	NA	NA	NA	NA	NA
Ctaxi_contig_49507|comp36112_c0_seq1	-1.586414995	5.454867163	9.00E-11	1.42E-09	ankyrin repeat protein	"gi|157106769|ref|XP_001649474.1|ankyrin 2,3/unc44 [Aedes aegypti] >gi|108868779|gb|EAT33004.1| AAEL014742-PA, partial [Aedes aegypti]"	AT3G04710.1	TPR10	 ankyrin repeat family protein 
Ctaxi_contig_68710|comp37135_c5_seq1	-1.586037226	6.432728578	2.42E-17	8.21E-16	NA	NA	AT1G62305.1		" Core-2/I-branching beta-1,6-N-acetylglucosaminyltransferase family protein "
Ctaxi_contig_46257|comp35887_c0_seq3	-1.586034101	6.79469612	2.41E-17	8.17E-16	atp-binding cassette	"gi|545364026|ref|XP_005647087.1|hypothetical protein COCSUDRAFT_16269, partial [Coccomyxa subellipsoidea C-169] >gi|384249061|gb|EIE22543.1| hypothetical protein COCSUDRAFT_16269, partial [Coccomyxa subellipsoidea C-169]"	AT5G06530.1		 ABC-2 type transporter family protein 
Ctaxi_contig_54063|comp36385_c1_seq10	-1.585641853	6.948773515	4.70E-11	7.72E-10	NA	NA	NA	NA	NA
Ctaxi_contig_60434|comp36756_c4_seq1	-1.585338907	1.839128565	0.009014241	0.02770034	met-10+ like family protein kelch repeat-containing protein	gi|302797651|ref|XP_002980586.1|hypothetical protein SELMODRAFT_153963 [Selaginella moellendorffii] >gi|300151592|gb|EFJ18237.1| hypothetical protein SELMODRAFT_153963 [Selaginella moellendorffii]	AT4G04670.1		 Met-10+ like family protein / kelch repeat-containing protein 
Ctaxi_contig_55072|comp36444_c4_seq3	-1.584913596	2.688291354	9.61E-06	6.70E-05	NA	NA	NA	NA	NA
Ctaxi_contig_69253|comp37161_c4_seq2	-1.58461261	2.733007452	4.25E-05	0.000254978	NA	NA	NA	NA	NA
Ctaxi_contig_44678|comp35787_c0_seq38	-1.584173481	3.828830959	0.000261677	0.00129352	tetratricopeptide repeat -containing protein	gi|552847129|ref|XP_005851787.1|hypothetical protein CHLNCDRAFT_133218 [Chlorella variabilis] >gi|307111451|gb|EFN59685.1| hypothetical protein CHLNCDRAFT_133218 [Chlorella variabilis]	AT1G17680.2		 tetratricopeptide repeat (TPR)-containing protein 
Ctaxi_contig_9046|comp30947_c0_seq3	-1.583914501	1.343307986	0.007916143	0.024905814	NA	NA	NA	NA	NA
Ctaxi_contig_46809|comp35927_c0_seq2	-1.583700306	2.748640666	0.001502448	0.00599314	NA	NA	NA	NA	NA
Ctaxi_contig_17444|comp32904_c4_seq3	-1.582995212	4.625702519	1.23E-11	2.19E-10	protein methyltransferase hemk homolog	gi|302783851|ref|XP_002973698.1|hypothetical protein SELMODRAFT_99812 [Selaginella moellendorffii] >gi|300158736|gb|EFJ25358.1| hypothetical protein SELMODRAFT_99812 [Selaginella moellendorffii]	AT5G64150.1		 RNA methyltransferase family protein 
Ctaxi_contig_57272|comp36580_c8_seq1	-1.58141767	6.469096454	1.08E-10	1.70E-09	polymorphic outer membrane protein	gi|333987538|ref|YP_004520145.1|polymorphic outer membrane protein [Methanobacterium sp. SWAN-1] >gi|503591769|ref|WP_013825845.1| hypothetical protein [Methanobacterium sp. SWAN-1] >gi|333825682|gb|AEG18344.1| polymorphic outer membrane protein [Methanobacterium sp. SWAN-1]	NA	NA	NA
Ctaxi_contig_44854|comp35788_c1_seq4	-1.58048753	2.474381422	9.91E-06	6.89E-05	2 -phosphodiesterase 12	gi|555704910|gb|ESO08143.1|hypothetical protein HELRODRAFT_75620 [Helobdella robusta]	AT3G58560.1		 DNAse I-like superfamily protein 
Ctaxi_contig_44933|comp35793_c5_seq12	-1.580193853	4.102598508	3.79E-11	6.31E-10	NA	NA	NA	NA	NA
Ctaxi_contig_44915|comp35793_c1_seq5	-1.580127212	2.33909014	0.000117538	0.000633294	gtp-binding protein lepa	gi|552809246|ref|XP_005852325.1|hypothetical protein CHLNCDRAFT_33359 [Chlorella variabilis] >gi|307102515|gb|EFN50788.1| hypothetical protein CHLNCDRAFT_33359 [Chlorella variabilis]	NA	NA	NA
Ctaxi_contig_46816|comp35927_c2_seq2	-1.579094684	2.816141665	0.000165852	0.000859402	NA	NA	NA	NA	NA
Ctaxi_contig_17835|comp32969_c0_seq1	-1.577679112	1.077825506	0.014728748	0.041936882	glutamyl-trna reductase	gi|159468490|ref|XP_001692407.1|glutamyl-trna reductase [Chlamydomonas reinhardtii] >gi|11935084|gb|AAG41962.1|AF305613_1 glutamyl-tRNA reductase precursor [Chlamydomonas reinhardtii] >gi|158278120|gb|EDP03885.1| glutamyl-trna reductase [Chlamydomonas reinhardtii]	AT1G58290.1	HEMA1	 Glutamyl-tRNA reductase family protein 
Ctaxi_contig_38469|comp35321_c0_seq47	-1.577520327	6.233654759	4.09E-13	8.85E-12	tbc1 domain family member 4	gi|302836908|ref|XP_002950014.1|hypothetical protein VOLCADRAFT_90424 [Volvox carteri f. nagariensis] >gi|300264923|gb|EFJ49117.1| hypothetical protein VOLCADRAFT_90424 [Volvox carteri f. nagariensis]	AT3G02460.2		 Ypt/Rab-GAP domain of gyp1p superfamily protein 
Ctaxi_contig_27572|comp34267_c4_seq1	-1.577519781	1.167096384	0.012504208	0.036542605	sulfotransferase	gi|494436950|ref|WP_007230229.1|Sulfotransferase domain superfamily protein [marine gamma proteobacterium HTCC2148] >gi|214036834|gb|EEB77505.1| Sulfotransferase domain superfamily protein [marine gamma proteobacterium HTCC2148]	NA	NA	NA
Ctaxi_contig_46800|comp35926_c4_seq1	-1.577497588	2.58083521	3.90E-06	2.96E-05	NA	NA	NA	NA	NA
Ctaxi_contig_39498|comp35417_c1_seq1	-1.576978125	5.632226802	2.24E-16	6.99E-15	dienelactone hydrolase	gi|374287691|ref|YP_005034776.1|putative dienelactone hydrolase family protein [Bacteriovorax marinus SJ] >gi|504009598|ref|WP_014243592.1| DeoR family transcriptional regulator [Bacteriovorax marinus] >gi|301166232|emb|CBW25807.1| putative dienelactone hydrolase family protein [Bacteriovorax marinus SJ]	NA	NA	NA
Ctaxi_contig_13480|comp32169_c0_seq1	-1.576601307	2.10670694	0.00122353	0.005030702	NA	NA	NA	NA	NA
Ctaxi_contig_21656|comp33555_c1_seq4	-1.576468207	6.31697801	7.66E-12	1.40E-10	NA	NA	NA	NA	NA
Ctaxi_contig_25635|comp34067_c4_seq1	-1.576403193	2.573953029	0.000152611	0.000797827	adhesin-like protein	gi|288560519|ref|YP_003424005.1|adhesin-like protein [Methanobrevibacter ruminantium M1] >gi|502721078|ref|WP_012956062.1| adhesin-like protein [Methanobrevibacter ruminantium] >gi|288543229|gb|ADC47113.1| adhesin-like protein [Methanobrevibacter ruminantium M1]	NA	NA	NA
Ctaxi_contig_35909|comp35100_c3_seq3	-1.575532276	5.688923891	5.91E-13	1.25E-11	NA	NA	NA	NA	NA
Ctaxi_contig_60020|comp36733_c6_seq5	-1.575420015	3.975693466	1.69E-05	0.000111289	NA	NA	NA	NA	NA
Ctaxi_contig_55578|comp36479_c4_seq1	-1.57519623	5.49709736	5.45E-11	8.91E-10	lysyl-trna synthetase	gi|470117619|ref|XP_004294951.1|PREDICTED: lysine--tRNA ligase-like [Fragaria vesca subsp. vesca]	AT3G13490.1	"OVA5,ATKRS-2"	" Lysyl-tRNA synthetase, class II "
Ctaxi_contig_64885|comp36988_c3_seq1	-1.574828231	4.269422912	1.79E-11	3.11E-10	kif15 kinesin	gi|302840385|ref|XP_002951748.1|Kif15 kinesin [Volvox carteri f. nagariensis] >gi|300262996|gb|EFJ47199.1| Kif15 kinesin [Volvox carteri f. nagariensis]	AT3G17360.1	POK1	 phragmoplast orienting kinesin 1 
Ctaxi_contig_47627|comp35986_c1_seq4	-1.57481125	6.45683945	6.70E-08	7.18E-07	transmembrane protein 16h	gi|403368590|gb|EJY84134.1|Anoctamin domain containing protein [Oxytricha trifallax]	AT1G73020.2		 unknown protein; FUNCTIONS IN: molecular_function unknown; INVOLVED IN: biological_process unknown; LOCATED IN: cellular_component unknown; EXPRESSED IN: 22 plant structures; EXPRESSED DURING: 13 growth stages; CONTAINS InterPro DOMAIN/s: Protein of unknown function DUF590 (InterPro:IPR007632). 
Ctaxi_contig_51243|comp36228_c6_seq1	-1.574650475	6.442582289	6.16E-16	1.84E-14	NA	NA	NA	NA	NA
Ctaxi_contig_68976|comp37150_c2_seq3	-1.574256523	1.376885583	0.007642833	0.024161115	adhesin-like protein	gi|290990267|ref|XP_002677758.1|serine/threonine protein kinase [Naegleria gruberi] >gi|284091367|gb|EFC45014.1| serine/threonine protein kinase [Naegleria gruberi]	NA	NA	NA
Ctaxi_contig_54140|comp36390_c5_seq3	-1.573401548	5.155185116	9.93E-15	2.57E-13	NA	NA	NA	NA	NA
Ctaxi_contig_60135|comp36741_c4_seq1	-1.572139304	2.767634612	9.95E-06	6.91E-05	dna polymerase alpha subunit b-like	gi|449439345|ref|XP_004137446.1|PREDICTED: DNA polymerase alpha subunit B-like [Cucumis sativus] >gi|449486914|ref|XP_004157440.1| PREDICTED: DNA polymerase alpha subunit B-like [Cucumis sativus]	AT1G67630.1	POLA2	 DNA polymerase alpha 2 
Ctaxi_contig_17150|comp32859_c0_seq5	-1.571809462	4.204552965	1.76E-09	2.38E-08	NA	NA	NA	NA	NA
Ctaxi_contig_32826|comp34819_c0_seq4	-1.571780923	2.502523769	3.78E-05	0.000229132	NA	NA	NA	NA	NA
Ctaxi_contig_42585|comp35647_c4_seq1	-1.571247627	3.605331574	2.40E-07	2.31E-06	omega-6 fatty acid endoplasmic reticulum isozyme 2	gi|4378875|gb|AAD19742.1|delta-12 desaturase [Brassica carinata]	AT3G12120.2	FAD2	 fatty acid desaturase 2 
Ctaxi_contig_33506|comp34876_c3_seq6	-1.570575316	2.80250941	0.0001499	0.000786001	hypothetical protein CHLNCDRAFT_53843	gi|552819361|ref|XP_005845397.1|hypothetical protein CHLNCDRAFT_53843 [Chlorella variabilis] >gi|307105044|gb|EFN53295.1| hypothetical protein CHLNCDRAFT_53843 [Chlorella variabilis]	NA	NA	NA
Ctaxi_contig_40849|comp35537_c3_seq1	-1.570256582	4.037742312	1.85E-10	2.80E-09	NA	NA	NA	NA	NA
Ctaxi_contig_53872|comp36372_c1_seq1	-1.570064497	5.119204218	3.36E-12	6.43E-11	glutamate synthase	gi|159490048|ref|XP_001703001.1|ferredoxin-dependent glutamate synthase [Chlamydomonas reinhardtii] >gi|158270908|gb|EDO96739.1| ferredoxin-dependent glutamate synthase [Chlamydomonas reinhardtii]	AT2G41220.1	GLU2	 glutamate synthase 2 
Ctaxi_contig_43410|comp35712_c1_seq5	-1.568922158	3.814497517	2.01E-08	2.34E-07	NA	NA	NA	NA	NA
Ctaxi_contig_62791|comp36878_c5_seq1	-1.568881662	4.023076798	3.40E-11	5.70E-10	dna topoisomerase 3-beta-1-like	gi|168067110|ref|XP_001785468.1|predicted protein [Physcomitrella patens] >gi|162662910|gb|EDQ49709.1| predicted protein [Physcomitrella patens]	AT2G32000.1		" DNA topoisomerase, type IA, core "
Ctaxi_contig_48859|comp36067_c1_seq5	-1.568833654	4.520256147	1.12E-09	1.56E-08	NA	NA	NA	NA	NA
Ctaxi_contig_15226|comp32521_c0_seq1	-1.568623089	7.753495215	8.29E-20	3.43E-18	NA	NA	NA	NA	NA
Ctaxi_contig_30415|comp34582_c1_seq1	-1.567065896	5.566853992	1.20E-14	3.08E-13	NA	NA	NA	NA	NA
Ctaxi_contig_21080|comp33459_c0_seq1	-1.564764765	4.688761167	3.61E-12	6.89E-11	ubiquitin carboxyl-terminal hydrolase 12	gi|545373717|ref|XP_005651196.1|cysteine proteinase [Coccomyxa subellipsoidea C-169] >gi|384253177|gb|EIE26652.1| cysteine proteinase [Coccomyxa subellipsoidea C-169]	AT5G06600.3	UBP12	 ubiquitin-specific protease 12 
Ctaxi_contig_52283|comp36281_c3_seq1	-1.564591969	6.206681623	5.28E-09	6.68E-08	protein chup1	gi|462403180|gb|EMJ08737.1|hypothetical protein PRUPE_ppa015783mg [Prunus persica]	AT3G25690.3	CHUP1	 Hydroxyproline-rich glycoprotein family protein 
Ctaxi_contig_47837|comp35999_c5_seq3	-1.564334716	4.618620265	6.05E-11	9.81E-10	NA	NA	NA	NA	NA
Ctaxi_contig_20204|comp33336_c1_seq1	-1.56400334	5.418274125	4.03E-15	1.10E-13	#NAME?	gi|308800580|ref|XP_003075071.1|CycK CycK-related cyclin family protein (IC) [Ostreococcus tauri] >gi|119358877|emb|CAL52343.2| CycK CycK-related cyclin family protein (IC) [Ostreococcus tauri]	NA	NA	NA
Ctaxi_contig_58009|comp36624_c0_seq5	-1.563775777	5.916309711	0.012782157	0.037197491	zipper-like domain-containing protein	gi|302847727|ref|XP_002955397.1|hypothetical protein VOLCADRAFT_96325 [Volvox carteri f. nagariensis] >gi|300259239|gb|EFJ43468.1| hypothetical protein VOLCADRAFT_96325 [Volvox carteri f. nagariensis]	NA	NA	NA
Ctaxi_contig_6693|comp29491_c1_seq2	-1.563170477	2.035709537	0.017683575	0.048818626	NA	NA	NA	NA	NA
Ctaxi_contig_45072|comp35803_c1_seq3	-1.563069412	1.908628727	0.001430568	0.005748403	nad-dependent protein deacetylase srt1-like	gi|545370905|ref|XP_005650057.1|SIR2-family protein HDAC1 [Coccomyxa subellipsoidea C-169] >gi|384252036|gb|EIE25513.1| SIR2-family protein HDAC1 [Coccomyxa subellipsoidea C-169]	AT5G55760.1	SRT1	 sirtuin 1 
Ctaxi_contig_8502|comp30720_c1_seq1	-1.562823365	3.083487359	6.59E-06	4.75E-05	NA	NA	NA	NA	NA
Ctaxi_contig_66685|comp37061_c0_seq2	-1.562504911	3.151609254	1.90E-06	1.54E-05	NA	NA	NA	NA	NA
Ctaxi_contig_61045|comp36790_c2_seq6	-1.56207893	1.253015909	0.013845242	0.039789682	NA	NA	NA	NA	NA
Ctaxi_contig_55137|comp36448_c2_seq7	-1.561713289	4.083049597	3.46E-09	4.49E-08	probable phospholipid-transporting atpase ib-like	"gi|552841070|ref|XP_005850208.1|hypothetical protein CHLNCDRAFT_20630, partial [Chlorella variabilis] >gi|307109869|gb|EFN58106.1| hypothetical protein CHLNCDRAFT_20630, partial [Chlorella variabilis]"	AT1G59820.1	ALA3	 aminophospholipid ATPase 3 
Ctaxi_contig_43178|comp35689_c4_seq1	-1.561661097	5.737356277	3.29E-13	7.22E-12	NA	NA	NA	NA	NA
Ctaxi_contig_69820|comp37180_c2_seq1	-1.561440926	3.331034351	2.82E-07	2.68E-06	transposable element- crypton-cn1	gi|134114363|ref|XP_774110.1|hypothetical protein CNBG4100 [Cryptococcus neoformans var. neoformans B-3501A] >gi|50256743|gb|EAL19463.1| hypothetical protein CNBG4100 [Cryptococcus neoformans var. neoformans B-3501A]	NA	NA	NA
Ctaxi_contig_37724|comp35263_c2_seq1	-1.561189997	6.311000496	3.00E-11	5.06E-10	glyceraldehyde-3-phosphate dehydrogenase	gi|284177792|gb|ADB81489.1|glyceraldehyde-3-phosphate dehydrogenase [Derbesia sp. 2773-1]	AT3G26650.1	"GAPA,GAPA-1"	 glyceraldehyde 3-phosphate dehydrogenase A subunit 
Ctaxi_contig_23698|comp33825_c0_seq5	-1.559985336	3.756375043	5.09E-08	5.57E-07	NA	NA	AT3G44100.1		 MD-2-related lipid recognition domain-containing protein 
Ctaxi_contig_18381|comp33059_c0_seq5	-1.559948332	3.451436226	4.19E-08	4.65E-07	phosphatidate cytidylyltransferase	gi|552835846|ref|XP_005849038.1|hypothetical protein CHLNCDRAFT_143470 [Chlorella variabilis] >gi|307108697|gb|EFN56936.1| hypothetical protein CHLNCDRAFT_143470 [Chlorella variabilis]	AT1G62430.1	"ATCDS1,CDS1"	 CDP-diacylglycerol synthase 1 
Ctaxi_contig_66203|comp37038_c0_seq2	-1.559792372	1.410069684	0.013905766	0.039941879	NA	NA	NA	NA	NA
Ctaxi_contig_9883|comp31239_c0_seq3	-1.559333416	3.915772372	4.83E-08	5.30E-07	mitochondrial substrate carrier family protein	gi|302847956|ref|XP_002955511.1|hypothetical protein VOLCADRAFT_83295 [Volvox carteri f. nagariensis] >gi|300259134|gb|EFJ43364.1| hypothetical protein VOLCADRAFT_83295 [Volvox carteri f. nagariensis]	AT4G03115.1		 Mitochondrial substrate carrier family protein 
Ctaxi_contig_33051|comp34838_c5_seq6	-1.559077514	2.499957491	1.25E-05	8.47E-05	peptidyl serine alpha-galactosyltransferase	gi|302853213|ref|XP_002958123.1|hypothetical protein VOLCADRAFT_121680 [Volvox carteri f. nagariensis] >gi|300256591|gb|EFJ40854.1| hypothetical protein VOLCADRAFT_121680 [Volvox carteri f. nagariensis]	AT3G01720.1		 unknown protein; FUNCTIONS IN: molecular_function unknown; INVOLVED IN: biological_process unknown; LOCATED IN: endomembrane system; EXPRESSED IN: 24 plant structures; EXPRESSED DURING: 13 growth stages; BEST Arabidopsis thaliana protein match is: unknown protein (TAIR:AT5G25265.1); Has 374 Blast hits to 211 proteins in 23 species: Archae - 0; Bacteria - 0; Metazoa - 0; Fungi - 0; Plants - 316; Viruses - 0; Other Eukaryotes - 58 (source: NCBI BLink). 
Ctaxi_contig_44117|comp35757_c1_seq4	-1.559060397	2.698122999	0.00038451	0.001814892	dna mismatch repair protein mlh1	gi|459185812|ref|XP_002122535.2|PREDICTED: DNA mismatch repair protein Mlh1-like [Ciona intestinalis]	AT4G09140.1	"ATMLH1,MLH1"	 MUTL-homologue 1 
Ctaxi_contig_40198|comp35480_c3_seq1	-1.55803467	1.514798121	0.006210506	0.020312235	atp-dependent rna helicase dbp9	gi|502154873|ref|XP_004509877.1|PREDICTED: DEAD-box ATP-dependent RNA helicase 22-like [Cicer arietinum]	AT3G06980.1		 DEA(D/H)-box RNA helicase family protein 
Ctaxi_contig_30616|comp34608_c2_seq2	-1.557910601	8.138499973	2.17E-15	6.07E-14	NA	NA	NA	NA	NA
Ctaxi_contig_32184|comp34763_c4_seq3	-1.557756498	2.040561985	0.000255124	0.001264474	NA	NA	NA	NA	NA
Ctaxi_contig_10984|comp31570_c0_seq2	-1.557145374	4.905322689	3.13E-05	0.000193597	conserved protein	gi|494673738|ref|WP_007431679.1|RNAase [Paenibacillus sp. Aloe-11] >gi|375078088|gb|EHS56317.1| hypothetical protein WG8_3693 [Paenibacillus sp. Aloe-11]	NA	NA	NA
Ctaxi_contig_51183|comp36223_c0_seq3	-1.556515081	2.651895469	0.000653959	0.002903626	NA	NA	NA	NA	NA
Ctaxi_contig_10959|comp31563_c0_seq4	-1.556371649	2.936761528	1.28E-06	1.07E-05	NA	NA	NA	NA	NA
Ctaxi_contig_55658|comp36484_c2_seq2	-1.556249918	2.50378059	0.000304376	0.001477157	NA	NA	NA	NA	NA
Ctaxi_contig_45581|comp35837_c2_seq3	-1.554633054	4.595732489	3.31E-12	6.33E-11	kinesin-like calmodulin binding protein	gi|159480054|ref|XP_001698101.1|kinesin-like calmodulin binding protein [Chlamydomonas reinhardtii] >gi|158273900|gb|EDO99686.1| kinesin-like calmodulin binding protein [Chlamydomonas reinhardtii]	AT5G65930.1	"ZWI,PKCBP,KCBP"	 kinesin-like calmodulin-binding protein (ZWICHEL) 
Ctaxi_contig_17535|comp32916_c0_seq7	-1.554302669	3.067848737	8.54E-06	6.02E-05	NA	NA	NA	NA	NA
Ctaxi_contig_45068|comp35803_c0_seq5	-1.554036605	1.921408703	0.000583684	0.002627367	NA	NA	NA	NA	NA
Ctaxi_contig_42525|comp35641_c1_seq1	-1.553842068	1.63495908	0.00327356	0.011736649	pancreatic elastase precursor	gi|432858253|ref|XP_004068868.1|PREDICTED: elastase-1-like [Oryzias latipes]	NA	NA	NA
Ctaxi_contig_60616|comp36768_c2_seq14	-1.55372526	4.965489886	9.21E-13	1.90E-11	hepatic lectin-like	gi|512875343|ref|XP_004918907.1|PREDICTED: uncharacterized protein LOC101730984 [Xenopus (Silurana) tropicalis]	NA	NA	NA
Ctaxi_contig_24196|comp33898_c4_seq1	-1.553407839	3.188063533	1.07E-06	9.13E-06	(2fe-2s)-binding protein	gi|493502814|ref|WP_006457302.1|(2Fe-2S)-binding protein [Synechococcus sp. PCC 7335] >gi|196192520|gb|EDX87484.1| Pheophorbide a oxygenase family [Synechococcus sp. PCC 7335]	AT3G44880.1	"ACD1,LLS1,PAO"	 Pheophorbide a oxygenase family protein with Rieske [2Fe-2S] domain 
Ctaxi_contig_15908|comp32636_c6_seq1	-1.5533341	2.060472524	0.000636824	0.002837936	NA	NA	NA	NA	NA
Ctaxi_contig_16191|comp32680_c0_seq2	-1.55250604	2.063193282	0.0008468	0.003645451	tryptophan beta subunit	gi|308806125|ref|XP_003080374.1|tryptophan synthase beta-subunit (ISS) [Ostreococcus tauri] >gi|116058834|emb|CAL54541.1| tryptophan synthase beta-subunit (ISS) [Ostreococcus tauri]	AT4G27070.1	TSB2	 tryptophan synthase beta-subunit 2 
Ctaxi_contig_52859|comp36319_c3_seq4	-1.552196353	1.863232665	0.001040809	0.004369603	peptidase m48	gi|545356220|ref|XP_005643851.1|hypothetical protein COCSUDRAFT_48903 [Coccomyxa subellipsoidea C-169] >gi|384245815|gb|EIE19307.1| hypothetical protein COCSUDRAFT_48903 [Coccomyxa subellipsoidea C-169]	NA	NA	NA
Ctaxi_contig_60010|comp36733_c1_seq6	-1.551920833	4.815037717	4.09E-12	7.72E-11	NA	NA	NA	NA	NA
Ctaxi_contig_48438|comp36038_c2_seq1	-1.55129054	6.067632983	2.87E-12	5.53E-11	NA	NA	NA	NA	NA
Ctaxi_contig_52064|comp36266_c0_seq7	-1.551078479	5.400173432	3.63E-10	5.31E-09	NA	NA	NA	NA	NA
Ctaxi_contig_16672|comp32767_c1_seq1	-1.550281649	1.345154705	0.008244646	0.025765333	4-alpha- chloroplastic amyloplastic-like	"gi|255575561|ref|XP_002528681.1|4-alpha-glucanotransferase, chloroplast precursor, putative [Ricinus communis] >gi|223531904|gb|EEF33720.1| 4-alpha-glucanotransferase, chloroplast precursor, putative [Ricinus communis]"	AT5G64860.1	DPE1	 disproportionating enzyme 
Ctaxi_contig_25397|comp34043_c1_seq5	-1.549395858	2.672678933	6.92E-05	0.000394994	NA	NA	NA	NA	NA
Ctaxi_contig_18060|comp33010_c1_seq1	-1.549376482	3.351769063	6.82E-07	6.05E-06	NA	NA	NA	NA	NA
Ctaxi_contig_68895|comp37146_c0_seq6	-1.549330227	2.235837388	0.000252243	0.001252357	NA	NA	NA	NA	NA
Ctaxi_contig_43047|comp35680_c3_seq1	-1.548396754	3.497265114	9.39E-08	9.75E-07	NA	NA	NA	NA	NA
Ctaxi_contig_19073|comp33156_c0_seq4	-1.547860038	3.321393752	1.02E-06	8.68E-06	NA	NA	NA	NA	NA
Ctaxi_contig_9694|comp31179_c1_seq2	-1.547417842	2.395706142	0.00010341	0.000564467	NA	NA	NA	NA	NA
Ctaxi_contig_37368|comp35230_c1_seq3	-1.547202133	3.029184011	3.42E-07	3.19E-06	lysosomal pro-x	"gi|301103554|ref|XP_002900863.1|lysosomal Pro-X carboxypeptidase, putative [Phytophthora infestans T30-4] >gi|262101618|gb|EEY59670.1| lysosomal Pro-X carboxypeptidase, putative [Phytophthora infestans T30-4]"	AT5G65760.1		 Serine carboxypeptidase S28 family protein 
Ctaxi_contig_42679|comp35654_c2_seq3	-1.547097069	2.608713302	0.000290996	0.001419183	atp-dependent rna helicase eif4a-like isoform 2	gi|159462852|ref|XP_001689656.1|predicted protein [Chlamydomonas reinhardtii] >gi|158283644|gb|EDP09394.1| predicted protein [Chlamydomonas reinhardtii]	AT4G37020.1		 BEST Arabidopsis thaliana protein match is: eukaryotic initiation factor 4A-III (TAIR:AT3G19760.1); Has 30201 Blast hits to 17322 proteins in 780 species: Archae - 12; Bacteria - 1396; Metazoa - 17338; Fungi - 3422; Plants - 5037; Viruses - 0; Other Eukaryotes - 2996 (source: NCBI BLink). 
Ctaxi_contig_40882|comp35539_c3_seq2	-1.546786984	2.447868548	2.39E-05	0.000152824	NA	NA	NA	NA	NA
Ctaxi_contig_15895|comp32636_c3_seq1	-1.546740161	1.541651108	0.009273547	0.02839525	NA	NA	NA	NA	NA
Ctaxi_contig_16864|comp32801_c0_seq5	-1.546274348	3.542441351	0.001400166	0.005643422	NA	NA	NA	NA	NA
Ctaxi_contig_61546|comp36813_c3_seq2	-1.545922684	2.308877608	8.33E-05	0.000465891	NA	NA	NA	NA	NA
Ctaxi_contig_63833|comp36941_c0_seq3	-1.5450279	1.349336567	0.009471377	0.028905996	NA	NA	NA	NA	NA
Ctaxi_contig_13447|comp32163_c1_seq1	-1.544860322	2.814773546	2.51E-05	0.000159121	NA	NA	NA	NA	NA
Ctaxi_contig_17187|comp32866_c2_seq3	-1.54478636	3.355054372	3.59E-08	4.02E-07	h+ ca2+ exchanger	gi|412989068|emb|CCO15659.1|predicted protein [Bathycoccus prasinos]	AT3G13320.1	"CAX2,atcax2"	 cation exchanger 2 
Ctaxi_contig_14073|comp32283_c0_seq1	-1.543194686	2.844675219	0.000295111	0.001437036	NA	NA	NA	NA	NA
Ctaxi_contig_33964|comp34915_c6_seq1	-1.542556105	3.436070441	1.54E-06	1.27E-05	copper p-type atpase	gi|512195739|gb|EPE24577.1|HAD-like protein [Glarea lozoyensis ATCC 20868]	NA	NA	NA
Ctaxi_contig_59685|comp36713_c3_seq3	-1.542395919	2.433937743	0.00023095	0.001157343	NA	NA	NA	NA	NA
Ctaxi_contig_48011|comp36011_c0_seq5	-1.542203047	2.850389297	3.65E-06	2.79E-05	rwp-rk domain-containing transcription factor	gi|302830598|ref|XP_002946865.1|RWP-RK domain-containing transcription factor [Volvox carteri f. nagariensis] >gi|300267909|gb|EFJ52091.1| RWP-RK domain-containing transcription factor [Volvox carteri f. nagariensis]	NA	NA	NA
Ctaxi_contig_58946|comp36677_c10_seq3	-1.542087125	6.930991299	3.43E-09	4.46E-08	NA	NA	NA	NA	NA
Ctaxi_contig_20678|comp33407_c1_seq1	-1.540909386	6.701593726	5.73E-19	2.21E-17	NA	NA	NA	NA	NA
Ctaxi_contig_71324|comp37249_c0_seq3	-1.539222153	4.198577873	7.46E-11	1.19E-09	NA	NA	NA	NA	NA
Ctaxi_contig_55873|comp36497_c2_seq1	-1.539178777	3.620897966	4.09E-09	5.27E-08	plastidic atp adp-transporter-like	gi|552814497|ref|XP_005844203.1|hypothetical protein CHLNCDRAFT_56336 [Chlorella variabilis] >gi|307103844|gb|EFN52101.1| hypothetical protein CHLNCDRAFT_56336 [Chlorella variabilis]	AT1G15500.1	ATNTT2	 TLC ATP/ADP transporter 
Ctaxi_contig_22920|comp33730_c2_seq8	-1.538588645	6.901570563	1.81E-12	3.58E-11	rubisco activase	gi|342360007|gb|AEL29575.1|chloroplast rubisco activase [Chlorella pyrenoidosa]	AT2G39730.3	RCA	 rubisco activase 
Ctaxi_contig_49853|comp36135_c6_seq1	-1.538195543	4.52683082	4.59E-12	8.62E-11	NA	NA	NA	NA	NA
Ctaxi_contig_46745|comp35920_c0_seq13	-1.538123003	1.672055618	0.005790802	0.019140336	NA	NA	NA	NA	NA
Ctaxi_contig_22636|comp33693_c0_seq1	-1.537547854	4.740729822	2.97E-09	3.89E-08	ubiquitin carboxyl-terminal hydrolase 3-like	gi|168025346|ref|XP_001765195.1|predicted protein [Physcomitrella patens] >gi|162683514|gb|EDQ69923.1| predicted protein [Physcomitrella patens]	AT4G39910.1	"ATUBP3,UBP3"	 ubiquitin-specific protease 3 
Ctaxi_contig_54839|comp36432_c3_seq5	-1.537479275	4.115544948	1.72E-09	2.32E-08	transferrin	gi|552809764|ref|XP_005843025.1|hypothetical protein CHLNCDRAFT_59390 [Chlorella variabilis] >gi|307102653|gb|EFN50923.1| hypothetical protein CHLNCDRAFT_59390 [Chlorella variabilis]	NA	NA	NA
Ctaxi_contig_33171|comp34852_c0_seq2	-1.537164222	4.85097779	9.68E-09	1.18E-07	complement factor d	gi|397589132|gb|EJK54546.1|hypothetical protein THAOC_25819 [Thalassiosira oceanica]	NA	NA	NA
Ctaxi_contig_43081|comp35683_c6_seq5	-1.537151873	3.744235999	1.15E-07	1.17E-06	NA	NA	NA	NA	NA
Ctaxi_contig_70496|comp37211_c0_seq13	-1.536989428	1.396998943	0.014187723	0.040641192	tenascin c	gi|552826324|ref|XP_005846992.1|hypothetical protein CHLNCDRAFT_135008 [Chlorella variabilis] >gi|307106645|gb|EFN54890.1| hypothetical protein CHLNCDRAFT_135008 [Chlorella variabilis]	NA	NA	NA
Ctaxi_contig_37128|comp35210_c0_seq1	-1.536837279	2.438921209	0.000157095	0.000819255	grip1-associated protein 1-like	gi|552818159|ref|XP_005845126.1|hypothetical protein CHLNCDRAFT_137521 [Chlorella variabilis] >gi|307104772|gb|EFN53024.1| hypothetical protein CHLNCDRAFT_137521 [Chlorella variabilis]	NA	NA	NA
Ctaxi_contig_24218|comp33899_c2_seq2	-1.536526355	2.023859209	0.000641651	0.002855427	hypothetical protein COCSUDRAFT_33899	gi|545359861|ref|XP_005645358.1|hypothetical protein COCSUDRAFT_33899 [Coccomyxa subellipsoidea C-169] >gi|384247327|gb|EIE20814.1| hypothetical protein COCSUDRAFT_33899 [Coccomyxa subellipsoidea C-169]	NA	NA	NA
Ctaxi_contig_40538|comp35512_c0_seq6	-1.536302413	2.095422112	0.001551632	0.006164492	arf guanine-nucleotide exchange factor gnl2-like	gi|159484236|ref|XP_001700166.1|EMB30/GNOM-like protein [Chlamydomonas reinhardtii] >gi|158272662|gb|EDO98460.1| EMB30/GNOM-like protein [Chlamydomonas reinhardtii]	AT5G19610.1	GNL2	 GNOM-like 2 
Ctaxi_contig_45959|comp35865_c3_seq1	-1.536222779	1.673528199	0.002650275	0.00980382	protein	gi|145350096|ref|XP_001419459.1|predicted protein [Ostreococcus lucimarinus CCE9901] >gi|144579690|gb|ABO97752.1| predicted protein [Ostreococcus lucimarinus CCE9901]	AT1G54570.1		 Esterase/lipase/thioesterase family protein 
Ctaxi_contig_64754|comp36981_c0_seq4	-1.535314055	3.103654635	1.15E-06	9.73E-06	probable udp-n-acetylglucosamine--peptide n-acetylglucosaminyltransferase sec-like	gi|545376120|ref|XP_005652169.1|TPR-like protein [Coccomyxa subellipsoidea C-169] >gi|384254151|gb|EIE27625.1| TPR-like protein [Coccomyxa subellipsoidea C-169]	AT3G04240.1	SEC	 Tetratricopeptide repeat (TPR)-like superfamily protein 
Ctaxi_contig_28287|comp34356_c1_seq2	-1.533682036	2.065787983	0.000644053	0.002864908	NA	NA	NA	NA	NA
Ctaxi_contig_43083|comp35683_c6_seq7	-1.533344632	3.108333054	1.31E-06	1.09E-05	NA	NA	NA	NA	NA
Ctaxi_contig_36827|comp35191_c2_seq1	-1.533334911	6.718529517	2.17E-14	5.42E-13	rna-binding protein nova-1	gi|514720273|ref|XP_004954443.1|PREDICTED: RNA-binding protein Nova-2-like [Setaria italica]	AT5G04430.1	"BTR1,BTR1S"	 binding to TOMV RNA 1L (long form) 
Ctaxi_contig_9317|comp31048_c0_seq1	-1.532371843	1.401871979	0.009620685	0.02929957	NA	NA	NA	NA	NA
Ctaxi_contig_61952|comp36837_c3_seq1	-1.531702149	6.010204062	4.35E-11	7.19E-10	hypothetical protein COCSUDRAFT_39345	gi|545376439|ref|XP_005652309.1|hypothetical protein COCSUDRAFT_39345 [Coccomyxa subellipsoidea C-169] >gi|384254291|gb|EIE27765.1| hypothetical protein COCSUDRAFT_39345 [Coccomyxa subellipsoidea C-169]	NA	NA	NA
Ctaxi_contig_46744|comp35920_c0_seq12	-1.531374562	3.441209629	1.91E-07	1.87E-06	hypothetical protein PTSG_00082	gi|514642859|ref|XP_004998635.1|hypothetical protein PTSG_00082 [Salpingoeca rosetta] >gi|326426493|gb|EGD72063.1| hypothetical protein PTSG_00082 [Salpingoeca rosetta]	NA	NA	NA
Ctaxi_contig_65068|comp36998_c0_seq1	-1.530303721	1.492200751	0.013599329	0.03922531	acylamino acid-releasing enzyme	gi|545359528|ref|XP_005645226.1|alpha/beta-hydrolase [Coccomyxa subellipsoidea C-169] >gi|384247195|gb|EIE20682.1| alpha/beta-hydrolase [Coccomyxa subellipsoidea C-169]	AT4G14570.1		 acylaminoacyl-peptidase-related 
Ctaxi_contig_28229|comp34347_c0_seq8	-1.530134275	1.720652284	0.004498765	0.015457519	NA	NA	NA	NA	NA
Ctaxi_contig_54056|comp36385_c1_seq3	-1.52977983	8.889238229	1.36E-10	2.10E-09	microtubule-associated protein map65	gi|545361863|ref|XP_005646204.1|hypothetical protein COCSUDRAFT_66998 [Coccomyxa subellipsoidea C-169] >gi|384248175|gb|EIE21660.1| hypothetical protein COCSUDRAFT_66998 [Coccomyxa subellipsoidea C-169]	AT5G62250.1	MAP65-9	 microtubule-associated protein 65-9 
Ctaxi_contig_58415|comp36651_c1_seq1	-1.528822571	2.095513855	0.000368348	0.001747982	NA	NA	NA	NA	NA
Ctaxi_contig_58688|comp36665_c1_seq1	-1.528203539	1.650913538	0.005484915	0.018273051	NA	NA	NA	NA	NA
Ctaxi_contig_69867|comp37183_c1_seq1	-1.528022364	3.007332905	1.60E-06	1.32E-05	protoporphyrin ix magnesium chelatase	gi|497454238|ref|WP_009768436.1|cobaltochelatase CobN subunit [Oscillatoriales cyanobacterium JSC-12] >gi|410710128|gb|EKQ67639.1| cobaltochelatase CobN subunit [Oscillatoriales cyanobacterium JSC-12]	NA	NA	NA
Ctaxi_contig_47237|comp35958_c0_seq2	-1.527423896	3.958594005	1.48E-09	2.02E-08	mei2-like 2 protein	gi|565471712|ref|XP_006293658.1|hypothetical protein CARUB_v10022615mg [Capsella rubella] >gi|482562366|gb|EOA26556.1| hypothetical protein CARUB_v10022615mg [Capsella rubella]	AT2G42890.3	"AML2,ML2"	 MEI2-like 2 
Ctaxi_contig_12435|comp31937_c10_seq1	-1.527397112	1.338067574	0.016280331	0.045564214	NA	NA	NA	NA	NA
Ctaxi_contig_20677|comp33407_c0_seq1	-1.527354756	7.56605186	2.14E-18	7.88E-17	circadian rna-binding protein chlamy 1 subunit c1	gi|545375741|ref|XP_005652020.1|hypothetical protein COCSUDRAFT_64249 [Coccomyxa subellipsoidea C-169] >gi|384254002|gb|EIE27476.1| hypothetical protein COCSUDRAFT_64249 [Coccomyxa subellipsoidea C-169]	NA	NA	NA
Ctaxi_contig_40847|comp35537_c2_seq9	-1.524996651	2.464488938	0.000145975	0.000768089	NA	NA	NA	NA	NA
Ctaxi_contig_25643|comp34067_c8_seq1	-1.524144358	3.073053195	4.53E-05	0.000269723	adhesin-like protein	gi|509154676|ref|YP_008074916.1|adhesin-like protein [Methanobrevibacter sp. AbM4] >gi|511306656|ref|WP_016358175.1| adhesin-like protein [Methanobrevibacter sp. AbM4] >gi|509084226|gb|AGN16472.1| adhesin-like protein [Methanobrevibacter sp. AbM4]	NA	NA	NA
Ctaxi_contig_14941|comp32466_c0_seq9	-1.523636302	1.700887586	0.017562374	0.048547495	cancer-related nucleoside-triphosphatase	gi|432906442|ref|XP_004077534.1|PREDICTED: cancer-related nucleoside-triphosphatase-like [Oryzias latipes]	AT5G66005.1		 Expressed protein 
Ctaxi_contig_54203|comp36394_c4_seq3	-1.523020817	2.690058658	6.93E-06	4.97E-05	NA	NA	NA	NA	NA
Ctaxi_contig_47616|comp35985_c2_seq1	-1.522976645	4.665198572	0.000146579	0.000770711	NA	NA	NA	NA	NA
Ctaxi_contig_59187|comp36689_c1_seq1	-1.522384698	3.044031273	1.33E-05	8.97E-05	nic-domain-containing protein	gi|545363619|ref|XP_005646930.1|NIC-domain-containing protein [Coccomyxa subellipsoidea C-169] >gi|384248903|gb|EIE22386.1| NIC-domain-containing protein [Coccomyxa subellipsoidea C-169]	AT3G57350.1		 Nucleoporin interacting component (Nup93/Nic96-like) family protein 
Ctaxi_contig_43045|comp35680_c2_seq1	-1.522060899	2.99494527	0.004158319	0.014425465	NA	NA	NA	NA	NA
Ctaxi_contig_52366|comp36286_c4_seq1	-1.521911777	4.105489154	9.04E-07	7.81E-06	protein	gi|159478859|ref|XP_001697518.1|predicted protein [Chlamydomonas reinhardtii] >gi|158274397|gb|EDP00180.1| predicted protein [Chlamydomonas reinhardtii]	AT2G30170.1		 Protein phosphatase 2C family protein 
Ctaxi_contig_55928|comp36502_c0_seq2	-1.521766561	5.567583481	2.25E-09	2.99E-08	clumping factor b	gi|390948854|ref|YP_006412613.1|hypothetical protein Thivi_0419 [Thiocystis violascens DSM 198] >gi|504589888|ref|WP_014776990.1| hypothetical protein [Thiocystis violascens] >gi|390425423|gb|AFL72488.1| Protein of unknown function (DUF2868) [Thiocystis violascens DSM 198]	NA	NA	NA
Ctaxi_contig_62731|comp36875_c6_seq1	-1.520682899	3.360259693	0.000396865	0.001866532	probable multidrug resistance-associated protein lethal 03659-like	gi|380016114|ref|XP_003692034.1|PREDICTED: probable multidrug resistance-associated protein lethal(2)03659-like [Apis florea]	AT1G30400.2	"ATMRP1,EST1,ABCC1"	 multidrug resistance-associated protein 1 
Ctaxi_contig_22866|comp33725_c0_seq3	-1.520206333	1.890425032	0.003445433	0.012277819	NA	NA	NA	NA	NA
Ctaxi_contig_64884|comp36988_c2_seq3	-1.520203893	5.178031164	2.51E-13	5.57E-12	NA	NA	NA	NA	NA
Ctaxi_contig_46456|comp35898_c1_seq1	-1.519347293	8.719518294	3.69E-18	1.34E-16	methyltransferase nsun5-like	gi|561009950|gb|ESW08857.1|hypothetical protein PHAVU_009G080100g [Phaseolus vulgaris]	AT5G26180.2		 S-adenosyl-L-methionine-dependent methyltransferases superfamily protein 
Ctaxi_contig_11128|comp31606_c0_seq5	-1.518741426	3.084547455	0.000290773	0.001418312	NA	NA	NA	NA	NA
Ctaxi_contig_71792|comp37264_c1_seq1	-1.518724913	3.896143876	6.27E-10	8.90E-09	dna repair protein rev1-like	gi|302800971|ref|XP_002982242.1|hypothetical protein SELMODRAFT_445125 [Selaginella moellendorffii] >gi|300149834|gb|EFJ16487.1| hypothetical protein SELMODRAFT_445125 [Selaginella moellendorffii]	AT5G44750.2	"REV1,ATREV1"	 DNA-directed DNA polymerases 
Ctaxi_contig_10603|comp31448_c0_seq1	-1.517784055	3.163434924	0.000140679	0.000742968	NA	NA	NA	NA	NA
Ctaxi_contig_65810|comp37025_c2_seq34	-1.517683378	3.904314586	1.08E-07	1.11E-06	protein	gi|159463126|ref|XP_001689793.1|predicted protein [Chlamydomonas reinhardtii] >gi|158283781|gb|EDP09531.1| predicted protein [Chlamydomonas reinhardtii]	NA	NA	NA
Ctaxi_contig_38042|comp35292_c2_seq1	-1.51767769	2.053118043	0.000695914	0.003066319	NA	NA	NA	NA	NA
Ctaxi_contig_29759|comp34518_c2_seq2	-1.517242326	1.45662577	0.008553135	0.026564281	dihydrolipoamide dehydrogenase	gi|302850331|ref|XP_002956693.1|dihydrolipoamide dehydrogenase plastid precursor [Volvox carteri f. nagariensis] >gi|300258054|gb|EFJ42295.1| dihydrolipoamide dehydrogenase plastid precursor [Volvox carteri f. nagariensis]	AT3G16950.1	"LPD1,ptlpd1"	 lipoamide dehydrogenase 1 
Ctaxi_contig_46226|comp35883_c1_seq25	-1.516909208	1.214548269	0.016816578	0.046804493	NA	NA	NA	NA	NA
Ctaxi_contig_17441|comp32904_c2_seq1	-1.516361074	5.266652104	1.11E-10	1.72E-09	hypothetical protein CHLNCDRAFT_141336	gi|552810567|ref|XP_005843236.1|hypothetical protein CHLNCDRAFT_141336 [Chlorella variabilis] >gi|307102868|gb|EFN51134.1| hypothetical protein CHLNCDRAFT_141336 [Chlorella variabilis]	NA	NA	NA
Ctaxi_contig_63265|comp36909_c0_seq2	-1.516029494	3.564999631	7.59E-07	6.66E-06	target of rapamycin kinase	gi|552824219|ref|XP_005846549.1|hypothetical protein CHLNCDRAFT_58332 [Chlorella variabilis] >gi|307106200|gb|EFN54447.1| hypothetical protein CHLNCDRAFT_58332 [Chlorella variabilis]	AT1G50030.2	TOR	 target of rapamycin 
Ctaxi_contig_70884|comp37227_c8_seq2	-1.515991169	2.102200195	0.002107323	0.008038483	NA	NA	NA	NA	NA
Ctaxi_contig_62816|comp36879_c4_seq1	-1.515673563	2.173507674	0.00037421	0.001770763	aminodeoxychorismate synthase	gi|302830664|ref|XP_002946898.1|ADC synthase [Volvox carteri f. nagariensis] >gi|300267942|gb|EFJ52124.1| ADC synthase [Volvox carteri f. nagariensis]	AT2G28880.1	"emb1997,ADCS"	 para-aminobenzoate (PABA) synthase family protein 
Ctaxi_contig_24600|comp33956_c0_seq6	-1.515613468	3.363716363	0.001643176	0.006475397	NA	NA	NA	NA	NA
Ctaxi_contig_56503|comp36537_c3_seq1	-1.51559884	2.055786622	0.002508912	0.009349684	protein	gi|168040436|ref|XP_001772700.1|predicted protein [Physcomitrella patens] >gi|162675925|gb|EDQ62414.1| predicted protein [Physcomitrella patens]	AT5G06120.2		 ARM repeat superfamily protein 
Ctaxi_contig_38867|comp35358_c0_seq5	-1.51412518	5.049851686	4.26E-14	1.03E-12	NA	NA	NA	NA	NA
Ctaxi_contig_58852|comp36673_c0_seq7	-1.514078218	7.067751286	3.02E-15	8.35E-14	col1 protein	gi|159480036|ref|XP_001698092.1|B-box zinc finger protein [Chlamydomonas reinhardtii] >gi|158273891|gb|EDO99677.1| B-box zinc finger protein [Chlamydomonas reinhardtii] >gi|166788220|emb|CAP74566.1| CONSTANS-like protein [Chlamydomonas reinhardtii]	AT5G15850.1	"COL1,ATCOL1"	 CONSTANS-like 1 
Ctaxi_contig_51456|comp36239_c1_seq5	-1.513986985	3.68021181	1.81E-08	2.12E-07	NA	NA	NA	NA	NA
Ctaxi_contig_28307|comp34359_c2_seq4	-1.513545539	5.868726806	2.32E-11	3.95E-10	NA	NA	NA	NA	NA
Ctaxi_contig_52062|comp36266_c0_seq5	-1.51340188	6.546814003	3.37E-13	7.39E-12	e3 ubiquitin-protein ligase mib2	gi|521029024|gb|EPQ10812.1|E3 ubiquitin-protein ligase MIB2 [Myotis brandtii]	AT2G03430.1		 Ankyrin repeat family protein 
Ctaxi_contig_33977|comp34916_c3_seq1	-1.512052783	4.214470323	8.90E-08	9.30E-07	NA	NA	NA	NA	NA
Ctaxi_contig_61955|comp36837_c3_seq4	-1.512001052	4.694496985	9.46E-09	1.16E-07	NA	NA	NA	NA	NA
Ctaxi_contig_17439|comp32904_c0_seq1	-1.511788084	3.458462949	5.77E-06	4.22E-05	NA	NA	NA	NA	NA
Ctaxi_contig_14635|comp32409_c1_seq5	-1.511717768	3.057936137	6.88E-06	4.95E-05	"hypothetical protein, variant"	"gi|530735550|gb|EQC33792.1|hypothetical protein, variant [Saprolegnia diclina VS20]"	NA	NA	NA
Ctaxi_contig_64642|comp36974_c6_seq2	-1.50971914	3.324930166	3.24E-06	2.50E-05	NA	NA	NA	NA	NA
Ctaxi_contig_64557|comp36969_c2_seq1	-1.50850758	5.847225272	2.51E-14	6.20E-13	NA	NA	NA	NA	NA
Ctaxi_contig_62104|comp36844_c2_seq1	-1.507960451	4.98495451	5.46E-07	4.92E-06	NA	NA	NA	NA	NA
Ctaxi_contig_19142|comp33165_c1_seq6	-1.506611363	1.789886678	0.003952878	0.013798915	NA	NA	NA	NA	NA
Ctaxi_contig_62684|comp36872_c0_seq5	-1.506512063	4.491136823	3.61E-08	4.04E-07	cell envelope biogenesis protein	gi|488715994|ref|WP_002639870.1|OmpA domain protein [Myxococcus sp. (contaminant ex DSM 436)] >gi|544268573|gb|ERK86185.1| hypothetical protein A176_02954 [Myxococcus sp. (contaminant ex DSM 436)]	NA	NA	NA
Ctaxi_contig_14056|comp32280_c0_seq1	-1.505955161	2.623366362	6.47E-05	0.000371831	50s ribosomal protein l3	gi|545370569|ref|XP_005649913.1|ribosomal protein L3 [Coccomyxa subellipsoidea C-169] >gi|384251892|gb|EIE25369.1| ribosomal protein L3 [Coccomyxa subellipsoidea C-169]	AT2G43030.1		 Ribosomal protein L3 family protein 
Ctaxi_contig_46798|comp35926_c1_seq1	-1.504875581	1.970364935	0.000460875	0.00213244	NA	NA	NA	NA	NA
Ctaxi_contig_70893|comp37228_c7_seq1	-1.504108336	4.495709168	2.74E-12	5.30E-11	hypothetical protein COCSUDRAFT_32644	gi|545370751|ref|XP_005649987.1|hypothetical protein COCSUDRAFT_32644 [Coccomyxa subellipsoidea C-169] >gi|384251966|gb|EIE25443.1| hypothetical protein COCSUDRAFT_32644 [Coccomyxa subellipsoidea C-169]	NA	NA	NA
Ctaxi_contig_47247|comp35959_c1_seq1	-1.503727208	4.891700638	7.24E-11	1.16E-09	NA	NA	NA	NA	NA
Ctaxi_contig_49289|comp36097_c0_seq4	-1.503697006	2.421923712	9.81E-05	0.000538605	protein	gi|302829448|ref|XP_002946291.1|hypothetical protein VOLCADRAFT_115858 [Volvox carteri f. nagariensis] >gi|300269106|gb|EFJ53286.1| hypothetical protein VOLCADRAFT_115858 [Volvox carteri f. nagariensis]	AT3G24190.1		 Protein kinase superfamily protein 
Ctaxi_contig_64615|comp36973_c2_seq2	-1.503640684	8.800353431	9.17E-15	2.38E-13	alkaline phosphate-repressible	"gi|302839093|ref|XP_002951104.1|alkaline phosphatase, secreted, phosphate-repressible [Volvox carteri f. nagariensis] >gi|300263799|gb|EFJ47998.1| alkaline phosphatase, secreted, phosphate-repressible [Volvox carteri f. nagariensis]"	NA	NA	NA
Ctaxi_contig_32035|comp34748_c0_seq1	-1.503189944	5.313290507	1.74E-14	4.40E-13	NA	NA	NA	NA	NA
Ctaxi_contig_14057|comp32280_c1_seq1	-1.501833825	2.800692628	0.001349592	0.005475666	50s ribosomal protein l3	gi|545370569|ref|XP_005649913.1|ribosomal protein L3 [Coccomyxa subellipsoidea C-169] >gi|384251892|gb|EIE25369.1| ribosomal protein L3 [Coccomyxa subellipsoidea C-169]	AT2G43030.1		 Ribosomal protein L3 family protein 
Ctaxi_contig_58876|comp36674_c2_seq13	-1.501584569	5.89282723	8.74E-16	2.58E-14	probable e3 ubiquitin-protein ligase xbos34-like	gi|302842662|ref|XP_002952874.1|hypothetical protein VOLCADRAFT_118163 [Volvox carteri f. nagariensis] >gi|300261914|gb|EFJ46124.1| hypothetical protein VOLCADRAFT_118163 [Volvox carteri f. nagariensis]	NA	NA	NA
Ctaxi_contig_58692|comp36665_c3_seq4	-1.50096005	5.766703639	1.56E-15	4.41E-14	peptidyl serine alpha-galactosyltransferase	gi|552845417|ref|XP_005851344.1|hypothetical protein CHLNCDRAFT_138234 [Chlorella variabilis] >gi|307111007|gb|EFN59242.1| hypothetical protein CHLNCDRAFT_138234 [Chlorella variabilis]	AT3G01720.1		 unknown protein; FUNCTIONS IN: molecular_function unknown; INVOLVED IN: biological_process unknown; LOCATED IN: endomembrane system; EXPRESSED IN: 24 plant structures; EXPRESSED DURING: 13 growth stages; BEST Arabidopsis thaliana protein match is: unknown protein (TAIR:AT5G25265.1); Has 374 Blast hits to 211 proteins in 23 species: Archae - 0; Bacteria - 0; Metazoa - 0; Fungi - 0; Plants - 316; Viruses - 0; Other Eukaryotes - 58 (source: NCBI BLink). 
Ctaxi_contig_14973|comp32473_c0_seq1	-1.500112567	3.149672884	1.45E-05	9.72E-05	NA	NA	NA	NA	NA
Ctaxi_contig_22838|comp33721_c0_seq1	-1.500104928	4.579670116	1.02E-11	1.83E-10	NA	NA	NA	NA	NA
Ctaxi_contig_54199|comp36394_c2_seq1	-1.499303338	3.184989895	3.35E-06	2.58E-05	adhesin-like protein	gi|551656759|ref|XP_005831152.1|hypothetical protein GUITHDRAFT_109956 [Guillardia theta CCMP2712] >gi|428175281|gb|EKX44172.1| hypothetical protein GUITHDRAFT_109956 [Guillardia theta CCMP2712]	NA	NA	NA
Ctaxi_contig_60949|comp36784_c6_seq5	-1.498257153	1.511927804	0.00762655	0.024114452	nf-x1 finger and helicase domain	gi|345492871|ref|XP_003426945.1|PREDICTED: NFX1-type zinc finger-containing protein 1-like isoform 2 [Nasonia vitripennis]	AT1G65780.1		 P-loop containing nucleoside triphosphate hydrolases superfamily protein 
Ctaxi_contig_59683|comp36713_c3_seq1	-1.498133095	3.589537457	3.01E-08	3.41E-07	protein	gi|156386097|ref|XP_001633750.1|predicted protein [Nematostella vectensis] >gi|156220824|gb|EDO41687.1| predicted protein [Nematostella vectensis]	NA	NA	NA
Ctaxi_contig_57639|comp36607_c0_seq7	-1.49777554	2.669323062	3.91E-05	0.000236308	dynein regulatory complex protein 1	gi|551603754|ref|XP_005783373.1|hypothetical protein EMIHUDRAFT_63754 [Emiliania huxleyi CCMP1516] >gi|485636357|gb|EOD30944.1| hypothetical protein EMIHUDRAFT_63754 [Emiliania huxleyi CCMP1516]	AT2G36885.1		 unknown protein; FUNCTIONS IN: molecular_function unknown; LOCATED IN: chloroplast; EXPRESSED IN: 22 plant structures; EXPRESSED DURING: 13 growth stages; Has 172 Blast hits to 172 proteins in 58 species: Archae - 0; Bacteria - 116; Metazoa - 0; Fungi - 0; Plants - 32; Viruses - 0; Other Eukaryotes - 24 (source: NCBI BLink). 
Ctaxi_contig_33968|comp34915_c9_seq1	-1.497577534	4.308762231	2.58E-09	3.41E-08	heavy metal p-type atpase	gi|545373806|ref|XP_005651232.1|heavy metal P-type ATPase [Coccomyxa subellipsoidea C-169] >gi|384253213|gb|EIE26688.1| heavy metal P-type ATPase [Coccomyxa subellipsoidea C-169]	AT1G63440.1	HMA5	 heavy metal atpase 5 
Ctaxi_contig_27870|comp34304_c3_seq1	-1.497288784	3.842953607	3.34E-08	3.76E-07	NA	NA	NA	NA	NA
Ctaxi_contig_24905|comp33992_c2_seq1	-1.497179084	3.316134341	7.94E-07	6.94E-06	methyltransferase-like protein 4	gi|465966489|gb|EMP31059.1|Methyltransferase-like protein 4 [Chelonia mydas]	AT1G19340.1		 Methyltransferase MT-A70 family protein 
Ctaxi_contig_37800|comp35269_c7_seq1	-1.497151905	3.852960188	1.51E-08	1.79E-07	hypothetical protein CHLNCDRAFT_134377	gi|552828320|ref|XP_005847455.1|hypothetical protein CHLNCDRAFT_134377 [Chlorella variabilis] >gi|307107109|gb|EFN55353.1| hypothetical protein CHLNCDRAFT_134377 [Chlorella variabilis]	NA	NA	NA
Ctaxi_contig_68905|comp37146_c5_seq1	-1.496807856	1.394114639	0.012532141	0.036600414	serine threonine-protein kinase smg1	gi|557525072|gb|ESR36378.1|hypothetical protein CICLE_v10027657mg [Citrus clementina]	AT1G50030.2	TOR	 target of rapamycin 
Ctaxi_contig_41114|comp35557_c4_seq1	-1.496637054	1.923717451	0.00113653	0.004720167	NA	NA	NA	NA	NA
Ctaxi_contig_12019|comp31836_c1_seq1	-1.496455142	2.717982124	1.43E-05	9.57E-05	ubiquitin specific protease 12	gi|255317092|gb|ACU01868.1|ubiquitin specific protease 12 variant 1 [Glycine max]	AT5G06600.3	UBP12	 ubiquitin-specific protease 12 
Ctaxi_contig_67111|comp37079_c1_seq9	-1.495106732	3.247962968	5.76E-05	0.000335065	NA	NA	NA	NA	NA
Ctaxi_contig_48437|comp36038_c1_seq21	-1.49493148	5.173474326	1.43E-12	2.88E-11	NA	NA	NA	NA	NA
Ctaxi_contig_63882|comp36943_c2_seq13	-1.494754836	2.47882015	0.013110693	0.038061983	NA	NA	NA	NA	NA
Ctaxi_contig_55562|comp36477_c1_seq10	-1.494076139	6.443302464	9.40E-12	1.70E-10	NA	NA	NA	NA	NA
Ctaxi_contig_37430|comp35236_c0_seq4	-1.492940421	3.817680773	0.005934969	0.019542212	transmembrane protein 14c	gi|552810389|ref|XP_005843190.1|hypothetical protein CHLNCDRAFT_141477 [Chlorella variabilis] >gi|307102821|gb|EFN51088.1| hypothetical protein CHLNCDRAFT_141477 [Chlorella variabilis]	AT3G20510.1		 Transmembrane proteins 14C 
Ctaxi_contig_60009|comp36733_c1_seq5	-1.492382693	4.934874376	1.72E-11	2.99E-10	NA	NA	NA	NA	NA
Ctaxi_contig_53628|comp36356_c2_seq1	-1.492305209	2.694521418	4.80E-05	0.000283939	methionyl-trna synthetase	gi|302844133|ref|XP_002953607.1|hypothetical protein VOLCADRAFT_82392 [Volvox carteri f. nagariensis] >gi|300261016|gb|EFJ45231.1| hypothetical protein VOLCADRAFT_82392 [Volvox carteri f. nagariensis]	AT4G13780.1		" methionine--tRNA ligase, putative / methionyl-tRNA synthetase, putative / MetRS, putative "
Ctaxi_contig_55702|comp36485_c4_seq4	-1.491555687	6.020617705	1.30E-12	2.62E-11	NA	NA	NA	NA	NA
Ctaxi_contig_29553|comp34496_c0_seq6	-1.49072433	5.539201249	1.20E-10	1.87E-09	NA	NA	NA	NA	NA
Ctaxi_contig_37794|comp35269_c2_seq2	-1.490631074	3.005688085	9.76E-06	6.79E-05	NA	NA	NA	NA	NA
Ctaxi_contig_61831|comp36829_c8_seq7	-1.490611482	4.963700966	2.31E-12	4.51E-11	kinesin-like calmodulin binding protein	gi|545375890|ref|XP_005652078.1|kinesin-domain-containing protein [Coccomyxa subellipsoidea C-169] >gi|384254060|gb|EIE27534.1| kinesin-domain-containing protein [Coccomyxa subellipsoidea C-169]	NA	NA	NA
Ctaxi_contig_37541|comp35244_c4_seq1	-1.490236123	1.09411244	0.012311448	0.036086795	hypothetical protein COCSUDRAFT_56427	gi|545362632|ref|XP_005646528.1|hypothetical protein COCSUDRAFT_56427 [Coccomyxa subellipsoidea C-169] >gi|384248500|gb|EIE21984.1| hypothetical protein COCSUDRAFT_56427 [Coccomyxa subellipsoidea C-169]	NA	NA	NA
Ctaxi_contig_39923|comp35455_c1_seq4	-1.490203158	7.195252035	1.29E-14	3.32E-13	NA	NA	NA	NA	NA
Ctaxi_contig_43829|comp35737_c4_seq9	-1.488976381	4.592393107	2.22E-11	3.79E-10	von willebrand factor type egf and pentraxin domain-containing protein 1	gi|552816208|ref|XP_005844630.1|hypothetical protein CHLNCDRAFT_54474 [Chlorella variabilis] >gi|307104273|gb|EFN52528.1| hypothetical protein CHLNCDRAFT_54474 [Chlorella variabilis]	NA	NA	NA
Ctaxi_contig_13571|comp32188_c0_seq1	-1.488519279	2.653533346	5.44E-05	0.000317972	bifunctional rnase h acid phosphatase	gi|291302271|ref|YP_003513549.1|ribonuclease H [Stackebrandtia nassauensis DSM 44728] >gi|502785051|ref|WP_013020027.1| ribonuclease H [Stackebrandtia nassauensis] >gi|290571491|gb|ADD44456.1| ribonuclease H [Stackebrandtia nassauensis DSM 44728]	AT1G24090.1		 RNase H family protein 
Ctaxi_contig_60023|comp36733_c6_seq8	-1.488484656	4.844019641	4.59E-10	6.63E-09	NA	NA	NA	NA	NA
Ctaxi_contig_42252|comp35620_c2_seq1	-1.488167589	1.807274655	0.010987582	0.03282498	nitrate transporter	gi|552816853|ref|XP_005844792.1|nitrate transporter [Chlorella variabilis] >gi|307104436|gb|EFN52690.1| nitrate transporter [Chlorella variabilis]	AT1G12940.1	"ATNRT2.5,NRT2.5"	 nitrate transporter2.5 
Ctaxi_contig_71689|comp37259_c1_seq3	-1.488066964	3.965249838	4.79E-09	6.09E-08	mrna decapping complex vcs	gi|550350079|gb|EEE83872.2|VARICOSE family protein [Populus trichocarpa]	AT3G13300.1	VCS	 Transducin/WD40 repeat-like superfamily protein 
Ctaxi_contig_29031|comp34439_c1_seq3	-1.487895116	2.511365239	9.29E-05	0.000513174	protein kinase domain containing protein	"gi|545355812|ref|XP_005643681.1|Pkinase-domain-containing protein, partial [Coccomyxa subellipsoidea C-169] >gi|384245644|gb|EIE19137.1| Pkinase-domain-containing protein, partial [Coccomyxa subellipsoidea C-169]"	AT3G51850.1	CPK13	 calcium-dependent protein kinase 13 
Ctaxi_contig_61547|comp36813_c3_seq3	-1.487804852	1.770314093	0.00479868	0.016328606	NA	NA	NA	NA	NA
Ctaxi_contig_39258|comp35397_c0_seq5	-1.487791783	3.156655049	2.42E-05	0.000154279	nad-dependent epimerase dehydratase	gi|495149265|ref|WP_007874072.1|NAD-dependent epimerase/dehydratase [Ochrobactrum sp. CDB2] >gi|459382467|gb|EMG55163.1| NAD-dependent epimerase/dehydratase [Ochrobactrum sp. CDB2]	AT4G30440.1	GAE1	 UDP-D-glucuronate 4-epimerase 1 
Ctaxi_contig_21659|comp33555_c1_seq7	-1.487477486	4.789399993	1.74E-08	2.05E-07	NA	NA	NA	NA	NA
Ctaxi_contig_27376|comp34246_c2_seq2	-1.486625001	1.372832224	0.012125985	0.035624438	clavaminate synthase-like protein	gi|545374393|ref|XP_005651487.1|Clavaminate synthase-like protein [Coccomyxa subellipsoidea C-169] >gi|384253468|gb|EIE26943.1| Clavaminate synthase-like protein [Coccomyxa subellipsoidea C-169]	AT3G45880.1		 2-oxoglutarate (2OG) and Fe(II)-dependent oxygenase superfamily protein 
Ctaxi_contig_30181|comp34559_c2_seq1	-1.486126602	2.208840475	0.000405482	0.001900288	3 (2 ) -bisphosphate nucleotidase	"gi|159463638|ref|XP_001690049.1|3'(2'),5'-bisphosphate nucleotidase [Chlamydomonas reinhardtii] >gi|158284037|gb|EDP09787.1| 3'(2'),5'-bisphosphate nucleotidase [Chlamydomonas reinhardtii]"	AT5G63980.1	"SAL1,ALX8,ATSAL1,HOS2,FRY1,RON1"	 Inositol monophosphatase family protein 
Ctaxi_contig_55394|comp36467_c1_seq3	-1.48600757	4.924161571	1.88E-14	4.73E-13	30s ribosomal protein s1	gi|37520556|ref|NP_923933.1|30S ribosomal protein S1 [Gloeobacter violaceus PCC 7421] >gi|499453525|ref|WP_011140989.1| 30S ribosomal protein S1 [Gloeobacter violaceus] >gi|35211550|dbj|BAC88928.1| 30S ribosomal protein S1 [Gloeobacter violaceus PCC 7421]	AT5G30510.1	"RPS1,ARRPS1"	 ribosomal protein S1 
Ctaxi_contig_32982|comp34835_c3_seq1	-1.485601045	2.871165495	0.001726727	0.006758409	o-methyltransferase	gi|308803186|ref|XP_003078906.1|putative O-methyltransferase (ISS) [Ostreococcus tauri] >gi|116057359|emb|CAL51786.1| putative O-methyltransferase (ISS) [Ostreococcus tauri]	AT3G62000.1		 S-adenosyl-L-methionine-dependent methyltransferases superfamily protein 
Ctaxi_contig_18454|comp33067_c0_seq1	-1.485396753	4.187534293	1.66E-11	2.89E-10	ubiquitin-protein pub13	gi|302830612|ref|XP_002946872.1|hypothetical protein VOLCADRAFT_48979 [Volvox carteri f. nagariensis] >gi|300267916|gb|EFJ52098.1| hypothetical protein VOLCADRAFT_48979 [Volvox carteri f. nagariensis]	AT1G66160.1	"ATCMPG1,CMPG1"	" CYS, MET, PRO, and GLY protein 1 "
Ctaxi_contig_13599|comp32195_c0_seq1	-1.48495614	4.561388903	7.83E-09	9.69E-08	NA	NA	NA	NA	NA
Ctaxi_contig_69195|comp37158_c3_seq1	-1.484781294	4.303547911	2.09E-07	2.03E-06	golgb1 partial	gi|473990946|gb|EMS51905.1|hypothetical protein TRIUR3_29935 [Triticum urartu]	NA	NA	NA
Ctaxi_contig_18112|comp33020_c2_seq1	-1.482317363	4.078166163	2.32E-08	2.67E-07	NA	NA	NA	NA	NA
Ctaxi_contig_48091|comp36018_c1_seq4	-1.481195113	3.214825902	2.39E-06	1.90E-05	NA	NA	NA	NA	NA
Ctaxi_contig_51215|comp36225_c3_seq1	-1.480444181	1.716697513	0.003650687	0.012896885	kinesin heavy chain	gi|303275960|ref|XP_003057274.1|predicted protein [Micromonas pusilla CCMP1545] >gi|226461626|gb|EEH58919.1| predicted protein [Micromonas pusilla CCMP1545]	AT5G27000.1	"ATK4,KATD"	 kinesin 4 
Ctaxi_contig_9146|comp30980_c0_seq3	-1.480170674	5.438491684	6.49E-12	1.20E-10	vacuolar atp synthase subunit e	gi|159469570|ref|XP_001692936.1|vacuolar ATP synthase subunit E [Chlamydomonas reinhardtii] >gi|158277738|gb|EDP03505.1| vacuolar ATP synthase subunit E [Chlamydomonas reinhardtii]	AT4G11150.1	"TUF,emb2448,TUFF,VHA-E1"	 vacuolar ATP synthase subunit E1 
Ctaxi_contig_45414|comp35825_c1_seq10	-1.479431413	2.924583426	5.57E-05	0.000325247	NA	NA	NA	NA	NA
Ctaxi_contig_54885|comp36435_c3_seq4	-1.478948904	5.438673742	8.37E-15	2.18E-13	NA	NA	NA	NA	NA
Ctaxi_contig_57007|comp36569_c0_seq3	-1.478247049	3.781950073	0.001233528	0.005067206	protein pale chloroplastic-like	gi|552815317|ref|XP_005844414.1|hypothetical protein CHLNCDRAFT_58914 [Chlorella variabilis] >gi|307104056|gb|EFN52312.1| hypothetical protein CHLNCDRAFT_58914 [Chlorella variabilis]	AT2G48120.2	PAC	 pale cress protein (PAC) 
Ctaxi_contig_17840|comp32970_c0_seq1	-1.478220721	3.485592224	2.91E-05	0.000180884	NA	NA	NA	NA	NA
Ctaxi_contig_63662|comp36931_c1_seq1	-1.478184256	4.563140332	9.09E-10	1.27E-08	golgin subfamily a member 6-like protein 6-like	gi|557751682|ref|XP_005175595.1|PREDICTED: trichohyalin-like [Musca domestica]	NA	NA	NA
Ctaxi_contig_33637|comp34886_c2_seq4	-1.477929427	2.289901353	0.00056938	0.00256955	NA	NA	NA	NA	NA
Ctaxi_contig_46740|comp35920_c0_seq8	-1.477774516	2.330282769	0.007418418	0.023559838	NA	NA	NA	NA	NA
Ctaxi_contig_28896|comp34426_c0_seq1	-1.477417802	3.501951686	2.11E-06	1.69E-05	extended synaptotagmin-3	gi|551565094|ref|XP_005769049.1|hypothetical protein EMIHUDRAFT_631909 [Emiliania huxleyi CCMP1516] >gi|485619913|gb|EOD16620.1| hypothetical protein EMIHUDRAFT_631909 [Emiliania huxleyi CCMP1516]	AT1G77460.2		 Armadillo/beta-catenin-like repeat ; C2 calcium/lipid-binding domain (CaLB) protein 
Ctaxi_contig_42530|comp35641_c3_seq3	-1.476044867	3.122812734	0.003436233	0.012251927	ankyrin repeat protein	"gi|123437955|ref|XP_001309767.1|ankyrin repeat protein [Trichomonas vaginalis G3] >gi|121891508|gb|EAX96837.1| ankyrin repeat protein, putative [Trichomonas vaginalis G3]"	AT2G03430.1		 Ankyrin repeat family protein 
Ctaxi_contig_49246|comp36093_c1_seq1	-1.475472657	5.751038786	3.96E-07	3.65E-06	NA	NA	NA	NA	NA
Ctaxi_contig_64876|comp36988_c0_seq1	-1.474930866	4.654546066	1.85E-10	2.80E-09	kinesin-like protein	gi|557105638|gb|ESQ45972.1|hypothetical protein EUTSA_v10010073mg [Eutrema salsugineum]	AT3G17360.1	POK1	 phragmoplast orienting kinesin 1 
Ctaxi_contig_10163|comp31316_c0_seq7	-1.474633246	5.169734417	4.36E-06	3.27E-05	predicted protein	gi|159483897|ref|XP_001699997.1|predicted protein [Chlamydomonas reinhardtii] >gi|158281939|gb|EDP07693.1| predicted protein [Chlamydomonas reinhardtii]	NA	NA	NA
Ctaxi_contig_6222|comp28852_c0_seq1	-1.473777626	2.256891081	0.000369823	0.001753933	NA	NA	NA	NA	NA
Ctaxi_contig_54201|comp36394_c4_seq1	-1.473437397	3.288111541	5.14E-06	3.79E-05	protein	gi|159484052|ref|XP_001700074.1|predicted protein [Chlamydomonas reinhardtii] >gi|158272570|gb|EDO98368.1| predicted protein [Chlamydomonas reinhardtii]	NA	NA	NA
Ctaxi_contig_71265|comp37246_c0_seq1	-1.472924418	1.203572852	0.011528529	0.034163878	NA	NA	NA	NA	NA
Ctaxi_contig_48630|comp36053_c2_seq2	-1.472829846	5.070601294	3.90E-12	7.38E-11	pyruvate phosphate dikinase	gi|159489174|ref|XP_001702572.1|pyruvate phosphate dikinase [Chlamydomonas reinhardtii] >gi|158280594|gb|EDP06351.1| pyruvate phosphate dikinase [Chlamydomonas reinhardtii]	AT4G15530.4	PPDK	 pyruvate orthophosphate dikinase 
Ctaxi_contig_71805|comp37264_c2_seq3	-1.472313732	2.723817056	0.000105914	0.000577245	NA	NA	NA	NA	NA
Ctaxi_contig_68762|comp37138_c7_seq3	-1.472303351	2.209241613	0.001303338	0.005315376	NA	NA	NA	NA	NA
Ctaxi_contig_45065|comp35803_c0_seq2	-1.47220071	3.150316543	2.69E-07	2.57E-06	NA	NA	NA	NA	NA
Ctaxi_contig_67814|comp37101_c0_seq1	-1.471862902	4.825519028	5.81E-10	8.27E-09	NA	NA	NA	NA	NA
Ctaxi_contig_64549|comp36969_c0_seq2	-1.471692171	3.519634908	6.79E-06	4.89E-05	protein fam63b	gi|552844885|ref|XP_005851200.1|hypothetical protein CHLNCDRAFT_137880 [Chlorella variabilis] >gi|307110863|gb|EFN59098.1| hypothetical protein CHLNCDRAFT_137880 [Chlorella variabilis]	AT4G11860.1		 Protein of unknown function (DUF544)      
Ctaxi_contig_29409|comp34478_c1_seq11	-1.471613146	2.148504382	0.000663072	0.002938783	NA	NA	NA	NA	NA
Ctaxi_contig_51477|comp36241_c0_seq3	-1.471273968	5.274530754	6.49E-14	1.55E-12	serine threonine-protein kinase nek3	gi|565458770|ref|XP_006287384.1|hypothetical protein CARUB_v10000590mg [Capsella rubella] >gi|482556090|gb|EOA20282.1| hypothetical protein CARUB_v10000590mg [Capsella rubella]	AT5G28290.1	"ATNEK3,NEK3"	 NIMA-related kinase 3 
Ctaxi_contig_33195|comp34854_c0_seq15	-1.470682872	5.324862493	1.36E-12	2.74E-11	heat shock protein 81-2	gi|157849720|gb|ABV89643.1|heat shock protein 81-4 [Brassica rapa]	AT5G56030.2	HSP81-2	 heat shock protein 81-2 
Ctaxi_contig_20502|comp33387_c1_seq2	-1.470448875	3.477636339	8.25E-08	8.68E-07	serine threonine-protein kinase bri1-like 2-like	gi|557105971|gb|ESQ46296.1|hypothetical protein EUTSA_v10000044mg [Eutrema salsugineum]	AT3G28040.1		 Leucine-rich receptor-like protein kinase family protein 
Ctaxi_contig_65851|comp37027_c0_seq5	-1.470095057	4.226186776	7.49E-08	7.96E-07	spermatogenesis-associated protein 20-like	gi|168008753|ref|XP_001757071.1|predicted protein [Physcomitrella patens] >gi|162691942|gb|EDQ78302.1| predicted protein [Physcomitrella patens]	AT4G03200.1		 catalytics 
Ctaxi_contig_65849|comp37027_c0_seq3	-1.470094055	4.226186776	7.50E-08	7.96E-07	spermatogenesis-associated protein 20-like	gi|168008753|ref|XP_001757071.1|predicted protein [Physcomitrella patens] >gi|162691942|gb|EDQ78302.1| predicted protein [Physcomitrella patens]	AT4G03200.1		 catalytics 
Ctaxi_contig_31851|comp34732_c5_seq2	-1.469524324	5.647283496	8.89E-13	1.84E-11	uncharacterized loc101213868	gi|552844793|ref|XP_005851174.1|hypothetical protein CHLNCDRAFT_137813 [Chlorella variabilis] >gi|307110837|gb|EFN59072.1| hypothetical protein CHLNCDRAFT_137813 [Chlorella variabilis]	AT3G57780.1		 BEST Arabidopsis thaliana protein match is: nucleolar protein gar2-related (TAIR:AT2G42320.2); Has 3163 Blast hits to 2460 proteins in 357 species: Archae - 16; Bacteria - 291; Metazoa - 841; Fungi - 335; Plants - 248; Viruses - 72; Other Eukaryotes - 1360 (source: NCBI BLink). 
Ctaxi_contig_21288|comp33490_c5_seq2	-1.468123356	1.872350984	0.005985436	0.019683832	endosomal protein	gi|218184041|gb|EEC66468.1|hypothetical protein OsI_32547 [Oryza sativa Indica Group]	AT5G37310.1		 Endomembrane protein 70 protein family 
Ctaxi_contig_59677|comp36713_c1_seq3	-1.466964607	2.131428393	0.000942226	0.004002409	leucine-rich repeat and wd repeat-containing protein kiaa1239 homolog	gi|556094613|gb|ESO83266.1|hypothetical protein LOTGIDRAFT_236714 [Lottia gigantea]	NA	NA	NA
[truncated: 2,038,714 more chars]
