# Supplementary material for: An Intracellular Transcriptomic Atlas of the Giant Coenocyte Caulerpa taxifolia
Source: PLoS Genet. 2015 Jan 8;11(1):e1004900. doi: 10.1371/journal.pgen.1004900 (PMC4287348; doi:10.1371/journal.pgen.1004900)
Supplement: S8 Dataset — Differentially expressed transcripts between the frond apex and pinnules. Differentially expressed transcripts (FDR<0.05) and their annotation information are provided. (TXT) [file pgen.1004900.s009.txt]

contig_ID	logFC	logCPM	PValue	FDR	Blast2GO_Sequence_desc.	Best_Hit_to_nrDatabase_desc.	Best_TAIR10_hit_ID	Best_TAIR10_hit_gene_name	Best_TAIR10_hit_gene_description
Ctaxi_contig_47400|comp35970_c0_seq3	-9.771277701	3.61562251	6.00E-44	5.21E-41	erc protein 2-like	gi|218441295|ref|YP_002379624.1|hypothetical protein PCC7424_4392 [Cyanothece sp. PCC 7424] >gi|506436623|ref|WP_015956340.1| hypothetical protein [Cyanothece sp. PCC 7424] >gi|218174023|gb|ACK72756.1| BRCT domain protein [Cyanothece sp. PCC 7424]	NA	NA	NA
Ctaxi_contig_22432|comp33663_c1_seq10	-9.672023484	4.783758985	1.07E-62	4.02E-59	NA	NA	NA	NA	NA
Ctaxi_contig_50314|comp36168_c2_seq1	-9.181442818	3.059549129	1.62E-13	7.25E-12	cyclin-dependent kinase b2-2-like	gi|557020527|ref|XP_006010583.1|PREDICTED: cyclin-dependent kinase 2-like isoform X1 [Latimeria chalumnae]	AT1G76540.1	CDKB2;1	 cyclin-dependent kinase B2;1 
Ctaxi_contig_26564|comp34158_c2_seq2	-8.754825242	3.893606628	2.26E-37	1.05E-34	NA	NA	NA	NA	NA
Ctaxi_contig_42652|comp35653_c1_seq8	-8.73315482	2.604619629	1.11E-28	2.64E-26	NA	NA	NA	NA	NA
Ctaxi_contig_69771|comp37178_c2_seq35	-8.536001095	2.323412209	1.09E-08	2.20E-07	kinase-like protein	gi|545376523|ref|XP_005652342.1|kinase-like protein [Coccomyxa subellipsoidea C-169] >gi|384254324|gb|EIE27798.1| kinase-like protein [Coccomyxa subellipsoidea C-169]	AT1G13350.1		 Protein kinase superfamily protein 
Ctaxi_contig_47538|comp35978_c5_seq7	-8.315003447	5.217002411	3.55E-64	1.50E-60	NA	NA	NA	NA	NA
Ctaxi_contig_47869|comp36001_c2_seq6	-8.168402188	2.058274998	3.81E-22	4.49E-20	regulatory protein	gi|302840937|ref|XP_002952014.1|hypothetical protein VOLCADRAFT_92625 [Volvox carteri f. nagariensis] >gi|300262600|gb|EFJ46805.1| hypothetical protein VOLCADRAFT_92625 [Volvox carteri f. nagariensis]	AT2G13100.1		 Major facilitator superfamily protein 
Ctaxi_contig_47539|comp35978_c5_seq8	-8.107898161	3.244405402	6.26E-47	6.62E-44	NA	NA	NA	NA	NA
Ctaxi_contig_71082|comp37238_c0_seq15	-7.940300212	1.906556058	2.40E-06	2.89E-05	adhesin-like protein	gi|288560906|ref|YP_003424392.1|adhesin-like protein [Methanobrevibacter ruminantium M1] >gi|502721464|ref|WP_012956448.1| adhesin-like protein [Methanobrevibacter ruminantium] >gi|288543616|gb|ADC47500.1| adhesin-like protein [Methanobrevibacter ruminantium M1]	NA	NA	NA
Ctaxi_contig_65156|comp37002_c1_seq9	-7.934932189	1.898734319	9.70E-07	1.28E-05	nuclear acid binding	gi|302770669|ref|XP_002968753.1|hypothetical protein SELMODRAFT_270742 [Selaginella moellendorffii] >gi|300163258|gb|EFJ29869.1| hypothetical protein SELMODRAFT_270742 [Selaginella moellendorffii]	AT5G54900.1	"ATRBP45A,RBP45A"	 RNA-binding protein 45A 
Ctaxi_contig_66374|comp37044_c8_seq1	-7.92758214	1.859778535	1.62E-22	1.99E-20	NA	NA	NA	NA	NA
Ctaxi_contig_51047|comp36212_c3_seq5	-7.868055549	6.42158872	7.13E-43	5.48E-40	NA	NA	NA	NA	NA
Ctaxi_contig_66367|comp37044_c5_seq14	-7.790701877	1.748231738	1.45E-18	1.14E-16	NA	NA	NA	NA	NA
Ctaxi_contig_19231|comp33178_c0_seq1	-7.698232464	10.23414409	4.45E-29	1.07E-26	NA	NA	NA	NA	NA
Ctaxi_contig_16438|comp32723_c1_seq4	-7.670489407	3.936811526	5.25E-41	3.23E-38	NA	NA	NA	NA	NA
Ctaxi_contig_16175|comp32679_c5_seq4	-7.642247099	1.598478232	3.19E-11	1.02E-09	e3 ubiquitin-protein ligase ring1a-like	gi|294462674|gb|ADE76882.1|unknown [Picea sitchensis]	AT5G44280.1	"ATRING1A,RING1A"	 RING 1A 
Ctaxi_contig_53329|comp36339_c0_seq116	-7.595213261	1.592449777	3.38E-05	0.000290935	tetratricopeptide repeat family	gi|298711001|emb|CBJ32307.1|Tetratricopeptide repeat containing protein [Ectocarpus siliculosus]	NA	NA	NA
Ctaxi_contig_42165|comp35618_c0_seq1	-7.584471553	1.536958126	6.21E-05	0.000494933	ring finger protein 10	gi|302791295|ref|XP_002977414.1|hypothetical protein SELMODRAFT_443565 [Selaginella moellendorffii] >gi|300154784|gb|EFJ21418.1| hypothetical protein SELMODRAFT_443565 [Selaginella moellendorffii]	AT3G26730.1		 RING/U-box superfamily protein 
Ctaxi_contig_49511|comp36112_c0_seq5	-7.584116833	1.528730769	4.55E-16	2.77E-14	NA	NA	NA	NA	NA
Ctaxi_contig_19236|comp33178_c3_seq2	-7.578806756	9.287603342	1.77E-31	5.03E-29	NA	NA	NA	NA	NA
Ctaxi_contig_19234|comp33178_c1_seq2	-7.555170904	8.62419464	3.05E-35	1.13E-32	NA	NA	NA	NA	NA
Ctaxi_contig_21074|comp33458_c0_seq4	-7.550111252	6.424030938	7.49E-37	3.29E-34	NA	NA	NA	NA	NA
Ctaxi_contig_19233|comp33178_c1_seq1	-7.51623963	9.28724712	1.85E-31	5.18E-29	NA	NA	NA	NA	NA
Ctaxi_contig_17215|comp32870_c0_seq6	-7.462407108	1.402327577	5.94E-14	2.80E-12	phosphatidylinositol-glycan biosynthesis class f protein	gi|307179632|gb|EFN67902.1|Uncharacterized protein C1450.15 [Camponotus floridanus]	AT1G71960.1	"ABCG25,ATABCG25"	 ATP-binding casette family G25 
Ctaxi_contig_26562|comp34158_c1_seq3	-7.430919009	3.251770602	3.55E-26	6.53E-24	NA	NA	NA	NA	NA
Ctaxi_contig_37305|comp35225_c1_seq12	-7.385204473	1.416383769	4.84E-06	5.35E-05	mitogen-activated protein kinase-binding protein 1-like	gi|168008134|ref|XP_001756762.1|predicted protein [Physcomitrella patens] >gi|162692000|gb|EDQ78359.1| predicted protein [Physcomitrella patens]	AT5G16750.1	TOZ	 Transducin family protein / WD-40 repeat family protein 
Ctaxi_contig_37304|comp35225_c1_seq11	-7.385204355	1.416383769	4.84E-06	5.35E-05	mitogen-activated protein kinase-binding protein 1-like	gi|168008134|ref|XP_001756762.1|predicted protein [Physcomitrella patens] >gi|162692000|gb|EDQ78359.1| predicted protein [Physcomitrella patens]	AT5G16750.1	TOZ	 Transducin family protein / WD-40 repeat family protein 
Ctaxi_contig_66360|comp37044_c5_seq7	-7.360625879	1.382166096	3.46E-13	1.49E-11	NA	NA	NA	NA	NA
Ctaxi_contig_24964|comp33999_c0_seq3	-7.334918166	1.278398008	1.73E-07	2.73E-06	von willebrand factor type a domain-containing protein	gi|552840911|ref|XP_005850175.1|hypothetical protein CHLNCDRAFT_142359 [Chlorella variabilis] >gi|307109836|gb|EFN58073.1| hypothetical protein CHLNCDRAFT_142359 [Chlorella variabilis]	NA	NA	NA
Ctaxi_contig_33908|comp34910_c1_seq6	-7.297448144	2.466648313	3.45E-31	9.41E-29	hypothetical protein CHLNCDRAFT_142087	gi|552841474|ref|XP_005850317.1|hypothetical protein CHLNCDRAFT_142087 [Chlorella variabilis] >gi|307109978|gb|EFN58215.1| hypothetical protein CHLNCDRAFT_142087 [Chlorella variabilis]	NA	NA	NA
Ctaxi_contig_26560|comp34158_c1_seq1	-7.213590664	2.415734096	1.45E-17	1.00E-15	NA	NA	NA	NA	NA
Ctaxi_contig_16434|comp32723_c0_seq1	-7.169371547	5.233956864	1.15E-56	2.44E-53	NA	NA	NA	NA	NA
Ctaxi_contig_19235|comp33178_c3_seq1	-7.166801539	9.172075837	1.85E-25	3.15E-23	NA	NA	NA	NA	NA
Ctaxi_contig_26565|comp34158_c2_seq3	-7.110241325	3.771933208	1.80E-27	3.81E-25	NA	NA	NA	NA	NA
Ctaxi_contig_66354|comp37044_c5_seq1	-7.093732678	1.120000528	2.90E-13	1.26E-11	NA	NA	NA	NA	NA
Ctaxi_contig_47534|comp35978_c5_seq3	-7.019443735	7.311861469	5.91E-71	6.66E-67	NA	NA	NA	NA	NA
Ctaxi_contig_14383|comp32355_c0_seq6	-7.018657886	1.053609444	2.64E-12	1.01E-10	NA	NA	NA	NA	NA
Ctaxi_contig_26568|comp34158_c2_seq6	-7.010221712	4.153322953	1.94E-35	7.63E-33	NA	NA	NA	NA	NA
Ctaxi_contig_66381|comp37044_c8_seq8	-6.975907645	1.041239979	7.85E-12	2.78E-10	NA	NA	NA	NA	NA
Ctaxi_contig_69766|comp37178_c2_seq30	-6.881243262	0.848524312	2.55E-06	3.04E-05	kinase-like protein	gi|545376523|ref|XP_005652342.1|kinase-like protein [Coccomyxa subellipsoidea C-169] >gi|384254324|gb|EIE27798.1| kinase-like protein [Coccomyxa subellipsoidea C-169]	AT1G13350.1		 Protein kinase superfamily protein 
Ctaxi_contig_35935|comp35103_c0_seq1	-6.878031809	0.969392252	3.33E-12	1.25E-10	NA	NA	NA	NA	NA
Ctaxi_contig_10487|comp31406_c0_seq1	-6.850666407	7.798627936	1.84E-60	5.65E-57	NA	NA	NA	NA	NA
Ctaxi_contig_22433|comp33663_c2_seq1	-6.828771366	6.315038913	3.34E-38	1.62E-35	NA	NA	NA	NA	NA
Ctaxi_contig_21076|comp33458_c1_seq1	-6.812034344	9.148219877	5.92E-58	1.43E-54	NA	NA	NA	NA	NA
Ctaxi_contig_15573|comp32576_c1_seq16	-6.77443579	2.626375274	5.06E-25	8.00E-23	signal recognition particle 54 kda protein 2-like	gi|552822274|ref|XP_005846072.1|hypothetical protein CHLNCDRAFT_31879 [Chlorella variabilis] >gi|307105722|gb|EFN53970.1| hypothetical protein CHLNCDRAFT_31879 [Chlorella variabilis]	AT1G48900.2		" Signal recognition particle, SRP54 subunit protein "
Ctaxi_contig_26566|comp34158_c2_seq4	-6.736041029	0.884849043	3.99E-07	5.80E-06	NA	NA	NA	NA	NA
Ctaxi_contig_58380|comp36649_c1_seq6	-6.735414961	0.831728963	2.91E-05	0.000255191	uncoupling protein	gi|565467340|ref|XP_006291550.1|hypothetical protein CARUB_v10017704mg [Capsella rubella] >gi|482560257|gb|EOA24448.1| hypothetical protein CARUB_v10017704mg [Capsella rubella]	AT3G54110.1	"ATPUMP1,UCP,PUMP1,ATUCP1,UCP1"	 plant uncoupling mitochondrial protein 1 
Ctaxi_contig_21075|comp33458_c0_seq5	-6.725202121	5.723830016	2.18E-53	4.09E-50	NA	NA	NA	NA	NA
Ctaxi_contig_26559|comp34158_c0_seq1	-6.688840719	2.506750108	3.07E-18	2.30E-16	NA	NA	NA	NA	NA
Ctaxi_contig_68872|comp37144_c2_seq5	-6.65991676	4.472318508	4.87E-48	6.58E-45	NA	NA	NA	NA	NA
Ctaxi_contig_22423|comp33663_c1_seq1	-6.644476619	3.529752259	5.26E-35	1.91E-32	NA	NA	NA	NA	NA
Ctaxi_contig_19232|comp33178_c0_seq2	-6.619997842	5.468113681	5.58E-54	1.11E-50	NA	NA	NA	NA	NA
Ctaxi_contig_42082|comp35612_c2_seq8	-6.611692954	0.810548461	2.27E-05	0.000206441	NA	NA	NA	NA	NA
Ctaxi_contig_66368|comp37044_c5_seq15	-6.589928758	1.795011725	2.06E-19	1.82E-17	NA	NA	NA	NA	NA
Ctaxi_contig_15571|comp32576_c1_seq14	-6.575808754	2.389846787	6.58E-21	6.76E-19	signal recognition particle 54 kda protein 2-like	gi|552822274|ref|XP_005846072.1|hypothetical protein CHLNCDRAFT_31879 [Chlorella variabilis] >gi|307105722|gb|EFN53970.1| hypothetical protein CHLNCDRAFT_31879 [Chlorella variabilis]	AT1G48900.2		" Signal recognition particle, SRP54 subunit protein "
Ctaxi_contig_46175|comp35881_c1_seq1	-6.572865735	0.695426076	8.93E-07	1.19E-05	NA	NA	NA	NA	NA
Ctaxi_contig_21077|comp33458_c1_seq2	-6.571287544	8.368509056	2.28E-34	8.02E-32	NA	NA	NA	NA	NA
Ctaxi_contig_52151|comp36271_c4_seq1	-6.551994765	2.835380263	6.70E-32	2.02E-29	chymotrypsin-like elastase family member 1-like	gi|5441865|dbj|BAA82368.1|elastase 2 precursor [Paralichthys olivaceus]	NA	NA	NA
Ctaxi_contig_15655|comp32590_c2_seq1	-6.495568925	0.726744838	9.54E-07	1.26E-05	NA	NA	NA	NA	NA
Ctaxi_contig_27582|comp34269_c1_seq3	-6.491082173	0.678023223	7.27E-07	9.91E-06	NA	NA	NA	NA	NA
Ctaxi_contig_22429|comp33663_c1_seq7	-6.475315495	4.341950848	9.37E-40	5.28E-37	NA	NA	NA	NA	NA
Ctaxi_contig_66361|comp37044_c5_seq8	-6.425453422	0.648130857	1.36E-06	1.74E-05	NA	NA	NA	NA	NA
Ctaxi_contig_26563|comp34158_c2_seq1	-6.424170397	1.656024739	8.56E-17	5.56E-15	NA	NA	NA	NA	NA
Ctaxi_contig_51033|comp36212_c1_seq3	-6.403626641	9.971261646	7.58E-41	4.58E-38	NA	NA	NA	NA	NA
Ctaxi_contig_35939|comp35103_c1_seq3	-6.398871177	0.597450428	4.33E-10	1.15E-08	NA	NA	NA	NA	NA
Ctaxi_contig_47529|comp35978_c1_seq1	-6.392762192	7.510283679	2.67E-83	9.03E-79	NA	NA	NA	NA	NA
Ctaxi_contig_10613|comp31450_c0_seq6	-6.357483778	0.418055133	0.000763153	0.004212746	hypothetical protein CHLNCDRAFT_138128	gi|552846360|ref|XP_005851600.1|hypothetical protein CHLNCDRAFT_138128 [Chlorella variabilis] >gi|307111263|gb|EFN59498.1| hypothetical protein CHLNCDRAFT_138128 [Chlorella variabilis]	NA	NA	NA
Ctaxi_contig_55805|comp36492_c0_seq15	-6.33624704	0.552846665	2.87E-09	6.51E-08	NA	NA	NA	NA	NA
Ctaxi_contig_9136|comp30977_c0_seq1	-6.325203397	0.555433231	0.002579221	0.011541584	elongation factor-1 alpha	"gi|387165849|gb|AFJ64387.1|elongation factor 1 alpha, partial [Polymastia tenax]"	AT5G60390.3		 GTP binding Elongation factor Tu family protein 
Ctaxi_contig_47532|comp35978_c5_seq1	-6.324861817	6.765050474	4.75E-51	8.04E-48	NA	NA	NA	NA	NA
Ctaxi_contig_44611|comp35784_c1_seq1	-6.294319489	0.544707914	0.000129937	0.000937373	NA	NA	NA	NA	NA
Ctaxi_contig_66351|comp37044_c2_seq1	-6.290866509	3.645477287	1.24E-42	9.09E-40	adhesin-like protein	gi|148643646|ref|YP_001274159.1|adhesin-like protein [Methanobrevibacter smithii ATCC 35061] >gi|500589555|ref|WP_011954610.1| adhesin-like protein [Methanobrevibacter smithii] >gi|148552663|gb|ABQ87791.1| adhesin-like protein [Methanobrevibacter smithii ATCC 35061]	NA	NA	NA
Ctaxi_contig_22425|comp33663_c1_seq3	-6.286553481	3.19754818	1.75E-26	3.34E-24	NA	NA	NA	NA	NA
Ctaxi_contig_50510|comp36180_c0_seq4	-6.284866043	0.430708532	0.000100315	0.000748393	125 kda kinesin-related	gi|462403757|gb|EMJ09314.1|hypothetical protein PRUPE_ppa000688mg [Prunus persica]	AT2G28620.1		 P-loop containing nucleoside triphosphate hydrolases superfamily protein 
Ctaxi_contig_55803|comp36492_c0_seq13	-6.277197673	0.522529609	3.81E-09	8.43E-08	NA	NA	NA	NA	NA
Ctaxi_contig_16435|comp32723_c1_seq1	-6.276299145	5.037950069	3.54E-50	5.70E-47	peptidase s1 and s6 chymotrypsin hap	gi|566021247|gb|ETI44158.1|hypothetical protein F443_11118 [Phytophthora parasitica P1569]	NA	NA	NA
Ctaxi_contig_66364|comp37044_c5_seq11	-6.267882673	2.92568045	4.40E-34	1.54E-31	NA	NA	NA	NA	NA
Ctaxi_contig_51039|comp36212_c1_seq9	-6.265279613	7.901860818	2.69E-77	4.55E-73	NA	NA	NA	NA	NA
Ctaxi_contig_51035|comp36212_c1_seq5	-6.255896879	10.1187778	1.67E-62	5.65E-59	cysteine-rich membrane protein 2	gi|514486655|gb|EFW39520.2|hypothetical protein CAOG_00045 [Capsaspora owczarzaki ATCC 30864]	NA	NA	NA
Ctaxi_contig_60228|comp36747_c4_seq4	-6.220796622	1.41935669	2.68E-05	0.000238152	NA	NA	NA	NA	NA
Ctaxi_contig_22428|comp33663_c1_seq6	-6.219996375	4.641292075	3.12E-47	3.64E-44	NA	NA	NA	NA	NA
Ctaxi_contig_52024|comp36264_c1_seq1	-6.172940043	0.506476566	5.73E-05	0.000462378	rna-binding protein	gi|302767986|ref|XP_002967413.1|hypothetical protein SELMODRAFT_86884 [Selaginella moellendorffii] >gi|300165404|gb|EFJ32012.1| hypothetical protein SELMODRAFT_86884 [Selaginella moellendorffii]	AT1G53120.1		 RNA-binding S4 domain-containing protein 
Ctaxi_contig_58960|comp36678_c1_seq13	-6.144487341	0.409920059	7.89E-09	1.64E-07	u3 small nucleolar rna-associated	"gi|545370913|ref|XP_005650061.1|WD40 repeat-like protein, partial [Coccomyxa subellipsoidea C-169] >gi|384252040|gb|EIE25517.1| WD40 repeat-like protein, partial [Coccomyxa subellipsoidea C-169]"	AT5G16750.1	TOZ	 Transducin family protein / WD-40 repeat family protein 
Ctaxi_contig_59427|comp36700_c0_seq18	-6.142728808	0.464710915	1.89E-05	0.000176333	NA	NA	NA	NA	NA
Ctaxi_contig_66372|comp37044_c7_seq3	-6.132406567	1.452241548	1.40E-13	6.30E-12	NA	NA	NA	NA	NA
Ctaxi_contig_24963|comp33999_c0_seq2	-6.117015631	0.409016594	0.00344759	0.014599374	von willebrand factor type a domain-containing protein	gi|552840911|ref|XP_005850175.1|hypothetical protein CHLNCDRAFT_142359 [Chlorella variabilis] >gi|307109836|gb|EFN58073.1| hypothetical protein CHLNCDRAFT_142359 [Chlorella variabilis]	NA	NA	NA
Ctaxi_contig_35937|comp35103_c1_seq1	-6.100817046	0.400385117	3.03E-08	5.63E-07	adhesin-like protein	gi|288561299|ref|YP_003424785.1|adhesin-like protein [Methanobrevibacter ruminantium M1] >gi|502721857|ref|WP_012956841.1| adhesin-like protein [Methanobrevibacter ruminantium] >gi|288544009|gb|ADC47893.1| adhesin-like protein [Methanobrevibacter ruminantium M1]	NA	NA	NA
Ctaxi_contig_15569|comp32576_c1_seq12	-6.087160382	0.379044136	3.33E-08	6.11E-07	signal recognition particle 54 kda protein 2-like	gi|125552939|gb|EAY98648.1|hypothetical protein OsI_20572 [Oryza sativa Indica Group]	AT1G48900.1		" Signal recognition particle, SRP54 subunit protein "
Ctaxi_contig_51040|comp36212_c1_seq10	-6.064258546	8.227562535	7.79E-52	1.39E-48	NA	NA	NA	NA	NA
Ctaxi_contig_66370|comp37044_c7_seq1	-6.04502373	1.324067167	4.57E-15	2.48E-13	NA	NA	NA	NA	NA
Ctaxi_contig_71558|comp37254_c3_seq94	-6.01573811	0.331696527	0.000126797	0.000917814	flagellar inner arm dynein 1 heavy chain alpha	"gi|30580468|sp|Q9SMH3.1|DYH1A_CHLRERecName: Full=Dynein-1-alpha heavy chain, flagellar inner arm I1 complex; AltName: Full=1-alpha DHC; AltName: Full=Dynein-1, subspecies f >gi|5931718|emb|CAB56598.1| 1-alpha dynein heavy chain [Chlamydomonas reinhardtii]"	NA	NA	NA
Ctaxi_contig_20549|comp33396_c2_seq1	-6.002489908	0.348513663	1.14E-05	0.000113676	NA	NA	NA	NA	NA
Ctaxi_contig_24900|comp33992_c0_seq6	-5.98601151	0.42250003	0.000815707	0.004437948	mrna (n6-adenosine)-methyltransferase	gi|528319512|gb|EPY54086.1|mRNA (N6-adenosine)-methyltransferase [Schizosaccharomyces cryophilus OY26]	AT1G19340.1		 Methyltransferase MT-A70 family protein 
Ctaxi_contig_9432|comp31085_c0_seq1	-5.959389989	0.302845387	0.004183163	0.017114228	non-muscle -like	"gi|221122242|ref|XP_002154462.1|PREDICTED: actin, non-muscle 6.2-like [Hydra vulgaris] >gi|113296|sp|P17126.1|ACT_HYDAT RecName: Full=Actin, non-muscle 6.2 >gi|159254|gb|AAA29205.1| actin [Hydra vulgaris]"	AT3G12110.1	ACT11	 actin-11 
Ctaxi_contig_44153|comp35760_c2_seq2	-5.956164077	0.323705722	0.003967591	0.016392912	NA	NA	NA	NA	NA
Ctaxi_contig_66366|comp37044_c5_seq13	-5.947922328	2.595861318	5.58E-24	7.97E-22	NA	NA	NA	NA	NA
Ctaxi_contig_34506|comp34965_c1_seq1	-5.947546221	0.249952889	0.00017579	0.00121746	NA	NA	NA	NA	NA
Ctaxi_contig_51031|comp36212_c1_seq1	-5.934899857	10.9722139	2.55E-59	6.64E-56	NA	NA	NA	NA	NA
Ctaxi_contig_40799|comp35533_c4_seq7	-5.924512108	0.333905647	0.000216477	0.001456302	wd sam and u-box domain-containing protein 1	gi|470381072|ref|XP_004333752.1|Ubox domain containing protein [Acanthamoeba castellanii str. Neff] >gi|440790456|gb|ELR11739.1| Ubox domain containing protein [Acanthamoeba castellanii str. Neff]	AT2G19410.1		 U-box domain-containing protein kinase family protein 
Ctaxi_contig_53214|comp36339_c0_seq1	-5.867356905	0.197093681	0.000248772	0.00163772	complete clone: rafl24-09-	gi|302847291|ref|XP_002955180.1|hypothetical protein VOLCADRAFT_121395 [Volvox carteri f. nagariensis] >gi|300259472|gb|EFJ43699.1| hypothetical protein VOLCADRAFT_121395 [Volvox carteri f. nagariensis]	AT2G23470.1	RUS4	" Protein of unknown function, DUF647 "
Ctaxi_contig_51048|comp36212_c3_seq6	-5.855176236	7.408297681	2.95E-65	1.42E-61	NA	NA	NA	NA	NA
Ctaxi_contig_68873|comp37144_c3_seq1	-5.842671312	4.641058082	8.75E-45	7.99E-42	NA	NA	NA	NA	NA
Ctaxi_contig_28958|comp34432_c2_seq3	-5.839149512	0.2372664	0.000257282	0.001685216	ankyrin repeat protein	gi|512187799|gb|EPE03575.1|ankyrin repeat protein [Ophiostoma piceae UAMH 11346]	AT2G03430.1		 Ankyrin repeat family protein 
Ctaxi_contig_44217|comp35760_c2_seq66	-5.817590055	6.623671064	8.04E-49	1.18E-45	calcium-binding and coiled-coil domain-containing protein 2	gi|402169573|ref|NP_001257947.1|calcium-binding and coiled-coil domain-containing protein 2 [Mus musculus] >gi|162416032|sp|A2A6M5.1|CACO2_MOUSE RecName: Full=Calcium-binding and coiled-coil domain-containing protein 2; AltName: Full=Nuclear domain 10 protein NDP52; Short=Nuclear domain 10 protein 52	NA	NA	NA
Ctaxi_contig_57099|comp36574_c1_seq2	-5.810976442	6.926830931	2.94E-65	1.42E-61	NA	NA	NA	NA	NA
Ctaxi_contig_52115|comp36271_c2_seq5	-5.794269943	4.612201395	3.81E-57	8.58E-54	ankyrin repeat protein	"gi|123437955|ref|XP_001309767.1|ankyrin repeat protein [Trichomonas vaginalis G3] >gi|121891508|gb|EAX96837.1| ankyrin repeat protein, putative [Trichomonas vaginalis G3]"	AT2G03430.1		 Ankyrin repeat family protein 
Ctaxi_contig_57108|comp36574_c5_seq1	-5.78488084	5.492432863	1.35E-47	1.63E-44	NA	NA	NA	NA	NA
Ctaxi_contig_47536|comp35978_c5_seq5	-5.77769719	3.41178611	6.42E-26	1.15E-23	NA	NA	NA	NA	NA
Ctaxi_contig_51505|comp36242_c2_seq14	-5.734529628	0.158645598	0.005896061	0.022632577	lysosomal alpha-n-acetyl glucosaminidase	gi|545359315|ref|XP_005645139.1|hypothetical protein COCSUDRAFT_37819 [Coccomyxa subellipsoidea C-169] >gi|384247107|gb|EIE20595.1| hypothetical protein COCSUDRAFT_37819 [Coccomyxa subellipsoidea C-169]	AT5G13690.1	"CYL1,NAGLU"	 alpha-N-acetylglucosaminidase family / NAGLU family 
Ctaxi_contig_57741|comp36612_c1_seq14	-5.733752659	0.308810071	0.004962358	0.019699145	pyridoxal phosphate	gi|545366942|ref|XP_005648341.1|hypothetical protein COCSUDRAFT_41939 [Coccomyxa subellipsoidea C-169] >gi|384250317|gb|EIE23797.1| hypothetical protein COCSUDRAFT_41939 [Coccomyxa subellipsoidea C-169]	AT4G29530.1		 Pyridoxal phosphate phosphatase-related protein 
Ctaxi_contig_71467|comp37254_c3_seq3	-5.691047316	0.153249437	0.005981728	0.022917195	dynein heavy chain axonemal	"gi|30580468|sp|Q9SMH3.1|DYH1A_CHLRERecName: Full=Dynein-1-alpha heavy chain, flagellar inner arm I1 complex; AltName: Full=1-alpha DHC; AltName: Full=Dynein-1, subspecies f >gi|5931718|emb|CAB56598.1| 1-alpha dynein heavy chain [Chlamydomonas reinhardtii]"	NA	NA	NA
Ctaxi_contig_4541|comp25876_c0_seq1	-5.630142521	1.982666245	2.15E-18	1.65E-16	NA	NA	NA	NA	NA
Ctaxi_contig_13451|comp32163_c3_seq1	-5.620346	6.459769643	5.22E-48	6.78E-45	NA	NA	NA	NA	NA
Ctaxi_contig_13455|comp32163_c4_seq4	-5.609143223	6.661839016	2.76E-49	4.24E-46	NA	NA	NA	NA	NA
Ctaxi_contig_44239|comp35760_c2_seq88	-5.606496978	9.068088519	2.78E-26	5.22E-24	calcium-binding and coiled-coil domain-containing protein 2	gi|402169573|ref|NP_001257947.1|calcium-binding and coiled-coil domain-containing protein 2 [Mus musculus] >gi|162416032|sp|A2A6M5.1|CACO2_MOUSE RecName: Full=Calcium-binding and coiled-coil domain-containing protein 2; AltName: Full=Nuclear domain 10 protein NDP52; Short=Nuclear domain 10 protein 52	NA	NA	NA
Ctaxi_contig_52123|comp36271_c2_seq13	-5.590196067	3.873002529	1.65E-42	1.19E-39	cd4-specific ankyrin repeat protein	"gi|384569036|gb|AFI09263.1|LmrCD-specific DARPin, partial [synthetic construct]"	AT5G12320.1		 ankyrin repeat family protein 
Ctaxi_contig_16437|comp32723_c1_seq3	-5.590129242	2.306732051	1.33E-17	9.23E-16	NA	NA	NA	NA	NA
Ctaxi_contig_66352|comp37044_c4_seq1	-5.578754674	2.543715378	1.42E-22	1.76E-20	zinc finger transcription factor	gi|159484052|ref|XP_001700074.1|predicted protein [Chlamydomonas reinhardtii] >gi|158272570|gb|EDO98368.1| predicted protein [Chlamydomonas reinhardtii]	NA	NA	NA
Ctaxi_contig_51561|comp36242_c2_seq70	-5.532690075	0.71527878	0.000739624	0.004105139	alpha-n-acetylglucosaminidase-like	gi|545359315|ref|XP_005645139.1|hypothetical protein COCSUDRAFT_37819 [Coccomyxa subellipsoidea C-169] >gi|384247107|gb|EIE20595.1| hypothetical protein COCSUDRAFT_37819 [Coccomyxa subellipsoidea C-169]	AT5G13690.1	"CYL1,NAGLU"	 alpha-N-acetylglucosaminidase family / NAGLU family 
Ctaxi_contig_19672|comp33244_c0_seq4	-5.511326595	8.577477343	2.51E-39	1.33E-36	NA	NA	NA	NA	NA
Ctaxi_contig_66376|comp37044_c8_seq3	-5.416979202	2.613084087	1.20E-24	1.84E-22	NA	NA	NA	NA	NA
Ctaxi_contig_52118|comp36271_c2_seq8	-5.381707171	1.339255511	6.19E-12	2.23E-10	ankyrin repeat-containing protein	"gi|157106389|ref|XP_001649301.1|ankyrin 2,3/unc44 [Aedes aegypti] >gi|108868849|gb|EAT33074.1| AAEL014668-PA, partial [Aedes aegypti]"	AT5G53470.1	"ACBP1,ACBP"	 acyl-CoA binding protein 1 
Ctaxi_contig_67401|comp37090_c0_seq33	-5.356698351	0.650193185	0.003238674	0.013863984	pentatricopeptide repeat-containing protein at5g02860-like	gi|159463546|ref|XP_001690003.1|predicted protein [Chlamydomonas reinhardtii] >gi|158283991|gb|EDP09741.1| predicted protein [Chlamydomonas reinhardtii]	AT2G31400.1	GUN1	 genomes uncoupled 1 
Ctaxi_contig_66353|comp37044_c4_seq2	-5.341406249	2.275403951	4.23E-20	3.99E-18	NA	NA	NA	NA	NA
Ctaxi_contig_66365|comp37044_c5_seq12	-5.332043566	1.330430203	1.57E-12	6.22E-11	lpxtg-motif cell wall anchor domain protein	gi|493613848|ref|WP_006566129.1|hypothetical protein [Anaerostipes caccae] >gi|167654442|gb|EDR98571.1| LPXTG-motif cell wall anchor domain protein [Anaerostipes caccae DSM 14662]	NA	NA	NA
Ctaxi_contig_15562|comp32576_c1_seq5	-5.303457806	3.018093443	4.26E-23	5.54E-21	NA	NA	NA	NA	NA
Ctaxi_contig_20292|comp33345_c1_seq1	-5.302122723	8.03144874	3.74E-68	3.17E-64	NA	NA	NA	NA	NA
Ctaxi_contig_29525|comp34492_c0_seq5	-5.275518379	1.945406083	3.55E-19	3.03E-17	serine protease inhibitor dipetalogastin	gi|61105830|gb|AAX38588.1|serine protease inhibitor [Argopecten irradians]	NA	NA	NA
Ctaxi_contig_48049|comp36014_c0_seq9	-5.225410163	4.159711735	4.12E-46	4.22E-43	NA	NA	NA	NA	NA
Ctaxi_contig_14382|comp32355_c0_seq5	-5.212880034	2.821535579	2.33E-21	2.57E-19	NA	NA	NA	NA	NA
Ctaxi_contig_10879|comp31534_c0_seq1	-5.210628078	7.12911776	7.58E-33	2.42E-30	NA	NA	NA	NA	NA
Ctaxi_contig_22431|comp33663_c1_seq9	-5.207631561	0.706125413	0.000111521	0.000820054	NA	NA	NA	NA	NA
Ctaxi_contig_42085|comp35612_c2_seq11	-5.205129538	3.75485753	2.09E-19	1.84E-17	NA	NA	NA	NA	NA
Ctaxi_contig_10881|comp31534_c0_seq3	-5.172747363	5.547327867	2.28E-39	1.25E-36	NA	NA	NA	NA	NA
Ctaxi_contig_52139|comp36271_c2_seq29	-5.154653864	3.250397058	2.33E-33	7.72E-31	ankyrin repeat protein	"gi|123437955|ref|XP_001309767.1|ankyrin repeat protein [Trichomonas vaginalis G3] >gi|121891508|gb|EAX96837.1| ankyrin repeat protein, putative [Trichomonas vaginalis G3]"	AT4G19150.1		 Ankyrin repeat family protein 
Ctaxi_contig_28358|comp34365_c0_seq4	-5.120269156	3.877523338	5.05E-37	2.28E-34	NA	NA	NA	NA	NA
Ctaxi_contig_66355|comp37044_c5_seq2	-5.096417588	2.636420157	1.61E-21	1.81E-19	polymorphic outer membrane protein	"gi|489091084|ref|WP_003000979.1|outer membrane protein, partial [Sphingobacterium spiritivorum] >gi|300761406|gb|EFK58228.1| polymorphic outer membrane protein repeat (3 repeats), partial [Sphingobacterium spiritivorum ATCC 33861]"	NA	NA	NA
Ctaxi_contig_32980|comp34835_c1_seq1	-5.061992639	0.605167069	1.06E-06	1.39E-05	NA	NA	NA	NA	NA
Ctaxi_contig_66383|comp37044_c9_seq1	-5.021485106	2.757312907	1.22E-22	1.52E-20	NA	NA	NA	NA	NA
Ctaxi_contig_44210|comp35760_c2_seq59	-4.994577188	5.184931346	2.43E-37	1.11E-34	calcium-binding and coiled-coil domain-containing protein 2	gi|402169573|ref|NP_001257947.1|calcium-binding and coiled-coil domain-containing protein 2 [Mus musculus] >gi|162416032|sp|A2A6M5.1|CACO2_MOUSE RecName: Full=Calcium-binding and coiled-coil domain-containing protein 2; AltName: Full=Nuclear domain 10 protein NDP52; Short=Nuclear domain 10 protein 52	NA	NA	NA
Ctaxi_contig_58294|comp36643_c4_seq2	-4.958378453	1.005920964	1.56E-11	5.29E-10	NA	NA	NA	NA	NA
Ctaxi_contig_14379|comp32355_c0_seq2	-4.943739191	3.740562113	2.76E-26	5.22E-24	NA	NA	NA	NA	NA
Ctaxi_contig_39949|comp35458_c1_seq1	-4.92682583	5.070658267	1.83E-27	3.81E-25	tetrapyrrole-binding chloroplastic-like	gi|302841623|ref|XP_002952356.1|hypothetical protein VOLCADRAFT_75357 [Volvox carteri f. nagariensis] >gi|300262292|gb|EFJ46499.1| hypothetical protein VOLCADRAFT_75357 [Volvox carteri f. nagariensis]	AT3G59400.1	GUN4	 enzyme binding;tetrapyrrole binding 
Ctaxi_contig_20290|comp33345_c0_seq1	-4.906067359	9.034542473	7.67E-44	6.32E-41	NA	NA	NA	NA	NA
Ctaxi_contig_69752|comp37178_c2_seq16	-4.889642469	4.733728691	0.000500696	0.002958163	kinase-like protein	gi|545376523|ref|XP_005652342.1|kinase-like protein [Coccomyxa subellipsoidea C-169] >gi|384254324|gb|EIE27798.1| kinase-like protein [Coccomyxa subellipsoidea C-169]	AT1G13350.1		 Protein kinase superfamily protein 
Ctaxi_contig_69746|comp37178_c2_seq10	-4.888567584	3.87127055	0.000200572	0.001363131	kinase-like protein	gi|545376523|ref|XP_005652342.1|kinase-like protein [Coccomyxa subellipsoidea C-169] >gi|384254324|gb|EIE27798.1| kinase-like protein [Coccomyxa subellipsoidea C-169]	AT1G13350.1		 Protein kinase superfamily protein 
Ctaxi_contig_39340|comp35405_c1_seq1	-4.878603862	4.449172752	7.12E-43	5.48E-40	NA	NA	NA	NA	NA
Ctaxi_contig_19669|comp33244_c0_seq1	-4.878356911	8.535638662	2.01E-43	1.62E-40	NA	NA	NA	NA	NA
Ctaxi_contig_44234|comp35760_c2_seq83	-4.742998886	7.330866983	4.92E-25	7.85E-23	calcium-binding and coiled-coil domain-containing protein 2	gi|402169573|ref|NP_001257947.1|calcium-binding and coiled-coil domain-containing protein 2 [Mus musculus] >gi|162416032|sp|A2A6M5.1|CACO2_MOUSE RecName: Full=Calcium-binding and coiled-coil domain-containing protein 2; AltName: Full=Nuclear domain 10 protein NDP52; Short=Nuclear domain 10 protein 52	NA	NA	NA
Ctaxi_contig_28730|comp34406_c1_seq1	-4.738546045	3.369272015	7.94E-24	1.10E-21	NA	NA	NA	NA	NA
Ctaxi_contig_38411|comp35320_c1_seq4	-4.726974251	0.347134339	0.000810056	0.004411347	copine-domain-containing protein	gi|545368087|ref|XP_005648833.1|Copine-domain-containing protein [Coccomyxa subellipsoidea C-169] >gi|384250810|gb|EIE24289.1| Copine-domain-containing protein [Coccomyxa subellipsoidea C-169]	AT1G67800.4		 Copine (Calcium-dependent phospholipid-binding protein) family 
Ctaxi_contig_66371|comp37044_c7_seq2	-4.726060943	0.348043629	8.66E-06	8.87E-05	NA	NA	NA	NA	NA
Ctaxi_contig_46157|comp35880_c1_seq6	-4.722439346	1.46412487	5.16E-12	1.90E-10	NA	NA	NA	NA	NA
Ctaxi_contig_34861|comp34997_c0_seq5	-4.706922968	1.730050336	5.73E-13	2.41E-11	NA	NA	NA	NA	NA
Ctaxi_contig_15083|comp32494_c1_seq1	-4.705298948	0.355475365	1.41E-06	1.79E-05	NA	NA	NA	NA	NA
Ctaxi_contig_22723|comp33703_c5_seq1	-4.703418141	3.447279241	1.51E-32	4.74E-30	NA	NA	NA	NA	NA
Ctaxi_contig_55800|comp36492_c0_seq10	-4.686917603	2.653066321	5.65E-25	8.80E-23	flagellar associated protein	gi|302853934|ref|XP_002958479.1|hypothetical protein VOLCADRAFT_108142 [Volvox carteri f. nagariensis] >gi|300256207|gb|EFJ40479.1| hypothetical protein VOLCADRAFT_108142 [Volvox carteri f. nagariensis]	NA	NA	NA
Ctaxi_contig_10880|comp31534_c0_seq2	-4.683948986	5.650280009	2.30E-35	8.82E-33	NA	NA	NA	NA	NA
Ctaxi_contig_48446|comp36038_c3_seq2	-4.681630119	0.301401019	0.001366503	0.006841215	hypothetical protein VOLCADRAFT_115928	gi|302829915|ref|XP_002946524.1|hypothetical protein VOLCADRAFT_115928 [Volvox carteri f. nagariensis] >gi|300268270|gb|EFJ52451.1| hypothetical protein VOLCADRAFT_115928 [Volvox carteri f. nagariensis]	NA	NA	NA
Ctaxi_contig_66369|comp37044_c5_seq16	-4.629330917	0.783908215	5.90E-09	1.25E-07	NA	NA	NA	NA	NA
Ctaxi_contig_13689|comp32204_c2_seq1	-4.605088027	3.256662169	2.05E-29	5.21E-27	NA	NA	NA	NA	NA
Ctaxi_contig_2622|comp16599_c0_seq1	-4.590818229	0.244439882	0.014326927	0.046320077	heat shock cognate 70	gi|451173139|gb|AGF33487.1|heat shock cognate 70 [Polyrhachis vicina]	AT3G12580.1	"HSP70,ATHSP70"	 heat shock protein 70 
Ctaxi_contig_37357|comp35229_c6_seq1	-4.565702188	0.272486622	5.72E-06	6.20E-05	polymorphic outer membrane protein	gi|490130761|ref|WP_004031143.1|hypothetical protein [Methanobacterium formicicum] >gi|407814635|gb|EKF85259.1| hypothetical protein A994_08881 [Methanobacterium formicicum DSM 3637]	NA	NA	NA
Ctaxi_contig_42072|comp35612_c0_seq2	-4.5638642	4.698034758	7.23E-48	9.05E-45	glycosyl hydrolase family chitinase	gi|269925479|ref|YP_003322102.1|hypothetical protein Tter_0358 [Thermobaculum terrenum ATCC BAA-798] >gi|502637825|ref|WP_012874315.1| hypothetical protein [Thermobaculum terrenum] >gi|269789139|gb|ACZ41280.1| hypothetical protein Tter_0358 [Thermobaculum terrenum ATCC BAA-798]	NA	NA	NA
Ctaxi_contig_56|comp1857_c0_seq1	-4.534096038	0.69569037	2.11E-09	4.92E-08	NA	NA	NA	NA	NA
Ctaxi_contig_42078|comp35612_c2_seq4	-4.529737207	3.047448082	1.32E-12	5.28E-11	NA	NA	NA	NA	NA
Ctaxi_contig_42079|comp35612_c2_seq5	-4.49528546	1.630583113	2.94E-09	6.67E-08	NA	NA	NA	NA	NA
Ctaxi_contig_22130|comp33622_c0_seq2	-4.475937058	1.009931289	7.66E-06	7.98E-05	NA	NA	NA	NA	NA
Ctaxi_contig_35941|comp35103_c1_seq5	-4.473082542	0.19298103	9.45E-06	9.58E-05	NA	NA	NA	NA	NA
Ctaxi_contig_70289|comp37201_c0_seq1	-4.469610826	3.040009477	3.42E-07	5.06E-06	exosome complex component rrp45-like	gi|551503163|ref|XP_005803123.1|PREDICTED: exosome complex component RRP45-like [Xiphophorus maculatus]	AT3G12990.3	RRP45a	 ribonuclease PH45A 
Ctaxi_contig_35938|comp35103_c1_seq2	-4.462658152	0.161100064	9.43E-07	1.25E-05	NA	NA	NA	NA	NA
Ctaxi_contig_6336|comp29103_c0_seq1	-4.451239106	1.713477929	4.68E-13	1.99E-11	NA	NA	NA	NA	NA
Ctaxi_contig_34564|comp34972_c1_seq4	-4.450893169	0.156612237	0.000151681	0.001073131	predicted protein	gi|159463710|ref|XP_001690085.1|predicted protein [Chlamydomonas reinhardtii] >gi|158284073|gb|EDP09823.1| predicted protein [Chlamydomonas reinhardtii]	NA	NA	NA
Ctaxi_contig_19685|comp33249_c0_seq1	-4.390529793	5.845006546	3.28E-47	3.70E-44	NA	NA	NA	NA	NA
Ctaxi_contig_9015|comp30930_c0_seq1	-4.387587504	1.456392003	1.42E-10	4.08E-09	NA	NA	NA	NA	NA
Ctaxi_contig_55806|comp36492_c0_seq16	-4.376127401	0.155307004	1.65E-05	0.00015685	NA	NA	NA	NA	NA
Ctaxi_contig_26766|comp34177_c3_seq5	-4.375738072	0.703610958	0.000956313	0.005080208	NA	NA	NA	NA	NA
Ctaxi_contig_58184|comp36637_c0_seq5	-4.367313863	2.321580725	1.07E-15	6.28E-14	nadph oxidase 5	"gi|291222156|ref|XP_002731084.1|PREDICTED: NADPH oxidase, EF-hand calcium binding domain 5-like [Saccoglossus kowalevskii]"	NA	NA	NA
Ctaxi_contig_48052|comp36015_c0_seq1	-4.349005621	4.951609388	8.79E-41	5.12E-38	protein	gi|552832022|ref|XP_005848250.1|hypothetical protein CHLNCDRAFT_51790 [Chlorella variabilis] >gi|307107907|gb|EFN56148.1| hypothetical protein CHLNCDRAFT_51790 [Chlorella variabilis]	AT2G37220.1		 RNA-binding (RRM/RBD/RNP motifs) family protein 
Ctaxi_contig_37297|comp35225_c1_seq4	-4.34890767	0.143860904	0.001443009	0.007146709	mitogen-activated protein kinase-binding protein 1-like	gi|168008134|ref|XP_001756762.1|predicted protein [Physcomitrella patens] >gi|162692000|gb|EDQ78359.1| predicted protein [Physcomitrella patens]	AT5G16750.1	TOZ	 Transducin family protein / WD-40 repeat family protein 
Ctaxi_contig_37296|comp35225_c1_seq3	-4.348907662	0.143860904	0.001442661	0.007146317	mitogen-activated protein kinase-binding protein 1-like	gi|168008134|ref|XP_001756762.1|predicted protein [Physcomitrella patens] >gi|162692000|gb|EDQ78359.1| predicted protein [Physcomitrella patens]	AT5G16750.1	TOZ	 Transducin family protein / WD-40 repeat family protein 
Ctaxi_contig_20063|comp33315_c0_seq4	-4.335079164	2.847134907	1.29E-05	0.000126577	NA	NA	NA	NA	NA
Ctaxi_contig_13688|comp32204_c1_seq1	-4.305214807	2.067627805	2.30E-18	1.75E-16	NA	NA	NA	NA	NA
Ctaxi_contig_28199|comp34343_c4_seq6	-4.295145453	2.401872312	3.19E-19	2.73E-17	NA	NA	NA	NA	NA
Ctaxi_contig_13687|comp32204_c0_seq1	-4.233875041	4.77407641	2.73E-35	1.04E-32	NA	NA	NA	NA	NA
Ctaxi_contig_40385|comp35499_c1_seq1	-4.228286208	0.149049964	0.006739029	0.025246536	polymorphic outer membrane protein	gi|428217724|ref|YP_007102189.1|polymorphic outer membrane protein [Pseudanabaena sp. PCC 7367] >gi|504977628|ref|WP_015164730.1| polymorphic outer membrane protein [Pseudanabaena sp. PCC 7367] >gi|427989506|gb|AFY69761.1| polymorphic outer membrane protein [Pseudanabaena sp. PCC 7367]	NA	NA	NA
Ctaxi_contig_15044|comp32484_c1_seq2	-4.228258494	0.493239759	0.008293543	0.029853223	NA	NA	NA	NA	NA
Ctaxi_contig_47828|comp35999_c0_seq2	-4.226756954	5.904019071	1.73E-42	1.22E-39	NA	NA	NA	NA	NA
Ctaxi_contig_52386|comp36287_c1_seq9	-4.2025183	0.190986481	0.007407639	0.027220638	NA	NA	NA	NA	NA
Ctaxi_contig_28960|comp34432_c2_seq5	-4.176368448	1.06641018	3.25E-10	8.77E-09	NA	NA	NA	NA	NA
Ctaxi_contig_39235|comp35395_c1_seq1	-4.142222778	1.245519675	1.81E-11	6.04E-10	inosine-uridine preferring nucleoside hydrolase family protein	gi|545366372|ref|XP_005648085.1|putative tRNA synthetase [Coccomyxa subellipsoidea C-169] >gi|384250061|gb|EIE23541.1| putative tRNA synthetase [Coccomyxa subellipsoidea C-169]	NA	NA	NA
Ctaxi_contig_64312|comp36962_c1_seq9	-4.140352081	2.658344215	0.000536341	0.003143496	splicing component of the u5 snrnp and of the spliceosome	"gi|159462482|ref|XP_001689471.1|splicing factor, component of the U5 snRNP and of the spliceosome [Chlamydomonas reinhardtii] >gi|158283459|gb|EDP09209.1| splicing factor, component of the U5 snRNP and of the spliceosome [Chlamydomonas reinhardtii]"	AT1G80070.1	"SUS2,EMB33,EMB177,EMB14"	 Pre-mRNA-processing-splicing factor 
Ctaxi_contig_58940|comp36677_c9_seq2	-4.131907573	5.90801826	5.95E-47	6.49E-44	NA	NA	NA	NA	NA
Ctaxi_contig_24424|comp33932_c0_seq1	-4.128162793	2.712846576	1.39E-13	6.26E-12	skin-specific protein 32	gi|390332549|ref|XP_796845.3|PREDICTED: uncharacterized protein LOC592216 [Strongylocentrotus purpuratus]	NA	NA	NA
Ctaxi_contig_64943|comp36991_c3_seq3	-4.120498683	6.713263711	1.14E-37	5.41E-35	NA	NA	NA	NA	NA
Ctaxi_contig_54458|comp36410_c4_seq9	-4.095987679	1.636878009	2.37E-11	7.76E-10	NA	NA	NA	NA	NA
Ctaxi_contig_37124|comp35209_c4_seq1	-4.071932701	4.910946027	1.45E-20	1.45E-18	NA	NA	NA	NA	NA
Ctaxi_contig_67711|comp37097_c0_seq2	-4.04493744	1.617883193	0.005797957	0.022338255	serine threonine-protein kinase rio1	gi|198426506|ref|XP_002129851.1|PREDICTED: serine/threonine-protein kinase RIO1-like [Ciona intestinalis]	AT5G37350.2		 Serine/threonine-protein kinase Rio1 
Ctaxi_contig_71438|comp37253_c0_seq5	-4.043845076	5.242591455	3.54E-39	1.81E-36	hypothetical protein EMIHUDRAFT_197391	gi|551560691|ref|XP_005767244.1|hypothetical protein EMIHUDRAFT_197391 [Emiliania huxleyi CCMP1516] >gi|485617640|gb|EOD14815.1| hypothetical protein EMIHUDRAFT_197391 [Emiliania huxleyi CCMP1516]	NA	NA	NA
Ctaxi_contig_6454|comp29306_c1_seq3	-4.035671847	3.658145859	5.51E-22	6.40E-20	NA	NA	NA	NA	NA
Ctaxi_contig_59930|comp36727_c0_seq25	-4.031006345	1.714780185	0.000104679	0.000776838	NA	NA	NA	NA	NA
Ctaxi_contig_29521|comp34492_c0_seq1	-3.997763193	3.044145082	2.62E-23	3.44E-21	serine protease inhibitor dipetalogastin	gi|61105830|gb|AAX38588.1|serine protease inhibitor [Argopecten irradians]	NA	NA	NA
Ctaxi_contig_58186|comp36637_c3_seq1	-3.997370365	5.04762269	2.91E-35	1.10E-32	NA	NA	NA	NA	NA
Ctaxi_contig_25454|comp34049_c6_seq3	-3.995908313	0.634372102	3.15E-07	4.71E-06	p-loop containing nucleoside triphosphate hydrolase protein	gi|552808960|ref|XP_005842827.1|hypothetical protein CHLNCDRAFT_142571 [Chlorella variabilis] >gi|307102440|gb|EFN50715.1| hypothetical protein CHLNCDRAFT_142571 [Chlorella variabilis]	AT4G27420.1		 ABC-2 type transporter family protein 
Ctaxi_contig_9753|comp31199_c1_seq4	-3.992798433	6.268910481	2.88E-25	4.71E-23	NA	NA	NA	NA	NA
Ctaxi_contig_58942|comp36677_c9_seq4	-3.991578153	5.910977043	4.69E-41	2.97E-38	NA	NA	NA	NA	NA
Ctaxi_contig_58181|comp36637_c0_seq2	-3.982871389	2.912678659	3.19E-15	1.77E-13	nadph oxidase 5-like	"gi|291222156|ref|XP_002731084.1|PREDICTED: NADPH oxidase, EF-hand calcium binding domain 5-like [Saccoglossus kowalevskii]"	NA	NA	NA
Ctaxi_contig_58936|comp36677_c8_seq1	-3.979454258	1.793408825	7.33E-15	3.83E-13	NA	NA	NA	NA	NA
Ctaxi_contig_16866|comp32801_c0_seq7	-3.977746061	3.326968008	9.14E-18	6.45E-16	NA	NA	NA	NA	NA
Ctaxi_contig_21777|comp33573_c3_seq1	-3.975779136	7.725697217	7.13E-68	4.82E-64	NA	NA	NA	NA	NA
Ctaxi_contig_23381|comp33791_c0_seq1	-3.962845737	4.007910968	9.09E-32	2.67E-29	NA	NA	NA	NA	NA
Ctaxi_contig_58938|comp36677_c8_seq3	-3.956403392	5.996460868	1.21E-35	4.86E-33	NA	NA	NA	NA	NA
Ctaxi_contig_47840|comp35999_c6_seq2	-3.95477605	5.5647189	7.73E-46	7.69E-43	NA	NA	NA	NA	NA
Ctaxi_contig_28956|comp34432_c2_seq1	-3.948562873	2.774573271	5.19E-22	6.05E-20	chymotrypsin-like elastase family member 2a	gi|27807285|ref|NP_777139.1|chymotrypsin-like elastase family member 2A precursor [Bos taurus] >gi|2499857|sp|Q29461.1|CEL2A_BOVIN RecName: Full=Chymotrypsin-like elastase family member 2A; AltName: Full=Elastase II; AltName: Full=Elastase-2; AltName: Full=Elastase-2A; Flags: Precursor >gi|1310662|emb|CAA66231.1| preproelastase II [Bos taurus]	NA	NA	NA
Ctaxi_contig_69744|comp37178_c2_seq8	-3.946335823	3.058688589	0.001639557	0.007955674	kinase-like protein	gi|545376523|ref|XP_005652342.1|kinase-like protein [Coccomyxa subellipsoidea C-169] >gi|384254324|gb|EIE27798.1| kinase-like protein [Coccomyxa subellipsoidea C-169]	AT1G13350.1		 Protein kinase superfamily protein 
Ctaxi_contig_60004|comp36733_c0_seq1	-3.933831242	4.815526114	4.48E-35	1.65E-32	alpha-2-macroglobulin domain-containing protein	gi|159481760|ref|XP_001698946.1|hypothetical protein CHLREDRAFT_177538 [Chlamydomonas reinhardtii] >gi|158273438|gb|EDO99228.1| predicted protein [Chlamydomonas reinhardtii]	NA	NA	NA
Ctaxi_contig_21776|comp33573_c1_seq1	-3.920404829	6.628195318	2.48E-60	7.00E-57	NA	NA	NA	NA	NA
Ctaxi_contig_10188|comp31322_c0_seq3	-3.892595871	5.532660121	4.70E-36	1.91E-33	tyramine oxidase	gi|330917130|ref|XP_003297692.1|hypothetical protein PTT_08184 [Pyrenophora teres f. teres 0-1] >gi|311329489|gb|EFQ94214.1| hypothetical protein PTT_08184 [Pyrenophora teres f. teres 0-1]	AT4G12290.1		 Copper amine oxidase family protein 
Ctaxi_contig_16860|comp32801_c0_seq1	-3.868847548	5.905398278	5.52E-24	7.94E-22	NA	NA	NA	NA	NA
Ctaxi_contig_10186|comp31322_c0_seq1	-3.857494173	6.648943009	4.65E-36	1.91E-33	primary amine liver isozyme-like	gi|405966246|gb|EKC31553.1|Membrane primary amine oxidase [Crassostrea gigas]	NA	NA	NA
Ctaxi_contig_49246|comp36093_c1_seq1	-3.855048176	5.382301343	5.92E-32	1.81E-29	NA	NA	NA	NA	NA
Ctaxi_contig_20181|comp33334_c1_seq7	-3.851259141	1.566463088	2.45E-12	9.39E-11	NA	NA	NA	NA	NA
Ctaxi_contig_15575|comp32576_c1_seq18	-3.843280003	0.725651083	0.000407425	0.002494045	NA	NA	NA	NA	NA
Ctaxi_contig_28962|comp34432_c4_seq2	-3.835950672	2.327582184	1.46E-14	7.44E-13	ankyrin repeat containing	gi|512895287|ref|XP_004923636.1|PREDICTED: ankyrin-2-like [Bombyx mori]	AT5G12320.1		 ankyrin repeat family protein 
Ctaxi_contig_23185|comp33764_c5_seq1	-3.828178144	2.949547167	3.07E-25	4.99E-23	NA	NA	NA	NA	NA
Ctaxi_contig_63085|comp36895_c2_seq4	-3.819739484	5.959287601	8.07E-34	2.78E-31	NA	NA	NA	NA	NA
Ctaxi_contig_9750|comp31199_c1_seq1	-3.815084251	7.938905546	4.59E-25	7.36E-23	NA	NA	NA	NA	NA
Ctaxi_contig_47839|comp35999_c6_seq1	-3.806032832	6.38188626	1.30E-48	1.83E-45	NA	NA	NA	NA	NA
Ctaxi_contig_28521|comp34383_c0_seq8	-3.794258324	1.638945506	9.28E-11	2.75E-09	NA	NA	NA	NA	NA
Ctaxi_contig_67860|comp37103_c0_seq5	-3.789554716	6.617329316	1.02E-18	8.13E-17	mitochondrial protein	gi|302829725|ref|XP_002946429.1|hypothetical protein VOLCADRAFT_103021 [Volvox carteri f. nagariensis] >gi|300268175|gb|EFJ52356.1| hypothetical protein VOLCADRAFT_103021 [Volvox carteri f. nagariensis]	NA	NA	NA
Ctaxi_contig_9754|comp31199_c1_seq5	-3.78794377	5.568688373	7.69E-20	7.09E-18	NA	NA	NA	NA	NA
Ctaxi_contig_55764|comp36490_c1_seq1	-3.783444112	0.923889954	0.00821847	0.029629369	NA	NA	NA	NA	NA
Ctaxi_contig_6451|comp29306_c0_seq1	-3.781109672	7.633776667	1.47E-33	4.98E-31	NA	NA	NA	NA	NA
Ctaxi_contig_71316|comp37248_c4_seq7	-3.778570547	7.052238131	2.87E-27	5.78E-25	hypothetical protein EMIHUDRAFT_110305	gi|551615628|ref|XP_005788682.1|hypothetical protein EMIHUDRAFT_110305 [Emiliania huxleyi CCMP1516] >gi|485642157|gb|EOD36253.1| hypothetical protein EMIHUDRAFT_110305 [Emiliania huxleyi CCMP1516]	NA	NA	NA
Ctaxi_contig_6453|comp29306_c1_seq2	-3.776065184	6.079221327	2.36E-39	1.27E-36	NA	NA	NA	NA	NA
Ctaxi_contig_19686|comp33249_c1_seq1	-3.76771862	2.97342518	8.84E-19	7.15E-17	NA	NA	NA	NA	NA
Ctaxi_contig_60015|comp36733_c5_seq1	-3.765461537	4.122301486	7.88E-32	2.36E-29	hypothetical protein CHLREDRAFT_173804	gi|159472420|ref|XP_001694349.1|hypothetical protein CHLREDRAFT_173804 [Chlamydomonas reinhardtii] >gi|158277012|gb|EDP02782.1| predicted protein [Chlamydomonas reinhardtii]	NA	NA	NA
Ctaxi_contig_37135|comp35210_c2_seq5	-3.763591903	1.123924454	2.70E-08	5.08E-07	gdp gtp exchange factor sec2p family protein	gi|302834437|ref|XP_002948781.1|hypothetical protein VOLCADRAFT_89002 [Volvox carteri f. nagariensis] >gi|300265972|gb|EFJ50161.1| hypothetical protein VOLCADRAFT_89002 [Volvox carteri f. nagariensis]	NA	NA	NA
Ctaxi_contig_46205|comp35883_c1_seq4	-3.760173902	2.210141378	0.00019551	0.001332746	NA	NA	NA	NA	NA
Ctaxi_contig_47530|comp35978_c4_seq1	-3.753378457	7.798825658	6.16E-42	4.17E-39	dnaj homolog subfamily c member 8-like	gi|159489723|ref|XP_001702846.1|DnaJ-like protein [Chlamydomonas reinhardtii] >gi|158271063|gb|EDO96891.1| DnaJ-like protein [Chlamydomonas reinhardtii]	AT5G22080.1		 Chaperone DnaJ-domain superfamily protein 
Ctaxi_contig_60009|comp36733_c1_seq5	-3.738443528	4.560228991	1.23E-37	5.76E-35	NA	NA	NA	NA	NA
Ctaxi_contig_60018|comp36733_c6_seq3	-3.734576648	4.753507013	2.98E-39	1.55E-36	NA	NA	NA	NA	NA
Ctaxi_contig_67785|comp37100_c4_seq1	-3.729064562	1.564873481	0.000604322	0.003471541	cpd photolyase	gi|81157959|dbj|BAE48230.1|CPD photolyase [Chlorella pyrenoidosa]	AT1G12370.2	"PHR1,UVR2"	 photolyase 1 
Ctaxi_contig_34561|comp34972_c1_seq1	-3.726561333	0.745726938	1.82E-06	2.26E-05	NA	NA	NA	NA	NA
Ctaxi_contig_25379|comp34042_c2_seq2	-3.725875263	1.863867264	7.74E-11	2.32E-09	NA	NA	NA	NA	NA
Ctaxi_contig_60023|comp36733_c6_seq8	-3.715796107	4.468493066	7.95E-28	1.72E-25	NA	NA	NA	NA	NA
Ctaxi_contig_63092|comp36895_c2_seq11	-3.708341701	3.08065184	7.10E-21	7.25E-19	NA	NA	NA	NA	NA
Ctaxi_contig_12949|comp32051_c0_seq1	-3.706710409	3.356887465	6.80E-22	7.85E-20	NA	NA	NA	NA	NA
Ctaxi_contig_60026|comp36733_c8_seq1	-3.706665282	4.613789323	1.03E-31	3.00E-29	NA	NA	NA	NA	NA
Ctaxi_contig_56166|comp36515_c0_seq1	-3.700622388	4.081565588	1.82E-28	4.24E-26	NA	NA	NA	NA	NA
Ctaxi_contig_46208|comp35883_c1_seq7	-3.698331318	3.96048217	3.63E-21	3.82E-19	NA	NA	NA	NA	NA
Ctaxi_contig_46314|comp35891_c1_seq14	-3.691253784	3.530058358	5.27E-28	1.16E-25	calcium-dependent protein	gi|302842050|ref|XP_002952569.1|hypothetical protein VOLCADRAFT_62695 [Volvox carteri f. nagariensis] >gi|300262208|gb|EFJ46416.1| hypothetical protein VOLCADRAFT_62695 [Volvox carteri f. nagariensis]	AT1G50700.1	CPK33	 calcium-dependent protein kinase 33 
Ctaxi_contig_60025|comp36733_c6_seq10	-3.69112062	3.502619951	1.14E-27	2.43E-25	NA	NA	NA	NA	NA
Ctaxi_contig_19420|comp33201_c0_seq1	-3.690718816	5.713235448	2.95E-33	9.61E-31	NA	NA	NA	NA	NA
Ctaxi_contig_4836|comp26472_c0_seq3	-3.689128726	2.866002106	8.08E-18	5.75E-16	NA	NA	NA	NA	NA
Ctaxi_contig_28959|comp34432_c2_seq4	-3.68476636	2.750269022	7.46E-18	5.33E-16	ankyrin repeat protein	"gi|123437955|ref|XP_001309767.1|ankyrin repeat protein [Trichomonas vaginalis G3] >gi|121891508|gb|EAX96837.1| ankyrin repeat protein, putative [Trichomonas vaginalis G3]"	AT2G03430.1		 Ankyrin repeat family protein 
Ctaxi_contig_60016|comp36733_c6_seq1	-3.683058618	5.143223983	2.14E-35	8.31E-33	hypothetical protein VOLCADRAFT_99981	gi|302854365|ref|XP_002958691.1|hypothetical protein VOLCADRAFT_99981 [Volvox carteri f. nagariensis] >gi|300255972|gb|EFJ40251.1| hypothetical protein VOLCADRAFT_99981 [Volvox carteri f. nagariensis]	NA	NA	NA
Ctaxi_contig_13452|comp32163_c4_seq1	-3.679680106	3.83683113	3.31E-25	5.36E-23	NA	NA	NA	NA	NA
Ctaxi_contig_50890|comp36204_c6_seq1	-3.67542834	5.383031896	9.26E-43	6.96E-40	NA	NA	NA	NA	NA
Ctaxi_contig_21666|comp33556_c3_seq4	-3.670868827	2.292402857	5.05E-10	1.32E-08	kh domain-containing protein at4g18375-like	gi|168013158|ref|XP_001759268.1|predicted protein [Physcomitrella patens] >gi|162689581|gb|EDQ75952.1| predicted protein [Physcomitrella patens]	AT5G15270.1		 RNA-binding KH domain-containing protein 
Ctaxi_contig_21778|comp33573_c3_seq2	-3.665242853	6.924828405	6.68E-44	5.65E-41	NA	NA	NA	NA	NA
Ctaxi_contig_23995|comp33866_c4_seq4	-3.660061483	1.053095602	8.15E-09	1.68E-07	NA	NA	NA	NA	NA
Ctaxi_contig_44448|comp35772_c2_seq7	-3.659360503	0.621651621	7.23E-06	7.58E-05	NA	NA	NA	NA	NA
Ctaxi_contig_64020|comp36947_c1_seq2	-3.652032	1.050012458	1.56E-08	3.06E-07	NA	NA	NA	NA	NA
Ctaxi_contig_67113|comp37079_c2_seq1	-3.64979034	6.495723154	4.75E-41	2.97E-38	animal heme peroxidase homologue	gi|546324756|ref|XP_005718460.1|Animal heme peroxidase homologue [Chondrus crispus] >gi|515797849|emb|CDF77596.1| Animal heme peroxidase homologue [Chondrus crispus]	AT1G73680.2	ALPHADOX2	 alpha dioxygenase 
Ctaxi_contig_54459|comp36410_c4_seq10	-3.645034788	3.694714066	8.95E-26	1.57E-23	NA	NA	NA	NA	NA
Ctaxi_contig_60027|comp36733_c10_seq1	-3.636885942	5.213415605	2.85E-26	5.32E-24	hypothetical protein CHLREDRAFT_177538	gi|159481760|ref|XP_001698946.1|hypothetical protein CHLREDRAFT_177538 [Chlamydomonas reinhardtii] >gi|158273438|gb|EDO99228.1| predicted protein [Chlamydomonas reinhardtii]	NA	NA	NA
Ctaxi_contig_44297|comp35760_c3_seq1	-3.6314042	1.008041023	0.000273073	0.001775577	NA	NA	NA	NA	NA
Ctaxi_contig_39344|comp35405_c5_seq1	-3.631180994	2.771541926	3.75E-21	3.92E-19	NA	NA	NA	NA	NA
Ctaxi_contig_34562|comp34972_c1_seq2	-3.630095127	0.853174494	5.43E-08	9.59E-07	NA	NA	NA	NA	NA
Ctaxi_contig_68003|comp37110_c1_seq1	-3.627037353	4.936532198	4.92E-42	3.39E-39	NA	NA	NA	NA	NA
Ctaxi_contig_28198|comp34343_c4_seq5	-3.619224091	2.327603173	8.63E-14	4.03E-12	macrophage mannose receptor 1-like	gi|498980150|ref|XP_004549748.1|PREDICTED: macrophage mannose receptor 1-like [Maylandia zebra]	AT1G52310.1		 protein kinase family protein / C-type lectin domain-containing protein 
Ctaxi_contig_10187|comp31322_c0_seq2	-3.61781197	2.422344929	5.23E-07	7.39E-06	NA	NA	NA	NA	NA
Ctaxi_contig_53215|comp36339_c0_seq2	-3.602044228	3.676320875	0.000493751	0.002922748	complete clone: rafl24-09-	gi|302847291|ref|XP_002955180.1|hypothetical protein VOLCADRAFT_121395 [Volvox carteri f. nagariensis] >gi|300259472|gb|EFJ43699.1| hypothetical protein VOLCADRAFT_121395 [Volvox carteri f. nagariensis]	AT2G23470.1	RUS4	" Protein of unknown function, DUF647 "
Ctaxi_contig_12551|comp31968_c1_seq1	-3.588128667	7.005003443	1.06E-31	3.08E-29	NA	NA	NA	NA	NA
Ctaxi_contig_42259|comp35621_c0_seq3	-3.580397922	0.857401255	7.48E-07	1.02E-05	polymorphic outer membrane protein	gi|288560138|ref|YP_003423624.1|adhesin-like protein [Methanobrevibacter ruminantium M1] >gi|502720699|ref|WP_012955683.1| adhesin-like protein [Methanobrevibacter ruminantium] >gi|288542848|gb|ADC46732.1| adhesin-like protein [Methanobrevibacter ruminantium M1]	NA	NA	NA
Ctaxi_contig_16862|comp32801_c0_seq3	-3.579524992	6.519984794	8.49E-41	5.04E-38	NA	NA	NA	NA	NA
Ctaxi_contig_51891|comp36255_c4_seq1	-3.565440865	1.361261146	2.42E-06	2.90E-05	protein	"gi|545370200|ref|XP_005649762.1|pseudouridine synthase, partial [Coccomyxa subellipsoidea C-169] >gi|384251741|gb|EIE25218.1| pseudouridine synthase, partial [Coccomyxa subellipsoidea C-169]"	AT2G39140.1	SVR1	 pseudouridine synthase family protein 
Ctaxi_contig_16773|comp32787_c1_seq1	-3.564228831	12.57170249	1.54E-32	4.77E-30	NA	NA	NA	NA	NA
Ctaxi_contig_60028|comp36733_c10_seq2	-3.564113256	2.360985842	3.45E-10	9.27E-09	hypothetical protein VOLCADRAFT_99980	gi|302854363|ref|XP_002958690.1|hypothetical protein VOLCADRAFT_99980 [Volvox carteri f. nagariensis] >gi|300255971|gb|EFJ40250.1| hypothetical protein VOLCADRAFT_99980 [Volvox carteri f. nagariensis]	NA	NA	NA
Ctaxi_contig_23183|comp33764_c4_seq2	-3.55317627	2.967085514	9.18E-23	1.16E-20	NA	NA	NA	NA	NA
Ctaxi_contig_60010|comp36733_c1_seq6	-3.551502073	4.466797942	2.27E-24	3.36E-22	NA	NA	NA	NA	NA
Ctaxi_contig_67858|comp37103_c0_seq3	-3.549286306	6.375391138	1.32E-10	3.79E-09	tpr-like protein	gi|302829725|ref|XP_002946429.1|hypothetical protein VOLCADRAFT_103021 [Volvox carteri f. nagariensis] >gi|300268175|gb|EFJ52356.1| hypothetical protein VOLCADRAFT_103021 [Volvox carteri f. nagariensis]	AT1G09900.1		 Pentatricopeptide repeat (PPR-like) superfamily protein 
Ctaxi_contig_60024|comp36733_c6_seq9	-3.547706596	2.343827439	8.39E-14	3.93E-12	NA	NA	NA	NA	NA
Ctaxi_contig_6452|comp29306_c1_seq1	-3.544471546	3.784426181	7.45E-12	2.65E-10	NA	NA	NA	NA	NA
Ctaxi_contig_20448|comp33377_c2_seq1	-3.533247828	1.498066293	7.82E-10	1.98E-08	NA	NA	NA	NA	NA
Ctaxi_contig_71436|comp37253_c0_seq3	-3.528297428	6.147305389	8.23E-39	4.09E-36	copper amine oxidase	gi|551560691|ref|XP_005767244.1|hypothetical protein EMIHUDRAFT_197391 [Emiliania huxleyi CCMP1516] >gi|485617640|gb|EOD14815.1| hypothetical protein EMIHUDRAFT_197391 [Emiliania huxleyi CCMP1516]	AT1G31690.1		 Copper amine oxidase family protein 
Ctaxi_contig_4834|comp26472_c0_seq1	-3.512632985	2.197368022	1.20E-13	5.48E-12	NA	NA	NA	NA	NA
Ctaxi_contig_9752|comp31199_c1_seq3	-3.511781944	5.559994961	1.00E-18	8.04E-17	NA	NA	NA	NA	NA
Ctaxi_contig_23984|comp33866_c3_seq1	-3.508653285	0.598284014	6.22E-06	6.66E-05	trypsin family protein	"gi|550245764|ref|WP_022595782.1|putative Peptidase, trypsin-like serine and cysteine [Vibrio nigripulchritudo] >gi|548968153|emb|CCN32949.1| putative Peptidase, trypsin-like serine and cysteine [Vibrio nigripulchritudo AM115] >gi|548978286|emb|CCN64293.1| putative Peptidase, trypsin-like serine and cysteine [Vibrio nigripulchritudo Pon4] >gi|548993772|emb|CCN44093.1| putative Peptidase, trypsin-like serine and cysteine [Vibrio nigripulchritudo FTn2] >gi|549020821|emb|CCN76051.1| putative Peptidase, trypsin-like serine and cysteine [Vibrio nigripulchritudo SO65]"	NA	NA	NA
Ctaxi_contig_52120|comp36271_c2_seq10	-3.493352457	0.644153953	0.006874904	0.025624985	NA	NA	NA	NA	NA
Ctaxi_contig_47578|comp35982_c2_seq2	-3.490118501	0.754360183	4.70E-07	6.72E-06	protein timeless homolog	gi|545358684|ref|XP_005644883.1|hypothetical protein COCSUDRAFT_58046 [Coccomyxa subellipsoidea C-169] >gi|384246850|gb|EIE20339.1| hypothetical protein COCSUDRAFT_58046 [Coccomyxa subellipsoidea C-169]	NA	NA	NA
Ctaxi_contig_28363|comp34365_c0_seq9	-3.476454187	4.321714887	2.29E-24	3.39E-22	NA	NA	NA	NA	NA
Ctaxi_contig_50889|comp36204_c5_seq1	-3.464379506	6.792903724	1.51E-45	1.42E-42	scp-like extracellular	gi|557692081|ref|YP_008795646.1|hypothetical protein M271_46610 [Streptomyces rapamycinicus NRRL 5491] >gi|527001837|ref|WP_020874165.1| hypothetical protein [Streptomyces rapamycinicus] >gi|521362368|gb|AGP60685.1| hypothetical protein M271_46610 [Streptomyces rapamycinicus NRRL 5491]	NA	NA	NA
Ctaxi_contig_28367|comp34365_c0_seq13	-3.460952515	3.854691759	9.18E-26	1.60E-23	NA	NA	NA	NA	NA
Ctaxi_contig_12552|comp31968_c1_seq2	-3.45763705	7.107355502	5.86E-37	2.61E-34	NA	NA	NA	NA	NA
Ctaxi_contig_49250|comp36093_c3_seq3	-3.454633632	0.945328594	5.90E-08	1.03E-06	NA	NA	NA	NA	NA
Ctaxi_contig_14506|comp32385_c2_seq1	-3.45365507	5.181953041	5.11E-27	9.99E-25	NA	NA	NA	NA	NA
Ctaxi_contig_63410|comp36917_c2_seq2	-3.439601102	1.517476992	0.00360415	0.015119928	endoribonuclease dicer homolog 3a-like	gi|552822432|ref|XP_005846113.1|hypothetical protein CHLNCDRAFT_58365 [Chlorella variabilis] >gi|307105763|gb|EFN54011.1| hypothetical protein CHLNCDRAFT_58365 [Chlorella variabilis]	AT1G01040.2	DCL1	 dicer-like 1 
Ctaxi_contig_67866|comp37103_c3_seq1	-3.437253682	9.573915362	3.45E-27	6.90E-25	tpr-like protein	gi|552821123|ref|XP_005845763.1|hypothetical protein CHLNCDRAFT_58444 [Chlorella variabilis] >gi|307105412|gb|EFN53661.1| hypothetical protein CHLNCDRAFT_58444 [Chlorella variabilis]	NA	NA	NA
Ctaxi_contig_25378|comp34042_c2_seq1	-3.432175849	0.338980366	0.000447509	0.002696694	NA	NA	NA	NA	NA
Ctaxi_contig_38051|comp35293_c2_seq1	-3.431586532	5.261535759	1.25E-17	8.69E-16	NA	NA	NA	NA	NA
Ctaxi_contig_22713|comp33703_c0_seq1	-3.427742328	2.458244329	8.27E-16	4.94E-14	NA	NA	NA	NA	NA
Ctaxi_contig_49515|comp36112_c0_seq9	-3.425782759	1.501865347	3.73E-06	4.25E-05	NA	NA	NA	NA	NA
Ctaxi_contig_28176|comp34342_c0_seq11	-3.414984595	0.72028054	1.11E-06	1.45E-05	transmembrane protease serine 11e-like	gi|558156005|ref|XP_006095705.1|PREDICTED: transmembrane protease serine 11E-like [Myotis lucifugus]	NA	NA	NA
Ctaxi_contig_45286|comp35815_c0_seq1	-3.410035927	5.476777467	2.37E-31	6.56E-29	alkaline phosphatase	gi|389876502|ref|YP_006370067.1|hypothetical protein TMO_0644 [Tistrella mobilis KA081020-065] >gi|504557061|ref|WP_014744163.1| alkaline phosphatase [Tistrella mobilis] >gi|388527286|gb|AFK52483.1| hypothetical protein TMO_0644 [Tistrella mobilis KA081020-065]	NA	NA	NA
Ctaxi_contig_58939|comp36677_c9_seq1	-3.405079991	6.33422572	1.98E-39	1.10E-36	cryptochrome dash	gi|302844305|ref|XP_002953693.1|hypothetical protein VOLCADRAFT_121192 [Volvox carteri f. nagariensis] >gi|300261102|gb|EFJ45317.1| hypothetical protein VOLCADRAFT_121192 [Volvox carteri f. nagariensis]	AT5G24850.1	CRY3	 cryptochrome 3 
Ctaxi_contig_16861|comp32801_c0_seq2	-3.403148922	4.823976114	9.81E-19	7.90E-17	NA	NA	NA	NA	NA
Ctaxi_contig_60020|comp36733_c6_seq5	-3.392334757	3.627234853	1.92E-23	2.58E-21	NA	NA	NA	NA	NA
Ctaxi_contig_59202|comp36690_c3_seq2	-3.391429433	0.238184041	5.47E-05	0.0004436	coiled-coil flagellar move backward only 2	"gi|159477475|ref|XP_001696836.1|coiled-coil flagellar protein, move backward only 2 [Chlamydomonas reinhardtii] >gi|20219008|gb|AAM15771.1|AF394181_1 coiled-coil flagellar protein [Chlamydomonas reinhardtii] >gi|158275165|gb|EDP00944.1| coiled-coil flagellar protein, move backward only 2 [Chlamydomonas reinhardtii]"	NA	NA	NA
Ctaxi_contig_39952|comp35458_c1_seq4	-3.384998582	3.270234551	3.94E-10	1.05E-08	NA	NA	NA	NA	NA
Ctaxi_contig_12550|comp31968_c0_seq1	-3.383656628	6.163036296	3.02E-36	1.26E-33	NA	NA	NA	NA	NA
Ctaxi_contig_67108|comp37079_c1_seq6	-3.383642882	1.03149229	0.001357192	0.00680568	NA	NA	NA	NA	NA
Ctaxi_contig_58061|comp36628_c3_seq4	-3.379041162	1.563294879	1.55E-07	2.47E-06	NA	NA	NA	NA	NA
Ctaxi_contig_12966|comp32055_c2_seq3	-3.375856441	0.268608183	0.001687023	0.008145594	chymotrypsin-like elastase family member 1	gi|558160637|ref|XP_006122763.1|PREDICTED: chymotrypsin-like elastase family member 1-like [Pelodiscus sinensis]	NA	NA	NA
Ctaxi_contig_29528|comp34492_c2_seq1	-3.374836588	2.579229646	8.51E-15	4.42E-13	wap four-disulfide core domain 2-like	gi|291230605|ref|XP_002735256.1|PREDICTED: hypothetical protein [Saccoglossus kowalevskii]	NA	NA	NA
Ctaxi_contig_16771|comp32787_c0_seq1	-3.369169776	13.33995522	1.39E-20	1.39E-18	cell wall surface anchor family protein	gi|509391706|gb|AGN29634.1|SPT transcription factor family member [Acartia pacifica]	NA	NA	NA
Ctaxi_contig_36500|comp35158_c1_seq1	-3.359936075	5.693846942	8.64E-32	2.56E-29	NA	NA	NA	NA	NA
Ctaxi_contig_19421|comp33201_c3_seq1	-3.355814592	1.508773468	6.46E-09	1.36E-07	NA	NA	NA	NA	NA
Ctaxi_contig_28192|comp34343_c1_seq1	-3.352004294	1.955259159	2.25E-11	7.42E-10	NA	NA	NA	NA	NA
Ctaxi_contig_69136|comp37155_c3_seq22	-3.344744569	0.639419326	6.85E-07	9.42E-06	NA	NA	NA	NA	NA
Ctaxi_contig_67103|comp37079_c1_seq1	-3.33961119	5.851421736	1.26E-34	4.47E-32	NA	NA	NA	NA	NA
Ctaxi_contig_42649|comp35653_c1_seq5	-3.334993446	5.085773356	1.25E-24	1.91E-22	chymotrypsin-like serine protease	gi|4868165|gb|AAD31187.1|AF127088_1chymotrypsinogen [Rhyzopertha dominica]	NA	NA	NA
Ctaxi_contig_63760|comp36936_c0_seq3	-3.334427445	2.058149174	0.000248095	0.001633582	xpo1-domain-containing protein	gi|552837978|ref|XP_005849480.1|hypothetical protein CHLNCDRAFT_142773 [Chlorella variabilis] >gi|307109140|gb|EFN57378.1| hypothetical protein CHLNCDRAFT_142773 [Chlorella variabilis]	AT1G72560.3	PSD	 ARM repeat superfamily protein 
Ctaxi_contig_18418|comp33065_c0_seq1	-3.323098368	3.090967945	4.48E-18	3.28E-16	NA	NA	NA	NA	NA
Ctaxi_contig_35406|comp35052_c2_seq3	-3.322471303	4.209382928	4.27E-25	6.87E-23	NA	NA	NA	NA	NA
Ctaxi_contig_28193|comp34343_c3_seq1	-3.318403265	5.982494047	1.96E-44	1.74E-41	voltage-dependent calcium channel subunit alpha-2 delta-2	gi|514642859|ref|XP_004998635.1|hypothetical protein PTSG_00082 [Salpingoeca rosetta] >gi|326426493|gb|EGD72063.1| hypothetical protein PTSG_00082 [Salpingoeca rosetta]	AT1G52310.1		 protein kinase family protein / C-type lectin domain-containing protein 
Ctaxi_contig_15568|comp32576_c1_seq11	-3.310533359	3.609241004	6.89E-18	4.95E-16	signal recognition particle 54 kda protein 2-like	gi|125552939|gb|EAY98648.1|hypothetical protein OsI_20572 [Oryza sativa Indica Group]	AT1G48900.1		" Signal recognition particle, SRP54 subunit protein "
Ctaxi_contig_71441|comp37253_c0_seq8	-3.310421512	3.271948624	8.28E-12	2.93E-10	NA	NA	NA	NA	NA
Ctaxi_contig_22718|comp33703_c1_seq5	-3.309208514	1.984757918	3.51E-09	7.83E-08	solanesyl diphosphate synthase	gi|302831696|ref|XP_002947413.1|hypothetical protein VOLCADRAFT_57046 [Volvox carteri f. nagariensis] >gi|300267277|gb|EFJ51461.1| hypothetical protein VOLCADRAFT_57046 [Volvox carteri f. nagariensis]	AT1G78510.2	SPS1	 solanesyl diphosphate synthase 1 
Ctaxi_contig_52133|comp36271_c2_seq23	-3.305400283	2.166697561	7.50E-08	1.28E-06	ankyrin repeat protein	"gi|157106769|ref|XP_001649474.1|ankyrin 2,3/unc44 [Aedes aegypti] >gi|108868779|gb|EAT33004.1| AAEL014742-PA, partial [Aedes aegypti]"	AT2G03430.1		 Ankyrin repeat family protein 
Ctaxi_contig_19825|comp33274_c0_seq3	-3.305138526	2.33337018	3.41E-07	5.04E-06	NA	NA	NA	NA	NA
Ctaxi_contig_68112|comp37115_c3_seq2	-3.301714958	0.180175765	0.001484664	0.007319004	NA	NA	NA	NA	NA
Ctaxi_contig_28196|comp34343_c4_seq3	-3.299451072	3.012070876	3.72E-17	2.49E-15	NA	NA	NA	NA	NA
Ctaxi_contig_14501|comp32385_c0_seq1	-3.29913365	6.690812895	7.58E-25	1.18E-22	NA	NA	NA	NA	NA
Ctaxi_contig_65675|comp37018_c6_seq7	-3.293729605	1.407791232	2.05E-09	4.81E-08	NA	NA	NA	NA	NA
Ctaxi_contig_54457|comp36410_c4_seq8	-3.286887881	1.750728635	1.10E-10	3.23E-09	NA	NA	NA	NA	NA
Ctaxi_contig_67865|comp37103_c2_seq2	-3.277795213	7.572421627	5.08E-30	1.31E-27	NA	NA	NA	NA	NA
Ctaxi_contig_67863|comp37103_c0_seq8	-3.277543451	7.372924335	4.73E-26	8.65E-24	hypothetical protein VOLCADRAFT_103021	gi|302829725|ref|XP_002946429.1|hypothetical protein VOLCADRAFT_103021 [Volvox carteri f. nagariensis] >gi|300268175|gb|EFJ52356.1| hypothetical protein VOLCADRAFT_103021 [Volvox carteri f. nagariensis]	NA	NA	NA
Ctaxi_contig_14505|comp32385_c1_seq1	-3.266517392	5.841225835	4.98E-20	4.68E-18	NA	NA	NA	NA	NA
Ctaxi_contig_14507|comp32385_c5_seq1	-3.261672157	5.986139579	7.41E-19	6.10E-17	NA	NA	NA	NA	NA
Ctaxi_contig_16868|comp32801_c0_seq9	-3.259333574	5.222898369	3.02E-29	7.45E-27	NA	NA	NA	NA	NA
Ctaxi_contig_49149|comp36086_c0_seq1	-3.258955974	6.142407696	6.23E-27	1.21E-24	alkaline phosphatase	"gi|302839093|ref|XP_002951104.1|alkaline phosphatase, secreted, phosphate-repressible [Volvox carteri f. nagariensis] >gi|300263799|gb|EFJ47998.1| alkaline phosphatase, secreted, phosphate-repressible [Volvox carteri f. nagariensis]"	NA	NA	NA
Ctaxi_contig_43294|comp35701_c4_seq4	-3.255587388	1.60899124	7.94E-11	2.37E-09	predicted protein	gi|167998170|ref|XP_001751791.1|predicted protein [Physcomitrella patens] >gi|162696889|gb|EDQ83226.1| predicted protein [Physcomitrella patens]	NA	NA	NA
Ctaxi_contig_20293|comp33345_c2_seq1	-3.252001528	1.823601251	1.68E-11	5.63E-10	NA	NA	NA	NA	NA
Ctaxi_contig_24227|comp33900_c0_seq5	-3.250472372	2.879307495	7.67E-08	1.31E-06	NA	NA	NA	NA	NA
Ctaxi_contig_14000|comp32264_c1_seq1	-3.245523457	2.948949138	8.92E-15	4.62E-13	NA	NA	NA	NA	NA
Ctaxi_contig_71319|comp37248_c5_seq3	-3.240945199	6.717992574	1.28E-24	1.94E-22	large extracellular alpha-helical protein	gi|302854363|ref|XP_002958690.1|hypothetical protein VOLCADRAFT_99980 [Volvox carteri f. nagariensis] >gi|300255971|gb|EFJ40250.1| hypothetical protein VOLCADRAFT_99980 [Volvox carteri f. nagariensis]	NA	NA	NA
Ctaxi_contig_46743|comp35920_c0_seq11	-3.236178407	0.743604717	8.10E-05	0.000621706	NA	NA	NA	NA	NA
Ctaxi_contig_23182|comp33764_c4_seq1	-3.235711305	3.325878896	1.46E-25	2.51E-23	macrophage mannose receptor 1-like	gi|528512682|ref|XP_005173902.1|PREDICTED: macrophage mannose receptor 1-like [Danio rerio]	NA	NA	NA
Ctaxi_contig_23187|comp33764_c6_seq1	-3.231067198	2.266828056	6.57E-13	2.74E-11	voltage-dependent calcium channel subunit alpha-2 delta-4	gi|514642859|ref|XP_004998635.1|hypothetical protein PTSG_00082 [Salpingoeca rosetta] >gi|326426493|gb|EGD72063.1| hypothetical protein PTSG_00082 [Salpingoeca rosetta]	NA	NA	NA
Ctaxi_contig_71318|comp37248_c5_seq2	-3.223477669	7.644681097	1.83E-24	2.74E-22	NA	NA	NA	NA	NA
Ctaxi_contig_49165|comp36086_c10_seq1	-3.218594085	5.233475177	1.56E-20	1.55E-18	NA	NA	NA	NA	NA
Ctaxi_contig_45293|comp35815_c6_seq1	-3.21678264	5.182877097	1.63E-38	7.98E-36	alkaline phosphatase	gi|390951016|ref|YP_006414775.1|putative phosphatase [Thiocystis violascens DSM 198] >gi|504591982|ref|WP_014779084.1| phosphatase [Thiocystis violascens] >gi|390427585|gb|AFL74650.1| putative phosphatase [Thiocystis violascens DSM 198]	NA	NA	NA
Ctaxi_contig_14503|comp32385_c0_seq3	-3.213289443	5.605110585	1.21E-22	1.51E-20	NA	NA	NA	NA	NA
Ctaxi_contig_54059|comp36385_c1_seq6	-3.209022927	5.983894966	2.41E-27	4.98E-25	NA	NA	NA	NA	NA
Ctaxi_contig_43128|comp35685_c2_seq30	-3.200063287	5.224564605	1.15E-30	3.01E-28	NA	NA	NA	NA	NA
Ctaxi_contig_67856|comp37103_c0_seq1	-3.199092034	7.806201247	5.38E-14	2.55E-12	tpr-like protein	gi|302829725|ref|XP_002946429.1|hypothetical protein VOLCADRAFT_103021 [Volvox carteri f. nagariensis] >gi|300268175|gb|EFJ52356.1| hypothetical protein VOLCADRAFT_103021 [Volvox carteri f. nagariensis]	AT1G09900.1		 Pentatricopeptide repeat (PPR-like) superfamily protein 
Ctaxi_contig_22089|comp33618_c1_seq4	-3.197044949	1.22430126	0.004504034	0.018158968	NA	NA	NA	NA	NA
Ctaxi_contig_46209|comp35883_c1_seq8	-3.194972088	5.862308303	2.83E-31	7.78E-29	NA	NA	NA	NA	NA
Ctaxi_contig_67857|comp37103_c0_seq2	-3.187864793	9.623391717	1.41E-19	1.27E-17	tpr-like protein	gi|302829725|ref|XP_002946429.1|hypothetical protein VOLCADRAFT_103021 [Volvox carteri f. nagariensis] >gi|300268175|gb|EFJ52356.1| hypothetical protein VOLCADRAFT_103021 [Volvox carteri f. nagariensis]	AT1G09900.1		 Pentatricopeptide repeat (PPR-like) superfamily protein 
Ctaxi_contig_14508|comp32385_c6_seq1	-3.178973716	4.749217452	2.14E-22	2.60E-20	NA	NA	NA	NA	NA
Ctaxi_contig_49150|comp36086_c0_seq2	-3.178458004	5.38198136	2.39E-27	4.96E-25	alkaline phosphatase	"gi|302839093|ref|XP_002951104.1|alkaline phosphatase, secreted, phosphate-repressible [Volvox carteri f. nagariensis] >gi|300263799|gb|EFJ47998.1| alkaline phosphatase, secreted, phosphate-repressible [Volvox carteri f. nagariensis]"	NA	NA	NA
Ctaxi_contig_42105|comp35612_c2_seq31	-3.167734286	3.766951853	7.45E-24	1.04E-21	NA	NA	NA	NA	NA
Ctaxi_contig_59557|comp36705_c1_seq2	-3.162787321	3.007414534	9.00E-18	6.36E-16	ankyrin repeat and sam domain-containing protein 6-like isoform x2	gi|187251478|ref|YP_001875960.1|ankyrin [Elusimicrobium minutum Pei191] >gi|501383672|ref|WP_012415238.1| ankyrin [Elusimicrobium minutum] >gi|186971638|gb|ACC98623.1| Ankyrin [Elusimicrobium minutum Pei191]	AT2G03430.1		 Ankyrin repeat family protein 
Ctaxi_contig_14502|comp32385_c0_seq2	-3.159737147	5.540715897	7.82E-23	1.00E-20	alpha-2-macroglobulin family protein	gi|290998798|ref|XP_002681967.1|predicted protein [Naegleria gruberi] >gi|284095593|gb|EFC49223.1| predicted protein [Naegleria gruberi]	NA	NA	NA
Ctaxi_contig_59558|comp36705_c1_seq3	-3.157501806	4.808779546	1.23E-18	9.74E-17	ankyrin repeat protein	"gi|123385560|ref|XP_001299135.1|ankyrin repeat protein [Trichomonas vaginalis G3] >gi|121879907|gb|EAX86205.1| ankyrin repeat protein, putative [Trichomonas vaginalis G3]"	AT3G04710.1	TPR10	 ankyrin repeat family protein 
Ctaxi_contig_14510|comp32385_c8_seq1	-3.157373051	5.353784755	5.21E-19	4.33E-17	hypothetical protein CHLREDRAFT_177538	gi|159481760|ref|XP_001698946.1|hypothetical protein CHLREDRAFT_177538 [Chlamydomonas reinhardtii] >gi|158273438|gb|EDO99228.1| predicted protein [Chlamydomonas reinhardtii]	NA	NA	NA
Ctaxi_contig_18442|comp33065_c1_seq24	-3.156350165	1.685014922	1.00E-08	2.04E-07	ankyrin repeat protein	gi|358392447|gb|EHK41851.1|hypothetical protein TRIATDRAFT_229044 [Trichoderma atroviride IMI 206040]	AT2G03430.1		 Ankyrin repeat family protein 
Ctaxi_contig_49245|comp36093_c0_seq7	-3.149648046	6.342051127	3.72E-41	2.42E-38	NA	NA	NA	NA	NA
Ctaxi_contig_49247|comp36093_c2_seq1	-3.1492177	7.611680783	5.88E-39	2.97E-36	NA	NA	NA	NA	NA
Ctaxi_contig_60005|comp36733_c1_seq1	-3.145487689	4.082707875	2.29E-25	3.80E-23	alpha-2-macroglobulin domain-containing protein	gi|302854365|ref|XP_002958691.1|hypothetical protein VOLCADRAFT_99981 [Volvox carteri f. nagariensis] >gi|300255972|gb|EFJ40251.1| hypothetical protein VOLCADRAFT_99981 [Volvox carteri f. nagariensis]	NA	NA	NA
Ctaxi_contig_21284|comp33490_c2_seq1	-3.143865475	3.895694899	3.97E-29	9.65E-27	phagocytic receptor 1b-like	gi|356512261|ref|XP_003524839.1|PREDICTED: putative phagocytic receptor 1b-like [Glycine max]	AT2G01970.1		 Endomembrane protein 70 protein family 
Ctaxi_contig_45287|comp35815_c0_seq2	-3.141070671	4.400768519	3.13E-22	3.71E-20	alkaline phosphatase	gi|296274617|ref|YP_003657248.1|hypothetical protein [Arcobacter nitrofigilis DSM 7299] >gi|502901909|ref|WP_013136885.1| alkaline phosphatase [Arcobacter nitrofigilis] >gi|296098791|gb|ADG94741.1| protein of unknown function DUF839 [Arcobacter nitrofigilis DSM 7299]	NA	NA	NA
Ctaxi_contig_28194|comp34343_c4_seq1	-3.130214064	4.161494186	3.12E-24	4.56E-22	protein	gi|514642859|ref|XP_004998635.1|hypothetical protein PTSG_00082 [Salpingoeca rosetta] >gi|326426493|gb|EGD72063.1| hypothetical protein PTSG_00082 [Salpingoeca rosetta]	NA	NA	NA
Ctaxi_contig_63522|comp36923_c2_seq5	-3.129565	1.731868113	0.000145797	0.001035616	NA	NA	NA	NA	NA
Ctaxi_contig_68543|comp37129_c1_seq6	-3.128859523	3.203176139	0.002179544	0.01006391	protein	gi|168006558|ref|XP_001755976.1|predicted protein [Physcomitrella patens] >gi|162692906|gb|EDQ79261.1| predicted protein [Physcomitrella patens]	AT1G45332.1		 Translation elongation factor EFG/EF2 protein 
Ctaxi_contig_49239|comp36093_c0_seq1	-3.128607263	8.748272326	9.05E-46	8.74E-43	patatin	gi|510822336|ref|WP_016195760.1|patatin family protein [Arcticibacter svalbardensis] >gi|507723909|gb|EOR94288.1| patatin family protein [Arcticibacter svalbardensis MN12-7]	AT2G26560.1	"PLP2,PLAIIA,PLA2A"	 phospholipase A 2A 
Ctaxi_contig_49160|comp36086_c5_seq1	-3.127519155	4.236554086	1.22E-16	7.77E-15	NA	NA	NA	NA	NA
Ctaxi_contig_54062|comp36385_c1_seq9	-3.123105534	3.785937001	3.21E-15	1.77E-13	NA	NA	NA	NA	NA
Ctaxi_contig_56167|comp36515_c0_seq2	-3.118520702	4.074420478	1.40E-23	1.92E-21	NA	NA	NA	NA	NA
Ctaxi_contig_53478|comp36344_c0_seq3	-3.112595844	1.37510576	1.14E-07	1.87E-06	f-box protein at1g78280-like	gi|302802434|ref|XP_002982971.1|hypothetical protein SELMODRAFT_179880 [Selaginella moellendorffii] >gi|300149124|gb|EFJ15780.1| hypothetical protein SELMODRAFT_179880 [Selaginella moellendorffii]	AT1G78280.1		" transferases, transferring glycosyl groups "
Ctaxi_contig_18417|comp33064_c2_seq3	-3.111358328	0.541900377	0.005024509	0.019889834	protein	gi|302844919|ref|XP_002953999.1|hypothetical protein VOLCADRAFT_64171 [Volvox carteri f. nagariensis] >gi|300260811|gb|EFJ45028.1| hypothetical protein VOLCADRAFT_64171 [Volvox carteri f. nagariensis]	AT2G30170.1		 Protein phosphatase 2C family protein 
Ctaxi_contig_30084|comp34545_c0_seq1	-3.108063447	4.530293291	1.23E-27	2.63E-25	NA	NA	NA	NA	NA
Ctaxi_contig_49243|comp36093_c0_seq5	-3.100509602	7.227377017	2.40E-29	6.00E-27	NA	NA	NA	NA	NA
Ctaxi_contig_24217|comp33899_c2_seq1	-3.096715821	1.13478908	1.27E-07	2.06E-06	NA	NA	NA	NA	NA
Ctaxi_contig_16870|comp32801_c0_seq11	-3.090230354	2.140417278	7.24E-11	2.18E-09	NA	NA	NA	NA	NA
Ctaxi_contig_30086|comp34545_c3_seq1	-3.078932121	6.594318894	1.40E-23	1.92E-21	NA	NA	NA	NA	NA
Ctaxi_contig_28097|comp34332_c1_seq1	-3.075761573	7.071947829	3.28E-29	8.04E-27	protein disulfide isomerase 1	gi|159487489|ref|XP_001701755.1|protein disulfide isomerase 1 [Chlamydomonas reinhardtii] >gi|2708314|gb|AAC49896.1| protein disulfide isomerase RB60 [Chlamydomonas reinhardtii] >gi|4104541|gb|AAD02069.1| protein disulfide isomerase [Chlamydomonas reinhardtii] >gi|158280974|gb|EDP06730.1| protein disulfide isomerase 1 [Chlamydomonas reinhardtii]	AT5G60640.3	PDIL1-4	 PDI-like 1-4 
Ctaxi_contig_64781|comp36982_c2_seq5	-3.072228361	1.792593783	0.00043919	0.002654135	NA	NA	NA	NA	NA
Ctaxi_contig_49249|comp36093_c3_seq2	-3.067907383	6.692287242	1.24E-36	5.30E-34	NA	NA	NA	NA	NA
Ctaxi_contig_60031|comp36734_c1_seq1	-3.061704981	4.069020922	3.32E-26	6.13E-24	NA	NA	NA	NA	NA
Ctaxi_contig_37433|comp35236_c0_seq7	-3.060978385	2.534362995	0.001373744	0.006868315	transmembrane protein 14c	gi|552810389|ref|XP_005843190.1|hypothetical protein CHLNCDRAFT_141477 [Chlorella variabilis] >gi|307102821|gb|EFN51088.1| hypothetical protein CHLNCDRAFT_141477 [Chlorella variabilis]	AT3G20510.1		 Transmembrane proteins 14C 
Ctaxi_contig_42081|comp35612_c2_seq7	-3.053705678	1.272688943	0.000604214	0.003471511	NA	NA	NA	NA	NA
Ctaxi_contig_22719|comp33703_c1_seq6	-3.053018338	2.020418433	2.89E-07	4.36E-06	NA	NA	NA	NA	NA
Ctaxi_contig_35266|comp35039_c4_seq3	-3.051644841	3.075990627	1.42E-12	5.64E-11	NA	NA	NA	NA	NA
Ctaxi_contig_22136|comp33622_c2_seq3	-3.045019041	2.680458973	3.30E-17	2.23E-15	NA	NA	NA	NA	NA
Ctaxi_contig_54280|comp36400_c0_seq1	-3.043019649	1.961861339	4.99E-11	1.54E-09	NA	NA	NA	NA	NA
Ctaxi_contig_36502|comp35158_c1_seq3	-3.042102501	4.940400541	2.78E-32	8.56E-30	NA	NA	NA	NA	NA
Ctaxi_contig_67861|comp37103_c0_seq6	-3.036713933	6.149628408	3.75E-19	3.19E-17	mitochondrial protein	gi|302829725|ref|XP_002946429.1|hypothetical protein VOLCADRAFT_103021 [Volvox carteri f. nagariensis] >gi|300268175|gb|EFJ52356.1| hypothetical protein VOLCADRAFT_103021 [Volvox carteri f. nagariensis]	NA	NA	NA
Ctaxi_contig_68023|comp37110_c10_seq1	-3.036446014	3.729470455	8.15E-17	5.32E-15	NA	NA	NA	NA	NA
Ctaxi_contig_68100|comp37115_c1_seq2	-3.031449215	0.958404977	0.000706616	0.003956349	NA	NA	NA	NA	NA
Ctaxi_contig_65651|comp37018_c0_seq1	-3.029901398	2.314498154	2.33E-11	7.67E-10	NA	NA	AT1G79000.1	"HAC1,PCAT2,ATHPCAT2,ATHAC1"	 histone acetyltransferase of the CBP family 1 
Ctaxi_contig_49161|comp36086_c6_seq1	-3.028139244	3.932979479	5.72E-15	3.06E-13	NA	NA	NA	NA	NA
Ctaxi_contig_36501|comp35158_c1_seq2	-3.024684266	4.66321251	2.65E-27	5.41E-25	NA	NA	NA	NA	NA
Ctaxi_contig_52063|comp36266_c0_seq6	-3.023725216	3.543592999	2.03E-18	1.58E-16	NA	NA	NA	NA	NA
Ctaxi_contig_56176|comp36515_c3_seq1	-3.01332737	4.155543232	3.32E-24	4.84E-22	insulin-like growth factor-binding protein complex acid labile subunit-like	gi|46447549|ref|YP_008914.1|hypothetical protein pc1915 [Candidatus Protochlamydia amoebophila UWE25] >gi|499489820|ref|WP_011176460.1| hypothetical protein [Candidatus Protochlamydia amoebophila] >gi|46401190|emb|CAF24639.1| conserved hypothetical protein [Candidatus Protochlamydia amoebophila UWE25]	AT1G15740.1		 Leucine-rich repeat family protein 
Ctaxi_contig_45294|comp35815_c7_seq1	-3.013282258	4.618774934	2.31E-28	5.31E-26	NA	NA	NA	NA	NA
Ctaxi_contig_30085|comp34545_c1_seq1	-3.009883141	4.460714765	4.62E-19	3.89E-17	NA	NA	NA	NA	NA
Ctaxi_contig_64954|comp36991_c3_seq14	-3.008279171	6.387537605	5.05E-17	3.37E-15	NA	NA	NA	NA	NA
Ctaxi_contig_19117|comp33159_c2_seq1	-3.007694633	6.357703625	1.14E-18	9.05E-17	trypsin-like serine protease	gi|557379898|ref|WP_023400376.1|secreted trypsin-like serine protease [Pseudoalteromonas luteoviolacea] >gi|556906151|gb|ESP92079.1| secreted trypsin-like serine protease [Pseudoalteromonas luteoviolacea 2ta16]	NA	NA	NA
Ctaxi_contig_13381|comp32146_c0_seq1	-3.006040434	5.50043727	4.96E-11	1.53E-09	NA	NA	NA	NA	NA
Ctaxi_contig_63666|comp36931_c1_seq5	-3.001207876	1.975672971	1.33E-10	3.82E-09	NA	NA	NA	NA	NA
Ctaxi_contig_43131|comp35685_c2_seq33	-2.997671967	7.059621071	3.75E-28	8.39E-26	NA	NA	NA	NA	NA
Ctaxi_contig_68094|comp37115_c0_seq7	-2.996394953	0.43020975	0.000164134	0.001147546	NA	NA	NA	NA	NA
Ctaxi_contig_59685|comp36713_c3_seq3	-2.996027766	2.070763782	8.11E-10	2.04E-08	NA	NA	NA	NA	NA
Ctaxi_contig_55793|comp36492_c0_seq3	-2.994751783	1.888701207	8.52E-06	8.76E-05	flagellar associated protein	gi|302853934|ref|XP_002958479.1|hypothetical protein VOLCADRAFT_108142 [Volvox carteri f. nagariensis] >gi|300256207|gb|EFJ40479.1| hypothetical protein VOLCADRAFT_108142 [Volvox carteri f. nagariensis]	NA	NA	NA
Ctaxi_contig_64955|comp36991_c3_seq15	-2.985560202	4.561437849	7.07E-24	9.92E-22	NA	NA	NA	NA	NA
Ctaxi_contig_59686|comp36713_c3_seq4	-2.98450908	1.682250328	2.63E-09	5.99E-08	NA	NA	NA	NA	NA
Ctaxi_contig_45285|comp35814_c4_seq2	-2.979750387	0.690849374	0.001953456	0.009193148	NA	NA	NA	NA	NA
Ctaxi_contig_49399|comp36105_c2_seq7	-2.975758414	0.559238246	0.003873389	0.016074396	NA	NA	NA	NA	NA
Ctaxi_contig_19110|comp33159_c0_seq2	-2.958859798	6.840415298	2.38E-19	2.06E-17	ankyrin repeat	"gi|123408578|ref|XP_001303225.1|ankyrin repeat protein [Trichomonas vaginalis G3] >gi|121884587|gb|EAX90295.1| ankyrin repeat protein, putative [Trichomonas vaginalis G3]"	NA	NA	NA
Ctaxi_contig_56605|comp36543_c4_seq1	-2.949253375	1.222262042	4.90E-07	6.99E-06	NA	NA	NA	NA	NA
Ctaxi_contig_63311|comp36911_c6_seq1	-2.948805778	3.445249392	2.22E-18	1.69E-16	NA	NA	NA	NA	NA
Ctaxi_contig_49244|comp36093_c0_seq6	-2.941881798	5.601880551	2.50E-36	1.06E-33	NA	NA	NA	NA	NA
Ctaxi_contig_46734|comp35920_c0_seq2	-2.940547577	1.830870529	2.59E-10	7.12E-09	protein	gi|514642859|ref|XP_004998635.1|hypothetical protein PTSG_00082 [Salpingoeca rosetta] >gi|326426493|gb|EGD72063.1| hypothetical protein PTSG_00082 [Salpingoeca rosetta]	NA	NA	NA
Ctaxi_contig_29712|comp34514_c0_seq4	-2.936614824	7.005654749	5.27E-06	5.76E-05	NA	NA	NA	NA	NA
Ctaxi_contig_66429|comp37047_c12_seq2	-2.935314605	0.570838955	0.002252509	0.010323521	NA	NA	NA	NA	NA
Ctaxi_contig_70388|comp37206_c2_seq1	-2.934484054	2.176208282	3.88E-07	5.65E-06	NA	NA	NA	NA	NA
Ctaxi_contig_28522|comp34383_c1_seq1	-2.931848877	3.937734717	8.86E-22	1.01E-19	NA	NA	NA	NA	NA
Ctaxi_contig_7839|comp30393_c1_seq1	-2.931540174	2.930791542	1.89E-13	8.46E-12	NA	NA	NA	NA	NA
Ctaxi_contig_48709|comp36058_c3_seq5	-2.928973751	1.619791962	0.000226662	0.001512437	membrane protein	gi|519097985|ref|WP_020253860.1|hypothetical protein [Cloacimonetes bacterium SCGC AAA255-B16]	NA	NA	NA
Ctaxi_contig_60576|comp36766_c4_seq1	-2.926215073	1.213308146	1.46E-06	1.86E-05	NA	NA	NA	NA	NA
Ctaxi_contig_67800|comp37100_c4_seq16	-2.925766295	1.453649077	1.92E-07	3.01E-06	NA	NA	NA	NA	NA
Ctaxi_contig_56810|comp36557_c3_seq6	-2.921100867	4.949417944	9.46E-28	2.04E-25	NA	NA	NA	NA	NA
Ctaxi_contig_28095|comp34332_c0_seq2	-2.91853088	6.460590247	2.49E-21	2.73E-19	NA	NA	AT5G60640.1	"ATPDIL1-4,PDI2,ATPDI2,PDIL1-4"	 PDI-like 1-4 
Ctaxi_contig_13998|comp32264_c0_seq3	-2.915047168	1.695333942	2.00E-07	3.12E-06	NA	NA	NA	NA	NA
Ctaxi_contig_46280|comp35889_c2_seq3	-2.912845957	2.578028195	3.41E-11	1.09E-09	NA	NA	NA	NA	NA
Ctaxi_contig_67864|comp37103_c2_seq1	-2.912741853	8.191153805	2.36E-29	5.95E-27	acyl- dehydrogenase family member 10	gi|545369367|ref|XP_005649432.1|acyl-CoA dehydrogenase NM domain-like protein [Coccomyxa subellipsoidea C-169] >gi|384251410|gb|EIE24888.1| acyl-CoA dehydrogenase NM domain-like protein [Coccomyxa subellipsoidea C-169]	AT3G06810.1	IBR3	 acyl-CoA dehydrogenase-related 
Ctaxi_contig_12662|comp31990_c0_seq1	-2.912261143	1.200399317	5.57E-08	9.81E-07	NA	NA	NA	NA	NA
Ctaxi_contig_37128|comp35210_c0_seq1	-2.912014169	2.093186083	2.06E-09	4.83E-08	grip1-associated protein 1-like	gi|552818159|ref|XP_005845126.1|hypothetical protein CHLNCDRAFT_137521 [Chlorella variabilis] >gi|307104772|gb|EFN53024.1| hypothetical protein CHLNCDRAFT_137521 [Chlorella variabilis]	NA	NA	NA
Ctaxi_contig_43126|comp35685_c2_seq28	-2.908772372	4.451430576	5.48E-16	3.32E-14	NA	NA	NA	NA	NA
Ctaxi_contig_18553|comp33084_c1_seq4	-2.908632881	0.885389105	0.000502943	0.002969886	polymorphic outer membrane protein	gi|428216442|ref|YP_007100907.1|polymorphic outer membrane protein [Pseudanabaena sp. PCC 7367] >gi|504976351|ref|WP_015163453.1| polymorphic outer membrane protein [Pseudanabaena sp. PCC 7367] >gi|427988224|gb|AFY68479.1| polymorphic outer membrane protein [Pseudanabaena sp. PCC 7367]	NA	NA	NA
Ctaxi_contig_28096|comp34332_c0_seq3	-2.898108497	5.651710424	9.51E-22	1.08E-19	NA	NA	NA	NA	NA
Ctaxi_contig_55930|comp36502_c2_seq2	-2.896918565	4.480936257	1.31E-12	5.25E-11	NA	NA	NA	NA	NA
Ctaxi_contig_7782|comp30352_c0_seq1	-2.896164262	6.54043917	3.20E-26	5.94E-24	NA	NA	NA	NA	NA
Ctaxi_contig_63313|comp36911_c8_seq2	-2.894177067	2.891561626	5.12E-17	3.41E-15	NA	NA	NA	NA	NA
Ctaxi_contig_23186|comp33764_c5_seq2	-2.885765721	2.105534889	2.95E-08	5.48E-07	NA	NA	NA	NA	NA
Ctaxi_contig_22134|comp33622_c2_seq1	-2.884030364	3.63662123	4.00E-22	4.69E-20	NA	NA	NA	NA	NA
Ctaxi_contig_56177|comp36515_c3_seq2	-2.881672311	2.978000942	4.92E-11	1.52E-09	NA	NA	NA	NA	NA
Ctaxi_contig_21072|comp33458_c0_seq2	-2.878929294	4.24441886	4.27E-06	4.78E-05	NA	NA	NA	NA	NA
Ctaxi_contig_15559|comp32576_c1_seq2	-2.875522665	0.863562805	0.000714351	0.003989747	NA	NA	NA	NA	NA
Ctaxi_contig_27867|comp34304_c1_seq1	-2.863463455	0.182943839	0.000254565	0.001669037	NA	NA	NA	NA	NA
Ctaxi_contig_43118|comp35685_c2_seq20	-2.855066718	8.444410578	2.42E-24	3.56E-22	exo-beta- -glucanase	"gi|83311666|ref|YP_421930.1|exo-beta-1,3-glucanase [Magnetospirillum magneticum AMB-1] >gi|499704214|ref|WP_011384948.1| exo-beta-1,3-glucanase [Magnetospirillum magneticum] >gi|82946507|dbj|BAE51371.1| Exo-beta-1,3-glucanase [Magnetospirillum magneticum AMB-1]"	NA	NA	NA
Ctaxi_contig_25452|comp34049_c6_seq1	-2.850549084	1.710443833	1.48E-08	2.92E-07	p-loop containing nucleoside triphosphate hydrolase protein	gi|552812326|ref|XP_005843674.1|hypothetical protein CHLNCDRAFT_140061 [Chlorella variabilis] >gi|307103311|gb|EFN51572.1| hypothetical protein CHLNCDRAFT_140061 [Chlorella variabilis]	AT3G21090.1		 ABC-2 type transporter family protein 
Ctaxi_contig_29552|comp34496_c0_seq5	-2.850269843	5.285662302	1.53E-24	2.30E-22	NA	NA	NA	NA	NA
Ctaxi_contig_16815|comp32793_c1_seq1	-2.842268902	1.955335278	3.74E-09	8.29E-08	NA	NA	NA	NA	NA
Ctaxi_contig_10349|comp31371_c3_seq2	-2.842246173	1.000190898	0.002010832	0.009429052	NA	NA	NA	NA	NA
Ctaxi_contig_52065|comp36266_c1_seq1	-2.839286651	6.602121511	9.72E-24	1.34E-21	secreted trypsin-like serine protease	gi|490542384|ref|WP_004407508.1|peptidase [Vibrio nigripulchritudo] >gi|342819944|gb|EGU54776.1| Trypsin-like serine protease [Vibrio nigripulchritudo ATCC 27043]	NA	NA	NA
Ctaxi_contig_25385|comp34042_c2_seq8	-2.837823713	0.273634498	0.006293373	0.023875845	NA	NA	NA	NA	NA
Ctaxi_contig_63314|comp36911_c10_seq1	-2.83529459	3.948187078	1.01E-20	1.02E-18	NA	NA	NA	NA	NA
Ctaxi_contig_51122|comp36219_c0_seq3	-2.832358464	3.402186578	5.27E-14	2.51E-12	ubiquitin carboxyl-terminal hydrolase 12	gi|565346532|ref|XP_006340305.1|PREDICTED: ubiquitin carboxyl-terminal hydrolase 13-like isoform X1 [Solanum tuberosum]	AT5G06600.3	UBP12	 ubiquitin-specific protease 12 
Ctaxi_contig_63310|comp36911_c5_seq1	-2.830553454	0.626357926	7.87E-05	0.000606265	NA	NA	NA	NA	NA
Ctaxi_contig_17806|comp32964_c0_seq1	-2.819574433	0.380523908	0.000602473	0.003463864	NA	NA	NA	NA	NA
Ctaxi_contig_43124|comp35685_c2_seq26	-2.81493078	3.798390697	6.57E-21	6.76E-19	NA	NA	NA	NA	NA
Ctaxi_contig_19114|comp33159_c0_seq6	-2.811544406	6.390533746	2.86E-28	6.45E-26	ankyrin repeat domain protein	"gi|28373837|pdb|1N0R|AChain A, 4ank: A Designed Ankyrin Repeat Protein With Four Identical Consensus Repeats"	AT5G07840.1		 Ankyrin repeat family protein 
Ctaxi_contig_26264|comp34127_c1_seq1	-2.805022183	1.017028253	1.16E-06	1.50E-05	NA	NA	NA	NA	NA
Ctaxi_contig_48705|comp36058_c3_seq1	-2.801203649	2.528662676	5.79E-11	1.77E-09	filamentous hemagglutinin family outer membrane protein	"gi|518097785|ref|WP_019267993.1|hypothetical protein, partial [Methanobrevibacter smithii]"	NA	NA	NA
Ctaxi_contig_67116|comp37079_c4_seq3	-2.799462668	6.083911115	1.89E-25	3.20E-23	NA	NA	NA	NA	NA
Ctaxi_contig_20175|comp33334_c1_seq1	-2.799368253	6.026218106	4.01E-27	7.98E-25	NA	NA	NA	NA	NA
Ctaxi_contig_35403|comp35052_c1_seq1	-2.794696958	3.425894719	3.10E-18	2.31E-16	u-box domain-containing protein 16-like	gi|388520537|gb|AFK48330.1|unknown [Medicago truncatula]	AT1G29340.1	"PUB17,ATPUB17"	 plant U-box 17 
Ctaxi_contig_47829|comp35999_c2_seq1	-2.792982678	3.531173277	5.97E-13	2.50E-11	NA	NA	NA	NA	NA
Ctaxi_contig_54063|comp36385_c1_seq10	-2.791363498	6.710243166	7.86E-21	8.01E-19	NA	NA	NA	NA	NA
Ctaxi_contig_59680|comp36713_c2_seq2	-2.789910165	1.073877372	5.87E-06	6.34E-05	nacht and wd repeat domain-containing protein 1	gi|405975070|gb|EKC39666.1|NACHT and WD repeat domain-containing protein 1 [Crassostrea gigas]	NA	NA	NA
Ctaxi_contig_22714|comp33703_c1_seq1	-2.785920904	0.513803821	7.65E-05	0.000591703	NA	NA	NA	NA	NA
Ctaxi_contig_34860|comp34997_c0_seq4	-2.779377223	0.155114838	0.001163604	0.005980111	NA	NA	NA	NA	NA
Ctaxi_contig_54061|comp36385_c1_seq8	-2.776069448	6.837622813	6.17E-20	5.77E-18	NA	NA	NA	NA	NA
Ctaxi_contig_23188|comp33764_c6_seq2	-2.775043318	1.723635353	3.11E-07	4.66E-06	protein	gi|291231076|ref|XP_002735490.1|PREDICTED: predicted protein-like [Saccoglossus kowalevskii]	NA	NA	NA
Ctaxi_contig_58925|comp36677_c1_seq1	-2.774192956	8.865777269	8.55E-31	2.26E-28	NA	NA	NA	NA	NA
Ctaxi_contig_55959|comp36504_c1_seq1	-2.773275939	8.425653601	1.63E-19	1.46E-17	NA	NA	NA	NA	NA
Ctaxi_contig_22131|comp33622_c0_seq3	-2.77075632	1.285708867	1.23E-07	2.01E-06	NA	NA	NA	NA	NA
Ctaxi_contig_19660|comp33241_c0_seq3	-2.767078138	2.960323624	4.26E-12	1.58E-10	protein spon-1	gi|341899811|gb|EGT55746.1|hypothetical protein CAEBREN_32835 [Caenorhabditis brenneri]	NA	NA	NA
Ctaxi_contig_47841|comp35999_c7_seq1	-2.76457853	5.500743479	8.04E-19	6.54E-17	NA	NA	NA	NA	NA
Ctaxi_contig_28518|comp34383_c0_seq5	-2.757951356	1.50837973	5.60E-08	9.86E-07	hypothetical protein Riv7116_6247	gi|427739599|ref|YP_007059143.1|hypothetical protein Riv7116_6247 [Rivularia sp. PCC 7116] >gi|504935045|ref|WP_015122147.1| hypothetical protein [Rivularia sp. PCC 7116] >gi|427374640|gb|AFY58596.1| hypothetical protein Riv7116_6247 [Rivularia sp. PCC 7116]	NA	NA	NA
Ctaxi_contig_62942|comp36886_c3_seq3	-2.749554858	1.757689724	0.010549204	0.036240652	NA	NA	NA	NA	NA
Ctaxi_contig_30995|comp34643_c1_seq1	-2.749540992	5.659579122	8.27E-31	2.20E-28	flagellar associated protein	gi|159489332|ref|XP_001702651.1|flagellar associated protein [Chlamydomonas reinhardtii] >gi|158280673|gb|EDP06430.1| flagellar associated protein [Chlamydomonas reinhardtii]	NA	NA	NA
Ctaxi_contig_61168|comp36794_c5_seq3	-2.749377534	4.078685007	2.75E-18	2.06E-16	voltage-dependent calcium channel subunit alpha-2 delta-2	gi|298709908|emb|CBJ31633.1|conserved unknown protein [Ectocarpus siliculosus]	NA	NA	NA
Ctaxi_contig_18447|comp33066_c1_seq1	-2.747995883	0.777811161	0.00141708	0.007048508	NA	NA	NA	NA	NA
Ctaxi_contig_69040|comp37152_c3_seq1	-2.744914172	8.295874165	1.38E-16	8.76E-15	alkaline phosphatase	gi|296274617|ref|YP_003657248.1|hypothetical protein [Arcobacter nitrofigilis DSM 7299] >gi|502901909|ref|WP_013136885.1| alkaline phosphatase [Arcobacter nitrofigilis] >gi|296098791|gb|ADG94741.1| protein of unknown function DUF839 [Arcobacter nitrofigilis DSM 7299]	NA	NA	NA
Ctaxi_contig_13923|comp32251_c1_seq1	-2.740972414	2.545090783	3.34E-12	1.25E-10	NA	NA	NA	NA	NA
Ctaxi_contig_58636|comp36663_c0_seq50	-2.740969899	1.371518284	0.000535999	0.003142039	far upstream element-binding protein 1-like	gi|545375741|ref|XP_005652020.1|hypothetical protein COCSUDRAFT_64249 [Coccomyxa subellipsoidea C-169] >gi|384254002|gb|EIE27476.1| hypothetical protein COCSUDRAFT_64249 [Coccomyxa subellipsoidea C-169]	AT2G25970.1		 KH domain-containing protein 
Ctaxi_contig_23202|comp33765_c3_seq1	-2.739022927	0.81900885	0.004587379	0.018447488	3-phosphoinositide-dependent protein kinase 1-like isoform x2	"gi|545358668|ref|XP_005644876.1|kinase-like protein, partial [Coccomyxa subellipsoidea C-169] >gi|384246843|gb|EIE20332.1| kinase-like protein, partial [Coccomyxa subellipsoidea C-169]"	AT3G10540.1		 3-phosphoinositide-dependent protein kinase 
Ctaxi_contig_58928|comp36677_c2_seq3	-2.738578527	6.191389793	1.76E-28	4.13E-26	NA	NA	AT1G08820.2	VAP27-2	 vamp/synaptobrevin-associated protein 27-2 
Ctaxi_contig_23982|comp33866_c2_seq1	-2.73770781	2.166594819	8.36E-11	2.49E-09	#NAME?	"gi|384569032|gb|AFI09261.1|LmrCD-specific DARPin, partial [synthetic construct]"	AT4G27780.1	ACBP2	 acyl-CoA binding protein 2 
Ctaxi_contig_49241|comp36093_c0_seq3	-2.737479757	5.231301695	2.81E-28	6.38E-26	NA	NA	NA	NA	NA
Ctaxi_contig_31017|comp34644_c3_seq14	-2.737181351	2.918866493	1.37E-14	6.98E-13	NA	NA	NA	NA	NA
Ctaxi_contig_56600|comp36543_c1_seq1	-2.731589723	2.149005547	3.55E-09	7.90E-08	NA	NA	NA	NA	NA
Ctaxi_contig_18426|comp33065_c1_seq8	-2.730671549	0.461582554	0.008228959	0.029661792	ankyrin repeat protein	"gi|157106769|ref|XP_001649474.1|ankyrin 2,3/unc44 [Aedes aegypti] >gi|108868779|gb|EAT33004.1| AAEL014742-PA, partial [Aedes aegypti]"	AT2G03430.1		 Ankyrin repeat family protein 
Ctaxi_contig_46281|comp35889_c2_seq4	-2.730375725	0.257634271	0.010289969	0.035526919	NA	NA	NA	NA	NA
Ctaxi_contig_22717|comp33703_c1_seq4	-2.728679513	1.789451464	0.00085582	0.004621128	solanesyl diphosphate synthase	gi|302831696|ref|XP_002947413.1|hypothetical protein VOLCADRAFT_57046 [Volvox carteri f. nagariensis] >gi|300267277|gb|EFJ51461.1| hypothetical protein VOLCADRAFT_57046 [Volvox carteri f. nagariensis]	AT1G78510.2	SPS1	 solanesyl diphosphate synthase 1 
Ctaxi_contig_62868|comp36883_c2_seq3	-2.727670826	1.724085977	2.91E-07	4.39E-06	ap2-domain-containing protein	gi|302843970|ref|XP_002953526.1|hypothetical protein VOLCADRAFT_94225 [Volvox carteri f. nagariensis] >gi|300261285|gb|EFJ45499.1| hypothetical protein VOLCADRAFT_94225 [Volvox carteri f. nagariensis]	AT4G28140.1		 Integrase-type DNA-binding superfamily protein 
Ctaxi_contig_61045|comp36790_c2_seq6	-2.727552187	0.904962504	2.87E-05	0.000252007	NA	NA	NA	NA	NA
Ctaxi_contig_64783|comp36982_c2_seq7	-2.718675517	2.805617501	2.41E-05	0.000217186	NA	NA	NA	NA	NA
Ctaxi_contig_61164|comp36794_c3_seq2	-2.717873938	3.119033978	6.02E-17	3.96E-15	NA	NA	NA	NA	NA
Ctaxi_contig_31005|comp34644_c3_seq2	-2.717101315	4.038193238	2.81E-17	1.91E-15	NA	NA	NA	NA	NA
Ctaxi_contig_29175|comp34453_c2_seq1	-2.716217786	8.912519445	7.85E-17	5.13E-15	adhesin-like protein	gi|490132382|ref|WP_004032746.1|membrane protein [Methanobrevibacter smithii] >gi|288860742|gb|EFC93040.1| polymorphic outer membrane protein repeat (3 repeats) [Methanobrevibacter smithii DSM 2374]	NA	NA	NA
Ctaxi_contig_23265|comp33772_c2_seq2	-2.715810977	6.169513492	6.63E-26	1.18E-23	hypothetical protein COCSUDRAFT_56639	gi|545361323|ref|XP_005645964.1|hypothetical protein COCSUDRAFT_56639 [Coccomyxa subellipsoidea C-169] >gi|384247935|gb|EIE21420.1| hypothetical protein COCSUDRAFT_56639 [Coccomyxa subellipsoidea C-169]	NA	NA	NA
Ctaxi_contig_52130|comp36271_c2_seq20	-2.713420664	3.008836948	1.09E-13	5.01E-12	ankyrin repeat protein	"gi|123437955|ref|XP_001309767.1|ankyrin repeat protein [Trichomonas vaginalis G3] >gi|121891508|gb|EAX96837.1| ankyrin repeat protein, putative [Trichomonas vaginalis G3]"	AT2G03430.1		 Ankyrin repeat family protein 
Ctaxi_contig_54214|comp36395_c5_seq2	-2.712146825	2.649628219	1.06E-08	2.15E-07	arginine deiminase	gi|302851505|ref|XP_002957276.1|hypothetical protein VOLCADRAFT_107614 [Volvox carteri f. nagariensis] >gi|300257371|gb|EFJ41620.1| hypothetical protein VOLCADRAFT_107614 [Volvox carteri f. nagariensis]	NA	NA	NA
Ctaxi_contig_28094|comp34332_c0_seq1	-2.711673037	6.743797138	8.46E-25	1.31E-22	protein disulfide isomerase 1	gi|222431913|gb|ACM50883.1|protein disulfide isomerase 1 [Ulva fasciata]	AT3G54960.2	"ATPDIL1-3,PDIL1-3"	 PDI-like 1-3 
Ctaxi_contig_47833|comp35999_c4_seq2	-2.710168516	3.772685122	4.15E-16	2.54E-14	NA	NA	NA	NA	NA
Ctaxi_contig_49240|comp36093_c0_seq2	-2.702233982	5.996320291	5.41E-25	8.51E-23	NA	NA	NA	NA	NA
Ctaxi_contig_64559|comp36969_c2_seq3	-2.701023625	1.056788993	0.000622139	0.003553968	NA	NA	NA	NA	NA
Ctaxi_contig_61166|comp36794_c5_seq1	-2.699148572	3.994169028	1.34E-19	1.21E-17	protein	gi|514642859|ref|XP_004998635.1|hypothetical protein PTSG_00082 [Salpingoeca rosetta] >gi|326426493|gb|EGD72063.1| hypothetical protein PTSG_00082 [Salpingoeca rosetta]	NA	NA	NA
Ctaxi_contig_47830|comp35999_c2_seq2	-2.695525827	2.292901246	9.94E-08	1.66E-06	NA	NA	NA	NA	NA
Ctaxi_contig_59683|comp36713_c3_seq1	-2.69551975	3.290226329	1.04E-11	3.64E-10	protein	gi|156386097|ref|XP_001633750.1|predicted protein [Nematostella vectensis] >gi|156220824|gb|EDO41687.1| predicted protein [Nematostella vectensis]	NA	NA	NA
Ctaxi_contig_13216|comp32109_c0_seq1	-2.694815831	6.215707369	2.29E-28	5.31E-26	central pair associated wd-repeat protein	gi|303277181|ref|XP_003057884.1|central pair associated wd-repeat protein [Micromonas pusilla CCMP1545] >gi|226460541|gb|EEH57835.1| central pair associated wd-repeat protein [Micromonas pusilla CCMP1545]	AT5G08390.1		 Transducin/WD40 repeat-like superfamily protein 
Ctaxi_contig_63309|comp36911_c4_seq1	-2.694552522	3.851004125	3.09E-21	3.28E-19	NA	NA	NA	NA	NA
Ctaxi_contig_38306|comp35318_c0_seq3	-2.693846906	1.908454328	0.003162273	0.01360063	zinc finger family protein	"gi|255575202|ref|XP_002528505.1|zinc finger protein, putative [Ricinus communis] >gi|223532065|gb|EEF33874.1| zinc finger protein, putative [Ricinus communis]"	AT5G22480.1		 ZPR1 zinc-finger domain protein 
Ctaxi_contig_23790|comp33836_c2_seq1	-2.690315162	1.564838859	3.71E-05	0.000315739	peroxisomal membrane mpv17 pmp22-like protein	gi|545359114|ref|XP_005645051.1|hypothetical protein COCSUDRAFT_67394 [Coccomyxa subellipsoidea C-169] >gi|384247019|gb|EIE20507.1| hypothetical protein COCSUDRAFT_67394 [Coccomyxa subellipsoidea C-169]	AT4G03410.2		 Peroxisomal membrane 22 kDa (Mpv17/PMP22) family protein 
Ctaxi_contig_69056|comp37152_c11_seq1	-2.690062442	6.894554985	2.36E-11	7.73E-10	alkaline phosphatase	"gi|302839093|ref|XP_002951104.1|alkaline phosphatase, secreted, phosphate-repressible [Volvox carteri f. nagariensis] >gi|300263799|gb|EFJ47998.1| alkaline phosphatase, secreted, phosphate-repressible [Volvox carteri f. nagariensis]"	NA	NA	NA
Ctaxi_contig_24159|comp33891_c0_seq1	-2.68893345	3.326087181	2.12E-17	1.45E-15	NA	NA	NA	NA	NA
Ctaxi_contig_64628|comp36974_c3_seq3	-2.684672324	1.585895604	1.55E-05	0.000149144	nucleotide-binding protein 1	gi|226493151|ref|NP_001149342.1|nucleotide-binding protein 1 [Zea mays] >gi|194703098|gb|ACF85633.1| unknown [Zea mays] >gi|413922926|gb|AFW62858.1| nucleotide-binding protein 1 [Zea mays]	AT5G50960.1	"NBP35,ATNBP35"	 nucleotide binding protein 35 
Ctaxi_contig_58720|comp36666_c0_seq17	-2.6828252	2.678831023	2.51E-06	3.01E-05	zinc finger transcription factor	"gi|403332515|gb|EJY65281.1|zinc finger transcription factor sma, putative [Oxytricha trifallax]"	NA	NA	NA
Ctaxi_contig_52062|comp36266_c0_seq5	-2.679601542	6.304913611	6.25E-20	5.82E-18	e3 ubiquitin-protein ligase mib2	gi|521029024|gb|EPQ10812.1|E3 ubiquitin-protein ligase MIB2 [Myotis brandtii]	AT2G03430.1		 Ankyrin repeat family protein 
Ctaxi_contig_54284|comp36400_c6_seq1	-2.677913622	4.015104492	2.42E-17	1.65E-15	hypothetical protein VOLCADRAFT_91154	gi|302838506|ref|XP_002950811.1|hypothetical protein VOLCADRAFT_91154 [Volvox carteri f. nagariensis] >gi|300263928|gb|EFJ48126.1| hypothetical protein VOLCADRAFT_91154 [Volvox carteri f. nagariensis]	NA	NA	NA
Ctaxi_contig_21082|comp33459_c1_seq2	-2.672225284	0.895755973	2.47E-05	0.000222333	ubiquitin carboxyl-terminal hydrolase 12	gi|330799820|ref|XP_003287939.1|hypothetical protein DICPUDRAFT_97866 [Dictyostelium purpureum] >gi|325082017|gb|EGC35513.1| hypothetical protein DICPUDRAFT_97866 [Dictyostelium purpureum]	AT3G11910.1	UBP13	 ubiquitin-specific protease 13 
Ctaxi_contig_47838|comp35999_c5_seq4	-2.671982939	4.381583818	8.65E-23	1.10E-20	NA	NA	NA	NA	NA
Ctaxi_contig_55578|comp36479_c4_seq1	-2.670574917	5.25927474	2.38E-21	2.61E-19	lysyl-trna synthetase	gi|470117619|ref|XP_004294951.1|PREDICTED: lysine--tRNA ligase-like [Fragaria vesca subsp. vesca]	AT3G13490.1	"OVA5,ATKRS-2"	" Lysyl-tRNA synthetase, class II "
Ctaxi_contig_11108|comp31599_c0_seq3	-2.670219947	1.288186927	0.002358433	0.01072586	clavaminate synthase-like protein	gi|545368904|ref|XP_005649224.1|Clavaminate synthase-like protein [Coccomyxa subellipsoidea C-169] >gi|384251202|gb|EIE24680.1| Clavaminate synthase-like protein [Coccomyxa subellipsoidea C-169]	NA	NA	NA
Ctaxi_contig_16864|comp32801_c0_seq5	-2.667695598	3.254001484	0.000595479	0.00342948	NA	NA	NA	NA	NA
Ctaxi_contig_41671|comp35587_c0_seq48	-2.664718942	0.488364933	0.001697161	0.008184027	NA	NA	NA	NA	NA
Ctaxi_contig_54058|comp36385_c1_seq5	-2.663852201	6.914792959	2.65E-18	1.99E-16	NA	NA	NA	NA	NA
Ctaxi_contig_39951|comp35458_c1_seq3	-2.66329543	4.455768201	1.19E-13	5.43E-12	NA	NA	NA	NA	NA
Ctaxi_contig_46333|comp35891_c1_seq33	-2.661577126	2.200429408	0.001054951	0.005511277	sodium-dependent transporter	gi|412990383|emb|CCO19701.1|bile acid:sodium symporter [Bathycoccus prasinos]	AT2G26900.1		 Sodium Bile acid symporter family 
Ctaxi_contig_29179|comp34453_c2_seq5	-2.657929319	8.298531695	8.74E-16	5.20E-14	NA	NA	NA	NA	NA
Ctaxi_contig_19113|comp33159_c0_seq5	-2.654917093	4.481243426	1.05E-08	2.13E-07	ankyrin repeat domain protein	gi|526204660|gb|EPS44850.1|hypothetical protein H072_1186 [Dactylellina haptotyla CBS 200.50]	AT5G07840.1		 Ankyrin repeat family protein 
Ctaxi_contig_46277|comp35889_c1_seq2	-2.652419411	3.286733725	3.15E-19	2.70E-17	NA	NA	NA	NA	NA
Ctaxi_contig_18646|comp33094_c2_seq34	-2.644696612	2.761979214	7.75E-07	1.05E-05	chymotrypsin-like elastase family member 1	"gi|552818332|ref|XP_005845165.1|hypothetical protein CHLNCDRAFT_11918, partial [Chlorella variabilis] >gi|307104811|gb|EFN53063.1| hypothetical protein CHLNCDRAFT_11918 [Chlorella variabilis]"	NA	NA	NA
Ctaxi_contig_31328|comp34678_c1_seq9	-2.644408486	3.251587248	3.82E-15	2.10E-13	glucose-6-phosphate 1- chloroplastic-like	"gi|502102401|ref|XP_004492063.1|PREDICTED: glucose-6-phosphate 1-dehydrogenase, chloroplastic-like [Cicer arietinum]"	AT1G24280.1	G6PD3	 glucose-6-phosphate dehydrogenase 3 
Ctaxi_contig_52146|comp36271_c2_seq36	-2.641774789	2.169946169	1.63E-10	4.61E-09	NA	NA	AT2G26210.3		 Ankyrin repeat family protein 
Ctaxi_contig_54056|comp36385_c1_seq3	-2.641661795	8.664855341	8.52E-26	1.50E-23	microtubule-associated protein map65	gi|545361863|ref|XP_005646204.1|hypothetical protein COCSUDRAFT_66998 [Coccomyxa subellipsoidea C-169] >gi|384248175|gb|EIE21660.1| hypothetical protein COCSUDRAFT_66998 [Coccomyxa subellipsoidea C-169]	AT5G62250.1	MAP65-9	 microtubule-associated protein 65-9 
Ctaxi_contig_22485|comp33672_c0_seq1	-2.639395167	1.285807736	1.74E-06	2.17E-05	NA	NA	NA	NA	NA
Ctaxi_contig_19697|comp33252_c0_seq1	-2.639090964	0.93132835	0.000150832	0.001067341	NA	NA	NA	NA	NA
Ctaxi_contig_14001|comp32264_c1_seq2	-2.638570779	0.484227598	0.009694038	0.033853052	NA	NA	NA	NA	NA
Ctaxi_contig_48702|comp36058_c1_seq1	-2.637401873	1.622960039	7.24E-09	1.51E-07	NA	NA	NA	NA	NA
Ctaxi_contig_52064|comp36266_c0_seq7	-2.636342562	5.158415905	2.36E-19	2.04E-17	NA	NA	NA	NA	NA
Ctaxi_contig_47065|comp35948_c2_seq1	-2.636336835	4.405045525	1.83E-11	6.08E-10	adhesin-like protein	gi|428216442|ref|YP_007100907.1|polymorphic outer membrane protein [Pseudanabaena sp. PCC 7367] >gi|504976351|ref|WP_015163453.1| polymorphic outer membrane protein [Pseudanabaena sp. PCC 7367] >gi|427988224|gb|AFY68479.1| polymorphic outer membrane protein [Pseudanabaena sp. PCC 7367]	NA	NA	NA
Ctaxi_contig_14509|comp32385_c7_seq1	-2.634985795	3.612090493	6.92E-15	3.64E-13	NA	NA	NA	NA	NA
Ctaxi_contig_46282|comp35889_c3_seq1	-2.631118975	2.126262451	1.72E-09	4.07E-08	NA	NA	NA	NA	NA
Ctaxi_contig_16734|comp32780_c3_seq1	-2.630785124	3.476698211	6.87E-16	4.13E-14	NA	NA	NA	NA	NA
Ctaxi_contig_28178|comp34342_c1_seq1	-2.63000065	0.981003016	7.11E-06	7.47E-05	chymotrypsin-like elastase family member 2a-like	gi|260802280|ref|XP_002596020.1|hypothetical protein BRAFLDRAFT_84097 [Branchiostoma floridae] >gi|229281274|gb|EEN52032.1| hypothetical protein BRAFLDRAFT_84097 [Branchiostoma floridae]	NA	NA	NA
Ctaxi_contig_23261|comp33772_c0_seq1	-2.629088373	4.960995891	1.42E-18	1.12E-16	hypothetical protein COCSUDRAFT_56639	gi|545361323|ref|XP_005645964.1|hypothetical protein COCSUDRAFT_56639 [Coccomyxa subellipsoidea C-169] >gi|384247935|gb|EIE21420.1| hypothetical protein COCSUDRAFT_56639 [Coccomyxa subellipsoidea C-169]	NA	NA	NA
Ctaxi_contig_48712|comp36058_c5_seq1	-2.629013001	2.791712135	5.93E-12	2.15E-10	zinc finger transcription factor	gi|159484052|ref|XP_001700074.1|predicted protein [Chlamydomonas reinhardtii] >gi|158272570|gb|EDO98368.1| predicted protein [Chlamydomonas reinhardtii]	NA	NA	NA
Ctaxi_contig_12951|comp32051_c0_seq3	-2.628871142	0.41765344	0.000233929	0.001553498	NA	NA	NA	NA	NA
Ctaxi_contig_56310|comp36526_c5_seq1	-2.628200891	3.36237702	7.23E-16	4.33E-14	respiratory burst oxidase homolog	gi|527193689|gb|EPS63617.1|hypothetical protein M569_11166 [Genlisea aurea]	AT3G45810.1		 ferric reductase-like transmembrane component family protein 
Ctaxi_contig_46276|comp35889_c1_seq1	-2.626166305	2.661259287	5.59E-12	2.05E-10	kinase superfamily	"gi|508704606|gb|EOX96502.1|Kinase superfamily protein, putative [Theobroma cacao]"	AT5G40380.1	CRK42	 cysteine-rich RLK (RECEPTOR-like protein kinase) 42 
Ctaxi_contig_54450|comp36410_c4_seq1	-2.624635438	6.658169964	4.83E-27	9.49E-25	variant-specific surface protein	gi|145484866|ref|XP_001428442.1|hypothetical protein [Paramecium tetraurelia strain d4-2] >gi|124395528|emb|CAK61044.1| unnamed protein product [Paramecium tetraurelia]	NA	NA	NA
Ctaxi_contig_63670|comp36931_c3_seq1	-2.620027266	4.799731054	2.23E-21	2.46E-19	NA	NA	NA	NA	NA
Ctaxi_contig_57564|comp36603_c1_seq1	-2.616672455	5.516221735	8.86E-15	4.59E-13	NA	NA	NA	NA	NA
Ctaxi_contig_29177|comp34453_c2_seq3	-2.614238183	8.473159032	7.59E-18	5.41E-16	polymorphic outer membrane protein	gi|333987058|ref|YP_004519665.1|hypothetical protein MSWAN_0837 [Methanobacterium sp. SWAN-1] >gi|503591290|ref|WP_013825366.1| hypothetical protein [Methanobacterium sp. SWAN-1] >gi|333825202|gb|AEG17864.1| conserved repeat domain protein [Methanobacterium sp. SWAN-1]	NA	NA	NA
Ctaxi_contig_29553|comp34496_c0_seq6	-2.611262739	5.295539107	2.83E-19	2.44E-17	NA	NA	NA	NA	NA
Ctaxi_contig_23267|comp33772_c2_seq4	-2.607655046	4.039955137	4.87E-23	6.32E-21	NA	NA	NA	NA	NA
Ctaxi_contig_15500|comp32569_c0_seq1	-2.607314645	0.904288469	0.005205654	0.020458433	NA	NA	NA	NA	NA
Ctaxi_contig_69037|comp37152_c0_seq1	-2.604894738	8.278191576	1.39E-32	4.40E-30	alkaline phosphatase	gi|159490260|ref|XP_001703098.1|phosphate-repressible alkaline phosphatase [Chlamydomonas reinhardtii] >gi|158270794|gb|EDO96628.1| phosphate-repressible alkaline phosphatase [Chlamydomonas reinhardtii]	NA	NA	NA
Ctaxi_contig_28134|comp34336_c1_seq7	-2.602736281	1.012145511	0.000440229	0.002659565	atp-binding cassette superfamily	gi|302831455|ref|XP_002947293.1|hypothetical protein VOLCADRAFT_56598 [Volvox carteri f. nagariensis] >gi|300267700|gb|EFJ51883.1| hypothetical protein VOLCADRAFT_56598 [Volvox carteri f. nagariensis]	AT5G64840.1	"GCN5,ATGCN5"	 general control non-repressible 5 
Ctaxi_contig_69042|comp37152_c3_seq3	-2.602486666	5.991593578	2.95E-12	1.12E-10	alkaline phosphatase	gi|374850320|dbj|BAL53312.1|hypothetical conserved protein [uncultured Aquificae bacterium]	NA	NA	NA
Ctaxi_contig_54064|comp36385_c1_seq11	-2.60181023	6.304599827	1.41E-19	1.27E-17	NA	NA	NA	NA	NA
Ctaxi_contig_34447|comp34957_c5_seq1	-2.598318945	5.159622382	9.91E-19	7.96E-17	NA	NA	NA	NA	NA
Ctaxi_contig_23777|comp33834_c1_seq2	-2.595814895	4.202023257	7.60E-15	3.96E-13	f-box protein	gi|46447199|ref|YP_008564.1|hypothetical protein pc1565 [Candidatus Protochlamydia amoebophila UWE25] >gi|499489471|ref|WP_011176111.1| hypothetical protein [Candidatus Protochlamydia amoebophila] >gi|46400840|emb|CAF24289.1| hypothetical protein pc1565 [Candidatus Protochlamydia amoebophila UWE25]	AT5G27920.1		 F-box family protein 
Ctaxi_contig_10117|comp31307_c0_seq1	-2.594285214	1.660742772	2.41E-07	3.69E-06	NA	NA	NA	NA	NA
Ctaxi_contig_59676|comp36713_c1_seq2	-2.592396761	2.072434988	1.90E-09	4.47E-08	NA	NA	NA	NA	NA
Ctaxi_contig_34400|comp34952_c4_seq3	-2.587445909	4.345858027	1.55E-22	1.91E-20	NA	NA	NA	NA	NA
Ctaxi_contig_46749|comp35920_c2_seq1	-2.587321278	3.151748483	1.16E-13	5.34E-12	hypothetical protein PTSG_00082	gi|514642859|ref|XP_004998635.1|hypothetical protein PTSG_00082 [Salpingoeca rosetta] >gi|326426493|gb|EGD72063.1| hypothetical protein PTSG_00082 [Salpingoeca rosetta]	NA	NA	NA
Ctaxi_contig_71317|comp37248_c5_seq1	-2.585950012	7.398106119	2.25E-11	7.42E-10	large extracellular alpha-helical protein	gi|302854365|ref|XP_002958691.1|hypothetical protein VOLCADRAFT_99981 [Volvox carteri f. nagariensis] >gi|300255972|gb|EFJ40251.1| hypothetical protein VOLCADRAFT_99981 [Volvox carteri f. nagariensis]	NA	NA	NA
Ctaxi_contig_66194|comp37037_c0_seq116	-2.585418286	0.279911599	0.009047324	0.032048015	survival motor neuron containing protein	gi|470442029|ref|XP_004339484.1|hypothetical protein ACA1_062130 [Acanthamoeba castellanii str. Neff] >gi|440796362|gb|ELR17471.1| hypothetical protein ACA1_062130 [Acanthamoeba castellanii str. Neff]	NA	NA	NA
Ctaxi_contig_55660|comp36484_c2_seq4	-2.584879178	3.144626351	3.52E-06	4.04E-05	NA	NA	NA	NA	NA
Ctaxi_contig_62760|comp36876_c3_seq2	-2.583482902	2.989863254	8.15E-11	2.43E-09	NA	NA	NA	NA	NA
Ctaxi_contig_23996|comp33866_c4_seq5	-2.577497844	0.514880238	0.000219869	0.001474428	ankyrin repeat protein	"gi|123437955|ref|XP_001309767.1|ankyrin repeat protein [Trichomonas vaginalis G3] >gi|121891508|gb|EAX96837.1| ankyrin repeat protein, putative [Trichomonas vaginalis G3]"	AT3G24530.1		 AAA-type ATPase family protein / ankyrin repeat family protein 
Ctaxi_contig_29180|comp34453_c2_seq6	-2.573596981	7.625084846	1.96E-19	1.73E-17	NA	NA	NA	NA	NA
Ctaxi_contig_20067|comp33315_c0_seq8	-2.572324756	3.311143823	0.001908201	0.009025389	NA	NA	NA	NA	NA
Ctaxi_contig_47520|comp35976_c15_seq3	-2.57213515	2.311600221	3.69E-06	4.21E-05	NA	NA	NA	NA	NA
Ctaxi_contig_30997|comp34643_c1_seq3	-2.568313896	5.040659737	5.02E-25	7.97E-23	NA	NA	NA	NA	NA
Ctaxi_contig_55763|comp36490_c0_seq5	-2.566120204	3.431088648	9.26E-18	6.53E-16	NA	NA	NA	NA	NA
Ctaxi_contig_47134|comp35951_c3_seq1	-2.563827745	0.152657676	0.001155939	0.005952241	probable inactive serine threonine-protein kinase scy1-like	gi|302835467|ref|XP_002949295.1|hypothetical protein VOLCADRAFT_80567 [Volvox carteri f. nagariensis] >gi|300265597|gb|EFJ49788.1| hypothetical protein VOLCADRAFT_80567 [Volvox carteri f. nagariensis]	AT2G40730.1		 Protein kinase family protein with ARM repeat domain 
Ctaxi_contig_59242|comp36692_c2_seq2	-2.563065721	2.522098473	9.91E-11	2.92E-09	NA	NA	NA	NA	NA
Ctaxi_contig_19670|comp33244_c0_seq2	-2.562719047	5.36426134	1.61E-21	1.81E-19	NA	NA	NA	NA	NA
Ctaxi_contig_57567|comp36603_c1_seq4	-2.562286173	3.893059682	9.74E-16	5.75E-14	NA	NA	NA	NA	NA
Ctaxi_contig_28519|comp34383_c0_seq6	-2.56006275	0.578372714	0.002854586	0.01253882	NA	NA	NA	NA	NA
Ctaxi_contig_47836|comp35999_c5_seq2	-2.559671585	2.385656894	0.008351671	0.029998599	NA	NA	NA	NA	NA
Ctaxi_contig_39826|comp35446_c5_seq1	-2.559120588	6.358189637	1.03E-13	4.76E-12	NA	NA	NA	NA	NA
Ctaxi_contig_63301|comp36911_c0_seq2	-2.558833606	4.97353053	1.26E-21	1.43E-19	NA	NA	NA	NA	NA
Ctaxi_contig_22721|comp33703_c3_seq1	-2.558432406	2.64543053	6.38E-11	1.94E-09	NA	NA	NA	NA	NA
Ctaxi_contig_59689|comp36713_c6_seq1	-2.553980795	3.548900035	9.57E-15	4.94E-13	wd40 repeat-containing protein	"gi|551654388|ref|XP_005829970.1|hypothetical protein GUITHDRAFT_73490, partial [Guillardia theta CCMP2712] >gi|428174092|gb|EKX42990.1| hypothetical protein GUITHDRAFT_73490, partial [Guillardia theta CCMP2712]"	NA	NA	NA
Ctaxi_contig_23776|comp33834_c1_seq1	-2.551021196	4.205589603	1.03E-16	6.61E-15	NA	NA	NA	NA	NA
Ctaxi_contig_16731|comp32780_c0_seq1	-2.550324128	3.98593526	1.25E-16	8.00E-15	NA	NA	NA	NA	NA
Ctaxi_contig_56603|comp36543_c2_seq3	-2.550154214	2.290255983	2.88E-10	7.88E-09	NA	NA	NA	NA	NA
Ctaxi_contig_49253|comp36093_c3_seq6	-2.549838477	2.996692418	2.08E-13	9.21E-12	NA	NA	NA	NA	NA
Ctaxi_contig_69058|comp37152_c11_seq3	-2.549272972	6.029536146	8.19E-18	5.82E-16	alkaline phosphatase	gi|518431627|ref|WP_019601834.1|hypothetical protein [Teredinibacter turnerae]	NA	NA	NA
Ctaxi_contig_29171|comp34453_c0_seq1	-2.547065452	7.335699175	8.53E-24	1.18E-21	NA	NA	NA	NA	NA
Ctaxi_contig_39828|comp35446_c5_seq3	-2.544459665	4.502617819	6.23E-15	3.29E-13	NA	NA	NA	NA	NA
Ctaxi_contig_29181|comp34453_c4_seq1	-2.542180395	4.741651921	2.72E-14	1.34E-12	NA	NA	NA	NA	NA
Ctaxi_contig_36996|comp35205_c2_seq7	-2.538676982	5.83739543	1.38E-25	2.38E-23	NA	NA	NA	NA	NA
Ctaxi_contig_47501|comp35976_c0_seq1	-2.532590896	6.345002925	1.61E-09	3.84E-08	tpr-like protein	gi|552821123|ref|XP_005845763.1|hypothetical protein CHLNCDRAFT_58444 [Chlorella variabilis] >gi|307105412|gb|EFN53661.1| hypothetical protein CHLNCDRAFT_58444 [Chlorella variabilis]	AT2G31400.1	GUN1	 genomes uncoupled 1 
Ctaxi_contig_38469|comp35321_c0_seq47	-2.529717402	6.024498872	1.50E-20	1.49E-18	tbc1 domain family member 4	gi|302836908|ref|XP_002950014.1|hypothetical protein VOLCADRAFT_90424 [Volvox carteri f. nagariensis] >gi|300264923|gb|EFJ49117.1| hypothetical protein VOLCADRAFT_90424 [Volvox carteri f. nagariensis]	AT3G02460.2		 Ypt/Rab-GAP domain of gyp1p superfamily protein 
Ctaxi_contig_54204|comp36394_c4_seq4	-2.527398205	1.521018678	2.92E-06	3.43E-05	NA	NA	NA	NA	NA
Ctaxi_contig_39822|comp35446_c2_seq1	-2.525728482	4.688577267	5.49E-17	3.62E-15	NA	NA	NA	NA	NA
Ctaxi_contig_20185|comp33334_c2_seq3	-2.523888819	2.462293143	6.61E-10	1.70E-08	NA	NA	NA	NA	NA
Ctaxi_contig_16735|comp32780_c3_seq2	-2.521628229	2.775591112	1.65E-12	6.53E-11	NA	NA	NA	NA	NA
Ctaxi_contig_71306|comp37248_c1_seq2	-2.521536614	7.154313228	1.84E-10	5.17E-09	alpha-2-macroglobulin domain-containing protein	gi|159481760|ref|XP_001698946.1|hypothetical protein CHLREDRAFT_177538 [Chlamydomonas reinhardtii] >gi|158273438|gb|EDO99228.1| predicted protein [Chlamydomonas reinhardtii]	NA	NA	NA
Ctaxi_contig_47509|comp35976_c9_seq1	-2.521048021	8.376387939	2.89E-29	7.18E-27	NA	NA	NA	NA	NA
Ctaxi_contig_62507|comp36862_c1_seq1	-2.519309919	4.199202182	1.67E-11	5.63E-10	NA	NA	NA	NA	NA
Ctaxi_contig_31004|comp34644_c3_seq1	-2.5189744	7.673007802	8.63E-25	1.33E-22	NA	NA	NA	NA	NA
Ctaxi_contig_37122|comp35209_c2_seq1	-2.517060422	4.622778175	5.92E-15	3.15E-13	NA	NA	NA	NA	NA
Ctaxi_contig_47832|comp35999_c4_seq1	-2.516720576	5.087124119	1.74E-18	1.36E-16	NA	NA	NA	NA	NA
Ctaxi_contig_47835|comp35999_c5_seq1	-2.516522826	5.020159612	1.99E-22	2.42E-20	NA	NA	NA	NA	NA
Ctaxi_contig_58946|comp36677_c10_seq3	-2.514096283	6.721193413	1.32E-29	3.38E-27	NA	NA	NA	NA	NA
Ctaxi_contig_63089|comp36895_c2_seq8	-2.512747927	4.997600994	1.71E-20	1.69E-18	NA	NA	NA	NA	NA
Ctaxi_contig_13926|comp32251_c2_seq2	-2.506854659	5.153545106	7.43E-19	6.10E-17	NA	NA	NA	NA	NA
Ctaxi_contig_16061|comp32665_c0_seq1	-2.506141922	4.297781069	2.53E-20	2.43E-18	NA	NA	NA	NA	NA
Ctaxi_contig_59672|comp36713_c0_seq1	-2.5032889	2.693037287	7.88E-13	3.24E-11	NA	NA	NA	NA	NA
Ctaxi_contig_47513|comp35976_c13_seq1	-2.502260015	7.593477552	6.26E-12	2.25E-10	hypothetical protein CHLNCDRAFT_59068	gi|552813710|ref|XP_005844014.1|hypothetical protein CHLNCDRAFT_59068 [Chlorella variabilis] >gi|307103654|gb|EFN51912.1| hypothetical protein CHLNCDRAFT_59068 [Chlorella variabilis]	NA	NA	NA
Ctaxi_contig_47201|comp35956_c1_seq2	-2.501903675	3.138182594	1.69E-15	9.68E-14	NA	NA	NA	NA	NA
Ctaxi_contig_37129|comp35210_c0_seq2	-2.498425936	1.009007778	1.17E-05	0.000116134	NA	NA	NA	NA	NA
Ctaxi_contig_59083|comp36682_c1_seq25	-2.497776041	2.844413852	1.30E-07	2.11E-06	NA	NA	NA	NA	NA
Ctaxi_contig_17098|comp32849_c6_seq1	-2.495175556	1.86988302	2.21E-08	4.22E-07	NA	NA	NA	NA	NA
Ctaxi_contig_51191|comp36223_c2_seq1	-2.494959686	1.225337698	0.000260565	0.001703746	wd-40 repeat protein	gi|302845897|ref|XP_002954486.1|hypothetical protein VOLCADRAFT_118752 [Volvox carteri f. nagariensis] >gi|300260158|gb|EFJ44379.1| hypothetical protein VOLCADRAFT_118752 [Volvox carteri f. nagariensis]	NA	NA	NA
Ctaxi_contig_46541|comp35904_c2_seq17	-2.494909774	0.340285377	0.00048805	0.002895084	NA	NA	NA	NA	NA
Ctaxi_contig_57562|comp36603_c0_seq9	-2.493741797	6.431794437	5.55E-14	2.62E-12	NA	NA	NA	NA	NA
Ctaxi_contig_47837|comp35999_c5_seq3	-2.49093847	4.388406281	1.78E-20	1.74E-18	NA	NA	NA	NA	NA
Ctaxi_contig_21294|comp33490_c9_seq1	-2.490192578	1.198982531	0.000224729	0.001502846	NA	NA	NA	NA	NA
Ctaxi_contig_27512|comp34260_c0_seq2	-2.48764662	3.989709245	5.37E-12	1.97E-10	NA	NA	NA	NA	NA
Ctaxi_contig_62762|comp36876_c3_seq4	-2.484988693	4.609521419	2.97E-22	3.54E-20	NA	NA	NA	NA	NA
Ctaxi_contig_55765|comp36490_c1_seq2	-2.4823678	1.030163682	0.014124613	0.045801721	NA	NA	NA	NA	NA
Ctaxi_contig_54124|comp36389_c0_seq24	-2.481999661	1.276455145	0.00879746	0.03130063	na+ glucose cotransporter	"gi|470371362|ref|XP_004332833.1|sodium symporter, putative [Acanthamoeba castellanii str. Neff] >gi|440789511|gb|ELR10820.1| sodium symporter, putative [Acanthamoeba castellanii str. Neff]"	NA	NA	NA
Ctaxi_contig_62754|comp36876_c0_seq1	-2.481020209	6.940272098	5.18E-28	1.15E-25	NA	NA	NA	NA	NA
Ctaxi_contig_21732|comp33566_c0_seq5	-2.479171212	3.009052254	9.18E-10	2.30E-08	NA	NA	NA	NA	NA
Ctaxi_contig_68102|comp37115_c1_seq4	-2.476400532	0.759390639	0.012201593	0.040729789	NA	NA	NA	NA	NA
Ctaxi_contig_25020|comp34006_c1_seq1	-2.470744923	3.247628409	4.29E-11	1.34E-09	pentatricopeptide repeat-containing protein at5g02860-like	gi|242096916|ref|XP_002438948.1|hypothetical protein SORBIDRAFT_10g028800 [Sorghum bicolor] >gi|241917171|gb|EER90315.1| hypothetical protein SORBIDRAFT_10g028800 [Sorghum bicolor]	AT5G46100.1		 Pentatricopeptide repeat (PPR) superfamily protein 
Ctaxi_contig_69635|comp37174_c1_seq23	-2.470239205	3.351445731	0.000196573	0.001338911	myosin heavy chain	"gi|123469906|ref|XP_001318162.1|viral A-type inclusion protein [Trichomonas vaginalis G3] >gi|121900914|gb|EAY05939.1| viral A-type inclusion protein, putative [Trichomonas vaginalis G3]"	AT3G44050.1		 P-loop containing nucleoside triphosphate hydrolases superfamily protein 
Ctaxi_contig_16062|comp32665_c0_seq2	-2.469923052	3.481714521	1.92E-13	8.56E-12	NA	NA	NA	NA	NA
Ctaxi_contig_16182|comp32679_c5_seq11	-2.469157213	3.569201616	1.08E-10	3.18E-09	sulfotransferase	gi|514655520|ref|XP_004999048.1|hypothetical protein PTSG_11596 [Salpingoeca rosetta] >gi|326426909|gb|EGD72479.1| hypothetical protein PTSG_11596 [Salpingoeca rosetta]	NA	NA	NA
Ctaxi_contig_56606|comp36543_c6_seq1	-2.469021954	3.329683234	1.94E-17	1.33E-15	glucose-6-phosphate dehydrogenase 3	gi|302842959|ref|XP_002953022.1|hypothetical protein VOLCADRAFT_82038 [Volvox carteri f. nagariensis] >gi|300261733|gb|EFJ45944.1| hypothetical protein VOLCADRAFT_82038 [Volvox carteri f. nagariensis]	AT5G35790.1	G6PD1	 glucose-6-phosphate dehydrogenase 1 
Ctaxi_contig_31018|comp34644_c3_seq15	-2.468779022	5.89058207	2.49E-28	5.68E-26	NA	NA	NA	NA	NA
Ctaxi_contig_58931|comp36677_c7_seq1	-2.466953048	7.712477133	2.35E-19	2.04E-17	NA	NA	NA	NA	NA
Ctaxi_contig_16733|comp32780_c2_seq1	-2.465706094	4.172318069	6.92E-18	4.96E-16	NA	NA	NA	NA	NA
Ctaxi_contig_17060|comp32842_c8_seq4	-2.461138455	0.324644393	0.000971607	0.005147707	NA	NA	NA	NA	NA
Ctaxi_contig_43092|comp35684_c2_seq4	-2.459920219	5.735830717	8.03E-22	9.21E-20	NA	NA	NA	NA	NA
Ctaxi_contig_34442|comp34957_c0_seq4	-2.459385682	5.826537388	2.10E-25	3.50E-23	NA	NA	NA	NA	NA
Ctaxi_contig_69441|comp37168_c5_seq1	-2.457965863	0.154673644	0.002130278	0.009883623	cytoplasmic dynein 2 heavy chain 1-like	gi|410909786|ref|XP_003968371.1|PREDICTED: cytoplasmic dynein 2 heavy chain 1-like [Takifugu rubripes]	NA	NA	NA
Ctaxi_contig_15225|comp32520_c2_seq1	-2.457057166	5.027007407	9.54E-17	6.17E-15	NA	NA	NA	NA	NA
Ctaxi_contig_59677|comp36713_c1_seq3	-2.456867912	1.819985518	4.10E-08	7.37E-07	leucine-rich repeat and wd repeat-containing protein kiaa1239 homolog	gi|556094613|gb|ESO83266.1|hypothetical protein LOTGIDRAFT_236714 [Lottia gigantea]	NA	NA	NA
Ctaxi_contig_59679|comp36713_c2_seq1	-2.455307771	2.589654857	2.51E-09	5.76E-08	NA	NA	NA	NA	NA
Ctaxi_contig_59085|comp36682_c1_seq27	-2.453583879	2.368574972	2.04E-05	0.000188037	NA	NA	NA	NA	NA
Ctaxi_contig_10253|comp31346_c0_seq2	-2.448125574	0.314793921	0.00180918	0.008629787	NA	NA	NA	NA	NA
Ctaxi_contig_59675|comp36713_c1_seq1	-2.44790489	2.87471141	6.78E-11	2.05E-09	NA	NA	NA	NA	NA
Ctaxi_contig_30292|comp34570_c3_seq1	-2.447861673	5.246386902	1.91E-06	2.36E-05	NA	NA	NA	NA	NA
Ctaxi_contig_28098|comp34332_c2_seq1	-2.447351684	6.139880208	1.11E-19	1.01E-17	protein disulfide isomerase	"gi|552844396|ref|XP_005851068.1|hypothetical protein CHLNCDRAFT_14696, partial [Chlorella variabilis] >gi|307110731|gb|EFN58966.1| hypothetical protein CHLNCDRAFT_14696, partial [Chlorella variabilis]"	AT5G60640.3	PDIL1-4	 PDI-like 1-4 
Ctaxi_contig_50166|comp36156_c0_seq12	-2.447007601	0.722013107	0.013430289	0.043986419	dna-directed rna polymerase chloroplast	"gi|470122310|ref|XP_004297187.1|PREDICTED: DNA-directed RNA polymerase 1, mitochondrial-like [Fragaria vesca subsp. vesca]"	NA	NA	NA
Ctaxi_contig_37932|comp35281_c0_seq4	-2.444710318	6.281731638	9.24E-23	1.17E-20	dnaj homolog subfamily a member 4	gi|443721974|gb|ELU11047.1|hypothetical protein CAPTEDRAFT_164620 [Capitella teleta]	AT3G44110.2	"ATJ3,ATJ"	 DNAJ homologue 3 
Ctaxi_contig_7898|comp30427_c0_seq1	-2.443595168	1.510149979	9.76E-07	1.29E-05	NA	NA	NA	NA	NA
Ctaxi_contig_44447|comp35772_c2_seq6	-2.443460736	1.693617285	7.34E-06	7.68E-05	NA	NA	NA	NA	NA
Ctaxi_contig_15946|comp32643_c0_seq1	-2.437808694	1.409720578	1.22E-06	1.57E-05	NA	NA	NA	NA	NA
Ctaxi_contig_65653|comp37018_c1_seq1	-2.437216214	1.349055657	0.000174164	0.001207687	NA	NA	NA	NA	NA
Ctaxi_contig_47582|comp35982_c2_seq6	-2.436826949	1.350090544	0.005760492	0.022225706	topoisomerase 1-associated factor 1	gi|545358684|ref|XP_005644883.1|hypothetical protein COCSUDRAFT_58046 [Coccomyxa subellipsoidea C-169] >gi|384246850|gb|EIE20339.1| hypothetical protein COCSUDRAFT_58046 [Coccomyxa subellipsoidea C-169]	AT5G52910.1	ATIM	 timeless family protein 
Ctaxi_contig_20174|comp33334_c0_seq1	-2.436520763	3.560224188	6.19E-15	3.28E-13	NA	NA	NA	NA	NA
Ctaxi_contig_43087|comp35684_c0_seq2	-2.436392258	5.965598302	2.87E-21	3.07E-19	NA	NA	NA	NA	NA
Ctaxi_contig_23988|comp33866_c3_seq5	-2.436293941	1.118023758	1.61E-05	0.000153338	acrosin	gi|512825972|ref|XP_004912471.1|PREDICTED: transmembrane protease serine 2-like [Xenopus (Silurana) tropicalis]	NA	NA	NA
Ctaxi_contig_66031|comp37034_c6_seq11	-2.435701151	0.738398798	0.011274239	0.038257295	splicing factor 3a subunit 3-like	gi|552815036|ref|XP_005844336.1|hypothetical protein CHLNCDRAFT_58922 [Chlorella variabilis] >gi|307103978|gb|EFN52234.1| hypothetical protein CHLNCDRAFT_58922 [Chlorella variabilis]	AT5G06160.1	ATO	 splicing factor-related 
Ctaxi_contig_65847|comp37027_c0_seq1	-2.435053237	3.306053659	2.06E-05	0.000190064	spermatogenesis-associated protein 20-like	gi|168008753|ref|XP_001757071.1|predicted protein [Physcomitrella patens] >gi|162691942|gb|EDQ78302.1| predicted protein [Physcomitrella patens]	AT4G03200.1		 catalytics 
Ctaxi_contig_27390|comp34250_c1_seq1	-2.431323011	1.742793496	5.69E-06	6.18E-05	glycerol-3-phosphate acyltransferase 3-like	"gi|545372217|ref|XP_005650599.1|acyltransferase-domain-containing protein, partial [Coccomyxa subellipsoidea C-169] >gi|384252579|gb|EIE26055.1| acyltransferase-domain-containing protein, partial [Coccomyxa subellipsoidea C-169]"	AT5G60620.1	GPAT9	 glycerol-3-phosphate acyltransferase 9 
Ctaxi_contig_37126|comp35209_c5_seq1	-2.430989418	5.328112244	9.75E-19	7.87E-17	NA	NA	NA	NA	NA
Ctaxi_contig_61952|comp36837_c3_seq1	-2.430739304	5.802704483	2.10E-13	9.26E-12	hypothetical protein COCSUDRAFT_39345	gi|545376439|ref|XP_005652309.1|hypothetical protein COCSUDRAFT_39345 [Coccomyxa subellipsoidea C-169] >gi|384254291|gb|EIE27765.1| hypothetical protein COCSUDRAFT_39345 [Coccomyxa subellipsoidea C-169]	NA	NA	NA
Ctaxi_contig_23716|comp33827_c1_seq1	-2.427934427	0.438547517	0.0008625	0.004651996	NA	NA	NA	NA	NA
Ctaxi_contig_51140|comp36219_c1_seq5	-2.424087516	2.609054546	1.10E-08	2.23E-07	ubiquitin carboxyl-terminal hydrolase 7	gi|545708112|ref|XP_005706369.1|ubiquitin carboxyl-terminal hydrolase 7 [Galdieria sulphuraria] >gi|452822833|gb|EME29849.1| ubiquitin carboxyl-terminal hydrolase 7 [Galdieria sulphuraria]	AT5G06600.3	UBP12	 ubiquitin-specific protease 12 
Ctaxi_contig_61165|comp36794_c4_seq1	-2.42407655	3.50154393	4.50E-14	2.16E-12	low affinity immunoglobulin epsilon fc receptor	gi|554813206|ref|XP_005917437.1|PREDICTED: macrophage mannose receptor 1-like [Haplochromis burtoni]	NA	NA	NA
Ctaxi_contig_33783|comp34902_c1_seq5	-2.423848953	1.299055286	7.25E-05	0.000566272	NA	NA	NA	NA	NA
Ctaxi_contig_34440|comp34957_c0_seq2	-2.422359765	5.380048915	2.11E-24	3.14E-22	NA	NA	NA	NA	NA
Ctaxi_contig_59752|comp36718_c0_seq1	-2.421882541	0.228645513	0.004485978	0.018112083	NA	NA	NA	NA	NA
Ctaxi_contig_23774|comp33834_c0_seq1	-2.42046035	4.562044914	2.22E-21	2.46E-19	NA	NA	NA	NA	NA
Ctaxi_contig_61169|comp36794_c5_seq4	-2.418949974	2.025108447	3.48E-07	5.12E-06	NA	NA	NA	NA	NA
Ctaxi_contig_12964|comp32055_c2_seq1	-2.418553544	1.305148743	0.002914555	0.012744302	NA	NA	NA	NA	NA
Ctaxi_contig_16732|comp32780_c1_seq1	-2.416928494	2.721098833	3.83E-09	8.46E-08	NA	NA	NA	NA	NA
Ctaxi_contig_19116|comp33159_c1_seq1	-2.414789211	2.728856297	1.68E-11	5.64E-10	NA	NA	NA	NA	NA
Ctaxi_contig_46745|comp35920_c0_seq13	-2.410641999	1.372012858	6.18E-05	0.000493479	NA	NA	NA	NA	NA
Ctaxi_contig_15219|comp32520_c0_seq2	-2.410083999	1.129219237	0.000415758	0.00253381	NA	NA	NA	NA	NA
Ctaxi_contig_16219|comp32684_c0_seq1	-2.40957219	2.276982764	0.000441323	0.002665116	protein	gi|552818235|ref|XP_005845144.1|hypothetical protein CHLNCDRAFT_137279 [Chlorella variabilis] >gi|307104790|gb|EFN53042.1| hypothetical protein CHLNCDRAFT_137279 [Chlorella variabilis]	NA	NA	NA
Ctaxi_contig_49522|comp36112_c0_seq16	-2.409308261	1.210165198	0.001586883	0.007742778	NA	NA	NA	NA	NA
Ctaxi_contig_68867|comp37144_c1_seq1	-2.404952093	7.843208543	4.04E-23	5.27E-21	NA	NA	NA	NA	NA
Ctaxi_contig_47860|comp36000_c4_seq2	-2.403970629	5.882420525	1.13E-16	7.25E-15	NA	NA	NA	NA	NA
Ctaxi_contig_32705|comp34807_c0_seq5	-2.403379204	0.207016906	0.011420953	0.038619518	NA	NA	NA	NA	NA
Ctaxi_contig_48711|comp36058_c4_seq1	-2.402865619	2.731885962	1.45E-13	6.54E-12	cysteine repeat modular protein	gi|159471049|ref|XP_001693669.1|predicted protein [Chlamydomonas reinhardtii] >gi|158283172|gb|EDP08923.1| predicted protein [Chlamydomonas reinhardtii]	NA	NA	NA
Ctaxi_contig_34394|comp34952_c0_seq1	-2.401595992	3.263204332	1.35E-16	8.58E-15	NA	NA	NA	NA	NA
Ctaxi_contig_68406|comp37125_c5_seq13	-2.401484932	1.540395316	5.49E-05	0.000444974	NA	NA	NA	NA	NA
Ctaxi_contig_18612|comp33094_c1_seq3	-2.396689454	2.696373776	1.56E-08	3.06E-07	ankyrin repeat protein	"gi|157106389|ref|XP_001649301.1|ankyrin 2,3/unc44 [Aedes aegypti] >gi|108868849|gb|EAT33074.1| AAEL014668-PA, partial [Aedes aegypti]"	NA	NA	NA
Ctaxi_contig_29796|comp34523_c1_seq12	-2.395607768	0.456135517	0.012148471	0.040576492	NA	NA	NA	NA	NA
Ctaxi_contig_69768|comp37178_c2_seq32	-2.39305596	1.828970138	0.001788984	0.008553636	kinase-like protein	gi|545376523|ref|XP_005652342.1|kinase-like protein [Coccomyxa subellipsoidea C-169] >gi|384254324|gb|EIE27798.1| kinase-like protein [Coccomyxa subellipsoidea C-169]	AT1G13350.1		 Protein kinase superfamily protein 
Ctaxi_contig_68090|comp37115_c0_seq3	-2.392656546	1.76824763	1.04E-05	0.000104482	NA	NA	NA	NA	NA
Ctaxi_contig_55657|comp36484_c2_seq1	-2.389927527	5.560678157	1.89E-18	1.47E-16	von willebrand factor type a domain containing protein	gi|514680714|ref|XP_004987944.1|hypothetical protein PTSG_11020 [Salpingoeca rosetta] >gi|326435505|gb|EGD81075.1| hypothetical protein PTSG_11020 [Salpingoeca rosetta]	AT5G60710.1		 Zinc finger (C3HC4-type RING finger) family protein 
Ctaxi_contig_49242|comp36093_c0_seq4	-2.38934012	4.035502343	3.85E-18	2.84E-16	patatin	gi|496471970|ref|WP_009180815.1|patatin [Desulfovibrio sp. FW1012B] >gi|357582082|gb|EHJ47415.1| Patatin [Desulfovibrio sp. FW1012B]	NA	NA	NA
Ctaxi_contig_31321|comp34678_c1_seq2	-2.387992534	4.404871544	1.93E-19	1.72E-17	glucose-6-phosphate 1- chloroplastic-like	gi|5734379|emb|CAB52685.1|plastidic glucose-6-phosphate dehydrogenase [Dunaliella bioculata]	AT5G13110.1	G6PD2	 glucose-6-phosphate dehydrogenase 2 
Ctaxi_contig_43086|comp35684_c0_seq1	-2.387894106	6.369587987	2.87E-22	3.46E-20	tpr-like protein	gi|545368225|ref|XP_005648894.1|hypothetical protein COCSUDRAFT_62850 [Coccomyxa subellipsoidea C-169] >gi|384250871|gb|EIE24350.1| hypothetical protein COCSUDRAFT_62850 [Coccomyxa subellipsoidea C-169]	AT1G74850.1	PTAC2	 plastid transcriptionally active 2 
Ctaxi_contig_28177|comp34342_c0_seq12	-2.385403033	0.842180875	0.000110469	0.000813377	ankyrin repeat protein	"gi|123477148|ref|XP_001321743.1|ankyrin repeat protein [Trichomonas vaginalis G3] >gi|121904575|gb|EAY09520.1| ankyrin repeat protein, putative [Trichomonas vaginalis G3]"	NA	NA	NA
Ctaxi_contig_24160|comp33891_c1_seq1	-2.383080833	4.360079326	9.45E-21	9.54E-19	NA	NA	NA	NA	NA
Ctaxi_contig_20183|comp33334_c2_seq1	-2.381630982	2.411386757	3.89E-09	8.59E-08	NA	NA	NA	NA	NA
Ctaxi_contig_46283|comp35889_c6_seq1	-2.381061614	3.783689837	9.07E-16	5.36E-14	NA	NA	NA	NA	NA
Ctaxi_contig_22162|comp33628_c2_seq4	-2.380878407	2.802677402	2.02E-07	3.14E-06	NA	NA	NA	NA	NA
Ctaxi_contig_45944|comp35864_c1_seq1	-2.378403931	2.300450295	0.002689812	0.011934533	endonuclease exonuclease phosphatase family protein	gi|545371012|ref|XP_005650108.1|DNase I-like protein [Coccomyxa subellipsoidea C-169] >gi|384252087|gb|EIE25564.1| DNase I-like protein [Coccomyxa subellipsoidea C-169]	AT1G11800.1		 endonuclease/exonuclease/phosphatase family protein 
Ctaxi_contig_23263|comp33772_c1_seq2	-2.37786164	1.780165557	2.35E-06	2.83E-05	NA	NA	NA	NA	NA
Ctaxi_contig_39825|comp35446_c4_seq1	-2.376147744	7.061025831	8.17E-14	3.82E-12	alpha-2-macroglobulin	gi|159481760|ref|XP_001698946.1|hypothetical protein CHLREDRAFT_177538 [Chlamydomonas reinhardtii] >gi|158273438|gb|EDO99228.1| predicted protein [Chlamydomonas reinhardtii]	NA	NA	NA
Ctaxi_contig_47854|comp36000_c2_seq2	-2.37291715	4.54486374	1.21E-17	8.46E-16	NA	NA	NA	NA	NA
Ctaxi_contig_36011|comp35111_c1_seq1	-2.372368855	0.51002923	0.004535994	0.01826822	NA	NA	NA	NA	NA
Ctaxi_contig_38423|comp35321_c0_seq1	-2.367610632	2.980757207	0.005660786	0.021898474	tbc1 domain family member 4	gi|302836908|ref|XP_002950014.1|hypothetical protein VOLCADRAFT_90424 [Volvox carteri f. nagariensis] >gi|300264923|gb|EFJ49117.1| hypothetical protein VOLCADRAFT_90424 [Volvox carteri f. nagariensis]	NA	NA	NA
Ctaxi_contig_27607|comp34273_c1_seq1	-2.366733159	4.883870764	9.97E-14	4.60E-12	d chain in silico and in vitro co-evolution of a high affinity complementary protein-protein interface	"gi|530537544|pdb|4J8Y|AChain A, E3_5 Darpin D77s Mutant"	AT5G60070.1		 ankyrin repeat family protein 
Ctaxi_contig_28898|comp34426_c0_seq3	-2.36592943	0.204039192	0.003857052	0.016026268	hypothetical protein COCSUDRAFT_46488	gi|545372312|ref|XP_005650637.1|hypothetical protein COCSUDRAFT_46488 [Coccomyxa subellipsoidea C-169] >gi|384252617|gb|EIE26093.1| hypothetical protein COCSUDRAFT_46488 [Coccomyxa subellipsoidea C-169]	NA	NA	NA
Ctaxi_contig_57554|comp36603_c0_seq1	-2.362369138	5.852912433	1.27E-12	5.09E-11	upf0392 protein rcom_0530710-like	gi|561014002|gb|ESW12863.1|hypothetical protein PHAVU_008G148200g [Phaseolus vulgaris]	AT3G27330.1		 zinc finger (C3HC4-type RING finger) family protein 
Ctaxi_contig_40428|comp35501_c0_seq12	-2.358629692	0.535538999	0.014019786	0.045540402	pkinase-domain-containing partial	gi|159486897|ref|XP_001701473.1|predicted protein [Chlamydomonas reinhardtii] >gi|33591148|gb|AAQ23078.1| gliding motility related CaM kinase [Chlamydomonas reinhardtii] >gi|158271655|gb|EDO97470.1| predicted protein [Chlamydomonas reinhardtii]	AT2G30360.1	"CIPK11,PKS5,SIP4,SNRK3.22"	 SOS3-interacting protein 4 
Ctaxi_contig_58011|comp36624_c0_seq7	-2.357397382	4.125546041	4.20E-15	2.29E-13	NA	NA	NA	NA	NA
Ctaxi_contig_52060|comp36266_c0_seq3	-2.352453144	6.987839875	2.02E-25	3.40E-23	ankyrin domain protein	"gi|303324768|pdb|2XEH|AChain A, Structural Determinants For Improved Thermal Stability Of Designed Ankyrin Repeat Proteins With A Redesigned C- Capping Module. >gi|303324769|pdb|2XEH|B Chain B, Structural Determinants For Improved Thermal Stability Of Designed Ankyrin Repeat Proteins With A Redesigned C- Capping Module. >gi|303324770|pdb|2XEH|C Chain C, Structural Determinants For Improved Thermal Stability Of Designed Ankyrin Repeat Proteins With A Redesigned C- Capping Module"	AT2G03430.1		 Ankyrin repeat family protein 
Ctaxi_contig_49347|comp36102_c1_seq4	-2.350041506	2.38127261	3.13E-10	8.49E-09	NA	NA	NA	NA	NA
Ctaxi_contig_54197|comp36394_c1_seq4	-2.348569846	1.443562005	3.43E-06	3.95E-05	NA	NA	NA	NA	NA
Ctaxi_contig_15221|comp32520_c1_seq1	-2.34573081	5.038740757	2.94E-22	3.52E-20	ccch-type zn-finger protein	gi|521730899|gb|EPQ60982.1|hypothetical protein GLOTRDRAFT_119002 [Gloeophyllum trabeum ATCC 11539]	AT1G66810.1		 Zinc finger C-x8-C-x5-C-x3-H type family protein 
Ctaxi_contig_39821|comp35446_c1_seq1	-2.345701266	4.615108316	1.44E-11	4.91E-10	NA	NA	NA	NA	NA
Ctaxi_contig_43089|comp35684_c2_seq1	-2.341376425	7.283757411	7.83E-23	1.00E-20	NA	NA	NA	NA	NA
Ctaxi_contig_59071|comp36682_c1_seq13	-2.340653139	4.707161515	1.02E-09	2.53E-08	NA	NA	NA	NA	NA
Ctaxi_contig_37944|comp35281_c2_seq1	-2.340529447	6.881199398	1.37E-22	1.70E-20	#NAME?	gi|159466824|ref|XP_001691598.1|DnaJ-like protein [Chlamydomonas reinhardtii] >gi|158278944|gb|EDP04706.1| DnaJ-like protein [Chlamydomonas reinhardtii]	AT5G22060.1	"ATJ2,J2"	 DNAJ homologue 2 
Ctaxi_contig_49252|comp36093_c3_seq5	-2.339758467	3.042309952	1.63E-10	4.63E-09	NA	NA	NA	NA	NA
Ctaxi_contig_24000|comp33866_c6_seq3	-2.339514957	2.935313592	1.16E-11	3.99E-10	ankyrin repeat protein	"gi|123437955|ref|XP_001309767.1|ankyrin repeat protein [Trichomonas vaginalis G3] >gi|121891508|gb|EAX96837.1| ankyrin repeat protein, putative [Trichomonas vaginalis G3]"	AT2G03430.1		 Ankyrin repeat family protein 
Ctaxi_contig_31001|comp34643_c3_seq1	-2.338109555	4.718769135	1.27E-20	1.27E-18	NA	NA	NA	NA	NA
Ctaxi_contig_59156|comp36687_c3_seq3	-2.33519583	2.69535835	2.22E-10	6.17E-09	NA	NA	NA	NA	NA
Ctaxi_contig_32517|comp34792_c0_seq3	-2.335175213	4.582632813	3.26E-07	4.85E-06	NA	NA	NA	NA	NA
Ctaxi_contig_62761|comp36876_c3_seq3	-2.334076042	5.286894442	3.07E-21	3.28E-19	NA	NA	NA	NA	NA
Ctaxi_contig_43104|comp35685_c2_seq6	-2.33385977	8.93374492	1.92E-23	2.58E-21	#NAME?	gi|167999676|ref|XP_001752543.1|predicted protein [Physcomitrella patens] >gi|162696443|gb|EDQ82782.1| predicted protein [Physcomitrella patens]	AT1G35470.2		 SPla/RYanodine receptor (SPRY) domain-containing protein 
Ctaxi_contig_55559|comp36477_c1_seq7	-2.332934653	3.417482927	4.73E-12	1.75E-10	NA	NA	NA	NA	NA
Ctaxi_contig_63312|comp36911_c8_seq1	-2.331641364	0.975484168	0.00103631	0.005426745	NA	NA	NA	NA	NA
Ctaxi_contig_19202|comp33173_c0_seq2	-2.330857745	3.423722791	1.11E-13	5.10E-12	clathrin interactor epsin 3-like	gi|159486855|ref|XP_001701452.1|predicted protein [Chlamydomonas reinhardtii] >gi|158271634|gb|EDO97449.1| predicted protein [Chlamydomonas reinhardtii]	AT2G43160.4		 ENTH/VHS family protein 
Ctaxi_contig_45290|comp35815_c4_seq1	-2.329907361	5.773441688	1.06E-25	1.83E-23	NA	NA	NA	NA	NA
Ctaxi_contig_23212|comp33766_c0_seq4	-2.327238859	5.51719831	3.13E-21	3.31E-19	NA	NA	NA	NA	NA
Ctaxi_contig_32527|comp34792_c2_seq1	-2.326084084	5.22699912	1.92E-08	3.73E-07	NA	NA	NA	NA	NA
Ctaxi_contig_29183|comp34453_c5_seq2	-2.32603791	8.649011377	8.55E-23	1.09E-20	NA	NA	NA	NA	NA
Ctaxi_contig_29182|comp34453_c5_seq1	-2.325832827	9.011551311	6.13E-24	8.68E-22	NA	NA	NA	NA	NA
Ctaxi_contig_33500|comp34876_c2_seq2	-2.324605954	0.153747556	0.010414944	0.035859557	NA	NA	NA	NA	NA
Ctaxi_contig_54201|comp36394_c4_seq1	-2.324192342	3.037915909	7.46E-13	3.09E-11	protein	gi|159484052|ref|XP_001700074.1|predicted protein [Chlamydomonas reinhardtii] >gi|158272570|gb|EDO98368.1| predicted protein [Chlamydomonas reinhardtii]	NA	NA	NA
Ctaxi_contig_55656|comp36484_c0_seq1	-2.320724599	5.78649931	2.58E-18	1.95E-16	von willebrand factor type a domain-containing protein	gi|514680714|ref|XP_004987944.1|hypothetical protein PTSG_11020 [Salpingoeca rosetta] >gi|326435505|gb|EGD81075.1| hypothetical protein PTSG_11020 [Salpingoeca rosetta]	AT3G54780.1		 Zinc finger (C3HC4-type RING finger) family protein 
Ctaxi_contig_29551|comp34496_c0_seq4	-2.320096619	2.874160406	6.78E-09	1.42E-07	NA	NA	NA	NA	NA
Ctaxi_contig_49408|comp36105_c4_seq8	-2.318022855	1.236152134	0.003026532	0.013143864	protein	gi|159487983|ref|XP_001702002.1|predicted protein [Chlamydomonas reinhardtii] >gi|158281221|gb|EDP06977.1| predicted protein [Chlamydomonas reinhardtii]	NA	NA	NA
Ctaxi_contig_49010|comp36075_c6_seq3	-2.317345946	0.914279932	0.000800903	0.004376305	NA	NA	NA	NA	NA
Ctaxi_contig_54773|comp36428_c3_seq7	-2.316451649	5.463535208	9.50E-09	1.94E-07	chymotrypsin-like elastase family member 3b-like	gi|504164417|ref|XP_004592341.1|PREDICTED: chymotrypsin-like elastase family member 3B-like [Ochotona princeps]	NA	NA	NA
Ctaxi_contig_6474|comp29317_c1_seq1	-2.315257945	5.792815584	5.64E-21	5.83E-19	NA	NA	NA	NA	NA
Ctaxi_contig_30996|comp34643_c1_seq2	-2.314828052	5.268879944	1.81E-24	2.72E-22	NA	NA	NA	NA	NA
Ctaxi_contig_21730|comp33566_c0_seq3	-2.311050718	4.613200386	1.16E-12	4.68E-11	NA	NA	NA	NA	NA
Ctaxi_contig_30998|comp34643_c2_seq1	-2.311033409	4.870429412	7.53E-16	4.51E-14	NA	NA	NA	NA	NA
Ctaxi_contig_64946|comp36991_c3_seq6	-2.309567841	7.235952574	2.21E-12	8.53E-11	NA	NA	NA	NA	NA
Ctaxi_contig_28191|comp34343_c0_seq1	-2.307231946	0.233469699	0.002459509	0.01111525	NA	NA	NA	NA	NA
Ctaxi_contig_55762|comp36490_c0_seq4	-2.306693163	4.50823104	3.83E-18	2.83E-16	NA	NA	NA	NA	NA
Ctaxi_contig_19263|comp33183_c0_seq1	-2.305955212	4.913213724	8.03E-19	6.54E-17	animal heme peroxidase homologue	gi|546296612|ref|XP_005709921.1|Animal heme peroxidase homologue [Chondrus crispus] >gi|507105932|emb|CDF39627.1| Animal heme peroxidase homologue [Chondrus crispus]	NA	NA	NA
Ctaxi_contig_23755|comp33832_c3_seq1	-2.305468293	3.878974466	5.16E-12	1.90E-10	NA	NA	NA	NA	NA
Ctaxi_contig_47519|comp35976_c15_seq2	-2.305080318	3.637345514	3.11E-13	1.35E-11	NA	NA	NA	NA	NA
Ctaxi_contig_35362|comp35047_c1_seq3	-2.303952023	2.373832731	5.41E-05	0.000439197	NA	NA	NA	NA	NA
Ctaxi_contig_23794|comp33836_c2_seq5	-2.303861394	2.243360005	2.64E-08	4.97E-07	NA	NA	NA	NA	NA
Ctaxi_contig_28166|comp34342_c0_seq1	-2.303684322	2.877490465	3.21E-06	3.73E-05	ankyrin repeat protein	"gi|123482337|ref|XP_001323756.1|ankyrin repeat protein [Trichomonas vaginalis G3] >gi|121906627|gb|EAY11533.1| ankyrin repeat protein, putative [Trichomonas vaginalis G3]"	AT5G40160.1	"EMB139,EMB506"	 Ankyrin repeat family protein 
Ctaxi_contig_20189|comp33334_c4_seq1	-2.303129472	2.926565875	2.09E-07	3.24E-06	NA	NA	NA	NA	NA
Ctaxi_contig_56804|comp36557_c2_seq1	-2.302909758	5.694117595	1.01E-12	4.13E-11	NA	NA	NA	NA	NA
Ctaxi_contig_49345|comp36102_c1_seq2	-2.29944317	3.154817422	1.83E-14	9.20E-13	NA	NA	NA	NA	NA
Ctaxi_contig_43093|comp35684_c2_seq5	-2.29869768	5.348306712	2.90E-19	2.49E-17	NA	NA	NA	NA	NA
Ctaxi_contig_49017|comp36076_c2_seq2	-2.295730862	9.073760612	1.24E-15	7.23E-14	protein serine threonine	"gi|471234179|ref|XP_004039300.1|leishmanolysin family protein, putative [Ichthyophthirius multifiliis] >gi|340508248|gb|EGR33996.1| leishmanolysin family protein, putative [Ichthyophthirius multifiliis]"	NA	NA	NA
Ctaxi_contig_67804|comp37100_c4_seq20	-2.294664	1.658835251	5.74E-06	6.21E-05	NA	NA	NA	NA	NA
Ctaxi_contig_39824|comp35446_c3_seq1	-2.288168629	6.648409283	7.88E-26	1.40E-23	hypothetical protein VOLCADRAFT_108402	gi|302854949|ref|XP_002958977.1|hypothetical protein VOLCADRAFT_108402 [Volvox carteri f. nagariensis] >gi|300255661|gb|EFJ39952.1| hypothetical protein VOLCADRAFT_108402 [Volvox carteri f. nagariensis]	NA	NA	NA
Ctaxi_contig_23994|comp33866_c4_seq3	-2.288116791	1.246467285	1.43E-06	1.81E-05	ankyrin repeat protein	"gi|123453498|ref|XP_001314730.1|ankyrin repeat protein [Trichomonas vaginalis G3] >gi|121897368|gb|EAY02491.1| ankyrin repeat protein, putative [Trichomonas vaginalis G3]"	AT2G03430.1		 Ankyrin repeat family protein 
Ctaxi_contig_64553|comp36969_c1_seq3	-2.287406423	4.624188883	1.39E-16	8.84E-15	NA	NA	NA	NA	NA
Ctaxi_contig_55929|comp36502_c2_seq1	-2.286625561	5.255919961	2.72E-21	2.95E-19	NA	NA	NA	NA	NA
Ctaxi_contig_67794|comp37100_c4_seq10	-2.283295817	2.696251414	1.06E-09	2.62E-08	NA	NA	NA	NA	NA
Ctaxi_contig_55560|comp36477_c1_seq8	-2.280307833	0.334402224	0.001221139	0.00622591	NA	NA	NA	NA	NA
Ctaxi_contig_46737|comp35920_c0_seq5	-2.277944638	2.289594509	2.21E-07	3.40E-06	voltage-dependent calcium channel subunit alpha-2 delta-2	gi|298709908|emb|CBJ31633.1|conserved unknown protein [Ectocarpus siliculosus]	NA	NA	NA
Ctaxi_contig_64644|comp36974_c7_seq1	-2.277637913	2.620522182	1.27E-09	3.09E-08	NA	NA	NA	NA	NA
Ctaxi_contig_14127|comp32297_c1_seq1	-2.277101659	10.55651432	3.16E-21	3.33E-19	NA	NA	NA	NA	NA
Ctaxi_contig_55572|comp36478_c6_seq1	-2.276919468	1.406270057	1.01E-05	0.000101544	NA	NA	NA	NA	NA
Ctaxi_contig_46744|comp35920_c0_seq12	-2.27678549	3.210495909	5.30E-11	1.63E-09	hypothetical protein PTSG_00082	gi|514642859|ref|XP_004998635.1|hypothetical protein PTSG_00082 [Salpingoeca rosetta] >gi|326426493|gb|EGD72063.1| hypothetical protein PTSG_00082 [Salpingoeca rosetta]	NA	NA	NA
Ctaxi_contig_28361|comp34365_c0_seq7	-2.274170167	2.04134955	0.003286977	0.014033455	NA	NA	NA	NA	NA
Ctaxi_contig_15223|comp32520_c1_seq3	-2.270745091	1.434259211	0.000151783	0.001073401	NA	NA	NA	NA	NA
Ctaxi_contig_39927|comp35455_c1_seq8	-2.270290561	3.057642205	9.27E-11	2.75E-09	NA	NA	NA	NA	NA
Ctaxi_contig_59086|comp36682_c1_seq28	-2.269336096	5.395856777	3.53E-17	2.37E-15	NA	NA	NA	NA	NA
Ctaxi_contig_64636|comp36974_c5_seq2	-2.26856216	2.441652538	9.31E-10	2.33E-08	NA	NA	NA	NA	NA
Ctaxi_contig_32524|comp34792_c1_seq7	-2.265220601	4.803806873	3.73E-07	5.46E-06	NA	NA	NA	NA	NA
Ctaxi_contig_61955|comp36837_c3_seq4	-2.264184898	4.490683102	1.54E-13	6.90E-12	NA	NA	NA	NA	NA
Ctaxi_contig_27971|comp34315_c1_seq1	-2.263041819	0.209440005	0.004517857	0.01820674	NA	NA	NA	NA	NA
Ctaxi_contig_59681|comp36713_c2_seq3	-2.262816094	1.18271096	1.05E-05	0.000105546	NA	NA	NA	NA	NA
Ctaxi_contig_59241|comp36692_c2_seq1	-2.261398435	4.454097698	4.68E-14	2.24E-12	NA	NA	NA	NA	NA
Ctaxi_contig_42648|comp35653_c1_seq4	-2.260217899	6.528140775	1.68E-15	9.63E-14	NA	NA	NA	NA	NA
Ctaxi_contig_55670|comp36484_c5_seq3	-2.259912741	6.408111329	4.25E-21	4.44E-19	PREDICTED: uncharacterized protein LOC101777447 isoform X1	gi|514822155|ref|XP_004985747.1|PREDICTED: uncharacterized protein LOC101777447 isoform X1 [Setaria italica]	NA	NA	NA
Ctaxi_contig_70732|comp37221_c4_seq1	-2.259137915	4.670418061	1.46E-18	1.15E-16	ubiquitin carboxyl-terminal hydrolase 12	gi|557108544|gb|ESQ48851.1|hypothetical protein EUTSA_v10019920mg [Eutrema salsugineum]	AT5G06600.3	UBP12	 ubiquitin-specific protease 12 
Ctaxi_contig_55760|comp36490_c0_seq2	-2.258084635	5.868996845	3.16E-21	3.33E-19	NA	NA	NA	NA	NA
Ctaxi_contig_61041|comp36790_c2_seq2	-2.257391366	1.664397465	1.11E-05	0.000110637	NA	NA	NA	NA	NA
Ctaxi_contig_63074|comp36894_c1_seq4	-2.25637034	0.903659419	0.000221194	0.001481843	NA	NA	NA	NA	NA
Ctaxi_contig_35825|comp35091_c0_seq4	-2.254636071	4.644788878	1.14E-15	6.71E-14	NA	NA	NA	NA	NA
Ctaxi_contig_20203|comp33336_c0_seq6	-2.253989937	0.994829195	0.000569599	0.003301233	hypothetical protein CHLNCDRAFT_53148	gi|552823753|ref|XP_005846434.1|hypothetical protein CHLNCDRAFT_53148 [Chlorella variabilis] >gi|307106085|gb|EFN54332.1| hypothetical protein CHLNCDRAFT_53148 [Chlorella variabilis]	NA	NA	NA
Ctaxi_contig_27746|comp34290_c0_seq5	-2.253183118	3.873356558	7.16E-06	7.51E-05	hypothetical protein VOLCADRAFT_106518	gi|302846497|ref|XP_002954785.1|hypothetical protein VOLCADRAFT_106518 [Volvox carteri f. nagariensis] >gi|300259968|gb|EFJ44191.1| hypothetical protein VOLCADRAFT_106518 [Volvox carteri f. nagariensis]	NA	NA	NA
Ctaxi_contig_21779|comp33573_c4_seq1	-2.250657928	5.66928297	3.66E-14	1.77E-12	predicted protein	gi|168039004|ref|XP_001771989.1|predicted protein [Physcomitrella patens] >gi|162676771|gb|EDQ63250.1| predicted protein [Physcomitrella patens]	NA	NA	NA
Ctaxi_contig_13454|comp32163_c4_seq3	-2.250587004	2.411518543	3.49E-08	6.36E-07	NA	NA	NA	NA	NA
Ctaxi_contig_60265|comp36748_c5_seq6	-2.249108396	0.924356118	0.000316056	0.002010986	polyketide hydroxylase-like	"gi|545370836|ref|XP_005650023.1|hypothetical protein COCSUDRAFT_1587, partial [Coccomyxa subellipsoidea C-169] >gi|384252002|gb|EIE25479.1| hypothetical protein COCSUDRAFT_1587, partial [Coccomyxa subellipsoidea C-169]"	AT1G24340.1	"EMB260,EMB2421"	 FAD/NAD(P)-binding oxidoreductase family protein 
Ctaxi_contig_63842|comp36941_c2_seq2	-2.248755485	4.725373558	1.54E-10	4.39E-09	dead-box atp-dependent rna helicase 16-like	gi|302772787|ref|XP_002969811.1|hypothetical protein SELMODRAFT_440996 [Selaginella moellendorffii] >gi|300162322|gb|EFJ28935.1| hypothetical protein SELMODRAFT_440996 [Selaginella moellendorffii]	AT4G34910.1		 P-loop containing nucleoside triphosphate hydrolases superfamily protein 
Ctaxi_contig_39496|comp35417_c0_seq2	-2.248527061	3.044739222	1.09E-08	2.20E-07	NA	NA	NA	NA	NA
Ctaxi_contig_12962|comp32054_c2_seq1	-2.244744369	2.371500186	3.88E-08	7.00E-07	NA	NA	NA	NA	NA
Ctaxi_contig_47859|comp36000_c4_seq1	-2.242709075	6.052246541	2.06E-18	1.59E-16	NA	NA	NA	NA	NA
Ctaxi_contig_61951|comp36837_c2_seq1	-2.24121265	5.367159423	1.27E-20	1.27E-18	NA	NA	NA	NA	NA
Ctaxi_contig_63091|comp36895_c2_seq10	-2.24050048	5.380360162	6.50E-22	7.53E-20	phycocyanobilin:ferredoxin oxidoreductase	gi|545372618|ref|XP_005650761.1|ferredoxin-dependent bilin reductase [Coccomyxa subellipsoidea C-169] >gi|384252741|gb|EIE26217.1| ferredoxin-dependent bilin reductase [Coccomyxa subellipsoidea C-169]	NA	NA	NA
Ctaxi_contig_62508|comp36862_c1_seq2	-2.240190139	4.705164052	1.14E-06	1.49E-05	NA	NA	NA	NA	NA
Ctaxi_contig_43120|comp35685_c2_seq22	-2.238206536	3.661871224	9.63E-13	3.92E-11	NA	NA	NA	NA	NA
Ctaxi_contig_65765|comp37024_c7_seq1	-2.237214012	0.183808743	0.004490336	0.018121023	NA	NA	NA	NA	NA
Ctaxi_contig_60156|comp36742_c0_seq10	-2.232957672	1.575780119	1.17E-06	1.52E-05	trypsin-like serine and cysteine	gi|556964492|ref|XP_005992000.1|PREDICTED: serine protease 57-like [Latimeria chalumnae]	NA	NA	NA
Ctaxi_contig_62510|comp36862_c1_seq4	-2.232903605	3.259994816	3.58E-07	5.25E-06	NA	NA	NA	NA	NA
Ctaxi_contig_29714|comp34514_c1_seq1	-2.230887431	11.71293091	4.46E-11	1.39E-09	spt transcription factor family member	gi|509391706|gb|AGN29634.1|SPT transcription factor family member [Acartia pacifica]	NA	NA	NA
Ctaxi_contig_62202|comp36849_c4_seq15	-2.229286019	1.575901899	6.32E-07	8.76E-06	NA	NA	NA	NA	NA
Ctaxi_contig_15657|comp32590_c2_seq3	-2.228185216	1.773928902	2.73E-05	0.000241685	NA	NA	NA	NA	NA
Ctaxi_contig_20870|comp33429_c1_seq1	-2.227681243	5.518322906	7.79E-19	6.37E-17	NA	NA	NA	NA	NA
Ctaxi_contig_64063|comp36950_c0_seq6	-2.227231458	4.240720217	5.46E-14	2.59E-12	NA	NA	NA	NA	NA
Ctaxi_contig_61961|comp36837_c9_seq1	-2.223959425	5.481649562	4.83E-11	1.50E-09	NA	NA	NA	NA	NA
Ctaxi_contig_56223|comp36518_c3_seq2	-2.223118097	2.943234988	4.18E-10	1.11E-08	NA	NA	NA	NA	NA
Ctaxi_contig_32520|comp34792_c1_seq3	-2.222297667	5.639353808	3.45E-10	9.27E-09	NA	NA	NA	NA	NA
Ctaxi_contig_44438|comp35772_c0_seq1	-2.221584334	3.79302698	4.91E-16	2.98E-14	NA	NA	NA	NA	NA
Ctaxi_contig_54219|comp36395_c5_seq7	-2.22031715	0.987340486	0.000156081	0.001097596	arginine deiminase	gi|545353986|ref|XP_005642828.1|hypothetical protein COCSUDRAFT_20812 [Coccomyxa subellipsoidea C-169] >gi|384244786|gb|EIE18284.1| hypothetical protein COCSUDRAFT_20812 [Coccomyxa subellipsoidea C-169]	NA	NA	NA
Ctaxi_contig_30999|comp34643_c2_seq2	-2.218834082	3.575429098	3.63E-08	6.59E-07	NA	NA	NA	NA	NA
Ctaxi_contig_5968|comp28457_c0_seq1	-2.218363676	1.603242023	5.46E-05	0.00044319	NA	NA	NA	NA	NA
Ctaxi_contig_39920|comp35455_c1_seq1	-2.217448533	3.900126905	2.83E-08	5.28E-07	NA	NA	NA	NA	NA
Ctaxi_contig_42662|comp35653_c2_seq3	-2.216036645	6.129571583	1.05E-11	3.65E-10	NA	NA	NA	NA	NA
Ctaxi_contig_32518|comp34792_c1_seq1	-2.215945659	5.729862212	2.30E-12	8.88E-11	NA	NA	NA	NA	NA
Ctaxi_contig_48053|comp36015_c0_seq2	-2.214205417	1.333016974	0.003284036	0.01402444	protein	gi|552832022|ref|XP_005848250.1|hypothetical protein CHLNCDRAFT_51790 [Chlorella variabilis] >gi|307107907|gb|EFN56148.1| hypothetical protein CHLNCDRAFT_51790 [Chlorella variabilis]	NA	NA	NA
Ctaxi_contig_15218|comp32520_c0_seq1	-2.213560608	5.099613706	9.90E-23	1.24E-20	NA	NA	NA	NA	NA
Ctaxi_contig_61962|comp36837_c10_seq1	-2.213061175	3.116916955	1.09E-11	3.79E-10	NA	NA	NA	NA	NA
Ctaxi_contig_47309|comp35964_c3_seq1	-2.212645061	7.869600359	4.22E-24	6.13E-22	NA	NA	NA	NA	NA
Ctaxi_contig_55927|comp36502_c0_seq1	-2.212002028	7.165013886	1.43E-14	7.30E-13	hypothetical protein	gi|518442400|ref|WP_019612607.1|hypothetical protein [Thioalkalivibrio sp. AKL7]	NA	NA	NA
Ctaxi_contig_59059|comp36682_c1_seq1	-2.211681976	6.688881724	1.49E-11	5.08E-10	NA	NA	NA	NA	NA
Ctaxi_contig_40113|comp35472_c2_seq10	-2.210558447	6.324122738	4.77E-11	1.48E-09	heat shock	gi|302836031|ref|XP_002949576.1|luminal binding protein Bip1 [Volvox carteri f. nagariensis] >gi|300264935|gb|EFJ49128.1| luminal binding protein Bip1 [Volvox carteri f. nagariensis]	AT1G09080.2	BIP3	 Heat shock protein 70 (Hsp 70) family protein 
Ctaxi_contig_56812|comp36557_c4_seq1	-2.210275003	6.839069833	2.42E-20	2.33E-18	aintegumenta-like protein	gi|424512931|emb|CCO66515.1|predicted protein [Bathycoccus prasinos]	AT1G72570.1		 Integrase-type DNA-binding superfamily protein 
Ctaxi_contig_13924|comp32251_c1_seq2	-2.209471466	1.311615348	4.76E-05	0.000393361	NA	NA	NA	NA	NA
Ctaxi_contig_59756|comp36718_c1_seq3	-2.209026991	1.330445529	0.000683642	0.003846991	polymorphic outer membrane protein	gi|428217724|ref|YP_007102189.1|polymorphic outer membrane protein [Pseudanabaena sp. PCC 7367] >gi|504977628|ref|WP_015164730.1| polymorphic outer membrane protein [Pseudanabaena sp. PCC 7367] >gi|427989506|gb|AFY69761.1| polymorphic outer membrane protein [Pseudanabaena sp. PCC 7367]	NA	NA	NA
Ctaxi_contig_20869|comp33429_c0_seq1	-2.207531211	4.288023778	4.86E-19	4.06E-17	NA	NA	NA	NA	NA
Ctaxi_contig_12008|comp31832_c1_seq2	-2.207005447	7.157720485	9.86E-24	1.36E-21	NA	NA	NA	NA	NA
Ctaxi_contig_22159|comp33628_c2_seq1	-2.205274566	5.541459017	5.90E-10	1.53E-08	p-loop containing nucleoside triphosphate hydrolase protein	gi|545368000|ref|XP_005648790.1|P-loop containing nucleoside triphosphate hydrolase protein [Coccomyxa subellipsoidea C-169] >gi|384250767|gb|EIE24246.1| P-loop containing nucleoside triphosphate hydrolase protein [Coccomyxa subellipsoidea C-169]	AT3G63480.2		 ATP binding microtubule motor family protein 
Ctaxi_contig_64557|comp36969_c2_seq1	-2.204912093	5.673175764	3.18E-10	8.61E-09	NA	NA	NA	NA	NA
Ctaxi_contig_46294|comp35890_c2_seq2	-2.204218773	1.497933353	0.000143222	0.001020541	ankyrin	gi|113476756|ref|YP_722817.1|ankyrin [Trichodesmium erythraeum IMS101] >gi|499931955|ref|WP_011612689.1| ankyrin [Trichodesmium erythraeum] >gi|110167804|gb|ABG52344.1| Ankyrin [Trichodesmium erythraeum IMS101]	AT5G07270.1	XBAT33	 XB3 ortholog 3 in Arabidopsis thaliana 
Ctaxi_contig_21733|comp33566_c1_seq1	-2.203966108	6.552703998	6.70E-20	6.21E-18	NA	NA	NA	NA	NA
Ctaxi_contig_18672|comp33094_c2_seq60	-2.203029016	0.733803116	0.003398088	0.014429502	NA	NA	NA	NA	NA
Ctaxi_contig_27872|comp34304_c3_seq3	-2.20282678	3.240961112	1.02E-11	3.57E-10	NA	NA	NA	NA	NA
Ctaxi_contig_54203|comp36394_c4_seq3	-2.201276885	2.452486524	7.38E-10	1.88E-08	NA	NA	NA	NA	NA
Ctaxi_contig_54054|comp36385_c1_seq1	-2.200971566	7.8719586	2.74E-20	2.61E-18	e3 ubiquitin-protein ligase rnf125	gi|470265918|ref|XP_004361625.1|hypothetical protein DFA_05910 [Dictyostelium fasciculatum] >gi|328875410|gb|EGG23774.1| hypothetical protein DFA_05910 [Dictyostelium fasciculatum]	AT2G42030.1		 RING/U-box superfamily protein 
Ctaxi_contig_52128|comp36271_c2_seq18	-2.200402656	0.568279333	0.004149089	0.01701806	ankyrin repeat protein	gi|189502556|ref|YP_001958273.1|hypothetical protein Aasi_1217 [Candidatus Amoebophilus asiaticus 5a2] >gi|501449850|ref|WP_012473299.1| hypothetical protein [Candidatus Amoebophilus asiaticus] >gi|189497997|gb|ACE06544.1| hypothetical protein Aasi_1217 [Candidatus Amoebophilus asiaticus 5a2]	AT2G03430.1		 Ankyrin repeat family protein 
Ctaxi_contig_51012|comp36210_c5_seq11	-2.199275435	5.580054974	4.17E-17	2.79E-15	ctd small phosphatase-like protein 2-like	gi|302821763|ref|XP_002992543.1|hypothetical protein SELMODRAFT_135380 [Selaginella moellendorffii] >gi|300139745|gb|EFJ06481.1| hypothetical protein SELMODRAFT_135380 [Selaginella moellendorffii]	AT3G55960.1		 Haloacid dehalogenase-like hydrolase (HAD) superfamily protein 
Ctaxi_contig_55074|comp36444_c4_seq5	-2.199005841	1.817212439	5.71E-06	6.19E-05	NA	NA	NA	NA	NA
Ctaxi_contig_19137|comp33165_c1_seq1	-2.197760139	3.152047381	1.21E-10	3.51E-09	high cysteine membrane protein tmk-like	gi|528214122|gb|EPY18748.1|hypothetical protein AGDE_15643 [Angomonas deanei]	NA	NA	NA
Ctaxi_contig_11290|comp31642_c1_seq1	-2.197400478	0.168400067	0.007054008	0.026165675	NA	NA	NA	NA	NA
Ctaxi_contig_36340|comp35140_c0_seq1	-2.19685397	1.314961841	3.92E-05	0.000331838	NA	NA	NA	NA	NA
Ctaxi_contig_25431|comp34046_c2_seq5	-2.195769682	1.046277327	0.000213817	0.001440408	NA	NA	NA	NA	NA
Ctaxi_contig_27605|comp34273_c0_seq2	-2.195597496	5.116729442	1.56E-11	5.29E-10	protein fem-1 homolog c-like	"gi|392413854|ref|YP_006450461.1|ankyrin repeat-containing protein, partial [Desulfomonile tiedjei DSM 6799] >gi|504626172|ref|WP_014813274.1| ankyrin repeat-containing protein, partial [Desulfomonile tiedjei] >gi|390626990|gb|AFM28197.1| ankyrin repeat-containing protein [Desulfomonile tiedjei DSM 6799]"	AT3G09550.1		 Ankyrin repeat family protein 
Ctaxi_contig_31003|comp34643_c4_seq1	-2.194710938	4.986882214	8.31E-21	8.44E-19	polymorphic outer membrane protein	gi|545357257|ref|XP_005644289.1|hypothetical protein COCSUDRAFT_48850 [Coccomyxa subellipsoidea C-169] >gi|384246254|gb|EIE19745.1| hypothetical protein COCSUDRAFT_48850 [Coccomyxa subellipsoidea C-169]	NA	NA	NA
Ctaxi_contig_54205|comp36394_c5_seq1	-2.192714108	3.237611924	4.45E-11	1.39E-09	NA	NA	NA	NA	NA
Ctaxi_contig_6475|comp29317_c1_seq2	-2.191608907	5.179016821	1.13E-10	3.30E-09	NA	NA	NA	NA	NA
Ctaxi_contig_47853|comp36000_c2_seq1	-2.1903164	6.446162128	1.72E-15	9.83E-14	NA	NA	NA	NA	NA
Ctaxi_contig_22631|comp33691_c1_seq1	-2.19010489	3.630050527	6.23E-12	2.24E-10	NA	NA	NA	NA	NA
Ctaxi_contig_55551|comp36477_c0_seq2	-2.188407347	2.805532828	1.05E-09	2.60E-08	NA	NA	NA	NA	NA
Ctaxi_contig_46292|comp35890_c1_seq4	-2.187523181	3.246006068	1.52E-13	6.85E-12	ankyrin repeat protein	"gi|154416743|ref|XP_001581393.1|ankyrin repeat protein [Trichomonas vaginalis G3] >gi|121915620|gb|EAY20407.1| ankyrin repeat protein, putative [Trichomonas vaginalis G3]"	AT5G57740.1	XBAT32	 XB3 ortholog 2 in Arabidopsis thaliana 
Ctaxi_contig_14128|comp32297_c1_seq2	-2.187041981	8.09421029	2.09E-23	2.77E-21	NA	NA	NA	NA	NA
Ctaxi_contig_55928|comp36502_c0_seq2	-2.186197238	5.396633956	3.20E-14	1.56E-12	clumping factor b	gi|390948854|ref|YP_006412613.1|hypothetical protein Thivi_0419 [Thiocystis violascens DSM 198] >gi|504589888|ref|WP_014776990.1| hypothetical protein [Thiocystis violascens] >gi|390425423|gb|AFL72488.1| Protein of unknown function (DUF2868) [Thiocystis violascens DSM 198]	NA	NA	NA
Ctaxi_contig_54194|comp36394_c1_seq1	-2.182521817	3.019939878	3.12E-10	8.47E-09	NA	NA	NA	NA	NA
Ctaxi_contig_19659|comp33241_c0_seq2	-2.182078669	2.669195708	4.21E-10	1.12E-08	cre-spon-1 protein	gi|518180436|ref|WP_019350644.1|hypothetical protein [Vibrio splendidus]	NA	NA	NA
Ctaxi_contig_17251|comp32876_c0_seq8	-2.18107	0.997886786	0.003858323	0.016027609	protein kinase	"gi|545364416|ref|XP_005647271.1|kinase-like protein, partial [Coccomyxa subellipsoidea C-169] >gi|384249245|gb|EIE22727.1| kinase-like protein, partial [Coccomyxa subellipsoidea C-169]"	AT3G53030.1	SRPK4	 ser/arg-rich protein kinase 4 
Ctaxi_contig_56306|comp36526_c2_seq1	-2.176453963	2.876702461	1.93E-08	3.74E-07	nadph oxidase 5	gi|443711203|gb|ELU05067.1|hypothetical protein CAPTEDRAFT_147619 [Capitella teleta]	AT4G23650.1	"CDPK6,CPK3"	 calcium-dependent protein kinase 6 
Ctaxi_contig_11142|comp31608_c0_seq6	-2.176286039	0.260292984	0.004623794	0.018562141	sumo-activating enzyme subunit 1b	gi|294464849|gb|ADE77930.1|unknown [Picea sitchensis]	AT5G50680.2	"ATSAE1B,SAE1B"	 SUMO activating enzyme 1B 
Ctaxi_contig_11143|comp31608_c0_seq7	-2.176281918	0.260292984	0.004622296	0.018558328	sumo-activating enzyme subunit 1b	gi|294464849|gb|ADE77930.1|unknown [Picea sitchensis]	AT5G50680.2	"ATSAE1B,SAE1B"	 SUMO activating enzyme 1B 
Ctaxi_contig_42534|comp35641_c3_seq7	-2.176137816	0.916523214	0.000291551	0.001878033	NA	NA	NA	NA	NA
Ctaxi_contig_40534|comp35512_c0_seq2	-2.173689057	3.269023868	2.96E-08	5.50E-07	pattern formation	"gi|545353473|ref|XP_005642573.1|Sec7-domain-containing protein, partial [Coccomyxa subellipsoidea C-169] >gi|384244528|gb|EIE18029.1| Sec7-domain-containing protein, partial [Coccomyxa subellipsoidea C-169]"	AT1G13980.2	GN	 sec7 domain-containing protein 
Ctaxi_contig_59062|comp36682_c1_seq4	-2.173072	3.856066154	6.78E-11	2.05E-09	NA	NA	NA	NA	NA
Ctaxi_contig_15003|comp32479_c0_seq1	-2.172456036	0.385322783	0.012470598	0.041439589	NA	NA	NA	NA	NA
Ctaxi_contig_34783|comp34990_c1_seq1	-2.171727954	1.790136747	2.84E-06	3.35E-05	sulfur stress regulator	gi|545363781|ref|XP_005646994.1|Serine/threonine-protein kinase SRK2J [Coccomyxa subellipsoidea C-169] >gi|384248967|gb|EIE22450.1| Serine/threonine-protein kinase SRK2J [Coccomyxa subellipsoidea C-169]	NA	NA	NA
Ctaxi_contig_62515|comp36862_c3_seq1	-2.1700239	2.584259722	4.07E-07	5.92E-06	NA	NA	NA	NA	NA
Ctaxi_contig_41523|comp35580_c2_seq6	-2.169627793	1.987592861	0.000948639	0.005047563	NA	NA	NA	NA	NA
Ctaxi_contig_12503|comp31955_c0_seq1	-2.169152092	7.238232909	2.22E-17	1.52E-15	NA	NA	NA	NA	NA
Ctaxi_contig_27391|comp34250_c1_seq2	-2.164790645	2.324482164	1.78E-08	3.48E-07	glycerol-3-phosphate acyltransferase 3-like	"gi|545372217|ref|XP_005650599.1|acyltransferase-domain-containing protein, partial [Coccomyxa subellipsoidea C-169] >gi|384252579|gb|EIE26055.1| acyltransferase-domain-containing protein, partial [Coccomyxa subellipsoidea C-169]"	AT5G60620.1	GPAT9	 glycerol-3-phosphate acyltransferase 9 
Ctaxi_contig_47508|comp35976_c8_seq1	-2.163777736	5.067464246	3.18E-11	1.02E-09	NA	NA	NA	NA	NA
Ctaxi_contig_14126|comp32297_c0_seq1	-2.163407023	9.175189602	2.14E-21	2.38E-19	NA	NA	NA	NA	NA
Ctaxi_contig_67813|comp37100_c6_seq1	-2.161330228	1.333726958	0.00027768	0.001799309	NA	NA	NA	NA	NA
Ctaxi_contig_28520|comp34383_c0_seq7	-2.16115624	0.642139394	0.001110179	0.005747707	NA	NA	NA	NA	NA
Ctaxi_contig_49400|comp36105_c3_seq1	-2.160852052	1.330893142	2.11E-05	0.000193861	NA	NA	NA	NA	NA
Ctaxi_contig_35891|comp35098_c2_seq3	-2.159994621	3.702056348	1.14E-10	3.32E-09	NA	NA	NA	NA	NA
Ctaxi_contig_71307|comp37248_c1_seq3	-2.159981255	4.560070515	2.59E-08	4.89E-07	hypothetical protein CHLREDRAFT_173804	gi|159472420|ref|XP_001694349.1|hypothetical protein CHLREDRAFT_173804 [Chlamydomonas reinhardtii] >gi|158277012|gb|EDP02782.1| predicted protein [Chlamydomonas reinhardtii]	NA	NA	NA
Ctaxi_contig_25740|comp34076_c0_seq16	-2.15982757	0.417624462	0.002367569	0.01076162	NA	NA	NA	NA	NA
Ctaxi_contig_37603|comp35251_c1_seq1	-2.158823026	4.903373248	2.97E-16	1.83E-14	NA	NA	NA	NA	NA
Ctaxi_contig_18435|comp33065_c1_seq17	-2.155052654	3.592928378	2.54E-13	1.11E-11	ankyrin repeat protein	"gi|123437955|ref|XP_001309767.1|ankyrin repeat protein [Trichomonas vaginalis G3] >gi|121891508|gb|EAX96837.1| ankyrin repeat protein, putative [Trichomonas vaginalis G3]"	AT2G03430.1		 Ankyrin repeat family protein 
Ctaxi_contig_40109|comp35472_c2_seq6	-2.154698417	7.465921202	2.97E-11	9.58E-10	binding protein 1	gi|159487349|ref|XP_001701685.1|binding protein 1 [Chlamydomonas reinhardtii] >gi|158280904|gb|EDP06660.1| binding protein 1 [Chlamydomonas reinhardtii]	AT5G28540.1	BIP1	 heat shock protein 70 (Hsp 70) family protein 
Ctaxi_contig_65771|comp37025_c0_seq1	-2.154620423	3.335607212	4.40E-11	1.38E-09	NA	NA	NA	NA	NA
Ctaxi_contig_32516|comp34792_c0_seq2	-2.153898888	5.575830265	3.64E-08	6.59E-07	NA	NA	NA	NA	NA
Ctaxi_contig_30154|comp34555_c0_seq1	-2.151806598	1.683964425	5.65E-06	6.15E-05	NA	NA	NA	NA	NA
Ctaxi_contig_37010|comp35205_c2_seq21	-2.150983605	5.802838855	1.61E-11	5.45E-10	NA	NA	NA	NA	NA
Ctaxi_contig_27511|comp34260_c0_seq1	-2.14966416	2.701066283	4.04E-06	4.55E-05	NA	NA	AT2G26560.1	"PLP2,PLAIIA,PLA2A"	 phospholipase A 2A 
Ctaxi_contig_49016|comp36076_c2_seq1	-2.149367614	9.727494561	1.97E-08	3.81E-07	NA	NA	NA	NA	NA
Ctaxi_contig_57361|comp36587_c1_seq1	-2.148438459	6.757892628	8.17E-17	5.33E-15	ricin-containing lipase tectonin-like protein	gi|545362405|ref|XP_005646436.1|hypothetical protein COCSUDRAFT_56339 [Coccomyxa subellipsoidea C-169] >gi|384248408|gb|EIE21892.1| hypothetical protein COCSUDRAFT_56339 [Coccomyxa subellipsoidea C-169]	NA	NA	NA
Ctaxi_contig_40114|comp35472_c2_seq11	-2.147817959	5.710734427	7.66E-14	3.60E-12	luminal-binding protein 5-like	gi|470129154|ref|XP_004300491.1|PREDICTED: luminal-binding protein 5-like [Fragaria vesca subsp. vesca]	AT5G42020.1	"BIP,BIP2"	 Heat shock protein 70 (Hsp 70) family protein 
Ctaxi_contig_18611|comp33094_c1_seq2	-2.147512912	1.412189717	7.43E-05	0.000577621	ankyrin repeat protein	"gi|123401725|ref|XP_001301920.1|ankyrin repeat protein [Trichomonas vaginalis G3] >gi|121883157|gb|EAX88990.1| ankyrin repeat protein, putative [Trichomonas vaginalis G3]"	NA	NA	NA
Ctaxi_contig_32529|comp34792_c2_seq3	-2.147117821	4.487230788	4.24E-10	1.13E-08	NA	NA	NA	NA	NA
Ctaxi_contig_59151|comp36687_c0_seq3	-2.145807313	6.662526607	4.91E-21	5.09E-19	NA	NA	NA	NA	NA
Ctaxi_contig_61232|comp36798_c0_seq1	-2.145204125	8.186079117	1.77E-11	5.93E-10	NA	NA	NA	NA	NA
Ctaxi_contig_61246|comp36798_c8_seq2	-2.144683813	7.133123	5.03E-13	2.13E-11	pentatricopeptide repeat-containing protein mitochondrial-like	gi|303280720|ref|XP_003059652.1|predicted protein [Micromonas pusilla CCMP1545] >gi|226458307|gb|EEH55604.1| predicted protein [Micromonas pusilla CCMP1545]	AT4G26680.2		 Tetratricopeptide repeat (TPR)-like superfamily protein 
Ctaxi_contig_45407|comp35825_c1_seq3	-2.141806669	4.013754099	7.30E-14	3.43E-12	NA	NA	NA	NA	NA
Ctaxi_contig_35025|comp35017_c1_seq2	-2.1415876	0.497117884	0.005694317	0.022010563	NA	NA	NA	NA	NA
Ctaxi_contig_39495|comp35417_c0_seq1	-2.141386953	2.287522839	3.70E-05	0.000315236	NA	NA	NA	NA	NA
Ctaxi_contig_23140|comp33758_c6_seq2	-2.140012194	3.405665679	1.82E-10	5.14E-09	metal ion transporter family	gi|545369023|ref|XP_005649280.1|Mg2+ transporter protein [Coccomyxa subellipsoidea C-169] >gi|384251258|gb|EIE24736.1| Mg2+ transporter protein [Coccomyxa subellipsoidea C-169]	AT5G22830.1	"ATMGT10,GMN10,MGT10,MRS2-11"	 magnesium (Mg) transporter 10 
Ctaxi_contig_54524|comp36415_c3_seq1	-2.138164566	4.348804843	4.11E-15	2.24E-13	NA	NA	NA	NA	NA
Ctaxi_contig_39919|comp35455_c0_seq2	-2.134737917	4.932982665	4.64E-19	3.90E-17	NA	NA	NA	NA	NA
Ctaxi_contig_42556|comp35645_c2_seq2	-2.134142191	2.171091689	8.16E-07	1.10E-05	NA	NA	NA	NA	NA
Ctaxi_contig_31377|comp34684_c0_seq3	-2.133841641	3.345839632	1.18E-06	1.53E-05	NA	NA	NA	NA	NA
Ctaxi_contig_39827|comp35446_c5_seq2	-2.132908756	4.740527382	5.58E-13	2.35E-11	NA	NA	NA	NA	NA
Ctaxi_contig_59684|comp36713_c3_seq2	-2.131943295	2.463754171	1.38E-05	0.000133993	NA	NA	NA	NA	NA
Ctaxi_contig_15220|comp32520_c0_seq3	-2.131846891	4.314365391	3.83E-18	2.83E-16	NA	NA	NA	NA	NA
Ctaxi_contig_55658|comp36484_c2_seq2	-2.131681197	2.276144087	4.31E-07	6.22E-06	NA	NA	NA	NA	NA
Ctaxi_contig_49415|comp36105_c4_seq15	-2.131080032	2.686295237	7.19E-09	1.50E-07	NA	NA	NA	NA	NA
Ctaxi_contig_51382|comp36235_c1_seq7	-2.130428589	1.705493567	0.000235222	0.001561285	NA	NA	NA	NA	NA
Ctaxi_contig_43091|comp35684_c2_seq3	-2.130001839	6.73095941	8.55E-20	7.86E-18	NA	NA	NA	NA	NA
Ctaxi_contig_65823|comp37025_c3_seq1	-2.129725892	2.041440334	2.60E-07	3.96E-06	NA	NA	NA	NA	NA
Ctaxi_contig_60134|comp36741_c2_seq1	-2.129303996	3.398094051	7.92E-10	2.00E-08	NA	NA	NA	NA	NA
Ctaxi_contig_19269|comp33183_c2_seq2	-2.128884744	4.872196301	1.07E-16	6.90E-15	peroxidase	gi|488725225|ref|WP_002648789.1|peroxidase [Planctomyces maris] >gi|148842669|gb|EDL57043.1| peroxidase [Planctomyces maris DSM 8797]	NA	NA	NA
Ctaxi_contig_62512|comp36862_c2_seq1	-2.126692013	4.691881356	2.13E-08	4.08E-07	proteophosphoglycan ppg1	"gi|557147754|emb|CDJ42846.1|Zgc:136380, related [Eimeria tenella]"	NA	NA	NA
Ctaxi_contig_63831|comp36941_c0_seq1	-2.126444751	4.32165628	3.06E-17	2.07E-15	molecular chaperone	gi|488804136|ref|WP_002716542.1|hypothetical protein [Afipia felis] >gi|410881103|gb|EKS28943.1| hypothetical protein HMPREF9697_01471 [Afipia felis ATCC 53690]	AT1G24120.1	ARL1	 ARG1-like 1 
Ctaxi_contig_48854|comp36067_c0_seq3	-2.126204203	2.581365312	2.74E-07	4.16E-06	NA	NA	NA	NA	NA
Ctaxi_contig_64588|comp36971_c8_seq6	-2.119818006	0.658172982	0.014108125	0.045765811	NA	NA	NA	NA	NA
Ctaxi_contig_51136|comp36219_c1_seq1	-2.119536453	2.812624371	6.62E-09	1.39E-07	ubiquitin carboxyl-terminal hydrolase 12-like	gi|159484100|ref|XP_001700098.1|biquitin carboxyl-terminal hydrolase [Chlamydomonas reinhardtii] >gi|158272594|gb|EDO98392.1| biquitin carboxyl-terminal hydrolase [Chlamydomonas reinhardtii]	AT3G11910.1	UBP13	 ubiquitin-specific protease 13 
Ctaxi_contig_36516|comp35160_c0_seq1	-2.119516864	1.797328958	2.22E-06	2.70E-05	hypothetical protein CHLNCDRAFT_138470	gi|552817679|ref|XP_005845007.1|hypothetical protein CHLNCDRAFT_138470 [Chlorella variabilis] >gi|307104652|gb|EFN52905.1| hypothetical protein CHLNCDRAFT_138470 [Chlorella variabilis]	NA	NA	NA
Ctaxi_contig_19268|comp33183_c2_seq1	-2.11819565	5.354450925	1.63E-14	8.23E-13	animal heme peroxidase homologue	gi|522055840|ref|WP_020567049.1|hypothetical protein [Lewinella persica]	NA	NA	NA
Ctaxi_contig_61963|comp36837_c11_seq1	-2.117529856	5.038788746	2.37E-16	1.47E-14	NA	NA	NA	NA	NA
Ctaxi_contig_31417|comp34688_c2_seq2	-2.116950934	4.778517147	1.26E-15	7.35E-14	NA	NA	NA	NA	NA
Ctaxi_contig_41908|comp35602_c3_seq1	-2.116170436	1.770759518	0.000816542	0.004440233	seryl-trna synthetase	gi|168038680|ref|XP_001771828.1|predicted protein [Physcomitrella patens] >gi|162676959|gb|EDQ63436.1| predicted protein [Physcomitrella patens]	AT5G27470.1		 seryl-tRNA synthetase / serine--tRNA ligase 
Ctaxi_contig_63662|comp36931_c1_seq1	-2.114188532	4.380713076	1.93E-13	8.57E-12	golgin subfamily a member 6-like protein 6-like	gi|557751682|ref|XP_005175595.1|PREDICTED: trichohyalin-like [Musca domestica]	NA	NA	NA
Ctaxi_contig_55649|comp36483_c6_seq1	-2.113520992	2.546837359	2.90E-05	0.000254403	NA	NA	NA	NA	NA
Ctaxi_contig_17095|comp32849_c3_seq1	-2.112029615	1.608116368	6.07E-06	6.52E-05	NA	NA	NA	NA	NA
Ctaxi_contig_65554|comp37014_c1_seq2	-2.111261569	0.647852908	0.012928132	0.042666705	calcium-transporting plasma membrane-type	gi|159472827|ref|XP_001694546.1|calmodulin binding calcium-transporting ATPase [Chlamydomonas reinhardtii] >gi|158276770|gb|EDP02541.1| calmodulin binding calcium-transporting ATPase [Chlamydomonas reinhardtii]	AT4G29900.1	"ACA10,CIF1,ATACA10"	 autoinhibited Ca(2+)-ATPase 10 
Ctaxi_contig_39970|comp35460_c0_seq2	-2.109396652	0.668651541	0.014189018	0.045966492	ankyrin repeat protein	"gi|154417199|ref|XP_001581620.1|ankyrin repeat protein [Trichomonas vaginalis G3] >gi|121915849|gb|EAY20634.1| ankyrin repeat protein, putative [Trichomonas vaginalis G3]"	AT5G13530.2	KEG	 protein kinases;ubiquitin-protein ligases 
Ctaxi_contig_59055|comp36682_c0_seq10	-2.108947802	7.449559114	1.67E-16	1.05E-14	NA	NA	NA	NA	NA
Ctaxi_contig_49015|comp36076_c1_seq1	-2.106645375	8.156522703	5.71E-07	7.99E-06	NA	NA	NA	NA	NA
Ctaxi_contig_39497|comp35417_c0_seq3	-2.104705032	5.047118437	1.82E-16	1.14E-14	NA	NA	NA	NA	NA
Ctaxi_contig_51181|comp36223_c0_seq1	-2.103695571	2.521881862	1.93E-08	3.74E-07	NA	NA	NA	NA	NA
Ctaxi_contig_29310|comp34466_c0_seq9	-2.10318488	5.22108445	5.78E-19	4.78E-17	f-box protein	gi|46447199|ref|YP_008564.1|hypothetical protein pc1565 [Candidatus Protochlamydia amoebophila UWE25] >gi|499489471|ref|WP_011176111.1| hypothetical protein [Candidatus Protochlamydia amoebophila] >gi|46400840|emb|CAF24289.1| hypothetical protein pc1565 [Candidatus Protochlamydia amoebophila UWE25]	AT5G27920.1		 F-box family protein 
Ctaxi_contig_9245|comp31020_c1_seq2	-2.102262284	2.219332935	8.63E-05	0.000656577	NA	NA	NA	NA	NA
Ctaxi_contig_50891|comp36204_c7_seq1	-2.102129859	1.146132178	3.23E-05	0.000279296	NA	NA	NA	NA	NA
Ctaxi_contig_27504|comp34259_c0_seq2	-2.100396432	1.709832535	0.006107283	0.023278992	NA	NA	NA	NA	NA
Ctaxi_contig_69439|comp37168_c4_seq1	-2.098529956	0.231537298	0.008165282	0.029469957	NA	NA	NA	NA	NA
Ctaxi_contig_32515|comp34792_c0_seq1	-2.097944695	6.347210549	1.25E-07	2.04E-06	NA	NA	NA	NA	NA
Ctaxi_contig_44446|comp35772_c2_seq5	-2.096682099	1.589768344	5.94E-05	0.000477088	NA	NA	NA	NA	NA
Ctaxi_contig_21729|comp33566_c0_seq2	-2.09640042	5.841926631	1.01E-12	4.12E-11	NA	NA	NA	NA	NA
Ctaxi_contig_62745|comp36875_c6_seq15	-2.095740871	0.586234728	0.007354151	0.027059195	multidrug resistance-associated protein 4-like	gi|380016292|ref|XP_003692121.1|PREDICTED: multidrug resistance-associated protein 4-like [Apis florea]	AT3G60970.1	"ATMRP15,MRP15,ABCC15"	 multidrug resistance-associated protein 15 
Ctaxi_contig_46740|comp35920_c0_seq8	-2.094673999	2.089484972	3.31E-05	0.000285333	NA	NA	NA	NA	NA
Ctaxi_contig_12006|comp31832_c0_seq1	-2.094661372	6.538555288	2.76E-21	2.97E-19	NA	NA	NA	NA	NA
Ctaxi_contig_23894|comp33849_c3_seq9	-2.087445011	0.632702898	0.002076974	0.009677473	NA	NA	NA	NA	NA
Ctaxi_contig_54523|comp36415_c2_seq1	-2.085433489	3.641625652	2.87E-12	1.09E-10	NA	NA	NA	NA	NA
Ctaxi_contig_19265|comp33183_c0_seq3	-2.081191583	4.781437972	8.82E-14	4.11E-12	NA	NA	NA	NA	NA
Ctaxi_contig_18659|comp33094_c2_seq47	-2.076424427	2.796556513	1.62E-09	3.86E-08	ankyrin repeat-containing protein	gi|167538497|ref|XP_001750912.1|hypothetical protein [Monosiga brevicollis MX1] >gi|163770596|gb|EDQ84282.1| predicted protein [Monosiga brevicollis MX1]	AT5G07270.1	XBAT33	 XB3 ortholog 3 in Arabidopsis thaliana 
Ctaxi_contig_37606|comp35251_c2_seq2	-2.075889248	6.496850581	8.75E-20	8.02E-18	NA	NA	NA	NA	NA
Ctaxi_contig_61304|comp36802_c0_seq9	-2.074543329	2.646437222	3.52E-07	5.17E-06	fact complex subunit spt16-like	gi|159490132|ref|XP_001703040.1|global transcription factor [Chlamydomonas reinhardtii] >gi|158270853|gb|EDO96685.1| global transcription factor [Chlamydomonas reinhardtii]	AT4G10710.1	SPT16	 global transcription factor C 
Ctaxi_contig_47318|comp35965_c2_seq3	-2.074027544	3.427737836	5.36E-08	9.48E-07	protein kinase	gi|290983969|ref|XP_002674700.1|protein kinase [Naegleria gruberi] >gi|284088292|gb|EFC41956.1| protein kinase [Naegleria gruberi]	NA	NA	NA
Ctaxi_contig_34446|comp34957_c4_seq2	-2.073548129	0.998139498	0.000701227	0.003930079	NA	NA	NA	NA	NA
Ctaxi_contig_45936|comp35863_c6_seq3	-2.072830491	6.775744217	2.59E-20	2.49E-18	NA	NA	NA	NA	NA
Ctaxi_contig_15147|comp32506_c0_seq1	-2.072712347	1.597806507	4.42E-05	0.000369288	NA	NA	NA	NA	NA
Ctaxi_contig_22135|comp33622_c2_seq2	-2.07265495	1.046214235	0.002841705	0.012493599	NA	NA	NA	NA	NA
Ctaxi_contig_49394|comp36105_c2_seq2	-2.072642716	3.685935445	1.35E-09	3.28E-08	NA	NA	NA	NA	NA
Ctaxi_contig_36523|comp35160_c1_seq1	-2.072631453	0.955587072	0.000224906	0.001503432	hypothetical protein CHLNCDRAFT_138470	gi|552817679|ref|XP_005845007.1|hypothetical protein CHLNCDRAFT_138470 [Chlorella variabilis] >gi|307104652|gb|EFN52905.1| hypothetical protein CHLNCDRAFT_138470 [Chlorella variabilis]	NA	NA	NA
Ctaxi_contig_59980|comp36731_c2_seq2	-2.071169153	4.025419076	8.08E-05	0.000620832	histone-lysine n-methyltransferase atx3-like	gi|255075355|ref|XP_002501352.1|set domain protein [Micromonas sp. RCC299] >gi|226516616|gb|ACO62610.1| set domain protein [Micromonas sp. RCC299]	AT5G53430.1	"SDG29,SET29,ATX5"	 SET domain group 29 
Ctaxi_contig_64613|comp36973_c1_seq7	-2.069129379	7.278079231	8.03E-22	9.21E-20	NA	NA	NA	NA	NA
Ctaxi_contig_47310|comp35964_c4_seq1	-2.068469132	8.114695408	3.16E-14	1.54E-12	glycoside hydrolase family protein	gi|516091444|ref|WP_017522024.1|hypothetical protein [Pseudomonas nitroreducens]	NA	NA	NA
Ctaxi_contig_60483|comp36760_c2_seq1	-2.067594183	3.733892712	7.81E-10	1.98E-08	fam50a protein	gi|384496188|gb|EIE86679.1|FAM50A protein [Rhizopus delemar RA 99-880]	AT2G21150.1	XCT	 XAP5 family protein 
Ctaxi_contig_29308|comp34466_c0_seq7	-2.066998644	5.052478526	6.64E-18	4.80E-16	NA	NA	NA	NA	NA
Ctaxi_contig_40778|comp35531_c2_seq5	-2.066936154	0.984303705	0.001316789	0.006630608	NA	NA	NA	NA	NA
Ctaxi_contig_51184|comp36223_c0_seq4	-2.065924281	1.100022742	0.000313545	0.002000654	NA	NA	NA	NA	NA
Ctaxi_contig_12007|comp31832_c1_seq1	-2.064828954	7.883684116	2.35E-20	2.28E-18	NA	NA	NA	NA	NA
Ctaxi_contig_59866|comp36724_c6_seq2	-2.061314758	4.1733264	1.10E-05	0.000109878	atp-binding cassette transporter	gi|552816798|ref|XP_005844777.1|hypothetical protein CHLNCDRAFT_58805 [Chlorella variabilis] >gi|307104421|gb|EFN52675.1| hypothetical protein CHLNCDRAFT_58805 [Chlorella variabilis]	AT5G58270.1	"STA1,ATATM3,ATM3"	 ABC transporter of the mitochondrion 3 
Ctaxi_contig_70952|comp37231_c5_seq1	-2.058023314	7.148767464	4.76E-19	3.98E-17	NA	NA	NA	NA	NA
Ctaxi_contig_59690|comp36713_c6_seq2	-2.056100386	2.257471451	1.46E-07	2.35E-06	beta transducin-like protein	gi|498271101|ref|WP_010585257.1|serine/threonine protein kinase [Schlesneria paludicola]	AT5G25150.1	TAF5	 TBP-associated factor 5 
Ctaxi_contig_49906|comp36138_c0_seq3	-2.056069955	2.077980095	0.001848247	0.00878359	regulator of nonsense transcripts upf3	gi|168052934|ref|XP_001778894.1|predicted protein [Physcomitrella patens] >gi|162669763|gb|EDQ56344.1| predicted protein [Physcomitrella patens]	AT1G33980.1	"ATUPF3,UPF3"	 Smg-4/UPF3 family protein 
Ctaxi_contig_67110|comp37079_c1_seq8	-2.055966316	1.704150593	0.000260926	0.001705123	NA	NA	NA	NA	NA
Ctaxi_contig_26522|comp34152_c4_seq6	-2.055684985	2.011834425	7.12E-05	0.000557715	NA	NA	NA	NA	NA
Ctaxi_contig_55573|comp36478_c6_seq2	-2.05507307	1.066318365	0.004344128	0.01763831	NA	NA	NA	NA	NA
Ctaxi_contig_8797|comp30846_c1_seq1	-2.052035675	1.092499917	7.34E-05	0.000571866	beta-(1-3)-glucosyl transferase	gi|497302394|ref|WP_009616611.1|putative glucosyl transferase [Pseudomonas sp. M1] >gi|428156743|gb|EKX03291.1| putative glucosyl transferase [Pseudomonas sp. M1]	NA	NA	NA
Ctaxi_contig_29311|comp34466_c0_seq10	-2.050984744	4.571785961	2.90E-15	1.61E-13	NA	NA	NA	NA	NA
Ctaxi_contig_32521|comp34792_c1_seq4	-2.050914528	3.499166959	1.28E-06	1.65E-05	NA	NA	NA	NA	NA
Ctaxi_contig_11288|comp31642_c0_seq1	-2.050799211	0.589498211	0.003127509	0.013485414	NA	NA	NA	NA	NA
Ctaxi_contig_70941|comp37231_c1_seq1	-2.05074166	5.852536512	2.33E-14	1.15E-12	NA	NA	NA	NA	NA
Ctaxi_contig_68198|comp37119_c2_seq2	-2.050078445	2.598829435	0.013682903	0.044675667	gtp-binding protein	gi|302833814|ref|XP_002948470.1|hypothetical protein VOLCADRAFT_80241 [Volvox carteri f. nagariensis] >gi|300266157|gb|EFJ50345.1| hypothetical protein VOLCADRAFT_80241 [Volvox carteri f. nagariensis]	AT1G72660.3		 P-loop containing nucleoside triphosphate hydrolases superfamily protein 
Ctaxi_contig_59861|comp36724_c2_seq1	-2.049830544	1.892020085	5.49E-06	5.98E-05	atp-binding cassette sub-family b member mitochondrial-like	"gi|198414275|ref|XP_002128079.1|PREDICTED: ATP-binding cassette sub-family B member 7, mitochondrial-like [Ciona intestinalis]"	AT5G58270.1	"STA1,ATATM3,ATM3"	 ABC transporter of the mitochondrion 3 
Ctaxi_contig_22668|comp33698_c1_seq1	-2.049001134	3.827310773	4.14E-16	2.53E-14	NA	NA	NA	NA	NA
Ctaxi_contig_69413|comp37167_c0_seq3	-2.048728435	6.871114282	1.16E-07	1.90E-06	hypothetical protein CHLREDRAFT_177538	gi|159481760|ref|XP_001698946.1|hypothetical protein CHLREDRAFT_177538 [Chlamydomonas reinhardtii] >gi|158273438|gb|EDO99228.1| predicted protein [Chlamydomonas reinhardtii]	NA	NA	NA
Ctaxi_contig_54519|comp36415_c0_seq1	-2.048369884	4.406624792	9.12E-13	3.73E-11	NA	NA	NA	NA	NA
Ctaxi_contig_46295|comp35890_c3_seq1	-2.046111442	3.865872658	1.16E-07	1.90E-06	ankyrin repeat-containing protein	gi|334339161|ref|YP_004544141.1|ankyrin [Desulfotomaculum ruminis DSM 2154] >gi|503606554|ref|WP_013840630.1| ankyrin [Desulfotomaculum ruminis] >gi|334090515|gb|AEG58855.1| Ankyrin [Desulfotomaculum ruminis DSM 2154]	AT2G03430.1		 Ankyrin repeat family protein 
Ctaxi_contig_37127|comp35209_c6_seq1	-2.045507727	1.553911915	7.85E-06	8.15E-05	NA	NA	NA	NA	NA
Ctaxi_contig_57135|comp36576_c2_seq4	-2.045287541	3.678056219	0.006732774	0.02523149	hypothetical protein CHLREDRAFT_167729	"gi|159485874|ref|XP_001700969.1|hypothetical protein CHLREDRAFT_167729 [Chlamydomonas reinhardtii] >gi|158281468|gb|EDP07223.1| predicted protein, partial [Chlamydomonas reinhardtii]"	NA	NA	NA
Ctaxi_contig_63599|comp36927_c4_seq5	-2.044950941	0.202182621	0.005524211	0.021480715	NA	NA	NA	NA	NA
Ctaxi_contig_55892|comp36499_c1_seq1	-2.042336958	1.812516947	0.000216173	0.001454547	nfx1-type zinc finger-containing protein 1-like	gi|552833141|ref|XP_005848491.1|hypothetical protein CHLNCDRAFT_144939 [Chlorella variabilis] >gi|307108148|gb|EFN56389.1| hypothetical protein CHLNCDRAFT_144939 [Chlorella variabilis]	NA	NA	NA
Ctaxi_contig_29172|comp34453_c1_seq1	-2.041488438	8.125292847	4.85E-14	2.32E-12	NA	NA	NA	NA	NA
Ctaxi_contig_62513|comp36862_c2_seq2	-2.041478495	5.227594882	8.04E-07	1.08E-05	NA	NA	NA	NA	NA
Ctaxi_contig_18610|comp33094_c1_seq1	-2.040549098	2.493006064	7.64E-07	1.04E-05	ankyrin repeat domain protein	gi|498087737|ref|WP_010401893.1|ankyrin repeat domain protein [Wolbachia endosymbiont of Nasonia vitripennis]	AT2G03430.1		 Ankyrin repeat family protein 
Ctaxi_contig_15191|comp32515_c0_seq1	-2.039614583	0.171422697	0.009037365	0.032026156	ubiquitin-conjugating enzyme e2 22-like	gi|514765058|ref|XP_004965660.1|PREDICTED: ubiquitin-conjugating enzyme E2 22-like [Setaria italica]	AT5G05080.2	"UBC22,ATUBC22"	 ubiquitin-conjugating enzyme 22 
Ctaxi_contig_23266|comp33772_c2_seq3	-2.03908365	4.968785365	1.15E-17	8.04E-16	NA	NA	NA	NA	NA
Ctaxi_contig_23216|comp33766_c1_seq3	-2.035271862	5.450382987	2.86E-14	1.40E-12	NA	NA	NA	NA	NA
Ctaxi_contig_55267|comp36456_c0_seq1	-2.033852913	0.250695855	0.014835388	0.047640599	derlin-1	gi|159477619|ref|XP_001696906.1|hypothetical protein CHLREDRAFT_184920 [Chlamydomonas reinhardtii] >gi|158274818|gb|EDP00598.1| predicted protein [Chlamydomonas reinhardtii]	AT4G29330.1	DER1	 DERLIN-1 
Ctaxi_contig_12377|comp31927_c0_seq1	-2.033672708	9.400082339	7.79E-12	2.77E-10	rna binding protein	gi|159464635|ref|XP_001690547.1|RNA binding protein [Chlamydomonas reinhardtii] >gi|158280047|gb|EDP05806.1| RNA binding protein [Chlamydomonas reinhardtii]	AT1G32790.1	CID11	 CTC-interacting domain 11 
Ctaxi_contig_55939|comp36502_c5_seq4	-2.033622974	6.445307361	2.44E-13	1.07E-11	NA	NA	NA	NA	NA
Ctaxi_contig_51456|comp36239_c1_seq5	-2.032908627	3.497691273	6.97E-11	2.10E-09	NA	NA	NA	NA	NA
Ctaxi_contig_47972|comp36009_c4_seq2	-2.032440503	6.003075264	2.28E-17	1.56E-15	short chain dehydrogenase reductase family	gi|545376017|ref|XP_005652128.1|kinase-like protein [Coccomyxa subellipsoidea C-169] >gi|384254110|gb|EIE27584.1| kinase-like protein [Coccomyxa subellipsoidea C-169]	AT4G23420.3		 NAD(P)-binding Rossmann-fold superfamily protein 
Ctaxi_contig_54285|comp36400_c6_seq2	-2.030451636	3.623718147	7.37E-10	1.88E-08	NA	NA	NA	NA	NA
Ctaxi_contig_69631|comp37174_c1_seq19	-2.030380695	4.525704233	0.000464725	0.00277497	myosin heavy chain	"gi|123469906|ref|XP_001318162.1|viral A-type inclusion protein [Trichomonas vaginalis G3] >gi|121900914|gb|EAY05939.1| viral A-type inclusion protein, putative [Trichomonas vaginalis G3]"	AT3G44050.1		 P-loop containing nucleoside triphosphate hydrolases superfamily protein 
Ctaxi_contig_25449|comp34049_c4_seq4	-2.02962616	1.707343427	6.80E-06	7.19E-05	p-loop containing nucleoside triphosphate hydrolase protein	gi|552812326|ref|XP_005843674.1|hypothetical protein CHLNCDRAFT_140061 [Chlorella variabilis] >gi|307103311|gb|EFN51572.1| hypothetical protein CHLNCDRAFT_140061 [Chlorella variabilis]	AT3G55110.1		 ABC-2 type transporter family protein 
Ctaxi_contig_57703|comp36610_c1_seq9	-2.028760188	3.736234641	3.17E-07	4.73E-06	NA	NA	NA	NA	NA
Ctaxi_contig_40124|comp35472_c7_seq1	-2.027497914	4.347622455	5.72E-10	1.48E-08	binding protein 1	gi|159487349|ref|XP_001701685.1|binding protein 1 [Chlamydomonas reinhardtii] >gi|158280904|gb|EDP06660.1| binding protein 1 [Chlamydomonas reinhardtii]	AT1G09080.1	BIP3	 Heat shock protein 70 (Hsp 70) family protein 
Ctaxi_contig_23875|comp33847_c2_seq2	-2.026192214	3.177588991	2.21E-05	0.000201749	endo-beta- -glucanase	"gi|528294604|emb|CCU79607.1|endo-beta-1,3-glucanase [Blumeria graminis f. sp. hordei DH14]"	NA	NA	NA
Ctaxi_contig_23879|comp33847_c2_seq6	-2.026042742	1.414517477	5.42E-05	0.000440098	NA	NA	NA	NA	NA
Ctaxi_contig_55659|comp36484_c2_seq3	-2.023939213	4.183807044	3.24E-09	7.28E-08	NA	NA	NA	NA	NA
Ctaxi_contig_45937|comp35863_c6_seq4	-2.023868259	5.313807622	3.77E-19	3.20E-17	NA	NA	NA	NA	NA
Ctaxi_contig_52656|comp36306_c3_seq5	-2.023090388	1.980503041	0.014278984	0.046213673	phosphatidylinositol 4-kinase	gi|545365925|ref|XP_005647894.1|hypothetical protein COCSUDRAFT_65874 [Coccomyxa subellipsoidea C-169] >gi|384249870|gb|EIE23350.1| hypothetical protein COCSUDRAFT_65874 [Coccomyxa subellipsoidea C-169]	AT5G24240.1		 Phosphatidylinositol 3- and 4-kinase ;Ubiquitin family protein 
Ctaxi_contig_64610|comp36973_c1_seq4	-2.023019749	9.20487774	2.20E-11	7.29E-10	alkaline phosphatase	gi|384171359|ref|YP_005552736.1|hypothetical protein [Arcobacter sp. L] >gi|504286157|ref|WP_014473259.1| hypothetical protein [Arcobacter sp. L] >gi|345470969|dbj|BAK72419.1| conserved hypothetical protein [Arcobacter sp. L]	NA	NA	NA
Ctaxi_contig_70394|comp37206_c4_seq4	-2.022997616	5.101339516	3.68E-13	1.58E-11	NA	NA	NA	NA	NA
Ctaxi_contig_21661|comp33556_c1_seq2	-2.022970145	2.098444735	3.17E-06	3.68E-05	NA	NA	NA	NA	NA
Ctaxi_contig_54199|comp36394_c2_seq1	-2.021862508	2.99087992	2.42E-08	4.58E-07	adhesin-like protein	gi|551656759|ref|XP_005831152.1|hypothetical protein GUITHDRAFT_109956 [Guillardia theta CCMP2712] >gi|428175281|gb|EKX44172.1| hypothetical protein GUITHDRAFT_109956 [Guillardia theta CCMP2712]	NA	NA	NA
Ctaxi_contig_61950|comp36837_c0_seq1	-2.019803773	3.289429846	9.82E-09	2.00E-07	NA	NA	NA	NA	NA
Ctaxi_contig_37605|comp35251_c2_seq1	-2.019137024	7.738001481	5.08E-17	3.38E-15	NA	NA	NA	NA	NA
Ctaxi_contig_55936|comp36502_c5_seq1	-2.019127866	7.335552123	4.10E-12	1.52E-10	NA	NA	NA	NA	NA
Ctaxi_contig_23985|comp33866_c3_seq2	-2.018500664	0.850702865	0.001673546	0.008090887	trypsin-like serine and cysteine	gi|405978838|gb|EKC43199.1|Chymotrypsin-like elastase family member 2A [Crassostrea gigas]	NA	NA	NA
Ctaxi_contig_47311|comp35964_c4_seq2	-2.017952063	8.509271805	9.69E-18	6.81E-16	NA	NA	NA	NA	NA
Ctaxi_contig_38550|comp35328_c3_seq3	-2.017870482	1.644581076	1.58E-05	0.000151113	ankyrin repeat protein	"gi|303324768|pdb|2XEH|AChain A, Structural Determinants For Improved Thermal Stability Of Designed Ankyrin Repeat Proteins With A Redesigned C- Capping Module. >gi|303324769|pdb|2XEH|B Chain B, Structural Determinants For Improved Thermal Stability Of Designed Ankyrin Repeat Proteins With A Redesigned C- Capping Module. >gi|303324770|pdb|2XEH|C Chain C, Structural Determinants For Improved Thermal Stability Of Designed Ankyrin Repeat Proteins With A Redesigned C- Capping Module"	AT3G04710.1	TPR10	 ankyrin repeat family protein 
Ctaxi_contig_22160|comp33628_c2_seq2	-2.015408127	5.747005575	5.22E-13	2.21E-11	NA	NA	NA	NA	NA
Ctaxi_contig_34530|comp34967_c2_seq4	-2.015153387	0.194892385	0.009867361	0.034351906	NA	NA	NA	NA	NA
Ctaxi_contig_49805|comp36131_c1_seq4	-2.014668393	0.753046224	0.001278686	0.006473445	phosphoenolpyruvate carboxylase	gi|51701301|sp|P81831.2|CAPP1_CHLRERecName: Full=Phosphoenolpyruvate carboxylase 1; Short=PEP carboxylase 1; Short=PEPC 1; Short=PEPCase 1 >gi|41387682|gb|AAS01722.1| phosphoenolpyruvate carboxylase [Chlamydomonas reinhardtii]	AT2G42600.1	"ATPPC2,PPC2"	 phosphoenolpyruvate carboxylase 2 
Ctaxi_contig_32522|comp34792_c1_seq5	-2.013327563	4.67051946	6.66E-06	7.07E-05	NA	NA	NA	NA	NA
Ctaxi_contig_25952|comp34091_c6_seq2	-2.012994496	0.814832343	0.002327072	0.010613206	NA	NA	NA	NA	NA
Ctaxi_contig_23078|comp33749_c0_seq16	-2.012548916	0.64008815	0.006567314	0.024729254	mitochondrial carrier protein	gi|159487943|ref|XP_001701982.1|mitochondrial carrier protein [Chlamydomonas reinhardtii] >gi|158281201|gb|EDP06957.1| mitochondrial carrier protein [Chlamydomonas reinhardtii]	AT5G15640.1		 Mitochondrial substrate carrier family protein 
Ctaxi_contig_24225|comp33900_c0_seq3	-2.012086056	3.583516804	1.07E-09	2.65E-08	NA	NA	NA	NA	NA
Ctaxi_contig_69414|comp37167_c0_seq4	-2.010061762	5.627560894	2.05E-09	4.81E-08	large extracellular alpha-helical protein	gi|159472420|ref|XP_001694349.1|hypothetical protein CHLREDRAFT_173804 [Chlamydomonas reinhardtii] >gi|158277012|gb|EDP02782.1| predicted protein [Chlamydomonas reinhardtii]	NA	NA	NA
Ctaxi_contig_18653|comp33094_c2_seq41	-2.008777189	1.732617195	4.40E-06	4.91E-05	NA	NA	NA	NA	NA
Ctaxi_contig_67819|comp37101_c1_seq4	-2.008166853	4.406703564	1.67E-12	6.58E-11	NA	NA	NA	NA	NA
Ctaxi_contig_22453|comp33667_c1_seq3	-2.006815234	2.4685781	1.07E-08	2.16E-07	peptidyl serine alpha-galactosyltransferase	gi|302853213|ref|XP_002958123.1|hypothetical protein VOLCADRAFT_121680 [Volvox carteri f. nagariensis] >gi|300256591|gb|EFJ40854.1| hypothetical protein VOLCADRAFT_121680 [Volvox carteri f. nagariensis]	NA	NA	NA
Ctaxi_contig_61053|comp36790_c6_seq4	-2.002184528	3.015664188	2.64E-06	3.14E-05	NA	NA	NA	NA	NA
Ctaxi_contig_23877|comp33847_c2_seq4	-2.001981565	3.728835462	1.72E-13	7.70E-12	cellulose synthase	gi|511007960|gb|EPB89236.1|hypothetical protein HMPREF1544_03976 [Mucor circinelloides f. circinelloides 1006PhL]	NA	NA	NA
Ctaxi_contig_55889|comp36499_c0_seq1	-2.000860096	1.5756206	0.000178864	0.001235064	nfx1-type zinc finger-containing protein 1-like	gi|512873806|ref|XP_002935580.2|PREDICTED: NFX1-type zinc finger-containing protein 1-like [Xenopus (Silurana) tropicalis]	NA	NA	NA
Ctaxi_contig_61234|comp36798_c0_seq3	-2.000854541	5.279555014	4.89E-11	1.51E-09	NA	NA	NA	NA	NA
Ctaxi_contig_20052|comp33314_c1_seq2	-1.999113534	2.257900853	0.00205531	0.009599014	multidrug resistance-associated protein 4	"gi|545356178|ref|XP_005643834.1|P-loop containing nucleoside triphosphate hydrolase protein, partial [Coccomyxa subellipsoidea C-169] >gi|384245798|gb|EIE19290.1| P-loop containing nucleoside triphosphate hydrolase protein, partial [Coccomyxa subellipsoidea C-169]"	AT3G59140.1	"ATMRP14,MRP14,ABCC10"	 multidrug resistance-associated protein 14 
Ctaxi_contig_67111|comp37079_c1_seq9	-1.995669343	3.061314573	4.63E-07	6.62E-06	NA	NA	NA	NA	NA
Ctaxi_contig_16736|comp32780_c4_seq1	-1.995260855	1.84799452	1.93E-06	2.38E-05	NA	NA	NA	NA	NA
Ctaxi_contig_67814|comp37101_c0_seq1	-1.994379074	4.668710882	3.65E-16	2.24E-14	NA	NA	NA	NA	NA
Ctaxi_contig_9328|comp31052_c1_seq1	-1.994303645	1.139800477	0.001277744	0.006470611	NA	NA	NA	NA	NA
Ctaxi_contig_12380|comp31927_c0_seq4	-1.993071138	7.20400316	6.68E-13	2.78E-11	NA	NA	NA	NA	NA
Ctaxi_contig_59079|comp36682_c1_seq21	-1.992988943	5.29174433	5.27E-06	5.76E-05	NA	NA	NA	NA	NA
Ctaxi_contig_62516|comp36862_c3_seq2	-1.991225348	2.883966164	3.33E-08	6.12E-07	NA	NA	NA	NA	NA
Ctaxi_contig_49109|comp36083_c1_seq2	-1.990583998	7.203116653	2.86E-15	1.59E-13	nuclear transcription factor y subunit c-4	gi|557090913|gb|ESQ31560.1|hypothetical protein EUTSA_v10004831mg [Eutrema salsugineum]	AT5G63470.2	NF-YC4	" nuclear factor Y, subunit C4 "
Ctaxi_contig_35822|comp35091_c0_seq1	-1.98936046	5.562413302	4.88E-18	3.55E-16	NA	NA	NA	NA	NA
Ctaxi_contig_46735|comp35920_c0_seq3	-1.989168491	3.542896333	7.51E-11	2.26E-09	NA	NA	NA	NA	NA
Ctaxi_contig_56169|comp36515_c2_seq1	-1.986982948	3.349450684	7.58E-10	1.92E-08	NA	NA	NA	NA	NA
Ctaxi_contig_39922|comp35455_c1_seq3	-1.986821705	4.215430305	2.38E-06	2.86E-05	NA	NA	NA	NA	NA
Ctaxi_contig_34316|comp34947_c3_seq14	-1.98655469	1.054414834	0.014110522	0.045769195	NA	NA	NA	NA	NA
Ctaxi_contig_44442|comp35772_c2_seq1	-1.985770639	3.398062081	3.78E-10	1.01E-08	NA	NA	NA	NA	NA
Ctaxi_contig_36299|comp35135_c6_seq1	-1.983199129	7.543545227	2.53E-18	1.91E-16	soluble inorganic pyrophosphatase	gi|159473581|ref|XP_001694912.1|soluble inorganic pyrophosphatase [Chlamydomonas reinhardtii] >gi|75164812|sp|Q949J1.1|IPYR2_CHLRE RecName: Full=Soluble inorganic pyrophosphatase 2; AltName: Full=Pyrophosphate phospho-hydrolase 2; Short=PPase 2 >gi|14571673|emb|CAC42763.1| soluble inorganic pyrophosphatase [Chlamydomonas reinhardtii] >gi|158276291|gb|EDP02064.1| soluble inorganic pyrophosphatase [Chlamydomonas reinhardtii]	AT3G53620.1	"AtPPa4,PPa4"	 pyrophosphorylase 4 
Ctaxi_contig_21735|comp33566_c1_seq3	-1.982989001	5.836937688	1.77E-15	1.01E-13	NA	NA	NA	NA	NA
Ctaxi_contig_12667|comp31990_c1_seq2	-1.982967282	1.973958595	7.02E-06	7.40E-05	NA	NA	NA	NA	NA
Ctaxi_contig_31324|comp34678_c1_seq5	-1.982895225	1.275313481	0.000230296	0.0015328	NA	NA	NA	NA	NA
Ctaxi_contig_69415|comp37167_c0_seq5	-1.979376939	5.253604415	1.16E-06	1.51E-05	NA	NA	NA	NA	NA
Ctaxi_contig_31224|comp34666_c3_seq8	-1.979201485	2.175066021	0.000165128	0.001153781	NA	NA	NA	NA	NA
Ctaxi_contig_17096|comp32849_c3_seq2	-1.978433716	1.199479423	0.000533641	0.003132018	NA	NA	NA	NA	NA
Ctaxi_contig_68405|comp37125_c5_seq12	-1.977823687	2.907463376	1.32E-07	2.14E-06	NA	NA	NA	NA	NA
Ctaxi_contig_15716|comp32604_c0_seq1	-1.976292817	6.329068202	1.83E-15	1.04E-13	NA	NA	NA	NA	NA
Ctaxi_contig_53775|comp36366_c7_seq2	-1.976135449	0.559072714	0.001157278	0.00595623	NA	NA	NA	NA	NA
Ctaxi_contig_23874|comp33847_c2_seq1	-1.975147917	4.686278547	5.79E-14	2.74E-12	NA	NA	NA	NA	NA
Ctaxi_contig_39930|comp35455_c1_seq11	-1.972516804	2.914112536	1.47E-07	2.36E-06	NA	NA	NA	NA	NA
Ctaxi_contig_9243|comp31020_c0_seq2	-1.971904593	5.6880913	1.13E-10	3.29E-09	NA	NA	NA	NA	NA
Ctaxi_contig_56481|comp36535_c1_seq28	-1.971118786	1.285919451	0.000352695	0.002209602	NA	NA	NA	NA	NA
Ctaxi_contig_44339|comp35764_c2_seq1	-1.970355592	0.752275579	0.000678725	0.003825523	NA	NA	NA	NA	NA
Ctaxi_contig_35183|comp35031_c3_seq4	-1.969505186	1.382213557	0.00114566	0.00590879	NA	NA	NA	NA	NA
Ctaxi_contig_40770|comp35531_c0_seq1	-1.967813162	4.520821671	6.09E-16	3.68E-14	NA	NA	NA	NA	NA
Ctaxi_contig_45020|comp35799_c2_seq2	-1.967138765	1.574420704	0.000578034	0.003344963	NA	NA	NA	NA	NA
Ctaxi_contig_46094|comp35875_c3_seq1	-1.965750963	1.611866987	6.73E-06	7.14E-05	NA	NA	NA	NA	NA
Ctaxi_contig_41645|comp35587_c0_seq22	-1.964387479	3.628646649	8.42E-05	0.00064272	NA	NA	NA	NA	NA
Ctaxi_contig_69417|comp37167_c2_seq1	-1.96331826	5.562385552	2.28E-06	2.76E-05	NA	NA	NA	NA	NA
Ctaxi_contig_47476|comp35974_c4_seq3	-1.96214452	2.546876121	3.15E-07	4.71E-06	zygote-expressed homeodomain protein	gi|164521888|gb|ABY60733.1|zygote-expressed homeodomain protein [Chlamydomonas reinhardtii]	AT5G44180.2		 Homeodomain-like transcriptional regulator 
Ctaxi_contig_40377|comp35498_c2_seq3	-1.962038804	4.846139142	2.40E-11	7.85E-10	NA	NA	NA	NA	NA
Ctaxi_contig_47308|comp35964_c2_seq1	-1.961707016	7.693598882	4.15E-22	4.86E-20	NA	NA	NA	NA	NA
Ctaxi_contig_13996|comp32264_c0_seq1	-1.96004223	0.804388656	0.001161782	0.005974625	NA	NA	NA	NA	NA
Ctaxi_contig_64949|comp36991_c3_seq9	-1.960028304	6.837000363	3.38E-10	9.10E-09	NA	NA	NA	NA	NA
Ctaxi_contig_24319|comp33914_c2_seq1	-1.958278782	1.63949951	6.74E-05	0.00053259	NA	NA	NA	NA	NA
Ctaxi_contig_25635|comp34067_c4_seq1	-1.95824182	2.400024997	0.001011599	0.005325381	adhesin-like protein	gi|288560519|ref|YP_003424005.1|adhesin-like protein [Methanobrevibacter ruminantium M1] >gi|502721078|ref|WP_012956062.1| adhesin-like protein [Methanobrevibacter ruminantium] >gi|288543229|gb|ADC47113.1| adhesin-like protein [Methanobrevibacter ruminantium M1]	NA	NA	NA
Ctaxi_contig_46738|comp35920_c0_seq6	-1.95808197	1.758394339	0.003366563	0.014319008	voltage-dependent calcium channel subunit alpha-2 delta-2	gi|412990290|emb|CCO19608.1|predicted protein [Bathycoccus prasinos]	NA	NA	NA
Ctaxi_contig_70953|comp37231_c5_seq2	-1.957614937	5.577251112	1.83E-14	9.22E-13	NA	NA	NA	NA	NA
Ctaxi_contig_64641|comp36974_c6_seq1	-1.95673967	5.257495589	1.01E-15	5.94E-14	NA	NA	NA	NA	NA
Ctaxi_contig_66984|comp37072_c3_seq2	-1.955725493	2.639485038	3.38E-08	6.20E-07	protein unc-50 homolog	gi|545376256|ref|XP_005652231.1|UNC-50 [Coccomyxa subellipsoidea C-169] >gi|384254213|gb|EIE27687.1| UNC-50 [Coccomyxa subellipsoidea C-169]	AT2G15240.1		 UNC-50 family protein 
Ctaxi_contig_64621|comp36974_c2_seq1	-1.955704407	4.68558652	2.73E-15	1.53E-13	NA	NA	NA	NA	NA
Ctaxi_contig_49398|comp36105_c2_seq6	-1.954566461	2.023803815	0.002022598	0.009473715	NA	NA	NA	NA	NA
Ctaxi_contig_51385|comp36235_c5_seq1	-1.954472853	3.108194344	3.44E-07	5.08E-06	NA	NA	NA	NA	NA
Ctaxi_contig_24004|comp33866_c6_seq7	-1.9540193	1.297726109	0.000378395	0.002345413	ankyrin repeat protein	"gi|123462148|ref|XP_001316882.1|ankyrin repeat protein [Trichomonas vaginalis G3] >gi|121899601|gb|EAY04659.1| ankyrin repeat protein, putative [Trichomonas vaginalis G3]"	AT2G03430.1		 Ankyrin repeat family protein 
Ctaxi_contig_13925|comp32251_c2_seq1	-1.953486663	7.804133704	2.07E-20	2.02E-18	NA	NA	NA	NA	NA
Ctaxi_contig_48842|comp36066_c1_seq3	-1.952861779	3.338698632	2.69E-06	3.19E-05	NA	NA	NA	NA	NA
Ctaxi_contig_46286|comp35890_c0_seq3	-1.951655917	2.325193872	3.37E-07	5.00E-06	ankyrin repeat-containing protein	"gi|395759434|pdb|4F6R|DChain D, Tubulin:stathmin-Like Domain Complex >gi|512125531|pdb|4HNA|D Chain D, Kinesin Motor Domain In The Adp-mg-alfx State In Complex With Tubulin And A Darpin"	AT4G19150.2		 Ankyrin repeat family protein 
Ctaxi_contig_29710|comp34514_c0_seq2	-1.950916569	12.32142252	1.93E-12	7.51E-11	NA	NA	NA	NA	NA
Ctaxi_contig_59673|comp36713_c0_seq2	-1.950894288	2.07451304	3.36E-06	3.88E-05	NA	NA	NA	NA	NA
Ctaxi_contig_31378|comp34684_c1_seq1	-1.949118518	4.633572864	1.13E-11	3.89E-10	cyclophilin-like protein	gi|508710062|gb|EOY01959.1|Cyclophilin-like peptidyl-prolyl cis-trans isomerase family protein isoform 1 [Theobroma cacao]	AT1G26940.1		 Cyclophilin-like peptidyl-prolyl cis-trans isomerase family protein 
Ctaxi_contig_59158|comp36687_c4_seq1	-1.948322903	5.899739976	4.14E-19	3.51E-17	serine threonine protein kinase	gi|552838360|ref|XP_005849560.1|hypothetical protein CHLNCDRAFT_57249 [Chlorella variabilis] >gi|307109220|gb|EFN57458.1| hypothetical protein CHLNCDRAFT_57249 [Chlorella variabilis]	AT5G01810.3	CIPK15	 CBL-interacting protein kinase 15 
Ctaxi_contig_39934|comp35455_c1_seq15	-1.94737019	4.273686423	3.03E-10	8.27E-09	NA	NA	NA	NA	NA
Ctaxi_contig_32525|comp34792_c1_seq8	-1.947120524	3.607145023	9.41E-07	1.25E-05	NA	NA	NA	NA	NA
Ctaxi_contig_34398|comp34952_c4_seq1	-1.945707429	4.256798821	6.71E-15	3.53E-13	NA	NA	NA	NA	NA
Ctaxi_contig_54200|comp36394_c3_seq1	-1.94568485	1.618108951	5.98E-05	0.000479348	NA	NA	NA	NA	NA
Ctaxi_contig_54522|comp36415_c1_seq3	-1.944537643	1.650681804	4.56E-05	0.00037911	NA	NA	NA	NA	NA
Ctaxi_contig_21728|comp33566_c0_seq1	-1.94179403	5.550408069	8.34E-10	2.10E-08	NA	NA	NA	NA	NA
Ctaxi_contig_30278|comp34568_c0_seq3	-1.938841984	5.381256881	8.16E-07	1.10E-05	NA	NA	NA	NA	NA
Ctaxi_contig_27869|comp34304_c2_seq1	-1.937665326	2.830320862	5.97E-09	1.27E-07	NA	NA	NA	NA	NA
Ctaxi_contig_10469|comp31399_c0_seq2	-1.934990453	2.232279954	0.000213592	0.001439184	NA	NA	NA	NA	NA
Ctaxi_contig_61300|comp36802_c0_seq5	-1.934508428	4.70598147	2.31E-06	2.80E-05	fact complex subunit spt16-like	gi|545365688|ref|XP_005647797.1|SPT16-domain-containing protein [Coccomyxa subellipsoidea C-169] >gi|384249772|gb|EIE23253.1| SPT16-domain-containing protein [Coccomyxa subellipsoidea C-169]	AT4G10710.1	SPT16	 global transcription factor C 
Ctaxi_contig_46747|comp35920_c1_seq1	-1.934461872	4.196576172	8.42E-13	3.46E-11	c-type lectin domain family 2 member e-like	gi|410905187|ref|XP_003966073.1|PREDICTED: CD209 antigen-like protein D-like [Takifugu rubripes]	NA	NA	NA
Ctaxi_contig_26515|comp34152_c2_seq1	-1.934430801	3.695662018	7.78E-12	2.76E-10	NA	NA	NA	NA	NA
Ctaxi_contig_67989|comp37109_c1_seq7	-1.934002201	1.103781149	0.00079751	0.004361993	NA	NA	NA	NA	NA
Ctaxi_contig_31009|comp34644_c3_seq6	-1.932755801	6.171213088	3.48E-18	2.58E-16	NA	NA	NA	NA	NA
Ctaxi_contig_51194|comp36223_c3_seq1	-1.932464044	2.108436822	6.65E-05	0.00052592	NA	NA	NA	NA	NA
Ctaxi_contig_59243|comp36692_c2_seq3	-1.930111635	3.819313715	6.11E-10	1.57E-08	NA	NA	NA	NA	NA
Ctaxi_contig_56305|comp36526_c1_seq2	-1.929449201	1.972755324	1.65E-05	0.000156778	NA	NA	NA	NA	NA
Ctaxi_contig_40781|comp35531_c2_seq8	-1.928995636	2.56935974	8.94E-08	1.50E-06	NA	NA	NA	NA	NA
Ctaxi_contig_57132|comp36576_c2_seq1	-1.928627541	4.893104075	2.34E-09	5.41E-08	hypothetical protein CHLREDRAFT_167729	"gi|159485874|ref|XP_001700969.1|hypothetical protein CHLREDRAFT_167729 [Chlamydomonas reinhardtii] >gi|158281468|gb|EDP07223.1| predicted protein, partial [Chlamydomonas reinhardtii]"	NA	NA	NA
Ctaxi_contig_18030|comp33004_c2_seq1	-1.928479686	2.874526409	2.08E-09	4.86E-08	NA	NA	NA	NA	NA
Ctaxi_contig_55964|comp36504_c1_seq6	-1.928309974	3.608487437	9.26E-05	0.000698464	NA	NA	NA	NA	NA
Ctaxi_contig_19267|comp33183_c1_seq1	-1.928232451	4.069424861	3.40E-11	1.08E-09	NA	NA	NA	NA	NA
Ctaxi_contig_27604|comp34273_c0_seq1	-1.92747148	6.904960921	1.86E-18	1.45E-16	ankyrin repeat protein	"gi|242816801|ref|XP_002486819.1|ankyrin repeat-containing protein, putative [Talaromyces stipitatus ATCC 10500] >gi|218713284|gb|EED12708.1| ankyrin repeat-containing protein, putative [Talaromyces stipitatus ATCC 10500]"	AT2G14255.1		 Ankyrin repeat family protein with DHHC zinc finger domain 
Ctaxi_contig_39933|comp35455_c1_seq14	-1.927318897	4.39582851	8.95E-13	3.66E-11	NA	NA	NA	NA	NA
Ctaxi_contig_61954|comp36837_c3_seq3	-1.927079628	4.458812179	6.99E-13	2.90E-11	NA	NA	NA	NA	NA
Ctaxi_contig_58059|comp36628_c3_seq2	-1.926297013	4.833438693	8.05E-08	1.37E-06	NA	NA	NA	NA	NA
Ctaxi_contig_37065|comp35205_c2_seq76	-1.925156458	4.028587968	2.85E-12	1.08E-10	NA	NA	NA	NA	NA
Ctaxi_contig_29504|comp34489_c0_seq3	-1.925069046	3.176514073	3.03E-05	0.000265043	NA	NA	NA	NA	NA
Ctaxi_contig_10470|comp31399_c1_seq1	-1.924966588	0.28187985	0.012656768	0.041937264	NA	NA	NA	NA	NA
Ctaxi_contig_49404|comp36105_c4_seq4	-1.923937375	4.995524279	1.37E-09	3.32E-08	NA	NA	NA	NA	NA
Ctaxi_contig_29715|comp34514_c1_seq2	-1.921179795	9.631381623	1.14E-09	2.79E-08	NA	NA	NA	NA	NA
Ctaxi_contig_62027|comp36841_c2_seq1	-1.920962535	3.192978221	1.92E-08	3.72E-07	NA	NA	NA	NA	NA
Ctaxi_contig_70940|comp37231_c0_seq1	-1.920852202	2.413172713	3.47E-06	3.99E-05	NA	NA	NA	NA	NA
Ctaxi_contig_21041|comp33454_c1_seq1	-1.920623974	2.221843197	1.82E-06	2.26E-05	lateral signaling target protein 2 homolog	gi|470521966|ref|XP_004353950.1|FYVE zinc finger domain containing protein [Acanthamoeba castellanii str. Neff] >gi|440803363|gb|ELR24269.1| FYVE zinc finger domain containing protein [Acanthamoeba castellanii str. Neff]	AT1G20110.1		 RING/FYVE/PHD zinc finger superfamily protein 
Ctaxi_contig_61462|comp36808_c1_seq14	-1.920277854	3.395923931	8.24E-11	2.45E-09	protein tos1	gi|521724928|gb|EPQ55185.1|hypothetical protein GLOTRDRAFT_105951 [Gloeophyllum trabeum ATCC 11539]	NA	NA	NA
Ctaxi_contig_60137|comp36741_c4_seq3	-1.919607631	0.944800462	0.001572222	0.00768566	NA	NA	NA	NA	NA
Ctaxi_contig_61247|comp36798_c8_seq3	-1.919584475	6.235098065	5.82E-10	1.51E-08	tpr-like protein	gi|168034142|ref|XP_001769572.1|predicted protein [Physcomitrella patens] >gi|162679114|gb|EDQ65565.1| predicted protein [Physcomitrella patens]	AT2G31400.1	GUN1	 genomes uncoupled 1 
Ctaxi_contig_69208|comp37159_c3_seq3	-1.919240482	0.639706056	0.015564572	0.049488531	NA	NA	NA	NA	NA
Ctaxi_contig_69418|comp37167_c5_seq1	-1.919010155	6.683693641	2.54E-05	0.000227029	large extracellular alpha-helical protein	gi|302854365|ref|XP_002958691.1|hypothetical protein VOLCADRAFT_99981 [Volvox carteri f. nagariensis] >gi|300255972|gb|EFJ40251.1| hypothetical protein VOLCADRAFT_99981 [Volvox carteri f. nagariensis]	NA	NA	NA
Ctaxi_contig_30417|comp34582_c3_seq1	-1.91789871	3.10079223	4.05E-09	8.90E-08	NA	NA	AT1G02160.1		 Cox19 family protein (CHCH motif) 
Ctaxi_contig_54973|comp36441_c4_seq6	-1.917087993	0.468119783	0.00285803	0.01255069	NA	NA	NA	NA	NA
Ctaxi_contig_33152|comp34849_c0_seq5	-1.916256382	1.332118199	0.000549235	0.003208501	NA	NA	NA	NA	NA
Ctaxi_contig_49382|comp36105_c1_seq1	-1.916083458	4.755590956	3.69E-11	1.17E-09	polymorphic outer membrane protein	gi|333987538|ref|YP_004520145.1|polymorphic outer membrane protein [Methanobacterium sp. SWAN-1] >gi|503591769|ref|WP_013825845.1| hypothetical protein [Methanobacterium sp. SWAN-1] >gi|333825682|gb|AEG18344.1| polymorphic outer membrane protein [Methanobacterium sp. SWAN-1]	NA	NA	NA
Ctaxi_contig_26123|comp34117_c2_seq4	-1.914825918	1.388406841	0.013947778	0.045358781	NA	NA	NA	NA	NA
Ctaxi_contig_51376|comp36235_c1_seq1	-1.914644876	1.907253955	3.32E-05	0.000286429	NA	NA	NA	NA	NA
Ctaxi_contig_39923|comp35455_c1_seq4	-1.913434222	7.083596073	7.00E-19	5.78E-17	NA	NA	NA	NA	NA
Ctaxi_contig_64555|comp36969_c1_seq5	-1.912573927	2.707681754	1.17E-07	1.91E-06	NA	NA	NA	NA	NA
Ctaxi_contig_6473|comp29317_c0_seq1	-1.911229569	3.400498065	3.24E-07	4.82E-06	NA	NA	NA	NA	NA
Ctaxi_contig_64072|comp36950_c1_seq9	-1.911099521	7.445132555	4.66E-19	3.91E-17	hypothetical protein VOLCADRAFT_90194	gi|302836481|ref|XP_002949801.1|hypothetical protein VOLCADRAFT_90194 [Volvox carteri f. nagariensis] >gi|300265160|gb|EFJ49353.1| hypothetical protein VOLCADRAFT_90194 [Volvox carteri f. nagariensis]	NA	NA	NA
Ctaxi_contig_47630|comp35986_c1_seq7	-1.910077944	5.388946858	1.03E-11	3.59E-10	anoctamin-8	gi|219123027|ref|XP_002181834.1|predicted protein [Phaeodactylum tricornutum CCAP 1055/1] >gi|217406435|gb|EEC46374.1| predicted protein [Phaeodactylum tricornutum CCAP 1055/1]	NA	NA	NA
Ctaxi_contig_67805|comp37100_c4_seq21	-1.908801258	1.194366823	0.001419	0.007057022	NA	NA	NA	NA	NA
Ctaxi_contig_51001|comp36210_c4_seq1	-1.908713658	4.614574632	1.51E-11	5.16E-10	ctd small phosphatase-like protein 2-like	gi|460388574|ref|XP_004239942.1|PREDICTED: uncharacterized protein C2F7.02c-like [Solanum lycopersicum]	AT3G55960.1		 Haloacid dehalogenase-like hydrolase (HAD) superfamily protein 
Ctaxi_contig_10716|comp31483_c1_seq3	-1.908474369	4.548205192	2.09E-13	9.23E-12	NA	NA	NA	NA	NA
Ctaxi_contig_57707|comp36610_c1_seq13	-1.907014523	3.260029567	4.02E-08	7.24E-07	NA	NA	NA	NA	NA
Ctaxi_contig_54674|comp36424_c0_seq3	-1.90691395	1.234944357	0.000690646	0.003879781	NA	NA	NA	NA	NA
Ctaxi_contig_40381|comp35498_c2_seq7	-1.906595859	3.67360548	1.00E-05	0.000100969	NA	NA	NA	NA	NA
Ctaxi_contig_54521|comp36415_c1_seq2	-1.904117247	4.233567219	1.54E-08	3.03E-07	NA	NA	NA	NA	NA
Ctaxi_contig_69411|comp37167_c0_seq1	-1.90368699	7.647076963	2.31E-12	8.90E-11	large extracellular alpha-helical protein	gi|159481760|ref|XP_001698946.1|hypothetical protein CHLREDRAFT_177538 [Chlamydomonas reinhardtii] >gi|158273438|gb|EDO99228.1| predicted protein [Chlamydomonas reinhardtii]	NA	NA	NA
Ctaxi_contig_43140|comp35686_c1_seq6	-1.902981391	0.258584872	0.006655468	0.02501107	NA	NA	NA	NA	NA
Ctaxi_contig_57508|comp36599_c4_seq3	-1.90174919	0.467765632	0.007578206	0.02774191	phosphoenolpyruvate carboxylase	gi|545366243|ref|XP_005648033.1|putative phosphoenolpyruvate carboxylase [Coccomyxa subellipsoidea C-169] >gi|384250009|gb|EIE23489.1| putative phosphoenolpyruvate carboxylase [Coccomyxa subellipsoidea C-169]	AT1G68750.1	"ATPPC4,PPC4"	 phosphoenolpyruvate carboxylase 4 
Ctaxi_contig_27398|comp34250_c2_seq1	-1.901674609	0.916799937	0.004155602	0.017036485	NA	NA	NA	NA	NA
Ctaxi_contig_52470|comp36293_c3_seq1	-1.900926531	2.724072786	1.80E-05	0.000168869	NA	NA	NA	NA	NA
Ctaxi_contig_9242|comp31020_c0_seq1	-1.900276112	7.950414845	2.42E-09	5.57E-08	NA	NA	NA	NA	NA
Ctaxi_contig_68854|comp37143_c2_seq4	-1.89633001	3.763926418	2.95E-07	4.44E-06	NA	NA	NA	NA	NA
Ctaxi_contig_23998|comp33866_c6_seq1	-1.895650677	2.226221484	0.000161492	0.001132117	transmembrane protease serine 11d	gi|321468672|gb|EFX79656.1|hypothetical protein DAPPUDRAFT_225028 [Daphnia pulex]	NA	NA	NA
Ctaxi_contig_49806|comp36131_c2_seq1	-1.895645668	0.468366726	0.006684639	0.025101169	phosphoenolpyruvate carboxylase	gi|302835908|ref|XP_002949515.1|hypothetical protein VOLCADRAFT_59445 [Volvox carteri f. nagariensis] >gi|300265342|gb|EFJ49534.1| hypothetical protein VOLCADRAFT_59445 [Volvox carteri f. nagariensis]	AT2G42600.1	"ATPPC2,PPC2"	 phosphoenolpyruvate carboxylase 2 
Ctaxi_contig_51884|comp36254_c7_seq1	-1.89084182	5.399125817	1.96E-14	9.79E-13	e3 ubiquitin ligase	gi|357124388|ref|XP_003563882.1|PREDICTED: uncharacterized protein LOC100832937 [Brachypodium distachyon]	AT3G19950.1		 RING/U-box superfamily protein 
Ctaxi_contig_47063|comp35948_c1_seq1	-1.890686165	3.227962924	6.68E-07	9.21E-06	NA	NA	NA	NA	NA
Ctaxi_contig_29315|comp34466_c0_seq14	-1.890303388	4.024841673	4.52E-13	1.92E-11	NA	NA	NA	NA	NA
Ctaxi_contig_58289|comp36643_c1_seq11	-1.889714727	2.7159692	1.41E-07	2.27E-06	NA	NA	NA	NA	NA
Ctaxi_contig_71752|comp37262_c1_seq5	-1.886445212	8.082885935	5.25E-13	2.22E-11	rni-like protein	gi|545369616|ref|XP_005649545.1|RNI-like protein [Coccomyxa subellipsoidea C-169] >gi|384251524|gb|EIE25001.1| RNI-like protein [Coccomyxa subellipsoidea C-169]	AT1G74170.1	"AtRLP13,RLP13"	 receptor like protein 13 
Ctaxi_contig_47316|comp35965_c2_seq1	-1.884785299	4.21978608	7.08E-08	1.22E-06	camk family protein kinase	gi|545361567|ref|XP_005646077.1|hypothetical protein COCSUDRAFT_56748 [Coccomyxa subellipsoidea C-169] >gi|384248048|gb|EIE21533.1| hypothetical protein COCSUDRAFT_56748 [Coccomyxa subellipsoidea C-169]	AT4G08500.1	"MEKK1,ATMEKK1,MAPKKK8,ARAKIN"	 MAPK/ERK kinase kinase 1 
Ctaxi_contig_47690|comp35991_c1_seq4	-1.884695437	2.642438021	1.26E-06	1.62E-05	NA	NA	NA	NA	NA
Ctaxi_contig_46739|comp35920_c0_seq7	-1.883551774	1.996218089	0.000253728	0.001664841	NA	NA	NA	NA	NA
Ctaxi_contig_14135|comp32300_c1_seq1	-1.883254781	1.365879503	0.000797067	0.004360559	NA	NA	NA	NA	NA
Ctaxi_contig_20446|comp33377_c0_seq1	-1.88247748	2.439968144	2.52E-07	3.85E-06	NA	NA	NA	NA	NA
Ctaxi_contig_22129|comp33622_c0_seq1	-1.88224178	2.137422982	6.72E-06	7.12E-05	NA	NA	NA	NA	NA
Ctaxi_contig_55895|comp36499_c1_seq4	-1.881509297	0.227893816	0.0076863	0.028064706	NA	NA	NA	NA	NA
Ctaxi_contig_64604|comp36973_c0_seq1	-1.881331386	7.506616719	1.08E-07	1.78E-06	alkaline phosphatase	gi|296274617|ref|YP_003657248.1|hypothetical protein [Arcobacter nitrofigilis DSM 7299] >gi|502901909|ref|WP_013136885.1| alkaline phosphatase [Arcobacter nitrofigilis] >gi|296098791|gb|ADG94741.1| protein of unknown function DUF839 [Arcobacter nitrofigilis DSM 7299]	NA	NA	NA
Ctaxi_contig_64560|comp36969_c3_seq1	-1.880965733	3.296223403	8.20E-08	1.39E-06	NA	NA	NA	NA	NA
Ctaxi_contig_64619|comp36973_c4_seq2	-1.880916816	6.575766993	5.56E-15	2.98E-13	NA	NA	NA	NA	NA
Ctaxi_contig_19109|comp33159_c0_seq1	-1.880357438	7.386647801	5.06E-20	4.74E-18	dead box atp-dependent rna helicase	gi|527188911|gb|EPS60784.1|hypothetical protein M569_14017 [Genlisea aurea]	AT3G19760.1	EIF4A-III	 eukaryotic initiation factor 4A-III 
Ctaxi_contig_20220|comp33338_c2_seq4	-1.879949981	0.547224482	0.005645414	0.021855349	NA	NA	NA	NA	NA
Ctaxi_contig_24726|comp33972_c3_seq9	-1.878988164	2.603135267	0.000327107	0.002072874	NA	NA	NA	NA	NA
Ctaxi_contig_28820|comp34416_c1_seq1	-1.876370649	4.876034258	1.93E-06	2.38E-05	NA	NA	NA	NA	NA
Ctaxi_contig_40537|comp35512_c0_seq5	-1.87604963	3.258238883	1.00E-07	1.67E-06	gdp gtp exchange factor	"gi|557094842|gb|ESQ35424.1|hypothetical protein EUTSA_v10009607mg, partial [Eutrema salsugineum]"	AT1G13980.2	GN	 sec7 domain-containing protein 
Ctaxi_contig_61245|comp36798_c8_seq1	-1.875986748	6.222822376	1.65E-10	4.68E-09	pentatricopeptide repeat-containing protein	gi|545368225|ref|XP_005648894.1|hypothetical protein COCSUDRAFT_62850 [Coccomyxa subellipsoidea C-169] >gi|384250871|gb|EIE24350.1| hypothetical protein COCSUDRAFT_62850 [Coccomyxa subellipsoidea C-169]	AT3G09060.1		 Pentatricopeptide repeat (PPR) superfamily protein 
Ctaxi_contig_34217|comp34940_c3_seq2	-1.874948247	3.968205552	1.37E-07	2.22E-06	NA	NA	NA	NA	NA
Ctaxi_contig_70879|comp37227_c7_seq1	-1.873904185	2.733416687	8.27E-06	8.53E-05	protein	gi|168034142|ref|XP_001769572.1|predicted protein [Physcomitrella patens] >gi|162679114|gb|EDQ65565.1| predicted protein [Physcomitrella patens]	AT1G74750.1		 Pentatricopeptide repeat (PPR) superfamily protein 
Ctaxi_contig_53417|comp36340_c2_seq1	-1.873527645	2.076933378	0.001869932	0.00887293	transmembrane protein 19	gi|302830085|ref|XP_002946609.1|hypothetical protein VOLCADRAFT_44503 [Volvox carteri f. nagariensis] >gi|300268355|gb|EFJ52536.1| hypothetical protein VOLCADRAFT_44503 [Volvox carteri f. nagariensis]	AT5G19930.2		" Protein of unknown function DUF92, transmembrane "
Ctaxi_contig_28961|comp34432_c4_seq1	-1.872266126	0.53228074	0.008882345	0.031559482	NA	NA	AT5G12320.1		 ankyrin repeat family protein 
Ctaxi_contig_47478|comp35974_c5_seq2	-1.871657502	3.182157419	2.14E-09	4.99E-08	zygote-expressed homeodomain protein	gi|545368884|ref|XP_005649216.1|hypothetical protein COCSUDRAFT_46901 [Coccomyxa subellipsoidea C-169] >gi|384251194|gb|EIE24672.1| hypothetical protein COCSUDRAFT_46901 [Coccomyxa subellipsoidea C-169]	NA	NA	NA
Ctaxi_contig_69419|comp37167_c5_seq2	-1.871617479	3.989337357	3.05E-06	3.56E-05	alpha-2-macroglobulin domain-containing protein	gi|302854365|ref|XP_002958691.1|hypothetical protein VOLCADRAFT_99981 [Volvox carteri f. nagariensis] >gi|300255972|gb|EFJ40251.1| hypothetical protein VOLCADRAFT_99981 [Volvox carteri f. nagariensis]	NA	NA	NA
Ctaxi_contig_30285|comp34568_c0_seq10	-1.871211229	7.30057985	5.19E-09	1.12E-07	adhesin-like protein	gi|333987538|ref|YP_004520145.1|polymorphic outer membrane protein [Methanobacterium sp. SWAN-1] >gi|503591769|ref|WP_013825845.1| hypothetical protein [Methanobacterium sp. SWAN-1] >gi|333825682|gb|AEG18344.1| polymorphic outer membrane protein [Methanobacterium sp. SWAN-1]	NA	NA	NA
Ctaxi_contig_63145|comp36900_c2_seq3	-1.871140245	4.540119735	7.56E-15	3.94E-13	achain crystal structure of engineered northeast structural genomics consortium target	"gi|530537542|pdb|4J7W|AChain A, E3_5 Darpin L86a Mutant >gi|530537543|pdb|4J7W|B Chain B, E3_5 Darpin L86a Mutant"	AT2G17390.1	AKR2B	 ankyrin repeat-containing 2B 
Ctaxi_contig_6147|comp28628_c1_seq1	-1.870484088	0.698265691	0.001508496	0.007423503	NA	NA	NA	NA	NA
Ctaxi_contig_69655|comp37174_c1_seq43	-1.869448227	6.448346015	2.60E-11	8.44E-10	heavy polypeptide cardiac alpha	"gi|123469906|ref|XP_001318162.1|viral A-type inclusion protein [Trichomonas vaginalis G3] >gi|121900914|gb|EAY05939.1| viral A-type inclusion protein, putative [Trichomonas vaginalis G3]"	NA	NA	NA
Ctaxi_contig_67201|comp37083_c5_seq1	-1.868988176	3.697565196	1.75E-09	4.14E-08	propyzamide-htpersensitive 1	gi|545359572|ref|XP_005645243.1|hypothetical protein COCSUDRAFT_57268 [Coccomyxa subellipsoidea C-169] >gi|384247212|gb|EIE20699.1| hypothetical protein COCSUDRAFT_57268 [Coccomyxa subellipsoidea C-169]	AT5G23720.1	PHS1	 dual specificity protein phosphatase family protein 
Ctaxi_contig_67131|comp37080_c1_seq1	-1.868535332	4.868149175	7.80E-09	1.62E-07	NA	NA	NA	NA	NA
Ctaxi_contig_11767|comp31775_c0_seq1	-1.866857194	1.201877057	0.000875017	0.004706746	NA	NA	NA	NA	NA
Ctaxi_contig_56170|comp36515_c2_seq2	-1.866634302	3.327216091	1.36E-06	1.74E-05	NA	NA	NA	NA	NA
Ctaxi_contig_67129|comp37080_c0_seq3	-1.865007318	3.996429788	1.88E-05	0.000176137	NA	NA	NA	NA	NA
Ctaxi_contig_22334|comp33652_c2_seq1	-1.864226147	4.383006174	6.77E-12	2.42E-10	NA	NA	NA	NA	NA
Ctaxi_contig_62646|comp36869_c5_seq7	-1.863936204	3.21492253	1.36E-05	0.00013237	NA	NA	NA	NA	NA
Ctaxi_contig_64784|comp36982_c2_seq8	-1.863477496	3.081366248	0.000531667	0.003122054	NA	NA	NA	NA	NA
Ctaxi_contig_64615|comp36973_c2_seq2	-1.863270718	8.705153821	1.63E-06	2.04E-05	alkaline phosphate-repressible	"gi|302839093|ref|XP_002951104.1|alkaline phosphatase, secreted, phosphate-repressible [Volvox carteri f. nagariensis] >gi|300263799|gb|EFJ47998.1| alkaline phosphatase, secreted, phosphate-repressible [Volvox carteri f. nagariensis]"	NA	NA	NA
Ctaxi_contig_35823|comp35091_c0_seq2	-1.862787852	6.140256115	5.23E-17	3.47E-15	NA	NA	NA	NA	NA
Ctaxi_contig_46733|comp35920_c0_seq1	-1.862527437	5.000284863	3.36E-13	1.45E-11	voltage-dependent calcium channel subunit alpha-2 delta-4	gi|514642859|ref|XP_004998635.1|hypothetical protein PTSG_00082 [Salpingoeca rosetta] >gi|326426493|gb|EGD72063.1| hypothetical protein PTSG_00082 [Salpingoeca rosetta]	NA	NA	NA
Ctaxi_contig_71310|comp37248_c4_seq1	-1.860832771	8.267005885	2.01E-18	1.56E-16	quiescin-sulfhydryl oxidase 2	gi|545354798|ref|XP_005643232.1|hypothetical protein COCSUDRAFT_49169 [Coccomyxa subellipsoidea C-169] >gi|384245193|gb|EIE18688.1| hypothetical protein COCSUDRAFT_49169 [Coccomyxa subellipsoidea C-169]	AT2G01270.1	"AtQSOX2,QSOX2"	 quiescin-sulfhydryl oxidase 2 
Ctaxi_contig_27761|comp34290_c0_seq20	-1.859772398	3.326174188	1.96E-07	3.06E-06	NA	NA	NA	NA	NA
Ctaxi_contig_40780|comp35531_c2_seq7	-1.858790272	0.872019324	0.005052187	0.019978349	NA	NA	NA	NA	NA
Ctaxi_contig_56307|comp36526_c3_seq1	-1.858589809	1.848960229	2.61E-05	0.000232112	respiratory burst oxidase homolog protein e-like	gi|449477631|ref|XP_004155076.1|PREDICTED: respiratory burst oxidase homolog protein E-like [Cucumis sativus]	AT1G19230.1		 Riboflavin synthase-like superfamily protein 
Ctaxi_contig_38443|comp35321_c0_seq21	-1.856959828	2.875699693	1.35E-07	2.18E-06	tbc1 domain family member 4	gi|302833255|ref|XP_002948191.1|hypothetical protein VOLCADRAFT_103815 [Volvox carteri f. nagariensis] >gi|300266411|gb|EFJ50598.1| hypothetical protein VOLCADRAFT_103815 [Volvox carteri f. nagariensis]	NA	NA	NA
Ctaxi_contig_69402|comp37166_c7_seq1	-1.855713744	5.274585806	2.42E-15	1.37E-13	abc transporter atp-binding protein	gi|545373548|ref|XP_005651128.1|ATP-binding cassette transporter [Coccomyxa subellipsoidea C-169] >gi|384253109|gb|EIE26584.1| ATP-binding cassette transporter [Coccomyxa subellipsoidea C-169]	AT1G54350.1		 ABC transporter family protein 
Ctaxi_contig_55562|comp36477_c1_seq10	-1.854149171	6.34062469	3.86E-14	1.85E-12	NA	NA	NA	NA	NA
Ctaxi_contig_46287|comp35890_c0_seq4	-1.853394754	2.095581127	6.95E-05	0.000546185	ankyrin repeats containing protein	gi|563706717|ref|YP_008871321.1|Ankyrin repeats containing protein [delta proteobacterium BABL1] >gi|563776967|ref|WP_023791070.1| Ankyrin repeats containing protein [delta proteobacterium BABL1] >gi|563405186|emb|CDK30214.1| Ankyrin repeats containing protein [delta proteobacterium BABL1]	AT3G02850.1	SKOR	 STELAR K+ outward rectifier 
Ctaxi_contig_12379|comp31927_c0_seq3	-1.851044939	6.525437701	5.85E-09	1.24E-07	NA	NA	NA	NA	NA
Ctaxi_contig_16574|comp32751_c4_seq1	-1.848330299	3.441347978	7.05E-08	1.21E-06	protein	gi|514763509|ref|XP_004965291.1|PREDICTED: uncharacterized protein LOC101760818 isoform X3 [Setaria italica]	NA	NA	NA
Ctaxi_contig_35558|comp35069_c0_seq1	-1.848038331	0.666746025	0.004313774	0.017555758	hydrocephalus-inducing protein homolog	gi|291240427|ref|XP_002740120.1|PREDICTED: hypothetical protein [Saccoglossus kowalevskii]	NA	NA	NA
Ctaxi_contig_51192|comp36223_c2_seq2	-1.846007947	3.690936295	6.15E-11	1.88E-09	serine threonine protein kinase	gi|159479494|ref|XP_001697825.1|transient receptor potential ion channel protein [Chlamydomonas reinhardtii] >gi|158273923|gb|EDO99708.1| transient receptor potential ion channel protein [Chlamydomonas reinhardtii]	NA	NA	NA
Ctaxi_contig_60949|comp36784_c6_seq5	-1.845819558	1.306250948	0.000416371	0.002536632	nf-x1 finger and helicase domain	gi|345492871|ref|XP_003426945.1|PREDICTED: NFX1-type zinc finger-containing protein 1-like isoform 2 [Nasonia vitripennis]	AT1G65780.1		 P-loop containing nucleoside triphosphate hydrolases superfamily protein 
Ctaxi_contig_64614|comp36973_c2_seq1	-1.842491597	9.776146474	3.42E-06	3.94E-05	alkaline phosphatase	gi|515524091|ref|WP_016957345.1|hypothetical protein [Catenovulum agarivorans]	NA	NA	NA
Ctaxi_contig_26520|comp34152_c4_seq4	-1.841748426	2.26461962	2.90E-05	0.000254727	NA	NA	NA	NA	NA
Ctaxi_contig_35575|comp35071_c2_seq1	-1.840616868	0.204690184	0.012781701	0.042269859	NA	NA	AT3G44600.1	CYP71	 cyclophilin71 
Ctaxi_contig_20056|comp33314_c3_seq1	-1.840309254	1.377630813	0.000132732	0.000954438	cre-mrp-2 protein	gi|524885531|ref|XP_005099371.1|PREDICTED: multidrug resistance-associated protein 5-like [Aplysia californica]	NA	NA	NA
Ctaxi_contig_56216|comp36518_c1_seq1	-1.84015887	7.170704021	1.06E-09	2.63E-08	zinc finger transcription factor	gi|403331357|gb|EJY64622.1|hypothetical protein OXYTRI_15346 [Oxytricha trifallax]	NA	NA	NA
Ctaxi_contig_12378|comp31927_c0_seq2	-1.839720388	7.916771955	1.61E-14	8.15E-13	NA	NA	NA	NA	NA
Ctaxi_contig_21081|comp33459_c1_seq1	-1.839027997	1.921234967	0.000460128	0.002753603	ubiquitin carboxyl-terminal hydrolase 12	"gi|527204004|gb|EPS70293.1|hypothetical protein M569_04467, partial [Genlisea aurea]"	AT5G06600.3	UBP12	 ubiquitin-specific protease 12 
Ctaxi_contig_61235|comp36798_c1_seq1	-1.83694128	6.953754194	2.00E-12	7.77E-11	NA	NA	NA	NA	NA
Ctaxi_contig_59326|comp36697_c3_seq1	-1.835689765	3.748305804	0.002269355	0.01039175	chromosome-associated kinesin kif4-like	gi|159470129|ref|XP_001693212.1|kinesin family member heavy chain [Chlamydomonas reinhardtii] >gi|158277470|gb|EDP03238.1| kinesin family member heavy chain [Chlamydomonas reinhardtii]	AT5G60930.1		 P-loop containing nucleoside triphosphate hydrolases superfamily protein 
Ctaxi_contig_47468|comp35974_c1_seq1	-1.834849599	3.499111378	1.09E-07	1.80E-06	NA	NA	NA	NA	NA
Ctaxi_contig_71327|comp37249_c3_seq1	-1.832401977	3.68487137	4.35E-07	6.27E-06	NA	NA	NA	NA	NA
Ctaxi_contig_10715|comp31483_c1_seq2	-1.832385922	3.733772831	4.41E-08	7.91E-07	NA	NA	NA	NA	NA
Ctaxi_contig_57859|comp36615_c4_seq5	-1.831044792	5.658692709	2.22E-06	2.70E-05	eif4e	gi|545367580|ref|XP_005648604.1|eukaryotic translation initiation factor 4E [Coccomyxa subellipsoidea C-169] >gi|384250581|gb|EIE24060.1| eukaryotic translation initiation factor 4E [Coccomyxa subellipsoidea C-169]	AT4G18040.1	"EIF4E,CUM1,AT.EIF4E1,eIF4E1"	 eukaryotic translation initiation factor 4E 
Ctaxi_contig_21673|comp33556_c6_seq1	-1.830341279	3.799162937	2.16E-07	3.33E-06	poly -binding	gi|548856365|gb|ERN14218.1|hypothetical protein AMTR_s00033p00116200 [Amborella trichopoda]	AT3G04610.1	FLK	 RNA-binding KH domain-containing protein 
Ctaxi_contig_69420|comp37167_c5_seq3	-1.830173876	5.136637333	4.06E-05	0.000342667	NA	NA	NA	NA	NA
Ctaxi_contig_21672|comp33556_c5_seq1	-1.829847792	3.206110199	1.46E-06	1.85E-05	kh domain-containing protein at4g18375-like	gi|565342616|ref|XP_006338439.1|PREDICTED: KH domain-containing protein At4g18375-like isoform X3 [Solanum tuberosum]	AT5G15270.1		 RNA-binding KH domain-containing protein 
Ctaxi_contig_45291|comp35815_c4_seq2	-1.829610665	2.224747494	0.000152799	0.001078369	NA	NA	NA	NA	NA
Ctaxi_contig_37535|comp35244_c1_seq1	-1.828610011	1.348775255	0.000462205	0.002764076	NA	NA	NA	NA	NA
Ctaxi_contig_37412|comp35234_c0_seq1	-1.82820069	2.959434622	3.22E-08	5.94E-07	3-hydroxybutyryl- dehydrogenase	gi|520766998|ref|WP_020285845.1|3-hydroxybutyryl-CoA dehydrogenase [Osedax symbiont Rs2] >gi|515422253|gb|EPJ51732.1| 3-hydroxybutyryl-CoA dehydrogenase [Osedax symbiont Rs2]	AT3G15290.1		 3-hydroxyacyl-CoA dehydrogenase family protein 
Ctaxi_contig_47510|comp35976_c10_seq1	-1.827828144	6.894326372	4.26E-18	3.13E-16	NA	NA	NA	NA	NA
Ctaxi_contig_63486|comp36921_c2_seq6	-1.82677731	4.663958159	3.07E-10	8.36E-09	protein	gi|403360218|gb|EJY79777.1|hypothetical protein OXYTRI_22943 [Oxytricha trifallax]	NA	NA	NA
Ctaxi_contig_25132|comp34018_c4_seq2	-1.826345514	6.588660295	5.41E-14	2.57E-12	NA	NA	NA	NA	NA
Ctaxi_contig_50437|comp36175_c1_seq2	-1.825749438	2.153066543	0.000363111	0.002264192	NA	NA	NA	NA	NA
Ctaxi_contig_44120|comp35757_c1_seq7	-1.823489573	3.516123836	1.33E-08	2.65E-07	nuclear transcription factor y subunit a-3-like isoform 2	gi|222623765|gb|EEE57897.1|hypothetical protein OsJ_08579 [Oryza sativa Japonica Group]	AT1G72830.1	"HAP2C,ATHAP2C,NF-YA3"	" nuclear factor Y, subunit A3 "
Ctaxi_contig_64058|comp36950_c0_seq1	-1.822746639	6.040453857	2.10E-09	4.91E-08	NA	NA	NA	NA	NA
Ctaxi_contig_58287|comp36643_c1_seq9	-1.822179374	1.961576929	1.04E-05	0.000104124	NA	NA	NA	NA	NA
Ctaxi_contig_59747|comp36717_c1_seq1	-1.821479789	4.468644619	9.22E-07	1.23E-05	NA	NA	NA	NA	NA
Ctaxi_contig_50993|comp36210_c0_seq2	-1.821405199	4.947792825	2.45E-11	7.99E-10	NA	NA	NA	NA	NA
Ctaxi_contig_69392|comp37166_c0_seq2	-1.82129888	4.877469351	4.88E-15	2.64E-13	NA	NA	NA	NA	NA
Ctaxi_contig_46746|comp35920_c0_seq14	-1.820852542	1.847973142	0.000915088	0.004894268	NA	NA	NA	NA	NA
Ctaxi_contig_25126|comp34018_c3_seq3	-1.81622478	5.376600952	3.08E-10	8.38E-09	NA	NA	NA	NA	NA
Ctaxi_contig_54232|comp36397_c1_seq1	-1.814430642	2.92420237	1.37E-05	0.000133187	NA	NA	NA	NA	NA
Ctaxi_contig_58375|comp36649_c1_seq1	-1.813978907	4.908255951	1.23E-08	2.48E-07	NA	NA	NA	NA	NA
Ctaxi_contig_47190|comp35954_c1_seq1	-1.813943224	3.421999551	1.25E-07	2.04E-06	NA	NA	NA	NA	NA
Ctaxi_contig_34402|comp34952_c6_seq2	-1.81342664	4.080345569	2.45E-12	9.40E-11	d-tyrosyl-trna deacylase	gi|108861836|gb|ABG21820.1|D-tyrosyl-tRNA deacylase-like protein [Schistosoma mansoni]	AT4G18460.1		 D-Tyr-tRNA(Tyr) deacylase family protein 
Ctaxi_contig_42767|comp35662_c1_seq3	-1.81268225	4.520633822	4.63E-14	2.22E-12	protein	gi|302830183|ref|XP_002946658.1|hypothetical protein VOLCADRAFT_103070 [Volvox carteri f. nagariensis] >gi|300268404|gb|EFJ52585.1| hypothetical protein VOLCADRAFT_103070 [Volvox carteri f. nagariensis]	AT5G45700.1		 Haloacid dehalogenase-like hydrolase (HAD) superfamily protein 
Ctaxi_contig_67818|comp37101_c1_seq3	-1.812195048	3.089100288	9.18E-09	1.88E-07	NA	NA	NA	NA	NA
Ctaxi_contig_59157|comp36687_c3_seq4	-1.811371947	2.970878434	3.87E-09	8.54E-08	NA	NA	NA	NA	NA
Ctaxi_contig_22132|comp33622_c1_seq1	-1.811162093	5.450950795	1.72E-15	9.83E-14	mip18 family protein at1g68310-like	gi|194692926|gb|ACF80547.1|unknown [Zea mays] >gi|195609216|gb|ACG26438.1| hypothetical protein [Zea mays] >gi|195643750|gb|ACG41343.1| hypothetical protein [Zea mays] >gi|413919387|gb|AFW59319.1| hypothetical protein ZEAMMB73_301781 [Zea mays]	AT1G68310.2	AE7	 Protein of unknown function (DUF59) 
Ctaxi_contig_44444|comp35772_c2_seq3	-1.810863151	1.574417034	0.000179002	0.00123566	NA	NA	NA	NA	NA
Ctaxi_contig_49610|comp36118_c0_seq3	-1.810857113	2.573603318	1.27E-05	0.000124579	class ii aars and biotin synthetase	gi|545360036|ref|XP_005645430.1|class II aaRS and biotin synthetase [Coccomyxa subellipsoidea C-169] >gi|384247399|gb|EIE20886.1| class II aaRS and biotin synthetase [Coccomyxa subellipsoidea C-169]	AT2G25710.2	HCS1	 holocarboxylase synthase 1 
Ctaxi_contig_51013|comp36210_c5_seq12	-1.810299425	5.769152064	1.90E-13	8.49E-12	NA	NA	NA	NA	NA
Ctaxi_contig_35909|comp35100_c3_seq3	-1.80997503	5.606898312	2.59E-15	1.45E-13	NA	NA	NA	NA	NA
Ctaxi_contig_11713|comp31758_c0_seq1	-1.809799081	6.539473172	2.37E-16	1.47E-14	related to wd40-repeat protein (notchless protein)	gi|552827986|ref|XP_005847360.1|hypothetical protein CHLNCDRAFT_134594 [Chlorella variabilis] >gi|307107014|gb|EFN55258.1| hypothetical protein CHLNCDRAFT_134594 [Chlorella variabilis]	AT1G24530.1		 Transducin/WD40 repeat-like superfamily protein 
Ctaxi_contig_46291|comp35890_c1_seq3	-1.8096996	2.987310526	1.22E-09	2.99E-08	ankyrin repeat domain protein	gi|482891671|ref|YP_007888883.1|Ankyrin repeat domain protein [Wolbachia endosymbiont of Drosophila simulans wHa] >gi|505401808|ref|WP_015588910.1| Ankyrin repeat domain protein [Wolbachia endosymbiont of Drosophila simulans] >gi|481068313|gb|AGJ99705.1| Ankyrin repeat domain protein [Wolbachia endosymbiont of Drosophila simulans wHa]	AT2G03430.1		 Ankyrin repeat family protein 
Ctaxi_contig_19006|comp33145_c2_seq1	-1.809427797	4.154764316	5.35E-11	1.64E-09	NA	NA	NA	NA	NA
Ctaxi_contig_57568|comp36603_c2_seq1	-1.80809367	7.148620184	4.52E-18	3.30E-16	transmembrane protein 106c-like	gi|552820220|ref|XP_005845560.1|hypothetical protein CHLNCDRAFT_136720 [Chlorella variabilis] >gi|307105208|gb|EFN53458.1| hypothetical protein CHLNCDRAFT_136720 [Chlorella variabilis]	NA	NA	NA
Ctaxi_contig_67052|comp37075_c2_seq1	-1.806388215	1.985702836	1.37E-05	0.000133187	adhesin-like protein	gi|288560519|ref|YP_003424005.1|adhesin-like protein [Methanobrevibacter ruminantium M1] >gi|502721078|ref|WP_012956062.1| adhesin-like protein [Methanobrevibacter ruminantium] >gi|288543229|gb|ADC47113.1| adhesin-like protein [Methanobrevibacter ruminantium M1]	NA	NA	NA
Ctaxi_contig_44461|comp35772_c3_seq11	-1.806063447	1.649325282	5.36E-05	0.000435899	rhomboid-domain-containing protein	gi|545355338|ref|XP_005643469.1|hypothetical protein COCSUDRAFT_59848 [Coccomyxa subellipsoidea C-169] >gi|384245431|gb|EIE18925.1| hypothetical protein COCSUDRAFT_59848 [Coccomyxa subellipsoidea C-169]	NA	NA	NA
Ctaxi_contig_46815|comp35927_c2_seq1	-1.804793691	1.607761396	1.54E-05	0.000148139	NA	NA	NA	NA	NA
Ctaxi_contig_67054|comp37075_c3_seq1	-1.803680284	2.111998984	1.12E-05	0.000111765	NA	NA	NA	NA	NA
Ctaxi_contig_16148|comp32675_c0_seq1	-1.803589824	4.395912015	0.002354057	0.010710963	probable complex i intermediate-associated protein 30-like	gi|302830352|ref|XP_002946742.1|hypothetical protein VOLCADRAFT_87011 [Volvox carteri f. nagariensis] >gi|300267786|gb|EFJ51968.1| hypothetical protein VOLCADRAFT_87011 [Volvox carteri f. nagariensis]	AT1G17350.1		 NADH:ubiquinone oxidoreductase intermediate-associated protein 30 
Ctaxi_contig_51807|comp36250_c4_seq1	-1.803141804	0.825429183	0.004336295	0.01762271	NA	NA	NA	NA	NA
Ctaxi_contig_71799|comp37264_c1_seq8	-1.801214204	2.889604748	1.66E-06	2.08E-05	NA	NA	NA	NA	NA
Ctaxi_contig_64779|comp36982_c2_seq3	-1.801004991	5.039028267	0.000798581	0.004366436	transcription factor pur-alpha 1-like isoform x2	gi|545367789|ref|XP_005648699.1|hypothetical protein COCSUDRAFT_62670 [Coccomyxa subellipsoidea C-169] >gi|384250676|gb|EIE24155.1| hypothetical protein COCSUDRAFT_62670 [Coccomyxa subellipsoidea C-169]	AT2G32080.2	PURALPHA-1	 purin-rich alpha 1 
Ctaxi_contig_56303|comp36526_c0_seq1	-1.800724284	3.209522914	3.58E-08	6.51E-07	NA	NA	NA	NA	NA
Ctaxi_contig_42677|comp35654_c2_seq1	-1.799729852	2.721044294	7.21E-07	9.87E-06	atp-dependent rna helicase eif4a-like isoform 2	gi|225438690|ref|XP_002277554.1|PREDICTED: eukaryotic initiation factor 4A [Vitis vinifera] >gi|296082429|emb|CBI21434.3| unnamed protein product [Vitis vinifera]	AT4G37020.1		 BEST Arabidopsis thaliana protein match is: eukaryotic initiation factor 4A-III (TAIR:AT3G19760.1); Has 30201 Blast hits to 17322 proteins in 780 species: Archae - 12; Bacteria - 1396; Metazoa - 17338; Fungi - 3422; Plants - 5037; Viruses - 0; Other Eukaryotes - 2996 (source: NCBI BLink). 
Ctaxi_contig_38033|comp35291_c0_seq3	-1.799475547	5.926921819	4.75E-09	1.03E-07	NA	NA	NA	NA	NA
Ctaxi_contig_57699|comp36610_c1_seq5	-1.799166603	2.817791963	1.69E-06	2.12E-05	NA	NA	NA	NA	NA
Ctaxi_contig_9244|comp31020_c1_seq1	-1.799093402	4.82674112	1.57E-06	1.98E-05	NA	NA	NA	NA	NA
Ctaxi_contig_51016|comp36210_c5_seq15	-1.79502499	5.133215326	2.66E-15	1.49E-13	NA	NA	NA	NA	NA
Ctaxi_contig_10713|comp31483_c0_seq1	-1.794164424	6.340699565	4.65E-09	1.01E-07	NA	NA	NA	NA	NA
Ctaxi_contig_61130|comp36793_c0_seq40	-1.792073753	3.548771498	1.33E-05	0.000130099	calcineurin-like metallo-phosphoesterase superfamily protein	gi|302836029|ref|XP_002949575.1|hypothetical protein VOLCADRAFT_32158 [Volvox carteri f. nagariensis] >gi|300264934|gb|EFJ49127.1| hypothetical protein VOLCADRAFT_32158 [Volvox carteri f. nagariensis]	AT5G58200.1		 Calcineurin-like metallo-phosphoesterase superfamily protein 
Ctaxi_contig_66547|comp37052_c2_seq1	-1.791886891	1.806742469	1.99E-05	0.000183849	NA	NA	NA	NA	NA
Ctaxi_contig_45289|comp35815_c3_seq1	-1.791067475	4.115194463	1.64E-05	0.000156102	NA	NA	NA	NA	NA
Ctaxi_contig_60952|comp36784_c7_seq1	-1.790333634	2.184843679	9.66E-06	9.78E-05	nf-x1 finger and helicase	"gi|552916738|gb|ESA01913.1|hypothetical protein GLOINDRAFT_7030, partial [Rhizophagus irregularis DAOM 181602]"	NA	NA	NA
Ctaxi_contig_53581|comp36352_c1_seq1	-1.789640719	0.788753308	0.00256855	0.011502016	NA	NA	NA	NA	NA
Ctaxi_contig_30155|comp34555_c1_seq1	-1.78962974	2.856220284	4.54E-06	5.05E-05	NA	NA	NA	NA	NA
Ctaxi_contig_67056|comp37075_c3_seq3	-1.786942992	1.113835397	0.00069911	0.003920161	NA	NA	NA	NA	NA
Ctaxi_contig_17094|comp32849_c2_seq1	-1.786917978	1.908190498	8.36E-05	0.000639281	NA	NA	NA	NA	NA
Ctaxi_contig_59745|comp36717_c0_seq5	-1.784038952	4.562007846	2.27E-09	5.27E-08	NA	NA	NA	NA	NA
Ctaxi_contig_33285|comp34860_c0_seq3	-1.783579622	0.583503794	0.00868259	0.030963599	NA	NA	NA	NA	NA
Ctaxi_contig_59863|comp36724_c4_seq1	-1.783445744	1.856233095	6.98E-05	0.000548383	atp-binding cassette transporter	"gi|159478350|ref|XP_001697267.1|half-size ABC transporter, membrane protein [Chlamydomonas reinhardtii] >gi|158274741|gb|EDP00522.1| half-size ABC transporter, membrane protein [Chlamydomonas reinhardtii]"	AT5G58270.1	"STA1,ATATM3,ATM3"	 ABC transporter of the mitochondrion 3 
Ctaxi_contig_57692|comp36610_c0_seq2	-1.781785342	3.183877349	3.30E-06	3.82E-05	NA	NA	NA	NA	NA
Ctaxi_contig_11223|comp31627_c0_seq3	-1.781720968	1.189452452	0.00133348	0.006706455	NA	NA	NA	NA	NA
Ctaxi_contig_56308|comp36526_c4_seq1	-1.780333436	0.460284001	0.003369837	0.014327525	NA	NA	NA	NA	NA
Ctaxi_contig_19004|comp33145_c1_seq3	-1.779960481	5.196353027	4.25E-13	1.82E-11	NA	NA	NA	NA	NA
Ctaxi_contig_9599|comp31142_c0_seq1	-1.779946268	6.018143531	9.59E-10	2.39E-08	carbohydrate-binding protein	gi|557604446|ref|YP_008772557.1|sialidase [Clostridium tetani 12124569] >gi|557696977|ref|WP_023437301.1| sialidase [Clostridium tetani] >gi|557255147|emb|CDI48520.1| sialidase [Clostridium tetani 12124569]	NA	NA	NA
Ctaxi_contig_14869|comp32452_c1_seq3	-1.779040271	4.852271321	5.11E-10	1.34E-08	NA	NA	NA	NA	NA
Ctaxi_contig_27870|comp34304_c3_seq1	-1.779019176	3.719931057	1.02E-10	2.99E-09	NA	NA	NA	NA	NA
Ctaxi_contig_56019|comp36507_c0_seq1	-1.778808568	2.011663618	0.000205193	0.001391463	roothairless expressed	"gi|115454191|ref|NP_001050696.1|Os03g0625700 [Oryza sativa Japonica Group] >gi|113549167|dbj|BAF12610.1| Os03g0625700, partial [Oryza sativa Japonica Group]"	AT1G47550.2	SEC3A	 exocyst complex component sec3A 
Ctaxi_contig_47393|comp35969_c6_seq2	-1.777439088	1.347083037	0.000375158	0.00232876	biquitin carboxyl-terminal hydrolase	gi|514782536|ref|XP_004970118.1|PREDICTED: ubiquitin carboxyl-terminal hydrolase 12-like isoform X1 [Setaria italica] >gi|514782540|ref|XP_004970119.1| PREDICTED: ubiquitin carboxyl-terminal hydrolase 12-like isoform X2 [Setaria italica]	AT3G17380.1		 TRAF-like family protein 
Ctaxi_contig_57705|comp36610_c1_seq11	-1.77741319	4.133056588	3.05E-06	3.55E-05	NA	NA	NA	NA	NA
Ctaxi_contig_25425|comp34046_c1_seq1	-1.776585013	4.305007855	3.86E-07	5.62E-06	NA	NA	NA	NA	NA
Ctaxi_contig_67546|comp37093_c8_seq2	-1.776197099	2.458817752	5.34E-05	0.000434797	NA	NA	NA	NA	NA
Ctaxi_contig_33195|comp34854_c0_seq15	-1.775482086	5.223894909	1.54E-09	3.68E-08	heat shock protein 81-2	gi|157849720|gb|ABV89643.1|heat shock protein 81-4 [Brassica rapa]	AT5G56030.2	HSP81-2	 heat shock protein 81-2 
Ctaxi_contig_55893|comp36499_c1_seq2	-1.775008673	1.763937912	0.000272632	0.001773313	protein	gi|552833141|ref|XP_005848491.1|hypothetical protein CHLNCDRAFT_144939 [Chlorella variabilis] >gi|307108148|gb|EFN56389.1| hypothetical protein CHLNCDRAFT_144939 [Chlorella variabilis]	NA	NA	NA
Ctaxi_contig_50794|comp36196_c2_seq1	-1.774575035	2.585575856	0.00114721	0.00591498	phospholipid transporter	gi|302846057|ref|XP_002954566.1|hypothetical protein VOLCADRAFT_95397 [Volvox carteri f. nagariensis] >gi|300260238|gb|EFJ44459.1| hypothetical protein VOLCADRAFT_95397 [Volvox carteri f. nagariensis]	AT1G54280.1		 ATPase E1-E2 type family protein / haloacid dehalogenase-like hydrolase family protein 
Ctaxi_contig_55931|comp36502_c3_seq1	-1.773491492	8.298291617	4.08E-15	2.23E-13	NA	NA	NA	NA	NA
Ctaxi_contig_34542|comp34969_c1_seq1	-1.772516608	1.751256503	5.01E-05	0.000410979	NA	NA	NA	NA	NA
Ctaxi_contig_56502|comp36537_c2_seq1	-1.772300183	1.87627307	5.73E-05	0.000462547	NA	NA	NA	NA	NA
Ctaxi_contig_56221|comp36518_c2_seq4	-1.772267563	2.078866098	0.000252822	0.001659534	NA	NA	NA	NA	NA
Ctaxi_contig_24218|comp33899_c2_seq2	-1.771900616	1.850585366	5.74E-06	6.21E-05	hypothetical protein COCSUDRAFT_33899	gi|545359861|ref|XP_005645358.1|hypothetical protein COCSUDRAFT_33899 [Coccomyxa subellipsoidea C-169] >gi|384247327|gb|EIE20814.1| hypothetical protein COCSUDRAFT_33899 [Coccomyxa subellipsoidea C-169]	NA	NA	NA
Ctaxi_contig_24736|comp33972_c3_seq19	-1.771081898	2.562018336	0.000267018	0.001739219	polymorphic outer membrane protein	gi|333987058|ref|YP_004519665.1|hypothetical protein MSWAN_0837 [Methanobacterium sp. SWAN-1] >gi|503591290|ref|WP_013825366.1| hypothetical protein [Methanobacterium sp. SWAN-1] >gi|333825202|gb|AEG17864.1| conserved repeat domain protein [Methanobacterium sp. SWAN-1]	NA	NA	NA
Ctaxi_contig_63482|comp36921_c2_seq2	-1.770599818	5.015716545	1.32E-05	0.000129094	NA	NA	NA	NA	NA
Ctaxi_contig_25121|comp34018_c0_seq1	-1.770450078	7.258814811	5.47E-08	9.66E-07	NA	NA	NA	NA	NA
Ctaxi_contig_14230|comp32325_c0_seq2	-1.770301008	6.199063416	2.49E-15	1.40E-13	udp-glucose 4-epimerase	gi|545355686|ref|XP_005643619.1|UDP-glucose 4-epimerase [Coccomyxa subellipsoidea C-169] >gi|384245582|gb|EIE19075.1| UDP-glucose 4-epimerase [Coccomyxa subellipsoidea C-169]	AT4G10960.1	UGE5	 UDP-D-glucose/UDP-D-galactose 4-epimerase 5 
Ctaxi_contig_49856|comp36135_c7_seq3	-1.770100879	2.653127756	2.50E-05	0.000223984	e3 ubiquitin-protein ligase xbat35-like	gi|552829366|ref|XP_005847686.1|expressed protein [Chlorella variabilis] >gi|307107341|gb|EFN55584.1| expressed protein [Chlorella variabilis]	AT3G23280.1	XBAT35	 XB3 ortholog 5 in Arabidopsis thaliana 
Ctaxi_contig_42240|comp35619_c1_seq1	-1.769861987	5.497822468	4.71E-10	1.24E-08	adhesin-like protein	gi|547459046|ref|WP_022078364.1|autotransporter beta-domain-containing protein [Acetobacter sp. CAG:267] >gi|524254422|emb|CDA17648.1| autotransporter beta-domain-containing protein [Acetobacter sp. CAG:267]	NA	NA	NA
Ctaxi_contig_46613|comp35911_c1_seq2	-1.769616035	5.470778609	2.18E-14	1.09E-12	NA	NA	AT5G60980.1		 Nuclear transport factor 2 (NTF2) family protein with RNA binding (RRM-RBD-RNP motifs) domain 
Ctaxi_contig_64174|comp36958_c0_seq5	-1.769445706	1.414803986	0.003130075	0.01349405	NA	NA	NA	NA	NA
Ctaxi_contig_35363|comp35047_c1_seq4	-1.769049881	2.244705107	0.000552243	0.00322051	NA	NA	NA	NA	NA
Ctaxi_contig_58813|comp36670_c2_seq2	-1.768881049	3.475778788	1.51E-08	2.98E-07	protein n-methyltransferase	gi|302834219|ref|XP_002948672.1|hypothetical protein VOLCADRAFT_104004 [Volvox carteri f. nagariensis] >gi|300265863|gb|EFJ50052.1| hypothetical protein VOLCADRAFT_104004 [Volvox carteri f. nagariensis]	AT3G07670.1		 Rubisco methyltransferase family protein 
Ctaxi_contig_19187|comp33172_c2_seq2	-1.767977701	2.091066851	1.33E-05	0.000129598	NA	NA	NA	NA	NA
Ctaxi_contig_15226|comp32521_c0_seq1	-1.765986663	7.692210324	1.43E-17	9.89E-16	NA	NA	NA	NA	NA
Ctaxi_contig_19186|comp33172_c2_seq1	-1.765633335	3.679733832	1.33E-08	2.65E-07	phosphatidylserine decarboxylase	gi|518706647|ref|WP_019867744.1|hypothetical protein [Methylovulum miyakonense]	NA	NA	NA
Ctaxi_contig_70483|comp37210_c9_seq3	-1.765558874	0.758167522	0.00958718	0.033580312	NA	NA	NA	NA	NA
Ctaxi_contig_63727|comp36934_c2_seq4	-1.765305097	2.352877716	1.20E-05	0.000118215	type xi myosin heavy chain	gi|545370875|ref|XP_005650042.1|hypothetical protein COCSUDRAFT_61711 [Coccomyxa subellipsoidea C-169] >gi|384252021|gb|EIE25498.1| hypothetical protein COCSUDRAFT_61711 [Coccomyxa subellipsoidea C-169]	AT1G08730.1	"XIC,ATXIC"	 Myosin family protein with Dil domain 
Ctaxi_contig_43132|comp35685_c4_seq1	-1.765190065	2.138809684	2.83E-06	3.34E-05	NA	NA	NA	NA	NA
Ctaxi_contig_29302|comp34466_c0_seq1	-1.764793273	5.430974951	1.89E-08	3.67E-07	dna-binding protein p24	"gi|449447529|ref|XP_004141520.1|PREDICTED: single-stranded DNA-bindig protein WHY2, mitochondrial-like [Cucumis sativus]"	AT1G71260.1	"ATWHY2,WHY2"	 WHIRLY 2 
Ctaxi_contig_38072|comp35296_c2_seq7	-1.763906481	6.201387335	1.55E-06	1.95E-05	zinc finger ccch domain-containing protein 2-like	"gi|545365795|ref|XP_005647840.1|hypothetical protein COCSUDRAFT_15780, partial [Coccomyxa subellipsoidea C-169] >gi|384249815|gb|EIE23296.1| hypothetical protein COCSUDRAFT_15780, partial [Coccomyxa subellipsoidea C-169]"	AT2G25900.2	ATCTH	 Zinc finger C-x8-C-x5-C-x3-H type family protein 
Ctaxi_contig_56712|comp36551_c3_seq1	-1.763069371	1.769730021	0.000156237	0.001098235	NA	NA	AT5G02620.1	"ANK1,ATANK1"	 ankyrin-like1 
Ctaxi_contig_38031|comp35291_c0_seq1	-1.762954226	6.12678571	5.65E-12	2.07E-10	NA	NA	NA	NA	NA
Ctaxi_contig_48853|comp36067_c0_seq2	-1.762907389	3.30492086	2.11E-08	4.06E-07	NA	NA	NA	NA	NA
Ctaxi_contig_59246|comp36692_c3_seq1	-1.762753142	3.281994307	4.14E-09	9.08E-08	NA	NA	NA	NA	NA
Ctaxi_contig_47199|comp35955_c4_seq1	-1.76246159	4.142584258	3.01E-09	6.81E-08	NA	NA	NA	NA	NA
Ctaxi_contig_62651|comp36869_c5_seq12	-1.762129648	2.438579163	0.000218269	0.001465424	NA	NA	NA	NA	NA
Ctaxi_contig_52162|comp36272_c0_seq9	-1.761777505	1.91604377	4.77E-05	0.000393941	NA	NA	NA	NA	NA
Ctaxi_contig_29366|comp34473_c0_seq3	-1.761295031	1.309753664	0.009536419	0.033437287	NA	NA	NA	NA	NA
Ctaxi_contig_59245|comp36692_c2_seq5	-1.760892553	1.273969614	0.001172318	0.006016002	NA	NA	NA	NA	NA
Ctaxi_contig_71746|comp37262_c0_seq2	-1.760759025	4.811453116	1.07E-07	1.78E-06	endoribonuclease protein kinase	gi|255077605|ref|XP_002502437.1|Endoribonuclease/protein kinase [Micromonas sp. RCC299] >gi|226517702|gb|ACO63695.1| Endoribonuclease/protein kinase [Micromonas sp. RCC299]	NA	NA	NA
Ctaxi_contig_47330|comp35965_c5_seq1	-1.759798864	3.356306257	6.50E-06	6.94E-05	NA	NA	NA	NA	NA
Ctaxi_contig_39129|comp35383_c3_seq4	-1.75973285	2.293900802	0.000341664	0.002148855	NA	NA	NA	NA	NA
Ctaxi_contig_24746|comp33972_c7_seq1	-1.759564908	3.750634318	3.06E-06	3.56E-05	adhesin-like protein	gi|496996683|ref|WP_009431697.1|hypothetical protein [Peptoniphilus sp. oral taxon 375] >gi|341587942|gb|EGS31342.1| hypothetical protein HMPREF9130_0952 [Peptoniphilus sp. oral taxon 375 str. F0436]	NA	NA	NA
Ctaxi_contig_54281|comp36400_c3_seq1	-1.75850815	3.523111467	4.25E-07	6.14E-06	NA	NA	NA	NA	NA
Ctaxi_contig_43094|comp35684_c2_seq6	-1.758093193	3.694942888	2.39E-07	3.66E-06	NA	NA	NA	NA	NA
Ctaxi_contig_42758|comp35662_c0_seq7	-1.757014641	5.25638584	9.53E-13	3.89E-11	NA	NA	NA	NA	NA
Ctaxi_contig_40540|comp35512_c1_seq1	-1.755278351	3.293203569	7.61E-08	1.30E-06	pattern formation protein emb30-like	gi|552829090|ref|XP_005847619.1|hypothetical protein CHLNCDRAFT_133932 [Chlorella variabilis] >gi|307107274|gb|EFN55517.1| hypothetical protein CHLNCDRAFT_133932 [Chlorella variabilis]	AT1G13980.2	GN	 sec7 domain-containing protein 
Ctaxi_contig_43096|comp35684_c2_seq8	-1.754937808	5.090751085	1.08E-07	1.78E-06	NA	NA	NA	NA	NA
Ctaxi_contig_51188|comp36223_c1_seq1	-1.753667285	3.425226845	4.79E-09	1.04E-07	NA	NA	NA	NA	NA
Ctaxi_contig_71764|comp37262_c4_seq1	-1.753266535	5.986071942	2.28E-06	2.76E-05	NA	NA	NA	NA	NA
Ctaxi_contig_42645|comp35653_c1_seq1	-1.752523832	3.220895113	0.000208889	0.001413687	chymotrypsin-like serine protease	gi|4868165|gb|AAD31187.1|AF127088_1chymotrypsinogen [Rhyzopertha dominica]	NA	NA	NA
Ctaxi_contig_38040|comp35291_c2_seq1	-1.752328835	5.954317579	5.52E-07	7.74E-06	NA	NA	NA	NA	NA
Ctaxi_contig_49507|comp36112_c0_seq1	-1.751116064	5.384577338	2.06E-14	1.03E-12	ankyrin repeat protein	"gi|157106769|ref|XP_001649474.1|ankyrin 2,3/unc44 [Aedes aegypti] >gi|108868779|gb|EAT33004.1| AAEL014742-PA, partial [Aedes aegypti]"	AT3G04710.1	TPR10	 ankyrin repeat family protein 
Ctaxi_contig_32709|comp34807_c0_seq9	-1.751034199	1.246686252	0.001588761	0.007749707	NA	NA	NA	NA	NA
Ctaxi_contig_30430|comp34584_c1_seq1	-1.75067883	2.311256143	3.87E-06	4.39E-05	NA	NA	NA	NA	NA
Ctaxi_contig_56607|comp36543_c8_seq1	-1.750033632	3.607658955	7.84E-08	1.33E-06	glucose-6-phosphate dehydrogenase	gi|5734379|emb|CAB52685.1|plastidic glucose-6-phosphate dehydrogenase [Dunaliella bioculata]	AT1G24280.1	G6PD3	 glucose-6-phosphate dehydrogenase 3 
Ctaxi_contig_20214|comp33338_c1_seq1	-1.748902208	2.204550912	3.74E-05	0.00031774	NA	NA	NA	NA	NA
Ctaxi_contig_20585|comp33400_c0_seq1	-1.748886578	1.734535883	8.83E-05	0.000669342	rnase e	gi|167520059|ref|XP_001744369.1|hypothetical protein [Monosiga brevicollis MX1] >gi|163777455|gb|EDQ91072.1| predicted protein [Monosiga brevicollis MX1]	NA	NA	NA
Ctaxi_contig_47473|comp35974_c3_seq1	-1.748877552	2.885102706	5.71E-06	6.19E-05	NA	NA	NA	NA	NA
Ctaxi_contig_18060|comp33010_c1_seq1	-1.748023371	3.233832801	6.67E-09	1.40E-07	NA	NA	NA	NA	NA
Ctaxi_contig_60685|comp36772_c3_seq1	-1.747079676	3.455451876	4.06E-11	1.28E-09	protein	gi|552843946|ref|XP_005850969.1|hypothetical protein CHLNCDRAFT_140750 [Chlorella variabilis] >gi|307110631|gb|EFN58867.1| hypothetical protein CHLNCDRAFT_140750 [Chlorella variabilis]	AT3G46930.1		 Protein kinase superfamily protein 
Ctaxi_contig_9601|comp31142_c0_seq3	-1.747076447	5.887144591	5.50E-11	1.69E-09	NA	NA	NA	NA	NA
Ctaxi_contig_66064|comp37036_c3_seq1	-1.74692066	3.681642105	2.82E-09	6.41E-08	chromosome-associated kinesin kif4-like	gi|514718004|ref|XP_004953883.1|PREDICTED: chromosome-associated kinesin KIF4-like [Setaria italica]	AT5G60930.1		 P-loop containing nucleoside triphosphate hydrolases superfamily protein 
Ctaxi_contig_63707|comp36933_c1_seq5	-1.746639543	4.438405587	7.36E-13	3.05E-11	NA	NA	NA	NA	NA
Ctaxi_contig_30282|comp34568_c0_seq7	-1.745614271	6.357055009	6.79E-08	1.18E-06	NA	NA	NA	NA	NA
Ctaxi_contig_61282|comp36801_c1_seq1	-1.745194	1.673441837	0.0118568	0.039814643	transport protein particle component bet3 family protein	gi|168058959|ref|XP_001781473.1|predicted protein [Physcomitrella patens] >gi|162667110|gb|EDQ53748.1| predicted protein [Physcomitrella patens]	AT5G58030.1		 Transport protein particle (TRAPP) component 
Ctaxi_contig_62514|comp36862_c2_seq3	-1.744726387	1.423039818	0.000339675	0.002137936	NA	NA	NA	NA	NA
Ctaxi_contig_15227|comp32521_c0_seq2	-1.744672394	6.993768205	7.40E-15	3.86E-13	NA	NA	NA	NA	NA
Ctaxi_contig_69747|comp37178_c2_seq11	-1.74461761	4.467431321	3.98E-09	8.76E-08	kinase-like protein	gi|545376523|ref|XP_005652342.1|kinase-like protein [Coccomyxa subellipsoidea C-169] >gi|384254324|gb|EIE27798.1| kinase-like protein [Coccomyxa subellipsoidea C-169]	AT1G13350.1		 Protein kinase superfamily protein 
Ctaxi_contig_36383|comp35144_c1_seq1	-1.74383899	3.720910779	1.69E-08	3.32E-07	NA	NA	NA	NA	NA
Ctaxi_contig_54168|comp36391_c5_seq1	-1.743566561	0.334188482	0.007293568	0.026892052	NA	NA	NA	NA	NA
Ctaxi_contig_47477|comp35974_c5_seq1	-1.741186946	4.260968132	1.97E-13	8.74E-12	NA	NA	NA	NA	NA
Ctaxi_contig_49012|comp36076_c0_seq1	-1.740239473	8.873116262	1.33E-13	6.02E-12	polyketide cyclase	"gi|552818520|ref|XP_005845213.1|hypothetical protein CHLNCDRAFT_9491, partial [Chlorella variabilis] >gi|307104859|gb|EFN53111.1| hypothetical protein CHLNCDRAFT_9491 [Chlorella variabilis]"	AT1G48350.1		 Ribosomal L18p/L5e family protein 
Ctaxi_contig_40379|comp35498_c2_seq5	-1.739324215	5.50359868	1.82E-09	4.29E-08	NA	NA	NA	NA	NA
Ctaxi_contig_46612|comp35911_c1_seq1	-1.737982426	8.269048568	3.49E-16	2.14E-14	NA	NA	NA	NA	NA
Ctaxi_contig_67820|comp37101_c1_seq5	-1.737710356	3.733381846	7.45E-10	1.89E-08	NA	NA	NA	NA	NA
Ctaxi_contig_63481|comp36921_c2_seq1	-1.736507371	5.164816043	1.01E-06	1.32E-05	polymorphic outer membrane protein	gi|288561299|ref|YP_003424785.1|adhesin-like protein [Methanobrevibacter ruminantium M1] >gi|502721857|ref|WP_012956841.1| adhesin-like protein [Methanobrevibacter ruminantium] >gi|288544009|gb|ADC47893.1| adhesin-like protein [Methanobrevibacter ruminantium M1]	NA	NA	NA
Ctaxi_contig_60011|comp36733_c2_seq1	-1.736360209	6.627398248	1.02E-10	3.00E-09	NA	NA	NA	NA	NA
Ctaxi_contig_54282|comp36400_c4_seq1	-1.736317965	4.054942107	2.84E-11	9.20E-10	NA	NA	NA	NA	NA
Ctaxi_contig_61236|comp36798_c3_seq1	-1.735758225	6.750873701	1.52E-11	5.18E-10	NA	NA	NA	NA	NA
Ctaxi_contig_67028|comp37075_c0_seq5	-1.735305425	1.232198671	0.008993414	0.031897144	protein	gi|168037781|ref|XP_001771381.1|predicted protein [Physcomitrella patens] >gi|162677299|gb|EDQ63771.1| predicted protein [Physcomitrella patens]	AT4G24040.1	"ATTRE1,TRE1"	 trehalase 1 
Ctaxi_contig_31952|comp34741_c4_seq1	-1.73512424	2.084622243	0.001175208	0.006026261	flagellar associated protein	gi|302842122|ref|XP_002952605.1|hypothetical protein VOLCADRAFT_93284 [Volvox carteri f. nagariensis] >gi|300262244|gb|EFJ46452.1| hypothetical protein VOLCADRAFT_93284 [Volvox carteri f. nagariensis]	NA	NA	NA
Ctaxi_contig_39003|comp35369_c3_seq5	-1.73499399	1.361831575	0.000540582	0.003164515	NA	NA	NA	NA	NA
Ctaxi_contig_46748|comp35920_c1_seq2	-1.734778522	2.177497407	4.97E-06	5.48E-05	NA	NA	NA	NA	NA
Ctaxi_contig_47971|comp36009_c4_seq1	-1.734224209	5.715609368	3.29E-14	1.59E-12	short chain dehydrogenase reductase family	gi|291244685|ref|XP_002742225.1|PREDICTED: short-chain dehydrogenase-like [Saccoglossus kowalevskii]	AT4G24050.1		 NAD(P)-binding Rossmann-fold superfamily protein 
Ctaxi_contig_44359|comp35764_c9_seq3	-1.734129879	0.606743802	0.010293104	0.035530488	NA	NA	NA	NA	NA
Ctaxi_contig_59201|comp36690_c3_seq1	-1.733530347	1.885540821	0.00042603	0.002586765	coiled-coil protein required for normal flagellar motility	gi|302849229|ref|XP_002956145.1|coiled-coil protein required for normal flagellar motility [Volvox carteri f. nagariensis] >gi|300258650|gb|EFJ42885.1| coiled-coil protein required for normal flagellar motility [Volvox carteri f. nagariensis]	NA	NA	NA
Ctaxi_contig_51183|comp36223_c0_seq3	-1.732823464	2.51530007	1.92E-05	0.000179055	NA	NA	NA	NA	NA
Ctaxi_contig_64642|comp36974_c6_seq2	-1.730820381	3.203283806	8.69E-08	1.46E-06	NA	NA	NA	NA	NA
Ctaxi_contig_54215|comp36395_c5_seq3	-1.730664976	3.587402632	3.40E-09	7.60E-08	NA	NA	NA	NA	NA
Ctaxi_contig_65888|comp37028_c2_seq3	-1.729898535	2.027813422	1.17E-05	0.000116178	serine threonine-protein kinase	gi|357519347|ref|XP_003629962.1|Serine/threonine protein kinase [Medicago truncatula] >gi|355523984|gb|AET04438.1| Serine/threonine protein kinase [Medicago truncatula]	AT5G66880.1	"SNRK2-3,SNRK2.3,SRK2I"	 sucrose nonfermenting 1(SNF1)-related protein kinase 2.3 
Ctaxi_contig_63484|comp36921_c2_seq4	-1.728574498	4.176744674	3.07E-07	4.61E-06	NA	NA	NA	NA	NA
Ctaxi_contig_55556|comp36477_c1_seq4	-1.728355454	3.080840302	0.000727251	0.004052426	alpha beta-hydrolase	gi|545374009|ref|XP_005651315.1|hypothetical protein COCSUDRAFT_64651 [Coccomyxa subellipsoidea C-169] >gi|384253296|gb|EIE26771.1| hypothetical protein COCSUDRAFT_64651 [Coccomyxa subellipsoidea C-169]	NA	NA	NA
Ctaxi_contig_45909|comp35863_c2_seq1	-1.727572682	7.310946732	7.85E-14	3.68E-12	ras gtpase-activating protein-binding protein	gi|357149068|ref|XP_003574989.1|PREDICTED: uncharacterized protein LOC100845318 [Brachypodium distachyon]	AT5G60980.1		 Nuclear transport factor 2 (NTF2) family protein with RNA binding (RRM-RBD-RNP motifs) domain 
Ctaxi_contig_66071|comp37036_c5_seq1	-1.725690596	2.616873698	3.39E-06	3.91E-05	NA	NA	NA	NA	NA
Ctaxi_contig_20188|comp33334_c2_seq6	-1.725551639	2.233510863	4.66E-05	0.000386054	NA	NA	NA	NA	NA
Ctaxi_contig_49412|comp36105_c4_seq12	-1.724553748	3.818153515	4.43E-11	1.38E-09	protein	gi|159463126|ref|XP_001689793.1|predicted protein [Chlamydomonas reinhardtii] >gi|158283781|gb|EDP09531.1| predicted protein [Chlamydomonas reinhardtii]	NA	NA	NA
Ctaxi_contig_49162|comp36086_c9_seq1	-1.724510958	5.488489525	3.01E-13	1.31E-11	hypothetical protein VOLCADRAFT_97130	gi|302849368|ref|XP_002956214.1|hypothetical protein VOLCADRAFT_97130 [Volvox carteri f. nagariensis] >gi|300258517|gb|EFJ42753.1| hypothetical protein VOLCADRAFT_97130 [Volvox carteri f. nagariensis]	NA	NA	NA
Ctaxi_contig_47044|comp35945_c7_seq1	-1.724416252	5.202404967	3.31E-11	1.06E-09	kinase family protein	gi|552816763|ref|XP_005844767.1|hypothetical protein CHLNCDRAFT_138610 [Chlorella variabilis] >gi|307104411|gb|EFN52665.1| hypothetical protein CHLNCDRAFT_138610 [Chlorella variabilis]	AT1G18160.1		 Protein kinase superfamily protein 
Ctaxi_contig_40533|comp35512_c0_seq1	-1.722502068	4.370256767	8.96E-10	2.25E-08	pattern formation protein emb30-like	gi|168031037|ref|XP_001768028.1|predicted protein [Physcomitrella patens] >gi|162680666|gb|EDQ67100.1| predicted protein [Physcomitrella patens]	AT1G13980.2	GN	 sec7 domain-containing protein 
Ctaxi_contig_23211|comp33766_c0_seq3	-1.721217198	4.950514208	3.04E-11	9.80E-10	NA	NA	NA	NA	NA
Ctaxi_contig_68909|comp37146_c6_seq2	-1.721185423	1.195794988	0.001017944	0.005349625	NA	NA	NA	NA	NA
Ctaxi_contig_53003|comp36329_c2_seq1	-1.72020755	3.41863897	1.42E-09	3.44E-08	lon protease homolog peroxisomal	gi|552819136|ref|XP_005845350.1|hypothetical protein CHLNCDRAFT_32275 [Chlorella variabilis] >gi|307104997|gb|EFN53248.1| hypothetical protein CHLNCDRAFT_32275 [Chlorella variabilis]	AT5G47040.1	LON2	 lon protease 2 
Ctaxi_contig_61487|comp36810_c0_seq3	-1.719885717	2.762404092	4.38E-06	4.90E-05	NA	NA	NA	NA	NA
Ctaxi_contig_34785|comp34990_c1_seq3	-1.719484726	2.252355599	7.05E-05	0.000552903	sulfur stress regulator	gi|552838353|ref|XP_005849558.1|hypothetical protein CHLNCDRAFT_34706 [Chlorella variabilis] >gi|307109218|gb|EFN57456.1| hypothetical protein CHLNCDRAFT_34706 [Chlorella variabilis]	AT1G10940.1	"ASK1,SNRK2-4,SNRK2.4,SRK2A"	 Protein kinase superfamily protein 
Ctaxi_contig_35404|comp35052_c2_seq1	-1.719055442	5.449811217	1.11E-10	3.25E-09	sugar nucleotide transporter	gi|412990674|emb|CCO18046.1|predicted protein [Bathycoccus prasinos]	AT1G76340.1	GONST3	 golgi nucleotide sugar transporter 3 
Ctaxi_contig_25643|comp34067_c8_seq1	-1.71876692	2.950213177	4.83E-05	0.000398291	adhesin-like protein	gi|509154676|ref|YP_008074916.1|adhesin-like protein [Methanobrevibacter sp. AbM4] >gi|511306656|ref|WP_016358175.1| adhesin-like protein [Methanobrevibacter sp. AbM4] >gi|509084226|gb|AGN16472.1| adhesin-like protein [Methanobrevibacter sp. AbM4]	NA	NA	NA
Ctaxi_contig_59153|comp36687_c0_seq5	-1.718063702	5.603328051	2.24E-15	1.27E-13	NA	NA	NA	NA	NA
Ctaxi_contig_42070|comp35611_c3_seq1	-1.718056237	2.709091024	2.57E-05	0.000229641	protein gar2-like	"gi|449513509|ref|XP_004164344.1|PREDICTED: 31 kDa ribonucleoprotein, chloroplastic-like [Cucumis sativus]"	AT3G55340.1	PHIP1	 phragmoplastin interacting protein 1 
Ctaxi_contig_42278|comp35622_c2_seq7	-1.717269561	2.827182434	1.49E-05	0.000143917	NA	NA	NA	NA	NA
Ctaxi_contig_33355|comp34864_c6_seq1	-1.71625273	3.99819389	7.26E-05	0.000566602	NA	NA	NA	NA	NA
Ctaxi_contig_69391|comp37166_c0_seq1	-1.715033135	5.850755952	3.82E-14	1.84E-12	NA	NA	NA	NA	NA
Ctaxi_contig_47384|comp35969_c3_seq2	-1.714332507	2.189511432	0.004971395	0.019716504	ubiquitin carboxyl-terminal hydrolase 7	gi|414880299|tpg|DAA57430.1|TPA: hypothetical protein ZEAMMB73_608523 [Zea mays]	AT5G06600.1	UBP12	 ubiquitin-specific protease 12 
Ctaxi_contig_29709|comp34514_c0_seq1	-1.714192096	8.242757646	6.50E-06	6.94E-05	NA	NA	NA	NA	NA
Ctaxi_contig_61452|comp36808_c1_seq4	-1.713890054	4.028594283	4.62E-11	1.43E-09	protein tos1	gi|488703538|ref|WP_002627516.1|hypothetical protein [Cystobacter fuscus] >gi|528052081|gb|EPX56925.1| hypothetical protein D187_006678 [Cystobacter fuscus DSM 2262]	NA	NA	NA
Ctaxi_contig_56226|comp36518_c4_seq1	-1.713777853	5.645036465	6.45E-15	3.40E-13	NA	NA	NA	NA	NA
Ctaxi_contig_71760|comp37262_c2_seq3	-1.712647886	5.885107334	5.71E-07	7.99E-06	NA	NA	NA	NA	NA
Ctaxi_contig_55353|comp36463_c3_seq1	-1.712410058	1.405281295	0.000318769	0.002026338	coiled-coil domain-containing protein 112	gi|552824427|ref|XP_005846589.1|hypothetical protein CHLNCDRAFT_135161 [Chlorella variabilis] >gi|307106241|gb|EFN54487.1| hypothetical protein CHLNCDRAFT_135161 [Chlorella variabilis]	NA	NA	NA
Ctaxi_contig_48852|comp36067_c0_seq1	-1.711707486	2.433607205	1.22E-05	0.000120435	NA	NA	NA	NA	NA
Ctaxi_contig_32984|comp34835_c3_seq3	-1.710824561	3.604165264	2.75E-08	5.14E-07	o-methyltransferase	gi|308803186|ref|XP_003078906.1|putative O-methyltransferase (ISS) [Ostreococcus tauri] >gi|116057359|emb|CAL51786.1| putative O-methyltransferase (ISS) [Ostreococcus tauri]	AT3G62000.1		 S-adenosyl-L-methionine-dependent methyltransferases superfamily protein 
Ctaxi_contig_56497|comp36537_c0_seq3	-1.710244472	1.671712569	8.56E-05	0.000652207	NA	NA	NA	NA	NA
Ctaxi_contig_40104|comp35472_c2_seq1	-1.710011657	6.331179316	1.31E-10	3.78E-09	wd40 repeat-like protein	gi|552844853|ref|XP_005851191.1|hypothetical protein CHLNCDRAFT_18866 [Chlorella variabilis] >gi|307110854|gb|EFN59089.1| hypothetical protein CHLNCDRAFT_18866 [Chlorella variabilis]	AT2G26060.1	emb1345	 Transducin/WD40 repeat-like superfamily protein 
Ctaxi_contig_46800|comp35926_c4_seq1	-1.708479335	2.453897975	5.91E-06	6.37E-05	NA	NA	NA	NA	NA
Ctaxi_contig_57694|comp36610_c0_seq4	-1.707505284	2.332232304	7.66E-06	7.98E-05	NA	NA	NA	NA	NA
Ctaxi_contig_7701|comp30296_c0_seq1	-1.706861761	3.362333643	3.18E-07	4.73E-06	pyrophosphate-energized membrane proton pump 3-like	gi|357124883|ref|XP_003564126.1|PREDICTED: pyrophosphate-energized membrane proton pump 3-like [Brachypodium distachyon]	AT1G16780.1	"VHP2;2,AtVHP2;2"	 Inorganic H pyrophosphatase family protein 
Ctaxi_contig_7855|comp30404_c0_seq2	-1.705791019	4.375694378	3.66E-07	5.37E-06	NA	NA	NA	NA	NA
Ctaxi_contig_34159|comp34935_c1_seq1	-1.705523209	3.651334953	0.002138557	0.009909798	NA	NA	NA	NA	NA
Ctaxi_contig_67133|comp37080_c1_seq3	-1.705316933	5.336970462	3.33E-06	3.84E-05	NA	NA	NA	NA	NA
Ctaxi_contig_47475|comp35974_c4_seq2	-1.704984344	3.871879381	6.06E-10	1.56E-08	homeodomain protein	gi|545368884|ref|XP_005649216.1|hypothetical protein COCSUDRAFT_46901 [Coccomyxa subellipsoidea C-169] >gi|384251194|gb|EIE24672.1| hypothetical protein COCSUDRAFT_46901 [Coccomyxa subellipsoidea C-169]	AT1G28420.1	HB-1	 homeobox-1 
Ctaxi_contig_37604|comp35251_c1_seq2	-1.704219167	2.432109868	0.001021678	0.005364731	NA	NA	NA	NA	NA
Ctaxi_contig_62587|comp36866_c3_seq6	-1.704137693	1.035789373	0.004809494	0.01918239	NA	NA	NA	NA	NA
Ctaxi_contig_43095|comp35684_c2_seq7	-1.704061092	5.944521571	1.53E-07	2.44E-06	NA	NA	NA	NA	NA
Ctaxi_contig_6823|comp29634_c2_seq1	-1.703039641	0.764963312	0.004594247	0.018467639	heat shock protein hss1	gi|328773401|gb|EGF83438.1|70 kDa heat shock protein 3 [Batrachochytrium dendrobatidis JAM81]	AT5G02490.1		 Heat shock protein 70 (Hsp 70) family protein 
Ctaxi_contig_63491|comp36921_c4_seq3	-1.700630282	4.850282902	3.48E-07	5.12E-06	NA	NA	NA	NA	NA
Ctaxi_contig_64616|comp36973_c2_seq3	-1.700437968	7.901250188	6.98E-06	7.37E-05	alkaline phosphatase	gi|159490260|ref|XP_001703098.1|phosphate-repressible alkaline phosphatase [Chlamydomonas reinhardtii] >gi|158270794|gb|EDO96628.1| phosphate-repressible alkaline phosphatase [Chlamydomonas reinhardtii]	NA	NA	NA
Ctaxi_contig_45979|comp35867_c1_seq3	-1.700290572	2.551813434	7.81E-06	8.11E-05	NA	NA	NA	NA	NA
Ctaxi_contig_45980|comp35867_c1_seq4	-1.700289415	2.551813434	7.80E-06	8.11E-05	NA	NA	NA	NA	NA
Ctaxi_contig_19142|comp33165_c1_seq6	-1.700135134	1.623132847	0.000167233	0.001166558	NA	NA	NA	NA	NA
Ctaxi_contig_39819|comp35446_c0_seq3	-1.700133218	5.482773049	1.09E-06	1.43E-05	lipoate protein ligase-like protein	gi|545370528|ref|XP_005649895.1|lipoate protein ligase-like protein [Coccomyxa subellipsoidea C-169] >gi|384251874|gb|EIE25351.1| lipoate protein ligase-like protein [Coccomyxa subellipsoidea C-169]	AT3G29010.1		 Biotin/lipoate A/B protein ligase family 
Ctaxi_contig_60035|comp36734_c2_seq3	-1.69963262	4.189636297	3.09E-08	5.73E-07	NA	NA	NA	NA	NA
Ctaxi_contig_35317|comp35044_c0_seq2	-1.699524441	3.376656068	2.44E-06	2.93E-05	probable exocyst complex component 6-like	gi|545372493|ref|XP_005650710.1|hypothetical protein COCSUDRAFT_65015 [Coccomyxa subellipsoidea C-169] >gi|384252690|gb|EIE26166.1| hypothetical protein COCSUDRAFT_65015 [Coccomyxa subellipsoidea C-169]	AT3G56640.1	SEC15A	 exocyst complex component sec15A 
Ctaxi_contig_42763|comp35662_c0_seq12	-1.699464916	2.73984604	2.71E-06	3.21E-05	NA	NA	NA	NA	NA
Ctaxi_contig_50306|comp36167_c3_seq3	-1.699207134	2.751233594	0.000141384	0.001009357	NA	NA	NA	NA	NA
Ctaxi_contig_54948|comp36439_c0_seq18	-1.698926343	1.815577029	0.014335397	0.046343032	NA	NA	NA	NA	NA
Ctaxi_contig_58482|comp36655_c5_seq3	-1.697605975	2.009331739	0.000386388	0.002386209	5 -3 exoribonuclease 1	gi|385303535|gb|EIF47601.1|5 -3 exoribonuclease 1 [Dekkera bruxellensis AWRI1499]	AT5G42540.1	"XRN2,AtXRN2"	 exoribonuclease 2 
Ctaxi_contig_66068|comp37036_c4_seq4	-1.6974155	3.558716178	5.43E-07	7.63E-06	kif4 type kinesin	gi|302852333|ref|XP_002957687.1|Kif4 type kinesin [Volvox carteri f. nagariensis] >gi|300256981|gb|EFJ41236.1| Kif4 type kinesin [Volvox carteri f. nagariensis]	NA	NA	NA
Ctaxi_contig_54777|comp36428_c3_seq11	-1.697326456	5.765043044	7.81E-13	3.22E-11	serine protease	gi|322786210|gb|EFZ12815.1|hypothetical protein SINV_13908 [Solenopsis invicta]	NA	NA	NA
Ctaxi_contig_28735|comp34407_c2_seq1	-1.696779205	0.515378319	0.01364755	0.044575319	pumilio homolog 1-like	"gi|470123765|ref|XP_004297891.1|PREDICTED: pumilio homolog 6, chloroplastic-like [Fragaria vesca subsp. vesca]"	AT2G29140.1	"APUM3,PUM3"	 pumilio 3 
Ctaxi_contig_63713|comp36933_c1_seq11	-1.696462379	3.752067898	3.37E-10	9.07E-09	NA	NA	NA	NA	NA
Ctaxi_contig_28597|comp34392_c3_seq3	-1.695184356	2.662268365	2.77E-05	0.000244728	NA	NA	NA	NA	NA
Ctaxi_contig_46809|comp35927_c0_seq2	-1.694310328	2.629956471	1.01E-05	0.000101544	NA	NA	NA	NA	NA
Ctaxi_contig_44237|comp35760_c2_seq86	-1.693777555	2.148477986	2.57E-05	0.000229211	NA	NA	NA	NA	NA
Ctaxi_contig_59210|comp36690_c4_seq7	-1.693542011	1.854275441	0.005937173	0.022767131	coiled-coil flagellar protein	"gi|159477475|ref|XP_001696836.1|coiled-coil flagellar protein, move backward only 2 [Chlamydomonas reinhardtii] >gi|20219008|gb|AAM15771.1|AF394181_1 coiled-coil flagellar protein [Chlamydomonas reinhardtii] >gi|158275165|gb|EDP00944.1| coiled-coil flagellar protein, move backward only 2 [Chlamydomonas reinhardtii]"	NA	NA	NA
Ctaxi_contig_47626|comp35986_c1_seq3	-1.691881285	2.307107223	0.006036392	0.023066522	transmembrane protein 16h	gi|449675109|ref|XP_002170516.2|PREDICTED: anoctamin-8-like [Hydra vulgaris]	NA	NA	NA
Ctaxi_contig_52099|comp36270_c3_seq1	-1.691259016	6.15419575	2.12E-08	4.07E-07	protein	gi|545361359|ref|XP_005645982.1|hypothetical protein COCSUDRAFT_53990 [Coccomyxa subellipsoidea C-169] >gi|384247953|gb|EIE21438.1| hypothetical protein COCSUDRAFT_53990 [Coccomyxa subellipsoidea C-169]	AT5G04740.1		 ACT domain-containing protein 
Ctaxi_contig_67051|comp37075_c1_seq1	-1.691087197	2.068593833	2.80E-05	0.000247398	protein	gi|159484052|ref|XP_001700074.1|predicted protein [Chlamydomonas reinhardtii] >gi|158272570|gb|EDO98368.1| predicted protein [Chlamydomonas reinhardtii]	NA	NA	NA
Ctaxi_contig_58283|comp36643_c1_seq5	-1.690506149	5.162049177	1.80E-09	4.25E-08	NA	NA	NA	NA	NA
Ctaxi_contig_17969|comp32991_c2_seq1	-1.69039252	6.389273483	7.05E-14	3.32E-12	NA	NA	NA	NA	NA
Ctaxi_contig_66962|comp37072_c1_seq2	-1.690232766	2.784999902	7.30E-07	9.94E-06	NA	NA	NA	NA	NA
Ctaxi_contig_69048|comp37152_c7_seq1	-1.690080025	2.766957182	5.96E-07	8.29E-06	NA	NA	NA	NA	NA
Ctaxi_contig_43070|comp35683_c0_seq1	-1.689672433	2.447139612	6.59E-06	7.01E-05	NA	NA	NA	NA	NA
Ctaxi_contig_42071|comp35612_c0_seq1	-1.689218599	3.401889835	7.12E-07	9.75E-06	NA	NA	NA	NA	NA
Ctaxi_contig_70031|comp37188_c4_seq6	-1.688984764	1.828989188	0.000595176	0.00342948	NA	NA	NA	NA	NA
Ctaxi_contig_49802|comp36131_c1_seq1	-1.688869174	2.182128413	0.000121741	0.000885959	protein	gi|51701301|sp|P81831.2|CAPP1_CHLRERecName: Full=Phosphoenolpyruvate carboxylase 1; Short=PEP carboxylase 1; Short=PEPC 1; Short=PEPCase 1 >gi|41387682|gb|AAS01722.1| phosphoenolpyruvate carboxylase [Chlamydomonas reinhardtii]	AT1G53310.3	"ATPPC1,PEPC1,ATPEPC1,PPC1"	 phosphoenolpyruvate carboxylase 1 
Ctaxi_contig_49396|comp36105_c2_seq4	-1.688329696	2.671851444	8.07E-05	0.000620398	NA	NA	NA	NA	NA
Ctaxi_contig_14866|comp32452_c0_seq1	-1.685718695	6.062451557	5.69E-10	1.48E-08	NA	NA	NA	NA	NA
Ctaxi_contig_6252|comp28923_c0_seq3	-1.685340778	1.701015069	0.006335775	0.024009774	NA	NA	NA	NA	NA
Ctaxi_contig_46616|comp35911_c1_seq5	-1.684560255	6.022906816	3.63E-15	2.00E-13	NA	NA	NA	NA	NA
Ctaxi_contig_50992|comp36210_c0_seq1	-1.684366998	4.817821888	1.11E-10	3.25E-09	NA	NA	NA	NA	NA
Ctaxi_contig_33900|comp34910_c0_seq4	-1.684306914	1.324206002	0.011493811	0.038819304	NA	NA	NA	NA	NA
Ctaxi_contig_17525|comp32914_c1_seq8	-1.683924909	0.426582878	0.009464619	0.033251037	dna-directed rna polymerase iii subunit rpc3-like	gi|302820283|ref|XP_002991809.1|hypothetical protein SELMODRAFT_430080 [Selaginella moellendorffii] >gi|300140347|gb|EFJ07071.1| hypothetical protein SELMODRAFT_430080 [Selaginella moellendorffii]	AT3G49000.1		 RNA polymerase III subunit RPC82 family protein 
Ctaxi_contig_47192|comp35955_c0_seq1	-1.682350861	4.211011613	3.75E-10	1.00E-08	NA	NA	NA	NA	NA
Ctaxi_contig_21657|comp33555_c1_seq5	-1.681676448	4.067692827	1.14E-07	1.88E-06	NA	NA	NA	NA	NA
Ctaxi_contig_47623|comp35986_c0_seq1	-1.681242246	3.333561043	1.15E-07	1.89E-06	NA	NA	NA	NA	NA
Ctaxi_contig_22628|comp33691_c0_seq1	-1.680826423	5.13574049	4.30E-11	1.35E-09	syntaxin-like protein	"gi|357508487|ref|XP_003624532.1|Syntaxin-22 [Medicago truncatula] >gi|87241300|gb|ABD33158.1| Syntaxin, N-terminal [Medicago truncatula] >gi|355499547|gb|AES80750.1| Syntaxin-22 [Medicago truncatula]"	NA	NA	NA
Ctaxi_contig_50810|comp36198_c0_seq1	-1.680696176	3.895478429	1.44E-10	4.11E-09	NA	NA	NA	NA	NA
Ctaxi_contig_56215|comp36518_c0_seq1	-1.679877127	4.036297959	2.57E-05	0.000229211	extracellular nuclease	gi|146165911|ref|XP_001015862.2|hypothetical protein TTHERM_00266270 [Tetrahymena thermophila] >gi|146145304|gb|EAR95617.2| hypothetical protein TTHERM_00266270 [Tetrahymena thermophila SB210]	NA	NA	NA
Ctaxi_contig_64612|comp36973_c1_seq6	-1.679297937	8.87589803	8.13E-15	4.22E-13	NA	NA	NA	NA	NA
Ctaxi_contig_42555|comp35645_c2_seq1	-1.678724103	5.844475249	1.64E-14	8.27E-13	NA	NA	NA	NA	NA
Ctaxi_contig_38073|comp35296_c2_seq8	-1.678598146	5.686111021	2.12E-08	4.08E-07	NA	NA	NA	NA	NA
Ctaxi_contig_42616|comp35650_c3_seq10	-1.678534714	1.065570634	0.006666383	0.02504374	snf1-like protein kinase	gi|302832650|ref|XP_002947889.1|Snf1-like protein kinase [Volvox carteri f. nagariensis] >gi|300266691|gb|EFJ50877.1| Snf1-like protein kinase [Volvox carteri f. nagariensis]	AT4G33950.2	"OST1,SNRK2-6,SRK2E,SNRK2.6,P44"	 Protein kinase superfamily protein 
Ctaxi_contig_68283|comp37121_c1_seq1	-1.678091287	6.513580426	5.30E-11	1.63E-09	tyrosyl-dna phosphodiesterase 1	gi|557551704|gb|ESR62333.1|hypothetical protein CICLE_v10014587mg [Citrus clementina]	AT5G15170.1	TDP1	 tyrosyl-DNA phosphodiesterase-related 
Ctaxi_contig_14243|comp32329_c0_seq1	-1.67808377	5.613338896	8.58E-06	8.82E-05	beta-carotene -monooxygenase	gi|552829388|ref|XP_005847692.1|hypothetical protein CHLNCDRAFT_134121 [Chlorella variabilis] >gi|307107347|gb|EFN55590.1| hypothetical protein CHLNCDRAFT_134121 [Chlorella variabilis]	AT4G19170.1	"NCED4,CCD4"	 nine-cis-epoxycarotenoid dioxygenase 4 
Ctaxi_contig_39397|comp35408_c1_seq8	-1.677823503	3.172320937	6.84E-06	7.22E-05	NA	NA	AT2G33880.1	"WOX9,HB-3,STIP"	 homeobox-3 
Ctaxi_contig_16265|comp32694_c0_seq1	-1.677269884	4.571094707	2.07E-09	4.85E-08	s-adenosylmethionine decarboxylase	gi|302852337|ref|XP_002957689.1|hypothetical protein VOLCADRAFT_84198 [Volvox carteri f. nagariensis] >gi|300256983|gb|EFJ41238.1| hypothetical protein VOLCADRAFT_84198 [Volvox carteri f. nagariensis]	AT3G02470.4		 S-adenosylmethionine decarboxylase 
Ctaxi_contig_68097|comp37115_c0_seq10	-1.677265732	2.129708472	0.000550043	0.003212112	NA	NA	NA	NA	NA
Ctaxi_contig_50304|comp36167_c3_seq1	-1.676890142	3.087493708	6.16E-08	1.08E-06	u-box domain-containing protein 16-like	gi|47847630|dbj|BAD22116.1|Avr9/Cf-9 rapidly elicited protein-like [Oryza sativa Japonica Group] >gi|47848077|dbj|BAD21861.1| Avr9/Cf-9 rapidly elicited protein-like [Oryza sativa Japonica Group]	AT5G01830.1		 ARM repeat superfamily protein 
Ctaxi_contig_40043|comp35466_c2_seq1	-1.676883061	6.233971636	6.84E-07	9.41E-06	kinesin-like polypeptides	gi|323448032|gb|EGB03936.1|hypothetical protein AURANDRAFT_1243 [Aureococcus anophagefferens]	NA	NA	NA
Ctaxi_contig_60037|comp36734_c4_seq1	-1.676111268	5.143984829	1.40E-11	4.79E-10	NA	NA	AT5G18900.1		 2-oxoglutarate (2OG) and Fe(II)-dependent oxygenase superfamily protein 
Ctaxi_contig_35907|comp35100_c3_seq1	-1.675561331	7.334852246	1.68E-12	6.64E-11	NA	NA	NA	NA	NA
Ctaxi_contig_22765|comp33711_c2_seq1	-1.675420339	1.722238468	0.000102136	0.00076097	t-complex protein 1 subunit zeta-like	"gi|545357012|ref|XP_005644181.1|T-complex protein, zeta subunit [Coccomyxa subellipsoidea C-169] >gi|384246146|gb|EIE19637.1| T-complex protein, zeta subunit [Coccomyxa subellipsoidea C-169]"	AT5G16070.1		 TCP-1/cpn60 chaperonin family protein 
Ctaxi_contig_63489|comp36921_c4_seq1	-1.675092374	5.464007328	5.88E-09	1.25E-07	NA	NA	NA	NA	NA
Ctaxi_contig_39388|comp35408_c0_seq1	-1.675028392	2.896568632	9.88E-08	1.65E-06	NA	NA	NA	NA	NA
Ctaxi_contig_54286|comp36400_c6_seq3	-1.674945657	2.41493374	2.91E-06	3.42E-05	NA	NA	NA	NA	NA
Ctaxi_contig_28514|comp34383_c0_seq1	-1.673714319	1.957411635	8.85E-05	0.000671078	hypothetical protein Cylst_2548	gi|434404550|ref|YP_007147435.1|hypothetical protein Cylst_2548 [Cylindrospermum stagnale PCC 7417] >gi|505020907|ref|WP_015208009.1| hypothetical protein [Cylindrospermum stagnale] >gi|428258805|gb|AFZ24755.1| hypothetical protein Cylst_2548 [Cylindrospermum stagnale PCC 7417]	NA	NA	NA
Ctaxi_contig_52432|comp36290_c5_seq3	-1.673617911	2.431864177	0.003592115	0.01508296	NA	NA	NA	NA	NA
Ctaxi_contig_27974|comp34315_c5_seq1	-1.673505227	1.479292659	0.00021966	0.001473318	NA	NA	NA	NA	NA
Ctaxi_contig_66059|comp37036_c0_seq3	-1.672465618	3.174312889	1.40E-09	3.39E-08	NA	NA	NA	NA	NA
Ctaxi_contig_60669|comp36771_c4_seq2	-1.671966324	2.279654242	0.000812692	0.004423569	NA	NA	NA	NA	NA
Ctaxi_contig_31015|comp34644_c3_seq12	-1.671949746	3.792257015	9.95E-11	2.93E-09	NA	NA	NA	NA	NA
Ctaxi_contig_47474|comp35974_c4_seq1	-1.670362862	3.470059254	1.40E-07	2.26E-06	homeodomain-like transcriptional isoform 1	gi|545368884|ref|XP_005649216.1|hypothetical protein COCSUDRAFT_46901 [Coccomyxa subellipsoidea C-169] >gi|384251194|gb|EIE24672.1| hypothetical protein COCSUDRAFT_46901 [Coccomyxa subellipsoidea C-169]	AT1G28420.1	HB-1	 homeobox-1 
Ctaxi_contig_67135|comp37080_c1_seq5	-1.668416314	2.93527043	8.59E-06	8.82E-05	NA	NA	NA	NA	NA
Ctaxi_contig_11004|comp31575_c1_seq1	-1.668300615	4.916503581	2.14E-10	5.97E-09	branchpoint-bridging protein	gi|552823753|ref|XP_005846434.1|hypothetical protein CHLNCDRAFT_53148 [Chlorella variabilis] >gi|307106085|gb|EFN54332.1| hypothetical protein CHLNCDRAFT_53148 [Chlorella variabilis]	AT5G51300.3		 splicing factor-related 
Ctaxi_contig_50813|comp36198_c1_seq2	-1.667932176	4.176661194	2.11E-10	5.89E-09	NA	NA	NA	NA	NA
Ctaxi_contig_63682|comp36931_c7_seq4	-1.667589547	3.289796196	1.26E-09	3.09E-08	NA	NA	NA	NA	NA
Ctaxi_contig_15656|comp32590_c2_seq2	-1.667216473	3.184601696	6.78E-06	7.18E-05	spt transcription factor family member	gi|509391706|gb|AGN29634.1|SPT transcription factor family member [Acartia pacifica]	NA	NA	NA
Ctaxi_contig_30279|comp34568_c0_seq4	-1.667039422	7.777701624	1.36E-09	3.30E-08	polymorphic outer membrane protein	gi|548239627|ref|WP_022457812.1|polymorphic outer membrane protein [Fusobacterium sp. CAG:439] >gi|524762732|emb|CDE61481.1| polymorphic outer membrane protein [Fusobacterium sp. CAG:439]	NA	NA	NA
Ctaxi_contig_48864|comp36067_c3_seq1	-1.666915373	3.223835801	3.80E-07	5.55E-06	protein	gi|470468743|ref|XP_004341931.1|zinc finger domain containing protein [Acanthamoeba castellanii str. Neff] >gi|440798766|gb|ELR19831.1| zinc finger domain containing protein [Acanthamoeba castellanii str. Neff]	AT1G66810.1		 Zinc finger C-x8-C-x5-C-x3-H type family protein 
Ctaxi_contig_12370|comp31924_c0_seq1	-1.666878098	7.45559335	4.95E-15	2.67E-13	glucosyl transferase	gi|494140769|ref|WP_007080520.1|benzoate transporter [Rhodanobacter fulvus] >gi|388434430|gb|EIL91374.1| putative Beta-(1-3)-glucosyl transferase [Rhodanobacter fulvus Jip2]	NA	NA	NA
Ctaxi_contig_60154|comp36742_c0_seq8	-1.666396658	3.702303721	5.47E-09	1.17E-07	chymotrypsin-like protease ctrl-1	gi|527268857|ref|XP_005152474.1|PREDICTED: chymotrypsin-like protease CTRL-1 [Melopsittacus undulatus]	NA	NA	NA
Ctaxi_contig_34167|comp34935_c1_seq9	-1.666340235	1.803776173	0.000395097	0.002430227	NA	NA	NA	NA	NA
Ctaxi_contig_36385|comp35144_c1_seq3	-1.664804931	2.806589528	7.54E-06	7.87E-05	p-loop containing nucleoside triphosphate hydrolase protein	gi|545371576|ref|XP_005650329.1|P-loop containing nucleoside triphosphate hydrolase protein [Coccomyxa subellipsoidea C-169] >gi|384252309|gb|EIE25785.1| P-loop containing nucleoside triphosphate hydrolase protein [Coccomyxa subellipsoidea C-169]	AT1G53390.1		 P-loop containing nucleoside triphosphate hydrolases superfamily protein 
Ctaxi_contig_42612|comp35650_c3_seq6	-1.664391836	2.939137374	8.96E-05	0.000678576	sulfur stress regulator	gi|552838353|ref|XP_005849558.1|hypothetical protein CHLNCDRAFT_34706 [Chlorella variabilis] >gi|307109218|gb|EFN57456.1| hypothetical protein CHLNCDRAFT_34706 [Chlorella variabilis]	AT1G60940.2	"SNRK2-10,SNRK2.10,SRK2B"	 SNF1-related protein kinase 2.10 
Ctaxi_contig_13405|comp32151_c2_seq3	-1.664011386	2.241846661	0.001704839	0.008212855	equilibrative nucleotide transporter 1-like	gi|475498967|gb|EMT04125.1|hypothetical protein F775_52121 [Aegilops tauschii]	AT1G02630.1		 Nucleoside transporter family protein 
Ctaxi_contig_71802|comp37264_c1_seq11	-1.663831461	2.158770595	7.41E-05	0.000576291	NA	NA	NA	NA	NA
Ctaxi_contig_38547|comp35328_c2_seq1	-1.663523059	0.575165923	0.00323133	0.013837802	ankyrin repeat protein	"gi|123404687|ref|XP_001302477.1|ankyrin repeat protein [Trichomonas vaginalis G3] >gi|121883769|gb|EAX89547.1| ankyrin repeat protein, putative [Trichomonas vaginalis G3]"	AT3G24530.1		 AAA-type ATPase family protein / ankyrin repeat family protein 
Ctaxi_contig_47831|comp35999_c3_seq1	-1.662397943	6.7207533	3.56E-14	1.72E-12	chromosome segregation protein smc	"gi|401422196|ref|XP_003875586.1|hypothetical protein, unknown function [Leishmania mexicana MHOM/GT/2001/U1103] >gi|322491824|emb|CBZ27097.1| hypothetical protein, unknown function [Leishmania mexicana MHOM/GT/2001/U1103]"	NA	NA	NA
Ctaxi_contig_58292|comp36643_c3_seq1	-1.661944005	5.462349727	3.13E-11	1.01E-09	NA	NA	NA	NA	NA
Ctaxi_contig_70243|comp37199_c4_seq10	-1.660928716	4.879782118	7.62E-13	3.15E-11	NA	NA	NA	NA	NA
Ctaxi_contig_67799|comp37100_c4_seq15	-1.659741653	0.849312756	0.012847889	0.042445255	NA	NA	NA	NA	NA
Ctaxi_contig_38519|comp35325_c7_seq6	-1.659174891	1.574644978	0.000446212	0.00269032	NA	NA	NA	NA	NA
Ctaxi_contig_23194|comp33765_c0_seq3	-1.659003675	1.956422822	0.000808148	0.004404505	3-phosphoinositide-dependent protein kinase 1-like	gi|159486705|ref|XP_001701378.1|3-phosphoinoside dependent protein kinase [Chlamydomonas reinhardtii] >gi|158271680|gb|EDO97494.1| 3-phosphoinoside dependent protein kinase [Chlamydomonas reinhardtii]	AT3G10540.1		 3-phosphoinositide-dependent protein kinase 
Ctaxi_contig_69249|comp37161_c1_seq6	-1.658995617	3.781184037	1.30E-09	3.16E-08	serpin b9-like isoformx1	"gi|556097392|gb|ESO86044.1|hypothetical protein LOTGIDRAFT_129913, partial [Lottia gigantea]"	AT2G25240.1		 Serine protease inhibitor (SERPIN) family protein 
Ctaxi_contig_38617|comp35336_c0_seq3	-1.658306139	3.379885742	1.04E-05	0.000104049	NA	NA	NA	NA	NA
Ctaxi_contig_9566|comp31133_c0_seq1	-1.657886284	3.878541111	1.24E-08	2.50E-07	expressed protein	gi|552846461|ref|XP_005851629.1|expressed protein [Chlorella variabilis] >gi|307111292|gb|EFN59527.1| expressed protein [Chlorella variabilis]	NA	NA	NA
Ctaxi_contig_64606|comp36973_c0_seq3	-1.65770186	7.628160102	3.67E-06	4.19E-05	NA	NA	NA	NA	NA
Ctaxi_contig_37132|comp35210_c2_seq2	-1.657621423	0.77756625	0.015634305	0.049640503	NA	NA	NA	NA	NA
Ctaxi_contig_11716|comp31758_c1_seq3	-1.657588727	4.024227127	9.39E-09	1.92E-07	wd40 repeat-like protein	gi|545365621|ref|XP_005647772.1|WD40 repeat-like protein [Coccomyxa subellipsoidea C-169] >gi|384249747|gb|EIE23228.1| WD40 repeat-like protein [Coccomyxa subellipsoidea C-169]	NA	NA	NA
Ctaxi_contig_30290|comp34570_c2_seq1	-1.657454641	2.141187279	3.92E-05	0.000331948	NA	NA	NA	NA	NA
Ctaxi_contig_40931|comp35541_c0_seq24	-1.657412967	1.763661553	0.00070849	0.003964868	NA	NA	NA	NA	NA
Ctaxi_contig_69616|comp37174_c1_seq4	-1.657074611	5.489671915	0.000217767	0.001463486	kinesin-like protein	gi|334185721|ref|NP_189991.2|kinesin motor protein-like protein [Arabidopsis thaliana] >gi|332644335|gb|AEE77856.1| kinesin motor protein-like protein [Arabidopsis thaliana]	AT3G44050.1		 P-loop containing nucleoside triphosphate hydrolases superfamily protein 
Ctaxi_contig_17166|comp32861_c4_seq1	-1.656196087	1.408988143	0.004559606	0.018350202	family methyltransferase	gi|323450487|gb|EGB06368.1|hypothetical protein AURANDRAFT_65763 [Aureococcus anophagefferens]	NA	NA	NA
Ctaxi_contig_25433|comp34046_c2_seq7	-1.656128853	2.084703927	4.69E-05	0.000388127	NA	NA	NA	NA	NA
Ctaxi_contig_54196|comp36394_c1_seq3	-1.654215225	1.292393409	0.001474236	0.007276083	protein	gi|159468325|ref|XP_001692333.1|hypothetical protein CHLREDRAFT_189482 [Chlamydomonas reinhardtii] >gi|158278519|gb|EDP04283.1| predicted protein [Chlamydomonas reinhardtii]	NA	NA	NA
Ctaxi_contig_20610|comp33402_c7_seq1	-1.653756189	1.301835577	0.015392745	0.049025414	NA	NA	NA	NA	NA
Ctaxi_contig_61882|comp36832_c4_seq1	-1.653687641	5.669552549	5.22E-07	7.37E-06	NA	NA	NA	NA	NA
Ctaxi_contig_23873|comp33847_c0_seq1	-1.652371161	1.433601289	0.001156021	0.005952241	NA	NA	NA	NA	NA
Ctaxi_contig_49792|comp36129_c0_seq10	-1.652274772	2.545681958	4.88E-06	5.39E-05	NA	NA	NA	NA	NA
Ctaxi_contig_18424|comp33065_c1_seq6	-1.652215658	3.566921093	3.98E-07	5.79E-06	NA	NA	NA	NA	NA
Ctaxi_contig_31574|comp34702_c2_seq7	-1.651178027	0.627500244	0.01323296	0.043498469	NA	NA	NA	NA	NA
Ctaxi_contig_70482|comp37210_c9_seq2	-1.649382591	2.354070468	2.04E-05	0.000188402	NA	NA	NA	NA	NA
Ctaxi_contig_35950|comp35104_c0_seq4	-1.648759683	1.780142058	0.002052534	0.00959135	serine threonine-protein phosphatase 6 regulatory ankyrin repeat subunit c	"gi|154416745|ref|XP_001581394.1|ankyrin repeat protein [Trichomonas vaginalis G3] >gi|121915621|gb|EAY20408.1| ankyrin repeat protein, putative [Trichomonas vaginalis G3]"	AT3G09890.2		 Ankyrin repeat family protein 
Ctaxi_contig_57271|comp36580_c1_seq1	-1.648446558	6.897241955	8.92E-17	5.79E-15	NA	NA	NA	NA	NA
Ctaxi_contig_49406|comp36105_c4_seq6	-1.647775254	4.069976112	1.91E-08	3.72E-07	protein	gi|159487983|ref|XP_001702002.1|predicted protein [Chlamydomonas reinhardtii] >gi|158281221|gb|EDP06977.1| predicted protein [Chlamydomonas reinhardtii]	NA	NA	NA
Ctaxi_contig_57710|comp36610_c2_seq1	-1.647390737	3.035117645	5.22E-05	0.000426492	NA	NA	NA	NA	NA
Ctaxi_contig_55557|comp36477_c1_seq5	-1.647160147	6.817443256	6.25E-16	3.77E-14	NA	NA	NA	NA	NA
Ctaxi_contig_12400|comp31931_c2_seq2	-1.647069503	0.482085343	0.011143863	0.037902361	NA	NA	NA	NA	NA
Ctaxi_contig_15358|comp32541_c1_seq1	-1.646618252	0.792275433	0.00680083	0.02541533	polymorphic outer membrane protein	gi|383762905|ref|YP_005441887.1|hypothetical protein CLDAP_19500 [Caldilinea aerophila DSM 14535 = NBRC 104270] >gi|504246123|ref|WP_014433225.1| hypothetical protein [Caldilinea aerophila] >gi|381383173|dbj|BAL99989.1| hypothetical protein CLDAP_19500 [Caldilinea aerophila DSM 14535 = NBRC 104270]	NA	NA	NA
Ctaxi_contig_36308|comp35135_c7_seq1	-1.646596641	4.600987001	1.83E-09	4.31E-08	soluble inorganic pyrophosphatase	gi|545355746|ref|XP_005643649.1|soluble inorganic pyrophosphatase 2 [Coccomyxa subellipsoidea C-169] >gi|384245612|gb|EIE19105.1| soluble inorganic pyrophosphatase 2 [Coccomyxa subellipsoidea C-169]	AT1G01050.1	"AtPPa1,PPa1"	 pyrophosphorylase 1 
Ctaxi_contig_30281|comp34568_c0_seq6	-1.646253098	7.506046356	3.22E-10	8.70E-09	NA	NA	NA	NA	NA
Ctaxi_contig_35954|comp35104_c0_seq8	-1.644749965	0.530273817	0.012573893	0.041717247	granzyme m	"gi|395750045|ref|XP_003779051.1|PREDICTED: LOW QUALITY PROTEIN: granzyme M, partial [Pongo abelii]"	NA	NA	NA
Ctaxi_contig_25434|comp34047_c0_seq1	-1.644263216	6.482816272	1.11E-11	3.83E-10	NA	NA	NA	NA	NA
Ctaxi_contig_65160|comp37002_c1_seq13	-1.644086274	6.47108803	5.76E-13	2.42E-11	nuclear acid binding	gi|302770669|ref|XP_002968753.1|hypothetical protein SELMODRAFT_270742 [Selaginella moellendorffii] >gi|300163258|gb|EFJ29869.1| hypothetical protein SELMODRAFT_270742 [Selaginella moellendorffii]	AT5G54900.1	"ATRBP45A,RBP45A"	 RNA-binding protein 45A 
Ctaxi_contig_68963|comp37149_c8_seq1	-1.643623762	5.587843689	1.84E-05	0.000172477	predicted protein	gi|159484052|ref|XP_001700074.1|predicted protein [Chlamydomonas reinhardtii] >gi|158272570|gb|EDO98368.1| predicted protein [Chlamydomonas reinhardtii]	NA	NA	NA
Ctaxi_contig_54158|comp36391_c3_seq7	-1.643424933	1.49189254	0.003781441	0.015772172	NA	NA	NA	NA	NA
Ctaxi_contig_45540|comp35834_c1_seq9	-1.643001807	4.519551073	6.14E-11	1.88E-09	probable protein phosphatase 2c 49-like	gi|356534653|ref|XP_003535867.1|PREDICTED: probable protein phosphatase 2C 49-like [Glycine max]	AT2G25620.1	"AtDBP1,DBP1"	 DNA-binding protein phosphatase 1 
Ctaxi_contig_40535|comp35512_c0_seq3	-1.642879888	3.566317945	2.20E-07	3.40E-06	sec7-domain-containing partial	"gi|545353473|ref|XP_005642573.1|Sec7-domain-containing protein, partial [Coccomyxa subellipsoidea C-169] >gi|384244528|gb|EIE18029.1| Sec7-domain-containing protein, partial [Coccomyxa subellipsoidea C-169]"	AT5G39500.1	"GNL1,ERMO1"	 GNOM-like 1 
Ctaxi_contig_57691|comp36610_c0_seq1	-1.642719603	3.222850037	2.68E-05	0.000237594	NA	NA	NA	NA	NA
Ctaxi_contig_49403|comp36105_c4_seq3	-1.642539083	5.447522366	2.65E-13	1.16E-11	NA	NA	NA	NA	NA
Ctaxi_contig_38066|comp35296_c2_seq1	-1.642464636	8.223081817	2.80E-07	4.23E-06	NA	NA	NA	NA	NA
Ctaxi_contig_40110|comp35472_c2_seq7	-1.642309927	5.999280947	2.97E-08	5.50E-07	heat shock protein 70	gi|373940147|gb|AEY80026.1|heat shock protein 70 [Haematococcus pluvialis]	AT5G02500.2	"HSC70-1,HSP70-1,AT-HSC70-1,HSC70"	 heat shock cognate protein 70-1 
Ctaxi_contig_66987|comp37072_c4_seq2	-1.64203561	4.319971289	1.11E-09	2.73E-08	NA	NA	NA	NA	NA
Ctaxi_contig_49204|comp36090_c4_seq2	-1.641204897	3.820390716	0.000549612	0.003210154	cgmp-dependent protein kinase	gi|302840082|ref|XP_002951597.1|hypothetical protein VOLCADRAFT_105132 [Volvox carteri f. nagariensis] >gi|300263206|gb|EFJ47408.1| hypothetical protein VOLCADRAFT_105132 [Volvox carteri f. nagariensis]	AT2G20050.2		 protein serine/threonine phosphatases;protein kinases;catalytics;cAMP-dependent protein kinase regulators;ATP binding;protein serine/threonine phosphatases 
Ctaxi_contig_57100|comp36574_c1_seq3	-1.638930214	4.791597231	9.29E-09	1.90E-07	NA	NA	NA	NA	NA
Ctaxi_contig_54841|comp36432_c4_seq2	-1.638705805	5.416093177	2.07E-09	4.85E-08	NA	NA	NA	NA	NA
Ctaxi_contig_66961|comp37072_c1_seq1	-1.638357866	3.72082362	3.54E-06	4.06E-05	NA	NA	NA	NA	NA
Ctaxi_contig_57677|comp36609_c0_seq5	-1.63795648	3.081607648	0.002873299	0.012606284	NA	NA	NA	NA	NA
Ctaxi_contig_44333|comp35764_c0_seq1	-1.637594315	0.971071965	0.001167261	0.005993791	NA	NA	NA	NA	NA
Ctaxi_contig_59774|comp36720_c0_seq2	-1.637200871	2.825079338	7.08E-07	9.69E-06	NA	NA	NA	NA	NA
Ctaxi_contig_38038|comp35291_c1_seq1	-1.637151299	6.099556532	2.84E-05	0.000249974	splicing regulatory glutamine lysine-rich protein 1-like isoform x1	gi|154412531|ref|XP_001579298.1|hypothetical protein [Trichomonas vaginalis G3] >gi|121913503|gb|EAY18312.1| hypothetical protein TVAG_254240 [Trichomonas vaginalis G3]	NA	NA	NA
Ctaxi_contig_71757|comp37262_c1_seq10	-1.636686529	5.313319203	5.14E-10	1.34E-08	serine-threonine protein plant-	"gi|255538818|ref|XP_002510474.1|serine-threonine protein kinase, plant-type, putative [Ricinus communis] >gi|223551175|gb|EEF52661.1| serine-threonine protein kinase, plant-type, putative [Ricinus communis]"	AT4G04220.1	"AtRLP46,RLP46"	 receptor like protein 46 
Ctaxi_contig_44942|comp35794_c3_seq6	-1.636683581	2.824285132	3.72E-05	0.00031669	atp-dependent rna helicase dhx8-like	gi|302853139|ref|XP_002958086.1|DEAH-box nuclear pre-mRNA splicing factor [Volvox carteri f. nagariensis] >gi|300256554|gb|EFJ40817.1| DEAH-box nuclear pre-mRNA splicing factor [Volvox carteri f. nagariensis]	AT1G27900.1		 RNA helicase family protein 
Ctaxi_contig_38037|comp35291_c0_seq7	-1.636389138	4.878305267	2.92E-06	3.42E-05	NA	NA	NA	NA	NA
Ctaxi_contig_59778|comp36720_c2_seq3	-1.636115963	3.013846098	1.09E-06	1.42E-05	NA	NA	NA	NA	NA
Ctaxi_contig_41088|comp35555_c0_seq5	-1.635471998	4.222449848	6.89E-07	9.47E-06	germ cell-less 1-like	gi|532057797|ref|XP_005371598.1|PREDICTED: germ cell-less protein-like 1-like [Microtus ochrogaster]	AT4G15840.1		 BTB/POZ domain-containing protein 
Ctaxi_contig_49807|comp36131_c3_seq1	-1.635158376	2.294272576	1.24E-05	0.000122144	phosphoenolpyruvate carboxylase	gi|552814823|ref|XP_005844287.1|hypothetical protein CHLNCDRAFT_37051 [Chlorella variabilis] >gi|307103928|gb|EFN52185.1| hypothetical protein CHLNCDRAFT_37051 [Chlorella variabilis]	AT2G42600.1	"ATPPC2,PPC2"	 phosphoenolpyruvate carboxylase 2 
Ctaxi_contig_71761|comp37262_c2_seq4	-1.634335215	5.605449239	8.79E-06	8.99E-05	NA	NA	NA	NA	NA
Ctaxi_contig_16253|comp32691_c0_seq3	-1.634152225	3.02026611	4.51E-07	6.48E-06	serine threonine-protein kinase chk2-like	gi|383852338|ref|XP_003701685.1|PREDICTED: serine/threonine-protein kinase Chk2-like [Megachile rotundata]	AT2G45490.1	"AtAUR3,AUR3"	 ataurora3 
Ctaxi_contig_69906|comp37184_c6_seq1	-1.63414794	6.34865292	5.70E-12	2.08E-10	NA	NA	NA	NA	NA
Ctaxi_contig_56175|comp36515_c2_seq7	-1.633245431	0.194576098	0.01529807	0.048815827	NA	NA	NA	NA	NA
Ctaxi_contig_38558|comp35329_c1_seq1	-1.632840314	4.991539891	8.60E-10	2.16E-08	viral a-type inclusion protein	"gi|123470155|ref|XP_001318285.1|viral A-type inclusion protein [Trichomonas vaginalis G3] >gi|121901040|gb|EAY06062.1| viral A-type inclusion protein, putative [Trichomonas vaginalis G3]"	NA	NA	NA
Ctaxi_contig_33153|comp34849_c1_seq1	-1.631766965	3.129802354	1.88E-05	0.000176109	NA	NA	NA	NA	NA
Ctaxi_contig_64617|comp36973_c2_seq4	-1.631201112	4.146458964	1.64E-05	0.000156102	NA	NA	NA	NA	NA
Ctaxi_contig_18193|comp33032_c1_seq2	-1.630967695	1.079793092	0.001151456	0.00593506	tyrosyl-trna synthetase	gi|159475216|ref|XP_001695719.1|hypothetical protein CHLREDRAFT_104512 [Chlamydomonas reinhardtii] >gi|158275730|gb|EDP01506.1| predicted protein [Chlamydomonas reinhardtii]	AT2G33840.1		" Tyrosyl-tRNA synthetase, class Ib, bacterial/mitochondrial "
Ctaxi_contig_40532|comp35511_c5_seq1	-1.630948994	1.640114922	0.000414601	0.002528125	NA	NA	NA	NA	NA
Ctaxi_contig_61872|comp36832_c1_seq3	-1.630273557	4.695600819	3.70E-08	6.70E-07	arm repeat protein	gi|326496384|dbj|BAJ94654.1|predicted protein [Hordeum vulgare subsp. vulgare] >gi|326533996|dbj|BAJ93771.1| predicted protein [Hordeum vulgare subsp. vulgare]	AT3G46510.1	"PUB13,ATPUB13"	 plant U-box 13 
Ctaxi_contig_25859|comp34083_c0_seq21	-1.629485554	2.454453996	0.000283475	0.001832645	eh domain-containing protein 1-like	gi|302829196|ref|XP_002946165.1|hypothetical protein VOLCADRAFT_55400 [Volvox carteri f. nagariensis] >gi|300268980|gb|EFJ53160.1| hypothetical protein VOLCADRAFT_55400 [Volvox carteri f. nagariensis]	AT3G20290.2	"ATEHD1,EHD1"	 EPS15 homology domain 1 
Ctaxi_contig_21506|comp33530_c4_seq2	-1.628334957	1.329181199	0.000590841	0.003407992	lipoic acid synthetase precursor(lip-syn)	gi|2257536|dbj|BAA21430.1|LIPOIC ACID SYNTHETASE PRECURSOR(LIP-SYN) [Schizosaccharomyces pombe]	AT5G08415.1		 Radical SAM superfamily protein 
Ctaxi_contig_46611|comp35911_c0_seq2	-1.627900979	7.281756867	1.02E-16	6.57E-15	NA	NA	NA	NA	NA
Ctaxi_contig_30358|comp34576_c3_seq2	-1.626861235	1.95213331	0.000125834	0.000911425	dihydrolipoyllysine-residue acetyltransferase component 1 of pyruvate dehydrogenase mitochondrial-like	gi|545372706|ref|XP_005650790.1|pyruvate dehydrogenase [Coccomyxa subellipsoidea C-169] >gi|384252771|gb|EIE26246.1| pyruvate dehydrogenase [Coccomyxa subellipsoidea C-169]	AT3G52200.1	LTA3	" Dihydrolipoamide acetyltransferase, long form protein "
Ctaxi_contig_68135|comp37116_c7_seq6	-1.625940481	1.83587413	0.000129788	0.000936853	2-succinyl-5-enolpyruvyl-6-hydroxy-3-cyclohexene-1-carboxylate synthase	"gi|90811813|gb|ABD98165.1|2-succinyl-6-hydroxy-2,4-cyclohexadiene-1-carboxylate synthase [Chlamydomonas reinhardtii]"	AT1G68890.1		 magnesium ion binding;thiamin pyrophosphate binding;hydro-lyases;catalytics;2-succinyl-5-enolpyruvyl-6-hydroxy-3-cyclohexene-1-carboxylic-acid synthases 
Ctaxi_contig_17441|comp32904_c2_seq1	-1.625766141	5.211704866	2.76E-12	1.05E-10	hypothetical protein CHLNCDRAFT_141336	gi|552810567|ref|XP_005843236.1|hypothetical protein CHLNCDRAFT_141336 [Chlorella variabilis] >gi|307102868|gb|EFN51134.1| hypothetical protein CHLNCDRAFT_141336 [Chlorella variabilis]	NA	NA	NA
Ctaxi_contig_64936|comp36991_c0_seq1	-1.625699413	7.495998668	1.21E-10	3.52E-09	animal heme peroxidase homologue	gi|546301793|ref|XP_005711514.1|Animal heme peroxidase homologue [Chondrus crispus] >gi|507107793|emb|CDF41220.1| Animal heme peroxidase homologue [Chondrus crispus]	NA	NA	NA
Ctaxi_contig_49203|comp36090_c4_seq1	-1.624393174	5.445946808	6.97E-07	9.57E-06	cgmp-dependent protein kinase	gi|302840082|ref|XP_002951597.1|hypothetical protein VOLCADRAFT_105132 [Volvox carteri f. nagariensis] >gi|300263206|gb|EFJ47408.1| hypothetical protein VOLCADRAFT_105132 [Volvox carteri f. nagariensis]	AT2G20050.2		 protein serine/threonine phosphatases;protein kinases;catalytics;cAMP-dependent protein kinase regulators;ATP binding;protein serine/threonine phosphatases 
Ctaxi_contig_51446|comp36239_c0_seq1	-1.623669708	6.159264331	8.71E-12	3.07E-10	pak-related gc kinase sid1	gi|552837920|ref|XP_005849471.1|hypothetical protein CHLNCDRAFT_142753 [Chlorella variabilis] >gi|307109131|gb|EFN57369.1| hypothetical protein CHLNCDRAFT_142753 [Chlorella variabilis]	AT4G04740.1	"CPK23,ATCPK23"	 calcium-dependent protein kinase 23 
Ctaxi_contig_45726|comp35848_c1_seq4	-1.623081286	0.518734281	0.00975167	0.034015674	NA	NA	NA	NA	NA
Ctaxi_contig_28190|comp34342_c4_seq3	-1.622780756	1.969829781	5.40E-05	0.000438656	trypsin-like serine and cysteine	gi|527247093|ref|XP_005141876.1|PREDICTED: chymotrypsin-like elastase family member 1-like [Melopsittacus undulatus]	NA	NA	NA
Ctaxi_contig_62034|comp36841_c2_seq8	-1.622230892	3.971025059	7.08E-06	7.46E-05	NA	NA	NA	NA	NA
Ctaxi_contig_70295|comp37201_c0_seq7	-1.622159904	3.72310368	6.61E-09	1.39E-07	NA	NA	NA	NA	NA
Ctaxi_contig_68205|comp37119_c2_seq9	-1.622095085	1.39171321	0.001916862	0.009054077	NA	NA	NA	NA	NA
Ctaxi_contig_71313|comp37248_c4_seq4	-1.62177717	6.339858888	1.06E-11	3.69E-10	quiescin-sulfhydryl oxidase 1	gi|545354798|ref|XP_005643232.1|hypothetical protein COCSUDRAFT_49169 [Coccomyxa subellipsoidea C-169] >gi|384245193|gb|EIE18688.1| hypothetical protein COCSUDRAFT_49169 [Coccomyxa subellipsoidea C-169]	AT2G01270.1	"AtQSOX2,QSOX2"	 quiescin-sulfhydryl oxidase 2 
Ctaxi_contig_62733|comp36875_c6_seq3	-1.619920683	3.916984391	3.28E-06	3.80E-05	multidrug resistance-associated protein 4 isoform 2	gi|297481262|ref|XP_002707891.1|PREDICTED: LOW QUALITY PROTEIN: multidrug resistance-associated protein 4 [Bos taurus] >gi|296481665|tpg|DAA23780.1| TPA: ATP-binding cassette protein C4-like [Bos taurus]	AT2G34660.2	"MRP2,ABCC2,AtABCC2"	 multidrug resistance-associated protein 2 
Ctaxi_contig_21286|comp33490_c2_seq3	-1.619681962	1.24719881	0.000785075	0.004307214	phagocytic receptor 1b-like	gi|470127053|ref|XP_004299493.1|PREDICTED: putative phagocytic receptor 1b-like [Fragaria vesca subsp. vesca]	AT2G01970.1		 Endomembrane protein 70 protein family 
Ctaxi_contig_59154|comp36687_c3_seq1	-1.618209048	3.772903636	2.36E-08	4.48E-07	NA	NA	NA	NA	NA
Ctaxi_contig_45106|comp35806_c2_seq5	-1.618166072	0.484747471	0.014978713	0.048005129	NA	NA	NA	NA	NA
Ctaxi_contig_67784|comp37100_c2_seq1	-1.61667587	1.012018165	0.006532037	0.024623834	NA	NA	NA	NA	NA
Ctaxi_contig_58297|comp36644_c0_seq1	-1.615974037	1.668919424	0.006489865	0.024497629	NA	NA	NA	NA	NA
Ctaxi_contig_69357|comp37164_c7_seq3	-1.615346992	3.347684538	1.29E-05	0.000126577	hypothetical protein COCSUDRAFT_62599	gi|545367620|ref|XP_005648624.1|hypothetical protein COCSUDRAFT_62599 [Coccomyxa subellipsoidea C-169] >gi|384250601|gb|EIE24080.1| hypothetical protein COCSUDRAFT_62599 [Coccomyxa subellipsoidea C-169]	NA	NA	NA
Ctaxi_contig_11718|comp31759_c0_seq1	-1.614974512	0.491479343	0.01429713	0.046250931	NA	NA	NA	NA	NA
Ctaxi_contig_38508|comp35325_c5_seq1	-1.614759143	2.115661471	0.000827226	0.004488227	NA	NA	NA	NA	NA
Ctaxi_contig_50413|comp36173_c1_seq2	-1.613862849	2.297466539	0.000203476	0.001380373	NA	NA	NA	NA	NA
Ctaxi_contig_51808|comp36250_c4_seq2	-1.61317155	2.948647773	1.94E-05	0.000180605	NA	NA	NA	NA	NA
Ctaxi_contig_51193|comp36223_c2_seq3	-1.613060712	2.118160712	5.40E-05	0.000439182	NA	NA	NA	NA	NA
Ctaxi_contig_64788|comp36982_c2_seq12	-1.612618182	2.642448936	0.001246836	0.006337819	NA	NA	NA	NA	NA
Ctaxi_contig_33188|comp34854_c0_seq8	-1.61188492	5.418892	4.31E-10	1.14E-08	protein	gi|168049868|ref|XP_001777383.1|predicted protein [Physcomitrella patens] >gi|162671232|gb|EDQ57787.1| predicted protein [Physcomitrella patens]	AT5G52640.1	"HSP81-1,ATHS83,HSP81.1,HSP83,ATHSP90.1,AtHsp90-1,HSP90.1"	 heat shock protein 90.1 
Ctaxi_contig_12808|comp32023_c0_seq1	-1.611238526	13.07173756	3.93E-15	2.15E-13	NA	NA	NA	NA	NA
Ctaxi_contig_47502|comp35976_c4_seq1	-1.610905095	7.234083742	8.94E-06	9.12E-05	tpr-like protein	gi|302829725|ref|XP_002946429.1|hypothetical protein VOLCADRAFT_103021 [Volvox carteri f. nagariensis] >gi|300268175|gb|EFJ52356.1| hypothetical protein VOLCADRAFT_103021 [Volvox carteri f. nagariensis]	AT1G20300.1		 Pentatricopeptide repeat (PPR) superfamily protein 
Ctaxi_contig_68982|comp37150_c4_seq4	-1.609950574	1.518956815	0.00033045	0.002089593	NA	NA	NA	NA	NA
Ctaxi_contig_70472|comp37210_c3_seq2	-1.609784281	3.703639524	3.15E-05	0.000273684	hypothetical protein VOLCADRAFT_99419	gi|302853355|ref|XP_002958193.1|hypothetical protein VOLCADRAFT_99419 [Volvox carteri f. nagariensis] >gi|300256462|gb|EFJ40727.1| hypothetical protein VOLCADRAFT_99419 [Volvox carteri f. nagariensis]	NA	NA	NA
Ctaxi_contig_67982|comp37109_c0_seq2	-1.608107671	2.140276735	2.74E-05	0.000242251	NA	NA	NA	NA	NA
Ctaxi_contig_23295|comp33778_c1_seq3	-1.608100909	4.259366414	5.37E-10	1.40E-08	NA	NA	NA	NA	NA
Ctaxi_contig_59236|comp36692_c1_seq3	-1.607436011	3.505870492	4.43E-07	6.38E-06	NA	NA	NA	NA	NA
Ctaxi_contig_40309|comp35490_c0_seq13	-1.607075173	2.118241975	7.24E-06	7.58E-05	dna replication factor c complex subunit 5	gi|462420120|gb|EMJ24383.1|hypothetical protein PRUPE_ppa009195mg [Prunus persica]	AT1G77470.1	"RFC3,RFC5"	 replication factor C subunit 3 
Ctaxi_contig_33602|comp34883_c2_seq1	-1.606794213	1.335415666	0.000902703	0.004837204	NA	NA	NA	NA	NA
Ctaxi_contig_29589|comp34500_c3_seq1	-1.605223523	1.475831187	0.000634312	0.003611113	pyrophosphate-energized membrane proton pump 2	gi|552836025|ref|XP_005849076.1|hypothetical protein CHLNCDRAFT_143568 [Chlorella variabilis] >gi|307108735|gb|EFN56974.1| hypothetical protein CHLNCDRAFT_143568 [Chlorella variabilis]	AT1G78920.2	"AVP2,AVPL1,AtVHP2;1,VHP2;1,VP2"	 vacuolar H+-pyrophosphatase 2 
Ctaxi_contig_7862|comp30408_c0_seq1	-1.604766715	1.165604192	0.014385891	0.046469937	NA	NA	NA	NA	NA
Ctaxi_contig_61305|comp36802_c0_seq10	-1.601423816	0.949003688	0.015667781	0.049723443	NA	NA	NA	NA	NA
Ctaxi_contig_64558|comp36969_c2_seq2	-1.601382645	2.366447307	0.000219194	0.001470481	NA	NA	NA	NA	NA
Ctaxi_contig_51186|comp36223_c0_seq6	-1.601292918	1.148310687	0.001213168	0.006189005	NA	NA	NA	NA	NA
Ctaxi_contig_63143|comp36900_c2_seq1	-1.601026838	4.263321401	3.84E-10	1.03E-08	acrosin	gi|28326|emb|CAA68784.1|unnamed protein product [Homo sapiens]	NA	NA	NA
Ctaxi_contig_59331|comp36697_c3_seq6	-1.600273753	3.669779299	6.16E-05	0.000492112	chromosome-associated kinesin kif4-like	gi|159470129|ref|XP_001693212.1|kinesin family member heavy chain [Chlamydomonas reinhardtii] >gi|158277470|gb|EDP03238.1| kinesin family member heavy chain [Chlamydomonas reinhardtii]	AT5G60930.1		 P-loop containing nucleoside triphosphate hydrolases superfamily protein 
Ctaxi_contig_8393|comp30678_c0_seq5	-1.599615628	1.985732373	0.004246963	0.017329127	NA	NA	NA	NA	NA
Ctaxi_contig_66045|comp37035_c2_seq8	-1.599606767	3.730012982	1.46E-09	3.51E-08	protein	gi|545366537|ref|XP_005648156.1|hypothetical protein COCSUDRAFT_41800 [Coccomyxa subellipsoidea C-169] >gi|384250132|gb|EIE23612.1| hypothetical protein COCSUDRAFT_41800 [Coccomyxa subellipsoidea C-169]	NA	NA	NA
Ctaxi_contig_42792|comp35665_c2_seq1	-1.597664174	7.406513585	3.94E-05	0.00033343	NA	NA	NA	NA	NA
Ctaxi_contig_54213|comp36395_c5_seq1	-1.596477691	1.969139392	0.000170171	0.00118461	arginine deiminase	gi|302851505|ref|XP_002957276.1|hypothetical protein VOLCADRAFT_107614 [Volvox carteri f. nagariensis] >gi|300257371|gb|EFJ41620.1| hypothetical protein VOLCADRAFT_107614 [Volvox carteri f. nagariensis]	NA	NA	NA
Ctaxi_contig_28229|comp34347_c0_seq8	-1.595513211	1.579425171	0.000747001	0.004138611	NA	NA	NA	NA	NA
Ctaxi_contig_63719|comp36933_c1_seq17	-1.59547269	0.648192555	0.015599262	0.04956646	NA	NA	NA	NA	NA
Ctaxi_contig_67127|comp37080_c0_seq1	-1.594664334	5.384111454	2.30E-06	2.78E-05	NA	NA	NA	NA	NA
Ctaxi_contig_68109|comp37115_c1_seq11	-1.594400353	2.184545274	2.73E-05	0.000241685	NA	NA	NA	NA	NA
Ctaxi_contig_62644|comp36869_c5_seq5	-1.594335743	2.684342404	4.93E-05	0.00040587	NA	NA	NA	NA	NA
Ctaxi_contig_21662|comp33556_c2_seq1	-1.593155432	2.958785892	3.06E-06	3.56E-05	rna-binding protein nova-1	gi|552832833|ref|XP_005848420.1|hypothetical protein CHLNCDRAFT_57590 [Chlorella variabilis] >gi|307108077|gb|EFN56318.1| hypothetical protein CHLNCDRAFT_57590 [Chlorella variabilis]	AT5G04430.2	"BTR1,BTR1L"	 binding to TOMV RNA 1L (long form) 
Ctaxi_contig_68968|comp37149_c8_seq6	-1.592391668	4.579021732	3.64E-05	0.000311096	NA	NA	NA	NA	NA
Ctaxi_contig_39950|comp35458_c1_seq2	-1.592111475	4.726837378	3.39E-08	6.21E-07	protein	gi|302841623|ref|XP_002952356.1|hypothetical protein VOLCADRAFT_75357 [Volvox carteri f. nagariensis] >gi|300262292|gb|EFJ46499.1| hypothetical protein VOLCADRAFT_75357 [Volvox carteri f. nagariensis]	AT3G59400.1	GUN4	 enzyme binding;tetrapyrrole binding 
Ctaxi_contig_34168|comp34935_c1_seq10	-1.591953061	4.05353521	0.00048282	0.00286758	NA	NA	NA	NA	NA
Ctaxi_contig_40123|comp35472_c6_seq1	-1.591767391	4.93777636	6.48E-11	1.97E-09	hsp70-like protein	gi|24638460|sp|P25840.2|HSP70_CHLRERecName: Full=Heat shock 70 kDa protein >gi|22212947|gb|AAB00730.2| 70 kDa heat shock protein [Chlamydomonas reinhardtii]	AT3G12580.1	"HSP70,ATHSP70"	 heat shock protein 70 
Ctaxi_contig_46284|comp35890_c0_seq1	-1.591652949	2.587158474	0.000369713	0.002300031	ankyrin repeat protein	"gi|358399234|gb|EHK48577.1|hypothetical protein TRIATDRAFT_191145, partial [Trichoderma atroviride IMI 206040]"	AT3G04710.1	TPR10	 ankyrin repeat family protein 
Ctaxi_contig_69416|comp37167_c1_seq1	-1.591154125	6.289395312	1.02E-13	4.72E-12	NA	NA	NA	NA	NA
Ctaxi_contig_51457|comp36239_c1_seq6	-1.59092112	3.105454609	4.49E-05	0.00037469	hypothetical protein CHLNCDRAFT_142753	gi|552837920|ref|XP_005849471.1|hypothetical protein CHLNCDRAFT_142753 [Chlorella variabilis] >gi|307109131|gb|EFN57369.1| hypothetical protein CHLNCDRAFT_142753 [Chlorella variabilis]	NA	NA	NA
Ctaxi_contig_29622|comp34504_c0_seq1	-1.590312334	1.448370097	0.000688606	0.003870314	NA	NA	NA	NA	NA
Ctaxi_contig_35904|comp35100_c0_seq2	-1.590227399	3.514001728	9.13E-08	1.53E-06	NA	NA	NA	NA	NA
Ctaxi_contig_56228|comp36518_c5_seq1	-1.590035616	4.278699212	5.21E-05	0.000425385	adhesin-like protein	gi|288559674|ref|YP_003423160.1|adhesin-like protein [Methanobrevibacter ruminantium M1] >gi|502720235|ref|WP_012955219.1| adhesin-like protein [Methanobrevibacter ruminantium] >gi|288542384|gb|ADC46268.1| adhesin-like protein [Methanobrevibacter ruminantium M1]	NA	NA	NA
Ctaxi_contig_58856|comp36673_c0_seq11	-1.589762316	3.715783874	1.91E-08	3.71E-07	NA	NA	NA	NA	NA
Ctaxi_contig_33927|comp34913_c2_seq1	-1.588955471	1.778983868	0.00140897	0.007013327	fibronectin fibrinogen-binding protein	gi|145353356|ref|XP_001420981.1|predicted protein [Ostreococcus lucimarinus CCE9901] >gi|145357412|ref|XP_001422913.1| predicted protein [Ostreococcus lucimarinus CCE9901] >gi|144581217|gb|ABO99274.1| predicted protein [Ostreococcus lucimarinus CCE9901] >gi|144583157|gb|ABP01272.1| predicted protein [Ostreococcus lucimarinus CCE9901]	NA	NA	NA
Ctaxi_contig_10347|comp31371_c1_seq1	-1.588873145	4.020705157	2.14E-07	3.32E-06	NA	NA	NA	NA	NA
Ctaxi_contig_71333|comp37249_c5_seq1	-1.588564987	3.256297803	5.13E-07	7.27E-06	NA	NA	NA	NA	NA
Ctaxi_contig_56554|comp36540_c3_seq9	-1.588290193	2.833410132	0.000904227	0.004843069	ubiquitin-activating enzyme e1	gi|545364113|ref|XP_005647121.1|ubiquitin-activating enzyme E1 [Coccomyxa subellipsoidea C-169] >gi|384249095|gb|EIE22577.1| ubiquitin-activating enzyme E1 [Coccomyxa subellipsoidea C-169]	AT2G30110.1	"ATUBA1,MOS5,UBA1"	 ubiquitin-activating enzyme 1 
Ctaxi_contig_14631|comp32409_c1_seq1	-1.587777821	4.200176759	3.54E-08	6.44E-07	NA	NA	NA	NA	NA
Ctaxi_contig_69618|comp37174_c1_seq6	-1.586872605	4.679138809	5.43E-05	0.000440974	kinesin-like protein	gi|334185721|ref|NP_189991.2|kinesin motor protein-like protein [Arabidopsis thaliana] >gi|332644335|gb|AEE77856.1| kinesin motor protein-like protein [Arabidopsis thaliana]	AT3G44050.1		 P-loop containing nucleoside triphosphate hydrolases superfamily protein 
Ctaxi_contig_23593|comp33816_c1_seq1	-1.586680499	1.696852912	0.000533979	0.003133457	NA	NA	NA	NA	NA
Ctaxi_contig_54467|comp36412_c1_seq1	-1.586444628	2.097782763	8.30E-05	0.000634842	NA	NA	NA	NA	NA
Ctaxi_contig_38562|comp35329_c1_seq5	-1.585700196	1.092988165	0.011989454	0.040176313	NA	NA	NA	NA	NA
Ctaxi_contig_57489|comp36597_c2_seq3	-1.585506703	2.808937315	1.06E-05	0.000106418	qc-snare syn8 syntaxin8-family	"gi|545370090|ref|XP_005649717.1|Qc-snare protein, Syn8/Syntaxin8-family [Coccomyxa subellipsoidea C-169] >gi|384251696|gb|EIE25173.1| Qc-snare protein, Syn8/Syntaxin8-family [Coccomyxa subellipsoidea C-169]"	NA	NA	NA
Ctaxi_contig_61040|comp36790_c2_seq1	-1.584294688	2.146436247	0.001084047	0.00563571	NA	NA	NA	NA	NA
Ctaxi_contig_60945|comp36784_c6_seq1	-1.583488984	1.23016656	0.002869981	0.01259663	nfx1-type zinc finger-containing protein 1-like	gi|302835992|ref|XP_002949557.1|hypothetical protein VOLCADRAFT_89933 [Volvox carteri f. nagariensis] >gi|300265384|gb|EFJ49576.1| hypothetical protein VOLCADRAFT_89933 [Volvox carteri f. nagariensis]	NA	NA	NA
Ctaxi_contig_42764|comp35662_c0_seq13	-1.583314557	2.803122428	5.91E-06	6.37E-05	NA	NA	NA	NA	NA
Ctaxi_contig_70229|comp37198_c8_seq1	-1.581847161	4.213732356	2.41E-09	5.55E-08	NA	NA	NA	NA	NA
Ctaxi_contig_40046|comp35466_c2_seq4	-1.581832509	4.850466016	3.34E-07	4.96E-06	NA	NA	NA	NA	NA
Ctaxi_contig_71066|comp37237_c8_seq1	-1.581416992	5.117194423	4.73E-06	5.23E-05	protein	gi|514642859|ref|XP_004998635.1|hypothetical protein PTSG_00082 [Salpingoeca rosetta] >gi|326426493|gb|EGD72063.1| hypothetical protein PTSG_00082 [Salpingoeca rosetta]	AT5G60710.1		 Zinc finger (C3HC4-type RING finger) family protein 
Ctaxi_contig_46289|comp35890_c1_seq1	-1.581389559	5.47728145	7.20E-12	2.57E-10	ankyrin repeat protein	gi|340368707|ref|XP_003382892.1|PREDICTED: hypothetical protein LOC100639010 [Amphimedon queenslandica]	AT3G04710.3	TPR10	 ankyrin repeat family protein 
Ctaxi_contig_67053|comp37075_c2_seq2	-1.581083502	1.716283024	0.001888203	0.00894331	NA	NA	NA	NA	NA
Ctaxi_contig_34549|comp34970_c0_seq2	-1.5807904	1.849954471	0.005413505	0.021110923	eukaryotic translation initiation factor 3 subunit f-like	gi|302838518|ref|XP_002950817.1|eukaryotic translation initiation factor 3f [Volvox carteri f. nagariensis] >gi|300263934|gb|EFJ48132.1| eukaryotic translation initiation factor 3f [Volvox carteri f. nagariensis]	AT2G39990.1	"EIF2,AteIF3f,eIF3F"	 eukaryotic translation initiation factor 2 
Ctaxi_contig_31702|comp34715_c0_seq1	-1.580312193	0.718781938	0.007436614	0.02731524	dol-p-man:man c -pp-dol alpha- -mannosyltransferase-like	"gi|356504545|ref|XP_003521056.1|PREDICTED: dol-P-Man:Man(7)GlcNAc(2)-PP-Dol alpha-1,6-mannosyltransferase-like [Glycine max]"	AT1G02145.3	"ALG12,EBS4"	 homolog of asparagine-linked glycosylation 12 
Ctaxi_contig_58371|comp36649_c0_seq6	-1.579765997	4.842542383	3.29E-07	4.89E-06	NA	NA	NA	NA	NA
Ctaxi_contig_33026|comp34837_c1_seq8	-1.579105081	1.805844048	0.006460186	0.024409956	haloacid dehalogenase	gi|159465970|ref|XP_001691182.1|haloacid dehalogenase [Chlamydomonas reinhardtii] >gi|50293143|gb|AAT72930.1| halo-acid dehalogenase-like hydrolase [Chlamydomonas reinhardtii] >gi|158279154|gb|EDP04915.1| haloacid dehalogenase [Chlamydomonas reinhardtii]	NA	NA	NA
Ctaxi_contig_68971|comp37150_c1_seq1	-1.578965871	2.062586298	0.001261084	0.006400619	adhesin-like protein	gi|530739404|gb|EQC37646.1|hypothetical protein SDRG_05237 [Saprolegnia diclina VS20]	NA	NA	NA
Ctaxi_contig_19002|comp33145_c1_seq1	-1.578573175	6.62100984	2.33E-12	8.97E-11	ubiquitin protein ligase e3	gi|545360109|ref|XP_005645461.1|hypothetical protein COCSUDRAFT_54275 [Coccomyxa subellipsoidea C-169] >gi|384247430|gb|EIE20917.1| hypothetical protein COCSUDRAFT_54275 [Coccomyxa subellipsoidea C-169]	NA	NA	NA
Ctaxi_contig_57021|comp36569_c2_seq2	-1.577289085	3.068808669	4.19E-07	6.07E-06	NA	NA	NA	NA	NA
Ctaxi_contig_11007|comp31575_c2_seq2	-1.577198443	3.728475536	8.31E-09	1.71E-07	NA	NA	NA	NA	NA
Ctaxi_contig_33042|comp34838_c3_seq1	-1.576148138	4.240848835	1.02E-10	3.00E-09	NA	NA	NA	NA	NA
Ctaxi_contig_70846|comp37226_c1_seq4	-1.576042309	2.940354449	0.000134044	0.000963257	lysine-specific demethylase 5d	gi|557088245|gb|ESQ29025.1|hypothetical protein EUTSA_v10023217mg [Eutrema salsugineum]	AT1G63490.1		 transcription factor jumonji (jmjC) domain-containing protein 
Ctaxi_contig_51452|comp36239_c1_seq1	-1.57588104	3.666492227	4.52E-06	5.03E-05	NA	NA	NA	NA	NA
Ctaxi_contig_51477|comp36241_c0_seq3	-1.574773961	5.223477632	3.02E-06	3.52E-05	serine threonine-protein kinase nek3	gi|565458770|ref|XP_006287384.1|hypothetical protein CARUB_v10000590mg [Capsella rubella] >gi|482556090|gb|EOA20282.1| hypothetical protein CARUB_v10000590mg [Capsella rubella]	AT5G28290.1	"ATNEK3,NEK3"	 NIMA-related kinase 3 
Ctaxi_contig_13823|comp32228_c4_seq1	-1.574708363	4.840612572	3.13E-10	8.50E-09	NA	NA	NA	NA	NA
Ctaxi_contig_64060|comp36950_c0_seq3	-1.574545581	2.407630078	6.51E-05	0.000516329	NA	NA	NA	NA	NA
Ctaxi_contig_59759|comp36718_c1_seq6	-1.572709743	1.17941796	0.004934356	0.019608703	extracellular nuclease	gi|308803735|ref|XP_003079180.1|probable extracellular nuclease (ISS) [Ostreococcus tauri] >gi|116057635|emb|CAL53838.1| probable extracellular nuclease (ISS) [Ostreococcus tauri]	NA	NA	NA
Ctaxi_contig_64316|comp36962_c1_seq13	-1.572208572	3.600947968	0.013220599	0.043466286	pre-mrna-processing-splicing factor 8-like	"gi|545370947|ref|XP_005650078.1|splicing factor, component of the U5 snRNP and of the spliceosome [Coccomyxa subellipsoidea C-169] >gi|384252057|gb|EIE25534.1| splicing factor, component of the U5 snRNP and of the spliceosome [Coccomyxa subellipsoidea C-169]"	AT1G80070.1	"SUS2,EMB33,EMB177,EMB14"	 Pre-mRNA-processing-splicing factor 
Ctaxi_contig_51135|comp36219_c0_seq16	-1.571368261	2.409679387	6.30E-05	0.000501138	ubiquitin carboxyl-terminal hydrolase 12-like	gi|561018567|gb|ESW17371.1|hypothetical protein PHAVU_007G234000g [Phaseolus vulgaris]	AT5G06600.3	UBP12	 ubiquitin-specific protease 12 
Ctaxi_contig_26506|comp34152_c0_seq1	-1.570421249	1.862320588	0.000356951	0.002232959	NA	NA	NA	NA	NA
Ctaxi_contig_13447|comp32163_c1_seq1	-1.570209976	2.723013494	5.24E-06	5.74E-05	NA	NA	NA	NA	NA
Ctaxi_contig_51189|comp36223_c1_seq2	-1.570099062	2.235677812	0.000330061	0.002087527	NA	NA	NA	NA	NA
Ctaxi_contig_14378|comp32355_c0_seq1	-1.569232352	1.519881329	0.000389633	0.002401859	NA	NA	NA	NA	NA
Ctaxi_contig_60033|comp36734_c2_seq1	-1.568913162	6.644244689	9.70E-14	4.50E-12	NA	NA	NA	NA	NA
Ctaxi_contig_54839|comp36432_c3_seq5	-1.568903638	4.058857452	1.18E-06	1.53E-05	transferrin	gi|552809764|ref|XP_005843025.1|hypothetical protein CHLNCDRAFT_59390 [Chlorella variabilis] >gi|307102653|gb|EFN50923.1| hypothetical protein CHLNCDRAFT_59390 [Chlorella variabilis]	NA	NA	NA
Ctaxi_contig_27742|comp34290_c0_seq1	-1.568619282	4.467952317	3.58E-06	4.10E-05	hypothetical protein VOLCADRAFT_106518	gi|302846497|ref|XP_002954785.1|hypothetical protein VOLCADRAFT_106518 [Volvox carteri f. nagariensis] >gi|300259968|gb|EFJ44191.1| hypothetical protein VOLCADRAFT_106518 [Volvox carteri f. nagariensis]	NA	NA	NA
Ctaxi_contig_64754|comp36981_c0_seq4	-1.56853046	3.024806079	0.000608208	0.003485577	probable udp-n-acetylglucosamine--peptide n-acetylglucosaminyltransferase sec-like	gi|545376120|ref|XP_005652169.1|TPR-like protein [Coccomyxa subellipsoidea C-169] >gi|384254151|gb|EIE27625.1| TPR-like protein [Coccomyxa subellipsoidea C-169]	AT3G04240.1	SEC	 Tetratricopeptide repeat (TPR)-like superfamily protein 
Ctaxi_contig_7856|comp30404_c0_seq3	-1.568194438	4.802475137	2.59E-08	4.89E-07	NA	NA	NA	NA	NA
Ctaxi_contig_59149|comp36687_c0_seq1	-1.567222242	6.016787181	1.37E-12	5.47E-11	cysteine sulfinate desulfinase cysteine desulfurase and related enzymes	gi|168037298|ref|XP_001771141.1|predicted protein [Physcomitrella patens] >gi|162677521|gb|EDQ63990.1| predicted protein [Physcomitrella patens]	AT2G43945.1		 unknown protein; LOCATED IN: chloroplast; BEST Arabidopsis thaliana protein match is: unknown protein (TAIR:AT3G59870.1); Has 292 Blast hits to 292 proteins in 84 species: Archae - 0; Bacteria - 122; Metazoa - 0; Fungi - 0; Plants - 46; Viruses - 0; Other Eukaryotes - 124 (source: NCBI BLink). 
Ctaxi_contig_68186|comp37119_c0_seq1	-1.56704179	3.519084832	7.17E-06	7.52E-05	chromosome segregation protein smc	gi|328780007|ref|XP_001120388.2|PREDICTED: major antigen [Apis mellifera]	NA	NA	NA
Ctaxi_contig_57551|comp36602_c3_seq1	-1.565763629	2.493370415	0.000115329	0.000844563	ankyrin repeat	gi|229582572|ref|YP_002840971.1|ankyrin [Sulfolobus islandicus Y.N.15.51] >gi|502134864|ref|WP_012717676.1| ankyrin [Sulfolobus islandicus] >gi|228013288|gb|ACP49049.1| Ankyrin [Sulfolobus islandicus Y.N.15.51]	AT5G07840.1		 Ankyrin repeat family protein 
Ctaxi_contig_43760|comp35734_c2_seq5	-1.565554963	4.756407574	1.60E-10	4.54E-09	sulfur stress regulator	gi|159488767|ref|XP_001702374.1|Snf1-like protein kinase [Chlamydomonas reinhardtii] >gi|4063894|gb|AAC98509.1| sulfur stress regulator [Chlamydomonas reinhardtii] >gi|158271168|gb|EDO96994.1| Snf1-like protein kinase [Chlamydomonas reinhardtii]	AT5G66880.1	"SNRK2-3,SNRK2.3,SRK2I"	 sucrose nonfermenting 1(SNF1)-related protein kinase 2.3 
Ctaxi_contig_43043|comp35680_c1_seq4	-1.565517974	1.628026459	0.00882296	0.031378152	NA	NA	NA	NA	NA
Ctaxi_contig_24641|comp33963_c1_seq2	-1.565515515	1.650692043	0.000401099	0.002461327	delta vacuolar processing enzyme legumain	gi|168065024|ref|XP_001784456.1|predicted protein [Physcomitrella patens] >gi|162663981|gb|EDQ50718.1| predicted protein [Physcomitrella patens]	AT3G20210.1	"DELTA-VPE,DELTAVPE"	 delta vacuolar processing enzyme 
Ctaxi_contig_61303|comp36802_c0_seq8	-1.565077087	2.770806496	7.15E-05	0.000559292	spt16-domain-containing protein	gi|545365688|ref|XP_005647797.1|SPT16-domain-containing protein [Coccomyxa subellipsoidea C-169] >gi|384249772|gb|EIE23253.1| SPT16-domain-containing protein [Coccomyxa subellipsoidea C-169]	AT4G10710.1	SPT16	 global transcription factor C 
Ctaxi_contig_65031|comp36996_c0_seq1	-1.564547362	3.788093506	9.62E-07	1.27E-05	NA	NA	NA	NA	NA
Ctaxi_contig_30415|comp34582_c1_seq1	-1.563318064	5.54119448	1.92E-12	7.50E-11	NA	NA	NA	NA	NA
Ctaxi_contig_65989|comp37032_c11_seq1	-1.56265199	6.888531831	1.08E-12	4.37E-11	NA	NA	NA	NA	NA
Ctaxi_contig_44195|comp35760_c2_seq44	-1.562629503	3.144499673	4.95E-05	0.000407083	calcium-binding and coiled-coil domain-containing protein 2	gi|402169573|ref|NP_001257947.1|calcium-binding and coiled-coil domain-containing protein 2 [Mus musculus] >gi|162416032|sp|A2A6M5.1|CACO2_MOUSE RecName: Full=Calcium-binding and coiled-coil domain-containing protein 2; AltName: Full=Nuclear domain 10 protein NDP52; Short=Nuclear domain 10 protein 52	NA	NA	NA
Ctaxi_contig_51453|comp36239_c1_seq2	-1.56210674	4.375868838	1.21E-05	0.000118945	NA	NA	NA	NA	NA
Ctaxi_contig_52396|comp36288_c0_seq4	-1.561841212	0.842237776	0.007662671	0.027995283	sec7-domain-containing protein	gi|302833996|ref|XP_002948561.1|hypothetical protein VOLCADRAFT_80189 [Volvox carteri f. nagariensis] >gi|300266248|gb|EFJ50436.1| hypothetical protein VOLCADRAFT_80189 [Volvox carteri f. nagariensis]	AT3G60860.1		 SEC7-like guanine nucleotide exchange family protein 
Ctaxi_contig_38039|comp35291_c1_seq2	-1.56089337	3.080194641	0.000154093	0.001085875	NA	NA	NA	NA	NA
Ctaxi_contig_67105|comp37079_c1_seq3	-1.560724806	2.271347559	0.000243179	0.001604649	NA	NA	NA	NA	NA
Ctaxi_contig_71763|comp37262_c3_seq2	-1.560067458	6.042569535	3.25E-06	3.77E-05	NA	NA	NA	NA	NA
Ctaxi_contig_59748|comp36717_c1_seq2	-1.559704722	5.980661558	0.000118916	0.000867444	NA	NA	NA	NA	NA
Ctaxi_contig_13834|comp32231_c0_seq1	-1.559120238	3.692790722	0.000280304	0.00181492	NA	NA	NA	NA	NA
Ctaxi_contig_42145|comp35617_c0_seq2	-1.559019384	1.117701114	0.005330777	0.02086289	NA	NA	NA	NA	NA
Ctaxi_contig_67137|comp37080_c2_seq1	-1.558861375	3.790185864	1.66E-06	2.08E-05	NA	NA	NA	NA	NA
Ctaxi_contig_40628|comp35520_c4_seq1	-1.558380425	2.067855784	0.001863084	0.008844156	NA	NA	NA	NA	NA
Ctaxi_contig_55615|comp36481_c0_seq5	-1.558377741	2.601156294	6.14E-05	0.000490496	arm repeat-containing protein	gi|545362640|ref|XP_005646531.1|ARM repeat-containing protein [Coccomyxa subellipsoidea C-169] >gi|384248503|gb|EIE21987.1| ARM repeat-containing protein [Coccomyxa subellipsoidea C-169]	AT5G62600.1		 ARM repeat superfamily protein 
Ctaxi_contig_61051|comp36790_c6_seq2	-1.558304062	3.904708655	2.18E-08	4.17E-07	NA	NA	NA	NA	NA
Ctaxi_contig_33184|comp34854_c0_seq4	-1.558228655	6.193353453	2.76E-10	7.58E-09	heat shock protein	gi|255072105|ref|XP_002499727.1|predicted protein [Micromonas sp. RCC299] >gi|226514989|gb|ACO60985.1| predicted protein [Micromonas sp. RCC299]	AT5G52640.1	"HSP81-1,ATHS83,HSP81.1,HSP83,ATHSP90.1,AtHsp90-1,HSP90.1"	 heat shock protein 90.1 
Ctaxi_contig_68853|comp37143_c2_seq3	-1.557742033	4.338411121	2.26E-06	2.74E-05	NA	NA	NA	NA	NA
Ctaxi_contig_23922|comp33854_c1_seq2	-1.557540882	2.141560443	0.001673779	0.008090887	NA	NA	NA	NA	NA
Ctaxi_contig_28306|comp34359_c2_seq3	-1.55741332	5.427105475	6.13E-12	2.22E-10	NA	NA	NA	NA	NA
Ctaxi_contig_50412|comp36173_c1_seq1	-1.557244908	3.015668853	7.23E-05	0.000564746	granzyme m	gi|328778027|ref|XP_001120051.2|PREDICTED: trypsin-7 [Apis mellifera]	NA	NA	NA
Ctaxi_contig_8460|comp30704_c3_seq1	-1.556947809	3.443071582	4.05E-06	4.56E-05	heat-shock inducible hsp70	gi|302831127|ref|XP_002947129.1|heat-shock inducible Hsp70 [Volvox carteri f. nagariensis] >gi|70609372|gb|AAZ04921.1| heat-shock inducible Hsp70 [Volvox carteri f. nagariensis] >gi|70609374|gb|AAZ04922.1| heat-shock inducible Hsp70 [Volvox carteri f. nagariensis] >gi|300267536|gb|EFJ51719.1| heat-shock inducible Hsp70 [Volvox carteri f. nagariensis]	AT5G02500.2	"HSC70-1,HSP70-1,AT-HSC70-1,HSC70"	 heat shock cognate protein 70-1 
Ctaxi_contig_56264|comp36522_c1_seq1	-1.556633418	3.004956281	0.00077204	0.004249488	testis-expressed sequence 10 protein	gi|545371842|ref|XP_005650447.1|hypothetical protein COCSUDRAFT_40138 [Coccomyxa subellipsoidea C-169] >gi|384252427|gb|EIE25903.1| hypothetical protein COCSUDRAFT_40138 [Coccomyxa subellipsoidea C-169]	AT5G06350.1		 ARM repeat superfamily protein 
Ctaxi_contig_65992|comp37032_c14_seq1	-1.556273981	4.753213303	1.43E-07	2.30E-06	NA	NA	NA	NA	NA
Ctaxi_contig_56857|comp36560_c4_seq1	-1.556223969	4.722319831	6.67E-07	9.19E-06	membrane-bound transcription factor site-1 protease-like	gi|545374974|ref|XP_005651715.1|subtilisin-like protein [Coccomyxa subellipsoidea C-169] >gi|384253697|gb|EIE27171.1| subtilisin-like protein [Coccomyxa subellipsoidea C-169]	AT5G19660.1	"ATSBT6.1,S1P,ATS1P"	 SITE-1 protease 
Ctaxi_contig_38623|comp35336_c2_seq4	-1.555074416	6.376574068	1.07E-09	2.64E-08	NA	NA	NA	NA	NA
Ctaxi_contig_61050|comp36790_c6_seq1	-1.554981561	5.951234801	2.15E-13	9.48E-12	NA	NA	NA	NA	NA
Ctaxi_contig_39675|comp35436_c1_seq1	-1.554654795	3.04155954	4.18E-06	4.69E-05	golgin candidate 6-like	gi|302768172|ref|XP_002967506.1|hypothetical protein SELMODRAFT_408574 [Selaginella moellendorffii] >gi|300165497|gb|EFJ32105.1| hypothetical protein SELMODRAFT_408574 [Selaginella moellendorffii]	AT3G27530.1	"GC6,MAG4"	 golgin candidate 6 
Ctaxi_contig_44943|comp35794_c3_seq7	-1.553910645	2.701803819	0.000121546	0.000884724	atp-dependent rna helicase dhx8-like	gi|460387037|ref|XP_004239197.1|PREDICTED: ATP-dependent RNA helicase dhx8-like [Solanum lycopersicum]	AT1G27900.1		 RNA helicase family protein 
Ctaxi_contig_55700|comp36485_c4_seq2	-1.553500179	5.542205879	2.97E-07	4.46E-06	NA	NA	NA	NA	NA
Ctaxi_contig_68847|comp37143_c0_seq1	-1.553453586	3.547920793	4.35E-07	6.28E-06	NA	NA	NA	NA	NA
Ctaxi_contig_49381|comp36105_c0_seq2	-1.551818213	3.959039399	8.61E-07	1.15E-05	NA	NA	NA	NA	NA
Ctaxi_contig_68852|comp37143_c2_seq2	-1.551529644	4.500823488	4.51E-06	5.03E-05	NA	NA	NA	NA	NA
Ctaxi_contig_30416|comp34582_c1_seq2	-1.550200389	4.360184515	1.50E-10	4.29E-09	NA	NA	NA	NA	NA
Ctaxi_contig_22454|comp33667_c1_seq4	-1.549920383	2.782716959	3.67E-06	4.20E-05	protein	gi|145341594|ref|XP_001415891.1|predicted protein [Ostreococcus lucimarinus CCE9901] >gi|144576114|gb|ABO94183.1| predicted protein [Ostreococcus lucimarinus CCE9901]	AT3G01720.1		 unknown protein; FUNCTIONS IN: molecular_function unknown; INVOLVED IN: biological_process unknown; LOCATED IN: endomembrane system; EXPRESSED IN: 24 plant structures; EXPRESSED DURING: 13 growth stages; BEST Arabidopsis thaliana protein match is: unknown protein (TAIR:AT5G25265.1); Has 374 Blast hits to 211 proteins in 23 species: Archae - 0; Bacteria - 0; Metazoa - 0; Fungi - 0; Plants - 316; Viruses - 0; Other Eukaryotes - 58 (source: NCBI BLink). 
Ctaxi_contig_68137|comp37116_c7_seq8	-1.548889651	1.132579357	0.006352897	0.024061178	2-succinyl-5-enolpyruvyl-6-hydroxy-3-cyclohexene-1-carboxylate synthase	"gi|268316151|ref|YP_003289870.1|2-succinyl-6-hydroxy-2,4-cyclohexadiene-1- carboxylic acid synthase/2-oxoglutarate decarboxylase [Rhodothermus marinus DSM 4252] >gi|502605994|ref|WP_012843094.1| 2-succinyl-5-enolpyruvyl-6-hydroxy-3-cyclohexene-1-carboxylate synthase [Rhodothermus marinus] >gi|262333685|gb|ACY47482.1| 2-succinyl-6-hydroxy-2,4-cyclohexadiene-1- carboxylic acid synthase/2-oxoglutarate decarboxylase [Rhodothermus marinus DSM 4252]"	NA	NA	NA
Ctaxi_contig_59328|comp36697_c3_seq3	-1.548704102	4.017391946	0.00160961	0.007831072	chromosome-associated kinesin kif4-like	gi|159470129|ref|XP_001693212.1|kinesin family member heavy chain [Chlamydomonas reinhardtii] >gi|158277470|gb|EDP03238.1| kinesin family member heavy chain [Chlamydomonas reinhardtii]	AT5G60930.1		 P-loop containing nucleoside triphosphate hydrolases superfamily protein 
Ctaxi_contig_33050|comp34838_c5_seq5	-1.548419827	4.349104079	3.79E-09	8.38E-08	NA	NA	NA	NA	NA
Ctaxi_contig_49785|comp36129_c0_seq3	-1.548184981	4.919665924	8.44E-12	2.98E-10	NA	NA	NA	NA	NA
Ctaxi_contig_54283|comp36400_c5_seq1	-1.548012923	3.984567696	1.94E-06	2.39E-05	NA	NA	NA	NA	NA
Ctaxi_contig_33358|comp34864_c10_seq1	-1.547666469	6.219507951	3.18E-05	0.000275693	abnormal spindle-like microcephaly-associated protein homolog	gi|302822074|ref|XP_002992697.1|hypothetical protein SELMODRAFT_430867 [Selaginella moellendorffii] >gi|300139543|gb|EFJ06282.1| hypothetical protein SELMODRAFT_430867 [Selaginella moellendorffii]	NA	NA	NA
Ctaxi_contig_59780|comp36720_c2_seq5	-1.547422297	2.676958179	0.000490411	0.002906031	NA	NA	NA	NA	NA
Ctaxi_contig_34543|comp34969_c2_seq1	-1.547066336	5.51127786	1.73E-09	4.10E-08	hypothetical protein pc0888	gi|46446522|ref|YP_007887.1|hypothetical protein pc0888 [Candidatus Protochlamydia amoebophila UWE25] >gi|499488798|ref|WP_011175438.1| hypothetical protein [Candidatus Protochlamydia amoebophila] >gi|46400163|emb|CAF23612.1| conserved hypothetical protein [Candidatus Protochlamydia amoebophila UWE25]	NA	NA	NA
Ctaxi_contig_45543|comp35834_c1_seq12	-1.54640302	2.546978106	6.81E-05	0.000536896	NA	NA	NA	NA	NA
Ctaxi_contig_56495|comp36537_c0_seq1	-1.545805755	2.417709976	0.000129943	0.000937373	NA	NA	NA	NA	NA
Ctaxi_contig_33359|comp34864_c11_seq1	-1.545717584	6.166111258	0.000498659	0.002949075	abnormal spindle-like microcephaly-associated protein homolog	gi|443696752|gb|ELT97378.1|hypothetical protein CAPTEDRAFT_220529 [Capitella teleta]	AT1G54560.1	"XIE,ATXIE"	 Myosin family protein with Dil domain 
Ctaxi_contig_57951|comp36621_c5_seq1	-1.545423145	5.947099089	2.79E-06	3.31E-05	NA	NA	NA	NA	NA
Ctaxi_contig_14973|comp32473_c0_seq1	-1.544634263	3.062324315	2.09E-07	3.25E-06	NA	NA	NA	NA	NA
Ctaxi_contig_58814|comp36670_c2_seq3	-1.543214823	1.925066367	0.0067875	0.025380327	set domain-containing protein	gi|302834219|ref|XP_002948672.1|hypothetical protein VOLCADRAFT_104004 [Volvox carteri f. nagariensis] >gi|300265863|gb|EFJ50052.1| hypothetical protein VOLCADRAFT_104004 [Volvox carteri f. nagariensis]	AT3G07670.1		 Rubisco methyltransferase family protein 
Ctaxi_contig_37430|comp35236_c0_seq4	-1.543170176	3.762281216	0.001259677	0.006394441	transmembrane protein 14c	gi|552810389|ref|XP_005843190.1|hypothetical protein CHLNCDRAFT_141477 [Chlorella variabilis] >gi|307102821|gb|EFN51088.1| hypothetical protein CHLNCDRAFT_141477 [Chlorella variabilis]	AT3G20510.1		 Transmembrane proteins 14C 
Ctaxi_contig_40541|comp35512_c2_seq1	-1.541332798	3.526520448	5.27E-08	9.32E-07	NA	NA	NA	NA	NA
Ctaxi_contig_50193|comp36159_c0_seq5	-1.541086375	2.696037369	1.55E-06	1.96E-05	heat shock protein 70	gi|302835916|ref|XP_002949519.1|heat shock protein Hsp70E [Volvox carteri f. nagariensis] >gi|300265346|gb|EFJ49538.1| heat shock protein Hsp70E [Volvox carteri f. nagariensis]	AT1G79930.2	HSP91	 heat shock protein 91 
Ctaxi_contig_56304|comp36526_c1_seq1	-1.540876334	3.414074078	1.52E-05	0.000146441	NA	NA	NA	NA	NA
Ctaxi_contig_46614|comp35911_c1_seq3	-1.540417405	6.212650936	3.66E-10	9.81E-09	NA	NA	AT5G60980.1		 Nuclear transport factor 2 (NTF2) family protein with RNA binding (RRM-RBD-RNP motifs) domain 
Ctaxi_contig_64780|comp36982_c2_seq4	-1.540165037	4.137588508	1.10E-05	0.000109937	NA	NA	NA	NA	NA
Ctaxi_contig_44440|comp35772_c0_seq3	-1.539493853	2.109523213	0.000100944	0.000752754	NA	NA	NA	NA	NA
Ctaxi_contig_64565|comp36970_c4_seq1	-1.53916814	1.938695739	0.006937113	0.025811343	voltage-gated potassium channel	gi|545358887|ref|XP_005644960.1|voltage-gated potassium channel [Coccomyxa subellipsoidea C-169] >gi|384246928|gb|EIE20416.1| voltage-gated potassium channel [Coccomyxa subellipsoidea C-169]	NA	NA	NA
Ctaxi_contig_54840|comp36432_c4_seq1	-1.538350727	7.342155584	1.58E-11	5.35E-10	serum transferrin	"gi|89276714|gb|ABD66578.1|transferrin protein, partial [Chlamydomonas sp. ICE-L]"	NA	NA	NA
Ctaxi_contig_40048|comp35466_c3_seq1	-1.53713679	6.567184786	3.29E-14	1.59E-12	NA	NA	NA	NA	NA
Ctaxi_contig_61461|comp36808_c1_seq13	-1.537124948	1.978176103	0.000617258	0.003529665	NA	NA	NA	NA	NA
Ctaxi_contig_55444|comp36470_c2_seq1	-1.536576074	4.213205491	1.88E-08	3.65E-07	hypothetical protein VOLCADRAFT_92815	gi|302841256|ref|XP_002952173.1|hypothetical protein VOLCADRAFT_92815 [Volvox carteri f. nagariensis] >gi|300262438|gb|EFJ46644.1| hypothetical protein VOLCADRAFT_92815 [Volvox carteri f. nagariensis]	NA	NA	NA
Ctaxi_contig_55618|comp36481_c0_seq8	-1.536310785	1.480576011	0.005192975	0.020422843	NA	NA	NA	NA	NA
Ctaxi_contig_22767|comp33711_c3_seq1	-1.536042385	2.85288522	0.000122677	0.000891806	protein	"gi|545357012|ref|XP_005644181.1|T-complex protein, zeta subunit [Coccomyxa subellipsoidea C-169] >gi|384246146|gb|EIE19637.1| T-complex protein, zeta subunit [Coccomyxa subellipsoidea C-169]"	AT3G02530.1		 TCP-1/cpn60 chaperonin family protein 
Ctaxi_contig_69194|comp37158_c2_seq5	-1.535813172	1.377553532	0.006890034	0.025667391	NA	NA	NA	NA	NA
Ctaxi_contig_9586|comp31139_c1_seq1	-1.535614385	0.860359266	0.01073808	0.036737852	NA	NA	NA	NA	NA
Ctaxi_contig_29548|comp34496_c0_seq1	-1.534503324	6.903858351	1.19E-12	4.77E-11	NA	NA	NA	NA	NA
Ctaxi_contig_63716|comp36933_c1_seq14	-1.53436889	2.987363886	6.40E-07	8.85E-06	NA	NA	NA	NA	NA
Ctaxi_contig_16266|comp32694_c0_seq2	-1.534292341	2.221319869	0.000155088	0.001091525	s-adenosylmethionine decarboxylase	gi|159470359|ref|XP_001693327.1|S-adenosylmethionine decarboxylase [Chlamydomonas reinhardtii] >gi|57336132|emb|CAH56476.1| S-adenosylmethionine decarboxylase [Chlamydomonas reinhardtii] >gi|158277585|gb|EDP03353.1| S-adenosylmethionine decarboxylase [Chlamydomonas reinhardtii]	AT3G02470.4		 S-adenosylmethionine decarboxylase 
Ctaxi_contig_70481|comp37210_c9_seq1	-1.53287153	3.466733973	9.85E-05	0.0007363	NA	NA	NA	NA	NA
Ctaxi_contig_34223|comp34940_c7_seq1	-1.532728702	4.463239818	8.07E-10	2.03E-08	kinase-like protein	gi|545354833|ref|XP_005643248.1|kinase-like protein [Coccomyxa subellipsoidea C-169] >gi|384245209|gb|EIE18704.1| kinase-like protein [Coccomyxa subellipsoidea C-169]	AT2G42640.1		 Mitogen activated protein kinase kinase kinase-related 
Ctaxi_contig_21660|comp33556_c1_seq1	-1.532626125	4.352856509	9.41E-08	1.58E-06	NA	NA	NA	NA	NA
Ctaxi_contig_59657|comp36711_c8_seq1	-1.532189884	3.269890743	3.41E-05	0.000293427	kinase-like protein	gi|545374938|ref|XP_005651700.1|kinase-like protein [Coccomyxa subellipsoidea C-169] >gi|384253682|gb|EIE27156.1| kinase-like protein [Coccomyxa subellipsoidea C-169]	AT5G50180.1		 Protein kinase superfamily protein 
Ctaxi_contig_65045|comp36996_c3_seq2	-1.53201438	3.024013344	0.000337318	0.002125474	NA	NA	NA	NA	NA
Ctaxi_contig_54837|comp36432_c3_seq3	-1.531196706	5.1453578	3.79E-06	4.31E-05	NA	NA	NA	NA	NA
Ctaxi_contig_9270|comp31030_c0_seq1	-1.531174368	2.189512051	8.97E-05	0.000679058	tubulin-tyrosine ligase	gi|524879332|ref|XP_005096343.1|PREDICTED: probable tubulin polyglutamylase TTLL9-like isoform X1 [Aplysia californica]	NA	NA	NA
Ctaxi_contig_42004|comp35607_c2_seq5	-1.530847604	0.765514068	0.012936006	0.042688314	NA	NA	NA	NA	NA
Ctaxi_contig_33360|comp34864_c12_seq1	-1.530671476	5.741548213	1.55E-05	0.000148582	NA	NA	NA	NA	NA
Ctaxi_contig_37277|comp35222_c3_seq1	-1.530402555	3.083013084	7.22E-07	9.87E-06	NA	NA	NA	NA	NA
Ctaxi_contig_36394|comp35144_c5_seq1	-1.529071077	3.149304499	7.90E-07	1.07E-05	atp-binding cassette transporter	gi|302774252|ref|XP_002970543.1|ATP-binding cassette transporter [Selaginella moellendorffii] >gi|300162059|gb|EFJ28673.1| ATP-binding cassette transporter [Selaginella moellendorffii]	AT1G53390.1		 P-loop containing nucleoside triphosphate hydrolases superfamily protein 
Ctaxi_contig_26057|comp34104_c2_seq3	-1.528844089	1.51428768	0.006115154	0.023301665	NA	NA	NA	NA	NA
Ctaxi_contig_51179|comp36222_c3_seq1	-1.528538099	5.797992202	0.015582487	0.049522466	xylose isomerase	gi|545363342|ref|XP_005646804.1|xylose isomerase [Coccomyxa subellipsoidea C-169] >gi|384248777|gb|EIE22260.1| xylose isomerase [Coccomyxa subellipsoidea C-169]	AT5G57655.2		 xylose isomerase family protein 
Ctaxi_contig_63668|comp36931_c2_seq1	-1.528439743	5.750595991	2.39E-08	4.54E-07	NA	NA	NA	NA	NA
Ctaxi_contig_62522|comp36863_c3_seq1	-1.528218395	3.603783063	0.002021759	0.009473715	adp-ribosylation factor gtpase-activating protein agd3-like	gi|326500938|dbj|BAJ95135.1|predicted protein [Hordeum vulgare subsp. vulgare]	AT5G13300.1	"SFC,VAN3,AGD3"	 ARF GTPase-activating protein 
Ctaxi_contig_40044|comp35466_c2_seq2	-1.527628598	4.636268867	0.000113569	0.000833658	NA	NA	NA	NA	NA
Ctaxi_contig_56711|comp36551_c1_seq1	-1.526629046	2.088845181	0.000680606	0.003834208	NA	NA	AT2G26210.3		 Ankyrin repeat family protein 
Ctaxi_contig_64040|comp36948_c4_seq4	-1.526037555	0.953888963	0.010316721	0.035575697	NA	NA	NA	NA	NA
Ctaxi_contig_16690|comp32771_c0_seq2	-1.525691936	1.770701518	0.005280748	0.02070063	NA	NA	NA	NA	NA
Ctaxi_contig_8457|comp30704_c0_seq1	-1.52567426	2.688481418	5.83E-05	0.000468899	heat shock protein 70	gi|762844|gb|AAB42159.1|Hsc70 [Solanum lycopersicum]	AT3G12580.1	"HSP70,ATHSP70"	 heat shock protein 70 
Ctaxi_contig_64607|comp36973_c1_seq1	-1.52562246	9.299967227	1.26E-09	3.08E-08	alkaline phosphatase	gi|261854845|ref|YP_003262128.1|hypothetical protein Hneap_0218 [Halothiobacillus neapolitanus c2] >gi|502585326|ref|WP_012823117.1| hypothetical protein [Halothiobacillus neapolitanus] >gi|261835314|gb|ACX95081.1| protein of unknown function DUF839 [Halothiobacillus neapolitanus c2]	NA	NA	NA
Ctaxi_contig_37875|comp35277_c0_seq2	-1.525234089	1.201729281	0.001118334	0.005782848	elongator complex protein 2-like	gi|545373864|ref|XP_005651255.1|WD40 repeat-like protein [Coccomyxa subellipsoidea C-169] >gi|384253236|gb|EIE26711.1| WD40 repeat-like protein [Coccomyxa subellipsoidea C-169]	NA	NA	NA
Ctaxi_contig_61879|comp36832_c3_seq1	-1.525121564	2.038634766	0.000265559	0.001732623	NA	NA	NA	NA	NA
Ctaxi_contig_51810|comp36250_c4_seq4	-1.524645637	1.934951015	0.010601061	0.036356017	NA	NA	NA	NA	NA
Ctaxi_contig_36396|comp35144_c6_seq1	-1.524541229	3.54898456	3.63E-08	6.59E-07	NA	NA	NA	NA	NA
Ctaxi_contig_17836|comp32969_c1_seq1	-1.524418849	1.989412347	0.000147947	0.001049124	glutamyl-trna reductase	gi|552847871|ref|XP_005851966.1|hypothetical protein CHLNCDRAFT_33707 [Chlorella variabilis] >gi|307111630|gb|EFN59864.1| hypothetical protein CHLNCDRAFT_33707 [Chlorella variabilis]	AT1G58290.1	HEMA1	 Glutamyl-tRNA reductase family protein 
Ctaxi_contig_27729|comp34288_c1_seq4	-1.524166905	1.780310732	0.00038076	0.002355753	NA	NA	NA	NA	NA
Ctaxi_contig_59753|comp36718_c0_seq2	-1.52416378	0.893367068	0.006759697	0.025298741	NA	NA	NA	NA	NA
Ctaxi_contig_42242|comp35619_c1_seq3	-1.523908209	4.915622954	3.68E-11	1.17E-09	protein	gi|159484052|ref|XP_001700074.1|predicted protein [Chlamydomonas reinhardtii] >gi|158272570|gb|EDO98368.1| predicted protein [Chlamydomonas reinhardtii]	NA	NA	NA
Ctaxi_contig_62730|comp36875_c5_seq1	-1.523853503	2.340760593	2.62E-05	0.000232979	abc bile acid transporter	gi|566021662|gb|ETI44573.1|hypothetical protein F443_10730 [Phytophthora parasitica P1569]	AT1G30400.2	"ATMRP1,EST1,ABCC1"	 multidrug resistance-associated protein 1 
Ctaxi_contig_54842|comp36432_c5_seq1	-1.523587386	4.554026064	2.25E-07	3.47E-06	transferrin	gi|22597202|gb|AAN03488.1|transferrin [Mastotermes darwiniensis]	NA	NA	NA
Ctaxi_contig_15416|comp32553_c4_seq2	-1.523062815	3.29157039	3.43E-07	5.06E-06	wax synthase	gi|255081424|ref|XP_002507934.1|predicted protein [Micromonas sp. RCC299] >gi|226523210|gb|ACO69192.1| predicted protein [Micromonas sp. RCC299]	NA	NA	NA
Ctaxi_contig_24579|comp33952_c3_seq3	-1.522885856	4.724235166	1.70E-08	3.32E-07	NA	NA	NA	NA	NA
Ctaxi_contig_67992|comp37109_c2_seq2	-1.522717362	1.289976062	0.001670372	0.00807904	NA	NA	NA	NA	NA
Ctaxi_contig_64948|comp36991_c3_seq8	-1.522618114	4.935063367	1.71E-07	2.70E-06	NA	NA	NA	NA	NA
Ctaxi_contig_54771|comp36428_c3_seq5	-1.522527736	5.599621687	5.78E-09	1.23E-07	low quality protein: kallikrein-8	gi|551579443|ref|XP_005775280.1|hypothetical protein EMIHUDRAFT_349549 [Emiliania huxleyi CCMP1516] >gi|485627224|gb|EOD22851.1| hypothetical protein EMIHUDRAFT_349549 [Emiliania huxleyi CCMP1516]	NA	NA	NA
Ctaxi_contig_42765|comp35662_c1_seq1	-1.5212504	7.195748819	1.34E-11	4.60E-10	NA	NA	NA	NA	NA
Ctaxi_contig_54221|comp36395_c6_seq1	-1.520963584	4.348679733	3.47E-08	6.33E-07	cleavage and polyadenylation specificity factor subunit 5-like	gi|302836914|ref|XP_002950017.1|hypothetical protein VOLCADRAFT_59795 [Volvox carteri f. nagariensis] >gi|300264926|gb|EFJ49120.1| hypothetical protein VOLCADRAFT_59795 [Volvox carteri f. nagariensis]	AT4G25550.1		" Cleavage/polyadenylation specificity factor, 25kDa subunit "
Ctaxi_contig_68959|comp37149_c4_seq1	-1.520071388	5.429334276	9.11E-06	9.27E-05	polymorphic outer membrane protein	gi|488723779|ref|WP_002647354.1|probable extracellular nuclease [Planctomyces maris] >gi|148844073|gb|EDL58428.1| probable extracellular nuclease [Planctomyces maris DSM 8797]	NA	NA	NA
Ctaxi_contig_68865|comp37143_c7_seq1	-1.51996608	3.567294846	1.46E-05	0.000141278	NA	NA	NA	NA	NA
Ctaxi_contig_66067|comp37036_c4_seq3	-1.519682602	3.488797341	1.08E-05	0.000107951	chromosome-associated kinesin kif4-like	gi|545369508|ref|XP_005649499.1|hypothetical protein COCSUDRAFT_83647 [Coccomyxa subellipsoidea C-169] >gi|384251477|gb|EIE24955.1| hypothetical protein COCSUDRAFT_83647 [Coccomyxa subellipsoidea C-169]	AT3G50240.1	KICP-02	 ATP binding microtubule motor family protein 
Ctaxi_contig_49787|comp36129_c0_seq5	-1.519174266	3.639881525	2.07E-07	3.21E-06	sun domain protein	"gi|67516889|ref|XP_658330.1|hypothetical protein AN0726.2 [Aspergillus nidulans FGSC A4] >gi|40746047|gb|EAA65203.1| hypothetical protein AN0726.2 [Aspergillus nidulans FGSC A4] >gi|259488998|tpe|CBF88907.1| TPA: SUN domain protein (Adg3), putative (AFU_orthologue; AFUA_1G13940) [Aspergillus nidulans FGSC A4]"	NA	NA	NA
Ctaxi_contig_55563|comp36478_c0_seq1	-1.518930391	2.338231387	6.83E-05	0.000538163	NA	NA	NA	NA	NA
Ctaxi_contig_52427|comp36290_c3_seq6	-1.518788329	3.749521744	7.69E-05	0.000594535	NA	NA	NA	NA	NA
Ctaxi_contig_56225|comp36518_c3_seq4	-1.518480443	2.520225232	6.62E-05	0.000523597	NA	NA	NA	NA	NA
Ctaxi_contig_26163|comp34121_c1_seq3	-1.51815564	1.274315143	0.008437768	0.030240402	NA	NA	NA	NA	NA
Ctaxi_contig_37876|comp35277_c0_seq3	-1.517943812	1.1172562	0.008375047	0.030060216	NA	NA	NA	NA	NA
Ctaxi_contig_19073|comp33156_c0_seq4	-1.51770774	3.262114106	2.51E-05	0.000225169	NA	NA	NA	NA	NA
Ctaxi_contig_48669|comp36055_c2_seq2	-1.517468009	3.700729687	1.09E-08	2.20E-07	serine threonine-protein kinase aurora-2	"gi|209882813|ref|XP_002142842.1|serine/threonine-protein kinase ark1 [Cryptosporidium muris RN66] >gi|209558448|gb|EEA08493.1| serine/threonine-protein kinase ark1, putative [Cryptosporidium muris RN66]"	AT2G25880.2	"AtAUR2,AUR2"	 ataurora2 
Ctaxi_contig_65987|comp37032_c10_seq1	-1.517363614	6.325989007	0.00012937	0.000934238	NA	NA	NA	NA	NA
Ctaxi_contig_27728|comp34288_c1_seq3	-1.517306847	3.671384627	1.41E-05	0.00013693	NA	NA	NA	NA	NA
Ctaxi_contig_52303|comp36281_c3_seq21	-1.516154352	6.275837663	2.26E-05	0.000205576	protein chup1	gi|475604349|gb|EMT25712.1|hypothetical protein F775_31580 [Aegilops tauschii]	AT3G25690.2	CHUP1	 Hydroxyproline-rich glycoprotein family protein 
Ctaxi_contig_48843|comp36066_c1_seq4	-1.515663662	2.287060017	5.58E-05	0.000451409	NA	NA	NA	NA	NA
Ctaxi_contig_71762|comp37262_c3_seq1	-1.515078983	5.696089806	4.03E-06	4.54E-05	NA	NA	NA	NA	NA
Ctaxi_contig_28305|comp34359_c2_seq2	-1.514789714	5.030332417	6.56E-11	1.99E-09	NA	NA	NA	NA	NA
Ctaxi_contig_48887|comp36069_c1_seq2	-1.514767471	3.835353348	7.41E-08	1.27E-06	vacuolar proton atpase a3-like	gi|302831009|ref|XP_002947070.1|hypothetical protein VOLCADRAFT_79461 [Volvox carteri f. nagariensis] >gi|300267477|gb|EFJ51660.1| hypothetical protein VOLCADRAFT_79461 [Volvox carteri f. nagariensis]	AT4G39080.1	VHA-A3	 vacuolar proton ATPase A3 
Ctaxi_contig_69169|comp37157_c4_seq4	-1.514273334	1.601071936	0.002184052	0.010079187	NA	NA	NA	NA	NA
Ctaxi_contig_5317|comp27616_c0_seq1	-1.514036176	2.604716313	2.85E-05	0.000250726	NA	NA	NA	NA	NA
Ctaxi_contig_56218|comp36518_c2_seq1	-1.513794277	4.365660563	2.84E-06	3.35E-05	NA	NA	NA	NA	NA
Ctaxi_contig_42660|comp35653_c2_seq1	-1.513765478	5.249505904	0.000110523	0.000813595	NA	NA	NA	NA	NA
Ctaxi_contig_44945|comp35794_c3_seq9	-1.513654657	3.467681823	1.75E-07	2.76E-06	rna helicase family protein	gi|545371967|ref|XP_005650497.1|putative ATP-dependent RNA helicase [Coccomyxa subellipsoidea C-169] >gi|384252477|gb|EIE25953.1| putative ATP-dependent RNA helicase [Coccomyxa subellipsoidea C-169]	AT1G27900.1		 RNA helicase family protein 
Ctaxi_contig_21455|comp33518_c0_seq1	-1.513136329	2.608684216	6.59E-06	7.01E-05	NA	NA	NA	NA	NA
Ctaxi_contig_63595|comp36927_c4_seq1	-1.513098039	2.820618916	0.000176566	0.001221506	NA	NA	AT1G73720.1	SMU1	 transducin family protein / WD-40 repeat family protein 
Ctaxi_contig_39395|comp35408_c1_seq6	-1.513021874	4.177704645	3.40E-08	6.21E-07	6-phospho 3-hexuloisomerase	gi|544663029|ref|WP_021096400.1|3-hexulose-6-phosphate isomerase [Rubellimicrobium thermophilum] >gi|528106047|gb|EPX87583.1| 3-hexulose-6-phosphate isomerase [Rubellimicrobium thermophilum DSM 16684]	AT5G52190.1		 Sugar isomerase (SIS) family protein 
Ctaxi_contig_25136|comp34019_c0_seq4	-1.512115279	1.615202788	0.00161851	0.007867493	oxidation resistance protein	"gi|552828922|ref|XP_005847581.1|hypothetical protein CHLNCDRAFT_23150, partial [Chlorella variabilis] >gi|307107236|gb|EFN55479.1| hypothetical protein CHLNCDRAFT_23150, partial [Chlorella variabilis]"	AT5G06260.1		 TLD-domain containing nucleolar protein 
Ctaxi_contig_68356|comp37124_c1_seq3	-1.511732123	4.463740246	0.001158801	0.005962017	apoptotic chromatin condensation inducer in the nucleus-like	gi|432114346|gb|ELK36274.1|Repetin [Myotis davidii]	NA	NA	NA
Ctaxi_contig_12664|comp31990_c0_seq3	-1.511618016	3.368593487	1.40E-05	0.00013593	NA	NA	NA	NA	NA
Ctaxi_contig_63158|comp36900_c8_seq1	-1.511386227	3.070484684	1.06E-06	1.39E-05	NA	NA	NA	NA	NA
Ctaxi_contig_46812|comp35927_c1_seq3	-1.510885898	1.82794785	0.000930435	0.004962698	cell wall glucanase	gi|384500113|gb|EIE90604.1|hypothetical protein RO3G_15315 [Rhizopus delemar RA 99-880]	NA	NA	NA
Ctaxi_contig_56211|comp36517_c3_seq1	-1.510804964	2.854017121	2.94E-05	0.000257997	gamma-tubulin complex component 2	gi|552839894|ref|XP_005849911.1|hypothetical protein CHLNCDRAFT_21002 [Chlorella variabilis] >gi|307109571|gb|EFN57809.1| hypothetical protein CHLNCDRAFT_21002 [Chlorella variabilis]	AT5G17410.1		 Spc97 / Spc98 family of spindle pole body (SBP) component 
Ctaxi_contig_36000|comp35109_c1_seq7	-1.510174321	2.163401927	2.90E-05	0.000254827	NA	NA	NA	NA	NA
Ctaxi_contig_20053|comp33314_c2_seq1	-1.50913162	1.641803711	0.002919287	0.012756599	multidrug resistance-associated protein 1	"gi|545356178|ref|XP_005643834.1|P-loop containing nucleoside triphosphate hydrolase protein, partial [Coccomyxa subellipsoidea C-169] >gi|384245798|gb|EIE19290.1| P-loop containing nucleoside triphosphate hydrolase protein, partial [Coccomyxa subellipsoidea C-169]"	AT3G13100.1	"ATMRP7,MRP7,ABCC7"	 multidrug resistance-associated protein 7 
Ctaxi_contig_48413|comp36037_c3_seq3	-1.508715671	2.522263547	0.000305344	0.001954963	NA	NA	NA	NA	NA
Ctaxi_contig_33357|comp34864_c8_seq1	-1.508186214	5.29976108	0.000368975	0.002296707	low quality protein: abnormal spindle-like microcephaly-associated protein homolog	gi|552814561|ref|XP_005844218.1|hypothetical protein CHLNCDRAFT_139429 [Chlorella variabilis] >gi|307103859|gb|EFN52116.1| hypothetical protein CHLNCDRAFT_139429 [Chlorella variabilis]	NA	NA	NA
Ctaxi_contig_51864|comp36254_c0_seq1	-1.50706333	1.743270547	0.002074064	0.009666579	NA	NA	NA	NA	NA
Ctaxi_contig_62742|comp36875_c6_seq12	-1.50706148	3.338232941	0.00021831	0.001465424	abc transporter c family member 3	"gi|545356178|ref|XP_005643834.1|P-loop containing nucleoside triphosphate hydrolase protein, partial [Coccomyxa subellipsoidea C-169] >gi|384245798|gb|EIE19290.1| P-loop containing nucleoside triphosphate hydrolase protein, partial [Coccomyxa subellipsoidea C-169]"	AT3G13080.4	"ATMRP3,MRP3,ABCC3"	 multidrug resistance-associated protein 3 
Ctaxi_contig_67001|comp37073_c4_seq3	-1.506526666	1.694501409	0.000790769	0.004335457	NA	NA	NA	NA	NA
Ctaxi_contig_8184|comp30573_c0_seq3	-1.506424091	5.767607531	6.09E-06	6.53E-05	NA	NA	NA	NA	NA
Ctaxi_contig_43867|comp35741_c1_seq1	-1.50595992	1.52423825	0.002196766	0.010125425	patched domain-containing protein 3-like	gi|159487575|ref|XP_001701798.1|sterol sensing 5-transmembrane protein [Chlamydomonas reinhardtii] >gi|158281017|gb|EDP06773.1| sterol sensing 5-transmembrane protein [Chlamydomonas reinhardtii]	AT1G42470.1		 Patched family protein 
Ctaxi_contig_50888|comp36204_c3_seq1	-1.505958312	5.232894848	3.34E-10	9.01E-09	5 -nucleotidase sure	gi|168028127|ref|XP_001766580.1|predicted protein [Physcomitrella patens] >gi|162682225|gb|EDQ68645.1| predicted protein [Physcomitrella patens]	AT4G14930.1		 Survival protein SurE-like phosphatase/nucleotidase 
Ctaxi_contig_61488|comp36810_c1_seq1	-1.505134073	3.032349742	0.000193996	0.00132376	NA	NA	NA	NA	NA
Ctaxi_contig_63591|comp36927_c2_seq3	-1.505071748	2.524442627	0.000405083	0.002481721	NA	NA	NA	NA	NA
Ctaxi_contig_64295|comp36961_c3_seq5	-1.504909194	2.525368667	0.00157143	0.007684013	NA	NA	NA	NA	NA
Ctaxi_contig_20677|comp33407_c0_seq1	-1.504665304	7.560049008	5.70E-13	2.40E-11	circadian rna-binding protein chlamy 1 subunit c1	gi|545375741|ref|XP_005652020.1|hypothetical protein COCSUDRAFT_64249 [Coccomyxa subellipsoidea C-169] >gi|384254002|gb|EIE27476.1| hypothetical protein COCSUDRAFT_64249 [Coccomyxa subellipsoidea C-169]	NA	NA	NA
Ctaxi_contig_30276|comp34568_c0_seq1	-1.503949518	8.338706079	2.44E-10	6.73E-09	NA	NA	NA	NA	NA
Ctaxi_contig_60939|comp36784_c5_seq2	-1.503618944	3.473060571	1.66E-07	2.63E-06	nfx1-type zinc finger-containing protein 1	gi|552833141|ref|XP_005848491.1|hypothetical protein CHLNCDRAFT_144939 [Chlorella variabilis] >gi|307108148|gb|EFN56389.1| hypothetical protein CHLNCDRAFT_144939 [Chlorella variabilis]	NA	NA	NA
Ctaxi_contig_38032|comp35291_c0_seq2	-1.50316598	6.377399009	3.46E-05	0.000296637	NA	NA	NA	NA	NA
Ctaxi_contig_65232|comp37005_c1_seq1	-1.502808954	3.852698449	2.97E-06	3.48E-05	polysaccharide pyruvyl transferase	"gi|150008049|ref|YP_001302792.1|exopolysaccharide biosynthesis protein galactosyltransferase [Parabacteroides distasonis ATCC 8503] >gi|500654944|ref|WP_011966445.1| exopolysaccharide biosynthesis protein galactosyltransferase [Parabacteroides distasonis] >gi|149936473|gb|ABR43170.1| exopolysaccharide biosynthesis protein, putative galactosyltransferase [Parabacteroides distasonis ATCC 8503]"	NA	NA	NA
Ctaxi_contig_62665|comp36871_c2_seq1	-1.502203671	5.173647917	2.21E-11	7.30E-10	nad-dependent epimerase	gi|518784504|ref|WP_019941793.1|NAD-dependent epimerase [Dyadobacter beijingensis]	NA	NA	NA
Ctaxi_contig_38620|comp35336_c2_seq1	-1.501970573	8.611943478	8.14E-09	1.68E-07	NA	NA	NA	NA	NA
Ctaxi_contig_50305|comp36167_c3_seq2	-1.501937699	2.493525903	4.58E-05	0.000380651	NA	NA	NA	NA	NA
Ctaxi_contig_8182|comp30573_c0_seq1	-1.50152332	6.659359181	1.78E-09	4.20E-08	NA	NA	NA	NA	NA
Ctaxi_contig_29783|comp34523_c0_seq1	-1.501459077	3.861861236	7.54E-06	7.87E-05	gelsolin precursor	gi|470307305|ref|XP_004363643.1|villin [Capsaspora owczarzaki ATCC 30864]	AT2G41740.1	"VLN2,ATVLN2"	 villin 2 
Ctaxi_contig_22764|comp33711_c0_seq1	-1.50106434	2.789192341	1.36E-05	0.000132163	chaperonin containing tcp1 zeta subunit	gi|281204050|gb|EFA78246.1|chaperonin containing TCP1 zeta subunit [Polysphondylium pallidum PN500]	AT3G02530.1		 TCP-1/cpn60 chaperonin family protein 
Ctaxi_contig_61467|comp36808_c3_seq2	-1.50077631	7.42116583	5.75E-09	1.23E-07	NA	NA	NA	NA	NA
Ctaxi_contig_69622|comp37174_c1_seq10	-1.500119656	6.590546828	0.002888243	0.012657069	viral a-type inclusion protein repeat containing protein	gi|403344906|gb|EJY71807.1|hypothetical protein OXYTRI_07201 [Oxytricha trifallax]	AT3G17360.1	POK1	 phragmoplast orienting kinesin 1 
Ctaxi_contig_47098|comp35950_c0_seq3	-1.499307034	2.991989413	9.47E-07	1.26E-05	probable protein phosphatase 2c 5-like	gi|357111942|ref|XP_003557769.1|PREDICTED: probable protein phosphatase 2C 12-like [Brachypodium distachyon]	AT1G47380.1		 Protein phosphatase 2C family protein 
Ctaxi_contig_66808|comp37067_c6_seq1	-1.499247976	0.68976931	0.015315877	0.048858819	NA	NA	NA	NA	NA
Ctaxi_contig_64457|comp36964_c0_seq1	-1.499087501	5.277505229	0.00010287	0.000765427	denn (aex-3) domain-containing protein	gi|545370006|ref|XP_005649683.1|hypothetical protein COCSUDRAFT_65112 [Coccomyxa subellipsoidea C-169] >gi|384251662|gb|EIE25139.1| hypothetical protein COCSUDRAFT_65112 [Coccomyxa subellipsoidea C-169]	AT5G35560.1		 DENN (AEX-3) domain-containing protein 
Ctaxi_contig_55890|comp36499_c0_seq2	-1.499059962	0.88123814	0.01416887	0.045922381	NA	NA	NA	NA	NA
Ctaxi_contig_54836|comp36432_c3_seq2	-1.497402824	5.514843907	7.19E-06	7.54E-05	serotransferrin isoform x1	gi|552809764|ref|XP_005843025.1|hypothetical protein CHLNCDRAFT_59390 [Chlorella variabilis] >gi|307102653|gb|EFN50923.1| hypothetical protein CHLNCDRAFT_59390 [Chlorella variabilis]	NA	NA	NA
Ctaxi_contig_31950|comp34741_c3_seq1	-1.496862789	3.651619715	5.29E-09	1.13E-07	flagellar associated protein	gi|302816869|ref|XP_002990112.1|hypothetical protein SELMODRAFT_428633 [Selaginella moellendorffii] >gi|300142125|gb|EFJ08829.1| hypothetical protein SELMODRAFT_428633 [Selaginella moellendorffii]	NA	NA	NA
Ctaxi_contig_65808|comp37025_c2_seq32	-1.49671189	2.096389805	0.004535075	0.018266695	NA	NA	NA	NA	NA
Ctaxi_contig_34784|comp34990_c1_seq2	-1.496522529	4.109470081	1.06E-08	2.15E-07	sulfur stress regulator	gi|552838353|ref|XP_005849558.1|hypothetical protein CHLNCDRAFT_34706 [Chlorella variabilis] >gi|307109218|gb|EFN57456.1| hypothetical protein CHLNCDRAFT_34706 [Chlorella variabilis]	AT1G10940.1	"ASK1,SNRK2-4,SNRK2.4,SRK2A"	 Protein kinase superfamily protein 
Ctaxi_contig_65986|comp37032_c9_seq1	-1.495879215	6.923381361	1.86E-08	3.62E-07	NA	NA	NA	NA	NA
Ctaxi_contig_57136|comp36576_c2_seq5	-1.495197848	2.26991614	0.004820164	0.019215881	hypothetical protein CHLREDRAFT_167729	"gi|159485874|ref|XP_001700969.1|hypothetical protein CHLREDRAFT_167729 [Chlamydomonas reinhardtii] >gi|158281468|gb|EDP07223.1| predicted protein, partial [Chlamydomonas reinhardtii]"	NA	NA	NA
Ctaxi_contig_64438|comp36963_c0_seq2	-1.495143069	4.01624387	0.001209073	0.006171838	poly rna polymerase gld2-like	gi|548849130|gb|ERN08035.1|hypothetical protein AMTR_s00012p00261420 [Amborella trichopoda]	AT2G39740.1		 Nucleotidyltransferase family protein 
Ctaxi_contig_67363|comp37089_c4_seq8	-1.494092844	1.678632648	0.001360895	0.006822226	NA	NA	NA	NA	NA
Ctaxi_contig_65985|comp37032_c8_seq2	-1.493959385	4.874262182	5.33E-05	0.000433931	NA	NA	NA	NA	NA
Ctaxi_contig_51815|comp36250_c4_seq9	-1.493360182	2.384850252	0.000155675	0.001095201	NA	NA	NA	NA	NA
Ctaxi_contig_63593|comp36927_c2_seq5	-1.493141702	0.760155435	0.007955555	0.028860863	NA	NA	NA	NA	NA
Ctaxi_contig_21328|comp33496_c3_seq1	-1.492624098	3.58399074	1.16E-07	1.90E-06	NA	NA	NA	NA	NA
Ctaxi_contig_47627|comp35986_c1_seq4	-1.492445846	6.461447778	1.80E-07	2.84E-06	transmembrane protein 16h	gi|403368590|gb|EJY84134.1|Anoctamin domain containing protein [Oxytricha trifallax]	AT1G73020.2		 unknown protein; FUNCTIONS IN: molecular_function unknown; INVOLVED IN: biological_process unknown; LOCATED IN: cellular_component unknown; EXPRESSED IN: 22 plant structures; EXPRESSED DURING: 13 growth stages; CONTAINS InterPro DOMAIN/s: Protein of unknown function DUF590 (InterPro:IPR007632). 
Ctaxi_contig_40373|comp35498_c1_seq1	-1.492352993	7.395124863	6.78E-12	2.42E-10	NA	NA	NA	NA	NA
Ctaxi_contig_14975|comp32473_c1_seq1	-1.49166569	6.090438657	8.35E-12	2.95E-10	NA	NA	NA	NA	NA
Ctaxi_contig_54835|comp36432_c3_seq1	-1.4915848	6.010740039	5.11E-05	0.000418262	melanotransferrin	gi|552809764|ref|XP_005843025.1|hypothetical protein CHLNCDRAFT_59390 [Chlorella variabilis] >gi|307102653|gb|EFN50923.1| hypothetical protein CHLNCDRAFT_59390 [Chlorella variabilis]	NA	NA	NA
Ctaxi_contig_64472|comp36964_c2_seq1	-1.491384834	2.317840471	4.25E-05	0.000356858	NA	NA	NA	NA	NA
Ctaxi_contig_68188|comp37119_c0_seq3	-1.49120198	1.379418402	0.002970275	0.012944429	NA	NA	NA	NA	NA
Ctaxi_contig_24364|comp33920_c3_seq1	-1.490599635	2.85128244	3.72E-06	4.24E-05	transmembrane protease serine 11g-like	gi|218855460|gb|ACL12061.1|fibrinolytic protease [Perinereis aibuhitensis]	NA	NA	NA
Ctaxi_contig_31159|comp34660_c1_seq9	-1.49029157	5.532809341	3.87E-06	4.39E-05	NA	NA	NA	NA	NA
Ctaxi_contig_50066|comp36151_c1_seq1	-1.490271326	1.842346144	0.001005851	0.005299245	NA	NA	NA	NA	NA
Ctaxi_contig_32982|comp34835_c3_seq1	-1.489827276	2.790239379	6.47E-05	0.00051316	o-methyltransferase	gi|308803186|ref|XP_003078906.1|putative O-methyltransferase (ISS) [Ostreococcus tauri] >gi|116057359|emb|CAL51786.1| putative O-methyltransferase (ISS) [Ostreococcus tauri]	AT3G62000.1		 S-adenosyl-L-methionine-dependent methyltransferases superfamily protein 
Ctaxi_contig_33356|comp34864_c7_seq1	-1.488522321	4.474457574	1.97E-05	0.000182363	abnormal spindle-like microcephaly-associated protein homolog	"gi|556998867|ref|XP_006002557.1|PREDICTED: abnormal spindle-like microcephaly-associated protein homolog, partial [Latimeria chalumnae]"	AT1G50360.1	"VIIIA,ATVIIIA"	 P-loop containing nucleoside triphosphate hydrolases superfamily protein 
Ctaxi_contig_9332|comp31052_c1_seq5	-1.487911934	0.934945231	0.006865703	0.025599156	NA	NA	NA	NA	NA
Ctaxi_contig_60138|comp36741_c4_seq4	-1.487534281	2.690844738	1.69E-06	2.11E-05	NA	NA	NA	NA	NA
Ctaxi_contig_9113|comp30969_c1_seq1	-1.487517345	1.949531433	0.004172219	0.01708392	high affinity nitrate transporter	gi|147836989|emb|CAN77058.1|hypothetical protein VITISV_002248 [Vitis vinifera]	AT5G60770.1	"ATNRT2.4,NRT2.4"	 nitrate transporter 2.4 
Ctaxi_contig_40542|comp35512_c3_seq1	-1.487368901	3.408944282	3.00E-07	4.51E-06	sec7-domain-containing partial	"gi|545353473|ref|XP_005642573.1|Sec7-domain-containing protein, partial [Coccomyxa subellipsoidea C-169] >gi|384244528|gb|EIE18029.1| Sec7-domain-containing protein, partial [Coccomyxa subellipsoidea C-169]"	NA	NA	NA
Ctaxi_contig_70230|comp37198_c9_seq1	-1.487132418	6.242809347	4.59E-10	1.21E-08	trna modification gtpase	gi|302842518|ref|XP_002952802.1|hypothetical protein VOLCADRAFT_82002 [Volvox carteri f. nagariensis] >gi|300261842|gb|EFJ46052.1| hypothetical protein VOLCADRAFT_82002 [Volvox carteri f. nagariensis]	AT1G78010.1		" tRNA modification GTPase, putative "
Ctaxi_contig_51489|comp36241_c4_seq2	-1.487126498	5.665394365	2.78E-08	5.19E-07	NA	NA	NA	NA	NA
Ctaxi_contig_61888|comp36832_c4_seq7	-1.486650248	4.863454367	2.17E-05	0.000198395	NA	NA	NA	NA	NA
Ctaxi_contig_52426|comp36290_c3_seq5	-1.486510353	5.123408046	0.000309553	0.001978394	low quality protein: titin-like	gi|302852285|ref|XP_002957663.1|hypothetical protein VOLCADRAFT_119739 [Volvox carteri f. nagariensis] >gi|300256957|gb|EFJ41212.1| hypothetical protein VOLCADRAFT_119739 [Volvox carteri f. nagariensis]	NA	NA	NA
Ctaxi_contig_49789|comp36129_c0_seq7	-1.486099835	3.839399878	7.50E-08	1.28E-06	NA	NA	NA	NA	NA
Ctaxi_contig_67138|comp37080_c3_seq1	-1.486031429	8.173156473	1.87E-05	0.000174991	protein kinase	gi|545361567|ref|XP_005646077.1|hypothetical protein COCSUDRAFT_56748 [Coccomyxa subellipsoidea C-169] >gi|384248048|gb|EIE21533.1| hypothetical protein COCSUDRAFT_56748 [Coccomyxa subellipsoidea C-169]	AT4G27800.1	"TAP38,PPH1"	 thylakoid-associated phosphatase 38 
Ctaxi_contig_19001|comp33145_c0_seq1	-1.485669004	1.403714632	0.001257752	0.006387545	NA	NA	NA	NA	NA
Ctaxi_contig_9761|comp31202_c0_seq1	-1.483782522	4.477264008	2.27E-07	3.49E-06	protein	gi|302838815|ref|XP_002950965.1|hypothetical protein VOLCADRAFT_60971 [Volvox carteri f. nagariensis] >gi|300263660|gb|EFJ47859.1| hypothetical protein VOLCADRAFT_60971 [Volvox carteri f. nagariensis]	AT1G20270.1		 2-oxoglutarate (2OG) and Fe(II)-dependent oxygenase superfamily protein 
Ctaxi_contig_33204|comp34854_c1_seq5	-1.483360133	4.722574494	1.15E-05	0.000113941	heat shock protein 90	gi|302799294|ref|XP_002981406.1|hypothetical protein SELMODRAFT_271484 [Selaginella moellendorffii] >gi|300150946|gb|EFJ17594.1| hypothetical protein SELMODRAFT_271484 [Selaginella moellendorffii]	AT5G56030.1	"HSP81-2,ERD8,HSP90.2,AtHsp90.2"	 heat shock protein 81-2 
Ctaxi_contig_44938|comp35794_c3_seq2	-1.482292492	0.936224666	0.009606095	0.033626187	atp-dependent rna helicase dhx8	"gi|71033041|ref|XP_766162.1|RNA helicase [Theileria parva strain Muguga] >gi|68353119|gb|EAN33879.1| RNA helicase, putative [Theileria parva]"	AT3G26560.1		" ATP-dependent RNA helicase, putative "
Ctaxi_contig_10604|comp31448_c1_seq1	-1.481989319	7.352993467	7.23E-12	2.58E-10	NA	NA	NA	NA	NA
Ctaxi_contig_59556|comp36705_c1_seq1	-1.48168408	5.307887286	3.46E-06	3.98E-05	ankyrin repeat protein	gi|229582572|ref|YP_002840971.1|ankyrin [Sulfolobus islandicus Y.N.15.51] >gi|502134864|ref|WP_012717676.1| ankyrin [Sulfolobus islandicus] >gi|228013288|gb|ACP49049.1| Ankyrin [Sulfolobus islandicus Y.N.15.51]	AT2G14255.1		 Ankyrin repeat family protein with DHHC zinc finger domain 
Ctaxi_contig_33332|comp34863_c0_seq4	-1.481494577	1.754488193	0.001078593	0.005611669	NA	NA	NA	NA	NA
Ctaxi_contig_69908|comp37184_c7_seq1	-1.481135568	4.922247655	5.05E-11	1.55E-09	NA	NA	NA	NA	NA
Ctaxi_contig_59195|comp36690_c1_seq1	-1.481043262	2.590742315	0.004455164	0.018002716	NA	NA	NA	NA	NA
Ctaxi_contig_57540|comp36602_c1_seq1	-1.480981191	4.536395695	4.60E-06	5.11E-05	serine threonine-protein phosphatase 6 regulatory ankyrin repeat subunit c- partial	gi|189502738|ref|YP_001958455.1|hypothetical protein Aasi_1435 [Candidatus Amoebophilus asiaticus 5a2] >gi|501450016|ref|WP_012473465.1| hypothetical protein [Candidatus Amoebophilus asiaticus] >gi|189498179|gb|ACE06726.1| hypothetical protein Aasi_1435 [Candidatus Amoebophilus asiaticus 5a2]	AT5G14230.1		" CONTAINS InterPro DOMAIN/s: Ankyrin repeat-containing domain (InterPro:IPR020683), Ankyrin repeat (InterPro:IPR002110); BEST Arabidopsis thaliana protein match is: XB3 ortholog 2 in Arabidopsis thaliana (TAIR:AT5G57740.1); Has 66374 Blast hits to 25358 proteins in 1201 species: Archae - 121; Bacteria - 8133; Metazoa - 29530; Fungi - 5885; Plants - 3349; Viruses - 785; Other Eukaryotes - 18571 (source: NCBI BLink). "
Ctaxi_contig_20397|comp33369_c1_seq2	-1.480849539	3.198655209	3.43E-07	5.06E-06	NA	NA	NA	NA	NA
Ctaxi_contig_69733|comp37178_c0_seq2	-1.480624979	5.000053034	0.000148037	0.001049541	protein phosphatase	gi|159476516|ref|XP_001696357.1|serine/threonine protein phosphatase [Chlamydomonas reinhardtii] >gi|158282582|gb|EDP08334.1| serine/threonine protein phosphatase [Chlamydomonas reinhardtii]	AT5G66720.2		 Protein phosphatase 2C family protein 
Ctaxi_contig_46808|comp35927_c0_seq1	-1.4797336	3.819447323	2.33E-07	3.58E-06	NA	NA	NA	NA	NA
Ctaxi_contig_35240|comp35037_c0_seq4	-1.479486334	5.476866528	1.32E-08	2.64E-07	f-box lrr-repeat protein 16	"gi|242004626|ref|XP_002423181.1|F-box/LRR-repeat protein, putative [Pediculus humanus corporis] >gi|212506146|gb|EEB10443.1| F-box/LRR-repeat protein, putative [Pediculus humanus corporis]"	NA	NA	NA
Ctaxi_contig_60159|comp36742_c1_seq1	-1.478660236	1.094875177	0.001954153	0.009195148	trypsin-like serine and cysteine	"gi|550245764|ref|WP_022595782.1|putative Peptidase, trypsin-like serine and cysteine [Vibrio nigripulchritudo] >gi|548968153|emb|CCN32949.1| putative Peptidase, trypsin-like serine and cysteine [Vibrio nigripulchritudo AM115] >gi|548978286|emb|CCN64293.1| putative Peptidase, trypsin-like serine and cysteine [Vibrio nigripulchritudo Pon4] >gi|548993772|emb|CCN44093.1| putative Peptidase, trypsin-like serine and cysteine [Vibrio nigripulchritudo FTn2] >gi|549020821|emb|CCN76051.1| putative Peptidase, trypsin-like serine and cysteine [Vibrio nigripulchritudo SO65]"	NA	NA	NA
Ctaxi_contig_58373|comp36649_c0_seq8	-1.478632197	3.26912175	0.001383177	0.006907308	NA	NA	NA	NA	NA
Ctaxi_contig_68093|comp37115_c0_seq6	-1.477751308	2.502176981	7.56E-05	0.000585613	NA	NA	NA	NA	NA
Ctaxi_contig_31246|comp34668_c0_seq1	-1.477273883	2.817696005	0.001386354	0.006917042	NA	NA	NA	NA	NA
Ctaxi_contig_23004|comp33742_c2_seq1	-1.476916323	3.997143093	2.02E-05	0.000186512	NA	NA	NA	NA	NA
Ctaxi_contig_53692|comp36360_c0_seq2	-1.475967912	2.484689001	0.004344643	0.01763831	NA	NA	NA	NA	NA
Ctaxi_contig_69625|comp37174_c1_seq13	-1.475690159	5.599204252	1.99E-05	0.000183849	kinesin motor protein	gi|403344906|gb|EJY71807.1|hypothetical protein OXYTRI_07201 [Oxytricha trifallax]	AT3G17360.1	POK1	 phragmoplast orienting kinesin 1 
Ctaxi_contig_68978|comp37150_c3_seq1	-1.474895853	2.175931673	9.77E-05	0.000730996	adhesin-like protein	gi|383763046|ref|YP_005442028.1|hypothetical protein CLDAP_20910 [Caldilinea aerophila DSM 14535 = NBRC 104270] >gi|504246264|ref|WP_014433366.1| hypothetical protein [Caldilinea aerophila] >gi|381383314|dbj|BAM00131.1| hypothetical protein CLDAP_20910 [Caldilinea aerophila DSM 14535 = NBRC 104270]	NA	NA	NA
Ctaxi_contig_57091|comp36573_c3_seq1	-1.473259255	6.959740823	2.60E-08	4.89E-07	NA	NA	NA	NA	NA
Ctaxi_contig_70738|comp37221_c4_seq7	-1.473150535	3.346980257	0.000162402	0.001138261	ubiquitin carboxyl-terminal hydrolase family protein	gi|296089314|emb|CBI39086.3|unnamed protein product [Vitis vinifera]	AT3G11910.1	UBP13	 ubiquitin-specific protease 13 
Ctaxi_contig_25290|comp34034_c3_seq3	-1.472993148	2.663754471	4.60E-05	0.000382277	NA	NA	NA	NA	NA
Ctaxi_contig_43088|comp35684_c1_seq1	-1.471990269	6.422879854	0.000163944	0.001146829	NA	NA	NA	NA	NA
Ctaxi_contig_33605|comp34883_c3_seq3	-1.471629847	1.527102979	0.001773276	0.008489333	NA	NA	NA	NA	NA
Ctaxi_contig_47472|comp35974_c2_seq4	-1.471226467	3.540445005	4.44E-08	7.95E-07	NA	NA	NA	NA	NA
Ctaxi_contig_67078|comp37077_c0_seq1	-1.470880049	2.96477555	4.39E-05	0.000366917	set domain protein	gi|545360210|ref|XP_005645502.1|hypothetical protein COCSUDRAFT_57497 [Coccomyxa subellipsoidea C-169] >gi|384247471|gb|EIE20958.1| hypothetical protein COCSUDRAFT_57497 [Coccomyxa subellipsoidea C-169]	AT4G15180.1	"SDG2,ATXR3"	 SET domain protein 2 
Ctaxi_contig_52235|comp36277_c3_seq4	-1.470221282	1.091862328	0.012285926	0.040958739	NA	NA	NA	NA	NA
Ctaxi_contig_30616|comp34608_c2_seq2	-1.469306716	8.15036641	3.80E-11	1.20E-09	NA	NA	NA	NA	NA
Ctaxi_contig_55081|comp36444_c6_seq1	-1.468995789	4.891108547	6.71E-11	2.03E-09	NA	NA	NA	NA	NA
Ctaxi_contig_68966|comp37149_c8_seq4	-1.468779913	4.100464782	7.99E-05	0.00061438	NA	NA	NA	NA	NA
Ctaxi_contig_29610|comp34503_c0_seq3	-1.467989465	1.58842055	0.003838835	0.015966268	u-box domain-containing protein 43-like	gi|359489751|ref|XP_002264635.2|PREDICTED: U-box domain-containing protein 43-like [Vitis vinifera]	AT5G01830.1		 ARM repeat superfamily protein 
Ctaxi_contig_69248|comp37161_c1_seq5	-1.467702169	4.548764108	3.44E-08	6.29E-07	serpin peptidase clade b member like 1	"gi|565316386|gb|ETE68059.1|Leukocyte elastase inhibitor, partial [Ophiophagus hannah]"	AT2G26390.1		 Serine protease inhibitor (SERPIN) family protein 
Ctaxi_contig_51479|comp36241_c0_seq5	-1.467643959	4.357597646	7.03E-06	7.40E-05	serine threonine-protein kinase nek2	gi|302855122|ref|XP_002959061.1|hypothetical protein VOLCADRAFT_70287 [Volvox carteri f. nagariensis] >gi|300255588|gb|EFJ39884.1| hypothetical protein VOLCADRAFT_70287 [Volvox carteri f. nagariensis]	AT3G04810.2	"ATNEK2,NEK2"	 NIMA-related kinase 2 
Ctaxi_contig_32702|comp34807_c0_seq2	-1.46671935	4.560276053	3.62E-08	6.57E-07	NA	NA	NA	NA	NA
Ctaxi_contig_57089|comp36573_c1_seq1	-1.466468148	6.115000558	9.94E-07	1.31E-05	NA	NA	NA	NA	NA
Ctaxi_contig_45981|comp35867_c3_seq1	-1.466382727	5.407971157	1.97E-11	6.56E-10	NA	NA	NA	NA	NA
Ctaxi_contig_65988|comp37032_c10_seq2	-1.465832654	4.512508338	8.14E-06	8.41E-05	NA	NA	NA	NA	NA
Ctaxi_contig_35890|comp35098_c2_seq2	-1.465698119	5.880684955	1.27E-06	1.64E-05	NA	NA	NA	NA	NA
Ctaxi_contig_68962|comp37149_c7_seq1	-1.46537633	4.336307277	0.000243891	0.001609034	NA	NA	NA	NA	NA
Ctaxi_contig_18986|comp33142_c0_seq3	-1.465343976	3.463516468	6.36E-05	0.000505785	NA	NA	NA	NA	NA
Ctaxi_contig_65046|comp36996_c3_seq3	-1.464978545	2.551522497	0.003139302	0.013520747	kinase-like protein	gi|302854347|ref|XP_002958682.1|hypothetical protein VOLCADRAFT_99977 [Volvox carteri f. nagariensis] >gi|300255963|gb|EFJ40242.1| hypothetical protein VOLCADRAFT_99977 [Volvox carteri f. nagariensis]	AT1G14000.1	VIK	 VH1-interacting kinase 
Ctaxi_contig_70471|comp37210_c3_seq1	-1.464550377	4.312194067	0.000141599	0.001010255	NA	NA	NA	NA	NA
Ctaxi_contig_40287|comp35488_c0_seq1	-1.464521181	6.186887345	3.22E-10	8.70E-09	NA	NA	NA	NA	NA
Ctaxi_contig_8499|comp30720_c0_seq1	-1.463639958	3.077434191	1.90E-05	0.000177002	NA	NA	NA	NA	NA
Ctaxi_contig_71758|comp37262_c2_seq1	-1.463595002	6.974689858	9.70E-08	1.62E-06	endoribonuclease protein kinase	gi|302853185|ref|XP_002958109.1|hypothetical protein VOLCADRAFT_107956 [Volvox carteri f. nagariensis] >gi|300256577|gb|EFJ40840.1| hypothetical protein VOLCADRAFT_107956 [Volvox carteri f. nagariensis]	AT2G17520.1	"IRE1A,ATIRE1-2,IRE1-2"	 Endoribonuclease/protein kinase IRE1-like 
Ctaxi_contig_65984|comp37032_c8_seq1	-1.463384532	4.969754956	0.000347674	0.002181787	NA	NA	NA	NA	NA
Ctaxi_contig_30284|comp34568_c0_seq9	-1.463327468	2.344852713	0.003087133	0.01334194	NA	NA	NA	NA	NA
Ctaxi_contig_23491|comp33804_c2_seq1	-1.461402784	2.438451891	0.001067368	0.005561828	myosin heavy class xi	gi|552842037|ref|XP_005850466.1|hypothetical protein CHLNCDRAFT_34523 [Chlorella variabilis] >gi|307110127|gb|EFN58364.1| hypothetical protein CHLNCDRAFT_34523 [Chlorella variabilis]	AT2G31900.1	"XIF,ATXIF,ATMYO5"	 myosin-like protein XIF 
Ctaxi_contig_45839|comp35857_c1_seq25	-1.460733744	1.052166719	0.005677008	0.021951185	structural maintenance of chromosomes protein 3	gi|555936402|emb|CDJ13523.1|structural maintenance of chromosomes protein 3 [Hymenolepis microstoma]	NA	NA	NA
Ctaxi_contig_17439|comp32904_c0_seq1	-1.460483908	3.40900664	1.93E-05	0.000179694	NA	NA	NA	NA	NA
Ctaxi_contig_53143|comp36336_c6_seq3	-1.460421509	1.777839368	0.002204742	0.010151121	phospholipase a-2-activating	gi|552828108|ref|XP_005847396.1|hypothetical protein CHLNCDRAFT_134243 [Chlorella variabilis] >gi|307107050|gb|EFN55294.1| hypothetical protein CHLNCDRAFT_134243 [Chlorella variabilis]	AT3G18860.2		 transducin family protein / WD-40 repeat family protein 
Ctaxi_contig_8892|comp30883_c2_seq1	-1.460353817	3.587903355	2.20E-05	0.000200549	NA	NA	NA	NA	NA
Ctaxi_contig_49199|comp36090_c2_seq1	-1.460326285	3.012525519	2.68E-06	3.18E-05	cgmp-dependent protein kinase	gi|159487245|ref|XP_001701644.1|cGMP-dependent protein kinase [Chlamydomonas reinhardtii] >gi|50660932|gb|AAT81143.1| cGMP-dependent protein kinase [Chlamydomonas reinhardtii] >gi|158280863|gb|EDP06619.1| cGMP-dependent protein kinase [Chlamydomonas reinhardtii]	AT2G20050.2		 protein serine/threonine phosphatases;protein kinases;catalytics;cAMP-dependent protein kinase regulators;ATP binding;protein serine/threonine phosphatases 
Ctaxi_contig_63029|comp36891_c9_seq2	-1.459411081	1.472436682	0.004229153	0.017267358	NA	NA	NA	NA	NA
Ctaxi_contig_8640|comp30780_c0_seq6	-1.459235909	3.902918816	5.87E-05	0.000472232	NA	NA	NA	NA	NA
Ctaxi_contig_7854|comp30404_c0_seq1	-1.459059974	2.853564717	0.000225919	0.001508419	NA	NA	NA	NA	NA
Ctaxi_contig_61885|comp36832_c4_seq4	-1.459006276	5.958179085	2.38E-05	0.000214801	importin alpha isoform 6	gi|323454977|gb|EGB10846.1|hypothetical protein AURANDRAFT_62371 [Aureococcus anophagefferens]	AT1G02690.2	IMPA-6	 importin alpha isoform 6 
Ctaxi_contig_69250|comp37161_c1_seq7	-1.458948287	1.638354875	0.000848577	0.004590105	NA	NA	NA	NA	NA
Ctaxi_contig_33400|comp34868_c3_seq6	-1.458606098	1.381079405	0.007785725	0.028342051	u2 snrnp-associated surp motif-containing	gi|545365470|ref|XP_005647702.1|hypothetical protein COCSUDRAFT_42089 [Coccomyxa subellipsoidea C-169] >gi|384249677|gb|EIE23158.1| hypothetical protein COCSUDRAFT_42089 [Coccomyxa subellipsoidea C-169]	AT5G25060.1		 RNA recognition motif (RRM)-containing protein 
Ctaxi_contig_54766|comp36428_c2_seq1	-1.4580019	6.461947551	4.86E-11	1.50E-09	NA	NA	NA	NA	NA
Ctaxi_contig_52309|comp36281_c3_seq27	-1.457616564	6.335585919	5.74E-06	6.21E-05	NA	NA	NA	NA	NA
Ctaxi_contig_30756|comp34622_c2_seq1	-1.457605387	1.628613392	0.004519642	0.01821104	NA	NA	NA	NA	NA
Ctaxi_contig_62040|comp36841_c4_seq1	-1.457351451	3.727410632	1.26E-07	2.05E-06	NA	NA	NA	NA	NA
Ctaxi_contig_8746|comp30824_c1_seq2	-1.45690648	1.970872317	0.0093708	0.032983109	NA	NA	NA	NA	NA
Ctaxi_contig_41651|comp35587_c0_seq28	-1.456496239	2.17602627	6.77E-05	0.000534558	NA	NA	NA	NA	NA
Ctaxi_contig_18028|comp33004_c0_seq1	-1.456312178	3.919721779	2.25E-06	2.73E-05	NA	NA	NA	NA	NA
Ctaxi_contig_61453|comp36808_c1_seq5	-1.455887722	3.044766013	0.005268927	0.020663873	NA	NA	NA	NA	NA
Ctaxi_contig_35027|comp35017_c3_seq1	-1.455025858	2.566403717	1.26E-05	0.000123533	NA	NA	NA	NA	NA
Ctaxi_contig_54945|comp36439_c0_seq15	-1.454672444	2.672619383	0.000258202	0.001690586	NA	NA	NA	NA	NA
Ctaxi_contig_37992|comp35286_c1_seq1	-1.454526482	5.166438163	3.14E-07	4.69E-06	endoplasmic reticulum oxidoreductin 1	gi|545373041|ref|XP_005650924.1|endoplasmic reticulum oxidoreductin 1 [Coccomyxa subellipsoidea C-169] >gi|384252905|gb|EIE26380.1| endoplasmic reticulum oxidoreductin 1 [Coccomyxa subellipsoidea C-169]	AT2G38960.1	"AERO2,ERO2"	 endoplasmic reticulum oxidoreductins 2 
Ctaxi_contig_65973|comp37032_c0_seq1	-1.452995072	1.752808161	0.000726814	0.00405066	NA	NA	NA	NA	NA
Ctaxi_contig_70157|comp37195_c3_seq1	-1.452689269	2.904264781	1.75E-06	2.18E-05	NA	NA	NA	NA	NA
Ctaxi_contig_38618|comp35336_c0_seq4	-1.45200547	6.231100068	1.47E-06	1.86E-05	NA	NA	NA	NA	NA
Ctaxi_contig_70468|comp37210_c1_seq1	-1.451839137	3.072176134	3.66E-06	4.19E-05	hypothetical protein VOLCADRAFT_99981	gi|302854365|ref|XP_002958691.1|hypothetical protein VOLCADRAFT_99981 [Volvox carteri f. nagariensis] >gi|300255972|gb|EFJ40251.1| hypothetical protein VOLCADRAFT_99981 [Volvox carteri f. nagariensis]	NA	NA	NA
Ctaxi_contig_8501|comp30720_c0_seq3	-1.450885893	1.136990211	0.011707916	0.039404688	NA	NA	NA	NA	NA
Ctaxi_contig_66989|comp37073_c0_seq2	-1.450664321	1.966859545	0.00013258	0.000953953	NA	NA	NA	NA	NA
Ctaxi_contig_62667|comp36871_c2_seq3	-1.450468727	5.081175604	1.19E-09	2.92E-08	l-threonine 3- mitochondrial-like	gi|545363290|ref|XP_005646783.1|NAD(P)-binding protein [Coccomyxa subellipsoidea C-169] >gi|384248756|gb|EIE22239.1| NAD(P)-binding protein [Coccomyxa subellipsoidea C-169]	AT3G23820.1	GAE6	 UDP-D-glucuronate 4-epimerase 6 
Ctaxi_contig_27726|comp34288_c1_seq1	-1.450382019	4.831148465	4.40E-10	1.16E-08	NA	NA	NA	NA	NA
Ctaxi_contig_43759|comp35734_c2_seq4	-1.450297031	4.923922619	6.69E-09	1.41E-07	sulfur stress regulator	gi|159487164|ref|XP_001701605.1|Snf1-like ser/thr protein kinase [Chlamydomonas reinhardtii] >gi|158271546|gb|EDO97363.1| Snf1-like ser/thr protein kinase [Chlamydomonas reinhardtii]	AT4G33950.1	"OST1,SNRK2-6,SRK2E,SNRK2.6,P44,ATOST1"	 Protein kinase superfamily protein 
Ctaxi_contig_40047|comp35466_c2_seq5	-1.449908516	4.165928163	2.64E-07	4.02E-06	NA	NA	NA	NA	NA
Ctaxi_contig_16534|comp32743_c0_seq4	-1.449503842	1.125260093	0.004199895	0.017170218	NA	NA	NA	NA	NA
Ctaxi_contig_43410|comp35712_c1_seq5	-1.449421859	3.789894336	6.93E-06	7.32E-05	NA	NA	NA	NA	NA
Ctaxi_contig_70477|comp37210_c6_seq2	-1.449370604	3.414240065	0.000111472	0.000819866	alpha-2-macroglobulin domain protein	gi|302854949|ref|XP_002958977.1|hypothetical protein VOLCADRAFT_108402 [Volvox carteri f. nagariensis] >gi|300255661|gb|EFJ39952.1| hypothetical protein VOLCADRAFT_108402 [Volvox carteri f. nagariensis]	NA	NA	NA
Ctaxi_contig_57958|comp36621_c5_seq8	-1.44862665	3.138884308	1.93E-05	0.000179932	NA	NA	NA	NA	NA
Ctaxi_contig_59152|comp36687_c0_seq4	-1.448504551	5.286904495	2.24E-09	5.21E-08	NA	NA	NA	NA	NA
Ctaxi_contig_57020|comp36569_c2_seq1	-1.448192971	2.284016834	0.000186553	0.001280205	NA	NA	NA	NA	NA
Ctaxi_contig_58366|comp36649_c0_seq1	-1.447811544	5.590751079	3.39E-09	7.58E-08	NA	NA	NA	NA	NA
Ctaxi_contig_70176|comp37195_c5_seq5	-1.447266772	2.978863607	4.25E-06	4.76E-05	NA	NA	NA	NA	NA
Ctaxi_contig_48530|comp36045_c3_seq2	-1.446558435	5.300602881	3.59E-05	0.000306965	eukaryotic translation initiation factor 4g-like	gi|557547730|gb|ESR58708.1|hypothetical protein CICLE_v10018460mg [Citrus clementina]	AT3G60240.2	"EIF4G,CUM2"	 eukaryotic translation initiation factor 4G 
Ctaxi_contig_68964|comp37149_c8_seq2	-1.446297426	4.440790765	1.93E-07	3.02E-06	protein	gi|298708801|emb|CBJ30761.1|expressed unknown protein [Ectocarpus siliculosus]	NA	NA	NA
Ctaxi_contig_69909|comp37184_c8_seq1	-1.446271976	6.505171519	1.30E-10	3.74E-09	NA	NA	NA	NA	NA
Ctaxi_contig_31674|comp34711_c3_seq4	-1.446226158	1.688328015	0.00691699	0.025756305	ankyrin repeat protein	"gi|123437955|ref|XP_001309767.1|ankyrin repeat protein [Trichomonas vaginalis G3] >gi|121891508|gb|EAX96837.1| ankyrin repeat protein, putative [Trichomonas vaginalis G3]"	AT2G03430.1		 Ankyrin repeat family protein 
Ctaxi_contig_15652|comp32590_c0_seq1	-1.446121154	4.357405328	4.98E-10	1.31E-08	NA	NA	NA	NA	NA
Ctaxi_contig_61887|comp36832_c4_seq6	-1.445558711	4.892770446	7.85E-06	8.15E-05	NA	NA	AT1G09270.3	IMPA-4	 importin alpha isoform 4 
Ctaxi_contig_55935|comp36502_c3_seq5	-1.445271814	4.268885278	1.66E-07	2.63E-06	NA	NA	NA	NA	NA
Ctaxi_contig_60668|comp36771_c4_seq1	-1.444654358	5.443241164	1.62E-10	4.60E-09	NA	NA	NA	NA	NA
Ctaxi_contig_40538|comp35512_c0_seq6	-1.444578931	2.007922834	0.002140029	0.009915264	arf guanine-nucleotide exchange factor gnl2-like	gi|159484236|ref|XP_001700166.1|EMB30/GNOM-like protein [Chlamydomonas reinhardtii] >gi|158272662|gb|EDO98460.1| EMB30/GNOM-like protein [Chlamydomonas reinhardtii]	AT5G19610.1	GNL2	 GNOM-like 2 
Ctaxi_contig_41521|comp35580_c2_seq4	-1.444497495	4.419904758	1.76E-08	3.45E-07	NA	NA	NA	NA	NA
Ctaxi_contig_40375|comp35498_c2_seq1	-1.444369494	1.948774086	0.001042234	0.005454389	NA	NA	NA	NA	NA
Ctaxi_contig_15804|comp32619_c2_seq2	-1.443988826	1.605897265	0.006485471	0.024486509	NA	NA	NA	NA	NA
Ctaxi_contig_31151|comp34660_c1_seq1	-1.443730996	4.912878258	0.007916641	0.028750532	NA	NA	NA	NA	NA
Ctaxi_contig_64937|comp36991_c1_seq1	-1.443429953	7.663271458	2.40E-10	6.64E-09	peroxidase	"gi|449683172|ref|XP_002164795.2|PREDICTED: uncharacterized protein LOC100214132, partial [Hydra vulgaris]"	AT1G73680.1	ALPHADOX2	 alpha dioxygenase 
Ctaxi_contig_68119|comp37116_c0_seq1	-1.443371182	1.814519037	0.001016952	0.005346987	protein chloroplastic-like	gi|475572719|gb|EMT16574.1|Putative esterase ytxM [Aegilops tauschii]	AT1G68890.1		 magnesium ion binding;thiamin pyrophosphate binding;hydro-lyases;catalytics;2-succinyl-5-enolpyruvyl-6-hydroxy-3-cyclohexene-1-carboxylic-acid synthases 
Ctaxi_contig_62035|comp36841_c2_seq9	-1.44321194	2.023453786	0.00097665	0.005171994	NA	NA	NA	NA	NA
Ctaxi_contig_53221|comp36339_c0_seq8	-1.442913985	3.648862333	0.003673737	0.015370336	nucleoporin-domain-containing protein	gi|545357143|ref|XP_005644238.1|nucleoporin-domain-containing protein [Coccomyxa subellipsoidea C-169] >gi|384246203|gb|EIE19694.1| nucleoporin-domain-containing protein [Coccomyxa subellipsoidea C-169]	AT2G23470.1	RUS4	" Protein of unknown function, DUF647 "
Ctaxi_contig_35889|comp35098_c2_seq1	-1.44256058	6.351588289	3.44E-09	7.68E-08	NA	NA	NA	NA	NA
Ctaxi_contig_61532|comp36812_c3_seq7	-1.44253472	1.149594901	0.006104696	0.023272643	NA	NA	NA	NA	NA
Ctaxi_contig_64177|comp36958_c0_seq8	-1.442299063	1.018911274	0.013720531	0.044766127	NA	NA	NA	NA	NA
Ctaxi_contig_41858|comp35599_c1_seq1	-1.442096256	2.416025195	0.001062678	0.005541947	ankyrin repeat protein	gi|189502738|ref|YP_001958455.1|hypothetical protein Aasi_1435 [Candidatus Amoebophilus asiaticus 5a2] >gi|501450016|ref|WP_012473465.1| hypothetical protein [Candidatus Amoebophilus asiaticus] >gi|189498179|gb|ACE06726.1| hypothetical protein Aasi_1435 [Candidatus Amoebophilus asiaticus 5a2]	AT5G13530.2	KEG	 protein kinases;ubiquitin-protein ligases 
Ctaxi_contig_64605|comp36973_c0_seq2	-1.44191242	6.270791934	1.61E-05	0.000153338	alkaline phosphatase	gi|296274617|ref|YP_003657248.1|hypothetical protein [Arcobacter nitrofigilis DSM 7299] >gi|502901909|ref|WP_013136885.1| alkaline phosphatase [Arcobacter nitrofigilis] >gi|296098791|gb|ADG94741.1| protein of unknown function DUF839 [Arcobacter nitrofigilis DSM 7299]	NA	NA	NA
Ctaxi_contig_59593|comp36707_c1_seq1	-1.441589342	2.380101916	0.002411996	0.010945905	NA	NA	NA	NA	NA
Ctaxi_contig_46810|comp35927_c1_seq1	-1.441331004	5.528856424	5.50E-10	1.43E-08	NA	NA	NA	NA	NA
Ctaxi_contig_51115|comp36218_c1_seq1	-1.440570171	5.33339341	1.27E-10	3.67E-09	NA	NA	NA	NA	NA
Ctaxi_contig_47843|comp36000_c0_seq1	-1.440366573	5.680477825	6.32E-09	1.34E-07	NA	NA	NA	NA	NA
Ctaxi_contig_59658|comp36711_c8_seq2	-1.439254537	3.25199461	1.43E-05	0.000138768	NA	NA	NA	NA	NA
Ctaxi_contig_45735|comp35849_c2_seq5	-1.439230232	2.160110069	0.000276563	0.001793284	rna-binding motif x-linked 2-like	gi|393236038|gb|EJD43589.1|hypothetical protein AURDEDRAFT_185479 [Auricularia delicata TFB-10046 SS5]	AT3G47120.1		 RNA recognition motif (RRM)-containing protein 
Ctaxi_contig_52760|comp36312_c7_seq1	-1.438411004	4.058727975	3.31E-07	4.91E-06	NA	NA	NA	NA	NA
Ctaxi_contig_23594|comp33816_c1_seq2	-1.43766094	4.956095033	4.90E-08	8.72E-07	NA	NA	NA	NA	NA
Ctaxi_contig_64289|comp36961_c1_seq1	-1.437618959	1.763503094	0.001658304	0.008028254	NA	NA	NA	NA	NA
Ctaxi_contig_51243|comp36228_c6_seq1	-1.437609438	6.458822962	2.15E-05	0.000196985	NA	NA	NA	NA	NA
Ctaxi_contig_58153|comp36635_c0_seq1	-1.436948735	3.675583063	6.48E-08	1.13E-06	t-complex delta subunit	"gi|545355778|ref|XP_005643664.1|T-complex protein, delta subunit [Coccomyxa subellipsoidea C-169] >gi|384245627|gb|EIE19120.1| T-complex protein, delta subunit [Coccomyxa subellipsoidea C-169]"	AT3G18190.1		 TCP-1/cpn60 chaperonin family protein 
Ctaxi_contig_68763|comp37138_c7_seq4	-1.435671399	2.942940465	9.45E-05	0.000710197	hypothetical protein COCSUDRAFT_67530	gi|545358332|ref|XP_005644745.1|hypothetical protein COCSUDRAFT_67530 [Coccomyxa subellipsoidea C-169] >gi|384246712|gb|EIE20201.1| hypothetical protein COCSUDRAFT_67530 [Coccomyxa subellipsoidea C-169]	NA	NA	NA
Ctaxi_contig_22164|comp33628_c2_seq6	-1.435367507	2.525078067	0.000454072	0.002727983	NA	NA	NA	NA	NA
Ctaxi_contig_33335|comp34864_c2_seq1	-1.435219104	4.40933454	0.000215265	0.001449008	NA	NA	NA	NA	NA
Ctaxi_contig_65993|comp37032_c14_seq2	-1.434649988	4.814480578	6.63E-05	0.000524527	NA	NA	NA	NA	NA
Ctaxi_contig_62642|comp36869_c5_seq3	-1.433592338	3.994618965	1.51E-05	0.000145801	vwfa domain-containing protein	gi|497064142|ref|WP_009453738.1|hypothetical protein [Fischerella] >gi|353549820|gb|EHC19259.1| hypothetical protein FJSC11DRAFT_0076 [Fischerella sp. JSC-11]	NA	NA	NA
Ctaxi_contig_36205|comp35127_c0_seq4	-1.433385293	6.558601055	3.31E-09	7.42E-08	hypothetical protein VOLCADRAFT_105298	gi|302840682|ref|XP_002951893.1|hypothetical protein VOLCADRAFT_105298 [Volvox carteri f. nagariensis] >gi|300262794|gb|EFJ46998.1| hypothetical protein VOLCADRAFT_105298 [Volvox carteri f. nagariensis]	NA	NA	NA
Ctaxi_contig_67469|comp37090_c0_seq101	-1.43324755	8.559375864	4.88E-07	6.95E-06	major facilitator superfamily	"gi|308808438|ref|XP_003081529.1|Ntr2, nitrate high-affinity transporter (IC) [Ostreococcus tauri] >gi|116059995|emb|CAL56054.1| Ntr2, nitrate high-affinity transporter (IC) [Ostreococcus tauri]"	AT1G12940.1	"ATNRT2.5,NRT2.5"	 nitrate transporter2.5 
Ctaxi_contig_16251|comp32691_c0_seq1	-1.431347642	3.423851384	3.44E-08	6.29E-07	sulfur stress regulator	gi|545354055|ref|XP_005642862.1|kinase-like protein [Coccomyxa subellipsoidea C-169] >gi|384244821|gb|EIE18318.1| kinase-like protein [Coccomyxa subellipsoidea C-169]	AT4G24400.2	"CIPK8,PKS11"	 CBL-interacting protein kinase 8 
Ctaxi_contig_41312|comp35567_c2_seq1	-1.429867996	0.795613528	0.013806409	0.045002904	protein	gi|303281860|ref|XP_003060222.1|predicted protein [Micromonas pusilla CCMP1545] >gi|226458877|gb|EEH56174.1| predicted protein [Micromonas pusilla CCMP1545]	AT1G10560.1	"PUB18,ATPUB18"	 plant U-box 18 
Ctaxi_contig_67474|comp37090_c0_seq106	-1.429763133	5.26244511	4.20E-08	7.53E-07	high affinity nitrate transporter	"gi|255565397|ref|XP_002523689.1|nitrate transporter, putative [Ricinus communis] >gi|223536993|gb|EEF38629.1| nitrate transporter, putative [Ricinus communis]"	AT5G60780.1	"ATNRT2.3,NRT2.3"	 nitrate transporter 2.3 
Ctaxi_contig_62638|comp36869_c4_seq1	-1.429612137	3.704160101	2.93E-06	3.44E-05	NA	NA	NA	NA	NA
Ctaxi_contig_52285|comp36281_c3_seq3	-1.429303502	6.23819933	0.000134818	0.000967999	protein chup1	gi|462403180|gb|EMJ08737.1|hypothetical protein PRUPE_ppa015783mg [Prunus persica]	AT3G25690.3	CHUP1	 Hydroxyproline-rich glycoprotein family protein 
Ctaxi_contig_66595|comp37055_c7_seq2	-1.429284393	3.349615125	8.12E-05	0.000622855	NA	NA	NA	NA	NA
Ctaxi_contig_60663|comp36771_c2_seq2	-1.429227109	5.108875084	3.26E-09	7.32E-08	NA	NA	NA	NA	NA
Ctaxi_contig_50203|comp36159_c1_seq2	-1.429045017	2.711656443	8.19E-05	0.000627869	heat shock 70 kda protein 16-like	gi|565498388|ref|XP_006306833.1|hypothetical protein CARUB_v10008380mg [Capsella rubella] >gi|482575544|gb|EOA39731.1| hypothetical protein CARUB_v10008380mg [Capsella rubella]	AT1G11660.1		 heat shock protein 70 (Hsp 70) family protein 
Ctaxi_contig_36393|comp35144_c4_seq1	-1.428592473	1.998537366	0.000298143	0.001912843	NA	NA	NA	NA	NA
Ctaxi_contig_42598|comp35649_c2_seq3	-1.42844242	2.40277992	0.000464593	0.00277492	NA	NA	NA	NA	NA
Ctaxi_contig_61049|comp36790_c5_seq1	-1.428123883	4.36848798	4.52E-07	6.49E-06	NA	NA	NA	NA	NA
Ctaxi_contig_49208|comp36090_c5_seq1	-1.427956591	5.322938294	5.83E-08	1.02E-06	protein camp- gamma	gi|159487245|ref|XP_001701644.1|cGMP-dependent protein kinase [Chlamydomonas reinhardtii] >gi|50660932|gb|AAT81143.1| cGMP-dependent protein kinase [Chlamydomonas reinhardtii] >gi|158280863|gb|EDP06619.1| cGMP-dependent protein kinase [Chlamydomonas reinhardtii]	AT3G23310.1		" AGC (cAMP-dependent, cGMP-dependent and protein kinase C) kinase family protein "
Ctaxi_contig_39498|comp35417_c1_seq1	-1.427262317	5.646374609	7.08E-10	1.81E-08	dienelactone hydrolase	gi|374287691|ref|YP_005034776.1|putative dienelactone hydrolase family protein [Bacteriovorax marinus SJ] >gi|504009598|ref|WP_014243592.1| DeoR family transcriptional regulator [Bacteriovorax marinus] >gi|301166232|emb|CBW25807.1| putative dienelactone hydrolase family protein [Bacteriovorax marinus SJ]	NA	NA	NA
Ctaxi_contig_49110|comp36083_c1_seq3	-1.426397268	2.617371621	0.001605845	0.007816129	NA	NA	NA	NA	NA
Ctaxi_contig_25439|comp34047_c4_seq1	-1.426205571	5.705853154	2.83E-10	7.77E-09	NA	NA	NA	NA	NA
Ctaxi_contig_37878|comp35277_c1_seq2	-1.425726353	3.870914135	3.08E-08	5.70E-07	elongator complex protein 2-like	gi|545373864|ref|XP_005651255.1|WD40 repeat-like protein [Coccomyxa subellipsoidea C-169] >gi|384253236|gb|EIE26711.1| WD40 repeat-like protein [Coccomyxa subellipsoidea C-169]	AT1G49540.2	"ELP2,AtELP2"	 elongator protein 2 
Ctaxi_contig_61501|comp36810_c6_seq1	-1.425188058	4.393447178	2.16E-06	2.64E-05	puf protein	"gi|321258093|ref|XP_003193811.1|puf protein [Cryptococcus gattii WM276] >gi|317460281|gb|ADV22024.1| Puf protein, putative [Cryptococcus gattii WM276]"	AT4G12640.1		 RNA recognition motif (RRM)-containing protein 
Ctaxi_contig_49120|comp36083_c4_seq1	-1.425025741	2.805406337	5.67E-06	6.16E-05	NA	NA	AT1G54830.3	NF-YC3	" nuclear factor Y, subunit C3 "
Ctaxi_contig_20620|comp33402_c7_seq11	-1.424915753	1.822178032	0.006871842	0.025616397	thymidylate synthase	gi|302851068|ref|XP_002957059.1|hypothetical protein VOLCADRAFT_83934 [Volvox carteri f. nagariensis] >gi|300257615|gb|EFJ41861.1| hypothetical protein VOLCADRAFT_83934 [Volvox carteri f. nagariensis]	AT4G38090.3		 Ribosomal protein S5 domain 2-like superfamily protein 
Ctaxi_contig_65980|comp37032_c3_seq1	-1.424642682	3.017923345	6.63E-06	7.05E-05	NA	NA	NA	NA	NA
Ctaxi_contig_43904|comp35744_c2_seq1	-1.424356061	4.98557611	4.33E-10	1.15E-08	upf0760 protein c2orf29-like	gi|168042426|ref|XP_001773689.1|predicted protein [Physcomitrella patens] >gi|162674945|gb|EDQ61446.1| predicted protein [Physcomitrella patens]	AT5G18420.2		 unknown protein; FUNCTIONS IN: molecular_function unknown; INVOLVED IN: biological_process unknown; LOCATED IN: cellular_component unknown; EXPRESSED IN: 25 plant structures; EXPRESSED DURING: 15 growth stages; CONTAINS InterPro DOMAIN/s: Protein of unknown function DUF2363 (InterPro:IPR019312); Has 233 Blast hits to 233 proteins in 86 species: Archae - 0; Bacteria - 0; Metazoa - 106; Fungi - 2; Plants - 59; Viruses - 0; Other Eukaryotes - 66 (source: NCBI BLink). 
Ctaxi_contig_43823|comp35737_c4_seq3	-1.42418768	4.158769857	0.000139973	0.001000765	concanavalin a-like lectin glucanase	gi|552816208|ref|XP_005844630.1|hypothetical protein CHLNCDRAFT_54474 [Chlorella variabilis] >gi|307104273|gb|EFN52528.1| hypothetical protein CHLNCDRAFT_54474 [Chlorella variabilis]	NA	NA	NA
Ctaxi_contig_57931|comp36619_c4_seq1	-1.424109004	6.238691141	1.28E-08	2.56E-07	NA	NA	NA	NA	NA
Ctaxi_contig_41830|comp35596_c0_seq17	-1.423822139	3.642503749	0.000185052	0.001271453	general transcription factor iih subunit 3-like	gi|545372820|ref|XP_005650835.1|transcription factor Tfb4 [Coccomyxa subellipsoidea C-169] >gi|384252816|gb|EIE26291.1| transcription factor Tfb4 [Coccomyxa subellipsoidea C-169]	AT1G18340.1		 basal transcription factor complex subunit-related 
Ctaxi_contig_39310|comp35401_c2_seq1	-1.423818265	3.22838395	0.000447965	0.002698452	polyphosphoinositide phosphatase-like	gi|502173677|ref|XP_004515385.1|PREDICTED: phosphoinositide phosphatase SAC1-like isoform X2 [Cicer arietinum]	AT1G22620.1	ATSAC1	 Phosphoinositide phosphatase family protein 
Ctaxi_contig_35238|comp35037_c0_seq2	-1.423689248	4.803632745	4.20E-10	1.11E-08	NA	NA	NA	NA	NA
Ctaxi_contig_45494|comp35831_c2_seq6	-1.423217686	3.997391122	0.000152713	0.001078369	NA	NA	NA	NA	NA
Ctaxi_contig_61489|comp36810_c2_seq1	-1.423101887	3.117587161	6.64E-06	7.05E-05	NA	NA	NA	NA	NA
Ctaxi_contig_55942|comp36502_c5_seq7	-1.422088298	3.923138867	1.33E-06	1.70E-05	NA	NA	NA	NA	NA
Ctaxi_contig_38064|comp35296_c0_seq1	-1.421608853	7.595565897	9.05E-12	3.17E-10	NA	NA	NA	NA	NA
Ctaxi_contig_70475|comp37210_c4_seq1	-1.420254101	5.741154887	4.84E-05	0.000399417	hypothetical protein VOLCADRAFT_99981	gi|302854365|ref|XP_002958691.1|hypothetical protein VOLCADRAFT_99981 [Volvox carteri f. nagariensis] >gi|300255972|gb|EFJ40251.1| hypothetical protein VOLCADRAFT_99981 [Volvox carteri f. nagariensis]	NA	NA	NA
Ctaxi_contig_52287|comp36281_c3_seq5	-1.419934601	6.555079353	4.19E-05	0.000352405	protein chup1	gi|462403180|gb|EMJ08737.1|hypothetical protein PRUPE_ppa015783mg [Prunus persica]	AT3G25690.3	CHUP1	 Hydroxyproline-rich glycoprotein family protein 
Ctaxi_contig_68955|comp37149_c2_seq1	-1.419816651	5.361717467	6.06E-07	8.41E-06	protein	gi|159463126|ref|XP_001689793.1|predicted protein [Chlamydomonas reinhardtii] >gi|158283781|gb|EDP09531.1| predicted protein [Chlamydomonas reinhardtii]	NA	NA	NA
Ctaxi_contig_35237|comp35037_c0_seq1	-1.419812269	6.924671608	2.58E-10	7.09E-09	hypothetical protein pc1025	gi|46446659|ref|YP_008024.1|hypothetical protein pc1025 [Candidatus Protochlamydia amoebophila UWE25] >gi|499488935|ref|WP_011175575.1| hypothetical protein [Candidatus Protochlamydia amoebophila] >gi|46400300|emb|CAF23749.1| conserved hypothetical protein [Candidatus Protochlamydia amoebophila UWE25]	AT3G58530.1		 RNI-like superfamily protein 
Ctaxi_contig_40484|comp35508_c0_seq2	-1.419344047	0.670026841	0.014017193	0.045540402	NA	NA	NA	NA	NA
Ctaxi_contig_49393|comp36105_c2_seq1	-1.419082556	4.372471452	0.000429067	0.002601788	NA	NA	NA	NA	NA
Ctaxi_contig_45982|comp35867_c5_seq1	-1.418933062	6.719609717	8.84E-12	3.11E-10	NA	NA	NA	NA	NA
Ctaxi_contig_32961|comp34832_c1_seq7	-1.418246556	3.175710691	7.85E-05	0.000605482	protein-tyrosine-phosphatase mkp1-like	gi|557538296|gb|ESR49340.1|hypothetical protein CICLE_v10030706mg [Citrus clementina]	AT3G55270.1	"MKP1,ATMKP1"	 mitogen-activated protein kinase phosphatase 1 
Ctaxi_contig_47827|comp35999_c0_seq1	-1.418063119	5.47826033	2.65E-11	8.60E-10	NA	NA	NA	NA	NA
Ctaxi_contig_36049|comp35115_c0_seq4	-1.417416659	3.291553651	3.15E-07	4.71E-06	NA	NA	NA	NA	NA
Ctaxi_contig_45933|comp35863_c5_seq1	-1.417415977	5.965710875	9.95E-07	1.31E-05	NA	NA	NA	NA	NA
Ctaxi_contig_58378|comp36649_c1_seq4	-1.417323964	6.055347429	9.60E-05	0.000719623	NA	NA	NA	NA	NA
Ctaxi_contig_62577|comp36866_c1_seq14	-1.416460917	2.20256455	0.002432844	0.011024242	NA	NA	NA	NA	NA
Ctaxi_contig_33047|comp34838_c5_seq2	-1.416449662	5.033934208	8.11E-08	1.37E-06	peptidyl serine alpha-galactosyltransferase	gi|552845417|ref|XP_005851344.1|hypothetical protein CHLNCDRAFT_138234 [Chlorella variabilis] >gi|307111007|gb|EFN59242.1| hypothetical protein CHLNCDRAFT_138234 [Chlorella variabilis]	AT3G01720.1		 unknown protein; FUNCTIONS IN: molecular_function unknown; INVOLVED IN: biological_process unknown; LOCATED IN: endomembrane system; EXPRESSED IN: 24 plant structures; EXPRESSED DURING: 13 growth stages; BEST Arabidopsis thaliana protein match is: unknown protein (TAIR:AT5G25265.1); Has 374 Blast hits to 211 proteins in 23 species: Archae - 0; Bacteria - 0; Metazoa - 0; Fungi - 0; Plants - 316; Viruses - 0; Other Eukaryotes - 58 (source: NCBI BLink). 
Ctaxi_contig_33041|comp34838_c0_seq1	-1.416215752	4.501209614	2.19E-09	5.08E-08	peptidyl serine alpha-galactosyltransferase	gi|302853213|ref|XP_002958123.1|hypothetical protein VOLCADRAFT_121680 [Volvox carteri f. nagariensis] >gi|300256591|gb|EFJ40854.1| hypothetical protein VOLCADRAFT_121680 [Volvox carteri f. nagariensis]	AT3G01720.1		 unknown protein; FUNCTIONS IN: molecular_function unknown; INVOLVED IN: biological_process unknown; LOCATED IN: endomembrane system; EXPRESSED IN: 24 plant structures; EXPRESSED DURING: 13 growth stages; BEST Arabidopsis thaliana protein match is: unknown protein (TAIR:AT5G25265.1); Has 374 Blast hits to 211 proteins in 23 species: Archae - 0; Bacteria - 0; Metazoa - 0; Fungi - 0; Plants - 316; Viruses - 0; Other Eukaryotes - 58 (source: NCBI BLink). 
Ctaxi_contig_68848|comp37143_c0_seq2	-1.416195944	2.474146145	8.69E-05	0.000660946	NA	NA	NA	NA	NA
Ctaxi_contig_34216|comp34940_c3_seq1	-1.416185586	4.130763618	2.11E-06	2.58E-05	NA	NA	NA	NA	NA
Ctaxi_contig_70842|comp37226_c0_seq1	-1.41615395	2.058002559	0.000381271	0.00235762	NA	NA	NA	NA	NA
Ctaxi_contig_40116|comp35472_c3_seq1	-1.415739816	6.171123387	2.61E-09	5.96E-08	heat shock cognate 70 kda protein	gi|326497219|dbj|BAK02194.1|predicted protein [Hordeum vulgare subsp. vulgare]	AT5G02500.1	"HSC70-1,HSP70-1,AT-HSC70-1,HSC70"	 heat shock cognate protein 70-1 
Ctaxi_contig_23573|comp33811_c4_seq1	-1.415705345	2.023964734	0.002382944	0.010821322	NA	NA	NA	NA	NA
Ctaxi_contig_35994|comp35109_c1_seq1	-1.415441407	5.460386926	2.62E-09	5.98E-08	leucine-rich repeat domain protein	gi|59802533|gb|AAX07510.1|putative regulatory subunit [Gemmata sp. Wa1-1]	NA	NA	NA
Ctaxi_contig_64391|comp36962_c1_seq88	-1.415429536	2.591589362	0.013857643	0.045135104	nucleolar protein 58	gi|386781298|ref|NP_001248115.1|nucleolar protein 58 [Macaca mulatta] >gi|544476941|ref|XP_005574020.1| PREDICTED: nucleolar protein 58 isoform X1 [Macaca fascicularis] >gi|75076626|sp|Q4R779.1|NOP58_MACFA RecName: Full=Nucleolar protein 58; AltName: Full=Nucleolar protein 5 >gi|67969382|dbj|BAE01043.1| unnamed protein product [Macaca fascicularis] >gi|355565104|gb|EHH21593.1| hypothetical protein EGK_04698 [Macaca mulatta] >gi|355750760|gb|EHH55087.1| hypothetical protein EGM_04221 [Macaca fascicularis]	AT3G05060.1		 NOP56-like pre RNA processing ribonucleoprotein 
Ctaxi_contig_57549|comp36602_c2_seq6	-1.415360735	2.911157918	6.81E-05	0.000537431	ankyrin repeat protein	"gi|414145861|pdb|4HQD|AChain A, Crystal Structure Of Engineered Protein. Northeast Structural Genomics Consortium Target Or265. >gi|414145862|pdb|4HQD|B Chain B, Crystal Structure Of Engineered Protein. Northeast Structural Genomics Consortium Target Or265"	AT2G03430.1		 Ankyrin repeat family protein 
Ctaxi_contig_22997|comp33742_c1_seq1	-1.415150872	5.989362776	2.18E-09	5.07E-08	ubiquitin carboxyl-terminal hydrolase 24	gi|565393301|ref|XP_006362319.1|PREDICTED: ubiquitin carboxyl-terminal hydrolase 24-like [Solanum tuberosum]	AT4G30890.3	UBP24	 ubiquitin-specific protease 24 
Ctaxi_contig_66061|comp37036_c0_seq5	-1.413775203	2.815675427	1.81E-05	0.000169805	NA	NA	NA	NA	NA
Ctaxi_contig_63680|comp36931_c7_seq2	-1.413627674	4.53115922	3.15E-07	4.71E-06	NA	NA	NA	NA	NA
Ctaxi_contig_36063|comp35115_c4_seq1	-1.411896538	4.198431737	1.61E-06	2.02E-05	ccr4-not transcription complex subunit 4 isoform x1	"gi|545373734|ref|XP_005651203.1|hypothetical protein COCSUDRAFT_46178, partial [Coccomyxa subellipsoidea C-169] >gi|384253184|gb|EIE26659.1| hypothetical protein COCSUDRAFT_46178, partial [Coccomyxa subellipsoidea C-169]"	AT5G60170.2		 RNA binding (RRM/RBD/RNP motifs) family protein 
Ctaxi_contig_62037|comp36841_c2_seq11	-1.411485141	2.692797781	0.002725846	0.012073695	NA	NA	NA	NA	NA
Ctaxi_contig_49402|comp36105_c4_seq2	-1.411431204	6.55500461	2.77E-08	5.19E-07	protein	gi|159463126|ref|XP_001689793.1|predicted protein [Chlamydomonas reinhardtii] >gi|158283781|gb|EDP09531.1| predicted protein [Chlamydomonas reinhardtii]	NA	NA	NA
Ctaxi_contig_25773|comp34082_c0_seq1	-1.411398398	4.284732634	1.83E-06	2.27E-05	NA	NA	NA	NA	NA
Ctaxi_contig_52283|comp36281_c3_seq1	-1.411178947	6.224764121	0.000249402	0.001641228	protein chup1	gi|462403180|gb|EMJ08737.1|hypothetical protein PRUPE_ppa015783mg [Prunus persica]	AT3G25690.3	CHUP1	 Hydroxyproline-rich glycoprotein family protein 
Ctaxi_contig_57720|comp36611_c3_seq1	-1.410738048	4.829887683	3.31E-06	3.83E-05	cobyrinic acid -diamide synthase	"gi|297569551|ref|YP_003690895.1|cobyrinic acid a,c-diamide synthase [Desulfurivibrio alkaliphilus AHT2] >gi|502928827|ref|WP_013163803.1| cobyrinic acid a,c-diamide synthase [Desulfurivibrio alkaliphilus] >gi|296925466|gb|ADH86276.1| cobyrinic acid a,c-diamide synthase [Desulfurivibrio alkaliphilus AHT2]"	NA	NA	NA
Ctaxi_contig_69641|comp37174_c1_seq29	-1.410132428	5.268238342	0.001789399	0.008554409	myosin heavy chain	"gi|123469906|ref|XP_001318162.1|viral A-type inclusion protein [Trichomonas vaginalis G3] >gi|121900914|gb|EAY05939.1| viral A-type inclusion protein, putative [Trichomonas vaginalis G3]"	NA	NA	NA
Ctaxi_contig_28732|comp34406_c1_seq3	-1.409129594	4.588763302	2.18E-07	3.36E-06	peptidyl serine alpha-galactosyltransferase	gi|552813636|ref|XP_005843994.1|hypothetical protein CHLNCDRAFT_139484 [Chlorella variabilis] >gi|307103634|gb|EFN51892.1| hypothetical protein CHLNCDRAFT_139484 [Chlorella variabilis]	AT3G01720.1		 unknown protein; FUNCTIONS IN: molecular_function unknown; INVOLVED IN: biological_process unknown; LOCATED IN: endomembrane system; EXPRESSED IN: 24 plant structures; EXPRESSED DURING: 13 growth stages; BEST Arabidopsis thaliana protein match is: unknown protein (TAIR:AT5G25265.1); Has 374 Blast hits to 211 proteins in 23 species: Archae - 0; Bacteria - 0; Metazoa - 0; Fungi - 0; Plants - 316; Viruses - 0; Other Eukaryotes - 58 (source: NCBI BLink). 
Ctaxi_contig_54789|comp36428_c3_seq23	-1.408903011	5.335881587	2.36E-09	5.45E-08	NA	NA	NA	NA	NA
Ctaxi_contig_54838|comp36432_c3_seq4	-1.408784229	4.386196141	1.12E-06	1.46E-05	transferrin partial	gi|552809764|ref|XP_005843025.1|hypothetical protein CHLNCDRAFT_59390 [Chlorella variabilis] >gi|307102653|gb|EFN50923.1| hypothetical protein CHLNCDRAFT_59390 [Chlorella variabilis]	NA	NA	NA
Ctaxi_contig_44142|comp35760_c1_seq5	-1.408562311	1.398707454	0.002064998	0.009637607	NA	NA	NA	NA	NA
Ctaxi_contig_21658|comp33555_c1_seq6	-1.407944623	5.813563795	6.87E-09	1.44E-07	NA	NA	NA	NA	NA
Ctaxi_contig_22188|comp33632_c0_seq5	-1.407372532	2.318272076	0.002336558	0.0106424	NA	NA	NA	NA	NA
Ctaxi_contig_21656|comp33555_c1_seq4	-1.407359928	6.340383866	1.35E-09	3.29E-08	NA	NA	NA	NA	NA
Ctaxi_contig_33364|comp34864_c15_seq1	-1.406636495	1.130320927	0.007227294	0.026697173	NA	NA	NA	NA	NA
Ctaxi_contig_46495|comp35902_c1_seq2	-1.406573338	3.082013358	0.006439328	0.024347629	protein transport protein sec23-like	gi|545375031|ref|XP_005651739.1|hypothetical protein COCSUDRAFT_55218 [Coccomyxa subellipsoidea C-169] >gi|384253721|gb|EIE27195.1| hypothetical protein COCSUDRAFT_55218 [Coccomyxa subellipsoidea C-169]	AT4G01810.1		 Sec23/Sec24 protein transport family protein 
Ctaxi_contig_64127|comp36955_c2_seq2	-1.406439503	2.283924189	0.000534954	0.003136999	polymerase gamma 1	gi|545375059|ref|XP_005651750.1|DNA/RNA polymerase [Coccomyxa subellipsoidea C-169] >gi|384253732|gb|EIE27206.1| DNA/RNA polymerase [Coccomyxa subellipsoidea C-169]	AT1G50840.1	POLGAMMA2	 polymerase gamma 2 
Ctaxi_contig_23384|comp33791_c1_seq1	-1.40624551	6.440636473	1.96E-09	4.61E-08	trna rrna methyltransferase family protein	gi|545368007|ref|XP_005648793.1|SpoU rRNA methylase family protein [Coccomyxa subellipsoidea C-169] >gi|384250770|gb|EIE24249.1| SpoU rRNA methylase family protein [Coccomyxa subellipsoidea C-169]	AT2G19870.1		 tRNA/rRNA methyltransferase (SpoU) family protein 
Ctaxi_contig_38615|comp35336_c0_seq1	-1.405997467	5.90535349	1.18E-06	1.53E-05	NA	NA	NA	NA	NA
Ctaxi_contig_52637|comp36305_c2_seq5	-1.405880505	4.358290173	1.07E-05	0.000107053	NA	NA	NA	NA	NA
Ctaxi_contig_35026|comp35017_c2_seq1	-1.404578327	1.863425381	0.003090324	0.013350608	adhesin-like protein	gi|304314366|ref|YP_003849513.1|pseudomurein-binding protein [Methanothermobacter marburgensis str. Marburg] >gi|503060448|ref|WP_013295424.1| pseudomurein-binding protein [Methanothermobacter marburgensis] >gi|302587825|gb|ADL58200.1| predicted pseudomurein-binding protein [Methanothermobacter marburgensis str. Marburg]	NA	NA	NA
Ctaxi_contig_47193|comp35955_c2_seq1	-1.404516225	7.074956145	1.47E-11	5.04E-10	NA	NA	NA	NA	NA
Ctaxi_contig_50072|comp36151_c5_seq1	-1.404244941	3.416423321	1.26E-07	2.05E-06	NA	NA	NA	NA	NA
Ctaxi_contig_30903|comp34632_c1_seq2	-1.403926621	5.703114064	7.45E-09	1.55E-07	NA	NA	NA	NA	NA
Ctaxi_contig_49791|comp36129_c0_seq9	-1.403925879	2.837461384	1.50E-05	0.000144366	NA	NA	NA	NA	NA
Ctaxi_contig_71792|comp37264_c1_seq1	-1.403753265	3.872728337	1.64E-07	2.61E-06	dna repair protein rev1-like	gi|302800971|ref|XP_002982242.1|hypothetical protein SELMODRAFT_445125 [Selaginella moellendorffii] >gi|300149834|gb|EFJ16487.1| hypothetical protein SELMODRAFT_445125 [Selaginella moellendorffii]	AT5G44750.2	"REV1,ATREV1"	 DNA-directed DNA polymerases 
Ctaxi_contig_61890|comp36832_c6_seq1	-1.403723576	4.549939448	6.25E-07	8.66E-06	NA	NA	NA	NA	NA
Ctaxi_contig_38531|comp35327_c0_seq1	-1.403327088	2.527695738	4.85E-05	0.000400159	mfs general substrate transporter	gi|545364674|ref|XP_005647379.1|MFS general substrate transporter [Coccomyxa subellipsoidea C-169] >gi|384249353|gb|EIE22835.1| MFS general substrate transporter [Coccomyxa subellipsoidea C-169]	AT4G36790.1		 Major facilitator superfamily protein 
Ctaxi_contig_40857|comp35537_c5_seq1	-1.403091454	3.946195396	3.54E-08	6.44E-07	NA	NA	NA	NA	NA
Ctaxi_contig_33965|comp34915_c6_seq2	-1.402144499	2.705594721	0.00224892	0.010311005	copper-transporting atpase 1	gi|326924518|ref|XP_003208474.1|PREDICTED: copper-transporting ATPase 1-like [Meleagris gallopavo]	NA	NA	NA
Ctaxi_contig_58861|comp36673_c1_seq2	-1.402125953	2.634528822	0.010263624	0.035450439	NA	NA	NA	NA	NA
Ctaxi_contig_43286|comp35700_c1_seq3	-1.401902668	4.156764276	1.06E-05	0.000106474	NA	NA	NA	NA	NA
Ctaxi_contig_48670|comp36055_c3_seq1	-1.401701058	3.416024947	2.86E-06	3.37E-05	aurora kinase a-like	gi|498926888|ref|XP_004518000.1|PREDICTED: aurora kinase A-like [Ceratitis capitata]	AT2G45490.1	"AtAUR3,AUR3"	 ataurora3 
Ctaxi_contig_71194|comp37242_c8_seq1	-1.401615913	4.316562092	8.76E-05	0.000665134	protein	gi|302838444|ref|XP_002950780.1|hypothetical protein VOLCADRAFT_104882 [Volvox carteri f. nagariensis] >gi|300263897|gb|EFJ48095.1| hypothetical protein VOLCADRAFT_104882 [Volvox carteri f. nagariensis]	AT1G22620.1	ATSAC1	 Phosphoinositide phosphatase family protein 
Ctaxi_contig_49411|comp36105_c4_seq11	-1.400035214	5.14693308	5.88E-07	8.18E-06	NA	NA	NA	NA	NA
Ctaxi_contig_30602|comp34606_c5_seq4	-1.399791387	1.731887723	0.00724618	0.026755248	NA	NA	NA	NA	NA
Ctaxi_contig_64171|comp36958_c0_seq2	-1.399320924	3.155734887	0.002036549	0.009532457	NA	NA	NA	NA	NA
Ctaxi_contig_67092|comp37077_c7_seq1	-1.399004719	1.498424139	0.004314445	0.017555758	histone methyltransferase	gi|412993322|emb|CCO16855.1|predicted protein [Bathycoccus prasinos]	NA	NA	NA
Ctaxi_contig_33363|comp34864_c14_seq1	-1.39873458	6.957834649	3.38E-08	6.20E-07	microtubule-associated protein asp	gi|545366033|ref|XP_005647939.1|hypothetical protein COCSUDRAFT_62930 [Coccomyxa subellipsoidea C-169] >gi|384249915|gb|EIE23395.1| hypothetical protein COCSUDRAFT_62930 [Coccomyxa subellipsoidea C-169]	NA	NA	NA
Ctaxi_contig_65755|comp37024_c1_seq1	-1.398721111	2.289960103	0.000822117	0.004466959	NA	NA	NA	NA	NA
Ctaxi_contig_67055|comp37075_c3_seq2	-1.397577948	2.414098012	0.000372912	0.002317369	protein	gi|159484052|ref|XP_001700074.1|predicted protein [Chlamydomonas reinhardtii] >gi|158272570|gb|EDO98368.1| predicted protein [Chlamydomonas reinhardtii]	NA	NA	NA
Ctaxi_contig_30613|comp34608_c0_seq2	-1.397564979	4.724601639	1.80E-08	3.52E-07	rna binding	gi|159474566|ref|XP_001695396.1|RNA-binding protein [Chlamydomonas reinhardtii] >gi|158275879|gb|EDP01654.1| RNA-binding protein [Chlamydomonas reinhardtii]	AT4G16280.3	FCA	 RNA binding;abscisic acid binding 
Ctaxi_contig_57695|comp36610_c1_seq1	-1.396861559	4.451075687	9.06E-07	1.21E-05	NA	NA	NA	NA	NA
Ctaxi_contig_22452|comp33667_c1_seq2	-1.395663224	2.457279542	6.40E-05	0.000508112	peptidyl serine alpha-galactosyltransferase	gi|552835206|ref|XP_005848920.1|hypothetical protein CHLNCDRAFT_144362 [Chlorella variabilis] >gi|307108578|gb|EFN56818.1| hypothetical protein CHLNCDRAFT_144362 [Chlorella variabilis]	AT3G01720.1		 unknown protein; FUNCTIONS IN: molecular_function unknown; INVOLVED IN: biological_process unknown; LOCATED IN: endomembrane system; EXPRESSED IN: 24 plant structures; EXPRESSED DURING: 13 growth stages; BEST Arabidopsis thaliana protein match is: unknown protein (TAIR:AT5G25265.1); Has 374 Blast hits to 211 proteins in 23 species: Archae - 0; Bacteria - 0; Metazoa - 0; Fungi - 0; Plants - 316; Viruses - 0; Other Eukaryotes - 58 (source: NCBI BLink). 
Ctaxi_contig_64542|comp36968_c5_seq1	-1.395650773	1.873908927	0.001187084	0.006073343	NA	NA	NA	NA	NA
Ctaxi_contig_9110|comp30967_c0_seq1	-1.39529125	4.732549217	1.08E-08	2.19E-07	NA	NA	NA	NA	NA
Ctaxi_contig_55073|comp36444_c4_seq4	-1.394224301	3.831681831	5.55E-08	9.78E-07	NA	NA	NA	NA	NA
Ctaxi_contig_57856|comp36615_c4_seq2	-1.393607002	3.770650891	0.000694606	0.003898784	eif4e	gi|545367580|ref|XP_005648604.1|eukaryotic translation initiation factor 4E [Coccomyxa subellipsoidea C-169] >gi|384250581|gb|EIE24060.1| eukaryotic translation initiation factor 4E [Coccomyxa subellipsoidea C-169]	AT4G18040.1	"EIF4E,CUM1,AT.EIF4E1,eIF4E1"	 eukaryotic translation initiation factor 4E 
Ctaxi_contig_66741|comp37063_c3_seq6	-1.393380205	3.596079892	0.013965223	0.04540556	mannan endo- -beta-mannosidase 6-like	gi|312282355|dbj|BAJ34043.1|unnamed protein product [Thellungiella halophila]	AT5G01930.1	"MAN6,AtMAN6"	 Glycosyl hydrolase superfamily protein 
Ctaxi_contig_45091|comp35804_c4_seq3	-1.392693089	2.856675757	8.94E-06	9.12E-05	NA	NA	NA	NA	NA
Ctaxi_contig_57109|comp36574_c6_seq1	-1.392376808	7.526427093	8.14E-07	1.10E-05	NA	NA	NA	NA	NA
Ctaxi_contig_17520|comp32914_c1_seq3	-1.392374792	2.504904155	0.00675426	0.02528679	dna-directed rna polymerase iii subunit rpc3	gi|552815335|ref|XP_005844419.1|hypothetical protein CHLNCDRAFT_139103 [Chlorella variabilis] >gi|307104061|gb|EFN52317.1| hypothetical protein CHLNCDRAFT_139103 [Chlorella variabilis]	AT3G49000.1		 RNA polymerase III subunit RPC82 family protein 
Ctaxi_contig_29685|comp34511_c0_seq1	-1.392312164	0.856210309	0.00948819	0.033313084	NA	NA	NA	NA	NA
Ctaxi_contig_64093|comp36952_c1_seq1	-1.391765887	6.630058578	5.22E-12	1.92E-10	kinase-like protein	gi|545356380|ref|XP_005643909.1|kinase-like protein [Coccomyxa subellipsoidea C-169] >gi|384245873|gb|EIE19365.1| kinase-like protein [Coccomyxa subellipsoidea C-169]	AT2G17700.1		 ACT-like protein tyrosine kinase family protein 
Ctaxi_contig_40543|comp35512_c3_seq2	-1.391620819	2.869373734	2.78E-06	3.29E-05	pattern formation protein emb30	gi|548841412|gb|ERN01475.1|hypothetical protein AMTR_s00002p00269600 [Amborella trichopoda]	NA	NA	NA
Ctaxi_contig_38622|comp35336_c2_seq3	-1.391614669	6.621038603	4.91E-09	1.06E-07	NA	NA	NA	NA	NA
Ctaxi_contig_63411|comp36917_c2_seq3	-1.39130544	4.019012079	1.71E-07	2.70E-06	interferon-induced helicase c domain-containing protein 1	gi|552822432|ref|XP_005846113.1|hypothetical protein CHLNCDRAFT_58365 [Chlorella variabilis] >gi|307105763|gb|EFN54011.1| hypothetical protein CHLNCDRAFT_58365 [Chlorella variabilis]	AT2G01450.4	"ATMPK17,MPK17"	 MAP kinase 17 
Ctaxi_contig_55699|comp36485_c4_seq1	-1.391142601	5.216922494	5.63E-06	6.13E-05	NA	NA	NA	NA	NA
Ctaxi_contig_52008|comp36263_c1_seq2	-1.39080885	4.231927043	0.012039715	0.040308791	rnb-domain-containing protein	gi|552821285|ref|XP_005845806.1|hypothetical protein CHLNCDRAFT_136531 [Chlorella variabilis] >gi|307105455|gb|EFN53704.1| hypothetical protein CHLNCDRAFT_136531 [Chlorella variabilis]	AT1G77680.1		 Ribonuclease II/R family protein 
Ctaxi_contig_61457|comp36808_c1_seq9	-1.390575138	6.732236608	2.50E-07	3.82E-06	NA	NA	NA	NA	NA
Ctaxi_contig_55702|comp36485_c4_seq4	-1.389691548	6.029422872	1.43E-05	0.000138651	NA	NA	NA	NA	NA
Ctaxi_contig_17968|comp32991_c1_seq1	-1.38955238	7.243128959	5.29E-12	1.94E-10	acetyltransferase nsi	gi|302849002|ref|XP_002956032.1|hypothetical protein VOLCADRAFT_107031 [Volvox carteri f. nagariensis] >gi|300258758|gb|EFJ42992.1| hypothetical protein VOLCADRAFT_107031 [Volvox carteri f. nagariensis]	AT1G32070.3	"ATNSI,NSI"	 nuclear shuttle interacting 
Ctaxi_contig_23139|comp33758_c6_seq1	-1.389023925	4.694128777	3.23E-09	7.26E-08	metal ion transporter family	gi|545369023|ref|XP_005649280.1|Mg2+ transporter protein [Coccomyxa subellipsoidea C-169] >gi|384251258|gb|EIE24736.1| Mg2+ transporter protein [Coccomyxa subellipsoidea C-169]	AT5G22830.1	"ATMGT10,GMN10,MGT10,MRS2-11"	 magnesium (Mg) transporter 10 
Ctaxi_contig_34163|comp34935_c1_seq5	-1.388940406	4.148805346	0.001004293	0.005292689	NA	NA	NA	NA	NA
Ctaxi_contig_68979|comp37150_c4_seq1	-1.388913205	3.021433711	0.00023214	0.001543252	NA	NA	NA	NA	NA
Ctaxi_contig_33393|comp34868_c1_seq1	-1.388775661	2.198092305	0.00039232	0.002415784	u2 snrnp-associated surp motif-containing	gi|545365470|ref|XP_005647702.1|hypothetical protein COCSUDRAFT_42089 [Coccomyxa subellipsoidea C-169] >gi|384249677|gb|EIE23158.1| hypothetical protein COCSUDRAFT_42089 [Coccomyxa subellipsoidea C-169]	AT5G25060.1		 RNA recognition motif (RRM)-containing protein 
Ctaxi_contig_41313|comp35567_c4_seq1	-1.388643911	0.92706748	0.006788754	0.02538221	NA	NA	NA	NA	NA
Ctaxi_contig_57722|comp36611_c3_seq3	-1.38848526	5.244243532	6.35E-07	8.79E-06	cobyrinic acid -diamide synthase	"gi|552838789|ref|XP_005849655.1|hypothetical protein CHLNCDRAFT_34762, partial [Chlorella variabilis] >gi|307109315|gb|EFN57553.1| hypothetical protein CHLNCDRAFT_34762, partial [Chlorella variabilis]"	NA	NA	NA
Ctaxi_contig_51240|comp36228_c1_seq1	-1.388404716	6.224600937	9.98E-07	1.31E-05	NA	NA	NA	NA	NA
Ctaxi_contig_71930|comp37269_c0_seq9	-1.388395207	1.78246925	0.002458694	0.011114574	NA	NA	NA	NA	NA
Ctaxi_contig_37274|comp35222_c1_seq2	-1.387485855	3.050697101	0.000238049	0.001577482	NA	NA	NA	NA	NA
Ctaxi_contig_19451|comp33205_c1_seq1	-1.387270932	2.014148852	0.001384129	0.00691104	hypothetical protein VOLCADRAFT_90160	gi|302836443|ref|XP_002949782.1|hypothetical protein VOLCADRAFT_90160 [Volvox carteri f. nagariensis] >gi|300265141|gb|EFJ49334.1| hypothetical protein VOLCADRAFT_90160 [Volvox carteri f. nagariensis]	NA	NA	NA
Ctaxi_contig_41126|comp35557_c7_seq1	-1.387048682	1.644603262	0.002383363	0.010821771	NA	NA	NA	NA	NA
Ctaxi_contig_64064|comp36950_c1_seq1	-1.386216503	7.102658789	2.37E-11	7.76E-10	peroxisome biogenesis protein 16-like	gi|224127554|ref|XP_002320103.1|predicted protein [Populus trichocarpa] >gi|222860876|gb|EEE98418.1| SHRUNKEN SEED 1 family protein [Populus trichocarpa]	AT2G45690.1	"SSE1,SSE,PEX16,ATPEX16"	 shrunken seed protein (SSE1) 
Ctaxi_contig_51481|comp36241_c0_seq7	-1.386070212	4.488174966	9.50E-05	0.00071364	NA	NA	NA	NA	NA
Ctaxi_contig_24638|comp33963_c0_seq1	-1.386002093	4.648373637	1.34E-08	2.66E-07	protein	gi|548841123|gb|ERN01186.1|hypothetical protein AMTR_s00002p00230280 [Amborella trichopoda]	AT1G62710.1	"BETA-VPE,BETAVPE"	 beta vacuolar processing enzyme 
Ctaxi_contig_15612|comp32584_c1_seq1	-1.385590401	6.830776628	8.15E-09	1.68E-07	dihydrofolate reductase-like	gi|565434486|ref|XP_006280974.1|hypothetical protein CARUB_v10026973mg [Capsella rubella] >gi|482549678|gb|EOA13872.1| hypothetical protein CARUB_v10026973mg [Capsella rubella]	AT5G65400.1		 alpha/beta-Hydrolases superfamily protein 
Ctaxi_contig_48529|comp36045_c3_seq1	-1.385439069	4.973354503	0.000596286	0.003432375	eukaryotic translation initiation factor 4g	gi|302834904|ref|XP_002949014.1|hypothetical protein VOLCADRAFT_80411 [Volvox carteri f. nagariensis] >gi|300265759|gb|EFJ49949.1| hypothetical protein VOLCADRAFT_80411 [Volvox carteri f. nagariensis]	AT3G60240.4	"EIF4G,CUM2"	 eukaryotic translation initiation factor 4G 
Ctaxi_contig_32789|comp34815_c0_seq1	-1.385387017	5.652489325	1.01E-07	1.68E-06	protein	gi|159479044|ref|XP_001697608.1|hypothetical protein CHLREDRAFT_120324 [Chlamydomonas reinhardtii] >gi|158274218|gb|EDP00002.1| predicted protein [Chlamydomonas reinhardtii]	AT5G49470.1		 PAS domain-containing protein tyrosine kinase family protein 
Ctaxi_contig_55891|comp36499_c0_seq3	-1.38464014	1.163466123	0.010356739	0.035699132	nfx1-type zinc finger-containing protein 1	gi|159491124|ref|XP_001703523.1|predicted protein [Chlamydomonas reinhardtii] >gi|158280447|gb|EDP06205.1| predicted protein [Chlamydomonas reinhardtii]	NA	NA	NA
Ctaxi_contig_48528|comp36045_c1_seq1	-1.384097599	5.754715475	4.55E-05	0.000378311	NA	NA	NA	NA	NA
Ctaxi_contig_55704|comp36485_c4_seq6	-1.383497428	4.846245337	0.000303149	0.001942384	afadin- and alpha-actinin-binding	gi|552836823|ref|XP_005849233.1|hypothetical protein CHLNCDRAFT_51197 [Chlorella variabilis] >gi|307108892|gb|EFN57131.1| hypothetical protein CHLNCDRAFT_51197 [Chlorella variabilis]	AT5G57410.3		 Afadin/alpha-actinin-binding protein 
Ctaxi_contig_8636|comp30780_c0_seq2	-1.382386853	4.526711466	1.76E-06	2.20E-05	NA	NA	NA	NA	NA
Ctaxi_contig_30605|comp34606_c5_seq7	-1.381970412	2.523975662	0.000111882	0.000822167	NA	NA	NA	NA	NA
Ctaxi_contig_65048|comp36996_c3_seq5	-1.3816034	2.3003481	0.000360963	0.002253889	NA	NA	NA	NA	NA
Ctaxi_contig_51488|comp36241_c4_seq1	-1.381278603	5.117972878	1.01E-08	2.05E-07	NA	NA	NA	NA	NA
Ctaxi_contig_54289|comp36400_c8_seq2	-1.381136267	4.5703009	1.30E-09	3.17E-08	oxysterol binding protein	gi|168054710|ref|XP_001779773.1|predicted protein [Physcomitrella patens] >gi|162668858|gb|EDQ55457.1| predicted protein [Physcomitrella patens]	AT4G08180.1	ORP1C	 OSBP(oxysterol binding protein)-related protein 1C 
Ctaxi_contig_35906|comp35100_c1_seq1	-1.381041016	4.284935952	1.28E-08	2.56E-07	NA	NA	NA	NA	NA
Ctaxi_contig_54138|comp36390_c5_seq1	-1.380157771	4.225714784	1.85E-05	0.000173695	NA	NA	NA	NA	NA
Ctaxi_contig_67029|comp37075_c0_seq6	-1.380092163	2.161786141	0.000497925	0.002945395	protein	gi|168037781|ref|XP_001771381.1|predicted protein [Physcomitrella patens] >gi|162677299|gb|EDQ63771.1| predicted protein [Physcomitrella patens]	AT4G24040.1	"ATTRE1,TRE1"	 trehalase 1 
Ctaxi_contig_21655|comp33555_c1_seq3	-1.379698718	6.831482852	4.58E-07	6.57E-06	ribonuclease t2	gi|68563425|dbj|BAE06157.1|RNase Bm2 [Bryopsis maxima] >gi|68563427|dbj|BAE06158.1| RNase Bm2 [Bryopsis maxima]	AT1G14210.1		 Ribonuclease T2 family protein 
Ctaxi_contig_47851|comp36000_c0_seq9	-1.379569592	3.087382805	1.24E-05	0.00012178	NA	NA	NA	NA	NA
[truncated: 1,943,987 more chars]
