# Supplementary material for: An Intracellular Transcriptomic Atlas of the Giant Coenocyte Caulerpa taxifolia
Source: PLoS Genet. 2015 Jan 8;11(1):e1004900. doi: 10.1371/journal.pgen.1004900 (PMC4287348; doi:10.1371/journal.pgen.1004900)
Supplement: S9 Dataset — Differentially expressed transcripts between the frond apex and rachis. Differentially expressed transcripts (FDR<0.05) and their annotation information are provided. (TXT) [file pgen.1004900.s010.txt]

contig_ID	logFC	logCPM	PValue	FDR	Blast2GO_Sequence_desc.	Best_Hit_to_nrDatabase_desc.	Best_TAIR10_hit_ID	Best_TAIR10_hit_gene_name	Best_TAIR10_hit_gene_description
Ctaxi_contig_69752|comp37178_c2_seq16	-10.91067153	4.714772974	3.29E-18	9.67E-17	kinase-like protein	gi|545376523|ref|XP_005652342.1|kinase-like protein [Coccomyxa subellipsoidea C-169] >gi|384254324|gb|EIE27798.1| kinase-like protein [Coccomyxa subellipsoidea C-169]	AT1G13350.1		 Protein kinase superfamily protein 
Ctaxi_contig_22428|comp33663_c1_seq6	-10.85185231	4.654549526	3.24E-79	2.22E-76	NA	NA	NA	NA	NA
Ctaxi_contig_67379|comp37090_c0_seq11	-10.25397467	4.05210878	3.29E-28	2.02E-26	protein	gi|159463546|ref|XP_001690003.1|predicted protein [Chlamydomonas reinhardtii] >gi|158283991|gb|EDP09741.1| predicted protein [Chlamydomonas reinhardtii]	AT1G51350.1		 ARM repeat superfamily protein 
Ctaxi_contig_69746|comp37178_c2_seq10	-10.07773248	3.85028456	3.94E-15	8.71E-14	kinase-like protein	gi|545376523|ref|XP_005652342.1|kinase-like protein [Coccomyxa subellipsoidea C-169] >gi|384254324|gb|EIE27798.1| kinase-like protein [Coccomyxa subellipsoidea C-169]	AT1G13350.1		 Protein kinase superfamily protein 
Ctaxi_contig_26565|comp34158_c2_seq3	-9.975480774	3.786429403	1.93E-39	2.30E-37	NA	NA	NA	NA	NA
Ctaxi_contig_22423|comp33663_c1_seq1	-9.746657621	3.543011399	1.35E-51	2.94E-49	NA	NA	NA	NA	NA
Ctaxi_contig_50314|comp36168_c2_seq1	-9.260753557	3.0886777	1.91E-15	4.32E-14	cyclin-dependent kinase b2-2-like	gi|557020527|ref|XP_006010583.1|PREDICTED: cyclin-dependent kinase 2-like isoform X1 [Latimeria chalumnae]	AT1G76540.1	CDKB2;1	 cyclin-dependent kinase B2;1 
Ctaxi_contig_69744|comp37178_c2_seq8	-9.214763679	2.989032813	1.05E-14	2.22E-13	kinase-like protein	gi|545376523|ref|XP_005652342.1|kinase-like protein [Coccomyxa subellipsoidea C-169] >gi|384254324|gb|EIE27798.1| kinase-like protein [Coccomyxa subellipsoidea C-169]	AT1G13350.1		 Protein kinase superfamily protein 
Ctaxi_contig_24227|comp33900_c0_seq5	-8.920195398	2.75069874	5.17E-28	3.14E-26	NA	NA	NA	NA	NA
Ctaxi_contig_64312|comp36962_c1_seq9	-8.816454104	2.604237564	2.96E-13	5.49E-12	splicing component of the u5 snrnp and of the spliceosome	"gi|159462482|ref|XP_001689471.1|splicing factor, component of the U5 snRNP and of the spliceosome [Chlamydomonas reinhardtii] >gi|158283459|gb|EDP09209.1| splicing factor, component of the U5 snRNP and of the spliceosome [Chlamydomonas reinhardtii]"	AT1G80070.1	"SUS2,EMB33,EMB177,EMB14"	 Pre-mRNA-processing-splicing factor 
Ctaxi_contig_42652|comp35653_c1_seq8	-8.801094826	2.621752948	1.90E-35	1.81E-33	NA	NA	NA	NA	NA
Ctaxi_contig_42166|comp35618_c0_seq2	-8.790377647	2.589560236	4.53E-07	3.68E-06	ring finger protein 10	gi|302791295|ref|XP_002977414.1|hypothetical protein SELMODRAFT_443565 [Selaginella moellendorffii] >gi|300154784|gb|EFJ21418.1| hypothetical protein SELMODRAFT_443565 [Selaginella moellendorffii]	AT3G26730.1		 RING/U-box superfamily protein 
Ctaxi_contig_69771|comp37178_c2_seq35	-8.605348141	2.336930676	2.21E-09	2.58E-08	kinase-like protein	gi|545376523|ref|XP_005652342.1|kinase-like protein [Coccomyxa subellipsoidea C-169] >gi|384254324|gb|EIE27798.1| kinase-like protein [Coccomyxa subellipsoidea C-169]	AT1G13350.1		 Protein kinase superfamily protein 
Ctaxi_contig_47538|comp35978_c5_seq7	-8.226318901	5.253193939	3.48E-96	4.87E-93	NA	NA	NA	NA	NA
Ctaxi_contig_51047|comp36212_c3_seq5	-8.148780942	6.454046412	1.65E-117	3.97E-114	NA	NA	NA	NA	NA
Ctaxi_contig_71082|comp37238_c0_seq15	-8.003178216	1.912315696	6.19E-07	4.89E-06	adhesin-like protein	gi|288560906|ref|YP_003424392.1|adhesin-like protein [Methanobrevibacter ruminantium M1] >gi|502721464|ref|WP_012956448.1| adhesin-like protein [Methanobrevibacter ruminantium] >gi|288543616|gb|ADC47500.1| adhesin-like protein [Methanobrevibacter ruminantium M1]	NA	NA	NA
Ctaxi_contig_66374|comp37044_c8_seq1	-7.999693958	1.867723423	6.40E-28	3.86E-26	NA	NA	NA	NA	NA
Ctaxi_contig_65156|comp37002_c1_seq9	-7.997919506	1.904335428	1.92E-07	1.66E-06	nuclear acid binding	gi|302770669|ref|XP_002968753.1|hypothetical protein SELMODRAFT_270742 [Selaginella moellendorffii] >gi|300163258|gb|EFJ29869.1| hypothetical protein SELMODRAFT_270742 [Selaginella moellendorffii]	AT5G54900.1	"ATRBP45A,RBP45A"	 RNA-binding protein 45A 
Ctaxi_contig_19234|comp33178_c1_seq2	-7.874938532	8.658539761	3.41E-115	7.65E-112	NA	NA	NA	NA	NA
Ctaxi_contig_19231|comp33178_c0_seq1	-7.870836967	10.26875443	2.10E-66	7.93E-64	NA	NA	NA	NA	NA
Ctaxi_contig_19233|comp33178_c1_seq1	-7.842279374	9.321551299	2.13E-69	9.28E-67	NA	NA	NA	NA	NA
Ctaxi_contig_16438|comp32723_c1_seq4	-7.807603965	3.963990332	9.18E-56	2.34E-53	NA	NA	NA	NA	NA
Ctaxi_contig_26564|comp34158_c2_seq2	-7.776748834	3.923186968	3.74E-46	6.42E-44	NA	NA	NA	NA	NA
Ctaxi_contig_22433|comp33663_c2_seq1	-7.738312193	6.344867738	7.88E-128	2.94E-124	NA	NA	NA	NA	NA
Ctaxi_contig_21075|comp33458_c0_seq5	-7.724690687	5.752626542	5.11E-77	3.12E-74	NA	NA	NA	NA	NA
Ctaxi_contig_42165|comp35618_c0_seq1	-7.683240714	1.548437573	2.46E-05	0.000142659	ring finger protein 10	gi|302791295|ref|XP_002977414.1|hypothetical protein SELMODRAFT_443565 [Selaginella moellendorffii] >gi|300154784|gb|EFJ21418.1| hypothetical protein SELMODRAFT_443565 [Selaginella moellendorffii]	AT3G26730.1		 RING/U-box superfamily protein 
Ctaxi_contig_10487|comp31406_c0_seq1	-7.669025737	7.829576192	1.04E-199	3.51E-195	NA	NA	NA	NA	NA
Ctaxi_contig_53329|comp36339_c0_seq116	-7.658404714	1.593666037	1.15E-05	7.18E-05	tetratricopeptide repeat family	gi|298711001|emb|CBJ32307.1|Tetratricopeptide repeat containing protein [Ectocarpus siliculosus]	NA	NA	NA
Ctaxi_contig_49511|comp36112_c0_seq5	-7.650810868	1.530315814	2.15E-18	6.40E-17	NA	NA	NA	NA	NA
Ctaxi_contig_19236|comp33178_c3_seq2	-7.624565445	9.322995943	2.00E-81	1.46E-78	NA	NA	NA	NA	NA
Ctaxi_contig_47539|comp35978_c5_seq8	-7.534047438	3.278293254	2.44E-61	7.60E-59	NA	NA	NA	NA	NA
Ctaxi_contig_19235|comp33178_c3_seq1	-7.532839218	9.206013505	7.76E-89	7.90E-86	NA	NA	NA	NA	NA
Ctaxi_contig_16434|comp32723_c0_seq1	-7.532680608	5.267009366	9.94E-77	5.97E-74	NA	NA	NA	NA	NA
Ctaxi_contig_44157|comp35760_c2_seq6	-7.5078134	1.430094823	6.86E-07	5.38E-06	NA	NA	NA	NA	NA
Ctaxi_contig_66351|comp37044_c2_seq1	-7.487763418	3.659960347	7.88E-69	3.39E-66	adhesin-like protein	gi|148643646|ref|YP_001274159.1|adhesin-like protein [Methanobrevibacter smithii ATCC 35061] >gi|500589555|ref|WP_011954610.1| adhesin-like protein [Methanobrevibacter smithii] >gi|148552663|gb|ABQ87791.1| adhesin-like protein [Methanobrevibacter smithii ATCC 35061]	NA	NA	NA
Ctaxi_contig_68998|comp37151_c2_seq2	-7.478379158	1.352795745	0.000306879	0.001381922	hydroxyproline-rich glycoprotein family protein isoform 1	gi|545364127|ref|XP_005647128.1|Clc chloride channel [Coccomyxa subellipsoidea C-169] >gi|384249102|gb|EIE22584.1| Clc chloride channel [Coccomyxa subellipsoidea C-169]	AT3G25690.2	CHUP1	 Hydroxyproline-rich glycoprotein family protein 
Ctaxi_contig_22432|comp33663_c1_seq10	-7.412618465	4.824740379	1.50E-76	8.82E-74	NA	NA	NA	NA	NA
Ctaxi_contig_66370|comp37044_c7_seq1	-7.386463331	1.310597774	4.39E-17	1.16E-15	NA	NA	NA	NA	NA
Ctaxi_contig_52118|comp36271_c2_seq8	-7.376361311	1.313520519	6.44E-15	1.39E-13	ankyrin repeat-containing protein	"gi|157106389|ref|XP_001649301.1|ankyrin 2,3/unc44 [Aedes aegypti] >gi|108868849|gb|EAT33074.1| AAEL014668-PA, partial [Aedes aegypti]"	AT5G53470.1	"ACBP1,ACBP"	 acyl-CoA binding protein 1 
Ctaxi_contig_51891|comp36255_c4_seq1	-7.320576873	1.25320006	4.94E-15	1.08E-13	protein	"gi|545370200|ref|XP_005649762.1|pseudouridine synthase, partial [Coccomyxa subellipsoidea C-169] >gi|384251741|gb|EIE25218.1| pseudouridine synthase, partial [Coccomyxa subellipsoidea C-169]"	AT2G39140.1	SVR1	 pseudouridine synthase family protein 
Ctaxi_contig_16437|comp32723_c1_seq3	-7.201307685	2.295702836	1.45E-25	7.49E-24	NA	NA	NA	NA	NA
Ctaxi_contig_66354|comp37044_c5_seq1	-7.16365334	1.115804994	6.22E-15	1.35E-13	NA	NA	NA	NA	NA
Ctaxi_contig_65653|comp37018_c1_seq1	-7.143126697	1.126903483	2.08E-14	4.25E-13	NA	NA	NA	NA	NA
Ctaxi_contig_47534|comp35978_c5_seq3	-7.042879626	7.350463752	4.35E-121	1.33E-117	NA	NA	NA	NA	NA
Ctaxi_contig_46205|comp35883_c1_seq4	-6.979825319	2.132665449	2.09E-10	2.82E-09	NA	NA	NA	NA	NA
Ctaxi_contig_35935|comp35103_c0_seq1	-6.948734227	0.961786444	7.81E-14	1.54E-12	NA	NA	NA	NA	NA
Ctaxi_contig_69766|comp37178_c2_seq30	-6.948645683	0.838314222	8.17E-07	6.32E-06	kinase-like protein	gi|545376523|ref|XP_005652342.1|kinase-like protein [Coccomyxa subellipsoidea C-169] >gi|384254324|gb|EIE27798.1| kinase-like protein [Coccomyxa subellipsoidea C-169]	AT1G13350.1		 Protein kinase superfamily protein 
Ctaxi_contig_21077|comp33458_c1_seq2	-6.844092722	8.400980541	3.33E-97	4.87E-94	NA	NA	NA	NA	NA
Ctaxi_contig_60742|comp36773_c5_seq40	-6.843282364	0.772506209	2.02E-05	0.000119294	laglidadg homing endonuclease	gi|17028269|gb|AAL34363.1|L49149_3putative protein [Chlamydomonas monadina]	NA	NA	NA
Ctaxi_contig_51561|comp36242_c2_seq70	-6.833175584	0.683982721	0.000112986	0.000565957	alpha-n-acetylglucosaminidase-like	gi|545359315|ref|XP_005645139.1|hypothetical protein COCSUDRAFT_37819 [Coccomyxa subellipsoidea C-169] >gi|384247107|gb|EIE20595.1| hypothetical protein COCSUDRAFT_37819 [Coccomyxa subellipsoidea C-169]	AT5G13690.1	"CYL1,NAGLU"	 alpha-N-acetylglucosaminidase family / NAGLU family 
Ctaxi_contig_26566|comp34158_c2_seq4	-6.799197927	0.874570364	8.46E-08	7.82E-07	NA	NA	NA	NA	NA
Ctaxi_contig_26568|comp34158_c2_seq6	-6.796041428	4.18142402	4.20E-46	7.17E-44	NA	NA	NA	NA	NA
Ctaxi_contig_26559|comp34158_c0_seq1	-6.7586145	2.521941305	4.18E-21	1.58E-19	NA	NA	NA	NA	NA
Ctaxi_contig_26562|comp34158_c1_seq3	-6.71110714	3.282034141	1.29E-29	8.69E-28	NA	NA	NA	NA	NA
Ctaxi_contig_42259|comp35621_c0_seq3	-6.689217328	0.755551605	1.99E-11	3.00E-10	polymorphic outer membrane protein	gi|288560138|ref|YP_003423624.1|adhesin-like protein [Methanobrevibacter ruminantium M1] >gi|502720699|ref|WP_012955683.1| adhesin-like protein [Methanobrevibacter ruminantium] >gi|288542848|gb|ADC46732.1| adhesin-like protein [Methanobrevibacter ruminantium M1]	NA	NA	NA
Ctaxi_contig_38337|comp35318_c0_seq34	-6.598801325	0.69778208	0.001196891	0.004592476	zinc finger family protein	"gi|255575202|ref|XP_002528505.1|zinc finger protein, putative [Ricinus communis] >gi|223532065|gb|EEF33874.1| zinc finger protein, putative [Ricinus communis]"	AT5G22480.1		 ZPR1 zinc-finger domain protein 
Ctaxi_contig_19232|comp33178_c0_seq2	-6.556461546	5.503890948	4.84E-82	3.62E-79	NA	NA	NA	NA	NA
Ctaxi_contig_66383|comp37044_c9_seq1	-6.555148647	2.743434086	7.97E-35	7.36E-33	NA	NA	NA	NA	NA
Ctaxi_contig_47529|comp35978_c1_seq1	-6.552043329	7.546098185	2.40E-128	1.01E-124	NA	NA	NA	NA	NA
Ctaxi_contig_51033|comp36212_c1_seq3	-6.543543916	10.00510181	3.53E-108	6.97E-105	NA	NA	NA	NA	NA
Ctaxi_contig_48445|comp36038_c3_seq1	-6.542511107	0.57835608	1.35E-06	1.01E-05	predicted protein	gi|159487937|ref|XP_001701979.1|predicted protein [Chlamydomonas reinhardtii] >gi|158281198|gb|EDP06954.1| predicted protein [Chlamydomonas reinhardtii]	NA	NA	NA
Ctaxi_contig_22431|comp33663_c1_seq9	-6.515111263	0.67473715	8.81E-06	5.64E-05	NA	NA	NA	NA	NA
Ctaxi_contig_63017|comp36890_c4_seq4	-6.474690102	0.587785167	2.40E-08	2.40E-07	acyltransferase-like protein chloroplastic-like	gi|545369666|ref|XP_005649570.1|alpha/beta-hydrolase [Coccomyxa subellipsoidea C-169] >gi|384251549|gb|EIE25026.1| alpha/beta-hydrolase [Coccomyxa subellipsoidea C-169]	AT1G54570.1		 Esterase/lipase/thioesterase family protein 
Ctaxi_contig_21076|comp33458_c1_seq1	-6.46620245	9.187752337	3.39E-107	6.33E-104	NA	NA	NA	NA	NA
Ctaxi_contig_51035|comp36212_c1_seq5	-6.446836105	10.15321068	1.61E-155	1.80E-151	cysteine-rich membrane protein 2	gi|514486655|gb|EFW39520.2|hypothetical protein CAOG_00045 [Capsaspora owczarzaki ATCC 30864]	NA	NA	NA
Ctaxi_contig_15044|comp32484_c1_seq2	-6.444178681	0.425580305	0.000437546	0.001886436	NA	NA	NA	NA	NA
Ctaxi_contig_47536|comp35978_c5_seq5	-6.418110747	3.426616915	5.01E-44	7.55E-42	NA	NA	NA	NA	NA
Ctaxi_contig_68872|comp37144_c2_seq5	-6.410597509	4.510619098	6.94E-62	2.29E-59	NA	NA	NA	NA	NA
Ctaxi_contig_55805|comp36492_c0_seq15	-6.409349091	0.539843142	3.36E-10	4.41E-09	NA	NA	NA	NA	NA
Ctaxi_contig_22425|comp33663_c1_seq3	-6.409032442	3.220435266	1.52E-34	1.37E-32	NA	NA	NA	NA	NA
Ctaxi_contig_66366|comp37044_c5_seq13	-6.396322041	2.60798423	9.97E-31	7.07E-29	NA	NA	NA	NA	NA
Ctaxi_contig_39689|comp35436_c1_seq15	-6.383658868	0.570328411	1.34E-05	8.23E-05	40s ribosomal protein s9	"gi|159488620|ref|XP_001702303.1|ribosomal protein S9, component of cytosolic 80S ribosome and 40S small subunit [Chlamydomonas reinhardtii] >gi|158271208|gb|EDO97033.1| ribosomal protein S9, component of cytosolic 80S ribosome and 40S small subunit [Chlamydomonas reinhardtii]"	AT5G15200.2		 Ribosomal protein S4 
Ctaxi_contig_50510|comp36180_c0_seq4	-6.360519894	0.415841773	4.95E-05	0.000269427	125 kda kinesin-related	gi|462403757|gb|EMJ09314.1|hypothetical protein PRUPE_ppa000688mg [Prunus persica]	AT2G28620.1		 P-loop containing nucleoside triphosphate hydrolases superfamily protein 
Ctaxi_contig_55803|comp36492_c0_seq13	-6.34982728	0.508402077	5.48E-10	6.98E-09	NA	NA	NA	NA	NA
Ctaxi_contig_51039|comp36212_c1_seq9	-6.299741983	7.937373355	1.09E-142	6.09E-139	NA	NA	NA	NA	NA
Ctaxi_contig_19827|comp33275_c0_seq1	-6.253167348	0.423472443	0.000458027	0.001962407	tubulin-specific chaperone c-like	gi|449458285|ref|XP_004146878.1|PREDICTED: tubulin-folding cofactor C-like [Cucumis sativus] >gi|449513139|ref|XP_004164243.1| PREDICTED: tubulin-folding cofactor C-like [Cucumis sativus]	AT4G39920.1	"POR,TFCC"	 C-CAP/cofactor C-like domain-containing protein 
Ctaxi_contig_52024|comp36264_c1_seq1	-6.246414831	0.49267125	2.50E-05	0.000144398	rna-binding protein	gi|302767986|ref|XP_002967413.1|hypothetical protein SELMODRAFT_86884 [Selaginella moellendorffii] >gi|300165404|gb|EFJ32012.1| hypothetical protein SELMODRAFT_86884 [Selaginella moellendorffii]	AT1G53120.1		 RNA-binding S4 domain-containing protein 
Ctaxi_contig_9015|comp30930_c0_seq1	-6.236229244	1.407944776	4.60E-16	1.11E-14	NA	NA	NA	NA	NA
Ctaxi_contig_60225|comp36747_c4_seq1	-6.224090563	0.428682466	9.46E-06	6.02E-05	NA	NA	NA	NA	NA
Ctaxi_contig_26560|comp34158_c1_seq1	-6.223623368	2.437858802	1.11E-19	3.73E-18	NA	NA	NA	NA	NA
Ctaxi_contig_21074|comp33458_c0_seq4	-6.221181026	6.468533531	1.28E-65	4.72E-63	NA	NA	NA	NA	NA
Ctaxi_contig_38411|comp35320_c1_seq4	-6.175207617	0.304041715	8.74E-05	0.000450122	copine-domain-containing protein	gi|545368087|ref|XP_005648833.1|Copine-domain-containing protein [Coccomyxa subellipsoidea C-169] >gi|384250810|gb|EIE24289.1| Copine-domain-containing protein [Coccomyxa subellipsoidea C-169]	AT1G67800.4		 Copine (Calcium-dependent phospholipid-binding protein) family 
Ctaxi_contig_68428|comp37126_c1_seq18	-6.133494927	0.299820935	0.002670152	0.009200475	glrp1 protein	gi|159489332|ref|XP_001702651.1|flagellar associated protein [Chlamydomonas reinhardtii] >gi|158280673|gb|EDP06430.1| flagellar associated protein [Chlamydomonas reinhardtii]	NA	NA	NA
Ctaxi_contig_52128|comp36271_c2_seq18	-6.09918862	0.331948807	1.70E-08	1.74E-07	ankyrin repeat protein	gi|189502556|ref|YP_001958273.1|hypothetical protein Aasi_1217 [Candidatus Amoebophilus asiaticus 5a2] >gi|501449850|ref|WP_012473299.1| hypothetical protein [Candidatus Amoebophilus asiaticus] >gi|189497997|gb|ACE06544.1| hypothetical protein Aasi_1217 [Candidatus Amoebophilus asiaticus 5a2]	AT2G03430.1		 Ankyrin repeat family protein 
Ctaxi_contig_10881|comp31534_c0_seq3	-6.098486296	5.559648907	1.50E-78	9.67E-76	NA	NA	NA	NA	NA
Ctaxi_contig_47532|comp35978_c5_seq1	-6.084851717	6.806989286	2.29E-54	5.54E-52	NA	NA	NA	NA	NA
Ctaxi_contig_15083|comp32494_c1_seq1	-6.083152576	0.311279707	2.94E-08	2.90E-07	NA	NA	NA	NA	NA
Ctaxi_contig_16435|comp32723_c1_seq1	-6.079811988	5.075076388	1.60E-69	7.09E-67	peptidase s1 and s6 chymotrypsin hap	gi|566021247|gb|ETI44158.1|hypothetical protein F443_11118 [Phytophthora parasitica P1569]	NA	NA	NA
Ctaxi_contig_69742|comp37178_c2_seq6	-6.076425475	0.193726093	0.000171256	0.000822304	kinase-like protein	gi|545376523|ref|XP_005652342.1|kinase-like protein [Coccomyxa subellipsoidea C-169] >gi|384254324|gb|EIE27798.1| kinase-like protein [Coccomyxa subellipsoidea C-169]	AT1G13350.1		 Protein kinase superfamily protein 
Ctaxi_contig_68873|comp37144_c3_seq1	-6.06200368	4.673985495	2.24E-68	9.52E-66	NA	NA	NA	NA	NA
Ctaxi_contig_24900|comp33992_c0_seq6	-6.044780684	0.405619505	0.000430835	0.00186204	mrna (n6-adenosine)-methyltransferase	gi|528319512|gb|EPY54086.1|mRNA (N6-adenosine)-methyltransferase [Schizosaccharomyces cryophilus OY26]	AT1G19340.1		 Methyltransferase MT-A70 family protein 
Ctaxi_contig_51040|comp36212_c1_seq10	-6.042643595	8.263067651	8.06E-90	8.47E-87	NA	NA	NA	NA	NA
Ctaxi_contig_66368|comp37044_c5_seq15	-6.029254679	1.808922014	1.73E-21	6.77E-20	NA	NA	NA	NA	NA
Ctaxi_contig_51031|comp36212_c1_seq1	-6.025720835	11.00663272	2.21E-138	1.06E-134	NA	NA	NA	NA	NA
Ctaxi_contig_48446|comp36038_c3_seq2	-6.02487067	0.261273238	0.000179563	0.000857537	hypothetical protein VOLCADRAFT_115928	gi|302829915|ref|XP_002946524.1|hypothetical protein VOLCADRAFT_115928 [Volvox carteri f. nagariensis] >gi|300268270|gb|EFJ52451.1| hypothetical protein VOLCADRAFT_115928 [Volvox carteri f. nagariensis]	NA	NA	NA
Ctaxi_contig_44153|comp35760_c2_seq2	-6.018966225	0.306091661	0.002763121	0.009481938	NA	NA	NA	NA	NA
Ctaxi_contig_13455|comp32163_c4_seq4	-6.009813391	6.688929758	8.86E-85	7.44E-82	NA	NA	NA	NA	NA
Ctaxi_contig_22429|comp33663_c1_seq7	-5.995615531	4.379779507	1.06E-56	2.75E-54	NA	NA	NA	NA	NA
Ctaxi_contig_40799|comp35533_c4_seq7	-5.986203114	0.316010785	0.000119214	0.00059432	wd sam and u-box domain-containing protein 1	gi|470381072|ref|XP_004333752.1|Ubox domain containing protein [Acanthamoeba castellanii str. Neff] >gi|440790456|gb|ELR11739.1| Ubox domain containing protein [Acanthamoeba castellanii str. Neff]	AT2G19410.1		 U-box domain-containing protein kinase family protein 
Ctaxi_contig_31659|comp34710_c0_seq12	-5.978029897	0.278643096	0.002941259	0.009985379	NA	NA	NA	NA	NA
Ctaxi_contig_10879|comp31534_c0_seq1	-5.964518898	7.146422958	9.26E-88	9.16E-85	NA	NA	NA	NA	NA
Ctaxi_contig_33908|comp34910_c1_seq6	-5.959063058	2.497976317	1.66E-37	1.82E-35	hypothetical protein CHLNCDRAFT_142087	gi|552841474|ref|XP_005850317.1|hypothetical protein CHLNCDRAFT_142087 [Chlorella variabilis] >gi|307109978|gb|EFN58215.1| hypothetical protein CHLNCDRAFT_142087 [Chlorella variabilis]	NA	NA	NA
Ctaxi_contig_53214|comp36339_c0_seq1	-5.932606463	0.177736987	0.000130874	0.000646411	complete clone: rafl24-09-	gi|302847291|ref|XP_002955180.1|hypothetical protein VOLCADRAFT_121395 [Volvox carteri f. nagariensis] >gi|300259472|gb|EFJ43699.1| hypothetical protein VOLCADRAFT_121395 [Volvox carteri f. nagariensis]	AT2G23470.1	RUS4	" Protein of unknown function, DUF647 "
Ctaxi_contig_21958|comp33602_c0_seq5	-5.917337346	0.175108336	0.001193849	0.004582896	NA	NA	NA	NA	NA
Ctaxi_contig_65110|comp37000_c3_seq2	-5.91656521	0.287640445	0.000521516	0.002202216	NA	NA	NA	NA	NA
Ctaxi_contig_66364|comp37044_c5_seq11	-5.906730122	2.948568528	1.66E-50	3.41E-48	NA	NA	NA	NA	NA
Ctaxi_contig_2622|comp16599_c0_seq1	-5.892180688	0.198963878	0.003561191	0.011784014	heat shock cognate 70	gi|451173139|gb|AGF33487.1|heat shock cognate 70 [Polyrhachis vicina]	AT3G12580.1	"HSP70,ATHSP70"	 heat shock protein 70 
Ctaxi_contig_27914|comp34308_c0_seq5	-5.869681939	0.195608586	0.000706887	0.002876146	NA	NA	NA	NA	NA
Ctaxi_contig_12966|comp32055_c2_seq3	-5.862675801	0.166300473	1.43E-05	8.69E-05	chymotrypsin-like elastase family member 1	gi|558160637|ref|XP_006122763.1|PREDICTED: chymotrypsin-like elastase family member 1-like [Pelodiscus sinensis]	NA	NA	NA
Ctaxi_contig_51048|comp36212_c3_seq6	-5.856764555	7.44456025	2.93E-70	1.33E-67	NA	NA	NA	NA	NA
Ctaxi_contig_26563|comp34158_c2_seq1	-5.843142784	1.670397675	5.49E-18	1.58E-16	NA	NA	NA	NA	NA
Ctaxi_contig_41713|comp35588_c3_seq28	-5.814252113	0.208574625	0.000726179	0.002945726	uroporphyrinogen decarboxylase	gi|168000031|ref|XP_001752720.1|predicted protein [Physcomitrella patens] >gi|162696251|gb|EDQ82591.1| predicted protein [Physcomitrella patens]	AT2G40490.1	HEME2	 Uroporphyrinogen decarboxylase 
Ctaxi_contig_52151|comp36271_c4_seq1	-5.812905512	2.867765763	2.22E-39	2.64E-37	chymotrypsin-like elastase family member 1-like	gi|5441865|dbj|BAA82368.1|elastase 2 precursor [Paralichthys olivaceus]	NA	NA	NA
Ctaxi_contig_68544|comp37129_c1_seq7	-5.801561617	0.163600499	0.003837147	0.01254884	protein	gi|168006558|ref|XP_001755976.1|predicted protein [Physcomitrella patens] >gi|162692906|gb|EDQ79261.1| predicted protein [Physcomitrella patens]	AT1G45332.1		 Translation elongation factor EFG/EF2 protein 
Ctaxi_contig_51505|comp36242_c2_seq14	-5.797979756	0.138855613	0.004050911	0.013162132	lysosomal alpha-n-acetyl glucosaminidase	gi|545359315|ref|XP_005645139.1|hypothetical protein COCSUDRAFT_37819 [Coccomyxa subellipsoidea C-169] >gi|384247107|gb|EIE20595.1| hypothetical protein COCSUDRAFT_37819 [Coccomyxa subellipsoidea C-169]	AT5G13690.1	"CYL1,NAGLU"	 alpha-N-acetylglucosaminidase family / NAGLU family 
Ctaxi_contig_57741|comp36612_c1_seq14	-5.788308465	0.29027921	0.003153582	0.010612239	pyridoxal phosphate	gi|545366942|ref|XP_005648341.1|hypothetical protein COCSUDRAFT_41939 [Coccomyxa subellipsoidea C-169] >gi|384250317|gb|EIE23797.1| hypothetical protein COCSUDRAFT_41939 [Coccomyxa subellipsoidea C-169]	AT4G29530.1		 Pyridoxal phosphate phosphatase-related protein 
Ctaxi_contig_62607|comp36868_c1_seq8	-5.765834067	0.179317541	0.000792	0.003175936	mut9-related serine threonine protein kinase	gi|159486881|ref|XP_001701465.1|MUT9-related serine/threonine protein kinase [Chlamydomonas reinhardtii] >gi|158271647|gb|EDO97462.1| MUT9-related serine/threonine protein kinase [Chlamydomonas reinhardtii]	AT2G25760.1		 Protein kinase family protein 
Ctaxi_contig_66381|comp37044_c8_seq8	-5.760662026	1.053355823	4.17E-12	6.77E-11	NA	NA	NA	NA	NA
Ctaxi_contig_13451|comp32163_c3_seq1	-5.757915245	6.493219023	6.48E-79	4.36E-76	NA	NA	NA	NA	NA
Ctaxi_contig_59812|comp36721_c1_seq25	-5.737260186	0.175129146	0.000849131	0.003380033	plastidic general dicarboxylate transporter	gi|159476982|ref|XP_001696590.1|2-oxoglutarate/malate translocator [Chlamydomonas reinhardtii] >gi|158282815|gb|EDP08567.1| 2-oxoglutarate/malate translocator [Chlamydomonas reinhardtii]	AT5G64290.1	"DCT,DIT2.1"	 dicarboxylate transport 2.1 
Ctaxi_contig_52386|comp36287_c1_seq9	-5.665975558	0.141782433	0.001147655	0.004422234	NA	NA	NA	NA	NA
Ctaxi_contig_52115|comp36271_c2_seq5	-5.639397809	4.646686131	6.49E-93	7.79E-90	ankyrin repeat protein	"gi|123437955|ref|XP_001309767.1|ankyrin repeat protein [Trichomonas vaginalis G3] >gi|121891508|gb|EAX96837.1| ankyrin repeat protein, putative [Trichomonas vaginalis G3]"	AT2G03430.1		 Ankyrin repeat family protein 
Ctaxi_contig_42085|comp35612_c2_seq11	-5.599153192	3.770771849	1.93E-32	1.53E-30	NA	NA	NA	NA	NA
Ctaxi_contig_60819|comp36777_c0_seq5	-5.581567327	0.155683546	0.004738271	0.01507493	mgdg specific palmitate delta-7 desaturase	gi|545373419|ref|XP_005651076.1|hypothetical protein COCSUDRAFT_27077 [Coccomyxa subellipsoidea C-169] >gi|384253057|gb|EIE26532.1| hypothetical protein COCSUDRAFT_27077 [Coccomyxa subellipsoidea C-169]	AT3G15850.1	"FAD5,FADB,JB67,ADS3"	 fatty acid desaturase 5 
Ctaxi_contig_66372|comp37044_c7_seq3	-5.573906827	1.462546184	1.41E-15	3.26E-14	NA	NA	NA	NA	NA
Ctaxi_contig_66367|comp37044_c5_seq14	-5.506465331	1.778466386	1.46E-20	5.30E-19	NA	NA	NA	NA	NA
Ctaxi_contig_42078|comp35612_c2_seq4	-5.50052262	3.032015284	1.98E-23	8.80E-22	NA	NA	NA	NA	NA
Ctaxi_contig_57108|comp36574_c5_seq1	-5.49845554	5.529832671	6.60E-75	3.58E-72	NA	NA	NA	NA	NA
Ctaxi_contig_28730|comp34406_c1_seq1	-5.483299841	3.37251604	2.69E-36	2.71E-34	NA	NA	NA	NA	NA
Ctaxi_contig_66353|comp37044_c4_seq2	-5.447119154	2.286176262	2.39E-25	1.21E-23	NA	NA	NA	NA	NA
Ctaxi_contig_44239|comp35760_c2_seq88	-5.429412783	9.106759298	1.84E-93	2.47E-90	calcium-binding and coiled-coil domain-containing protein 2	gi|402169573|ref|NP_001257947.1|calcium-binding and coiled-coil domain-containing protein 2 [Mus musculus] >gi|162416032|sp|A2A6M5.1|CACO2_MOUSE RecName: Full=Calcium-binding and coiled-coil domain-containing protein 2; AltName: Full=Nuclear domain 10 protein NDP52; Short=Nuclear domain 10 protein 52	NA	NA	NA
Ctaxi_contig_52139|comp36271_c2_seq29	-5.42322721	3.264938777	2.82E-49	5.61E-47	ankyrin repeat protein	"gi|123437955|ref|XP_001309767.1|ankyrin repeat protein [Trichomonas vaginalis G3] >gi|121891508|gb|EAX96837.1| ankyrin repeat protein, putative [Trichomonas vaginalis G3]"	AT4G19150.1		 Ankyrin repeat family protein 
Ctaxi_contig_35639|comp35079_c0_seq2	-5.282478922	0.628307681	0.000111172	0.000557618	clip-associating protein	gi|302837169|ref|XP_002950144.1|CLIP-associating protein [Volvox carteri f. nagariensis] >gi|300264617|gb|EFJ48812.1| CLIP-associating protein [Volvox carteri f. nagariensis]	AT2G20190.1	"ATCLASP,CLASP"	 CLIP-associated protein 
Ctaxi_contig_42082|comp35612_c2_seq8	-5.281429609	0.821203068	0.000172017	0.000825602	NA	NA	NA	NA	NA
Ctaxi_contig_42079|comp35612_c2_seq5	-5.278469606	1.607276963	1.16E-12	1.99E-11	NA	NA	NA	NA	NA
Ctaxi_contig_15573|comp32576_c1_seq16	-5.234969015	2.666914337	3.49E-25	1.74E-23	signal recognition particle 54 kda protein 2-like	gi|552822274|ref|XP_005846072.1|hypothetical protein CHLNCDRAFT_31879 [Chlorella variabilis] >gi|307105722|gb|EFN53970.1| hypothetical protein CHLNCDRAFT_31879 [Chlorella variabilis]	AT1G48900.2		" Signal recognition particle, SRP54 subunit protein "
Ctaxi_contig_57099|comp36574_c1_seq2	-5.229262368	6.976212607	3.10E-86	2.75E-83	NA	NA	NA	NA	NA
Ctaxi_contig_24424|comp33932_c0_seq1	-5.208500647	2.686295325	2.82E-19	9.14E-18	skin-specific protein 32	gi|390332549|ref|XP_796845.3|PREDICTED: uncharacterized protein LOC592216 [Strongylocentrotus purpuratus]	NA	NA	NA
Ctaxi_contig_10880|comp31534_c0_seq2	-5.162601629	5.667115337	8.04E-68	3.34E-65	NA	NA	NA	NA	NA
Ctaxi_contig_19672|comp33244_c0_seq4	-5.117269798	8.621255287	5.34E-72	2.53E-69	NA	NA	NA	NA	NA
Ctaxi_contig_28960|comp34432_c2_seq5	-5.09021572	1.027141188	7.39E-14	1.46E-12	NA	NA	NA	NA	NA
Ctaxi_contig_39340|comp35405_c1_seq1	-5.084293633	4.47279728	2.86E-75	1.60E-72	NA	NA	NA	NA	NA
Ctaxi_contig_48049|comp36014_c0_seq9	-5.053451185	4.196954311	9.79E-73	4.70E-70	NA	NA	NA	NA	NA
Ctaxi_contig_23185|comp33764_c5_seq1	-5.034947414	2.915635143	8.44E-48	1.63E-45	NA	NA	NA	NA	NA
Ctaxi_contig_66376|comp37044_c8_seq3	-5.030454488	2.639025756	2.33E-31	1.73E-29	NA	NA	NA	NA	NA
Ctaxi_contig_52123|comp36271_c2_seq13	-5.020229061	3.919533044	9.29E-56	2.35E-53	cd4-specific ankyrin repeat protein	"gi|384569036|gb|AFI09263.1|LmrCD-specific DARPin, partial [synthetic construct]"	AT5G12320.1		 ankyrin repeat family protein 
Ctaxi_contig_39970|comp35460_c0_seq2	-4.971826818	0.438348645	4.21E-05	0.000232433	ankyrin repeat protein	"gi|154417199|ref|XP_001581620.1|ankyrin repeat protein [Trichomonas vaginalis G3] >gi|121915849|gb|EAY20634.1| ankyrin repeat protein, putative [Trichomonas vaginalis G3]"	AT5G13530.2	KEG	 protein kinases;ubiquitin-protein ligases 
Ctaxi_contig_22130|comp33622_c0_seq2	-4.944106847	0.990684741	1.21E-06	9.14E-06	NA	NA	NA	NA	NA
Ctaxi_contig_20290|comp33345_c0_seq1	-4.90119833	9.072181939	1.17E-122	3.92E-119	NA	NA	NA	NA	NA
Ctaxi_contig_49250|comp36093_c3_seq3	-4.873540508	0.868885113	8.18E-13	1.44E-11	NA	NA	NA	NA	NA
Ctaxi_contig_63092|comp36895_c2_seq11	-4.841895162	3.043337092	9.90E-45	1.56E-42	NA	NA	NA	NA	NA
Ctaxi_contig_9432|comp31085_c0_seq1	-4.836575238	0.309016824	0.008422033	0.024640127	non-muscle -like	"gi|221122242|ref|XP_002154462.1|PREDICTED: actin, non-muscle 6.2-like [Hydra vulgaris] >gi|113296|sp|P17126.1|ACT_HYDAT RecName: Full=Actin, non-muscle 6.2 >gi|159254|gb|AAA29205.1| actin [Hydra vulgaris]"	AT3G12110.1	ACT11	 actin-11 
Ctaxi_contig_12960|comp32054_c1_seq1	-4.834125597	1.844575069	0.000207457	0.000977007	NA	NA	NA	NA	NA
Ctaxi_contig_14382|comp32355_c0_seq5	-4.833352752	2.85321244	1.60E-30	1.13E-28	NA	NA	NA	NA	NA
Ctaxi_contig_14379|comp32355_c0_seq2	-4.831174788	3.768778433	2.68E-51	5.70E-49	NA	NA	NA	NA	NA
Ctaxi_contig_66371|comp37044_c7_seq2	-4.827502683	0.329686159	3.72E-07	3.07E-06	NA	NA	NA	NA	NA
Ctaxi_contig_20292|comp33345_c1_seq1	-4.767150858	8.085822204	1.57E-154	1.32E-150	NA	NA	NA	NA	NA
Ctaxi_contig_14383|comp32355_c0_seq6	-4.71950848	1.091894312	2.79E-11	4.15E-10	NA	NA	NA	NA	NA
Ctaxi_contig_66352|comp37044_c4_seq1	-4.679570577	2.587209698	1.77E-25	9.09E-24	zinc finger transcription factor	gi|159484052|ref|XP_001700074.1|predicted protein [Chlamydomonas reinhardtii] >gi|158272570|gb|EDO98368.1| predicted protein [Chlamydomonas reinhardtii]	NA	NA	NA
Ctaxi_contig_66360|comp37044_c5_seq7	-4.667369008	1.430631375	7.84E-11	1.11E-09	NA	NA	NA	NA	NA
Ctaxi_contig_66355|comp37044_c5_seq2	-4.661262052	2.669578647	1.41E-26	7.86E-25	polymorphic outer membrane protein	"gi|489091084|ref|WP_003000979.1|outer membrane protein, partial [Sphingobacterium spiritivorum] >gi|300761406|gb|EFK58228.1| polymorphic outer membrane protein repeat (3 repeats), partial [Sphingobacterium spiritivorum ATCC 33861]"	NA	NA	NA
Ctaxi_contig_27512|comp34260_c0_seq2	-4.652205629	3.831000362	1.04E-16	2.66E-15	NA	NA	NA	NA	NA
Ctaxi_contig_15562|comp32576_c1_seq5	-4.643864362	3.055908402	1.48E-27	8.75E-26	NA	NA	NA	NA	NA
Ctaxi_contig_42072|comp35612_c0_seq2	-4.635818813	4.727508244	3.91E-82	2.99E-79	glycosyl hydrolase family chitinase	gi|269925479|ref|YP_003322102.1|hypothetical protein Tter_0358 [Thermobaculum terrenum ATCC BAA-798] >gi|502637825|ref|WP_012874315.1| hypothetical protein [Thermobaculum terrenum] >gi|269789139|gb|ACZ41280.1| hypothetical protein Tter_0358 [Thermobaculum terrenum ATCC BAA-798]	NA	NA	NA
Ctaxi_contig_38423|comp35321_c0_seq1	-4.607794127	2.780088139	6.74E-12	1.07E-10	tbc1 domain family member 4	gi|302836908|ref|XP_002950014.1|hypothetical protein VOLCADRAFT_90424 [Volvox carteri f. nagariensis] >gi|300264923|gb|EFJ49117.1| hypothetical protein VOLCADRAFT_90424 [Volvox carteri f. nagariensis]	NA	NA	NA
Ctaxi_contig_9136|comp30977_c0_seq1	-4.588315011	0.580732321	0.005554821	0.0172739	elongation factor-1 alpha	"gi|387165849|gb|AFJ64387.1|elongation factor 1 alpha, partial [Polymastia tenax]"	AT5G60390.3		 GTP binding Elongation factor Tu family protein 
Ctaxi_contig_55964|comp36504_c1_seq6	-4.587592176	3.35209	3.77E-25	1.87E-23	NA	NA	NA	NA	NA
Ctaxi_contig_17060|comp32842_c8_seq4	-4.583122838	0.165624513	7.56E-08	7.02E-07	NA	NA	NA	NA	NA
Ctaxi_contig_42081|comp35612_c2_seq7	-4.578339086	1.169465978	4.81E-08	4.60E-07	NA	NA	NA	NA	NA
Ctaxi_contig_35939|comp35103_c1_seq3	-4.567668449	0.624671436	3.67E-10	4.78E-09	NA	NA	NA	NA	NA
Ctaxi_contig_22723|comp33703_c5_seq1	-4.56482581	3.48017732	8.05E-50	1.62E-47	NA	NA	NA	NA	NA
Ctaxi_contig_34564|comp34972_c1_seq4	-4.564053546	0.136350346	8.92E-06	5.70E-05	predicted protein	gi|159463710|ref|XP_001690085.1|predicted protein [Chlamydomonas reinhardtii] >gi|158284073|gb|EDP09823.1| predicted protein [Chlamydomonas reinhardtii]	NA	NA	NA
Ctaxi_contig_6454|comp29306_c1_seq3	-4.559870894	3.656307084	3.43E-33	2.87E-31	NA	NA	NA	NA	NA
Ctaxi_contig_15003|comp32479_c0_seq1	-4.552935775	0.192783529	6.90E-05	0.000364156	NA	NA	NA	NA	NA
Ctaxi_contig_23182|comp33764_c4_seq1	-4.547840388	3.267514464	2.39E-54	5.74E-52	macrophage mannose receptor 1-like	gi|528512682|ref|XP_005173902.1|PREDICTED: macrophage mannose receptor 1-like [Danio rerio]	NA	NA	NA
Ctaxi_contig_23183|comp33764_c4_seq2	-4.539168158	2.932219972	6.84E-44	1.03E-41	NA	NA	NA	NA	NA
Ctaxi_contig_22133|comp33622_c1_seq2	-4.528634631	1.229107876	2.88E-11	4.27E-10	mip18 family protein at1g68310-like	gi|194692926|gb|ACF80547.1|unknown [Zea mays] >gi|195609216|gb|ACG26438.1| hypothetical protein [Zea mays] >gi|195643750|gb|ACG41343.1| hypothetical protein [Zea mays] >gi|413919387|gb|AFW59319.1| hypothetical protein ZEAMMB73_301781 [Zea mays]	AT1G68310.2	AE7	 Protein of unknown function (DUF59) 
Ctaxi_contig_47582|comp35982_c2_seq6	-4.526370848	1.171646797	3.72E-06	2.57E-05	topoisomerase 1-associated factor 1	gi|545358684|ref|XP_005644883.1|hypothetical protein COCSUDRAFT_58046 [Coccomyxa subellipsoidea C-169] >gi|384246850|gb|EIE20339.1| hypothetical protein COCSUDRAFT_58046 [Coccomyxa subellipsoidea C-169]	AT5G52910.1	ATIM	 timeless family protein 
Ctaxi_contig_55560|comp36477_c1_seq8	-4.515471388	0.160282413	6.64E-06	4.35E-05	NA	NA	NA	NA	NA
Ctaxi_contig_55806|comp36492_c0_seq16	-4.513853698	0.131562496	4.30E-07	3.50E-06	NA	NA	NA	NA	NA
Ctaxi_contig_32980|comp34835_c1_seq1	-4.493025704	0.612236446	1.83E-07	1.59E-06	NA	NA	NA	NA	NA
Ctaxi_contig_22713|comp33703_c0_seq1	-4.493018358	2.402904164	1.33E-28	8.38E-27	NA	NA	NA	NA	NA
Ctaxi_contig_16861|comp32801_c0_seq2	-4.489877826	4.784639083	2.31E-07	1.98E-06	NA	NA	NA	NA	NA
Ctaxi_contig_19420|comp33201_c0_seq1	-4.474535283	5.70093027	7.38E-65	2.64E-62	NA	NA	NA	NA	NA
Ctaxi_contig_44217|comp35760_c2_seq66	-4.474301024	6.695582096	1.84E-42	2.65E-40	calcium-binding and coiled-coil domain-containing protein 2	gi|402169573|ref|NP_001257947.1|calcium-binding and coiled-coil domain-containing protein 2 [Mus musculus] >gi|162416032|sp|A2A6M5.1|CACO2_MOUSE RecName: Full=Calcium-binding and coiled-coil domain-containing protein 2; AltName: Full=Nuclear domain 10 protein NDP52; Short=Nuclear domain 10 protein 52	NA	NA	NA
Ctaxi_contig_15568|comp32576_c1_seq11	-4.449943402	3.561853778	9.06E-30	6.17E-28	signal recognition particle 54 kda protein 2-like	gi|125552939|gb|EAY98648.1|hypothetical protein OsI_20572 [Oryza sativa Indica Group]	AT1G48900.1		" Signal recognition particle, SRP54 subunit protein "
Ctaxi_contig_6451|comp29306_c0_seq1	-4.416934564	7.632607914	6.35E-93	7.79E-90	NA	NA	NA	NA	NA
Ctaxi_contig_19686|comp33249_c1_seq1	-4.416258103	2.954641072	8.23E-29	5.23E-27	NA	NA	NA	NA	NA
Ctaxi_contig_6453|comp29306_c1_seq2	-4.414207698	6.076425577	5.19E-81	3.71E-78	NA	NA	NA	NA	NA
Ctaxi_contig_9750|comp31199_c1_seq1	-4.375512907	7.94448491	8.83E-87	8.25E-84	NA	NA	NA	NA	NA
Ctaxi_contig_59554|comp36705_c0_seq1	-4.334676027	3.86344362	0.000993059	0.003889394	protein	gi|545367478|ref|XP_005648559.1|pyruvate kinase [Coccomyxa subellipsoidea C-169] >gi|384250536|gb|EIE24015.1| pyruvate kinase [Coccomyxa subellipsoidea C-169]	AT3G22960.1	"PKP1,PKP-ALPHA"	 Pyruvate kinase family protein 
Ctaxi_contig_29525|comp34492_c0_seq5	-4.330896073	1.993227065	1.57E-19	5.21E-18	serine protease inhibitor dipetalogastin	gi|61105830|gb|AAX38588.1|serine protease inhibitor [Argopecten irradians]	NA	NA	NA
Ctaxi_contig_6336|comp29103_c0_seq1	-4.330774235	1.729187024	1.05E-14	2.22E-13	NA	NA	NA	NA	NA
Ctaxi_contig_66369|comp37044_c5_seq16	-4.315843948	0.786369538	3.39E-11	4.99E-10	NA	NA	NA	NA	NA
Ctaxi_contig_9754|comp31199_c1_seq5	-4.313991789	5.569742676	7.22E-40	8.92E-38	NA	NA	NA	NA	NA
Ctaxi_contig_15575|comp32576_c1_seq18	-4.313869439	0.691480997	3.66E-05	0.000204429	NA	NA	NA	NA	NA
Ctaxi_contig_19669|comp33244_c0_seq1	-4.304098634	8.592557419	2.44E-61	7.60E-59	NA	NA	NA	NA	NA
Ctaxi_contig_9753|comp31199_c1_seq4	-4.29993457	6.285784403	6.97E-98	1.06E-94	NA	NA	NA	NA	NA
Ctaxi_contig_55793|comp36492_c0_seq3	-4.279704768	1.792911196	1.35E-10	1.85E-09	flagellar associated protein	gi|302853934|ref|XP_002958479.1|hypothetical protein VOLCADRAFT_108142 [Volvox carteri f. nagariensis] >gi|300256207|gb|EFJ40479.1| hypothetical protein VOLCADRAFT_108142 [Volvox carteri f. nagariensis]	NA	NA	NA
Ctaxi_contig_13689|comp32204_c2_seq1	-4.278842232	3.294367028	2.54E-38	2.90E-36	NA	NA	NA	NA	NA
Ctaxi_contig_9752|comp31199_c1_seq3	-4.271406878	5.546139718	2.66E-76	1.52E-73	NA	NA	NA	NA	NA
Ctaxi_contig_55559|comp36477_c1_seq7	-4.213940028	3.259562536	2.47E-31	1.83E-29	NA	NA	NA	NA	NA
Ctaxi_contig_58186|comp36637_c3_seq1	-4.211968605	5.069004039	7.67E-66	2.86E-63	NA	NA	NA	NA	NA
Ctaxi_contig_58181|comp36637_c0_seq2	-4.21118133	2.917738005	2.95E-27	1.71E-25	nadph oxidase 5-like	"gi|291222156|ref|XP_002731084.1|PREDICTED: NADPH oxidase, EF-hand calcium binding domain 5-like [Saccoglossus kowalevskii]"	NA	NA	NA
Ctaxi_contig_39949|comp35458_c1_seq1	-4.206846673	5.130594463	2.44E-36	2.47E-34	tetrapyrrole-binding chloroplastic-like	gi|302841623|ref|XP_002952356.1|hypothetical protein VOLCADRAFT_75357 [Volvox carteri f. nagariensis] >gi|300262292|gb|EFJ46499.1| hypothetical protein VOLCADRAFT_75357 [Volvox carteri f. nagariensis]	AT3G59400.1	GUN4	 enzyme binding;tetrapyrrole binding 
Ctaxi_contig_6452|comp29306_c1_seq1	-4.201217396	3.764863375	1.71E-36	1.76E-34	NA	NA	NA	NA	NA
Ctaxi_contig_29729|comp34517_c0_seq5	-4.18184502	2.208368584	3.26E-06	2.27E-05	pentatricopeptide repeat-containing protein	gi|552840972|ref|XP_005850189.1|hypothetical protein CHLNCDRAFT_34493 [Chlorella variabilis] >gi|307109850|gb|EFN58087.1| hypothetical protein CHLNCDRAFT_34493 [Chlorella variabilis]	AT2G16880.1		 Pentatricopeptide repeat (PPR) superfamily protein 
Ctaxi_contig_39354|comp35406_c2_seq6	-4.175300649	0.457585268	0.000247066	0.001141005	membrane protein	gi|342180753|emb|CCC90229.1|unnamed protein product [Trypanosoma congolense IL3000]	NA	NA	NA
Ctaxi_contig_37429|comp35236_c0_seq3	-4.165610621	2.086196811	3.92E-05	0.000217729	transmembrane protein 14c	gi|552810389|ref|XP_005843190.1|hypothetical protein CHLNCDRAFT_141477 [Chlorella variabilis] >gi|307102821|gb|EFN51088.1| hypothetical protein CHLNCDRAFT_141477 [Chlorella variabilis]	AT3G20510.1		 Transmembrane proteins 14C 
Ctaxi_contig_66365|comp37044_c5_seq12	-4.154362777	1.375341345	3.31E-13	6.08E-12	lpxtg-motif cell wall anchor domain protein	gi|493613848|ref|WP_006566129.1|hypothetical protein [Anaerostipes caccae] >gi|167654442|gb|EDR98571.1| LPXTG-motif cell wall anchor domain protein [Anaerostipes caccae DSM 14662]	NA	NA	NA
Ctaxi_contig_28962|comp34432_c4_seq2	-4.140373067	2.325370115	3.02E-20	1.06E-18	ankyrin repeat containing	gi|512895287|ref|XP_004923636.1|PREDICTED: ankyrin-2-like [Bombyx mori]	AT5G12320.1		 ankyrin repeat family protein 
Ctaxi_contig_34244|comp34942_c0_seq1	-4.09608362	0.289498961	7.84E-07	6.09E-06	NA	NA	NA	NA	NA
Ctaxi_contig_55800|comp36492_c0_seq10	-4.086014403	2.709125775	9.42E-29	5.95E-27	flagellar associated protein	gi|302853934|ref|XP_002958479.1|hypothetical protein VOLCADRAFT_108142 [Volvox carteri f. nagariensis] >gi|300256207|gb|EFJ40479.1| hypothetical protein VOLCADRAFT_108142 [Volvox carteri f. nagariensis]	NA	NA	NA
Ctaxi_contig_34861|comp34997_c0_seq5	-4.084599752	1.763949817	4.45E-14	8.92E-13	NA	NA	NA	NA	NA
Ctaxi_contig_49246|comp36093_c1_seq1	-4.075067192	5.3987948	2.92E-77	1.85E-74	NA	NA	NA	NA	NA
Ctaxi_contig_25378|comp34042_c2_seq1	-4.057955059	0.291322841	2.12E-05	0.000124511	NA	NA	NA	NA	NA
Ctaxi_contig_55959|comp36504_c1_seq1	-4.056758638	8.351586599	4.74E-163	7.96E-159	NA	NA	NA	NA	NA
Ctaxi_contig_19685|comp33249_c0_seq1	-4.029765147	5.900346549	2.06E-61	6.53E-59	NA	NA	NA	NA	NA
Ctaxi_contig_16864|comp32801_c0_seq5	-4.025611214	3.155334453	1.26E-11	1.94E-10	NA	NA	NA	NA	NA
Ctaxi_contig_31674|comp34711_c3_seq4	-4.022625244	1.329928705	2.85E-09	3.26E-08	ankyrin repeat protein	"gi|123437955|ref|XP_001309767.1|ankyrin repeat protein [Trichomonas vaginalis G3] >gi|121891508|gb|EAX96837.1| ankyrin repeat protein, putative [Trichomonas vaginalis G3]"	AT2G03430.1		 Ankyrin repeat family protein 
Ctaxi_contig_63520|comp36923_c2_seq3	-4.019720865	1.066237139	0.00153351	0.005691155	NA	NA	NA	NA	NA
Ctaxi_contig_37427|comp35236_c0_seq1	-4.018638846	0.486706405	0.000249005	0.001147822	transmembrane protein 14c	gi|552810389|ref|XP_005843190.1|hypothetical protein CHLNCDRAFT_141477 [Chlorella variabilis] >gi|307102821|gb|EFN51088.1| hypothetical protein CHLNCDRAFT_141477 [Chlorella variabilis]	AT3G20510.1		 Transmembrane proteins 14C 
Ctaxi_contig_39344|comp35405_c5_seq1	-4.016867797	2.767212905	3.55E-35	3.34E-33	NA	NA	NA	NA	NA
Ctaxi_contig_23186|comp33764_c5_seq2	-4.016667169	2.025250116	1.38E-17	3.84E-16	NA	NA	NA	NA	NA
Ctaxi_contig_54769|comp36428_c3_seq3	-4.006594603	4.267368008	4.32E-08	4.17E-07	low quality protein: kallikrein-8	gi|504164417|ref|XP_004592341.1|PREDICTED: chymotrypsin-like elastase family member 3B-like [Ochotona princeps]	NA	NA	NA
Ctaxi_contig_22136|comp33622_c2_seq3	-4.004511485	2.621360987	1.47E-29	9.87E-28	NA	NA	NA	NA	NA
Ctaxi_contig_59666|comp36712_c3_seq1	-3.990657732	3.360333052	0.000476589	0.002032864	seryl-trna synthetase	gi|148907095|gb|ABR16691.1|unknown [Picea sitchensis]	AT1G11870.2	"ATSRS,SRS"	 Seryl-tRNA synthetase 
Ctaxi_contig_28959|comp34432_c2_seq4	-3.988563973	2.753144296	3.66E-25	1.82E-23	ankyrin repeat protein	"gi|123437955|ref|XP_001309767.1|ankyrin repeat protein [Trichomonas vaginalis G3] >gi|121891508|gb|EAX96837.1| ankyrin repeat protein, putative [Trichomonas vaginalis G3]"	AT2G03430.1		 Ankyrin repeat family protein 
Ctaxi_contig_48708|comp36058_c3_seq4	-3.977237485	0.69302203	0.003843961	0.01256379	membrane protein	gi|519097985|ref|WP_020253860.1|hypothetical protein [Cloacimonetes bacterium SCGC AAA255-B16]	NA	NA	NA
Ctaxi_contig_47839|comp35999_c6_seq1	-3.972073935	6.408905818	1.23E-113	2.59E-110	NA	NA	NA	NA	NA
Ctaxi_contig_28518|comp34383_c0_seq5	-3.953092715	1.408923274	1.02E-13	1.98E-12	hypothetical protein Riv7116_6247	gi|427739599|ref|YP_007059143.1|hypothetical protein Riv7116_6247 [Rivularia sp. PCC 7116] >gi|504935045|ref|WP_015122147.1| hypothetical protein [Rivularia sp. PCC 7116] >gi|427374640|gb|AFY58596.1| hypothetical protein Riv7116_6247 [Rivularia sp. PCC 7116]	NA	NA	NA
Ctaxi_contig_12505|comp31955_c2_seq1	-3.942795764	1.757102088	2.84E-05	0.000162348	NA	NA	NA	NA	NA
Ctaxi_contig_28521|comp34383_c0_seq8	-3.940720664	1.634185577	2.74E-12	4.53E-11	NA	NA	NA	NA	NA
Ctaxi_contig_47530|comp35978_c4_seq1	-3.925309097	7.824789008	1.98E-92	2.29E-89	dnaj homolog subfamily c member 8-like	gi|159489723|ref|XP_001702846.1|DnaJ-like protein [Chlamydomonas reinhardtii] >gi|158271063|gb|EDO96891.1| DnaJ-like protein [Chlamydomonas reinhardtii]	AT5G22080.1		 Chaperone DnaJ-domain superfamily protein 
Ctaxi_contig_18418|comp33065_c0_seq1	-3.883262931	3.07177104	5.05E-29	3.26E-27	NA	NA	NA	NA	NA
Ctaxi_contig_21072|comp33458_c0_seq2	-3.859164441	4.189232446	1.83E-11	2.77E-10	NA	NA	NA	NA	NA
Ctaxi_contig_4836|comp26472_c0_seq3	-3.852092938	2.878891303	5.45E-26	2.91E-24	NA	NA	NA	NA	NA
Ctaxi_contig_56|comp1857_c0_seq1	-3.849233485	0.720441707	9.66E-10	1.19E-08	NA	NA	NA	NA	NA
Ctaxi_contig_13687|comp32204_c0_seq1	-3.843733258	4.829757682	9.93E-53	2.26E-50	NA	NA	NA	NA	NA
Ctaxi_contig_47840|comp35999_c6_seq2	-3.84188331	5.609682833	5.97E-92	6.69E-89	NA	NA	NA	NA	NA
Ctaxi_contig_28520|comp34383_c0_seq7	-3.841012259	0.464081911	2.15E-07	1.85E-06	NA	NA	NA	NA	NA
Ctaxi_contig_13452|comp32163_c4_seq1	-3.827806891	3.852113617	1.47E-36	1.52E-34	NA	NA	NA	NA	NA
Ctaxi_contig_23187|comp33764_c6_seq1	-3.827390166	2.236086263	8.60E-19	2.67E-17	voltage-dependent calcium channel subunit alpha-2 delta-4	gi|514642859|ref|XP_004998635.1|hypothetical protein PTSG_00082 [Salpingoeca rosetta] >gi|326426493|gb|EGD72063.1| hypothetical protein PTSG_00082 [Salpingoeca rosetta]	NA	NA	NA
Ctaxi_contig_28358|comp34365_c0_seq4	-3.826929834	3.968203984	2.67E-26	1.46E-24	NA	NA	NA	NA	NA
Ctaxi_contig_15569|comp32576_c1_seq12	-3.822286839	0.429715682	6.79E-07	5.33E-06	signal recognition particle 54 kda protein 2-like	gi|125552939|gb|EAY98648.1|hypothetical protein OsI_20572 [Oryza sativa Indica Group]	AT1G48900.1		" Signal recognition particle, SRP54 subunit protein "
Ctaxi_contig_62683|comp36872_c0_seq4	-3.816962198	0.259133939	0.004453238	0.01428163	NA	NA	NA	NA	NA
Ctaxi_contig_14126|comp32297_c0_seq1	-3.816873057	9.022059806	4.81E-77	2.99E-74	NA	NA	NA	NA	NA
Ctaxi_contig_21778|comp33573_c3_seq2	-3.815289444	6.950527994	1.69E-120	4.36E-117	NA	NA	NA	NA	NA
Ctaxi_contig_21777|comp33573_c3_seq1	-3.81444681	7.774123237	3.58E-149	2.41E-145	NA	NA	NA	NA	NA
Ctaxi_contig_23381|comp33791_c0_seq1	-3.813280187	4.051442988	1.83E-42	2.65E-40	NA	NA	NA	NA	NA
Ctaxi_contig_35937|comp35103_c1_seq1	-3.798775708	0.455566631	3.53E-07	2.93E-06	adhesin-like protein	gi|288561299|ref|YP_003424785.1|adhesin-like protein [Methanobrevibacter ruminantium M1] >gi|502721857|ref|WP_012956841.1| adhesin-like protein [Methanobrevibacter ruminantium] >gi|288544009|gb|ADC47893.1| adhesin-like protein [Methanobrevibacter ruminantium M1]	NA	NA	NA
Ctaxi_contig_14128|comp32297_c1_seq2	-3.79090718	7.946409422	3.98E-93	5.14E-90	NA	NA	NA	NA	NA
Ctaxi_contig_58184|comp36637_c0_seq5	-3.789191937	2.379332156	3.47E-18	1.02E-16	nadph oxidase 5	"gi|291222156|ref|XP_002731084.1|PREDICTED: NADPH oxidase, EF-hand calcium binding domain 5-like [Saccoglossus kowalevskii]"	NA	NA	NA
Ctaxi_contig_58940|comp36677_c9_seq2	-3.783507611	5.963024146	2.28E-67	9.36E-65	NA	NA	NA	NA	NA
Ctaxi_contig_47400|comp35970_c0_seq3	-3.776352004	3.756598052	4.39E-08	4.23E-07	erc protein 2-like	gi|218441295|ref|YP_002379624.1|hypothetical protein PCC7424_4392 [Cyanothece sp. PCC 7424] >gi|506436623|ref|WP_015956340.1| hypothetical protein [Cyanothece sp. PCC 7424] >gi|218174023|gb|ACK72756.1| BRCT domain protein [Cyanothece sp. PCC 7424]	NA	NA	NA
Ctaxi_contig_21776|comp33573_c1_seq1	-3.775391837	6.676538966	5.08E-121	1.42E-117	NA	NA	NA	NA	NA
Ctaxi_contig_20612|comp33402_c7_seq3	-3.774950163	1.117689851	7.61E-06	4.93E-05	hypothetical protein VOLCADRAFT_83934	gi|302851068|ref|XP_002957059.1|hypothetical protein VOLCADRAFT_83934 [Volvox carteri f. nagariensis] >gi|300257615|gb|EFJ41861.1| hypothetical protein VOLCADRAFT_83934 [Volvox carteri f. nagariensis]	NA	NA	NA
Ctaxi_contig_7782|comp30352_c0_seq1	-3.770280475	6.497633032	6.01E-85	5.18E-82	NA	NA	NA	NA	NA
Ctaxi_contig_34506|comp34965_c1_seq1	-3.759851442	0.304194258	0.001862448	0.006752379	NA	NA	NA	NA	NA
Ctaxi_contig_20869|comp33429_c0_seq1	-3.759147135	4.138927536	2.88E-65	1.05E-62	NA	NA	NA	NA	NA
Ctaxi_contig_37570|comp35247_c2_seq3	-3.74735164	2.167798157	0.000107409	0.00054084	acetyl- carboxylase beta subunit	gi|260780700|ref|YP_003227083.1|acetyl-CoA carboxylase beta subunit [Bryopsis hypnoides] >gi|260176778|gb|ACX33787.1| acetyl-CoA carboxylase beta subunit [Bryopsis hypnoides]	ATCG00500.1	ACCD	 acetyl-CoA carboxylase carboxyl transferase subunit beta 
Ctaxi_contig_54459|comp36410_c4_seq10	-3.735208052	3.722754257	1.26E-37	1.39E-35	NA	NA	NA	NA	NA
Ctaxi_contig_12962|comp32054_c2_seq1	-3.732534756	2.209249154	5.95E-21	2.22E-19	NA	NA	NA	NA	NA
Ctaxi_contig_40356|comp35497_c0_seq1	-3.731072406	0.825038842	0.002000672	0.007180717	NA	NA	NA	NA	NA
Ctaxi_contig_27969|comp34315_c0_seq1	-3.722766544	0.824273897	1.72E-09	2.04E-08	NA	NA	NA	NA	NA
Ctaxi_contig_13688|comp32204_c1_seq1	-3.713157441	2.118579047	2.48E-19	8.07E-18	NA	NA	NA	NA	NA
Ctaxi_contig_66361|comp37044_c5_seq8	-3.709424327	0.715596792	7.17E-05	0.000376728	NA	NA	NA	NA	NA
Ctaxi_contig_48052|comp36015_c0_seq1	-3.706076922	5.031943364	1.68E-44	2.59E-42	protein	gi|552832022|ref|XP_005848250.1|hypothetical protein CHLNCDRAFT_51790 [Chlorella variabilis] >gi|307107907|gb|EFN56148.1| hypothetical protein CHLNCDRAFT_51790 [Chlorella variabilis]	AT2G37220.1		 RNA-binding (RRM/RBD/RNP motifs) family protein 
Ctaxi_contig_60576|comp36766_c4_seq1	-3.702902977	1.140783176	2.47E-10	3.30E-09	NA	NA	NA	NA	NA
Ctaxi_contig_4834|comp26472_c0_seq1	-3.700707179	2.200129458	2.57E-20	9.08E-19	NA	NA	NA	NA	NA
Ctaxi_contig_52133|comp36271_c2_seq23	-3.69861211	2.149178482	6.57E-08	6.17E-07	ankyrin repeat protein	"gi|157106769|ref|XP_001649474.1|ankyrin 2,3/unc44 [Aedes aegypti] >gi|108868779|gb|EAT33004.1| AAEL014742-PA, partial [Aedes aegypti]"	AT2G03430.1		 Ankyrin repeat family protein 
Ctaxi_contig_58493|comp36656_c2_seq5	-3.698238464	0.294140863	0.002514553	0.008739581	elongation factor p	gi|159482564|ref|XP_001699339.1|organellar elongation factor P [Chlamydomonas reinhardtii] >gi|158272975|gb|EDO98769.1| organellar elongation factor P [Chlamydomonas reinhardtii]	AT3G08740.1		 elongation factor P (EF-P) family protein 
Ctaxi_contig_22134|comp33622_c2_seq1	-3.69487712	3.588505625	4.24E-48	8.30E-46	NA	NA	NA	NA	NA
Ctaxi_contig_63085|comp36895_c2_seq4	-3.692977179	6.008612728	2.72E-47	5.08E-45	NA	NA	NA	NA	NA
Ctaxi_contig_54214|comp36395_c5_seq2	-3.686471511	2.577101429	1.51E-24	7.25E-23	arginine deiminase	gi|302851505|ref|XP_002957276.1|hypothetical protein VOLCADRAFT_107614 [Volvox carteri f. nagariensis] >gi|300257371|gb|EFJ41620.1| hypothetical protein VOLCADRAFT_107614 [Volvox carteri f. nagariensis]	NA	NA	NA
Ctaxi_contig_61091|comp36793_c0_seq1	-3.678970708	0.310331999	0.002535257	0.008800619	calcineurin-like metallo-phosphoesterase superfamily protein	gi|159467643|ref|XP_001692001.1|predicted protein [Chlamydomonas reinhardtii] >gi|158278728|gb|EDP04491.1| predicted protein [Chlamydomonas reinhardtii]	AT5G58200.2		 Calcineurin-like metallo-phosphoesterase superfamily protein 
Ctaxi_contig_67113|comp37079_c2_seq1	-3.676779269	6.530517061	1.71E-91	1.85E-88	animal heme peroxidase homologue	gi|546324756|ref|XP_005718460.1|Animal heme peroxidase homologue [Chondrus crispus] >gi|515797849|emb|CDF77596.1| Animal heme peroxidase homologue [Chondrus crispus]	AT1G73680.2	ALPHADOX2	 alpha dioxygenase 
Ctaxi_contig_47828|comp35999_c0_seq2	-3.675190718	5.977883586	1.89E-105	3.34E-102	NA	NA	NA	NA	NA
Ctaxi_contig_20293|comp33345_c2_seq1	-3.669247535	1.799411688	3.91E-16	9.47E-15	NA	NA	NA	NA	NA
Ctaxi_contig_14127|comp32297_c1_seq1	-3.659814427	10.43444435	2.36E-76	1.37E-73	NA	NA	NA	NA	NA
Ctaxi_contig_10188|comp31322_c0_seq3	-3.652254293	5.588612021	9.70E-56	2.43E-53	tyramine oxidase	gi|330917130|ref|XP_003297692.1|hypothetical protein PTT_08184 [Pyrenophora teres f. teres 0-1] >gi|311329489|gb|EFQ94214.1| hypothetical protein PTT_08184 [Pyrenophora teres f. teres 0-1]	AT4G12290.1		 Copper amine oxidase family protein 
Ctaxi_contig_58938|comp36677_c8_seq3	-3.639881645	6.052647075	6.38E-65	2.30E-62	NA	NA	NA	NA	NA
Ctaxi_contig_71316|comp37248_c4_seq7	-3.632098165	7.100053478	2.49E-46	4.34E-44	hypothetical protein EMIHUDRAFT_110305	gi|551615628|ref|XP_005788682.1|hypothetical protein EMIHUDRAFT_110305 [Emiliania huxleyi CCMP1516] >gi|485642157|gb|EOD36253.1| hypothetical protein EMIHUDRAFT_110305 [Emiliania huxleyi CCMP1516]	NA	NA	NA
Ctaxi_contig_50338|comp36169_c0_seq9	-3.625169806	2.181176512	0.000271431	0.001238387	vacuolar protein sorting-associated protein 41 homolog	gi|545368729|ref|XP_005649140.1|ARM repeat-containing protein [Coccomyxa subellipsoidea C-169] >gi|384251118|gb|EIE24596.1| ARM repeat-containing protein [Coccomyxa subellipsoidea C-169]	AT1G08190.1	"ATVPS41,ZIP2,VPS41,ATVAM2,VAM2"	 vacuolar protein sorting 41 
Ctaxi_contig_69531|comp37170_c0_seq17	-3.603230054	2.342958223	5.53E-14	1.10E-12	NA	NA	NA	NA	NA
Ctaxi_contig_44234|comp35760_c2_seq83	-3.602992788	7.42736376	1.43E-35	1.38E-33	calcium-binding and coiled-coil domain-containing protein 2	gi|402169573|ref|NP_001257947.1|calcium-binding and coiled-coil domain-containing protein 2 [Mus musculus] >gi|162416032|sp|A2A6M5.1|CACO2_MOUSE RecName: Full=Calcium-binding and coiled-coil domain-containing protein 2; AltName: Full=Nuclear domain 10 protein NDP52; Short=Nuclear domain 10 protein 52	NA	NA	NA
Ctaxi_contig_24217|comp33899_c2_seq1	-3.599587321	1.087016072	2.75E-11	4.08E-10	NA	NA	NA	NA	NA
Ctaxi_contig_38051|comp35293_c2_seq1	-3.592996509	5.284422669	1.59E-33	1.35E-31	NA	NA	NA	NA	NA
Ctaxi_contig_33014|comp34836_c2_seq3	-3.591837395	0.213904422	0.003350237	0.01116945	NA	NA	NA	NA	NA
Ctaxi_contig_28522|comp34383_c1_seq1	-3.590771882	3.901375066	2.08E-47	3.92E-45	NA	NA	NA	NA	NA
Ctaxi_contig_67860|comp37103_c0_seq5	-3.577546218	6.669364505	7.82E-22	3.13E-20	mitochondrial protein	gi|302829725|ref|XP_002946429.1|hypothetical protein VOLCADRAFT_103021 [Volvox carteri f. nagariensis] >gi|300268175|gb|EFJ52356.1| hypothetical protein VOLCADRAFT_103021 [Volvox carteri f. nagariensis]	NA	NA	NA
Ctaxi_contig_71438|comp37253_c0_seq5	-3.570694703	5.313907563	1.54E-40	1.97E-38	hypothetical protein EMIHUDRAFT_197391	gi|551560691|ref|XP_005767244.1|hypothetical protein EMIHUDRAFT_197391 [Emiliania huxleyi CCMP1516] >gi|485617640|gb|EOD14815.1| hypothetical protein EMIHUDRAFT_197391 [Emiliania huxleyi CCMP1516]	NA	NA	NA
Ctaxi_contig_18673|comp33094_c2_seq61	-3.560783001	0.429168487	0.008407375	0.024599383	ankyrin repeat protein	gi|496363280|ref|WP_009072270.1|ankyrin repeat-containing protein [Metallosphaera yellowstonensis] >gi|373526342|gb|EHP71122.1| ankyrin repeat-containing protein [Metallosphaera yellowstonensis MK1]	AT2G03430.1		 Ankyrin repeat family protein 
Ctaxi_contig_24004|comp33866_c6_seq7	-3.556606268	1.097306293	1.92E-09	2.26E-08	ankyrin repeat protein	"gi|123462148|ref|XP_001316882.1|ankyrin repeat protein [Trichomonas vaginalis G3] >gi|121899601|gb|EAY04659.1| ankyrin repeat protein, putative [Trichomonas vaginalis G3]"	AT2G03430.1		 Ankyrin repeat family protein 
Ctaxi_contig_50890|comp36204_c6_seq1	-3.547694373	5.436817254	7.90E-74	4.02E-71	NA	NA	NA	NA	NA
Ctaxi_contig_58942|comp36677_c9_seq4	-3.544882816	5.980644967	1.59E-59	4.78E-57	NA	NA	NA	NA	NA
Ctaxi_contig_28956|comp34432_c2_seq1	-3.541823638	2.826958919	2.39E-25	1.21E-23	chymotrypsin-like elastase family member 2a	gi|27807285|ref|NP_777139.1|chymotrypsin-like elastase family member 2A precursor [Bos taurus] >gi|2499857|sp|Q29461.1|CEL2A_BOVIN RecName: Full=Chymotrypsin-like elastase family member 2A; AltName: Full=Elastase II; AltName: Full=Elastase-2; AltName: Full=Elastase-2A; Flags: Precursor >gi|1310662|emb|CAA66231.1| preproelastase II [Bos taurus]	NA	NA	NA
Ctaxi_contig_63894|comp36943_c2_seq25	-3.537832573	1.345298267	0.000329524	0.001471477	transient receptor potential ion channel protein	gi|159479494|ref|XP_001697825.1|transient receptor potential ion channel protein [Chlamydomonas reinhardtii] >gi|158273923|gb|EDO99708.1| transient receptor potential ion channel protein [Chlamydomonas reinhardtii]	NA	NA	NA
Ctaxi_contig_24964|comp33999_c0_seq3	-3.53540304	1.413677292	0.001209561	0.00463233	von willebrand factor type a domain-containing protein	gi|552840911|ref|XP_005850175.1|hypothetical protein CHLNCDRAFT_142359 [Chlorella variabilis] >gi|307109836|gb|EFN58073.1| hypothetical protein CHLNCDRAFT_142359 [Chlorella variabilis]	NA	NA	NA
Ctaxi_contig_48702|comp36058_c1_seq1	-3.525708433	1.531754027	8.02E-15	1.71E-13	NA	NA	NA	NA	NA
Ctaxi_contig_28199|comp34343_c4_seq6	-3.525527268	2.469976416	3.68E-20	1.29E-18	NA	NA	NA	NA	NA
Ctaxi_contig_28367|comp34365_c0_seq13	-3.51497546	3.884872943	3.65E-38	4.12E-36	NA	NA	NA	NA	NA
Ctaxi_contig_49247|comp36093_c2_seq1	-3.511032876	7.616586369	3.16E-98	5.06E-95	NA	NA	NA	NA	NA
Ctaxi_contig_58960|comp36678_c1_seq13	-3.509758328	0.486161331	8.49E-07	6.54E-06	u3 small nucleolar rna-associated	"gi|545370913|ref|XP_005650061.1|WD40 repeat-like protein, partial [Coccomyxa subellipsoidea C-169] >gi|384252040|gb|EIE25517.1| WD40 repeat-like protein, partial [Coccomyxa subellipsoidea C-169]"	AT5G16750.1	TOZ	 Transducin family protein / WD-40 repeat family protein 
Ctaxi_contig_16866|comp32801_c0_seq7	-3.508295194	3.385245521	1.39E-13	2.65E-12	NA	NA	NA	NA	NA
Ctaxi_contig_44297|comp35760_c3_seq1	-3.503216104	1.012719386	4.16E-05	0.000229624	NA	NA	NA	NA	NA
Ctaxi_contig_50316|comp36168_c2_seq3	-3.501228951	3.041044188	0.003560225	0.011783058	cyclin-dependent kinase b2-2-like	gi|557020527|ref|XP_006010583.1|PREDICTED: cyclin-dependent kinase 2-like isoform X1 [Latimeria chalumnae]	AT1G76540.1	CDKB2;1	 cyclin-dependent kinase B2;1 
Ctaxi_contig_22131|comp33622_c0_seq3	-3.500388936	1.219604453	3.06E-10	4.03E-09	NA	NA	NA	NA	NA
Ctaxi_contig_39932|comp35455_c1_seq13	-3.488888429	0.206271887	0.013057814	0.03562315	NA	NA	NA	NA	NA
Ctaxi_contig_58976|comp36679_c0_seq2	-3.488049184	0.436336059	0.012724507	0.034827148	cytochrome c biogenesis protein	gi|108773089|ref|YP_635998.1|cytochrome c biogenesis protein [Acutodesmus obliquus] >gi|88696655|gb|ABD48281.1| heme attachment to plastid cytochrome c [Acutodesmus obliquus]	ATCG01040.1	YCF5	 Cytochrome C assembly protein 
Ctaxi_contig_46208|comp35883_c1_seq7	-3.483278941	4.008834344	3.10E-31	2.28E-29	NA	NA	NA	NA	NA
Ctaxi_contig_10186|comp31322_c0_seq1	-3.469330579	6.715596107	2.04E-61	6.52E-59	primary amine liver isozyme-like	gi|405966246|gb|EKC31553.1|Membrane primary amine oxidase [Crassostrea gigas]	NA	NA	NA
Ctaxi_contig_35266|comp35039_c4_seq3	-3.465204597	3.058712602	1.23E-19	4.13E-18	NA	NA	NA	NA	NA
Ctaxi_contig_34875|comp34999_c0_seq2	-3.464783483	0.13229365	0.002523032	0.008762706	polymorphic outer membrane protein	gi|428216442|ref|YP_007100907.1|polymorphic outer membrane protein [Pseudanabaena sp. PCC 7367] >gi|504976351|ref|WP_015163453.1| polymorphic outer membrane protein [Pseudanabaena sp. PCC 7367] >gi|427988224|gb|AFY68479.1| polymorphic outer membrane protein [Pseudanabaena sp. PCC 7367]	NA	NA	NA
Ctaxi_contig_37124|comp35209_c4_seq1	-3.455643605	4.986758326	5.57E-19	1.77E-17	NA	NA	NA	NA	NA
Ctaxi_contig_59557|comp36705_c1_seq2	-3.448688948	3.001555216	9.30E-33	7.53E-31	ankyrin repeat and sam domain-containing protein 6-like isoform x2	gi|187251478|ref|YP_001875960.1|ankyrin [Elusimicrobium minutum Pei191] >gi|501383672|ref|WP_012415238.1| ankyrin [Elusimicrobium minutum] >gi|186971638|gb|ACC98623.1| Ankyrin [Elusimicrobium minutum Pei191]	AT2G03430.1		 Ankyrin repeat family protein 
Ctaxi_contig_19660|comp33241_c0_seq3	-3.44537829	2.913599896	1.26E-18	3.82E-17	protein spon-1	gi|341899811|gb|EGT55746.1|hypothetical protein CAEBREN_32835 [Caenorhabditis brenneri]	NA	NA	NA
Ctaxi_contig_28363|comp34365_c0_seq9	-3.441106875	4.359978299	2.80E-46	4.86E-44	NA	NA	NA	NA	NA
Ctaxi_contig_59558|comp36705_c1_seq3	-3.437769191	4.817243346	1.76E-55	4.34E-53	ankyrin repeat protein	"gi|123385560|ref|XP_001299135.1|ankyrin repeat protein [Trichomonas vaginalis G3] >gi|121879907|gb|EAX86205.1| ankyrin repeat protein, putative [Trichomonas vaginalis G3]"	AT3G04710.1	TPR10	 ankyrin repeat family protein 
Ctaxi_contig_41173|comp35559_c0_seq24	-3.418462821	1.627574073	0.01018619	0.028898555	poly e-rich protein	gi|358344028|ref|XP_003636096.1|hypothetical protein MTR_027s0011 [Medicago truncatula] >gi|355502031|gb|AES83234.1| hypothetical protein MTR_027s0011 [Medicago truncatula]	NA	NA	NA
Ctaxi_contig_52120|comp36271_c2_seq10	-3.411554155	0.63906341	0.004169689	0.013497185	NA	NA	NA	NA	NA
Ctaxi_contig_66194|comp37037_c0_seq116	-3.398685304	0.200958895	0.000250787	0.001155174	survival motor neuron containing protein	gi|470442029|ref|XP_004339484.1|hypothetical protein ACA1_062130 [Acanthamoeba castellanii str. Neff] >gi|440796362|gb|ELR17471.1| hypothetical protein ACA1_062130 [Acanthamoeba castellanii str. Neff]	NA	NA	NA
Ctaxi_contig_34349|comp34950_c1_seq1	-3.392686157	1.582774262	0.004256834	0.013730353	polyadenylate-binding protein 2-like	gi|116780872|gb|ABK21856.1|unknown [Picea sitchensis]	AT5G10350.2		 RNA-binding (RRM/RBD/RNP motifs) family protein 
Ctaxi_contig_56170|comp36515_c2_seq2	-3.389620068	3.121816143	1.73E-14	3.56E-13	NA	NA	NA	NA	NA
Ctaxi_contig_16773|comp32787_c1_seq1	-3.378042093	12.62443862	1.73E-61	5.58E-59	NA	NA	NA	NA	NA
Ctaxi_contig_46743|comp35920_c0_seq11	-3.371846974	0.725611669	1.18E-05	7.33E-05	NA	NA	NA	NA	NA
Ctaxi_contig_39495|comp35417_c0_seq1	-3.371307845	2.137768786	2.27E-12	3.79E-11	NA	NA	NA	NA	NA
Ctaxi_contig_15571|comp32576_c1_seq14	-3.371112039	2.535799453	4.45E-09	4.96E-08	signal recognition particle 54 kda protein 2-like	gi|552822274|ref|XP_005846072.1|hypothetical protein CHLNCDRAFT_31879 [Chlorella variabilis] >gi|307105722|gb|EFN53970.1| hypothetical protein CHLNCDRAFT_31879 [Chlorella variabilis]	AT1G48900.2		" Signal recognition particle, SRP54 subunit protein "
Ctaxi_contig_12782|comp32019_c0_seq1	-3.364271077	0.652431582	4.51E-05	0.000247528	phytanoyl- dioxygenase domain-containing protein 1	gi|159475369|ref|XP_001695791.1|hypothetical protein CHLREDRAFT_158296 [Chlamydomonas reinhardtii] >gi|158275351|gb|EDP01128.1| predicted protein [Chlamydomonas reinhardtii]	AT2G01490.1		 phytanoyl-CoA dioxygenase (PhyH) family protein 
Ctaxi_contig_49243|comp36093_c0_seq5	-3.358254968	7.241876919	2.31E-86	2.10E-83	NA	NA	NA	NA	NA
Ctaxi_contig_18672|comp33094_c2_seq60	-3.354507182	0.605146233	1.55E-06	1.14E-05	NA	NA	NA	NA	NA
Ctaxi_contig_4541|comp25876_c0_seq1	-3.353850378	2.104206052	4.65E-15	1.02E-13	NA	NA	NA	NA	NA
Ctaxi_contig_23995|comp33866_c4_seq4	-3.353813503	1.080970242	2.51E-09	2.89E-08	NA	NA	NA	NA	NA
Ctaxi_contig_48711|comp36058_c4_seq1	-3.351012855	2.635181025	1.86E-24	8.84E-23	cysteine repeat modular protein	gi|159471049|ref|XP_001693669.1|predicted protein [Chlamydomonas reinhardtii] >gi|158283172|gb|EDP08923.1| predicted protein [Chlamydomonas reinhardtii]	NA	NA	NA
Ctaxi_contig_58939|comp36677_c9_seq1	-3.347249565	6.373861236	2.50E-74	1.30E-71	cryptochrome dash	gi|302844305|ref|XP_002953693.1|hypothetical protein VOLCADRAFT_121192 [Volvox carteri f. nagariensis] >gi|300261102|gb|EFJ45317.1| hypothetical protein VOLCADRAFT_121192 [Volvox carteri f. nagariensis]	AT5G24850.1	CRY3	 cryptochrome 3 
Ctaxi_contig_21284|comp33490_c2_seq1	-3.346491612	3.911118423	2.36E-34	2.10E-32	phagocytic receptor 1b-like	gi|356512261|ref|XP_003524839.1|PREDICTED: putative phagocytic receptor 1b-like [Glycine max]	AT2G01970.1		 Endomembrane protein 70 protein family 
Ctaxi_contig_55551|comp36477_c0_seq2	-3.341564291	2.670133225	2.25E-21	8.72E-20	NA	NA	NA	NA	NA
Ctaxi_contig_29528|comp34492_c2_seq1	-3.33939071	2.602300311	1.12E-19	3.77E-18	wap four-disulfide core domain 2-like	gi|291230605|ref|XP_002735256.1|PREDICTED: hypothetical protein [Saccoglossus kowalevskii]	NA	NA	NA
Ctaxi_contig_20448|comp33377_c2_seq1	-3.331726338	1.516225077	3.27E-13	6.02E-12	NA	NA	NA	NA	NA
Ctaxi_contig_49515|comp36112_c0_seq9	-3.329998399	1.518235838	2.17E-07	1.87E-06	NA	NA	NA	NA	NA
Ctaxi_contig_62737|comp36875_c6_seq7	-3.324923459	1.270078746	0.000234202	0.001088474	probable multidrug resistance-associated protein lethal 03659-like	gi|552816363|ref|XP_005844664.1|hypothetical protein CHLNCDRAFT_138549 [Chlorella variabilis] >gi|307104308|gb|EFN52562.1| hypothetical protein CHLNCDRAFT_138549 [Chlorella variabilis]	AT3G62700.1	"ATMRP10,MRP10,ABCC14"	 multidrug resistance-associated protein 10 
Ctaxi_contig_20549|comp33396_c2_seq1	-3.313007372	0.429880164	0.000623651	0.002576776	NA	NA	NA	NA	NA
Ctaxi_contig_51191|comp36223_c2_seq1	-3.311766945	1.131774225	9.85E-05	0.000501258	wd-40 repeat protein	gi|302845897|ref|XP_002954486.1|hypothetical protein VOLCADRAFT_118752 [Volvox carteri f. nagariensis] >gi|300260158|gb|EFJ44379.1| hypothetical protein VOLCADRAFT_118752 [Volvox carteri f. nagariensis]	NA	NA	NA
Ctaxi_contig_50889|comp36204_c5_seq1	-3.30110697	6.847131461	5.99E-68	2.52E-65	scp-like extracellular	gi|557692081|ref|YP_008795646.1|hypothetical protein M271_46610 [Streptomyces rapamycinicus NRRL 5491] >gi|527001837|ref|WP_020874165.1| hypothetical protein [Streptomyces rapamycinicus] >gi|521362368|gb|AGP60685.1| hypothetical protein M271_46610 [Streptomyces rapamycinicus NRRL 5491]	NA	NA	NA
Ctaxi_contig_71441|comp37253_c0_seq8	-3.298766235	3.298977891	1.04E-11	1.63E-10	NA	NA	NA	NA	NA
Ctaxi_contig_70557|comp37213_c2_seq9	-3.286561323	0.499201584	0.012324576	0.033903677	adhesin-like protein	gi|333986924|ref|YP_004519531.1|polymorphic outer membrane protein [Methanobacterium sp. SWAN-1] >gi|503591156|ref|WP_013825232.1| hypothetical protein [Methanobacterium sp. SWAN-1] >gi|333825068|gb|AEG17730.1| polymorphic outer membrane protein [Methanobacterium sp. SWAN-1]	NA	NA	NA
Ctaxi_contig_70556|comp37213_c2_seq8	-3.286559635	0.499201584	0.012323889	0.033903677	polymorphic outer membrane protein	gi|490130245|ref|WP_004030632.1|hypothetical protein [Methanobacterium formicicum] >gi|407815130|gb|EKF85750.1| hypothetical protein A994_06710 [Methanobacterium formicicum DSM 3637]	NA	NA	NA
Ctaxi_contig_29521|comp34492_c0_seq1	-3.285683195	3.126683882	3.03E-25	1.52E-23	serine protease inhibitor dipetalogastin	gi|61105830|gb|AAX38588.1|serine protease inhibitor [Argopecten irradians]	NA	NA	NA
Ctaxi_contig_28191|comp34343_c0_seq1	-3.280548571	0.127521414	4.99E-05	0.00027091	NA	NA	NA	NA	NA
Ctaxi_contig_28361|comp34365_c0_seq7	-3.269110384	1.915726283	0.000279895	0.001272166	NA	NA	NA	NA	NA
Ctaxi_contig_45832|comp35857_c1_seq18	-3.261106468	0.476061997	1.76E-05	0.000104789	chromosome segregation protein	gi|557109794|gb|ESQ50091.1|hypothetical protein EUTSA_v10001887mg [Eutrema salsugineum] >gi|557109795|gb|ESQ50092.1| hypothetical protein EUTSA_v10001887mg [Eutrema salsugineum]	AT2G27170.2	"TTN7,SMC3"	 Structural maintenance of chromosomes (SMC) family protein 
Ctaxi_contig_20185|comp33334_c2_seq3	-3.255681683	2.386089122	5.74E-19	1.82E-17	NA	NA	NA	NA	NA
Ctaxi_contig_20870|comp33429_c1_seq1	-3.252434506	5.415426777	1.46E-70	6.71E-68	NA	NA	NA	NA	NA
Ctaxi_contig_49522|comp36112_c0_seq16	-3.24834757	1.112831268	2.25E-05	0.00013157	NA	NA	NA	NA	NA
Ctaxi_contig_16219|comp32684_c0_seq1	-3.231204235	2.197744752	0.000238478	0.001105748	protein	gi|552818235|ref|XP_005845144.1|hypothetical protein CHLNCDRAFT_137279 [Chlorella variabilis] >gi|307104790|gb|EFN53042.1| hypothetical protein CHLNCDRAFT_137279 [Chlorella variabilis]	NA	NA	NA
Ctaxi_contig_34561|comp34972_c1_seq1	-3.22000305	0.778350225	1.84E-06	1.34E-05	NA	NA	NA	NA	NA
Ctaxi_contig_18714|comp33102_c1_seq8	-3.218156497	0.617484188	0.001115152	0.004312313	NA	NA	NA	NA	NA
Ctaxi_contig_25379|comp34042_c2_seq2	-3.214515569	1.919191382	1.07E-12	1.86E-11	NA	NA	NA	NA	NA
Ctaxi_contig_67103|comp37079_c1_seq1	-3.213336966	5.899150654	2.50E-63	8.67E-61	NA	NA	NA	NA	NA
Ctaxi_contig_21190|comp33473_c2_seq3	-3.212957161	0.307942744	3.38E-05	0.000190374	NA	NA	NA	NA	NA
Ctaxi_contig_49245|comp36093_c0_seq7	-3.211535561	6.376409313	3.48E-75	1.92E-72	NA	NA	NA	NA	NA
Ctaxi_contig_60028|comp36733_c10_seq2	-3.211109684	2.406668872	6.98E-09	7.59E-08	hypothetical protein VOLCADRAFT_99980	gi|302854363|ref|XP_002958690.1|hypothetical protein VOLCADRAFT_99980 [Volvox carteri f. nagariensis] >gi|300255971|gb|EFJ40250.1| hypothetical protein VOLCADRAFT_99980 [Volvox carteri f. nagariensis]	NA	NA	NA
Ctaxi_contig_44215|comp35760_c2_seq64	-3.20378508	1.467854405	0.003515084	0.011649714	NA	NA	NA	NA	NA
Ctaxi_contig_48709|comp36058_c3_seq5	-3.203708192	1.595622497	2.66E-05	0.000152577	membrane protein	gi|519097985|ref|WP_020253860.1|hypothetical protein [Cloacimonetes bacterium SCGC AAA255-B16]	NA	NA	NA
Ctaxi_contig_23984|comp33866_c3_seq1	-3.194753129	0.612876225	4.60E-07	3.72E-06	trypsin family protein	"gi|550245764|ref|WP_022595782.1|putative Peptidase, trypsin-like serine and cysteine [Vibrio nigripulchritudo] >gi|548968153|emb|CCN32949.1| putative Peptidase, trypsin-like serine and cysteine [Vibrio nigripulchritudo AM115] >gi|548978286|emb|CCN64293.1| putative Peptidase, trypsin-like serine and cysteine [Vibrio nigripulchritudo Pon4] >gi|548993772|emb|CCN44093.1| putative Peptidase, trypsin-like serine and cysteine [Vibrio nigripulchritudo FTn2] >gi|549020821|emb|CCN76051.1| putative Peptidase, trypsin-like serine and cysteine [Vibrio nigripulchritudo SO65]"	NA	NA	NA
Ctaxi_contig_44144|comp35760_c1_seq7	-3.193257748	0.653413213	0.002199857	0.007800676	NA	NA	NA	NA	NA
Ctaxi_contig_28776|comp34410_c3_seq1	-3.183678313	1.402329803	0.002049313	0.007333374	subfamily member 12	gi|391341460|ref|XP_003745048.1|PREDICTED: dnaJ homolog subfamily B member 14-like [Metaseiulus occidentalis]	NA	NA	NA
Ctaxi_contig_49249|comp36093_c3_seq2	-3.179831958	6.721040337	1.31E-87	1.26E-84	NA	NA	NA	NA	NA
Ctaxi_contig_47201|comp35956_c1_seq2	-3.17498926	3.080269859	2.61E-27	1.52E-25	NA	NA	NA	NA	NA
Ctaxi_contig_16862|comp32801_c0_seq3	-3.158399724	6.596258936	2.79E-54	6.66E-52	NA	NA	NA	NA	NA
Ctaxi_contig_60265|comp36748_c5_seq6	-3.158144621	0.812868621	3.69E-06	2.55E-05	polyketide hydroxylase-like	"gi|545370836|ref|XP_005650023.1|hypothetical protein COCSUDRAFT_1587, partial [Coccomyxa subellipsoidea C-169] >gi|384252002|gb|EIE25479.1| hypothetical protein COCSUDRAFT_1587, partial [Coccomyxa subellipsoidea C-169]"	AT1G24340.1	"EMB260,EMB2421"	 FAD/NAD(P)-binding oxidoreductase family protein 
Ctaxi_contig_22721|comp33703_c3_seq1	-3.155773706	2.585800081	2.59E-21	9.98E-20	NA	NA	NA	NA	NA
Ctaxi_contig_35941|comp35103_c1_seq5	-3.1516245	0.251293708	3.90E-05	0.000216948	NA	NA	NA	NA	NA
Ctaxi_contig_55659|comp36484_c2_seq3	-3.150369679	4.042246234	1.65E-30	1.16E-28	NA	NA	NA	NA	NA
Ctaxi_contig_13454|comp32163_c4_seq3	-3.147030386	2.309262254	1.68E-12	2.85E-11	NA	NA	NA	NA	NA
Ctaxi_contig_26799|comp34181_c1_seq9	-3.145594243	0.932007515	0.000282322	0.001282507	NA	NA	NA	NA	NA
Ctaxi_contig_14501|comp32385_c0_seq1	-3.145403706	6.744225462	5.92E-53	1.35E-50	NA	NA	NA	NA	NA
Ctaxi_contig_48712|comp36058_c5_seq1	-3.141058284	2.752946868	3.65E-24	1.70E-22	zinc finger transcription factor	gi|159484052|ref|XP_001700074.1|predicted protein [Chlamydomonas reinhardtii] >gi|158272570|gb|EDO98368.1| predicted protein [Chlamydomonas reinhardtii]	NA	NA	NA
Ctaxi_contig_12503|comp31955_c0_seq1	-3.140048385	7.140852274	2.92E-84	2.39E-81	NA	NA	NA	NA	NA
Ctaxi_contig_22714|comp33703_c1_seq1	-3.139163733	0.472602897	3.23E-06	2.25E-05	NA	NA	NA	NA	NA
Ctaxi_contig_34440|comp34957_c0_seq2	-3.135780311	5.323306652	2.43E-63	8.51E-61	NA	NA	NA	NA	NA
Ctaxi_contig_55764|comp36490_c1_seq1	-3.133359175	0.975464061	0.011162145	0.031226913	NA	NA	NA	NA	NA
Ctaxi_contig_44448|comp35772_c2_seq7	-3.126777104	0.661269567	7.67E-05	0.000399778	NA	NA	NA	NA	NA
Ctaxi_contig_49239|comp36093_c0_seq1	-3.121894431	8.787737848	6.33E-103	1.06E-99	patatin	gi|510822336|ref|WP_016195760.1|patatin family protein [Arcticibacter svalbardensis] >gi|507723909|gb|EOR94288.1| patatin family protein [Arcticibacter svalbardensis MN12-7]	AT2G26560.1	"PLP2,PLAIIA,PLA2A"	 phospholipase A 2A 
Ctaxi_contig_34442|comp34957_c0_seq4	-3.117029049	5.779032742	5.50E-67	2.18E-64	NA	NA	NA	NA	NA
Ctaxi_contig_46280|comp35889_c2_seq3	-3.115887541	2.569366688	5.32E-18	1.53E-16	NA	NA	NA	NA	NA
Ctaxi_contig_18442|comp33065_c1_seq24	-3.114919119	1.699277111	1.32E-07	1.18E-06	ankyrin repeat protein	gi|358392447|gb|EHK41851.1|hypothetical protein TRIATDRAFT_229044 [Trichoderma atroviride IMI 206040]	AT2G03430.1		 Ankyrin repeat family protein 
Ctaxi_contig_26367|comp34138_c0_seq1	-3.107880353	0.838342984	2.47E-06	1.76E-05	NA	NA	NA	NA	NA
Ctaxi_contig_30154|comp34555_c0_seq1	-3.1006417	1.562162305	1.80E-08	1.83E-07	NA	NA	NA	NA	NA
Ctaxi_contig_35199|comp35032_c2_seq9	-3.096574173	0.326368888	0.002074397	0.007411301	isoform b	gi|195402527|ref|XP_002059856.1|GJ15009 [Drosophila virilis] >gi|251765152|sp|B4MFM2.1|WDR48_DROVI RecName: Full=WD repeat-containing protein 48 homolog >gi|194140722|gb|EDW57193.1| GJ15009 [Drosophila virilis]	AT3G05090.2	LRS1	 Transducin/WD40 repeat-like superfamily protein 
Ctaxi_contig_64628|comp36974_c3_seq3	-3.095107599	1.542025115	3.03E-11	4.48E-10	nucleotide-binding protein 1	gi|226493151|ref|NP_001149342.1|nucleotide-binding protein 1 [Zea mays] >gi|194703098|gb|ACF85633.1| unknown [Zea mays] >gi|413922926|gb|AFW62858.1| nucleotide-binding protein 1 [Zea mays]	AT5G50960.1	"NBP35,ATNBP35"	 nucleotide binding protein 35 
Ctaxi_contig_44150|comp35760_c1_seq13	-3.091121978	0.138400788	0.005079327	0.016006051	NA	NA	NA	NA	NA
Ctaxi_contig_67863|comp37103_c0_seq8	-3.088152473	7.427744129	3.35E-50	6.82E-48	hypothetical protein VOLCADRAFT_103021	gi|302829725|ref|XP_002946429.1|hypothetical protein VOLCADRAFT_103021 [Volvox carteri f. nagariensis] >gi|300268175|gb|EFJ52356.1| hypothetical protein VOLCADRAFT_103021 [Volvox carteri f. nagariensis]	NA	NA	NA
Ctaxi_contig_39952|comp35458_c1_seq4	-3.087108855	3.32452896	2.18E-17	5.90E-16	NA	NA	NA	NA	NA
Ctaxi_contig_55657|comp36484_c2_seq1	-3.085803976	5.504291654	1.41E-57	3.83E-55	von willebrand factor type a domain containing protein	gi|514680714|ref|XP_004987944.1|hypothetical protein PTSG_11020 [Salpingoeca rosetta] >gi|326435505|gb|EGD81075.1| hypothetical protein PTSG_11020 [Salpingoeca rosetta]	AT5G60710.1		 Zinc finger (C3HC4-type RING finger) family protein 
Ctaxi_contig_55972|comp36504_c1_seq14	-3.083735313	2.465566583	9.63E-08	8.81E-07	NA	NA	NA	NA	NA
Ctaxi_contig_14505|comp32385_c1_seq1	-3.080261296	5.896609524	1.40E-34	1.28E-32	NA	NA	NA	NA	NA
Ctaxi_contig_22471|comp33670_c2_seq4	-3.079307602	0.724933539	2.25E-05	0.000131322	NA	NA	NA	NA	NA
Ctaxi_contig_18611|comp33094_c1_seq2	-3.074261209	1.291436455	1.76E-06	1.29E-05	ankyrin repeat protein	"gi|123401725|ref|XP_001301920.1|ankyrin repeat protein [Trichomonas vaginalis G3] >gi|121883157|gb|EAX88990.1| ankyrin repeat protein, putative [Trichomonas vaginalis G3]"	NA	NA	NA
Ctaxi_contig_14001|comp32264_c1_seq2	-3.072494321	0.426205419	0.001947259	0.007008464	NA	NA	NA	NA	NA
Ctaxi_contig_16771|comp32787_c0_seq1	-3.066712507	13.40723281	1.25E-58	3.59E-56	cell wall surface anchor family protein	gi|509391706|gb|AGN29634.1|SPT transcription factor family member [Acartia pacifica]	NA	NA	NA
Ctaxi_contig_6475|comp29317_c1_seq2	-3.064360532	5.090694078	3.84E-43	5.67E-41	NA	NA	NA	NA	NA
Ctaxi_contig_14506|comp32385_c2_seq1	-3.062770975	5.255982325	1.47E-52	3.31E-50	NA	NA	NA	NA	NA
Ctaxi_contig_54219|comp36395_c5_seq7	-3.0608683	0.878674809	2.72E-06	1.92E-05	arginine deiminase	gi|545353986|ref|XP_005642828.1|hypothetical protein COCSUDRAFT_20812 [Coccomyxa subellipsoidea C-169] >gi|384244786|gb|EIE18284.1| hypothetical protein COCSUDRAFT_20812 [Coccomyxa subellipsoidea C-169]	NA	NA	NA
Ctaxi_contig_71436|comp37253_c0_seq3	-3.05952378	6.22801624	3.12E-57	8.32E-55	copper amine oxidase	gi|551560691|ref|XP_005767244.1|hypothetical protein EMIHUDRAFT_197391 [Emiliania huxleyi CCMP1516] >gi|485617640|gb|EOD14815.1| hypothetical protein EMIHUDRAFT_197391 [Emiliania huxleyi CCMP1516]	AT1G31690.1		 Copper amine oxidase family protein 
Ctaxi_contig_28958|comp34432_c2_seq3	-3.058895707	0.326572755	0.018634962	0.048131609	ankyrin repeat protein	gi|512187799|gb|EPE03575.1|ankyrin repeat protein [Ophiostoma piceae UAMH 11346]	AT2G03430.1		 Ankyrin repeat family protein 
Ctaxi_contig_71319|comp37248_c5_seq3	-3.05812295	6.774046143	6.97E-67	2.69E-64	large extracellular alpha-helical protein	gi|302854363|ref|XP_002958690.1|hypothetical protein VOLCADRAFT_99980 [Volvox carteri f. nagariensis] >gi|300255971|gb|EFJ40250.1| hypothetical protein VOLCADRAFT_99980 [Volvox carteri f. nagariensis]	NA	NA	NA
Ctaxi_contig_15219|comp32520_c0_seq2	-3.055256013	1.044943704	1.63E-07	1.43E-06	NA	NA	NA	NA	NA
Ctaxi_contig_12378|comp31927_c0_seq2	-3.041913518	7.765447978	8.05E-79	5.30E-76	NA	NA	NA	NA	NA
Ctaxi_contig_42729|comp35660_c0_seq14	-3.041447742	0.665744123	3.94E-05	0.00021885	abc transporter d family member chloroplastic-like	"gi|545363296|ref|XP_005646786.1|ATP-binding cassette transporter, partial [Coccomyxa subellipsoidea C-169] >gi|384248759|gb|EIE22242.1| ATP-binding cassette transporter, partial [Coccomyxa subellipsoidea C-169]"	AT1G54350.1		 ABC transporter family protein 
Ctaxi_contig_68406|comp37125_c5_seq13	-3.038720448	1.46606559	1.54E-08	1.58E-07	NA	NA	NA	NA	NA
Ctaxi_contig_67865|comp37103_c2_seq2	-3.026026179	7.634068666	3.36E-40	4.22E-38	NA	NA	NA	NA	NA
Ctaxi_contig_55656|comp36484_c0_seq1	-3.02447904	5.725078884	5.43E-56	1.39E-53	von willebrand factor type a domain-containing protein	gi|514680714|ref|XP_004987944.1|hypothetical protein PTSG_11020 [Salpingoeca rosetta] >gi|326435505|gb|EGD81075.1| hypothetical protein PTSG_11020 [Salpingoeca rosetta]	AT3G54780.1		 Zinc finger (C3HC4-type RING finger) family protein 
Ctaxi_contig_61165|comp36794_c4_seq1	-3.02354166	3.447619658	3.69E-27	2.13E-25	low affinity immunoglobulin epsilon fc receptor	gi|554813206|ref|XP_005917437.1|PREDICTED: macrophage mannose receptor 1-like [Haplochromis burtoni]	NA	NA	NA
Ctaxi_contig_60026|comp36733_c8_seq1	-3.017353201	4.712078109	1.11E-62	3.72E-60	NA	NA	NA	NA	NA
Ctaxi_contig_57697|comp36610_c1_seq3	-3.015315249	1.406122753	0.001254579	0.004787597	NA	NA	NA	NA	NA
Ctaxi_contig_54458|comp36410_c4_seq9	-3.00676753	1.731344221	3.55E-11	5.22E-10	NA	NA	NA	NA	NA
Ctaxi_contig_20189|comp33334_c4_seq1	-3.004140685	2.848800277	1.14E-17	3.18E-16	NA	NA	NA	NA	NA
Ctaxi_contig_50058|comp36150_c0_seq15	-3.004033671	0.438081155	0.014277464	0.038377677	ccch-type zinc finger protein	gi|302831684|ref|XP_002947407.1|CCCH zinc finger protein [Volvox carteri f. nagariensis] >gi|300267271|gb|EFJ51455.1| CCCH zinc finger protein [Volvox carteri f. nagariensis]	AT2G19810.1		 CCCH-type zinc finger family protein 
Ctaxi_contig_12380|comp31927_c0_seq4	-3.003613785	7.089441093	5.48E-84	4.38E-81	NA	NA	NA	NA	NA
Ctaxi_contig_60134|comp36741_c2_seq1	-2.999887559	3.292382559	1.85E-27	1.08E-25	NA	NA	NA	NA	NA
Ctaxi_contig_11767|comp31775_c0_seq1	-2.997274318	1.033704875	1.67E-09	1.99E-08	NA	NA	NA	NA	NA
Ctaxi_contig_31324|comp34678_c1_seq5	-2.996263774	1.12639257	1.94E-07	1.68E-06	NA	NA	NA	NA	NA
Ctaxi_contig_46829|comp35928_c1_seq12	-2.995679356	2.277574908	0.000779463	0.003133139	sodium-dependent phosphate transport protein 1	gi|552838555|ref|XP_005849602.1|hypothetical protein CHLNCDRAFT_143059 [Chlorella variabilis] >gi|307109262|gb|EFN57500.1| hypothetical protein CHLNCDRAFT_143059 [Chlorella variabilis]	AT2G29650.3	ANTR1	 phosphate transporter 4;1 
Ctaxi_contig_17806|comp32964_c0_seq1	-2.99245921	0.35548109	8.13E-06	5.24E-05	NA	NA	NA	NA	NA
Ctaxi_contig_67858|comp37103_c0_seq3	-2.991015921	6.465408556	1.43E-34	1.30E-32	tpr-like protein	gi|302829725|ref|XP_002946429.1|hypothetical protein VOLCADRAFT_103021 [Volvox carteri f. nagariensis] >gi|300268175|gb|EFJ52356.1| hypothetical protein VOLCADRAFT_103021 [Volvox carteri f. nagariensis]	AT1G09900.1		 Pentatricopeptide repeat (PPR-like) superfamily protein 
Ctaxi_contig_68543|comp37129_c1_seq6	-2.986084521	3.257964947	0.013346774	0.036267492	protein	gi|168006558|ref|XP_001755976.1|predicted protein [Physcomitrella patens] >gi|162692906|gb|EDQ79261.1| predicted protein [Physcomitrella patens]	AT1G45332.1		 Translation elongation factor EFG/EF2 protein 
Ctaxi_contig_67116|comp37079_c4_seq3	-2.984629659	6.0970511	2.08E-51	4.46E-49	NA	NA	NA	NA	NA
Ctaxi_contig_68003|comp37110_c1_seq1	-2.984170841	5.030853156	1.06E-61	3.47E-59	NA	NA	NA	NA	NA
Ctaxi_contig_21488|comp33526_c2_seq3	-2.98001343	1.272230791	0.006715077	0.020314437	NA	NA	NA	NA	NA
Ctaxi_contig_58011|comp36624_c0_seq7	-2.977625118	4.068163888	4.92E-36	4.87E-34	NA	NA	NA	NA	NA
Ctaxi_contig_71318|comp37248_c5_seq2	-2.97306019	7.70961513	7.31E-75	3.90E-72	NA	NA	NA	NA	NA
Ctaxi_contig_6554|comp29373_c1_seq1	-2.972949894	0.130157419	0.001742647	0.006370942	NA	NA	NA	NA	NA
Ctaxi_contig_60027|comp36733_c10_seq1	-2.970608911	5.312954581	3.15E-47	5.84E-45	hypothetical protein CHLREDRAFT_177538	gi|159481760|ref|XP_001698946.1|hypothetical protein CHLREDRAFT_177538 [Chlamydomonas reinhardtii] >gi|158273438|gb|EDO99228.1| predicted protein [Chlamydomonas reinhardtii]	NA	NA	NA
Ctaxi_contig_67866|comp37103_c3_seq1	-2.964188337	9.657580033	3.06E-58	8.56E-56	tpr-like protein	gi|552821123|ref|XP_005845763.1|hypothetical protein CHLNCDRAFT_58444 [Chlorella variabilis] >gi|307105412|gb|EFN53661.1| hypothetical protein CHLNCDRAFT_58444 [Chlorella variabilis]	NA	NA	NA
Ctaxi_contig_46283|comp35889_c6_seq1	-2.962942092	3.728471661	5.30E-41	6.96E-39	NA	NA	NA	NA	NA
Ctaxi_contig_37357|comp35229_c6_seq1	-2.961387614	0.352419436	2.36E-05	0.000137058	polymorphic outer membrane protein	gi|490130761|ref|WP_004031143.1|hypothetical protein [Methanobacterium formicicum] >gi|407814635|gb|EKF85259.1| hypothetical protein A994_08881 [Methanobacterium formicicum DSM 3637]	NA	NA	NA
Ctaxi_contig_44210|comp35760_c2_seq59	-2.956252469	5.350501109	6.16E-21	2.29E-19	calcium-binding and coiled-coil domain-containing protein 2	gi|402169573|ref|NP_001257947.1|calcium-binding and coiled-coil domain-containing protein 2 [Mus musculus] >gi|162416032|sp|A2A6M5.1|CACO2_MOUSE RecName: Full=Calcium-binding and coiled-coil domain-containing protein 2; AltName: Full=Nuclear domain 10 protein NDP52; Short=Nuclear domain 10 protein 52	NA	NA	NA
Ctaxi_contig_29069|comp34445_c0_seq2	-2.955319348	0.311025687	0.01833957	0.047503698	NA	NA	NA	NA	NA
Ctaxi_contig_28196|comp34343_c4_seq3	-2.953643831	3.07390196	1.50E-20	5.46E-19	NA	NA	NA	NA	NA
Ctaxi_contig_19659|comp33241_c0_seq2	-2.952773616	2.579587507	1.03E-17	2.89E-16	cre-spon-1 protein	gi|518180436|ref|WP_019350644.1|hypothetical protein [Vibrio splendidus]	NA	NA	NA
Ctaxi_contig_56982|comp36567_c0_seq12	-2.943341882	0.181606286	0.002746351	0.009432092	udp-n-acetylglucosamine transferase subunit alg14 homolog	"gi|552812585|ref|XP_005843739.1|hypothetical protein CHLNCDRAFT_27798, partial [Chlorella variabilis] >gi|307103376|gb|EFN51637.1| hypothetical protein CHLNCDRAFT_27798, partial [Chlorella variabilis]"	AT4G18230.1		 FUNCTIONS IN: molecular_function unknown; INVOLVED IN: biological_process unknown; LOCATED IN: endomembrane system; EXPRESSED IN: 23 plant structures; EXPRESSED DURING: 13 growth stages; CONTAINS InterPro DOMAIN/s: Oligosaccharide biosynthesis protein Alg14 like (InterPro:IPR013969); Has 640 Blast hits to 640 proteins in 277 species: Archae - 4; Bacteria - 281; Metazoa - 94; Fungi - 127; Plants - 57; Viruses - 0; Other Eukaryotes - 77 (source: NCBI BLink). 
Ctaxi_contig_7839|comp30393_c1_seq1	-2.940334611	2.94851649	1.99E-15	4.50E-14	NA	NA	NA	NA	NA
Ctaxi_contig_60025|comp36733_c6_seq10	-2.933536378	3.603577879	4.34E-29	2.82E-27	NA	NA	NA	NA	NA
Ctaxi_contig_31328|comp34678_c1_seq9	-2.92596044	3.239998334	1.19E-25	6.23E-24	glucose-6-phosphate 1- chloroplastic-like	"gi|502102401|ref|XP_004492063.1|PREDICTED: glucose-6-phosphate 1-dehydrogenase, chloroplastic-like [Cicer arietinum]"	AT1G24280.1	G6PD3	 glucose-6-phosphate dehydrogenase 3 
Ctaxi_contig_12949|comp32051_c0_seq1	-2.91882149	3.46050149	8.05E-29	5.12E-27	NA	NA	NA	NA	NA
Ctaxi_contig_27971|comp34315_c1_seq1	-2.915579209	0.128594747	0.000332268	0.001481958	NA	NA	NA	NA	NA
Ctaxi_contig_14507|comp32385_c5_seq1	-2.912866102	6.061456766	8.27E-61	2.55E-58	NA	NA	NA	NA	NA
Ctaxi_contig_49240|comp36093_c0_seq2	-2.9099397	6.005259317	7.31E-55	1.79E-52	NA	NA	NA	NA	NA
Ctaxi_contig_61168|comp36794_c5_seq3	-2.906266494	4.089115003	8.84E-37	9.23E-35	voltage-dependent calcium channel subunit alpha-2 delta-2	gi|298709908|emb|CBJ31633.1|conserved unknown protein [Ectocarpus siliculosus]	NA	NA	NA
Ctaxi_contig_10187|comp31322_c0_seq2	-2.904953995	2.507661966	2.33E-07	1.99E-06	NA	NA	NA	NA	NA
Ctaxi_contig_64943|comp36991_c3_seq3	-2.898246818	6.854119841	3.48E-63	1.19E-60	NA	NA	NA	NA	NA
Ctaxi_contig_16868|comp32801_c0_seq9	-2.890457404	5.300107923	4.41E-39	5.17E-37	NA	NA	NA	NA	NA
Ctaxi_contig_60004|comp36733_c0_seq1	-2.88737559	4.944576545	1.41E-55	3.52E-53	alpha-2-macroglobulin domain-containing protein	gi|159481760|ref|XP_001698946.1|hypothetical protein CHLREDRAFT_177538 [Chlamydomonas reinhardtii] >gi|158273438|gb|EDO99228.1| predicted protein [Chlamydomonas reinhardtii]	NA	NA	NA
Ctaxi_contig_21004|comp33449_c0_seq1	-2.887066899	1.589141429	1.43E-08	1.49E-07	NA	NA	NA	NA	NA
Ctaxi_contig_20446|comp33377_c0_seq1	-2.885103514	2.297309233	4.97E-13	8.97E-12	NA	NA	NA	NA	NA
Ctaxi_contig_31004|comp34644_c3_seq1	-2.885072713	7.661800343	3.66E-58	1.02E-55	NA	NA	NA	NA	NA
Ctaxi_contig_23988|comp33866_c3_seq5	-2.881668767	1.06114066	1.88E-08	1.91E-07	acrosin	gi|512825972|ref|XP_004912471.1|PREDICTED: transmembrane protease serine 2-like [Xenopus (Silurana) tropicalis]	NA	NA	NA
Ctaxi_contig_19658|comp33241_c0_seq1	-2.87840582	0.609527631	0.004812731	0.0152829	cre-spon-1 protein	gi|518180436|ref|WP_019350644.1|hypothetical protein [Vibrio splendidus]	NA	NA	NA
Ctaxi_contig_60136|comp36741_c4_seq2	-2.872309578	1.047309311	0.000107171	0.000539803	NA	NA	NA	NA	NA
Ctaxi_contig_16860|comp32801_c0_seq1	-2.86506856	6.03023252	1.89E-30	1.32E-28	NA	NA	NA	NA	NA
Ctaxi_contig_25385|comp34042_c2_seq8	-2.86402954	0.26639912	0.000142061	0.000695633	NA	NA	NA	NA	NA
Ctaxi_contig_28193|comp34343_c3_seq1	-2.863726515	6.066238165	3.92E-73	1.97E-70	voltage-dependent calcium channel subunit alpha-2 delta-2	gi|514642859|ref|XP_004998635.1|hypothetical protein PTSG_00082 [Salpingoeca rosetta] >gi|326426493|gb|EGD72063.1| hypothetical protein PTSG_00082 [Salpingoeca rosetta]	AT1G52310.1		 protein kinase family protein / C-type lectin domain-containing protein 
Ctaxi_contig_65675|comp37018_c6_seq7	-2.861477658	1.45378087	1.47E-09	1.76E-08	NA	NA	NA	NA	NA
Ctaxi_contig_28961|comp34432_c4_seq1	-2.861415299	0.392624498	0.00026016	0.001194255	NA	NA	AT5G12320.1		 ankyrin repeat family protein 
Ctaxi_contig_52180|comp36273_c0_seq9	-2.856756218	0.161157971	0.009258701	0.026690721	metaxin 1	gi|159490602|ref|XP_001703262.1|hypothetical protein CHLREDRAFT_168911 [Chlamydomonas reinhardtii] >gi|158280186|gb|EDP05944.1| predicted protein [Chlamydomonas reinhardtii]	AT5G19500.1		 Tryptophan/tyrosine permease 
Ctaxi_contig_47859|comp36000_c4_seq1	-2.852896899	5.999975792	2.10E-37	2.29E-35	NA	NA	NA	NA	NA
Ctaxi_contig_65771|comp37025_c0_seq1	-2.844901141	3.251515234	9.14E-19	2.83E-17	NA	NA	NA	NA	NA
Ctaxi_contig_60015|comp36733_c5_seq1	-2.84375692	4.244954271	1.05E-39	1.28E-37	hypothetical protein CHLREDRAFT_173804	gi|159472420|ref|XP_001694349.1|hypothetical protein CHLREDRAFT_173804 [Chlamydomonas reinhardtii] >gi|158277012|gb|EDP02782.1| predicted protein [Chlamydomonas reinhardtii]	NA	NA	NA
Ctaxi_contig_53046|comp36332_c0_seq2	-2.842360361	0.735401926	0.00040996	0.001780287	protease do-like 9 isoform 1	gi|545370488|ref|XP_005649879.1|trypsin-like serine protease [Coccomyxa subellipsoidea C-169] >gi|384251858|gb|EIE25335.1| trypsin-like serine protease [Coccomyxa subellipsoidea C-169]	AT5G40200.1	DegP9	 DegP protease 9 
Ctaxi_contig_30086|comp34545_c3_seq1	-2.841177281	6.661416253	7.71E-25	3.75E-23	NA	NA	NA	NA	NA
Ctaxi_contig_59071|comp36682_c1_seq13	-2.839691897	4.66968094	8.62E-27	4.87E-25	NA	NA	NA	NA	NA
Ctaxi_contig_63089|comp36895_c2_seq8	-2.834336378	4.988698933	1.92E-53	4.52E-51	NA	NA	NA	NA	NA
Ctaxi_contig_42534|comp35641_c3_seq7	-2.834258017	0.826413593	8.50E-07	6.55E-06	NA	NA	NA	NA	NA
Ctaxi_contig_14510|comp32385_c8_seq1	-2.830501944	5.426611762	6.96E-48	1.35E-45	hypothetical protein CHLREDRAFT_177538	gi|159481760|ref|XP_001698946.1|hypothetical protein CHLREDRAFT_177538 [Chlamydomonas reinhardtii] >gi|158273438|gb|EDO99228.1| predicted protein [Chlamydomonas reinhardtii]	NA	NA	NA
Ctaxi_contig_9860|comp31230_c1_seq1	-2.829203076	0.384023925	0.003596226	0.011884657	NA	NA	NA	NA	NA
Ctaxi_contig_51815|comp36250_c4_seq9	-2.829168254	2.154799246	4.06E-06	2.78E-05	NA	NA	NA	NA	NA
Ctaxi_contig_51122|comp36219_c0_seq3	-2.825637464	3.431205211	5.41E-29	3.47E-27	ubiquitin carboxyl-terminal hydrolase 12	gi|565346532|ref|XP_006340305.1|PREDICTED: ubiquitin carboxyl-terminal hydrolase 13-like isoform X1 [Solanum tuberosum]	AT5G06600.3	UBP12	 ubiquitin-specific protease 12 
Ctaxi_contig_67864|comp37103_c2_seq1	-2.825082817	8.23716425	1.02E-44	1.61E-42	acyl- dehydrogenase family member 10	gi|545369367|ref|XP_005649432.1|acyl-CoA dehydrogenase NM domain-like protein [Coccomyxa subellipsoidea C-169] >gi|384251410|gb|EIE24888.1| acyl-CoA dehydrogenase NM domain-like protein [Coccomyxa subellipsoidea C-169]	AT3G06810.1	IBR3	 acyl-CoA dehydrogenase-related 
Ctaxi_contig_28166|comp34342_c0_seq1	-2.821942299	2.822181748	1.62E-11	2.47E-10	ankyrin repeat protein	"gi|123482337|ref|XP_001323756.1|ankyrin repeat protein [Trichomonas vaginalis G3] >gi|121906627|gb|EAY11533.1| ankyrin repeat protein, putative [Trichomonas vaginalis G3]"	AT5G40160.1	"EMB139,EMB506"	 Ankyrin repeat family protein 
Ctaxi_contig_48705|comp36058_c3_seq1	-2.821808151	2.544840342	5.16E-15	1.13E-13	filamentous hemagglutinin family outer membrane protein	"gi|518097785|ref|WP_019267993.1|hypothetical protein, partial [Methanobrevibacter smithii]"	NA	NA	NA
Ctaxi_contig_20183|comp33334_c2_seq1	-2.815951228	2.366615917	6.80E-12	1.08E-10	NA	NA	NA	NA	NA
Ctaxi_contig_55670|comp36484_c5_seq3	-2.815913004	6.362072934	6.10E-67	2.38E-64	PREDICTED: uncharacterized protein LOC101777447 isoform X1	gi|514822155|ref|XP_004985747.1|PREDICTED: uncharacterized protein LOC101777447 isoform X1 [Setaria italica]	NA	NA	NA
Ctaxi_contig_60016|comp36733_c6_seq1	-2.814838173	5.264423784	5.06E-47	9.10E-45	hypothetical protein VOLCADRAFT_99981	gi|302854365|ref|XP_002958691.1|hypothetical protein VOLCADRAFT_99981 [Volvox carteri f. nagariensis] >gi|300255972|gb|EFJ40251.1| hypothetical protein VOLCADRAFT_99981 [Volvox carteri f. nagariensis]	NA	NA	NA
Ctaxi_contig_46277|comp35889_c1_seq2	-2.814602401	3.297856497	8.90E-31	6.34E-29	NA	NA	NA	NA	NA
Ctaxi_contig_22135|comp33622_c2_seq2	-2.81453708	0.930123976	0.000124828	0.000619124	NA	NA	NA	NA	NA
Ctaxi_contig_60018|comp36733_c6_seq3	-2.812363722	4.879385177	1.80E-44	2.77E-42	NA	NA	NA	NA	NA
Ctaxi_contig_30292|comp34570_c3_seq1	-2.812093338	5.234996312	1.89E-30	1.32E-28	NA	NA	NA	NA	NA
Ctaxi_contig_31005|comp34644_c3_seq2	-2.809797633	4.059597644	8.37E-31	5.98E-29	NA	NA	NA	NA	NA
Ctaxi_contig_56176|comp36515_c3_seq1	-2.808902668	4.211600352	1.62E-34	1.46E-32	insulin-like growth factor-binding protein complex acid labile subunit-like	gi|46447549|ref|YP_008914.1|hypothetical protein pc1915 [Candidatus Protochlamydia amoebophila UWE25] >gi|499489820|ref|WP_011176460.1| hypothetical protein [Candidatus Protochlamydia amoebophila] >gi|46401190|emb|CAF24639.1| conserved hypothetical protein [Candidatus Protochlamydia amoebophila UWE25]	AT1G15740.1		 Leucine-rich repeat family protein 
Ctaxi_contig_12808|comp32023_c0_seq1	-2.807618576	12.89504102	3.94E-58	1.09E-55	NA	NA	NA	NA	NA
Ctaxi_contig_25490|comp34051_c0_seq31	-2.804435516	1.259497764	1.11E-07	1.01E-06	p-loop containing nucleoside triphosphate hydrolase partial	"gi|545364609|ref|XP_005647350.1|P-loop containing nucleoside triphosphate hydrolase protein, partial [Coccomyxa subellipsoidea C-169] >gi|384249324|gb|EIE22806.1| P-loop containing nucleoside triphosphate hydrolase protein, partial [Coccomyxa subellipsoidea C-169]"	NA	NA	NA
Ctaxi_contig_31321|comp34678_c1_seq2	-2.804392213	4.378277855	7.38E-37	7.76E-35	glucose-6-phosphate 1- chloroplastic-like	gi|5734379|emb|CAB52685.1|plastidic glucose-6-phosphate dehydrogenase [Dunaliella bioculata]	AT5G13110.1	G6PD2	 glucose-6-phosphate dehydrogenase 2 
Ctaxi_contig_28194|comp34343_c4_seq1	-2.801964014	4.232596142	2.23E-39	2.64E-37	protein	gi|514642859|ref|XP_004998635.1|hypothetical protein PTSG_00082 [Salpingoeca rosetta] >gi|326426493|gb|EGD72063.1| hypothetical protein PTSG_00082 [Salpingoeca rosetta]	NA	NA	NA
Ctaxi_contig_55765|comp36490_c1_seq2	-2.800974516	0.990554469	0.006938564	0.020889017	NA	NA	NA	NA	NA
Ctaxi_contig_55578|comp36479_c4_seq1	-2.800799358	5.279112068	1.01E-46	1.79E-44	lysyl-trna synthetase	gi|470117619|ref|XP_004294951.1|PREDICTED: lysine--tRNA ligase-like [Fragaria vesca subsp. vesca]	AT3G13490.1	"OVA5,ATKRS-2"	" Lysyl-tRNA synthetase, class II "
Ctaxi_contig_16061|comp32665_c0_seq1	-2.79967797	4.285991445	7.11E-44	1.06E-41	NA	NA	NA	NA	NA
Ctaxi_contig_37082|comp35206_c1_seq5	-2.799422035	1.903628559	1.13E-05	7.05E-05	protein	gi|545367108|ref|XP_005648413.1|Maf1-domain-containing protein [Coccomyxa subellipsoidea C-169] >gi|384250390|gb|EIE23869.1| Maf1-domain-containing protein [Coccomyxa subellipsoidea C-169]	AT5G13240.1		 transcription regulators 
Ctaxi_contig_54557|comp36417_c3_seq12	-2.798088789	0.871312472	3.90E-05	0.000216948	NA	NA	NA	NA	NA
Ctaxi_contig_26264|comp34127_c1_seq1	-2.797667091	1.01884487	2.92E-08	2.88E-07	NA	NA	NA	NA	NA
Ctaxi_contig_61164|comp36794_c3_seq2	-2.797311823	3.134617355	5.49E-26	2.93E-24	NA	NA	NA	NA	NA
Ctaxi_contig_49244|comp36093_c0_seq6	-2.794826645	5.657159871	1.47E-58	4.20E-56	NA	NA	NA	NA	NA
Ctaxi_contig_54788|comp36428_c3_seq22	-2.794320055	0.796171863	2.29E-06	1.64E-05	NA	NA	NA	NA	NA
Ctaxi_contig_14503|comp32385_c0_seq3	-2.791576333	5.688822491	1.59E-50	3.28E-48	NA	NA	NA	NA	NA
Ctaxi_contig_14508|comp32385_c6_seq1	-2.789327541	4.829870981	6.99E-41	9.14E-39	NA	NA	NA	NA	NA
Ctaxi_contig_14502|comp32385_c0_seq2	-2.788673619	5.622925186	1.46E-51	3.16E-49	alpha-2-macroglobulin family protein	gi|290998798|ref|XP_002681967.1|predicted protein [Naegleria gruberi] >gi|284095593|gb|EFC49223.1| predicted protein [Naegleria gruberi]	NA	NA	NA
Ctaxi_contig_55930|comp36502_c2_seq2	-2.788264142	4.524957204	4.25E-25	2.10E-23	NA	NA	NA	NA	NA
Ctaxi_contig_55654|comp36483_c7_seq3	-2.788261196	0.53687772	4.56E-05	0.000249787	NA	NA	NA	NA	NA
Ctaxi_contig_63522|comp36923_c2_seq5	-2.78305534	1.791573732	1.91E-08	1.94E-07	NA	NA	NA	NA	NA
Ctaxi_contig_68867|comp37144_c1_seq1	-2.78203345	7.826275659	1.74E-58	4.92E-56	NA	NA	NA	NA	NA
Ctaxi_contig_19421|comp33201_c3_seq1	-2.78022235	1.583912734	7.51E-08	6.97E-07	NA	NA	NA	NA	NA
Ctaxi_contig_22717|comp33703_c1_seq4	-2.779825538	1.792615793	0.000357965	0.001581671	solanesyl diphosphate synthase	gi|302831696|ref|XP_002947413.1|hypothetical protein VOLCADRAFT_57046 [Volvox carteri f. nagariensis] >gi|300267277|gb|EFJ51461.1| hypothetical protein VOLCADRAFT_57046 [Volvox carteri f. nagariensis]	AT1G78510.2	SPS1	 solanesyl diphosphate synthase 1 
Ctaxi_contig_36340|comp35140_c0_seq1	-2.778969509	1.238725895	8.94E-06	5.71E-05	NA	NA	NA	NA	NA
Ctaxi_contig_59427|comp36700_c0_seq18	-2.775086024	0.608883053	0.003393938	0.011294103	NA	NA	NA	NA	NA
Ctaxi_contig_50419|comp36173_c2_seq1	-2.775038198	0.219684684	0.004040831	0.01313065	NA	NA	NA	NA	NA
Ctaxi_contig_6474|comp29317_c1_seq1	-2.773979132	5.760138472	6.89E-54	1.63E-51	NA	NA	NA	NA	NA
Ctaxi_contig_23994|comp33866_c4_seq3	-2.769874828	1.182492541	2.57E-09	2.96E-08	ankyrin repeat protein	"gi|123453498|ref|XP_001314730.1|ankyrin repeat protein [Trichomonas vaginalis G3] >gi|121897368|gb|EAY02491.1| ankyrin repeat protein, putative [Trichomonas vaginalis G3]"	AT2G03430.1		 Ankyrin repeat family protein 
Ctaxi_contig_67857|comp37103_c0_seq2	-2.766462763	9.708685661	1.23E-58	3.55E-56	tpr-like protein	gi|302829725|ref|XP_002946429.1|hypothetical protein VOLCADRAFT_103021 [Volvox carteri f. nagariensis] >gi|300268175|gb|EFJ52356.1| hypothetical protein VOLCADRAFT_103021 [Volvox carteri f. nagariensis]	AT1G09900.1		 Pentatricopeptide repeat (PPR-like) superfamily protein 
Ctaxi_contig_59055|comp36682_c0_seq10	-2.766172646	7.385688288	5.17E-35	4.83E-33	NA	NA	NA	NA	NA
Ctaxi_contig_58936|comp36677_c8_seq1	-2.761934968	1.917550192	1.05E-13	2.03E-12	NA	NA	NA	NA	NA
Ctaxi_contig_55929|comp36502_c2_seq1	-2.760634829	5.222404198	3.80E-24	1.77E-22	NA	NA	NA	NA	NA
Ctaxi_contig_21779|comp33573_c4_seq1	-2.757902862	5.627523549	6.55E-49	1.30E-46	predicted protein	gi|168039004|ref|XP_001771989.1|predicted protein [Physcomitrella patens] >gi|162676771|gb|EDQ63250.1| predicted protein [Physcomitrella patens]	NA	NA	NA
Ctaxi_contig_23716|comp33827_c1_seq1	-2.756691265	0.393481534	8.27E-05	0.000428305	NA	NA	NA	NA	NA
Ctaxi_contig_31018|comp34644_c3_seq15	-2.754597823	5.886985333	9.38E-67	3.58E-64	NA	NA	NA	NA	NA
Ctaxi_contig_32988|comp34835_c4_seq1	-2.753935764	0.191960639	0.00018097	0.00086303	NA	NA	NA	NA	NA
Ctaxi_contig_49253|comp36093_c3_seq6	-2.752036317	2.990234953	1.15E-22	4.88E-21	NA	NA	NA	NA	NA
Ctaxi_contig_36500|comp35158_c1_seq1	-2.750530934	5.794212468	3.25E-41	4.37E-39	NA	NA	NA	NA	NA
Ctaxi_contig_59086|comp36682_c1_seq28	-2.74993402	5.36153572	1.26E-34	1.15E-32	NA	NA	NA	NA	NA
Ctaxi_contig_60023|comp36733_c6_seq8	-2.748885287	4.606413204	1.42E-39	1.73E-37	NA	NA	NA	NA	NA
Ctaxi_contig_46282|comp35889_c3_seq1	-2.748020067	2.126290584	1.45E-14	3.01E-13	NA	NA	NA	NA	NA
Ctaxi_contig_32527|comp34792_c2_seq1	-2.747909605	5.202531135	1.79E-45	2.96E-43	NA	NA	NA	NA	NA
Ctaxi_contig_29787|comp34523_c1_seq3	-2.74756952	1.122228192	0.013694719	0.037066157	altered inheritance rate of mitochondria protein 25-like	gi|545376330|ref|XP_005652265.1|Scramblase-domain-containing protein [Coccomyxa subellipsoidea C-169] >gi|384254247|gb|EIE27721.1| Scramblase-domain-containing protein [Coccomyxa subellipsoidea C-169]	AT2G04940.1		 scramblase-related 
Ctaxi_contig_27607|comp34273_c1_seq1	-2.745626317	4.865470516	6.29E-52	1.38E-49	d chain in silico and in vitro co-evolution of a high affinity complementary protein-protein interface	"gi|530537544|pdb|4J8Y|AChain A, E3_5 Darpin D77s Mutant"	AT5G60070.1		 ankyrin repeat family protein 
Ctaxi_contig_59083|comp36682_c1_seq25	-2.740534886	2.836450129	1.63E-13	3.09E-12	NA	NA	NA	NA	NA
Ctaxi_contig_25020|comp34006_c1_seq1	-2.740337172	3.233460487	2.96E-17	7.95E-16	pentatricopeptide repeat-containing protein at5g02860-like	gi|242096916|ref|XP_002438948.1|hypothetical protein SORBIDRAFT_10g028800 [Sorghum bicolor] >gi|241917171|gb|EER90315.1| hypothetical protein SORBIDRAFT_10g028800 [Sorghum bicolor]	AT5G46100.1		 Pentatricopeptide repeat (PPR) superfamily protein 
Ctaxi_contig_18447|comp33066_c1_seq1	-2.737208702	0.771783933	8.30E-05	0.000429622	NA	NA	NA	NA	NA
Ctaxi_contig_12377|comp31927_c0_seq1	-2.736452168	9.326608895	5.97E-83	4.67E-80	rna binding protein	gi|159464635|ref|XP_001690547.1|RNA binding protein [Chlamydomonas reinhardtii] >gi|158280047|gb|EDP05806.1| RNA binding protein [Chlamydomonas reinhardtii]	AT1G32790.1	CID11	 CTC-interacting domain 11 
Ctaxi_contig_60010|comp36733_c1_seq6	-2.735455843	4.585515228	2.30E-42	3.30E-40	NA	NA	NA	NA	NA
Ctaxi_contig_63091|comp36895_c2_seq10	-2.734005049	5.339112137	1.02E-60	3.10E-58	phycocyanobilin:ferredoxin oxidoreductase	gi|545372618|ref|XP_005650761.1|ferredoxin-dependent bilin reductase [Coccomyxa subellipsoidea C-169] >gi|384252741|gb|EIE26217.1| ferredoxin-dependent bilin reductase [Coccomyxa subellipsoidea C-169]	NA	NA	NA
Ctaxi_contig_64613|comp36973_c1_seq7	-2.728956938	7.210633938	2.81E-52	6.22E-50	NA	NA	NA	NA	NA
Ctaxi_contig_20175|comp33334_c1_seq1	-2.72140147	6.072007576	1.80E-59	5.36E-57	NA	NA	NA	NA	NA
Ctaxi_contig_69402|comp37166_c7_seq1	-2.719491229	5.160108564	8.11E-47	1.45E-44	abc transporter atp-binding protein	gi|545373548|ref|XP_005651128.1|ATP-binding cassette transporter [Coccomyxa subellipsoidea C-169] >gi|384253109|gb|EIE26584.1| ATP-binding cassette transporter [Coccomyxa subellipsoidea C-169]	AT1G54350.1		 ABC transporter family protein 
Ctaxi_contig_60024|comp36733_c6_seq9	-2.716372914	2.454492841	6.53E-08	6.14E-07	NA	NA	NA	NA	NA
Ctaxi_contig_69037|comp37152_c0_seq1	-2.714272572	8.30247634	7.80E-59	2.28E-56	alkaline phosphatase	gi|159490260|ref|XP_001703098.1|phosphate-repressible alkaline phosphatase [Chlamydomonas reinhardtii] >gi|158270794|gb|EDO96628.1| phosphate-repressible alkaline phosphatase [Chlamydomonas reinhardtii]	NA	NA	NA
Ctaxi_contig_57109|comp36574_c6_seq1	-2.713852923	7.304283232	3.30E-26	1.79E-24	NA	NA	NA	NA	NA
Ctaxi_contig_60020|comp36733_c6_seq5	-2.713404888	3.735334579	8.98E-27	5.07E-25	NA	NA	NA	NA	NA
Ctaxi_contig_23996|comp33866_c4_seq5	-2.713212978	0.493997694	0.000121169	0.000603083	ankyrin repeat protein	"gi|123437955|ref|XP_001309767.1|ankyrin repeat protein [Trichomonas vaginalis G3] >gi|121891508|gb|EAX96837.1| ankyrin repeat protein, putative [Trichomonas vaginalis G3]"	AT3G24530.1		 AAA-type ATPase family protein / ankyrin repeat family protein 
Ctaxi_contig_42612|comp35650_c3_seq6	-2.711315368	2.765692762	1.47E-05	8.93E-05	sulfur stress regulator	gi|552838353|ref|XP_005849558.1|hypothetical protein CHLNCDRAFT_34706 [Chlorella variabilis] >gi|307109218|gb|EFN57456.1| hypothetical protein CHLNCDRAFT_34706 [Chlorella variabilis]	AT1G60940.2	"SNRK2-10,SNRK2.10,SRK2B"	 SNF1-related protein kinase 2.10 
Ctaxi_contig_18426|comp33065_c1_seq8	-2.70709608	0.462098906	0.007746449	0.02294516	ankyrin repeat protein	"gi|157106769|ref|XP_001649474.1|ankyrin 2,3/unc44 [Aedes aegypti] >gi|108868779|gb|EAT33004.1| AAEL014742-PA, partial [Aedes aegypti]"	AT2G03430.1		 Ankyrin repeat family protein 
Ctaxi_contig_12964|comp32055_c2_seq1	-2.704846682	1.269669017	0.003206341	0.010761218	NA	NA	NA	NA	NA
Ctaxi_contig_31822|comp34730_c1_seq3	-2.704624364	0.220068578	0.000222159	0.001039544	NA	NA	NA	NA	NA
Ctaxi_contig_49242|comp36093_c0_seq4	-2.704072394	4.019268162	2.78E-19	9.03E-18	patatin	gi|496471970|ref|WP_009180815.1|patatin [Desulfovibrio sp. FW1012B] >gi|357582082|gb|EHJ47415.1| Patatin [Desulfovibrio sp. FW1012B]	NA	NA	NA
Ctaxi_contig_22132|comp33622_c1_seq1	-2.702308582	5.325965993	2.06E-53	4.81E-51	mip18 family protein at1g68310-like	gi|194692926|gb|ACF80547.1|unknown [Zea mays] >gi|195609216|gb|ACG26438.1| hypothetical protein [Zea mays] >gi|195643750|gb|ACG41343.1| hypothetical protein [Zea mays] >gi|413919387|gb|AFW59319.1| hypothetical protein ZEAMMB73_301781 [Zea mays]	AT1G68310.2	AE7	 Protein of unknown function (DUF59) 
Ctaxi_contig_39927|comp35455_c1_seq8	-2.701519331	3.013453148	1.73E-11	2.63E-10	NA	NA	NA	NA	NA
Ctaxi_contig_19265|comp33183_c0_seq3	-2.696802544	4.714876148	7.12E-36	6.96E-34	NA	NA	NA	NA	NA
Ctaxi_contig_44803|comp35787_c0_seq163	-2.6955013	0.97526352	0.000659398	0.002703868	transcription factor tau subunit sfc4	gi|302836846|ref|XP_002949983.1|hypothetical protein VOLCADRAFT_90359 [Volvox carteri f. nagariensis] >gi|300264892|gb|EFJ49086.1| hypothetical protein VOLCADRAFT_90359 [Volvox carteri f. nagariensis]	AT1G17680.2		 tetratricopeptide repeat (TPR)-containing protein 
Ctaxi_contig_11106|comp31599_c0_seq1	-2.693966292	1.695175527	0.000676821	0.002769232	hypoxia-inducible factor 1-alpha inhibitor	gi|551552784|ref|XP_005763737.1|hypothetical protein EMIHUDRAFT_452427 [Emiliania huxleyi CCMP1516] >gi|485613221|gb|EOD11308.1| hypothetical protein EMIHUDRAFT_452427 [Emiliania huxleyi CCMP1516]	NA	NA	NA
Ctaxi_contig_56606|comp36543_c6_seq1	-2.690111065	3.325347507	3.07E-29	2.01E-27	glucose-6-phosphate dehydrogenase 3	gi|302842959|ref|XP_002953022.1|hypothetical protein VOLCADRAFT_82038 [Volvox carteri f. nagariensis] >gi|300261733|gb|EFJ45944.1| hypothetical protein VOLCADRAFT_82038 [Volvox carteri f. nagariensis]	AT5G35790.1	G6PD1	 glucose-6-phosphate dehydrogenase 1 
Ctaxi_contig_20181|comp33334_c1_seq7	-2.684373768	1.686032928	1.34E-10	1.84E-09	NA	NA	NA	NA	NA
Ctaxi_contig_67856|comp37103_c0_seq1	-2.684323137	7.9034189	1.16E-42	1.68E-40	tpr-like protein	gi|302829725|ref|XP_002946429.1|hypothetical protein VOLCADRAFT_103021 [Volvox carteri f. nagariensis] >gi|300268175|gb|EFJ52356.1| hypothetical protein VOLCADRAFT_103021 [Volvox carteri f. nagariensis]	AT1G09900.1		 Pentatricopeptide repeat (PPR-like) superfamily protein 
Ctaxi_contig_21294|comp33490_c9_seq1	-2.68419955	1.181512878	3.74E-07	3.09E-06	NA	NA	NA	NA	NA
Ctaxi_contig_51179|comp36222_c3_seq1	-2.681803799	5.618470864	0.000437041	0.001884983	xylose isomerase	gi|545363342|ref|XP_005646804.1|xylose isomerase [Coccomyxa subellipsoidea C-169] >gi|384248777|gb|EIE22260.1| xylose isomerase [Coccomyxa subellipsoidea C-169]	AT5G57655.2		 xylose isomerase family protein 
Ctaxi_contig_36501|comp35158_c1_seq2	-2.68056677	4.735397462	1.92E-40	2.44E-38	NA	NA	NA	NA	NA
Ctaxi_contig_13926|comp32251_c2_seq2	-2.678717002	5.166945601	1.55E-52	3.48E-50	NA	NA	NA	NA	NA
Ctaxi_contig_47830|comp35999_c2_seq2	-2.677746509	2.310921309	4.77E-13	8.63E-12	NA	NA	NA	NA	NA
Ctaxi_contig_23140|comp33758_c6_seq2	-2.677447782	3.34237915	6.15E-17	1.59E-15	metal ion transporter family	gi|545369023|ref|XP_005649280.1|Mg2+ transporter protein [Coccomyxa subellipsoidea C-169] >gi|384251258|gb|EIE24736.1| Mg2+ transporter protein [Coccomyxa subellipsoidea C-169]	AT5G22830.1	"ATMGT10,GMN10,MGT10,MRS2-11"	 magnesium (Mg) transporter 10 
Ctaxi_contig_15225|comp32520_c2_seq1	-2.673539298	5.027353456	2.02E-27	1.18E-25	NA	NA	NA	NA	NA
Ctaxi_contig_67267|comp37086_c2_seq2	-2.673101937	0.605145318	0.003606606	0.011915447	NA	NA	NA	NA	NA
Ctaxi_contig_54457|comp36410_c4_seq8	-2.665158038	1.836897087	2.17E-09	2.53E-08	NA	NA	NA	NA	NA
Ctaxi_contig_20174|comp33334_c0_seq1	-2.664381762	3.561670711	7.91E-25	3.84E-23	NA	NA	NA	NA	NA
Ctaxi_contig_57100|comp36574_c1_seq3	-2.657942476	4.630673397	1.63E-26	9.11E-25	NA	NA	NA	NA	NA
Ctaxi_contig_58294|comp36643_c4_seq2	-2.655049632	1.167072331	8.60E-05	0.000443437	NA	NA	NA	NA	NA
Ctaxi_contig_42105|comp35612_c2_seq31	-2.654663266	3.861217827	2.94E-29	1.93E-27	NA	NA	NA	NA	NA
Ctaxi_contig_46749|comp35920_c2_seq1	-2.652548553	3.168498828	5.06E-16	1.21E-14	hypothetical protein PTSG_00082	gi|514642859|ref|XP_004998635.1|hypothetical protein PTSG_00082 [Salpingoeca rosetta] >gi|326426493|gb|EGD72063.1| hypothetical protein PTSG_00082 [Salpingoeca rosetta]	NA	NA	NA
Ctaxi_contig_36455|comp35153_c1_seq1	-2.651695916	5.125473342	0.000277212	0.001261339	protein-methionine-s-oxide reductase	gi|545358192|ref|XP_005644683.1|PMSR-domain-containing protein [Coccomyxa subellipsoidea C-169] >gi|384246650|gb|EIE20139.1| PMSR-domain-containing protein [Coccomyxa subellipsoidea C-169]	AT4G25130.1	PMSR4	 peptide met sulfoxide reductase 4 
Ctaxi_contig_30985|comp34642_c0_seq1	-2.645216176	3.418971306	0.012834881	0.035097808	s8 s53 family	gi|523576895|gb|EPR63554.1|subtilisin SUB7 [Toxoplasma gondii GT1]	AT4G20850.1	TPP2	 tripeptidyl peptidase ii 
Ctaxi_contig_18417|comp33064_c2_seq3	-2.644330519	0.600764309	0.004970321	0.015717998	protein	gi|302844919|ref|XP_002953999.1|hypothetical protein VOLCADRAFT_64171 [Volvox carteri f. nagariensis] >gi|300260811|gb|EFJ45028.1| hypothetical protein VOLCADRAFT_64171 [Volvox carteri f. nagariensis]	AT2G30170.1		 Protein phosphatase 2C family protein 
Ctaxi_contig_33595|comp34882_c0_seq1	-2.641822175	0.256256418	0.007201636	0.021593988	2-aminoethanethiol dioxygenase-like	gi|566010840|gb|ETI33751.1|hypothetical protein F443_19618 [Phytophthora parasitica P1569]	AT3G58670.3		 Protein of unknown function (DUF1637) 
Ctaxi_contig_28820|comp34416_c1_seq1	-2.641710897	4.772980952	1.65E-26	9.19E-25	NA	NA	NA	NA	NA
Ctaxi_contig_59062|comp36682_c1_seq4	-2.64066347	3.810230792	1.73E-16	4.30E-15	NA	NA	NA	NA	NA
Ctaxi_contig_69040|comp37152_c3_seq1	-2.634282889	8.350219409	1.41E-62	4.70E-60	alkaline phosphatase	gi|296274617|ref|YP_003657248.1|hypothetical protein [Arcobacter nitrofigilis DSM 7299] >gi|502901909|ref|WP_013136885.1| alkaline phosphatase [Arcobacter nitrofigilis] >gi|296098791|gb|ADG94741.1| protein of unknown function DUF839 [Arcobacter nitrofigilis DSM 7299]	NA	NA	NA
Ctaxi_contig_59059|comp36682_c1_seq1	-2.633565982	6.663793018	2.06E-47	3.90E-45	NA	NA	NA	NA	NA
Ctaxi_contig_61166|comp36794_c5_seq1	-2.631966469	4.041337478	4.97E-33	4.11E-31	protein	gi|514642859|ref|XP_004998635.1|hypothetical protein PTSG_00082 [Salpingoeca rosetta] >gi|326426493|gb|EGD72063.1| hypothetical protein PTSG_00082 [Salpingoeca rosetta]	NA	NA	NA
Ctaxi_contig_30085|comp34545_c1_seq1	-2.627513154	4.544924327	3.89E-26	2.10E-24	NA	NA	NA	NA	NA
Ctaxi_contig_64619|comp36973_c4_seq2	-2.626989754	6.481356054	4.30E-42	6.02E-40	NA	NA	NA	NA	NA
Ctaxi_contig_67236|comp37085_c1_seq1	-2.623710363	1.311004299	2.56E-06	1.82E-05	NA	NA	NA	NA	NA
Ctaxi_contig_68023|comp37110_c10_seq1	-2.616935909	3.808772075	2.54E-23	1.12E-21	NA	NA	NA	NA	NA
Ctaxi_contig_17166|comp32861_c4_seq1	-2.613394768	1.245121901	1.25E-06	9.36E-06	family methyltransferase	gi|323450487|gb|EGB06368.1|hypothetical protein AURANDRAFT_65763 [Aureococcus anophagefferens]	NA	NA	NA
Ctaxi_contig_56177|comp36515_c3_seq2	-2.612509664	3.041649719	6.78E-15	1.46E-13	NA	NA	NA	NA	NA
Ctaxi_contig_54450|comp36410_c4_seq1	-2.609699819	6.697863934	2.91E-51	6.14E-49	variant-specific surface protein	gi|145484866|ref|XP_001428442.1|hypothetical protein [Paramecium tetraurelia strain d4-2] >gi|124395528|emb|CAK61044.1| unnamed protein product [Paramecium tetraurelia]	NA	NA	NA
Ctaxi_contig_49241|comp36093_c0_seq3	-2.606957565	5.293321633	5.98E-45	9.62E-43	NA	NA	NA	NA	NA
Ctaxi_contig_37135|comp35210_c2_seq5	-2.60635641	1.242557113	9.73E-07	7.44E-06	gdp gtp exchange factor sec2p family protein	gi|302834437|ref|XP_002948781.1|hypothetical protein VOLCADRAFT_89002 [Volvox carteri f. nagariensis] >gi|300265972|gb|EFJ50161.1| hypothetical protein VOLCADRAFT_89002 [Volvox carteri f. nagariensis]	NA	NA	NA
Ctaxi_contig_47065|comp35948_c2_seq1	-2.605264218	4.44419647	4.08E-33	3.39E-31	adhesin-like protein	gi|428216442|ref|YP_007100907.1|polymorphic outer membrane protein [Pseudanabaena sp. PCC 7367] >gi|504976351|ref|WP_015163453.1| polymorphic outer membrane protein [Pseudanabaena sp. PCC 7367] >gi|427988224|gb|AFY68479.1| polymorphic outer membrane protein [Pseudanabaena sp. PCC 7367]	NA	NA	NA
Ctaxi_contig_39817|comp35446_c0_seq1	-2.603340437	5.518773652	5.46E-15	1.19E-13	lipoate protein ligase-like protein	gi|545370528|ref|XP_005649895.1|lipoate protein ligase-like protein [Coccomyxa subellipsoidea C-169] >gi|384251874|gb|EIE25351.1| lipoate protein ligase-like protein [Coccomyxa subellipsoidea C-169]	AT3G29010.1		 Biotin/lipoate A/B protein ligase family 
Ctaxi_contig_56166|comp36515_c0_seq1	-2.602910227	4.232647419	1.80E-24	8.57E-23	NA	NA	NA	NA	NA
Ctaxi_contig_13011|comp32059_c1_seq1	-2.601328694	3.079974198	1.58E-09	1.88E-08	NA	NA	NA	NA	NA
Ctaxi_contig_44461|comp35772_c3_seq11	-2.600815173	1.519678865	1.18E-10	1.63E-09	rhomboid-domain-containing protein	gi|545355338|ref|XP_005643469.1|hypothetical protein COCSUDRAFT_59848 [Coccomyxa subellipsoidea C-169] >gi|384245431|gb|EIE18925.1| hypothetical protein COCSUDRAFT_59848 [Coccomyxa subellipsoidea C-169]	NA	NA	NA
Ctaxi_contig_45294|comp35815_c7_seq1	-2.600210406	4.709499825	6.56E-43	9.63E-41	NA	NA	NA	NA	NA
Ctaxi_contig_48694|comp36058_c0_seq1	-2.599013041	0.395688615	5.70E-05	0.000305671	NA	NA	NA	NA	NA
Ctaxi_contig_46209|comp35883_c1_seq8	-2.597960595	5.970751669	1.35E-40	1.74E-38	NA	NA	NA	NA	NA
Ctaxi_contig_17715|comp32948_c1_seq2	-2.596657643	0.41421179	1.80E-05	0.00010679	NA	NA	NA	NA	NA
Ctaxi_contig_29863|comp34530_c2_seq7	-2.593760716	1.074087237	9.38E-06	5.97E-05	NA	NA	NA	NA	NA
Ctaxi_contig_30417|comp34582_c3_seq1	-2.588723678	3.010131134	2.89E-17	7.78E-16	NA	NA	AT1G02160.1		 Cox19 family protein (CHCH motif) 
Ctaxi_contig_31017|comp34644_c3_seq14	-2.586463191	2.965859173	1.54E-19	5.14E-18	NA	NA	NA	NA	NA
Ctaxi_contig_56167|comp36515_c0_seq2	-2.586351095	4.169917374	3.49E-24	1.63E-22	NA	NA	NA	NA	NA
Ctaxi_contig_63760|comp36936_c0_seq3	-2.585112191	2.182256404	0.000112544	0.000563826	xpo1-domain-containing protein	gi|552837978|ref|XP_005849480.1|hypothetical protein CHLNCDRAFT_142773 [Chlorella variabilis] >gi|307109140|gb|EFN57378.1| hypothetical protein CHLNCDRAFT_142773 [Chlorella variabilis]	AT1G72560.3	PSD	 ARM repeat superfamily protein 
Ctaxi_contig_18060|comp33010_c1_seq1	-2.582760185	3.094416386	3.53E-20	1.24E-18	NA	NA	NA	NA	NA
Ctaxi_contig_59202|comp36690_c3_seq2	-2.581501151	0.30228449	0.000721151	0.002926744	coiled-coil flagellar move backward only 2	"gi|159477475|ref|XP_001696836.1|coiled-coil flagellar protein, move backward only 2 [Chlamydomonas reinhardtii] >gi|20219008|gb|AAM15771.1|AF394181_1 coiled-coil flagellar protein [Chlamydomonas reinhardtii] >gi|158275165|gb|EDP00944.1| coiled-coil flagellar protein, move backward only 2 [Chlamydomonas reinhardtii]"	NA	NA	NA
Ctaxi_contig_22718|comp33703_c1_seq5	-2.579022737	2.089315517	7.32E-08	6.81E-07	solanesyl diphosphate synthase	gi|302831696|ref|XP_002947413.1|hypothetical protein VOLCADRAFT_57046 [Volvox carteri f. nagariensis] >gi|300267277|gb|EFJ51461.1| hypothetical protein VOLCADRAFT_57046 [Volvox carteri f. nagariensis]	AT1G78510.2	SPS1	 solanesyl diphosphate synthase 1 
Ctaxi_contig_37430|comp35236_c0_seq4	-2.579013798	3.586709776	3.68E-08	3.58E-07	transmembrane protein 14c	gi|552810389|ref|XP_005843190.1|hypothetical protein CHLNCDRAFT_141477 [Chlorella variabilis] >gi|307102821|gb|EFN51088.1| hypothetical protein CHLNCDRAFT_141477 [Chlorella variabilis]	AT3G20510.1		 Transmembrane proteins 14C 
Ctaxi_contig_39974|comp35460_c0_seq6	-2.578413956	1.244836803	0.002034099	0.007284357	ankyrin	gi|563706726|ref|YP_008871330.1|Ankyrin repeats containing protein [delta proteobacterium BABL1] >gi|563777019|ref|WP_023791088.1| Ankyrin repeats containing protein [delta proteobacterium BABL1] >gi|563405195|emb|CDK30223.1| Ankyrin repeats containing protein [delta proteobacterium BABL1]	AT3G09890.2		 Ankyrin repeat family protein 
Ctaxi_contig_61769|comp36826_c4_seq7	-2.578237651	0.314298507	0.009699139	0.027746256	NA	NA	NA	NA	NA
Ctaxi_contig_43124|comp35685_c2_seq26	-2.576202534	3.859614967	8.05E-19	2.51E-17	NA	NA	NA	NA	NA
Ctaxi_contig_58925|comp36677_c1_seq1	-2.572511245	8.929646069	1.61E-46	2.83E-44	NA	NA	NA	NA	NA
Ctaxi_contig_63653|comp36930_c0_seq9	-2.568270618	0.499595031	0.000239532	0.001110177	calcineurin-like metallo-phosphoesterase superfamily protein isoform 2	"gi|527201271|gb|EPS68439.1|hypothetical protein M569_06328, partial [Genlisea aurea]"	AT4G11800.1		 Calcineurin-like metallo-phosphoesterase superfamily protein 
Ctaxi_contig_29873|comp34531_c0_seq1	-2.565207123	1.349661622	0.000447965	0.001924692	NA	NA	NA	NA	NA
Ctaxi_contig_55658|comp36484_c2_seq2	-2.560075453	2.225315383	1.13E-10	1.57E-09	NA	NA	NA	NA	NA
Ctaxi_contig_22129|comp33622_c0_seq1	-2.558757349	2.032214632	3.03E-09	3.45E-08	NA	NA	NA	NA	NA
Ctaxi_contig_16062|comp32665_c0_seq2	-2.558334328	3.499024174	3.86E-25	1.91E-23	NA	NA	NA	NA	NA
Ctaxi_contig_52570|comp36300_c3_seq4	-2.556965932	0.218916169	0.009475299	0.027203146	NA	NA	NA	NA	NA
Ctaxi_contig_61282|comp36801_c1_seq1	-2.553263515	1.51967461	0.000152763	0.000742845	transport protein particle component bet3 family protein	gi|168058959|ref|XP_001781473.1|predicted protein [Physcomitrella patens] >gi|162667110|gb|EDQ53748.1| predicted protein [Physcomitrella patens]	AT5G58030.1		 Transport protein particle (TRAPP) component 
Ctaxi_contig_55660|comp36484_c2_seq4	-2.550200843	3.171066735	5.23E-08	4.98E-07	NA	NA	NA	NA	NA
Ctaxi_contig_66984|comp37072_c3_seq2	-2.549756992	2.55777305	7.03E-15	1.51E-13	protein unc-50 homolog	gi|545376256|ref|XP_005652231.1|UNC-50 [Coccomyxa subellipsoidea C-169] >gi|384254213|gb|EIE27687.1| UNC-50 [Coccomyxa subellipsoidea C-169]	AT2G15240.1		 UNC-50 family protein 
Ctaxi_contig_49345|comp36102_c1_seq2	-2.549174625	3.145093837	5.92E-18	1.70E-16	NA	NA	NA	NA	NA
Ctaxi_contig_60492|comp36760_c4_seq2	-2.547484559	0.37133618	0.000418346	0.001812724	NA	NA	NA	NA	NA
Ctaxi_contig_39497|comp35417_c0_seq3	-2.546705356	5.013617358	1.15E-32	9.24E-31	NA	NA	NA	NA	NA
Ctaxi_contig_68405|comp37125_c5_seq12	-2.538805132	2.831777348	1.02E-12	1.77E-11	NA	NA	NA	NA	NA
Ctaxi_contig_48854|comp36067_c0_seq3	-2.538357809	2.533671496	3.63E-09	4.08E-08	NA	NA	NA	NA	NA
Ctaxi_contig_24000|comp33866_c6_seq3	-2.538145148	2.938412378	7.03E-16	1.67E-14	ankyrin repeat protein	"gi|123437955|ref|XP_001309767.1|ankyrin repeat protein [Trichomonas vaginalis G3] >gi|121891508|gb|EAX96837.1| ankyrin repeat protein, putative [Trichomonas vaginalis G3]"	AT2G03430.1		 Ankyrin repeat family protein 
Ctaxi_contig_19263|comp33183_c0_seq1	-2.537228636	4.91182066	6.61E-34	5.76E-32	animal heme peroxidase homologue	gi|546296612|ref|XP_005709921.1|Animal heme peroxidase homologue [Chondrus crispus] >gi|507105932|emb|CDF39627.1| Animal heme peroxidase homologue [Chondrus crispus]	NA	NA	NA
Ctaxi_contig_19110|comp33159_c0_seq2	-2.537111108	6.932981025	5.81E-37	6.18E-35	ankyrin repeat	"gi|123408578|ref|XP_001303225.1|ankyrin repeat protein [Trichomonas vaginalis G3] >gi|121884587|gb|EAX90295.1| ankyrin repeat protein, putative [Trichomonas vaginalis G3]"	NA	NA	NA
Ctaxi_contig_42649|comp35653_c1_seq5	-2.533337888	5.218827513	7.96E-29	5.08E-27	chymotrypsin-like serine protease	gi|4868165|gb|AAD31187.1|AF127088_1chymotrypsinogen [Rhyzopertha dominica]	NA	NA	NA
Ctaxi_contig_19114|comp33159_c0_seq6	-2.532055798	6.467824404	9.82E-42	1.35E-39	ankyrin repeat domain protein	"gi|28373837|pdb|1N0R|AChain A, 4ank: A Designed Ankyrin Repeat Protein With Four Identical Consensus Repeats"	AT5G07840.1		 Ankyrin repeat family protein 
Ctaxi_contig_60009|comp36733_c1_seq5	-2.531261019	4.722707528	5.69E-37	6.07E-35	NA	NA	NA	NA	NA
Ctaxi_contig_26002|comp34099_c0_seq4	-2.530437695	0.223192566	0.004578709	0.01463376	hypothetical protein COCSUDRAFT_62574	gi|545367562|ref|XP_005648595.1|hypothetical protein COCSUDRAFT_62574 [Coccomyxa subellipsoidea C-169] >gi|384250572|gb|EIE24051.1| hypothetical protein COCSUDRAFT_62574 [Coccomyxa subellipsoidea C-169]	NA	NA	NA
Ctaxi_contig_37128|comp35210_c0_seq1	-2.528255096	2.160382911	9.10E-11	1.28E-09	grip1-associated protein 1-like	gi|552818159|ref|XP_005845126.1|hypothetical protein CHLNCDRAFT_137521 [Chlorella variabilis] >gi|307104772|gb|EFN53024.1| hypothetical protein CHLNCDRAFT_137521 [Chlorella variabilis]	NA	NA	NA
Ctaxi_contig_45286|comp35815_c0_seq1	-2.525643968	5.615356999	4.34E-41	5.78E-39	alkaline phosphatase	gi|389876502|ref|YP_006370067.1|hypothetical protein TMO_0644 [Tistrella mobilis KA081020-065] >gi|504557061|ref|WP_014744163.1| alkaline phosphatase [Tistrella mobilis] >gi|388527286|gb|AFK52483.1| hypothetical protein TMO_0644 [Tistrella mobilis KA081020-065]	NA	NA	NA
Ctaxi_contig_19080|comp33156_c0_seq11	-2.52308529	0.672672836	0.007376941	0.022046876	NA	NA	NA	NA	NA
Ctaxi_contig_45293|comp35815_c6_seq1	-2.519445322	5.304088667	2.51E-49	5.02E-47	alkaline phosphatase	gi|390951016|ref|YP_006414775.1|putative phosphatase [Thiocystis violascens DSM 198] >gi|504591982|ref|WP_014779084.1| phosphatase [Thiocystis violascens] >gi|390427585|gb|AFL74650.1| putative phosphatase [Thiocystis violascens DSM 198]	NA	NA	NA
Ctaxi_contig_60154|comp36742_c0_seq8	-2.518335603	3.557740087	2.66E-19	8.65E-18	chymotrypsin-like protease ctrl-1	gi|527268857|ref|XP_005152474.1|PREDICTED: chymotrypsin-like protease CTRL-1 [Melopsittacus undulatus]	NA	NA	NA
Ctaxi_contig_22719|comp33703_c1_seq6	-2.513390214	2.105037453	4.94E-13	8.92E-12	NA	NA	NA	NA	NA
Ctaxi_contig_57271|comp36580_c1_seq1	-2.5118631	6.768127382	5.50E-73	2.72E-70	NA	NA	NA	NA	NA
Ctaxi_contig_38443|comp35321_c0_seq21	-2.511120663	2.780825268	1.27E-05	7.83E-05	tbc1 domain family member 4	gi|302833255|ref|XP_002948191.1|hypothetical protein VOLCADRAFT_103815 [Volvox carteri f. nagariensis] >gi|300266411|gb|EFJ50598.1| hypothetical protein VOLCADRAFT_103815 [Volvox carteri f. nagariensis]	NA	NA	NA
Ctaxi_contig_12551|comp31968_c1_seq1	-2.509854855	7.158230237	2.97E-26	1.61E-24	NA	NA	NA	NA	NA
Ctaxi_contig_14000|comp32264_c1_seq1	-2.50793622	3.069663549	6.69E-15	1.44E-13	NA	NA	NA	NA	NA
Ctaxi_contig_37129|comp35210_c0_seq2	-2.506335566	1.011020234	1.72E-07	1.51E-06	NA	NA	NA	NA	NA
Ctaxi_contig_27605|comp34273_c0_seq2	-2.503021609	5.10281931	1.64E-48	3.22E-46	protein fem-1 homolog c-like	"gi|392413854|ref|YP_006450461.1|ankyrin repeat-containing protein, partial [Desulfomonile tiedjei DSM 6799] >gi|504626172|ref|WP_014813274.1| ankyrin repeat-containing protein, partial [Desulfomonile tiedjei] >gi|390626990|gb|AFM28197.1| ankyrin repeat-containing protein [Desulfomonile tiedjei DSM 6799]"	AT3G09550.1		 Ankyrin repeat family protein 
Ctaxi_contig_31538|comp34699_c2_seq36	-2.500172932	0.266899153	0.00325816	0.010916605	NA	NA	NA	NA	NA
Ctaxi_contig_66429|comp37047_c12_seq2	-2.499925139	0.60850088	0.003576001	0.011828283	NA	NA	NA	NA	NA
Ctaxi_contig_47860|comp36000_c4_seq2	-2.494053622	5.907535491	1.47E-33	1.25E-31	NA	NA	NA	NA	NA
Ctaxi_contig_32517|comp34792_c0_seq3	-2.493412155	4.590642403	2.52E-33	2.12E-31	NA	NA	NA	NA	NA
Ctaxi_contig_28176|comp34342_c0_seq11	-2.487699902	0.816934005	7.16E-06	4.66E-05	transmembrane protease serine 11e-like	gi|558156005|ref|XP_006095705.1|PREDICTED: transmembrane protease serine 11E-like [Myotis lucifugus]	NA	NA	NA
Ctaxi_contig_27604|comp34273_c0_seq1	-2.484626628	6.843891307	3.24E-67	1.30E-64	ankyrin repeat protein	"gi|242816801|ref|XP_002486819.1|ankyrin repeat-containing protein, putative [Talaromyces stipitatus ATCC 10500] >gi|218713284|gb|EED12708.1| ankyrin repeat-containing protein, putative [Talaromyces stipitatus ATCC 10500]"	AT2G14255.1		 Ankyrin repeat family protein with DHHC zinc finger domain 
Ctaxi_contig_32518|comp34792_c1_seq1	-2.483227236	5.724738332	1.71E-34	1.54E-32	NA	NA	NA	NA	NA
Ctaxi_contig_55267|comp36456_c0_seq1	-2.479903277	0.187554268	0.000896275	0.003545859	derlin-1	gi|159477619|ref|XP_001696906.1|hypothetical protein CHLREDRAFT_184920 [Chlamydomonas reinhardtii] >gi|158274818|gb|EDP00598.1| predicted protein [Chlamydomonas reinhardtii]	AT4G29330.1	DER1	 DERLIN-1 
Ctaxi_contig_12552|comp31968_c1_seq2	-2.479451864	7.254788356	1.97E-23	8.76E-22	NA	NA	NA	NA	NA
Ctaxi_contig_32516|comp34792_c0_seq2	-2.477257972	5.559723794	1.10E-26	6.20E-25	NA	NA	NA	NA	NA
Ctaxi_contig_55762|comp36490_c0_seq4	-2.476614718	4.510792469	4.38E-29	2.83E-27	NA	NA	NA	NA	NA
Ctaxi_contig_64621|comp36974_c2_seq1	-2.475006602	4.627329173	1.96E-28	1.22E-26	NA	NA	NA	NA	NA
Ctaxi_contig_67861|comp37103_c0_seq6	-2.473893623	6.2612356	2.89E-23	1.27E-21	mitochondrial protein	gi|302829725|ref|XP_002946429.1|hypothetical protein VOLCADRAFT_103021 [Volvox carteri f. nagariensis] >gi|300268175|gb|EFJ52356.1| hypothetical protein VOLCADRAFT_103021 [Volvox carteri f. nagariensis]	NA	NA	NA
Ctaxi_contig_35943|comp35103_c1_seq7	-2.469368346	0.229809832	0.000900067	0.003559608	NA	NA	NA	NA	NA
Ctaxi_contig_61130|comp36793_c0_seq40	-2.464558437	3.449165578	7.83E-13	1.38E-11	calcineurin-like metallo-phosphoesterase superfamily protein	gi|302836029|ref|XP_002949575.1|hypothetical protein VOLCADRAFT_32158 [Volvox carteri f. nagariensis] >gi|300264934|gb|EFJ49127.1| hypothetical protein VOLCADRAFT_32158 [Volvox carteri f. nagariensis]	AT5G58200.1		 Calcineurin-like metallo-phosphoesterase superfamily protein 
Ctaxi_contig_9245|comp31020_c1_seq2	-2.46174561	2.181537939	3.01E-05	0.000171148	NA	NA	NA	NA	NA
Ctaxi_contig_37606|comp35251_c2_seq2	-2.460590474	6.467414445	1.72E-51	3.70E-49	NA	NA	NA	NA	NA
Ctaxi_contig_51455|comp36239_c1_seq4	-2.45961087	1.259838117	0.000172899	0.000829482	NA	NA	NA	NA	NA
Ctaxi_contig_64954|comp36991_c3_seq14	-2.458632005	6.497943955	2.03E-34	1.81E-32	NA	NA	NA	NA	NA
Ctaxi_contig_18435|comp33065_c1_seq17	-2.458442159	3.570770786	1.79E-22	7.47E-21	ankyrin repeat protein	"gi|123437955|ref|XP_001309767.1|ankyrin repeat protein [Trichomonas vaginalis G3] >gi|121891508|gb|EAX96837.1| ankyrin repeat protein, putative [Trichomonas vaginalis G3]"	AT2G03430.1		 Ankyrin repeat family protein 
Ctaxi_contig_46737|comp35920_c0_seq5	-2.458297728	2.278099255	3.31E-09	3.75E-08	voltage-dependent calcium channel subunit alpha-2 delta-2	gi|298709908|emb|CBJ31633.1|conserved unknown protein [Ectocarpus siliculosus]	NA	NA	NA
Ctaxi_contig_69058|comp37152_c11_seq3	-2.456082265	6.083329837	2.90E-67	1.17E-64	alkaline phosphatase	gi|518431627|ref|WP_019601834.1|hypothetical protein [Teredinibacter turnerae]	NA	NA	NA
Ctaxi_contig_15559|comp32576_c1_seq2	-2.454171882	0.89250474	0.009755301	0.027885562	NA	NA	NA	NA	NA
Ctaxi_contig_66237|comp37039_c6_seq13	-2.451132884	0.335849927	0.013821074	0.037357017	viral a-type inclusion protein	"gi|123976306|ref|XP_001314480.1|viral A-type inclusion protein [Trichomonas vaginalis G3] >gi|121896882|gb|EAY02020.1| viral A-type inclusion protein, putative [Trichomonas vaginalis G3]"	NA	NA	NA
Ctaxi_contig_52734|comp36311_c2_seq6	-2.449888799	0.212452062	0.001294782	0.004917569	pyruvate dehydrogenase e1 component subunit alpha-like	gi|302837967|ref|XP_002950542.1|hypothetical protein VOLCADRAFT_104783 [Volvox carteri f. nagariensis] >gi|300264091|gb|EFJ48288.1| hypothetical protein VOLCADRAFT_104783 [Volvox carteri f. nagariensis]	AT1G01090.1	PDH-E1ALPHA	 pyruvate dehydrogenase E1 alpha 
Ctaxi_contig_47385|comp35969_c4_seq1	-2.447550065	0.183892651	0.002472771	0.00861574	ubiquitin carboxyl-terminal hydrolase	gi|357439271|ref|XP_003589912.1|Ubiquitin carboxyl-terminal hydrolase [Medicago truncatula] >gi|355478960|gb|AES60163.1| Ubiquitin carboxyl-terminal hydrolase [Medicago truncatula]	AT3G11910.2	UBP13	 ubiquitin-specific protease 13 
Ctaxi_contig_47063|comp35948_c1_seq1	-2.447343872	3.153141767	1.86E-18	5.56E-17	NA	NA	NA	NA	NA
Ctaxi_contig_23349|comp33786_c6_seq1	-2.446151713	0.234872836	0.012214406	0.033655696	NA	NA	NA	NA	NA
Ctaxi_contig_46276|comp35889_c1_seq1	-2.444947427	2.713589892	3.43E-13	6.30E-12	kinase superfamily	"gi|508704606|gb|EOX96502.1|Kinase superfamily protein, putative [Theobroma cacao]"	AT5G40380.1	CRK42	 cysteine-rich RLK (RECEPTOR-like protein kinase) 42 
Ctaxi_contig_32524|comp34792_c1_seq7	-2.444577086	4.81085112	5.85E-28	3.53E-26	NA	NA	NA	NA	NA
Ctaxi_contig_69042|comp37152_c3_seq3	-2.442838352	6.051383197	4.42E-53	1.02E-50	alkaline phosphatase	gi|374850320|dbj|BAL53312.1|hypothetical conserved protein [uncultured Aquificae bacterium]	NA	NA	NA
Ctaxi_contig_34642|comp34977_c0_seq4	-2.440987126	0.866548271	0.01709253	0.044725033	ribosomal rna methyltransferase 1	gi|545363617|ref|XP_005646929.1|FtsJ-domain-containing protein [Coccomyxa subellipsoidea C-169] >gi|384248902|gb|EIE22385.1| FtsJ-domain-containing protein [Coccomyxa subellipsoidea C-169]	AT5G01230.1		 S-adenosyl-L-methionine-dependent methyltransferases superfamily protein 
Ctaxi_contig_20188|comp33334_c2_seq6	-2.439634889	2.11682355	7.66E-12	1.21E-10	NA	NA	NA	NA	NA
Ctaxi_contig_40906|comp35540_c2_seq1	-2.439432695	0.360877892	0.000431743	0.001865246	NA	NA	NA	NA	NA
Ctaxi_contig_36502|comp35158_c1_seq3	-2.439073223	5.058097862	9.17E-29	5.81E-27	NA	NA	NA	NA	NA
Ctaxi_contig_28192|comp34343_c1_seq1	-2.438639239	2.084824682	1.87E-10	2.53E-09	NA	NA	NA	NA	NA
Ctaxi_contig_62549|comp36864_c6_seq1	-2.438321658	1.485414066	0.000163702	0.000789752	NA	NA	NA	NA	NA
Ctaxi_contig_19697|comp33252_c0_seq1	-2.437683093	0.95670701	6.11E-06	4.04E-05	NA	NA	NA	NA	NA
Ctaxi_contig_49165|comp36086_c10_seq1	-2.431711917	5.367486199	1.68E-39	2.01E-37	NA	NA	NA	NA	NA
Ctaxi_contig_63143|comp36900_c2_seq1	-2.431674617	4.132869642	3.04E-34	2.69E-32	acrosin	gi|28326|emb|CAA68784.1|unnamed protein product [Homo sapiens]	NA	NA	NA
Ctaxi_contig_43118|comp35685_c2_seq20	-2.431340476	8.541049235	9.09E-45	1.44E-42	exo-beta- -glucanase	"gi|83311666|ref|YP_421930.1|exo-beta-1,3-glucanase [Magnetospirillum magneticum AMB-1] >gi|499704214|ref|WP_011384948.1| exo-beta-1,3-glucanase [Magnetospirillum magneticum] >gi|82946507|dbj|BAE51371.1| Exo-beta-1,3-glucanase [Magnetospirillum magneticum AMB-1]"	NA	NA	NA
Ctaxi_contig_46314|comp35891_c1_seq14	-2.431295857	3.710428894	3.28E-17	8.77E-16	calcium-dependent protein	gi|302842050|ref|XP_002952569.1|hypothetical protein VOLCADRAFT_62695 [Volvox carteri f. nagariensis] >gi|300262208|gb|EFJ46416.1| hypothetical protein VOLCADRAFT_62695 [Volvox carteri f. nagariensis]	AT1G50700.1	CPK33	 calcium-dependent protein kinase 33 
Ctaxi_contig_19117|comp33159_c2_seq1	-2.431172079	6.472387851	1.39E-45	2.31E-43	trypsin-like serine protease	gi|557379898|ref|WP_023400376.1|secreted trypsin-like serine protease [Pseudoalteromonas luteoviolacea] >gi|556906151|gb|ESP92079.1| secreted trypsin-like serine protease [Pseudoalteromonas luteoviolacea 2ta16]	NA	NA	NA
Ctaxi_contig_37605|comp35251_c2_seq1	-2.427705755	7.701934233	4.61E-46	7.82E-44	NA	NA	NA	NA	NA
Ctaxi_contig_44140|comp35760_c1_seq3	-2.423647917	0.446093939	0.003162004	0.010637902	NA	NA	NA	NA	NA
Ctaxi_contig_68308|comp37122_c0_seq2	-2.422478776	4.482437401	1.49E-39	1.81E-37	s-acyltransferase tip1-like	gi|545373709|ref|XP_005651193.1|ankyrin [Coccomyxa subellipsoidea C-169] >gi|384253174|gb|EIE26649.1| ankyrin [Coccomyxa subellipsoidea C-169]	AT5G20350.1	TIP1	 Ankyrin repeat family protein with DHHC zinc finger domain 
Ctaxi_contig_64610|comp36973_c1_seq4	-2.417396364	9.172933923	2.36E-43	3.51E-41	alkaline phosphatase	gi|384171359|ref|YP_005552736.1|hypothetical protein [Arcobacter sp. L] >gi|504286157|ref|WP_014473259.1| hypothetical protein [Arcobacter sp. L] >gi|345470969|dbj|BAK72419.1| conserved hypothetical protein [Arcobacter sp. L]	NA	NA	NA
Ctaxi_contig_13924|comp32251_c1_seq2	-2.417273673	1.284991071	5.80E-05	0.000310333	NA	NA	NA	NA	NA
Ctaxi_contig_52130|comp36271_c2_seq20	-2.412657967	3.084903557	1.49E-19	4.97E-18	ankyrin repeat protein	"gi|123437955|ref|XP_001309767.1|ankyrin repeat protein [Trichomonas vaginalis G3] >gi|121891508|gb|EAX96837.1| ankyrin repeat protein, putative [Trichomonas vaginalis G3]"	AT2G03430.1		 Ankyrin repeat family protein 
Ctaxi_contig_16815|comp32793_c1_seq1	-2.41164977	2.028074973	1.56E-09	1.87E-08	NA	NA	NA	NA	NA
Ctaxi_contig_8639|comp30780_c0_seq5	-2.411013348	0.297250742	0.000572759	0.002390595	NA	NA	NA	NA	NA
Ctaxi_contig_19419|comp33200_c2_seq2	-2.409274498	0.703041785	0.002356004	0.008265439	NA	NA	NA	NA	NA
Ctaxi_contig_12809|comp32023_c0_seq2	-2.408645979	9.265374147	1.87E-41	2.54E-39	NA	NA	NA	NA	NA
Ctaxi_contig_61092|comp36793_c0_seq2	-2.404096294	2.427749298	0.00135682	0.00512043	calcineurin-like metallo-phosphoesterase superfamily protein	gi|302836029|ref|XP_002949575.1|hypothetical protein VOLCADRAFT_32158 [Volvox carteri f. nagariensis] >gi|300264934|gb|EFJ49127.1| hypothetical protein VOLCADRAFT_32158 [Volvox carteri f. nagariensis]	AT5G58200.2		 Calcineurin-like metallo-phosphoesterase superfamily protein 
Ctaxi_contig_61093|comp36793_c0_seq3	-2.404095656	2.427749298	0.001356693	0.00512043	calcineurin-like metallo-phosphoesterase superfamily protein	gi|302836029|ref|XP_002949575.1|hypothetical protein VOLCADRAFT_32158 [Volvox carteri f. nagariensis] >gi|300264934|gb|EFJ49127.1| hypothetical protein VOLCADRAFT_32158 [Volvox carteri f. nagariensis]	AT5G58200.2		 Calcineurin-like metallo-phosphoesterase superfamily protein 
Ctaxi_contig_15221|comp32520_c1_seq1	-2.403769874	5.068650791	7.68E-46	1.30E-43	ccch-type zn-finger protein	gi|521730899|gb|EPQ60982.1|hypothetical protein GLOTRDRAFT_119002 [Gloeophyllum trabeum ATCC 11539]	AT1G66810.1		 Zinc finger C-x8-C-x5-C-x3-H type family protein 
Ctaxi_contig_63311|comp36911_c6_seq1	-2.40314754	3.549467342	1.58E-25	8.16E-24	NA	NA	NA	NA	NA
Ctaxi_contig_66031|comp37034_c6_seq11	-2.401262073	0.758456819	0.001049963	0.004083244	splicing factor 3a subunit 3-like	gi|552815036|ref|XP_005844336.1|hypothetical protein CHLNCDRAFT_58922 [Chlorella variabilis] >gi|307103978|gb|EFN52234.1| hypothetical protein CHLNCDRAFT_58922 [Chlorella variabilis]	AT5G06160.1	ATO	 splicing factor-related 
Ctaxi_contig_47853|comp36000_c2_seq1	-2.398518143	6.450565655	7.13E-41	9.29E-39	NA	NA	NA	NA	NA
Ctaxi_contig_32525|comp34792_c1_seq8	-2.398129917	3.556387816	2.79E-20	9.86E-19	NA	NA	NA	NA	NA
Ctaxi_contig_49161|comp36086_c6_seq1	-2.397661717	4.050648963	3.77E-22	1.53E-20	NA	NA	NA	NA	NA
Ctaxi_contig_41645|comp35587_c0_seq22	-2.397457701	3.584431729	1.39E-17	3.86E-16	NA	NA	NA	NA	NA
Ctaxi_contig_66236|comp37039_c6_seq12	-2.393443395	1.538912885	0.005097921	0.016047544	NA	NA	NA	NA	NA
Ctaxi_contig_34863|comp34997_c0_seq7	-2.392982001	0.195422828	0.004307789	0.013869423	NA	NA	NA	NA	NA
Ctaxi_contig_14509|comp32385_c7_seq1	-2.390472554	3.678631312	8.90E-21	3.28E-19	NA	NA	NA	NA	NA
Ctaxi_contig_13018|comp32059_c1_seq8	-2.388421119	4.241336429	6.72E-11	9.57E-10	NA	NA	NA	NA	NA
Ctaxi_contig_44442|comp35772_c2_seq1	-2.386188734	3.354248941	1.01E-21	3.99E-20	NA	NA	NA	NA	NA
Ctaxi_contig_55763|comp36490_c0_seq5	-2.386092254	3.490589745	5.38E-26	2.88E-24	NA	NA	NA	NA	NA
Ctaxi_contig_59210|comp36690_c4_seq7	-2.385653976	1.729005015	3.61E-05	0.000201757	coiled-coil flagellar protein	"gi|159477475|ref|XP_001696836.1|coiled-coil flagellar protein, move backward only 2 [Chlamydomonas reinhardtii] >gi|20219008|gb|AAM15771.1|AF394181_1 coiled-coil flagellar protein [Chlamydomonas reinhardtii] >gi|158275165|gb|EDP00944.1| coiled-coil flagellar protein, move backward only 2 [Chlamydomonas reinhardtii]"	NA	NA	NA
Ctaxi_contig_67799|comp37100_c4_seq15	-2.385243649	0.716979297	0.001395567	0.005246293	NA	NA	NA	NA	NA
Ctaxi_contig_59085|comp36682_c1_seq27	-2.382569761	2.397531969	2.33E-11	3.51E-10	NA	NA	NA	NA	NA
Ctaxi_contig_55562|comp36477_c1_seq10	-2.378284498	6.277257867	2.29E-57	6.16E-55	NA	NA	NA	NA	NA
Ctaxi_contig_32521|comp34792_c1_seq4	-2.377710544	3.473429412	3.90E-15	8.66E-14	NA	NA	NA	NA	NA
Ctaxi_contig_43128|comp35685_c2_seq30	-2.374547237	5.369998146	4.04E-31	2.93E-29	NA	NA	NA	NA	NA
Ctaxi_contig_54973|comp36441_c4_seq6	-2.371247949	0.39312043	8.60E-05	0.000443469	NA	NA	NA	NA	NA
Ctaxi_contig_69056|comp37152_c11_seq1	-2.365802917	6.981970117	9.06E-51	1.88E-48	alkaline phosphatase	"gi|302839093|ref|XP_002951104.1|alkaline phosphatase, secreted, phosphate-repressible [Volvox carteri f. nagariensis] >gi|300263799|gb|EFJ47998.1| alkaline phosphatase, secreted, phosphate-repressible [Volvox carteri f. nagariensis]"	NA	NA	NA
Ctaxi_contig_35907|comp35100_c3_seq1	-2.362825677	7.235853818	3.36E-51	7.06E-49	NA	NA	NA	NA	NA
Ctaxi_contig_41651|comp35587_c0_seq28	-2.361930251	2.001936322	2.97E-07	2.50E-06	NA	NA	NA	NA	NA
Ctaxi_contig_38923|comp35363_c3_seq2	-2.361768383	0.123538686	0.001356877	0.00512043	carbohydrate-binding module family 1 protein	gi|159468331|ref|XP_001692336.1|hypothetical protein CHLREDRAFT_145855 [Chlamydomonas reinhardtii] >gi|158278522|gb|EDP04286.1| predicted protein [Chlamydomonas reinhardtii]	AT2G26330.1	"ER,QRP1"	 Leucine-rich receptor-like protein kinase family protein 
Ctaxi_contig_39920|comp35455_c1_seq1	-2.361413136	3.906657224	8.04E-17	2.06E-15	NA	NA	NA	NA	NA
Ctaxi_contig_15220|comp32520_c0_seq3	-2.360188635	4.310699714	1.87E-30	1.31E-28	NA	NA	NA	NA	NA
Ctaxi_contig_43131|comp35685_c2_seq33	-2.359225859	7.184426881	1.39E-35	1.34E-33	NA	NA	NA	NA	NA
Ctaxi_contig_28198|comp34343_c4_seq5	-2.356773196	2.501153533	1.37E-11	2.10E-10	macrophage mannose receptor 1-like	gi|498980150|ref|XP_004549748.1|PREDICTED: macrophage mannose receptor 1-like [Maylandia zebra]	AT1G52310.1		 protein kinase family protein / C-type lectin domain-containing protein 
Ctaxi_contig_56310|comp36526_c5_seq1	-2.355470036	3.432321039	1.63E-18	4.90E-17	respiratory burst oxidase homolog	gi|527193689|gb|EPS63617.1|hypothetical protein M569_11166 [Genlisea aurea]	AT3G45810.1		 ferric reductase-like transmembrane component family protein 
Ctaxi_contig_32515|comp34792_c0_seq1	-2.354941454	6.343147164	2.30E-23	1.02E-21	NA	NA	NA	NA	NA
Ctaxi_contig_15218|comp32520_c0_seq1	-2.354782985	5.116373724	3.70E-47	6.72E-45	NA	NA	NA	NA	NA
Ctaxi_contig_63071|comp36894_c1_seq1	-2.354250937	0.369612062	0.000581746	0.002422589	NA	NA	NA	NA	NA
Ctaxi_contig_47854|comp36000_c2_seq2	-2.353321734	4.585356929	1.71E-34	1.54E-32	NA	NA	NA	NA	NA
Ctaxi_contig_39824|comp35446_c3_seq1	-2.352746228	6.675071029	3.64E-46	6.28E-44	hypothetical protein VOLCADRAFT_108402	gi|302854949|ref|XP_002958977.1|hypothetical protein VOLCADRAFT_108402 [Volvox carteri f. nagariensis] >gi|300255661|gb|EFJ39952.1| hypothetical protein VOLCADRAFT_108402 [Volvox carteri f. nagariensis]	NA	NA	NA
Ctaxi_contig_21191|comp33473_c3_seq1	-2.348831858	3.480746096	1.03E-21	4.07E-20	NA	NA	NA	NA	NA
Ctaxi_contig_58572|comp36662_c1_seq1	-2.348660418	2.035597558	6.48E-07	5.10E-06	NA	NA	NA	NA	NA
Ctaxi_contig_30084|comp34545_c0_seq1	-2.347211065	4.669816302	4.01E-28	2.45E-26	NA	NA	NA	NA	NA
Ctaxi_contig_11290|comp31642_c1_seq1	-2.345398354	0.140892761	0.00142914	0.005351674	NA	NA	NA	NA	NA
Ctaxi_contig_49715|comp36124_c2_seq2	-2.34401224	1.80836667	8.29E-06	5.33E-05	vacuolar sorting protein 4b	gi|326494204|dbj|BAJ90371.1|predicted protein [Hordeum vulgare subsp. vulgare]	AT2G27600.1	"SKD1,VPS4,ATSKD1"	 AAA-type ATPase family protein 
Ctaxi_contig_18653|comp33094_c2_seq41	-2.343209319	1.689814854	1.81E-07	1.58E-06	NA	NA	NA	NA	NA
Ctaxi_contig_32520|comp34792_c1_seq3	-2.343015415	5.660493639	2.49E-30	1.73E-28	NA	NA	NA	NA	NA
Ctaxi_contig_31670|comp34711_c1_seq1	-2.342764144	1.662774	3.97E-08	3.85E-07	serine protease 27-like	gi|301782349|ref|XP_002926591.1|PREDICTED: polyserase-2-like [Ailuropoda melanoleuca]	NA	NA	NA
Ctaxi_contig_18479|comp33070_c1_seq2	-2.342146125	1.28564312	2.93E-05	0.00016687	NA	NA	NA	NA	NA
Ctaxi_contig_49017|comp36076_c2_seq2	-2.3410811	9.104471112	1.07E-28	6.75E-27	protein serine threonine	"gi|471234179|ref|XP_004039300.1|leishmanolysin family protein, putative [Ichthyophthirius multifiliis] >gi|340508248|gb|EGR33996.1| leishmanolysin family protein, putative [Ichthyophthirius multifiliis]"	NA	NA	NA
Ctaxi_contig_56607|comp36543_c8_seq1	-2.338499992	3.519201349	3.55E-19	1.14E-17	glucose-6-phosphate dehydrogenase	gi|5734379|emb|CAB52685.1|plastidic glucose-6-phosphate dehydrogenase [Dunaliella bioculata]	AT1G24280.1	G6PD3	 glucose-6-phosphate dehydrogenase 3 
Ctaxi_contig_12980|comp32055_c2_seq17	-2.336343654	0.373616498	0.000315775	0.001417613	NA	NA	NA	NA	NA
Ctaxi_contig_42071|comp35612_c0_seq1	-2.334025757	3.292805248	8.57E-16	2.01E-14	NA	NA	NA	NA	NA
Ctaxi_contig_35141|comp35027_c1_seq2	-2.327412779	0.278550671	0.006045144	0.018565213	protein kinase like protein	gi|357438585|ref|XP_003589568.1|Protein kinase like protein [Medicago truncatula] >gi|355478616|gb|AES59819.1| Protein kinase like protein [Medicago truncatula]	AT2G17700.1		 ACT-like protein tyrosine kinase family protein 
Ctaxi_contig_44438|comp35772_c0_seq1	-2.327263994	3.806906234	1.06E-27	6.27E-26	NA	NA	NA	NA	NA
Ctaxi_contig_6473|comp29317_c0_seq1	-2.325051994	3.347024873	2.88E-23	1.27E-21	NA	NA	NA	NA	NA
Ctaxi_contig_12379|comp31927_c0_seq3	-2.324058579	6.474480346	3.13E-42	4.45E-40	NA	NA	NA	NA	NA
Ctaxi_contig_10432|comp31389_c0_seq9	-2.323989811	0.105370201	0.017284806	0.045148577	r- vamp71-family	gi|545376238|ref|XP_005652222.1|vesicle-associated membrane protein [Coccomyxa subellipsoidea C-169] >gi|384254204|gb|EIE27678.1| vesicle-associated membrane protein [Coccomyxa subellipsoidea C-169]	AT4G32150.1	"VAMP711,ATVAMP711"	 vesicle-associated membrane protein 711 
Ctaxi_contig_56303|comp36526_c0_seq1	-2.323073306	3.132554493	1.66E-17	4.56E-16	NA	NA	NA	NA	NA
Ctaxi_contig_63146|comp36900_c2_seq4	-2.320552549	0.862618826	2.48E-05	0.000143309	NA	NA	NA	NA	NA
Ctaxi_contig_47687|comp35991_c1_seq1	-2.320142094	3.13677963	3.75E-07	3.09E-06	perq amino acid-rich with gyf domain-containing protein 2	gi|302854783|ref|XP_002958896.1|hypothetical protein VOLCADRAFT_108378 [Volvox carteri f. nagariensis] >gi|300255740|gb|EFJ40027.1| hypothetical protein VOLCADRAFT_108378 [Volvox carteri f. nagariensis]	NA	NA	NA
Ctaxi_contig_55558|comp36477_c1_seq6	-2.319529927	4.126739591	2.03E-22	8.41E-21	NA	NA	NA	NA	NA
Ctaxi_contig_35362|comp35047_c1_seq3	-2.318466586	2.400809534	1.02E-09	1.26E-08	NA	NA	NA	NA	NA
Ctaxi_contig_18424|comp33065_c1_seq6	-2.316147186	3.46237198	2.79E-27	1.62E-25	NA	NA	NA	NA	NA
Ctaxi_contig_51457|comp36239_c1_seq6	-2.313141511	2.979196219	2.59E-17	6.98E-16	hypothetical protein CHLNCDRAFT_142753	gi|552837920|ref|XP_005849471.1|hypothetical protein CHLNCDRAFT_142753 [Chlorella variabilis] >gi|307109131|gb|EFN57369.1| hypothetical protein CHLNCDRAFT_142753 [Chlorella variabilis]	NA	NA	NA
Ctaxi_contig_18654|comp33094_c2_seq42	-2.312657447	0.182322028	0.015143165	0.040332002	ankyrin repeat protein	"gi|123437955|ref|XP_001309767.1|ankyrin repeat protein [Trichomonas vaginalis G3] >gi|121891508|gb|EAX96837.1| ankyrin repeat protein, putative [Trichomonas vaginalis G3]"	AT2G03430.1		 Ankyrin repeat family protein 
Ctaxi_contig_31574|comp34702_c2_seq7	-2.312115109	0.517843166	0.000254579	0.001170716	NA	NA	NA	NA	NA
Ctaxi_contig_39827|comp35446_c5_seq2	-2.311138556	4.745138376	2.30E-35	2.19E-33	NA	NA	NA	NA	NA
Ctaxi_contig_45287|comp35815_c0_seq2	-2.309724774	4.549304486	2.51E-29	1.66E-27	alkaline phosphatase	gi|296274617|ref|YP_003657248.1|hypothetical protein [Arcobacter nitrofigilis DSM 7299] >gi|502901909|ref|WP_013136885.1| alkaline phosphatase [Arcobacter nitrofigilis] >gi|296098791|gb|ADG94741.1| protein of unknown function DUF839 [Arcobacter nitrofigilis DSM 7299]	NA	NA	NA
Ctaxi_contig_18061|comp33010_c1_seq2	-2.307340116	0.497936317	9.34E-05	0.000478068	NA	NA	NA	NA	NA
Ctaxi_contig_67785|comp37100_c4_seq1	-2.306420858	1.745727627	0.017025013	0.044569179	cpd photolyase	gi|81157959|dbj|BAE48230.1|CPD photolyase [Chlorella pyrenoidosa]	AT1G12370.2	"PHR1,UVR2"	 photolyase 1 
Ctaxi_contig_10604|comp31448_c1_seq1	-2.304618357	7.213648282	1.88E-45	3.08E-43	NA	NA	NA	NA	NA
Ctaxi_contig_17840|comp32970_c0_seq1	-2.302081483	3.273311193	6.76E-16	1.61E-14	NA	NA	NA	NA	NA
Ctaxi_contig_63831|comp36941_c0_seq1	-2.301506492	4.319366274	9.91E-31	7.04E-29	molecular chaperone	gi|488804136|ref|WP_002716542.1|hypothetical protein [Afipia felis] >gi|410881103|gb|EKS28943.1| hypothetical protein HMPREF9697_01471 [Afipia felis ATCC 53690]	AT1G24120.1	ARL1	 ARG1-like 1 
Ctaxi_contig_55927|comp36502_c0_seq1	-2.296499935	7.187637175	1.20E-35	1.17E-33	hypothetical protein	gi|518442400|ref|WP_019612607.1|hypothetical protein [Thioalkalivibrio sp. AKL7]	NA	NA	NA
Ctaxi_contig_69136|comp37155_c3_seq22	-2.291654676	0.757610387	1.51E-05	9.13E-05	NA	NA	NA	NA	NA
Ctaxi_contig_46745|comp35920_c0_seq13	-2.290494376	1.40051926	1.53E-05	9.23E-05	NA	NA	NA	NA	NA
Ctaxi_contig_64129|comp36955_c2_seq4	-2.29049089	0.179350222	0.002207894	0.007825047	polymerase gamma 2	gi|18087568|gb|AAL58915.1|AF462826_1At1g50840/F8A12_8 [Arabidopsis thaliana] >gi|20259545|gb|AAM13892.1| putative DNA polymerase A family protein [Arabidopsis thaliana] >gi|71013470|dbj|BAE10873.1| PolI-like A DNA polymerase [Arabidopsis thaliana]	AT1G50840.1	POLGAMMA2	 polymerase gamma 2 
Ctaxi_contig_55760|comp36490_c0_seq2	-2.29024049	5.904279791	1.19E-44	1.85E-42	NA	NA	NA	NA	NA
Ctaxi_contig_20064|comp33315_c0_seq5	-2.288426176	3.345802594	0.004717291	0.015015289	NA	NA	NA	NA	NA
Ctaxi_contig_39826|comp35446_c5_seq1	-2.288394173	6.438023165	2.63E-28	1.62E-26	NA	NA	NA	NA	NA
Ctaxi_contig_52146|comp36271_c2_seq36	-2.288223994	2.251341296	2.92E-09	3.34E-08	NA	NA	AT2G26210.3		 Ankyrin repeat family protein 
Ctaxi_contig_43043|comp35680_c1_seq4	-2.287113099	1.484097451	0.001269597	0.00483448	NA	NA	NA	NA	NA
Ctaxi_contig_60005|comp36733_c1_seq1	-2.286292854	4.23841504	1.62E-26	9.03E-25	alpha-2-macroglobulin domain-containing protein	gi|302854365|ref|XP_002958691.1|hypothetical protein VOLCADRAFT_99981 [Volvox carteri f. nagariensis] >gi|300255972|gb|EFJ40251.1| hypothetical protein VOLCADRAFT_99981 [Volvox carteri f. nagariensis]	NA	NA	NA
Ctaxi_contig_60948|comp36784_c6_seq4	-2.284273279	0.117140168	0.002542572	0.008822368	nf-x1 finger and helicase domain	gi|345492871|ref|XP_003426945.1|PREDICTED: NFX1-type zinc finger-containing protein 1-like isoform 2 [Nasonia vitripennis]	AT1G65780.1		 P-loop containing nucleoside triphosphate hydrolases superfamily protein 
Ctaxi_contig_15227|comp32521_c0_seq2	-2.277549548	6.924007817	2.13E-47	3.99E-45	NA	NA	NA	NA	NA
Ctaxi_contig_56711|comp36551_c1_seq1	-2.273223854	1.943272454	6.31E-10	7.99E-09	NA	NA	AT2G26210.3		 Ankyrin repeat family protein 
Ctaxi_contig_67111|comp37079_c1_seq9	-2.273034454	3.034430477	3.11E-12	5.12E-11	NA	NA	NA	NA	NA
Ctaxi_contig_48853|comp36067_c0_seq2	-2.27243228	3.230379922	3.23E-15	7.24E-14	NA	NA	NA	NA	NA
Ctaxi_contig_43294|comp35701_c4_seq4	-2.27150404	1.753167583	4.16E-08	4.02E-07	predicted protein	gi|167998170|ref|XP_001751791.1|predicted protein [Physcomitrella patens] >gi|162696889|gb|EDQ83226.1| predicted protein [Physcomitrella patens]	NA	NA	NA
Ctaxi_contig_13998|comp32264_c0_seq3	-2.270492914	1.79949392	2.94E-07	2.48E-06	NA	NA	NA	NA	NA
Ctaxi_contig_66104|comp37037_c0_seq26	-2.269832051	1.828906786	0.004188867	0.013548827	60s ribosomal protein l11-1	gi|545365418|ref|XP_005647682.1|ribosomal protein L5 [Coccomyxa subellipsoidea C-169] >gi|384249657|gb|EIE23138.1| ribosomal protein L5 [Coccomyxa subellipsoidea C-169]	AT2G42740.1	RPL16A	 ribosomal protein large subunit 16A 
Ctaxi_contig_43126|comp35685_c2_seq28	-2.268082046	4.578161727	4.10E-27	2.36E-25	NA	NA	NA	NA	NA
Ctaxi_contig_23985|comp33866_c3_seq2	-2.26604947	0.808552189	0.00040019	0.001743041	trypsin-like serine and cysteine	gi|405978838|gb|EKC43199.1|Chymotrypsin-like elastase family member 2A [Crassostrea gigas]	NA	NA	NA
Ctaxi_contig_39741|comp35442_c0_seq2	-2.264371421	0.562392438	0.003340175	0.011142536	NA	NA	NA	NA	NA
Ctaxi_contig_47493|comp35975_c4_seq6	-2.262123593	0.838878879	0.000552917	0.002319008	sulfotransferase	gi|552843611|ref|XP_005850883.1|hypothetical protein CHLNCDRAFT_59577 [Chlorella variabilis] >gi|307110545|gb|EFN58781.1| hypothetical protein CHLNCDRAFT_59577 [Chlorella variabilis]	NA	NA	NA
Ctaxi_contig_18487|comp33070_c4_seq1	-2.260982098	1.97368528	9.61E-08	8.79E-07	NA	NA	NA	NA	NA
Ctaxi_contig_29553|comp34496_c0_seq6	-2.260489759	5.385020257	2.22E-40	2.79E-38	NA	NA	NA	NA	NA
Ctaxi_contig_37603|comp35251_c1_seq1	-2.259512263	4.918259646	3.88E-32	3.02E-30	NA	NA	NA	NA	NA
Ctaxi_contig_10580|comp31441_c0_seq1	-2.259378201	0.288290139	0.003761523	0.012345964	rna methylase	gi|470108240|ref|XP_004290431.1|PREDICTED: putative rRNA methylase YtqB-like isoform 1 [Fragaria vesca subsp. vesca]	AT1G16445.1		 S-adenosyl-L-methionine-dependent methyltransferases superfamily protein 
Ctaxi_contig_32529|comp34792_c2_seq3	-2.258848074	4.503946308	1.48E-18	4.46E-17	NA	NA	NA	NA	NA
Ctaxi_contig_19267|comp33183_c1_seq1	-2.258477771	4.034718382	3.66E-25	1.82E-23	NA	NA	NA	NA	NA
Ctaxi_contig_16870|comp32801_c0_seq11	-2.257807757	2.273318165	1.79E-09	2.12E-08	NA	NA	NA	NA	NA
Ctaxi_contig_32522|comp34792_c1_seq5	-2.254046002	4.659320422	1.10E-24	5.33E-23	NA	NA	NA	NA	NA
Ctaxi_contig_27974|comp34315_c5_seq1	-2.25247896	1.377896372	4.15E-06	2.83E-05	NA	NA	NA	NA	NA
Ctaxi_contig_7898|comp30427_c0_seq1	-2.251549056	1.551898099	2.19E-07	1.88E-06	NA	NA	NA	NA	NA
Ctaxi_contig_43773|comp35735_c0_seq4	-2.250475612	0.764177926	0.001461756	0.00545982	respiratory burst oxidase	gi|168005652|ref|XP_001755524.1|predicted protein [Physcomitrella patens] >gi|162693231|gb|EDQ79584.1| predicted protein [Physcomitrella patens]	AT1G64060.1	"ATRBOHF,ATRBOHF,RBOHAP108,RBOHF,RBOHF"	 respiratory burst oxidase protein F 
Ctaxi_contig_62551|comp36864_c6_seq3	-2.250243345	1.140212893	0.001379879	0.005196146	NA	NA	NA	NA	NA
Ctaxi_contig_51795|comp36250_c0_seq2	-2.249498658	3.508525561	2.01E-17	5.47E-16	NA	NA	NA	NA	NA
Ctaxi_contig_47309|comp35964_c3_seq1	-2.248131376	7.9006622	7.07E-37	7.45E-35	NA	NA	NA	NA	NA
Ctaxi_contig_54204|comp36394_c4_seq4	-2.247140582	1.573801199	1.50E-06	1.11E-05	NA	NA	NA	NA	NA
Ctaxi_contig_23755|comp33832_c3_seq1	-2.247107791	3.9186809	1.05E-19	3.54E-18	NA	NA	NA	NA	NA
Ctaxi_contig_50813|comp36198_c1_seq2	-2.24438426	4.081905343	1.59E-33	1.35E-31	NA	NA	NA	NA	NA
Ctaxi_contig_63056|comp36893_c0_seq8	-2.242010506	1.064967046	0.01155241	0.032123898	NA	NA	NA	NA	NA
Ctaxi_contig_59556|comp36705_c1_seq1	-2.241592273	5.176836347	3.48E-40	4.35E-38	ankyrin repeat protein	gi|229582572|ref|YP_002840971.1|ankyrin [Sulfolobus islandicus Y.N.15.51] >gi|502134864|ref|WP_012717676.1| ankyrin [Sulfolobus islandicus] >gi|228013288|gb|ACP49049.1| Ankyrin [Sulfolobus islandicus Y.N.15.51]	AT2G14255.1		 Ankyrin repeat family protein with DHHC zinc finger domain 
Ctaxi_contig_10030|comp31280_c0_seq3	-2.24145587	0.196174984	0.001522658	0.0056565	tpa: glutathione s-transferase domain containing protein	gi|502111370|ref|XP_004494035.1|PREDICTED: uncharacterized protein LOC101490787 [Cicer arietinum]	AT5G03880.1		 Thioredoxin family protein 
Ctaxi_contig_12550|comp31968_c0_seq1	-2.239893161	6.344036028	1.01E-24	4.86E-23	NA	NA	NA	NA	NA
Ctaxi_contig_67713|comp37097_c0_seq4	-2.23877029	3.964103235	0.000733229	0.002971098	serine threonine-protein kinase rio1	gi|552845385|ref|XP_005851337.1|hypothetical protein CHLNCDRAFT_138219 [Chlorella variabilis] >gi|307111000|gb|EFN59235.1| hypothetical protein CHLNCDRAFT_138219 [Chlorella variabilis]	AT1G76630.2		 Tetratricopeptide repeat (TPR)-like superfamily protein 
Ctaxi_contig_12951|comp32051_c0_seq3	-2.23758287	0.463055386	0.000180047	0.000859232	NA	NA	NA	NA	NA
Ctaxi_contig_19137|comp33165_c1_seq1	-2.237289225	3.176681332	5.99E-15	1.30E-13	high cysteine membrane protein tmk-like	gi|528214122|gb|EPY18748.1|hypothetical protein AGDE_15643 [Angomonas deanei]	NA	NA	NA
Ctaxi_contig_71317|comp37248_c5_seq1	-2.236840836	7.49163629	4.44E-40	5.51E-38	large extracellular alpha-helical protein	gi|302854365|ref|XP_002958691.1|hypothetical protein VOLCADRAFT_99981 [Volvox carteri f. nagariensis] >gi|300255972|gb|EFJ40251.1| hypothetical protein VOLCADRAFT_99981 [Volvox carteri f. nagariensis]	NA	NA	NA
Ctaxi_contig_23982|comp33866_c2_seq1	-2.236232437	2.266441029	3.76E-11	5.52E-10	#NAME?	"gi|384569032|gb|AFI09261.1|LmrCD-specific DARPin, partial [synthetic construct]"	AT4G27780.1	ACBP2	 acyl-CoA binding protein 2 
Ctaxi_contig_35194|comp35032_c2_seq4	-2.235473974	0.823712611	0.015789032	0.041822087	NA	NA	AT3G05090.2	LRS1	 Transducin/WD40 repeat-like superfamily protein 
Ctaxi_contig_18028|comp33004_c0_seq1	-2.234232555	3.775311673	5.38E-29	3.46E-27	NA	NA	NA	NA	NA
Ctaxi_contig_39395|comp35408_c1_seq6	-2.23411966	4.053993396	1.93E-25	9.85E-24	6-phospho 3-hexuloisomerase	gi|544663029|ref|WP_021096400.1|3-hexulose-6-phosphate isomerase [Rubellimicrobium thermophilum] >gi|528106047|gb|EPX87583.1| 3-hexulose-6-phosphate isomerase [Rubellimicrobium thermophilum DSM 16684]	AT5G52190.1		 Sugar isomerase (SIS) family protein 
Ctaxi_contig_63145|comp36900_c2_seq3	-2.23288878	4.504408753	1.24E-37	1.38E-35	achain crystal structure of engineered northeast structural genomics consortium target	"gi|530537542|pdb|4J7W|AChain A, E3_5 Darpin L86a Mutant >gi|530537543|pdb|4J7W|B Chain B, E3_5 Darpin L86a Mutant"	AT2G17390.1	AKR2B	 ankyrin repeat-containing 2B 
Ctaxi_contig_30156|comp34555_c1_seq2	-2.23199324	1.836174528	8.48E-09	9.10E-08	NA	NA	NA	NA	NA
Ctaxi_contig_18697|comp33100_c4_seq2	-2.231505113	0.232278668	0.0111598	0.03122329	ac104428_3 indole-3-acetate beta-glucosyltransferase	gi|462397527|gb|EMJ03195.1|hypothetical protein PRUPE_ppa024918mg [Prunus persica]	AT1G22960.1		 Pentatricopeptide repeat (PPR) superfamily protein 
Ctaxi_contig_49347|comp36102_c1_seq4	-2.230491204	2.42442576	2.94E-10	3.89E-09	NA	NA	NA	NA	NA
Ctaxi_contig_59079|comp36682_c1_seq21	-2.228071509	5.284615037	2.55E-28	1.57E-26	NA	NA	NA	NA	NA
Ctaxi_contig_54058|comp36385_c1_seq5	-2.22793872	7.022207851	2.48E-46	4.34E-44	NA	NA	NA	NA	NA
Ctaxi_contig_64644|comp36974_c7_seq1	-2.226360666	2.656403764	6.79E-12	1.08E-10	NA	NA	NA	NA	NA
Ctaxi_contig_64635|comp36974_c5_seq1	-2.226012629	0.660049684	0.000580697	0.002419523	NA	NA	NA	NA	NA
Ctaxi_contig_63158|comp36900_c8_seq1	-2.22573942	2.932930592	1.28E-18	3.90E-17	NA	NA	NA	NA	NA
Ctaxi_contig_29552|comp34496_c0_seq5	-2.223990684	5.415900285	2.67E-31	1.98E-29	NA	NA	NA	NA	NA
Ctaxi_contig_38469|comp35321_c0_seq47	-2.222930818	6.112414061	9.76E-33	7.87E-31	tbc1 domain family member 4	gi|302836908|ref|XP_002950014.1|hypothetical protein VOLCADRAFT_90424 [Volvox carteri f. nagariensis] >gi|300264923|gb|EFJ49117.1| hypothetical protein VOLCADRAFT_90424 [Volvox carteri f. nagariensis]	AT3G02460.2		 Ypt/Rab-GAP domain of gyp1p superfamily protein 
Ctaxi_contig_12633|comp31987_c1_seq3	-2.222536189	0.638454461	0.001020472	0.00398469	NA	NA	NA	NA	NA
Ctaxi_contig_70394|comp37206_c4_seq4	-2.220484322	5.10060701	8.76E-22	3.50E-20	NA	NA	NA	NA	NA
Ctaxi_contig_37437|comp35236_c2_seq1	-2.220259439	3.568347587	7.69E-14	1.51E-12	ankyrin repeat and protein kinase domain containing protein 1	"gi|390362249|ref|XP_001190749.2|PREDICTED: serine/threonine-protein phosphatase 6 regulatory ankyrin repeat subunit C-like, partial [Strongylocentrotus purpuratus]"	AT3G12360.1	ITN1	 Ankyrin repeat family protein 
Ctaxi_contig_19415|comp33200_c1_seq1	-2.219681825	1.925852558	1.45E-06	1.08E-05	NA	NA	NA	NA	NA
Ctaxi_contig_18030|comp33004_c2_seq1	-2.217065163	2.83650128	2.15E-16	5.29E-15	NA	NA	NA	NA	NA
Ctaxi_contig_71066|comp37237_c8_seq1	-2.216646272	5.013849776	6.46E-42	9.01E-40	protein	gi|514642859|ref|XP_004998635.1|hypothetical protein PTSG_00082 [Salpingoeca rosetta] >gi|326426493|gb|EGD72063.1| hypothetical protein PTSG_00082 [Salpingoeca rosetta]	AT5G60710.1		 Zinc finger (C3HC4-type RING finger) family protein 
Ctaxi_contig_61963|comp36837_c11_seq1	-2.21633884	5.053801834	3.05E-25	1.53E-23	NA	NA	NA	NA	NA
Ctaxi_contig_66962|comp37072_c1_seq2	-2.214737631	2.701601325	4.06E-12	6.61E-11	NA	NA	NA	NA	NA
Ctaxi_contig_14317|comp32343_c0_seq1	-2.213229759	1.909154351	0.010150768	0.028822385	periplasmic binding protein	gi|302829116|ref|XP_002946125.1|hypothetical protein VOLCADRAFT_55499 [Volvox carteri f. nagariensis] >gi|300268940|gb|EFJ53120.1| hypothetical protein VOLCADRAFT_55499 [Volvox carteri f. nagariensis]	NA	NA	NA
Ctaxi_contig_22446|comp33666_c0_seq4	-2.21312502	0.807335746	0.003339588	0.011142326	prolyl 4-hydroxylase alpha-2 subunit	gi|545357445|ref|XP_005644366.1|hypothetical protein COCSUDRAFT_25518 [Coccomyxa subellipsoidea C-169] >gi|384246332|gb|EIE19822.1| hypothetical protein COCSUDRAFT_25518 [Coccomyxa subellipsoidea C-169]	AT2G17720.1		 2-oxoglutarate (2OG) and Fe(II)-dependent oxygenase superfamily protein 
Ctaxi_contig_39822|comp35446_c2_seq1	-2.211279418	4.77718029	6.13E-27	3.47E-25	NA	NA	NA	NA	NA
Ctaxi_contig_10713|comp31483_c0_seq1	-2.211171906	6.293187103	1.31E-41	1.79E-39	NA	NA	NA	NA	NA
Ctaxi_contig_55557|comp36477_c1_seq5	-2.210448164	6.737060956	2.39E-53	5.54E-51	NA	NA	NA	NA	NA
Ctaxi_contig_63312|comp36911_c8_seq1	-2.210210335	0.973737599	0.011603183	0.032251745	NA	NA	NA	NA	NA
Ctaxi_contig_46899|comp35933_c1_seq3	-2.208795066	1.036948161	0.000719255	0.002920458	NA	NA	NA	NA	NA
Ctaxi_contig_10469|comp31399_c0_seq2	-2.207777042	2.202319297	2.31E-06	1.65E-05	NA	NA	NA	NA	NA
Ctaxi_contig_60156|comp36742_c0_seq10	-2.207763494	1.591272397	4.26E-08	4.11E-07	trypsin-like serine and cysteine	gi|556964492|ref|XP_005992000.1|PREDICTED: serine protease 57-like [Latimeria chalumnae]	NA	NA	NA
Ctaxi_contig_13216|comp32109_c0_seq1	-2.207139281	6.327658348	8.49E-39	9.80E-37	central pair associated wd-repeat protein	gi|303277181|ref|XP_003057884.1|central pair associated wd-repeat protein [Micromonas pusilla CCMP1545] >gi|226460541|gb|EEH57835.1| central pair associated wd-repeat protein [Micromonas pusilla CCMP1545]	AT5G08390.1		 Transducin/WD40 repeat-like superfamily protein 
Ctaxi_contig_64955|comp36991_c3_seq15	-2.206238924	4.714636527	3.37E-30	2.34E-28	NA	NA	NA	NA	NA
Ctaxi_contig_43104|comp35685_c2_seq6	-2.206107593	8.993229817	6.15E-31	4.42E-29	#NAME?	gi|167999676|ref|XP_001752543.1|predicted protein [Physcomitrella patens] >gi|162696443|gb|EDQ82782.1| predicted protein [Physcomitrella patens]	AT1G35470.2		 SPla/RYanodine receptor (SPRY) domain-containing protein 
Ctaxi_contig_17215|comp32870_c0_seq6	-2.205743746	1.714734223	0.002827443	0.009667432	phosphatidylinositol-glycan biosynthesis class f protein	gi|307179632|gb|EFN67902.1|Uncharacterized protein C1450.15 [Camponotus floridanus]	AT1G71960.1	"ABCG25,ATABCG25"	 ATP-binding casette family G25 
Ctaxi_contig_22474|comp33670_c2_seq7	-2.205025574	1.504013502	6.34E-06	4.17E-05	NA	NA	NA	NA	NA
Ctaxi_contig_35406|comp35052_c2_seq3	-2.204262677	4.394668254	3.33E-23	1.46E-21	NA	NA	NA	NA	NA
Ctaxi_contig_36466|comp35154_c3_seq1	-2.203950442	2.045277982	0.001763233	0.006433609	root hair defective 3	gi|545370807|ref|XP_005650010.1|root hair defective 3 GTP-binding protein [Coccomyxa subellipsoidea C-169] >gi|384251989|gb|EIE25466.1| root hair defective 3 GTP-binding protein [Coccomyxa subellipsoidea C-169]	AT1G72960.1		 Root hair defective 3 GTP-binding protein (RHD3) 
Ctaxi_contig_55386|comp36466_c2_seq2	-2.203703964	1.509125258	0.003937814	0.012833112	hypothetical protein VOLCADRAFT_105764	gi|302843017|ref|XP_002953051.1|hypothetical protein VOLCADRAFT_105764 [Volvox carteri f. nagariensis] >gi|300261762|gb|EFJ45973.1| hypothetical protein VOLCADRAFT_105764 [Volvox carteri f. nagariensis]	NA	NA	NA
Ctaxi_contig_17991|comp32997_c1_seq1	-2.203151278	3.484547355	4.88E-21	1.84E-19	NA	NA	NA	NA	NA
Ctaxi_contig_37126|comp35209_c5_seq1	-2.202642887	5.401263084	3.52E-25	1.76E-23	NA	NA	NA	NA	NA
Ctaxi_contig_46746|comp35920_c0_seq14	-2.20121042	1.787580284	1.06E-07	9.66E-07	NA	NA	NA	NA	NA
Ctaxi_contig_12601|comp31980_c1_seq2	-2.200244729	0.40161812	0.018163417	0.047120035	NA	NA	NA	NA	NA
Ctaxi_contig_19116|comp33159_c1_seq1	-2.200139434	2.788841168	4.14E-17	1.10E-15	NA	NA	NA	NA	NA
Ctaxi_contig_51140|comp36219_c1_seq5	-2.199879908	2.673584954	2.88E-13	5.33E-12	ubiquitin carboxyl-terminal hydrolase 7	gi|545708112|ref|XP_005706369.1|ubiquitin carboxyl-terminal hydrolase 7 [Galdieria sulphuraria] >gi|452822833|gb|EME29849.1| ubiquitin carboxyl-terminal hydrolase 7 [Galdieria sulphuraria]	AT5G06600.3	UBP12	 ubiquitin-specific protease 12 
Ctaxi_contig_54771|comp36428_c3_seq5	-2.198777231	5.488095647	5.73E-21	2.15E-19	low quality protein: kallikrein-8	gi|551579443|ref|XP_005775280.1|hypothetical protein EMIHUDRAFT_349549 [Emiliania huxleyi CCMP1516] >gi|485627224|gb|EOD22851.1| hypothetical protein EMIHUDRAFT_349549 [Emiliania huxleyi CCMP1516]	NA	NA	NA
Ctaxi_contig_10716|comp31483_c1_seq3	-2.197945694	4.521928727	2.47E-32	1.94E-30	NA	NA	NA	NA	NA
Ctaxi_contig_30290|comp34570_c2_seq1	-2.197138332	2.049621707	2.21E-09	2.58E-08	NA	NA	NA	NA	NA
Ctaxi_contig_30430|comp34584_c1_seq1	-2.196881882	2.237129306	1.56E-10	2.12E-09	NA	NA	NA	NA	NA
Ctaxi_contig_8352|comp30658_c0_seq1	-2.194697917	1.527743172	2.07E-06	1.49E-05	ankyrin repeat protein	"gi|123473806|ref|XP_001320089.1|ankyrin repeat protein [Trichomonas vaginalis G3] >gi|121902887|gb|EAY07866.1| ankyrin repeat protein, putative [Trichomonas vaginalis G3]"	AT2G03430.1		 Ankyrin repeat family protein 
Ctaxi_contig_64642|comp36974_c6_seq2	-2.193388638	3.136593239	2.88E-19	9.32E-18	NA	NA	NA	NA	NA
Ctaxi_contig_56712|comp36551_c3_seq1	-2.190701339	1.698493054	1.20E-06	9.03E-06	NA	NA	AT5G02620.1	"ANK1,ATANK1"	 ankyrin-like1 
Ctaxi_contig_69392|comp37166_c0_seq2	-2.190691289	4.833669552	2.87E-31	2.12E-29	NA	NA	NA	NA	NA
Ctaxi_contig_63883|comp36943_c2_seq14	-2.188710479	0.488736141	0.017969714	0.046671552	transient receptor potential ion channel protein	gi|159479494|ref|XP_001697825.1|transient receptor potential ion channel protein [Chlamydomonas reinhardtii] >gi|158273923|gb|EDO99708.1| transient receptor potential ion channel protein [Chlamydomonas reinhardtii]	NA	NA	NA
Ctaxi_contig_8635|comp30780_c0_seq1	-2.188292366	1.820802424	0.00019094	0.000906587	NA	NA	NA	NA	NA
Ctaxi_contig_39922|comp35455_c1_seq3	-2.186257016	4.211137935	1.32E-14	2.77E-13	NA	NA	NA	NA	NA
Ctaxi_contig_44120|comp35757_c1_seq7	-2.185956816	3.465641386	5.38E-17	1.40E-15	nuclear transcription factor y subunit a-3-like isoform 2	gi|222623765|gb|EEE57897.1|hypothetical protein OsJ_08579 [Oryza sativa Japonica Group]	AT1G72830.1	"HAP2C,ATHAP2C,NF-YA3"	" nuclear factor Y, subunit A3 "
Ctaxi_contig_9946|comp31260_c1_seq1	-2.185225241	5.432212363	2.00E-25	1.02E-23	NA	NA	NA	NA	NA
Ctaxi_contig_27870|comp34304_c3_seq1	-2.183481015	3.665584216	5.74E-21	2.15E-19	NA	NA	NA	NA	NA
Ctaxi_contig_30995|comp34643_c1_seq1	-2.183266925	5.784921507	1.55E-35	1.48E-33	flagellar associated protein	gi|159489332|ref|XP_001702651.1|flagellar associated protein [Chlamydomonas reinhardtii] >gi|158280673|gb|EDP06430.1| flagellar associated protein [Chlamydomonas reinhardtii]	NA	NA	NA
Ctaxi_contig_23922|comp33854_c1_seq2	-2.182282926	2.033070423	4.60E-08	4.41E-07	NA	NA	NA	NA	NA
Ctaxi_contig_66987|comp37072_c4_seq2	-2.182002405	4.239139658	5.06E-33	4.18E-31	NA	NA	NA	NA	NA
Ctaxi_contig_49149|comp36086_c0_seq1	-2.181872794	6.326250709	4.69E-44	7.14E-42	alkaline phosphatase	"gi|302839093|ref|XP_002951104.1|alkaline phosphatase, secreted, phosphate-repressible [Volvox carteri f. nagariensis] >gi|300263799|gb|EFJ47998.1| alkaline phosphatase, secreted, phosphate-repressible [Volvox carteri f. nagariensis]"	NA	NA	NA
Ctaxi_contig_47384|comp35969_c3_seq2	-2.181497518	2.106885136	2.52E-05	0.000145413	ubiquitin carboxyl-terminal hydrolase 7	gi|414880299|tpg|DAA57430.1|TPA: hypothetical protein ZEAMMB73_608523 [Zea mays]	AT5G06600.1	UBP12	 ubiquitin-specific protease 12 
Ctaxi_contig_54061|comp36385_c1_seq8	-2.180599192	6.969397178	1.06E-44	1.66E-42	NA	NA	NA	NA	NA
Ctaxi_contig_47831|comp35999_c3_seq1	-2.179811979	6.647423021	3.34E-47	6.11E-45	chromosome segregation protein smc	"gi|401422196|ref|XP_003875586.1|hypothetical protein, unknown function [Leishmania mexicana MHOM/GT/2001/U1103] >gi|322491824|emb|CBZ27097.1| hypothetical protein, unknown function [Leishmania mexicana MHOM/GT/2001/U1103]"	NA	NA	NA
Ctaxi_contig_71054|comp37237_c3_seq1	-2.178124322	3.150984224	3.44E-14	6.94E-13	NA	NA	NA	NA	NA
Ctaxi_contig_30155|comp34555_c1_seq1	-2.177242226	2.803330365	1.72E-14	3.54E-13	NA	NA	NA	NA	NA
Ctaxi_contig_51884|comp36254_c7_seq1	-2.176947276	5.377398111	3.87E-42	5.44E-40	e3 ubiquitin ligase	gi|357124388|ref|XP_003563882.1|PREDICTED: uncharacterized protein LOC100832937 [Brachypodium distachyon]	AT3G19950.1		 RING/U-box superfamily protein 
Ctaxi_contig_45407|comp35825_c1_seq3	-2.176431358	4.042488527	8.59E-25	4.16E-23	NA	NA	NA	NA	NA
Ctaxi_contig_54197|comp36394_c1_seq4	-2.175245896	1.480879713	1.09E-07	9.86E-07	NA	NA	NA	NA	NA
Ctaxi_contig_49160|comp36086_c5_seq1	-2.174994919	4.407415274	1.60E-18	4.82E-17	NA	NA	NA	NA	NA
Ctaxi_contig_31009|comp34644_c3_seq6	-2.174506089	6.161906263	8.28E-51	1.73E-48	NA	NA	NA	NA	NA
Ctaxi_contig_61169|comp36794_c5_seq4	-2.173039908	2.086498217	1.83E-07	1.59E-06	NA	NA	NA	NA	NA
Ctaxi_contig_67110|comp37079_c1_seq8	-2.170146321	1.692079846	4.57E-05	0.000250253	NA	NA	NA	NA	NA
Ctaxi_contig_70732|comp37221_c4_seq1	-2.167385121	4.721701239	4.38E-39	5.15E-37	ubiquitin carboxyl-terminal hydrolase 12	gi|557108544|gb|ESQ48851.1|hypothetical protein EUTSA_v10019920mg [Eutrema salsugineum]	AT5G06600.3	UBP12	 ubiquitin-specific protease 12 
Ctaxi_contig_55931|comp36502_c3_seq1	-2.166915812	8.254629471	2.16E-33	1.82E-31	NA	NA	NA	NA	NA
Ctaxi_contig_49016|comp36076_c2_seq1	-2.166536876	9.763450256	7.28E-26	3.85E-24	NA	NA	NA	NA	NA
Ctaxi_contig_17442|comp32904_c4_seq1	-2.165942673	3.988086435	1.05E-16	2.66E-15	protein methyltransferase hemk homolog	gi|302783851|ref|XP_002973698.1|hypothetical protein SELMODRAFT_99812 [Selaginella moellendorffii] >gi|300158736|gb|EFJ25358.1| hypothetical protein SELMODRAFT_99812 [Selaginella moellendorffii]	AT5G64150.1		 RNA methyltransferase family protein 
Ctaxi_contig_5968|comp28457_c0_seq1	-2.165488209	1.628243247	9.14E-06	5.83E-05	NA	NA	NA	NA	NA
Ctaxi_contig_68191|comp37119_c1_seq1	-2.16545087	0.964095768	0.001328989	0.005032234	hypothetical protein VOLCADRAFT_107362	gi|302850376|ref|XP_002956715.1|hypothetical protein VOLCADRAFT_107362 [Volvox carteri f. nagariensis] >gi|300257930|gb|EFJ42172.1| hypothetical protein VOLCADRAFT_107362 [Volvox carteri f. nagariensis]	NA	NA	NA
Ctaxi_contig_40931|comp35541_c0_seq24	-2.165433705	1.675839384	1.39E-05	8.49E-05	NA	NA	NA	NA	NA
Ctaxi_contig_47200|comp35956_c1_seq1	-2.165085383	0.833745554	0.00059909	0.002487527	NA	NA	NA	NA	NA
Ctaxi_contig_35403|comp35052_c1_seq1	-2.164827975	3.553246709	6.03E-11	8.65E-10	u-box domain-containing protein 16-like	gi|388520537|gb|AFK48330.1|unknown [Medicago truncatula]	AT1G29340.1	"PUB17,ATPUB17"	 plant U-box 17 
Ctaxi_contig_24641|comp33963_c1_seq2	-2.16397977	1.534866432	2.88E-06	2.02E-05	delta vacuolar processing enzyme legumain	gi|168065024|ref|XP_001784456.1|predicted protein [Physcomitrella patens] >gi|162663981|gb|EDQ50718.1| predicted protein [Physcomitrella patens]	AT3G20210.1	"DELTA-VPE,DELTAVPE"	 delta vacuolar processing enzyme 
Ctaxi_contig_64604|comp36973_c0_seq1	-2.163223482	7.489663116	1.25E-37	1.39E-35	alkaline phosphatase	gi|296274617|ref|YP_003657248.1|hypothetical protein [Arcobacter nitrofigilis DSM 7299] >gi|502901909|ref|WP_013136885.1| alkaline phosphatase [Arcobacter nitrofigilis] >gi|296098791|gb|ADG94741.1| protein of unknown function DUF839 [Arcobacter nitrofigilis DSM 7299]	NA	NA	NA
Ctaxi_contig_54284|comp36400_c6_seq1	-2.162829217	4.133584645	3.09E-31	2.27E-29	hypothetical protein VOLCADRAFT_91154	gi|302838506|ref|XP_002950811.1|hypothetical protein VOLCADRAFT_91154 [Volvox carteri f. nagariensis] >gi|300263928|gb|EFJ48126.1| hypothetical protein VOLCADRAFT_91154 [Volvox carteri f. nagariensis]	NA	NA	NA
Ctaxi_contig_30669|comp34612_c0_seq3	-2.157765742	2.041841725	5.86E-07	4.65E-06	protein	gi|168067157|ref|XP_001785491.1|predicted protein [Physcomitrella patens] >gi|162662898|gb|EDQ49698.1| predicted protein [Physcomitrella patens]	AT5G46800.1	BOU	 Mitochondrial substrate carrier family protein 
Ctaxi_contig_34217|comp34940_c3_seq2	-2.157639551	3.937870692	1.04E-19	3.51E-18	NA	NA	NA	NA	NA
Ctaxi_contig_56804|comp36557_c2_seq1	-2.15727266	5.75417733	1.92E-25	9.84E-24	NA	NA	NA	NA	NA
Ctaxi_contig_26123|comp34117_c2_seq4	-2.156876509	1.379222539	0.007499035	0.022356116	NA	NA	NA	NA	NA
Ctaxi_contig_9243|comp31020_c0_seq2	-2.156005411	5.690623682	1.23E-25	6.41E-24	NA	NA	NA	NA	NA
Ctaxi_contig_34447|comp34957_c5_seq1	-2.154404233	5.265821894	3.41E-18	1.00E-16	NA	NA	NA	NA	NA
Ctaxi_contig_42348|comp35631_c1_seq3	-2.15233069	0.87211815	0.000104683	0.000528697	serine threonine-protein phosphatase 6 regulatory ankyrin repeat subunit c-like	gi|390369787|ref|XP_003731711.1|PREDICTED: serine/threonine-protein phosphatase 6 regulatory ankyrin repeat subunit C-like [Strongylocentrotus purpuratus]	AT5G12320.1		 ankyrin repeat family protein 
Ctaxi_contig_34562|comp34972_c1_seq2	-2.150302183	1.025081869	5.13E-05	0.000278291	NA	NA	NA	NA	NA
Ctaxi_contig_9328|comp31052_c1_seq1	-2.149918393	1.124495981	5.23E-05	0.000282948	NA	NA	NA	NA	NA
Ctaxi_contig_49109|comp36083_c1_seq2	-2.148442166	7.209485594	3.00E-56	7.75E-54	nuclear transcription factor y subunit c-4	gi|557090913|gb|ESQ31560.1|hypothetical protein EUTSA_v10004831mg [Eutrema salsugineum]	AT5G63470.2	NF-YC4	" nuclear factor Y, subunit C4 "
Ctaxi_contig_49305|comp36098_c1_seq1	-2.146490473	0.60354473	6.28E-05	0.000333814	NA	NA	NA	NA	NA
Ctaxi_contig_60483|comp36760_c2_seq1	-2.142836068	3.759668259	2.23E-14	4.56E-13	fam50a protein	gi|384496188|gb|EIE86679.1|FAM50A protein [Rhizopus delemar RA 99-880]	AT2G21150.1	XCT	 XAP5 family protein 
Ctaxi_contig_64641|comp36974_c6_seq1	-2.14177047	5.259552542	3.37E-39	3.97E-37	NA	NA	NA	NA	NA
Ctaxi_contig_61301|comp36802_c0_seq6	-2.141011469	2.75617735	0.010911257	0.030622208	r-snare sec22-family	"gi|302835523|ref|XP_002949323.1|R-SNARE, Sec22-family [Volvox carteri f. nagariensis] >gi|300265625|gb|EFJ49816.1| R-SNARE, Sec22-family [Volvox carteri f. nagariensis]"	AT1G11890.1	"SEC22,ATSEC22"	 Synaptobrevin family protein 
Ctaxi_contig_64391|comp36962_c1_seq88	-2.140578978	2.47758899	0.001594482	0.005890121	nucleolar protein 58	gi|386781298|ref|NP_001248115.1|nucleolar protein 58 [Macaca mulatta] >gi|544476941|ref|XP_005574020.1| PREDICTED: nucleolar protein 58 isoform X1 [Macaca fascicularis] >gi|75076626|sp|Q4R779.1|NOP58_MACFA RecName: Full=Nucleolar protein 58; AltName: Full=Nucleolar protein 5 >gi|67969382|dbj|BAE01043.1| unnamed protein product [Macaca fascicularis] >gi|355565104|gb|EHH21593.1| hypothetical protein EGK_04698 [Macaca mulatta] >gi|355750760|gb|EHH55087.1| hypothetical protein EGM_04221 [Macaca fascicularis]	AT3G05060.1		 NOP56-like pre RNA processing ribonucleoprotein 
Ctaxi_contig_45866|comp35859_c3_seq1	-2.139757482	0.669798953	0.001285647	0.004886184	NA	NA	NA	NA	NA
Ctaxi_contig_49015|comp36076_c1_seq1	-2.138974502	8.189327112	3.18E-23	1.40E-21	NA	NA	NA	NA	NA
Ctaxi_contig_47623|comp35986_c0_seq1	-2.138745194	3.260358253	3.79E-14	7.62E-13	NA	NA	NA	NA	NA
Ctaxi_contig_13010|comp32059_c0_seq1	-2.138030291	5.967642221	2.26E-09	2.63E-08	NA	NA	NA	NA	NA
Ctaxi_contig_56307|comp36526_c3_seq1	-2.137289695	1.812394311	7.91E-07	6.13E-06	respiratory burst oxidase homolog protein e-like	gi|449477631|ref|XP_004155076.1|PREDICTED: respiratory burst oxidase homolog protein E-like [Cucumis sativus]	AT1G19230.1		 Riboflavin synthase-like superfamily protein 
Ctaxi_contig_64946|comp36991_c3_seq6	-2.132490608	7.305135667	7.73E-35	7.16E-33	NA	NA	NA	NA	NA
Ctaxi_contig_55928|comp36502_c0_seq2	-2.131624297	5.445494737	1.21E-32	9.70E-31	clumping factor b	gi|390948854|ref|YP_006412613.1|hypothetical protein Thivi_0419 [Thiocystis violascens DSM 198] >gi|504589888|ref|WP_014776990.1| hypothetical protein [Thiocystis violascens] >gi|390425423|gb|AFL72488.1| Protein of unknown function (DUF2868) [Thiocystis violascens DSM 198]	NA	NA	NA
Ctaxi_contig_50810|comp36198_c0_seq1	-2.130977885	3.831109038	4.82E-22	1.95E-20	NA	NA	NA	NA	NA
Ctaxi_contig_45540|comp35834_c1_seq9	-2.127074742	4.446707946	1.37E-29	9.22E-28	probable protein phosphatase 2c 49-like	gi|356534653|ref|XP_003535867.1|PREDICTED: probable protein phosphatase 2C 49-like [Glycine max]	AT2G25620.1	"AtDBP1,DBP1"	 DNA-binding protein phosphatase 1 
Ctaxi_contig_51446|comp36239_c0_seq1	-2.125467297	6.091004	1.09E-41	1.49E-39	pak-related gc kinase sid1	gi|552837920|ref|XP_005849471.1|hypothetical protein CHLNCDRAFT_142753 [Chlorella variabilis] >gi|307109131|gb|EFN57369.1| hypothetical protein CHLNCDRAFT_142753 [Chlorella variabilis]	AT4G04740.1	"CPK23,ATCPK23"	 calcium-dependent protein kinase 23 
Ctaxi_contig_43777|comp35735_c0_seq8	-2.125309145	0.663651603	0.011138508	0.031174097	respiratory burst oxidase homolog protein b-like	gi|566017529|gb|ETI40440.1|hypothetical protein F443_14151 [Phytophthora parasitica P1569]	AT1G64060.1	"ATRBOHF,ATRBOHF,RBOHAP108,RBOHF,RBOHF"	 respiratory burst oxidase protein F 
Ctaxi_contig_56810|comp36557_c3_seq6	-2.125285237	5.107321146	4.82E-28	2.93E-26	NA	NA	NA	NA	NA
Ctaxi_contig_66961|comp37072_c1_seq1	-2.12489326	3.648168849	2.39E-21	9.24E-20	NA	NA	NA	NA	NA
Ctaxi_contig_18933|comp33134_c2_seq1	-2.124683311	0.142091907	0.018471269	0.04780799	50s ribosomal protein l17	gi|357521085|ref|XP_003630831.1|50S ribosomal protein L17 [Medicago truncatula] >gi|355524853|gb|AET05307.1| 50S ribosomal protein L17 [Medicago truncatula]	AT5G64650.1		 Ribosomal protein L17 family protein 
Ctaxi_contig_42075|comp35612_c2_seq1	-2.124286333	5.596569661	7.03E-45	1.12E-42	NA	NA	NA	NA	NA
Ctaxi_contig_27754|comp34290_c0_seq13	-2.123818935	0.965589575	0.011812624	0.032728359	predicted protein	gi|159463704|ref|XP_001690082.1|predicted protein [Chlamydomonas reinhardtii] >gi|158284070|gb|EDP09820.1| predicted protein [Chlamydomonas reinhardtii]	NA	NA	NA
Ctaxi_contig_52063|comp36266_c0_seq6	-2.123792337	3.707301153	4.21E-13	7.67E-12	NA	NA	NA	NA	NA
Ctaxi_contig_67820|comp37101_c1_seq5	-2.123248733	3.677876105	1.04E-17	2.93E-16	NA	NA	NA	NA	NA
Ctaxi_contig_37122|comp35209_c2_seq1	-2.121052908	4.72462298	8.73E-18	2.47E-16	NA	NA	NA	NA	NA
Ctaxi_contig_51456|comp36239_c1_seq5	-2.120575542	3.513302681	1.74E-15	3.96E-14	NA	NA	NA	NA	NA
Ctaxi_contig_54200|comp36394_c3_seq1	-2.119958849	1.597250987	4.70E-07	3.80E-06	NA	NA	NA	NA	NA
Ctaxi_contig_26536|comp34154_c4_seq1	-2.117987603	0.376981167	0.011444661	0.031877263	cytosolic fe-s cluster assembly factor narfl	gi|541045603|gb|ERG84436.1|putative cytosolic fe-s cluster assembly factor [Ascaris suum]	AT4G16440.1		 ferredoxin hydrogenases 
Ctaxi_contig_23188|comp33764_c6_seq2	-2.117927022	1.840026316	2.68E-07	2.27E-06	protein	gi|291231076|ref|XP_002735490.1|PREDICTED: predicted protein-like [Saccoglossus kowalevskii]	NA	NA	NA
Ctaxi_contig_39951|comp35458_c1_seq3	-2.117740875	4.580268392	2.36E-24	1.12E-22	NA	NA	NA	NA	NA
Ctaxi_contig_10715|comp31483_c1_seq2	-2.116181165	3.708438752	1.23E-22	5.22E-21	NA	NA	NA	NA	NA
Ctaxi_contig_51453|comp36239_c1_seq2	-2.113891629	4.289127237	4.03E-30	2.79E-28	NA	NA	NA	NA	NA
Ctaxi_contig_64612|comp36973_c1_seq6	-2.111217997	8.822578601	1.71E-37	1.87E-35	NA	NA	NA	NA	NA
Ctaxi_contig_71306|comp37248_c1_seq2	-2.109631413	7.262637196	5.93E-29	3.80E-27	alpha-2-macroglobulin domain-containing protein	gi|159481760|ref|XP_001698946.1|hypothetical protein CHLREDRAFT_177538 [Chlamydomonas reinhardtii] >gi|158273438|gb|EDO99228.1| predicted protein [Chlamydomonas reinhardtii]	NA	NA	NA
Ctaxi_contig_39828|comp35446_c5_seq3	-2.109048438	4.611363782	7.47E-18	2.12E-16	NA	NA	NA	NA	NA
Ctaxi_contig_58813|comp36670_c2_seq2	-2.108350877	3.436326194	9.69E-18	2.73E-16	protein n-methyltransferase	gi|302834219|ref|XP_002948672.1|hypothetical protein VOLCADRAFT_104004 [Volvox carteri f. nagariensis] >gi|300265863|gb|EFJ50052.1| hypothetical protein VOLCADRAFT_104004 [Volvox carteri f. nagariensis]	AT3G07670.1		 Rubisco methyltransferase family protein 
Ctaxi_contig_16534|comp32743_c0_seq4	-2.107657129	0.994956248	2.50E-05	0.000144293	NA	NA	NA	NA	NA
Ctaxi_contig_63313|comp36911_c8_seq2	-2.10717081	3.04225268	5.48E-13	9.82E-12	NA	NA	NA	NA	NA
Ctaxi_contig_64615|comp36973_c2_seq2	-2.104928124	8.696516496	6.79E-36	6.68E-34	alkaline phosphate-repressible	"gi|302839093|ref|XP_002951104.1|alkaline phosphatase, secreted, phosphate-repressible [Volvox carteri f. nagariensis] >gi|300263799|gb|EFJ47998.1| alkaline phosphatase, secreted, phosphate-repressible [Volvox carteri f. nagariensis]"	NA	NA	NA
Ctaxi_contig_54054|comp36385_c1_seq1	-2.101423683	7.927311374	3.36E-36	3.36E-34	e3 ubiquitin-protein ligase rnf125	gi|470265918|ref|XP_004361625.1|hypothetical protein DFA_05910 [Dictyostelium fasciculatum] >gi|328875410|gb|EGG23774.1| hypothetical protein DFA_05910 [Dictyostelium fasciculatum]	AT2G42030.1		 RING/U-box superfamily protein 
Ctaxi_contig_30973|comp34641_c2_seq1	-2.099920075	0.752126706	3.92E-05	0.000217522	NA	NA	NA	NA	NA
Ctaxi_contig_56306|comp36526_c2_seq1	-2.09965333	2.91667524	2.35E-12	3.91E-11	nadph oxidase 5	gi|443711203|gb|ELU05067.1|hypothetical protein CAPTEDRAFT_147619 [Capitella teleta]	AT4G23650.1	"CDPK6,CPK3"	 calcium-dependent protein kinase 6 
Ctaxi_contig_51012|comp36210_c5_seq11	-2.098973758	5.639099813	2.05E-40	2.60E-38	ctd small phosphatase-like protein 2-like	gi|302821763|ref|XP_002992543.1|hypothetical protein SELMODRAFT_135380 [Selaginella moellendorffii] >gi|300139745|gb|EFJ06481.1| hypothetical protein SELMODRAFT_135380 [Selaginella moellendorffii]	AT3G55960.1		 Haloacid dehalogenase-like hydrolase (HAD) superfamily protein 
Ctaxi_contig_70738|comp37221_c4_seq7	-2.098844846	3.229703779	9.98E-18	2.81E-16	ubiquitin carboxyl-terminal hydrolase family protein	gi|296089314|emb|CBI39086.3|unnamed protein product [Vitis vinifera]	AT3G11910.1	UBP13	 ubiquitin-specific protease 13 
Ctaxi_contig_62730|comp36875_c5_seq1	-2.097831301	2.233876469	2.78E-10	3.68E-09	abc bile acid transporter	gi|566021662|gb|ETI44573.1|hypothetical protein F443_10730 [Phytophthora parasitica P1569]	AT1G30400.2	"ATMRP1,EST1,ABCC1"	 multidrug resistance-associated protein 1 
Ctaxi_contig_54280|comp36400_c0_seq1	-2.096650392	2.119283993	1.14E-08	1.20E-07	NA	NA	NA	NA	NA
Ctaxi_contig_23776|comp33834_c1_seq1	-2.096298263	4.320319879	1.89E-26	1.05E-24	NA	NA	NA	NA	NA
Ctaxi_contig_28178|comp34342_c1_seq1	-2.096060417	1.069431372	5.74E-05	0.000307319	chymotrypsin-like elastase family member 2a-like	gi|260802280|ref|XP_002596020.1|hypothetical protein BRAFLDRAFT_84097 [Branchiostoma floridae] >gi|229281274|gb|EEN52032.1| hypothetical protein BRAFLDRAFT_84097 [Branchiostoma floridae]	NA	NA	NA
Ctaxi_contig_58928|comp36677_c2_seq3	-2.095364564	6.331858229	3.45E-42	4.87E-40	NA	NA	AT1G08820.2	VAP27-2	 vamp/synaptobrevin-associated protein 27-2 
Ctaxi_contig_54205|comp36394_c5_seq1	-2.095091607	3.281304125	2.17E-13	4.06E-12	NA	NA	NA	NA	NA
Ctaxi_contig_22631|comp33691_c1_seq1	-2.091898204	3.675457127	1.66E-16	4.13E-15	NA	NA	NA	NA	NA
Ctaxi_contig_38531|comp35327_c0_seq1	-2.090573855	2.392024087	1.08E-09	1.32E-08	mfs general substrate transporter	gi|545364674|ref|XP_005647379.1|MFS general substrate transporter [Coccomyxa subellipsoidea C-169] >gi|384249353|gb|EIE22835.1| MFS general substrate transporter [Coccomyxa subellipsoidea C-169]	AT4G36790.1		 Major facilitator superfamily protein 
Ctaxi_contig_13014|comp32059_c1_seq4	-2.088129135	4.639104662	2.06E-07	1.78E-06	NA	NA	NA	NA	NA
Ctaxi_contig_15243|comp32523_c1_seq3	-2.087328439	1.658753212	0.000157124	0.000761739	NA	NA	NA	NA	NA
Ctaxi_contig_46734|comp35920_c0_seq2	-2.087245926	1.978808349	6.82E-09	7.42E-08	protein	gi|514642859|ref|XP_004998635.1|hypothetical protein PTSG_00082 [Salpingoeca rosetta] >gi|326426493|gb|EGD72063.1| hypothetical protein PTSG_00082 [Salpingoeca rosetta]	NA	NA	NA
Ctaxi_contig_47838|comp35999_c5_seq4	-2.085717665	4.522254511	2.16E-23	9.61E-22	NA	NA	NA	NA	NA
Ctaxi_contig_27867|comp34304_c1_seq1	-2.085320992	0.269523109	0.001719337	0.006293938	NA	NA	NA	NA	NA
Ctaxi_contig_52076|comp36268_c3_seq3	-2.084909867	1.283481572	0.00136804	0.00515503	zinc finger protein 330	gi|168033882|ref|XP_001769443.1|predicted protein [Physcomitrella patens] >gi|162679363|gb|EDQ65812.1| predicted protein [Physcomitrella patens]	NA	NA	NA
Ctaxi_contig_52062|comp36266_c0_seq5	-2.083107161	6.439671173	1.23E-21	4.84E-20	e3 ubiquitin-protein ligase mib2	gi|521029024|gb|EPQ10812.1|E3 ubiquitin-protein ligase MIB2 [Myotis brandtii]	AT2G03430.1		 Ankyrin repeat family protein 
Ctaxi_contig_59747|comp36717_c1_seq1	-2.082072065	4.450656045	1.66E-19	5.49E-18	NA	NA	NA	NA	NA
Ctaxi_contig_46744|comp35920_c0_seq12	-2.081158564	3.280358509	3.11E-17	8.35E-16	hypothetical protein PTSG_00082	gi|514642859|ref|XP_004998635.1|hypothetical protein PTSG_00082 [Salpingoeca rosetta] >gi|326426493|gb|EGD72063.1| hypothetical protein PTSG_00082 [Salpingoeca rosetta]	NA	NA	NA
Ctaxi_contig_35558|comp35069_c0_seq1	-2.079621743	0.62912297	0.001352746	0.005110002	hydrocephalus-inducing protein homolog	gi|291240427|ref|XP_002740120.1|PREDICTED: hypothetical protein [Saccoglossus kowalevskii]	NA	NA	NA
Ctaxi_contig_15226|comp32521_c0_seq1	-2.078730633	7.665865645	3.67E-50	7.43E-48	NA	NA	NA	NA	NA
Ctaxi_contig_40774|comp35531_c2_seq1	-2.074484373	0.862636071	0.000244205	0.0011295	NA	NA	NA	NA	NA
Ctaxi_contig_26805|comp34181_c1_seq15	-2.074319849	0.86897863	0.001341666	0.005073279	NA	NA	NA	NA	NA
Ctaxi_contig_65847|comp37027_c0_seq1	-2.074188406	3.396538175	3.22E-06	2.24E-05	spermatogenesis-associated protein 20-like	gi|168008753|ref|XP_001757071.1|predicted protein [Physcomitrella patens] >gi|162691942|gb|EDQ78302.1| predicted protein [Physcomitrella patens]	AT4G03200.1		 catalytics 
Ctaxi_contig_7764|comp30338_c0_seq1	-2.073370121	0.132105713	0.013179791	0.035906625	NA	NA	NA	NA	NA
Ctaxi_contig_43493|comp35718_c1_seq1	-2.073044397	0.260482785	0.003972566	0.012935081	NA	NA	NA	NA	NA
Ctaxi_contig_51016|comp36210_c5_seq15	-2.070271633	5.109214517	6.65E-42	9.24E-40	NA	NA	NA	NA	NA
Ctaxi_contig_51013|comp36210_c5_seq12	-2.069253654	5.750498742	9.15E-37	9.52E-35	NA	NA	NA	NA	NA
Ctaxi_contig_13447|comp32163_c1_seq1	-2.069031317	2.638925887	8.08E-11	1.14E-09	NA	NA	NA	NA	NA
Ctaxi_contig_47630|comp35986_c1_seq7	-2.066820529	5.397233476	2.31E-36	2.35E-34	anoctamin-8	gi|219123027|ref|XP_002181834.1|predicted protein [Phaeodactylum tricornutum CCAP 1055/1] >gi|217406435|gb|EEC46374.1| predicted protein [Phaeodactylum tricornutum CCAP 1055/1]	NA	NA	NA
Ctaxi_contig_13981|comp32263_c5_seq1	-2.064631832	1.671362527	7.95E-07	6.16E-06	ubiquitin carboxyl-terminal hydrolase 13	gi|168032240|ref|XP_001768627.1|predicted protein [Physcomitrella patens] >gi|162680126|gb|EDQ66565.1| predicted protein [Physcomitrella patens]	AT3G11910.2	UBP13	 ubiquitin-specific protease 13 
Ctaxi_contig_55939|comp36502_c5_seq4	-2.064464914	6.478176472	1.37E-44	2.12E-42	NA	NA	NA	NA	NA
Ctaxi_contig_49150|comp36086_c0_seq2	-2.061811761	5.579125844	1.01E-33	8.73E-32	alkaline phosphatase	"gi|302839093|ref|XP_002951104.1|alkaline phosphatase, secreted, phosphate-repressible [Volvox carteri f. nagariensis] >gi|300263799|gb|EFJ47998.1| alkaline phosphatase, secreted, phosphate-repressible [Volvox carteri f. nagariensis]"	NA	NA	NA
Ctaxi_contig_14524|comp32388_c0_seq2	-2.061281561	0.78640104	0.00010617	0.000535484	NA	NA	NA	NA	NA
Ctaxi_contig_29709|comp34514_c0_seq1	-2.060676274	8.209436573	5.33E-07	4.26E-06	NA	NA	NA	NA	NA
Ctaxi_contig_47841|comp35999_c7_seq1	-2.060075891	5.651410202	8.63E-33	7.04E-31	NA	NA	NA	NA	NA
Ctaxi_contig_59151|comp36687_c0_seq3	-2.059198975	6.714813802	2.27E-36	2.31E-34	NA	NA	NA	NA	NA
Ctaxi_contig_54063|comp36385_c1_seq10	-2.058459854	6.865521663	6.42E-39	7.47E-37	NA	NA	NA	NA	NA
Ctaxi_contig_30511|comp34595_c1_seq1	-2.056249398	7.152942207	3.12E-38	3.54E-36	NA	NA	NA	NA	NA
Ctaxi_contig_11288|comp31642_c0_seq1	-2.054114753	0.581673382	0.002329228	0.008190305	NA	NA	NA	NA	NA
Ctaxi_contig_37428|comp35236_c0_seq2	-2.052220031	1.796841878	0.000500994	0.00212698	transmembrane protein 14c	gi|552810389|ref|XP_005843190.1|hypothetical protein CHLNCDRAFT_141477 [Chlorella variabilis] >gi|307102821|gb|EFN51088.1| hypothetical protein CHLNCDRAFT_141477 [Chlorella variabilis]	AT3G20510.1		 Transmembrane proteins 14C 
Ctaxi_contig_9242|comp31020_c0_seq1	-2.049633358	7.961053063	1.75E-24	8.35E-23	NA	NA	NA	NA	NA
Ctaxi_contig_55936|comp36502_c5_seq1	-2.047749208	7.368931132	1.88E-38	2.15E-36	NA	NA	NA	NA	NA
Ctaxi_contig_52064|comp36266_c0_seq7	-2.046967609	5.295550091	1.32E-24	6.33E-23	NA	NA	NA	NA	NA
Ctaxi_contig_46007|comp35869_c4_seq4	-2.046508726	1.118169001	0.017171152	0.044893448	zinc transporter zip2	gi|302835419|ref|XP_002949271.1|hypothetical protein VOLCADRAFT_104214 [Volvox carteri f. nagariensis] >gi|300265573|gb|EFJ49764.1| hypothetical protein VOLCADRAFT_104214 [Volvox carteri f. nagariensis]	NA	NA	NA
Ctaxi_contig_64606|comp36973_c0_seq3	-2.046078309	7.581675352	2.54E-26	1.39E-24	NA	NA	NA	NA	NA
Ctaxi_contig_64614|comp36973_c2_seq1	-2.043932463	9.773869185	6.62E-31	4.74E-29	alkaline phosphatase	gi|515524091|ref|WP_016957345.1|hypothetical protein [Catenovulum agarivorans]	NA	NA	NA
Ctaxi_contig_18488|comp33070_c4_seq2	-2.042951443	1.016847424	6.36E-05	0.000337598	NA	NA	NA	NA	NA
Ctaxi_contig_7310|comp30043_c0_seq1	-2.040614957	0.615605277	0.005535451	0.017218443	protein yipf6-like	gi|226491614|ref|NP_001141665.1|uncharacterized protein LOC100273791 [Zea mays] >gi|194705472|gb|ACF86820.1| unknown [Zea mays]	AT2G18840.1		 Integral membrane Yip1 family protein 
Ctaxi_contig_49711|comp36124_c0_seq1	-2.039664769	1.400898347	8.52E-07	6.56E-06	NA	NA	NA	NA	NA
Ctaxi_contig_59618|comp36709_c0_seq3	-2.039025832	1.639242905	4.37E-06	2.97E-05	NA	NA	NA	NA	NA
Ctaxi_contig_35909|comp35100_c3_seq3	-2.03789934	5.595888905	4.16E-31	3.01E-29	NA	NA	NA	NA	NA
Ctaxi_contig_28070|comp34330_c0_seq1	-2.037455276	5.624428769	5.68E-28	3.44E-26	succinyl- ligase	"gi|470107271|ref|XP_004289972.1|PREDICTED: succinyl-CoA ligase [ADP-forming] subunit beta, mitochondrial-like [Fragaria vesca subsp. vesca]"	AT2G20420.1		 ATP citrate lyase (ACL) family protein 
Ctaxi_contig_11446|comp31680_c1_seq1	-2.035968503	1.757301978	0.003210297	0.010772345	NA	NA	NA	NA	NA
Ctaxi_contig_45944|comp35864_c1_seq1	-2.035352424	2.376718006	3.29E-06	2.29E-05	endonuclease exonuclease phosphatase family protein	gi|545371012|ref|XP_005650108.1|DNase I-like protein [Coccomyxa subellipsoidea C-169] >gi|384252087|gb|EIE25564.1| DNase I-like protein [Coccomyxa subellipsoidea C-169]	AT1G11800.1		 endonuclease/exonuclease/phosphatase family protein 
Ctaxi_contig_47923|comp36005_c2_seq2	-2.03519599	2.255156957	1.01E-07	9.25E-07	NA	NA	NA	NA	NA
Ctaxi_contig_59241|comp36692_c2_seq1	-2.033941956	4.526833838	2.14E-21	8.31E-20	NA	NA	NA	NA	NA
Ctaxi_contig_48864|comp36067_c3_seq1	-2.033506037	3.168998522	7.77E-13	1.37E-11	protein	gi|470468743|ref|XP_004341931.1|zinc finger domain containing protein [Acanthamoeba castellanii str. Neff] >gi|440798766|gb|ELR19831.1| zinc finger domain containing protein [Acanthamoeba castellanii str. Neff]	AT1G66810.1		 Zinc finger C-x8-C-x5-C-x3-H type family protein 
Ctaxi_contig_23212|comp33766_c0_seq4	-2.033307771	5.608328167	4.73E-17	1.24E-15	NA	NA	NA	NA	NA
Ctaxi_contig_39235|comp35395_c1_seq1	-2.032625689	1.485074519	9.65E-07	7.38E-06	inosine-uridine preferring nucleoside hydrolase family protein	gi|545366372|ref|XP_005648085.1|putative tRNA synthetase [Coccomyxa subellipsoidea C-169] >gi|384250061|gb|EIE23541.1| putative tRNA synthetase [Coccomyxa subellipsoidea C-169]	NA	NA	NA
Ctaxi_contig_60011|comp36733_c2_seq1	-2.032136386	6.601739611	3.78E-41	5.06E-39	NA	NA	NA	NA	NA
Ctaxi_contig_13923|comp32251_c1_seq1	-2.030773365	2.690085577	4.67E-10	6.02E-09	NA	NA	NA	NA	NA
Ctaxi_contig_54064|comp36385_c1_seq11	-2.030461152	6.440376961	3.85E-38	4.32E-36	NA	NA	NA	NA	NA
Ctaxi_contig_36299|comp35135_c6_seq1	-2.027239587	7.571478569	2.80E-42	3.99E-40	soluble inorganic pyrophosphatase	gi|159473581|ref|XP_001694912.1|soluble inorganic pyrophosphatase [Chlamydomonas reinhardtii] >gi|75164812|sp|Q949J1.1|IPYR2_CHLRE RecName: Full=Soluble inorganic pyrophosphatase 2; AltName: Full=Pyrophosphate phospho-hydrolase 2; Short=PPase 2 >gi|14571673|emb|CAC42763.1| soluble inorganic pyrophosphatase [Chlamydomonas reinhardtii] >gi|158276291|gb|EDP02064.1| soluble inorganic pyrophosphatase [Chlamydomonas reinhardtii]	AT3G53620.1	"AtPPa4,PPa4"	 pyrophosphorylase 4 
Ctaxi_contig_16731|comp32780_c0_seq1	-2.026873721	4.109602967	2.09E-19	6.88E-18	NA	NA	NA	NA	NA
Ctaxi_contig_28517|comp34383_c0_seq4	-2.02429563	0.661212454	0.000325131	0.001454757	NA	NA	NA	NA	NA
Ctaxi_contig_32167|comp34762_c2_seq1	-2.024038726	2.334304756	1.19E-06	8.99E-06	manganese-dependent adp-ribose cdp-alcohol diphosphatase-like	gi|545358334|ref|XP_005644746.1|CBS-domain-containing protein [Coccomyxa subellipsoidea C-169] >gi|384246713|gb|EIE20202.1| CBS-domain-containing protein [Coccomyxa subellipsoidea C-169]	AT4G24730.3		 Calcineurin-like metallo-phosphoesterase superfamily protein 
Ctaxi_contig_19269|comp33183_c2_seq2	-2.023352459	4.928342295	5.07E-25	2.50E-23	peroxidase	gi|488725225|ref|WP_002648789.1|peroxidase [Planctomyces maris] >gi|148842669|gb|EDL57043.1| peroxidase [Planctomyces maris DSM 8797]	NA	NA	NA
Ctaxi_contig_67800|comp37100_c4_seq16	-2.023307706	1.60698825	2.54E-05	0.000146479	NA	NA	NA	NA	NA
Ctaxi_contig_21187|comp33473_c0_seq1	-2.021965582	2.734107372	2.31E-10	3.09E-09	NA	NA	NA	NA	NA
Ctaxi_contig_58861|comp36673_c1_seq2	-2.020789803	2.497831223	4.86E-06	3.27E-05	NA	NA	NA	NA	NA
Ctaxi_contig_28519|comp34383_c0_seq6	-2.018094664	0.65195811	0.012340453	0.0339418	NA	NA	NA	NA	NA
Ctaxi_contig_25732|comp34076_c0_seq8	-2.017780363	0.756625867	0.00222741	0.007886523	NA	NA	NA	NA	NA
Ctaxi_contig_38635|comp35338_c1_seq4	-2.017079478	0.864335992	0.000709424	0.002885069	NA	NA	NA	NA	NA
Ctaxi_contig_49012|comp36076_c0_seq1	-2.016590594	8.850879029	1.90E-27	1.11E-25	polyketide cyclase	"gi|552818520|ref|XP_005845213.1|hypothetical protein CHLNCDRAFT_9491, partial [Chlorella variabilis] >gi|307104859|gb|EFN53111.1| hypothetical protein CHLNCDRAFT_9491 [Chlorella variabilis]"	AT1G48350.1		 Ribosomal L18p/L5e family protein 
Ctaxi_contig_18554|comp33084_c2_seq1	-2.015345901	3.850721147	5.51E-25	2.70E-23	NA	NA	NA	NA	NA
Ctaxi_contig_18612|comp33094_c1_seq3	-2.014952589	2.790926138	5.57E-10	7.08E-09	ankyrin repeat protein	"gi|157106389|ref|XP_001649301.1|ankyrin 2,3/unc44 [Aedes aegypti] >gi|108868849|gb|EAT33074.1| AAEL014668-PA, partial [Aedes aegypti]"	NA	NA	NA
Ctaxi_contig_63309|comp36911_c4_seq1	-2.014788161	4.006060967	6.87E-25	3.36E-23	NA	NA	NA	NA	NA
Ctaxi_contig_27869|comp34304_c2_seq1	-2.014720479	2.839983675	1.44E-14	2.99E-13	NA	NA	NA	NA	NA
Ctaxi_contig_10573|comp31438_c3_seq2	-2.011770164	6.134075592	2.83E-22	1.16E-20	NA	NA	NA	NA	NA
Ctaxi_contig_42873|comp35669_c2_seq3	-2.010142528	1.05318442	0.006732282	0.020357325	aldo keto reductase	gi|159481229|ref|XP_001698684.1|hypothetical protein CHLREDRAFT_151721 [Chlamydomonas reinhardtii] >gi|158273578|gb|EDO99366.1| predicted protein [Chlamydomonas reinhardtii]	AT5G53580.1		 NAD(P)-linked oxidoreductase superfamily protein 
Ctaxi_contig_47802|comp35997_c0_seq5	-2.009836949	2.809849578	0.017823945	0.046339499	26s protease regulatory subunit 7	"gi|115449095|ref|NP_001048327.1|Os02g0784700 [Oryza sativa Japonica Group] >gi|17298143|dbj|BAB78493.1| 26S proteasome regulatory particle triple-A ATPase subunit1b [Oryza sativa Japonica Group] >gi|113537858|dbj|BAF10241.1| Os02g0784700, partial [Oryza sativa Japonica Group]"	AT1G53750.1	RPT1A	 regulatory particle triple-A 1A 
Ctaxi_contig_53581|comp36352_c1_seq1	-2.00933398	0.747177435	0.002256245	0.007967008	NA	NA	NA	NA	NA
Ctaxi_contig_51452|comp36239_c1_seq1	-2.007309181	3.601483434	1.59E-19	5.27E-18	NA	NA	NA	NA	NA
Ctaxi_contig_19268|comp33183_c2_seq1	-2.007263061	5.413732099	1.71E-36	1.76E-34	animal heme peroxidase homologue	gi|522055840|ref|WP_020567049.1|hypothetical protein [Lewinella persica]	NA	NA	NA
Ctaxi_contig_16732|comp32780_c1_seq1	-2.006776854	2.821540689	8.24E-09	8.87E-08	NA	NA	NA	NA	NA
Ctaxi_contig_10572|comp31438_c3_seq1	-2.000052505	6.379450725	1.48E-24	7.09E-23	protein tyrosine phosphatase	gi|168006897|ref|XP_001756145.1|predicted protein [Physcomitrella patens] >gi|162692655|gb|EDQ79011.1| predicted protein [Physcomitrella patens]	AT3G44620.1		 protein tyrosine phosphatases;protein tyrosine phosphatases 
Ctaxi_contig_54059|comp36385_c1_seq6	-1.999467165	6.197019802	5.65E-39	6.60E-37	NA	NA	NA	NA	NA
Ctaxi_contig_59242|comp36692_c2_seq2	-1.999424089	2.645799503	3.22E-13	5.94E-12	NA	NA	NA	NA	NA
Ctaxi_contig_69391|comp37166_c0_seq1	-1.99846251	5.827178163	5.62E-32	4.31E-30	NA	NA	NA	NA	NA
Ctaxi_contig_50993|comp36210_c0_seq2	-1.997337156	4.947716806	8.34E-33	6.82E-31	NA	NA	NA	NA	NA
Ctaxi_contig_20610|comp33402_c7_seq1	-1.996882857	1.227810359	0.000108464	0.000545337	NA	NA	NA	NA	NA
Ctaxi_contig_17441|comp32904_c2_seq1	-1.996725377	5.162085161	2.28E-29	1.51E-27	hypothetical protein CHLNCDRAFT_141336	gi|552810567|ref|XP_005843236.1|hypothetical protein CHLNCDRAFT_141336 [Chlorella variabilis] >gi|307102868|gb|EFN51134.1| hypothetical protein CHLNCDRAFT_141336 [Chlorella variabilis]	NA	NA	NA
Ctaxi_contig_45976|comp35867_c0_seq2	-1.996315634	4.523818348	4.06E-29	2.65E-27	NA	NA	NA	NA	NA
Ctaxi_contig_54767|comp36428_c3_seq1	-1.996024271	6.418993593	4.72E-32	3.64E-30	low quality protein: kallikrein-8	gi|504164417|ref|XP_004592341.1|PREDICTED: chymotrypsin-like elastase family member 3B-like [Ochotona princeps]	NA	NA	NA
Ctaxi_contig_21394|comp33507_c1_seq1	-1.995602337	1.635775241	0.000171815	0.000824753	protein	gi|302847301|ref|XP_002955185.1|hypothetical protein VOLCADRAFT_83102 [Volvox carteri f. nagariensis] >gi|300259477|gb|EFJ43704.1| hypothetical protein VOLCADRAFT_83102 [Volvox carteri f. nagariensis]	AT4G00840.1		 DHHC-type zinc finger family protein 
Ctaxi_contig_49507|comp36112_c0_seq1	-1.994552038	5.369877371	9.56E-40	1.18E-37	ankyrin repeat protein	"gi|157106769|ref|XP_001649474.1|ankyrin 2,3/unc44 [Aedes aegypti] >gi|108868779|gb|EAT33004.1| AAEL014742-PA, partial [Aedes aegypti]"	AT3G04710.1	TPR10	 ankyrin repeat family protein 
Ctaxi_contig_33333|comp34863_c0_seq5	-1.989669346	2.370820825	2.22E-06	1.60E-05	NA	NA	NA	NA	NA
Ctaxi_contig_18419|comp33065_c1_seq1	-1.989086607	4.216413204	9.21E-16	2.15E-14	NA	NA	NA	NA	NA
Ctaxi_contig_19070|comp33156_c0_seq1	-1.989012474	5.117548314	3.31E-31	2.42E-29	NA	NA	NA	NA	NA
Ctaxi_contig_63727|comp36934_c2_seq4	-1.985675883	2.325524141	4.08E-07	3.35E-06	type xi myosin heavy chain	gi|545370875|ref|XP_005650042.1|hypothetical protein COCSUDRAFT_61711 [Coccomyxa subellipsoidea C-169] >gi|384252021|gb|EIE25498.1| hypothetical protein COCSUDRAFT_61711 [Coccomyxa subellipsoidea C-169]	AT1G08730.1	"XIC,ATXIC"	 Myosin family protein with Dil domain 
Ctaxi_contig_63314|comp36911_c10_seq1	-1.985649875	4.11831739	4.09E-23	1.79E-21	NA	NA	NA	NA	NA
Ctaxi_contig_8501|comp30720_c0_seq3	-1.985097447	1.024139534	0.001597312	0.005899927	NA	NA	NA	NA	NA
Ctaxi_contig_34223|comp34940_c7_seq1	-1.984796939	4.398397009	1.60E-23	7.17E-22	kinase-like protein	gi|545354833|ref|XP_005643248.1|kinase-like protein [Coccomyxa subellipsoidea C-169] >gi|384245209|gb|EIE18704.1| kinase-like protein [Coccomyxa subellipsoidea C-169]	AT2G42640.1		 Mitogen activated protein kinase kinase kinase-related 
Ctaxi_contig_54056|comp36385_c1_seq3	-1.983824757	8.814675509	8.77E-42	1.21E-39	microtubule-associated protein map65	gi|545361863|ref|XP_005646204.1|hypothetical protein COCSUDRAFT_66998 [Coccomyxa subellipsoidea C-169] >gi|384248175|gb|EIE21660.1| hypothetical protein COCSUDRAFT_66998 [Coccomyxa subellipsoidea C-169]	AT5G62250.1	MAP65-9	 microtubule-associated protein 65-9 
Ctaxi_contig_68645|comp37132_c1_seq3	-1.982130357	3.954387461	1.73E-17	4.75E-16	spt transcription factor family member	gi|509391706|gb|AGN29634.1|SPT transcription factor family member [Acartia pacifica]	NA	NA	NA
Ctaxi_contig_60059|comp36735_c7_seq1	-1.981769157	0.866383175	0.000786709	0.003157681	NA	NA	NA	NA	NA
Ctaxi_contig_47308|comp35964_c2_seq1	-1.98092576	7.729205489	1.32E-32	1.05E-30	NA	NA	NA	NA	NA
Ctaxi_contig_51001|comp36210_c4_seq1	-1.980582542	4.633609313	2.14E-20	7.67E-19	ctd small phosphatase-like protein 2-like	gi|460388574|ref|XP_004239942.1|PREDICTED: uncharacterized protein C2F7.02c-like [Solanum lycopersicum]	AT3G55960.1		 Haloacid dehalogenase-like hydrolase (HAD) superfamily protein 
Ctaxi_contig_30276|comp34568_c0_seq1	-1.979568892	8.270102791	1.58E-21	6.19E-20	NA	NA	NA	NA	NA
Ctaxi_contig_15262|comp32528_c0_seq1	-1.979413553	0.64387774	0.000510269	0.002160896	NA	NA	NA	NA	NA
Ctaxi_contig_14092|comp32288_c0_seq2	-1.978866233	0.635002269	0.010826314	0.030416829	NA	NA	NA	NA	NA
Ctaxi_contig_13293|comp32128_c1_seq2	-1.975155545	3.752888493	2.21E-13	4.13E-12	copper resistance protein	gi|532041634|ref|XP_005363658.1|PREDICTED: protein TsetseEP-like [Microtus ochrogaster]	NA	NA	NA
Ctaxi_contig_68380|comp37125_c0_seq3	-1.975057543	3.200563923	2.65E-16	6.46E-15	NA	NA	NA	NA	NA
Ctaxi_contig_23218|comp33766_c1_seq5	-1.974152859	0.977095569	0.000127298	0.000630413	NA	NA	NA	NA	NA
Ctaxi_contig_48852|comp36067_c0_seq1	-1.974103454	2.39472109	1.22E-09	1.48E-08	NA	NA	NA	NA	NA
Ctaxi_contig_42070|comp35611_c3_seq1	-1.973621629	2.672498237	7.97E-12	1.26E-10	protein gar2-like	"gi|449513509|ref|XP_004164344.1|PREDICTED: 31 kDa ribonucleoprotein, chloroplastic-like [Cucumis sativus]"	AT3G55340.1	PHIP1	 phragmoplastin interacting protein 1 
Ctaxi_contig_30098|comp34547_c0_seq6	-1.973168324	1.191324838	0.011832205	0.032771806	NA	NA	NA	NA	NA
Ctaxi_contig_39825|comp35446_c4_seq1	-1.971347568	7.172608503	1.19E-29	8.08E-28	alpha-2-macroglobulin	gi|159481760|ref|XP_001698946.1|hypothetical protein CHLREDRAFT_177538 [Chlamydomonas reinhardtii] >gi|158273438|gb|EDO99228.1| predicted protein [Chlamydomonas reinhardtii]	NA	NA	NA
Ctaxi_contig_71752|comp37262_c1_seq5	-1.970572872	8.10491344	2.05E-47	3.90E-45	rni-like protein	gi|545369616|ref|XP_005649545.1|RNI-like protein [Coccomyxa subellipsoidea C-169] >gi|384251524|gb|EIE25001.1| RNI-like protein [Coccomyxa subellipsoidea C-169]	AT1G74170.1	"AtRLP13,RLP13"	 receptor like protein 13 
Ctaxi_contig_62768|comp36877_c0_seq2	-1.969516719	2.579916796	0.016148546	0.042599821	kinase-like partial	"gi|545354010|ref|XP_005642840.1|kinase-like protein, partial [Coccomyxa subellipsoidea C-169] >gi|384244798|gb|EIE18296.1| kinase-like protein, partial [Coccomyxa subellipsoidea C-169]"	AT3G06630.1		 protein kinase family protein 
Ctaxi_contig_44339|comp35764_c2_seq1	-1.969254544	0.756316025	0.000442692	0.001904714	NA	NA	NA	NA	NA
Ctaxi_contig_35967|comp35107_c2_seq1	-1.968532496	2.138851899	1.16E-07	1.04E-06	NA	NA	NA	NA	NA
Ctaxi_contig_28097|comp34332_c1_seq1	-1.966597444	7.273548838	6.18E-18	1.77E-16	protein disulfide isomerase 1	gi|159487489|ref|XP_001701755.1|protein disulfide isomerase 1 [Chlamydomonas reinhardtii] >gi|2708314|gb|AAC49896.1| protein disulfide isomerase RB60 [Chlamydomonas reinhardtii] >gi|4104541|gb|AAD02069.1| protein disulfide isomerase [Chlamydomonas reinhardtii] >gi|158280974|gb|EDP06730.1| protein disulfide isomerase 1 [Chlamydomonas reinhardtii]	AT5G60640.3	PDIL1-4	 PDI-like 1-4 
Ctaxi_contig_64636|comp36974_c5_seq2	-1.966530299	2.527052614	5.64E-11	8.11E-10	NA	NA	NA	NA	NA
Ctaxi_contig_54201|comp36394_c4_seq1	-1.966179057	3.130663139	1.10E-13	2.12E-12	protein	gi|159484052|ref|XP_001700074.1|predicted protein [Chlamydomonas reinhardtii] >gi|158272570|gb|EDO98368.1| predicted protein [Chlamydomonas reinhardtii]	NA	NA	NA
Ctaxi_contig_56481|comp36535_c1_seq28	-1.965844568	1.294713403	3.07E-06	2.14E-05	NA	NA	NA	NA	NA
Ctaxi_contig_12662|comp31990_c0_seq1	-1.965577129	1.357185532	2.07E-05	0.000121959	NA	NA	NA	NA	NA
Ctaxi_contig_19113|comp33159_c0_seq5	-1.965358916	4.638611717	2.52E-16	6.17E-15	ankyrin repeat domain protein	gi|526204660|gb|EPS44850.1|hypothetical protein H072_1186 [Dactylellina haptotyla CBS 200.50]	AT5G07840.1		 Ankyrin repeat family protein 
Ctaxi_contig_40780|comp35531_c2_seq7	-1.964503503	0.859922066	0.000331938	0.001480684	NA	NA	NA	NA	NA
Ctaxi_contig_39821|comp35446_c1_seq1	-1.963944418	4.720764748	4.88E-21	1.84E-19	NA	NA	NA	NA	NA
Ctaxi_contig_54945|comp36439_c0_seq15	-1.961587192	2.57541249	4.14E-08	4.00E-07	NA	NA	NA	NA	NA
Ctaxi_contig_43248|comp35696_c1_seq5	-1.959888901	1.130826305	0.00040045	0.001743948	NA	NA	NA	NA	NA
Ctaxi_contig_44940|comp35794_c3_seq4	-1.959473349	2.515899975	1.50E-07	1.33E-06	rna helicase family protein	gi|552822678|ref|XP_005846179.1|hypothetical protein CHLNCDRAFT_136192 [Chlorella variabilis] >gi|307105829|gb|EFN54077.1| hypothetical protein CHLNCDRAFT_136192 [Chlorella variabilis]	AT1G27900.1		 RNA helicase family protein 
Ctaxi_contig_30285|comp34568_c0_seq10	-1.958527865	7.325095551	5.54E-21	2.08E-19	adhesin-like protein	gi|333987538|ref|YP_004520145.1|polymorphic outer membrane protein [Methanobacterium sp. SWAN-1] >gi|503591769|ref|WP_013825845.1| hypothetical protein [Methanobacterium sp. SWAN-1] >gi|333825682|gb|AEG18344.1| polymorphic outer membrane protein [Methanobacterium sp. SWAN-1]	NA	NA	NA
Ctaxi_contig_42550|comp35644_c0_seq1	-1.957855164	7.651177555	3.85E-43	5.67E-41	NA	NA	NA	NA	NA
Ctaxi_contig_62160|comp36847_c0_seq4	-1.956731889	6.459274209	3.20E-10	4.21E-09	abc transporter a family member 7-like	gi|159464120|ref|XP_001690290.1|predicted protein [Chlamydomonas reinhardtii] >gi|158284278|gb|EDP10028.1| predicted protein [Chlamydomonas reinhardtii]	AT3G47780.1	"ATATH6,ATH6"	 ABC2 homolog 6 
Ctaxi_contig_71310|comp37248_c4_seq1	-1.956659173	8.283601349	1.68E-39	2.01E-37	quiescin-sulfhydryl oxidase 2	gi|545354798|ref|XP_005643232.1|hypothetical protein COCSUDRAFT_49169 [Coccomyxa subellipsoidea C-169] >gi|384245193|gb|EIE18688.1| hypothetical protein COCSUDRAFT_49169 [Coccomyxa subellipsoidea C-169]	AT2G01270.1	"AtQSOX2,QSOX2"	 quiescin-sulfhydryl oxidase 2 
Ctaxi_contig_54213|comp36395_c5_seq1	-1.956557718	1.908438777	6.98E-06	4.56E-05	arginine deiminase	gi|302851505|ref|XP_002957276.1|hypothetical protein VOLCADRAFT_107614 [Volvox carteri f. nagariensis] >gi|300257371|gb|EFJ41620.1| hypothetical protein VOLCADRAFT_107614 [Volvox carteri f. nagariensis]	NA	NA	NA
Ctaxi_contig_60424|comp36756_c0_seq3	-1.95629577	0.72854921	0.000250693	0.001154896	cell end marker tea3	gi|528317601|gb|EPY52177.1|cell end marker Tea3 [Schizosaccharomyces cryophilus OY26]	AT1G68050.1	"ADO3,FKF1"	" flavin-binding, kelch repeat, f box 1 "
Ctaxi_contig_30282|comp34568_c0_seq7	-1.95608471	6.353584995	3.69E-15	8.23E-14	NA	NA	NA	NA	NA
Ctaxi_contig_52065|comp36266_c1_seq1	-1.95547003	6.783238337	4.38E-34	3.84E-32	secreted trypsin-like serine protease	gi|490542384|ref|WP_004407508.1|peptidase [Vibrio nigripulchritudo] >gi|342819944|gb|EGU54776.1| Trypsin-like serine protease [Vibrio nigripulchritudo ATCC 27043]	NA	NA	NA
Ctaxi_contig_54062|comp36385_c1_seq9	-1.955074946	3.994689423	3.29E-13	6.06E-12	NA	NA	NA	NA	NA
Ctaxi_contig_51475|comp36241_c0_seq1	-1.95425956	0.414492166	0.00282191	0.009653131	serine threonine-protein kinase nek4	gi|302855122|ref|XP_002959061.1|hypothetical protein VOLCADRAFT_70287 [Volvox carteri f. nagariensis] >gi|300255588|gb|EFJ39884.1| hypothetical protein VOLCADRAFT_70287 [Volvox carteri f. nagariensis]	AT3G63280.2	"ATNEK4,NEK4"	 NIMA-related kinase 4 
Ctaxi_contig_69942|comp37185_c4_seq30	-1.954198469	1.707644058	8.27E-06	5.32E-05	NA	NA	NA	NA	NA
Ctaxi_contig_58946|comp36677_c10_seq3	-1.953541674	6.85882668	2.97E-36	2.98E-34	NA	NA	NA	NA	NA
Ctaxi_contig_55553|comp36477_c1_seq1	-1.95308029	6.164667303	1.43E-41	1.94E-39	alpha beta-hydrolase	gi|545374009|ref|XP_005651315.1|hypothetical protein COCSUDRAFT_64651 [Coccomyxa subellipsoidea C-169] >gi|384253296|gb|EIE26771.1| hypothetical protein COCSUDRAFT_64651 [Coccomyxa subellipsoidea C-169]	AT3G14075.2		" Mono-/di-acylglycerol lipase, N-terminal;Lipase, class 3 "
Ctaxi_contig_24809|comp33981_c0_seq3	-1.951684292	6.477118814	7.25E-38	8.07E-36	ubiquitin-protein pub2	"gi|323456503|gb|EGB12370.1|hypothetical protein AURANDRAFT_6667, partial [Aureococcus anophagefferens]"	AT1G52200.1		 PLAC8 family protein 
Ctaxi_contig_64559|comp36969_c2_seq3	-1.947252615	1.179098057	0.002067466	0.007389679	NA	NA	NA	NA	NA
Ctaxi_contig_47835|comp35999_c5_seq1	-1.946911814	5.156605032	3.43E-32	2.67E-30	NA	NA	NA	NA	NA
Ctaxi_contig_69439|comp37168_c4_seq1	-1.946494849	0.251499487	0.00423865	0.013679577	NA	NA	NA	NA	NA
Ctaxi_contig_33153|comp34849_c1_seq1	-1.946385655	3.086229068	1.09E-11	1.70E-10	NA	NA	NA	NA	NA
Ctaxi_contig_48867|comp36068_c0_seq2	-1.946097806	1.847439586	4.51E-08	4.33E-07	NA	NA	NA	NA	NA
Ctaxi_contig_31378|comp34684_c1_seq1	-1.944489952	4.667415515	1.18E-18	3.60E-17	cyclophilin-like protein	gi|508710062|gb|EOY01959.1|Cyclophilin-like peptidyl-prolyl cis-trans isomerase family protein isoform 1 [Theobroma cacao]	AT1G26940.1		 Cyclophilin-like peptidyl-prolyl cis-trans isomerase family protein 
Ctaxi_contig_65757|comp37024_c3_seq1	-1.941708425	1.091618567	0.015860961	0.041996068	acyl- n-acyltransferase	gi|545372984|ref|XP_005650901.1|acyl-CoA N-acyltransferase [Coccomyxa subellipsoidea C-169] >gi|384252882|gb|EIE26357.1| acyl-CoA N-acyltransferase [Coccomyxa subellipsoidea C-169]	AT2G39000.3		 Acyl-CoA N-acyltransferases (NAT) superfamily protein 
Ctaxi_contig_37604|comp35251_c1_seq2	-1.941641078	2.396897927	4.91E-07	3.96E-06	NA	NA	NA	NA	NA
Ctaxi_contig_65651|comp37018_c0_seq1	-1.941227608	2.50382696	2.67E-06	1.89E-05	NA	NA	AT1G79000.1	"HAC1,PCAT2,ATHPCAT2,ATHAC1"	 histone acetyltransferase of the CBP family 1 
Ctaxi_contig_13913|comp32248_c0_seq2	-1.938606112	2.074222395	0.00043967	0.001894136	NA	NA	NA	NA	NA
Ctaxi_contig_64616|comp36973_c2_seq3	-1.936238126	7.889178142	1.54E-29	1.03E-27	alkaline phosphatase	gi|159490260|ref|XP_001703098.1|phosphate-repressible alkaline phosphatase [Chlamydomonas reinhardtii] >gi|158270794|gb|EDO96628.1| phosphate-repressible alkaline phosphatase [Chlamydomonas reinhardtii]	NA	NA	NA
Ctaxi_contig_48859|comp36067_c1_seq5	-1.935829497	4.426858422	5.89E-20	2.02E-18	NA	NA	NA	NA	NA
Ctaxi_contig_26797|comp34181_c1_seq7	-1.935608933	2.304536938	1.18E-07	1.06E-06	NA	NA	NA	NA	NA
Ctaxi_contig_13823|comp32228_c4_seq1	-1.935230715	4.791987934	9.01E-33	7.33E-31	NA	NA	NA	NA	NA
Ctaxi_contig_33485|comp34874_c7_seq1	-1.935112988	1.365698694	0.010163829	0.028848174	aspartate aminotransferase	gi|342321008|gb|EGU12946.1|Aspartate aminotransferase [Rhodotorula glutinis ATCC 204091]	AT4G31990.2	"ASP5,AAT3,ATAAT1"	 aspartate aminotransferase 5 
Ctaxi_contig_30281|comp34568_c0_seq6	-1.934288566	7.483139807	7.37E-18	2.10E-16	NA	NA	NA	NA	NA
Ctaxi_contig_39496|comp35417_c0_seq2	-1.933756242	3.14458371	3.09E-14	6.24E-13	NA	NA	NA	NA	NA
Ctaxi_contig_70289|comp37201_c0_seq1	-1.933235564	3.328627807	0.012295415	0.033840076	exosome complex component rrp45-like	gi|551503163|ref|XP_005803123.1|PREDICTED: exosome complex component RRP45-like [Xiphophorus maculatus]	AT3G12990.3	RRP45a	 ribonuclease PH45A 
Ctaxi_contig_28514|comp34383_c0_seq1	-1.931846317	1.917150939	5.30E-06	3.55E-05	hypothetical protein Cylst_2548	gi|434404550|ref|YP_007147435.1|hypothetical protein Cylst_2548 [Cylindrospermum stagnale PCC 7417] >gi|505020907|ref|WP_015208009.1| hypothetical protein [Cylindrospermum stagnale] >gi|428258805|gb|AFZ24755.1| hypothetical protein Cylst_2548 [Cylindrospermum stagnale PCC 7417]	NA	NA	NA
Ctaxi_contig_47310|comp35964_c4_seq1	-1.930228243	8.181368008	4.55E-38	5.10E-36	glycoside hydrolase family protein	gi|516091444|ref|WP_017522024.1|hypothetical protein [Pseudomonas nitroreducens]	NA	NA	NA
Ctaxi_contig_33585|comp34881_c0_seq3	-1.928923863	0.498475054	0.002345355	0.008239259	NA	NA	NA	NA	NA
Ctaxi_contig_61002|comp36788_c3_seq1	-1.928759371	0.31088164	0.006234311	0.019050324	NA	NA	NA	NA	NA
Ctaxi_contig_54773|comp36428_c3_seq7	-1.928184135	5.570267192	1.18E-09	1.43E-08	chymotrypsin-like elastase family member 3b-like	gi|504164417|ref|XP_004592341.1|PREDICTED: chymotrypsin-like elastase family member 3B-like [Ochotona princeps]	NA	NA	NA
Ctaxi_contig_26627|comp34168_c0_seq6	-1.928183842	2.949062023	0.004435087	0.014238288	protein	gi|545363103|ref|XP_005646742.1|UDP-Glycosyltransferase/glycogen phosphorylase [Coccomyxa subellipsoidea C-169] >gi|384248715|gb|EIE22198.1| UDP-Glycosyltransferase/glycogen phosphorylase [Coccomyxa subellipsoidea C-169]	AT1G48830.2		 Ribosomal protein S7e family protein 
Ctaxi_contig_69444|comp37168_c5_seq4	-1.928148748	0.255207866	0.00558486	0.017348054	dynein heavy chain	gi|557866668|gb|ESS69858.1|dynein heavy chain [Trypanosoma cruzi Dm28c]	NA	NA	NA
Ctaxi_contig_58426|comp36651_c2_seq8	-1.927558144	1.974320211	0.00310011	0.010456882	kinesin-like calmodulin binding protein	gi|159480054|ref|XP_001698101.1|kinesin-like calmodulin binding protein [Chlamydomonas reinhardtii] >gi|158273900|gb|EDO99686.1| kinesin-like calmodulin binding protein [Chlamydomonas reinhardtii]	AT5G65930.1	"ZWI,PKCBP,KCBP"	 kinesin-like calmodulin-binding protein (ZWICHEL) 
Ctaxi_contig_60155|comp36742_c0_seq9	-1.926796319	0.154465377	0.01489554	0.03975613	NA	NA	NA	NA	NA
Ctaxi_contig_65989|comp37032_c11_seq1	-1.926083752	6.840717262	2.42E-31	1.80E-29	NA	NA	NA	NA	NA
Ctaxi_contig_27746|comp34290_c0_seq5	-1.924822658	3.971762592	0.000162997	0.000786576	hypothetical protein VOLCADRAFT_106518	gi|302846497|ref|XP_002954785.1|hypothetical protein VOLCADRAFT_106518 [Volvox carteri f. nagariensis] >gi|300259968|gb|EFJ44191.1| hypothetical protein VOLCADRAFT_106518 [Volvox carteri f. nagariensis]	NA	NA	NA
Ctaxi_contig_31377|comp34684_c0_seq3	-1.924183439	3.415196264	2.37E-07	2.03E-06	NA	NA	NA	NA	NA
Ctaxi_contig_39421|comp35410_c2_seq3	-1.92408011	3.648244458	1.11E-07	1.01E-06	NA	NA	NA	NA	NA
Ctaxi_contig_18646|comp33094_c2_seq34	-1.923295625	2.916590119	1.55E-07	1.37E-06	chymotrypsin-like elastase family member 1	"gi|552818332|ref|XP_005845165.1|hypothetical protein CHLNCDRAFT_11918, partial [Chlorella variabilis] >gi|307104811|gb|EFN53063.1| hypothetical protein CHLNCDRAFT_11918 [Chlorella variabilis]"	NA	NA	NA
Ctaxi_contig_52732|comp36311_c2_seq4	-1.921219638	1.287089223	0.008488357	0.024808259	pyruvate dehydrogenase e1 component subunit alpha-like	gi|302837967|ref|XP_002950542.1|hypothetical protein VOLCADRAFT_104783 [Volvox carteri f. nagariensis] >gi|300264091|gb|EFJ48288.1| hypothetical protein VOLCADRAFT_104783 [Volvox carteri f. nagariensis]	AT1G01090.1	PDH-E1ALPHA	 pyruvate dehydrogenase E1 alpha 
Ctaxi_contig_55935|comp36502_c3_seq5	-1.92090342	4.18467513	3.14E-14	6.34E-13	NA	NA	NA	NA	NA
Ctaxi_contig_27905|comp34307_c0_seq11	-1.919333452	1.5738544	2.17E-05	0.000127345	NA	NA	NA	NA	NA
Ctaxi_contig_10349|comp31371_c3_seq2	-1.918791345	1.149039334	0.013204164	0.035949361	NA	NA	NA	NA	NA
Ctaxi_contig_45543|comp35834_c1_seq12	-1.918643986	2.484892382	8.49E-08	7.84E-07	NA	NA	NA	NA	NA
Ctaxi_contig_56169|comp36515_c2_seq1	-1.915218715	3.393282675	2.66E-13	4.94E-12	NA	NA	NA	NA	NA
Ctaxi_contig_50232|comp36162_c0_seq1	-1.914280527	6.884322848	8.70E-32	6.59E-30	NA	NA	NA	NA	NA
Ctaxi_contig_19109|comp33159_c0_seq1	-1.913941908	7.417289006	4.40E-27	2.52E-25	dead box atp-dependent rna helicase	gi|527188911|gb|EPS60784.1|hypothetical protein M569_14017 [Genlisea aurea]	AT3G19760.1	EIF4A-III	 eukaryotic initiation factor 4A-III 
Ctaxi_contig_46808|comp35927_c0_seq1	-1.912261931	3.752103646	8.82E-16	2.07E-14	NA	NA	NA	NA	NA
Ctaxi_contig_13989|comp32263_c11_seq6	-1.911068668	0.296744535	0.012566973	0.034483012	NA	NA	NA	NA	NA
Ctaxi_contig_7047|comp29844_c0_seq1	-1.908372562	1.463466989	9.73E-05	0.000496367	NA	NA	NA	NA	NA
Ctaxi_contig_61951|comp36837_c2_seq1	-1.907418849	5.470098252	9.04E-33	7.34E-31	NA	NA	NA	NA	NA
Ctaxi_contig_13291|comp32128_c0_seq2	-1.907318126	3.094553048	1.76E-11	2.67E-10	NA	NA	NA	NA	NA
Ctaxi_contig_45066|comp35803_c0_seq3	-1.907246537	0.772346749	0.000219979	0.00103035	NA	NA	NA	NA	NA
Ctaxi_contig_45290|comp35815_c4_seq1	-1.905076325	5.892737336	3.71E-37	4.00E-35	NA	NA	NA	NA	NA
Ctaxi_contig_18485|comp33070_c3_seq1	-1.904561951	1.575040639	5.83E-05	0.000311701	NA	NA	NA	NA	NA
Ctaxi_contig_54203|comp36394_c4_seq3	-1.90347821	2.536025123	1.19E-11	1.85E-10	NA	NA	NA	NA	NA
Ctaxi_contig_24032|comp33872_c0_seq1	-1.902281877	0.652450062	0.002568502	0.00890407	catalytic hydrolase	gi|116787726|gb|ABK24619.1|unknown [Picea sitchensis] >gi|224284665|gb|ACN40065.1| unknown [Picea sitchensis]	AT3G10970.2		 Haloacid dehalogenase-like hydrolase (HAD) superfamily protein 
Ctaxi_contig_13925|comp32251_c2_seq1	-1.901020692	7.852612973	3.28E-38	3.71E-36	NA	NA	NA	NA	NA
Ctaxi_contig_47311|comp35964_c4_seq2	-1.900966033	8.573014052	4.12E-36	4.10E-34	NA	NA	NA	NA	NA
Ctaxi_contig_28321|comp34361_c0_seq1	-1.900869621	1.70496216	0.00363683	0.011999967	NA	NA	NA	NA	NA
Ctaxi_contig_38550|comp35328_c3_seq3	-1.900543028	1.684649493	3.08E-05	0.000174707	ankyrin repeat protein	"gi|303324768|pdb|2XEH|AChain A, Structural Determinants For Improved Thermal Stability Of Designed Ankyrin Repeat Proteins With A Redesigned C- Capping Module. >gi|303324769|pdb|2XEH|B Chain B, Structural Determinants For Improved Thermal Stability Of Designed Ankyrin Repeat Proteins With A Redesigned C- Capping Module. >gi|303324770|pdb|2XEH|C Chain C, Structural Determinants For Improved Thermal Stability Of Designed Ankyrin Repeat Proteins With A Redesigned C- Capping Module"	AT3G04710.1	TPR10	 ankyrin repeat family protein 
Ctaxi_contig_23998|comp33866_c6_seq1	-1.900392141	2.251463934	1.00E-05	6.34E-05	transmembrane protease serine 11d	gi|321468672|gb|EFX79656.1|hypothetical protein DAPPUDRAFT_225028 [Daphnia pulex]	NA	NA	NA
Ctaxi_contig_54939|comp36439_c0_seq9	-1.899705756	1.779651094	0.008005626	0.02361298	NA	NA	NA	NA	NA
Ctaxi_contig_15223|comp32520_c1_seq3	-1.898503117	1.51167425	0.002913675	0.009914577	NA	NA	NA	NA	NA
Ctaxi_contig_16514|comp32741_c1_seq2	-1.897934478	2.567807617	0.001881765	0.006811395	hypothetical protein VOLCADRAFT_89630	gi|302835235|ref|XP_002949179.1|hypothetical protein VOLCADRAFT_89630 [Volvox carteri f. nagariensis] >gi|300265481|gb|EFJ49672.1| hypothetical protein VOLCADRAFT_89630 [Volvox carteri f. nagariensis]	NA	NA	NA
Ctaxi_contig_64607|comp36973_c1_seq1	-1.897245337	9.251685095	6.53E-35	6.08E-33	alkaline phosphatase	gi|261854845|ref|YP_003262128.1|hypothetical protein Hneap_0218 [Halothiobacillus neapolitanus c2] >gi|502585326|ref|WP_012823117.1| hypothetical protein [Halothiobacillus neapolitanus] >gi|261835314|gb|ACX95081.1| protein of unknown function DUF839 [Halothiobacillus neapolitanus c2]	NA	NA	NA
Ctaxi_contig_36828|comp35191_c3_seq1	-1.895412603	4.774729552	3.93E-24	1.82E-22	NA	NA	NA	NA	NA
Ctaxi_contig_38456|comp35321_c0_seq34	-1.894806753	3.064263295	0.010209648	0.028962659	hypothetical protein VOLCADRAFT_90424	gi|302836908|ref|XP_002950014.1|hypothetical protein VOLCADRAFT_90424 [Volvox carteri f. nagariensis] >gi|300264923|gb|EFJ49117.1| hypothetical protein VOLCADRAFT_90424 [Volvox carteri f. nagariensis]	NA	NA	NA
Ctaxi_contig_16733|comp32780_c2_seq1	-1.893332653	4.31186851	3.02E-19	9.75E-18	NA	NA	NA	NA	NA
Ctaxi_contig_24736|comp33972_c3_seq19	-1.892624452	2.561050213	1.83E-06	1.33E-05	polymorphic outer membrane protein	gi|333987058|ref|YP_004519665.1|hypothetical protein MSWAN_0837 [Methanobacterium sp. SWAN-1] >gi|503591290|ref|WP_013825366.1| hypothetical protein [Methanobacterium sp. SWAN-1] >gi|333825202|gb|AEG17864.1| conserved repeat domain protein [Methanobacterium sp. SWAN-1]	NA	NA	NA
Ctaxi_contig_62053|comp36842_c2_seq10	-1.89040014	2.350978673	0.000271087	0.001237153	NA	NA	NA	NA	NA
Ctaxi_contig_58814|comp36670_c2_seq3	-1.889767585	1.862933376	1.23E-07	1.11E-06	set domain-containing protein	gi|302834219|ref|XP_002948672.1|hypothetical protein VOLCADRAFT_104004 [Volvox carteri f. nagariensis] >gi|300265863|gb|EFJ50052.1| hypothetical protein VOLCADRAFT_104004 [Volvox carteri f. nagariensis]	AT3G07670.1		 Rubisco methyltransferase family protein 
Ctaxi_contig_54142|comp36391_c0_seq1	-1.889508395	0.646468881	0.006467635	0.019672097	polyphenol oxidase	"gi|77462118|ref|YP_351622.1|uncharacterized protein, YfiH family [Rhodobacter sphaeroides 2.4.1] >gi|499656115|ref|WP_011336849.1| polyphenol oxidase [Rhodobacter sphaeroides] >gi|77386536|gb|ABA77721.1| uncharacterized protein, YfiH family [Rhodobacter sphaeroides 2.4.1]"	NA	NA	NA
Ctaxi_contig_62163|comp36847_c0_seq7	-1.888666544	3.083626296	0.000338677	0.001505944	atp-binding cassette subfamily member group ath protein 6	gi|302829827|ref|XP_002946480.1|hypothetical protein VOLCADRAFT_79211 [Volvox carteri f. nagariensis] >gi|300268226|gb|EFJ52407.1| hypothetical protein VOLCADRAFT_79211 [Volvox carteri f. nagariensis]	AT3G47780.1	"ATATH6,ATH6"	 ABC2 homolog 6 
Ctaxi_contig_13428|comp32158_c0_seq2	-1.884680277	1.985932055	0.003855773	0.012598722	NA	NA	NA	NA	NA
Ctaxi_contig_52077|comp36268_c3_seq4	-1.884587616	0.179044804	0.015913784	0.042112709	zinc finger protein 330	gi|91080663|ref|XP_974713.1|PREDICTED: similar to Noa36 CG10009-PA [Tribolium castaneum] >gi|270005496|gb|EFA01944.1| hypothetical protein TcasGA2_TC007558 [Tribolium castaneum]	NA	NA	NA
Ctaxi_contig_15147|comp32506_c0_seq1	-1.884373765	1.640032868	0.001650056	0.006074723	NA	NA	NA	NA	NA
Ctaxi_contig_68962|comp37149_c7_seq1	-1.884213565	4.264797858	1.43E-19	4.76E-18	NA	NA	NA	NA	NA
Ctaxi_contig_23774|comp33834_c0_seq1	-1.883841237	4.695788511	2.54E-24	1.20E-22	NA	NA	NA	NA	NA
Ctaxi_contig_37932|comp35281_c0_seq4	-1.883343965	6.419273268	5.79E-26	3.09E-24	dnaj homolog subfamily a member 4	gi|443721974|gb|ELU11047.1|hypothetical protein CAPTEDRAFT_164620 [Capitella teleta]	AT3G44110.2	"ATJ3,ATJ"	 DNAJ homologue 3 
Ctaxi_contig_44444|comp35772_c2_seq3	-1.880937981	1.571051262	1.36E-06	1.02E-05	NA	NA	NA	NA	NA
Ctaxi_contig_59459|comp36701_c0_seq3	-1.879401643	2.131054226	0.000837219	0.003337756	diacylglycerol o-acyltransferase 1-like	gi|552808891|ref|XP_005842809.1|hypothetical protein CHLNCDRAFT_28812 [Chlorella variabilis] >gi|307102421|gb|EFN50697.1| hypothetical protein CHLNCDRAFT_28812 [Chlorella variabilis]	AT2G19450.1	"TAG1,AS11,ABX45,DGAT1,RDS1,ATDGAT"	 membrane bound O-acyl transferase (MBOAT) family protein 
Ctaxi_contig_36205|comp35127_c0_seq4	-1.879310065	6.489068415	1.53E-28	9.59E-27	hypothetical protein VOLCADRAFT_105298	gi|302840682|ref|XP_002951893.1|hypothetical protein VOLCADRAFT_105298 [Volvox carteri f. nagariensis] >gi|300262794|gb|EFJ46998.1| hypothetical protein VOLCADRAFT_105298 [Volvox carteri f. nagariensis]	NA	NA	NA
Ctaxi_contig_24726|comp33972_c3_seq9	-1.878371706	2.627687928	3.02E-06	2.11E-05	NA	NA	NA	NA	NA
Ctaxi_contig_24746|comp33972_c7_seq1	-1.877552986	3.758365359	1.09E-11	1.70E-10	adhesin-like protein	gi|496996683|ref|WP_009431697.1|hypothetical protein [Peptoniphilus sp. oral taxon 375] >gi|341587942|gb|EGS31342.1| hypothetical protein HMPREF9130_0952 [Peptoniphilus sp. oral taxon 375 str. F0436]	NA	NA	NA
Ctaxi_contig_49713|comp36124_c1_seq2	-1.87658962	1.620775885	2.95E-06	2.07E-05	NA	NA	AT2G27600.1	"SKD1,VPS4,ATSKD1"	 AAA-type ATPase family protein 
Ctaxi_contig_62158|comp36847_c0_seq2	-1.876018864	4.897949095	0.000833558	0.00332592	abc transporter a family member 7-like	gi|557541891|gb|ESR52869.1|hypothetical protein CICLE_v10018739mg [Citrus clementina]	AT3G47780.1	"ATATH6,ATH6"	 ABC2 homolog 6 
Ctaxi_contig_58931|comp36677_c7_seq1	-1.875938159	7.858322784	1.54E-39	1.86E-37	NA	NA	NA	NA	NA
Ctaxi_contig_54282|comp36400_c4_seq1	-1.874522421	4.057472125	3.69E-24	1.72E-22	NA	NA	NA	NA	NA
Ctaxi_contig_52060|comp36266_c0_seq3	-1.872861997	7.116670144	5.59E-22	2.25E-20	ankyrin domain protein	"gi|303324768|pdb|2XEH|AChain A, Structural Determinants For Improved Thermal Stability Of Designed Ankyrin Repeat Proteins With A Redesigned C- Capping Module. >gi|303324769|pdb|2XEH|B Chain B, Structural Determinants For Improved Thermal Stability Of Designed Ankyrin Repeat Proteins With A Redesigned C- Capping Module. >gi|303324770|pdb|2XEH|C Chain C, Structural Determinants For Improved Thermal Stability Of Designed Ankyrin Repeat Proteins With A Redesigned C- Capping Module"	AT2G03430.1		 Ankyrin repeat family protein 
Ctaxi_contig_63301|comp36911_c0_seq2	-1.872717289	5.130263405	7.58E-17	1.95E-15	NA	NA	NA	NA	NA
Ctaxi_contig_17750|comp32952_c0_seq3	-1.871147291	0.681442233	0.003927165	0.012800889	50s ribosomal protein l6	gi|508709566|gb|EOY01463.1|Ribosomal protein L6 family [Theobroma cacao]	AT1G05190.1	emb2394	 Ribosomal protein L6 family 
Ctaxi_contig_31417|comp34688_c2_seq2	-1.870180523	4.86164518	1.75E-24	8.35E-23	NA	NA	NA	NA	NA
Ctaxi_contig_13106|comp32083_c0_seq1	-1.868393885	8.663269419	4.87E-34	4.26E-32	NA	NA	NA	NA	NA
Ctaxi_contig_65823|comp37025_c3_seq1	-1.865494515	2.113847866	4.18E-08	4.04E-07	NA	NA	NA	NA	NA
Ctaxi_contig_12008|comp31832_c1_seq2	-1.864539353	7.264791766	1.05E-20	3.87E-19	NA	NA	NA	NA	NA
Ctaxi_contig_57690|comp36609_c1_seq7	-1.863820623	0.73846436	0.000442141	0.001903561	NA	NA	NA	NA	NA
Ctaxi_contig_47627|comp35986_c1_seq4	-1.862456348	6.408113465	4.03E-15	8.92E-14	transmembrane protein 16h	gi|403368590|gb|EJY84134.1|Anoctamin domain containing protein [Oxytricha trifallax]	AT1G73020.2		 unknown protein; FUNCTIONS IN: molecular_function unknown; INVOLVED IN: biological_process unknown; LOCATED IN: cellular_component unknown; EXPRESSED IN: 22 plant structures; EXPRESSED DURING: 13 growth stages; CONTAINS InterPro DOMAIN/s: Protein of unknown function DUF590 (InterPro:IPR007632). 
Ctaxi_contig_52099|comp36270_c3_seq1	-1.862243261	6.150570278	2.43E-22	1.01E-20	protein	gi|545361359|ref|XP_005645982.1|hypothetical protein COCSUDRAFT_53990 [Coccomyxa subellipsoidea C-169] >gi|384247953|gb|EIE21438.1| hypothetical protein COCSUDRAFT_53990 [Coccomyxa subellipsoidea C-169]	AT5G04740.1		 ACT domain-containing protein 
Ctaxi_contig_30190|comp34559_c2_seq10	-1.862134414	1.167714099	0.006584746	0.019979495	protein	gi|159472046|ref|XP_001694167.1|ER retention protein [Chlamydomonas reinhardtii] >gi|158277334|gb|EDP03103.1| ER retention protein [Chlamydomonas reinhardtii]	AT2G21600.1	"ATRER1B,RER1B"	 endoplasmatic reticulum retrieval protein 1B 
Ctaxi_contig_67819|comp37101_c1_seq4	-1.860814932	4.469968074	3.15E-17	8.42E-16	NA	NA	NA	NA	NA
Ctaxi_contig_53417|comp36340_c2_seq1	-1.860490322	2.091408952	0.000553846	0.002321746	transmembrane protein 19	gi|302830085|ref|XP_002946609.1|hypothetical protein VOLCADRAFT_44503 [Volvox carteri f. nagariensis] >gi|300268355|gb|EFJ52536.1| hypothetical protein VOLCADRAFT_44503 [Volvox carteri f. nagariensis]	AT5G19930.2		" Protein of unknown function DUF92, transmembrane "
Ctaxi_contig_20063|comp33315_c0_seq4	-1.858500711	3.144503132	0.018227254	0.047256468	NA	NA	NA	NA	NA
Ctaxi_contig_46740|comp35920_c0_seq8	-1.858206031	2.158699762	2.61E-06	1.85E-05	NA	NA	NA	NA	NA
Ctaxi_contig_9664|comp31170_c0_seq1	-1.857828751	3.630908792	1.20E-18	3.67E-17	NA	NA	NA	NA	NA
Ctaxi_contig_23777|comp33834_c1_seq2	-1.857023614	4.371758296	6.66E-15	1.44E-13	f-box protein	gi|46447199|ref|YP_008564.1|hypothetical protein pc1565 [Candidatus Protochlamydia amoebophila UWE25] >gi|499489471|ref|WP_011176111.1| hypothetical protein [Candidatus Protochlamydia amoebophila] >gi|46400840|emb|CAF24289.1| hypothetical protein pc1565 [Candidatus Protochlamydia amoebophila UWE25]	AT5G27920.1		 F-box family protein 
Ctaxi_contig_42556|comp35645_c2_seq2	-1.856602695	2.249696329	2.40E-06	1.71E-05	NA	NA	NA	NA	NA
Ctaxi_contig_31246|comp34668_c0_seq1	-1.856087544	2.754055806	5.63E-05	0.00030243	NA	NA	NA	NA	NA
Ctaxi_contig_22668|comp33698_c1_seq1	-1.855851316	3.911915876	2.25E-18	6.70E-17	NA	NA	NA	NA	NA
Ctaxi_contig_24593|comp33955_c1_seq1	-1.854471249	0.146084708	0.012722574	0.034826789	NA	NA	NA	NA	NA
Ctaxi_contig_57931|comp36619_c4_seq1	-1.85392441	6.173607375	6.97E-36	6.83E-34	NA	NA	NA	NA	NA
Ctaxi_contig_10117|comp31307_c0_seq1	-1.852922888	1.80981944	2.75E-06	1.94E-05	NA	NA	NA	NA	NA
Ctaxi_contig_42616|comp35650_c3_seq10	-1.851857058	1.032672936	0.002410781	0.008422449	snf1-like protein kinase	gi|302832650|ref|XP_002947889.1|Snf1-like protein kinase [Volvox carteri f. nagariensis] >gi|300266691|gb|EFJ50877.1| Snf1-like protein kinase [Volvox carteri f. nagariensis]	AT4G33950.2	"OST1,SNRK2-6,SRK2E,SNRK2.6,P44"	 Protein kinase superfamily protein 
Ctaxi_contig_44447|comp35772_c2_seq6	-1.851520433	1.8133349	0.000321765	0.001441423	NA	NA	NA	NA	NA
Ctaxi_contig_47380|comp35969_c0_seq8	-1.851383961	0.337866465	0.002265115	0.007993293	cysteine proteinase	gi|545373717|ref|XP_005651196.1|cysteine proteinase [Coccomyxa subellipsoidea C-169] >gi|384253177|gb|EIE26652.1| cysteine proteinase [Coccomyxa subellipsoidea C-169]	AT5G06600.3	UBP12	 ubiquitin-specific protease 12 
Ctaxi_contig_71307|comp37248_c1_seq3	-1.850685157	4.659027429	1.99E-17	5.42E-16	hypothetical protein CHLREDRAFT_173804	gi|159472420|ref|XP_001694349.1|hypothetical protein CHLREDRAFT_173804 [Chlamydomonas reinhardtii] >gi|158277012|gb|EDP02782.1| predicted protein [Chlamydomonas reinhardtii]	NA	NA	NA
Ctaxi_contig_40628|comp35520_c4_seq1	-1.850515521	2.024430965	3.91E-06	2.68E-05	NA	NA	NA	NA	NA
Ctaxi_contig_30279|comp34568_c0_seq4	-1.850042339	7.778917059	1.06E-19	3.59E-18	polymorphic outer membrane protein	gi|548239627|ref|WP_022457812.1|polymorphic outer membrane protein [Fusobacterium sp. CAG:439] >gi|524762732|emb|CDE61481.1| polymorphic outer membrane protein [Fusobacterium sp. CAG:439]	NA	NA	NA
Ctaxi_contig_17237|comp32874_c0_seq3	-1.849659223	1.486270737	0.0132282	0.036006411	protein arginine methyltransferase 4a	gi|302853845|ref|XP_002958435.1|hypothetical protein VOLCADRAFT_69442 [Volvox carteri f. nagariensis] >gi|300256240|gb|EFJ40511.1| hypothetical protein VOLCADRAFT_69442 [Volvox carteri f. nagariensis]	AT5G49020.1	"ATPRMT4A,PRMT4A"	 protein arginine methyltransferase 4A 
Ctaxi_contig_46815|comp35927_c2_seq1	-1.849179708	1.613509506	2.14E-05	0.000125491	NA	NA	NA	NA	NA
Ctaxi_contig_50413|comp36173_c1_seq2	-1.84893974	2.263525397	9.05E-07	6.94E-06	NA	NA	NA	NA	NA
Ctaxi_contig_43519|comp35718_c3_seq4	-1.848595352	1.216995581	0.000626099	0.002584349	trna pseudouridine synthase b	gi|518789782|ref|WP_019947071.1|hypothetical protein [Hymenobacter aerophilus]	AT5G14460.1		 Pseudouridine synthase family protein 
Ctaxi_contig_65238|comp37005_c2_seq2	-1.847029405	4.273384671	6.47E-07	5.10E-06	zinc finger	gi|225452682|ref|XP_002276790.1|PREDICTED: uncharacterized protein LOC100249210 [Vitis vinifera] >gi|296087780|emb|CBI35036.3| unnamed protein product [Vitis vinifera]	AT3G47550.1		 RING/FYVE/PHD zinc finger superfamily protein 
Ctaxi_contig_18521|comp33078_c0_seq4	-1.846589169	2.330954047	0.018971065	0.048864556	aminotransferase class v	gi|284042135|ref|YP_003392475.1|class V aminotransferase [Conexibacter woesei DSM 14684] >gi|502696781|ref|WP_012932153.1| aminotransferase class V [Conexibacter woesei] >gi|283946356|gb|ADB49100.1| aminotransferase class V [Conexibacter woesei DSM 14684]	AT1G08490.1	"ATSUFS,SUFS,ATCPNIFS,ATNFS2,CPNIFS"	 chloroplastic NIFS-like cysteine desulfurase 
Ctaxi_contig_37127|comp35209_c6_seq1	-1.844507012	1.60784508	5.28E-06	3.53E-05	NA	NA	NA	NA	NA
Ctaxi_contig_57136|comp36576_c2_seq5	-1.843984342	2.220167947	0.001312916	0.004978005	hypothetical protein CHLREDRAFT_167729	"gi|159485874|ref|XP_001700969.1|hypothetical protein CHLREDRAFT_167729 [Chlamydomonas reinhardtii] >gi|158281468|gb|EDP07223.1| predicted protein, partial [Chlamydomonas reinhardtii]"	NA	NA	NA
Ctaxi_contig_46541|comp35904_c2_seq17	-1.843282741	0.431974611	0.002840131	0.009706571	NA	NA	NA	NA	NA
Ctaxi_contig_34402|comp34952_c6_seq2	-1.842294278	4.10973073	1.31E-21	5.17E-20	d-tyrosyl-trna deacylase	gi|108861836|gb|ABG21820.1|D-tyrosyl-tRNA deacylase-like protein [Schistosoma mansoni]	AT4G18460.1		 D-Tyr-tRNA(Tyr) deacylase family protein 
Ctaxi_contig_58636|comp36663_c0_seq50	-1.841675673	1.533807371	0.003110379	0.010487311	far upstream element-binding protein 1-like	gi|545375741|ref|XP_005652020.1|hypothetical protein COCSUDRAFT_64249 [Coccomyxa subellipsoidea C-169] >gi|384254002|gb|EIE27476.1| hypothetical protein COCSUDRAFT_64249 [Coccomyxa subellipsoidea C-169]	AT2G25970.1		 KH domain-containing protein 
Ctaxi_contig_44237|comp35760_c2_seq86	-1.841351271	2.13691917	3.52E-08	3.44E-07	NA	NA	NA	NA	NA
Ctaxi_contig_49252|comp36093_c3_seq5	-1.841105995	3.171566217	6.47E-13	1.15E-11	NA	NA	NA	NA	NA
Ctaxi_contig_64556|comp36969_c1_seq6	-1.83893699	0.82280332	0.013809379	0.037328407	NA	NA	NA	NA	NA
Ctaxi_contig_42530|comp35641_c3_seq3	-1.83885392	2.993802599	1.09E-11	1.70E-10	ankyrin repeat protein	"gi|123437955|ref|XP_001309767.1|ankyrin repeat protein [Trichomonas vaginalis G3] >gi|121891508|gb|EAX96837.1| ankyrin repeat protein, putative [Trichomonas vaginalis G3]"	AT2G03430.1		 Ankyrin repeat family protein 
Ctaxi_contig_19142|comp33165_c1_seq6	-1.838680646	1.606701854	3.22E-05	0.000181991	NA	NA	NA	NA	NA
Ctaxi_contig_45106|comp35806_c2_seq5	-1.838674306	0.441307219	0.007767315	0.023004939	NA	NA	NA	NA	NA
Ctaxi_contig_24160|comp33891_c1_seq1	-1.838010102	4.50048947	5.86E-21	2.19E-19	NA	NA	NA	NA	NA
Ctaxi_contig_9694|comp31179_c1_seq2	-1.836697892	2.273969992	0.017052063	0.044633042	NA	NA	NA	NA	NA
Ctaxi_contig_68156|comp37117_c3_seq10	-1.836610769	2.658024132	3.32E-05	0.000187131	cytidine deaminase	gi|552846007|ref|XP_005851505.1|hypothetical protein CHLNCDRAFT_33857 [Chlorella variabilis] >gi|307111168|gb|EFN59403.1| hypothetical protein CHLNCDRAFT_33857 [Chlorella variabilis]	AT4G29610.1		 Cytidine/deoxycytidylate deaminase family protein 
Ctaxi_contig_62037|comp36841_c2_seq11	-1.835899586	2.610297217	9.76E-06	6.18E-05	NA	NA	NA	NA	NA
Ctaxi_contig_29622|comp34504_c0_seq1	-1.835362766	1.407584081	3.55E-05	0.000199014	NA	NA	NA	NA	NA
Ctaxi_contig_34400|comp34952_c4_seq3	-1.835305846	4.519869971	2.43E-25	1.22E-23	NA	NA	NA	NA	NA
Ctaxi_contig_21455|comp33518_c0_seq1	-1.833908093	2.557484596	6.34E-09	6.92E-08	NA	NA	NA	NA	NA
Ctaxi_contig_63842|comp36941_c2_seq2	-1.833870355	4.84664353	1.69E-15	3.86E-14	dead-box atp-dependent rna helicase 16-like	gi|302772787|ref|XP_002969811.1|hypothetical protein SELMODRAFT_440996 [Selaginella moellendorffii] >gi|300162322|gb|EFJ28935.1| hypothetical protein SELMODRAFT_440996 [Selaginella moellendorffii]	AT4G34910.1		 P-loop containing nucleoside triphosphate hydrolases superfamily protein 
Ctaxi_contig_39930|comp35455_c1_seq11	-1.833868439	2.974732311	7.99E-07	6.19E-06	NA	NA	NA	NA	NA
Ctaxi_contig_22162|comp33628_c2_seq4	-1.833678756	2.938004435	2.24E-07	1.93E-06	NA	NA	NA	NA	NA
Ctaxi_contig_29182|comp34453_c5_seq1	-1.833628579	9.14342438	1.71E-20	6.20E-19	NA	NA	NA	NA	NA
Ctaxi_contig_34394|comp34952_c0_seq1	-1.832560271	3.408765913	1.93E-16	4.78E-15	NA	NA	NA	NA	NA
Ctaxi_contig_65627|comp37016_c3_seq3	-1.832322591	2.711555458	4.66E-06	3.15E-05	NA	NA	NA	NA	NA
Ctaxi_contig_59681|comp36713_c2_seq3	-1.828579376	1.273263161	2.27E-05	0.000132586	NA	NA	NA	NA	NA
Ctaxi_contig_71067|comp37237_c8_seq2	-1.828508339	1.036460655	0.001390355	0.00522974	NA	NA	NA	NA	NA
Ctaxi_contig_27872|comp34304_c3_seq3	-1.828100483	3.347253003	6.73E-13	1.19E-11	NA	NA	NA	NA	NA
Ctaxi_contig_33065|comp34840_c2_seq1	-1.827742587	1.428010688	0.000505756	0.002145026	abhydrolase domain-containing protein 3-like	gi|545371433|ref|XP_005650278.1|AB-hydrolase YheT [Coccomyxa subellipsoidea C-169] >gi|384252258|gb|EIE25734.1| AB-hydrolase YheT [Coccomyxa subellipsoidea C-169]	AT1G34340.1		 alpha/beta-Hydrolases superfamily protein 
Ctaxi_contig_62742|comp36875_c6_seq12	-1.82590606	3.287413912	1.18E-12	2.04E-11	abc transporter c family member 3	"gi|545356178|ref|XP_005643834.1|P-loop containing nucleoside triphosphate hydrolase protein, partial [Coccomyxa subellipsoidea C-169] >gi|384245798|gb|EIE19290.1| P-loop containing nucleoside triphosphate hydrolase protein, partial [Coccomyxa subellipsoidea C-169]"	AT3G13080.4	"ATMRP3,MRP3,ABCC3"	 multidrug resistance-associated protein 3 
Ctaxi_contig_11900|comp31808_c0_seq6	-1.825270873	0.737893312	0.003636533	0.011999967	NA	NA	NA	NA	NA
Ctaxi_contig_31469|comp34695_c1_seq1	-1.824292216	1.992909017	0.000294422	0.001330995	ankyrin repeat protein	gi|514690412|ref|XP_004992780.1|ankyrin repeat protein [Salpingoeca rosetta] >gi|326428953|gb|EGD74523.1| ankyrin repeat protein [Salpingoeca rosetta]	AT3G04710.1	TPR10	 ankyrin repeat family protein 
Ctaxi_contig_57272|comp36580_c8_seq1	-1.823308468	6.431014516	6.46E-33	5.31E-31	polymorphic outer membrane protein	gi|333987538|ref|YP_004520145.1|polymorphic outer membrane protein [Methanobacterium sp. SWAN-1] >gi|503591769|ref|WP_013825845.1| hypothetical protein [Methanobacterium sp. SWAN-1] >gi|333825682|gb|AEG18344.1| polymorphic outer membrane protein [Methanobacterium sp. SWAN-1]	NA	NA	NA
Ctaxi_contig_50891|comp36204_c7_seq1	-1.823293428	1.207112512	1.25E-05	7.73E-05	NA	NA	NA	NA	NA
Ctaxi_contig_16574|comp32751_c4_seq1	-1.82320143	3.47673095	1.17E-13	2.24E-12	protein	gi|514763509|ref|XP_004965291.1|PREDICTED: uncharacterized protein LOC101760818 isoform X3 [Setaria italica]	NA	NA	NA
Ctaxi_contig_70483|comp37210_c9_seq3	-1.820233786	0.75425607	0.006527459	0.019831372	NA	NA	NA	NA	NA
Ctaxi_contig_48042|comp36014_c0_seq2	-1.819994321	4.699452276	0.00027647	0.001258304	glycosyl hydrolase	gi|511007960|gb|EPB89236.1|hypothetical protein HMPREF1544_03976 [Mucor circinelloides f. circinelloides 1006PhL]	NA	NA	NA
Ctaxi_contig_19074|comp33156_c0_seq5	-1.81868897	3.96281127	1.10E-22	4.68E-21	NA	NA	NA	NA	NA
Ctaxi_contig_11824|comp31793_c1_seq1	-1.81717751	0.109587847	0.011163881	0.031226913	NA	NA	NA	NA	NA
Ctaxi_contig_39388|comp35408_c0_seq1	-1.816681939	2.889654525	2.57E-11	3.84E-10	NA	NA	NA	NA	NA
Ctaxi_contig_31213|comp34666_c1_seq1	-1.8164058	0.975651189	0.000454513	0.001949587	NA	NA	NA	NA	NA
Ctaxi_contig_64553|comp36969_c1_seq3	-1.8147308	4.753299501	2.30E-20	8.20E-19	NA	NA	NA	NA	NA
Ctaxi_contig_43046|comp35680_c2_seq2	-1.814018078	2.985505312	2.43E-06	1.73E-05	NA	NA	NA	NA	NA
Ctaxi_contig_43517|comp35718_c3_seq2	-1.813636591	1.443370708	0.000117298	0.000585638	NA	NA	NA	NA	NA
Ctaxi_contig_26774|comp34178_c0_seq4	-1.813588502	2.654848472	1.68E-09	1.99E-08	hypothetical protein COCSUDRAFT_67882	gi|545356494|ref|XP_005643952.1|hypothetical protein COCSUDRAFT_67882 [Coccomyxa subellipsoidea C-169] >gi|384245916|gb|EIE19408.1| hypothetical protein COCSUDRAFT_67882 [Coccomyxa subellipsoidea C-169]	NA	NA	NA
Ctaxi_contig_28096|comp34332_c0_seq3	-1.813379726	5.867170731	9.40E-15	2.00E-13	NA	NA	NA	NA	NA
Ctaxi_contig_49509|comp36112_c0_seq3	-1.813158252	1.838830868	0.003792626	0.012428634	NA	NA	NA	NA	NA
Ctaxi_contig_54140|comp36390_c5_seq3	-1.812622205	5.099574799	7.50E-25	3.66E-23	NA	NA	NA	NA	NA
Ctaxi_contig_46294|comp35890_c2_seq2	-1.81191545	1.586584134	0.00032893	0.001469502	ankyrin	gi|113476756|ref|YP_722817.1|ankyrin [Trichodesmium erythraeum IMS101] >gi|499931955|ref|WP_011612689.1| ankyrin [Trichodesmium erythraeum] >gi|110167804|gb|ABG52344.1| Ankyrin [Trichodesmium erythraeum IMS101]	AT5G07270.1	XBAT33	 XB3 ortholog 3 in Arabidopsis thaliana 
Ctaxi_contig_62754|comp36876_c0_seq1	-1.811580935	7.104073058	1.35E-25	6.99E-24	NA	NA	NA	NA	NA
Ctaxi_contig_69416|comp37167_c1_seq1	-1.811227877	6.275063575	4.16E-16	1.01E-14	NA	NA	NA	NA	NA
Ctaxi_contig_35975|comp35107_c5_seq1	-1.811080494	0.349966309	0.006915971	0.020837794	NA	NA	NA	NA	NA
Ctaxi_contig_57361|comp36587_c1_seq1	-1.809126013	6.864225543	6.57E-36	6.48E-34	ricin-containing lipase tectonin-like protein	gi|545362405|ref|XP_005646436.1|hypothetical protein COCSUDRAFT_56339 [Coccomyxa subellipsoidea C-169] >gi|384248408|gb|EIE21892.1| hypothetical protein COCSUDRAFT_56339 [Coccomyxa subellipsoidea C-169]	NA	NA	NA
Ctaxi_contig_48413|comp36037_c3_seq3	-1.80872495	2.471996498	3.19E-09	3.62E-08	NA	NA	NA	NA	NA
Ctaxi_contig_55074|comp36444_c4_seq5	-1.807498642	1.911244649	2.29E-07	1.96E-06	NA	NA	NA	NA	NA
Ctaxi_contig_59156|comp36687_c3_seq3	-1.806040768	2.829078459	1.31E-10	1.81E-09	NA	NA	NA	NA	NA
Ctaxi_contig_44071|comp35752_c1_seq1	-1.805086465	2.509065787	3.34E-09	3.77E-08	phosphatidylserine decarboxylase	gi|517431158|ref|WP_018602105.1|hypothetical protein [Mycobacterium sp. 155]	AT4G25970.1	PSD3	 phosphatidylserine decarboxylase 3 
Ctaxi_contig_50888|comp36204_c3_seq1	-1.801236314	5.197754985	2.90E-26	1.58E-24	5 -nucleotidase sure	gi|168028127|ref|XP_001766580.1|predicted protein [Physcomitrella patens] >gi|162682225|gb|EDQ68645.1| predicted protein [Physcomitrella patens]	AT4G14930.1		 Survival protein SurE-like phosphatase/nucleotidase 
Ctaxi_contig_28770|comp34410_c0_seq1	-1.800022038	3.621268574	1.93E-09	2.28E-08	chaperone protein dnaj 49-like	gi|552828956|ref|XP_005847590.1|hypothetical protein CHLNCDRAFT_133862 [Chlorella variabilis] >gi|307107245|gb|EFN55488.1| hypothetical protein CHLNCDRAFT_133862 [Chlorella variabilis]	NA	NA	NA
Ctaxi_contig_57029|comp36569_c4_seq7	-1.798994673	2.743581848	2.01E-09	2.35E-08	NA	NA	NA	NA	NA
Ctaxi_contig_64617|comp36973_c2_seq4	-1.798391388	4.138116617	8.00E-17	2.05E-15	NA	NA	NA	NA	NA
Ctaxi_contig_46810|comp35927_c1_seq1	-1.798233048	5.477949313	1.97E-31	1.47E-29	NA	NA	NA	NA	NA
Ctaxi_contig_39498|comp35417_c1_seq1	-1.797770074	5.593010436	6.77E-35	6.29E-33	dienelactone hydrolase	gi|374287691|ref|YP_005034776.1|putative dienelactone hydrolase family protein [Bacteriovorax marinus SJ] >gi|504009598|ref|WP_014243592.1| DeoR family transcriptional regulator [Bacteriovorax marinus] >gi|301166232|emb|CBW25807.1| putative dienelactone hydrolase family protein [Bacteriovorax marinus SJ]	NA	NA	NA
Ctaxi_contig_47746|comp35994_c1_seq7	-1.796749537	1.393674024	0.009531688	0.027346353	NA	NA	AT5G47490.1		 RGPR-related 
Ctaxi_contig_65670|comp37018_c6_seq2	-1.795331848	1.405942925	0.001647319	0.006066638	duf906-domain-containing protein	gi|545366783|ref|XP_005648271.1|DUF906-domain-containing protein [Coccomyxa subellipsoidea C-169] >gi|384250247|gb|EIE23727.1| DUF906-domain-containing protein [Coccomyxa subellipsoidea C-169]	AT1G55970.1	"HAC04,HAG04,HAC4,HAG4,HAC6"	 histone acetyltransferase of the CBP family 4 
Ctaxi_contig_51864|comp36254_c0_seq1	-1.794980552	1.693850058	9.08E-06	5.80E-05	NA	NA	NA	NA	NA
Ctaxi_contig_54221|comp36395_c6_seq1	-1.794888867	4.314125217	4.65E-20	1.62E-18	cleavage and polyadenylation specificity factor subunit 5-like	gi|302836914|ref|XP_002950017.1|hypothetical protein VOLCADRAFT_59795 [Volvox carteri f. nagariensis] >gi|300264926|gb|EFJ49120.1| hypothetical protein VOLCADRAFT_59795 [Volvox carteri f. nagariensis]	AT4G25550.1		" Cleavage/polyadenylation specificity factor, 25kDa subunit "
Ctaxi_contig_41313|comp35567_c4_seq1	-1.793256941	0.841009274	0.000323882	0.001449943	NA	NA	NA	NA	NA
Ctaxi_contig_67804|comp37100_c4_seq20	-1.792707581	1.772681911	5.44E-05	0.000292665	NA	NA	NA	NA	NA
Ctaxi_contig_59745|comp36717_c0_seq5	-1.791149576	4.594786186	7.64E-19	2.39E-17	NA	NA	NA	NA	NA
Ctaxi_contig_46784|comp35924_c1_seq6	-1.791025483	2.970388207	1.06E-13	2.04E-12	NA	NA	NA	NA	NA
Ctaxi_contig_39934|comp35455_c1_seq15	-1.790706098	4.345674743	7.39E-24	3.36E-22	NA	NA	NA	NA	NA
Ctaxi_contig_68968|comp37149_c8_seq6	-1.789949762	4.561522983	8.82E-20	3.00E-18	NA	NA	NA	NA	NA
Ctaxi_contig_68955|comp37149_c2_seq1	-1.789894023	5.30815176	1.91E-33	1.62E-31	protein	gi|159463126|ref|XP_001689793.1|predicted protein [Chlamydomonas reinhardtii] >gi|158283781|gb|EDP09531.1| predicted protein [Chlamydomonas reinhardtii]	NA	NA	NA
Ctaxi_contig_28094|comp34332_c0_seq1	-1.789518594	6.9409472	5.95E-16	1.42E-14	protein disulfide isomerase 1	gi|222431913|gb|ACM50883.1|protein disulfide isomerase 1 [Ulva fasciata]	AT3G54960.2	"ATPDIL1-3,PDIL1-3"	 PDI-like 1-3 
Ctaxi_contig_51136|comp36219_c1_seq1	-1.788888586	2.908902964	2.43E-12	4.04E-11	ubiquitin carboxyl-terminal hydrolase 12-like	gi|159484100|ref|XP_001700098.1|biquitin carboxyl-terminal hydrolase [Chlamydomonas reinhardtii] >gi|158272594|gb|EDO98392.1| biquitin carboxyl-terminal hydrolase [Chlamydomonas reinhardtii]	AT3G11910.1	UBP13	 ubiquitin-specific protease 13 
Ctaxi_contig_18482|comp33070_c1_seq5	-1.788843291	0.555466414	0.001395692	0.005246293	NA	NA	NA	NA	NA
Ctaxi_contig_29710|comp34514_c0_seq2	-1.78884147	12.39734111	2.39E-14	4.87E-13	NA	NA	NA	NA	NA
Ctaxi_contig_63135|comp36898_c7_seq1	-1.787603634	0.582579637	0.00143802	0.00538133	atp-binding cassette sub-family g member 1-like	gi|340715662|ref|XP_003396328.1|PREDICTED: ATP-binding cassette sub-family G member 1-like isoform 3 [Bombus terrestris]	AT3G52310.1		 ABC-2 type transporter family protein 
Ctaxi_contig_20467|comp33382_c0_seq1	-1.787051951	0.115441741	0.013205102	0.035949361	NA	NA	NA	NA	NA
Ctaxi_contig_34783|comp34990_c1_seq1	-1.78657302	1.886672429	6.01E-06	3.98E-05	sulfur stress regulator	gi|545363781|ref|XP_005646994.1|Serine/threonine-protein kinase SRK2J [Coccomyxa subellipsoidea C-169] >gi|384248967|gb|EIE22450.1| Serine/threonine-protein kinase SRK2J [Coccomyxa subellipsoidea C-169]	NA	NA	NA
Ctaxi_contig_71757|comp37262_c1_seq10	-1.785459842	5.314511683	4.06E-36	4.05E-34	serine-threonine protein plant-	"gi|255538818|ref|XP_002510474.1|serine-threonine protein kinase, plant-type, putative [Ricinus communis] >gi|223551175|gb|EEF52661.1| serine-threonine protein kinase, plant-type, putative [Ricinus communis]"	AT4G04220.1	"AtRLP46,RLP46"	 receptor like protein 46 
Ctaxi_contig_51385|comp36235_c5_seq1	-1.783857928	3.174052352	2.49E-11	3.72E-10	NA	NA	NA	NA	NA
Ctaxi_contig_29177|comp34453_c2_seq3	-1.783796773	8.662024459	1.64E-26	9.14E-25	polymorphic outer membrane protein	gi|333987058|ref|YP_004519665.1|hypothetical protein MSWAN_0837 [Methanobacterium sp. SWAN-1] >gi|503591290|ref|WP_013825366.1| hypothetical protein [Methanobacterium sp. SWAN-1] >gi|333825202|gb|AEG17864.1| conserved repeat domain protein [Methanobacterium sp. SWAN-1]	NA	NA	NA
Ctaxi_contig_64949|comp36991_c3_seq9	-1.783150974	6.912762028	2.84E-34	2.52E-32	NA	NA	NA	NA	NA
Ctaxi_contig_23757|comp33832_c4_seq2	-1.782256742	5.854637681	5.61E-33	4.62E-31	alkylated dna repair protein	"gi|552809096|ref|XP_005842860.1|hypothetical protein CHLNCDRAFT_13108, partial [Chlorella variabilis] >gi|307102474|gb|EFN50748.1| hypothetical protein CHLNCDRAFT_13108 [Chlorella variabilis]"	AT2G22260.1		" oxidoreductase, 2OG-Fe(II) oxygenase family protein "
Ctaxi_contig_59201|comp36690_c3_seq1	-1.782231291	1.893523472	1.08E-05	6.79E-05	coiled-coil protein required for normal flagellar motility	gi|302849229|ref|XP_002956145.1|coiled-coil protein required for normal flagellar motility [Volvox carteri f. nagariensis] >gi|300258650|gb|EFJ42885.1| coiled-coil protein required for normal flagellar motility [Volvox carteri f. nagariensis]	NA	NA	NA
Ctaxi_contig_22224|comp33637_c0_seq9	-1.781832485	0.490463825	0.0028443	0.009719698	NA	NA	NA	NA	NA
Ctaxi_contig_9104|comp30963_c4_seq3	-1.78120304	3.347500716	1.16E-06	8.79E-06	sterol sensing 5-transmembrane protein	gi|159487575|ref|XP_001701798.1|sterol sensing 5-transmembrane protein [Chlamydomonas reinhardtii] >gi|158281017|gb|EDP06773.1| sterol sensing 5-transmembrane protein [Chlamydomonas reinhardtii]	NA	NA	NA
Ctaxi_contig_10288|comp31354_c1_seq1	-1.780023066	3.318485051	0.002930347	0.00995921	alpha tubulin	gi|552844676|ref|XP_005851144.1|alpha-tubulin [Chlorella variabilis] >gi|307110807|gb|EFN59042.1| alpha-tubulin [Chlorella variabilis]	AT1G50010.1	TUA2	 tubulin alpha-2 chain 
Ctaxi_contig_6834|comp29646_c0_seq1	-1.778439489	3.502854888	1.60E-08	1.64E-07	NA	NA	NA	NA	NA
Ctaxi_contig_9244|comp31020_c1_seq1	-1.778341452	4.870663187	9.26E-13	1.62E-11	NA	NA	NA	NA	NA
Ctaxi_contig_40381|comp35498_c2_seq7	-1.777733366	3.729015308	3.65E-12	5.97E-11	NA	NA	NA	NA	NA
Ctaxi_contig_54285|comp36400_c6_seq2	-1.777703347	3.708067345	8.69E-15	1.85E-13	NA	NA	NA	NA	NA
Ctaxi_contig_29714|comp34514_c1_seq1	-1.777032611	11.8450682	3.34E-16	8.12E-15	spt transcription factor family member	gi|509391706|gb|AGN29634.1|SPT transcription factor family member [Acartia pacifica]	NA	NA	NA
Ctaxi_contig_35891|comp35098_c2_seq3	-1.774246608	3.814353332	1.69E-07	1.48E-06	NA	NA	NA	NA	NA
Ctaxi_contig_62761|comp36876_c3_seq3	-1.773777428	5.435468721	1.44E-19	4.79E-18	NA	NA	NA	NA	NA
Ctaxi_contig_49906|comp36138_c0_seq3	-1.773125837	2.170360831	0.003790754	0.01242492	regulator of nonsense transcripts upf3	gi|168052934|ref|XP_001778894.1|predicted protein [Physcomitrella patens] >gi|162669763|gb|EDQ56344.1| predicted protein [Physcomitrella patens]	AT1G33980.1	"ATUPF3,UPF3"	 Smg-4/UPF3 family protein 
Ctaxi_contig_24715|comp33972_c1_seq1	-1.771420117	3.493268435	1.41E-10	1.93E-09	NA	NA	NA	NA	NA
Ctaxi_contig_47259|comp35960_c1_seq3	-1.771101623	2.179624305	4.22E-06	2.88E-05	NA	NA	NA	NA	NA
Ctaxi_contig_58439|comp36651_c2_seq21	-1.770989977	3.090321899	5.70E-14	1.14E-12	kinesin-like calmodulin binding protein	gi|545375890|ref|XP_005652078.1|kinesin-domain-containing protein [Coccomyxa subellipsoidea C-169] >gi|384254060|gb|EIE27534.1| kinesin-domain-containing protein [Coccomyxa subellipsoidea C-169]	AT5G65930.2	"ZWI,PKCBP,KCBP"	 kinesin-like calmodulin-binding protein (ZWICHEL) 
Ctaxi_contig_67784|comp37100_c2_seq1	-1.77081584	0.99226504	0.00117281	0.00451399	NA	NA	NA	NA	NA
Ctaxi_contig_47869|comp36001_c2_seq6	-1.770528951	2.469703462	0.001935472	0.006972014	regulatory protein	gi|302840937|ref|XP_002952014.1|hypothetical protein VOLCADRAFT_92625 [Volvox carteri f. nagariensis] >gi|300262600|gb|EFJ46805.1| hypothetical protein VOLCADRAFT_92625 [Volvox carteri f. nagariensis]	AT2G13100.1		 Major facilitator superfamily protein 
Ctaxi_contig_9951|comp31260_c2_seq2	-1.770075936	4.014515007	8.33E-18	2.36E-16	NA	NA	NA	NA	NA
Ctaxi_contig_7051|comp29844_c1_seq4	-1.769446655	0.234380295	0.014953353	0.03989143	NA	NA	NA	NA	NA
Ctaxi_contig_8636|comp30780_c0_seq2	-1.768002442	4.465147326	3.95E-12	6.43E-11	NA	NA	NA	NA	NA
Ctaxi_contig_46295|comp35890_c3_seq1	-1.767420006	3.9624344	4.29E-20	1.50E-18	ankyrin repeat-containing protein	gi|334339161|ref|YP_004544141.1|ankyrin [Desulfotomaculum ruminis DSM 2154] >gi|503606554|ref|WP_013840630.1| ankyrin [Desulfotomaculum ruminis] >gi|334090515|gb|AEG58855.1| Ankyrin [Desulfotomaculum ruminis DSM 2154]	AT2G03430.1		 Ankyrin repeat family protein 
Ctaxi_contig_69415|comp37167_c0_seq5	-1.766799042	5.338517189	3.19E-20	1.12E-18	NA	NA	NA	NA	NA
Ctaxi_contig_64625|comp36974_c2_seq5	-1.766177037	2.145418431	2.92E-06	2.05E-05	NA	NA	NA	NA	NA
Ctaxi_contig_14975|comp32473_c1_seq1	-1.766169011	6.05958902	8.01E-37	8.39E-35	NA	NA	NA	NA	NA
Ctaxi_contig_68964|comp37149_c8_seq2	-1.765780708	4.390791786	1.20E-25	6.30E-24	protein	gi|298708801|emb|CBJ30761.1|expressed unknown protein [Ectocarpus siliculosus]	NA	NA	NA
Ctaxi_contig_70295|comp37201_c0_seq7	-1.764593936	3.720203988	2.19E-18	6.54E-17	NA	NA	NA	NA	NA
Ctaxi_contig_67813|comp37100_c6_seq1	-1.762780791	1.425243325	2.59E-05	0.000148974	NA	NA	NA	NA	NA
Ctaxi_contig_61950|comp36837_c0_seq1	-1.762779397	3.375227715	3.77E-12	6.14E-11	NA	NA	NA	NA	NA
Ctaxi_contig_58073|comp36629_c2_seq2	-1.762654258	0.673352565	0.011684013	0.032436186	NA	NA	NA	NA	NA
Ctaxi_contig_17835|comp32969_c0_seq1	-1.762533413	0.888009721	0.000369829	0.001627633	glutamyl-trna reductase	gi|159468490|ref|XP_001692407.1|glutamyl-trna reductase [Chlamydomonas reinhardtii] >gi|11935084|gb|AAG41962.1|AF305613_1 glutamyl-tRNA reductase precursor [Chlamydomonas reinhardtii] >gi|158278120|gb|EDP03885.1| glutamyl-trna reductase [Chlamydomonas reinhardtii]	AT1G58290.1	HEMA1	 Glutamyl-tRNA reductase family protein 
Ctaxi_contig_58086|comp36629_c4_seq11	-1.762457451	0.985262724	0.003017216	0.010205949	NA	NA	NA	NA	NA
Ctaxi_contig_40046|comp35466_c2_seq4	-1.761916192	4.840508353	7.03E-23	3.01E-21	NA	NA	NA	NA	NA
Ctaxi_contig_71761|comp37262_c2_seq4	-1.761727802	5.611098797	1.09E-25	5.71E-24	NA	NA	NA	NA	NA
Ctaxi_contig_28504|comp34382_c0_seq2	-1.761471112	0.375905363	0.011570289	0.032170955	gtpase obg	gi|475606112|gb|EMT26287.1|GTPase obg [Aegilops tauschii]	AT5G18570.1	"EMB269,ATOBGC,CPSAR1"	 GTP1/OBG family protein 
Ctaxi_contig_62762|comp36876_c3_seq4	-1.760580014	4.782338235	6.55E-20	2.24E-18	NA	NA	NA	NA	NA
Ctaxi_contig_68305|comp37121_c6_seq1	-1.760347839	3.781631266	1.45E-12	2.47E-11	NA	NA	NA	NA	NA
Ctaxi_contig_69414|comp37167_c0_seq4	-1.759921576	5.720175306	1.47E-17	4.07E-16	large extracellular alpha-helical protein	gi|159472420|ref|XP_001694349.1|hypothetical protein CHLREDRAFT_173804 [Chlamydomonas reinhardtii] >gi|158277012|gb|EDP02782.1| predicted protein [Chlamydomonas reinhardtii]	NA	NA	NA
Ctaxi_contig_29183|comp34453_c5_seq2	-1.759242935	8.797737651	1.91E-20	6.87E-19	NA	NA	NA	NA	NA
Ctaxi_contig_59236|comp36692_c1_seq3	-1.759088395	3.497003455	2.76E-13	5.13E-12	NA	NA	NA	NA	NA
Ctaxi_contig_62743|comp36875_c6_seq13	-1.758638808	3.11097186	2.39E-13	4.45E-12	multidrug resistance-associated protein 4-like	"gi|545356178|ref|XP_005643834.1|P-loop containing nucleoside triphosphate hydrolase protein, partial [Coccomyxa subellipsoidea C-169] >gi|384245798|gb|EIE19290.1| P-loop containing nucleoside triphosphate hydrolase protein, partial [Coccomyxa subellipsoidea C-169]"	AT2G07680.1	"ATMRP11,MRP11,ABCC13"	 multidrug resistance-associated protein 11 
Ctaxi_contig_17644|comp32940_c0_seq1	-1.75827872	12.25741771	2.13E-32	1.68E-30	c-terminal domain of histone macro h2a1 like protein	gi|443710810|gb|ELU04881.1|hypothetical protein CAPTEDRAFT_227756 [Capitella teleta]	NA	NA	NA
Ctaxi_contig_61962|comp36837_c10_seq1	-1.757432645	3.240309035	1.15E-13	2.21E-12	NA	NA	NA	NA	NA
Ctaxi_contig_38558|comp35329_c1_seq1	-1.755109764	4.994960142	2.48E-23	1.10E-21	viral a-type inclusion protein	"gi|123470155|ref|XP_001318285.1|viral A-type inclusion protein [Trichomonas vaginalis G3] >gi|121901040|gb|EAY06062.1| viral A-type inclusion protein, putative [Trichomonas vaginalis G3]"	NA	NA	NA
Ctaxi_contig_13996|comp32264_c0_seq1	-1.754844722	0.846709692	0.001364652	0.005144571	NA	NA	NA	NA	NA
Ctaxi_contig_23894|comp33849_c3_seq9	-1.754077752	0.693478542	0.001602002	0.005914	NA	NA	NA	NA	NA
Ctaxi_contig_54755|comp36427_c5_seq1	-1.751488225	4.293524406	1.12E-23	5.07E-22	NA	NA	NA	NA	NA
Ctaxi_contig_71760|comp37262_c2_seq3	-1.750579229	5.91189172	1.34E-29	9.03E-28	NA	NA	NA	NA	NA
Ctaxi_contig_63670|comp36931_c3_seq1	-1.750229856	4.992693315	3.09E-21	1.18E-19	NA	NA	NA	NA	NA
Ctaxi_contig_8640|comp30780_c0_seq6	-1.749684911	3.867926124	1.83E-09	2.16E-08	NA	NA	NA	NA	NA
Ctaxi_contig_23424|comp33796_c3_seq1	-1.748493685	3.164299733	4.94E-12	7.96E-11	NA	NA	NA	NA	NA
Ctaxi_contig_34398|comp34952_c4_seq1	-1.747924834	4.333982936	6.53E-20	2.24E-18	NA	NA	NA	NA	NA
Ctaxi_contig_18609|comp33094_c0_seq1	-1.746695882	2.250949979	4.37E-08	4.21E-07	NA	NA	NA	NA	NA
Ctaxi_contig_54148|comp36391_c2_seq4	-1.74583122	3.543778483	5.88E-17	1.53E-15	NA	NA	NA	NA	NA
Ctaxi_contig_70389|comp37206_c2_seq2	-1.745496928	1.948082704	7.42E-05	0.000388227	NA	NA	NA	NA	NA
Ctaxi_contig_47837|comp35999_c5_seq3	-1.744848637	4.571303466	3.72E-21	1.42E-19	NA	NA	NA	NA	NA
Ctaxi_contig_59243|comp36692_c2_seq3	-1.744225263	3.89127751	1.89E-13	3.55E-12	NA	NA	NA	NA	NA
Ctaxi_contig_34216|comp34940_c3_seq1	-1.74403452	4.081425319	1.52E-22	6.42E-21	NA	NA	NA	NA	NA
Ctaxi_contig_68966|comp37149_c8_seq4	-1.743299302	4.061148479	1.31E-15	3.02E-14	NA	NA	NA	NA	NA
Ctaxi_contig_46813|comp35927_c1_seq4	-1.743217961	1.552830644	1.53E-05	9.23E-05	NA	NA	NA	NA	NA
Ctaxi_contig_23216|comp33766_c1_seq3	-1.741340507	5.553631122	2.21E-25	1.12E-23	NA	NA	NA	NA	NA
Ctaxi_contig_71364|comp37251_c2_seq2	-1.739820925	3.071271222	0.000311529	0.001400234	NA	NA	NA	NA	NA
Ctaxi_contig_13295|comp32128_c1_seq4	-1.739063986	2.278422872	1.81E-05	0.000107508	NA	NA	NA	NA	NA
Ctaxi_contig_18659|comp33094_c2_seq47	-1.737974245	2.897931502	7.03E-13	1.24E-11	ankyrin repeat-containing protein	gi|167538497|ref|XP_001750912.1|hypothetical protein [Monosiga brevicollis MX1] >gi|163770596|gb|EDQ84282.1| predicted protein [Monosiga brevicollis MX1]	AT5G07270.1	XBAT33	 XB3 ortholog 3 in Arabidopsis thaliana 
Ctaxi_contig_42520|comp35640_c5_seq3	-1.736932956	2.200875278	4.43E-07	3.60E-06	presequence protease 2	gi|302841187|ref|XP_002952139.1|hypothetical protein VOLCADRAFT_81738 [Volvox carteri f. nagariensis] >gi|300262725|gb|EFJ46930.1| hypothetical protein VOLCADRAFT_81738 [Volvox carteri f. nagariensis]	AT3G19170.2	PREP1	 presequence protease 1 
Ctaxi_contig_29171|comp34453_c0_seq1	-1.7363093	7.525887047	4.22E-18	1.23E-16	NA	NA	NA	NA	NA
Ctaxi_contig_68957|comp37149_c2_seq3	-1.736214758	4.639280728	7.65E-28	4.58E-26	NA	NA	NA	NA	NA
Ctaxi_contig_33331|comp34863_c0_seq3	-1.734117464	0.411149476	0.010435694	0.029489432	NA	NA	NA	NA	NA
Ctaxi_contig_9950|comp31260_c2_seq1	-1.733493974	3.622195758	1.27E-12	2.18E-11	NA	NA	NA	NA	NA
Ctaxi_contig_23265|comp33772_c2_seq2	-1.733257922	6.384443658	6.59E-27	3.73E-25	hypothetical protein COCSUDRAFT_56639	gi|545361323|ref|XP_005645964.1|hypothetical protein COCSUDRAFT_56639 [Coccomyxa subellipsoidea C-169] >gi|384247935|gb|EIE21420.1| hypothetical protein COCSUDRAFT_56639 [Coccomyxa subellipsoidea C-169]	NA	NA	NA
Ctaxi_contig_9332|comp31052_c1_seq5	-1.732038803	0.890610612	0.000665429	0.002726938	NA	NA	NA	NA	NA
Ctaxi_contig_39919|comp35455_c0_seq2	-1.730920833	5.056109869	2.67E-29	1.76E-27	NA	NA	NA	NA	NA
Ctaxi_contig_56305|comp36526_c1_seq2	-1.730842217	2.034406731	1.01E-05	6.35E-05	NA	NA	NA	NA	NA
Ctaxi_contig_65986|comp37032_c9_seq1	-1.730773897	6.901600885	4.23E-31	3.06E-29	NA	NA	NA	NA	NA
Ctaxi_contig_29180|comp34453_c2_seq6	-1.73008839	7.819610811	2.15E-20	7.69E-19	NA	NA	NA	NA	NA
Ctaxi_contig_64020|comp36947_c1_seq2	-1.730027551	1.326733338	0.002177145	0.00773074	NA	NA	NA	NA	NA
Ctaxi_contig_20203|comp33336_c0_seq6	-1.729948985	1.102433348	0.007935946	0.023440363	hypothetical protein CHLNCDRAFT_53148	gi|552823753|ref|XP_005846434.1|hypothetical protein CHLNCDRAFT_53148 [Chlorella variabilis] >gi|307106085|gb|EFN54332.1| hypothetical protein CHLNCDRAFT_53148 [Chlorella variabilis]	NA	NA	NA
Ctaxi_contig_45284|comp35814_c4_seq1	-1.729893716	2.10810591	0.000468547	0.002002799	NA	NA	NA	NA	NA
Ctaxi_contig_61955|comp36837_c3_seq4	-1.729263192	4.637460307	1.29E-23	5.79E-22	NA	NA	NA	NA	NA
Ctaxi_contig_12768|comp32015_c0_seq1	-1.729088456	2.912353958	2.09E-10	2.82E-09	NA	NA	NA	NA	NA
Ctaxi_contig_56437|comp36533_c1_seq9	-1.728295156	2.062087162	4.31E-07	3.51E-06	NA	NA	NA	NA	NA
Ctaxi_contig_23211|comp33766_c0_seq3	-1.727550947	4.983297483	4.95E-24	2.29E-22	NA	NA	NA	NA	NA
Ctaxi_contig_23877|comp33847_c2_seq4	-1.726622028	3.824572961	6.61E-18	1.89E-16	cellulose synthase	gi|511007960|gb|EPB89236.1|hypothetical protein HMPREF1544_03976 [Mucor circinelloides f. circinelloides 1006PhL]	NA	NA	NA
Ctaxi_contig_37412|comp35234_c0_seq1	-1.726577299	3.01451427	1.94E-09	2.28E-08	3-hydroxybutyryl- dehydrogenase	gi|520766998|ref|WP_020285845.1|3-hydroxybutyryl-CoA dehydrogenase [Osedax symbiont Rs2] >gi|515422253|gb|EPJ51732.1| 3-hydroxybutyryl-CoA dehydrogenase [Osedax symbiont Rs2]	AT3G15290.1		 3-hydroxyacyl-CoA dehydrogenase family protein 
Ctaxi_contig_15290|comp32533_c1_seq1	-1.725671758	1.23463716	0.00083583	0.003332613	duf1336-domain-containing protein	gi|545363334|ref|XP_005646801.1|DUF1336-domain-containing protein [Coccomyxa subellipsoidea C-169] >gi|384248774|gb|EIE22257.1| DUF1336-domain-containing protein [Coccomyxa subellipsoidea C-169]	AT5G35180.4		 Protein of unknown function (DUF1336) 
Ctaxi_contig_34200|comp34938_c2_seq1	-1.724781011	0.978928172	0.005099581	0.016051266	nucleosome assembly protein 1-like 1-like	"gi|527184356|gb|EPS58301.1|hypothetical protein M569_16514, partial [Genlisea aurea]"	NA	NA	NA
Ctaxi_contig_61952|comp36837_c3_seq1	-1.724335721	5.977058128	4.25E-30	2.94E-28	hypothetical protein COCSUDRAFT_39345	gi|545376439|ref|XP_005652309.1|hypothetical protein COCSUDRAFT_39345 [Coccomyxa subellipsoidea C-169] >gi|384254291|gb|EIE27765.1| hypothetical protein COCSUDRAFT_39345 [Coccomyxa subellipsoidea C-169]	NA	NA	NA
Ctaxi_contig_34785|comp34990_c1_seq3	-1.723353968	2.274493546	3.56E-05	0.00019965	sulfur stress regulator	gi|552838353|ref|XP_005849558.1|hypothetical protein CHLNCDRAFT_34706 [Chlorella variabilis] >gi|307109218|gb|EFN57456.1| hypothetical protein CHLNCDRAFT_34706 [Chlorella variabilis]	AT1G10940.1	"ASK1,SNRK2-4,SNRK2.4,SRK2A"	 Protein kinase superfamily protein 
Ctaxi_contig_24159|comp33891_c0_seq1	-1.723293926	3.540919788	1.38E-12	2.37E-11	NA	NA	NA	NA	NA
Ctaxi_contig_40048|comp35466_c3_seq1	-1.723271803	6.561064951	4.24E-29	2.76E-27	NA	NA	NA	NA	NA
Ctaxi_contig_26163|comp34121_c1_seq3	-1.723053568	1.238829041	0.003041679	0.010278356	NA	NA	NA	NA	NA
Ctaxi_contig_31015|comp34644_c3_seq12	-1.722259397	3.811592657	1.57E-17	4.32E-16	NA	NA	NA	NA	NA
Ctaxi_contig_46735|comp35920_c0_seq3	-1.721937815	3.634477058	1.35E-14	2.82E-13	NA	NA	NA	NA	NA
Ctaxi_contig_49799|comp36130_c2_seq2	-1.721548006	4.44652009	9.94E-14	1.93E-12	NA	NA	NA	NA	NA
Ctaxi_contig_45541|comp35834_c1_seq10	-1.720968259	2.795497381	1.20E-07	1.08E-06	NA	NA	NA	NA	NA
Ctaxi_contig_22159|comp33628_c2_seq1	-1.720930277	5.676945702	4.51E-23	1.96E-21	p-loop containing nucleoside triphosphate hydrolase protein	gi|545368000|ref|XP_005648790.1|P-loop containing nucleoside triphosphate hydrolase protein [Coccomyxa subellipsoidea C-169] >gi|384250767|gb|EIE24246.1| P-loop containing nucleoside triphosphate hydrolase protein [Coccomyxa subellipsoidea C-169]	AT3G63480.2		 ATP binding microtubule motor family protein 
Ctaxi_contig_27033|comp34204_c1_seq8	-1.720195369	0.55897604	0.002568189	0.008903904	NA	NA	NA	NA	NA
Ctaxi_contig_8499|comp30720_c0_seq1	-1.719998966	3.043430162	1.78E-11	2.71E-10	NA	NA	NA	NA	NA
Ctaxi_contig_39397|comp35408_c1_seq8	-1.719764854	3.19197451	1.13E-09	1.38E-08	NA	NA	AT2G33880.1	"WOX9,HB-3,STIP"	 homeobox-3 
Ctaxi_contig_49712|comp36124_c1_seq1	-1.718860297	0.997425014	0.001107325	0.0042855	NA	NA	NA	NA	NA
Ctaxi_contig_54762|comp36428_c0_seq1	-1.718199791	3.878069925	1.13E-19	3.80E-18	cysteine proteinase rd21a	gi|302845628|ref|XP_002954352.1|hypothetical protein VOLCADRAFT_76255 [Volvox carteri f. nagariensis] >gi|300260282|gb|EFJ44502.1| hypothetical protein VOLCADRAFT_76255 [Volvox carteri f. nagariensis]	AT1G47128.1	"RD21,RD21A"	 Granulin repeat cysteine protease family protein 
Ctaxi_contig_18610|comp33094_c1_seq1	-1.718069455	2.587107904	1.37E-09	1.65E-08	ankyrin repeat domain protein	gi|498087737|ref|WP_010401893.1|ankyrin repeat domain protein [Wolbachia endosymbiont of Nasonia vitripennis]	AT2G03430.1		 Ankyrin repeat family protein 
Ctaxi_contig_29860|comp34530_c2_seq4	-1.717838433	3.47977617	2.35E-14	4.80E-13	NA	NA	NA	NA	NA
Ctaxi_contig_68963|comp37149_c8_seq1	-1.717728907	5.604618212	7.39E-28	4.44E-26	predicted protein	gi|159484052|ref|XP_001700074.1|predicted protein [Chlamydomonas reinhardtii] >gi|158272570|gb|EDO98368.1| predicted protein [Chlamydomonas reinhardtii]	NA	NA	NA
Ctaxi_contig_28306|comp34359_c2_seq3	-1.716452903	5.425384378	1.47E-23	6.57E-22	NA	NA	NA	NA	NA
Ctaxi_contig_31019|comp34645_c1_seq1	-1.716377987	2.816026957	4.40E-08	4.24E-07	protein phosphatase 2a regulatory b subunit	gi|551649104|ref|XP_005827333.1|hypothetical protein GUITHDRAFT_113590 [Guillardia theta CCMP2712] >gi|428171436|gb|EKX40353.1| hypothetical protein GUITHDRAFT_113590 [Guillardia theta CCMP2712]	AT1G51690.1	"ATBALPHA,BALPHA"	 protein phosphatase 2A 55 kDa regulatory subunit B alpha isoform 
Ctaxi_contig_67469|comp37090_c0_seq101	-1.714474247	8.524213986	1.52E-17	4.20E-16	major facilitator superfamily	"gi|308808438|ref|XP_003081529.1|Ntr2, nitrate high-affinity transporter (IC) [Ostreococcus tauri] >gi|116059995|emb|CAL56054.1| Ntr2, nitrate high-affinity transporter (IC) [Ostreococcus tauri]"	AT1G12940.1	"ATNRT2.5,NRT2.5"	 nitrate transporter2.5 
Ctaxi_contig_56576|comp36541_c2_seq2	-1.713942042	0.85489173	0.002255007	0.007963474	NA	NA	NA	NA	NA
Ctaxi_contig_54199|comp36394_c2_seq1	-1.712646703	3.085798648	7.27E-12	1.15E-10	adhesin-like protein	gi|551656759|ref|XP_005831152.1|hypothetical protein GUITHDRAFT_109956 [Guillardia theta CCMP2712] >gi|428175281|gb|EKX44172.1| hypothetical protein GUITHDRAFT_109956 [Guillardia theta CCMP2712]	NA	NA	NA
Ctaxi_contig_31973|comp34745_c0_seq2	-1.712566675	2.660370408	3.00E-06	2.10E-05	type 1 phosphatases regulator ypi1-like isoform x1	gi|552827170|ref|XP_005847183.1|hypothetical protein CHLNCDRAFT_134971 [Chlorella variabilis] >gi|307106836|gb|EFN55081.1| hypothetical protein CHLNCDRAFT_134971 [Chlorella variabilis]	AT2G31305.1	INH3	 inhibitor-3 
Ctaxi_contig_23875|comp33847_c2_seq2	-1.712216677	3.278290307	1.46E-09	1.75E-08	endo-beta- -glucanase	"gi|528294604|emb|CCU79607.1|endo-beta-1,3-glucanase [Blumeria graminis f. sp. hordei DH14]"	NA	NA	NA
Ctaxi_contig_47205|comp35956_c3_seq2	-1.710512706	6.168388837	4.22E-07	3.45E-06	NA	NA	NA	NA	NA
Ctaxi_contig_67807|comp37100_c4_seq23	-1.710129242	0.498413676	0.009726455	0.027810199	vacuolar protein sorting-associated protein 28 homolog 2-like isoform 1	"gi|545375463|ref|XP_005651910.1|ESCRT-1 complex, Vps28 subunit [Coccomyxa subellipsoidea C-169] >gi|384253892|gb|EIE27366.1| ESCRT-1 complex, Vps28 subunit [Coccomyxa subellipsoidea C-169]"	AT4G05000.2	VPS28-1	 Vacuolar protein sorting-associated protein VPS28 family protein 
Ctaxi_contig_40373|comp35498_c1_seq1	-1.709544027	7.377927953	2.25E-37	2.44E-35	NA	NA	NA	NA	NA
Ctaxi_contig_30997|comp34643_c1_seq3	-1.708833051	5.242603928	1.98E-21	7.71E-20	NA	NA	NA	NA	NA
Ctaxi_contig_13108|comp32083_c0_seq3	-1.708773742	7.080250017	1.12E-38	1.29E-36	NA	NA	NA	NA	NA
Ctaxi_contig_49610|comp36118_c0_seq3	-1.70825484	2.631140933	7.13E-05	0.000374863	class ii aars and biotin synthetase	gi|545360036|ref|XP_005645430.1|class II aaRS and biotin synthetase [Coccomyxa subellipsoidea C-169] >gi|384247399|gb|EIE20886.1| class II aaRS and biotin synthetase [Coccomyxa subellipsoidea C-169]	AT2G25710.2	HCS1	 holocarboxylase synthase 1 
Ctaxi_contig_11718|comp31759_c0_seq1	-1.707674357	0.472586125	0.007554089	0.022498294	NA	NA	NA	NA	NA
Ctaxi_contig_16148|comp32675_c0_seq1	-1.707552779	4.456266238	1.72E-07	1.51E-06	probable complex i intermediate-associated protein 30-like	gi|302830352|ref|XP_002946742.1|hypothetical protein VOLCADRAFT_87011 [Volvox carteri f. nagariensis] >gi|300267786|gb|EFJ51968.1| hypothetical protein VOLCADRAFT_87011 [Volvox carteri f. nagariensis]	AT1G17350.1		 NADH:ubiquinone oxidoreductase intermediate-associated protein 30 
Ctaxi_contig_14974|comp32473_c0_seq2	-1.705783427	0.895964676	0.010724363	0.030165692	NA	NA	NA	NA	NA
Ctaxi_contig_70940|comp37231_c0_seq1	-1.705365701	2.484310284	2.94E-07	2.48E-06	NA	NA	NA	NA	NA
Ctaxi_contig_57933|comp36619_c4_seq3	-1.705025733	5.402857758	6.02E-27	3.42E-25	NA	NA	NA	NA	NA
Ctaxi_contig_59246|comp36692_c3_seq1	-1.70442559	3.324286992	9.93E-14	1.93E-12	NA	NA	NA	NA	NA
Ctaxi_contig_56226|comp36518_c4_seq1	-1.703477745	5.68499261	2.45E-22	1.01E-20	NA	NA	NA	NA	NA
Ctaxi_contig_19670|comp33244_c0_seq2	-1.703129908	5.568065725	1.82E-22	7.61E-21	NA	NA	NA	NA	NA
Ctaxi_contig_67702|comp37096_c2_seq6	-1.70312548	0.262111763	0.016295758	0.042934259	neuroblastoma-amplified sequence	gi|402890130|ref|XP_003908344.1|PREDICTED: neuroblastoma-amplified sequence [Papio anubis]	NA	NA	NA
Ctaxi_contig_39979|comp35460_c1_seq3	-1.702425123	1.173869078	0.001486342	0.00554057	NA	NA	NA	NA	NA
Ctaxi_contig_29175|comp34453_c2_seq1	-1.702078384	9.134425093	3.54E-27	2.04E-25	adhesin-like protein	gi|490132382|ref|WP_004032746.1|membrane protein [Methanobrevibacter smithii] >gi|288860742|gb|EFC93040.1| polymorphic outer membrane protein repeat (3 repeats) [Methanobrevibacter smithii DSM 2374]	NA	NA	NA
Ctaxi_contig_45987|comp35868_c1_seq4	-1.701885621	3.842605728	8.73E-11	1.23E-09	protein	gi|145354738|ref|XP_001421634.1|predicted protein [Ostreococcus lucimarinus CCE9901] >gi|144581872|gb|ABO99927.1| predicted protein [Ostreococcus lucimarinus CCE9901]	NA	NA	NA
Ctaxi_contig_7376|comp30095_c1_seq3	-1.701736877	1.621268175	1.36E-05	8.33E-05	NA	NA	NA	NA	NA
Ctaxi_contig_37132|comp35210_c2_seq2	-1.701717134	0.778749756	0.00277697	0.00952266	NA	NA	NA	NA	NA
Ctaxi_contig_47769|comp35995_c1_seq1	-1.701070442	0.367049008	0.006644279	0.020132871	NA	NA	NA	NA	NA
Ctaxi_contig_68283|comp37121_c1_seq1	-1.699747064	6.54482186	3.45E-21	1.32E-19	tyrosyl-dna phosphodiesterase 1	gi|557551704|gb|ESR62333.1|hypothetical protein CICLE_v10014587mg [Citrus clementina]	AT5G15170.1	TDP1	 tyrosyl-DNA phosphodiesterase-related 
Ctaxi_contig_37277|comp35222_c3_seq1	-1.699128799	3.069347274	4.18E-12	6.77E-11	NA	NA	NA	NA	NA
Ctaxi_contig_11056|comp31583_c0_seq1	-1.698462629	2.307244369	2.12E-07	1.83E-06	domain containing protein	gi|303273404|ref|XP_003056063.1|predicted protein [Micromonas pusilla CCMP1545] >gi|226462147|gb|EEH59439.1| predicted protein [Micromonas pusilla CCMP1545]	AT5G01390.3		 DNAJ heat shock family protein 
Ctaxi_contig_43867|comp35741_c1_seq1	-1.697353747	1.490984769	0.000154269	0.00074941	patched domain-containing protein 3-like	gi|159487575|ref|XP_001701798.1|sterol sensing 5-transmembrane protein [Chlamydomonas reinhardtii] >gi|158281017|gb|EDP06773.1| sterol sensing 5-transmembrane protein [Chlamydomonas reinhardtii]	AT1G42470.1		 Patched family protein 
Ctaxi_contig_20111|comp33323_c0_seq4	-1.69666899	4.427173319	1.16E-19	3.88E-18	NA	NA	NA	NA	NA
Ctaxi_contig_42999|comp35678_c4_seq12	-1.69613741	0.761717973	0.015257867	0.040597472	NA	NA	NA	NA	NA
Ctaxi_contig_29172|comp34453_c1_seq1	-1.695922064	8.237398648	8.29E-20	2.83E-18	NA	NA	NA	NA	NA
Ctaxi_contig_59149|comp36687_c0_seq1	-1.695705949	6.022454857	8.19E-33	6.72E-31	cysteine sulfinate desulfinase cysteine desulfurase and related enzymes	gi|168037298|ref|XP_001771141.1|predicted protein [Physcomitrella patens] >gi|162677521|gb|EDQ63990.1| predicted protein [Physcomitrella patens]	AT2G43945.1		 unknown protein; LOCATED IN: chloroplast; BEST Arabidopsis thaliana protein match is: unknown protein (TAIR:AT3G59870.1); Has 292 Blast hits to 292 proteins in 84 species: Archae - 0; Bacteria - 122; Metazoa - 0; Fungi - 0; Plants - 46; Viruses - 0; Other Eukaryotes - 124 (source: NCBI BLink). 
Ctaxi_contig_21656|comp33555_c1_seq4	-1.695423369	6.306727312	3.40E-34	3.01E-32	NA	NA	NA	NA	NA
Ctaxi_contig_67105|comp37079_c1_seq3	-1.693421186	2.25954407	1.19E-05	7.40E-05	NA	NA	NA	NA	NA
Ctaxi_contig_8637|comp30780_c0_seq3	-1.693405587	3.031864126	4.49E-08	4.31E-07	NA	NA	NA	NA	NA
Ctaxi_contig_50235|comp36162_c0_seq4	-1.69306013	6.765727865	1.45E-32	1.16E-30	NA	NA	NA	NA	NA
Ctaxi_contig_62112|comp36844_c4_seq1	-1.692956596	5.472127793	1.81E-27	1.06E-25	NA	NA	NA	NA	NA
Ctaxi_contig_47551|comp35980_c1_seq1	-1.692013121	0.583054258	0.004078597	0.013243677	NA	NA	NA	NA	NA
Ctaxi_contig_10603|comp31448_c0_seq1	-1.690309898	3.072687942	2.55E-10	3.40E-09	NA	NA	NA	NA	NA
Ctaxi_contig_16461|comp32728_c0_seq3	-1.689499121	2.487963829	2.31E-07	1.97E-06	NA	NA	AT4G31200.1		 SWAP (Suppressor-of-White-APricot)/surp RNA-binding domain-containing protein 
Ctaxi_contig_69413|comp37167_c0_seq3	-1.689440242	6.988122521	1.81E-16	4.50E-15	hypothetical protein CHLREDRAFT_177538	gi|159481760|ref|XP_001698946.1|hypothetical protein CHLREDRAFT_177538 [Chlamydomonas reinhardtii] >gi|158273438|gb|EDO99228.1| predicted protein [Chlamydomonas reinhardtii]	NA	NA	NA
Ctaxi_contig_6147|comp28628_c1_seq1	-1.688735474	0.738550395	0.002819675	0.009647448	NA	NA	NA	NA	NA
Ctaxi_contig_29862|comp34530_c2_seq6	-1.688459112	3.47075354	1.02E-12	1.77E-11	NA	NA	NA	NA	NA
Ctaxi_contig_16690|comp32771_c0_seq2	-1.688041239	1.754839874	3.87E-05	0.000215103	NA	NA	NA	NA	NA
Ctaxi_contig_67818|comp37101_c1_seq3	-1.687617676	3.14341931	2.06E-13	3.87E-12	NA	NA	NA	NA	NA
Ctaxi_contig_42525|comp35641_c1_seq1	-1.685908277	1.484389168	8.23E-06	5.30E-05	pancreatic elastase precursor	gi|432858253|ref|XP_004068868.1|PREDICTED: elastase-1-like [Oryzias latipes]	NA	NA	NA
Ctaxi_contig_61961|comp36837_c9_seq1	-1.685444296	5.632381296	3.58E-20	1.26E-18	NA	NA	NA	NA	NA
Ctaxi_contig_62753|comp36875_c11_seq1	-1.683248649	3.403758689	1.88E-09	2.21E-08	canalicular multispecific organic anion transporter 2	gi|552816363|ref|XP_005844664.1|hypothetical protein CHLNCDRAFT_138549 [Chlorella variabilis] >gi|307104308|gb|EFN52562.1| hypothetical protein CHLNCDRAFT_138549 [Chlorella variabilis]	AT2G34660.2	"MRP2,ABCC2,AtABCC2"	 multidrug resistance-associated protein 2 
Ctaxi_contig_54196|comp36394_c1_seq3	-1.683074309	1.299466684	0.000136939	0.000673202	protein	gi|159468325|ref|XP_001692333.1|hypothetical protein CHLREDRAFT_189482 [Chlamydomonas reinhardtii] >gi|158278519|gb|EDP04283.1| predicted protein [Chlamydomonas reinhardtii]	NA	NA	NA
Ctaxi_contig_68958|comp37149_c3_seq1	-1.682937349	4.358540164	5.75E-24	2.65E-22	NA	NA	NA	NA	NA
Ctaxi_contig_47475|comp35974_c4_seq2	-1.68186942	3.918925496	4.10E-18	1.19E-16	homeodomain protein	gi|545368884|ref|XP_005649216.1|hypothetical protein COCSUDRAFT_46901 [Coccomyxa subellipsoidea C-169] >gi|384251194|gb|EIE24672.1| hypothetical protein COCSUDRAFT_46901 [Coccomyxa subellipsoidea C-169]	AT1G28420.1	HB-1	 homeobox-1 
Ctaxi_contig_67914|comp37106_c0_seq1	-1.681643011	2.363916163	5.63E-06	3.75E-05	NA	NA	NA	NA	NA
Ctaxi_contig_28095|comp34332_c0_seq2	-1.681349153	6.708955273	1.96E-16	4.84E-15	NA	NA	AT5G60640.1	"ATPDIL1-4,PDI2,ATPDI2,PDIL1-4"	 PDI-like 1-4 
Ctaxi_contig_51812|comp36250_c4_seq6	-1.680771013	1.996298275	0.000295002	0.001333082	NA	NA	NA	NA	NA
Ctaxi_contig_46611|comp35911_c0_seq2	-1.679908407	7.309151838	5.74E-38	6.41E-36	NA	NA	NA	NA	NA
Ctaxi_contig_59589|comp36707_c0_seq1	-1.679849099	1.80196558	0.009932466	0.028295744	histone methyltransferase	gi|159473232|ref|XP_001694743.1|histone methyltransferase [Chlamydomonas reinhardtii] >gi|158276555|gb|EDP02327.1| histone methyltransferase [Chlamydomonas reinhardtii]	NA	NA	NA
Ctaxi_contig_8571|comp30748_c0_seq4	-1.679307073	3.096285222	1.16E-06	8.74E-06	NA	NA	NA	NA	NA
Ctaxi_contig_63310|comp36911_c5_seq1	-1.678733085	0.805787727	0.003355849	0.011184407	NA	NA	NA	NA	NA
Ctaxi_contig_51803|comp36250_c3_seq1	-1.678341315	3.148214208	1.03E-09	1.26E-08	NA	NA	NA	NA	NA
Ctaxi_contig_56600|comp36543_c1_seq1	-1.678162034	2.361026106	1.39E-06	1.03E-05	NA	NA	NA	NA	NA
Ctaxi_contig_61705|comp36823_c0_seq3	-1.677104487	1.885580441	0.001404469	0.005272799	NA	NA	NA	NA	NA
Ctaxi_contig_22445|comp33666_c0_seq3	-1.676487199	4.560637362	1.52E-23	6.79E-22	oxoglutarate iron-dependent oxygenase	gi|159478673|ref|XP_001697425.1|predicted protein [Chlamydomonas reinhardtii] >gi|158274304|gb|EDP00087.1| predicted protein [Chlamydomonas reinhardtii]	AT3G28490.1		 Oxoglutarate/iron-dependent oxygenase 
Ctaxi_contig_48452|comp36039_c0_seq4	-1.676337	1.985744316	4.86E-07	3.92E-06	gamma-glutamyltranspeptidase 1-like	gi|565451023|ref|XP_006285909.1|hypothetical protein CARUB_v10007420mg [Capsella rubella] >gi|482554614|gb|EOA18807.1| hypothetical protein CARUB_v10007420mg [Capsella rubella]	AT4G39650.1	GGT2	 gamma-glutamyl transpeptidase 2 
Ctaxi_contig_47337|comp35966_c2_seq1	-1.675446815	3.190922205	7.97E-12	1.26E-10	NA	NA	NA	NA	NA
Ctaxi_contig_17839|comp32969_c2_seq1	-1.675124334	1.464027485	2.73E-05	0.000156356	glutamyl-trna reductase	gi|302840535|ref|XP_002951823.1|hypothetical protein VOLCADRAFT_81610 [Volvox carteri f. nagariensis] >gi|300263071|gb|EFJ47274.1| hypothetical protein VOLCADRAFT_81610 [Volvox carteri f. nagariensis]	AT1G58290.1	HEMA1	 Glutamyl-tRNA reductase family protein 
Ctaxi_contig_33676|comp34891_c0_seq2	-1.674268884	0.88316692	0.002712338	0.009331485	sugar fermentation stimulation protein	gi|427724842|ref|YP_007072119.1|sugar fermentation stimulation protein A [Leptolyngbya sp. PCC 7376] >gi|504947934|ref|WP_015135036.1| sugar fermentation stimulation protein A [Leptolyngbya sp. PCC 7376] >gi|427356562|gb|AFY39285.1| Sugar fermentation stimulation protein A [Leptolyngbya sp. PCC 7376]	NA	NA	NA
Ctaxi_contig_62731|comp36875_c6_seq1	-1.673490584	3.285182668	0.000260362	0.001195019	probable multidrug resistance-associated protein lethal 03659-like	gi|380016114|ref|XP_003692034.1|PREDICTED: probable multidrug resistance-associated protein lethal(2)03659-like [Apis florea]	AT1G30400.2	"ATMRP1,EST1,ABCC1"	 multidrug resistance-associated protein 1 
Ctaxi_contig_8455|comp30702_c0_seq1	-1.673417914	3.791419293	2.59E-15	5.83E-14	NA	NA	NA	NA	NA
Ctaxi_contig_25425|comp34046_c1_seq1	-1.672983701	4.362055077	1.47E-13	2.80E-12	NA	NA	NA	NA	NA
Ctaxi_contig_52567|comp36300_c3_seq1	-1.672062868	3.332395896	1.21E-13	2.31E-12	NA	NA	NA	NA	NA
Ctaxi_contig_19960|comp33295_c0_seq1	-1.67185467	5.335673052	9.13E-26	4.80E-24	NA	NA	NA	NA	NA
Ctaxi_contig_23194|comp33765_c0_seq3	-1.670893165	1.972647037	0.000123215	0.000612177	3-phosphoinositide-dependent protein kinase 1-like	gi|159486705|ref|XP_001701378.1|3-phosphoinoside dependent protein kinase [Chlamydomonas reinhardtii] >gi|158271680|gb|EDO97494.1| 3-phosphoinoside dependent protein kinase [Chlamydomonas reinhardtii]	AT3G10540.1		 3-phosphoinositide-dependent protein kinase 
Ctaxi_contig_70702|comp37219_c0_seq8	-1.670258688	2.635791411	1.29E-10	1.78E-09	trna pseudouridine(38 39) synthase-like	gi|460384287|ref|XP_004237844.1|PREDICTED: tRNA pseudouridine(38/39) synthase-like [Solanum lycopersicum]	AT1G34150.1		 Pseudouridine synthase family protein 
Ctaxi_contig_29311|comp34466_c0_seq10	-1.669996288	4.686276648	8.03E-24	3.64E-22	NA	NA	NA	NA	NA
Ctaxi_contig_71770|comp37263_c4_seq1	-1.669950712	1.278656807	0.00032898	0.001469502	flagellar outer dynein arm heavy chain gamma	gi|159488032|ref|XP_001702026.1|flagellar outer dynein arm heavy chain gamma [Chlamydomonas reinhardtii] >gi|158271483|gb|EDO97301.1| flagellar outer dynein arm heavy chain gamma [Chlamydomonas reinhardtii]	NA	NA	NA
Ctaxi_contig_20579|comp33398_c4_seq2	-1.669341978	2.88561489	0.000521353	0.002202009	NA	NA	AT1G62710.1	"BETA-VPE,BETAVPE"	 beta vacuolar processing enzyme 
Ctaxi_contig_63834|comp36941_c1_seq1	-1.668850889	2.244545643	0.000686413	0.002803361	acyl carrier protein	gi|552842747|ref|XP_005850651.1|hypothetical protein CHLNCDRAFT_29840 [Chlorella variabilis] >gi|307110313|gb|EFN58549.1| hypothetical protein CHLNCDRAFT_29840 [Chlorella variabilis]	AT4G25050.1	ACP4	 acyl carrier protein 4 
Ctaxi_contig_8502|comp30720_c1_seq1	-1.667596292	3.006728063	9.63E-09	1.03E-07	NA	NA	NA	NA	NA
Ctaxi_contig_58418|comp36651_c1_seq4	-1.667152282	1.07206667	0.003736666	0.012283567	NA	NA	NA	NA	NA
Ctaxi_contig_9566|comp31133_c0_seq1	-1.666973923	3.908245284	4.72E-11	6.85E-10	expressed protein	gi|552846461|ref|XP_005851629.1|expressed protein [Chlorella variabilis] >gi|307111292|gb|EFN59527.1| expressed protein [Chlorella variabilis]	NA	NA	NA
Ctaxi_contig_46814|comp35927_c1_seq5	-1.665483549	3.429685607	1.85E-14	3.80E-13	NA	NA	NA	NA	NA
Ctaxi_contig_70448|comp37208_c5_seq5	-1.664650985	3.719675504	3.09E-12	5.09E-11	NA	NA	NA	NA	NA
Ctaxi_contig_28414|comp34370_c3_seq5	-1.664225058	2.42021014	9.92E-08	9.06E-07	NA	NA	NA	NA	NA
Ctaxi_contig_41312|comp35567_c2_seq1	-1.664158361	0.749994535	0.002235433	0.007908472	protein	gi|303281860|ref|XP_003060222.1|predicted protein [Micromonas pusilla CCMP1545] >gi|226458877|gb|EEH56174.1| predicted protein [Micromonas pusilla CCMP1545]	AT1G10560.1	"PUB18,ATPUB18"	 plant U-box 18 
Ctaxi_contig_29179|comp34453_c2_seq5	-1.664023301	8.52191097	2.29E-28	1.42E-26	NA	NA	NA	NA	NA
Ctaxi_contig_52637|comp36305_c2_seq5	-1.66353836	4.32939624	5.72E-07	4.55E-06	NA	NA	NA	NA	NA
Ctaxi_contig_69418|comp37167_c5_seq1	-1.663211757	6.781554356	2.45E-15	5.53E-14	large extracellular alpha-helical protein	gi|302854365|ref|XP_002958691.1|hypothetical protein VOLCADRAFT_99981 [Volvox carteri f. nagariensis] >gi|300255972|gb|EFJ40251.1| hypothetical protein VOLCADRAFT_99981 [Volvox carteri f. nagariensis]	NA	NA	NA
Ctaxi_contig_42619|comp35650_c3_seq13	-1.662965695	0.169028156	0.010511673	0.029674201	NA	NA	NA	NA	NA
Ctaxi_contig_47339|comp35966_c2_seq3	-1.662550212	2.365047738	7.29E-07	5.69E-06	NA	NA	NA	NA	NA
Ctaxi_contig_59861|comp36724_c2_seq1	-1.661438689	1.993602842	3.99E-06	2.73E-05	atp-binding cassette sub-family b member mitochondrial-like	"gi|198414275|ref|XP_002128079.1|PREDICTED: ATP-binding cassette sub-family B member 7, mitochondrial-like [Ciona intestinalis]"	AT5G58270.1	"STA1,ATATM3,ATM3"	 ABC transporter of the mitochondrion 3 
Ctaxi_contig_23266|comp33772_c2_seq3	-1.65834026	5.088714201	2.64E-22	1.09E-20	NA	NA	NA	NA	NA
Ctaxi_contig_64936|comp36991_c0_seq1	-1.653720333	7.526962247	4.40E-26	2.37E-24	animal heme peroxidase homologue	gi|546301793|ref|XP_005711514.1|Animal heme peroxidase homologue [Chondrus crispus] >gi|507107793|emb|CDF41220.1| Animal heme peroxidase homologue [Chondrus crispus]	NA	NA	NA
Ctaxi_contig_69411|comp37167_c0_seq1	-1.653670586	7.743398618	1.06E-18	3.25E-17	large extracellular alpha-helical protein	gi|159481760|ref|XP_001698946.1|hypothetical protein CHLREDRAFT_177538 [Chlamydomonas reinhardtii] >gi|158273438|gb|EDO99228.1| predicted protein [Chlamydomonas reinhardtii]	NA	NA	NA
Ctaxi_contig_17968|comp32991_c1_seq1	-1.653244381	7.212225565	9.96E-32	7.50E-30	acetyltransferase nsi	gi|302849002|ref|XP_002956032.1|hypothetical protein VOLCADRAFT_107031 [Volvox carteri f. nagariensis] >gi|300258758|gb|EFJ42992.1| hypothetical protein VOLCADRAFT_107031 [Volvox carteri f. nagariensis]	AT1G32070.3	"ATNSI,NSI"	 nuclear shuttle interacting 
Ctaxi_contig_18979|comp33140_c2_seq2	-1.651231505	1.491808895	0.003868279	0.012634674	mitochondrial partial	gi|552830565|ref|XP_005847935.1|hypothetical protein CHLNCDRAFT_35290 [Chlorella variabilis] >gi|307107591|gb|EFN55833.1| hypothetical protein CHLNCDRAFT_35290 [Chlorella variabilis]	AT5G01500.1	TAAC	 thylakoid ATP/ADP carrier 
Ctaxi_contig_28229|comp34347_c0_seq8	-1.649957103	1.579326158	0.000727683	0.002951471	NA	NA	NA	NA	NA
Ctaxi_contig_33941|comp34914_c1_seq2	-1.649030816	1.06299562	0.013327638	0.036224835	NA	NA	NA	NA	NA
Ctaxi_contig_28380|comp34367_c1_seq3	-1.648500956	5.644320187	5.49E-10	6.99E-09	hypothetical protein CC1G_11630	gi|169864150|ref|XP_001838687.1|hypothetical protein CC1G_11630 [Coprinopsis cinerea okayama7#130] >gi|116500209|gb|EAU83104.1| hypothetical protein CC1G_11630 [Coprinopsis cinerea okayama7#130]	NA	NA	NA
Ctaxi_contig_8892|comp30883_c2_seq1	-1.647723299	3.574683937	9.71E-06	6.16E-05	NA	NA	NA	NA	NA
Ctaxi_contig_39923|comp35455_c1_seq4	-1.647704916	7.181593826	6.34E-31	4.55E-29	NA	NA	NA	NA	NA
Ctaxi_contig_34215|comp34940_c0_seq1	-1.647686802	3.735542512	1.80E-13	3.40E-12	NA	NA	NA	NA	NA
Ctaxi_contig_46781|comp35924_c1_seq3	-1.646030504	4.136796217	1.75E-16	4.35E-15	NA	NA	NA	NA	NA
Ctaxi_contig_46157|comp35880_c1_seq6	-1.645359864	1.831115733	0.000347962	0.001542441	NA	NA	NA	NA	NA
Ctaxi_contig_23874|comp33847_c2_seq1	-1.644995388	4.794648282	9.87E-22	3.92E-20	NA	NA	NA	NA	NA
Ctaxi_contig_22164|comp33628_c2_seq6	-1.644281675	2.496982117	0.000163946	0.000790817	NA	NA	NA	NA	NA
Ctaxi_contig_59866|comp36724_c6_seq2	-1.644205354	4.3008571	3.91E-05	0.000216988	atp-binding cassette transporter	gi|552816798|ref|XP_005844777.1|hypothetical protein CHLNCDRAFT_58805 [Chlorella variabilis] >gi|307104421|gb|EFN52675.1| hypothetical protein CHLNCDRAFT_58805 [Chlorella variabilis]	AT5G58270.1	"STA1,ATATM3,ATM3"	 ABC transporter of the mitochondrion 3 
Ctaxi_contig_47468|comp35974_c1_seq1	-1.643579479	3.569455491	1.03E-13	2.00E-12	NA	NA	NA	NA	NA
Ctaxi_contig_25114|comp34017_c1_seq3	-1.643557568	2.810873083	2.66E-11	3.97E-10	NA	NA	NA	NA	NA
Ctaxi_contig_24367|comp33920_c5_seq1	-1.642593751	2.018318436	8.82E-06	5.65E-05	NA	NA	NA	NA	NA
Ctaxi_contig_30415|comp34582_c1_seq1	-1.641925067	5.558049305	8.73E-28	5.22E-26	NA	NA	NA	NA	NA
Ctaxi_contig_47832|comp35999_c4_seq1	-1.641667205	5.295108641	2.18E-25	1.11E-23	NA	NA	NA	NA	NA
Ctaxi_contig_16735|comp32780_c3_seq2	-1.641349515	2.976359095	2.22E-10	2.98E-09	NA	NA	NA	NA	NA
Ctaxi_contig_35575|comp35071_c2_seq1	-1.640581169	0.235748292	0.01483493	0.039628974	NA	NA	AT3G44600.1	CYP71	 cyclophilin71 
Ctaxi_contig_22160|comp33628_c2_seq2	-1.639950518	5.868177386	5.41E-28	3.28E-26	NA	NA	NA	NA	NA
Ctaxi_contig_13408|comp32151_c2_seq6	-1.639551371	0.941446178	0.006590981	0.019993	NA	NA	NA	NA	NA
Ctaxi_contig_23267|comp33772_c2_seq4	-1.639352331	4.26164913	1.18E-11	1.83E-10	NA	NA	NA	NA	NA
Ctaxi_contig_23263|comp33772_c1_seq2	-1.639348764	1.947523239	0.00018291	0.000871232	NA	NA	NA	NA	NA
Ctaxi_contig_30278|comp34568_c0_seq3	-1.638373009	5.488680641	9.61E-21	3.54E-19	NA	NA	NA	NA	NA
Ctaxi_contig_61954|comp36837_c3_seq3	-1.638341086	4.559043387	3.98E-19	1.27E-17	NA	NA	NA	NA	NA
Ctaxi_contig_54519|comp36415_c0_seq1	-1.637464389	4.533753763	9.55E-16	2.23E-14	NA	NA	NA	NA	NA
Ctaxi_contig_50441|comp36175_c1_seq6	-1.635686739	1.879337158	0.001234349	0.004716823	NA	NA	NA	NA	NA
Ctaxi_contig_17058|comp32842_c8_seq2	-1.635251393	4.767812691	1.13E-19	3.80E-18	NA	NA	NA	NA	NA
Ctaxi_contig_23078|comp33749_c0_seq16	-1.634917425	0.700872141	0.015876046	0.042029388	mitochondrial carrier protein	gi|159487943|ref|XP_001701982.1|mitochondrial carrier protein [Chlamydomonas reinhardtii] >gi|158281201|gb|EDP06957.1| mitochondrial carrier protein [Chlamydomonas reinhardtii]	AT5G15640.1		 Mitochondrial substrate carrier family protein 
Ctaxi_contig_33309|comp34861_c1_seq1	-1.63420915	3.785919041	1.79E-12	3.02E-11	NA	NA	NA	NA	NA
Ctaxi_contig_28416|comp34370_c3_seq7	-1.632196564	1.905756214	2.14E-05	0.00012535	NA	NA	NA	NA	NA
Ctaxi_contig_30296|comp34571_c0_seq1	-1.632017937	6.827511427	7.04E-32	5.36E-30	NA	NA	NA	NA	NA
Ctaxi_contig_31950|comp34741_c3_seq1	-1.631974923	3.650891882	5.17E-15	1.13E-13	flagellar associated protein	gi|302816869|ref|XP_002990112.1|hypothetical protein SELMODRAFT_428633 [Selaginella moellendorffii] >gi|300142125|gb|EFJ08829.1| hypothetical protein SELMODRAFT_428633 [Selaginella moellendorffii]	NA	NA	NA
Ctaxi_contig_47922|comp36005_c2_seq1	-1.631925992	3.342301962	4.11E-13	7.49E-12	NA	NA	NA	NA	NA
Ctaxi_contig_21653|comp33555_c1_seq1	-1.631631668	8.093182423	8.23E-34	7.11E-32	protein	"gi|552813927|ref|XP_005844067.1|hypothetical protein CHLNCDRAFT_10545, partial [Chlorella variabilis] >gi|307103707|gb|EFN51965.1| hypothetical protein CHLNCDRAFT_10545 [Chlorella variabilis]"	AT5G27560.1		 Domain of unknown function (DUF1995) 
Ctaxi_contig_38544|comp35328_c1_seq2	-1.631114085	1.089943292	0.006135728	0.018805492	ankyrin repeat protein	"gi|154417691|ref|XP_001581865.1|ankyrin repeat protein [Trichomonas vaginalis G3] >gi|121916096|gb|EAY20879.1| ankyrin repeat protein, putative [Trichomonas vaginalis G3]"	NA	NA	NA
Ctaxi_contig_46612|comp35911_c1_seq1	-1.630960249	8.334955846	3.28E-31	2.40E-29	NA	NA	NA	NA	NA
Ctaxi_contig_68416|comp37126_c1_seq6	-1.630890032	3.183037097	0.005500999	0.017130301	glrp1 protein	gi|159489332|ref|XP_001702651.1|flagellar associated protein [Chlamydomonas reinhardtii] >gi|158280673|gb|EDP06430.1| flagellar associated protein [Chlamydomonas reinhardtii]	NA	NA	NA
Ctaxi_contig_12348|comp31918_c0_seq1	-1.630774147	0.923629428	0.007724595	0.022900607	NA	NA	NA	NA	NA
Ctaxi_contig_21659|comp33555_c1_seq7	-1.630758717	4.755963046	3.60E-15	8.05E-14	NA	NA	NA	NA	NA
Ctaxi_contig_59234|comp36692_c1_seq1	-1.63000654	3.415024925	1.56E-11	2.38E-10	NA	NA	NA	NA	NA
Ctaxi_contig_39933|comp35455_c1_seq14	-1.629519123	4.499903295	1.38E-20	5.00E-19	NA	NA	NA	NA	NA
Ctaxi_contig_70477|comp37210_c6_seq2	-1.628858403	3.400752955	6.66E-15	1.44E-13	alpha-2-macroglobulin domain protein	gi|302854949|ref|XP_002958977.1|hypothetical protein VOLCADRAFT_108402 [Volvox carteri f. nagariensis] >gi|300255661|gb|EFJ39952.1| hypothetical protein VOLCADRAFT_108402 [Volvox carteri f. nagariensis]	NA	NA	NA
Ctaxi_contig_54124|comp36389_c0_seq24	-1.627129905	1.446816831	0.016913892	0.044323152	na+ glucose cotransporter	"gi|470371362|ref|XP_004332833.1|sodium symporter, putative [Acanthamoeba castellanii str. Neff] >gi|440789511|gb|ELR10820.1| sodium symporter, putative [Acanthamoeba castellanii str. Neff]"	NA	NA	NA
Ctaxi_contig_23139|comp33758_c6_seq1	-1.625938977	4.670600147	8.40E-17	2.15E-15	metal ion transporter family	gi|545369023|ref|XP_005649280.1|Mg2+ transporter protein [Coccomyxa subellipsoidea C-169] >gi|384251258|gb|EIE24736.1| Mg2+ transporter protein [Coccomyxa subellipsoidea C-169]	AT5G22830.1	"ATMGT10,GMN10,MGT10,MRS2-11"	 magnesium (Mg) transporter 10 
Ctaxi_contig_33332|comp34863_c0_seq4	-1.62536835	1.736736163	4.17E-05	0.000230033	NA	NA	NA	NA	NA
Ctaxi_contig_46616|comp35911_c1_seq5	-1.62419571	6.079093514	1.95E-22	8.11E-21	NA	NA	NA	NA	NA
Ctaxi_contig_47833|comp35999_c4_seq2	-1.623692472	4.011964609	8.65E-19	2.68E-17	NA	NA	NA	NA	NA
Ctaxi_contig_46613|comp35911_c1_seq2	-1.623128981	5.544174343	1.85E-27	1.08E-25	NA	NA	AT5G60980.1		 Nuclear transport factor 2 (NTF2) family protein with RNA binding (RRM-RBD-RNP motifs) domain 
Ctaxi_contig_57028|comp36569_c4_seq6	-1.621146287	3.857890671	2.48E-12	4.12E-11	NA	NA	NA	NA	NA
Ctaxi_contig_40047|comp35466_c2_seq5	-1.62102063	4.151335922	1.25E-16	3.16E-15	NA	NA	NA	NA	NA
Ctaxi_contig_52253|comp36279_c0_seq2	-1.619053379	6.481514887	1.69E-19	5.58E-18	NA	NA	NA	NA	NA
Ctaxi_contig_44333|comp35764_c0_seq1	-1.618285824	0.982930916	0.000420642	0.001821887	NA	NA	NA	NA	NA
Ctaxi_contig_41542|comp35581_c7_seq1	-1.618264063	4.76068566	7.81E-20	2.67E-18	NA	NA	NA	NA	NA
Ctaxi_contig_46800|comp35926_c4_seq1	-1.617908234	2.497288515	6.92E-08	6.47E-07	NA	NA	NA	NA	NA
Ctaxi_contig_59680|comp36713_c2_seq2	-1.617314456	1.284414249	0.000506372	0.002147369	nacht and wd repeat domain-containing protein 1	gi|405975070|gb|EKC39666.1|NACHT and WD repeat domain-containing protein 1 [Crassostrea gigas]	NA	NA	NA
Ctaxi_contig_68961|comp37149_c6_seq1	-1.617274146	4.920686574	4.54E-25	2.24E-23	NA	NA	NA	NA	NA
Ctaxi_contig_51382|comp36235_c1_seq7	-1.61713747	1.832187251	9.58E-06	6.08E-05	NA	NA	NA	NA	NA
Ctaxi_contig_21328|comp33496_c3_seq1	-1.616120243	3.578546191	5.76E-12	9.24E-11	NA	NA	NA	NA	NA
Ctaxi_contig_44835|comp35787_c0_seq195	-1.616087849	2.776983916	1.81E-06	1.32E-05	general transcription factor 3c polypeptide 3-like	gi|552847129|ref|XP_005851787.1|hypothetical protein CHLNCDRAFT_133218 [Chlorella variabilis] >gi|307111451|gb|EFN59685.1| hypothetical protein CHLNCDRAFT_133218 [Chlorella variabilis]	NA	NA	NA
Ctaxi_contig_41678|comp35588_c0_seq4	-1.615923197	0.312387559	0.009230274	0.026617902	probable helicase magatama 3-like	gi|303278610|ref|XP_003058598.1|predicted protein [Micromonas pusilla CCMP1545] >gi|226459758|gb|EEH57053.1| predicted protein [Micromonas pusilla CCMP1545]	AT4G15570.1	MAA3	 P-loop containing nucleoside triphosphate hydrolases superfamily protein 
Ctaxi_contig_29551|comp34496_c0_seq4	-1.615733785	3.052739376	1.37E-06	1.02E-05	NA	NA	NA	NA	NA
Ctaxi_contig_43120|comp35685_c2_seq22	-1.615502101	3.826399084	3.69E-12	6.03E-11	NA	NA	NA	NA	NA
Ctaxi_contig_55942|comp36502_c5_seq7	-1.614237468	3.910349062	3.96E-17	1.05E-15	NA	NA	NA	NA	NA
Ctaxi_contig_21657|comp33555_c1_seq5	-1.614083176	4.114689831	3.92E-15	8.69E-14	NA	NA	NA	NA	NA
Ctaxi_contig_43296|comp35701_c4_seq6	-1.613914456	1.579432292	7.99E-05	0.000415257	NA	NA	NA	NA	NA
Ctaxi_contig_66045|comp37035_c2_seq8	-1.613150596	3.762211136	4.68E-13	8.48E-12	protein	gi|545366537|ref|XP_005648156.1|hypothetical protein COCSUDRAFT_41800 [Coccomyxa subellipsoidea C-169] >gi|384250132|gb|EIE23612.1| hypothetical protein COCSUDRAFT_41800 [Coccomyxa subellipsoidea C-169]	NA	NA	NA
Ctaxi_contig_31569|comp34702_c2_seq2	-1.61277169	1.134555177	0.008851375	0.02569054	NA	NA	NA	NA	NA
Ctaxi_contig_31134|comp34657_c1_seq4	-1.612641021	0.670159234	0.005702663	0.017658505	NA	NA	NA	NA	NA
Ctaxi_contig_11058|comp31583_c1_seq2	-1.612521466	3.290312339	4.52E-13	8.20E-12	dnaj heat shock family protein	gi|552815666|ref|XP_005844504.1|hypothetical protein CHLNCDRAFT_138873 [Chlorella variabilis] >gi|307104147|gb|EFN52402.1| hypothetical protein CHLNCDRAFT_138873 [Chlorella variabilis]	AT3G62600.1	"ATERDJ3B,ERDJ3B"	 DNAJ heat shock family protein 
Ctaxi_contig_64555|comp36969_c1_seq5	-1.612290537	2.803487906	1.10E-09	1.34E-08	NA	NA	NA	NA	NA
Ctaxi_contig_46748|comp35920_c1_seq2	-1.611293569	2.228984166	6.56E-07	5.16E-06	NA	NA	NA	NA	NA
Ctaxi_contig_54137|comp36390_c4_seq1	-1.610881504	5.319668202	2.68E-13	4.98E-12	viral a-type inclusion protein repeat containing protein	gi|557766768|ref|XP_005183076.1|PREDICTED: protein lava lamp-like isoform X1 [Musca domestica] >gi|557766770|ref|XP_005183077.1| PREDICTED: protein lava lamp-like isoform X2 [Musca domestica]	NA	NA	NA
Ctaxi_contig_38304|comp35318_c0_seq1	-1.610786411	1.530877633	0.015132524	0.040315021	zinc finger family protein	"gi|255575202|ref|XP_002528505.1|zinc finger protein, putative [Ricinus communis] >gi|223532065|gb|EEF33874.1| zinc finger protein, putative [Ricinus communis]"	AT5G22480.1		 ZPR1 zinc-finger domain protein 
Ctaxi_contig_25433|comp34046_c2_seq7	-1.610718975	2.116652018	1.44E-05	8.77E-05	NA	NA	NA	NA	NA
Ctaxi_contig_22628|comp33691_c0_seq1	-1.608731134	5.188627575	2.38E-20	8.48E-19	syntaxin-like protein	"gi|357508487|ref|XP_003624532.1|Syntaxin-22 [Medicago truncatula] >gi|87241300|gb|ABD33158.1| Syntaxin, N-terminal [Medicago truncatula] >gi|355499547|gb|AES80750.1| Syntaxin-22 [Medicago truncatula]"	NA	NA	NA
Ctaxi_contig_64937|comp36991_c1_seq1	-1.607797186	7.658729373	2.02E-22	8.40E-21	peroxidase	"gi|449683172|ref|XP_002164795.2|PREDICTED: uncharacterized protein LOC100214132, partial [Hydra vulgaris]"	AT1G73680.1	ALPHADOX2	 alpha dioxygenase 
Ctaxi_contig_54283|comp36400_c5_seq1	-1.606990133	4.002237339	1.85E-18	5.53E-17	NA	NA	NA	NA	NA
Ctaxi_contig_60321|comp36751_c1_seq14	-1.606866973	1.718820427	0.000310864	0.001397618	adhesin-like protein	"gi|518097785|ref|WP_019267993.1|hypothetical protein, partial [Methanobrevibacter smithii]"	NA	NA	NA
Ctaxi_contig_15907|comp32636_c5_seq1	-1.606193915	1.654226693	3.72E-05	0.000207438	NA	NA	NA	NA	NA
Ctaxi_contig_71764|comp37262_c4_seq1	-1.606106938	6.059070028	6.78E-24	3.10E-22	NA	NA	NA	NA	NA
Ctaxi_contig_64939|comp36991_c2_seq2	-1.60579257	7.272811126	5.44E-22	2.19E-20	hi0933-like protein	gi|545365780|ref|XP_005647834.1|HI0933-like protein [Coccomyxa subellipsoidea C-169] >gi|384249809|gb|EIE23290.1| HI0933-like protein [Coccomyxa subellipsoidea C-169]	AT5G39940.1		 FAD/NAD(P)-binding oxidoreductase family protein 
Ctaxi_contig_65884|comp37028_c1_seq5	-1.605651583	3.141709699	1.83E-11	2.78E-10	NA	NA	NA	NA	NA
Ctaxi_contig_37271|comp35222_c0_seq1	-1.604941552	2.247925081	4.40E-06	2.99E-05	NA	NA	NA	NA	NA
Ctaxi_contig_10953|comp31561_c0_seq2	-1.604415319	0.794848667	0.003045435	0.010290014	NA	NA	NA	NA	NA
Ctaxi_contig_59212|comp36690_c4_seq9	-1.604172018	0.880601078	0.00238959	0.008365655	NA	NA	NA	NA	NA
Ctaxi_contig_30693|comp34615_c2_seq2	-1.603601277	2.280734105	0.013532286	0.036691509	NA	NA	NA	NA	NA
Ctaxi_contig_21081|comp33459_c1_seq1	-1.603388329	1.993196356	0.000120345	0.000599248	ubiquitin carboxyl-terminal hydrolase 12	"gi|527204004|gb|EPS70293.1|hypothetical protein M569_04467, partial [Genlisea aurea]"	AT5G06600.3	UBP12	 ubiquitin-specific protease 12 
Ctaxi_contig_52255|comp36279_c2_seq2	-1.603346497	2.86333008	3.28E-06	2.29E-05	NA	NA	NA	NA	NA
Ctaxi_contig_42815|comp35665_c4_seq1	-1.602778669	6.67499758	1.03E-27	6.11E-26	NA	NA	NA	NA	NA
Ctaxi_contig_36827|comp35191_c2_seq1	-1.602419315	6.723974283	7.13E-32	5.42E-30	rna-binding protein nova-1	gi|514720273|ref|XP_004954443.1|PREDICTED: RNA-binding protein Nova-2-like [Setaria italica]	AT5G04430.1	"BTR1,BTR1S"	 binding to TOMV RNA 1L (long form) 
Ctaxi_contig_6924|comp29724_c0_seq1	-1.6018499	1.050984165	0.002061635	0.007372756	NA	NA	NA	NA	NA
Ctaxi_contig_26574|comp34159_c2_seq4	-1.60109094	0.82242039	0.00328595	0.010995621	dbh-like monooxygenase protein 1-like	gi|459174963|ref|XP_002121457.2|PREDICTED: DBH-like monooxygenase protein 1-like [Ciona intestinalis]	NA	NA	NA
Ctaxi_contig_23261|comp33772_c0_seq1	-1.599792859	5.196277657	1.77E-17	4.85E-16	hypothetical protein COCSUDRAFT_56639	gi|545361323|ref|XP_005645964.1|hypothetical protein COCSUDRAFT_56639 [Coccomyxa subellipsoidea C-169] >gi|384247935|gb|EIE21420.1| hypothetical protein COCSUDRAFT_56639 [Coccomyxa subellipsoidea C-169]	NA	NA	NA
Ctaxi_contig_40770|comp35531_c0_seq1	-1.599632834	4.643314508	4.04E-25	1.99E-23	NA	NA	NA	NA	NA
Ctaxi_contig_71930|comp37269_c0_seq9	-1.59948767	1.745422951	0.000178943	0.000854696	NA	NA	NA	NA	NA
Ctaxi_contig_38549|comp35328_c3_seq2	-1.599230818	2.15943862	3.85E-05	0.000214222	ankyrin repeat protein	"gi|154413193|ref|XP_001579627.1|ankyrin repeat protein [Trichomonas vaginalis G3] >gi|121913836|gb|EAY18641.1| ankyrin repeat protein, putative [Trichomonas vaginalis G3]"	AT5G12320.1		 ankyrin repeat family protein 
Ctaxi_contig_7487|comp30157_c0_seq1	-1.598983569	4.640508493	1.17E-23	5.26E-22	NA	NA	NA	NA	NA
Ctaxi_contig_40114|comp35472_c2_seq11	-1.598806009	5.863862562	6.69E-15	1.44E-13	luminal-binding protein 5-like	gi|470129154|ref|XP_004300491.1|PREDICTED: luminal-binding protein 5-like [Fragaria vesca subsp. vesca]	AT5G42020.1	"BIP,BIP2"	 Heat shock protein 70 (Hsp 70) family protein 
Ctaxi_contig_13322|comp32135_c0_seq1	-1.598065755	0.302049781	0.010702565	0.0301195	NA	NA	NA	NA	NA
Ctaxi_contig_21658|comp33555_c1_seq6	-1.597363631	5.802606346	2.20E-28	1.37E-26	NA	NA	NA	NA	NA
Ctaxi_contig_47928|comp36005_c2_seq7	-1.59709977	1.943317733	4.39E-06	2.98E-05	NA	NA	AT5G05470.1	"EIF2ALPHA,ATEIF2-A2,EIF2-A2"	 eukaryotic translation initiation factor 2 alpha subunit 
Ctaxi_contig_54524|comp36415_c3_seq1	-1.596948902	4.500891599	2.39E-13	4.46E-12	NA	NA	NA	NA	NA
Ctaxi_contig_24471|comp33939_c0_seq1	-1.596182463	2.132370699	3.99E-05	0.000221346	NA	NA	NA	NA	NA
Ctaxi_contig_69420|comp37167_c5_seq3	-1.595392026	5.23034978	1.31E-09	1.59E-08	NA	NA	NA	NA	NA
Ctaxi_contig_14243|comp32329_c0_seq1	-1.595241646	5.671744293	1.04E-17	2.91E-16	beta-carotene -monooxygenase	gi|552829388|ref|XP_005847692.1|hypothetical protein CHLNCDRAFT_134121 [Chlorella variabilis] >gi|307107347|gb|EFN55590.1| hypothetical protein CHLNCDRAFT_134121 [Chlorella variabilis]	AT4G19170.1	"NCED4,CCD4"	 nine-cis-epoxycarotenoid dioxygenase 4 
Ctaxi_contig_47477|comp35974_c5_seq1	-1.594888933	4.33150227	1.32E-20	4.82E-19	NA	NA	NA	NA	NA
Ctaxi_contig_38031|comp35291_c0_seq1	-1.594413447	6.20525327	7.82E-19	2.45E-17	NA	NA	NA	NA	NA
Ctaxi_contig_69906|comp37184_c6_seq1	-1.594195444	6.395181189	1.55E-18	4.67E-17	NA	NA	NA	NA	NA
Ctaxi_contig_58517|comp36658_c4_seq2	-1.594182751	3.278915534	0.002688052	0.009256459	pre-mrna-processing factor 39-like	gi|557546002|gb|ESR56980.1|hypothetical protein CICLE_v10018866mg [Citrus clementina] >gi|557546004|gb|ESR56982.1| hypothetical protein CICLE_v10018866mg [Citrus clementina]	AT1G04080.1	PRP39	 Tetratricopeptide repeat (TPR)-like superfamily protein 
Ctaxi_contig_11713|comp31758_c0_seq1	-1.593544723	6.62811302	1.88E-17	5.13E-16	related to wd40-repeat protein (notchless protein)	gi|552827986|ref|XP_005847360.1|hypothetical protein CHLNCDRAFT_134594 [Chlorella variabilis] >gi|307107014|gb|EFN55258.1| hypothetical protein CHLNCDRAFT_134594 [Chlorella variabilis]	AT1G24530.1		 Transducin/WD40 repeat-like superfamily protein 
Ctaxi_contig_14926|comp32464_c2_seq1	-1.591825386	1.150632471	0.000658934	0.002702628	NA	NA	NA	NA	NA
Ctaxi_contig_64557|comp36969_c2_seq1	-1.59123554	5.84190189	3.00E-21	1.15E-19	NA	NA	NA	NA	NA
Ctaxi_contig_47334|comp35966_c0_seq3	-1.590679031	2.530808806	5.37E-08	5.11E-07	NA	NA	NA	NA	NA
Ctaxi_contig_67814|comp37101_c0_seq1	-1.589465863	4.794854345	4.74E-20	1.65E-18	NA	NA	NA	NA	NA
Ctaxi_contig_41871|comp35599_c1_seq14	-1.589231393	1.39508297	0.000409574	0.001779302	achain crystal structure of engineered northeast structural genomics consortium target	"gi|28373837|pdb|1N0R|AChain A, 4ank: A Designed Ankyrin Repeat Protein With Four Identical Consensus Repeats"	AT5G40160.1	"EMB139,EMB506"	 Ankyrin repeat family protein 
Ctaxi_contig_9111|comp30967_c1_seq1	-1.589093032	6.329651025	9.90E-32	7.48E-30	NA	NA	NA	NA	NA
Ctaxi_contig_22221|comp33637_c0_seq6	-1.588350689	3.159213581	1.13E-09	1.38E-08	NA	NA	NA	NA	NA
Ctaxi_contig_34219|comp34940_c3_seq4	-1.587445113	1.289733641	0.000308506	0.001388133	NA	NA	NA	NA	NA
Ctaxi_contig_31677|comp34711_c3_seq7	-1.586825499	1.103428487	0.003867112	0.01263209	NA	NA	NA	NA	NA
Ctaxi_contig_38947|comp35365_c1_seq1	-1.586598514	1.46043902	5.28E-05	0.000285215	NA	NA	NA	NA	NA
Ctaxi_contig_17969|comp32991_c2_seq1	-1.58620746	6.455289944	6.24E-32	4.77E-30	NA	NA	NA	NA	NA
Ctaxi_contig_55110|comp36446_c2_seq4	-1.585601306	1.769236895	2.13E-05	0.000124883	phosphatidylinositol-glycan biosynthesis class w protein	gi|242040781|ref|XP_002467785.1|hypothetical protein SORBIDRAFT_01g034020 [Sorghum bicolor] >gi|241921639|gb|EER94783.1| hypothetical protein SORBIDRAFT_01g034020 [Sorghum bicolor]	AT4G17910.1		" transferases, transferring acyl groups "
Ctaxi_contig_70388|comp37206_c2_seq1	-1.585460883	2.435682142	1.57E-05	9.44E-05	NA	NA	NA	NA	NA
Ctaxi_contig_23732|comp33831_c2_seq2	-1.585239922	2.31068346	0.000426532	0.001845341	NA	NA	NA	NA	NA
Ctaxi_contig_35404|comp35052_c2_seq1	-1.58409801	5.518515157	2.58E-21	9.95E-20	sugar nucleotide transporter	gi|412990674|emb|CCO18046.1|predicted protein [Bathycoccus prasinos]	AT1G76340.1	GONST3	 golgi nucleotide sugar transporter 3 
Ctaxi_contig_60998|comp36787_c2_seq9	-1.583913492	0.255165717	0.014756797	0.039473581	NA	NA	NA	NA	NA
Ctaxi_contig_65979|comp37032_c2_seq2	-1.583510025	4.70429519	8.19E-23	3.50E-21	NA	NA	NA	NA	NA
Ctaxi_contig_20396|comp33369_c1_seq1	-1.583132328	3.473664626	8.54E-13	1.50E-11	NA	NA	NA	NA	NA
Ctaxi_contig_34771|comp34990_c0_seq2	-1.582631984	5.312041809	3.35E-19	1.07E-17	NA	NA	NA	NA	NA
Ctaxi_contig_43083|comp35683_c6_seq7	-1.582557205	3.052682253	7.11E-12	1.13E-10	NA	NA	NA	NA	NA
Ctaxi_contig_20620|comp33402_c7_seq11	-1.582185678	1.802858508	3.36E-05	0.000189416	thymidylate synthase	gi|302851068|ref|XP_002957059.1|hypothetical protein VOLCADRAFT_83934 [Volvox carteri f. nagariensis] >gi|300257615|gb|EFJ41861.1| hypothetical protein VOLCADRAFT_83934 [Volvox carteri f. nagariensis]	AT4G38090.3		 Ribosomal protein S5 domain 2-like superfamily protein 
Ctaxi_contig_71947|comp37270_c4_seq2	-1.581970913	0.702330761	0.007671374	0.022774964	NA	NA	NA	NA	NA
Ctaxi_contig_67052|comp37075_c2_seq1	-1.581004615	2.056146274	2.11E-06	1.52E-05	adhesin-like protein	gi|288560519|ref|YP_003424005.1|adhesin-like protein [Methanobrevibacter ruminantium M1] >gi|502721078|ref|WP_012956062.1| adhesin-like protein [Methanobrevibacter ruminantium] >gi|288543229|gb|ADC47113.1| adhesin-like protein [Methanobrevibacter ruminantium M1]	NA	NA	NA
Ctaxi_contig_10015|comp31276_c0_seq1	-1.579128302	3.295090056	3.59E-09	4.04E-08	NA	NA	NA	NA	NA
Ctaxi_contig_51989|comp36261_c1_seq5	-1.579064792	0.780790583	0.013109057	0.035731296	NA	NA	NA	NA	NA
Ctaxi_contig_10470|comp31399_c1_seq1	-1.57898275	0.339496356	0.019080079	0.049119003	NA	NA	NA	NA	NA
Ctaxi_contig_13914|comp32248_c0_seq3	-1.578839205	5.478557152	6.27E-17	1.62E-15	NA	NA	NA	NA	NA
Ctaxi_contig_25634|comp34067_c1_seq1	-1.577726329	1.302679864	0.000181464	0.000865014	NA	NA	NA	NA	NA
Ctaxi_contig_68198|comp37119_c2_seq2	-1.577599168	2.718602824	0.000603066	0.002501872	gtp-binding protein	gi|302833814|ref|XP_002948470.1|hypothetical protein VOLCADRAFT_80241 [Volvox carteri f. nagariensis] >gi|300266157|gb|EFJ50345.1| hypothetical protein VOLCADRAFT_80241 [Volvox carteri f. nagariensis]	AT1G72660.3		 P-loop containing nucleoside triphosphate hydrolases superfamily protein 
Ctaxi_contig_49110|comp36083_c1_seq3	-1.577272355	2.606467115	4.14E-06	2.83E-05	NA	NA	NA	NA	NA
Ctaxi_contig_38790|comp35351_c0_seq22	-1.577223589	1.599908686	0.000100192	0.000509077	NA	NA	NA	NA	NA
Ctaxi_contig_64560|comp36969_c3_seq1	-1.576945233	3.400472374	9.33E-10	1.15E-08	NA	NA	NA	NA	NA
Ctaxi_contig_8065|comp30512_c0_seq1	-1.575473799	4.78257743	7.02E-19	2.21E-17	NA	NA	NA	NA	NA
Ctaxi_contig_33942|comp34914_c1_seq3	-1.575245764	1.014962948	0.010957764	0.030737333	NA	NA	NA	NA	NA
Ctaxi_contig_70031|comp37188_c4_seq6	-1.574456878	1.87317163	2.60E-05	0.000149566	NA	NA	NA	NA	NA
Ctaxi_contig_30510|comp34595_c0_seq3	-1.57445445	6.074693212	1.20E-26	6.75E-25	NA	NA	NA	NA	NA
Ctaxi_contig_58061|comp36628_c3_seq4	-1.57434929	1.867399216	0.012612737	0.034579985	NA	NA	NA	NA	NA
Ctaxi_contig_68959|comp37149_c4_seq1	-1.573286142	5.452311336	1.32E-15	3.04E-14	polymorphic outer membrane protein	gi|488723779|ref|WP_002647354.1|probable extracellular nuclease [Planctomyces maris] >gi|148844073|gb|EDL58428.1| probable extracellular nuclease [Planctomyces maris DSM 8797]	NA	NA	NA
Ctaxi_contig_16734|comp32780_c3_seq1	-1.572921086	3.715503299	2.19E-11	3.29E-10	NA	NA	NA	NA	NA
Ctaxi_contig_24639|comp33963_c0_seq2	-1.572679332	2.903147192	6.38E-10	8.07E-09	vacuolar-processing enzyme-like	gi|545375157|ref|XP_005651789.1|hypothetical protein COCSUDRAFT_64138 [Coccomyxa subellipsoidea C-169] >gi|384253771|gb|EIE27245.1| hypothetical protein COCSUDRAFT_64138 [Coccomyxa subellipsoidea C-169]	AT1G62710.1	"BETA-VPE,BETAVPE"	 beta vacuolar processing enzyme 
Ctaxi_contig_39819|comp35446_c0_seq3	-1.571911744	5.555272964	6.56E-10	8.29E-09	lipoate protein ligase-like protein	gi|545370528|ref|XP_005649895.1|lipoate protein ligase-like protein [Coccomyxa subellipsoidea C-169] >gi|384251874|gb|EIE25351.1| lipoate protein ligase-like protein [Coccomyxa subellipsoidea C-169]	AT3G29010.1		 Biotin/lipoate A/B protein ligase family 
Ctaxi_contig_40109|comp35472_c2_seq6	-1.570627536	7.628071148	2.01E-16	4.95E-15	binding protein 1	gi|159487349|ref|XP_001701685.1|binding protein 1 [Chlamydomonas reinhardtii] >gi|158280904|gb|EDP06660.1| binding protein 1 [Chlamydomonas reinhardtii]	AT5G28540.1	BIP1	 heat shock protein 70 (Hsp 70) family protein 
Ctaxi_contig_7855|comp30404_c0_seq2	-1.570211367	4.442560696	7.87E-13	1.39E-11	NA	NA	NA	NA	NA
Ctaxi_contig_19246|comp33180_c0_seq1	-1.569544963	1.864016495	0.000458831	0.001965351	ankyrin repeat protein	"gi|123224299|ref|XP_001285666.1|ankyrin repeat protein [Trichomonas vaginalis G3] >gi|121849687|gb|EAX72736.1| ankyrin repeat protein, putative [Trichomonas vaginalis G3]"	AT5G13530.2	KEG	 protein kinases;ubiquitin-protein ligases 
Ctaxi_contig_19073|comp33156_c0_seq4	-1.567453587	3.279239738	5.13E-08	4.89E-07	NA	NA	NA	NA	NA
Ctaxi_contig_43509|comp35718_c2_seq16	-1.567442314	2.792875311	6.56E-07	5.16E-06	NA	NA	NA	NA	NA
Ctaxi_contig_50537|comp36181_c2_seq8	-1.567340783	5.596014508	2.44E-20	8.66E-19	NA	NA	NA	NA	NA
Ctaxi_contig_51376|comp36235_c1_seq1	-1.567013696	2.006976083	0.000549122	0.002306257	NA	NA	NA	NA	NA
Ctaxi_contig_23066|comp33749_c0_seq4	-1.566748337	1.078588069	0.0044304	0.014226031	mitochondrial carrier protein	gi|159487943|ref|XP_001701982.1|mitochondrial carrier protein [Chlamydomonas reinhardtii] >gi|158281201|gb|EDP06957.1| mitochondrial carrier protein [Chlamydomonas reinhardtii]	AT5G15640.1		 Mitochondrial substrate carrier family protein 
Ctaxi_contig_58444|comp36651_c2_seq26	-1.566692575	2.169389034	2.12E-05	0.000124598	NA	NA	NA	NA	NA
Ctaxi_contig_46787|comp35924_c2_seq2	-1.566453806	2.527293867	4.34E-05	0.000238937	NA	NA	NA	NA	NA
Ctaxi_contig_64938|comp36991_c2_seq1	-1.565610046	7.127620793	5.44E-24	2.50E-22	fatty acyl- reductase 1-like	gi|545359305|ref|XP_005645134.1|hypothetical protein COCSUDRAFT_48572 [Coccomyxa subellipsoidea C-169] >gi|384247102|gb|EIE20590.1| hypothetical protein COCSUDRAFT_48572 [Coccomyxa subellipsoidea C-169]	AT3G44550.1	FAR5	 fatty acid reductase 5 
Ctaxi_contig_64626|comp36974_c3_seq1	-1.565081395	6.255293381	8.83E-26	4.66E-24	nucleotide-binding protein 1	gi|226493151|ref|NP_001149342.1|nucleotide-binding protein 1 [Zea mays] >gi|194703098|gb|ACF85633.1| unknown [Zea mays] >gi|413922926|gb|AFW62858.1| nucleotide-binding protein 1 [Zea mays]	AT5G50960.1	"NBP35,ATNBP35"	 nucleotide binding protein 35 
Ctaxi_contig_18188|comp33031_c0_seq12	-1.564148435	2.753159213	5.50E-06	3.67E-05	NA	NA	NA	NA	NA
Ctaxi_contig_22464|comp33669_c0_seq3	-1.564058699	4.771371096	1.30E-08	1.36E-07	hypothetical protein VOLCADRAFT_95056	gi|302845499|ref|XP_002954288.1|hypothetical protein VOLCADRAFT_95056 [Volvox carteri f. nagariensis] >gi|300260493|gb|EFJ44712.1| hypothetical protein VOLCADRAFT_95056 [Volvox carteri f. nagariensis]	AT2G46915.1		 Protein of unknown function (DUF3754) 
Ctaxi_contig_62102|comp36844_c0_seq1	-1.564010194	6.315534924	1.51E-28	9.46E-27	NA	NA	NA	NA	NA
Ctaxi_contig_46747|comp35920_c1_seq1	-1.563195048	4.31639869	9.40E-18	2.65E-16	c-type lectin domain family 2 member e-like	gi|410905187|ref|XP_003966073.1|PREDICTED: CD209 antigen-like protein D-like [Takifugu rubripes]	NA	NA	NA
Ctaxi_contig_47509|comp35976_c9_seq1	-1.562607123	8.604327828	3.12E-18	9.18E-17	NA	NA	NA	NA	NA
Ctaxi_contig_50829|comp36199_c4_seq2	-1.562125931	2.091734005	8.76E-05	0.000450983	ubiquitin carboxyl-terminal hydrolase 12	gi|297833980|ref|XP_002884872.1|hypothetical protein ARALYDRAFT_317971 [Arabidopsis lyrata subsp. lyrata] >gi|297330712|gb|EFH61131.1| hypothetical protein ARALYDRAFT_317971 [Arabidopsis lyrata subsp. lyrata]	AT3G11910.2	UBP13	 ubiquitin-specific protease 13 
Ctaxi_contig_55933|comp36502_c3_seq3	-1.561325106	6.219416314	6.89E-17	1.78E-15	NA	NA	NA	NA	NA
Ctaxi_contig_37364|comp35230_c0_seq2	-1.56019938	2.955640232	8.45E-10	1.05E-08	lysosomal pro-x	"gi|301103554|ref|XP_002900863.1|lysosomal Pro-X carboxypeptidase, putative [Phytophthora infestans T30-4] >gi|262101618|gb|EEY59670.1| lysosomal Pro-X carboxypeptidase, putative [Phytophthora infestans T30-4]"	AT2G24280.1		 alpha/beta-Hydrolases superfamily protein 
Ctaxi_contig_51100|comp36216_c9_seq2	-1.560118509	4.052311853	3.22E-12	5.30E-11	flagella associated protein	gi|123476387|ref|XP_001321366.1|hypothetical protein [Trichomonas vaginalis G3] >gi|121904191|gb|EAY09143.1| conserved hypothetical protein [Trichomonas vaginalis G3]	AT5G12320.1		 ankyrin repeat family protein 
Ctaxi_contig_59158|comp36687_c4_seq1	-1.557857825	6.027933825	2.73E-24	1.29E-22	serine threonine protein kinase	gi|552838360|ref|XP_005849560.1|hypothetical protein CHLNCDRAFT_57249 [Chlorella variabilis] >gi|307109220|gb|EFN57458.1| hypothetical protein CHLNCDRAFT_57249 [Chlorella variabilis]	AT5G01810.3	CIPK15	 CBL-interacting protein kinase 15 
Ctaxi_contig_56514|comp36538_c1_seq7	-1.557026468	3.480434892	0.000120367	0.000599266	structural maintenance of chromosomes protein 6-like isoform x1	gi|159477821|ref|XP_001697007.1|structural maintenance of chromosomes protein 6B [Chlamydomonas reinhardtii] >gi|158274919|gb|EDP00699.1| structural maintenance of chromosomes protein 6B [Chlamydomonas reinhardtii]	AT5G07660.1	SMC6A	 structural maintenance of chromosomes 6A 
Ctaxi_contig_56266|comp36522_c1_seq3	-1.556901776	3.821669657	2.42E-15	5.44E-14	NA	NA	NA	NA	NA
Ctaxi_contig_44142|comp35760_c1_seq5	-1.556740322	1.375804824	0.000538096	0.002265328	NA	NA	NA	NA	NA
Ctaxi_contig_33170|comp34852_c0_seq1	-1.556320895	6.109456771	5.45E-26	2.91E-24	cd4-specific ankyrin repeat protein	gi|189502104|ref|YP_001957821.1|hypothetical protein Aasi_0703 [Candidatus Amoebophilus asiaticus 5a2] >gi|501449410|ref|WP_012472859.1| hypothetical protein [Candidatus Amoebophilus asiaticus] >gi|189497545|gb|ACE06092.1| hypothetical protein Aasi_0703 [Candidatus Amoebophilus asiaticus 5a2]	AT4G35450.4	"AKR2,AFT,AKR2A"	 ankyrin repeat-containing protein 2 
Ctaxi_contig_10347|comp31371_c1_seq1	-1.555808362	4.064572031	4.98E-11	7.19E-10	NA	NA	NA	NA	NA
Ctaxi_contig_27247|comp34231_c0_seq1	-1.555247307	1.097149326	0.009046786	0.026189868	ring finger-containing protein hei10	gi|159491200|ref|XP_001703561.1|predicted protein [Chlamydomonas reinhardtii] >gi|158280485|gb|EDP06243.1| predicted protein [Chlamydomonas reinhardtii]	AT1G53490.1		 RING/U-box superfamily protein 
Ctaxi_contig_8938|comp30900_c0_seq1	-1.555139247	0.9522236	0.002017426	0.007233897	NA	NA	NA	NA	NA
Ctaxi_contig_64565|comp36970_c4_seq1	-1.554324027	1.949083652	0.001908504	0.006892595	voltage-gated potassium channel	gi|545358887|ref|XP_005644960.1|voltage-gated potassium channel [Coccomyxa subellipsoidea C-169] >gi|384246928|gb|EIE20416.1| voltage-gated potassium channel [Coccomyxa subellipsoidea C-169]	NA	NA	NA
Ctaxi_contig_50811|comp36198_c0_seq2	-1.552709288	2.849822233	3.02E-09	3.45E-08	NA	NA	NA	NA	NA
Ctaxi_contig_21506|comp33530_c4_seq2	-1.552239983	1.361476888	0.000155011	0.000752576	lipoic acid synthetase precursor(lip-syn)	gi|2257536|dbj|BAA21430.1|LIPOIC ACID SYNTHETASE PRECURSOR(LIP-SYN) [Schizosaccharomyces pombe]	AT5G08415.1		 Radical SAM superfamily protein 
Ctaxi_contig_40867|comp35538_c0_seq6	-1.551319405	0.567954278	0.006235779	0.019053075	NA	NA	NA	NA	NA
Ctaxi_contig_50421|comp36173_c3_seq1	-1.550828344	2.351080997	1.28E-06	9.57E-06	NA	NA	NA	NA	NA
Ctaxi_contig_59863|comp36724_c4_seq1	-1.550077508	1.931019115	7.48E-05	0.000390965	atp-binding cassette transporter	"gi|159478350|ref|XP_001697267.1|half-size ABC transporter, membrane protein [Chlamydomonas reinhardtii] >gi|158274741|gb|EDP00522.1| half-size ABC transporter, membrane protein [Chlamydomonas reinhardtii]"	AT5G58270.1	"STA1,ATATM3,ATM3"	 ABC transporter of the mitochondrion 3 
Ctaxi_contig_64605|comp36973_c0_seq2	-1.54941099	6.27862502	1.52E-18	4.58E-17	alkaline phosphatase	gi|296274617|ref|YP_003657248.1|hypothetical protein [Arcobacter nitrofigilis DSM 7299] >gi|502901909|ref|WP_013136885.1| alkaline phosphatase [Arcobacter nitrofigilis] >gi|296098791|gb|ADG94741.1| protein of unknown function DUF839 [Arcobacter nitrofigilis DSM 7299]	NA	NA	NA
Ctaxi_contig_31012|comp34644_c3_seq9	-1.548925373	4.363320814	1.87E-17	5.12E-16	NA	NA	NA	NA	NA
Ctaxi_contig_16762|comp32785_c0_seq1	-1.546840841	7.656133751	1.09E-34	1.00E-32	NA	NA	NA	NA	NA
Ctaxi_contig_23531|comp33809_c1_seq1	-1.546458234	4.831050869	2.60E-21	1.00E-19	NA	NA	NA	NA	NA
Ctaxi_contig_9599|comp31142_c0_seq1	-1.546366371	6.112819133	9.85E-24	4.46E-22	carbohydrate-binding protein	gi|557604446|ref|YP_008772557.1|sialidase [Clostridium tetani 12124569] >gi|557696977|ref|WP_023437301.1| sialidase [Clostridium tetani] >gi|557255147|emb|CDI48520.1| sialidase [Clostridium tetani 12124569]	NA	NA	NA
Ctaxi_contig_51241|comp36228_c2_seq1	-1.546362109	7.032471758	2.31E-21	8.95E-20	NA	NA	NA	NA	NA
Ctaxi_contig_62600|comp36868_c1_seq1	-1.545365622	4.933410543	0.002742868	0.009422056	mut9-related serine threonine protein kinase	gi|159486881|ref|XP_001701465.1|MUT9-related serine/threonine protein kinase [Chlamydomonas reinhardtii] >gi|158271647|gb|EDO97462.1| MUT9-related serine/threonine protein kinase [Chlamydomonas reinhardtii]	AT2G25760.1		 Protein kinase family protein 
Ctaxi_contig_42679|comp35654_c2_seq3	-1.543782346	2.539463776	0.000169346	0.000814646	atp-dependent rna helicase eif4a-like isoform 2	gi|159462852|ref|XP_001689656.1|predicted protein [Chlamydomonas reinhardtii] >gi|158283644|gb|EDP09394.1| predicted protein [Chlamydomonas reinhardtii]	AT4G37020.1		 BEST Arabidopsis thaliana protein match is: eukaryotic initiation factor 4A-III (TAIR:AT3G19760.1); Has 30201 Blast hits to 17322 proteins in 780 species: Archae - 12; Bacteria - 1396; Metazoa - 17338; Fungi - 3422; Plants - 5037; Viruses - 0; Other Eukaryotes - 2996 (source: NCBI BLink). 
Ctaxi_contig_24294|comp33911_c0_seq2	-1.542898496	1.166522551	0.009590206	0.027495467	serine threonine-protein kinase ctr1	gi|159472849|ref|XP_001694557.1|predicted protein [Chlamydomonas reinhardtii] >gi|158276781|gb|EDP02552.1| predicted protein [Chlamydomonas reinhardtii]	AT1G04700.1		 PB1 domain-containing protein tyrosine kinase 
Ctaxi_contig_47336|comp35966_c1_seq1	-1.542395036	3.056915967	8.57E-08	7.90E-07	allergen v5 tpx-1 family protein	gi|256376206|ref|YP_003099866.1|SCP-like extracellular [Actinosynnema mirum DSM 43827] >gi|506281134|ref|WP_015800909.1| SCP-like extracellular [Actinosynnema mirum] >gi|255920509|gb|ACU36020.1| SCP-like extracellular [Actinosynnema mirum DSM 43827]	NA	NA	NA
Ctaxi_contig_24218|comp33899_c2_seq2	-1.542388141	1.921856658	2.89E-06	2.03E-05	hypothetical protein COCSUDRAFT_33899	gi|545359861|ref|XP_005645358.1|hypothetical protein COCSUDRAFT_33899 [Coccomyxa subellipsoidea C-169] >gi|384247327|gb|EIE20814.1| hypothetical protein COCSUDRAFT_33899 [Coccomyxa subellipsoidea C-169]	NA	NA	NA
Ctaxi_contig_23790|comp33836_c2_seq1	-1.540379345	1.798130983	0.001801942	0.006552801	peroxisomal membrane mpv17 pmp22-like protein	gi|545359114|ref|XP_005645051.1|hypothetical protein COCSUDRAFT_67394 [Coccomyxa subellipsoidea C-169] >gi|384247019|gb|EIE20507.1| hypothetical protein COCSUDRAFT_67394 [Coccomyxa subellipsoidea C-169]	AT4G03410.2		 Peroxisomal membrane 22 kDa (Mpv17/PMP22) family protein 
Ctaxi_contig_38793|comp35351_c1_seq1	-1.540041476	1.555183037	0.000225963	0.001054995	ankyrin repeat protein	"gi|123469483|ref|XP_001317953.1|espin [Trichomonas vaginalis G3] >gi|121900700|gb|EAY05730.1| espin, putative [Trichomonas vaginalis G3]"	AT2G03430.1		 Ankyrin repeat family protein 
Ctaxi_contig_30051|comp34541_c0_seq5	-1.539024596	1.238253071	0.017171584	0.044893448	ankyrin repeat kinase family protein	"gi|333361284|pdb|3NOC|DChain D, Designed Ankyrin Repeat Protein (Darpin) Binders To Acrb: Plasticity Of The Interface >gi|333361285|pdb|3NOC|E Chain E, Designed Ankyrin Repeat Protein (Darpin) Binders To Acrb: Plasticity Of The Interface"	AT2G03430.1		 Ankyrin repeat family protein 
Ctaxi_contig_40781|comp35531_c2_seq8	-1.538936647	2.69140629	1.56E-07	1.37E-06	NA	NA	NA	NA	NA
Ctaxi_contig_53110|comp36334_c3_seq2	-1.538682909	1.183974059	0.000221032	0.001034561	NA	NA	NA	NA	NA
Ctaxi_contig_50412|comp36173_c1_seq1	-1.538607012	3.048732668	1.74E-08	1.77E-07	granzyme m	gi|328778027|ref|XP_001120051.2|PREDICTED: trypsin-7 [Apis mellifera]	NA	NA	NA
Ctaxi_contig_39980|comp35460_c2_seq1	-1.538446586	2.586527399	2.36E-06	1.69E-05	NA	NA	NA	NA	NA
Ctaxi_contig_59742|comp36717_c0_seq2	-1.538235817	5.666250692	4.46E-17	1.17E-15	NA	NA	NA	NA	NA
Ctaxi_contig_10581|comp31441_c0_seq2	-1.537928781	0.895420742	0.00233894	0.008219297	rna methylase	gi|470108240|ref|XP_004290431.1|PREDICTED: putative rRNA methylase YtqB-like isoform 1 [Fragaria vesca subsp. vesca]	AT1G16445.1		 S-adenosyl-L-methionine-dependent methyltransferases superfamily protein 
Ctaxi_contig_27366|comp34246_c0_seq2	-1.537431024	0.805280104	0.005764211	0.0178261	NA	NA	NA	NA	NA
Ctaxi_contig_49854|comp36135_c7_seq1	-1.536893001	4.651931561	2.19E-20	7.83E-19	expressed protein	gi|552829366|ref|XP_005847686.1|expressed protein [Chlorella variabilis] >gi|307107341|gb|EFN55584.1| expressed protein [Chlorella variabilis]	NA	NA	NA
Ctaxi_contig_62432|comp36856_c1_seq8	-1.536695744	1.297435891	0.011984683	0.033112279	NA	NA	NA	NA	NA
Ctaxi_contig_46806|comp35926_c8_seq2	-1.536237131	1.482017844	0.000902385	0.003567514	NA	NA	NA	NA	NA
Ctaxi_contig_12007|comp31832_c1_seq1	-1.535452874	8.040657618	2.06E-14	4.23E-13	NA	NA	NA	NA	NA
Ctaxi_contig_11579|comp31721_c0_seq1	-1.535023783	1.354594563	0.000367074	0.001617665	NA	NA	NA	NA	NA
Ctaxi_contig_60165|comp36743_c0_seq6	-1.534455554	2.162827702	1.15E-05	7.18E-05	NA	NA	NA	NA	NA
Ctaxi_contig_46292|comp35890_c1_seq4	-1.534299494	3.427439471	3.77E-13	6.88E-12	ankyrin repeat protein	"gi|154416743|ref|XP_001581393.1|ankyrin repeat protein [Trichomonas vaginalis G3] >gi|121915620|gb|EAY20407.1| ankyrin repeat protein, putative [Trichomonas vaginalis G3]"	AT5G57740.1	XBAT32	 XB3 ortholog 2 in Arabidopsis thaliana 
Ctaxi_contig_42232|comp35618_c0_seq68	-1.534016989	2.305680603	0.00098135	0.003849814	NA	NA	NA	NA	NA
Ctaxi_contig_64611|comp36973_c1_seq5	-1.53379023	7.951556733	5.98E-19	1.89E-17	NA	NA	NA	NA	NA
Ctaxi_contig_28305|comp34359_c2_seq2	-1.533634263	5.061374186	3.93E-21	1.49E-19	NA	NA	NA	NA	NA
Ctaxi_contig_71756|comp37262_c1_seq9	-1.533434348	7.293586968	2.99E-30	2.07E-28	key regulator in er unfolded protein response	gi|159486531|ref|XP_001701292.1|key regulator in ER unfolded protein response [Chlamydomonas reinhardtii] >gi|158271775|gb|EDO97587.1| key regulator in ER unfolded protein response [Chlamydomonas reinhardtii]	AT5G16540.3	ZFN3	 zinc finger nuclease 3 
Ctaxi_contig_59752|comp36718_c0_seq1	-1.533277523	0.363368347	0.014520455	0.038934324	NA	NA	NA	NA	NA
Ctaxi_contig_29715|comp34514_c1_seq2	-1.532406941	9.763519397	5.99E-18	1.72E-16	NA	NA	NA	NA	NA
Ctaxi_contig_11007|comp31575_c2_seq2	-1.530921867	3.775990192	8.26E-11	1.16E-09	NA	NA	NA	NA	NA
Ctaxi_contig_49721|comp36124_c2_seq8	-1.530795523	1.153872205	0.000362656	0.001600505	NA	NA	NA	NA	NA
Ctaxi_contig_9947|comp31260_c1_seq2	-1.529733085	2.53031786	0.000164801	0.000794598	NA	NA	NA	NA	NA
Ctaxi_contig_52568|comp36300_c3_seq2	-1.529480918	3.888964877	2.00E-14	4.10E-13	NA	NA	NA	NA	NA
Ctaxi_contig_27043|comp34206_c0_seq4	-1.528933381	3.17573209	0.001781998	0.006494323	protein	gi|255081070|ref|XP_002504101.1|predicted protein [Micromonas sp. RCC299] >gi|226519368|gb|ACO65359.1| predicted protein [Micromonas sp. RCC299]	AT1G69840.7		 SPFH/Band 7/PHB domain-containing membrane-associated protein family 
Ctaxi_contig_43422|comp35712_c1_seq17	-1.528803206	2.106893209	6.63E-06	4.34E-05	NA	NA	NA	NA	NA
Ctaxi_contig_31952|comp34741_c4_seq1	-1.528574601	2.170352439	7.79E-06	5.04E-05	flagellar associated protein	gi|302842122|ref|XP_002952605.1|hypothetical protein VOLCADRAFT_93284 [Volvox carteri f. nagariensis] >gi|300262244|gb|EFJ46452.1| hypothetical protein VOLCADRAFT_93284 [Volvox carteri f. nagariensis]	NA	NA	NA
Ctaxi_contig_17095|comp32849_c3_seq1	-1.527765122	1.749972903	1.15E-05	7.16E-05	NA	NA	NA	NA	NA
Ctaxi_contig_39684|comp35436_c1_seq10	-1.52750051	3.03343406	1.61E-07	1.42E-06	NA	NA	NA	NA	NA
Ctaxi_contig_43048|comp35680_c5_seq1	-1.527344991	5.099925307	6.16E-21	2.29E-19	NA	NA	NA	NA	NA
Ctaxi_contig_69908|comp37184_c7_seq1	-1.526567987	4.942762704	1.36E-20	4.97E-19	NA	NA	NA	NA	NA
Ctaxi_contig_13341|comp32140_c1_seq2	-1.525514715	1.173543098	0.000508839	0.00215647	gamma-glutamyltranspeptidase 1 precursor	gi|540383510|gb|AFR95121.2|gamma-glutamyltransferase [Cryptococcus neoformans var. grubii H99]	AT1G69820.1	"GGT3,GGT4"	 gamma-glutamyl transpeptidase 3 
Ctaxi_contig_44195|comp35760_c2_seq44	-1.525374199	3.183072855	2.84E-08	2.81E-07	calcium-binding and coiled-coil domain-containing protein 2	gi|402169573|ref|NP_001257947.1|calcium-binding and coiled-coil domain-containing protein 2 [Mus musculus] >gi|162416032|sp|A2A6M5.1|CACO2_MOUSE RecName: Full=Calcium-binding and coiled-coil domain-containing protein 2; AltName: Full=Nuclear domain 10 protein NDP52; Short=Nuclear domain 10 protein 52	NA	NA	NA
Ctaxi_contig_56605|comp36543_c4_seq1	-1.525289454	1.4789777	0.000383514	0.00167911	NA	NA	NA	NA	NA
Ctaxi_contig_29181|comp34453_c4_seq1	-1.524734347	4.985073687	2.13E-17	5.76E-16	NA	NA	NA	NA	NA
Ctaxi_contig_21082|comp33459_c1_seq2	-1.524567717	1.106535755	0.004113173	0.013341221	ubiquitin carboxyl-terminal hydrolase 12	gi|330799820|ref|XP_003287939.1|hypothetical protein DICPUDRAFT_97866 [Dictyostelium purpureum] >gi|325082017|gb|EGC35513.1| hypothetical protein DICPUDRAFT_97866 [Dictyostelium purpureum]	AT3G11910.1	UBP13	 ubiquitin-specific protease 13 
Ctaxi_contig_47473|comp35974_c3_seq1	-1.524075957	2.969482488	3.41E-08	3.34E-07	NA	NA	NA	NA	NA
Ctaxi_contig_22595|comp33686_c0_seq1	-1.524067153	1.751967607	0.01935617	0.049684624	lpxtg-motif cell wall anchor domain protein	gi|489094832|ref|WP_003004716.1|peptidase [Streptococcus parasanguinis] >gi|311096541|gb|EFQ54781.1| LPXTG-motif cell wall anchor domain protein [Streptococcus parasanguinis F0405]	NA	NA	NA
Ctaxi_contig_27276|comp34234_c1_seq12	-1.523114872	3.719475012	5.65E-11	8.12E-10	colon cancer-associated protein mic1-like containing expressed	gi|552837999|ref|XP_005849484.1|hypothetical protein CHLNCDRAFT_142780 [Chlorella variabilis] >gi|307109144|gb|EFN57382.1| hypothetical protein CHLNCDRAFT_142780 [Chlorella variabilis]	AT3G12010.1		" FUNCTIONS IN: molecular_function unknown; INVOLVED IN: biological_process unknown; EXPRESSED IN: sperm cell, cultured cell; CONTAINS InterPro DOMAIN/s: Colon cancer-associated Mic1-like (InterPro:IPR009755); Has 30201 Blast hits to 17322 proteins in 780 species: Archae - 12; Bacteria - 1396; Metazoa - 17338; Fungi - 3422; Plants - 5037; Viruses - 0; Other Eukaryotes - 2996 (source: NCBI BLink). "
Ctaxi_contig_24638|comp33963_c0_seq1	-1.52211126	4.645430053	6.05E-19	1.91E-17	protein	gi|548841123|gb|ERN01186.1|hypothetical protein AMTR_s00002p00230280 [Amborella trichopoda]	AT1G62710.1	"BETA-VPE,BETAVPE"	 beta vacuolar processing enzyme 
Ctaxi_contig_59628|comp36709_c5_seq1	-1.522104728	0.946252373	0.001317524	0.004993658	NA	NA	NA	NA	NA
Ctaxi_contig_35904|comp35100_c0_seq2	-1.520007477	3.564227731	1.02E-12	1.77E-11	NA	NA	NA	NA	NA
Ctaxi_contig_10979|comp31569_c1_seq2	-1.519980226	2.3014414	1.75E-06	1.28E-05	NA	NA	NA	NA	NA
Ctaxi_contig_38559|comp35329_c1_seq2	-1.519444758	4.483886262	3.31E-17	8.85E-16	NA	NA	NA	NA	NA
Ctaxi_contig_20204|comp33336_c1_seq1	-1.518342464	5.438367218	7.18E-22	2.88E-20	#NAME?	gi|308800580|ref|XP_003075071.1|CycK CycK-related cyclin family protein (IC) [Ostreococcus tauri] >gi|119358877|emb|CAL52343.2| CycK CycK-related cyclin family protein (IC) [Ostreococcus tauri]	NA	NA	NA
Ctaxi_contig_54149|comp36391_c2_seq5	-1.518097985	2.769132954	6.37E-08	6.00E-07	NA	NA	NA	NA	NA
Ctaxi_contig_61453|comp36808_c1_seq5	-1.517733366	3.062130223	2.94E-05	0.000167697	NA	NA	NA	NA	NA
Ctaxi_contig_54777|comp36428_c3_seq11	-1.517676397	5.848417818	4.84E-07	3.91E-06	serine protease	gi|322786210|gb|EFZ12815.1|hypothetical protein SINV_13908 [Solenopsis invicta]	NA	NA	NA
Ctaxi_contig_30541|comp34599_c3_seq1	-1.516176305	1.372333389	0.005307217	0.016614584	NA	NA	NA	NA	NA
Ctaxi_contig_21655|comp33555_c1_seq3	-1.515644812	6.833757479	7.77E-34	6.73E-32	ribonuclease t2	gi|68563425|dbj|BAE06157.1|RNase Bm2 [Bryopsis maxima] >gi|68563427|dbj|BAE06158.1| RNase Bm2 [Bryopsis maxima]	AT1G14210.1		 Ribonuclease T2 family protein 
Ctaxi_contig_34784|comp34990_c1_seq2	-1.514857326	4.13737715	2.19E-19	7.17E-18	sulfur stress regulator	gi|552838353|ref|XP_005849558.1|hypothetical protein CHLNCDRAFT_34706 [Chlorella variabilis] >gi|307109218|gb|EFN57456.1| hypothetical protein CHLNCDRAFT_34706 [Chlorella variabilis]	AT1G10940.1	"ASK1,SNRK2-4,SNRK2.4,SRK2A"	 Protein kinase superfamily protein 
Ctaxi_contig_34764|comp34989_c0_seq4	-1.514416045	1.423098023	0.000226527	0.001057043	outer envelope protein of 80 kda	gi|545368045|ref|XP_005648812.1|hypothetical protein COCSUDRAFT_36350 [Coccomyxa subellipsoidea C-169] >gi|384250789|gb|EIE24268.1| hypothetical protein COCSUDRAFT_36350 [Coccomyxa subellipsoidea C-169]	AT5G19620.1	"EMB213,OEP80,ATOEP80,TOC75"	 outer envelope protein of 80 kDa 
Ctaxi_contig_43488|comp35718_c0_seq3	-1.512883158	1.940410227	4.37E-06	2.97E-05	NA	NA	NA	NA	NA
Ctaxi_contig_59677|comp36713_c1_seq3	-1.512291604	2.033791267	6.45E-06	4.24E-05	leucine-rich repeat and wd repeat-containing protein kiaa1239 homolog	gi|556094613|gb|ESO83266.1|hypothetical protein LOTGIDRAFT_236714 [Lottia gigantea]	NA	NA	NA
Ctaxi_contig_54194|comp36394_c1_seq1	-1.511742091	3.201300921	1.39E-08	1.44E-07	NA	NA	NA	NA	NA
Ctaxi_contig_30297|comp34571_c1_seq1	-1.511588623	6.342316347	1.56E-25	8.09E-24	NA	NA	NA	NA	NA
Ctaxi_contig_39674|comp35436_c0_seq2	-1.511514861	2.678291555	4.64E-08	4.45E-07	dna excision repair protein ercc-1	gi|552845437|ref|XP_005851351.1|hypothetical protein CHLNCDRAFT_19196 [Chlorella variabilis] >gi|307111014|gb|EFN59249.1| hypothetical protein CHLNCDRAFT_19196 [Chlorella variabilis]	AT3G05210.1	"ERCC1,UVR7"	" nucleotide repair protein, putative "
Ctaxi_contig_29310|comp34466_c0_seq9	-1.511091525	5.390263341	2.80E-21	1.07E-19	f-box protein	gi|46447199|ref|YP_008564.1|hypothetical protein pc1565 [Candidatus Protochlamydia amoebophila UWE25] >gi|499489471|ref|WP_011176111.1| hypothetical protein [Candidatus Protochlamydia amoebophila] >gi|46400840|emb|CAF24289.1| hypothetical protein pc1565 [Candidatus Protochlamydia amoebophila UWE25]	AT5G27920.1		 F-box family protein 
Ctaxi_contig_31568|comp34702_c2_seq1	-1.510798308	1.351989291	0.001997129	0.00716983	carbonate dehydratase	gi|383761280|ref|YP_005440262.1|putative carbonic anhydrase [Caldilinea aerophila DSM 14535 = NBRC 104270] >gi|504244504|ref|WP_014431606.1| carbonate dehydratase [Caldilinea aerophila] >gi|381381548|dbj|BAL98364.1| putative carbonic anhydrase [Caldilinea aerophila DSM 14535 = NBRC 104270]	NA	NA	NA
Ctaxi_contig_71746|comp37262_c0_seq2	-1.510786035	4.90579997	1.21E-17	3.36E-16	endoribonuclease protein kinase	gi|255077605|ref|XP_002502437.1|Endoribonuclease/protein kinase [Micromonas sp. RCC299] >gi|226517702|gb|ACO63695.1| Endoribonuclease/protein kinase [Micromonas sp. RCC299]	NA	NA	NA
Ctaxi_contig_71763|comp37262_c3_seq2	-1.510572336	6.092954658	4.14E-22	1.68E-20	NA	NA	NA	NA	NA
Ctaxi_contig_23594|comp33816_c1_seq2	-1.510309696	4.976318108	2.00E-18	5.97E-17	NA	NA	NA	NA	NA
Ctaxi_contig_40113|comp35472_c2_seq10	-1.509550945	6.512803398	5.79E-15	1.26E-13	heat shock	gi|302836031|ref|XP_002949576.1|luminal binding protein Bip1 [Volvox carteri f. nagariensis] >gi|300264935|gb|EFJ49128.1| luminal binding protein Bip1 [Volvox carteri f. nagariensis]	AT1G09080.2	BIP3	 Heat shock protein 70 (Hsp 70) family protein 
Ctaxi_contig_65990|comp37032_c12_seq1	-1.508896622	6.51003925	1.46E-28	9.13E-27	NA	NA	NA	NA	NA
Ctaxi_contig_28597|comp34392_c3_seq3	-1.508701885	2.735751687	2.11E-06	1.52E-05	NA	NA	NA	NA	NA
Ctaxi_contig_46733|comp35920_c0_seq1	-1.507898975	5.123917221	5.22E-19	1.66E-17	voltage-dependent calcium channel subunit alpha-2 delta-4	gi|514642859|ref|XP_004998635.1|hypothetical protein PTSG_00082 [Salpingoeca rosetta] >gi|326426493|gb|EGD72063.1| hypothetical protein PTSG_00082 [Salpingoeca rosetta]	NA	NA	NA
Ctaxi_contig_57020|comp36569_c2_seq1	-1.507083123	2.293840195	2.98E-05	0.000169688	NA	NA	NA	NA	NA
Ctaxi_contig_69419|comp37167_c5_seq2	-1.506034506	4.111411306	1.15E-11	1.79E-10	alpha-2-macroglobulin domain-containing protein	gi|302854365|ref|XP_002958691.1|hypothetical protein VOLCADRAFT_99981 [Volvox carteri f. nagariensis] >gi|300255972|gb|EFJ40251.1| hypothetical protein VOLCADRAFT_99981 [Volvox carteri f. nagariensis]	NA	NA	NA
Ctaxi_contig_56308|comp36526_c4_seq1	-1.505739064	0.515394853	0.012030944	0.033215525	NA	NA	NA	NA	NA
Ctaxi_contig_44113|comp35757_c0_seq3	-1.50458411	4.996259483	1.65E-15	3.77E-14	NA	NA	NA	NA	NA
Ctaxi_contig_68097|comp37115_c0_seq10	-1.503565984	2.190354012	3.03E-05	0.000172194	NA	NA	NA	NA	NA
Ctaxi_contig_14973|comp32473_c0_seq1	-1.503089151	3.107338505	1.12E-08	1.18E-07	NA	NA	NA	NA	NA
Ctaxi_contig_37444|comp35237_c1_seq4	-1.502871876	3.553579314	1.02E-05	6.44E-05	NA	NA	NA	NA	NA
Ctaxi_contig_56812|comp36557_c4_seq1	-1.502346761	7.030586899	3.24E-19	1.04E-17	aintegumenta-like protein	gi|424512931|emb|CCO66515.1|predicted protein [Bathycoccus prasinos]	AT1G72570.1		 Integrase-type DNA-binding superfamily protein 
Ctaxi_contig_70391|comp37206_c4_seq1	-1.500901189	6.4313055	9.50E-27	5.35E-25	NA	NA	NA	NA	NA
Ctaxi_contig_22185|comp33632_c0_seq2	-1.500173575	3.619223166	3.94E-07	3.24E-06	pkinase-domain-containing protein	gi|6644464|gb|AAF21062.1|calcium-dependent protein kinase [Dunaliella tertiolecta]	AT5G12180.1	CPK17	 calcium-dependent protein kinase 17 
Ctaxi_contig_46816|comp35927_c2_seq2	-1.500103239	2.77741726	4.80E-07	3.88E-06	NA	NA	NA	NA	NA
Ctaxi_contig_52934|comp36324_c2_seq1	-1.499571873	6.498079548	7.50E-28	4.49E-26	cyclic nucleotide dependent protein kinase	gi|545370430|ref|XP_005649855.1|cyclic nucleotide dependent protein kinase [Coccomyxa subellipsoidea C-169] >gi|384251834|gb|EIE25311.1| cyclic nucleotide dependent protein kinase [Coccomyxa subellipsoidea C-169]	NA	NA	NA
Ctaxi_contig_40379|comp35498_c2_seq5	-1.499476418	5.600166729	4.40E-27	2.52E-25	NA	NA	NA	NA	NA
Ctaxi_contig_44440|comp35772_c0_seq3	-1.499329326	2.138620581	2.64E-06	1.87E-05	NA	NA	NA	NA	NA
Ctaxi_contig_29607|comp34502_c1_seq1	-1.499200843	1.527131518	0.000333499	0.001486465	NA	NA	NA	NA	NA
Ctaxi_contig_71758|comp37262_c2_seq1	-1.498660035	7.002549837	5.83E-24	2.68E-22	endoribonuclease protein kinase	gi|302853185|ref|XP_002958109.1|hypothetical protein VOLCADRAFT_107956 [Volvox carteri f. nagariensis] >gi|300256577|gb|EFJ40840.1| hypothetical protein VOLCADRAFT_107956 [Volvox carteri f. nagariensis]	AT2G17520.1	"IRE1A,ATIRE1-2,IRE1-2"	 Endoribonuclease/protein kinase IRE1-like 
Ctaxi_contig_33397|comp34868_c3_seq3	-1.498163516	2.104141922	2.35E-05	0.000136508	u2 snrnp-associated surp motif-containing	gi|545365470|ref|XP_005647702.1|hypothetical protein COCSUDRAFT_42089 [Coccomyxa subellipsoidea C-169] >gi|384249677|gb|EIE23158.1| hypothetical protein COCSUDRAFT_42089 [Coccomyxa subellipsoidea C-169]	AT5G25060.1		 RNA recognition motif (RRM)-containing protein 
Ctaxi_contig_62508|comp36862_c1_seq2	-1.497030425	4.905775798	1.36E-08	1.42E-07	NA	NA	NA	NA	NA
Ctaxi_contig_40309|comp35490_c0_seq13	-1.497018324	2.173408757	2.77E-06	1.95E-05	dna replication factor c complex subunit 5	gi|462420120|gb|EMJ24383.1|hypothetical protein PRUPE_ppa009195mg [Prunus persica]	AT1G77470.1	"RFC3,RFC5"	 replication factor C subunit 3 
Ctaxi_contig_47513|comp35976_c13_seq1	-1.496996881	7.8359084	5.24E-20	1.81E-18	hypothetical protein CHLNCDRAFT_59068	gi|552813710|ref|XP_005844014.1|hypothetical protein CHLNCDRAFT_59068 [Chlorella variabilis] >gi|307103654|gb|EFN51912.1| hypothetical protein CHLNCDRAFT_59068 [Chlorella variabilis]	NA	NA	NA
Ctaxi_contig_57489|comp36597_c2_seq3	-1.494963122	2.856239128	1.85E-07	1.61E-06	qc-snare syn8 syntaxin8-family	"gi|545370090|ref|XP_005649717.1|Qc-snare protein, Syn8/Syntaxin8-family [Coccomyxa subellipsoidea C-169] >gi|384251696|gb|EIE25173.1| Qc-snare protein, Syn8/Syntaxin8-family [Coccomyxa subellipsoidea C-169]"	NA	NA	NA
Ctaxi_contig_71762|comp37262_c3_seq1	-1.493945218	5.736745668	5.35E-20	1.85E-18	NA	NA	NA	NA	NA
Ctaxi_contig_69909|comp37184_c8_seq1	-1.493869213	6.529736546	2.36E-18	7.01E-17	NA	NA	NA	NA	NA
Ctaxi_contig_58292|comp36643_c3_seq1	-1.493245125	5.540220966	1.81E-18	5.41E-17	NA	NA	NA	NA	NA
Ctaxi_contig_20577|comp33398_c2_seq1	-1.493188614	7.346588701	6.95E-16	1.65E-14	adomet-dependent rrna methyltransferase spb1-like	gi|548831883|gb|ERM94685.1|hypothetical protein AMTR_s00011p00229900 [Amborella trichopoda]	AT4G25730.1		 FtsJ-like methyltransferase family protein 
Ctaxi_contig_37944|comp35281_c2_seq1	-1.493127016	7.096526418	6.38E-16	1.52E-14	#NAME?	gi|159466824|ref|XP_001691598.1|DnaJ-like protein [Chlamydomonas reinhardtii] >gi|158278944|gb|EDP04706.1| DnaJ-like protein [Chlamydomonas reinhardtii]	AT5G22060.1	"ATJ2,J2"	 DNAJ homologue 2 
Ctaxi_contig_71802|comp37264_c1_seq11	-1.491365115	2.226067939	5.41E-06	3.61E-05	NA	NA	NA	NA	NA
Ctaxi_contig_16531|comp32743_c0_seq1	-1.491088443	1.965376997	0.000120161	0.000598421	NA	NA	NA	NA	NA
Ctaxi_contig_70026|comp37188_c4_seq1	-1.48913062	1.395448212	0.000392609	0.001713353	NA	NA	NA	NA	NA
Ctaxi_contig_67539|comp37093_c5_seq9	-1.489036807	3.151402154	5.97E-06	3.96E-05	NA	NA	NA	NA	NA
Ctaxi_contig_11004|comp31575_c1_seq1	-1.489019644	5.000507039	1.61E-14	3.33E-13	branchpoint-bridging protein	gi|552823753|ref|XP_005846434.1|hypothetical protein CHLNCDRAFT_53148 [Chlorella variabilis] >gi|307106085|gb|EFN54332.1| hypothetical protein CHLNCDRAFT_53148 [Chlorella variabilis]	AT5G51300.3		 splicing factor-related 
Ctaxi_contig_56603|comp36543_c2_seq3	-1.488532326	2.528986944	3.54E-06	2.45E-05	NA	NA	NA	NA	NA
Ctaxi_contig_28787|comp34412_c0_seq1	-1.486866338	4.010137762	1.70E-15	3.88E-14	NA	NA	NA	NA	NA
Ctaxi_contig_69417|comp37167_c2_seq1	-1.486825952	5.712493399	4.31E-15	9.51E-14	NA	NA	NA	NA	NA
Ctaxi_contig_47829|comp35999_c2_seq1	-1.486071046	3.82000841	4.84E-10	6.23E-09	NA	NA	NA	NA	NA
Ctaxi_contig_12469|comp31946_c0_seq1	-1.486027821	2.588512824	1.03E-05	6.47E-05	NA	NA	NA	NA	NA
Ctaxi_contig_50761|comp36194_c5_seq1	-1.485373628	5.713127304	2.12E-20	7.59E-19	patatin family protein	gi|510822336|ref|WP_016195760.1|patatin family protein [Arcticibacter svalbardensis] >gi|507723909|gb|EOR94288.1| patatin family protein [Arcticibacter svalbardensis MN12-7]	AT2G26560.1	"PLP2,PLAIIA,PLA2A"	 phospholipase A 2A 
Ctaxi_contig_45289|comp35815_c3_seq1	-1.484170612	4.223585897	2.41E-12	4.02E-11	NA	NA	NA	NA	NA
Ctaxi_contig_13834|comp32231_c0_seq1	-1.483763164	3.74638515	2.73E-05	0.000156596	NA	NA	NA	NA	NA
Ctaxi_contig_13987|comp32263_c11_seq4	-1.483714001	1.259783456	0.002029041	0.007270119	ubiquitin carboxyl-terminal hydrolase 12-like	gi|561018567|gb|ESW17371.1|hypothetical protein PHAVU_007G234000g [Phaseolus vulgaris]	AT5G06600.3	UBP12	 ubiquitin-specific protease 12 
Ctaxi_contig_43761|comp35734_c2_seq6	-1.483347482	2.048657538	0.003276036	0.01096994	sulfur stress regulator	gi|545363781|ref|XP_005646994.1|Serine/threonine-protein kinase SRK2J [Coccomyxa subellipsoidea C-169] >gi|384248967|gb|EIE22450.1| Serine/threonine-protein kinase SRK2J [Coccomyxa subellipsoidea C-169]	AT4G33950.1	"OST1,SNRK2-6,SRK2E,SNRK2.6,P44,ATOST1"	 Protein kinase superfamily protein 
Ctaxi_contig_47690|comp35991_c1_seq4	-1.48305437	2.767824189	0.00047553	0.002029122	NA	NA	NA	NA	NA
Ctaxi_contig_49019|comp36077_c1_seq1	-1.482914169	4.936056775	2.10E-10	2.82E-09	glucose-6-phosphate phosphate translocator	gi|159466972|ref|XP_001691672.1|predicted protein [Chlamydomonas reinhardtii] >gi|158279018|gb|EDP04780.1| predicted protein [Chlamydomonas reinhardtii]	AT2G30460.2		 Nucleotide/sugar transporter family protein 
Ctaxi_contig_46738|comp35920_c0_seq6	-1.482735959	1.891224662	0.014538198	0.038969464	voltage-dependent calcium channel subunit alpha-2 delta-2	gi|412990290|emb|CCO19608.1|predicted protein [Bathycoccus prasinos]	NA	NA	NA
Ctaxi_contig_14523|comp32388_c0_seq1	-1.481989946	0.481081559	0.007362132	0.022010444	NA	NA	NA	NA	NA
Ctaxi_contig_13292|comp32128_c1_seq1	-1.481348187	1.084117715	0.001122635	0.004335765	NA	NA	NA	NA	NA
Ctaxi_contig_18674|comp33094_c2_seq62	-1.480920427	2.115155469	1.42E-05	8.64E-05	ankyrin repeat protein	"gi|157106389|ref|XP_001649301.1|ankyrin 2,3/unc44 [Aedes aegypti] >gi|108868849|gb|EAT33074.1| AAEL014668-PA, partial [Aedes aegypti]"	AT2G03430.1		 Ankyrin repeat family protein 
Ctaxi_contig_49856|comp36135_c7_seq3	-1.480107028	2.74864631	8.83E-07	6.79E-06	e3 ubiquitin-protein ligase xbat35-like	gi|552829366|ref|XP_005847686.1|expressed protein [Chlorella variabilis] >gi|307107341|gb|EFN55584.1| expressed protein [Chlorella variabilis]	AT3G23280.1	XBAT35	 XB3 ortholog 5 in Arabidopsis thaliana 
Ctaxi_contig_27761|comp34290_c0_seq20	-1.479972861	3.447815041	4.36E-07	3.55E-06	NA	NA	NA	NA	NA
Ctaxi_contig_63517|comp36923_c1_seq1	-1.479793963	2.921905206	1.18E-07	1.06E-06	NA	NA	NA	NA	NA
Ctaxi_contig_19979|comp33299_c0_seq4	-1.477637205	0.869148291	0.009090551	0.026284876	NA	NA	NA	NA	NA
Ctaxi_contig_51808|comp36250_c4_seq2	-1.477008487	3.007565764	4.99E-07	4.02E-06	NA	NA	NA	NA	NA
Ctaxi_contig_42555|comp35645_c2_seq1	-1.476834801	5.934040961	4.49E-23	1.96E-21	NA	NA	NA	NA	NA
Ctaxi_contig_43410|comp35712_c1_seq5	-1.475704938	3.817964369	1.22E-10	1.69E-09	NA	NA	NA	NA	NA
Ctaxi_contig_38547|comp35328_c2_seq1	-1.474481669	0.618892044	0.008752188	0.025457606	ankyrin repeat protein	"gi|123404687|ref|XP_001302477.1|ankyrin repeat protein [Trichomonas vaginalis G3] >gi|121883769|gb|EAX89547.1| ankyrin repeat protein, putative [Trichomonas vaginalis G3]"	AT3G24530.1		 AAA-type ATPase family protein / ankyrin repeat family protein 
Ctaxi_contig_10933|comp31552_c2_seq1	-1.47440625	2.50034386	7.11E-05	0.000373842	hypothetical protein VOLCADRAFT_98685	gi|302852155|ref|XP_002957599.1|hypothetical protein VOLCADRAFT_98685 [Volvox carteri f. nagariensis] >gi|300257116|gb|EFJ41369.1| hypothetical protein VOLCADRAFT_98685 [Volvox carteri f. nagariensis]	NA	NA	NA
Ctaxi_contig_44544|comp35779_c0_seq1	-1.473809994	6.580559987	2.53E-26	1.39E-24	basic-leucine zipper transcription factor	gi|302852244|ref|XP_002957643.1|hypothetical protein VOLCADRAFT_121646 [Volvox carteri f. nagariensis] >gi|300257055|gb|EFJ41309.1| hypothetical protein VOLCADRAFT_121646 [Volvox carteri f. nagariensis]	NA	NA	NA
Ctaxi_contig_65973|comp37032_c0_seq1	-1.473663254	1.766209704	0.000164472	0.000793241	NA	NA	NA	NA	NA
Ctaxi_contig_40306|comp35490_c0_seq10	-1.473522977	3.384226684	3.40E-12	5.57E-11	NA	NA	NA	NA	NA
Ctaxi_contig_40542|comp35512_c3_seq1	-1.473008827	3.439681032	6.05E-11	8.68E-10	sec7-domain-containing partial	"gi|545353473|ref|XP_005642573.1|Sec7-domain-containing protein, partial [Coccomyxa subellipsoidea C-169] >gi|384244528|gb|EIE18029.1| Sec7-domain-containing protein, partial [Coccomyxa subellipsoidea C-169]"	NA	NA	NA
Ctaxi_contig_49718|comp36124_c2_seq5	-1.472912835	2.894319041	1.72E-08	1.76E-07	vacuolar protein sorting-associated protein 4-like	gi|302836043|ref|XP_002949582.1|hypothetical protein VOLCADRAFT_74263 [Volvox carteri f. nagariensis] >gi|300264941|gb|EFJ49134.1| hypothetical protein VOLCADRAFT_74263 [Volvox carteri f. nagariensis]	AT2G27600.1	"SKD1,VPS4,ATSKD1"	 AAA-type ATPase family protein 
Ctaxi_contig_17525|comp32914_c1_seq8	-1.472660745	0.470034374	0.011721539	0.032516197	dna-directed rna polymerase iii subunit rpc3-like	gi|302820283|ref|XP_002991809.1|hypothetical protein SELMODRAFT_430080 [Selaginella moellendorffii] >gi|300140347|gb|EFJ07071.1| hypothetical protein SELMODRAFT_430080 [Selaginella moellendorffii]	AT3G49000.1		 RNA polymerase III subunit RPC82 family protein 
Ctaxi_contig_62034|comp36841_c2_seq8	-1.472484249	4.041691205	1.34E-10	1.84E-09	NA	NA	NA	NA	NA
Ctaxi_contig_68716|comp37135_c8_seq4	-1.472009404	2.860719776	9.94E-10	1.22E-08	NA	NA	NA	NA	NA
Ctaxi_contig_59245|comp36692_c2_seq5	-1.471346562	1.35412514	0.000712255	0.002894485	NA	NA	NA	NA	NA
Ctaxi_contig_70436|comp37208_c4_seq5	-1.470561167	3.315823074	5.50E-12	8.85E-11	NA	NA	NA	NA	NA
Ctaxi_contig_5422|comp27853_c0_seq1	-1.470435574	3.86759846	5.15E-06	3.45E-05	hypothetical protein PTSG_10460	gi|514682516|ref|XP_004988841.1|hypothetical protein PTSG_10460 [Salpingoeca rosetta] >gi|326434043|gb|EGD79613.1| hypothetical protein PTSG_10460 [Salpingoeca rosetta]	NA	NA	NA
Ctaxi_contig_34976|comp35010_c4_seq2	-1.470278585	4.83155721	2.07E-17	5.62E-16	programmed cell death protein 6-interacting protein	gi|552841175|ref|XP_005850236.1|hypothetical protein CHLNCDRAFT_141882 [Chlorella variabilis] >gi|307109897|gb|EFN58134.1| hypothetical protein CHLNCDRAFT_141882 [Chlorella variabilis]	NA	NA	NA
Ctaxi_contig_23246|comp33769_c2_seq1	-1.470192333	2.656904541	1.32E-05	8.08E-05	coiled-coil domain-containing protein 96	gi|302845232|ref|XP_002954155.1|hypothetical protein VOLCADRAFT_106247 [Volvox carteri f. nagariensis] >gi|300260654|gb|EFJ44872.1| hypothetical protein VOLCADRAFT_106247 [Volvox carteri f. nagariensis]	NA	NA	NA
Ctaxi_contig_21286|comp33490_c2_seq3	-1.469553672	1.296682366	0.000799701	0.003204142	phagocytic receptor 1b-like	gi|470127053|ref|XP_004299493.1|PREDICTED: putative phagocytic receptor 1b-like [Fragaria vesca subsp. vesca]	AT2G01970.1		 Endomembrane protein 70 protein family 
Ctaxi_contig_20575|comp33398_c1_seq1	-1.469492204	8.797155825	1.19E-11	1.85E-10	asparaginyl endopeptidase rep-2	gi|242063120|ref|XP_002452849.1|hypothetical protein SORBIDRAFT_04g033520 [Sorghum bicolor] >gi|241932680|gb|EES05825.1| hypothetical protein SORBIDRAFT_04g033520 [Sorghum bicolor]	AT1G62710.1	"BETA-VPE,BETAVPE"	 beta vacuolar processing enzyme 
Ctaxi_contig_12975|comp32055_c2_seq12	-1.469406813	1.190273095	0.002260642	0.007980023	transmembrane protease serine 11g-like	gi|26331892|dbj|BAC29676.1|unnamed protein product [Mus musculus]	NA	NA	NA
Ctaxi_contig_39950|comp35458_c1_seq2	-1.469175287	4.796861278	8.39E-08	7.76E-07	protein	gi|302841623|ref|XP_002952356.1|hypothetical protein VOLCADRAFT_75357 [Volvox carteri f. nagariensis] >gi|300262292|gb|EFJ46499.1| hypothetical protein VOLCADRAFT_75357 [Volvox carteri f. nagariensis]	AT3G59400.1	GUN4	 enzyme binding;tetrapyrrole binding 
Ctaxi_contig_29599|comp34502_c0_seq3	-1.468645997	2.113479747	5.43E-06	3.62E-05	NA	NA	NA	NA	NA
Ctaxi_contig_21505|comp33530_c4_seq1	-1.468597959	3.599231606	5.26E-13	9.44E-12	lipoic acid synthetase	"gi|552833534|ref|XP_005848552.1|hypothetical protein CHLNCDRAFT_10627, partial [Chlorella variabilis] >gi|307108209|gb|EFN56450.1| hypothetical protein CHLNCDRAFT_10627, partial [Chlorella variabilis]"	AT5G08415.1		 Radical SAM superfamily protein 
Ctaxi_contig_18498|comp33074_c0_seq1	-1.467711943	7.398261603	4.28E-22	1.74E-20	NA	NA	NA	NA	NA
Ctaxi_contig_48759|comp36061_c2_seq11	-1.467676325	2.280131439	0.001557635	0.005771764	NA	NA	NA	NA	NA
Ctaxi_contig_69171|comp37157_c4_seq6	-1.467487807	1.187909803	0.001616856	0.005962944	NA	NA	NA	NA	NA
Ctaxi_contig_43516|comp35718_c3_seq1	-1.467307362	2.747900592	2.47E-05	0.000142777	NA	NA	NA	NA	NA
Ctaxi_contig_59195|comp36690_c1_seq1	-1.467072878	2.619777562	2.04E-05	0.000119999	NA	NA	NA	NA	NA
Ctaxi_contig_36422|comp35147_c4_seq1	-1.467069931	1.261022083	0.002305156	0.008110863	NA	NA	NA	NA	NA
Ctaxi_contig_35976|comp35107_c5_seq2	-1.466148486	0.715481028	0.01502984	0.04006686	NA	NA	NA	NA	NA
Ctaxi_contig_31978|comp34745_c0_seq7	-1.466031786	2.290327878	1.03E-05	6.47E-05	NA	NA	NA	NA	NA
Ctaxi_contig_66982|comp37072_c2_seq20	-1.465455262	1.611095211	0.000535324	0.002254503	NA	NA	NA	NA	NA
Ctaxi_contig_35906|comp35100_c1_seq1	-1.465022134	4.297115168	5.06E-13	9.11E-12	NA	NA	NA	NA	NA
Ctaxi_contig_62027|comp36841_c2_seq1	-1.464279894	3.330163644	1.01E-07	9.19E-07	NA	NA	NA	NA	NA
Ctaxi_contig_71753|comp37262_c1_seq6	-1.464221067	7.088593631	5.41E-31	3.89E-29	rni-like protein	gi|545369616|ref|XP_005649545.1|RNI-like protein [Coccomyxa subellipsoidea C-169] >gi|384251524|gb|EIE25001.1| RNI-like protein [Coccomyxa subellipsoidea C-169]	NA	NA	NA
Ctaxi_contig_17444|comp32904_c4_seq3	-1.464056839	4.654400228	2.00E-17	5.44E-16	protein methyltransferase hemk homolog	gi|302783851|ref|XP_002973698.1|hypothetical protein SELMODRAFT_99812 [Selaginella moellendorffii] >gi|300158736|gb|EFJ25358.1| hypothetical protein SELMODRAFT_99812 [Selaginella moellendorffii]	AT5G64150.1		 RNA methyltransferase family protein 
Ctaxi_contig_47190|comp35954_c1_seq1	-1.463566531	3.538618185	4.19E-07	3.43E-06	NA	NA	NA	NA	NA
Ctaxi_contig_8805|comp30848_c0_seq1	-1.463055782	0.639861169	0.016624685	0.043694716	NA	NA	NA	NA	NA
Ctaxi_contig_30416|comp34582_c1_seq2	-1.462407746	4.421307998	1.72E-16	4.27E-15	NA	NA	NA	NA	NA
Ctaxi_contig_14378|comp32355_c0_seq1	-1.461964851	1.562802158	0.001088484	0.004219868	NA	NA	NA	NA	NA
Ctaxi_contig_9858|comp31230_c0_seq1	-1.461512048	1.564725408	0.000185326	0.000881799	NA	NA	NA	NA	NA
Ctaxi_contig_64558|comp36969_c2_seq2	-1.460719831	2.424507594	0.000104423	0.000527543	NA	NA	NA	NA	NA
Ctaxi_contig_57758|comp36612_c1_seq31	-1.459379498	2.93191609	0.000153081	0.00074407	pyridoxal phosphate	gi|545366942|ref|XP_005648341.1|hypothetical protein COCSUDRAFT_41939 [Coccomyxa subellipsoidea C-169] >gi|384250317|gb|EIE23797.1| hypothetical protein COCSUDRAFT_41939 [Coccomyxa subellipsoidea C-169]	AT4G29530.1		 Pyridoxal phosphate phosphatase-related protein 
Ctaxi_contig_36000|comp35109_c1_seq7	-1.459224776	2.201213586	3.59E-05	0.000201005	NA	NA	NA	NA	NA
Ctaxi_contig_19202|comp33173_c0_seq2	-1.457472573	3.645868452	2.51E-12	4.17E-11	clathrin interactor epsin 3-like	gi|159486855|ref|XP_001701452.1|predicted protein [Chlamydomonas reinhardtii] >gi|158271634|gb|EDO97449.1| predicted protein [Chlamydomonas reinhardtii]	AT2G43160.4		 ENTH/VHS family protein 
Ctaxi_contig_46712|comp35918_c0_seq4	-1.457275158	2.324148879	0.001799643	0.00654798	NA	NA	NA	NA	NA
Ctaxi_contig_41536|comp35581_c5_seq2	-1.456667362	5.976261957	3.00E-19	9.67E-18	NA	NA	NA	NA	NA
Ctaxi_contig_34974|comp35010_c1_seq1	-1.456403973	3.900962729	1.71E-11	2.61E-10	NA	NA	NA	NA	NA
Ctaxi_contig_52254|comp36279_c2_seq1	-1.455468388	6.074803699	5.82E-15	1.26E-13	NA	NA	NA	NA	NA
Ctaxi_contig_28903|comp34426_c0_seq8	-1.454344715	2.004839582	2.13E-05	0.000124883	plant synaptotagmin	gi|552820057|ref|XP_005845528.1|hypothetical protein CHLNCDRAFT_58513 [Chlorella variabilis] >gi|307105176|gb|EFN53426.1| hypothetical protein CHLNCDRAFT_58513 [Chlorella variabilis]	AT3G61050.2	"NTMC2TYPE4,NTMC2T4"	 Calcium-dependent lipid-binding (CaLB domain) family protein 
Ctaxi_contig_70952|comp37231_c5_seq1	-1.453964202	7.32350726	2.30E-12	3.84E-11	NA	NA	NA	NA	NA
Ctaxi_contig_40540|comp35512_c1_seq1	-1.453764181	3.399014437	4.95E-11	7.16E-10	pattern formation protein emb30-like	gi|552829090|ref|XP_005847619.1|hypothetical protein CHLNCDRAFT_133932 [Chlorella variabilis] >gi|307107274|gb|EFN55517.1| hypothetical protein CHLNCDRAFT_133932 [Chlorella variabilis]	AT1G13980.2	GN	 sec7 domain-containing protein 
Ctaxi_contig_59690|comp36713_c6_seq2	-1.453229241	2.421347625	1.47E-06	1.09E-05	beta transducin-like protein	gi|498271101|ref|WP_010585257.1|serine/threonine protein kinase [Schlesneria paludicola]	AT5G25150.1	TAF5	 TBP-associated factor 5 
Ctaxi_contig_47338|comp35966_c2_seq2	-1.452475585	2.250023023	2.31E-05	0.000134362	NA	NA	NA	NA	NA
Ctaxi_contig_68188|comp37119_c0_seq3	-1.452469004	1.399762584	0.001612841	0.005950746	NA	NA	NA	NA	NA
Ctaxi_contig_45454|comp35829_c0_seq9	-1.452416016	2.204700612	0.014792465	0.039546962	NA	NA	NA	NA	NA
Ctaxi_contig_19004|comp33145_c1_seq3	-1.451838239	5.315785545	6.01E-17	1.55E-15	NA	NA	NA	NA	NA
Ctaxi_contig_40534|comp35512_c0_seq2	-1.451777726	3.467219662	4.49E-08	4.32E-07	pattern formation	"gi|545353473|ref|XP_005642573.1|Sec7-domain-containing protein, partial [Coccomyxa subellipsoidea C-169] >gi|384244528|gb|EIE18029.1| Sec7-domain-containing protein, partial [Coccomyxa subellipsoidea C-169]"	AT1G13980.2	GN	 sec7 domain-containing protein 
Ctaxi_contig_38925|comp35364_c2_seq1	-1.451690611	1.111219929	0.002318928	0.0081575	NA	NA	NA	NA	NA
Ctaxi_contig_41520|comp35580_c2_seq3	-1.451344171	4.378592187	1.96E-12	3.29E-11	f-box lrr-repeat	gi|219122964|ref|XP_002181805.1|predicted protein [Phaeodactylum tricornutum CCAP 1055/1] >gi|217407081|gb|EEC47019.1| predicted protein [Phaeodactylum tricornutum CCAP 1055/1]	AT3G58530.1		 RNI-like superfamily protein 
Ctaxi_contig_30907|comp34633_c0_seq3	-1.451263149	3.316320716	1.22E-07	1.10E-06	NA	NA	NA	NA	NA
Ctaxi_contig_52662|comp36307_c0_seq2	-1.451038651	0.48892469	0.018739387	0.048345604	NA	NA	NA	NA	NA
Ctaxi_contig_64072|comp36950_c1_seq9	-1.450149129	7.594052321	4.89E-23	2.12E-21	hypothetical protein VOLCADRAFT_90194	gi|302836481|ref|XP_002949801.1|hypothetical protein VOLCADRAFT_90194 [Volvox carteri f. nagariensis] >gi|300265160|gb|EFJ49353.1| hypothetical protein VOLCADRAFT_90194 [Volvox carteri f. nagariensis]	NA	NA	NA
Ctaxi_contig_8456|comp30702_c0_seq2	-1.449913438	1.613269903	0.000438693	0.001890797	NA	NA	NA	NA	NA
Ctaxi_contig_38709|comp35344_c7_seq1	-1.449543117	4.976115033	1.75E-19	5.78E-18	polysaccharide pyruvyl transferase	gi|552811954|ref|XP_005843598.1|hypothetical protein CHLNCDRAFT_28005 [Chlorella variabilis] >gi|307103234|gb|EFN51496.1| hypothetical protein CHLNCDRAFT_28005 [Chlorella variabilis]	NA	NA	NA
Ctaxi_contig_40492|comp35508_c3_seq8	-1.449356611	0.944905353	0.006345689	0.01934021	NA	NA	NA	NA	NA
Ctaxi_contig_49200|comp36090_c2_seq2	-1.448919108	3.581645124	4.26E-11	6.20E-10	cgmp-dependent protein kinase	gi|159487245|ref|XP_001701644.1|cGMP-dependent protein kinase [Chlamydomonas reinhardtii] >gi|50660932|gb|AAT81143.1| cGMP-dependent protein kinase [Chlamydomonas reinhardtii] >gi|158280863|gb|EDP06619.1| cGMP-dependent protein kinase [Chlamydomonas reinhardtii]	AT2G20050.1		 protein serine/threonine phosphatases;protein kinases;catalytics;cAMP-dependent protein kinase regulators;ATP binding;protein serine/threonine phosphatases 
Ctaxi_contig_33394|comp34868_c2_seq1	-1.448668141	0.837406645	0.016782535	0.044044163	NA	NA	NA	NA	NA
Ctaxi_contig_40104|comp35472_c2_seq1	-1.447667943	6.431027378	2.25E-10	3.02E-09	wd40 repeat-like protein	gi|552844853|ref|XP_005851191.1|hypothetical protein CHLNCDRAFT_18866 [Chlorella variabilis] >gi|307110854|gb|EFN59089.1| hypothetical protein CHLNCDRAFT_18866 [Chlorella variabilis]	AT2G26060.1	emb1345	 Transducin/WD40 repeat-like superfamily protein 
Ctaxi_contig_47501|comp35976_c0_seq1	-1.447393424	6.605138769	9.57E-17	2.44E-15	tpr-like protein	gi|552821123|ref|XP_005845763.1|hypothetical protein CHLNCDRAFT_58444 [Chlorella variabilis] >gi|307105412|gb|EFN53661.1| hypothetical protein CHLNCDRAFT_58444 [Chlorella variabilis]	AT2G31400.1	GUN1	 genomes uncoupled 1 
Ctaxi_contig_48669|comp36055_c2_seq2	-1.446444773	3.748281483	8.86E-12	1.39E-10	serine threonine-protein kinase aurora-2	"gi|209882813|ref|XP_002142842.1|serine/threonine-protein kinase ark1 [Cryptosporidium muris RN66] >gi|209558448|gb|EEA08493.1| serine/threonine-protein kinase ark1, putative [Cryptosporidium muris RN66]"	AT2G25880.2	"AtAUR2,AUR2"	 ataurora2 
Ctaxi_contig_15612|comp32584_c1_seq1	-1.445487958	6.853389686	1.38E-14	2.89E-13	dihydrofolate reductase-like	gi|565434486|ref|XP_006280974.1|hypothetical protein CARUB_v10026973mg [Capsella rubella] >gi|482549678|gb|EOA13872.1| hypothetical protein CARUB_v10026973mg [Capsella rubella]	AT5G65400.1		 alpha/beta-Hydrolases superfamily protein 
Ctaxi_contig_10932|comp31552_c1_seq1	-1.444411967	6.205818068	6.47E-21	2.40E-19	NA	NA	NA	NA	NA
Ctaxi_contig_16266|comp32694_c0_seq2	-1.443962249	2.264895777	1.35E-05	8.24E-05	s-adenosylmethionine decarboxylase	gi|159470359|ref|XP_001693327.1|S-adenosylmethionine decarboxylase [Chlamydomonas reinhardtii] >gi|57336132|emb|CAH56476.1| S-adenosylmethionine decarboxylase [Chlamydomonas reinhardtii] >gi|158277585|gb|EDP03353.1| S-adenosylmethionine decarboxylase [Chlamydomonas reinhardtii]	AT3G02470.4		 S-adenosylmethionine decarboxylase 
Ctaxi_contig_11223|comp31627_c0_seq3	-1.443265548	1.280064839	0.0006477	0.002663762	NA	NA	NA	NA	NA
Ctaxi_contig_47098|comp35950_c0_seq3	-1.443120499	3.036833736	3.94E-08	3.82E-07	probable protein phosphatase 2c 5-like	gi|357111942|ref|XP_003557769.1|PREDICTED: probable protein phosphatase 2C 12-like [Brachypodium distachyon]	AT1G47380.1		 Protein phosphatase 2C family protein 
Ctaxi_contig_17439|comp32904_c0_seq1	-1.442550336	3.443147604	4.82E-08	4.61E-07	NA	NA	NA	NA	NA
Ctaxi_contig_68152|comp37117_c3_seq6	-1.442366926	3.417683623	5.77E-10	7.33E-09	cytidine deaminase	gi|552846007|ref|XP_005851505.1|hypothetical protein CHLNCDRAFT_33857 [Chlorella variabilis] >gi|307111168|gb|EFN59403.1| hypothetical protein CHLNCDRAFT_33857 [Chlorella variabilis]	AT4G29610.1		 Cytidine/deoxycytidylate deaminase family protein 
Ctaxi_contig_19006|comp33145_c2_seq1	-1.442294895	4.281179413	2.22E-11	3.34E-10	NA	NA	NA	NA	NA
Ctaxi_contig_49784|comp36129_c0_seq2	-1.441292827	4.886119769	2.30E-17	6.21E-16	NA	NA	NA	NA	NA
Ctaxi_contig_71759|comp37262_c2_seq2	-1.44107554	7.159852234	3.41E-28	2.08E-26	protein serine threonine kinase	gi|545366511|ref|XP_005648143.1|hypothetical protein COCSUDRAFT_15464 [Coccomyxa subellipsoidea C-169] >gi|384250119|gb|EIE23599.1| hypothetical protein COCSUDRAFT_15464 [Coccomyxa subellipsoidea C-169]	AT2G17520.1	"IRE1A,ATIRE1-2,IRE1-2"	 Endoribonuclease/protein kinase IRE1-like 
Ctaxi_contig_59684|comp36713_c3_seq2	-1.441003863	2.648325472	5.86E-05	0.000313283	NA	NA	NA	NA	NA
Ctaxi_contig_21287|comp33490_c5_seq1	-1.440419474	2.893858106	7.01E-08	6.55E-07	protein	gi|545373205|ref|XP_005650990.1|EMP/nonaspanin domain family protein [Coccomyxa subellipsoidea C-169] >gi|384252971|gb|EIE26446.1| EMP/nonaspanin domain family protein [Coccomyxa subellipsoidea C-169]	AT2G01970.1		 Endomembrane protein 70 protein family 
Ctaxi_contig_44617|comp35784_c1_seq7	-1.440333805	1.068264962	0.005650834	0.017522224	NA	NA	NA	NA	NA
Ctaxi_contig_14821|comp32446_c1_seq1	-1.440312856	7.168413625	8.96E-16	2.10E-14	NA	NA	NA	NA	NA
Ctaxi_contig_28684|comp34401_c0_seq2	-1.439656429	3.409334924	6.23E-11	8.92E-10	NA	NA	NA	NA	NA
Ctaxi_contig_37434|comp35236_c0_seq8	-1.437783813	4.732191606	1.77E-08	1.81E-07	achain crystal structure of engineered northeast structural genomics consortium target	gi|552810389|ref|XP_005843190.1|hypothetical protein CHLNCDRAFT_141477 [Chlorella variabilis] >gi|307102821|gb|EFN51088.1| hypothetical protein CHLNCDRAFT_141477 [Chlorella variabilis]	AT3G20510.1		 Transmembrane proteins 14C 
Ctaxi_contig_29302|comp34466_c0_seq1	-1.436918049	5.546803313	4.96E-11	7.17E-10	dna-binding protein p24	"gi|449447529|ref|XP_004141520.1|PREDICTED: single-stranded DNA-bindig protein WHY2, mitochondrial-like [Cucumis sativus]"	AT1G71260.1	"ATWHY2,WHY2"	 WHIRLY 2 
Ctaxi_contig_18460|comp33067_c2_seq5	-1.436521656	5.275133544	1.98E-20	7.11E-19	NA	NA	NA	NA	NA
Ctaxi_contig_50805|comp36197_c2_seq2	-1.435941315	3.726459953	4.85E-13	8.76E-12	NA	NA	NA	NA	NA
Ctaxi_contig_14631|comp32409_c1_seq1	-1.435878628	4.272551717	3.30E-13	6.07E-12	NA	NA	NA	NA	NA
Ctaxi_contig_67201|comp37083_c5_seq1	-1.435676655	3.83818668	3.68E-11	5.40E-10	propyzamide-htpersensitive 1	gi|545359572|ref|XP_005645243.1|hypothetical protein COCSUDRAFT_57268 [Coccomyxa subellipsoidea C-169] >gi|384247212|gb|EIE20699.1| hypothetical protein COCSUDRAFT_57268 [Coccomyxa subellipsoidea C-169]	AT5G23720.1	PHS1	 dual specificity protein phosphatase family protein 
Ctaxi_contig_34542|comp34969_c1_seq1	-1.43468836	1.852821342	0.000331097	0.001477322	NA	NA	NA	NA	NA
Ctaxi_contig_7862|comp30408_c0_seq1	-1.434683993	1.226655422	0.002366321	0.008294706	NA	NA	NA	NA	NA
Ctaxi_contig_31672|comp34711_c3_seq2	-1.434517548	2.200331552	0.01377311	0.03724834	ankyrin repeat protein	"gi|123437955|ref|XP_001309767.1|ankyrin repeat protein [Trichomonas vaginalis G3] >gi|121891508|gb|EAX96837.1| ankyrin repeat protein, putative [Trichomonas vaginalis G3]"	AT2G03430.1		 Ankyrin repeat family protein 
Ctaxi_contig_23561|comp33810_c7_seq2	-1.433936585	1.47342894	0.007465247	0.022263627	NA	NA	NA	NA	NA
Ctaxi_contig_67578|comp37094_c0_seq31	-1.433936368	0.73604046	0.012162372	0.03353156	NA	NA	NA	NA	NA
Ctaxi_contig_66595|comp37055_c7_seq2	-1.433791632	3.376552266	5.30E-07	4.25E-06	NA	NA	NA	NA	NA
Ctaxi_contig_8568|comp30748_c0_seq1	-1.433150409	2.980980151	6.08E-06	4.02E-05	NA	NA	NA	NA	NA
Ctaxi_contig_37873|comp35276_c2_seq1	-1.431728914	5.521083207	5.27E-20	1.82E-18	NA	NA	NA	NA	NA
Ctaxi_contig_43110|comp35685_c2_seq12	-1.431465132	5.285260378	4.13E-06	2.82E-05	NA	NA	NA	NA	NA
Ctaxi_contig_62614|comp36868_c1_seq15	-1.431337112	5.201115292	4.66E-17	1.22E-15	mut9-related serine threonine protein kinase	gi|302845887|ref|XP_002954481.1|hypothetical protein VOLCADRAFT_76324 [Volvox carteri f. nagariensis] >gi|300260153|gb|EFJ44374.1| hypothetical protein VOLCADRAFT_76324 [Volvox carteri f. nagariensis]	AT3G13670.1		 Protein kinase family protein 
Ctaxi_contig_27904|comp34307_c0_seq10	-1.431296775	1.504220931	0.002935459	0.009972671	ankyrin repeat protein	"gi|123498934|ref|XP_001327512.1|ankyrin repeat protein [Trichomonas vaginalis G3] >gi|121910442|gb|EAY15289.1| ankyrin repeat protein, putative [Trichomonas vaginalis G3]"	AT3G04710.1	TPR10	 ankyrin repeat family protein 
Ctaxi_contig_14807|comp32443_c0_seq1	-1.431259723	5.964369911	4.96E-23	2.15E-21	NA	NA	NA	NA	NA
Ctaxi_contig_47351|comp35967_c2_seq8	-1.431259059	2.502387032	0.002292166	0.008071804	NA	NA	NA	NA	NA
Ctaxi_contig_25635|comp34067_c4_seq1	-1.430859394	2.541529057	2.45E-05	0.000142008	adhesin-like protein	gi|288560519|ref|YP_003424005.1|adhesin-like protein [Methanobrevibacter ruminantium M1] >gi|502721078|ref|WP_012956062.1| adhesin-like protein [Methanobrevibacter ruminantium] >gi|288543229|gb|ADC47113.1| adhesin-like protein [Methanobrevibacter ruminantium M1]	NA	NA	NA
Ctaxi_contig_20059|comp33314_c5_seq1	-1.430736775	1.408884433	0.000348034	0.001542455	multidrug resistance-associated protein	gi|196002719|ref|XP_002111227.1|hypothetical protein TRIADDRAFT_54969 [Trichoplax adhaerens] >gi|190587178|gb|EDV27231.1| hypothetical protein TRIADDRAFT_54969 [Trichoplax adhaerens]	NA	NA	NA
Ctaxi_contig_71313|comp37248_c4_seq4	-1.430461377	6.426585438	5.86E-24	2.69E-22	quiescin-sulfhydryl oxidase 1	gi|545354798|ref|XP_005643232.1|hypothetical protein COCSUDRAFT_49169 [Coccomyxa subellipsoidea C-169] >gi|384245193|gb|EIE18688.1| hypothetical protein COCSUDRAFT_49169 [Coccomyxa subellipsoidea C-169]	AT2G01270.1	"AtQSOX2,QSOX2"	 quiescin-sulfhydryl oxidase 2 
Ctaxi_contig_47474|comp35974_c4_seq1	-1.430230182	3.566074354	1.10E-10	1.53E-09	homeodomain-like transcriptional isoform 1	gi|545368884|ref|XP_005649216.1|hypothetical protein COCSUDRAFT_46901 [Coccomyxa subellipsoidea C-169] >gi|384251194|gb|EIE24672.1| hypothetical protein COCSUDRAFT_46901 [Coccomyxa subellipsoidea C-169]	AT1G28420.1	HB-1	 homeobox-1 
Ctaxi_contig_30984|comp34641_c6_seq1	-1.429643474	0.989084105	0.012192897	0.033601937	NA	NA	NA	NA	NA
Ctaxi_contig_20056|comp33314_c3_seq1	-1.429186598	1.486689987	0.000242676	0.001123198	cre-mrp-2 protein	gi|524885531|ref|XP_005099371.1|PREDICTED: multidrug resistance-associated protein 5-like [Aplysia californica]	NA	NA	NA
Ctaxi_contig_58856|comp36673_c0_seq11	-1.428986661	3.7875677	2.32E-08	2.33E-07	NA	NA	NA	NA	NA
Ctaxi_contig_33041|comp34838_c0_seq1	-1.428828049	4.539219321	1.62E-15	3.71E-14	peptidyl serine alpha-galactosyltransferase	gi|302853213|ref|XP_002958123.1|hypothetical protein VOLCADRAFT_121680 [Volvox carteri f. nagariensis] >gi|300256591|gb|EFJ40854.1| hypothetical protein VOLCADRAFT_121680 [Volvox carteri f. nagariensis]	AT3G01720.1		 unknown protein; FUNCTIONS IN: molecular_function unknown; INVOLVED IN: biological_process unknown; LOCATED IN: endomembrane system; EXPRESSED IN: 24 plant structures; EXPRESSED DURING: 13 growth stages; BEST Arabidopsis thaliana protein match is: unknown protein (TAIR:AT5G25265.1); Has 374 Blast hits to 211 proteins in 23 species: Archae - 0; Bacteria - 0; Metazoa - 0; Fungi - 0; Plants - 316; Viruses - 0; Other Eukaryotes - 58 (source: NCBI BLink). 
Ctaxi_contig_47379|comp35969_c0_seq7	-1.428766454	1.575486167	0.00035925	0.001586513	ubiquitin carboxyl-terminal hydrolase 12	gi|356501302|ref|XP_003519464.1|PREDICTED: ubiquitin carboxyl-terminal hydrolase 12-like [Glycine max]	AT5G06600.3	UBP12	 ubiquitin-specific protease 12 
Ctaxi_contig_38634|comp35338_c1_seq3	-1.428466586	2.906376443	1.75E-09	2.08E-08	solute dmt family	gi|552835230|ref|XP_005848927.1|hypothetical protein CHLNCDRAFT_144378 [Chlorella variabilis] >gi|307108585|gb|EFN56825.1| hypothetical protein CHLNCDRAFT_144378 [Chlorella variabilis]	NA	NA	NA
Ctaxi_contig_41523|comp35580_c2_seq6	-1.427634358	2.188847132	0.001558881	0.00577511	NA	NA	NA	NA	NA
Ctaxi_contig_58427|comp36651_c2_seq9	-1.427396764	3.21858382	1.29E-07	1.16E-06	kinesin-like calmodulin-binding protein homolog	gi|545375890|ref|XP_005652078.1|kinesin-domain-containing protein [Coccomyxa subellipsoidea C-169] >gi|384254060|gb|EIE27534.1| kinesin-domain-containing protein [Coccomyxa subellipsoidea C-169]	AT5G65930.1	"ZWI,PKCBP,KCBP"	 kinesin-like calmodulin-binding protein (ZWICHEL) 
Ctaxi_contig_34978|comp35010_c4_seq4	-1.426784205	3.720995518	4.32E-09	4.82E-08	NA	NA	NA	NA	NA
Ctaxi_contig_63074|comp36894_c1_seq4	-1.426646985	1.076865937	0.001920275	0.006927663	NA	NA	NA	NA	NA
Ctaxi_contig_20399|comp33369_c3_seq1	-1.426352248	4.503645688	2.43E-16	5.95E-15	f-box protein	gi|46447549|ref|YP_008914.1|hypothetical protein pc1915 [Candidatus Protochlamydia amoebophila UWE25] >gi|499489820|ref|WP_011176460.1| hypothetical protein [Candidatus Protochlamydia amoebophila] >gi|46401190|emb|CAF24639.1| conserved hypothetical protein [Candidatus Protochlamydia amoebophila UWE25]	NA	NA	NA
Ctaxi_contig_59756|comp36718_c1_seq3	-1.425846082	1.509011922	0.003581146	0.011842971	polymorphic outer membrane protein	gi|428217724|ref|YP_007102189.1|polymorphic outer membrane protein [Pseudanabaena sp. PCC 7367] >gi|504977628|ref|WP_015164730.1| polymorphic outer membrane protein [Pseudanabaena sp. PCC 7367] >gi|427989506|gb|AFY69761.1| polymorphic outer membrane protein [Pseudanabaena sp. PCC 7367]	NA	NA	NA
Ctaxi_contig_60138|comp36741_c4_seq4	-1.42511105	2.732625488	1.62E-07	1.42E-06	NA	NA	NA	NA	NA
Ctaxi_contig_16265|comp32694_c0_seq1	-1.424712558	4.669229377	8.03E-16	1.90E-14	s-adenosylmethionine decarboxylase	gi|302852337|ref|XP_002957689.1|hypothetical protein VOLCADRAFT_84198 [Volvox carteri f. nagariensis] >gi|300256983|gb|EFJ41238.1| hypothetical protein VOLCADRAFT_84198 [Volvox carteri f. nagariensis]	AT3G02470.4		 S-adenosylmethionine decarboxylase 
Ctaxi_contig_14635|comp32409_c1_seq5	-1.424617431	3.033732021	1.00E-08	1.07E-07	"hypothetical protein, variant"	"gi|530735550|gb|EQC33792.1|hypothetical protein, variant [Saprolegnia diclina VS20]"	NA	NA	NA
Ctaxi_contig_60375|comp36752_c0_seq1	-1.422282364	0.53540852	0.017024946	0.044569179	NA	NA	NA	NA	NA
Ctaxi_contig_63038|comp36892_c6_seq1	-1.421999399	1.973757101	0.000375321	0.001648178	NA	NA	NA	NA	NA
Ctaxi_contig_53579|comp36352_c0_seq2	-1.421858232	0.525067157	0.015341365	0.040797035	NA	NA	NA	NA	NA
Ctaxi_contig_50388|comp36171_c0_seq4	-1.421727469	5.515398309	0.014171928	0.038142796	phospholipid glycerol acyltransferase family protein	gi|552821791|ref|XP_005845938.1|hypothetical protein CHLNCDRAFT_135912 [Chlorella variabilis] >gi|307105588|gb|EFN53836.1| hypothetical protein CHLNCDRAFT_135912 [Chlorella variabilis]	AT3G05510.2		 Phospholipid/glycerol acyltransferase family protein 
Ctaxi_contig_23189|comp33764_c7_seq1	-1.421071365	2.334793672	3.91E-06	2.68E-05	NA	NA	NA	NA	NA
Ctaxi_contig_34313|comp34947_c3_seq11	-1.420962455	1.942803009	0.005041376	0.015912759	NA	NA	NA	NA	NA
Ctaxi_contig_38174|comp35306_c0_seq1	-1.420924367	1.398813093	0.000558279	0.002337999	transmembrane protease serine 11e-like	gi|551579233|ref|XP_005775175.1|hypothetical protein EMIHUDRAFT_195080 [Emiliania huxleyi CCMP1516] >gi|485627119|gb|EOD22746.1| hypothetical protein EMIHUDRAFT_195080 [Emiliania huxleyi CCMP1516]	NA	NA	NA
Ctaxi_contig_31024|comp34645_c2_seq2	-1.419828327	4.192616085	5.36E-06	3.58E-05	serine threonine protein phosphatase 2a 55 kda regulatory subunit b beta isoform-like	gi|388581529|gb|EIM21837.1|protein phosphatase 2A regulatory B subunit [Wallemia sebi CBS 633.66]	AT1G17720.1	ATBBETA	" Protein phosphatase 2A, regulatory subunit PR55 "
Ctaxi_contig_12162|comp31874_c0_seq1	-1.419808932	4.804648305	2.21E-17	5.98E-16	coatomer subunit beta -1	gi|159489520|ref|XP_001702745.1|membrane protein [Chlamydomonas reinhardtii] >gi|158280767|gb|EDP06524.1| membrane protein [Chlamydomonas reinhardtii]	AT1G79990.4		 structural molecules 
Ctaxi_contig_40537|comp35512_c0_seq5	-1.419669508	3.401889623	3.75E-08	3.65E-07	gdp gtp exchange factor	"gi|557094842|gb|ESQ35424.1|hypothetical protein EUTSA_v10009607mg, partial [Eutrema salsugineum]"	AT1G13980.2	GN	 sec7 domain-containing protein 
Ctaxi_contig_36308|comp35135_c7_seq1	-1.416623269	4.694814486	1.28E-14	2.70E-13	soluble inorganic pyrophosphatase	gi|545355746|ref|XP_005643649.1|soluble inorganic pyrophosphatase 2 [Coccomyxa subellipsoidea C-169] >gi|384245612|gb|EIE19105.1| soluble inorganic pyrophosphatase 2 [Coccomyxa subellipsoidea C-169]	AT1G01050.1	"AtPPa1,PPa1"	 pyrophosphorylase 1 
Ctaxi_contig_30979|comp34641_c3_seq6	-1.414104435	1.104265268	0.006728359	0.020347839	NA	NA	NA	NA	NA
Ctaxi_contig_58810|comp36670_c0_seq3	-1.413653765	2.845181799	3.58E-08	3.49E-07	NA	NA	NA	NA	NA
Ctaxi_contig_33050|comp34838_c5_seq5	-1.413093332	4.426518308	9.73E-13	1.70E-11	NA	NA	NA	NA	NA
Ctaxi_contig_34316|comp34947_c3_seq14	-1.412758882	1.166979387	0.0099176	0.028267767	NA	NA	NA	NA	NA
Ctaxi_contig_65977|comp37032_c1_seq3	-1.412526873	3.52863324	1.43E-10	1.97E-09	NA	NA	NA	NA	NA
Ctaxi_contig_46614|comp35911_c1_seq3	-1.412479272	6.289747412	9.20E-16	2.15E-14	NA	NA	AT5G60980.1		 Nuclear transport factor 2 (NTF2) family protein with RNA binding (RRM-RBD-RNP motifs) domain 
Ctaxi_contig_58072|comp36629_c2_seq1	-1.412395846	1.509017796	0.000653659	0.002684592	NA	NA	NA	NA	NA
Ctaxi_contig_70230|comp37198_c9_seq1	-1.411324679	6.298361725	1.75E-17	4.80E-16	trna modification gtpase	gi|302842518|ref|XP_002952802.1|hypothetical protein VOLCADRAFT_82002 [Volvox carteri f. nagariensis] >gi|300261842|gb|EFJ46052.1| hypothetical protein VOLCADRAFT_82002 [Volvox carteri f. nagariensis]	AT1G78010.1		" tRNA modification GTPase, putative "
Ctaxi_contig_51242|comp36228_c4_seq1	-1.41095772	7.643489822	4.10E-21	1.55E-19	NA	NA	NA	NA	NA
Ctaxi_contig_71222|comp37244_c8_seq1	-1.41086544	0.973703795	0.005305509	0.016610784	activating signal cointegrator 1 complex subunit 3	gi|548839737|gb|ERM99997.1|hypothetical protein AMTR_s00110p00146400 [Amborella trichopoda]	AT5G61140.1		 U5 small nuclear ribonucleoprotein helicase 
Ctaxi_contig_59679|comp36713_c2_seq1	-1.410107857	2.842066279	8.01E-07	6.21E-06	NA	NA	NA	NA	NA
Ctaxi_contig_34220|comp34940_c4_seq1	-1.409497949	3.52937983	2.46E-09	2.85E-08	2-oxoglutarate and fe -dependent oxygenase superfamily protein	gi|552823910|ref|XP_005846477.1|hypothetical protein CHLNCDRAFT_135671 [Chlorella variabilis] >gi|307106128|gb|EFN54375.1| hypothetical protein CHLNCDRAFT_135671 [Chlorella variabilis]	AT1G20270.1		 2-oxoglutarate (2OG) and Fe(II)-dependent oxygenase superfamily protein 
Ctaxi_contig_70425|comp37208_c0_seq1	-1.409154308	4.431286413	5.58E-15	1.22E-13	a disintegrin and metalloproteinase with thrombospondin motifs 2-like	gi|260822845|ref|XP_002606812.1|hypothetical protein BRAFLDRAFT_82452 [Branchiostoma floridae] >gi|229292156|gb|EEN62822.1| hypothetical protein BRAFLDRAFT_82452 [Branchiostoma floridae]	NA	NA	NA
Ctaxi_contig_67805|comp37100_c4_seq21	-1.408459569	1.32020581	0.005240277	0.016432571	NA	NA	NA	NA	NA
Ctaxi_contig_39129|comp35383_c3_seq4	-1.408418616	2.39403491	0.002407381	0.008413195	NA	NA	NA	NA	NA
Ctaxi_contig_24531|comp33946_c2_seq1	-1.407893757	5.289815	8.15E-18	2.31E-16	amsh-like ubiquitin thioesterase 1-like	gi|545362931|ref|XP_005646663.1|Mov34-domain-containing protein [Coccomyxa subellipsoidea C-169] >gi|384248636|gb|EIE22119.1| Mov34-domain-containing protein [Coccomyxa subellipsoidea C-169]	AT1G48790.1	AMSH1	 associated molecule with the SH3 domain of STAM 1 
Ctaxi_contig_50992|comp36210_c0_seq1	-1.407434346	4.925559891	1.97E-16	4.86E-15	NA	NA	NA	NA	NA
Ctaxi_contig_33512|comp34877_c4_seq1	-1.407235241	1.752044186	0.000551455	0.002313741	NA	NA	NA	NA	NA
Ctaxi_contig_11350|comp31657_c0_seq4	-1.40686872	3.158506127	9.41E-08	8.63E-07	NA	NA	NA	NA	NA
Ctaxi_contig_71372|comp37251_c7_seq1	-1.406314424	6.095321198	8.20E-07	6.33E-06	sterol sensing 5-transmembrane protein	gi|159487575|ref|XP_001701798.1|sterol sensing 5-transmembrane protein [Chlamydomonas reinhardtii] >gi|158281017|gb|EDP06773.1| sterol sensing 5-transmembrane protein [Chlamydomonas reinhardtii]	NA	NA	NA
Ctaxi_contig_58007|comp36624_c0_seq3	-1.406071027	3.771707262	0.002909416	0.009903093	NA	NA	NA	NA	NA
Ctaxi_contig_41544|comp35581_c7_seq3	-1.405721271	2.110491555	0.000281665	0.001279694	NA	NA	NA	NA	NA
Ctaxi_contig_58363|comp36648_c5_seq1	-1.405502296	2.220362173	5.10E-06	3.43E-05	emp nonaspanin domain family protein	gi|159464629|ref|XP_001690544.1|EMP/nonaspanin domain family protein [Chlamydomonas reinhardtii] >gi|158280044|gb|EDP05803.1| EMP/nonaspanin domain family protein [Chlamydomonas reinhardtii]	AT5G10840.1		 Endomembrane protein 70 protein family 
Ctaxi_contig_62105|comp36844_c2_seq2	-1.40546898	7.238158474	1.90E-22	7.93E-21	NA	NA	NA	NA	NA
Ctaxi_contig_37882|comp35277_c1_seq6	-1.405018463	0.810058964	0.008185598	0.024074108	NA	NA	NA	NA	NA
Ctaxi_contig_64855|comp36986_c3_seq1	-1.404442483	0.799881942	0.006577013	0.019959634	NA	NA	NA	NA	NA
Ctaxi_contig_62604|comp36868_c1_seq5	-1.403791712	5.168559781	6.31E-14	1.25E-12	mut9-related serine threonine protein kinase	gi|159486881|ref|XP_001701465.1|MUT9-related serine/threonine protein kinase [Chlamydomonas reinhardtii] >gi|158271647|gb|EDO97462.1| MUT9-related serine/threonine protein kinase [Chlamydomonas reinhardtii]	AT2G25760.1		 Protein kinase family protein 
Ctaxi_contig_38424|comp35321_c0_seq2	-1.403778844	3.389623528	2.25E-06	1.61E-05	tbc1 domain family member 4	gi|302836908|ref|XP_002950014.1|hypothetical protein VOLCADRAFT_90424 [Volvox carteri f. nagariensis] >gi|300264923|gb|EFJ49117.1| hypothetical protein VOLCADRAFT_90424 [Volvox carteri f. nagariensis]	NA	NA	NA
Ctaxi_contig_15895|comp32636_c3_seq1	-1.403552972	1.457737457	0.002967154	0.01006091	NA	NA	NA	NA	NA
Ctaxi_contig_27390|comp34250_c1_seq1	-1.403431939	1.970321187	0.003596116	0.011884657	glycerol-3-phosphate acyltransferase 3-like	"gi|545372217|ref|XP_005650599.1|acyltransferase-domain-containing protein, partial [Coccomyxa subellipsoidea C-169] >gi|384252579|gb|EIE26055.1| acyltransferase-domain-containing protein, partial [Coccomyxa subellipsoidea C-169]"	AT5G60620.1	GPAT9	 glycerol-3-phosphate acyltransferase 9 
Ctaxi_contig_56223|comp36518_c3_seq2	-1.403337985	3.160672724	1.08E-08	1.14E-07	NA	NA	NA	NA	NA
Ctaxi_contig_54215|comp36395_c5_seq3	-1.40289824	3.698800339	6.74E-11	9.60E-10	NA	NA	NA	NA	NA
Ctaxi_contig_12972|comp32055_c2_seq9	-1.402182468	0.739413486	0.009552776	0.027397502	NA	NA	NA	NA	NA
Ctaxi_contig_67794|comp37100_c4_seq10	-1.402153704	2.922015738	7.20E-07	5.63E-06	NA	NA	NA	NA	NA
Ctaxi_contig_29690|comp34511_c3_seq1	-1.402081581	6.618434115	4.67E-17	1.22E-15	NA	NA	NA	NA	NA
Ctaxi_contig_58919|comp36676_c6_seq1	-1.402016914	3.799833002	4.22E-07	3.45E-06	NA	NA	NA	NA	NA
Ctaxi_contig_15924|comp32639_c1_seq1	-1.40183755	6.377612831	1.02E-27	6.09E-26	NA	NA	NA	NA	NA
Ctaxi_contig_59157|comp36687_c3_seq4	-1.401734308	3.104922398	2.19E-09	2.55E-08	NA	NA	NA	NA	NA
Ctaxi_contig_14865|comp32451_c1_seq1	-1.401167658	5.354280974	2.42E-16	5.95E-15	NA	NA	NA	NA	NA
Ctaxi_contig_23123|comp33758_c1_seq2	-1.400825777	2.902107669	1.20E-07	1.08E-06	mg2+ transporter protein	"gi|159491086|ref|XP_001703504.1|Mg2+ transporter protein, CorA-like protein [Chlamydomonas reinhardtii] >gi|158280428|gb|EDP06186.1| Mg2+ transporter protein, CorA-like protein [Chlamydomonas reinhardtii]"	AT5G22830.1	"ATMGT10,GMN10,MGT10,MRS2-11"	 magnesium (Mg) transporter 10 
Ctaxi_contig_46251|comp35886_c0_seq3	-1.40075889	1.37813993	0.00188957	0.00683376	NA	NA	NA	NA	NA
Ctaxi_contig_58414|comp36651_c0_seq1	-1.400540275	1.739597507	4.08E-05	0.000225861	NA	NA	NA	NA	NA
Ctaxi_contig_70690|comp37218_c7_seq4	-1.400075316	3.19301515	4.01E-05	0.000222156	NA	NA	NA	NA	NA
Ctaxi_contig_47376|comp35969_c0_seq4	-1.399687551	2.789400494	4.47E-07	3.63E-06	NA	NA	NA	NA	NA
Ctaxi_contig_19976|comp33299_c0_seq1	-1.398919431	5.293741145	9.30E-13	1.62E-11	protein kinase family protein	gi|557091495|gb|ESQ32142.1|hypothetical protein EUTSA_v10004885mg [Eutrema salsugineum]	AT5G26110.2		 Protein kinase superfamily protein 
Ctaxi_contig_37274|comp35222_c1_seq2	-1.398873806	3.077472312	3.10E-07	2.60E-06	NA	NA	NA	NA	NA
Ctaxi_contig_48670|comp36055_c3_seq1	-1.39875398	3.444519976	3.40E-09	3.84E-08	aurora kinase a-like	gi|498926888|ref|XP_004518000.1|PREDICTED: aurora kinase A-like [Ceratitis capitata]	AT2G45490.1	"AtAUR3,AUR3"	 ataurora3 
Ctaxi_contig_40535|comp35512_c0_seq3	-1.398491471	3.669285487	6.56E-12	1.05E-10	sec7-domain-containing partial	"gi|545353473|ref|XP_005642573.1|Sec7-domain-containing protein, partial [Coccomyxa subellipsoidea C-169] >gi|384244528|gb|EIE18029.1| Sec7-domain-containing protein, partial [Coccomyxa subellipsoidea C-169]"	AT5G39500.1	"GNL1,ERMO1"	 GNOM-like 1 
Ctaxi_contig_14864|comp32451_c0_seq1	-1.397548086	5.087721719	1.24E-16	3.14E-15	NA	NA	NA	NA	NA
Ctaxi_contig_38557|comp35329_c0_seq2	-1.397293318	2.593022172	6.52E-08	6.13E-07	NA	NA	AT1G68630.1		 PLAC8 family protein 
Ctaxi_contig_49201|comp36090_c2_seq3	-1.397228263	3.456735978	6.60E-10	8.33E-09	cgmp-dependent protein kinase	gi|302840082|ref|XP_002951597.1|hypothetical protein VOLCADRAFT_105132 [Volvox carteri f. nagariensis] >gi|300263206|gb|EFJ47408.1| hypothetical protein VOLCADRAFT_105132 [Volvox carteri f. nagariensis]	AT3G08720.2	"ATPK19,ATPK2"	 serine/threonine protein kinase 2 
Ctaxi_contig_33152|comp34849_c0_seq5	-1.397165635	1.470496785	0.002968494	0.010064437	NA	NA	NA	NA	NA
Ctaxi_contig_13294|comp32128_c1_seq3	-1.397074447	4.492150035	8.21E-13	1.44E-11	copper resistance protein	gi|496576598|ref|WP_009277716.1|copper resistance protein CopB [Ralstonia sp. 5_7_47FAA] >gi|308918077|gb|EFP63758.1| copper resistance protein B [Ralstonia sp. 5_7_47FAA]	NA	NA	NA
Ctaxi_contig_55555|comp36477_c1_seq3	-1.396739024	2.924389864	0.00223785	0.007914779	alpha beta-hydrolase	gi|545374009|ref|XP_005651315.1|hypothetical protein COCSUDRAFT_64651 [Coccomyxa subellipsoidea C-169] >gi|384253296|gb|EIE26771.1| hypothetical protein COCSUDRAFT_64651 [Coccomyxa subellipsoidea C-169]	NA	NA	NA
Ctaxi_contig_62796|comp36878_c6_seq5	-1.396135234	1.373099255	0.016817919	0.044102596	dna topoisomerase 3-beta-1-like	gi|552823138|ref|XP_005846276.1|hypothetical protein CHLNCDRAFT_53167 [Chlorella variabilis] >gi|307105927|gb|EFN54174.1| hypothetical protein CHLNCDRAFT_53167 [Chlorella variabilis]	AT2G32000.1		" DNA topoisomerase, type IA, core "
Ctaxi_contig_56429|comp36533_c1_seq1	-1.395440343	5.497102532	4.18E-17	1.10E-15	NA	NA	NA	NA	NA
Ctaxi_contig_14195|comp32316_c0_seq1	-1.394770885	1.028666949	0.005816322	0.017967421	NA	NA	NA	NA	NA
Ctaxi_contig_17964|comp32990_c1_seq3	-1.394392235	3.381488522	1.76E-06	1.28E-05	NA	NA	NA	NA	NA
Ctaxi_contig_12006|comp31832_c0_seq1	-1.39426838	6.739131132	1.53E-15	3.52E-14	NA	NA	NA	NA	NA
Ctaxi_contig_23293|comp33778_c1_seq1	-1.394240894	7.221158425	6.18E-30	4.26E-28	transmembrane protease serine 11e-like	gi|326918935|ref|XP_003205740.1|PREDICTED: transmembrane protease serine 11E-like [Meleagris gallopavo]	NA	NA	NA
Ctaxi_contig_13986|comp32263_c11_seq3	-1.393794159	1.72352394	0.000322394	0.001443856	ubiquitin carboxyl-terminal hydrolase 12-like	gi|302807557|ref|XP_002985473.1|hypothetical protein SELMODRAFT_446288 [Selaginella moellendorffii] >gi|300146936|gb|EFJ13603.1| hypothetical protein SELMODRAFT_446288 [Selaginella moellendorffii]	AT3G11910.2	UBP13	 ubiquitin-specific protease 13 
Ctaxi_contig_33046|comp34838_c5_seq1	-1.393714824	6.183133674	1.46E-23	6.56E-22	peptidyl serine alpha-galactosyltransferase	gi|552845417|ref|XP_005851344.1|hypothetical protein CHLNCDRAFT_138234 [Chlorella variabilis] >gi|307111007|gb|EFN59242.1| hypothetical protein CHLNCDRAFT_138234 [Chlorella variabilis]	NA	NA	NA
Ctaxi_contig_33400|comp34868_c3_seq6	-1.393690884	1.405483495	0.004033529	0.013110724	u2 snrnp-associated surp motif-containing	gi|545365470|ref|XP_005647702.1|hypothetical protein COCSUDRAFT_42089 [Coccomyxa subellipsoidea C-169] >gi|384249677|gb|EIE23158.1| hypothetical protein COCSUDRAFT_42089 [Coccomyxa subellipsoidea C-169]	AT5G25060.1		 RNA recognition motif (RRM)-containing protein 
Ctaxi_contig_45990|comp35868_c1_seq7	-1.3927747	2.609075961	0.000126428	0.000626319	prli-interacting factor l	gi|552841835|ref|XP_005850416.1|hypothetical protein CHLNCDRAFT_142328 [Chlorella variabilis] >gi|307110077|gb|EFN58314.1| hypothetical protein CHLNCDRAFT_142328 [Chlorella variabilis]	AT1G15730.1		 Cobalamin biosynthesis CobW-like protein 
Ctaxi_contig_55653|comp36483_c7_seq2	-1.392399425	3.037383463	3.67E-06	2.54E-05	NA	NA	NA	NA	NA
Ctaxi_contig_13440|comp32159_c2_seq7	-1.392106461	2.604181114	1.69E-06	1.24E-05	protein plant cadmium resistance 2-like	gi|557550811|gb|ESR61440.1|hypothetical protein CICLE_v10016918mg [Citrus clementina]	AT1G14870.1	PCR2	 PLANT CADMIUM RESISTANCE 2 
Ctaxi_contig_38284|comp35316_c0_seq2	-1.391933376	3.455931994	1.11E-08	1.17E-07	expressed protein	gi|552838543|ref|XP_005849599.1|expressed protein [Chlorella variabilis] >gi|307109259|gb|EFN57497.1| expressed protein [Chlorella variabilis]	NA	NA	NA
Ctaxi_contig_38623|comp35336_c2_seq4	-1.391688939	6.456705645	3.51E-10	4.59E-09	NA	NA	NA	NA	NA
Ctaxi_contig_34549|comp34970_c0_seq2	-1.391374143	1.915132428	0.010626719	0.029933618	eukaryotic translation initiation factor 3 subunit f-like	gi|302838518|ref|XP_002950817.1|eukaryotic translation initiation factor 3f [Volvox carteri f. nagariensis] >gi|300263934|gb|EFJ48132.1| eukaryotic translation initiation factor 3f [Volvox carteri f. nagariensis]	AT2G39990.1	"EIF2,AteIF3f,eIF3F"	 eukaryotic translation initiation factor 2 
Ctaxi_contig_57564|comp36603_c1_seq1	-1.391366994	5.806716581	1.44E-15	3.32E-14	NA	NA	NA	NA	NA
Ctaxi_contig_44074|comp35752_c2_seq3	-1.39123669	1.566851059	0.000369223	0.001625218	phosphatidylserine decarboxylase	gi|517431158|ref|WP_018602105.1|hypothetical protein [Mycobacterium sp. 155]	NA	NA	NA
Ctaxi_contig_64551|comp36969_c1_seq1	-1.39104902	5.809830281	2.45E-20	8.70E-19	NA	NA	NA	NA	NA
Ctaxi_contig_60159|comp36742_c1_seq1	-1.390872205	1.129064305	0.003761198	0.012345964	trypsin-like serine and cysteine	"gi|550245764|ref|WP_022595782.1|putative Peptidase, trypsin-like serine and cysteine [Vibrio nigripulchritudo] >gi|548968153|emb|CCN32949.1| putative Peptidase, trypsin-like serine and cysteine [Vibrio nigripulchritudo AM115] >gi|548978286|emb|CCN64293.1| putative Peptidase, trypsin-like serine and cysteine [Vibrio nigripulchritudo Pon4] >gi|548993772|emb|CCN44093.1| putative Peptidase, trypsin-like serine and cysteine [Vibrio nigripulchritudo FTn2] >gi|549020821|emb|CCN76051.1| putative Peptidase, trypsin-like serine and cysteine [Vibrio nigripulchritudo SO65]"	NA	NA	NA
Ctaxi_contig_71754|comp37262_c1_seq7	-1.390563263	6.155681994	4.67E-24	2.16E-22	NA	NA	NA	NA	NA
Ctaxi_contig_32981|comp34835_c2_seq1	-1.390384527	5.523723661	1.23E-20	4.49E-19	caffeoyl- o-methyltransferase	gi|493800502|ref|WP_006748420.1|SAM-dependent methyltransferase [Thioalkalivibrio thiocyanoxidans] >gi|349780262|gb|EGZ34597.1| O-methyltransferase family 3 [Thioalkalivibrio thiocyanoxidans ARh 4]	AT3G61990.1	OMTF3	 S-adenosyl-L-methionine-dependent methyltransferases superfamily protein 
Ctaxi_contig_40124|comp35472_c7_seq1	-1.389413457	4.532891975	1.53E-12	2.61E-11	binding protein 1	gi|159487349|ref|XP_001701685.1|binding protein 1 [Chlamydomonas reinhardtii] >gi|158280904|gb|EDP06660.1| binding protein 1 [Chlamydomonas reinhardtii]	AT1G09080.1	BIP3	 Heat shock protein 70 (Hsp 70) family protein 
Ctaxi_contig_47199|comp35955_c4_seq1	-1.389265284	4.267545441	6.96E-11	9.89E-10	NA	NA	NA	NA	NA
Ctaxi_contig_10653|comp31467_c1_seq1	-1.388718215	3.489405299	9.54E-11	1.34E-09	serine threonine protein kinase	gi|224118462|ref|XP_002331488.1|predicted protein [Populus trichocarpa] >gi|550341751|gb|ERP62780.1| kinase family protein [Populus trichocarpa]	AT1G60940.2	"SNRK2-10,SNRK2.10,SRK2B"	 SNF1-related protein kinase 2.10 
Ctaxi_contig_29315|comp34466_c0_seq14	-1.388408242	4.183927465	5.51E-14	1.10E-12	NA	NA	NA	NA	NA
Ctaxi_contig_64770|comp36981_c2_seq14	-1.388372346	2.377034881	0.002378148	0.008331821	probable udp-n-acetylglucosamine--peptide n-acetylglucosaminyltransferase sec-like	gi|545376120|ref|XP_005652169.1|TPR-like protein [Coccomyxa subellipsoidea C-169] >gi|384254151|gb|EIE27625.1| TPR-like protein [Coccomyxa subellipsoidea C-169]	AT3G04240.1	SEC	 Tetratricopeptide repeat (TPR)-like superfamily protein 
Ctaxi_contig_18584|comp33088_c1_seq1	-1.388284029	3.123894509	8.31E-09	8.94E-08	u3 small nucleolar ribonucleoprotein protein mpp10-like	gi|302832598|ref|XP_002947863.1|hypothetical protein VOLCADRAFT_88196 [Volvox carteri f. nagariensis] >gi|300266665|gb|EFJ50851.1| hypothetical protein VOLCADRAFT_88196 [Volvox carteri f. nagariensis]	AT5G66540.1		" FUNCTIONS IN: molecular_function unknown; INVOLVED IN: rRNA processing; LOCATED IN: cytosol, nucleolus, nucleus; EXPRESSED IN: 22 plant structures; EXPRESSED DURING: 12 growth stages; CONTAINS InterPro DOMAIN/s: U3 small nucleolar ribonucleoprotein complex, subunit Mpp10p (InterPro:IPR012173), Mpp10 protein (InterPro:IPR007151); Has 30201 Blast hits to 17322 proteins in 780 species: Archae - 12; Bacteria - 1396; Metazoa - 17338; Fungi - 3422; Plants - 5037; Viruses - 0; Other Eukaryotes - 2996 (source: NCBI BLink). "
Ctaxi_contig_49792|comp36129_c0_seq10	-1.38749579	2.639183798	1.24E-06	9.30E-06	NA	NA	NA	NA	NA
Ctaxi_contig_14230|comp32325_c0_seq2	-1.38687028	6.332677259	9.09E-20	3.09E-18	udp-glucose 4-epimerase	gi|545355686|ref|XP_005643619.1|UDP-glucose 4-epimerase [Coccomyxa subellipsoidea C-169] >gi|384245582|gb|EIE19075.1| UDP-glucose 4-epimerase [Coccomyxa subellipsoidea C-169]	AT4G10960.1	UGE5	 UDP-D-glucose/UDP-D-galactose 4-epimerase 5 
Ctaxi_contig_13290|comp32128_c0_seq1	-1.386810211	3.551774064	8.87E-10	1.10E-08	NA	NA	NA	NA	NA
Ctaxi_contig_57152|comp36576_c2_seq21	-1.386498784	1.293365029	0.002262085	0.007984278	NA	NA	NA	NA	NA
Ctaxi_contig_30300|comp34571_c2_seq3	-1.386446338	4.927178015	1.02E-19	3.46E-18	NA	NA	NA	NA	NA
Ctaxi_contig_33174|comp34852_c0_seq5	-1.386067181	3.221186772	1.32E-08	1.37E-07	NA	NA	NA	NA	NA
Ctaxi_contig_44446|comp35772_c2_seq5	-1.385920688	1.767234287	0.000499533	0.002121313	NA	NA	NA	NA	NA
Ctaxi_contig_28294|comp34357_c2_seq2	-1.385388365	0.608759762	0.009284897	0.026745596	transcription factor	gi|302832297|ref|XP_002947713.1|hypothetical protein VOLCADRAFT_120493 [Volvox carteri f. nagariensis] >gi|300267061|gb|EFJ51246.1| hypothetical protein VOLCADRAFT_120493 [Volvox carteri f. nagariensis]	AT2G46900.1		" CONTAINS InterPro DOMAIN/s: Basic helix-loop-helix, Nulp1-type (InterPro:IPR006994); Has 2929 Blast hits to 2464 proteins in 333 species: Archae - 2; Bacteria - 151; Metazoa - 913; Fungi - 372; Plants - 141; Viruses - 47; Other Eukaryotes - 1303 (source: NCBI BLink). "
Ctaxi_contig_42278|comp35622_c2_seq7	-1.384573711	2.939912038	3.77E-05	0.000209731	NA	NA	NA	NA	NA
Ctaxi_contig_70953|comp37231_c5_seq2	-1.384560398	5.750760044	5.05E-10	6.47E-09	NA	NA	NA	NA	NA
Ctaxi_contig_41908|comp35602_c3_seq1	-1.383938749	1.9663836	0.005155011	0.016202977	seryl-trna synthetase	gi|168038680|ref|XP_001771828.1|predicted protein [Physcomitrella patens] >gi|162676959|gb|EDQ63436.1| predicted protein [Physcomitrella patens]	AT5G27470.1		 seryl-tRNA synthetase / serine--tRNA ligase 
Ctaxi_contig_23820|comp33840_c0_seq3	-1.38342091	1.175771339	0.001971881	0.007086461	NA	NA	NA	NA	NA
Ctaxi_contig_43904|comp35744_c2_seq1	-1.383254015	5.033645197	1.26E-20	4.61E-19	upf0760 protein c2orf29-like	gi|168042426|ref|XP_001773689.1|predicted protein [Physcomitrella patens] >gi|162674945|gb|EDQ61446.1| predicted protein [Physcomitrella patens]	AT5G18420.2		 unknown protein; FUNCTIONS IN: molecular_function unknown; INVOLVED IN: biological_process unknown; LOCATED IN: cellular_component unknown; EXPRESSED IN: 25 plant structures; EXPRESSED DURING: 15 growth stages; CONTAINS InterPro DOMAIN/s: Protein of unknown function DUF2363 (InterPro:IPR019312); Has 233 Blast hits to 233 proteins in 86 species: Archae - 0; Bacteria - 0; Metazoa - 106; Fungi - 2; Plants - 59; Viruses - 0; Other Eukaryotes - 66 (source: NCBI BLink). 
Ctaxi_contig_14869|comp32452_c1_seq3	-1.382741213	4.988223302	1.79E-08	1.82E-07	NA	NA	NA	NA	NA
Ctaxi_contig_42553|comp35644_c0_seq4	-1.382649947	3.765865802	9.04E-09	9.67E-08	NA	NA	NA	NA	NA
Ctaxi_contig_62433|comp36856_c2_seq1	-1.382460654	3.815539137	0.000378552	0.00166063	low quality protein: proteasome activator complex subunit 4-like	gi|528050053|sp|F4JC97.2|PSME4_ARATHRecName: Full=Proteasome activator subunit 4; AltName: Full=Proteasome activator PA200	AT3G13330.1	PA200	 proteasome activating protein 200 
Ctaxi_contig_62429|comp36856_c1_seq5	-1.382229792	2.822687721	0.000241657	0.00111941	NA	NA	NA	NA	NA
Ctaxi_contig_59683|comp36713_c3_seq1	-1.381802943	3.588292533	9.81E-12	1.54E-10	protein	gi|156386097|ref|XP_001633750.1|predicted protein [Nematostella vectensis] >gi|156220824|gb|EDO41687.1| predicted protein [Nematostella vectensis]	NA	NA	NA
Ctaxi_contig_64851|comp36986_c1_seq5	-1.381609054	0.631993858	0.007887956	0.023320618	voltage-gated ion channel superfamily	gi|255081811|ref|XP_002508124.1|voltage-gated ion channel superfamily [Micromonas sp. RCC299] >gi|226523400|gb|ACO69382.1| voltage-gated ion channel superfamily [Micromonas sp. RCC299]	NA	NA	NA
Ctaxi_contig_54521|comp36415_c1_seq2	-1.38155587	4.395264775	5.81E-10	7.38E-09	NA	NA	NA	NA	NA
Ctaxi_contig_54281|comp36400_c3_seq1	-1.381080782	3.650642537	2.77E-10	3.68E-09	NA	NA	NA	NA	NA
Ctaxi_contig_59592|comp36707_c0_seq4	-1.380753018	2.26383232	1.22E-05	7.56E-05	NA	NA	NA	NA	NA
Ctaxi_contig_46687|comp35917_c0_seq1	-1.380616307	0.624085527	0.015344247	0.040801472	NA	NA	NA	NA	NA
Ctaxi_contig_61825|comp36829_c8_seq1	-1.379910097	4.77218023	8.82E-16	2.07E-14	kinesin-like calmodulin-binding protein zwichel	gi|159480054|ref|XP_001698101.1|kinesin-like calmodulin binding protein [Chlamydomonas reinhardtii] >gi|158273900|gb|EDO99686.1| kinesin-like calmodulin binding protein [Chlamydomonas reinhardtii]	AT5G65930.2	"ZWI,PKCBP,KCBP"	 kinesin-like calmodulin-binding protein (ZWICHEL) 
Ctaxi_contig_36449|comp35152_c0_seq2	-1.378932253	3.663734772	9.79E-08	8.94E-07	phenazine biosynthesis protein family	gi|459447261|dbj|BAM95826.1|flagellar associated protein 73 [Chlamydomonas reinhardtii]	AT4G02860.1		 Phenazine biosynthesis PhzC/PhzF protein 
Ctaxi_contig_61304|comp36802_c0_seq9	-1.378886609	2.843768358	6.15E-07	4.86E-06	fact complex subunit spt16-like	gi|159490132|ref|XP_001703040.1|global transcription factor [Chlamydomonas reinhardtii] >gi|158270853|gb|EDO96685.1| global transcription factor [Chlamydomonas reinhardtii]	AT4G10710.1	SPT16	 global transcription factor C 
Ctaxi_contig_49716|comp36124_c2_seq3	-1.378740992	3.249668548	1.00E-06	7.64E-06	aaa-atpase of vps4 skd1 family	gi|545375129|ref|XP_005651778.1|AAA-ATPase of VPS4/SKD1 family [Coccomyxa subellipsoidea C-169] >gi|384253760|gb|EIE27234.1| AAA-ATPase of VPS4/SKD1 family [Coccomyxa subellipsoidea C-169]	AT2G27600.1	"SKD1,VPS4,ATSKD1"	 AAA-type ATPase family protein 
Ctaxi_contig_36590|comp35166_c2_seq4	-1.378242135	5.779102405	1.22E-19	4.08E-18	abc1 family protein	gi|470361659|ref|XP_004365160.1|ABC1 family protein [Capsaspora owczarzaki ATCC 30864] >gi|320162865|gb|EFW39764.1| ABC1 family protein [Capsaspora owczarzaki ATCC 30864]	AT5G24810.1		 ABC1 family protein 
Ctaxi_contig_9594|comp31141_c0_seq2	-1.377686329	1.143342982	0.005194873	0.016308448	nucleotidylyl transferase	gi|513032884|gb|AGO12856.1|AaceriAGL356Cp [Saccharomycetaceae sp. 'Ashbya aceri']	AT2G18250.1	"ATCOAD,COAD"	 4-phosphopantetheine adenylyltransferase 
Ctaxi_contig_24364|comp33920_c3_seq1	-1.37760237	2.908934833	1.44E-09	1.72E-08	transmembrane protease serine 11g-like	gi|218855460|gb|ACL12061.1|fibrinolytic protease [Perinereis aibuhitensis]	NA	NA	NA
Ctaxi_contig_23593|comp33816_c1_seq1	-1.377140778	1.770578123	0.000247167	0.001141315	NA	NA	NA	NA	NA
Ctaxi_contig_46289|comp35890_c1_seq1	-1.376321376	5.5663452	1.04E-19	3.52E-18	ankyrin repeat protein	gi|340368707|ref|XP_003382892.1|PREDICTED: hypothetical protein LOC100639010 [Amphimedon queenslandica]	AT3G04710.3	TPR10	 ankyrin repeat family protein 
Ctaxi_contig_24265|comp33906_c0_seq1	-1.376136994	2.152597704	0.000124509	0.000617783	transmembrane protease serine 3	gi|348521522|ref|XP_003448275.1|PREDICTED: transmembrane protease serine 11D-like [Oreochromis niloticus]	NA	NA	NA
Ctaxi_contig_21080|comp33459_c0_seq1	-1.375001531	4.734882173	1.18E-13	2.27E-12	ubiquitin carboxyl-terminal hydrolase 12	gi|545373717|ref|XP_005651196.1|cysteine proteinase [Coccomyxa subellipsoidea C-169] >gi|384253177|gb|EIE26652.1| cysteine proteinase [Coccomyxa subellipsoidea C-169]	AT5G06600.3	UBP12	 ubiquitin-specific protease 12 
Ctaxi_contig_47192|comp35955_c0_seq1	-1.374416724	4.323596002	4.67E-11	6.77E-10	NA	NA	NA	NA	NA
Ctaxi_contig_49683|comp36121_c6_seq5	-1.37422081	6.549986014	5.70E-07	4.54E-06	pkinase-domain-containing partial	gi|302837708|ref|XP_002950413.1|hypothetical protein VOLCADRAFT_81022 [Volvox carteri f. nagariensis] >gi|300264418|gb|EFJ48614.1| hypothetical protein VOLCADRAFT_81022 [Volvox carteri f. nagariensis]	AT2G17290.1	"CPK6,ATCDPK3,ATCPK6"	 Calcium-dependent protein kinase family protein 
Ctaxi_contig_15657|comp32590_c2_seq3	-1.374033735	1.982298664	6.75E-05	0.000356972	NA	NA	NA	NA	NA
Ctaxi_contig_41519|comp35580_c2_seq2	-1.372845107	4.651658307	6.22E-15	1.35E-13	NA	NA	NA	NA	NA
Ctaxi_contig_18368|comp33057_c1_seq1	-1.372597491	1.718791125	0.009418288	0.027062583	duf1681-domain-containing protein	gi|545357372|ref|XP_005644341.1|DUF1681-domain-containing protein [Coccomyxa subellipsoidea C-169] >gi|384246306|gb|EIE19797.1| DUF1681-domain-containing protein [Coccomyxa subellipsoidea C-169]	AT3G58600.1		 Adaptin ear-binding coat-associated protein 1 NECAP-1 
Ctaxi_contig_64948|comp36991_c3_seq8	-1.370384725	5.0158214	1.13E-15	2.64E-14	NA	NA	NA	NA	NA
Ctaxi_contig_42814|comp35665_c3_seq4	-1.370141203	3.775700951	1.03E-12	1.78E-11	NA	NA	NA	NA	NA
Ctaxi_contig_65232|comp37005_c1_seq1	-1.369907782	3.918420532	1.79E-10	2.42E-09	polysaccharide pyruvyl transferase	"gi|150008049|ref|YP_001302792.1|exopolysaccharide biosynthesis protein galactosyltransferase [Parabacteroides distasonis ATCC 8503] >gi|500654944|ref|WP_011966445.1| exopolysaccharide biosynthesis protein galactosyltransferase [Parabacteroides distasonis] >gi|149936473|gb|ABR43170.1| exopolysaccharide biosynthesis protein, putative galactosyltransferase [Parabacteroides distasonis ATCC 8503]"	NA	NA	NA
Ctaxi_contig_56019|comp36507_c0_seq1	-1.369901983	2.131222872	6.62E-05	0.0003509	roothairless expressed	"gi|115454191|ref|NP_001050696.1|Os03g0625700 [Oryza sativa Japonica Group] >gi|113549167|dbj|BAF12610.1| Os03g0625700, partial [Oryza sativa Japonica Group]"	AT1G47550.2	SEC3A	 exocyst complex component sec3A 
Ctaxi_contig_40043|comp35466_c2_seq1	-1.368634383	6.351342439	1.26E-17	3.50E-16	kinesin-like polypeptides	gi|323448032|gb|EGB03936.1|hypothetical protein AURANDRAFT_1243 [Aureococcus anophagefferens]	NA	NA	NA
Ctaxi_contig_64754|comp36981_c0_seq4	-1.368161186	3.095083814	6.98E-08	6.52E-07	probable udp-n-acetylglucosamine--peptide n-acetylglucosaminyltransferase sec-like	gi|545376120|ref|XP_005652169.1|TPR-like protein [Coccomyxa subellipsoidea C-169] >gi|384254151|gb|EIE27625.1| TPR-like protein [Coccomyxa subellipsoidea C-169]	AT3G04240.1	SEC	 Tetratricopeptide repeat (TPR)-like superfamily protein 
Ctaxi_contig_42662|comp35653_c2_seq3	-1.368130552	6.360620396	3.17E-15	7.10E-14	NA	NA	NA	NA	NA
Ctaxi_contig_34975|comp35010_c4_seq1	-1.368088498	5.941071524	3.39E-16	8.22E-15	alg-2 interacting protein x-like	gi|545362818|ref|XP_005646609.1|BRO1-domain-containing protein [Coccomyxa subellipsoidea C-169] >gi|384248581|gb|EIE22065.1| BRO1-domain-containing protein [Coccomyxa subellipsoidea C-169]	AT1G15130.1		 Endosomal targeting BRO1-like domain-containing protein 
Ctaxi_contig_31738|comp34719_c0_seq2	-1.368041648	1.096139088	0.002334867	0.008206701	autophagy protein 5	gi|321460875|gb|EFX71913.1|hypothetical protein DAPPUDRAFT_308648 [Daphnia pulex]	AT5G17290.1	"ATG5,APG5,ATATG5"	 autophagy protein Apg5 family 
Ctaxi_contig_25136|comp34019_c0_seq4	-1.367953757	1.681348762	0.011548773	0.032116442	oxidation resistance protein	"gi|552828922|ref|XP_005847581.1|hypothetical protein CHLNCDRAFT_23150, partial [Chlorella variabilis] >gi|307107236|gb|EFN55479.1| hypothetical protein CHLNCDRAFT_23150, partial [Chlorella variabilis]"	AT5G06260.1		 TLD-domain containing nucleolar protein 
Ctaxi_contig_24225|comp33900_c0_seq3	-1.367699626	3.771733439	7.96E-08	7.37E-07	NA	NA	NA	NA	NA
Ctaxi_contig_59748|comp36717_c1_seq2	-1.367516451	6.070445087	3.76E-13	6.88E-12	NA	NA	NA	NA	NA
Ctaxi_contig_46739|comp35920_c0_seq7	-1.366263013	2.144417632	0.012736146	0.034853328	NA	NA	NA	NA	NA
Ctaxi_contig_59685|comp36713_c3_seq3	-1.366142767	2.404738979	1.17E-05	7.29E-05	NA	NA	NA	NA	NA
Ctaxi_contig_65991|comp37032_c13_seq1	-1.36437555	6.268264117	8.49E-22	3.39E-20	NA	NA	NA	NA	NA
Ctaxi_contig_33150|comp34849_c0_seq3	-1.364204994	1.922568985	3.76E-05	0.000209283	NA	NA	NA	NA	NA
Ctaxi_contig_43286|comp35700_c1_seq3	-1.363091421	4.200502912	4.14E-11	6.05E-10	NA	NA	NA	NA	NA
Ctaxi_contig_27273|comp34234_c1_seq9	-1.362680219	1.415760102	0.007521111	0.022406031	colon cancer-associated protein mic1-like containing expressed	gi|302853131|ref|XP_002958082.1|hypothetical protein VOLCADRAFT_99285 [Volvox carteri f. nagariensis] >gi|300256550|gb|EFJ40813.1| hypothetical protein VOLCADRAFT_99285 [Volvox carteri f. nagariensis]	AT3G12010.1		" FUNCTIONS IN: molecular_function unknown; INVOLVED IN: biological_process unknown; EXPRESSED IN: sperm cell, cultured cell; CONTAINS InterPro DOMAIN/s: Colon cancer-associated Mic1-like (InterPro:IPR009755); Has 30201 Blast hits to 17322 proteins in 780 species: Archae - 12; Bacteria - 1396; Metazoa - 17338; Fungi - 3422; Plants - 5037; Viruses - 0; Other Eukaryotes - 2996 (source: NCBI BLink). "
Ctaxi_contig_66068|comp37036_c4_seq4	-1.362250463	3.679141693	2.01E-11	3.03E-10	kif4 type kinesin	gi|302852333|ref|XP_002957687.1|Kif4 type kinesin [Volvox carteri f. nagariensis] >gi|300256981|gb|EFJ41236.1| Kif4 type kinesin [Volvox carteri f. nagariensis]	NA	NA	NA
Ctaxi_contig_70426|comp37208_c0_seq2	-1.361410369	3.362675893	1.22E-08	1.28E-07	NA	NA	NA	NA	NA
Ctaxi_contig_58812|comp36670_c2_seq1	-1.361320949	3.415586381	1.91E-08	1.94E-07	protein	gi|302834219|ref|XP_002948672.1|hypothetical protein VOLCADRAFT_104004 [Volvox carteri f. nagariensis] >gi|300265863|gb|EFJ50052.1| hypothetical protein VOLCADRAFT_104004 [Volvox carteri f. nagariensis]	AT3G07670.1		 Rubisco methyltransferase family protein 
Ctaxi_contig_42812|comp35665_c3_seq2	-1.359948794	7.00008788	1.22E-27	7.19E-26	NA	NA	NA	NA	NA
Ctaxi_contig_41637|comp35587_c0_seq14	-1.359791059	4.679828263	1.19E-09	1.44E-08	NA	NA	NA	NA	NA
Ctaxi_contig_56221|comp36518_c2_seq4	-1.359777861	2.204364825	0.000341767	0.001518483	NA	NA	NA	NA	NA
Ctaxi_contig_70183|comp37196_c1_seq5	-1.359598868	1.048965052	0.010707213	0.030127535	trna methyltransferase 9	gi|168033740|ref|XP_001769372.1|predicted protein [Physcomitrella patens] >gi|162679292|gb|EDQ65741.1| predicted protein [Physcomitrella patens]	AT1G31600.2		 RNA-binding (RRM/RBD/RNP motifs) family protein 
Ctaxi_contig_20108|comp33323_c0_seq1	-1.359363205	5.151773536	3.30E-19	1.06E-17	allergen v5 tpx-1 family protein	gi|517555733|ref|WP_018725941.1|Allergen V5/Tpx-1 family protein [Salinispora pacifica]	NA	NA	NA
Ctaxi_contig_49746|comp36126_c0_seq1	-1.35871203	4.699268581	1.86E-13	3.51E-12	NA	NA	NA	NA	NA
Ctaxi_contig_60616|comp36768_c2_seq14	-1.356933187	5.02651035	6.39E-13	1.14E-11	hepatic lectin-like	gi|512875343|ref|XP_004918907.1|PREDICTED: uncharacterized protein LOC101730984 [Xenopus (Silurana) tropicalis]	NA	NA	NA
Ctaxi_contig_37698|comp35260_c1_seq1	-1.356617833	5.890565333	1.97E-16	4.85E-15	hypothetical protein SDRG_13856	gi|530730288|gb|EQC28530.1|hypothetical protein SDRG_13856 [Saprolegnia diclina VS20]	NA	NA	NA
Ctaxi_contig_22901|comp33729_c0_seq1	-1.354194905	2.383733884	9.70E-06	6.15E-05	NA	NA	NA	NA	NA
Ctaxi_contig_33680|comp34891_c2_seq1	-1.354126279	1.517343784	0.003240797	0.010867096	NA	NA	NA	NA	NA
Ctaxi_contig_19002|comp33145_c1_seq1	-1.353889336	6.717700439	4.89E-18	1.41E-16	ubiquitin protein ligase e3	gi|545360109|ref|XP_005645461.1|hypothetical protein COCSUDRAFT_54275 [Coccomyxa subellipsoidea C-169] >gi|384247430|gb|EIE20917.1| hypothetical protein COCSUDRAFT_54275 [Coccomyxa subellipsoidea C-169]	NA	NA	NA
Ctaxi_contig_66741|comp37063_c3_seq6	-1.353550211	3.643900961	0.005875412	0.018126639	mannan endo- -beta-mannosidase 6-like	gi|312282355|dbj|BAJ34043.1|unnamed protein product [Thellungiella halophila]	AT5G01930.1	"MAN6,AtMAN6"	 Glycosyl hydrolase superfamily protein 
Ctaxi_contig_67569|comp37094_c0_seq22	-1.353388278	4.823563029	2.09E-06	1.51E-05	NA	NA	NA	NA	NA
Ctaxi_contig_68393|comp37125_c3_seq8	-1.353265409	2.311891196	0.00011928	0.000594562	NA	NA	NA	NA	NA
Ctaxi_contig_54286|comp36400_c6_seq3	-1.353085099	2.523749282	6.90E-06	4.51E-05	NA	NA	NA	NA	NA
Ctaxi_contig_39003|comp35369_c3_seq5	-1.352918169	1.470642965	0.001005892	0.003936074	NA	NA	NA	NA	NA
Ctaxi_contig_23855|comp33843_c0_seq8	-1.352833142	6.006502537	1.46E-16	3.66E-15	NA	NA	NA	NA	NA
Ctaxi_contig_68133|comp37116_c7_seq4	-1.351692014	2.6249178	1.02E-05	6.45E-05	2-succinyl-6-hydroxy- -cyclohexadiene-1-carboxylate synthase	gi|552845782|ref|XP_005851445.1|hypothetical protein CHLNCDRAFT_137782 [Chlorella variabilis] >gi|307111108|gb|EFN59343.1| hypothetical protein CHLNCDRAFT_137782 [Chlorella variabilis]	AT1G68890.1		 magnesium ion binding;thiamin pyrophosphate binding;hydro-lyases;catalytics;2-succinyl-5-enolpyruvyl-6-hydroxy-3-cyclohexene-1-carboxylic-acid synthases 
Ctaxi_contig_59753|comp36718_c0_seq2	-1.350759823	0.941487978	0.004750595	0.015109848	NA	NA	NA	NA	NA
Ctaxi_contig_57021|comp36569_c2_seq2	-1.350275019	3.159360898	6.51E-07	5.12E-06	NA	NA	NA	NA	NA
Ctaxi_contig_37275|comp35222_c1_seq3	-1.350116458	3.011805238	2.84E-08	2.81E-07	NA	NA	NA	NA	NA
Ctaxi_contig_27485|comp34257_c2_seq1	-1.350114206	3.114930383	1.72E-08	1.76E-07	NA	NA	NA	NA	NA
Ctaxi_contig_62035|comp36841_c2_seq9	-1.349728306	2.070877594	0.000508471	0.002155185	NA	NA	NA	NA	NA
Ctaxi_contig_34449|comp34957_c5_seq3	-1.349526682	3.992601809	1.24E-08	1.30E-07	NA	NA	NA	NA	NA
Ctaxi_contig_19077|comp33156_c0_seq8	-1.349300013	1.481528887	0.015484039	0.041124394	NA	NA	NA	NA	NA
Ctaxi_contig_45615|comp35839_c2_seq4	-1.349261147	1.032659963	0.005779525	0.017866887	NA	NA	NA	NA	NA
Ctaxi_contig_62111|comp36844_c2_seq8	-1.34873534	4.864008508	6.63E-16	1.58E-14	NA	NA	NA	NA	NA
Ctaxi_contig_51115|comp36218_c1_seq1	-1.34641008	5.397846493	3.84E-18	1.12E-16	NA	NA	NA	NA	NA
Ctaxi_contig_40876|comp35539_c0_seq3	-1.346175796	6.302919072	2.33E-23	1.03E-21	NA	NA	NA	NA	NA
Ctaxi_contig_47472|comp35974_c2_seq4	-1.346131168	3.601777968	1.19E-11	1.85E-10	NA	NA	NA	NA	NA
Ctaxi_contig_71749|comp37262_c1_seq2	-1.346057059	6.875803971	5.15E-20	1.78E-18	60s ribosomal protein l13	gi|37625523|gb|AAQ96375.1|60S ribosomal protein L13 [Solanum palustre]	AT3G49010.3	"ATBBC1,BBC1,RSU2"	 breast basic conserved 1 
Ctaxi_contig_28163|comp34341_c0_seq2	-1.346002351	1.753830624	0.007742291	0.022940656	NA	NA	NA	NA	NA
Ctaxi_contig_49853|comp36135_c6_seq1	-1.344743084	4.575100693	1.35E-14	2.82E-13	NA	NA	NA	NA	NA
Ctaxi_contig_37369|comp35230_c2_seq1	-1.344494753	3.606997392	3.60E-12	5.90E-11	NA	NA	NA	NA	NA
Ctaxi_contig_51240|comp36228_c1_seq1	-1.344440241	6.275708927	7.88E-19	2.46E-17	NA	NA	NA	NA	NA
Ctaxi_contig_15041|comp32484_c0_seq1	-1.343981582	4.37189229	7.84E-13	1.38E-11	NA	NA	NA	NA	NA
Ctaxi_contig_35903|comp35100_c0_seq1	-1.343449971	3.729848631	3.56E-11	5.23E-10	NA	NA	NA	NA	NA
Ctaxi_contig_23384|comp33791_c1_seq1	-1.342799018	6.494419866	2.42E-19	7.91E-18	trna rrna methyltransferase family protein	gi|545368007|ref|XP_005648793.1|SpoU rRNA methylase family protein [Coccomyxa subellipsoidea C-169] >gi|384250770|gb|EIE24249.1| SpoU rRNA methylase family protein [Coccomyxa subellipsoidea C-169]	AT2G19870.1		 tRNA/rRNA methyltransferase (SpoU) family protein 
Ctaxi_contig_17098|comp32849_c6_seq1	-1.342627885	2.134811588	1.35E-05	8.28E-05	NA	NA	NA	NA	NA
Ctaxi_contig_43226|comp35694_c0_seq3	-1.341717788	2.39692147	1.87E-05	0.00011084	large subunit gtpase 1 homolog	"gi|552814488|ref|XP_005844201.1|hypothetical protein CHLNCDRAFT_7626, partial [Chlorella variabilis] >gi|307103842|gb|EFN52099.1| hypothetical protein CHLNCDRAFT_7626 [Chlorella variabilis]"	AT2G27200.1		 P-loop containing nucleoside triphosphate hydrolases superfamily protein 
Ctaxi_contig_53478|comp36344_c0_seq3	-1.341644885	1.705472566	0.002592516	0.008970665	f-box protein at1g78280-like	gi|302802434|ref|XP_002982971.1|hypothetical protein SELMODRAFT_179880 [Selaginella moellendorffii] >gi|300149124|gb|EFJ15780.1| hypothetical protein SELMODRAFT_179880 [Selaginella moellendorffii]	AT1G78280.1		" transferases, transferring glycosyl groups "
Ctaxi_contig_57135|comp36576_c2_seq4	-1.341385127	3.882875184	0.00594451	0.018307893	hypothetical protein CHLREDRAFT_167729	"gi|159485874|ref|XP_001700969.1|hypothetical protein CHLREDRAFT_167729 [Chlamydomonas reinhardtii] >gi|158281468|gb|EDP07223.1| predicted protein, partial [Chlamydomonas reinhardtii]"	NA	NA	NA
Ctaxi_contig_11057|comp31583_c1_seq1	-1.341217015	1.787229428	0.00102528	0.003999281	dnaj homolog subfamily b member 11-like	gi|552815666|ref|XP_005844504.1|hypothetical protein CHLNCDRAFT_138873 [Chlorella variabilis] >gi|307104147|gb|EFN52402.1| hypothetical protein CHLNCDRAFT_138873 [Chlorella variabilis]	AT3G62600.1	"ATERDJ3B,ERDJ3B"	 DNAJ heat shock family protein 
Ctaxi_contig_49208|comp36090_c5_seq1	-1.340817298	5.379875893	1.79E-15	4.06E-14	protein camp- gamma	gi|159487245|ref|XP_001701644.1|cGMP-dependent protein kinase [Chlamydomonas reinhardtii] >gi|50660932|gb|AAT81143.1| cGMP-dependent protein kinase [Chlamydomonas reinhardtii] >gi|158280863|gb|EDP06619.1| cGMP-dependent protein kinase [Chlamydomonas reinhardtii]	AT3G23310.1		" AGC (cAMP-dependent, cGMP-dependent and protein kinase C) kinase family protein "
Ctaxi_contig_48949|comp36072_c4_seq9	-1.34059857	2.636075523	0.000357265	0.001578787	wd40 domain-containing protein	gi|255079880|ref|XP_002503520.1|predicted protein [Micromonas sp. RCC299] >gi|226518787|gb|ACO64778.1| predicted protein [Micromonas sp. RCC299]	AT5G43930.4		 Transducin family protein / WD-40 repeat family protein 
Ctaxi_contig_33602|comp34883_c2_seq1	-1.340156205	1.41710227	0.001406826	0.005279876	NA	NA	NA	NA	NA
Ctaxi_contig_23794|comp33836_c2_seq5	-1.339954784	2.485975505	2.08E-06	1.50E-05	NA	NA	NA	NA	NA
Ctaxi_contig_35490|comp35062_c4_seq1	-1.339154082	6.27395505	7.92E-21	2.92E-19	NA	NA	NA	NA	NA
Ctaxi_contig_35890|comp35098_c2_seq2	-1.338241342	5.954289935	3.20E-10	4.21E-09	NA	NA	NA	NA	NA
Ctaxi_contig_40044|comp35466_c2_seq2	-1.338200271	4.720785661	1.25E-16	3.16E-15	NA	NA	NA	NA	NA
Ctaxi_contig_40541|comp35512_c2_seq1	-1.338134688	3.61769316	8.19E-10	1.02E-08	NA	NA	NA	NA	NA
Ctaxi_contig_59602|comp36707_c3_seq1	-1.337559576	1.97210211	0.000167622	0.000807159	histone h3 methyltransferase	gi|302846429|ref|XP_002954751.1|histone H3 methyltransferase [Volvox carteri f. nagariensis] >gi|300259934|gb|EFJ44157.1| histone H3 methyltransferase [Volvox carteri f. nagariensis]	AT1G77300.1	"EFS,SDG8,CCR1,ASHH2,LAZ2"	 histone methyltransferases(H3-K4 specific);histone methyltransferases(H3-K36 specific) 
Ctaxi_contig_54288|comp36400_c8_seq1	-1.336584431	4.798658101	1.55E-15	3.55E-14	protein	gi|168002501|ref|XP_001753952.1|predicted protein [Physcomitrella patens] >gi|162694928|gb|EDQ81274.1| predicted protein [Physcomitrella patens]	AT4G22540.4	ORP2A	 OSBP(oxysterol binding protein)-related protein 2A 
Ctaxi_contig_58289|comp36643_c1_seq11	-1.335547513	2.88553024	1.06E-06	8.06E-06	NA	NA	NA	NA	NA
Ctaxi_contig_45278|comp35814_c1_seq5	-1.335253631	4.451583634	5.76E-13	1.03E-11	hypothetical protein CHLNCDRAFT_139316	gi|552814360|ref|XP_005844171.1|hypothetical protein CHLNCDRAFT_139316 [Chlorella variabilis] >gi|307103812|gb|EFN52069.1| hypothetical protein CHLNCDRAFT_139316 [Chlorella variabilis]	NA	NA	NA
Ctaxi_contig_15578|comp32576_c1_seq21	-1.334913424	4.585566634	4.68E-13	8.47E-12	signal recognition particle 54 kda protein 2-like	gi|302811179|ref|XP_002987279.1|hypothetical protein SELMODRAFT_158663 [Selaginella moellendorffii] >gi|302815043|ref|XP_002989204.1| hypothetical protein SELMODRAFT_272046 [Selaginella moellendorffii] >gi|300143104|gb|EFJ09798.1| hypothetical protein SELMODRAFT_272046 [Selaginella moellendorffii] >gi|300144914|gb|EFJ11594.1| hypothetical protein SELMODRAFT_158663 [Selaginella moellendorffii]	AT1G48900.2		" Signal recognition particle, SRP54 subunit protein "
Ctaxi_contig_10363|comp31378_c0_seq1	-1.334724825	1.217860558	0.010074744	0.028640387	NA	NA	NA	NA	NA
Ctaxi_contig_16380|comp32709_c2_seq1	-1.332797389	5.23772552	1.44E-18	4.36E-17	NA	NA	NA	NA	NA
Ctaxi_contig_63547|comp36924_c0_seq17	-1.332790473	1.768298403	0.003481872	0.011545335	NA	NA	NA	NA	NA
Ctaxi_contig_34973|comp35010_c0_seq1	-1.332471099	5.778039622	1.45E-12	2.47E-11	NA	NA	NA	NA	NA
Ctaxi_contig_54289|comp36400_c8_seq2	-1.332372649	4.618138631	1.59E-13	3.01E-12	oxysterol binding protein	gi|168054710|ref|XP_001779773.1|predicted protein [Physcomitrella patens] >gi|162668858|gb|EDQ55457.1| predicted protein [Physcomitrella patens]	AT4G08180.1	ORP1C	 OSBP(oxysterol binding protein)-related protein 1C 
Ctaxi_contig_25643|comp34067_c8_seq1	-1.332334261	3.078552873	4.83E-08	4.62E-07	adhesin-like protein	gi|509154676|ref|YP_008074916.1|adhesin-like protein [Methanobrevibacter sp. AbM4] >gi|511306656|ref|WP_016358175.1| adhesin-like protein [Methanobrevibacter sp. AbM4] >gi|509084226|gb|AGN16472.1| adhesin-like protein [Methanobrevibacter sp. AbM4]	NA	NA	NA
Ctaxi_contig_9008|comp30922_c1_seq1	-1.332000403	1.145375243	0.007873483	0.023282461	NA	NA	NA	NA	NA
Ctaxi_contig_29409|comp34478_c1_seq11	-1.331189911	2.104793232	5.32E-05	0.000287119	NA	NA	NA	NA	NA
Ctaxi_contig_14121|comp32295_c3_seq1	-1.330971597	4.218318806	3.72E-14	7.49E-13	NA	NA	NA	NA	NA
Ctaxi_contig_36002|comp35109_c2_seq1	-1.3308812	3.665054366	1.32E-07	1.18E-06	NA	NA	NA	NA	NA
Ctaxi_contig_68095|comp37115_c0_seq8	-1.330323399	1.841749264	0.000528475	0.002228171	NA	NA	NA	NA	NA
Ctaxi_contig_47096|comp35950_c0_seq1	-1.328868191	5.031886109	3.46E-18	1.02E-16	NA	NA	NA	NA	NA
Ctaxi_contig_23431|comp33797_c1_seq2	-1.32880952	3.237977891	1.07E-07	9.71E-07	NA	NA	NA	NA	NA
Ctaxi_contig_10650|comp31465_c0_seq2	-1.328424182	2.029618526	0.00026179	0.001199859	NA	NA	NA	NA	NA
[truncated: 2,505,740 more chars]
