# Supplementary material for: An Intracellular Transcriptomic Atlas of the Giant Coenocyte Caulerpa taxifolia
Source: PLoS Genet. 2015 Jan 8;11(1):e1004900. doi: 10.1371/journal.pgen.1004900 (PMC4287348; doi:10.1371/journal.pgen.1004900)
Supplement: S10 Dataset — Differentially expressed transcripts between the frond apex and stolon. Differentially expressed transcripts (FDR<0.05) and their annotation information are provided. (TXT) [file pgen.1004900.s011.txt]

contig_ID	logFC	logCPM	PValue	FDR	Blast2GO_Sequence_desc.	Best_Hit_to_nrDatabase_desc.	Best_TAIR10_hit_ID	Best_TAIR10_hit_gene_name	Best_TAIR10_hit_gene_description
Ctaxi_contig_51047|comp36212_c3_seq5	-12.39441294	6.418297149	2.01E-106	7.31E-103	NA	NA	NA	NA	NA
Ctaxi_contig_67379|comp37090_c0_seq11	-10.00217666	4.056536379	8.44E-26	3.93E-24	protein	gi|159463546|ref|XP_001690003.1|predicted protein [Chlamydomonas reinhardtii] >gi|158283991|gb|EDP09741.1| predicted protein [Chlamydomonas reinhardtii]	AT1G51350.1		 ARM repeat superfamily protein 
Ctaxi_contig_51048|comp36212_c3_seq6	-9.964921061	7.382980733	6.29E-121	5.13E-117	NA	NA	NA	NA	NA
Ctaxi_contig_26564|comp34158_c2_seq2	-9.866312906	3.926680474	1.26E-42	1.75E-40	NA	NA	NA	NA	NA
Ctaxi_contig_19231|comp33178_c0_seq1	-9.704127307	10.2238177	6.07E-77	4.61E-74	NA	NA	NA	NA	NA
Ctaxi_contig_6452|comp29306_c1_seq1	-9.628082373	3.70358555	1.52E-51	3.65E-49	NA	NA	NA	NA	NA
Ctaxi_contig_19232|comp33178_c0_seq2	-9.355875595	5.466319403	7.19E-81	6.52E-78	NA	NA	NA	NA	NA
Ctaxi_contig_22428|comp33663_c1_seq6	-9.221224214	4.646020801	2.22E-65	1.01E-62	NA	NA	NA	NA	NA
Ctaxi_contig_16434|comp32723_c0_seq1	-9.126768713	5.239869503	1.28E-73	8.49E-71	NA	NA	NA	NA	NA
Ctaxi_contig_50314|comp36168_c2_seq1	-9.006632698	3.123489319	9.26E-14	1.53E-12	cyclin-dependent kinase b2-2-like	gi|557020527|ref|XP_006010583.1|PREDICTED: cyclin-dependent kinase 2-like isoform X1 [Latimeria chalumnae]	AT1G76540.1	CDKB2;1	 cyclin-dependent kinase B2;1 
Ctaxi_contig_20290|comp33345_c0_seq1	-8.879136231	8.987878134	1.47E-135	2.40E-131	NA	NA	NA	NA	NA
Ctaxi_contig_66364|comp37044_c5_seq11	-8.858030001	2.970473412	3.27E-45	5.41E-43	NA	NA	NA	NA	NA
Ctaxi_contig_23185|comp33764_c5_seq1	-8.80024649	2.915902464	3.00E-47	5.50E-45	NA	NA	NA	NA	NA
Ctaxi_contig_26568|comp34158_c2_seq6	-8.72120684	4.173958435	1.06E-42	1.48E-40	NA	NA	NA	NA	NA
Ctaxi_contig_47538|comp35978_c5_seq7	-8.66226132	5.230909762	1.12E-80	9.91E-78	NA	NA	NA	NA	NA
Ctaxi_contig_19233|comp33178_c1_seq1	-8.658266547	9.278494995	3.06E-118	2.00E-114	NA	NA	NA	NA	NA
Ctaxi_contig_19235|comp33178_c3_seq1	-8.618481656	9.161846296	1.13E-101	3.07E-98	NA	NA	NA	NA	NA
Ctaxi_contig_20292|comp33345_c1_seq1	-8.602224177	7.999078352	3.55E-183	1.16E-178	NA	NA	NA	NA	NA
Ctaxi_contig_33445|comp34871_c6_seq1	-8.557897743	2.73738819	8.45E-13	1.28E-11	NA	NA	NA	NA	NA
Ctaxi_contig_42652|comp35653_c1_seq8	-8.549614736	2.678103029	3.53E-31	2.38E-29	NA	NA	NA	NA	NA
Ctaxi_contig_16438|comp32723_c1_seq4	-8.530774798	3.968318936	5.26E-48	1.02E-45	NA	NA	NA	NA	NA
Ctaxi_contig_19236|comp33178_c3_seq2	-8.486273589	9.279664121	2.97E-79	2.42E-76	NA	NA	NA	NA	NA
Ctaxi_contig_19234|comp33178_c1_seq2	-8.454753659	8.617090435	1.36E-98	2.78E-95	NA	NA	NA	NA	NA
Ctaxi_contig_66352|comp37044_c4_seq1	-8.45286347	2.590051392	4.81E-30	3.01E-28	zinc finger transcription factor	gi|159484052|ref|XP_001700074.1|predicted protein [Chlamydomonas reinhardtii] >gi|158272570|gb|EDO98368.1| predicted protein [Chlamydomonas reinhardtii]	NA	NA	NA
Ctaxi_contig_16435|comp32723_c1_seq1	-8.438387063	5.040578175	5.08E-65	2.27E-62	peptidase s1 and s6 chymotrypsin hap	gi|566021247|gb|ETI44158.1|hypothetical protein F443_11118 [Phytophthora parasitica P1569]	NA	NA	NA
Ctaxi_contig_26559|comp34158_c0_seq1	-8.432586156	2.572277734	5.43E-20	1.57E-18	NA	NA	NA	NA	NA
Ctaxi_contig_58720|comp36666_c0_seq17	-8.403984219	2.542081156	8.53E-30	5.25E-28	zinc finger transcription factor	"gi|403332515|gb|EJY65281.1|zinc finger transcription factor sma, putative [Oxytricha trifallax]"	NA	NA	NA
Ctaxi_contig_26560|comp34158_c1_seq1	-8.335970631	2.486738175	1.89E-19	5.25E-18	NA	NA	NA	NA	NA
Ctaxi_contig_26565|comp34158_c2_seq3	-8.328594347	3.801469853	1.61E-32	1.20E-30	NA	NA	NA	NA	NA
Ctaxi_contig_58184|comp36637_c0_seq5	-8.182949628	2.343685651	1.86E-25	8.45E-24	nadph oxidase 5	"gi|291222156|ref|XP_002731084.1|PREDICTED: NADPH oxidase, EF-hand calcium binding domain 5-like [Saccoglossus kowalevskii]"	NA	NA	NA
Ctaxi_contig_46205|comp35883_c1_seq4	-8.008296451	2.203723287	3.62E-10	4.06E-09	NA	NA	NA	NA	NA
Ctaxi_contig_37429|comp35236_c0_seq3	-7.999028052	2.087305861	1.05E-09	1.11E-08	transmembrane protein 14c	gi|552810389|ref|XP_005843190.1|hypothetical protein CHLNCDRAFT_141477 [Chlorella variabilis] >gi|307102821|gb|EFN51088.1| hypothetical protein CHLNCDRAFT_141477 [Chlorella variabilis]	AT3G20510.1		 Transmembrane proteins 14C 
Ctaxi_contig_51815|comp36250_c4_seq9	-7.837188331	2.043298424	1.17E-22	4.22E-21	NA	NA	NA	NA	NA
Ctaxi_contig_12960|comp32054_c1_seq1	-7.78365481	1.8900563	1.34E-06	8.73E-06	NA	NA	NA	NA	NA
Ctaxi_contig_23182|comp33764_c4_seq1	-7.755534122	3.239585426	4.67E-53	1.25E-50	macrophage mannose receptor 1-like	gi|528512682|ref|XP_005173902.1|PREDICTED: macrophage mannose receptor 1-like [Danio rerio]	NA	NA	NA
Ctaxi_contig_10487|comp31406_c0_seq1	-7.750246646	7.790912017	3.40E-107	1.39E-103	NA	NA	NA	NA	NA
Ctaxi_contig_66374|comp37044_c8_seq1	-7.747654997	1.959975885	1.45E-24	6.11E-23	NA	NA	NA	NA	NA
Ctaxi_contig_66368|comp37044_c5_seq15	-7.683522421	1.889474757	2.37E-20	7.04E-19	NA	NA	NA	NA	NA
Ctaxi_contig_68543|comp37129_c1_seq6	-7.678272651	3.101222044	7.43E-12	1.03E-10	protein	gi|168006558|ref|XP_001755976.1|predicted protein [Physcomitrella patens] >gi|162692906|gb|EDQ79261.1| predicted protein [Physcomitrella patens]	AT1G45332.1		 Translation elongation factor EFG/EF2 protein 
Ctaxi_contig_66351|comp37044_c2_seq1	-7.516200213	3.67567748	3.75E-53	1.01E-50	adhesin-like protein	gi|148643646|ref|YP_001274159.1|adhesin-like protein [Methanobrevibacter smithii ATCC 35061] >gi|500589555|ref|WP_011954610.1| adhesin-like protein [Methanobrevibacter smithii] >gi|148552663|gb|ABQ87791.1| adhesin-like protein [Methanobrevibacter smithii ATCC 35061]	NA	NA	NA
Ctaxi_contig_26563|comp34158_c2_seq1	-7.513409508	1.753618991	3.33E-17	7.64E-16	NA	NA	NA	NA	NA
Ctaxi_contig_23183|comp33764_c4_seq2	-7.422226791	2.92145702	1.41E-45	2.38E-43	NA	NA	NA	NA	NA
Ctaxi_contig_49511|comp36112_c0_seq5	-7.401153388	1.640909265	1.52E-16	3.27E-15	NA	NA	NA	NA	NA
Ctaxi_contig_44157|comp35760_c2_seq6	-7.257489111	1.544235529	3.87E-06	2.33E-05	NA	NA	NA	NA	NA
Ctaxi_contig_66372|comp37044_c7_seq3	-7.253111628	1.551171554	2.73E-15	5.24E-14	NA	NA	NA	NA	NA
Ctaxi_contig_47205|comp35956_c3_seq2	-7.235092499	5.761175693	6.18E-52	1.55E-49	NA	NA	NA	NA	NA
Ctaxi_contig_68998|comp37151_c2_seq2	-7.22283102	1.472076102	0.000970929	0.003415847	hydroxyproline-rich glycoprotein family protein isoform 1	gi|545364127|ref|XP_005647128.1|Clc chloride channel [Coccomyxa subellipsoidea C-169] >gi|384249102|gb|EIE22584.1| Clc chloride channel [Coccomyxa subellipsoidea C-169]	AT3G25690.2	CHUP1	 Hydroxyproline-rich glycoprotein family protein 
Ctaxi_contig_51033|comp36212_c1_seq3	-7.17922589	9.958889223	1.95E-113	9.09E-110	NA	NA	NA	NA	NA
Ctaxi_contig_66360|comp37044_c5_seq7	-7.176938515	1.495900317	1.96E-13	3.15E-12	NA	NA	NA	NA	NA
Ctaxi_contig_24964|comp33999_c0_seq3	-7.169683656	1.404960213	2.57E-07	1.91E-06	von willebrand factor type a domain-containing protein	gi|552840911|ref|XP_005850175.1|hypothetical protein CHLNCDRAFT_142359 [Chlorella variabilis] >gi|307109836|gb|EFN58073.1| hypothetical protein CHLNCDRAFT_142359 [Chlorella variabilis]	NA	NA	NA
Ctaxi_contig_22432|comp33663_c1_seq10	-7.151019336	4.812986375	1.45E-61	5.65E-59	NA	NA	NA	NA	NA
Ctaxi_contig_51039|comp36212_c1_seq9	-7.149088048	7.891386801	1.34E-85	1.41E-82	NA	NA	NA	NA	NA
Ctaxi_contig_51035|comp36212_c1_seq5	-7.141287958	10.10610196	1.97E-71	1.24E-68	cysteine-rich membrane protein 2	gi|514486655|gb|EFW39520.2|hypothetical protein CAOG_00045 [Capsaspora owczarzaki ATCC 30864]	NA	NA	NA
Ctaxi_contig_66370|comp37044_c7_seq1	-7.136080595	1.431531608	1.89E-15	3.68E-14	NA	NA	NA	NA	NA
Ctaxi_contig_26562|comp34158_c1_seq3	-7.123186804	3.304861774	9.34E-27	4.74E-25	NA	NA	NA	NA	NA
Ctaxi_contig_62767|comp36877_c0_seq1	-7.115515134	1.388589454	6.79E-06	3.92E-05	kinase-like partial	"gi|545354010|ref|XP_005642840.1|kinase-like protein, partial [Coccomyxa subellipsoidea C-169] >gi|384244798|gb|EIE18296.1| kinase-like protein, partial [Coccomyxa subellipsoidea C-169]"	AT5G49470.1		 PAS domain-containing protein tyrosine kinase family protein 
Ctaxi_contig_43913|comp35746_c0_seq1	-7.112019094	1.390527974	0.000203646	0.000849211	a g-specific adenine dna glycosylase	gi|330819018|ref|XP_003291563.1|hypothetical protein DICPUDRAFT_156172 [Dictyostelium purpureum] >gi|325078265|gb|EGC31926.1| hypothetical protein DICPUDRAFT_156172 [Dictyostelium purpureum]	AT4G12740.1		 HhH-GPD base excision DNA repair family protein 
Ctaxi_contig_6451|comp29306_c0_seq1	-7.089118281	7.540355999	6.85E-114	3.73E-110	NA	NA	NA	NA	NA
Ctaxi_contig_55386|comp36466_c2_seq2	-7.028887108	1.360425048	7.92E-15	1.46E-13	hypothetical protein VOLCADRAFT_105764	gi|302843017|ref|XP_002953051.1|hypothetical protein VOLCADRAFT_105764 [Volvox carteri f. nagariensis] >gi|300261762|gb|EFJ45973.1| hypothetical protein VOLCADRAFT_105764 [Volvox carteri f. nagariensis]	NA	NA	NA
Ctaxi_contig_6454|comp29306_c1_seq3	-7.020457828	3.624918304	1.77E-42	2.42E-40	NA	NA	NA	NA	NA
Ctaxi_contig_42081|comp35612_c2_seq7	-6.953764312	1.249430695	2.91E-09	2.90E-08	NA	NA	NA	NA	NA
Ctaxi_contig_22433|comp33663_c2_seq1	-6.92947785	6.317408812	1.62E-50	3.64E-48	NA	NA	NA	NA	NA
Ctaxi_contig_29873|comp34531_c0_seq1	-6.924067337	1.247469259	2.61E-12	3.76E-11	NA	NA	NA	NA	NA
Ctaxi_contig_66354|comp37044_c5_seq1	-6.913800264	1.246531138	2.35E-13	3.76E-12	NA	NA	NA	NA	NA
Ctaxi_contig_44184|comp35760_c2_seq33	-6.889211779	1.259471753	3.24E-07	2.37E-06	NA	NA	NA	NA	NA
Ctaxi_contig_22429|comp33663_c1_seq7	-6.870841032	4.363632503	2.42E-51	5.61E-49	NA	NA	NA	NA	NA
Ctaxi_contig_16437|comp32723_c1_seq3	-6.82476596	2.368336566	3.01E-21	9.58E-20	NA	NA	NA	NA	NA
Ctaxi_contig_9754|comp31199_c1_seq5	-6.78525422	5.489909839	1.20E-78	9.58E-76	NA	NA	NA	NA	NA
Ctaxi_contig_51040|comp36212_c1_seq10	-6.783630148	8.215723351	1.81E-41	2.34E-39	NA	NA	NA	NA	NA
Ctaxi_contig_16459|comp32728_c0_seq1	-6.778517993	1.096919142	3.24E-09	3.21E-08	swap surp domain-containing protein	gi|302839358|ref|XP_002951236.1|hypothetical protein VOLCADRAFT_105003 [Volvox carteri f. nagariensis] >gi|300263565|gb|EFJ47765.1| hypothetical protein VOLCADRAFT_105003 [Volvox carteri f. nagariensis]	NA	NA	NA
Ctaxi_contig_51031|comp36212_c1_seq1	-6.772070384	10.95673418	1.25E-75	8.90E-73	NA	NA	NA	NA	NA
Ctaxi_contig_45122|comp35807_c0_seq1	-6.763667761	1.164466717	2.25E-05	0.000116164	iron-sulfur cluster assembly protein	gi|297567428|ref|YP_003686400.1|sugar isomerase [Meiothermus silvanus DSM 9946] >gi|502924446|ref|WP_013159422.1| iron-sulfur cluster assembly protein HesB [Meiothermus silvanus] >gi|296851877|gb|ADH64892.1| sugar isomerase (SIS) [Meiothermus silvanus DSM 9946]	NA	NA	NA
Ctaxi_contig_52732|comp36311_c2_seq4	-6.760152523	1.07628949	2.48E-08	2.17E-07	pyruvate dehydrogenase e1 component subunit alpha-like	gi|302837967|ref|XP_002950542.1|hypothetical protein VOLCADRAFT_104783 [Volvox carteri f. nagariensis] >gi|300264091|gb|EFJ48288.1| hypothetical protein VOLCADRAFT_104783 [Volvox carteri f. nagariensis]	AT1G01090.1	PDH-E1ALPHA	 pyruvate dehydrogenase E1 alpha 
Ctaxi_contig_39340|comp35405_c1_seq1	-6.747542079	4.438332519	3.86E-68	2.06E-65	NA	NA	NA	NA	NA
Ctaxi_contig_47539|comp35978_c5_seq8	-6.671165896	3.307655231	6.83E-49	1.38E-46	NA	NA	NA	NA	NA
Ctaxi_contig_68872|comp37144_c2_seq5	-6.658196772	4.497039696	1.62E-54	4.71E-52	NA	NA	NA	NA	NA
Ctaxi_contig_23187|comp33764_c6_seq1	-6.654640322	2.220778192	2.73E-24	1.12E-22	voltage-dependent calcium channel subunit alpha-2 delta-4	gi|514642859|ref|XP_004998635.1|hypothetical protein PTSG_00082 [Salpingoeca rosetta] >gi|326426493|gb|EGD72063.1| hypothetical protein PTSG_00082 [Salpingoeca rosetta]	NA	NA	NA
Ctaxi_contig_17586|comp32930_c0_seq2	-6.628078686	1.141299626	0.000239449	0.000980106	tbc1 domain family member 1 isoform x2	gi|552845750|ref|XP_005851436.1|hypothetical protein CHLNCDRAFT_56689 [Chlorella variabilis] >gi|307111099|gb|EFN59334.1| hypothetical protein CHLNCDRAFT_56689 [Chlorella variabilis]	AT3G07890.2		 Ypt/Rab-GAP domain of gyp1p superfamily protein 
Ctaxi_contig_40356|comp35497_c0_seq1	-6.604071949	0.870900864	0.000101836	0.000455376	NA	NA	NA	NA	NA
Ctaxi_contig_59542|comp36704_c1_seq9	-6.592058306	0.968879378	0.002527354	0.007906125	rhomboid-like protein 14	gi|561027870|gb|ESW26510.1|hypothetical protein PHAVU_003G125100g [Phaseolus vulgaris]	AT3G17611.1	"ATRBL14,RBL14"	 RHOMBOID-like protein 14 
Ctaxi_contig_60136|comp36741_c4_seq2	-6.591322393	1.014176164	3.95E-12	5.60E-11	NA	NA	NA	NA	NA
Ctaxi_contig_63520|comp36923_c2_seq3	-6.583505104	1.129306903	0.000263138	0.001066768	NA	NA	NA	NA	NA
Ctaxi_contig_66383|comp37044_c9_seq1	-6.578201029	2.79363872	1.85E-29	1.12E-27	NA	NA	NA	NA	NA
Ctaxi_contig_52174|comp36273_c0_seq3	-6.558470699	1.014077756	0.000289503	0.001162394	tyrosine-specific transport	gi|168001118|ref|XP_001753262.1|predicted protein [Physcomitrella patens] >gi|162695548|gb|EDQ81891.1| predicted protein [Physcomitrella patens]	AT5G19500.1		 Tryptophan/tyrosine permease 
Ctaxi_contig_26566|comp34158_c2_seq4	-6.54875084	1.014157114	4.46E-07	3.18E-06	NA	NA	NA	NA	NA
Ctaxi_contig_46007|comp35869_c4_seq4	-6.518800004	0.966914273	3.56E-06	2.17E-05	zinc transporter zip2	gi|302835419|ref|XP_002949271.1|hypothetical protein VOLCADRAFT_104214 [Volvox carteri f. nagariensis] >gi|300265573|gb|EFJ49764.1| hypothetical protein VOLCADRAFT_104214 [Volvox carteri f. nagariensis]	NA	NA	NA
Ctaxi_contig_68535|comp37129_c0_seq1	-6.510406481	1.022678686	1.37E-05	7.40E-05	pre-mrna splicing factor prp38 family protein	gi|302830256|ref|XP_002946694.1|hypothetical protein VOLCADRAFT_72850 [Volvox carteri f. nagariensis] >gi|300267738|gb|EFJ51920.1| hypothetical protein VOLCADRAFT_72850 [Volvox carteri f. nagariensis]	AT5G37370.4	ATSRL1	 PRP38 family protein 
Ctaxi_contig_28166|comp34342_c0_seq1	-6.504139522	2.686378986	1.65E-24	6.91E-23	ankyrin repeat protein	"gi|123482337|ref|XP_001323756.1|ankyrin repeat protein [Trichomonas vaginalis G3] >gi|121906627|gb|EAY11533.1| ankyrin repeat protein, putative [Trichomonas vaginalis G3]"	AT5G40160.1	"EMB139,EMB506"	 Ankyrin repeat family protein 
Ctaxi_contig_22135|comp33622_c2_seq2	-6.490290855	0.901120506	1.47E-09	1.52E-08	NA	NA	NA	NA	NA
Ctaxi_contig_46899|comp35933_c1_seq3	-6.469678527	0.909692982	1.70E-10	1.99E-09	NA	NA	NA	NA	NA
Ctaxi_contig_42082|comp35612_c2_seq8	-6.423273677	0.942373078	3.05E-05	0.000152428	NA	NA	NA	NA	NA
Ctaxi_contig_23186|comp33764_c5_seq2	-6.42198869	2.032356864	4.73E-22	1.62E-20	NA	NA	NA	NA	NA
Ctaxi_contig_50313|comp36168_c1_seq3	-6.415588714	0.881125331	3.58E-06	2.18E-05	NA	NA	NA	NA	NA
Ctaxi_contig_6453|comp29306_c1_seq2	-6.415216778	5.999785269	2.24E-89	2.61E-86	NA	NA	NA	NA	NA
Ctaxi_contig_66369|comp37044_c5_seq16	-6.412109781	0.881417349	4.34E-11	5.44E-10	NA	NA	NA	NA	NA
Ctaxi_contig_47532|comp35978_c5_seq1	-6.374310444	6.767882324	5.98E-13	9.22E-12	NA	NA	NA	NA	NA
Ctaxi_contig_25638|comp34067_c4_seq4	-6.356266083	0.869652543	5.96E-06	3.48E-05	adhesin-like protein	gi|146162379|ref|XP_001009366.2|hypothetical protein TTHERM_00576720 [Tetrahymena thermophila] >gi|146146432|gb|EAR89121.2| hypothetical protein TTHERM_00576720 [Tetrahymena thermophila SB210]	NA	NA	NA
Ctaxi_contig_22423|comp33663_c1_seq1	-6.332265946	3.577781708	9.15E-36	8.39E-34	NA	NA	NA	NA	NA
Ctaxi_contig_41274|comp35565_c3_seq2	-6.329853908	0.863409548	1.82E-06	1.16E-05	conserved oligomeric golgi complex subunit	gi|545360026|ref|XP_005645426.1|Sec34-domain-containing protein [Coccomyxa subellipsoidea C-169] >gi|384247395|gb|EIE20882.1| Sec34-domain-containing protein [Coccomyxa subellipsoidea C-169]	AT1G73430.2		 sec34-like family protein 
Ctaxi_contig_27582|comp34269_c1_seq3	-6.313416733	0.816498893	7.08E-07	4.86E-06	NA	NA	NA	NA	NA
Ctaxi_contig_42085|comp35612_c2_seq11	-6.303946438	3.76947943	5.74E-32	4.13E-30	NA	NA	NA	NA	NA
Ctaxi_contig_48445|comp36038_c3_seq1	-6.295804534	0.734893298	5.97E-06	3.48E-05	predicted protein	gi|159487937|ref|XP_001701979.1|predicted protein [Chlamydomonas reinhardtii] >gi|158281198|gb|EDP06954.1| predicted protein [Chlamydomonas reinhardtii]	NA	NA	NA
Ctaxi_contig_35639|comp35079_c0_seq2	-6.291132238	0.761583292	8.14E-05	0.000371345	clip-associating protein	gi|302837169|ref|XP_002950144.1|CLIP-associating protein [Volvox carteri f. nagariensis] >gi|300264617|gb|EFJ48812.1| CLIP-associating protein [Volvox carteri f. nagariensis]	AT2G20190.1	"ATCLASP,CLASP"	 CLIP-associated protein 
Ctaxi_contig_56|comp1857_c0_seq1	-6.291040202	0.796651258	1.87E-10	2.18E-09	NA	NA	NA	NA	NA
Ctaxi_contig_48708|comp36058_c3_seq4	-6.281123657	0.771862072	0.00054183	0.002035323	membrane protein	gi|519097985|ref|WP_020253860.1|hypothetical protein [Cloacimonetes bacterium SCGC AAA255-B16]	NA	NA	NA
Ctaxi_contig_18447|comp33066_c1_seq1	-6.258424754	0.748959737	1.65E-09	1.69E-08	NA	NA	NA	NA	NA
Ctaxi_contig_28176|comp34342_c0_seq11	-6.256996108	0.76233463	2.21E-10	2.55E-09	transmembrane protease serine 11e-like	gi|558156005|ref|XP_006095705.1|PREDICTED: transmembrane protease serine 11E-like [Myotis lucifugus]	NA	NA	NA
Ctaxi_contig_62087|comp36843_c6_seq13	-6.237798929	0.639471227	0.000444146	0.001705475	heat repeat-containing protein 2	gi|291240909|ref|XP_002740361.1|PREDICTED: hypothetical protein [Saccoglossus kowalevskii]	NA	NA	NA
Ctaxi_contig_22471|comp33670_c2_seq4	-6.237747657	0.742056985	2.50E-08	2.18E-07	NA	NA	NA	NA	NA
Ctaxi_contig_15044|comp32484_c1_seq2	-6.198687765	0.590868365	0.00104231	0.00363234	NA	NA	NA	NA	NA
Ctaxi_contig_43267|comp35698_c1_seq7	-6.196679983	0.731356668	4.33E-07	3.09E-06	ankyrin repeat protein	gi|123447533|ref|XP_001312505.1|hypothetical protein [Trichomonas vaginalis G3] >gi|121894354|gb|EAX99575.1| hypothetical protein TVAG_104560 [Trichomonas vaginalis G3]	NA	NA	NA
Ctaxi_contig_47536|comp35978_c5_seq5	-6.191233437	3.452543433	4.00E-38	4.32E-36	NA	NA	NA	NA	NA
Ctaxi_contig_44448|comp35772_c2_seq7	-6.182809737	0.683264581	4.83E-08	4.02E-07	NA	NA	NA	NA	NA
Ctaxi_contig_20293|comp33345_c2_seq1	-6.18233923	1.800508946	1.59E-19	4.44E-18	NA	NA	NA	NA	NA
Ctaxi_contig_10613|comp31450_c0_seq6	-6.181782487	0.568133441	0.001065142	0.003701237	hypothetical protein CHLNCDRAFT_138128	gi|552846360|ref|XP_005851600.1|hypothetical protein CHLNCDRAFT_138128 [Chlorella variabilis] >gi|307111263|gb|EFN59498.1| hypothetical protein CHLNCDRAFT_138128 [Chlorella variabilis]	NA	NA	NA
Ctaxi_contig_55805|comp36492_c0_seq15	-6.159255682	0.69592746	3.21E-09	3.19E-08	NA	NA	NA	NA	NA
Ctaxi_contig_68645|comp37132_c1_seq3	-6.150758184	3.650480893	1.28E-51	3.10E-49	spt transcription factor family member	gi|509391706|gb|AGN29634.1|SPT transcription factor family member [Acartia pacifica]	NA	NA	NA
Ctaxi_contig_22584|comp33684_c0_seq2	-6.142385041	0.660665016	1.70E-08	1.53E-07	homodimeric type	gi|515941393|ref|WP_017371976.1|dihydroorotase [Enterobacteriaceae bacterium LSJC7]	AT4G22930.1	"PYR4,DHOASE"	 pyrimidin 4 
Ctaxi_contig_37427|comp35236_c0_seq1	-6.136893479	0.581738461	1.90E-05	9.98E-05	transmembrane protein 14c	gi|552810389|ref|XP_005843190.1|hypothetical protein CHLNCDRAFT_141477 [Chlorella variabilis] >gi|307102821|gb|EFN51088.1| hypothetical protein CHLNCDRAFT_141477 [Chlorella variabilis]	AT3G20510.1		 Transmembrane proteins 14C 
Ctaxi_contig_16245|comp32690_c0_seq1	-6.121614762	0.69035657	1.84E-06	1.17E-05	NA	NA	NA	NA	NA
Ctaxi_contig_50510|comp36180_c0_seq4	-6.112341143	0.580085915	0.000111374	0.00049276	125 kda kinesin-related	gi|462403757|gb|EMJ09314.1|hypothetical protein PRUPE_ppa000688mg [Prunus persica]	AT2G28620.1		 P-loop containing nucleoside triphosphate hydrolases superfamily protein 
Ctaxi_contig_71465|comp37254_c3_seq1	-6.080199616	0.445584065	0.001697258	0.005579416	dynein heavy chain axonemal	"gi|30580468|sp|Q9SMH3.1|DYH1A_CHLRERecName: Full=Dynein-1-alpha heavy chain, flagellar inner arm I1 complex; AltName: Full=1-alpha DHC; AltName: Full=Dynein-1, subspecies f >gi|5931718|emb|CAB56598.1| 1-alpha dynein heavy chain [Chlamydomonas reinhardtii]"	NA	NA	NA
Ctaxi_contig_70556|comp37213_c2_seq8	-6.076203576	0.533683742	0.000246358	0.00100561	polymorphic outer membrane protein	gi|490130245|ref|WP_004030632.1|hypothetical protein [Methanobacterium formicicum] >gi|407815130|gb|EKF85750.1| hypothetical protein A994_06710 [Methanobacterium formicicum DSM 3637]	NA	NA	NA
Ctaxi_contig_70557|comp37213_c2_seq9	-6.076202149	0.533683742	0.000246275	0.001005396	adhesin-like protein	gi|333986924|ref|YP_004519531.1|polymorphic outer membrane protein [Methanobacterium sp. SWAN-1] >gi|503591156|ref|WP_013825232.1| hypothetical protein [Methanobacterium sp. SWAN-1] >gi|333825068|gb|AEG17730.1| polymorphic outer membrane protein [Methanobacterium sp. SWAN-1]	NA	NA	NA
Ctaxi_contig_68539|comp37129_c1_seq2	-6.064630831	0.613724173	0.000233016	0.000956533	protein	gi|168006558|ref|XP_001755976.1|predicted protein [Physcomitrella patens] >gi|162692906|gb|EDQ79261.1| predicted protein [Physcomitrella patens]	AT1G45332.1		 Translation elongation factor EFG/EF2 protein 
Ctaxi_contig_52115|comp36271_c2_seq5	-6.005213596	4.633557663	1.78E-74	1.24E-71	ankyrin repeat protein	"gi|123437955|ref|XP_001309767.1|ankyrin repeat protein [Trichomonas vaginalis G3] >gi|121891508|gb|EAX96837.1| ankyrin repeat protein, putative [Trichomonas vaginalis G3]"	AT2G03430.1		 Ankyrin repeat family protein 
Ctaxi_contig_23702|comp33825_c4_seq1	-6.003599077	0.697396272	0.000143185	0.000619152	elongation factor	gi|561009499|gb|ESW08406.1|hypothetical protein PHAVU_009G042900g [Phaseolus vulgaris] >gi|561009500|gb|ESW08407.1| hypothetical protein PHAVU_009G042900g [Phaseolus vulgaris]	AT2G38560.1	TFIIS	 transcript elongation factor IIS 
Ctaxi_contig_66355|comp37044_c5_seq2	-5.987172121	2.687729476	1.09E-26	5.49E-25	polymorphic outer membrane protein	"gi|489091084|ref|WP_003000979.1|outer membrane protein, partial [Sphingobacterium spiritivorum] >gi|300761406|gb|EFK58228.1| polymorphic outer membrane protein repeat (3 repeats), partial [Sphingobacterium spiritivorum ATCC 33861]"	NA	NA	NA
Ctaxi_contig_13454|comp32163_c4_seq3	-5.970492081	2.238504907	1.83E-20	5.50E-19	NA	NA	NA	NA	NA
Ctaxi_contig_20619|comp33402_c7_seq10	-5.947126378	0.609034235	0.000938866	0.003311085	NA	NA	AT4G38090.2		 Ribosomal protein S5 domain 2-like superfamily protein 
Ctaxi_contig_63414|comp36917_c2_seq6	-5.944531992	0.382009456	0.001775035	0.005798307	endoribonuclease dicer homolog 3a-like	gi|552822432|ref|XP_005846113.1|hypothetical protein CHLNCDRAFT_58365 [Chlorella variabilis] >gi|307105763|gb|EFN54011.1| hypothetical protein CHLNCDRAFT_58365 [Chlorella variabilis]	AT1G01040.2	DCL1	 dicer-like 1 
Ctaxi_contig_47534|comp35978_c5_seq3	-5.939252851	7.325243023	2.63E-42	3.56E-40	NA	NA	NA	NA	NA
Ctaxi_contig_38411|comp35320_c1_seq4	-5.925587579	0.472145808	0.000172556	0.00073215	copine-domain-containing protein	gi|545368087|ref|XP_005648833.1|Copine-domain-containing protein [Coccomyxa subellipsoidea C-169] >gi|384250810|gb|EIE24289.1| Copine-domain-containing protein [Coccomyxa subellipsoidea C-169]	AT1G67800.4		 Copine (Calcium-dependent phospholipid-binding protein) family 
Ctaxi_contig_20199|comp33336_c0_seq2	-5.918981071	0.545172437	6.83E-08	5.55E-07	hypothetical protein CHLNCDRAFT_53148	gi|552823753|ref|XP_005846434.1|hypothetical protein CHLNCDRAFT_53148 [Chlorella variabilis] >gi|307106085|gb|EFN54332.1| hypothetical protein CHLNCDRAFT_53148 [Chlorella variabilis]	NA	NA	NA
Ctaxi_contig_48709|comp36058_c3_seq5	-5.912560118	1.573701355	3.10E-08	2.66E-07	membrane protein	gi|519097985|ref|WP_020253860.1|hypothetical protein [Cloacimonetes bacterium SCGC AAA255-B16]	NA	NA	NA
Ctaxi_contig_68106|comp37115_c1_seq8	-5.910653459	0.466808979	1.59E-05	8.49E-05	hypothetical protein CHLNCDRAFT_143448	gi|552835813|ref|XP_005849030.1|hypothetical protein CHLNCDRAFT_143448 [Chlorella variabilis] >gi|307108689|gb|EFN56928.1| hypothetical protein CHLNCDRAFT_143448 [Chlorella variabilis]	NA	NA	NA
Ctaxi_contig_37428|comp35236_c0_seq2	-5.904050029	1.621363168	1.77E-11	2.34E-10	transmembrane protein 14c	gi|552810389|ref|XP_005843190.1|hypothetical protein CHLNCDRAFT_141477 [Chlorella variabilis] >gi|307102821|gb|EFN51088.1| hypothetical protein CHLNCDRAFT_141477 [Chlorella variabilis]	AT3G20510.1		 Transmembrane proteins 14C 
Ctaxi_contig_61181|comp36795_c0_seq6	-5.902047789	0.528302981	0.000194344	0.000815003	dna polymerase zeta subunit	gi|548859235|gb|ERN16936.1|hypothetical protein AMTR_s00057p00185570 [Amborella trichopoda]	AT1G67500.1	"ATREV3,REV3"	 recovery protein 3 
Ctaxi_contig_13455|comp32163_c4_seq4	-5.895140678	6.657267867	6.23E-44	9.63E-42	NA	NA	NA	NA	NA
Ctaxi_contig_50338|comp36169_c0_seq9	-5.895137207	2.177721287	1.42E-12	2.10E-11	vacuolar protein sorting-associated protein 41 homolog	gi|545368729|ref|XP_005649140.1|ARM repeat-containing protein [Coccomyxa subellipsoidea C-169] >gi|384251118|gb|EIE24596.1| ARM repeat-containing protein [Coccomyxa subellipsoidea C-169]	AT1G08190.1	"ATVPS41,ZIP2,VPS41,ATVAM2,VAM2"	 vacuolar protein sorting 41 
Ctaxi_contig_47529|comp35978_c1_seq1	-5.881096642	7.51698869	1.64E-63	7.13E-61	NA	NA	NA	NA	NA
Ctaxi_contig_59933|comp36727_c0_seq28	-5.875478544	0.526473879	0.000970886	0.003415847	NA	NA	NA	NA	NA
Ctaxi_contig_68873|comp37144_c3_seq1	-5.849681525	4.665134671	4.49E-56	1.41E-53	NA	NA	NA	NA	NA
Ctaxi_contig_15083|comp32494_c1_seq1	-5.834234353	0.47688799	2.37E-07	1.77E-06	NA	NA	NA	NA	NA
Ctaxi_contig_13451|comp32163_c3_seq1	-5.833805805	6.45863534	1.64E-17	3.86E-16	NA	NA	NA	NA	NA
Ctaxi_contig_65167|comp37002_c1_seq20	-5.824491954	0.411682153	0.001819508	0.005925792	uncharacterized loc101220161	gi|302770669|ref|XP_002968753.1|hypothetical protein SELMODRAFT_270742 [Selaginella moellendorffii] >gi|300163258|gb|EFJ29869.1| hypothetical protein SELMODRAFT_270742 [Selaginella moellendorffii]	AT2G35450.1		 catalytics;hydrolases 
Ctaxi_contig_16771|comp32787_c0_seq1	-5.819759201	13.22826315	2.81E-35	2.54E-33	cell wall surface anchor family protein	gi|509391706|gb|AGN29634.1|SPT transcription factor family member [Acartia pacifica]	NA	NA	NA
Ctaxi_contig_71487|comp37254_c3_seq23	-5.814862574	0.478178123	0.005593058	0.015896939	flagellar inner arm dynein 1 heavy chain alpha	"gi|30580468|sp|Q9SMH3.1|DYH1A_CHLRERecName: Full=Dynein-1-alpha heavy chain, flagellar inner arm I1 complex; AltName: Full=1-alpha DHC; AltName: Full=Dynein-1, subspecies f >gi|5931718|emb|CAB56598.1| 1-alpha dynein heavy chain [Chlamydomonas reinhardtii]"	NA	NA	NA
Ctaxi_contig_66371|comp37044_c7_seq2	-5.813620355	0.47138997	1.80E-06	1.15E-05	NA	NA	NA	NA	NA
Ctaxi_contig_50058|comp36150_c0_seq15	-5.809676479	0.467451478	0.000233402	0.000957634	ccch-type zinc finger protein	gi|302831684|ref|XP_002947407.1|CCCH zinc finger protein [Volvox carteri f. nagariensis] >gi|300267271|gb|EFJ51455.1| CCCH zinc finger protein [Volvox carteri f. nagariensis]	AT2G19810.1		 CCCH-type zinc finger family protein 
Ctaxi_contig_9750|comp31199_c1_seq1	-5.807978505	7.864648656	5.07E-24	2.03E-22	NA	NA	NA	NA	NA
Ctaxi_contig_58489|comp36656_c2_seq1	-5.775892955	0.524195843	0.001183524	0.004059023	signal transduction protein with cbs domains	gi|336122097|ref|YP_004576872.1|signal transduction protein with CBS domains [Methanothermococcus okinawensis IH1] >gi|503633202|ref|WP_013867278.1| hypothetical protein [Methanothermococcus okinawensis] >gi|334856618|gb|AEH07094.1| putative signal transduction protein with CBS domains [Methanothermococcus okinawensis IH1]	AT4G36910.1	"LEJ2,CDCP2"	 Cystathionine beta-synthase (CBS) family protein 
Ctaxi_contig_9432|comp31085_c0_seq1	-5.773914163	0.451663596	0.005933714	0.01673818	non-muscle -like	"gi|221122242|ref|XP_002154462.1|PREDICTED: actin, non-muscle 6.2-like [Hydra vulgaris] >gi|113296|sp|P17126.1|ACT_HYDAT RecName: Full=Actin, non-muscle 6.2 >gi|159254|gb|AAA29205.1| actin [Hydra vulgaris]"	AT3G12110.1	ACT11	 actin-11 
Ctaxi_contig_48446|comp36038_c3_seq2	-5.773428867	0.429108104	0.000416325	0.001609249	hypothetical protein VOLCADRAFT_115928	gi|302829915|ref|XP_002946524.1|hypothetical protein VOLCADRAFT_115928 [Volvox carteri f. nagariensis] >gi|300268270|gb|EFJ52451.1| hypothetical protein VOLCADRAFT_115928 [Volvox carteri f. nagariensis]	NA	NA	NA
Ctaxi_contig_44153|comp35760_c2_seq2	-5.769925926	0.471301886	0.005869783	0.016590816	NA	NA	NA	NA	NA
Ctaxi_contig_34506|comp34965_c1_seq1	-5.765722085	0.400620834	0.000225596	0.000929343	NA	NA	NA	NA	NA
Ctaxi_contig_11177|comp31616_c0_seq1	-5.765051982	0.448267538	0.000259701	0.001054404	dna repair protein xrcc2	"gi|255549516|ref|XP_002515810.1|X-ray repair cross complementing protein 2, xrcc2, putative [Ricinus communis] >gi|223545039|gb|EEF46552.1| X-ray repair cross complementing protein 2, xrcc2, putative [Ricinus communis]"	AT5G64520.2	"XRCC2,ATXRCC2"	 homolog of X-ray repair cross complementing 2 (XRCC2) 
Ctaxi_contig_52118|comp36271_c2_seq8	-5.747461243	1.446852972	2.81E-12	4.04E-11	ankyrin repeat-containing protein	"gi|157106389|ref|XP_001649301.1|ankyrin 2,3/unc44 [Aedes aegypti] >gi|108868849|gb|EAT33074.1| AAEL014668-PA, partial [Aedes aegypti]"	AT5G53470.1	"ACBP1,ACBP"	 acyl-CoA binding protein 1 
Ctaxi_contig_3809|comp23951_c0_seq1	-5.71107734	1.435238278	1.29E-14	2.33E-13	NA	NA	NA	NA	NA
Ctaxi_contig_16773|comp32787_c1_seq1	-5.701583122	12.47789593	6.97E-35	6.05E-33	NA	NA	NA	NA	NA
Ctaxi_contig_21958|comp33602_c0_seq5	-5.670685105	0.34703923	0.002398463	0.007560162	NA	NA	NA	NA	NA
Ctaxi_contig_53649|comp36357_c3_seq2	-5.658029597	0.409255552	0.000183319	0.000773836	dna damage-binding protein 1-like	gi|514745981|ref|XP_004961015.1|PREDICTED: DNA damage-binding protein 1-like [Setaria italica]	AT4G05420.1	DDB1A	 damaged DNA binding protein 1A 
Ctaxi_contig_28958|comp34432_c2_seq3	-5.653815704	0.386581323	0.000373024	0.001457753	ankyrin repeat protein	gi|512187799|gb|EPE03575.1|ankyrin repeat protein [Ophiostoma piceae UAMH 11346]	AT2G03430.1		 Ankyrin repeat family protein 
Ctaxi_contig_42078|comp35612_c2_seq4	-5.652769968	3.071022438	5.42E-17	1.22E-15	NA	NA	NA	NA	NA
Ctaxi_contig_2622|comp16599_c0_seq1	-5.643607961	0.369066069	0.00707536	0.019538192	heat shock cognate 70	gi|451173139|gb|AGF33487.1|heat shock cognate 70 [Polyrhachis vicina]	AT3G12580.1	"HSP70,ATHSP70"	 heat shock protein 70 
Ctaxi_contig_66366|comp37044_c5_seq13	-5.642344545	2.670227961	2.06E-25	9.30E-24	NA	NA	NA	NA	NA
Ctaxi_contig_66376|comp37044_c8_seq3	-5.623993631	2.676996518	2.47E-28	1.40E-26	NA	NA	NA	NA	NA
Ctaxi_contig_31196|comp34664_c1_seq2	-5.62370385	0.404319076	0.000194094	0.000814267	NA	NA	NA	NA	NA
Ctaxi_contig_9753|comp31199_c1_seq4	-5.608315148	6.214692211	3.28E-33	2.56E-31	NA	NA	NA	NA	NA
Ctaxi_contig_52151|comp36271_c4_seq1	-5.603592809	2.913665	1.45E-32	1.09E-30	chymotrypsin-like elastase family member 1-like	gi|5441865|dbj|BAA82368.1|elastase 2 precursor [Paralichthys olivaceus]	NA	NA	NA
Ctaxi_contig_40357|comp35497_c0_seq2	-5.565376516	0.396250743	0.00168242	0.005536212	NA	NA	NA	NA	NA
Ctaxi_contig_41713|comp35588_c3_seq28	-5.564315719	0.376072114	0.001733049	0.005682763	uroporphyrinogen decarboxylase	gi|168000031|ref|XP_001752720.1|predicted protein [Physcomitrella patens] >gi|162696251|gb|EDQ82591.1| predicted protein [Physcomitrella patens]	AT2G40490.1	HEME2	 Uroporphyrinogen decarboxylase 
Ctaxi_contig_51634|comp36242_c2_seq143	-5.558972324	0.304848407	0.00042086	0.001624661	ankyrin repeat protein	"gi|157106769|ref|XP_001649474.1|ankyrin 2,3/unc44 [Aedes aegypti] >gi|108868779|gb|EAT33004.1| AAEL014742-PA, partial [Aedes aegypti]"	AT5G20350.1	TIP1	 Ankyrin repeat family protein with DHHC zinc finger domain 
Ctaxi_contig_51505|comp36242_c2_seq14	-5.549691552	0.311253017	0.008069814	0.021895349	lysosomal alpha-n-acetyl glucosaminidase	gi|545359315|ref|XP_005645139.1|hypothetical protein COCSUDRAFT_37819 [Coccomyxa subellipsoidea C-169] >gi|384247107|gb|EIE20595.1| hypothetical protein COCSUDRAFT_37819 [Coccomyxa subellipsoidea C-169]	AT5G13690.1	"CYL1,NAGLU"	 alpha-N-acetylglucosaminidase family / NAGLU family 
Ctaxi_contig_66367|comp37044_c5_seq14	-5.540733809	1.869646051	6.19E-17	1.39E-15	NA	NA	NA	NA	NA
Ctaxi_contig_57741|comp36612_c1_seq14	-5.535783563	0.451373428	0.00749354	0.020539849	pyridoxal phosphate	gi|545366942|ref|XP_005648341.1|hypothetical protein COCSUDRAFT_41939 [Coccomyxa subellipsoidea C-169] >gi|384250317|gb|EIE23797.1| hypothetical protein COCSUDRAFT_41939 [Coccomyxa subellipsoidea C-169]	AT4G29530.1		 Pyridoxal phosphate phosphatase-related protein 
Ctaxi_contig_7047|comp29844_c0_seq1	-5.533478732	1.274175611	5.38E-13	8.34E-12	NA	NA	NA	NA	NA
Ctaxi_contig_20826|comp33424_c0_seq2	-5.51426719	0.326764585	0.002202258	0.007008707	NA	NA	NA	NA	NA
Ctaxi_contig_71467|comp37254_c3_seq3	-5.505545691	0.305411993	0.008576307	0.023085379	dynein heavy chain axonemal	"gi|30580468|sp|Q9SMH3.1|DYH1A_CHLRERecName: Full=Dynein-1-alpha heavy chain, flagellar inner arm I1 complex; AltName: Full=1-alpha DHC; AltName: Full=Dynein-1, subspecies f >gi|5931718|emb|CAB56598.1| 1-alpha dynein heavy chain [Chlamydomonas reinhardtii]"	NA	NA	NA
Ctaxi_contig_44239|comp35760_c2_seq88	-5.499497524	9.065790777	1.66E-45	2.79E-43	calcium-binding and coiled-coil domain-containing protein 2	gi|402169573|ref|NP_001257947.1|calcium-binding and coiled-coil domain-containing protein 2 [Mus musculus] >gi|162416032|sp|A2A6M5.1|CACO2_MOUSE RecName: Full=Calcium-binding and coiled-coil domain-containing protein 2; AltName: Full=Nuclear domain 10 protein NDP52; Short=Nuclear domain 10 protein 52	NA	NA	NA
Ctaxi_contig_22134|comp33622_c2_seq1	-5.449592498	3.53144823	3.52E-43	5.07E-41	NA	NA	NA	NA	NA
Ctaxi_contig_66381|comp37044_c8_seq8	-5.406932477	1.184612464	8.74E-11	1.06E-09	NA	NA	NA	NA	NA
Ctaxi_contig_52139|comp36271_c2_seq29	-5.389026076	3.294355879	5.94E-39	6.80E-37	ankyrin repeat protein	"gi|123437955|ref|XP_001309767.1|ankyrin repeat protein [Trichomonas vaginalis G3] >gi|121891508|gb|EAX96837.1| ankyrin repeat protein, putative [Trichomonas vaginalis G3]"	AT4G19150.1		 Ankyrin repeat family protein 
Ctaxi_contig_48705|comp36058_c3_seq1	-5.374663832	2.444413248	3.66E-23	1.37E-21	filamentous hemagglutinin family outer membrane protein	"gi|518097785|ref|WP_019267993.1|hypothetical protein, partial [Methanobrevibacter smithii]"	NA	NA	NA
Ctaxi_contig_4541|comp25876_c0_seq1	-5.334607334	2.07805117	1.24E-19	3.49E-18	NA	NA	NA	NA	NA
Ctaxi_contig_66353|comp37044_c4_seq2	-5.276102979	2.35812908	8.10E-20	2.30E-18	NA	NA	NA	NA	NA
Ctaxi_contig_52123|comp36271_c2_seq13	-5.263526679	3.915136087	9.51E-48	1.81E-45	cd4-specific ankyrin repeat protein	"gi|384569036|gb|AFI09263.1|LmrCD-specific DARPin, partial [synthetic construct]"	AT5G12320.1		 ankyrin repeat family protein 
Ctaxi_contig_22425|comp33663_c1_seq3	-5.244274118	3.268523268	8.09E-24	3.17E-22	NA	NA	NA	NA	NA
Ctaxi_contig_13452|comp32163_c4_seq1	-5.235284899	3.799827256	2.36E-39	2.76E-37	NA	NA	NA	NA	NA
Ctaxi_contig_21074|comp33458_c0_seq4	-5.158145726	6.458719903	9.12E-12	1.25E-10	NA	NA	NA	NA	NA
Ctaxi_contig_10879|comp31534_c0_seq1	-5.141162886	7.129074297	1.05E-37	1.10E-35	NA	NA	NA	NA	NA
Ctaxi_contig_15559|comp32576_c1_seq2	-5.071391244	0.859274132	2.58E-06	1.61E-05	NA	NA	NA	NA	NA
Ctaxi_contig_60156|comp36742_c0_seq10	-5.06881158	1.456467011	3.23E-14	5.59E-13	trypsin-like serine and cysteine	gi|556964492|ref|XP_005992000.1|PREDICTED: serine protease 57-like [Latimeria chalumnae]	NA	NA	NA
Ctaxi_contig_34562|comp34972_c1_seq2	-5.067481693	0.921188296	1.12E-09	1.18E-08	NA	NA	NA	NA	NA
Ctaxi_contig_66365|comp37044_c5_seq12	-5.057872674	1.448346339	1.34E-12	1.99E-11	lpxtg-motif cell wall anchor domain protein	gi|493613848|ref|WP_006566129.1|hypothetical protein [Anaerostipes caccae] >gi|167654442|gb|EDR98571.1| LPXTG-motif cell wall anchor domain protein [Anaerostipes caccae DSM 14662]	NA	NA	NA
Ctaxi_contig_9752|comp31199_c1_seq3	-5.007790926	5.493153807	4.77E-25	2.09E-23	NA	NA	NA	NA	NA
Ctaxi_contig_28228|comp34347_c0_seq7	-5.002147739	0.856119478	8.61E-09	8.03E-08	NA	NA	NA	NA	NA
Ctaxi_contig_46137|comp35878_c7_seq1	-4.995366426	5.433267217	4.28E-78	3.33E-75	NA	NA	NA	NA	NA
Ctaxi_contig_28962|comp34432_c4_seq2	-4.976808869	2.353038074	1.81E-21	5.84E-20	ankyrin repeat containing	gi|512895287|ref|XP_004923636.1|PREDICTED: ankyrin-2-like [Bombyx mori]	AT5G12320.1		 ankyrin repeat family protein 
Ctaxi_contig_6336|comp29103_c0_seq1	-4.969966383	1.796175428	1.01E-13	1.66E-12	NA	NA	NA	NA	NA
Ctaxi_contig_18418|comp33065_c0_seq1	-4.95719139	3.051910666	1.28E-30	8.34E-29	NA	NA	NA	NA	NA
Ctaxi_contig_18485|comp33070_c3_seq1	-4.924865169	1.389564287	2.44E-09	2.45E-08	NA	NA	NA	NA	NA
Ctaxi_contig_44217|comp35760_c2_seq66	-4.921183209	6.646339677	5.93E-58	2.00E-55	calcium-binding and coiled-coil domain-containing protein 2	gi|402169573|ref|NP_001257947.1|calcium-binding and coiled-coil domain-containing protein 2 [Mus musculus] >gi|162416032|sp|A2A6M5.1|CACO2_MOUSE RecName: Full=Calcium-binding and coiled-coil domain-containing protein 2; AltName: Full=Nuclear domain 10 protein NDP52; Short=Nuclear domain 10 protein 52	NA	NA	NA
Ctaxi_contig_10604|comp31448_c1_seq1	-4.916402365	6.958391396	1.74E-81	1.63E-78	NA	NA	NA	NA	NA
Ctaxi_contig_21077|comp33458_c1_seq2	-4.910814386	8.396127581	1.09E-12	1.63E-11	NA	NA	NA	NA	NA
Ctaxi_contig_54458|comp36410_c4_seq9	-4.910465288	1.700848408	8.47E-15	1.56E-13	NA	NA	NA	NA	NA
Ctaxi_contig_58186|comp36637_c3_seq1	-4.90622899	5.021602166	3.57E-36	3.34E-34	NA	NA	NA	NA	NA
Ctaxi_contig_64794|comp36982_c2_seq18	-4.846846603	4.695229851	2.01E-43	2.96E-41	NA	NA	NA	NA	NA
Ctaxi_contig_18611|comp33094_c1_seq2	-4.837828487	1.295231493	1.44E-10	1.71E-09	ankyrin repeat protein	"gi|123401725|ref|XP_001301920.1|ankyrin repeat protein [Trichomonas vaginalis G3] >gi|121883157|gb|EAX88990.1| ankyrin repeat protein, putative [Trichomonas vaginalis G3]"	NA	NA	NA
Ctaxi_contig_21075|comp33458_c0_seq5	-4.816520189	5.767517472	3.20E-15	6.10E-14	NA	NA	NA	NA	NA
Ctaxi_contig_21076|comp33458_c1_seq1	-4.812571545	9.181558237	8.48E-11	1.03E-09	NA	NA	NA	NA	NA
Ctaxi_contig_22431|comp33663_c1_seq9	-4.809972159	0.845269696	0.00020821	0.000865588	NA	NA	NA	NA	NA
Ctaxi_contig_48711|comp36058_c4_seq1	-4.806675974	2.596637722	2.25E-30	1.44E-28	cysteine repeat modular protein	gi|159471049|ref|XP_001693669.1|predicted protein [Chlamydomonas reinhardtii] >gi|158283172|gb|EDP08923.1| predicted protein [Chlamydomonas reinhardtii]	NA	NA	NA
Ctaxi_contig_37124|comp35209_c4_seq1	-4.786205132	4.893684885	3.02E-12	4.32E-11	NA	NA	NA	NA	NA
Ctaxi_contig_58011|comp36624_c0_seq7	-4.778090728	3.951288571	3.30E-51	7.59E-49	NA	NA	NA	NA	NA
Ctaxi_contig_32980|comp34835_c1_seq1	-4.776973446	0.746029688	1.19E-06	7.87E-06	NA	NA	NA	NA	NA
Ctaxi_contig_26283|comp34130_c1_seq6	-4.752160118	8.273389808	2.25E-36	2.13E-34	NA	NA	NA	NA	NA
Ctaxi_contig_29712|comp34514_c0_seq4	-4.729852908	6.883981863	2.76E-09	2.76E-08	NA	NA	NA	NA	NA
Ctaxi_contig_48702|comp36058_c1_seq1	-4.728148194	1.569842812	7.21E-15	1.34E-13	NA	NA	NA	NA	NA
Ctaxi_contig_9136|comp30977_c0_seq1	-4.71662166	0.720128556	0.011013402	0.028591994	elongation factor-1 alpha	"gi|387165849|gb|AFJ64387.1|elongation factor 1 alpha, partial [Polymastia tenax]"	AT5G60390.3		 GTP binding Elongation factor Tu family protein 
Ctaxi_contig_58181|comp36637_c0_seq2	-4.684815846	2.937299154	3.91E-24	1.58E-22	nadph oxidase 5-like	"gi|291222156|ref|XP_002731084.1|PREDICTED: NADPH oxidase, EF-hand calcium binding domain 5-like [Saccoglossus kowalevskii]"	NA	NA	NA
Ctaxi_contig_20448|comp33377_c2_seq1	-4.668783487	1.539094508	1.08E-14	1.98E-13	NA	NA	NA	NA	NA
Ctaxi_contig_22136|comp33622_c2_seq3	-4.66418019	2.638115968	2.20E-27	1.17E-25	NA	NA	NA	NA	NA
Ctaxi_contig_39344|comp35405_c5_seq1	-4.644947228	2.781573402	2.29E-30	1.46E-28	NA	NA	NA	NA	NA
Ctaxi_contig_67269|comp37086_c2_seq4	-4.628417278	1.76165451	4.84E-09	4.69E-08	NA	NA	NA	NA	NA
Ctaxi_contig_10880|comp31534_c0_seq2	-4.628008473	5.659908697	1.10E-45	1.88E-43	NA	NA	NA	NA	NA
Ctaxi_contig_19685|comp33249_c0_seq1	-4.626113125	5.841449286	4.93E-53	1.31E-50	NA	NA	NA	NA	NA
Ctaxi_contig_50347|comp36169_c0_seq18	-4.623465505	3.26067348	1.31E-21	4.29E-20	vacuolar protein sorting-associated protein 41 homolog	gi|545368729|ref|XP_005649140.1|ARM repeat-containing protein [Coccomyxa subellipsoidea C-169] >gi|384251118|gb|EIE24596.1| ARM repeat-containing protein [Coccomyxa subellipsoidea C-169]	AT1G08190.1	"ATVPS41,ZIP2,VPS41,ATVAM2,VAM2"	 vacuolar protein sorting 41 
Ctaxi_contig_10881|comp31534_c0_seq3	-4.619112197	5.573032671	3.30E-45	5.45E-43	NA	NA	NA	NA	NA
Ctaxi_contig_37433|comp35236_c0_seq7	-4.610849122	2.497587101	0.000218013	0.000901519	transmembrane protein 14c	gi|552810389|ref|XP_005843190.1|hypothetical protein CHLNCDRAFT_141477 [Chlorella variabilis] >gi|307102821|gb|EFN51088.1| hypothetical protein CHLNCDRAFT_141477 [Chlorella variabilis]	AT3G20510.1		 Transmembrane proteins 14C 
Ctaxi_contig_19686|comp33249_c1_seq1	-4.594907824	2.98711135	1.21E-24	5.14E-23	NA	NA	NA	NA	NA
Ctaxi_contig_4834|comp26472_c0_seq1	-4.5919467	2.215958527	3.81E-20	1.11E-18	NA	NA	NA	NA	NA
Ctaxi_contig_55800|comp36492_c0_seq10	-4.590844996	2.726689903	1.47E-26	7.32E-25	flagellar associated protein	gi|302853934|ref|XP_002958479.1|hypothetical protein VOLCADRAFT_108142 [Volvox carteri f. nagariensis] >gi|300256207|gb|EFJ40479.1| hypothetical protein VOLCADRAFT_108142 [Volvox carteri f. nagariensis]	NA	NA	NA
Ctaxi_contig_28358|comp34365_c0_seq4	-4.560448748	3.935751388	5.26E-44	8.18E-42	NA	NA	NA	NA	NA
Ctaxi_contig_23988|comp33866_c3_seq5	-4.553827006	1.069604239	3.86E-10	4.30E-09	acrosin	gi|512825972|ref|XP_004912471.1|PREDICTED: transmembrane protease serine 2-like [Xenopus (Silurana) tropicalis]	NA	NA	NA
Ctaxi_contig_41150|comp35559_c0_seq1	-4.549164861	2.350599754	6.54E-12	9.10E-11	neurofilament heavy polypeptide	gi|358344028|ref|XP_003636096.1|hypothetical protein MTR_027s0011 [Medicago truncatula] >gi|355502031|gb|AES83234.1| hypothetical protein MTR_027s0011 [Medicago truncatula]	NA	NA	NA
Ctaxi_contig_37604|comp35251_c1_seq2	-4.548867546	2.178685856	5.97E-14	1.01E-12	NA	NA	NA	NA	NA
Ctaxi_contig_4836|comp26472_c0_seq3	-4.515934448	2.876133065	8.78E-25	3.76E-23	NA	NA	NA	NA	NA
Ctaxi_contig_14382|comp32355_c0_seq5	-4.507775266	2.904252823	4.34E-23	1.61E-21	NA	NA	NA	NA	NA
Ctaxi_contig_26264|comp34127_c1_seq1	-4.496696636	1.020018287	1.25E-09	1.31E-08	NA	NA	NA	NA	NA
Ctaxi_contig_22130|comp33622_c0_seq2	-4.489731669	1.130416312	2.96E-05	0.000148354	NA	NA	NA	NA	NA
Ctaxi_contig_46136|comp35878_c5_seq2	-4.485920669	4.971119743	6.78E-67	3.40E-64	transferase	gi|345008638|ref|YP_004810992.1|transferase [Streptomyces violaceusniger Tu 4113] >gi|503820231|ref|WP_014054225.1| transferase [Streptomyces violaceusniger] >gi|344034987|gb|AEM80712.1| Transferase [Streptomyces violaceusniger Tu 4113]	NA	NA	NA
Ctaxi_contig_3810|comp23951_c0_seq2	-4.479453944	0.543051659	3.00E-06	1.85E-05	NA	NA	NA	NA	NA
Ctaxi_contig_67861|comp37103_c0_seq6	-4.477334913	6.051818297	4.10E-56	1.30E-53	mitochondrial protein	gi|302829725|ref|XP_002946429.1|hypothetical protein VOLCADRAFT_103021 [Volvox carteri f. nagariensis] >gi|300268175|gb|EFJ52356.1| hypothetical protein VOLCADRAFT_103021 [Volvox carteri f. nagariensis]	NA	NA	NA
Ctaxi_contig_57109|comp36574_c6_seq1	-4.475487273	7.126848426	1.72E-24	7.20E-23	NA	NA	NA	NA	NA
Ctaxi_contig_30051|comp34541_c0_seq5	-4.470969017	1.032057842	2.12E-08	1.87E-07	ankyrin repeat kinase family protein	"gi|333361284|pdb|3NOC|DChain D, Designed Ankyrin Repeat Protein (Darpin) Binders To Acrb: Plasticity Of The Interface >gi|333361285|pdb|3NOC|E Chain E, Designed Ankyrin Repeat Protein (Darpin) Binders To Acrb: Plasticity Of The Interface"	AT2G03430.1		 Ankyrin repeat family protein 
Ctaxi_contig_27043|comp34206_c0_seq4	-4.464312529	2.827984838	2.24E-20	6.68E-19	protein	gi|255081070|ref|XP_002504101.1|predicted protein [Micromonas sp. RCC299] >gi|226519368|gb|ACO65359.1| predicted protein [Micromonas sp. RCC299]	AT1G69840.7		 SPFH/Band 7/PHB domain-containing membrane-associated protein family 
Ctaxi_contig_40136|comp35474_c3_seq2	-4.442816886	10.06711036	2.96E-30	1.88E-28	NA	NA	NA	NA	NA
Ctaxi_contig_22132|comp33622_c1_seq1	-4.441077922	5.162911532	1.02E-07	8.07E-07	mip18 family protein at1g68310-like	gi|194692926|gb|ACF80547.1|unknown [Zea mays] >gi|195609216|gb|ACG26438.1| hypothetical protein [Zea mays] >gi|195643750|gb|ACG41343.1| hypothetical protein [Zea mays] >gi|413919387|gb|AFW59319.1| hypothetical protein ZEAMMB73_301781 [Zea mays]	AT1G68310.2	AE7	 Protein of unknown function (DUF59) 
Ctaxi_contig_68197|comp37119_c2_seq1	-4.439239112	1.543939761	7.26E-06	4.17E-05	gtp-binding protein	gi|302833814|ref|XP_002948470.1|hypothetical protein VOLCADRAFT_80241 [Volvox carteri f. nagariensis] >gi|300266157|gb|EFJ50345.1| hypothetical protein VOLCADRAFT_80241 [Volvox carteri f. nagariensis]	AT1G72660.3		 P-loop containing nucleoside triphosphate hydrolases superfamily protein 
Ctaxi_contig_28178|comp34342_c1_seq1	-4.428993804	0.968172402	1.44E-09	1.49E-08	chymotrypsin-like elastase family member 2a-like	gi|260802280|ref|XP_002596020.1|hypothetical protein BRAFLDRAFT_84097 [Branchiostoma floridae] >gi|229281274|gb|EEN52032.1| hypothetical protein BRAFLDRAFT_84097 [Branchiostoma floridae]	NA	NA	NA
Ctaxi_contig_21777|comp33573_c3_seq1	-4.41898592	7.703255364	2.85E-38	3.14E-36	NA	NA	NA	NA	NA
Ctaxi_contig_6475|comp29317_c1_seq2	-4.415185097	4.974536685	3.23E-47	5.89E-45	NA	NA	NA	NA	NA
Ctaxi_contig_48712|comp36058_c5_seq1	-4.402512983	2.708548999	7.49E-24	2.95E-22	zinc finger transcription factor	gi|159484052|ref|XP_001700074.1|predicted protein [Chlamydomonas reinhardtii] >gi|158272570|gb|EDO98368.1| predicted protein [Chlamydomonas reinhardtii]	NA	NA	NA
Ctaxi_contig_42072|comp35612_c0_seq2	-4.391829656	4.724667627	2.92E-60	1.08E-57	glycosyl hydrolase family chitinase	gi|269925479|ref|YP_003322102.1|hypothetical protein Tter_0358 [Thermobaculum terrenum ATCC BAA-798] >gi|502637825|ref|WP_012874315.1| hypothetical protein [Thermobaculum terrenum] >gi|269789139|gb|ACZ41280.1| hypothetical protein Tter_0358 [Thermobaculum terrenum ATCC BAA-798]	NA	NA	NA
Ctaxi_contig_62737|comp36875_c6_seq7	-4.388582944	1.319725877	1.04E-06	6.91E-06	probable multidrug resistance-associated protein lethal 03659-like	gi|552816363|ref|XP_005844664.1|hypothetical protein CHLNCDRAFT_138549 [Chlorella variabilis] >gi|307104308|gb|EFN52562.1| hypothetical protein CHLNCDRAFT_138549 [Chlorella variabilis]	AT3G62700.1	"ATMRP10,MRP10,ABCC14"	 multidrug resistance-associated protein 10 
Ctaxi_contig_20869|comp33429_c0_seq1	-4.387244936	4.100830122	1.32E-46	2.38E-44	NA	NA	NA	NA	NA
Ctaxi_contig_9015|comp30930_c0_seq1	-4.383173902	1.559826607	1.46E-10	1.72E-09	NA	NA	NA	NA	NA
Ctaxi_contig_24424|comp33932_c0_seq1	-4.340850701	2.764774353	1.93E-12	2.83E-11	skin-specific protein 32	gi|390332549|ref|XP_796845.3|PREDICTED: uncharacterized protein LOC592216 [Strongylocentrotus purpuratus]	NA	NA	NA
Ctaxi_contig_61166|comp36794_c5_seq1	-4.339479091	3.890077152	2.62E-45	4.39E-43	protein	gi|514642859|ref|XP_004998635.1|hypothetical protein PTSG_00082 [Salpingoeca rosetta] >gi|326426493|gb|EGD72063.1| hypothetical protein PTSG_00082 [Salpingoeca rosetta]	NA	NA	NA
Ctaxi_contig_21778|comp33573_c3_seq2	-4.312186457	6.887344912	1.70E-49	3.60E-47	NA	NA	NA	NA	NA
Ctaxi_contig_25623|comp34066_c0_seq11	-4.310282297	0.397527534	4.81E-06	2.85E-05	NA	NA	NA	NA	NA
Ctaxi_contig_28956|comp34432_c2_seq1	-4.308776074	2.81741701	3.60E-26	1.72E-24	chymotrypsin-like elastase family member 2a	gi|27807285|ref|NP_777139.1|chymotrypsin-like elastase family member 2A precursor [Bos taurus] >gi|2499857|sp|Q29461.1|CEL2A_BOVIN RecName: Full=Chymotrypsin-like elastase family member 2A; AltName: Full=Elastase II; AltName: Full=Elastase-2; AltName: Full=Elastase-2A; Flags: Precursor >gi|1310662|emb|CAA66231.1| preproelastase II [Bos taurus]	NA	NA	NA
Ctaxi_contig_16045|comp32662_c0_seq1	-4.299118005	1.249268972	2.86E-09	2.85E-08	NA	NA	NA	NA	NA
Ctaxi_contig_19672|comp33244_c0_seq4	-4.291799426	8.613041805	2.67E-18	6.69E-17	NA	NA	NA	NA	NA
Ctaxi_contig_30053|comp34541_c0_seq7	-4.271889523	1.761242963	4.33E-14	7.41E-13	ankyrin repeat protein	"gi|123470751|ref|XP_001318579.1|ankyrin repeat protein [Trichomonas vaginalis G3] >gi|121901342|gb|EAY06356.1| ankyrin repeat protein, putative [Trichomonas vaginalis G3]"	AT2G03430.1		 Ankyrin repeat family protein 
Ctaxi_contig_9947|comp31260_c1_seq2	-4.258032821	2.21187237	7.59E-13	1.16E-11	NA	NA	NA	NA	NA
Ctaxi_contig_34561|comp34972_c1_seq1	-4.253790495	0.845398046	1.36E-07	1.06E-06	NA	NA	NA	NA	NA
Ctaxi_contig_60375|comp36752_c0_seq1	-4.245917735	0.370786674	8.58E-06	4.84E-05	NA	NA	NA	NA	NA
Ctaxi_contig_30049|comp34541_c0_seq3	-4.244762127	2.974186971	9.26E-30	5.67E-28	ankyrin repeat protein	gi|325182225|emb|CCA16679.1|conserved hypothetical protein [Albugo laibachii Nc14]	AT5G13530.1	KEG	 protein kinases;ubiquitin-protein ligases 
Ctaxi_contig_68406|comp37125_c5_seq13	-4.24304609	1.477627307	8.09E-10	8.67E-09	NA	NA	NA	NA	NA
Ctaxi_contig_52069|comp36267_c5_seq1	-4.242991575	5.216051836	2.32E-47	4.30E-45	NA	NA	NA	NA	NA
Ctaxi_contig_21776|comp33573_c1_seq1	-4.242887772	6.61348882	7.90E-70	4.69E-67	NA	NA	NA	NA	NA
Ctaxi_contig_15575|comp32576_c1_seq18	-4.235718181	0.832624512	0.000106778	0.000474872	NA	NA	NA	NA	NA
Ctaxi_contig_23188|comp33764_c6_seq2	-4.227469477	1.699652239	7.73E-15	1.43E-13	protein	gi|291231076|ref|XP_002735490.1|PREDICTED: predicted protein-like [Saccoglossus kowalevskii]	NA	NA	NA
Ctaxi_contig_15003|comp32479_c0_seq1	-4.226951261	0.36187694	0.000216408	0.000895335	NA	NA	NA	NA	NA
Ctaxi_contig_59062|comp36682_c1_seq4	-4.225192068	3.677997305	1.39E-34	1.17E-32	NA	NA	NA	NA	NA
Ctaxi_contig_28960|comp34432_c2_seq5	-4.213430423	1.180675405	9.93E-10	1.05E-08	NA	NA	NA	NA	NA
Ctaxi_contig_43589|comp35724_c2_seq1	-4.205871941	5.778053728	2.46E-76	1.83E-73	NA	NA	NA	NA	NA
Ctaxi_contig_17060|comp32842_c8_seq4	-4.200206713	0.340426938	4.78E-06	2.83E-05	NA	NA	NA	NA	NA
Ctaxi_contig_61168|comp36794_c5_seq3	-4.197593945	3.984012465	3.94E-37	3.97E-35	voltage-dependent calcium channel subunit alpha-2 delta-2	gi|298709908|emb|CBJ31633.1|conserved unknown protein [Ectocarpus siliculosus]	NA	NA	NA
Ctaxi_contig_57099|comp36574_c1_seq2	-4.19635142	6.978736748	1.62E-53	4.49E-51	NA	NA	NA	NA	NA
Ctaxi_contig_66361|comp37044_c5_seq8	-4.181475378	0.825651443	6.93E-05	0.000320802	NA	NA	NA	NA	NA
Ctaxi_contig_43591|comp35724_c6_seq1	-4.180301109	5.072178898	6.14E-60	2.20E-57	NA	NA	NA	NA	NA
Ctaxi_contig_6474|comp29317_c1_seq1	-4.168477042	5.614466088	1.52E-19	4.23E-18	NA	NA	NA	NA	NA
Ctaxi_contig_34564|comp34972_c1_seq4	-4.168200262	0.312398664	0.000207486	0.000863639	predicted protein	gi|159463710|ref|XP_001690085.1|predicted protein [Chlamydomonas reinhardtii] >gi|158284073|gb|EDP09823.1| predicted protein [Chlamydomonas reinhardtii]	NA	NA	NA
Ctaxi_contig_43264|comp35698_c1_seq4	-4.159682331	4.063553606	1.47E-30	9.53E-29	ankyrin repeat protein	"gi|123446853|ref|XP_001312173.1|ankyrin repeat protein [Trichomonas vaginalis G3] >gi|121894011|gb|EAX99243.1| ankyrin repeat protein, putative [Trichomonas vaginalis G3]"	AT2G03430.1		 Ankyrin repeat family protein 
Ctaxi_contig_54771|comp36428_c3_seq5	-4.140014524	5.256474576	1.09E-12	1.63E-11	low quality protein: kallikrein-8	gi|551579443|ref|XP_005775280.1|hypothetical protein EMIHUDRAFT_349549 [Emiliania huxleyi CCMP1516] >gi|485627224|gb|EOD22851.1| hypothetical protein EMIHUDRAFT_349549 [Emiliania huxleyi CCMP1516]	NA	NA	NA
Ctaxi_contig_15573|comp32576_c1_seq16	-4.139778825	2.760728933	2.77E-15	5.32E-14	signal recognition particle 54 kda protein 2-like	gi|552822274|ref|XP_005846072.1|hypothetical protein CHLNCDRAFT_31879 [Chlorella variabilis] >gi|307105722|gb|EFN53970.1| hypothetical protein CHLNCDRAFT_31879 [Chlorella variabilis]	AT1G48900.2		" Signal recognition particle, SRP54 subunit protein "
Ctaxi_contig_14379|comp32355_c0_seq2	-4.131354814	3.809328362	1.06E-28	6.12E-27	NA	NA	NA	NA	NA
Ctaxi_contig_32527|comp34792_c2_seq1	-4.121463853	5.059212234	1.42E-27	7.67E-26	NA	NA	NA	NA	NA
Ctaxi_contig_55930|comp36502_c2_seq2	-4.120955622	4.399801526	6.26E-39	7.12E-37	NA	NA	NA	NA	NA
Ctaxi_contig_55806|comp36492_c0_seq16	-4.117726931	0.30797442	2.72E-05	0.000137715	NA	NA	NA	NA	NA
Ctaxi_contig_55972|comp36504_c1_seq14	-4.1171383	2.438135707	9.21E-09	8.57E-08	NA	NA	NA	NA	NA
Ctaxi_contig_67857|comp37103_c0_seq2	-4.10612512	9.551815935	5.75E-74	3.91E-71	tpr-like protein	gi|302829725|ref|XP_002946429.1|hypothetical protein VOLCADRAFT_103021 [Volvox carteri f. nagariensis] >gi|300268175|gb|EFJ52356.1| hypothetical protein VOLCADRAFT_103021 [Volvox carteri f. nagariensis]	AT1G09900.1		 Pentatricopeptide repeat (PPR-like) superfamily protein 
Ctaxi_contig_15215|comp32519_c0_seq4	-4.089558968	0.320385877	0.000171204	0.000727022	NA	NA	NA	NA	NA
Ctaxi_contig_28367|comp34365_c0_seq13	-4.079618805	3.846434443	1.23E-26	6.14E-25	NA	NA	NA	NA	NA
Ctaxi_contig_61164|comp36794_c3_seq2	-4.066243477	3.049930625	2.36E-27	1.25E-25	NA	NA	NA	NA	NA
Ctaxi_contig_42649|comp35653_c1_seq5	-4.063457508	5.046818169	1.48E-21	4.84E-20	chymotrypsin-like serine protease	gi|4868165|gb|AAD31187.1|AF127088_1chymotrypsinogen [Rhyzopertha dominica]	NA	NA	NA
Ctaxi_contig_13984|comp32263_c11_seq1	-4.047413917	0.653768394	0.000104046	0.00046405	ubiquitin carboxyl-terminal hydrolase 13-like	gi|545373717|ref|XP_005651196.1|cysteine proteinase [Coccomyxa subellipsoidea C-169] >gi|384253177|gb|EIE26652.1| cysteine proteinase [Coccomyxa subellipsoidea C-169]	AT5G06600.3	UBP12	 ubiquitin-specific protease 12 
Ctaxi_contig_25020|comp34006_c1_seq1	-4.044103925	3.13907527	3.24E-20	9.52E-19	pentatricopeptide repeat-containing protein at5g02860-like	gi|242096916|ref|XP_002438948.1|hypothetical protein SORBIDRAFT_10g028800 [Sorghum bicolor] >gi|241917171|gb|EER90315.1| hypothetical protein SORBIDRAFT_10g028800 [Sorghum bicolor]	AT5G46100.1		 Pentatricopeptide repeat (PPR) superfamily protein 
Ctaxi_contig_23984|comp33866_c3_seq1	-4.04353078	0.69698388	3.93E-07	2.83E-06	trypsin family protein	"gi|550245764|ref|WP_022595782.1|putative Peptidase, trypsin-like serine and cysteine [Vibrio nigripulchritudo] >gi|548968153|emb|CCN32949.1| putative Peptidase, trypsin-like serine and cysteine [Vibrio nigripulchritudo AM115] >gi|548978286|emb|CCN64293.1| putative Peptidase, trypsin-like serine and cysteine [Vibrio nigripulchritudo Pon4] >gi|548993772|emb|CCN44093.1| putative Peptidase, trypsin-like serine and cysteine [Vibrio nigripulchritudo FTn2] >gi|549020821|emb|CCN76051.1| putative Peptidase, trypsin-like serine and cysteine [Vibrio nigripulchritudo SO65]"	NA	NA	NA
Ctaxi_contig_6473|comp29317_c0_seq1	-4.043228151	3.188149541	6.57E-23	2.40E-21	NA	NA	NA	NA	NA
Ctaxi_contig_28959|comp34432_c2_seq4	-4.035895338	2.78932855	1.85E-22	6.51E-21	ankyrin repeat protein	"gi|123437955|ref|XP_001309767.1|ankyrin repeat protein [Trichomonas vaginalis G3] >gi|121891508|gb|EAX96837.1| ankyrin repeat protein, putative [Trichomonas vaginalis G3]"	AT2G03430.1		 Ankyrin repeat family protein 
Ctaxi_contig_14489|comp32381_c2_seq1	-4.005513455	4.182742113	5.86E-25	2.55E-23	NA	NA	NA	NA	NA
Ctaxi_contig_57931|comp36619_c4_seq1	-4.005255666	5.875101657	2.86E-50	6.27E-48	NA	NA	NA	NA	NA
Ctaxi_contig_66848|comp37067_c7_seq39	-3.996411727	1.075597198	0.002011823	0.006473331	polymorphic outer membrane protein	gi|530741623|gb|EQC39865.1|hypothetical protein SDRG_02523 [Saprolegnia diclina VS20]	NA	NA	NA
Ctaxi_contig_38129|comp35302_c0_seq4	-3.996398906	0.688462207	0.000129159	0.000563955	actin-related protein 6-like	gi|168022282|ref|XP_001763669.1|actin-related protein Arp6 [Physcomitrella patens] >gi|162685162|gb|EDQ71559.1| actin-related protein Arp6 [Physcomitrella patens]	AT3G33520.1	"ATARP6,ARP6,SUF3,ESD1"	 actin-related protein 6 
Ctaxi_contig_42525|comp35641_c1_seq1	-3.985244843	1.295476751	1.91E-11	2.50E-10	pancreatic elastase precursor	gi|432858253|ref|XP_004068868.1|PREDICTED: elastase-1-like [Oryzias latipes]	NA	NA	NA
Ctaxi_contig_54769|comp36428_c3_seq3	-3.966162117	4.26274569	3.03E-05	0.000151726	low quality protein: kallikrein-8	gi|504164417|ref|XP_004592341.1|PREDICTED: chymotrypsin-like elastase family member 3B-like [Ochotona princeps]	NA	NA	NA
Ctaxi_contig_47065|comp35948_c2_seq1	-3.964306559	4.303582474	1.42E-48	2.87E-46	adhesin-like protein	gi|428216442|ref|YP_007100907.1|polymorphic outer membrane protein [Pseudanabaena sp. PCC 7367] >gi|504976351|ref|WP_015163453.1| polymorphic outer membrane protein [Pseudanabaena sp. PCC 7367] >gi|427988224|gb|AFY68479.1| polymorphic outer membrane protein [Pseudanabaena sp. PCC 7367]	NA	NA	NA
Ctaxi_contig_34440|comp34957_c0_seq2	-3.930708989	5.235909223	7.75E-31	5.11E-29	NA	NA	NA	NA	NA
Ctaxi_contig_3413|comp19504_c1_seq1	-3.922602971	1.209328162	8.80E-08	7.04E-07	NA	NA	NA	NA	NA
Ctaxi_contig_43294|comp35701_c4_seq4	-3.916339199	1.661651475	1.38E-12	2.04E-11	predicted protein	gi|167998170|ref|XP_001751791.1|predicted protein [Physcomitrella patens] >gi|162696889|gb|EDQ83226.1| predicted protein [Physcomitrella patens]	NA	NA	NA
Ctaxi_contig_55959|comp36504_c1_seq1	-3.915116881	8.320258185	2.10E-66	9.93E-64	NA	NA	NA	NA	NA
Ctaxi_contig_22595|comp33686_c0_seq1	-3.912338269	1.502903352	1.46E-06	9.44E-06	lpxtg-motif cell wall anchor domain protein	gi|489094832|ref|WP_003004716.1|peptidase [Streptococcus parasanguinis] >gi|311096541|gb|EFQ54781.1| LPXTG-motif cell wall anchor domain protein [Streptococcus parasanguinis F0405]	NA	NA	NA
Ctaxi_contig_9948|comp31260_c1_seq3	-3.907416	3.595916183	1.11E-18	2.90E-17	NA	NA	NA	NA	NA
Ctaxi_contig_67866|comp37103_c3_seq1	-3.905727704	9.536332171	1.70E-66	8.14E-64	tpr-like protein	gi|552821123|ref|XP_005845763.1|hypothetical protein CHLNCDRAFT_58444 [Chlorella variabilis] >gi|307105412|gb|EFN53661.1| hypothetical protein CHLNCDRAFT_58444 [Chlorella variabilis]	NA	NA	NA
Ctaxi_contig_39421|comp35410_c2_seq3	-3.902670706	3.409693672	6.34E-12	8.83E-11	NA	NA	NA	NA	NA
Ctaxi_contig_15568|comp32576_c1_seq11	-3.898369864	3.600773815	7.29E-17	1.62E-15	signal recognition particle 54 kda protein 2-like	gi|125552939|gb|EAY98648.1|hypothetical protein OsI_20572 [Oryza sativa Indica Group]	AT1G48900.1		" Signal recognition particle, SRP54 subunit protein "
Ctaxi_contig_22723|comp33703_c5_seq1	-3.892466713	3.528061004	1.33E-32	1.00E-30	NA	NA	NA	NA	NA
Ctaxi_contig_58514|comp36658_c0_seq1	-3.89021644	2.068897343	1.95E-12	2.84E-11	superoxide dismutase	gi|425706359|gb|AFX95918.1|copper/zinc superoxide dismutase [Mauremys reevesii]	AT2G28190.1	"CSD2,CZSOD2"	 copper/zinc superoxide dismutase 2 
Ctaxi_contig_57108|comp36574_c5_seq1	-3.8859438	5.569266127	1.66E-41	2.15E-39	NA	NA	NA	NA	NA
Ctaxi_contig_13293|comp32128_c1_seq2	-3.884990431	3.523600922	4.17E-23	1.56E-21	copper resistance protein	gi|532041634|ref|XP_005363658.1|PREDICTED: protein TsetseEP-like [Microtus ochrogaster]	NA	NA	NA
Ctaxi_contig_55657|comp36484_c2_seq1	-3.88017534	5.414882958	2.31E-51	5.40E-49	von willebrand factor type a domain containing protein	gi|514680714|ref|XP_004987944.1|hypothetical protein PTSG_11020 [Salpingoeca rosetta] >gi|326435505|gb|EGD81075.1| hypothetical protein PTSG_11020 [Salpingoeca rosetta]	AT5G60710.1		 Zinc finger (C3HC4-type RING finger) family protein 
Ctaxi_contig_19420|comp33201_c0_seq1	-3.878021244	5.706663778	8.79E-20	2.50E-18	NA	NA	NA	NA	NA
Ctaxi_contig_28361|comp34365_c0_seq7	-3.877032269	1.946963961	0.000116274	0.000512354	NA	NA	NA	NA	NA
Ctaxi_contig_24000|comp33866_c6_seq3	-3.873533227	2.830214826	3.57E-22	1.24E-20	ankyrin repeat protein	"gi|123437955|ref|XP_001309767.1|ankyrin repeat protein [Trichomonas vaginalis G3] >gi|121891508|gb|EAX96837.1| ankyrin repeat protein, putative [Trichomonas vaginalis G3]"	AT2G03430.1		 Ankyrin repeat family protein 
Ctaxi_contig_67856|comp37103_c0_seq1	-3.867993792	7.752287901	8.34E-51	1.89E-48	tpr-like protein	gi|302829725|ref|XP_002946429.1|hypothetical protein VOLCADRAFT_103021 [Volvox carteri f. nagariensis] >gi|300268175|gb|EFJ52356.1| hypothetical protein VOLCADRAFT_103021 [Volvox carteri f. nagariensis]	AT1G09900.1		 Pentatricopeptide repeat (PPR-like) superfamily protein 
Ctaxi_contig_28730|comp34406_c1_seq1	-3.858503776	3.453660999	4.20E-25	1.85E-23	NA	NA	NA	NA	NA
Ctaxi_contig_23894|comp33849_c3_seq9	-3.855381757	0.591638264	5.43E-06	3.19E-05	NA	NA	NA	NA	NA
Ctaxi_contig_47530|comp35978_c4_seq1	-3.853955537	7.790739705	3.63E-60	1.33E-57	dnaj homolog subfamily c member 8-like	gi|159489723|ref|XP_001702846.1|DnaJ-like protein [Chlamydomonas reinhardtii] >gi|158271063|gb|EDO96891.1| DnaJ-like protein [Chlamydomonas reinhardtii]	AT5G22080.1		 Chaperone DnaJ-domain superfamily protein 
Ctaxi_contig_28363|comp34365_c0_seq9	-3.850878183	4.320145761	3.45E-41	4.37E-39	NA	NA	NA	NA	NA
Ctaxi_contig_13018|comp32059_c1_seq8	-3.837051466	4.077391617	2.68E-14	4.68E-13	NA	NA	NA	NA	NA
Ctaxi_contig_67860|comp37103_c0_seq5	-3.833055046	6.617189393	1.56E-51	3.69E-49	mitochondrial protein	gi|302829725|ref|XP_002946429.1|hypothetical protein VOLCADRAFT_103021 [Volvox carteri f. nagariensis] >gi|300268175|gb|EFJ52356.1| hypothetical protein VOLCADRAFT_103021 [Volvox carteri f. nagariensis]	NA	NA	NA
Ctaxi_contig_30154|comp34555_c0_seq1	-3.829016053	1.591843066	9.11E-11	1.11E-09	NA	NA	NA	NA	NA
Ctaxi_contig_47828|comp35999_c0_seq2	-3.82844403	5.937203611	1.25E-55	3.87E-53	NA	NA	NA	NA	NA
Ctaxi_contig_47839|comp35999_c6_seq1	-3.826962907	6.384405745	8.66E-63	3.67E-60	NA	NA	NA	NA	NA
Ctaxi_contig_34442|comp34957_c0_seq4	-3.818439605	5.6915063	9.45E-46	1.61E-43	NA	NA	NA	NA	NA
Ctaxi_contig_55656|comp36484_c0_seq1	-3.802725208	5.632132036	1.98E-54	5.72E-52	von willebrand factor type a domain-containing protein	gi|514680714|ref|XP_004987944.1|hypothetical protein PTSG_11020 [Salpingoeca rosetta] >gi|326435505|gb|EGD81075.1| hypothetical protein PTSG_11020 [Salpingoeca rosetta]	AT3G54780.1		 Zinc finger (C3HC4-type RING finger) family protein 
Ctaxi_contig_37606|comp35251_c2_seq2	-3.802070153	6.292492763	8.84E-58	2.94E-55	NA	NA	NA	NA	NA
Ctaxi_contig_30742|comp34620_c3_seq1	-3.796143067	2.048358581	0.005845164	0.016535548	expressed protein	gi|552845214|ref|XP_005851292.1|expressed protein [Chlorella variabilis] >gi|307110955|gb|EFN59190.1| expressed protein [Chlorella variabilis]	NA	NA	NA
Ctaxi_contig_67858|comp37103_c0_seq3	-3.778216967	6.361673811	1.23E-54	3.63E-52	tpr-like protein	gi|302829725|ref|XP_002946429.1|hypothetical protein VOLCADRAFT_103021 [Volvox carteri f. nagariensis] >gi|300268175|gb|EFJ52356.1| hypothetical protein VOLCADRAFT_103021 [Volvox carteri f. nagariensis]	AT1G09900.1		 Pentatricopeptide repeat (PPR-like) superfamily protein 
Ctaxi_contig_9951|comp31260_c2_seq2	-3.777129524	3.738841084	4.87E-34	3.98E-32	NA	NA	NA	NA	NA
Ctaxi_contig_52176|comp36273_c0_seq5	-3.776769957	2.75053893	0.008873892	0.023761009	tyrosine-specific transport	gi|168001118|ref|XP_001753262.1|predicted protein [Physcomitrella patens] >gi|162695548|gb|EDQ81891.1| predicted protein [Physcomitrella patens]	AT5G19500.1		 Tryptophan/tyrosine permease 
Ctaxi_contig_35826|comp35092_c0_seq1	-3.776396671	2.631770249	9.82E-13	1.48E-11	NA	NA	NA	NA	NA
Ctaxi_contig_39741|comp35442_c0_seq2	-3.773390113	0.562936388	6.88E-05	0.000318575	NA	NA	NA	NA	NA
Ctaxi_contig_20870|comp33429_c1_seq1	-3.770913479	5.350193469	4.43E-31	2.96E-29	NA	NA	NA	NA	NA
Ctaxi_contig_34861|comp34997_c0_seq5	-3.769262976	1.867877338	3.49E-10	3.93E-09	NA	NA	NA	NA	NA
Ctaxi_contig_32529|comp34792_c2_seq3	-3.7664108	4.318474969	1.62E-34	1.35E-32	NA	NA	NA	NA	NA
Ctaxi_contig_9147|comp30981_c0_seq1	-3.766059633	5.645506315	5.52E-24	2.20E-22	NA	NA	NA	NA	NA
Ctaxi_contig_55660|comp36484_c2_seq4	-3.753595862	3.067857905	1.56E-12	2.30E-11	NA	NA	NA	NA	NA
Ctaxi_contig_18061|comp33010_c1_seq2	-3.753090464	0.503040551	4.02E-06	2.42E-05	NA	NA	NA	NA	NA
Ctaxi_contig_30047|comp34541_c0_seq1	-3.748604046	3.834608693	3.02E-36	2.85E-34	ankyrin repeat protein	"gi|123437955|ref|XP_001309767.1|ankyrin repeat protein [Trichomonas vaginalis G3] >gi|121891508|gb|EAX96837.1| ankyrin repeat protein, putative [Trichomonas vaginalis G3]"	AT2G03430.1		 Ankyrin repeat family protein 
Ctaxi_contig_26292|comp34130_c1_seq15	-3.747452737	8.556203008	3.14E-25	1.40E-23	NA	NA	NA	NA	NA
Ctaxi_contig_59083|comp36682_c1_seq25	-3.738918299	2.770667559	1.82E-18	4.64E-17	NA	NA	NA	NA	NA
Ctaxi_contig_12503|comp31955_c0_seq1	-3.734453671	7.053498467	8.56E-54	2.41E-51	NA	NA	NA	NA	NA
Ctaxi_contig_46818|comp35928_c1_seq1	-3.732701904	0.769544042	5.72E-05	0.000269852	"hypothetical protein F443_20319, partial"	"gi|566010044|gb|ETI32955.1|hypothetical protein F443_20319, partial [Phytophthora parasitica P1569]"	NA	NA	NA
Ctaxi_contig_20549|comp33396_c2_seq1	-3.717414522	0.547671461	0.0005524	0.002070026	NA	NA	NA	NA	NA
Ctaxi_contig_26296|comp34130_c3_seq1	-3.712491815	6.146115452	1.67E-22	5.91E-21	NA	NA	NA	NA	NA
Ctaxi_contig_9670|comp31172_c0_seq1	-3.710185592	4.398284138	7.54E-19	2.00E-17	NA	NA	NA	NA	NA
Ctaxi_contig_29863|comp34530_c2_seq7	-3.709391226	1.080190882	6.08E-07	4.22E-06	NA	NA	NA	NA	NA
Ctaxi_contig_7333|comp30056_c1_seq1	-3.696174476	3.203931743	3.87E-28	2.17E-26	NA	NA	NA	NA	NA
Ctaxi_contig_32517|comp34792_c0_seq3	-3.685244647	4.449812705	1.03E-25	4.75E-24	NA	NA	NA	NA	NA
Ctaxi_contig_59558|comp36705_c1_seq3	-3.679306459	4.780401179	2.91E-41	3.69E-39	ankyrin repeat protein	"gi|123385560|ref|XP_001299135.1|ankyrin repeat protein [Trichomonas vaginalis G3] >gi|121879907|gb|EAX86205.1| ankyrin repeat protein, putative [Trichomonas vaginalis G3]"	AT3G04710.1	TPR10	 ankyrin repeat family protein 
Ctaxi_contig_57933|comp36619_c4_seq3	-3.668119406	5.099682865	6.83E-50	1.47E-47	NA	NA	NA	NA	NA
Ctaxi_contig_67113|comp37079_c2_seq1	-3.667629945	6.497251381	1.11E-65	5.11E-63	animal heme peroxidase homologue	gi|546324756|ref|XP_005718460.1|Animal heme peroxidase homologue [Chondrus crispus] >gi|515797849|emb|CDF77596.1| Animal heme peroxidase homologue [Chondrus crispus]	AT1G73680.2	ALPHADOX2	 alpha dioxygenase 
Ctaxi_contig_45254|comp35813_c2_seq3	-3.666926465	1.56326569	0.000492003	0.001867495	arf-like small gtpase	gi|545370020|ref|XP_005649689.1|ARF-like small GTPase [Coccomyxa subellipsoidea C-169] >gi|384251668|gb|EIE25145.1| ARF-like small GTPase [Coccomyxa subellipsoidea C-169]	AT2G24765.2	"ARF3,ARL1,ATARL1"	 ADP-ribosylation factor 3 
Ctaxi_contig_14383|comp32355_c0_seq6	-3.653546051	1.261244148	5.04E-08	4.19E-07	NA	NA	NA	NA	NA
Ctaxi_contig_40272|comp35485_c8_seq2	-3.652466489	0.443923879	0.000747625	0.002702627	NA	NA	NA	NA	NA
Ctaxi_contig_37431|comp35236_c0_seq5	-3.644923799	0.789022553	0.00192899	0.006233222	transmembrane protein 14c	gi|552810389|ref|XP_005843190.1|hypothetical protein CHLNCDRAFT_141477 [Chlorella variabilis] >gi|307102821|gb|EFN51088.1| hypothetical protein CHLNCDRAFT_141477 [Chlorella variabilis]	AT3G20510.1		 Transmembrane proteins 14C 
Ctaxi_contig_20446|comp33377_c0_seq1	-3.643021321	2.277218767	3.22E-15	6.13E-14	NA	NA	NA	NA	NA
Ctaxi_contig_67865|comp37103_c2_seq2	-3.631756843	7.54121011	2.79E-42	3.76E-40	NA	NA	NA	NA	NA
Ctaxi_contig_19421|comp33201_c3_seq1	-3.62747629	1.586672233	2.50E-08	2.18E-07	NA	NA	NA	NA	NA
Ctaxi_contig_28521|comp34383_c0_seq8	-3.62530565	1.745583156	1.53E-10	1.80E-09	NA	NA	NA	NA	NA
Ctaxi_contig_68549|comp37129_c1_seq12	-3.617689076	1.857651625	0.000270994	0.001096164	protein	gi|168006558|ref|XP_001755976.1|predicted protein [Physcomitrella patens] >gi|162692906|gb|EDQ79261.1| predicted protein [Physcomitrella patens]	AT1G45332.1		 Translation elongation factor EFG/EF2 protein 
Ctaxi_contig_49515|comp36112_c0_seq9	-3.61741859	1.583759094	4.66E-08	3.90E-07	NA	NA	NA	NA	NA
Ctaxi_contig_26281|comp34130_c1_seq4	-3.613988013	9.962213895	2.10E-25	9.47E-24	alpha beta-hydrolase	gi|302844323|ref|XP_002953702.1|hypothetical protein VOLCADRAFT_106050 [Volvox carteri f. nagariensis] >gi|300261111|gb|EFJ45326.1| hypothetical protein VOLCADRAFT_106050 [Volvox carteri f. nagariensis]	NA	NA	NA
Ctaxi_contig_67863|comp37103_c0_seq8	-3.610068984	7.344433698	7.38E-52	1.83E-49	hypothetical protein VOLCADRAFT_103021	gi|302829725|ref|XP_002946429.1|hypothetical protein VOLCADRAFT_103021 [Volvox carteri f. nagariensis] >gi|300268175|gb|EFJ52356.1| hypothetical protein VOLCADRAFT_103021 [Volvox carteri f. nagariensis]	NA	NA	NA
Ctaxi_contig_67103|comp37079_c1_seq1	-3.606920368	5.839145984	1.56E-51	3.69E-49	NA	NA	NA	NA	NA
Ctaxi_contig_47840|comp35999_c6_seq2	-3.602679974	5.597849256	7.33E-48	1.41E-45	NA	NA	NA	NA	NA
Ctaxi_contig_43106|comp35685_c2_seq8	-3.600924843	5.816612335	8.47E-43	1.19E-40	NA	NA	NA	NA	NA
Ctaxi_contig_46600|comp35910_c0_seq1	-3.576604641	3.185626938	2.37E-25	1.07E-23	amine oxidase	gi|545367968|ref|XP_005648777.1|cyclopropane fatty acid synthase [Coccomyxa subellipsoidea C-169] >gi|384250754|gb|EIE24233.1| cyclopropane fatty acid synthase [Coccomyxa subellipsoidea C-169]	AT3G23510.1		 Cyclopropane-fatty-acyl-phospholipid synthase 
Ctaxi_contig_14488|comp32381_c0_seq1	-3.576315758	4.106287044	1.29E-21	4.23E-20	NA	NA	NA	NA	NA
Ctaxi_contig_34217|comp34940_c3_seq2	-3.57434882	3.761976637	3.78E-33	2.93E-31	NA	NA	NA	NA	NA
Ctaxi_contig_37603|comp35251_c1_seq1	-3.572487595	4.741985605	6.08E-35	5.34E-33	NA	NA	NA	NA	NA
Ctaxi_contig_28826|comp34417_c0_seq3	-3.571330944	0.715988043	4.23E-06	2.53E-05	NA	NA	NA	NA	NA
Ctaxi_contig_26289|comp34130_c1_seq12	-3.563954439	8.986737349	3.87E-29	2.29E-27	NA	NA	NA	NA	NA
Ctaxi_contig_46601|comp35910_c0_seq2	-3.562882893	1.383044762	1.94E-11	2.54E-10	nadh-ubiquinone oxidoreductase subunit 6	gi|159474416|ref|XP_001695321.1|cyclopropane fatty acid synthase [Chlamydomonas reinhardtii] >gi|158275804|gb|EDP01579.1| cyclopropane fatty acid synthase [Chlamydomonas reinhardtii]	AT3G23530.1		 Cyclopropane-fatty-acyl-phospholipid synthase 
Ctaxi_contig_12782|comp32019_c0_seq1	-3.560766609	0.771124562	3.53E-05	0.000174175	phytanoyl- dioxygenase domain-containing protein 1	gi|159475369|ref|XP_001695791.1|hypothetical protein CHLREDRAFT_158296 [Chlamydomonas reinhardtii] >gi|158275351|gb|EDP01128.1| predicted protein [Chlamydomonas reinhardtii]	AT2G01490.1		 phytanoyl-CoA dioxygenase (PhyH) family protein 
Ctaxi_contig_26536|comp34154_c4_seq1	-3.556651514	0.373597858	0.00089151	0.003162871	cytosolic fe-s cluster assembly factor narfl	gi|541045603|gb|ERG84436.1|putative cytosolic fe-s cluster assembly factor [Ascaris suum]	AT4G16440.1		 ferredoxin hydrogenases 
Ctaxi_contig_32515|comp34792_c0_seq1	-3.552991511	6.169309423	4.05E-32	2.95E-30	NA	NA	NA	NA	NA
Ctaxi_contig_44215|comp35760_c2_seq64	-3.552027429	1.520445513	0.001241426	0.004233143	NA	NA	NA	NA	NA
Ctaxi_contig_45256|comp35813_c2_seq5	-3.551161274	1.066623646	0.000936986	0.003305824	arf-like small gtpase	gi|545370020|ref|XP_005649689.1|ARF-like small GTPase [Coccomyxa subellipsoidea C-169] >gi|384251668|gb|EIE25145.1| ARF-like small GTPase [Coccomyxa subellipsoidea C-169]	AT2G24765.2	"ARF3,ARL1,ATARL1"	 ADP-ribosylation factor 3 
Ctaxi_contig_37437|comp35236_c2_seq1	-3.549176036	3.415826079	4.67E-16	9.60E-15	ankyrin repeat and protein kinase domain containing protein 1	"gi|390362249|ref|XP_001190749.2|PREDICTED: serine/threonine-protein phosphatase 6 regulatory ankyrin repeat subunit C-like, partial [Strongylocentrotus purpuratus]"	AT3G12360.1	ITN1	 Ankyrin repeat family protein 
Ctaxi_contig_51812|comp36250_c4_seq6	-3.547831589	1.804703077	3.49E-08	2.97E-07	NA	NA	NA	NA	NA
Ctaxi_contig_47618|comp35985_c2_seq3	-3.547568959	0.323460514	0.000611174	0.002260596	NA	NA	NA	NA	NA
Ctaxi_contig_69733|comp37178_c0_seq2	-3.546289076	4.693969557	0.000238943	0.000978277	protein phosphatase	gi|159476516|ref|XP_001696357.1|serine/threonine protein phosphatase [Chlamydomonas reinhardtii] >gi|158282582|gb|EDP08334.1| serine/threonine protein phosphatase [Chlamydomonas reinhardtii]	AT5G66720.2		 Protein phosphatase 2C family protein 
Ctaxi_contig_49522|comp36112_c0_seq16	-3.54530656	1.199074633	1.49E-05	8.00E-05	NA	NA	NA	NA	NA
Ctaxi_contig_9149|comp30981_c0_seq3	-3.541896227	4.682560091	4.90E-23	1.81E-21	NA	NA	NA	NA	NA
Ctaxi_contig_43266|comp35698_c1_seq6	-3.537929851	2.093369392	4.44E-11	5.55E-10	ankyrin repeat protein	gi|123447533|ref|XP_001312505.1|hypothetical protein [Trichomonas vaginalis G3] >gi|121894354|gb|EAX99575.1| hypothetical protein TVAG_104560 [Trichomonas vaginalis G3]	AT3G04710.1	TPR10	 ankyrin repeat family protein 
Ctaxi_contig_32516|comp34792_c0_seq2	-3.535007002	5.414349303	1.82E-36	1.73E-34	NA	NA	NA	NA	NA
Ctaxi_contig_71066|comp37237_c8_seq1	-3.534574485	4.831678476	1.44E-48	2.89E-46	protein	gi|514642859|ref|XP_004998635.1|hypothetical protein PTSG_00082 [Salpingoeca rosetta] >gi|326426493|gb|EGD72063.1| hypothetical protein PTSG_00082 [Salpingoeca rosetta]	AT5G60710.1		 Zinc finger (C3HC4-type RING finger) family protein 
Ctaxi_contig_67105|comp37079_c1_seq3	-3.533894111	2.049674559	2.00E-09	2.04E-08	NA	NA	NA	NA	NA
Ctaxi_contig_18674|comp33094_c2_seq62	-3.529761107	1.859137732	1.67E-06	1.08E-05	ankyrin repeat protein	"gi|157106389|ref|XP_001649301.1|ankyrin 2,3/unc44 [Aedes aegypti] >gi|108868849|gb|EAT33074.1| AAEL014668-PA, partial [Aedes aegypti]"	AT2G03430.1		 Ankyrin repeat family protein 
Ctaxi_contig_12808|comp32023_c0_seq1	-3.528663062	12.78068266	9.16E-35	7.87E-33	NA	NA	NA	NA	NA
Ctaxi_contig_57100|comp36574_c1_seq3	-3.528258605	4.525846286	1.26E-06	8.29E-06	NA	NA	NA	NA	NA
Ctaxi_contig_32521|comp34792_c1_seq4	-3.525204287	3.348209634	3.63E-24	1.47E-22	NA	NA	NA	NA	NA
Ctaxi_contig_15902|comp32636_c4_seq4	-3.524464959	0.414208509	0.000319647	0.001268907	polymorphic outer membrane protein	gi|428216442|ref|YP_007100907.1|polymorphic outer membrane protein [Pseudanabaena sp. PCC 7367] >gi|504976351|ref|WP_015163453.1| polymorphic outer membrane protein [Pseudanabaena sp. PCC 7367] >gi|427988224|gb|AFY68479.1| polymorphic outer membrane protein [Pseudanabaena sp. PCC 7367]	NA	NA	NA
Ctaxi_contig_22713|comp33703_c0_seq1	-3.523498583	2.513282076	5.61E-20	1.62E-18	NA	NA	NA	NA	NA
Ctaxi_contig_63310|comp36911_c5_seq1	-3.516761456	0.695243418	4.30E-06	2.57E-05	NA	NA	NA	NA	NA
Ctaxi_contig_69771|comp37178_c2_seq35	-3.511518929	2.520298852	0.003689661	0.011018351	kinase-like protein	gi|545376523|ref|XP_005652342.1|kinase-like protein [Coccomyxa subellipsoidea C-169] >gi|384254324|gb|EIE27798.1| kinase-like protein [Coccomyxa subellipsoidea C-169]	AT1G13350.1		 Protein kinase superfamily protein 
Ctaxi_contig_9835|comp31223_c0_seq8	-3.507842864	1.656283591	7.84E-06	4.47E-05	trans-aconitate methyltransferase	gi|515875156|ref|WP_017305739.1|hypothetical protein [Spirulina subsalsa]	AT1G36310.2		 S-adenosyl-L-methionine-dependent methyltransferases superfamily protein 
Ctaxi_contig_57271|comp36580_c1_seq1	-3.507773812	6.622372974	5.29E-52	1.34E-49	NA	NA	NA	NA	NA
Ctaxi_contig_7332|comp30056_c0_seq1	-3.504285295	3.52999674	3.37E-30	2.13E-28	NA	NA	NA	NA	NA
Ctaxi_contig_9008|comp30922_c1_seq1	-3.502025781	0.926534465	8.10E-07	5.50E-06	NA	NA	NA	NA	NA
Ctaxi_contig_59554|comp36705_c0_seq1	-3.489022811	3.927668575	0.01224779	0.03132774	protein	gi|545367478|ref|XP_005648559.1|pyruvate kinase [Coccomyxa subellipsoidea C-169] >gi|384250536|gb|EIE24015.1| pyruvate kinase [Coccomyxa subellipsoidea C-169]	AT3G22960.1	"PKP1,PKP-ALPHA"	 Pyruvate kinase family protein 
Ctaxi_contig_52662|comp36307_c0_seq2	-3.487897239	0.367935302	5.91E-05	0.000278013	NA	NA	NA	NA	NA
Ctaxi_contig_34216|comp34940_c3_seq1	-3.485654394	3.821389983	5.00E-38	5.35E-36	NA	NA	NA	NA	NA
Ctaxi_contig_56534|comp36539_c1_seq4	-3.469769679	0.91385584	2.78E-06	1.72E-05	homogentisate -dioxygenase	gi|552840413|ref|XP_005850038.1|hypothetical protein CHLNCDRAFT_142029 [Chlorella variabilis] >gi|307109699|gb|EFN57936.1| hypothetical protein CHLNCDRAFT_142029 [Chlorella variabilis]	AT5G54080.2	HGO	" homogentisate 1,2-dioxygenase "
Ctaxi_contig_38544|comp35328_c1_seq2	-3.469015567	0.943398888	1.44E-05	7.75E-05	ankyrin repeat protein	"gi|154417691|ref|XP_001581865.1|ankyrin repeat protein [Trichomonas vaginalis G3] >gi|121916096|gb|EAY20879.1| ankyrin repeat protein, putative [Trichomonas vaginalis G3]"	NA	NA	NA
Ctaxi_contig_55793|comp36492_c0_seq3	-3.466686071	1.929057748	5.67E-09	5.44E-08	flagellar associated protein	gi|302853934|ref|XP_002958479.1|hypothetical protein VOLCADRAFT_108142 [Volvox carteri f. nagariensis] >gi|300256207|gb|EFJ40479.1| hypothetical protein VOLCADRAFT_108142 [Volvox carteri f. nagariensis]	NA	NA	NA
Ctaxi_contig_17991|comp32997_c1_seq1	-3.459137337	3.337130305	3.86E-28	2.16E-26	NA	NA	NA	NA	NA
Ctaxi_contig_42534|comp35641_c3_seq7	-3.456649453	0.890611003	6.02E-07	4.18E-06	NA	NA	NA	NA	NA
Ctaxi_contig_26293|comp34130_c1_seq16	-3.453950283	8.384529317	1.11E-22	4.01E-21	triglyceride lipase	gi|545362405|ref|XP_005646436.1|hypothetical protein COCSUDRAFT_56339 [Coccomyxa subellipsoidea C-169] >gi|384248408|gb|EIE21892.1| hypothetical protein COCSUDRAFT_56339 [Coccomyxa subellipsoidea C-169]	AT5G18630.3		 alpha/beta-Hydrolases superfamily protein 
Ctaxi_contig_27411|comp34252_c0_seq5	-3.452230391	0.913340861	2.70E-05	0.00013695	NA	NA	NA	NA	NA
Ctaxi_contig_42079|comp35612_c2_seq5	-3.450330604	1.780183598	7.29E-07	5.00E-06	NA	NA	NA	NA	NA
Ctaxi_contig_10782|comp31500_c0_seq3	-3.449642347	0.337746272	8.39E-05	0.000381637	NA	NA	NA	NA	NA
Ctaxi_contig_52178|comp36273_c0_seq7	-3.445641321	0.718833076	0.007553844	0.020675844	tyrosine-specific transport	gi|159490602|ref|XP_001703262.1|hypothetical protein CHLREDRAFT_168911 [Chlamydomonas reinhardtii] >gi|158280186|gb|EDP05944.1| predicted protein [Chlamydomonas reinhardtii]	AT5G19500.1		 Tryptophan/tyrosine permease 
Ctaxi_contig_13689|comp32204_c2_seq1	-3.442842478	3.371308198	1.56E-23	5.99E-22	NA	NA	NA	NA	NA
Ctaxi_contig_37430|comp35236_c0_seq4	-3.432791067	3.497017453	7.16E-05	0.000330748	transmembrane protein 14c	gi|552810389|ref|XP_005843190.1|hypothetical protein CHLNCDRAFT_141477 [Chlorella variabilis] >gi|307102821|gb|EFN51088.1| hypothetical protein CHLNCDRAFT_141477 [Chlorella variabilis]	AT3G20510.1		 Transmembrane proteins 14C 
Ctaxi_contig_64559|comp36969_c2_seq3	-3.421397666	1.094148074	4.96E-05	0.000236967	NA	NA	NA	NA	NA
Ctaxi_contig_13687|comp32204_c0_seq1	-3.417195477	4.84152125	9.05E-37	8.84E-35	NA	NA	NA	NA	NA
Ctaxi_contig_15571|comp32576_c1_seq14	-3.409926593	2.578259026	8.31E-07	5.64E-06	signal recognition particle 54 kda protein 2-like	gi|552822274|ref|XP_005846072.1|hypothetical protein CHLNCDRAFT_31879 [Chlorella variabilis] >gi|307105722|gb|EFN53970.1| hypothetical protein CHLNCDRAFT_31879 [Chlorella variabilis]	AT1G48900.2		" Signal recognition particle, SRP54 subunit protein "
Ctaxi_contig_47201|comp35956_c1_seq2	-3.402365948	3.084098512	1.77E-22	6.25E-21	NA	NA	NA	NA	NA
Ctaxi_contig_52133|comp36271_c2_seq23	-3.400149788	2.233910866	6.39E-13	9.82E-12	ankyrin repeat protein	"gi|157106769|ref|XP_001649474.1|ankyrin 2,3/unc44 [Aedes aegypti] >gi|108868779|gb|EAT33004.1| AAEL014742-PA, partial [Aedes aegypti]"	AT2G03430.1		 Ankyrin repeat family protein 
Ctaxi_contig_44144|comp35760_c1_seq7	-3.399973813	0.760667393	0.001404527	0.004721728	NA	NA	NA	NA	NA
Ctaxi_contig_31822|comp34730_c1_seq3	-3.394805648	0.310248428	8.44E-05	0.000383668	NA	NA	NA	NA	NA
Ctaxi_contig_27045|comp34206_c0_seq6	-3.392052699	3.951280277	2.11E-23	8.01E-22	protein	gi|552811027|ref|XP_005843354.1|hypothetical protein CHLNCDRAFT_33194 [Chlorella variabilis] >gi|307102987|gb|EFN51252.1| hypothetical protein CHLNCDRAFT_33194 [Chlorella variabilis]	AT1G69840.7		 SPFH/Band 7/PHB domain-containing membrane-associated protein family 
Ctaxi_contig_65823|comp37025_c3_seq1	-3.389088345	1.961650327	1.01E-12	1.51E-11	NA	NA	NA	NA	NA
Ctaxi_contig_18442|comp33065_c1_seq24	-3.384129143	1.755518533	1.25E-08	1.15E-07	ankyrin repeat protein	gi|358392447|gb|EHK41851.1|hypothetical protein TRIATDRAFT_229044 [Trichoderma atroviride IMI 206040]	AT2G03430.1		 Ankyrin repeat family protein 
Ctaxi_contig_32524|comp34792_c1_seq7	-3.382404761	4.682023958	1.53E-34	1.29E-32	NA	NA	NA	NA	NA
Ctaxi_contig_13011|comp32059_c1_seq1	-3.378677472	3.014804079	2.44E-09	2.45E-08	NA	NA	NA	NA	NA
Ctaxi_contig_36205|comp35127_c0_seq4	-3.375352685	6.239041585	1.69E-46	3.00E-44	hypothetical protein VOLCADRAFT_105298	gi|302840682|ref|XP_002951893.1|hypothetical protein VOLCADRAFT_105298 [Volvox carteri f. nagariensis] >gi|300262794|gb|EFJ46998.1| hypothetical protein VOLCADRAFT_105298 [Volvox carteri f. nagariensis]	NA	NA	NA
Ctaxi_contig_54767|comp36428_c3_seq1	-3.373756743	6.192114818	1.33E-09	1.38E-08	low quality protein: kallikrein-8	gi|504164417|ref|XP_004592341.1|PREDICTED: chymotrypsin-like elastase family member 3B-like [Ochotona princeps]	NA	NA	NA
Ctaxi_contig_50419|comp36173_c2_seq1	-3.372549011	0.317931228	0.001896323	0.006140428	NA	NA	NA	NA	NA
Ctaxi_contig_28192|comp34343_c1_seq1	-3.371748553	2.034416174	4.25E-13	6.66E-12	NA	NA	NA	NA	NA
Ctaxi_contig_69531|comp37170_c0_seq17	-3.355169644	2.409574466	1.54E-10	1.82E-09	NA	NA	NA	NA	NA
Ctaxi_contig_46282|comp35889_c3_seq1	-3.349554766	2.123163256	6.46E-15	1.20E-13	NA	NA	NA	NA	NA
Ctaxi_contig_67853|comp37102_c4_seq3	-3.346757546	0.301359739	0.002828772	0.0087294	brefeldin a-inhibited guanine nucleotide-exchange protein 2-like	gi|545355635|ref|XP_005643596.1|hypothetical protein COCSUDRAFT_48993 [Coccomyxa subellipsoidea C-169] >gi|384245559|gb|EIE19052.1| hypothetical protein COCSUDRAFT_48993 [Coccomyxa subellipsoidea C-169]	AT3G60860.1		 SEC7-like guanine nucleotide exchange family protein 
Ctaxi_contig_26799|comp34181_c1_seq9	-3.345009404	1.031426306	0.001155132	0.003976269	NA	NA	NA	NA	NA
Ctaxi_contig_14127|comp32297_c1_seq1	-3.341758351	10.41910821	6.19E-24	2.46E-22	NA	NA	NA	NA	NA
Ctaxi_contig_41924|comp35604_c4_seq1	-3.339592771	0.601872264	0.018127271	0.043773376	chorismate pyruvate lyase	gi|159489332|ref|XP_001702651.1|flagellar associated protein [Chlamydomonas reinhardtii] >gi|158280673|gb|EDP06430.1| flagellar associated protein [Chlamydomonas reinhardtii]	NA	NA	NA
Ctaxi_contig_32518|comp34792_c1_seq1	-3.337365559	5.594701242	2.01E-26	9.90E-25	NA	NA	NA	NA	NA
Ctaxi_contig_51813|comp36250_c4_seq7	-3.331125954	1.658398753	1.80E-11	2.37E-10	NA	NA	NA	NA	NA
Ctaxi_contig_19669|comp33244_c0_seq1	-3.330284232	8.61879213	4.28E-25	1.89E-23	NA	NA	NA	NA	NA
Ctaxi_contig_21779|comp33573_c4_seq1	-3.324043044	5.537703535	2.81E-41	3.58E-39	predicted protein	gi|168039004|ref|XP_001771989.1|predicted protein [Physcomitrella patens] >gi|162676771|gb|EDQ63250.1| predicted protein [Physcomitrella patens]	NA	NA	NA
Ctaxi_contig_67111|comp37079_c1_seq9	-3.323106638	2.921753544	1.48E-15	2.89E-14	NA	NA	NA	NA	NA
Ctaxi_contig_24004|comp33866_c6_seq7	-3.313557537	1.223455327	2.42E-07	1.81E-06	ankyrin repeat protein	"gi|123462148|ref|XP_001316882.1|ankyrin repeat protein [Trichomonas vaginalis G3] >gi|121899601|gb|EAY04659.1| ankyrin repeat protein, putative [Trichomonas vaginalis G3]"	AT2G03430.1		 Ankyrin repeat family protein 
Ctaxi_contig_35709|comp35081_c5_seq5	-3.308736574	0.767932792	9.13E-06	5.12E-05	NA	NA	NA	NA	NA
Ctaxi_contig_26805|comp34181_c1_seq15	-3.308312867	0.839315079	5.23E-05	0.000248976	NA	NA	NA	NA	NA
Ctaxi_contig_15562|comp32576_c1_seq5	-3.30780207	3.170320011	4.21E-06	2.53E-05	NA	NA	NA	NA	NA
Ctaxi_contig_12380|comp31927_c0_seq4	-3.301636783	7.02214519	3.77E-55	1.16E-52	NA	NA	NA	NA	NA
Ctaxi_contig_14128|comp32297_c1_seq2	-3.295814899	7.946650812	1.83E-23	6.98E-22	NA	NA	NA	NA	NA
Ctaxi_contig_29862|comp34530_c2_seq6	-3.292888498	3.226213352	5.52E-24	2.20E-22	NA	NA	NA	NA	NA
Ctaxi_contig_61186|comp36795_c0_seq11	-3.291431967	0.810216104	0.016287592	0.039978636	h+-or na+-translocating f- v-type and a-type atpase superfamily	gi|545356383|ref|XP_005643910.1|hypothetical protein COCSUDRAFT_48924 [Coccomyxa subellipsoidea C-169] >gi|384245874|gb|EIE19366.1| hypothetical protein COCSUDRAFT_48924 [Coccomyxa subellipsoidea C-169]	AT5G47030.1		" ATPase, F1 complex, delta/epsilon subunit "
Ctaxi_contig_28194|comp34343_c4_seq1	-3.288660732	4.171936854	9.83E-34	7.96E-32	protein	gi|514642859|ref|XP_004998635.1|hypothetical protein PTSG_00082 [Salpingoeca rosetta] >gi|326426493|gb|EGD72063.1| hypothetical protein PTSG_00082 [Salpingoeca rosetta]	NA	NA	NA
Ctaxi_contig_43268|comp35698_c1_seq8	-3.287309812	1.372595043	2.86E-07	2.11E-06	zinc finger protein	"gi|221058941|ref|XP_002260116.1|Zinc finger protein [Plasmodium knowlesi strain H] >gi|193810189|emb|CAQ41383.1| Zinc finger protein, putative [Plasmodium knowlesi strain H]"	NA	NA	NA
Ctaxi_contig_55670|comp36484_c5_seq3	-3.280098535	6.278919555	1.18E-53	3.30E-51	PREDICTED: uncharacterized protein LOC101777447 isoform X1	gi|514822155|ref|XP_004985747.1|PREDICTED: uncharacterized protein LOC101777447 isoform X1 [Setaria italica]	NA	NA	NA
Ctaxi_contig_51947|comp36258_c1_seq5	-3.276179053	1.528990203	3.05E-05	0.000152474	NA	NA	NA	NA	NA
Ctaxi_contig_59666|comp36712_c3_seq1	-3.273309471	3.412532676	0.00882017	0.023636712	seryl-trna synthetase	gi|148907095|gb|ABR16691.1|unknown [Picea sitchensis]	AT1G11870.2	"ATSRS,SRS"	 Seryl-tRNA synthetase 
Ctaxi_contig_41885|comp35600_c1_seq6	-3.271346013	0.785396261	0.012016413	0.030827709	protein	gi|242079013|ref|XP_002444275.1|hypothetical protein SORBIDRAFT_07g019360 [Sorghum bicolor] >gi|241940625|gb|EES13770.1| hypothetical protein SORBIDRAFT_07g019360 [Sorghum bicolor]	AT2G25110.1	"SDF2,ATSDL,AtSDF2"	 stromal cell-derived factor 2-like protein precursor 
Ctaxi_contig_55791|comp36492_c0_seq1	-3.267370228	0.993432021	0.003750281	0.011167707	flagellar associated protein	gi|302853934|ref|XP_002958479.1|hypothetical protein VOLCADRAFT_108142 [Volvox carteri f. nagariensis] >gi|300256207|gb|EFJ40479.1| hypothetical protein VOLCADRAFT_108142 [Volvox carteri f. nagariensis]	NA	NA	NA
Ctaxi_contig_71067|comp37237_c8_seq2	-3.262243794	0.950427556	2.21E-06	1.39E-05	NA	NA	NA	NA	NA
Ctaxi_contig_12809|comp32023_c0_seq2	-3.261288826	9.118850218	1.30E-24	5.47E-23	NA	NA	NA	NA	NA
Ctaxi_contig_17215|comp32870_c0_seq6	-3.254611516	1.642511921	5.01E-05	0.000239303	phosphatidylinositol-glycan biosynthesis class f protein	gi|307179632|gb|EFN67902.1|Uncharacterized protein C1450.15 [Camponotus floridanus]	AT1G71960.1	"ABCG25,ATABCG25"	 ATP-binding casette family G25 
Ctaxi_contig_32520|comp34792_c1_seq3	-3.254531474	5.515038758	9.05E-42	1.21E-39	NA	NA	NA	NA	NA
Ctaxi_contig_13038|comp32064_c0_seq1	-3.25344887	6.204727709	1.02E-26	5.13E-25	NA	NA	NA	NA	NA
Ctaxi_contig_34223|comp34940_c7_seq1	-3.253430591	4.202056851	1.16E-43	1.74E-41	kinase-like protein	gi|545354833|ref|XP_005643248.1|kinase-like protein [Coccomyxa subellipsoidea C-169] >gi|384245209|gb|EIE18704.1| kinase-like protein [Coccomyxa subellipsoidea C-169]	AT2G42640.1		 Mitogen activated protein kinase kinase kinase-related 
Ctaxi_contig_22721|comp33703_c3_seq1	-3.251384913	2.618159814	1.46E-16	3.16E-15	NA	NA	NA	NA	NA
Ctaxi_contig_61165|comp36794_c4_seq1	-3.249143718	3.436943705	6.63E-22	2.24E-20	low affinity immunoglobulin epsilon fc receptor	gi|554813206|ref|XP_005917437.1|PREDICTED: macrophage mannose receptor 1-like [Haplochromis burtoni]	NA	NA	NA
Ctaxi_contig_55964|comp36504_c1_seq6	-3.247253308	3.456174156	2.35E-12	3.41E-11	NA	NA	NA	NA	NA
Ctaxi_contig_37743|comp35264_c1_seq10	-3.243419126	1.324502849	0.002014296	0.00648001	NA	NA	NA	NA	NA
Ctaxi_contig_47063|comp35948_c1_seq1	-3.240858641	3.074252513	2.97E-20	8.77E-19	NA	NA	NA	NA	NA
Ctaxi_contig_9945|comp31260_c0_seq1	-3.237282981	2.189403359	4.03E-12	5.71E-11	NA	NA	NA	NA	NA
Ctaxi_contig_54932|comp36439_c0_seq2	-3.232331495	2.405200091	8.16E-06	4.63E-05	NA	NA	NA	NA	NA
Ctaxi_contig_55659|comp36484_c2_seq3	-3.231572625	4.038272508	5.49E-23	2.02E-21	NA	NA	NA	NA	NA
Ctaxi_contig_61169|comp36794_c5_seq4	-3.22968309	2.003858762	4.17E-10	4.64E-09	NA	NA	NA	NA	NA
Ctaxi_contig_14126|comp32297_c0_seq1	-3.228677129	9.028958258	3.73E-25	1.65E-23	NA	NA	NA	NA	NA
Ctaxi_contig_64617|comp36973_c2_seq4	-3.228514592	3.910937161	1.55E-26	7.70E-25	NA	NA	NA	NA	NA
Ctaxi_contig_22717|comp33703_c1_seq4	-3.223943181	1.820398964	4.71E-05	0.000226433	solanesyl diphosphate synthase	gi|302831696|ref|XP_002947413.1|hypothetical protein VOLCADRAFT_57046 [Volvox carteri f. nagariensis] >gi|300267277|gb|EFJ51461.1| hypothetical protein VOLCADRAFT_57046 [Volvox carteri f. nagariensis]	AT1G78510.2	SPS1	 solanesyl diphosphate synthase 1 
Ctaxi_contig_28518|comp34383_c0_seq5	-3.222580529	1.55407366	2.58E-07	1.92E-06	hypothetical protein Riv7116_6247	gi|427739599|ref|YP_007059143.1|hypothetical protein Riv7116_6247 [Rivularia sp. PCC 7116] >gi|504935045|ref|WP_015122147.1| hypothetical protein [Rivularia sp. PCC 7116] >gi|427374640|gb|AFY58596.1| hypothetical protein Riv7116_6247 [Rivularia sp. PCC 7116]	NA	NA	NA
Ctaxi_contig_9950|comp31260_c2_seq1	-3.215773875	3.392789079	4.95E-18	1.21E-16	NA	NA	NA	NA	NA
Ctaxi_contig_39817|comp35446_c0_seq1	-3.215102936	5.419419183	2.60E-27	1.37E-25	lipoate protein ligase-like protein	gi|545370528|ref|XP_005649895.1|lipoate protein ligase-like protein [Coccomyxa subellipsoidea C-169] >gi|384251874|gb|EIE25351.1| lipoate protein ligase-like protein [Coccomyxa subellipsoidea C-169]	AT3G29010.1		 Biotin/lipoate A/B protein ligase family 
Ctaxi_contig_33979|comp34917_c1_seq1	-3.213790062	0.734401561	9.15E-07	6.16E-06	NA	NA	NA	NA	NA
Ctaxi_contig_28961|comp34432_c4_seq1	-3.213237573	0.499190729	0.000132162	0.000575528	NA	NA	AT5G12320.1		 ankyrin repeat family protein 
Ctaxi_contig_34219|comp34940_c3_seq4	-3.211612649	1.139424638	2.41E-07	1.80E-06	NA	NA	NA	NA	NA
Ctaxi_contig_17806|comp32964_c0_seq1	-3.209090577	0.476901335	1.57E-05	8.38E-05	NA	NA	NA	NA	NA
Ctaxi_contig_32522|comp34792_c1_seq5	-3.205682908	4.517202571	1.10E-34	9.34E-33	NA	NA	NA	NA	NA
Ctaxi_contig_44300|comp35760_c3_seq4	-3.204799704	0.4963626	0.002044805	0.006565865	NA	NA	NA	NA	NA
Ctaxi_contig_49246|comp36093_c1_seq1	-3.202335599	5.444152392	4.34E-44	6.91E-42	NA	NA	NA	NA	NA
Ctaxi_contig_14490|comp32381_c3_seq1	-3.199271962	1.0999992	1.60E-05	8.54E-05	NA	NA	NA	NA	NA
Ctaxi_contig_64642|comp36974_c6_seq2	-3.199196727	3.016815029	6.91E-24	2.73E-22	NA	NA	NA	NA	NA
Ctaxi_contig_22091|comp33618_c1_seq6	-3.199045306	1.774538783	0.009660313	0.025566855	NA	NA	NA	NA	NA
Ctaxi_contig_13291|comp32128_c0_seq2	-3.196847116	2.927420533	3.32E-14	5.74E-13	NA	NA	NA	NA	NA
Ctaxi_contig_64851|comp36986_c1_seq5	-3.192370906	0.49803888	4.27E-05	0.000207166	voltage-gated ion channel superfamily	gi|255081811|ref|XP_002508124.1|voltage-gated ion channel superfamily [Micromonas sp. RCC299] >gi|226523400|gb|ACO69382.1| voltage-gated ion channel superfamily [Micromonas sp. RCC299]	NA	NA	NA
Ctaxi_contig_23716|comp33827_c1_seq1	-3.191073695	0.491575943	0.00012964	0.00056568	NA	NA	NA	NA	NA
Ctaxi_contig_29787|comp34523_c1_seq3	-3.189265835	1.21874749	0.000419132	0.001618947	altered inheritance rate of mitochondria protein 25-like	gi|545376330|ref|XP_005652265.1|Scramblase-domain-containing protein [Coccomyxa subellipsoidea C-169] >gi|384254247|gb|EIE27721.1| Scramblase-domain-containing protein [Coccomyxa subellipsoidea C-169]	AT2G04940.1		 scramblase-related 
Ctaxi_contig_47384|comp35969_c3_seq2	-3.182879784	2.032336696	1.31E-06	8.54E-06	ubiquitin carboxyl-terminal hydrolase 7	gi|414880299|tpg|DAA57430.1|TPA: hypothetical protein ZEAMMB73_608523 [Zea mays]	AT5G06600.1	UBP12	 ubiquitin-specific protease 12 
Ctaxi_contig_46605|comp35910_c0_seq6	-3.181848601	2.752607756	7.69E-18	1.85E-16	flavin containing amine oxidoreductase	gi|159474416|ref|XP_001695321.1|cyclopropane fatty acid synthase [Chlamydomonas reinhardtii] >gi|158275804|gb|EDP01579.1| cyclopropane fatty acid synthase [Chlamydomonas reinhardtii]	AT3G23510.1		 Cyclopropane-fatty-acyl-phospholipid synthase 
Ctaxi_contig_60742|comp36773_c5_seq40	-3.178745565	1.045447069	0.020210686	0.048036801	laglidadg homing endonuclease	gi|17028269|gb|AAL34363.1|L49149_3putative protein [Chlamydomonas monadina]	NA	NA	NA
Ctaxi_contig_13016|comp32059_c1_seq6	-3.17513024	0.947820267	4.26E-05	0.000206861	NA	NA	NA	NA	NA
Ctaxi_contig_64943|comp36991_c3_seq3	-3.173561807	6.788486648	4.70E-15	8.84E-14	NA	NA	NA	NA	NA
Ctaxi_contig_53581|comp36352_c1_seq1	-3.171748408	0.725200089	8.47E-06	4.79E-05	NA	NA	NA	NA	NA
Ctaxi_contig_13688|comp32204_c1_seq1	-3.171234242	2.224819735	2.92E-15	5.58E-14	NA	NA	NA	NA	NA
Ctaxi_contig_65771|comp37025_c0_seq1	-3.167972198	3.235222228	7.10E-22	2.39E-20	NA	NA	NA	NA	NA
Ctaxi_contig_17166|comp32861_c4_seq1	-3.167310765	1.282343535	6.95E-07	4.78E-06	family methyltransferase	gi|323450487|gb|EGB06368.1|hypothetical protein AURANDRAFT_65763 [Aureococcus anophagefferens]	NA	NA	NA
Ctaxi_contig_9672|comp31172_c0_seq3	-3.165412905	3.052859664	1.96E-11	2.56E-10	NA	NA	NA	NA	NA
Ctaxi_contig_13014|comp32059_c1_seq4	-3.158148986	4.468544557	1.71E-09	1.75E-08	NA	NA	NA	NA	NA
Ctaxi_contig_71441|comp37253_c0_seq8	-3.15752064	3.329765645	9.43E-11	1.14E-09	NA	NA	NA	NA	NA
Ctaxi_contig_40810|comp35533_c4_seq18	-3.14962886	0.999650136	0.002149027	0.006863317	NA	NA	NA	NA	NA
Ctaxi_contig_13040|comp32064_c0_seq3	-3.148759587	6.990926565	9.24E-32	6.55E-30	NA	NA	NA	NA	NA
Ctaxi_contig_51946|comp36258_c1_seq4	-3.127442922	2.735401433	2.65E-14	4.63E-13	NA	NA	NA	NA	NA
Ctaxi_contig_39970|comp35460_c0_seq2	-3.113581634	0.670035164	0.00285881	0.008811267	ankyrin repeat protein	"gi|154417199|ref|XP_001581620.1|ankyrin repeat protein [Trichomonas vaginalis G3] >gi|121915849|gb|EAY20634.1| ankyrin repeat protein, putative [Trichomonas vaginalis G3]"	AT5G13530.2	KEG	 protein kinases;ubiquitin-protein ligases 
Ctaxi_contig_22662|comp33697_c0_seq1	-3.1122474	0.99375262	0.002357243	0.007448935	NA	NA	NA	NA	NA
Ctaxi_contig_12550|comp31968_c0_seq1	-3.111184938	6.194062367	9.74E-34	7.91E-32	NA	NA	NA	NA	NA
Ctaxi_contig_23995|comp33866_c4_seq4	-3.107584428	1.207025527	1.59E-07	1.23E-06	NA	NA	NA	NA	NA
Ctaxi_contig_35939|comp35103_c1_seq3	-3.106415266	0.839013481	1.06E-05	5.86E-05	NA	NA	NA	NA	NA
Ctaxi_contig_14890|comp32457_c0_seq3	-3.102576682	1.584682901	0.020839224	0.049321495	NA	NA	NA	NA	NA
Ctaxi_contig_40377|comp35498_c2_seq3	-3.10149104	4.691285322	2.93E-33	2.30E-31	NA	NA	NA	NA	NA
Ctaxi_contig_31197|comp34664_c1_seq3	-3.098171834	3.239603089	3.98E-11	5.02E-10	NA	NA	NA	NA	NA
Ctaxi_contig_12551|comp31968_c1_seq1	-3.096974162	7.049039832	5.43E-39	6.24E-37	NA	NA	NA	NA	NA
Ctaxi_contig_12552|comp31968_c1_seq2	-3.094289662	7.140279604	3.93E-37	3.97E-35	NA	NA	NA	NA	NA
Ctaxi_contig_12966|comp32055_c2_seq3	-3.092683684	0.421049564	0.004635123	0.013455252	chymotrypsin-like elastase family member 1	gi|558160637|ref|XP_006122763.1|PREDICTED: chymotrypsin-like elastase family member 1-like [Pelodiscus sinensis]	NA	NA	NA
Ctaxi_contig_28520|comp34383_c0_seq7	-3.089559595	0.650188116	1.52E-05	8.14E-05	NA	NA	NA	NA	NA
Ctaxi_contig_16815|comp32793_c1_seq1	-3.087346688	2.006684618	3.59E-11	4.54E-10	NA	NA	NA	NA	NA
Ctaxi_contig_65627|comp37016_c3_seq3	-3.086522251	2.544851652	1.06E-10	1.27E-09	NA	NA	NA	NA	NA
Ctaxi_contig_56308|comp36526_c4_seq1	-3.085796865	0.425380894	8.22E-05	0.000374699	NA	NA	NA	NA	NA
Ctaxi_contig_43261|comp35698_c1_seq1	-3.081340077	4.295115254	6.55E-24	2.59E-22	NA	NA	NA	NA	NA
Ctaxi_contig_9946|comp31260_c1_seq1	-3.077344309	5.27843516	8.71E-19	2.29E-17	NA	NA	NA	NA	NA
Ctaxi_contig_39497|comp35417_c0_seq3	-3.074117514	4.926509844	1.66E-30	1.07E-28	NA	NA	NA	NA	NA
Ctaxi_contig_17750|comp32952_c0_seq3	-3.073712176	0.636610017	2.86E-05	0.000143868	50s ribosomal protein l6	gi|508709566|gb|EOY01463.1|Ribosomal protein L6 family [Theobroma cacao]	AT1G05190.1	emb2394	 Ribosomal protein L6 family 
Ctaxi_contig_37605|comp35251_c2_seq1	-3.073346252	7.579732624	2.43E-47	4.49E-45	NA	NA	NA	NA	NA
Ctaxi_contig_54934|comp36439_c0_seq4	-3.064053353	0.703358955	0.00186885	0.006063499	NA	NA	NA	NA	NA
Ctaxi_contig_45407|comp35825_c1_seq3	-3.06281683	3.909666887	2.12E-26	1.04E-24	NA	NA	NA	NA	NA
Ctaxi_contig_12377|comp31927_c0_seq1	-3.058604658	9.247587246	5.40E-35	4.79E-33	rna binding protein	gi|159464635|ref|XP_001690547.1|RNA binding protein [Chlamydomonas reinhardtii] >gi|158280047|gb|EDP05806.1| RNA binding protein [Chlamydomonas reinhardtii]	AT1G32790.1	CID11	 CTC-interacting domain 11 
Ctaxi_contig_34215|comp34940_c0_seq1	-3.058257803	3.491449901	1.19E-27	6.45E-26	NA	NA	NA	NA	NA
Ctaxi_contig_44182|comp35760_c2_seq31	-3.05820395	1.43656244	0.01262111	0.032121541	NA	NA	NA	NA	NA
Ctaxi_contig_17308|comp32882_c1_seq1	-3.057899668	1.178260506	0.014183851	0.035528196	NA	NA	NA	NA	NA
Ctaxi_contig_32525|comp34792_c1_seq8	-3.057361479	3.474608216	1.81E-20	5.45E-19	NA	NA	NA	NA	NA
Ctaxi_contig_52130|comp36271_c2_seq20	-3.056311217	3.019389177	5.14E-18	1.25E-16	ankyrin repeat protein	"gi|123437955|ref|XP_001309767.1|ankyrin repeat protein [Trichomonas vaginalis G3] >gi|121891508|gb|EAX96837.1| ankyrin repeat protein, putative [Trichomonas vaginalis G3]"	AT2G03430.1		 Ankyrin repeat family protein 
Ctaxi_contig_67864|comp37103_c2_seq1	-3.05473222	8.171546113	1.17E-37	1.22E-35	acyl- dehydrogenase family member 10	gi|545369367|ref|XP_005649432.1|acyl-CoA dehydrogenase NM domain-like protein [Coccomyxa subellipsoidea C-169] >gi|384251410|gb|EIE24888.1| acyl-CoA dehydrogenase NM domain-like protein [Coccomyxa subellipsoidea C-169]	AT3G06810.1	IBR3	 acyl-CoA dehydrogenase-related 
Ctaxi_contig_11560|comp31714_c0_seq1	-3.053664084	0.340659122	0.005607053	0.015928208	"Protein C9orf32, putative"	"gi|294932975|ref|XP_002780535.1|Protein C9orf32, putative [Perkinsus marinus ATCC 50983] >gi|239890469|gb|EER12330.1| Protein C9orf32, putative [Perkinsus marinus ATCC 50983]"	AT5G44450.1		 methyltransferases 
Ctaxi_contig_14864|comp32451_c0_seq1	-3.052852297	4.762997354	1.93E-39	2.27E-37	NA	NA	NA	NA	NA
Ctaxi_contig_44140|comp35760_c1_seq3	-3.052515074	0.50733834	0.007675263	0.020957225	NA	NA	NA	NA	NA
Ctaxi_contig_19073|comp33156_c0_seq4	-3.048134334	3.034380366	4.13E-08	3.48E-07	NA	NA	NA	NA	NA
Ctaxi_contig_49249|comp36093_c3_seq2	-3.045961442	6.69881411	8.00E-41	9.89E-39	NA	NA	NA	NA	NA
Ctaxi_contig_39973|comp35460_c0_seq5	-3.045917492	0.792918482	0.001057315	0.00368031	ankyrin repeat protein	"gi|123473806|ref|XP_001320089.1|ankyrin repeat protein [Trichomonas vaginalis G3] >gi|121902887|gb|EAY07866.1| ankyrin repeat protein, putative [Trichomonas vaginalis G3]"	AT2G03430.1		 Ankyrin repeat family protein 
Ctaxi_contig_23982|comp33866_c2_seq1	-3.045735054	2.205150935	6.61E-12	9.19E-11	#NAME?	"gi|384569032|gb|AFI09261.1|LmrCD-specific DARPin, partial [synthetic construct]"	AT4G27780.1	ACBP2	 acyl-CoA binding protein 2 
Ctaxi_contig_13010|comp32059_c0_seq1	-3.044676572	5.804325154	9.69E-13	1.46E-11	NA	NA	NA	NA	NA
Ctaxi_contig_7072|comp29868_c0_seq1	-3.043273733	3.078739597	1.31E-19	3.68E-18	NA	NA	NA	NA	NA
Ctaxi_contig_45541|comp35834_c1_seq10	-3.041270543	2.609054492	2.83E-13	4.49E-12	NA	NA	NA	NA	NA
Ctaxi_contig_28776|comp34410_c3_seq1	-3.038609822	1.500784745	0.004798596	0.013874275	subfamily member 12	gi|391341460|ref|XP_003745048.1|PREDICTED: dnaJ homolog subfamily B member 14-like [Metaseiulus occidentalis]	NA	NA	NA
Ctaxi_contig_16864|comp32801_c0_seq5	-3.038466622	3.258724584	6.82E-10	7.40E-09	NA	NA	NA	NA	NA
Ctaxi_contig_59059|comp36682_c1_seq1	-3.037415613	6.577960313	1.12E-23	4.33E-22	NA	NA	NA	NA	NA
Ctaxi_contig_52146|comp36271_c2_seq36	-3.036042471	2.195878627	2.54E-12	3.66E-11	NA	NA	AT2G26210.3		 Ankyrin repeat family protein 
Ctaxi_contig_23985|comp33866_c3_seq2	-3.030562402	0.833112574	5.46E-05	0.00025871	trypsin-like serine and cysteine	gi|405978838|gb|EKC43199.1|Chymotrypsin-like elastase family member 2A [Crassostrea gigas]	NA	NA	NA
Ctaxi_contig_63138|comp36899_c1_seq1	-3.02832794	0.314428006	0.011989338	0.030765503	cog0714: -like atpases	gi|302847920|ref|XP_002955493.1|hypothetical protein VOLCADRAFT_96404 [Volvox carteri f. nagariensis] >gi|300259116|gb|EFJ43346.1| hypothetical protein VOLCADRAFT_96404 [Volvox carteri f. nagariensis]	NA	NA	NA
Ctaxi_contig_63312|comp36911_c8_seq1	-3.028318607	1.001114671	0.000142799	0.000617813	NA	NA	NA	NA	NA
Ctaxi_contig_58938|comp36677_c8_seq3	-3.023410087	6.079828206	2.99E-32	2.20E-30	NA	NA	NA	NA	NA
Ctaxi_contig_61807|comp36828_c1_seq6	-3.019728038	1.063126959	0.00057557	0.002146992	NA	NA	NA	NA	NA
Ctaxi_contig_59756|comp36718_c1_seq3	-3.015789989	1.323401543	2.86E-06	1.77E-05	polymorphic outer membrane protein	gi|428217724|ref|YP_007102189.1|polymorphic outer membrane protein [Pseudanabaena sp. PCC 7367] >gi|504977628|ref|WP_015164730.1| polymorphic outer membrane protein [Pseudanabaena sp. PCC 7367] >gi|427989506|gb|AFY69761.1| polymorphic outer membrane protein [Pseudanabaena sp. PCC 7367]	NA	NA	NA
Ctaxi_contig_21488|comp33526_c2_seq3	-3.01516274	1.343843643	0.011349116	0.029325512	NA	NA	NA	NA	NA
Ctaxi_contig_33908|comp34910_c1_seq6	-3.012826998	2.694661917	5.00E-14	8.49E-13	hypothetical protein CHLNCDRAFT_142087	gi|552841474|ref|XP_005850317.1|hypothetical protein CHLNCDRAFT_142087 [Chlorella variabilis] >gi|307109978|gb|EFN58215.1| hypothetical protein CHLNCDRAFT_142087 [Chlorella variabilis]	NA	NA	NA
Ctaxi_contig_10253|comp31346_c0_seq2	-3.01221659	0.388838793	0.000739383	0.002676163	NA	NA	NA	NA	NA
Ctaxi_contig_63092|comp36895_c2_seq11	-3.010721719	3.188948299	1.66E-19	4.61E-18	NA	NA	NA	NA	NA
Ctaxi_contig_70396|comp37206_c5_seq1	-3.004332365	8.093436487	2.07E-42	2.81E-40	leukocyte elastase inhibitor-like	gi|432855327|ref|XP_004068166.1|PREDICTED: leukocyte elastase inhibitor-like [Oryzias latipes]	AT2G25240.1		 Serine protease inhibitor (SERPIN) family protein 
Ctaxi_contig_27969|comp34315_c0_seq1	-3.004288307	1.002828876	1.22E-06	8.03E-06	NA	NA	NA	NA	NA
Ctaxi_contig_58073|comp36629_c2_seq2	-3.003655881	0.627413479	0.000620595	0.002290862	NA	NA	NA	NA	NA
Ctaxi_contig_46609|comp35910_c3_seq1	-3.002243334	4.410045711	5.08E-35	4.54E-33	cyclopropane fatty acid synthase	gi|545367968|ref|XP_005648777.1|cyclopropane fatty acid synthase [Coccomyxa subellipsoidea C-169] >gi|384250754|gb|EIE24233.1| cyclopropane fatty acid synthase [Coccomyxa subellipsoidea C-169]	AT3G23530.1		 Cyclopropane-fatty-acyl-phospholipid synthase 
Ctaxi_contig_34750|comp34987_c3_seq1	-2.999475068	7.169211901	3.40E-46	6.01E-44	rna binding protein	gi|552823840|ref|XP_005846458.1|hypothetical protein CHLNCDRAFT_135626 [Chlorella variabilis] >gi|307106109|gb|EFN54356.1| hypothetical protein CHLNCDRAFT_135626 [Chlorella variabilis]	AT4G16280.3	FCA	 RNA binding;abscisic acid binding 
Ctaxi_contig_53205|comp36338_c3_seq9	-2.99739278	0.844139166	0.002288891	0.007253635	NA	NA	NA	NA	NA
Ctaxi_contig_17835|comp32969_c0_seq1	-2.996831961	0.823258629	4.69E-06	2.78E-05	glutamyl-trna reductase	gi|159468490|ref|XP_001692407.1|glutamyl-trna reductase [Chlamydomonas reinhardtii] >gi|11935084|gb|AAG41962.1|AF305613_1 glutamyl-tRNA reductase precursor [Chlamydomonas reinhardtii] >gi|158278120|gb|EDP03885.1| glutamyl-trna reductase [Chlamydomonas reinhardtii]	AT1G58290.1	HEMA1	 Glutamyl-tRNA reductase family protein 
Ctaxi_contig_59086|comp36682_c1_seq28	-2.993290649	5.305371541	1.74E-36	1.66E-34	NA	NA	NA	NA	NA
Ctaxi_contig_34745|comp34987_c1_seq1	-2.992177593	6.279176284	5.64E-49	1.17E-46	NA	NA	NA	NA	NA
Ctaxi_contig_71054|comp37237_c3_seq1	-2.990956837	3.049120818	4.76E-22	1.63E-20	NA	NA	NA	NA	NA
Ctaxi_contig_56606|comp36543_c6_seq1	-2.98956712	3.301206327	6.65E-23	2.43E-21	glucose-6-phosphate dehydrogenase 3	gi|302842959|ref|XP_002953022.1|hypothetical protein VOLCADRAFT_82038 [Volvox carteri f. nagariensis] >gi|300261733|gb|EFJ45944.1| hypothetical protein VOLCADRAFT_82038 [Volvox carteri f. nagariensis]	AT5G35790.1	G6PD1	 glucose-6-phosphate dehydrogenase 1 
Ctaxi_contig_15957|comp32645_c0_seq3	-2.989382222	2.721089342	2.51E-12	3.62E-11	NA	NA	NA	NA	NA
Ctaxi_contig_43513|comp35718_c2_seq20	-2.987355262	0.421180184	0.002273776	0.007209603	NA	NA	NA	NA	NA
Ctaxi_contig_54459|comp36410_c4_seq10	-2.985432513	3.789967443	3.16E-26	1.52E-24	NA	NA	NA	NA	NA
Ctaxi_contig_49239|comp36093_c0_seq1	-2.984129523	8.762195012	9.71E-39	1.09E-36	patatin	gi|510822336|ref|WP_016195760.1|patatin family protein [Arcticibacter svalbardensis] >gi|507723909|gb|EOR94288.1| patatin family protein [Arcticibacter svalbardensis MN12-7]	AT2G26560.1	"PLP2,PLAIIA,PLA2A"	 phospholipase A 2A 
Ctaxi_contig_64954|comp36991_c3_seq14	-2.983404838	6.394656296	2.84E-23	1.07E-21	NA	NA	NA	NA	NA
Ctaxi_contig_23994|comp33866_c4_seq3	-2.978686231	1.2579657	2.04E-08	1.80E-07	ankyrin repeat protein	"gi|123453498|ref|XP_001314730.1|ankyrin repeat protein [Trichomonas vaginalis G3] >gi|121897368|gb|EAY02491.1| ankyrin repeat protein, putative [Trichomonas vaginalis G3]"	AT2G03430.1		 Ankyrin repeat family protein 
Ctaxi_contig_52128|comp36271_c2_seq18	-2.973655566	0.594424885	0.000279848	0.001129042	ankyrin repeat protein	gi|189502556|ref|YP_001958273.1|hypothetical protein Aasi_1217 [Candidatus Amoebophilus asiaticus 5a2] >gi|501449850|ref|WP_012473299.1| hypothetical protein [Candidatus Amoebophilus asiaticus] >gi|189497997|gb|ACE06544.1| hypothetical protein Aasi_1217 [Candidatus Amoebophilus asiaticus 5a2]	AT2G03430.1		 Ankyrin repeat family protein 
Ctaxi_contig_29179|comp34453_c2_seq5	-2.97317383	8.259152256	2.08E-25	9.41E-24	NA	NA	NA	NA	NA
Ctaxi_contig_31041|comp34648_c0_seq1	-2.972893309	2.831987925	4.91E-12	6.89E-11	NA	NA	NA	NA	NA
Ctaxi_contig_19415|comp33200_c1_seq1	-2.971727442	1.883557163	1.49E-06	9.65E-06	NA	NA	NA	NA	NA
Ctaxi_contig_65808|comp37025_c2_seq32	-2.971646063	1.901366561	1.98E-08	1.76E-07	NA	NA	NA	NA	NA
Ctaxi_contig_59071|comp36682_c1_seq13	-2.97162648	4.637365338	4.34E-27	2.24E-25	NA	NA	NA	NA	NA
Ctaxi_contig_24736|comp33972_c3_seq19	-2.970775763	2.426290686	5.96E-10	6.52E-09	polymorphic outer membrane protein	gi|333987058|ref|YP_004519665.1|hypothetical protein MSWAN_0837 [Methanobacterium sp. SWAN-1] >gi|503591290|ref|WP_013825366.1| hypothetical protein [Methanobacterium sp. SWAN-1] >gi|333825202|gb|AEG17864.1| conserved repeat domain protein [Methanobacterium sp. SWAN-1]	NA	NA	NA
Ctaxi_contig_41313|comp35567_c4_seq1	-2.969461157	0.787094111	5.97E-06	3.48E-05	NA	NA	NA	NA	NA
Ctaxi_contig_69942|comp37185_c4_seq30	-2.967928175	1.628931874	4.67E-08	3.91E-07	NA	NA	NA	NA	NA
Ctaxi_contig_29175|comp34453_c2_seq1	-2.960511939	8.881494435	2.44E-23	9.19E-22	adhesin-like protein	gi|490132382|ref|WP_004032746.1|membrane protein [Methanobrevibacter smithii] >gi|288860742|gb|EFC93040.1| polymorphic outer membrane protein repeat (3 repeats) [Methanobrevibacter smithii DSM 2374]	NA	NA	NA
Ctaxi_contig_16861|comp32801_c0_seq2	-2.954374756	4.879048898	2.74E-16	5.76E-15	NA	NA	NA	NA	NA
Ctaxi_contig_21290|comp33490_c7_seq1	-2.954231167	1.385178953	0.000977817	0.003435463	granule-bound starch synthase	gi|88687739|dbj|BAE79814.1|granule-bound starch synthase [Parachlorella kessleri]	AT1G32900.1		 UDP-Glycosyltransferase superfamily protein 
Ctaxi_contig_33346|comp34864_c5_seq6	-2.950246124	0.968593932	0.003771467	0.011221585	NA	NA	NA	NA	NA
Ctaxi_contig_12964|comp32055_c2_seq1	-2.949764798	1.339577587	0.004889539	0.014104737	NA	NA	NA	NA	NA
Ctaxi_contig_59190|comp36689_c1_seq4	-2.949737123	0.791691896	7.81E-05	0.000357113	NA	NA	NA	NA	NA
Ctaxi_contig_49906|comp36138_c0_seq3	-2.947144284	2.03219871	3.67E-05	0.000180426	regulator of nonsense transcripts upf3	gi|168052934|ref|XP_001778894.1|predicted protein [Physcomitrella patens] >gi|162669763|gb|EDQ56344.1| predicted protein [Physcomitrella patens]	AT1G33980.1	"ATUPF3,UPF3"	 Smg-4/UPF3 family protein 
Ctaxi_contig_71806|comp37264_c2_seq4	-2.945106999	0.452392549	0.010201525	0.026741217	NA	NA	NA	NA	NA
Ctaxi_contig_64641|comp36974_c6_seq1	-2.939982557	5.116364876	1.80E-43	2.66E-41	NA	NA	NA	NA	NA
Ctaxi_contig_19914|comp33291_c1_seq1	-2.939224856	0.72432779	0.002714735	0.008418077	NA	NA	NA	NA	NA
Ctaxi_contig_21072|comp33458_c0_seq2	-2.938113633	4.26150898	3.48E-10	3.93E-09	NA	NA	NA	NA	NA
Ctaxi_contig_12379|comp31927_c0_seq3	-2.937529228	6.353760565	8.19E-31	5.39E-29	NA	NA	NA	NA	NA
Ctaxi_contig_46603|comp35910_c0_seq4	-2.935322716	3.291507432	9.33E-22	3.11E-20	cyclopropane-fatty-acyl-phospholipid synthase	gi|545367968|ref|XP_005648777.1|cyclopropane fatty acid synthase [Coccomyxa subellipsoidea C-169] >gi|384250754|gb|EIE24233.1| cyclopropane fatty acid synthase [Coccomyxa subellipsoidea C-169]	NA	NA	NA
Ctaxi_contig_46608|comp35910_c2_seq1	-2.932183486	3.529323664	1.17E-24	4.97E-23	cyclopropane-fatty-acyl-phospholipid synthase	gi|545367968|ref|XP_005648777.1|cyclopropane fatty acid synthase [Coccomyxa subellipsoidea C-169] >gi|384250754|gb|EIE24233.1| cyclopropane fatty acid synthase [Coccomyxa subellipsoidea C-169]	AT3G23460.1		 S-adenosyl-L-methionine-dependent methyltransferases superfamily protein 
Ctaxi_contig_15958|comp32645_c0_seq4	-2.93109586	1.709449336	1.35E-07	1.05E-06	NA	NA	NA	NA	NA
Ctaxi_contig_31973|comp34745_c0_seq2	-2.929685067	2.488883067	1.73E-05	9.16E-05	type 1 phosphatases regulator ypi1-like isoform x1	gi|552827170|ref|XP_005847183.1|hypothetical protein CHLNCDRAFT_134971 [Chlorella variabilis] >gi|307106836|gb|EFN55081.1| hypothetical protein CHLNCDRAFT_134971 [Chlorella variabilis]	AT2G31305.1	INH3	 inhibitor-3 
Ctaxi_contig_24746|comp33972_c7_seq1	-2.926888268	3.588490227	2.06E-18	5.20E-17	adhesin-like protein	gi|496996683|ref|WP_009431697.1|hypothetical protein [Peptoniphilus sp. oral taxon 375] >gi|341587942|gb|EGS31342.1| hypothetical protein HMPREF9130_0952 [Peptoniphilus sp. oral taxon 375 str. F0436]	NA	NA	NA
Ctaxi_contig_24227|comp33900_c0_seq5	-2.926744402	2.965657939	0.002987665	0.009168596	NA	NA	NA	NA	NA
Ctaxi_contig_58426|comp36651_c2_seq8	-2.92663956	1.903022675	2.65E-08	2.30E-07	kinesin-like calmodulin binding protein	gi|159480054|ref|XP_001698101.1|kinesin-like calmodulin binding protein [Chlamydomonas reinhardtii] >gi|158273900|gb|EDO99686.1| kinesin-like calmodulin binding protein [Chlamydomonas reinhardtii]	AT5G65930.1	"ZWI,PKCBP,KCBP"	 kinesin-like calmodulin-binding protein (ZWICHEL) 
Ctaxi_contig_49240|comp36093_c0_seq2	-2.925243037	5.974489195	1.09E-26	5.48E-25	NA	NA	NA	NA	NA
Ctaxi_contig_47380|comp35969_c0_seq8	-2.924444266	0.339715198	0.000236923	0.000970983	cysteine proteinase	gi|545373717|ref|XP_005651196.1|cysteine proteinase [Coccomyxa subellipsoidea C-169] >gi|384253177|gb|EIE26652.1| cysteine proteinase [Coccomyxa subellipsoidea C-169]	AT5G06600.3	UBP12	 ubiquitin-specific protease 12 
Ctaxi_contig_13846|comp32233_c1_seq1	-2.922712713	1.10368953	5.10E-07	3.60E-06	30s ribosomal protein s19	gi|497438110|ref|WP_009752308.1|ribosomal protein S19 [Prevotella sp. oral taxon 473] >gi|429144821|gb|EKX87928.1| ribosomal protein S19 [Prevotella sp. oral taxon 473 str. F0040]	AT5G47320.1	RPS19	 ribosomal protein S19 
Ctaxi_contig_52154|comp36272_c0_seq1	-2.906071586	4.547660789	2.12E-23	8.04E-22	adhesin-like protein	gi|333987538|ref|YP_004520145.1|polymorphic outer membrane protein [Methanobacterium sp. SWAN-1] >gi|503591769|ref|WP_013825845.1| hypothetical protein [Methanobacterium sp. SWAN-1] >gi|333825682|gb|AEG18344.1| polymorphic outer membrane protein [Methanobacterium sp. SWAN-1]	NA	NA	NA
Ctaxi_contig_40806|comp35533_c4_seq14	-2.90442948	1.558996164	7.04E-09	6.66E-08	NA	NA	NA	NA	NA
Ctaxi_contig_21187|comp33473_c0_seq1	-2.898429238	2.62580707	2.16E-14	3.81E-13	NA	NA	NA	NA	NA
Ctaxi_contig_64636|comp36974_c5_seq2	-2.895637498	2.414714954	6.64E-16	1.35E-14	NA	NA	NA	NA	NA
Ctaxi_contig_69254|comp37161_c4_seq3	-2.893172328	0.352071939	0.005231812	0.014982194	NA	NA	NA	NA	NA
Ctaxi_contig_38555|comp35328_c3_seq8	-2.890374616	0.303996725	0.002548908	0.007963629	NA	NA	NA	NA	NA
Ctaxi_contig_12378|comp31927_c0_seq2	-2.889982644	7.743667934	1.40E-36	1.35E-34	NA	NA	NA	NA	NA
Ctaxi_contig_63311|comp36911_c6_seq1	-2.887619865	3.4898824	5.24E-22	1.79E-20	NA	NA	NA	NA	NA
Ctaxi_contig_16866|comp32801_c0_seq7	-2.88635153	3.460003939	2.36E-11	3.05E-10	NA	NA	NA	NA	NA
Ctaxi_contig_24726|comp33972_c3_seq9	-2.885182643	2.495727902	4.82E-09	4.67E-08	NA	NA	NA	NA	NA
Ctaxi_contig_38051|comp35293_c2_seq1	-2.881856578	5.328297418	3.10E-16	6.50E-15	NA	NA	NA	NA	NA
Ctaxi_contig_28522|comp34383_c1_seq1	-2.881625081	3.969325042	8.08E-19	2.13E-17	NA	NA	NA	NA	NA
Ctaxi_contig_59055|comp36682_c0_seq10	-2.878038338	7.333791781	4.96E-35	4.45E-33	NA	NA	NA	NA	NA
Ctaxi_contig_38547|comp35328_c2_seq1	-2.877739283	0.526531765	1.74E-05	9.17E-05	ankyrin repeat protein	"gi|123404687|ref|XP_001302477.1|ankyrin repeat protein [Trichomonas vaginalis G3] >gi|121883769|gb|EAX89547.1| ankyrin repeat protein, putative [Trichomonas vaginalis G3]"	AT3G24530.1		 AAA-type ATPase family protein / ankyrin repeat family protein 
Ctaxi_contig_63517|comp36923_c1_seq1	-2.876588058	2.69044787	2.17E-12	3.16E-11	NA	NA	NA	NA	NA
Ctaxi_contig_65847|comp37027_c0_seq1	-2.874843003	3.279910853	5.65E-13	8.74E-12	spermatogenesis-associated protein 20-like	gi|168008753|ref|XP_001757071.1|predicted protein [Physcomitrella patens] >gi|162691942|gb|EDQ78302.1| predicted protein [Physcomitrella patens]	AT4G03200.1		 catalytics 
Ctaxi_contig_55936|comp36502_c5_seq1	-2.874510926	7.203772061	4.04E-44	6.46E-42	NA	NA	NA	NA	NA
Ctaxi_contig_45540|comp35834_c1_seq9	-2.873481883	4.324502505	1.75E-25	7.94E-24	probable protein phosphatase 2c 49-like	gi|356534653|ref|XP_003535867.1|PREDICTED: probable protein phosphatase 2C 49-like [Glycine max]	AT2G25620.1	"AtDBP1,DBP1"	 DNA-binding protein phosphatase 1 
Ctaxi_contig_60576|comp36766_c4_seq1	-2.873291775	1.319053314	5.25E-07	3.70E-06	NA	NA	NA	NA	NA
Ctaxi_contig_15891|comp32636_c2_seq1	-2.872419563	1.291852771	0.002257504	0.007166362	NA	NA	NA	NA	NA
Ctaxi_contig_49085|comp36081_c2_seq3	-2.869791647	0.691328268	0.000225821	0.000930153	NA	NA	NA	NA	NA
Ctaxi_contig_54557|comp36417_c3_seq12	-2.86881115	0.975781365	0.000247928	0.001011388	NA	NA	NA	NA	NA
Ctaxi_contig_45543|comp35834_c1_seq12	-2.865198462	2.372255713	9.19E-10	9.80E-09	NA	NA	NA	NA	NA
Ctaxi_contig_63522|comp36923_c2_seq5	-2.865172744	1.862320504	0.000538376	0.002024213	NA	NA	NA	NA	NA
Ctaxi_contig_59557|comp36705_c1_seq2	-2.865151178	3.08898259	2.77E-18	6.93E-17	ankyrin repeat and sam domain-containing protein 6-like isoform x2	gi|187251478|ref|YP_001875960.1|ankyrin [Elusimicrobium minutum Pei191] >gi|501383672|ref|WP_012415238.1| ankyrin [Elusimicrobium minutum] >gi|186971638|gb|ACC98623.1| Ankyrin [Elusimicrobium minutum Pei191]	AT2G03430.1		 Ankyrin repeat family protein 
Ctaxi_contig_49245|comp36093_c0_seq7	-2.864438313	6.379090912	5.29E-30	3.30E-28	NA	NA	NA	NA	NA
Ctaxi_contig_26285|comp34130_c1_seq8	-2.861567449	7.476856801	4.22E-23	1.57E-21	NA	NA	NA	NA	NA
Ctaxi_contig_13216|comp32109_c0_seq1	-2.860099068	6.197422002	4.64E-37	4.65E-35	central pair associated wd-repeat protein	gi|303277181|ref|XP_003057884.1|central pair associated wd-repeat protein [Micromonas pusilla CCMP1545] >gi|226460541|gb|EEH57835.1| central pair associated wd-repeat protein [Micromonas pusilla CCMP1545]	AT5G08390.1		 Transducin/WD40 repeat-like superfamily protein 
Ctaxi_contig_14381|comp32355_c0_seq4	-2.858138478	0.521145817	0.000417028	0.001611775	NA	NA	NA	NA	NA
Ctaxi_contig_51191|comp36223_c2_seq1	-2.850948342	1.281018982	0.001639557	0.005415366	wd-40 repeat protein	gi|302845897|ref|XP_002954486.1|hypothetical protein VOLCADRAFT_118752 [Volvox carteri f. nagariensis] >gi|300260158|gb|EFJ44379.1| hypothetical protein VOLCADRAFT_118752 [Volvox carteri f. nagariensis]	NA	NA	NA
Ctaxi_contig_28338|comp34363_c2_seq1	-2.848593768	2.813346822	7.11E-07	4.88E-06	NA	NA	NA	NA	NA
Ctaxi_contig_49243|comp36093_c0_seq5	-2.846602558	7.257996479	5.84E-35	5.15E-33	NA	NA	NA	NA	NA
Ctaxi_contig_24715|comp33972_c1_seq1	-2.846372803	3.313758584	1.53E-15	3.00E-14	NA	NA	NA	NA	NA
Ctaxi_contig_8058|comp30505_c0_seq1	-2.842972001	0.30409254	0.000794306	0.00285211	NA	NA	NA	NA	NA
Ctaxi_contig_43110|comp35685_c2_seq12	-2.830618627	4.992554927	6.88E-21	2.13E-19	NA	NA	NA	NA	NA
Ctaxi_contig_7073|comp29868_c1_seq1	-2.828772986	2.946354337	1.08E-16	2.36E-15	NA	NA	NA	NA	NA
Ctaxi_contig_60154|comp36742_c0_seq8	-2.82756823	3.530866305	2.56E-27	1.35E-25	chymotrypsin-like protease ctrl-1	gi|527268857|ref|XP_005152474.1|PREDICTED: chymotrypsin-like protease CTRL-1 [Melopsittacus undulatus]	NA	NA	NA
Ctaxi_contig_70483|comp37210_c9_seq3	-2.825347704	0.717562642	7.53E-05	0.000346105	NA	NA	NA	NA	NA
Ctaxi_contig_50537|comp36181_c2_seq8	-2.825192229	5.338040331	1.31E-35	1.20E-33	NA	NA	NA	NA	NA
Ctaxi_contig_55927|comp36502_c0_seq1	-2.823337749	7.074338731	1.09E-31	7.64E-30	hypothetical protein	gi|518442400|ref|WP_019612607.1|hypothetical protein [Thioalkalivibrio sp. AKL7]	NA	NA	NA
Ctaxi_contig_56470|comp36535_c1_seq17	-2.823300669	1.079718162	0.017562428	0.042617479	chymotrypsin-like elastase family member 2a	"gi|148222979|ref|NP_001080861.1|chymotrypsin-like elastase family, member 2A precursor [Xenopus laevis] >gi|32450299|gb|AAH54304.1| Ela2-prov protein [Xenopus laevis]"	NA	NA	NA
Ctaxi_contig_19660|comp33241_c0_seq3	-2.819841974	2.999766675	5.01E-14	8.50E-13	protein spon-1	gi|341899811|gb|EGT55746.1|hypothetical protein CAEBREN_32835 [Caenorhabditis brenneri]	NA	NA	NA
Ctaxi_contig_8501|comp30720_c0_seq3	-2.818935491	1.00820706	2.98E-05	0.0001493	NA	NA	NA	NA	NA
Ctaxi_contig_68405|comp37125_c5_seq12	-2.814497324	2.820689592	1.28E-13	2.08E-12	NA	NA	NA	NA	NA
Ctaxi_contig_60138|comp36741_c4_seq4	-2.811833994	2.502150846	1.83E-14	3.25E-13	NA	NA	NA	NA	NA
Ctaxi_contig_39496|comp35417_c0_seq2	-2.808657752	3.013076944	5.19E-19	1.39E-17	NA	NA	NA	NA	NA
Ctaxi_contig_46280|comp35889_c2_seq3	-2.804542606	2.651122952	9.90E-14	1.63E-12	NA	NA	NA	NA	NA
Ctaxi_contig_18060|comp33010_c1_seq1	-2.803637975	3.091322904	4.22E-19	1.14E-17	NA	NA	NA	NA	NA
Ctaxi_contig_12506|comp31955_c2_seq2	-2.803367419	1.465973668	0.008121096	0.022019847	NA	NA	NA	NA	NA
Ctaxi_contig_63313|comp36911_c8_seq2	-2.798903229	2.955386228	4.74E-13	7.41E-12	NA	NA	NA	NA	NA
Ctaxi_contig_64615|comp36973_c2_seq2	-2.798194128	8.54832204	6.65E-41	8.28E-39	alkaline phosphate-repressible	"gi|302839093|ref|XP_002951104.1|alkaline phosphatase, secreted, phosphate-repressible [Volvox carteri f. nagariensis] >gi|300263799|gb|EFJ47998.1| alkaline phosphatase, secreted, phosphate-repressible [Volvox carteri f. nagariensis]"	NA	NA	NA
Ctaxi_contig_64616|comp36973_c2_seq3	-2.796913026	7.708917649	2.29E-33	1.81E-31	alkaline phosphatase	gi|159490260|ref|XP_001703098.1|phosphate-repressible alkaline phosphatase [Chlamydomonas reinhardtii] >gi|158270794|gb|EDO96628.1| phosphate-repressible alkaline phosphatase [Chlamydomonas reinhardtii]	NA	NA	NA
Ctaxi_contig_46738|comp35920_c0_seq6	-2.796518889	1.712950742	3.50E-06	2.13E-05	voltage-dependent calcium channel subunit alpha-2 delta-2	gi|412990290|emb|CCO19608.1|predicted protein [Bathycoccus prasinos]	NA	NA	NA
Ctaxi_contig_56437|comp36533_c1_seq9	-2.796312668	1.935869453	1.07E-08	9.90E-08	NA	NA	NA	NA	NA
Ctaxi_contig_19117|comp33159_c2_seq1	-2.794090959	6.387149861	3.15E-38	3.44E-36	trypsin-like serine protease	gi|557379898|ref|WP_023400376.1|secreted trypsin-like serine protease [Pseudoalteromonas luteoviolacea] >gi|556906151|gb|ESP92079.1| secreted trypsin-like serine protease [Pseudoalteromonas luteoviolacea 2ta16]	NA	NA	NA
Ctaxi_contig_13428|comp32158_c0_seq2	-2.792529481	1.917029019	3.43E-07	2.50E-06	NA	NA	NA	NA	NA
Ctaxi_contig_39495|comp35417_c0_seq1	-2.790353303	2.256324315	2.32E-09	2.33E-08	NA	NA	NA	NA	NA
Ctaxi_contig_22955|comp33737_c3_seq1	-2.790182972	1.488810642	2.83E-08	2.44E-07	NA	NA	NA	NA	NA
Ctaxi_contig_44234|comp35760_c2_seq83	-2.789323368	7.471098472	7.83E-07	5.33E-06	calcium-binding and coiled-coil domain-containing protein 2	gi|402169573|ref|NP_001257947.1|calcium-binding and coiled-coil domain-containing protein 2 [Mus musculus] >gi|162416032|sp|A2A6M5.1|CACO2_MOUSE RecName: Full=Calcium-binding and coiled-coil domain-containing protein 2; AltName: Full=Nuclear domain 10 protein NDP52; Short=Nuclear domain 10 protein 52	NA	NA	NA
Ctaxi_contig_40869|comp35538_c0_seq8	-2.787799485	1.496963467	3.95E-08	3.34E-07	NA	NA	NA	NA	NA
Ctaxi_contig_35023|comp35017_c0_seq1	-2.787778691	2.319604548	1.35E-11	1.81E-10	NA	NA	NA	NA	NA
Ctaxi_contig_49247|comp36093_c2_seq1	-2.787348247	7.65297947	1.43E-41	1.89E-39	NA	NA	NA	NA	NA
Ctaxi_contig_22474|comp33670_c2_seq7	-2.77832249	1.501439069	8.36E-07	5.66E-06	NA	NA	NA	NA	NA
Ctaxi_contig_10187|comp31322_c0_seq2	-2.778268642	2.562541955	5.24E-07	3.69E-06	NA	NA	NA	NA	NA
Ctaxi_contig_33587|comp34881_c0_seq5	-2.777108798	0.468393632	0.000212102	0.000879081	NA	NA	NA	NA	NA
Ctaxi_contig_7074|comp29868_c1_seq2	-2.771830232	0.691923553	8.23E-05	0.000374728	NA	NA	NA	NA	NA
Ctaxi_contig_58885|comp36674_c2_seq22	-2.770657206	4.154833694	1.03E-28	5.99E-27	kinase-like protein	gi|552837627|ref|XP_005849414.1|hypothetical protein CHLNCDRAFT_143933 [Chlorella variabilis] >gi|307109073|gb|EFN57312.1| hypothetical protein CHLNCDRAFT_143933 [Chlorella variabilis]	AT1G78290.3		 Protein kinase superfamily protein 
Ctaxi_contig_29180|comp34453_c2_seq6	-2.769998636	7.598061966	6.55E-25	2.83E-23	NA	NA	NA	NA	NA
Ctaxi_contig_55803|comp36492_c0_seq13	-2.767606126	0.785421594	0.002231937	0.007092789	NA	NA	NA	NA	NA
Ctaxi_contig_23078|comp33749_c0_seq16	-2.76570841	0.650677546	0.000412109	0.001595595	mitochondrial carrier protein	gi|159487943|ref|XP_001701982.1|mitochondrial carrier protein [Chlamydomonas reinhardtii] >gi|158281201|gb|EDP06957.1| mitochondrial carrier protein [Chlamydomonas reinhardtii]	AT5G15640.1		 Mitochondrial substrate carrier family protein 
Ctaxi_contig_49714|comp36124_c2_seq1	-2.761445479	2.90301222	2.41E-12	3.50E-11	vacuolar protein sorting-associated protein 4-like	gi|159487319|ref|XP_001701670.1|AAA-ATPase of VPS4/SKD1 family [Chlamydomonas reinhardtii] >gi|158280889|gb|EDP06645.1| AAA-ATPase of VPS4/SKD1 family [Chlamydomonas reinhardtii]	AT2G27600.1	"SKD1,VPS4,ATSKD1"	 AAA-type ATPase family protein 
Ctaxi_contig_68380|comp37125_c0_seq3	-2.760812547	3.084842395	6.52E-16	1.32E-14	NA	NA	NA	NA	NA
Ctaxi_contig_15569|comp32576_c1_seq12	-2.760578579	0.644803286	0.000248897	0.001014831	signal recognition particle 54 kda protein 2-like	gi|125552939|gb|EAY98648.1|hypothetical protein OsI_20572 [Oryza sativa Indica Group]	AT1G48900.1		" Signal recognition particle, SRP54 subunit protein "
Ctaxi_contig_43128|comp35685_c2_seq30	-2.760288237	5.284592498	5.12E-13	7.96E-12	NA	NA	NA	NA	NA
Ctaxi_contig_19263|comp33183_c0_seq1	-2.759001491	4.86060469	1.29E-20	3.92E-19	animal heme peroxidase homologue	gi|546296612|ref|XP_005709921.1|Animal heme peroxidase homologue [Chondrus crispus] >gi|507105932|emb|CDF39627.1| Animal heme peroxidase homologue [Chondrus crispus]	NA	NA	NA
Ctaxi_contig_28198|comp34343_c4_seq5	-2.757187267	2.478956165	3.79E-10	4.23E-09	macrophage mannose receptor 1-like	gi|498980150|ref|XP_004549748.1|PREDICTED: macrophage mannose receptor 1-like [Maylandia zebra]	AT1G52310.1		 protein kinase family protein / C-type lectin domain-containing protein 
Ctaxi_contig_54738|comp36426_c2_seq6	-2.755158803	1.104303487	1.52E-06	9.80E-06	ankyrin-1 isoform x4	"gi|390370026|ref|XP_001186856.2|PREDICTED: ankyrin repeat and KH domain-containing protein 1-like, partial [Strongylocentrotus purpuratus]"	NA	NA	NA
Ctaxi_contig_47616|comp35985_c2_seq1	-2.752420033	4.413810735	0.000408832	0.001583659	NA	NA	NA	NA	NA
Ctaxi_contig_44803|comp35787_c0_seq163	-2.748284221	1.064752501	0.000843405	0.003006254	transcription factor tau subunit sfc4	gi|302836846|ref|XP_002949983.1|hypothetical protein VOLCADRAFT_90359 [Volvox carteri f. nagariensis] >gi|300264892|gb|EFJ49086.1| hypothetical protein VOLCADRAFT_90359 [Volvox carteri f. nagariensis]	AT1G17680.2		 tetratricopeptide repeat (TPR)-containing protein 
Ctaxi_contig_54773|comp36428_c3_seq7	-2.74795062	5.405397334	4.39E-06	2.62E-05	chymotrypsin-like elastase family member 3b-like	gi|504164417|ref|XP_004592341.1|PREDICTED: chymotrypsin-like elastase family member 3B-like [Ochotona princeps]	NA	NA	NA
Ctaxi_contig_49250|comp36093_c3_seq3	-2.747816561	1.117988409	5.12E-07	3.62E-06	NA	NA	NA	NA	NA
Ctaxi_contig_42375|comp35631_c5_seq2	-2.746863935	1.156692639	0.001453603	0.004869661	ankyrin unc44	"gi|157106769|ref|XP_001649474.1|ankyrin 2,3/unc44 [Aedes aegypti] >gi|108868779|gb|EAT33004.1| AAEL014742-PA, partial [Aedes aegypti]"	AT5G14230.1		" CONTAINS InterPro DOMAIN/s: Ankyrin repeat-containing domain (InterPro:IPR020683), Ankyrin repeat (InterPro:IPR002110); BEST Arabidopsis thaliana protein match is: XB3 ortholog 2 in Arabidopsis thaliana (TAIR:AT5G57740.1); Has 66374 Blast hits to 25358 proteins in 1201 species: Archae - 121; Bacteria - 8133; Metazoa - 29530; Fungi - 5885; Plants - 3349; Viruses - 785; Other Eukaryotes - 18571 (source: NCBI BLink). "
Ctaxi_contig_44120|comp35757_c1_seq7	-2.744852603	3.391832104	4.53E-09	4.41E-08	nuclear transcription factor y subunit a-3-like isoform 2	gi|222623765|gb|EEE57897.1|hypothetical protein OsJ_08579 [Oryza sativa Japonica Group]	AT1G72830.1	"HAP2C,ATHAP2C,NF-YA3"	" nuclear factor Y, subunit A3 "
Ctaxi_contig_29171|comp34453_c0_seq1	-2.744792216	7.309367197	5.93E-22	2.01E-20	NA	NA	NA	NA	NA
Ctaxi_contig_54735|comp36426_c2_seq3	-2.741419641	3.683508593	1.58E-27	8.51E-26	ubox domain containing protein	gi|470381072|ref|XP_004333752.1|Ubox domain containing protein [Acanthamoeba castellanii str. Neff] >gi|440790456|gb|ELR11739.1| Ubox domain containing protein [Acanthamoeba castellanii str. Neff]	AT5G51270.1		 U-box domain-containing protein kinase family protein 
Ctaxi_contig_68393|comp37125_c3_seq8	-2.738338833	2.084470688	9.62E-09	8.93E-08	NA	NA	NA	NA	NA
Ctaxi_contig_31321|comp34678_c1_seq2	-2.73509823	4.372672879	6.21E-28	3.43E-26	glucose-6-phosphate 1- chloroplastic-like	gi|5734379|emb|CAB52685.1|plastidic glucose-6-phosphate dehydrogenase [Dunaliella bioculata]	AT5G13110.1	G6PD2	 glucose-6-phosphate dehydrogenase 2 
Ctaxi_contig_5968|comp28457_c0_seq1	-2.73474069	1.614473653	5.28E-07	3.71E-06	NA	NA	NA	NA	NA
Ctaxi_contig_21657|comp33555_c1_seq5	-2.734662827	3.902523369	8.34E-28	4.54E-26	NA	NA	NA	NA	NA
Ctaxi_contig_46821|comp35928_c1_seq4	-2.732171447	1.219952463	0.002791695	0.008629669	conserved hypothetical protein	gi|301096991|ref|XP_002897591.1|conserved hypothetical protein [Phytophthora infestans T30-4] >gi|262106809|gb|EEY64861.1| conserved hypothetical protein [Phytophthora infestans T30-4]	NA	NA	NA
Ctaxi_contig_58940|comp36677_c9_seq2	-2.731976327	6.034233923	7.49E-31	4.95E-29	NA	NA	NA	NA	NA
Ctaxi_contig_42254|comp35620_c2_seq3	-2.725565054	1.025229812	0.008044973	0.021840657	nitrate transporter	gi|168066540|ref|XP_001785194.1|predicted protein [Physcomitrella patens] >gi|37999154|dbj|BAD00100.1| nitrate transporter [Physcomitrella patens] >gi|76880354|dbj|BAE45928.1| nitrate transporter [Physcomitrella patens] >gi|162663227|gb|EDQ50004.1| predicted protein [Physcomitrella patens]	AT5G60770.1	"ATNRT2.4,NRT2.4"	 nitrate transporter 2.4 
Ctaxi_contig_55928|comp36502_c0_seq2	-2.724576304	5.3214078	3.20E-32	2.34E-30	clumping factor b	gi|390948854|ref|YP_006412613.1|hypothetical protein Thivi_0419 [Thiocystis violascens DSM 198] >gi|504589888|ref|WP_014776990.1| hypothetical protein [Thiocystis violascens] >gi|390425423|gb|AFL72488.1| Protein of unknown function (DUF2868) [Thiocystis violascens DSM 198]	NA	NA	NA
Ctaxi_contig_55939|comp36502_c5_seq4	-2.72308903	6.338653095	1.85E-30	1.19E-28	NA	NA	NA	NA	NA
Ctaxi_contig_67785|comp37100_c4_seq1	-2.722110839	1.761253455	0.005710003	0.016188261	cpd photolyase	gi|81157959|dbj|BAE48230.1|CPD photolyase [Chlorella pyrenoidosa]	AT1G12370.2	"PHR1,UVR2"	 photolyase 1 
Ctaxi_contig_59085|comp36682_c1_seq27	-2.721803912	2.389413664	5.13E-07	3.62E-06	NA	NA	NA	NA	NA
Ctaxi_contig_55929|comp36502_c2_seq1	-2.72127622	5.201108693	1.74E-40	2.14E-38	NA	NA	NA	NA	NA
Ctaxi_contig_19187|comp33172_c2_seq2	-2.720626499	1.996779597	5.42E-10	5.96E-09	NA	NA	NA	NA	NA
Ctaxi_contig_67109|comp37079_c1_seq7	-2.713934916	1.855524549	5.20E-06	3.06E-05	NA	NA	NA	NA	NA
Ctaxi_contig_31018|comp34644_c3_seq15	-2.71361388	5.862317869	2.96E-31	2.01E-29	NA	NA	NA	NA	NA
Ctaxi_contig_38793|comp35351_c1_seq1	-2.712553145	1.419857496	1.25E-06	8.20E-06	ankyrin repeat protein	"gi|123469483|ref|XP_001317953.1|espin [Trichomonas vaginalis G3] >gi|121900700|gb|EAY05730.1| espin, putative [Trichomonas vaginalis G3]"	AT2G03430.1		 Ankyrin repeat family protein 
Ctaxi_contig_31053|comp34648_c1_seq12	-2.711616278	1.938312418	9.45E-07	6.35E-06	NA	NA	NA	NA	NA
Ctaxi_contig_63309|comp36911_c4_seq1	-2.710454011	3.880509777	7.13E-26	3.33E-24	NA	NA	NA	NA	NA
Ctaxi_contig_22645|comp33693_c5_seq2	-2.706317432	1.785681041	9.53E-10	1.01E-08	ubiquitin-specific protease 3	gi|545376357|ref|XP_005652276.1|cysteine proteinase [Coccomyxa subellipsoidea C-169] >gi|384254258|gb|EIE27732.1| cysteine proteinase [Coccomyxa subellipsoidea C-169]	AT4G39910.1	"ATUBP3,UBP3"	 ubiquitin-specific protease 3 
Ctaxi_contig_31676|comp34711_c3_seq6	-2.704580824	3.787610207	2.89E-17	6.66E-16	ankyrin repeat protein	"gi|123437955|ref|XP_001309767.1|ankyrin repeat protein [Trichomonas vaginalis G3] >gi|121891508|gb|EAX96837.1| ankyrin repeat protein, putative [Trichomonas vaginalis G3]"	AT2G03430.1		 Ankyrin repeat family protein 
Ctaxi_contig_13279|comp32124_c0_seq4	-2.704558386	0.581549474	0.012397517	0.031661099	NA	NA	NA	NA	NA
Ctaxi_contig_46541|comp35904_c2_seq17	-2.703962885	0.441888828	0.000578515	0.002154874	NA	NA	NA	NA	NA
Ctaxi_contig_67906|comp37105_c9_seq5	-2.702295497	0.463259359	0.019298838	0.046233081	NA	NA	NA	NA	NA
Ctaxi_contig_35115|comp35025_c1_seq1	-2.69803755	0.74002346	0.000568169	0.002122294	probable cadmium zinc-transporting atpase chloroplastic-like	"gi|255567899|ref|XP_002524927.1|heavy metal cation transport atpase, putative [Ricinus communis] >gi|223535762|gb|EEF37424.1| heavy metal cation transport atpase, putative [Ricinus communis]"	AT4G37270.1	"HMA1,ATHMA1"	 heavy metal atpase 1 
Ctaxi_contig_14865|comp32451_c1_seq1	-2.690689511	5.072662082	6.53E-32	4.68E-30	NA	NA	NA	NA	NA
Ctaxi_contig_49015|comp36076_c1_seq1	-2.689764983	8.062343132	8.03E-29	4.67E-27	NA	NA	NA	NA	NA
Ctaxi_contig_47041|comp35945_c5_seq4	-2.68976466	4.542509811	9.33E-26	4.34E-24	NA	NA	NA	NA	NA
Ctaxi_contig_12962|comp32054_c2_seq1	-2.685633889	2.366352932	8.43E-11	1.03E-09	NA	NA	NA	NA	NA
Ctaxi_contig_45066|comp35803_c0_seq3	-2.684538816	0.769021645	5.40E-05	0.000255874	NA	NA	NA	NA	NA
Ctaxi_contig_29177|comp34453_c2_seq3	-2.683324903	8.462871791	3.61E-26	1.73E-24	polymorphic outer membrane protein	gi|333987058|ref|YP_004519665.1|hypothetical protein MSWAN_0837 [Methanobacterium sp. SWAN-1] >gi|503591290|ref|WP_013825366.1| hypothetical protein [Methanobacterium sp. SWAN-1] >gi|333825202|gb|AEG17864.1| conserved repeat domain protein [Methanobacterium sp. SWAN-1]	NA	NA	NA
Ctaxi_contig_29860|comp34530_c2_seq4	-2.681408475	3.312534707	4.68E-19	1.26E-17	NA	NA	NA	NA	NA
Ctaxi_contig_63314|comp36911_c10_seq1	-2.681216321	3.99766517	1.98E-24	8.19E-23	NA	NA	NA	NA	NA
Ctaxi_contig_52166|comp36272_c1_seq2	-2.678997337	1.306081903	1.83E-06	1.17E-05	NA	NA	NA	NA	NA
Ctaxi_contig_68381|comp37125_c1_seq1	-2.676435874	3.429962901	1.47E-16	3.17E-15	NA	NA	NA	NA	NA
Ctaxi_contig_19267|comp33183_c1_seq1	-2.674227375	3.966698094	4.54E-24	1.82E-22	NA	NA	NA	NA	NA
Ctaxi_contig_28604|comp34393_c0_seq1	-2.67322056	1.158549681	4.14E-05	0.00020161	protein mak16 homolog	gi|301118847|ref|XP_002907151.1|conserved hypothetical protein [Phytophthora infestans T30-4] >gi|262105663|gb|EEY63715.1| conserved hypothetical protein [Phytophthora infestans T30-4]	AT1G23280.1		 MAK16 protein-related 
Ctaxi_contig_66693|comp37061_c5_seq5	-2.669097218	2.354047684	0.018599741	0.044742178	subtilisin-like protein	gi|545353695|ref|XP_005642683.1|hypothetical protein COCSUDRAFT_49367 [Coccomyxa subellipsoidea C-169] >gi|384244640|gb|EIE18139.1| hypothetical protein COCSUDRAFT_49367 [Coccomyxa subellipsoidea C-169]	AT1G01650.1	"SPPL4,ATSPPL4"	 SIGNAL PEPTIDE PEPTIDASE-LIKE 4 
Ctaxi_contig_13480|comp32169_c0_seq1	-2.66869354	1.866400522	1.54E-07	1.20E-06	NA	NA	NA	NA	NA
Ctaxi_contig_45498|comp35831_c2_seq10	-2.668681656	0.421737153	0.019608429	0.04686469	NA	NA	NA	NA	NA
Ctaxi_contig_21246|comp33483_c0_seq2	-2.667711019	2.931773275	1.45E-05	7.79E-05	NA	NA	NA	NA	NA
Ctaxi_contig_51089|comp36216_c4_seq2	-2.665769062	0.394305628	0.000342358	0.001348544	NA	NA	NA	NA	NA
Ctaxi_contig_37122|comp35209_c2_seq1	-2.665529735	4.618558611	2.32E-20	6.91E-19	NA	NA	NA	NA	NA
Ctaxi_contig_54788|comp36428_c3_seq22	-2.665303961	0.922595318	9.05E-05	0.000408991	NA	NA	NA	NA	NA
Ctaxi_contig_35938|comp35103_c1_seq2	-2.665140885	0.403278125	0.00073909	0.002675624	NA	NA	NA	NA	NA
Ctaxi_contig_51456|comp36239_c1_seq5	-2.663438614	3.430134031	3.52E-22	1.22E-20	NA	NA	NA	NA	NA
Ctaxi_contig_29181|comp34453_c4_seq1	-2.662451908	4.740762194	1.03E-19	2.91E-18	NA	NA	NA	NA	NA
Ctaxi_contig_28177|comp34342_c0_seq12	-2.661834598	0.915698632	2.22E-05	0.000114948	ankyrin repeat protein	"gi|123477148|ref|XP_001321743.1|ankyrin repeat protein [Trichomonas vaginalis G3] >gi|121904575|gb|EAY09520.1| ankyrin repeat protein, putative [Trichomonas vaginalis G3]"	NA	NA	NA
Ctaxi_contig_31060|comp34648_c1_seq19	-2.660758578	0.735604806	0.001526821	0.005085197	NA	NA	NA	NA	NA
Ctaxi_contig_14317|comp32343_c0_seq1	-2.660257355	1.908575449	0.008504726	0.022915376	periplasmic binding protein	gi|302829116|ref|XP_002946125.1|hypothetical protein VOLCADRAFT_55499 [Volvox carteri f. nagariensis] >gi|300268940|gb|EFJ53120.1| hypothetical protein VOLCADRAFT_55499 [Volvox carteri f. nagariensis]	NA	NA	NA
Ctaxi_contig_34747|comp34987_c1_seq3	-2.657815795	5.976373404	8.51E-38	9.08E-36	rna-binding protein celf family	"gi|159490942|ref|XP_001703432.1|RNA-binding protein C3, CELF family [Chlamydomonas reinhardtii] >gi|158280356|gb|EDP06114.1| RNA-binding protein C3, CELF family [Chlamydomonas reinhardtii]"	AT4G03110.2	"AtRBP-DR1,RBP-DR1"	 RNA-binding protein-defense related 1 
Ctaxi_contig_18435|comp33065_c1_seq17	-2.657538964	3.546374132	6.48E-17	1.45E-15	ankyrin repeat protein	"gi|123437955|ref|XP_001309767.1|ankyrin repeat protein [Trichomonas vaginalis G3] >gi|121891508|gb|EAX96837.1| ankyrin repeat protein, putative [Trichomonas vaginalis G3]"	AT2G03430.1		 Ankyrin repeat family protein 
Ctaxi_contig_19419|comp33200_c2_seq2	-2.657388603	0.787219019	0.001465812	0.00490603	NA	NA	NA	NA	NA
Ctaxi_contig_19659|comp33241_c0_seq2	-2.656995218	2.648501097	8.25E-13	1.25E-11	cre-spon-1 protein	gi|518180436|ref|WP_019350644.1|hypothetical protein [Vibrio splendidus]	NA	NA	NA
Ctaxi_contig_68305|comp37121_c6_seq1	-2.656772676	3.617588155	2.50E-17	5.80E-16	NA	NA	NA	NA	NA
Ctaxi_contig_70382|comp37205_c5_seq3	-2.656688856	1.167269388	0.000640232	0.00235244	NA	NA	NA	NA	NA
Ctaxi_contig_15898|comp32636_c3_seq4	-2.655471023	0.598239505	0.000347102	0.001365445	NA	NA	NA	NA	NA
Ctaxi_contig_31004|comp34644_c3_seq1	-2.654262639	7.652731324	1.22E-28	7.03E-27	NA	NA	NA	NA	NA
Ctaxi_contig_14525|comp32389_c0_seq1	-2.653271677	2.95020657	9.06E-16	1.82E-14	NA	NA	NA	NA	NA
Ctaxi_contig_59079|comp36682_c1_seq21	-2.652653929	5.191450833	2.62E-26	1.27E-24	NA	NA	NA	NA	NA
Ctaxi_contig_15960|comp32645_c1_seq2	-2.650093202	2.056614358	3.82E-06	2.31E-05	NA	NA	NA	NA	NA
Ctaxi_contig_17644|comp32940_c0_seq1	-2.648911946	12.05555204	1.33E-15	2.62E-14	c-terminal domain of histone macro h2a1 like protein	gi|443710810|gb|ELU04881.1|hypothetical protein CAPTEDRAFT_227756 [Capitella teleta]	NA	NA	NA
Ctaxi_contig_30907|comp34633_c0_seq3	-2.64689191	3.087200115	1.87E-11	2.45E-10	NA	NA	NA	NA	NA
Ctaxi_contig_28199|comp34343_c4_seq6	-2.646327768	2.611896542	6.84E-12	9.50E-11	NA	NA	NA	NA	NA
Ctaxi_contig_38691|comp35343_c6_seq1	-2.645431992	1.555119267	2.82E-06	1.75E-05	NA	NA	NA	NA	NA
Ctaxi_contig_19614|comp33234_c0_seq5	-2.643533794	1.594775059	0.009991917	0.026278025	ubiquitin carboxyl-terminal hydrolase 6-like	gi|552819459|ref|XP_005845420.1|hypothetical protein CHLNCDRAFT_25814 [Chlorella variabilis] >gi|307105067|gb|EFN53318.1| hypothetical protein CHLNCDRAFT_25814 [Chlorella variabilis]	AT3G21280.1	UBP7	 ubiquitin-specific protease 7 
Ctaxi_contig_19110|comp33159_c0_seq2	-2.641289517	6.882148947	6.59E-43	9.31E-41	ankyrin repeat	"gi|123408578|ref|XP_001303225.1|ankyrin repeat protein [Trichomonas vaginalis G3] >gi|121884587|gb|EAX90295.1| ankyrin repeat protein, putative [Trichomonas vaginalis G3]"	NA	NA	NA
Ctaxi_contig_63085|comp36895_c2_seq4	-2.640253215	6.08087151	1.48E-36	1.42E-34	NA	NA	NA	NA	NA
Ctaxi_contig_19268|comp33183_c2_seq1	-2.639015249	5.280323653	1.10E-31	7.74E-30	animal heme peroxidase homologue	gi|522055840|ref|WP_020567049.1|hypothetical protein [Lewinella persica]	NA	NA	NA
Ctaxi_contig_68308|comp37122_c0_seq2	-2.636383301	4.439416105	6.47E-24	2.56E-22	s-acyltransferase tip1-like	gi|545373709|ref|XP_005651193.1|ankyrin [Coccomyxa subellipsoidea C-169] >gi|384253174|gb|EIE26649.1| ankyrin [Coccomyxa subellipsoidea C-169]	AT5G20350.1	TIP1	 Ankyrin repeat family protein with DHHC zinc finger domain 
Ctaxi_contig_70940|comp37231_c0_seq1	-2.633745652	2.351579626	2.07E-09	2.10E-08	NA	NA	NA	NA	NA
Ctaxi_contig_19269|comp33183_c2_seq2	-2.632657535	4.805986458	1.22E-20	3.72E-19	peroxidase	gi|488725225|ref|WP_002648789.1|peroxidase [Planctomyces maris] >gi|148842669|gb|EDL57043.1| peroxidase [Planctomyces maris DSM 8797]	NA	NA	NA
Ctaxi_contig_64588|comp36971_c8_seq6	-2.63224874	0.706349216	0.015442533	0.03819447	NA	NA	NA	NA	NA
Ctaxi_contig_44210|comp35760_c2_seq59	-2.629664648	5.367606045	2.74E-08	2.38E-07	calcium-binding and coiled-coil domain-containing protein 2	gi|402169573|ref|NP_001257947.1|calcium-binding and coiled-coil domain-containing protein 2 [Mus musculus] >gi|162416032|sp|A2A6M5.1|CACO2_MOUSE RecName: Full=Calcium-binding and coiled-coil domain-containing protein 2; AltName: Full=Nuclear domain 10 protein NDP52; Short=Nuclear domain 10 protein 52	NA	NA	NA
Ctaxi_contig_10603|comp31448_c0_seq1	-2.628994773	2.915661592	8.54E-12	1.17E-10	NA	NA	NA	NA	NA
Ctaxi_contig_43099|comp35685_c2_seq1	-2.628836956	3.8794003	1.93E-17	4.53E-16	NA	NA	NA	NA	NA
Ctaxi_contig_40379|comp35498_c2_seq5	-2.628271755	5.34977967	1.41E-33	1.13E-31	NA	NA	NA	NA	NA
Ctaxi_contig_25715|comp34075_c0_seq14	-2.628073714	4.063711944	1.10E-09	1.15E-08	glutathione s-transferase	gi|545355600|ref|XP_005643582.1|glutathione S-transferase [Coccomyxa subellipsoidea C-169] >gi|384245545|gb|EIE19038.1| glutathione S-transferase [Coccomyxa subellipsoidea C-169]	AT2G02380.1	"ATGSTZ2,GSTZ2"	 glutathione S-transferase (class zeta) 2 
Ctaxi_contig_10399|comp31382_c0_seq2	-2.626920244	8.437070223	4.13E-28	2.31E-26	NA	NA	NA	NA	NA
Ctaxi_contig_43101|comp35685_c2_seq3	-2.626499622	6.173354707	6.55E-21	2.03E-19	NA	NA	NA	NA	NA
Ctaxi_contig_46277|comp35889_c1_seq2	-2.624326688	3.33155999	5.38E-22	1.84E-20	NA	NA	NA	NA	NA
Ctaxi_contig_55560|comp36477_c1_seq8	-2.622805935	0.418009238	0.001004856	0.003520231	NA	NA	NA	NA	NA
Ctaxi_contig_24170|comp33893_c0_seq1	-2.620583186	0.898678415	2.93E-05	0.0001473	NA	NA	NA	NA	NA
Ctaxi_contig_31677|comp34711_c3_seq7	-2.619746526	1.021092835	4.23E-05	0.000205606	NA	NA	NA	NA	NA
Ctaxi_contig_64955|comp36991_c3_seq15	-2.618664362	4.629599696	2.10E-11	2.74E-10	NA	NA	NA	NA	NA
Ctaxi_contig_13108|comp32083_c0_seq3	-2.618328964	6.875947127	4.27E-46	7.45E-44	NA	NA	NA	NA	NA
Ctaxi_contig_63894|comp36943_c2_seq25	-2.612356002	1.516835276	0.001314842	0.004454172	transient receptor potential ion channel protein	gi|159479494|ref|XP_001697825.1|transient receptor potential ion channel protein [Chlamydomonas reinhardtii] >gi|158273923|gb|EDO99708.1| transient receptor potential ion channel protein [Chlamydomonas reinhardtii]	NA	NA	NA
Ctaxi_contig_69060|comp37153_c2_seq1	-2.61210417	4.053580741	4.50E-26	2.13E-24	NA	NA	NA	NA	NA
Ctaxi_contig_40036|comp35465_c0_seq2	-2.611946085	6.971429829	4.83E-18	1.18E-16	NA	NA	NA	NA	NA
Ctaxi_contig_21247|comp33483_c0_seq3	-2.61125411	4.55694932	4.68E-08	3.92E-07	NA	NA	NA	NA	NA
Ctaxi_contig_35030|comp35017_c4_seq1	-2.608651154	5.370675121	7.73E-30	4.77E-28	predicted protein	gi|159487983|ref|XP_001702002.1|predicted protein [Chlamydomonas reinhardtii] >gi|158281221|gb|EDP06977.1| predicted protein [Chlamydomonas reinhardtii]	NA	NA	NA
Ctaxi_contig_27276|comp34234_c1_seq12	-2.608015978	3.502958341	2.34E-14	4.13E-13	colon cancer-associated protein mic1-like containing expressed	gi|552837999|ref|XP_005849484.1|hypothetical protein CHLNCDRAFT_142780 [Chlorella variabilis] >gi|307109144|gb|EFN57382.1| hypothetical protein CHLNCDRAFT_142780 [Chlorella variabilis]	AT3G12010.1		" FUNCTIONS IN: molecular_function unknown; INVOLVED IN: biological_process unknown; EXPRESSED IN: sperm cell, cultured cell; CONTAINS InterPro DOMAIN/s: Colon cancer-associated Mic1-like (InterPro:IPR009755); Has 30201 Blast hits to 17322 proteins in 780 species: Archae - 12; Bacteria - 1396; Metazoa - 17338; Fungi - 3422; Plants - 5037; Viruses - 0; Other Eukaryotes - 2996 (source: NCBI BLink). "
Ctaxi_contig_68716|comp37135_c8_seq4	-2.607658532	2.658704601	4.61E-14	7.85E-13	NA	NA	NA	NA	NA
Ctaxi_contig_59198|comp36690_c1_seq4	-2.607510269	1.393041279	0.006851693	0.019005762	NA	NA	NA	NA	NA
Ctaxi_contig_9786|comp31209_c0_seq2	-2.607234629	0.730071827	3.37E-05	0.000166797	NA	NA	NA	NA	NA
Ctaxi_contig_52167|comp36272_c1_seq3	-2.606217952	1.14005167	6.48E-06	3.76E-05	adhesin-like protein	"gi|42526755|ref|NP_971853.1|lipoprotein [Treponema denticola ATCC 35405] >gi|488755473|ref|WP_002678738.1| polymorphic outer membrane protein [Treponema denticola] >gi|41817070|gb|AAS11764.1| lipoprotein, putative [Treponema denticola ATCC 35405] >gi|448956459|gb|EMB37220.1| polymorphic outer membrane protein [Treponema denticola ATCC 33521] >gi|448960598|gb|EMB41307.1| polymorphic outer membrane protein [Treponema denticola ATCC 35404]"	NA	NA	NA
Ctaxi_contig_44187|comp35760_c2_seq36	-2.604920108	3.387887906	0.00010756	0.000477827	NA	NA	NA	NA	NA
Ctaxi_contig_16047|comp32662_c1_seq1	-2.603132339	1.337212733	4.84E-07	3.43E-06	NA	NA	NA	NA	NA
Ctaxi_contig_6506|comp29336_c1_seq1	-2.598543233	2.568203487	1.76E-10	2.05E-09	NA	NA	NA	NA	NA
Ctaxi_contig_8499|comp30720_c0_seq1	-2.596543151	2.898095998	7.30E-16	1.47E-14	NA	NA	NA	NA	NA
Ctaxi_contig_50441|comp36175_c1_seq6	-2.595049167	1.766898641	3.40E-08	2.90E-07	NA	NA	NA	NA	NA
Ctaxi_contig_20174|comp33334_c0_seq1	-2.594048334	3.570784398	5.58E-17	1.26E-15	NA	NA	NA	NA	NA
Ctaxi_contig_47746|comp35994_c1_seq7	-2.59366718	1.339007019	0.000143845	0.000621843	NA	NA	AT5G47490.1		 RGPR-related 
Ctaxi_contig_24471|comp33939_c0_seq1	-2.593591445	1.995664463	1.32E-07	1.03E-06	NA	NA	NA	NA	NA
Ctaxi_contig_51944|comp36258_c1_seq2	-2.591670295	3.017511421	3.80E-15	7.20E-14	NA	NA	NA	NA	NA
Ctaxi_contig_41067|comp35553_c2_seq1	-2.590309716	2.883258833	3.45E-18	8.52E-17	copper amine oxidase	"gi|123472754|ref|XP_001319569.1|viral A-type inclusion protein [Trichomonas vaginalis G3] >gi|121902355|gb|EAY07346.1| viral A-type inclusion protein, putative [Trichomonas vaginalis G3]"	NA	NA	NA
Ctaxi_contig_28196|comp34343_c4_seq3	-2.588118751	3.141485164	7.13E-15	1.32E-13	NA	NA	NA	NA	NA
Ctaxi_contig_47830|comp35999_c2_seq2	-2.58522371	2.372039981	2.54E-08	2.21E-07	NA	NA	NA	NA	NA
Ctaxi_contig_58516|comp36658_c4_seq1	-2.584511531	1.759550174	0.000512072	0.001936018	pre-mrna-processing factor 39-like	gi|168021369|ref|XP_001763214.1|predicted protein [Physcomitrella patens] >gi|162685697|gb|EDQ72091.1| predicted protein [Physcomitrella patens]	AT1G04080.1	PRP39	 Tetratricopeptide repeat (TPR)-like superfamily protein 
Ctaxi_contig_34584|comp34973_c5_seq1	-2.581727668	4.757289927	3.18E-26	1.53E-24	NA	NA	NA	NA	NA
Ctaxi_contig_40313|comp35491_c1_seq1	-2.580642955	3.997087834	4.76E-26	2.24E-24	NA	NA	NA	NA	NA
Ctaxi_contig_33174|comp34852_c0_seq5	-2.579526188	2.987692542	3.20E-18	7.94E-17	NA	NA	NA	NA	NA
Ctaxi_contig_71808|comp37264_c3_seq1	-2.576893085	5.717717843	2.73E-25	1.22E-23	NA	NA	NA	NA	NA
Ctaxi_contig_22719|comp33703_c1_seq6	-2.576380328	2.149578036	2.47E-11	3.20E-10	NA	NA	NA	NA	NA
Ctaxi_contig_34749|comp34987_c2_seq1	-2.574491426	8.806548338	1.48E-56	4.78E-54	calcium-dependent protein kinase 16	gi|159476354|ref|XP_001696276.1|hypothetical protein CHLREDRAFT_112697 [Chlamydomonas reinhardtii] >gi|158282501|gb|EDP08253.1| predicted protein [Chlamydomonas reinhardtii]	AT2G17890.1	CPK16	 calcium-dependent protein kinase 16 
Ctaxi_contig_40394|comp35499_c1_seq10	-2.574204294	0.708505182	0.002666408	0.008291852	adhesin-like protein	gi|325959381|ref|YP_004290847.1|polymorphic membrane protein [Methanobacterium sp. AL-21] >gi|503410565|ref|WP_013645226.1| polymorphic membrane protein [Methanobacterium sp. AL-21] >gi|325330813|gb|ADZ09875.1| Polymorphic membrane protein Chlamydia [Methanobacterium sp. AL-21]	NA	NA	NA
Ctaxi_contig_18487|comp33070_c4_seq1	-2.571094713	1.980580298	9.60E-09	8.92E-08	NA	NA	NA	NA	NA
Ctaxi_contig_41312|comp35567_c2_seq1	-2.570703166	0.712852135	0.000160495	0.000686096	protein	gi|303281860|ref|XP_003060222.1|predicted protein [Micromonas pusilla CCMP1545] >gi|226458877|gb|EEH56174.1| predicted protein [Micromonas pusilla CCMP1545]	AT1G10560.1	"PUB18,ATPUB18"	 plant U-box 18 
Ctaxi_contig_20480|comp33384_c1_seq1	-2.569441602	1.214910898	0.006163922	0.017310804	alpha beta-hydrolase	gi|159464451|ref|XP_001690455.1|hypothetical protein CHLREDRAFT_188508 [Chlamydomonas reinhardtii] >gi|158279955|gb|EDP05714.1| predicted protein [Chlamydomonas reinhardtii]	AT4G17150.2		 alpha/beta-Hydrolases superfamily protein 
Ctaxi_contig_43126|comp35685_c2_seq28	-2.568869821	4.515084275	7.02E-12	9.74E-11	NA	NA	NA	NA	NA
Ctaxi_contig_31328|comp34678_c1_seq9	-2.56862074	3.30320922	1.15E-18	2.99E-17	glucose-6-phosphate 1- chloroplastic-like	"gi|502102401|ref|XP_004492063.1|PREDICTED: glucose-6-phosphate 1-dehydrogenase, chloroplastic-like [Cicer arietinum]"	AT1G24280.1	G6PD3	 glucose-6-phosphate dehydrogenase 3 
Ctaxi_contig_49016|comp36076_c2_seq1	-2.567131783	9.657067799	1.60E-28	9.10E-27	NA	NA	NA	NA	NA
Ctaxi_contig_38634|comp35338_c1_seq3	-2.565699607	2.700719059	2.10E-11	2.73E-10	solute dmt family	gi|552835230|ref|XP_005848927.1|hypothetical protein CHLNCDRAFT_144378 [Chlorella variabilis] >gi|307108585|gb|EFN56825.1| hypothetical protein CHLNCDRAFT_144378 [Chlorella variabilis]	NA	NA	NA
Ctaxi_contig_58942|comp36677_c9_seq4	-2.564968452	6.054367198	3.85E-26	1.84E-24	NA	NA	NA	NA	NA
Ctaxi_contig_27905|comp34307_c0_seq11	-2.563640674	1.539028687	7.27E-05	0.00033516	NA	NA	NA	NA	NA
Ctaxi_contig_63704|comp36933_c1_seq2	-2.561689712	5.167334483	8.54E-23	3.10E-21	atp-dependent zinc metalloprotease ftsh chloroplastic-like	gi|545372026|ref|XP_005650521.1|hypothetical protein COCSUDRAFT_22213 [Coccomyxa subellipsoidea C-169] >gi|384252501|gb|EIE25977.1| hypothetical protein COCSUDRAFT_22213 [Coccomyxa subellipsoidea C-169]	AT2G30950.1	"VAR2,FTSH2"	 FtsH extracellular protease family 
Ctaxi_contig_47853|comp36000_c2_seq1	-2.561338438	6.389125262	5.17E-35	4.61E-33	NA	NA	NA	NA	NA
Ctaxi_contig_68386|comp37125_c3_seq1	-2.559402744	3.114988044	1.27E-11	1.70E-10	polymorphic outer membrane protein	gi|333987058|ref|YP_004519665.1|hypothetical protein MSWAN_0837 [Methanobacterium sp. SWAN-1] >gi|503591290|ref|WP_013825366.1| hypothetical protein [Methanobacterium sp. SWAN-1] >gi|333825202|gb|AEG17864.1| conserved repeat domain protein [Methanobacterium sp. SWAN-1]	NA	NA	NA
Ctaxi_contig_43124|comp35685_c2_seq26	-2.555693472	3.864412152	8.27E-18	1.98E-16	NA	NA	NA	NA	NA
Ctaxi_contig_67271|comp37086_c2_seq6	-2.555459079	2.463026286	6.61E-10	7.17E-09	NA	NA	NA	NA	NA
Ctaxi_contig_53856|comp36371_c4_seq1	-2.553521882	5.606459312	5.34E-35	4.75E-33	NA	NA	NA	NA	NA
Ctaxi_contig_30669|comp34612_c0_seq3	-2.552815553	2.031463151	3.07E-06	1.89E-05	protein	gi|168067157|ref|XP_001785491.1|predicted protein [Physcomitrella patens] >gi|162662898|gb|EDQ49698.1| predicted protein [Physcomitrella patens]	AT5G46800.1	BOU	 Mitochondrial substrate carrier family protein 
Ctaxi_contig_20482|comp33384_c1_seq3	-2.551965118	2.388030447	0.000433288	0.001667905	alpha beta-hydrolases superfamily protein	gi|159464451|ref|XP_001690455.1|hypothetical protein CHLREDRAFT_188508 [Chlamydomonas reinhardtii] >gi|158279955|gb|EDP05714.1| predicted protein [Chlamydomonas reinhardtii]	AT4G17150.2		 alpha/beta-Hydrolases superfamily protein 
Ctaxi_contig_59556|comp36705_c1_seq1	-2.551220139	5.102444452	1.76E-21	5.70E-20	ankyrin repeat protein	gi|229582572|ref|YP_002840971.1|ankyrin [Sulfolobus islandicus Y.N.15.51] >gi|502134864|ref|WP_012717676.1| ankyrin [Sulfolobus islandicus] >gi|228013288|gb|ACP49049.1| Ankyrin [Sulfolobus islandicus Y.N.15.51]	AT2G14255.1		 Ankyrin repeat family protein with DHHC zinc finger domain 
Ctaxi_contig_18979|comp33140_c2_seq2	-2.549463812	1.407128096	9.74E-05	0.000437427	mitochondrial partial	gi|552830565|ref|XP_005847935.1|hypothetical protein CHLNCDRAFT_35290 [Chlorella variabilis] >gi|307107591|gb|EFN55833.1| hypothetical protein CHLNCDRAFT_35290 [Chlorella variabilis]	AT5G01500.1	TAAC	 thylakoid ATP/ADP carrier 
Ctaxi_contig_64610|comp36973_c1_seq4	-2.548067381	9.112484324	1.13E-24	4.81E-23	alkaline phosphatase	gi|384171359|ref|YP_005552736.1|hypothetical protein [Arcobacter sp. L] >gi|504286157|ref|WP_014473259.1| hypothetical protein [Arcobacter sp. L] >gi|345470969|dbj|BAK72419.1| conserved hypothetical protein [Arcobacter sp. L]	NA	NA	NA
Ctaxi_contig_17840|comp32970_c0_seq1	-2.545101077	3.246541161	2.40E-14	4.21E-13	NA	NA	NA	NA	NA
Ctaxi_contig_34549|comp34970_c0_seq2	-2.544468471	1.757964252	5.98E-07	4.16E-06	eukaryotic translation initiation factor 3 subunit f-like	gi|302838518|ref|XP_002950817.1|eukaryotic translation initiation factor 3f [Volvox carteri f. nagariensis] >gi|300263934|gb|EFJ48132.1| eukaryotic translation initiation factor 3f [Volvox carteri f. nagariensis]	AT2G39990.1	"EIF2,AteIF3f,eIF3F"	 eukaryotic translation initiation factor 2 
Ctaxi_contig_15927|comp32639_c2_seq3	-2.543292552	0.327610331	0.005221719	0.014955917	NA	NA	NA	NA	NA
Ctaxi_contig_70702|comp37219_c0_seq8	-2.53949728	2.506674147	0.000134744	0.000585601	trna pseudouridine(38 39) synthase-like	gi|460384287|ref|XP_004237844.1|PREDICTED: tRNA pseudouridine(38/39) synthase-like [Solanum lycopersicum]	AT1G34150.1		 Pseudouridine synthase family protein 
Ctaxi_contig_42553|comp35644_c0_seq4	-2.538406825	3.520792452	7.18E-18	1.73E-16	NA	NA	NA	NA	NA
Ctaxi_contig_43085|comp35683_c6_seq9	-2.53794539	0.968933494	0.00033214	0.001313182	NA	NA	NA	NA	NA
Ctaxi_contig_64613|comp36973_c1_seq7	-2.53663138	7.19942286	2.97E-25	1.33E-23	NA	NA	NA	NA	NA
Ctaxi_contig_40316|comp35491_c2_seq3	-2.536220591	1.452857174	0.000295127	0.001182792	NA	NA	NA	NA	NA
Ctaxi_contig_30155|comp34555_c1_seq1	-2.533130779	2.765882122	1.41E-13	2.29E-12	NA	NA	NA	NA	NA
Ctaxi_contig_24041|comp33872_c1_seq2	-2.531181371	1.964221205	2.43E-07	1.81E-06	NA	NA	NA	NA	NA
Ctaxi_contig_49017|comp36076_c2_seq2	-2.529551724	9.034403821	3.76E-28	2.11E-26	protein serine threonine	"gi|471234179|ref|XP_004039300.1|leishmanolysin family protein, putative [Ichthyophthirius multifiliis] >gi|340508248|gb|EGR33996.1| leishmanolysin family protein, putative [Ichthyophthirius multifiliis]"	NA	NA	NA
Ctaxi_contig_18479|comp33070_c1_seq2	-2.529236378	1.343257678	0.000100916	0.000451632	NA	NA	NA	NA	NA
Ctaxi_contig_16868|comp32801_c0_seq9	-2.527910495	5.320073008	5.28E-25	2.31E-23	NA	NA	NA	NA	NA
Ctaxi_contig_47200|comp35956_c1_seq1	-2.526715515	0.887902119	0.000641547	0.002356743	NA	NA	NA	NA	NA
Ctaxi_contig_67236|comp37085_c1_seq1	-2.526288651	1.406793877	0.000193076	0.000810725	NA	NA	NA	NA	NA
Ctaxi_contig_41858|comp35599_c1_seq1	-2.523826591	2.264073101	1.56E-06	1.00E-05	ankyrin repeat protein	gi|189502738|ref|YP_001958455.1|hypothetical protein Aasi_1435 [Candidatus Amoebophilus asiaticus 5a2] >gi|501450016|ref|WP_012473465.1| hypothetical protein [Candidatus Amoebophilus asiaticus] >gi|189498179|gb|ACE06726.1| hypothetical protein Aasi_1435 [Candidatus Amoebophilus asiaticus 5a2]	AT5G13530.2	KEG	 protein kinases;ubiquitin-protein ligases 
Ctaxi_contig_35041|comp35018_c1_seq6	-2.523371091	5.524001761	5.20E-08	4.31E-07	kinase-like protein	gi|545367242|ref|XP_005648466.1|kinase-like protein [Coccomyxa subellipsoidea C-169] >gi|384250443|gb|EIE23922.1| kinase-like protein [Coccomyxa subellipsoidea C-169]	AT5G03730.1	"CTR1,SIS1,AtCTR1"	 Protein kinase superfamily protein 
Ctaxi_contig_67253|comp37086_c0_seq1	-2.521551848	0.958734455	2.64E-05	0.000133989	NA	NA	NA	NA	NA
Ctaxi_contig_42015|comp35608_c2_seq1	-2.521057368	0.549078468	0.007308972	0.020099982	gdt1-like protein chloroplastic-like	"gi|449487508|ref|XP_004157661.1|PREDICTED: GDT1-like protein 2, chloroplastic-like [Cucumis sativus]"	AT4G13590.2		 Uncharacterized protein family (UPF0016) 
Ctaxi_contig_37126|comp35209_c5_seq1	-2.520687993	5.32370437	1.89E-20	5.67E-19	NA	NA	NA	NA	NA
Ctaxi_contig_64604|comp36973_c0_seq1	-2.519156935	7.392324255	1.06E-25	4.88E-24	alkaline phosphatase	gi|296274617|ref|YP_003657248.1|hypothetical protein [Arcobacter nitrofigilis DSM 7299] >gi|502901909|ref|WP_013136885.1| alkaline phosphatase [Arcobacter nitrofigilis] >gi|296098791|gb|ADG94741.1| protein of unknown function DUF839 [Arcobacter nitrofigilis DSM 7299]	NA	NA	NA
Ctaxi_contig_31738|comp34719_c0_seq2	-2.518101284	0.975186781	2.68E-05	0.000135725	autophagy protein 5	gi|321460875|gb|EFX71913.1|hypothetical protein DAPPUDRAFT_308648 [Daphnia pulex]	AT5G17290.1	"ATG5,APG5,ATATG5"	 autophagy protein Apg5 family 
Ctaxi_contig_51943|comp36258_c1_seq1	-2.517223395	3.094890256	4.48E-16	9.23E-15	riboflavin synthase-like superfamily protein	gi|414877425|tpg|DAA54556.1|TPA: hypothetical protein ZEAMMB73_247137 [Zea mays]	AT1G19230.1		 Riboflavin synthase-like superfamily protein 
Ctaxi_contig_55658|comp36484_c2_seq2	-2.513874774	2.277454367	1.97E-09	2.00E-08	NA	NA	NA	NA	NA
Ctaxi_contig_25614|comp34066_c0_seq2	-2.513332698	1.373108838	0.003200036	0.009728859	polymorphic outer membrane protein	gi|545357257|ref|XP_005644289.1|hypothetical protein COCSUDRAFT_48850 [Coccomyxa subellipsoidea C-169] >gi|384246254|gb|EIE19745.1| hypothetical protein COCSUDRAFT_48850 [Coccomyxa subellipsoidea C-169]	NA	NA	NA
Ctaxi_contig_42297|comp35625_c0_seq1	-2.510968081	1.387978386	6.63E-07	4.57E-06	respiratory burst oxidase homolog protein e-like	gi|390339042|ref|XP_003724914.1|PREDICTED: dual oxidase 2-like [Strongylocentrotus purpuratus]	AT5G60010.1		 ferric reductase-like transmembrane component family protein 
Ctaxi_contig_64621|comp36974_c2_seq1	-2.510556075	4.603643395	6.34E-27	3.24E-25	NA	NA	NA	NA	NA
Ctaxi_contig_48337|comp36032_c1_seq2	-2.508898741	4.434410823	0.016429774	0.040270095	protein	gi|159490451|ref|XP_001703190.1|hypothetical protein CHLREDRAFT_180347 [Chlamydomonas reinhardtii] >gi|158270730|gb|EDO96566.1| predicted protein [Chlamydomonas reinhardtii]	AT2G28360.1		 SIT4 phosphatase-associated family protein 
Ctaxi_contig_56531|comp36539_c1_seq1	-2.507893494	2.636877326	1.72E-12	2.52E-11	homogentisate -dioxygenase	gi|328766781|gb|EGF76833.1|hypothetical protein BATDEDRAFT_20910 [Batrachochytrium dendrobatidis JAM81]	AT5G54080.2	HGO	" homogentisate 1,2-dioxygenase "
Ctaxi_contig_57272|comp36580_c8_seq1	-2.50625252	6.27109024	4.78E-40	5.78E-38	polymorphic outer membrane protein	gi|333987538|ref|YP_004520145.1|polymorphic outer membrane protein [Methanobacterium sp. SWAN-1] >gi|503591769|ref|WP_013825845.1| hypothetical protein [Methanobacterium sp. SWAN-1] >gi|333825682|gb|AEG18344.1| polymorphic outer membrane protein [Methanobacterium sp. SWAN-1]	NA	NA	NA
Ctaxi_contig_51782|comp36249_c2_seq2	-2.505824673	3.188706691	0.002037434	0.006544125	NA	NA	NA	NA	NA
Ctaxi_contig_20612|comp33402_c7_seq3	-2.505455377	1.333202555	0.004165195	0.012244639	hypothetical protein VOLCADRAFT_83934	gi|302851068|ref|XP_002957059.1|hypothetical protein VOLCADRAFT_83934 [Volvox carteri f. nagariensis] >gi|300257615|gb|EFJ41861.1| hypothetical protein VOLCADRAFT_83934 [Volvox carteri f. nagariensis]	NA	NA	NA
Ctaxi_contig_13073|comp32074_c0_seq4	-2.505378344	1.144460429	0.00014045	0.000608457	magnesium transporter mrs2-2	gi|545362972|ref|XP_005646683.1|Mg2+ transporter protein [Coccomyxa subellipsoidea C-169] >gi|384248656|gb|EIE22139.1| Mg2+ transporter protein [Coccomyxa subellipsoidea C-169]	AT5G64560.2	"MGT9,MRS2-2,ATMGT9"	 magnesium transporter 9 
Ctaxi_contig_68063|comp37113_c0_seq1	-2.502431653	1.601179893	0.004761679	0.013779743	NA	NA	NA	NA	NA
Ctaxi_contig_26372|comp34138_c0_seq6	-2.502214767	0.45141168	0.001861179	0.006042157	NA	NA	NA	NA	NA
Ctaxi_contig_64614|comp36973_c2_seq1	-2.501949102	9.654041476	9.23E-23	3.34E-21	alkaline phosphatase	gi|515524091|ref|WP_016957345.1|hypothetical protein [Catenovulum agarivorans]	NA	NA	NA
Ctaxi_contig_40809|comp35533_c4_seq17	-2.500908809	4.442765391	6.93E-28	3.80E-26	ubox domain containing protein	gi|470381072|ref|XP_004333752.1|Ubox domain containing protein [Acanthamoeba castellanii str. Neff] >gi|440790456|gb|ELR11739.1| Ubox domain containing protein [Acanthamoeba castellanii str. Neff]	AT2G45920.1		 U-box domain-containing protein 
Ctaxi_contig_47578|comp35982_c2_seq2	-2.498280055	0.960165279	0.000337987	0.001333283	protein timeless homolog	gi|545358684|ref|XP_005644883.1|hypothetical protein COCSUDRAFT_58046 [Coccomyxa subellipsoidea C-169] >gi|384246850|gb|EIE20339.1| hypothetical protein COCSUDRAFT_58046 [Coccomyxa subellipsoidea C-169]	NA	NA	NA
Ctaxi_contig_53859|comp36371_c4_seq4	-2.498010111	3.853344038	1.78E-23	6.81E-22	NA	NA	NA	NA	NA
Ctaxi_contig_62196|comp36849_c4_seq9	-2.497637743	1.1550424	1.62E-05	8.60E-05	protein	gi|514642859|ref|XP_004998635.1|hypothetical protein PTSG_00082 [Salpingoeca rosetta] >gi|326426493|gb|EGD72063.1| hypothetical protein PTSG_00082 [Salpingoeca rosetta]	NA	NA	NA
Ctaxi_contig_13294|comp32128_c1_seq3	-2.497574297	4.242536252	2.60E-24	1.07E-22	copper resistance protein	gi|496576598|ref|WP_009277716.1|copper resistance protein CopB [Ralstonia sp. 5_7_47FAA] >gi|308918077|gb|EFP63758.1| copper resistance protein B [Ralstonia sp. 5_7_47FAA]	NA	NA	NA
Ctaxi_contig_49044|comp36079_c0_seq12	-2.496702176	1.280762507	0.000827022	0.002956252	NA	NA	NA	NA	NA
Ctaxi_contig_50890|comp36204_c6_seq1	-2.496598266	5.523302474	2.94E-15	5.61E-14	NA	NA	NA	NA	NA
Ctaxi_contig_38531|comp35327_c0_seq1	-2.495728521	2.362639602	4.81E-09	4.66E-08	mfs general substrate transporter	gi|545364674|ref|XP_005647379.1|MFS general substrate transporter [Coccomyxa subellipsoidea C-169] >gi|384249353|gb|EIE22835.1| MFS general substrate transporter [Coccomyxa subellipsoidea C-169]	AT4G36790.1		 Major facilitator superfamily protein 
Ctaxi_contig_31670|comp34711_c1_seq1	-2.495525567	1.703950658	2.78E-08	2.40E-07	serine protease 27-like	gi|301782349|ref|XP_002926591.1|PREDICTED: polyserase-2-like [Ailuropoda melanoleuca]	NA	NA	NA
Ctaxi_contig_43588|comp35724_c1_seq3	-2.494759241	2.481346776	1.20E-12	1.78E-11	NA	NA	NA	NA	NA
Ctaxi_contig_18646|comp33094_c2_seq34	-2.494203523	2.833828027	1.13E-05	6.21E-05	chymotrypsin-like elastase family member 1	"gi|552818332|ref|XP_005845165.1|hypothetical protein CHLNCDRAFT_11918, partial [Chlorella variabilis] >gi|307104811|gb|EFN53063.1| hypothetical protein CHLNCDRAFT_11918 [Chlorella variabilis]"	NA	NA	NA
Ctaxi_contig_42617|comp35650_c3_seq11	-2.492750004	5.519155533	3.06E-36	2.88E-34	sulfur stress regulator	gi|302832650|ref|XP_002947889.1|Snf1-like protein kinase [Volvox carteri f. nagariensis] >gi|300266691|gb|EFJ50877.1| Snf1-like protein kinase [Volvox carteri f. nagariensis]	AT5G08590.1	"ASK2,SNRK2-1,SNRK2.1,SRK2G"	 SNF1-related protein kinase 2.1 
Ctaxi_contig_15896|comp32636_c3_seq2	-2.49013697	0.97880989	0.000772774	0.002782787	NA	NA	NA	NA	NA
Ctaxi_contig_55559|comp36477_c1_seq7	-2.488823848	3.429077812	1.92E-10	2.23E-09	NA	NA	NA	NA	NA
Ctaxi_contig_52064|comp36266_c0_seq7	-2.488607134	5.191706191	6.49E-31	4.32E-29	NA	NA	NA	NA	NA
Ctaxi_contig_27607|comp34273_c1_seq1	-2.488485803	4.879284446	2.19E-23	8.31E-22	d chain in silico and in vitro co-evolution of a high affinity complementary protein-protein interface	"gi|530537544|pdb|4J8Y|AChain A, E3_5 Darpin D77s Mutant"	AT5G60070.1		 ankyrin repeat family protein 
Ctaxi_contig_72843|comp2128306_c0_seq1	-2.486979133	0.944693012	1.59E-05	8.46E-05	NA	NA	NA	NA	NA
Ctaxi_contig_47854|comp36000_c2_seq2	-2.48673406	4.550142111	3.23E-28	1.83E-26	NA	NA	NA	NA	NA
Ctaxi_contig_31017|comp34644_c3_seq14	-2.485190525	3.000451039	1.06E-15	2.10E-14	NA	NA	NA	NA	NA
Ctaxi_contig_27974|comp34315_c5_seq1	-2.485095944	1.418718187	7.58E-07	5.17E-06	NA	NA	NA	NA	NA
Ctaxi_contig_33041|comp34838_c0_seq1	-2.484582963	4.295845675	2.54E-25	1.14E-23	peptidyl serine alpha-galactosyltransferase	gi|302853213|ref|XP_002958123.1|hypothetical protein VOLCADRAFT_121680 [Volvox carteri f. nagariensis] >gi|300256591|gb|EFJ40854.1| hypothetical protein VOLCADRAFT_121680 [Volvox carteri f. nagariensis]	AT3G01720.1		 unknown protein; FUNCTIONS IN: molecular_function unknown; INVOLVED IN: biological_process unknown; LOCATED IN: endomembrane system; EXPRESSED IN: 24 plant structures; EXPRESSED DURING: 13 growth stages; BEST Arabidopsis thaliana protein match is: unknown protein (TAIR:AT5G25265.1); Has 374 Blast hits to 211 proteins in 23 species: Archae - 0; Bacteria - 0; Metazoa - 0; Fungi - 0; Plants - 316; Viruses - 0; Other Eukaryotes - 58 (source: NCBI BLink). 
Ctaxi_contig_47630|comp35986_c1_seq7	-2.483503236	5.294671653	2.13E-32	1.58E-30	anoctamin-8	gi|219123027|ref|XP_002181834.1|predicted protein [Phaeodactylum tricornutum CCAP 1055/1] >gi|217406435|gb|EEC46374.1| predicted protein [Phaeodactylum tricornutum CCAP 1055/1]	NA	NA	NA
Ctaxi_contig_64644|comp36974_c7_seq1	-2.482409765	2.643713777	1.90E-12	2.78E-11	NA	NA	NA	NA	NA
Ctaxi_contig_35702|comp35081_c4_seq5	-2.482316365	1.03108045	4.73E-05	0.000226903	NA	NA	NA	NA	NA
Ctaxi_contig_53861|comp36371_c5_seq1	-2.481297709	5.661615508	3.42E-36	3.21E-34	protein mei2-like 4-like	gi|546296418|ref|XP_005709859.1|Putative Mei2-like protein [Chondrus crispus] >gi|507105864|emb|CDF39565.1| Putative Mei2-like protein [Chondrus crispus]	AT1G29400.2	"AML5,ML5"	 MEI2-like protein 5 
Ctaxi_contig_36340|comp35140_c0_seq1	-2.480668515	1.362796226	3.20E-06	1.96E-05	NA	NA	NA	NA	NA
Ctaxi_contig_23700|comp33825_c3_seq1	-2.47816376	2.781944545	1.06E-14	1.94E-13	NA	NA	NA	NA	NA
Ctaxi_contig_44940|comp35794_c3_seq4	-2.478146574	2.456117823	1.57E-05	8.40E-05	rna helicase family protein	gi|552822678|ref|XP_005846179.1|hypothetical protein CHLNCDRAFT_136192 [Chlorella variabilis] >gi|307105829|gb|EFN54077.1| hypothetical protein CHLNCDRAFT_136192 [Chlorella variabilis]	AT1G27900.1		 RNA helicase family protein 
Ctaxi_contig_30292|comp34570_c3_seq1	-2.477964979	5.253491001	1.24E-22	4.45E-21	NA	NA	NA	NA	NA
Ctaxi_contig_64946|comp36991_c3_seq6	-2.477066306	7.209951291	1.08E-23	4.21E-22	NA	NA	NA	NA	NA
Ctaxi_contig_49241|comp36093_c0_seq3	-2.476302205	5.280261595	1.40E-16	3.04E-15	NA	NA	NA	NA	NA
Ctaxi_contig_63145|comp36900_c2_seq3	-2.474427381	4.446505644	2.37E-29	1.42E-27	achain crystal structure of engineered northeast structural genomics consortium target	"gi|530537542|pdb|4J7W|AChain A, E3_5 Darpin L86a Mutant >gi|530537543|pdb|4J7W|B Chain B, E3_5 Darpin L86a Mutant"	AT2G17390.1	AKR2B	 ankyrin repeat-containing 2B 
Ctaxi_contig_69067|comp37153_c4_seq5	-2.472346378	3.615284768	4.40E-25	1.93E-23	NA	NA	NA	NA	NA
Ctaxi_contig_28157|comp34339_c2_seq2	-2.471520583	1.266360687	1.15E-05	6.30E-05	polymorphic outer membrane protein	gi|384449201|ref|YP_005661803.1|polymorphic outer membrane protein family [Chlamydophila pneumoniae LPCoLN] >gi|504330517|ref|WP_014517619.1| membrane protein [Chlamydia pneumoniae] >gi|269303415|gb|ACZ33515.1| polymorphic outer membrane protein family [Chlamydophila pneumoniae LPCoLN]	NA	NA	NA
Ctaxi_contig_49345|comp36102_c1_seq2	-2.469740936	3.167692648	1.20E-12	1.78E-11	NA	NA	NA	NA	NA
Ctaxi_contig_29215|comp34458_c1_seq1	-2.4684742	2.247337647	0.003340013	0.010100802	macrophage erythroblast attacher-like	gi|302773970|ref|XP_002970402.1|hypothetical protein SELMODRAFT_93124 [Selaginella moellendorffii] >gi|300161918|gb|EFJ28532.1| hypothetical protein SELMODRAFT_93124 [Selaginella moellendorffii]	AT3G55070.1		 LisH/CRA/RING-U-box domains-containing protein 
Ctaxi_contig_22714|comp33703_c1_seq1	-2.465752226	0.66430627	0.000309756	0.001234147	NA	NA	NA	NA	NA
Ctaxi_contig_71193|comp37242_c7_seq1	-2.465675249	0.473319005	0.004783286	0.013834912	phosphoinositide phosphatase family protein	gi|356532820|ref|XP_003534968.1|PREDICTED: polyphosphoinositide phosphatase-like [Glycine max]	AT1G22620.1	ATSAC1	 Phosphoinositide phosphatase family protein 
Ctaxi_contig_16862|comp32801_c0_seq3	-2.463685135	6.648284014	1.91E-22	6.72E-21	NA	NA	NA	NA	NA
Ctaxi_contig_18488|comp33070_c4_seq2	-2.463060327	1.046705232	5.21E-05	0.000248069	NA	NA	NA	NA	NA
Ctaxi_contig_48949|comp36072_c4_seq9	-2.46116102	2.419715318	4.17E-06	2.50E-05	wd40 domain-containing protein	gi|255079880|ref|XP_002503520.1|predicted protein [Micromonas sp. RCC299] >gi|226518787|gb|ACO64778.1| predicted protein [Micromonas sp. RCC299]	AT5G43930.4		 Transducin family protein / WD-40 repeat family protein 
Ctaxi_contig_36299|comp35135_c6_seq1	-2.461102072	7.457503265	5.79E-40	6.94E-38	soluble inorganic pyrophosphatase	gi|159473581|ref|XP_001694912.1|soluble inorganic pyrophosphatase [Chlamydomonas reinhardtii] >gi|75164812|sp|Q949J1.1|IPYR2_CHLRE RecName: Full=Soluble inorganic pyrophosphatase 2; AltName: Full=Pyrophosphate phospho-hydrolase 2; Short=PPase 2 >gi|14571673|emb|CAC42763.1| soluble inorganic pyrophosphatase [Chlamydomonas reinhardtii] >gi|158276291|gb|EDP02064.1| soluble inorganic pyrophosphatase [Chlamydomonas reinhardtii]	AT3G53620.1	"AtPPa4,PPa4"	 pyrophosphorylase 4 
Ctaxi_contig_51012|comp36210_c5_seq11	-2.460529619	5.544877588	1.09E-26	5.47E-25	ctd small phosphatase-like protein 2-like	gi|302821763|ref|XP_002992543.1|hypothetical protein SELMODRAFT_135380 [Selaginella moellendorffii] >gi|300139745|gb|EFJ06481.1| hypothetical protein SELMODRAFT_135380 [Selaginella moellendorffii]	AT3G55960.1		 Haloacid dehalogenase-like hydrolase (HAD) superfamily protein 
Ctaxi_contig_34014|comp34919_c1_seq2	-2.460445128	0.45678293	0.003211585	0.009760337	NA	NA	NA	NA	NA
Ctaxi_contig_16860|comp32801_c0_seq1	-2.460144535	6.054676932	6.07E-14	1.02E-12	NA	NA	NA	NA	NA
Ctaxi_contig_46819|comp35928_c1_seq2	-2.459937748	2.216025413	0.011486759	0.029634259	pan domain-containing protein	"gi|566010044|gb|ETI32955.1|hypothetical protein F443_20319, partial [Phytophthora parasitica P1569]"	NA	NA	NA
Ctaxi_contig_68992|comp37151_c0_seq3	-2.459785714	2.065699203	1.62E-07	1.25E-06	serine threonine-protein kinase nek5	gi|552842596|ref|XP_005850610.1|hypothetical protein CHLNCDRAFT_50283 [Chlorella variabilis] >gi|307110272|gb|EFN58508.1| hypothetical protein CHLNCDRAFT_50283 [Chlorella variabilis]	AT3G45420.1		 Concanavalin A-like lectin protein kinase family protein 
Ctaxi_contig_42550|comp35644_c0_seq1	-2.45879027	7.523134432	1.64E-41	2.14E-39	NA	NA	NA	NA	NA
Ctaxi_contig_61304|comp36802_c0_seq9	-2.456872534	2.634419278	2.59E-13	4.12E-12	fact complex subunit spt16-like	gi|159490132|ref|XP_001703040.1|global transcription factor [Chlamydomonas reinhardtii] >gi|158270853|gb|EDO96685.1| global transcription factor [Chlamydomonas reinhardtii]	AT4G10710.1	SPT16	 global transcription factor C 
Ctaxi_contig_49507|comp36112_c0_seq1	-2.455106692	5.260977487	2.91E-24	1.19E-22	ankyrin repeat protein	"gi|157106769|ref|XP_001649474.1|ankyrin 2,3/unc44 [Aedes aegypti] >gi|108868779|gb|EAT33004.1| AAEL014742-PA, partial [Aedes aegypti]"	AT3G04710.1	TPR10	 ankyrin repeat family protein 
Ctaxi_contig_42969|comp35676_c2_seq1	-2.454920548	2.244266534	2.16E-10	2.50E-09	NA	NA	NA	NA	NA
Ctaxi_contig_18188|comp33031_c0_seq12	-2.450939617	2.598361769	2.38E-05	0.000122138	NA	NA	NA	NA	NA
Ctaxi_contig_13295|comp32128_c1_seq4	-2.450668122	2.185429429	3.60E-06	2.19E-05	NA	NA	NA	NA	NA
Ctaxi_contig_55384|comp36466_c1_seq3	-2.449964536	1.237645474	9.56E-05	0.000430248	3 -5 -bisphosphate nucleotidase	gi|552814515|ref|XP_005844206.1|hypothetical protein CHLNCDRAFT_27036 [Chlorella variabilis] >gi|307103847|gb|EFN52104.1| hypothetical protein CHLNCDRAFT_27036 [Chlorella variabilis]	AT3G02870.1	VTC4	 Inositol monophosphatase family protein 
Ctaxi_contig_14510|comp32385_c8_seq1	-2.448715942	5.454394833	1.32E-17	3.14E-16	hypothetical protein CHLREDRAFT_177538	gi|159481760|ref|XP_001698946.1|hypothetical protein CHLREDRAFT_177538 [Chlamydomonas reinhardtii] >gi|158273438|gb|EDO99228.1| predicted protein [Chlamydomonas reinhardtii]	NA	NA	NA
Ctaxi_contig_10573|comp31438_c3_seq2	-2.448563684	6.024357879	7.47E-30	4.62E-28	NA	NA	NA	NA	NA
Ctaxi_contig_31009|comp34644_c3_seq6	-2.448334852	6.081714883	3.16E-32	2.31E-30	NA	NA	NA	NA	NA
Ctaxi_contig_23996|comp33866_c4_seq5	-2.447536666	0.645845159	0.000371643	0.001452881	ankyrin repeat protein	"gi|123437955|ref|XP_001309767.1|ankyrin repeat protein [Trichomonas vaginalis G3] >gi|121891508|gb|EAX96837.1| ankyrin repeat protein, putative [Trichomonas vaginalis G3]"	AT3G24530.1		 AAA-type ATPase family protein / ankyrin repeat family protein 
Ctaxi_contig_33153|comp34849_c1_seq1	-2.446910303	3.012723188	2.81E-13	4.47E-12	NA	NA	NA	NA	NA
Ctaxi_contig_37919|comp35279_c3_seq13	-2.443119713	0.773335912	0.000203257	0.000848023	NA	NA	NA	NA	NA
Ctaxi_contig_60577|comp36766_c5_seq1	-2.440564186	6.087134048	3.29E-05	0.000163377	NA	NA	NA	NA	NA
Ctaxi_contig_13106|comp32083_c0_seq1	-2.437771491	8.518233932	6.70E-49	1.37E-46	NA	NA	NA	NA	NA
Ctaxi_contig_31005|comp34644_c3_seq2	-2.435075655	4.099764309	6.37E-19	1.70E-17	NA	NA	NA	NA	NA
Ctaxi_contig_71804|comp37264_c2_seq2	-2.434406695	4.141696275	1.12E-21	3.71E-20	adhesin-like protein	gi|148642233|ref|YP_001272746.1|adhesin-like protein [Methanobrevibacter smithii ATCC 35061] >gi|500587809|ref|WP_011953735.1| adhesin-like protein [Methanobrevibacter smithii] >gi|148551250|gb|ABQ86378.1| adhesin-like protein [Methanobrevibacter smithii ATCC 35061]	NA	NA	NA
Ctaxi_contig_71803|comp37264_c2_seq1	-2.431995816	4.233645004	1.95E-18	4.95E-17	polymorphic outer membrane protein	gi|507077577|ref|WP_016148348.1|hypothetical protein [Butyricicoccus pullicaecorum] >gi|500577467|gb|EOQ36193.1| hypothetical protein HMPREF1526_02225 [Butyricicoccus pullicaecorum 1.2]	NA	NA	NA
Ctaxi_contig_52099|comp36270_c3_seq1	-2.427796379	6.013522245	8.01E-24	3.15E-22	protein	gi|545361359|ref|XP_005645982.1|hypothetical protein COCSUDRAFT_53990 [Coccomyxa subellipsoidea C-169] >gi|384247953|gb|EIE21438.1| hypothetical protein COCSUDRAFT_53990 [Coccomyxa subellipsoidea C-169]	AT5G04740.1		 ACT domain-containing protein 
Ctaxi_contig_10186|comp31322_c0_seq1	-2.427371203	6.801334943	6.56E-18	1.58E-16	primary amine liver isozyme-like	gi|405966246|gb|EKC31553.1|Membrane primary amine oxidase [Crassostrea gigas]	NA	NA	NA
Ctaxi_contig_42070|comp35611_c3_seq1	-2.423252852	2.620598072	3.41E-11	4.33E-10	protein gar2-like	"gi|449513509|ref|XP_004164344.1|PREDICTED: 31 kDa ribonucleoprotein, chloroplastic-like [Cucumis sativus]"	AT3G55340.1	PHIP1	 phragmoplastin interacting protein 1 
Ctaxi_contig_18672|comp33094_c2_seq60	-2.422479262	0.816009415	0.0013041	0.004425128	NA	NA	NA	NA	NA
Ctaxi_contig_37696|comp35259_c3_seq2	-2.420791485	0.464357038	0.001262497	0.004297361	metallo-hydrolase oxidoreductase	gi|495388059|ref|WP_008112762.1|beta-lactamase [Herbaspirillum sp. YR522] >gi|398222416|gb|EJN08791.1| putative Zn-dependent hydrolase of beta-lactamase [Herbaspirillum sp. YR522]	NA	NA	NA
Ctaxi_contig_56169|comp36515_c2_seq1	-2.420358787	3.30690677	5.09E-09	4.91E-08	NA	NA	NA	NA	NA
Ctaxi_contig_61187|comp36795_c0_seq12	-2.418932638	0.683881008	0.003167087	0.009638563	atp synthase delta chain	gi|545356383|ref|XP_005643910.1|hypothetical protein COCSUDRAFT_48924 [Coccomyxa subellipsoidea C-169] >gi|384245874|gb|EIE19366.1| hypothetical protein COCSUDRAFT_48924 [Coccomyxa subellipsoidea C-169]	AT5G47030.1		" ATPase, F1 complex, delta/epsilon subunit "
Ctaxi_contig_68867|comp37144_c1_seq1	-2.418636304	7.839436913	2.97E-30	1.88E-28	NA	NA	NA	NA	NA
Ctaxi_contig_9328|comp31052_c1_seq1	-2.418338522	1.167814786	0.006839308	0.018979471	NA	NA	NA	NA	NA
Ctaxi_contig_54733|comp36426_c2_seq1	-2.417176752	3.686455985	1.93E-17	4.53E-16	ankyrin repeat protein	gi|229582572|ref|YP_002840971.1|ankyrin [Sulfolobus islandicus Y.N.15.51] >gi|502134864|ref|WP_012717676.1| ankyrin [Sulfolobus islandicus] >gi|228013288|gb|ACP49049.1| Ankyrin [Sulfolobus islandicus Y.N.15.51]	AT5G02620.1	"ANK1,ATANK1"	 ankyrin-like1 
Ctaxi_contig_58861|comp36673_c1_seq2	-2.417174666	2.461486332	4.63E-05	0.000222722	NA	NA	NA	NA	NA
Ctaxi_contig_43349|comp35705_c0_seq6	-2.416992229	0.616561061	0.000458086	0.001753551	NA	NA	NA	NA	NA
Ctaxi_contig_55942|comp36502_c5_seq7	-2.416877056	3.738422474	1.73E-21	5.60E-20	NA	NA	NA	NA	NA
Ctaxi_contig_16048|comp32662_c2_seq1	-2.416233774	0.865210467	0.000112999	0.000499271	NA	NA	NA	NA	NA
Ctaxi_contig_71760|comp37262_c2_seq3	-2.415573345	5.752414302	1.44E-23	5.52E-22	NA	NA	NA	NA	NA
Ctaxi_contig_15219|comp32520_c0_seq2	-2.413601208	1.219263666	0.000212408	0.000880002	NA	NA	NA	NA	NA
Ctaxi_contig_43131|comp35685_c2_seq33	-2.412475224	7.138298999	6.74E-13	1.03E-11	NA	NA	NA	NA	NA
Ctaxi_contig_7712|comp30302_c0_seq5	-2.410995905	2.163886935	2.08E-06	1.32E-05	NA	NA	NA	NA	NA
Ctaxi_contig_9242|comp31020_c0_seq1	-2.410293243	7.857816952	1.96E-17	4.60E-16	NA	NA	NA	NA	NA
Ctaxi_contig_27512|comp34260_c0_seq2	-2.408306964	4.025950335	2.17E-10	2.51E-09	NA	NA	NA	NA	NA
Ctaxi_contig_34783|comp34990_c1_seq1	-2.40828921	1.827542772	2.32E-07	1.74E-06	sulfur stress regulator	gi|545363781|ref|XP_005646994.1|Serine/threonine-protein kinase SRK2J [Coccomyxa subellipsoidea C-169] >gi|384248967|gb|EIE22450.1| Serine/threonine-protein kinase SRK2J [Coccomyxa subellipsoidea C-169]	NA	NA	NA
Ctaxi_contig_22718|comp33703_c1_seq5	-2.405930165	2.165322717	4.35E-08	3.66E-07	solanesyl diphosphate synthase	gi|302831696|ref|XP_002947413.1|hypothetical protein VOLCADRAFT_57046 [Volvox carteri f. nagariensis] >gi|300267277|gb|EFJ51461.1| hypothetical protein VOLCADRAFT_57046 [Volvox carteri f. nagariensis]	AT1G78510.2	SPS1	 solanesyl diphosphate synthase 1 
Ctaxi_contig_71306|comp37248_c1_seq2	-2.405796804	7.173728603	4.28E-36	3.99E-34	alpha-2-macroglobulin domain-containing protein	gi|159481760|ref|XP_001698946.1|hypothetical protein CHLREDRAFT_177538 [Chlamydomonas reinhardtii] >gi|158273438|gb|EDO99228.1| predicted protein [Chlamydomonas reinhardtii]	NA	NA	NA
Ctaxi_contig_19265|comp33183_c0_seq3	-2.4054349	4.735572807	7.49E-17	1.67E-15	NA	NA	NA	NA	NA
Ctaxi_contig_37910|comp35279_c3_seq4	-2.405325212	1.315782206	5.11E-05	0.00024358	NA	NA	NA	NA	NA
Ctaxi_contig_15959|comp32645_c1_seq1	-2.404286664	2.046695231	1.82E-07	1.39E-06	NA	NA	NA	NA	NA
Ctaxi_contig_23218|comp33766_c1_seq5	-2.403569779	1.004070841	1.50E-05	8.03E-05	NA	NA	NA	NA	NA
Ctaxi_contig_10188|comp31322_c0_seq3	-2.403445015	5.697979757	1.05E-15	2.08E-14	tyramine oxidase	gi|330917130|ref|XP_003297692.1|hypothetical protein PTT_08184 [Pyrenophora teres f. teres 0-1] >gi|311329489|gb|EFQ94214.1| hypothetical protein PTT_08184 [Pyrenophora teres f. teres 0-1]	AT4G12290.1		 Copper amine oxidase family protein 
Ctaxi_contig_49093|comp36081_c4_seq5	-2.403141152	2.426581561	5.64E-08	4.65E-07	NA	NA	NA	NA	NA
Ctaxi_contig_15955|comp32645_c0_seq1	-2.401255104	1.998986394	5.41E-07	3.79E-06	NA	NA	NA	NA	NA
Ctaxi_contig_60159|comp36742_c1_seq1	-2.397721673	1.024763104	7.22E-05	0.000333179	trypsin-like serine and cysteine	"gi|550245764|ref|WP_022595782.1|putative Peptidase, trypsin-like serine and cysteine [Vibrio nigripulchritudo] >gi|548968153|emb|CCN32949.1| putative Peptidase, trypsin-like serine and cysteine [Vibrio nigripulchritudo AM115] >gi|548978286|emb|CCN64293.1| putative Peptidase, trypsin-like serine and cysteine [Vibrio nigripulchritudo Pon4] >gi|548993772|emb|CCN44093.1| putative Peptidase, trypsin-like serine and cysteine [Vibrio nigripulchritudo FTn2] >gi|549020821|emb|CCN76051.1| putative Peptidase, trypsin-like serine and cysteine [Vibrio nigripulchritudo SO65]"	NA	NA	NA
Ctaxi_contig_21655|comp33555_c1_seq3	-2.395790979	6.615333684	7.27E-31	4.81E-29	ribonuclease t2	gi|68563425|dbj|BAE06157.1|RNase Bm2 [Bryopsis maxima] >gi|68563427|dbj|BAE06158.1| RNase Bm2 [Bryopsis maxima]	AT1G14210.1		 Ribonuclease T2 family protein 
Ctaxi_contig_71789|comp37264_c0_seq1	-2.395380794	4.208732077	1.66E-16	3.56E-15	protein	gi|159463126|ref|XP_001689793.1|predicted protein [Chlamydomonas reinhardtii] >gi|158283781|gb|EDP09531.1| predicted protein [Chlamydomonas reinhardtii]	NA	NA	NA
Ctaxi_contig_12505|comp31955_c2_seq1	-2.392661909	1.975723396	0.002309337	0.007313126	NA	NA	NA	NA	NA
Ctaxi_contig_53101|comp36334_c1_seq2	-2.391158131	1.252832003	0.004444162	0.012975919	NA	NA	NA	NA	NA
Ctaxi_contig_50889|comp36204_c5_seq1	-2.390186045	6.923302784	2.52E-13	4.02E-12	scp-like extracellular	gi|557692081|ref|YP_008795646.1|hypothetical protein M271_46610 [Streptomyces rapamycinicus NRRL 5491] >gi|527001837|ref|WP_020874165.1| hypothetical protein [Streptomyces rapamycinicus] >gi|521362368|gb|AGP60685.1| hypothetical protein M271_46610 [Streptomyces rapamycinicus NRRL 5491]	NA	NA	NA
Ctaxi_contig_7953|comp30452_c0_seq1	-2.389516977	3.854133741	1.52E-06	9.81E-06	NA	NA	NA	NA	NA
Ctaxi_contig_20331|comp33353_c0_seq2	-2.389157139	2.879952562	3.73E-06	2.26E-05	NA	NA	NA	NA	NA
Ctaxi_contig_19114|comp33159_c0_seq6	-2.38911648	6.454742999	4.13E-40	5.02E-38	ankyrin repeat domain protein	"gi|28373837|pdb|1N0R|AChain A, 4ank: A Designed Ankyrin Repeat Protein With Four Identical Consensus Repeats"	AT5G07840.1		 Ankyrin repeat family protein 
Ctaxi_contig_61300|comp36802_c0_seq5	-2.389038382	4.634250916	3.10E-27	1.62E-25	fact complex subunit spt16-like	gi|545365688|ref|XP_005647797.1|SPT16-domain-containing protein [Coccomyxa subellipsoidea C-169] >gi|384249772|gb|EIE23253.1| SPT16-domain-containing protein [Coccomyxa subellipsoidea C-169]	AT4G10710.1	SPT16	 global transcription factor C 
Ctaxi_contig_36105|comp35118_c4_seq2	-2.38822407	5.69928959	4.31E-32	3.13E-30	flagellar basal body protein	gi|159478627|ref|XP_001697404.1|flagellar/basal body protein [Chlamydomonas reinhardtii] >gi|158274562|gb|EDP00344.1| flagellar/basal body protein [Chlamydomonas reinhardtii]	NA	NA	NA
Ctaxi_contig_23437|comp33797_c4_seq1	-2.387905406	0.983079788	9.54E-05	0.000429638	ubox domain containing protein	"gi|298706487|emb|CBJ29474.1|WD repeat, SAM and U-box domain containing 1 [Ectocarpus siliculosus]"	AT5G51270.1		 U-box domain-containing protein kinase family protein 
Ctaxi_contig_12633|comp31987_c1_seq3	-2.383790882	0.72730171	0.001173248	0.00403013	NA	NA	NA	NA	NA
Ctaxi_contig_8892|comp30883_c2_seq1	-2.383172981	3.428982556	7.50E-15	1.39E-13	NA	NA	NA	NA	NA
Ctaxi_contig_29183|comp34453_c5_seq2	-2.378722331	8.63764775	2.37E-17	5.51E-16	NA	NA	NA	NA	NA
Ctaxi_contig_18030|comp33004_c2_seq1	-2.376005132	2.839706095	9.55E-11	1.16E-09	NA	NA	NA	NA	NA
Ctaxi_contig_55551|comp36477_c0_seq2	-2.374378923	2.822631918	2.48E-12	3.58E-11	NA	NA	NA	NA	NA
Ctaxi_contig_53042|comp36331_c4_seq3	-2.374014802	0.674280367	0.001304006	0.004425128	histone deacetylase 11 isoform x2	gi|545363814|ref|XP_005647007.1|hypothetical protein COCSUDRAFT_16559 [Coccomyxa subellipsoidea C-169] >gi|384248980|gb|EIE22463.1| hypothetical protein COCSUDRAFT_16559 [Coccomyxa subellipsoidea C-169]	AT5G26040.2	HDA2	 histone deacetylase 2 
Ctaxi_contig_52158|comp36272_c0_seq5	-2.373695815	2.093571717	2.61E-08	2.27E-07	NA	NA	NA	NA	NA
Ctaxi_contig_21292|comp33490_c7_seq3	-2.37360933	1.779713288	1.22E-06	8.03E-06	granule-bound starch synthase	gi|552823837|ref|XP_005846457.1|hypothetical protein CHLNCDRAFT_58262 [Chlorella variabilis] >gi|307106108|gb|EFN54355.1| hypothetical protein CHLNCDRAFT_58262 [Chlorella variabilis]	NA	NA	NA
Ctaxi_contig_44142|comp35760_c1_seq5	-2.373527897	1.297249053	1.03E-06	6.86E-06	NA	NA	NA	NA	NA
Ctaxi_contig_11767|comp31775_c0_seq1	-2.373479514	1.210457883	4.19E-05	0.000203873	NA	NA	NA	NA	NA
Ctaxi_contig_54736|comp36426_c2_seq4	-2.373152036	2.71725702	6.94E-14	1.16E-12	ankyrin repeat protein	gi|154706700|ref|YP_001423804.1|ankyrin repeat protein [Coxiella burnetii Dugway 5J108-111] >gi|500789701|ref|WP_011996553.1| ankyrin repeat protein [Coxiella burnetii] >gi|154355986|gb|ABS77448.1| ankyrin repeat protein [Coxiella burnetii Dugway 5J108-111]	AT2G25600.1	"SPIK,AKT6"	 Shaker pollen inward K+ channel 
Ctaxi_contig_19881|comp33284_c1_seq4	-2.37256759	4.169399959	1.55E-21	5.04E-20	glycerophosphoryl diester phosphodiesterase	gi|553741039|ref|WP_023075207.1|glycerophosphoryl diester phosphodiesterase [Leptolyngbya sp. Heron Island J] >gi|553082137|gb|ESA33965.1| glycerophosphoryl diester phosphodiesterase [Leptolyngbya sp. Heron Island J]	AT5G08030.1		 PLC-like phosphodiesterases superfamily protein 
Ctaxi_contig_29182|comp34453_c5_seq1	-2.371472258	9.000917861	1.16E-17	2.75E-16	NA	NA	NA	NA	NA
Ctaxi_contig_33171|comp34852_c0_seq2	-2.369828378	4.655742765	2.16E-26	1.06E-24	complement factor d	gi|397589132|gb|EJK54546.1|hypothetical protein THAOC_25819 [Thalassiosira oceanica]	NA	NA	NA
Ctaxi_contig_14505|comp32385_c1_seq1	-2.369824066	5.961296483	2.39E-23	9.04E-22	NA	NA	NA	NA	NA
Ctaxi_contig_31552|comp34700_c1_seq2	-2.36739016	4.325336778	4.20E-06	2.52E-05	NA	NA	NA	NA	NA
Ctaxi_contig_14506|comp32385_c2_seq1	-2.36714011	5.324940847	1.28E-14	2.33E-13	NA	NA	NA	NA	NA
Ctaxi_contig_15226|comp32521_c0_seq1	-2.366563689	7.576749696	1.98E-38	2.20E-36	NA	NA	NA	NA	NA
Ctaxi_contig_9243|comp31020_c0_seq2	-2.36311985	5.62489058	6.18E-17	1.39E-15	NA	NA	NA	NA	NA
Ctaxi_contig_13389|comp32148_c0_seq6	-2.362638385	2.255807919	8.36E-11	1.02E-09	NA	NA	NA	NA	NA
Ctaxi_contig_9785|comp31209_c0_seq1	-2.361663207	1.376405845	1.08E-05	5.96E-05	NA	NA	NA	NA	NA
Ctaxi_contig_68959|comp37149_c4_seq1	-2.361624621	5.263117238	2.91E-18	7.27E-17	polymorphic outer membrane protein	gi|488723779|ref|WP_002647354.1|probable extracellular nuclease [Planctomyces maris] >gi|148844073|gb|EDL58428.1| probable extracellular nuclease [Planctomyces maris DSM 8797]	NA	NA	NA
Ctaxi_contig_16627|comp32760_c0_seq1	-2.360828716	4.307102453	5.90E-26	2.76E-24	jumonji domain-containing protein	gi|159466700|ref|XP_001691536.1|predicted protein [Chlamydomonas reinhardtii] >gi|158278882|gb|EDP04644.1| predicted protein [Chlamydomonas reinhardtii]	AT5G46910.1		 Transcription factor jumonji (jmj) family protein / zinc finger (C5HC2 type) family protein 
Ctaxi_contig_39979|comp35460_c1_seq3	-2.360022429	1.138613801	0.000109654	0.000486338	NA	NA	NA	NA	NA
Ctaxi_contig_70481|comp37210_c9_seq1	-2.359728618	3.325237224	1.50E-16	3.23E-15	NA	NA	NA	NA	NA
Ctaxi_contig_39395|comp35408_c1_seq6	-2.359705322	4.022309519	3.08E-22	1.07E-20	6-phospho 3-hexuloisomerase	gi|544663029|ref|WP_021096400.1|3-hexulose-6-phosphate isomerase [Rubellimicrobium thermophilum] >gi|528106047|gb|EPX87583.1| 3-hexulose-6-phosphate isomerase [Rubellimicrobium thermophilum DSM 16684]	AT5G52190.1		 Sugar isomerase (SIS) family protein 
Ctaxi_contig_71317|comp37248_c5_seq1	-2.358434018	7.43295762	2.66E-34	2.21E-32	large extracellular alpha-helical protein	gi|302854365|ref|XP_002958691.1|hypothetical protein VOLCADRAFT_99981 [Volvox carteri f. nagariensis] >gi|300255972|gb|EFJ40251.1| hypothetical protein VOLCADRAFT_99981 [Volvox carteri f. nagariensis]	NA	NA	NA
Ctaxi_contig_14378|comp32355_c0_seq1	-2.356659687	1.451295497	4.40E-07	3.14E-06	NA	NA	NA	NA	NA
Ctaxi_contig_51001|comp36210_c4_seq1	-2.35548687	4.547137399	5.18E-20	1.50E-18	ctd small phosphatase-like protein 2-like	gi|460388574|ref|XP_004239942.1|PREDICTED: uncharacterized protein C2F7.02c-like [Solanum lycopersicum]	AT3G55960.1		 Haloacid dehalogenase-like hydrolase (HAD) superfamily protein 
Ctaxi_contig_26955|comp34194_c1_seq1	-2.350684217	0.73539734	0.00367902	0.01099261	NA	NA	NA	NA	NA
Ctaxi_contig_47860|comp36000_c4_seq2	-2.349455621	5.896451609	1.36E-28	7.77E-27	NA	NA	NA	NA	NA
Ctaxi_contig_10574|comp31438_c3_seq3	-2.349084673	4.414089327	3.38E-16	7.03E-15	NA	NA	NA	NA	NA
Ctaxi_contig_55931|comp36502_c3_seq1	-2.349048971	8.183861445	5.94E-35	5.23E-33	NA	NA	NA	NA	NA
Ctaxi_contig_42348|comp35631_c1_seq3	-2.349038621	0.941911167	0.00016415	0.00069998	serine threonine-protein phosphatase 6 regulatory ankyrin repeat subunit c-like	gi|390369787|ref|XP_003731711.1|PREDICTED: serine/threonine-protein phosphatase 6 regulatory ankyrin repeat subunit C-like [Strongylocentrotus purpuratus]	AT5G12320.1		 ankyrin repeat family protein 
Ctaxi_contig_24171|comp33893_c3_seq1	-2.348365945	2.111800305	7.74E-10	8.33E-09	ankyrin repeat protein	"gi|156099282|ref|XP_001615643.1|hypothetical protein [Plasmodium vivax Sal-1] >gi|148804517|gb|EDL45916.1| hypothetical protein, conserved [Plasmodium vivax]"	NA	NA	NA
Ctaxi_contig_64625|comp36974_c2_seq5	-2.347365913	2.077502236	1.12E-09	1.18E-08	NA	NA	NA	NA	NA
Ctaxi_contig_42612|comp35650_c3_seq6	-2.346621241	2.845391371	4.78E-07	3.39E-06	sulfur stress regulator	gi|552838353|ref|XP_005849558.1|hypothetical protein CHLNCDRAFT_34706 [Chlorella variabilis] >gi|307109218|gb|EFN57456.1| hypothetical protein CHLNCDRAFT_34706 [Chlorella variabilis]	AT1G60940.2	"SNRK2-10,SNRK2.10,SRK2B"	 SNF1-related protein kinase 2.10 
Ctaxi_contig_13714|comp32209_c1_seq1	-2.346213532	5.47591547	3.00E-34	2.49E-32	probable proline dehydrogenase 2-like	"gi|332859159|ref|XP_003317149.1|PREDICTED: proline dehydrogenase 1, mitochondrial-like [Pan troglodytes]"	AT5G38710.1		 Methylenetetrahydrofolate reductase family protein 
Ctaxi_contig_47031|comp35945_c1_seq1	-2.345103176	5.225622717	3.07E-22	1.07E-20	NA	NA	AT4G37050.1	"PLP4,PLAV,AtPLAIVC"	 PATATIN-like protein 4 
Ctaxi_contig_49347|comp36102_c1_seq4	-2.34493156	2.439051528	2.38E-09	2.39E-08	NA	NA	NA	NA	NA
Ctaxi_contig_47551|comp35980_c1_seq1	-2.340934825	0.589723786	0.001368705	0.004614133	NA	NA	NA	NA	NA
Ctaxi_contig_21190|comp33473_c2_seq3	-2.340727684	0.527182033	0.001849427	0.006011834	NA	NA	NA	NA	NA
Ctaxi_contig_47032|comp35945_c3_seq1	-2.339705728	5.400685102	9.50E-21	2.92E-19	NA	NA	NA	NA	NA
Ctaxi_contig_26691|comp34170_c1_seq1	-2.339361976	0.746516036	0.01744374	0.042367261	uroporphyrinogen decarboxylase	gi|545364272|ref|XP_005647200.1|uroporphyrinogen-iii decarboxylase [Coccomyxa subellipsoidea C-169] >gi|384249174|gb|EIE22656.1| uroporphyrinogen-iii decarboxylase [Coccomyxa subellipsoidea C-169]	AT2G40490.1	HEME2	 Uroporphyrinogen decarboxylase 
Ctaxi_contig_14820|comp32446_c0_seq3	-2.338923226	5.590543945	1.35E-32	1.01E-30	NA	NA	NA	NA	NA
Ctaxi_contig_24641|comp33963_c1_seq2	-2.338568799	1.576276528	1.16E-06	7.68E-06	delta vacuolar processing enzyme legumain	gi|168065024|ref|XP_001784456.1|predicted protein [Physcomitrella patens] >gi|162663981|gb|EDQ50718.1| predicted protein [Physcomitrella patens]	AT3G20210.1	"DELTA-VPE,DELTAVPE"	 delta vacuolar processing enzyme 
Ctaxi_contig_15262|comp32528_c0_seq1	-2.338419888	0.697867805	0.000280915	0.001132785	NA	NA	NA	NA	NA
Ctaxi_contig_13319|comp32134_c1_seq1	-2.337023657	0.857774637	0.000303663	0.001212089	ankyrin repeat-containing prophage 1	gi|123440279|ref|XP_001310902.1|hypothetical protein [Trichomonas vaginalis G3] >gi|121892691|gb|EAX97972.1| conserved hypothetical protein [Trichomonas vaginalis G3]	AT2G17390.1	AKR2B	 ankyrin repeat-containing 2B 
Ctaxi_contig_20363|comp33361_c2_seq1	-2.336296809	0.418902836	0.001997122	0.006433639	NA	NA	NA	NA	NA
Ctaxi_contig_46283|comp35889_c6_seq1	-2.335948564	3.819375953	1.54E-18	3.95E-17	NA	NA	NA	NA	NA
Ctaxi_contig_68383|comp37125_c2_seq2	-2.334651572	2.389044953	1.54E-09	1.59E-08	NA	NA	NA	NA	NA
Ctaxi_contig_71307|comp37248_c1_seq3	-2.333481454	4.547980469	4.41E-23	1.64E-21	hypothetical protein CHLREDRAFT_173804	gi|159472420|ref|XP_001694349.1|hypothetical protein CHLREDRAFT_173804 [Chlamydomonas reinhardtii] >gi|158277012|gb|EDP02782.1| predicted protein [Chlamydomonas reinhardtii]	NA	NA	NA
Ctaxi_contig_26288|comp34130_c1_seq11	-2.332158755	8.998375433	3.72E-28	2.10E-26	protein	gi|545362405|ref|XP_005646436.1|hypothetical protein COCSUDRAFT_56339 [Coccomyxa subellipsoidea C-169] >gi|384248408|gb|EIE21892.1| hypothetical protein COCSUDRAFT_56339 [Coccomyxa subellipsoidea C-169]	AT5G18640.1		 alpha/beta-Hydrolases superfamily protein 
Ctaxi_contig_40043|comp35466_c2_seq1	-2.332010723	6.106788211	3.75E-33	2.92E-31	kinesin-like polypeptides	gi|323448032|gb|EGB03936.1|hypothetical protein AURANDRAFT_1243 [Aureococcus anophagefferens]	NA	NA	NA
Ctaxi_contig_45944|comp35864_c1_seq1	-2.331727182	2.356141214	8.35E-05	0.000379982	endonuclease exonuclease phosphatase family protein	gi|545371012|ref|XP_005650108.1|DNase I-like protein [Coccomyxa subellipsoidea C-169] >gi|384252087|gb|EIE25564.1| DNase I-like protein [Coccomyxa subellipsoidea C-169]	AT1G11800.1		 endonuclease/exonuclease/phosphatase family protein 
Ctaxi_contig_51179|comp36222_c3_seq1	-2.330554314	5.638743681	0.000414185	0.001601733	xylose isomerase	gi|545363342|ref|XP_005646804.1|xylose isomerase [Coccomyxa subellipsoidea C-169] >gi|384248777|gb|EIE22260.1| xylose isomerase [Coccomyxa subellipsoidea C-169]	AT5G57655.2		 xylose isomerase family protein 
Ctaxi_contig_63146|comp36900_c2_seq4	-2.330335457	0.962113676	8.98E-05	0.000406091	NA	NA	NA	NA	NA
Ctaxi_contig_60616|comp36768_c2_seq14	-2.328232225	4.782502516	1.40E-27	7.57E-26	hepatic lectin-like	gi|512875343|ref|XP_004918907.1|PREDICTED: uncharacterized protein LOC101730984 [Xenopus (Silurana) tropicalis]	NA	NA	NA
Ctaxi_contig_20610|comp33402_c7_seq1	-2.327395589	1.252880829	4.86E-05	0.000232711	NA	NA	NA	NA	NA
Ctaxi_contig_31292|comp34674_c1_seq2	-2.327373005	2.760717228	2.08E-05	0.000107895	sec12-like protein 2-like	gi|302770008|ref|XP_002968423.1|hypothetical protein SELMODRAFT_409223 [Selaginella moellendorffii] >gi|300164067|gb|EFJ30677.1| hypothetical protein SELMODRAFT_409223 [Selaginella moellendorffii]	AT2G01470.1	"STL2P,ATSEC12"	 SEC12P-like 2 protein 
Ctaxi_contig_34586|comp34973_c5_seq3	-2.325199162	4.246055163	2.63E-20	7.78E-19	NA	NA	NA	NA	NA
Ctaxi_contig_68384|comp37125_c2_seq3	-2.323477403	2.852219891	4.30E-12	6.06E-11	protein	gi|159484052|ref|XP_001700074.1|predicted protein [Chlamydomonas reinhardtii] >gi|158272570|gb|EDO98368.1| predicted protein [Chlamydomonas reinhardtii]	NA	NA	NA
Ctaxi_contig_14501|comp32385_c0_seq1	-2.322752164	6.816536842	8.39E-22	2.80E-20	NA	NA	NA	NA	NA
Ctaxi_contig_47623|comp35986_c0_seq1	-2.320406816	3.243620135	2.33E-13	3.73E-12	NA	NA	NA	NA	NA
Ctaxi_contig_34578|comp34973_c1_seq4	-2.31656781	4.472103099	1.46E-22	5.22E-21	NA	NA	NA	NA	NA
Ctaxi_contig_17715|comp32948_c1_seq2	-2.316393155	0.571625649	0.000949484	0.003345639	NA	NA	NA	NA	NA
Ctaxi_contig_31679|comp34711_c3_seq9	-2.316082671	0.965693127	0.000202853	0.000846444	NA	NA	NA	NA	NA
Ctaxi_contig_18028|comp33004_c0_seq1	-2.315978475	3.759151291	4.25E-24	1.71E-22	NA	NA	NA	NA	NA
Ctaxi_contig_28820|comp34416_c1_seq1	-2.315070146	4.805248793	7.43E-16	1.50E-14	NA	NA	NA	NA	NA
Ctaxi_contig_25378|comp34042_c2_seq1	-2.314376885	0.565988689	0.005029911	0.014462366	NA	NA	NA	NA	NA
Ctaxi_contig_21420|comp33511_c2_seq1	-2.313977266	1.0937614	6.63E-05	0.000308262	argonaute family member	gi|325193161|emb|CCA27516.1|Argonaute2 (AGO2) putative [Albugo laibachii Nc14]	AT5G43810.2	ZLL	 Stabilizer of iron transporter SufD / Polynucleotidyl transferase 
Ctaxi_contig_71807|comp37264_c2_seq5	-2.312654326	1.925103742	6.22E-08	5.09E-07	NA	NA	NA	NA	NA
Ctaxi_contig_36297|comp35135_c5_seq2	-2.312312955	1.491788905	0.000287176	0.001154755	NA	NA	NA	NA	NA
Ctaxi_contig_24365|comp33920_c3_seq2	-2.312191939	1.677742064	0.011375828	0.029380579	NA	NA	NA	NA	NA
Ctaxi_contig_70388|comp37206_c2_seq1	-2.310927436	2.324204461	0.000444397	0.001706241	NA	NA	NA	NA	NA
Ctaxi_contig_19221|comp33177_c1_seq1	-2.310826456	0.696506294	0.000576634	0.002149322	NA	NA	NA	NA	NA
Ctaxi_contig_67527|comp37093_c2_seq1	-2.309594678	3.252203661	1.95E-16	4.16E-15	NA	NA	NA	NA	NA
Ctaxi_contig_56177|comp36515_c3_seq2	-2.308572511	3.105230226	2.04E-11	2.66E-10	NA	NA	NA	NA	NA
Ctaxi_contig_71761|comp37262_c2_seq4	-2.305835948	5.473741472	2.77E-26	1.34E-24	NA	NA	NA	NA	NA
Ctaxi_contig_10580|comp31441_c0_seq1	-2.305100389	0.409021154	0.007693135	0.020998998	rna methylase	gi|470108240|ref|XP_004290431.1|PREDICTED: putative rRNA methylase YtqB-like isoform 1 [Fragaria vesca subsp. vesca]	AT1G16445.1		 S-adenosyl-L-methionine-dependent methyltransferases superfamily protein 
Ctaxi_contig_63664|comp36931_c1_seq3	-2.304438035	1.144928911	0.011570943	0.029809035	NA	NA	NA	NA	NA
Ctaxi_contig_31015|comp34644_c3_seq12	-2.302915207	3.690122298	3.58E-21	1.13E-19	NA	NA	NA	NA	NA
Ctaxi_contig_42614|comp35650_c3_seq8	-2.302264529	5.839577023	9.41E-31	6.18E-29	sulfur stress regulator	gi|552838353|ref|XP_005849558.1|hypothetical protein CHLNCDRAFT_34706 [Chlorella variabilis] >gi|307109218|gb|EFN57456.1| hypothetical protein CHLNCDRAFT_34706 [Chlorella variabilis]	AT1G60940.2	"SNRK2-10,SNRK2.10,SRK2B"	 SNF1-related protein kinase 2.10 
Ctaxi_contig_63143|comp36900_c2_seq1	-2.301106199	4.138748809	8.59E-17	1.89E-15	acrosin	gi|28326|emb|CAA68784.1|unnamed protein product [Homo sapiens]	NA	NA	NA
Ctaxi_contig_18971|comp33138_c0_seq1	-2.300800661	2.781502636	0.000321277	0.001274451	h+-or na+-translocating f- v-type and a-type atpase superfamily	gi|302843912|ref|XP_002953497.1|hypothetical protein VOLCADRAFT_109870 [Volvox carteri f. nagariensis] >gi|300261256|gb|EFJ45470.1| hypothetical protein VOLCADRAFT_109870 [Volvox carteri f. nagariensis]	AT2G25610.1		" ATPase, F0/V0 complex, subunit C protein "
Ctaxi_contig_53857|comp36371_c4_seq2	-2.300559002	5.334050086	1.49E-30	9.67E-29	NA	NA	NA	NA	NA
Ctaxi_contig_30417|comp34582_c3_seq1	-2.300353263	3.069105726	8.68E-12	1.19E-10	NA	NA	AT1G02160.1		 Cox19 family protein (CHCH motif) 
Ctaxi_contig_14822|comp32446_c2_seq1	-2.299873638	6.566043163	6.40E-32	4.59E-30	NA	NA	NA	NA	NA
Ctaxi_contig_28070|comp34330_c0_seq1	-2.299299491	5.544932884	5.83E-29	3.41E-27	succinyl- ligase	"gi|470107271|ref|XP_004289972.1|PREDICTED: succinyl-CoA ligase [ADP-forming] subunit beta, mitochondrial-like [Fragaria vesca subsp. vesca]"	AT2G20420.1		 ATP citrate lyase (ACL) family protein 
Ctaxi_contig_38775|comp35351_c0_seq7	-2.299170931	1.670981602	0.007831106	0.021327447	NA	NA	NA	NA	NA
Ctaxi_contig_69872|comp37183_c1_seq6	-2.299043329	1.235153026	3.50E-06	2.13E-05	protoporphyrin ix magnesium chelatase	gi|515875554|ref|WP_017306137.1|protoporphyrin IX magnesium chelatase [Spirulina subsalsa]	AT5G13630.2	"GUN5,CCH,CHLH,CCH1,ABAR"	" magnesium-chelatase subunit chlH, chloroplast, putative / Mg-protoporphyrin IX chelatase, putative (CHLH) "
Ctaxi_contig_30950|comp34637_c1_seq3	-2.298023574	0.791685309	0.000502136	0.001902197	cytosolic endo-beta-n-acetylglucosaminidase-like	gi|193610829|ref|XP_001949945.1|PREDICTED: cytosolic endo-beta-N-acetylglucosaminidase-like isoform 1 [Acyrthosiphon pisum] >gi|328705875|ref|XP_003242930.1| PREDICTED: cytosolic endo-beta-N-acetylglucosaminidase-like isoform 2 [Acyrthosiphon pisum]	AT3G11040.1		 Glycosyl hydrolase family 85  
Ctaxi_contig_56465|comp36535_c1_seq12	-2.297386968	1.589345817	0.000288709	0.001159347	transmembrane protease serine 4-like isoform x1	gi|542235659|ref|XP_005455840.1|PREDICTED: transmembrane protease serine 4-like isoform X5 [Oreochromis niloticus] >gi|542235661|ref|XP_005455841.1| PREDICTED: transmembrane protease serine 4-like isoform X6 [Oreochromis niloticus] >gi|542235663|ref|XP_003450896.2| PREDICTED: transmembrane protease serine 4-like isoform X1 [Oreochromis niloticus] >gi|542235665|ref|XP_005455842.1| PREDICTED: transmembrane protease serine 4-like isoform X7 [Oreochromis niloticus]	NA	NA	NA
Ctaxi_contig_49717|comp36124_c2_seq4	-2.295252956	2.725880418	1.50E-10	1.77E-09	vacuolar sorting protein 4b	gi|159487319|ref|XP_001701670.1|AAA-ATPase of VPS4/SKD1 family [Chlamydomonas reinhardtii] >gi|158280889|gb|EDP06645.1| AAA-ATPase of VPS4/SKD1 family [Chlamydomonas reinhardtii]	AT2G27600.1	"SKD1,VPS4,ATSKD1"	 AAA-type ATPase family protein 
Ctaxi_contig_24294|comp33911_c0_seq2	-2.294229161	1.115602133	0.000177395	0.000750286	serine threonine-protein kinase ctr1	gi|159472849|ref|XP_001694557.1|predicted protein [Chlamydomonas reinhardtii] >gi|158276781|gb|EDP02552.1| predicted protein [Chlamydomonas reinhardtii]	AT1G04700.1		 PB1 domain-containing protein tyrosine kinase 
Ctaxi_contig_68382|comp37125_c2_seq1	-2.294157374	3.773381243	3.67E-10	4.11E-09	polymorphic outer membrane protein	gi|428219806|ref|YP_007104271.1|polymorphic outer membrane protein [Pseudanabaena sp. PCC 7367] >gi|504979694|ref|WP_015166796.1| polymorphic outer membrane protein [Pseudanabaena sp. PCC 7367] >gi|427991588|gb|AFY71843.1| polymorphic outer membrane protein [Pseudanabaena sp. PCC 7367]	NA	NA	NA
Ctaxi_contig_45500|comp35831_c2_seq12	-2.293487846	2.312334778	2.55E-09	2.55E-08	NA	NA	NA	NA	NA
Ctaxi_contig_43118|comp35685_c2_seq20	-2.292199097	8.523302349	1.39E-13	2.26E-12	exo-beta- -glucanase	"gi|83311666|ref|YP_421930.1|exo-beta-1,3-glucanase [Magnetospirillum magneticum AMB-1] >gi|499704214|ref|WP_011384948.1| exo-beta-1,3-glucanase [Magnetospirillum magneticum] >gi|82946507|dbj|BAE51371.1| Exo-beta-1,3-glucanase [Magnetospirillum magneticum AMB-1]"	NA	NA	NA
Ctaxi_contig_40375|comp35498_c2_seq1	-2.291631771	1.836876011	2.03E-07	1.54E-06	NA	NA	NA	NA	NA
Ctaxi_contig_23698|comp33825_c0_seq5	-2.289965684	3.573848261	1.24E-18	3.21E-17	NA	NA	AT3G44100.1		 MD-2-related lipid recognition domain-containing protein 
Ctaxi_contig_31754|comp34719_c1_seq15	-2.28891555	2.651272724	2.04E-10	2.37E-09	NA	NA	NA	NA	NA
Ctaxi_contig_40318|comp35491_c4_seq1	-2.288861572	5.243220017	2.43E-31	1.66E-29	sugar abc transporter periplasmic protein	gi|296269685|ref|YP_003652317.1|sugar ABC transporter periplasmic protein-like protein [Thermobispora bispora DSM 43833] >gi|502896981|ref|WP_013131957.1| sugar ABC transporter substrate-binding protein [Thermobispora bispora] >gi|296092472|gb|ADG88424.1| ABC-type sugar transport system periplasmic component-like protein [Thermobispora bispora DSM 43833]	NA	NA	NA
Ctaxi_contig_54143|comp36391_c0_seq2	-2.28832202	2.519437092	1.23E-09	1.29E-08	polyphenol oxidase	gi|495509170|ref|WP_008233816.1|polyphenol oxidase [Roseobacter sp. CCS2] >gi|126715724|gb|EBA12589.1| hypothetical protein RCCS2_14869 [Roseobacter sp. CCS2]	NA	NA	NA
Ctaxi_contig_39130|comp35383_c3_seq5	-2.288119274	2.250023489	0.002452853	0.007707785	NA	NA	NA	NA	NA
Ctaxi_contig_38548|comp35328_c3_seq1	-2.287939443	3.36071824	2.23E-15	4.30E-14	ankyrin repeat protein	"gi|123437955|ref|XP_001309767.1|ankyrin repeat protein [Trichomonas vaginalis G3] >gi|121891508|gb|EAX96837.1| ankyrin repeat protein, putative [Trichomonas vaginalis G3]"	AT2G03430.1		 Ankyrin repeat family protein 
Ctaxi_contig_30085|comp34545_c1_seq1	-2.287804171	4.582136742	2.06E-08	1.82E-07	NA	NA	NA	NA	NA
Ctaxi_contig_23732|comp33831_c2_seq2	-2.286916508	2.206031527	3.42E-07	2.49E-06	NA	NA	NA	NA	NA
Ctaxi_contig_48694|comp36058_c0_seq1	-2.285844107	0.557656486	0.000920377	0.00325573	NA	NA	NA	NA	NA
Ctaxi_contig_10572|comp31438_c3_seq1	-2.284569909	6.291552896	4.90E-28	2.73E-26	protein tyrosine phosphatase	gi|168006897|ref|XP_001756145.1|predicted protein [Physcomitrella patens] >gi|162692655|gb|EDQ79011.1| predicted protein [Physcomitrella patens]	AT3G44620.1		 protein tyrosine phosphatases;protein tyrosine phosphatases 
Ctaxi_contig_27040|comp34206_c0_seq1	-2.282428873	7.770279266	1.41E-23	5.40E-22	hypersensitive-induced response protein 1-like	gi|545355326|ref|XP_005643463.1|flagellar associated protein [Coccomyxa subellipsoidea C-169] >gi|384245425|gb|EIE18919.1| flagellar associated protein [Coccomyxa subellipsoidea C-169]	AT3G01290.1		 SPFH/Band 7/PHB domain-containing membrane-associated protein family 
Ctaxi_contig_47859|comp36000_c4_seq1	-2.282427525	6.050316767	7.03E-35	6.09E-33	NA	NA	NA	NA	NA
Ctaxi_contig_46276|comp35889_c1_seq1	-2.282285995	2.769588156	1.06E-11	1.44E-10	kinase superfamily	"gi|508704606|gb|EOX96502.1|Kinase superfamily protein, putative [Theobroma cacao]"	AT5G40380.1	CRK42	 cysteine-rich RLK (RECEPTOR-like protein kinase) 42 
Ctaxi_contig_21081|comp33459_c1_seq1	-2.280895376	1.905024816	1.23E-06	8.12E-06	ubiquitin carboxyl-terminal hydrolase 12	"gi|527204004|gb|EPS70293.1|hypothetical protein M569_04467, partial [Genlisea aurea]"	AT5G06600.3	UBP12	 ubiquitin-specific protease 12 
Ctaxi_contig_71436|comp37253_c0_seq3	-2.279210195	6.302186377	3.71E-21	1.17E-19	copper amine oxidase	gi|551560691|ref|XP_005767244.1|hypothetical protein EMIHUDRAFT_197391 [Emiliania huxleyi CCMP1516] >gi|485617640|gb|EOD14815.1| hypothetical protein EMIHUDRAFT_197391 [Emiliania huxleyi CCMP1516]	AT1G31690.1		 Copper amine oxidase family protein 
Ctaxi_contig_51013|comp36210_c5_seq12	-2.277813562	5.683578652	9.72E-33	7.36E-31	NA	NA	NA	NA	NA
Ctaxi_contig_47042|comp35945_c6_seq1	-2.276908885	3.865557224	1.46E-17	3.45E-16	NA	NA	AT4G37060.2	PLP5	 PATATIN-like protein 5 
Ctaxi_contig_9244|comp31020_c1_seq1	-2.274429345	4.746380823	1.76E-18	4.48E-17	NA	NA	NA	NA	NA
Ctaxi_contig_71797|comp37264_c1_seq6	-2.27429487	4.184026402	6.01E-18	1.45E-16	NA	NA	NA	NA	NA
Ctaxi_contig_46454|comp35898_c0_seq1	-2.274039348	5.759708117	6.10E-27	3.12E-25	NA	NA	NA	NA	NA
Ctaxi_contig_35044|comp35018_c1_seq9	-2.273722895	4.948021453	1.43E-32	1.07E-30	NA	NA	NA	NA	NA
Ctaxi_contig_3517|comp23155_c0_seq1	-2.272790309	0.397517618	0.003099155	0.009452089	wd sam and u-box domain-containing protein 1	"gi|298706487|emb|CBJ29474.1|WD repeat, SAM and U-box domain containing 1 [Ectocarpus siliculosus]"	AT5G61550.1		 U-box domain-containing protein kinase family protein 
Ctaxi_contig_53578|comp36352_c0_seq1	-2.272323712	0.381372576	0.003372412	0.01018463	NA	NA	NA	NA	NA
Ctaxi_contig_20189|comp33334_c4_seq1	-2.266077663	2.976879463	2.68E-11	3.45E-10	NA	NA	NA	NA	NA
Ctaxi_contig_62553|comp36864_c6_seq5	-2.262692499	3.79991558	1.35E-08	1.23E-07	NA	NA	NA	NA	NA
Ctaxi_contig_63091|comp36895_c2_seq10	-2.260458333	5.384802869	1.51E-31	1.06E-29	phycocyanobilin:ferredoxin oxidoreductase	gi|545372618|ref|XP_005650761.1|ferredoxin-dependent bilin reductase [Coccomyxa subellipsoidea C-169] >gi|384252741|gb|EIE26217.1| ferredoxin-dependent bilin reductase [Coccomyxa subellipsoidea C-169]	NA	NA	NA
Ctaxi_contig_22636|comp33693_c0_seq1	-2.258894223	4.563440747	3.01E-24	1.22E-22	ubiquitin carboxyl-terminal hydrolase 3-like	gi|168025346|ref|XP_001765195.1|predicted protein [Physcomitrella patens] >gi|162683514|gb|EDQ69923.1| predicted protein [Physcomitrella patens]	AT4G39910.1	"ATUBP3,UBP3"	 ubiquitin-specific protease 3 
Ctaxi_contig_19186|comp33172_c2_seq1	-2.258867929	3.608125266	7.47E-15	1.38E-13	phosphatidylserine decarboxylase	gi|518706647|ref|WP_019867744.1|hypothetical protein [Methylovulum miyakonense]	NA	NA	NA
Ctaxi_contig_33332|comp34863_c0_seq4	-2.258652119	1.669701274	3.46E-07	2.52E-06	NA	NA	NA	NA	NA
Ctaxi_contig_49090|comp36081_c4_seq2	-2.258613935	3.562009386	1.46E-14	2.63E-13	NA	NA	NA	NA	NA
Ctaxi_contig_52062|comp36266_c0_seq5	-2.256740578	6.373758273	9.74E-35	8.32E-33	e3 ubiquitin-protein ligase mib2	gi|521029024|gb|EPQ10812.1|E3 ubiquitin-protein ligase MIB2 [Myotis brandtii]	AT2G03430.1		 Ankyrin repeat family protein 
Ctaxi_contig_10937|comp31555_c1_seq1	-2.256242627	3.396348271	2.64E-15	5.08E-14	chaperone protein	gi|517060314|ref|WP_018249132.1|hypothetical protein [Orenia marismortui]	AT3G08970.1	"ATERDJ3A,TMS1"	 DNAJ heat shock N-terminal domain-containing protein 
Ctaxi_contig_21663|comp33556_c3_seq1	-2.255701127	2.662173918	1.10E-09	1.16E-08	duf833-domain-containing protein	gi|545358246|ref|XP_005644704.1|DUF833-domain-containing protein [Coccomyxa subellipsoidea C-169] >gi|384246671|gb|EIE20160.1| DUF833-domain-containing protein [Coccomyxa subellipsoidea C-169]	AT4G38260.1		 Protein of unknown function (DUF833) 
Ctaxi_contig_63017|comp36890_c4_seq4	-2.255540822	0.928132672	0.007025544	0.019423633	acyltransferase-like protein chloroplastic-like	gi|545369666|ref|XP_005649570.1|alpha/beta-hydrolase [Coccomyxa subellipsoidea C-169] >gi|384251549|gb|EIE25026.1| alpha/beta-hydrolase [Coccomyxa subellipsoidea C-169]	AT1G54570.1		 Esterase/lipase/thioesterase family protein 
Ctaxi_contig_23381|comp33791_c0_seq1	-2.25493386	4.220792231	1.91E-09	1.94E-08	NA	NA	NA	NA	NA
Ctaxi_contig_69816|comp37179_c3_seq1	-2.253572668	3.861744098	1.20E-07	9.43E-07	NA	NA	NA	NA	NA
Ctaxi_contig_30086|comp34545_c3_seq1	-2.252062751	6.712605628	9.02E-09	8.40E-08	NA	NA	NA	NA	NA
Ctaxi_contig_35362|comp35047_c1_seq3	-2.251753393	2.445440691	2.33E-07	1.75E-06	NA	NA	NA	NA	NA
Ctaxi_contig_35909|comp35100_c3_seq3	-2.250826842	5.5267844	3.13E-26	1.51E-24	NA	NA	NA	NA	NA
Ctaxi_contig_27605|comp34273_c0_seq2	-2.249276501	5.117938678	2.42E-31	1.66E-29	protein fem-1 homolog c-like	"gi|392413854|ref|YP_006450461.1|ankyrin repeat-containing protein, partial [Desulfomonile tiedjei DSM 6799] >gi|504626172|ref|WP_014813274.1| ankyrin repeat-containing protein, partial [Desulfomonile tiedjei] >gi|390626990|gb|AFM28197.1| ankyrin repeat-containing protein [Desulfomonile tiedjei DSM 6799]"	AT3G09550.1		 Ankyrin repeat family protein 
Ctaxi_contig_52168|comp36272_c1_seq4	-2.247896023	2.533874792	6.20E-10	6.76E-09	NA	NA	NA	NA	NA
Ctaxi_contig_35973|comp35107_c3_seq5	-2.246358202	0.523271391	0.002003438	0.006452711	NA	NA	NA	NA	NA
Ctaxi_contig_46816|comp35927_c2_seq2	-2.242994578	2.637478678	5.46E-10	6.00E-09	NA	NA	NA	NA	NA
Ctaxi_contig_68962|comp37149_c7_seq1	-2.241784822	4.182177094	2.12E-16	4.49E-15	NA	NA	NA	NA	NA
Ctaxi_contig_31324|comp34678_c1_seq5	-2.241073095	1.320430214	0.0005804	0.002161306	NA	NA	NA	NA	NA
Ctaxi_contig_21658|comp33555_c1_seq6	-2.239258045	5.637008584	3.76E-28	2.11E-26	NA	NA	NA	NA	NA
Ctaxi_contig_51795|comp36250_c0_seq2	-2.239036373	3.510926602	2.00E-06	1.27E-05	NA	NA	NA	NA	NA
Ctaxi_contig_36590|comp35166_c2_seq4	-2.238395272	5.553602626	2.87E-19	7.86E-18	abc1 family protein	gi|470361659|ref|XP_004365160.1|ABC1 family protein [Capsaspora owczarzaki ATCC 30864] >gi|320162865|gb|EFW39764.1| ABC1 family protein [Capsaspora owczarzaki ATCC 30864]	AT5G24810.1		 ABC1 family protein 
Ctaxi_contig_40381|comp35498_c2_seq7	-2.23800108	3.633385037	4.08E-16	8.46E-15	NA	NA	NA	NA	NA
Ctaxi_contig_34793|comp34991_c1_seq3	-2.237984545	0.773850878	0.00193726	0.006258708	NA	NA	NA	NA	NA
Ctaxi_contig_46857|comp35928_c1_seq40	-2.237254811	2.052626981	0.000600953	0.002228182	NA	NA	NA	NA	NA
Ctaxi_contig_12641|comp31987_c7_seq1	-2.235816442	0.528601063	0.002546685	0.007957783	NA	NA	NA	NA	NA
Ctaxi_contig_43493|comp35718_c1_seq1	-2.235601012	0.363724763	0.005580099	0.015864064	NA	NA	NA	NA	NA
Ctaxi_contig_40035|comp35465_c0_seq1	-2.233672642	6.548002072	3.13E-12	4.47E-11	NA	NA	NA	NA	NA
Ctaxi_contig_14818|comp32446_c0_seq1	-2.23284348	7.556052846	1.59E-41	2.07E-39	NA	NA	NA	NA	NA
Ctaxi_contig_70440|comp37208_c4_seq9	-2.23274259	1.491669954	9.71E-05	0.000436161	NA	NA	NA	NA	NA
Ctaxi_contig_59944|comp36728_c0_seq5	-2.231564716	2.599550331	9.98E-10	1.06E-08	NA	NA	NA	NA	NA
Ctaxi_contig_50421|comp36173_c3_seq1	-2.22925539	2.242377679	9.95E-10	1.06E-08	NA	NA	NA	NA	NA
Ctaxi_contig_44285|comp35760_c2_seq134	-2.229134576	3.082782047	3.32E-07	2.43E-06	NA	NA	NA	NA	NA
Ctaxi_contig_57259|comp36579_c1_seq64	-2.227870648	3.705860758	8.36E-05	0.000380722	serine decarboxylase	gi|302844899|ref|XP_002953989.1|serine decarboxylase [Volvox carteri f. nagariensis] >gi|300260801|gb|EFJ45018.1| serine decarboxylase [Volvox carteri f. nagariensis]	AT1G43710.1	emb1075	 Pyridoxal phosphate (PLP)-dependent transferases superfamily protein 
Ctaxi_contig_56481|comp36535_c1_seq28	-2.226918381	1.327774976	1.51E-05	8.09E-05	NA	NA	NA	NA	NA
Ctaxi_contig_67546|comp37093_c8_seq2	-2.226481426	2.425484379	6.47E-08	5.28E-07	NA	NA	NA	NA	NA
Ctaxi_contig_13030|comp32061_c1_seq2	-2.224715566	1.461186066	0.000306705	0.001223485	NA	NA	NA	NA	NA
Ctaxi_contig_29714|comp34514_c1_seq1	-2.224377829	11.71348441	3.25E-22	1.13E-20	spt transcription factor family member	gi|509391706|gb|AGN29634.1|SPT transcription factor family member [Acartia pacifica]	NA	NA	NA
Ctaxi_contig_24159|comp33891_c0_seq1	-2.223168903	3.43672696	1.48E-11	1.97E-10	NA	NA	NA	NA	NA
Ctaxi_contig_15899|comp32636_c4_seq1	-2.223095664	0.555685494	0.006164286	0.017310804	NA	NA	NA	NA	NA
Ctaxi_contig_50687|comp36188_c1_seq26	-2.222643189	5.981973652	9.40E-18	2.24E-16	NA	NA	NA	NA	NA
Ctaxi_contig_13290|comp32128_c0_seq1	-2.221267263	3.359231862	1.19E-14	2.16E-13	NA	NA	NA	NA	NA
Ctaxi_contig_21656|comp33555_c1_seq4	-2.221262806	6.161804213	4.50E-33	3.47E-31	NA	NA	NA	NA	NA
Ctaxi_contig_33170|comp34852_c0_seq1	-2.220717218	5.933911962	3.35E-30	2.12E-28	cd4-specific ankyrin repeat protein	gi|189502104|ref|YP_001957821.1|hypothetical protein Aasi_0703 [Candidatus Amoebophilus asiaticus 5a2] >gi|501449410|ref|WP_012472859.1| hypothetical protein [Candidatus Amoebophilus asiaticus] >gi|189497545|gb|ACE06092.1| hypothetical protein Aasi_0703 [Candidatus Amoebophilus asiaticus 5a2]	AT4G35450.4	"AKR2,AFT,AKR2A"	 ankyrin repeat-containing protein 2 
Ctaxi_contig_68963|comp37149_c8_seq1	-2.22013187	5.473964468	3.39E-19	9.24E-18	predicted protein	gi|159484052|ref|XP_001700074.1|predicted protein [Chlamydomonas reinhardtii] >gi|158272570|gb|EDO98368.1| predicted protein [Chlamydomonas reinhardtii]	NA	NA	NA
Ctaxi_contig_59242|comp36692_c2_seq2	-2.21700997	2.634357129	2.45E-10	2.82E-09	NA	NA	NA	NA	NA
Ctaxi_contig_71794|comp37264_c1_seq3	-2.216616141	4.475400871	1.08E-18	2.82E-17	NA	NA	NA	NA	NA
Ctaxi_contig_35034|comp35018_c0_seq2	-2.214619792	3.831843781	2.60E-21	8.33E-20	NA	NA	NA	NA	NA
Ctaxi_contig_54332|comp36403_c0_seq2	-2.214465909	1.135737549	0.001224692	0.004183072	retinoblastoma-like protein	"gi|485820254|dbj|BAN18549.1|retinoblastoma-like protein, partial [Volvox carteri f. kawasakiensis]"	AT3G12280.2	RBR1	 retinoblastoma-related 1 
Ctaxi_contig_51100|comp36216_c9_seq2	-2.214220739	3.904327429	3.62E-12	5.15E-11	flagella associated protein	gi|123476387|ref|XP_001321366.1|hypothetical protein [Trichomonas vaginalis G3] >gi|121904191|gb|EAY09143.1| conserved hypothetical protein [Trichomonas vaginalis G3]	AT5G12320.1		 ankyrin repeat family protein 
Ctaxi_contig_65670|comp37018_c6_seq2	-2.212119144	1.403842466	0.001445702	0.004846175	duf906-domain-containing protein	gi|545366783|ref|XP_005648271.1|DUF906-domain-containing protein [Coccomyxa subellipsoidea C-169] >gi|384250247|gb|EIE23727.1| DUF906-domain-containing protein [Coccomyxa subellipsoidea C-169]	AT1G55970.1	"HAC04,HAG04,HAC4,HAG4,HAC6"	 histone acetyltransferase of the CBP family 4 
Ctaxi_contig_22131|comp33622_c0_seq3	-2.211280278	1.451696254	0.000858457	0.003057235	NA	NA	NA	NA	NA
Ctaxi_contig_51891|comp36255_c4_seq1	-2.210604437	1.611709727	0.001359681	0.004586552	protein	"gi|545370200|ref|XP_005649762.1|pseudouridine synthase, partial [Coccomyxa subellipsoidea C-169] >gi|384251741|gb|EIE25218.1| pseudouridine synthase, partial [Coccomyxa subellipsoidea C-169]"	AT2G39140.1	SVR1	 pseudouridine synthase family protein 
Ctaxi_contig_55411|comp36468_c2_seq1	-2.209732986	0.498152771	0.007494095	0.020539849	melanotransferrin isoform x2	gi|552809764|ref|XP_005843025.1|hypothetical protein CHLNCDRAFT_59390 [Chlorella variabilis] >gi|307102653|gb|EFN50923.1| hypothetical protein CHLNCDRAFT_59390 [Chlorella variabilis]	NA	NA	NA
Ctaxi_contig_67116|comp37079_c4_seq3	-2.208036432	6.17468966	6.96E-23	2.53E-21	NA	NA	NA	NA	NA
Ctaxi_contig_55578|comp36479_c4_seq1	-2.207492364	5.34122308	5.74E-27	2.94E-25	lysyl-trna synthetase	gi|470117619|ref|XP_004294951.1|PREDICTED: lysine--tRNA ligase-like [Fragaria vesca subsp. vesca]	AT3G13490.1	"OVA5,ATKRS-2"	" Lysyl-tRNA synthetase, class II "
Ctaxi_contig_64635|comp36974_c5_seq1	-2.206865632	0.769313709	0.00095107	0.003350143	NA	NA	NA	NA	NA
Ctaxi_contig_60265|comp36748_c5_seq6	-2.206288637	1.033294704	0.001207784	0.004133538	polyketide hydroxylase-like	"gi|545370836|ref|XP_005650023.1|hypothetical protein COCSUDRAFT_1587, partial [Coccomyxa subellipsoidea C-169] >gi|384252002|gb|EIE25479.1| hypothetical protein COCSUDRAFT_1587, partial [Coccomyxa subellipsoidea C-169]"	AT1G24340.1	"EMB260,EMB2421"	 FAD/NAD(P)-binding oxidoreductase family protein 
Ctaxi_contig_27278|comp34234_c2_seq1	-2.205899126	0.499565964	0.004603463	0.013381198	NA	NA	NA	NA	NA
Ctaxi_contig_40781|comp35531_c2_seq8	-2.203683378	2.568620025	9.82E-11	1.19E-09	NA	NA	NA	NA	NA
Ctaxi_contig_14508|comp32385_c6_seq1	-2.20166304	4.898076795	6.98E-11	8.59E-10	NA	NA	NA	NA	NA
Ctaxi_contig_28818|comp34416_c0_seq2	-2.200177762	5.62433791	3.41E-27	1.77E-25	NA	NA	NA	NA	NA
Ctaxi_contig_58414|comp36651_c0_seq1	-2.200122333	1.626621265	5.12E-07	3.61E-06	NA	NA	NA	NA	NA
Ctaxi_contig_47203|comp35956_c2_seq2	-2.199795128	1.851508168	4.49E-05	0.000216553	NA	NA	NA	NA	NA
Ctaxi_contig_39825|comp35446_c4_seq1	-2.19942889	7.091815371	2.71E-33	2.13E-31	alpha-2-macroglobulin	gi|159481760|ref|XP_001698946.1|hypothetical protein CHLREDRAFT_177538 [Chlamydomonas reinhardtii] >gi|158273438|gb|EDO99228.1| predicted protein [Chlamydomonas reinhardtii]	NA	NA	NA
Ctaxi_contig_47310|comp35964_c4_seq1	-2.195848983	8.090222294	4.62E-34	3.79E-32	glycoside hydrolase family protein	gi|516091444|ref|WP_017522024.1|hypothetical protein [Pseudomonas nitroreducens]	NA	NA	NA
Ctaxi_contig_56535|comp36539_c1_seq5	-2.195412099	0.977655187	0.000294243	0.001179538	homogentisate -dioxygenase	gi|552840413|ref|XP_005850038.1|hypothetical protein CHLNCDRAFT_142029 [Chlorella variabilis] >gi|307109699|gb|EFN57936.1| hypothetical protein CHLNCDRAFT_142029 [Chlorella variabilis]	AT5G54080.2	HGO	" homogentisate 1,2-dioxygenase "
Ctaxi_contig_28306|comp34359_c2_seq3	-2.194902001	5.29567769	9.89E-23	3.57E-21	NA	NA	NA	NA	NA
Ctaxi_contig_35026|comp35017_c2_seq1	-2.194172237	1.762906736	4.59E-07	3.27E-06	adhesin-like protein	gi|304314366|ref|YP_003849513.1|pseudomurein-binding protein [Methanothermobacter marburgensis str. Marburg] >gi|503060448|ref|WP_013295424.1| pseudomurein-binding protein [Methanothermobacter marburgensis] >gi|302587825|gb|ADL58200.1| predicted pseudomurein-binding protein [Methanothermobacter marburgensis str. Marburg]	NA	NA	NA
Ctaxi_contig_39397|comp35408_c1_seq8	-2.193267247	3.099642658	1.16E-12	1.73E-11	NA	NA	AT2G33880.1	"WOX9,HB-3,STIP"	 homeobox-3 
Ctaxi_contig_17181|comp32865_c0_seq1	-2.191993418	11.67648165	4.41E-26	2.09E-24	NA	NA	NA	NA	NA
Ctaxi_contig_39828|comp35446_c5_seq3	-2.190997727	4.577377137	1.54E-16	3.30E-15	NA	NA	NA	NA	NA
Ctaxi_contig_22164|comp33628_c2_seq6	-2.189610249	2.410316347	8.47E-06	4.79E-05	NA	NA	NA	NA	NA
Ctaxi_contig_52254|comp36279_c2_seq1	-2.188887269	5.878650424	3.57E-18	8.80E-17	NA	NA	NA	NA	NA
Ctaxi_contig_16690|comp32771_c0_seq2	-2.186960352	1.713838645	1.57E-05	8.40E-05	NA	NA	NA	NA	NA
Ctaxi_contig_28519|comp34383_c0_seq6	-2.185914222	0.736714489	0.007590858	0.020766709	NA	NA	NA	NA	NA
Ctaxi_contig_28153|comp34339_c0_seq3	-2.185837397	1.932748087	1.29E-06	8.43E-06	NA	NA	NA	NA	NA
Ctaxi_contig_7955|comp30452_c1_seq2	-2.185541219	5.31058934	1.03E-06	6.87E-06	NA	NA	NA	NA	NA
Ctaxi_contig_43113|comp35685_c2_seq15	-2.183592461	6.813085515	3.62E-25	1.60E-23	ammecr1-like protein	gi|348676360|gb|EGZ16178.1|hypothetical protein PHYSODRAFT_286451 [Phytophthora sojae]	AT2G38710.2		 AMMECR1 family 
Ctaxi_contig_70656|comp37216_c3_seq6	-2.183330352	0.566776522	0.018006338	0.043532877	NA	NA	NA	NA	NA
Ctaxi_contig_39826|comp35446_c5_seq1	-2.182902825	6.42152422	9.42E-26	4.37E-24	NA	NA	NA	NA	NA
Ctaxi_contig_15227|comp32521_c0_seq2	-2.182379935	6.904425404	4.30E-31	2.88E-29	NA	NA	NA	NA	NA
Ctaxi_contig_52074|comp36268_c3_seq1	-2.180182176	0.328205292	0.004164853	0.012244639	zinc finger protein 330	gi|557017163|ref|XP_006008994.1|PREDICTED: zinc finger protein 330 [Latimeria chalumnae]	NA	NA	NA
Ctaxi_contig_67684|comp37095_c2_seq77	-2.178912365	0.310620099	0.014475905	0.036143259	NA	NA	NA	NA	NA
Ctaxi_contig_58418|comp36651_c1_seq4	-2.178173225	1.050041974	6.52E-05	0.000303752	NA	NA	NA	NA	NA
Ctaxi_contig_21281|comp33490_c0_seq1	-2.17637284	2.123756659	6.70E-08	5.45E-07	granule-bound starch synthase i	gi|302830173|ref|XP_002946653.1|hypothetical protein VOLCADRAFT_72820 [Volvox carteri f. nagariensis] >gi|300268399|gb|EFJ52580.1| hypothetical protein VOLCADRAFT_72820 [Volvox carteri f. nagariensis]	AT1G32900.1		 UDP-Glycosyltransferase superfamily protein 
Ctaxi_contig_38549|comp35328_c3_seq2	-2.17624151	2.081057829	1.30E-08	1.18E-07	ankyrin repeat protein	"gi|154413193|ref|XP_001579627.1|ankyrin repeat protein [Trichomonas vaginalis G3] >gi|121913836|gb|EAY18641.1| ankyrin repeat protein, putative [Trichomonas vaginalis G3]"	AT5G12320.1		 ankyrin repeat family protein 
Ctaxi_contig_54214|comp36395_c5_seq2	-2.175893875	2.783675876	1.16E-11	1.57E-10	arginine deiminase	gi|302851505|ref|XP_002957276.1|hypothetical protein VOLCADRAFT_107614 [Volvox carteri f. nagariensis] >gi|300257371|gb|EFJ41620.1| hypothetical protein VOLCADRAFT_107614 [Volvox carteri f. nagariensis]	NA	NA	NA
Ctaxi_contig_16061|comp32665_c0_seq1	-2.175752103	4.367431232	4.85E-25	2.12E-23	NA	NA	NA	NA	NA
Ctaxi_contig_36971|comp35203_c0_seq2	-2.174065853	1.91203179	0.001058928	0.003684747	nicastrin	gi|357143993|ref|XP_003573128.1|PREDICTED: LOW QUALITY PROTEIN: nicastrin-like [Brachypodium distachyon]	NA	NA	NA
Ctaxi_contig_68968|comp37149_c8_seq6	-2.172161026	4.468949155	7.67E-14	1.28E-12	NA	NA	NA	NA	NA
Ctaxi_contig_63899|comp36943_c2_seq30	-2.171890653	1.477010135	0.005873039	0.016597145	transient receptor potential cation channel subfamily v member 3	gi|403374261|gb|EJY87072.1|hypothetical protein OXYTRI_07482 [Oxytricha trifallax]	NA	NA	NA
Ctaxi_contig_45489|comp35831_c2_seq1	-2.1708739	5.482468927	4.73E-23	1.75E-21	ats1 domain-containing protein	gi|302853230|ref|XP_002958131.1|hypothetical protein VOLCADRAFT_99335 [Volvox carteri f. nagariensis] >gi|300256492|gb|EFJ40756.1| hypothetical protein VOLCADRAFT_99335 [Volvox carteri f. nagariensis]	NA	NA	NA
Ctaxi_contig_50163|comp36156_c0_seq9	-2.170319685	2.525756082	0.010008533	0.026317751	chloroplast atp synthase subunit delta precursor	gi|552813669|ref|XP_005844003.1|hypothetical protein CHLNCDRAFT_27382 [Chlorella variabilis] >gi|307103643|gb|EFN51901.1| hypothetical protein CHLNCDRAFT_27382 [Chlorella variabilis]	AT5G15700.1		 DNA/RNA polymerases superfamily protein 
Ctaxi_contig_71326|comp37249_c2_seq1	-2.17021669	3.32040856	2.86E-16	5.99E-15	phosphatidylinositol 4-kinase alpha	"gi|545357443|ref|XP_005644365.1|phosphatidylinositol 3 and 4-kinase family protein, partial [Coccomyxa subellipsoidea C-169] >gi|384246331|gb|EIE19821.1| phosphatidylinositol 3 and 4-kinase family protein, partial [Coccomyxa subellipsoidea C-169]"	AT1G49340.1	ATPI4KALPHA	 Phosphatidylinositol 3- and 4-kinase family protein 
Ctaxi_contig_17191|comp32866_c3_seq1	-2.167946911	2.541758028	3.76E-06	2.28E-05	NA	NA	NA	NA	NA
Ctaxi_contig_49244|comp36093_c0_seq6	-2.167626479	5.723188902	4.04E-24	1.63E-22	NA	NA	NA	NA	NA
Ctaxi_contig_50993|comp36210_c0_seq2	-2.167047721	4.890607938	1.33E-22	4.77E-21	NA	NA	NA	NA	NA
Ctaxi_contig_18424|comp33065_c1_seq6	-2.16611557	3.490961067	2.44E-18	6.12E-17	NA	NA	NA	NA	NA
Ctaxi_contig_58856|comp36673_c0_seq11	-2.164633225	3.618657556	7.61E-08	6.15E-07	NA	NA	NA	NA	NA
Ctaxi_contig_55899|comp36500_c0_seq2	-2.164305511	8.138838337	8.49E-06	4.80E-05	adhesin-like protein	gi|32470994|ref|NP_863987.1|polymorphic membrane protein B/C family protein [Rhodopirellula baltica SH 1] >gi|499430520|ref|WP_011117984.1| hypothetical protein [Rhodopirellula baltica] >gi|32396696|emb|CAD71661.1| probable polymorphic membrane protein B/C family [Rhodopirellula baltica SH 1]	NA	NA	NA
Ctaxi_contig_71762|comp37262_c3_seq1	-2.164216002	5.558748722	3.62E-25	1.60E-23	NA	NA	NA	NA	NA
Ctaxi_contig_36667|comp35175_c0_seq2	-2.164088141	4.19459662	3.51E-14	6.05E-13	transmembrane protease serine 12	gi|532021149|ref|XP_005353948.1|PREDICTED: transmembrane protease serine 12 [Microtus ochrogaster]	NA	NA	NA
Ctaxi_contig_64949|comp36991_c3_seq9	-2.16376515	6.798993384	3.39E-19	9.24E-18	NA	NA	NA	NA	NA
Ctaxi_contig_50242|comp36162_c1_seq4	-2.163539763	4.290666664	9.78E-20	2.77E-18	NA	NA	NA	NA	NA
Ctaxi_contig_33050|comp34838_c5_seq5	-2.163317945	4.234850218	5.85E-20	1.68E-18	NA	NA	NA	NA	NA
Ctaxi_contig_30156|comp34555_c1_seq2	-2.163292658	1.905367528	1.20E-07	9.43E-07	NA	NA	NA	NA	NA
Ctaxi_contig_16062|comp32665_c0_seq2	-2.162965619	3.564129102	1.48E-14	2.67E-13	NA	NA	NA	NA	NA
Ctaxi_contig_63717|comp36933_c1_seq15	-2.161344783	5.312529918	1.67E-16	3.58E-15	atp-dependent zinc metalloprotease ftsh chloroplastic-like	gi|545372026|ref|XP_005650521.1|hypothetical protein COCSUDRAFT_22213 [Coccomyxa subellipsoidea C-169] >gi|384252501|gb|EIE25977.1| hypothetical protein COCSUDRAFT_22213 [Coccomyxa subellipsoidea C-169]	AT2G30950.1	"VAR2,FTSH2"	 FtsH extracellular protease family 
Ctaxi_contig_48088|comp36018_c1_seq1	-2.160816487	2.187600702	2.29E-06	1.43E-05	disulfide-isomerase a6	gi|512195936|gb|EPE24774.1|Thioredoxin-like protein [Glarea lozoyensis ATCC 20868]	AT2G47470.2	"ATPDIL2-1,UNE5,MEE30,PDI11,ATPDI11"	 thioredoxin family protein 
Ctaxi_contig_14973|comp32473_c0_seq1	-2.160793937	2.970853158	1.84E-11	2.41E-10	NA	NA	NA	NA	NA
Ctaxi_contig_41542|comp35581_c7_seq1	-2.159794386	4.620888412	7.16E-22	2.41E-20	NA	NA	NA	NA	NA
Ctaxi_contig_60133|comp36741_c1_seq1	-2.159164953	1.179194544	0.00063197	0.002326535	hydroxypyruvate reductase	gi|552847529|ref|XP_005851883.1|hypothetical protein CHLNCDRAFT_33616 [Chlorella variabilis] >gi|307111547|gb|EFN59781.1| hypothetical protein CHLNCDRAFT_33616 [Chlorella variabilis]	AT1G68010.1	"HPR,ATHPR1"	 hydroxypyruvate reductase 
Ctaxi_contig_70361|comp37204_c6_seq4	-2.158013805	2.728190158	1.06E-07	8.39E-07	polymorphic outer membrane protein	gi|496996683|ref|WP_009431697.1|hypothetical protein [Peptoniphilus sp. oral taxon 375] >gi|341587942|gb|EGS31342.1| hypothetical protein HMPREF9130_0952 [Peptoniphilus sp. oral taxon 375 str. F0436]	NA	NA	NA
Ctaxi_contig_33150|comp34849_c0_seq3	-2.155850212	1.796719312	1.85E-07	1.41E-06	NA	NA	NA	NA	NA
Ctaxi_contig_36101|comp35118_c2_seq5	-2.155655816	2.13050776	6.76E-06	3.91E-05	NA	NA	NA	NA	NA
Ctaxi_contig_21082|comp33459_c1_seq2	-2.155474213	1.066506036	0.000434888	0.00167268	ubiquitin carboxyl-terminal hydrolase 12	gi|330799820|ref|XP_003287939.1|hypothetical protein DICPUDRAFT_97866 [Dictyostelium purpureum] >gi|325082017|gb|EGC35513.1| hypothetical protein DICPUDRAFT_97866 [Dictyostelium purpureum]	AT3G11910.1	UBP13	 ubiquitin-specific protease 13 
Ctaxi_contig_54805|comp36429_c2_seq7	-2.155107319	2.114199615	0.004245218	0.012451851	mitochondrial substrate carrier protein	gi|159475403|ref|XP_001695808.1|mitochondrial substrate carrier protein [Chlamydomonas reinhardtii] >gi|158275368|gb|EDP01145.1| mitochondrial substrate carrier protein [Chlamydomonas reinhardtii]	AT5G19760.1		 Mitochondrial substrate carrier family protein 
Ctaxi_contig_35699|comp35081_c4_seq2	-2.154223995	1.849205125	4.04E-05	0.0001971	nacht family ntpase	gi|46127471|ref|XP_388289.1|hypothetical protein FG08113.1 [Fusarium graminearum PH-1]	NA	NA	NA
Ctaxi_contig_58925|comp36677_c1_seq1	-2.152240613	8.958073039	2.01E-31	1.39E-29	NA	NA	NA	NA	NA
Ctaxi_contig_23573|comp33811_c4_seq1	-2.151933669	1.936271866	3.41E-05	0.000168795	NA	NA	NA	NA	NA
Ctaxi_contig_47831|comp35999_c3_seq1	-2.150597938	6.617416341	7.79E-32	5.55E-30	chromosome segregation protein smc	"gi|401422196|ref|XP_003875586.1|hypothetical protein, unknown function [Leishmania mexicana MHOM/GT/2001/U1103] >gi|322491824|emb|CBZ27097.1| hypothetical protein, unknown function [Leishmania mexicana MHOM/GT/2001/U1103]"	NA	NA	NA
Ctaxi_contig_14503|comp32385_c0_seq3	-2.149133254	5.758265819	1.66E-14	2.98E-13	NA	NA	NA	NA	NA
Ctaxi_contig_46208|comp35883_c1_seq7	-2.148401619	4.179046806	1.46E-12	2.15E-11	NA	NA	NA	NA	NA
Ctaxi_contig_56176|comp36515_c3_seq1	-2.147243188	4.305159136	1.05E-15	2.09E-14	insulin-like growth factor-binding protein complex acid labile subunit-like	gi|46447549|ref|YP_008914.1|hypothetical protein pc1915 [Candidatus Protochlamydia amoebophila UWE25] >gi|499489820|ref|WP_011176460.1| hypothetical protein [Candidatus Protochlamydia amoebophila] >gi|46401190|emb|CAF24639.1| conserved hypothetical protein [Candidatus Protochlamydia amoebophila UWE25]	AT1G15740.1		 Leucine-rich repeat family protein 
Ctaxi_contig_10157|comp31316_c0_seq1	-2.14715015	4.261376641	5.49E-10	6.03E-09	predicted protein	gi|159483897|ref|XP_001699997.1|predicted protein [Chlamydomonas reinhardtii] >gi|158281939|gb|EDP07693.1| predicted protein [Chlamydomonas reinhardtii]	NA	NA	NA
Ctaxi_contig_43123|comp35685_c2_seq25	-2.145992945	1.93948892	0.004265213	0.012503759	NA	NA	NA	NA	NA
Ctaxi_contig_13447|comp32163_c1_seq1	-2.144057007	2.645526897	4.90E-10	5.41E-09	NA	NA	NA	NA	NA
Ctaxi_contig_39980|comp35460_c2_seq1	-2.143284467	2.478642732	1.74E-08	1.56E-07	NA	NA	NA	NA	NA
Ctaxi_contig_45409|comp35825_c1_seq5	-2.143075282	4.794466328	1.15E-24	4.88E-23	NA	NA	NA	NA	NA
Ctaxi_contig_28190|comp34342_c4_seq3	-2.142450337	1.928875116	6.19E-07	4.29E-06	trypsin-like serine and cysteine	gi|527247093|ref|XP_005141876.1|PREDICTED: chymotrypsin-like elastase family member 1-like [Melopsittacus undulatus]	NA	NA	NA
Ctaxi_contig_53736|comp36364_c1_seq1	-2.14179517	0.720366649	0.000521794	0.001969352	NA	NA	NA	NA	NA
Ctaxi_contig_42259|comp35621_c0_seq3	-2.14151006	1.114706961	0.001896205	0.006140428	polymorphic outer membrane protein	gi|288560138|ref|YP_003423624.1|adhesin-like protein [Methanobrevibacter ruminantium M1] >gi|502720699|ref|WP_012955683.1| adhesin-like protein [Methanobrevibacter ruminantium] >gi|288542848|gb|ADC46732.1| adhesin-like protein [Methanobrevibacter ruminantium M1]	NA	NA	NA
Ctaxi_contig_54945|comp36439_c0_seq15	-2.14081137	2.569277308	1.47E-06	9.54E-06	NA	NA	NA	NA	NA
Ctaxi_contig_68966|comp37149_c8_seq4	-2.140256756	3.971463384	1.25E-09	1.31E-08	NA	NA	NA	NA	NA
Ctaxi_contig_59202|comp36690_c3_seq2	-2.139909297	0.480837881	0.005415044	0.015439191	coiled-coil flagellar move backward only 2	"gi|159477475|ref|XP_001696836.1|coiled-coil flagellar protein, move backward only 2 [Chlamydomonas reinhardtii] >gi|20219008|gb|AAM15771.1|AF394181_1 coiled-coil flagellar protein [Chlamydomonas reinhardtii] >gi|158275165|gb|EDP00944.1| coiled-coil flagellar protein, move backward only 2 [Chlamydomonas reinhardtii]"	NA	NA	NA
Ctaxi_contig_45496|comp35831_c2_seq8	-2.139433898	3.555493757	4.26E-16	8.80E-15	abc transporter substrate-binding protein	gi|302853230|ref|XP_002958131.1|hypothetical protein VOLCADRAFT_99335 [Volvox carteri f. nagariensis] >gi|300256492|gb|EFJ40756.1| hypothetical protein VOLCADRAFT_99335 [Volvox carteri f. nagariensis]	NA	NA	NA
Ctaxi_contig_63300|comp36911_c0_seq1	-2.139390387	2.814495996	1.19E-05	6.53E-05	hypothetical protein CHLREDRAFT_194627	gi|159488218|ref|XP_001702114.1|hypothetical protein CHLREDRAFT_194627 [Chlamydomonas reinhardtii] >gi|158271383|gb|EDO97203.1| predicted protein [Chlamydomonas reinhardtii]	NA	NA	NA
Ctaxi_contig_10015|comp31276_c0_seq1	-2.138638786	3.176952009	2.34E-11	3.04E-10	NA	NA	NA	NA	NA
Ctaxi_contig_71319|comp37248_c5_seq3	-2.136478599	6.871203529	4.10E-16	8.48E-15	large extracellular alpha-helical protein	gi|302854363|ref|XP_002958690.1|hypothetical protein VOLCADRAFT_99980 [Volvox carteri f. nagariensis] >gi|300255971|gb|EFJ40250.1| hypothetical protein VOLCADRAFT_99980 [Volvox carteri f. nagariensis]	NA	NA	NA
Ctaxi_contig_49856|comp36135_c7_seq3	-2.136397336	2.62453482	3.78E-09	3.71E-08	e3 ubiquitin-protein ligase xbat35-like	gi|552829366|ref|XP_005847686.1|expressed protein [Chlorella variabilis] >gi|307107341|gb|EFN55584.1| expressed protein [Chlorella variabilis]	AT3G23280.1	XBAT35	 XB3 ortholog 5 in Arabidopsis thaliana 
Ctaxi_contig_10965|comp31566_c1_seq1	-2.134511954	1.168634967	0.00052465	0.001978759	ytv protein	gi|509391706|gb|AGN29634.1|SPT transcription factor family member [Acartia pacifica]	NA	NA	NA
Ctaxi_contig_31012|comp34644_c3_seq9	-2.133200173	4.218150755	3.13E-20	9.23E-19	NA	NA	NA	NA	NA
Ctaxi_contig_37467|comp35239_c0_seq16	-2.131696848	1.564982954	4.38E-05	0.000211848	hypothetical protein COCSUDRAFT_64378	gi|545376462|ref|XP_005652318.1|hypothetical protein COCSUDRAFT_64378 [Coccomyxa subellipsoidea C-169] >gi|384254300|gb|EIE27774.1| hypothetical protein COCSUDRAFT_64378 [Coccomyxa subellipsoidea C-169]	NA	NA	NA
Ctaxi_contig_38550|comp35328_c3_seq3	-2.12747014	1.700928951	1.14E-05	6.28E-05	ankyrin repeat protein	"gi|303324768|pdb|2XEH|AChain A, Structural Determinants For Improved Thermal Stability Of Designed Ankyrin Repeat Proteins With A Redesigned C- Capping Module. >gi|303324769|pdb|2XEH|B Chain B, Structural Determinants For Improved Thermal Stability Of Designed Ankyrin Repeat Proteins With A Redesigned C- Capping Module. >gi|303324770|pdb|2XEH|C Chain C, Structural Determinants For Improved Thermal Stability Of Designed Ankyrin Repeat Proteins With A Redesigned C- Capping Module"	AT3G04710.1	TPR10	 ankyrin repeat family protein 
Ctaxi_contig_11349|comp31657_c0_seq3	-2.126491918	0.693164447	0.012673333	0.032236859	NA	NA	NA	NA	NA
Ctaxi_contig_54201|comp36394_c4_seq1	-2.125577484	3.112031429	1.48E-11	1.97E-10	protein	gi|159484052|ref|XP_001700074.1|predicted protein [Chlamydomonas reinhardtii] >gi|158272570|gb|EDO98368.1| predicted protein [Chlamydomonas reinhardtii]	NA	NA	NA
Ctaxi_contig_47945|comp36006_c1_seq9	-2.124699335	1.592620348	3.15E-05	0.000156884	NA	NA	NA	NA	NA
Ctaxi_contig_25379|comp34042_c2_seq2	-2.123429795	2.1208984	2.43E-05	0.000124612	NA	NA	NA	NA	NA
Ctaxi_contig_45987|comp35868_c1_seq4	-2.123029337	3.747599694	3.16E-18	7.85E-17	protein	gi|145354738|ref|XP_001421634.1|predicted protein [Ostreococcus lucimarinus CCE9901] >gi|144581872|gb|ABO99927.1| predicted protein [Ostreococcus lucimarinus CCE9901]	NA	NA	NA
Ctaxi_contig_23505|comp33807_c1_seq1	-2.122093961	1.211609806	0.0003427	0.001349426	NA	NA	NA	NA	NA
Ctaxi_contig_31674|comp34711_c3_seq4	-2.121761151	1.639713813	0.009688294	0.025626366	ankyrin repeat protein	"gi|123437955|ref|XP_001309767.1|ankyrin repeat protein [Trichomonas vaginalis G3] >gi|121891508|gb|EAX96837.1| ankyrin repeat protein, putative [Trichomonas vaginalis G3]"	AT2G03430.1		 Ankyrin repeat family protein 
Ctaxi_contig_30616|comp34608_c2_seq2	-2.120563454	8.002629755	1.17E-32	8.81E-31	NA	NA	NA	NA	NA
Ctaxi_contig_54755|comp36427_c5_seq1	-2.119766066	4.201655595	6.36E-21	1.97E-19	NA	NA	NA	NA	NA
Ctaxi_contig_18653|comp33094_c2_seq41	-2.118710483	1.78464595	1.88E-06	1.20E-05	NA	NA	NA	NA	NA
Ctaxi_contig_13328|comp32137_c0_seq1	-2.118607507	0.718438222	0.000941553	0.003319843	NA	NA	AT1G56450.1	PBG1	 20S proteasome beta subunit G1 
Ctaxi_contig_57361|comp36587_c1_seq1	-2.117555888	6.764303599	3.41E-25	1.52E-23	ricin-containing lipase tectonin-like protein	gi|545362405|ref|XP_005646436.1|hypothetical protein COCSUDRAFT_56339 [Coccomyxa subellipsoidea C-169] >gi|384248408|gb|EIE21892.1| hypothetical protein COCSUDRAFT_56339 [Coccomyxa subellipsoidea C-169]	NA	NA	NA
Ctaxi_contig_50245|comp36162_c2_seq3	-2.116870131	6.643582538	1.86E-25	8.44E-24	cam cdpk family	gi|545368792|ref|XP_005649171.1|kinase-like protein [Coccomyxa subellipsoidea C-169] >gi|384251149|gb|EIE24627.1| kinase-like protein [Coccomyxa subellipsoidea C-169]	AT3G50530.1	CRK	 CDPK-related kinase 
Ctaxi_contig_30511|comp34595_c1_seq1	-2.116593604	7.102614265	7.49E-23	2.72E-21	NA	NA	NA	NA	NA
Ctaxi_contig_52157|comp36272_c0_seq4	-2.11646673	2.826008376	9.27E-07	6.24E-06	polymorphic outer membrane protein	gi|146165911|ref|XP_001015862.2|hypothetical protein TTHERM_00266270 [Tetrahymena thermophila] >gi|146145304|gb|EAR95617.2| hypothetical protein TTHERM_00266270 [Tetrahymena thermophila SB210]	NA	NA	NA
Ctaxi_contig_25227|comp34031_c1_seq10	-2.115515945	4.679362743	8.53E-24	3.34E-22	NA	NA	NA	NA	NA
Ctaxi_contig_58939|comp36677_c9_seq1	-2.113987037	6.505004028	2.39E-26	1.17E-24	cryptochrome dash	gi|302844305|ref|XP_002953693.1|hypothetical protein VOLCADRAFT_121192 [Volvox carteri f. nagariensis] >gi|300261102|gb|EFJ45317.1| hypothetical protein VOLCADRAFT_121192 [Volvox carteri f. nagariensis]	AT5G24850.1	CRY3	 cryptochrome 3 
Ctaxi_contig_45287|comp35815_c0_seq2	-2.112997789	4.56728289	1.21E-19	3.43E-18	alkaline phosphatase	gi|296274617|ref|YP_003657248.1|hypothetical protein [Arcobacter nitrofigilis DSM 7299] >gi|502901909|ref|WP_013136885.1| alkaline phosphatase [Arcobacter nitrofigilis] >gi|296098791|gb|ADG94741.1| protein of unknown function DUF839 [Arcobacter nitrofigilis DSM 7299]	NA	NA	NA
Ctaxi_contig_59946|comp36728_c0_seq7	-2.112219342	2.190716876	3.48E-07	2.53E-06	NA	NA	NA	NA	NA
Ctaxi_contig_54140|comp36390_c5_seq3	-2.11197515	5.014277763	8.44E-24	3.31E-22	NA	NA	NA	NA	NA
Ctaxi_contig_46612|comp35911_c1_seq1	-2.111454287	8.191292126	7.13E-21	2.20E-19	NA	NA	NA	NA	NA
Ctaxi_contig_25218|comp34031_c1_seq1	-2.11012563	5.960501731	1.08E-25	5.00E-24	NA	NA	NA	NA	NA
Ctaxi_contig_35033|comp35018_c0_seq1	-2.11002932	5.132203994	4.12E-29	2.43E-27	NA	NA	NA	NA	NA
Ctaxi_contig_19888|comp33286_c0_seq1	-2.109957581	3.51619383	1.31E-17	3.12E-16	NA	NA	NA	NA	NA
Ctaxi_contig_47038|comp35945_c5_seq1	-2.109858207	5.74208343	1.53E-17	3.61E-16	NA	NA	NA	NA	NA
Ctaxi_contig_39821|comp35446_c1_seq1	-2.109318723	4.671264095	1.11E-23	4.30E-22	NA	NA	NA	NA	NA
Ctaxi_contig_33585|comp34881_c0_seq3	-2.106982388	0.581509528	0.004466275	0.01302883	NA	NA	NA	NA	NA
Ctaxi_contig_27655|comp34279_c0_seq7	-2.106745663	1.113527567	0.000173945	0.000737126	k+ channel tetramerisation domain-containing protein	gi|393903926|gb|EJD73616.1|hypothetical protein LOAG_18968 [Loa loa]	AT2G24240.1		 BTB/POZ domain with WD40/YVTN repeat-like protein 
Ctaxi_contig_60563|comp36766_c2_seq1	-2.105587739	3.98149295	1.04E-09	1.09E-08	NA	NA	NA	NA	NA
Ctaxi_contig_52076|comp36268_c3_seq3	-2.10383138	1.352264023	0.00054978	0.002061628	zinc finger protein 330	gi|168033882|ref|XP_001769443.1|predicted protein [Physcomitrella patens] >gi|162679363|gb|EDQ65812.1| predicted protein [Physcomitrella patens]	NA	NA	NA
Ctaxi_contig_64751|comp36981_c0_seq1	-2.103502846	2.345900654	2.74E-08	2.37E-07	NA	NA	NA	NA	NA
Ctaxi_contig_30048|comp34541_c0_seq2	-2.103178302	0.301142691	0.008271983	0.022373215	NA	NA	NA	NA	NA
Ctaxi_contig_8747|comp30824_c1_seq3	-2.102253683	1.962155153	0.001548404	0.005148227	NA	NA	NA	NA	NA
Ctaxi_contig_54151|comp36391_c2_seq7	-2.101953283	2.158322596	6.80E-08	5.53E-07	polyphenol oxidase	gi|495662161|ref|WP_008386740.1|polyphenol oxidase [Rhodovulum sp. PH10] >gi|402499872|gb|EJW11563.1| hypothetical protein A33M_3041 [Rhodovulum sp. PH10]	NA	NA	NA
Ctaxi_contig_10780|comp31500_c0_seq1	-2.101197493	3.332484577	7.00E-13	1.07E-11	NA	NA	NA	NA	NA
Ctaxi_contig_51453|comp36239_c1_seq2	-2.09998062	4.274131155	2.73E-21	8.70E-20	NA	NA	NA	NA	NA
Ctaxi_contig_40867|comp35538_c0_seq6	-2.099214624	0.575904942	0.001964231	0.006335901	NA	NA	NA	NA	NA
Ctaxi_contig_40880|comp35539_c2_seq1	-2.09852443	6.237512342	2.35E-26	1.15E-24	NA	NA	NA	NA	NA
Ctaxi_contig_53865|comp36371_c6_seq3	-2.098462442	4.883003238	5.92E-27	3.03E-25	NA	NA	NA	NA	NA
Ctaxi_contig_52637|comp36305_c2_seq5	-2.098420711	4.219574294	1.22E-11	1.65E-10	NA	NA	NA	NA	NA
Ctaxi_contig_24218|comp33899_c2_seq2	-2.098168431	1.854936261	1.39E-07	1.09E-06	hypothetical protein COCSUDRAFT_33899	gi|545359861|ref|XP_005645358.1|hypothetical protein COCSUDRAFT_33899 [Coccomyxa subellipsoidea C-169] >gi|384247327|gb|EIE20814.1| hypothetical protein COCSUDRAFT_33899 [Coccomyxa subellipsoidea C-169]	NA	NA	NA
Ctaxi_contig_20554|comp33396_c4_seq2	-2.097767469	3.113372252	6.60E-15	1.23E-13	NA	NA	NA	NA	NA
Ctaxi_contig_59201|comp36690_c3_seq1	-2.097023963	1.88029042	1.95E-06	1.24E-05	coiled-coil protein required for normal flagellar motility	gi|302849229|ref|XP_002956145.1|coiled-coil protein required for normal flagellar motility [Volvox carteri f. nagariensis] >gi|300258650|gb|EFJ42885.1| coiled-coil protein required for normal flagellar motility [Volvox carteri f. nagariensis]	NA	NA	NA
Ctaxi_contig_47493|comp35975_c4_seq6	-2.094742079	0.957455893	0.002518102	0.007880958	sulfotransferase	gi|552843611|ref|XP_005850883.1|hypothetical protein CHLNCDRAFT_59577 [Chlorella variabilis] >gi|307110545|gb|EFN58781.1| hypothetical protein CHLNCDRAFT_59577 [Chlorella variabilis]	NA	NA	NA
Ctaxi_contig_47833|comp35999_c4_seq2	-2.093178577	3.902466509	4.93E-20	1.43E-18	NA	NA	NA	NA	NA
Ctaxi_contig_30172|comp34557_c4_seq7	-2.091746283	0.308852675	0.007303514	0.020088355	NA	NA	NA	NA	NA
Ctaxi_contig_49160|comp36086_c5_seq1	-2.090326773	4.409304128	1.16E-14	2.11E-13	NA	NA	NA	NA	NA
Ctaxi_contig_19006|comp33145_c2_seq1	-2.088373185	4.115236991	2.32E-16	4.92E-15	NA	NA	NA	NA	NA
Ctaxi_contig_47393|comp35969_c6_seq2	-2.087864327	1.368257527	0.000557078	0.002085403	biquitin carboxyl-terminal hydrolase	gi|514782536|ref|XP_004970118.1|PREDICTED: ubiquitin carboxyl-terminal hydrolase 12-like isoform X1 [Setaria italica] >gi|514782540|ref|XP_004970119.1| PREDICTED: ubiquitin carboxyl-terminal hydrolase 12-like isoform X2 [Setaria italica]	AT3G17380.1		 TRAF-like family protein 
Ctaxi_contig_71764|comp37262_c4_seq1	-2.086428136	5.921033979	2.33E-20	6.93E-19	NA	NA	NA	NA	NA
Ctaxi_contig_22640|comp33693_c1_seq1	-2.086231876	0.569270178	0.003313151	0.010031758	NA	NA	NA	NA	NA
Ctaxi_contig_22159|comp33628_c2_seq1	-2.086136746	5.570778006	2.64E-19	7.23E-18	p-loop containing nucleoside triphosphate hydrolase protein	gi|545368000|ref|XP_005648790.1|P-loop containing nucleoside triphosphate hydrolase protein [Coccomyxa subellipsoidea C-169] >gi|384250767|gb|EIE24246.1| P-loop containing nucleoside triphosphate hydrolase protein [Coccomyxa subellipsoidea C-169]	AT3G63480.2		 ATP binding microtubule motor family protein 
Ctaxi_contig_69042|comp37152_c3_seq3	-2.083171383	6.083305906	4.60E-26	2.17E-24	alkaline phosphatase	gi|374850320|dbj|BAL53312.1|hypothetical conserved protein [uncultured Aquificae bacterium]	NA	NA	NA
Ctaxi_contig_62742|comp36875_c6_seq12	-2.080409952	3.237378495	2.46E-09	2.47E-08	abc transporter c family member 3	"gi|545356178|ref|XP_005643834.1|P-loop containing nucleoside triphosphate hydrolase protein, partial [Coccomyxa subellipsoidea C-169] >gi|384245798|gb|EIE19290.1| P-loop containing nucleoside triphosphate hydrolase protein, partial [Coccomyxa subellipsoidea C-169]"	AT3G13080.4	"ATMRP3,MRP3,ABCC3"	 multidrug resistance-associated protein 3 
Ctaxi_contig_13384|comp32148_c0_seq1	-2.080388429	4.829215741	2.23E-26	1.09E-24	NA	NA	NA	NA	NA
Ctaxi_contig_14821|comp32446_c1_seq1	-2.079744684	6.984115193	2.71E-27	1.42E-25	NA	NA	NA	NA	NA
Ctaxi_contig_20185|comp33334_c2_seq3	-2.078629916	2.589919037	9.35E-09	8.70E-08	NA	NA	NA	NA	NA
Ctaxi_contig_41035|comp35552_c0_seq1	-2.078522147	2.755826616	0.001152847	0.003969662	zinc finger	gi|552822173|ref|XP_005846044.1|hypothetical protein CHLNCDRAFT_136184 [Chlorella variabilis] >gi|307105694|gb|EFN53942.1| hypothetical protein CHLNCDRAFT_136184 [Chlorella variabilis]	AT1G35625.1		 RING/U-box superfamily protein 
Ctaxi_contig_10953|comp31561_c0_seq2	-2.078431525	0.801364352	0.001447688	0.004851837	NA	NA	NA	NA	NA
Ctaxi_contig_41651|comp35587_c0_seq28	-2.076945604	2.100904157	7.64E-05	0.00035052	NA	NA	NA	NA	NA
Ctaxi_contig_13387|comp32148_c0_seq4	-2.076746962	4.962156341	3.11E-21	9.85E-20	NA	NA	NA	NA	NA
Ctaxi_contig_54936|comp36439_c0_seq6	-2.076732557	3.098254015	0.012595101	0.032080358	NA	NA	NA	NA	NA
Ctaxi_contig_63089|comp36895_c2_seq8	-2.075217302	5.083449621	1.23E-25	5.67E-24	NA	NA	NA	NA	NA
Ctaxi_contig_22881|comp33727_c0_seq1	-2.074763444	2.309351567	1.41E-06	9.14E-06	NA	NA	NA	NA	NA
Ctaxi_contig_40805|comp35533_c4_seq13	-2.074271336	3.458827039	4.76E-13	7.43E-12	ubox domain containing protein	gi|470381072|ref|XP_004333752.1|Ubox domain containing protein [Acanthamoeba castellanii str. Neff] >gi|440790456|gb|ELR11739.1| Ubox domain containing protein [Acanthamoeba castellanii str. Neff]	AT2G45920.1		 U-box domain-containing protein 
Ctaxi_contig_10469|comp31399_c0_seq2	-2.074007238	2.267238658	3.02E-06	1.86E-05	NA	NA	NA	NA	NA
Ctaxi_contig_69392|comp37166_c0_seq2	-2.073582274	4.83764141	1.01E-21	3.32E-20	NA	NA	NA	NA	NA
Ctaxi_contig_68957|comp37149_c2_seq3	-2.072996661	4.550593064	2.05E-19	5.67E-18	NA	NA	NA	NA	NA
Ctaxi_contig_24638|comp33963_c0_seq1	-2.072980083	4.502160754	3.94E-13	6.19E-12	protein	gi|548841123|gb|ERN01186.1|hypothetical protein AMTR_s00002p00230280 [Amborella trichopoda]	AT1G62710.1	"BETA-VPE,BETAVPE"	 beta vacuolar processing enzyme 
Ctaxi_contig_63760|comp36936_c0_seq3	-2.072917342	2.300715801	0.000255579	0.001039608	xpo1-domain-containing protein	gi|552837978|ref|XP_005849480.1|hypothetical protein CHLNCDRAFT_142773 [Chlorella variabilis] >gi|307109140|gb|EFN57378.1| hypothetical protein CHLNCDRAFT_142773 [Chlorella variabilis]	AT1G72560.3	PSD	 ARM repeat superfamily protein 
Ctaxi_contig_15923|comp32639_c0_seq1	-2.071727173	6.204499466	6.66E-32	4.75E-30	NA	NA	NA	NA	NA
Ctaxi_contig_58928|comp36677_c2_seq3	-2.071354565	6.302322215	3.70E-26	1.77E-24	NA	NA	AT1G08820.2	VAP27-2	 vamp/synaptobrevin-associated protein 27-2 
Ctaxi_contig_40046|comp35466_c2_seq4	-2.071270271	4.755210107	7.40E-18	1.78E-16	NA	NA	NA	NA	NA
Ctaxi_contig_56310|comp36526_c5_seq1	-2.070365082	3.486993682	1.62E-09	1.67E-08	respiratory burst oxidase homolog	gi|527193689|gb|EPS63617.1|hypothetical protein M569_11166 [Genlisea aurea]	AT3G45810.1		 ferric reductase-like transmembrane component family protein 
Ctaxi_contig_52937|comp36324_c3_seq2	-2.07018865	5.803910682	2.98E-26	1.44E-24	camp-dependent protein kinase regulatory subunit	gi|302838552|ref|XP_002950834.1|hypothetical protein VOLCADRAFT_81219 [Volvox carteri f. nagariensis] >gi|300263951|gb|EFJ48149.1| hypothetical protein VOLCADRAFT_81219 [Volvox carteri f. nagariensis]	AT2G20050.1		 protein serine/threonine phosphatases;protein kinases;catalytics;cAMP-dependent protein kinase regulators;ATP binding;protein serine/threonine phosphatases 
Ctaxi_contig_8939|comp30901_c2_seq1	-2.069879066	1.552979638	4.60E-05	0.000221422	NA	NA	NA	NA	NA
Ctaxi_contig_42641|comp35652_c3_seq8	-2.069774781	2.183716576	7.18E-05	0.000331687	cathepsin z	gi|551674168|ref|XP_005839839.1|hypothetical protein GUITHDRAFT_101312 [Guillardia theta CCMP2712] >gi|428184003|gb|EKX52859.1| hypothetical protein GUITHDRAFT_101312 [Guillardia theta CCMP2712]	NA	NA	NA
Ctaxi_contig_51017|comp36210_c5_seq16	-2.069118764	0.69759499	0.01779959	0.04311926	NA	NA	NA	NA	NA
Ctaxi_contig_25425|comp34046_c1_seq1	-2.068217275	4.260640207	4.23E-13	6.62E-12	NA	NA	NA	NA	NA
Ctaxi_contig_11111|comp31600_c0_seq2	-2.067030135	0.536807927	0.012192551	0.031206009	NA	NA	NA	NA	NA
Ctaxi_contig_45494|comp35831_c2_seq6	-2.066625847	3.872335841	4.61E-15	8.69E-14	NA	NA	NA	NA	NA
Ctaxi_contig_52065|comp36266_c1_seq1	-2.066615902	6.724303142	7.64E-24	3.01E-22	secreted trypsin-like serine protease	gi|490542384|ref|WP_004407508.1|peptidase [Vibrio nigripulchritudo] >gi|342819944|gb|EGU54776.1| Trypsin-like serine protease [Vibrio nigripulchritudo ATCC 27043]	NA	NA	NA
Ctaxi_contig_71316|comp37248_c4_seq7	-2.066251039	7.260507693	1.05E-16	2.29E-15	hypothetical protein EMIHUDRAFT_110305	gi|551615628|ref|XP_005788682.1|hypothetical protein EMIHUDRAFT_110305 [Emiliania huxleyi CCMP1516] >gi|485642157|gb|EOD36253.1| hypothetical protein EMIHUDRAFT_110305 [Emiliania huxleyi CCMP1516]	NA	NA	NA
Ctaxi_contig_21394|comp33507_c1_seq1	-2.065933749	1.686838882	0.00019663	0.000823106	protein	gi|302847301|ref|XP_002955185.1|hypothetical protein VOLCADRAFT_83102 [Volvox carteri f. nagariensis] >gi|300259477|gb|EFJ43704.1| hypothetical protein VOLCADRAFT_83102 [Volvox carteri f. nagariensis]	AT4G00840.1		 DHHC-type zinc finger family protein 
Ctaxi_contig_40314|comp35491_c2_seq1	-2.064544691	5.066524903	4.83E-20	1.40E-18	family transcriptional regulator	gi|269839708|ref|YP_003324400.1|sugar ABC transporter [Thermobaculum terrenum ATCC BAA-798] >gi|502640156|ref|WP_012876609.1| LacI family transcriptional regulator [Thermobaculum terrenum] >gi|269791438|gb|ACZ43578.1| sugar ABC transporter [Thermobaculum terrenum ATCC BAA-798]	NA	NA	NA
Ctaxi_contig_68955|comp37149_c2_seq1	-2.064054069	5.220123353	3.77E-17	8.59E-16	protein	gi|159463126|ref|XP_001689793.1|predicted protein [Chlamydomonas reinhardtii] >gi|158283781|gb|EDP09531.1| predicted protein [Chlamydomonas reinhardtii]	NA	NA	NA
Ctaxi_contig_43300|comp35701_c4_seq10	-2.062584332	0.677678384	0.003757683	0.011185669	acyl- dehydrogenase	gi|218198127|gb|EEC80554.1|hypothetical protein OsI_22869 [Oryza sativa Indica Group]	AT3G51840.1	"ACX4,ATSCX,ATG6"	 acyl-CoA oxidase 4 
Ctaxi_contig_50813|comp36198_c1_seq2	-2.06143791	4.112729953	1.39E-22	4.95E-21	NA	NA	NA	NA	NA
Ctaxi_contig_61287|comp36801_c3_seq1	-2.061351455	1.177215671	0.006237161	0.01749664	sex-linked protein 9	gi|302838861|ref|XP_002950988.1|photosystem I reaction center subunit O [Volvox carteri f. nagariensis] >gi|300263683|gb|EFJ47882.1| photosystem I reaction center subunit O [Volvox carteri f. nagariensis]	AT1G08380.1	PSAO	 photosystem I subunit O 
Ctaxi_contig_29402|comp34478_c1_seq4	-2.060538058	2.860461047	2.00E-05	0.000104249	cytochrome p450	gi|545357748|ref|XP_005644485.1|hypothetical protein COCSUDRAFT_58178 [Coccomyxa subellipsoidea C-169] >gi|384246451|gb|EIE19941.1| hypothetical protein COCSUDRAFT_58178 [Coccomyxa subellipsoidea C-169]	NA	NA	NA
Ctaxi_contig_49945|comp36142_c5_seq3	-2.060352813	4.569592284	3.84E-20	1.12E-18	malic enzyme	gi|545365544|ref|XP_005647736.1|RNB-domain-containing protein [Coccomyxa subellipsoidea C-169] >gi|384249711|gb|EIE23192.1| RNB-domain-containing protein [Coccomyxa subellipsoidea C-169]	AT2G19900.1	"ATNADP-ME1,NADP-ME1"	 NADP-malic enzyme 1 
Ctaxi_contig_69058|comp37152_c11_seq3	-2.060173076	6.118434899	7.46E-28	4.09E-26	alkaline phosphatase	gi|518431627|ref|WP_019601834.1|hypothetical protein [Teredinibacter turnerae]	NA	NA	NA
Ctaxi_contig_34615|comp34975_c4_seq3	-2.059009599	4.608166685	1.27E-08	1.16E-07	zinc finger ccch domain-containing protein 42	gi|302829769|ref|XP_002946451.1|hypothetical protein VOLCADRAFT_86752 [Volvox carteri f. nagariensis] >gi|300268197|gb|EFJ52378.1| hypothetical protein VOLCADRAFT_86752 [Volvox carteri f. nagariensis]	AT3G47120.1		 RNA recognition motif (RRM)-containing protein 
Ctaxi_contig_7376|comp30095_c1_seq3	-2.058815754	1.60868209	4.46E-06	2.66E-05	NA	NA	NA	NA	NA
Ctaxi_contig_13320|comp32134_c2_seq1	-2.058791216	2.452615608	4.30E-10	4.77E-09	ankyrin repeat domain protein	"gi|28373837|pdb|1N0R|AChain A, 4ank: A Designed Ankyrin Repeat Protein With Four Identical Consensus Repeats"	AT2G03430.1		 Ankyrin repeat family protein 
Ctaxi_contig_47311|comp35964_c4_seq2	-2.05829106	8.500556071	4.18E-33	3.22E-31	NA	NA	NA	NA	NA
Ctaxi_contig_49080|comp36081_c0_seq1	-2.057876776	4.108470504	5.15E-18	1.26E-16	tyrosine protein	gi|412988152|emb|CCO17488.1|predicted protein [Bathycoccus prasinos]	AT5G03730.1	"CTR1,SIS1,AtCTR1"	 Protein kinase superfamily protein 
Ctaxi_contig_26481|comp34148_c2_seq17	-2.057862123	2.726381294	3.11E-11	3.97E-10	hsp90-like protein	gi|303277203|ref|XP_003057895.1|predicted protein [Micromonas pusilla CCMP1545] >gi|226460552|gb|EEH57846.1| predicted protein [Micromonas pusilla CCMP1545]	NA	NA	NA
Ctaxi_contig_44851|comp35788_c1_seq1	-2.057538127	1.862445326	0.001466307	0.004907183	2 -phosphodiesterase 12-like isoform x1	gi|545370085|ref|XP_005649715.1|hypothetical protein COCSUDRAFT_65132 [Coccomyxa subellipsoidea C-169] >gi|384251694|gb|EIE25171.1| hypothetical protein COCSUDRAFT_65132 [Coccomyxa subellipsoidea C-169]	NA	NA	NA
Ctaxi_contig_48941|comp36072_c4_seq1	-2.057308092	6.385198326	3.42E-30	2.15E-28	transducin wd-40 repeat-containing protein	gi|460388492|ref|XP_004239901.1|PREDICTED: uncharacterized protein LOC101245950 isoform 1 [Solanum lycopersicum]	AT1G04140.2		 Transducin family protein / WD-40 repeat family protein 
Ctaxi_contig_42648|comp35653_c1_seq4	-2.056877098	6.566688073	2.60E-10	2.98E-09	NA	NA	NA	NA	NA
Ctaxi_contig_46616|comp35911_c1_seq5	-2.056721887	5.949300201	1.37E-19	3.85E-18	NA	NA	NA	NA	NA
Ctaxi_contig_35169|comp35030_c7_seq1	-2.056709157	6.90290562	1.56E-30	1.01E-28	protein phosphatase 2c	gi|449460774|ref|XP_004148120.1|PREDICTED: probable protein phosphatase 2C 75-like [Cucumis sativus]	AT5G57050.2	"ABI2,AtABI2"	 Protein phosphatase 2C family protein 
Ctaxi_contig_23194|comp33765_c0_seq3	-2.055650669	1.935061484	6.40E-06	3.72E-05	3-phosphoinositide-dependent protein kinase 1-like	gi|159486705|ref|XP_001701378.1|3-phosphoinoside dependent protein kinase [Chlamydomonas reinhardtii] >gi|158271680|gb|EDO97494.1| 3-phosphoinoside dependent protein kinase [Chlamydomonas reinhardtii]	AT3G10540.1		 3-phosphoinositide-dependent protein kinase 
Ctaxi_contig_9499|comp31109_c0_seq2	-2.055477352	0.923450358	0.009036393	0.024134754	NA	NA	NA	NA	NA
Ctaxi_contig_71798|comp37264_c1_seq7	-2.055177456	4.44057993	5.78E-23	2.12E-21	NA	NA	NA	NA	NA
Ctaxi_contig_15045|comp32484_c1_seq3	-2.05332161	0.803084114	0.01706978	0.041581876	NA	NA	NA	NA	NA
Ctaxi_contig_35943|comp35103_c1_seq7	-2.052560022	0.408872471	0.013105301	0.033185661	NA	NA	NA	NA	NA
Ctaxi_contig_49253|comp36093_c3_seq6	-2.052453695	3.120990927	7.78E-14	1.29E-12	NA	NA	NA	NA	NA
Ctaxi_contig_28167|comp34342_c0_seq2	-2.05203911	1.705473666	0.004321782	0.01265028	ankyrin repeat protein	"gi|123437955|ref|XP_001309767.1|ankyrin repeat protein [Trichomonas vaginalis G3] >gi|121891508|gb|EAX96837.1| ankyrin repeat protein, putative [Trichomonas vaginalis G3]"	AT5G40160.1	"EMB139,EMB506"	 Ankyrin repeat family protein 
Ctaxi_contig_42662|comp35653_c2_seq3	-2.051228085	6.16355665	6.69E-12	9.29E-11	NA	NA	NA	NA	NA
Ctaxi_contig_22838|comp33721_c0_seq1	-2.049446441	4.431901136	1.12E-24	4.78E-23	NA	NA	NA	NA	NA
Ctaxi_contig_59241|comp36692_c2_seq1	-2.046740303	4.509637419	2.22E-16	4.70E-15	NA	NA	NA	NA	NA
Ctaxi_contig_63158|comp36900_c8_seq1	-2.046706704	2.985614361	5.88E-13	9.07E-12	NA	NA	NA	NA	NA
Ctaxi_contig_38635|comp35338_c1_seq4	-2.04586209	0.953179442	0.000631829	0.002326279	NA	NA	NA	NA	NA
Ctaxi_contig_39914|comp35454_c2_seq3	-2.045431346	0.921453627	0.002217153	0.00705061	NA	NA	NA	NA	NA
Ctaxi_contig_53847|comp36371_c0_seq4	-2.045276288	3.663418321	1.25E-14	2.27E-13	NA	NA	NA	NA	NA
Ctaxi_contig_14507|comp32385_c5_seq1	-2.045156525	6.162141415	1.49E-15	2.93E-14	NA	NA	NA	NA	NA
Ctaxi_contig_71791|comp37264_c0_seq3	-2.044477922	2.690399406	7.86E-12	1.09E-10	NA	NA	NA	NA	NA
Ctaxi_contig_40876|comp35539_c0_seq3	-2.043721231	6.101930044	3.16E-27	1.64E-25	NA	NA	NA	NA	NA
Ctaxi_contig_10938|comp31555_c2_seq1	-2.04361854	6.472420534	7.55E-19	2.00E-17	NA	NA	NA	NA	NA
Ctaxi_contig_14974|comp32473_c0_seq2	-2.04352279	0.910255794	0.012610663	0.032104965	NA	NA	NA	NA	NA
Ctaxi_contig_54142|comp36391_c0_seq1	-2.043355626	0.729128274	0.010798301	0.028100202	polyphenol oxidase	"gi|77462118|ref|YP_351622.1|uncharacterized protein, YfiH family [Rhodobacter sphaeroides 2.4.1] >gi|499656115|ref|WP_011336849.1| polyphenol oxidase [Rhodobacter sphaeroides] >gi|77386536|gb|ABA77721.1| uncharacterized protein, YfiH family [Rhodobacter sphaeroides 2.4.1]"	NA	NA	NA
Ctaxi_contig_71324|comp37249_c0_seq3	-2.04171852	4.05871994	4.92E-18	1.20E-16	NA	NA	NA	NA	NA
Ctaxi_contig_56810|comp36557_c3_seq6	-2.041451326	5.097192366	2.21E-20	6.60E-19	NA	NA	NA	NA	NA
Ctaxi_contig_68105|comp37115_c1_seq7	-2.040898233	1.507691321	0.014678313	0.036567517	hypothetical protein CHLNCDRAFT_143448	gi|552835813|ref|XP_005849030.1|hypothetical protein CHLNCDRAFT_143448 [Chlorella variabilis] >gi|307108689|gb|EFN56928.1| hypothetical protein CHLNCDRAFT_143448 [Chlorella variabilis]	NA	NA	NA
Ctaxi_contig_51455|comp36239_c1_seq4	-2.040512136	1.40454655	0.00225923	0.007170447	NA	NA	NA	NA	NA
Ctaxi_contig_20334|comp33353_c0_seq5	-2.040223904	3.467430746	9.37E-16	1.88E-14	NA	NA	NA	NA	NA
Ctaxi_contig_44333|comp35764_c0_seq1	-2.039979779	0.988838979	0.00017838	0.000754158	NA	NA	NA	NA	NA
Ctaxi_contig_36093|comp35117_c3_seq3	-2.037760789	1.036603573	0.000388598	0.001513003	NA	NA	NA	NA	NA
Ctaxi_contig_58936|comp36677_c8_seq1	-2.036695919	2.085932472	1.30E-06	8.52E-06	NA	NA	NA	NA	NA
Ctaxi_contig_53838|comp36370_c3_seq1	-2.036494677	3.167421938	5.64E-13	8.74E-12	NA	NA	NA	NA	NA
Ctaxi_contig_35907|comp35100_c3_seq1	-2.0359226	7.255399358	5.24E-28	2.91E-26	NA	NA	NA	NA	NA
Ctaxi_contig_50676|comp36188_c1_seq15	-2.035458577	5.914524245	2.75E-23	1.03E-21	rna recognition motif-containing protein	gi|302839324|ref|XP_002951219.1|hypothetical protein VOLCADRAFT_117772 [Volvox carteri f. nagariensis] >gi|300263548|gb|EFJ47748.1| hypothetical protein VOLCADRAFT_117772 [Volvox carteri f. nagariensis]	AT5G66010.2		 RNA-binding (RRM/RBD/RNP motifs) family protein 
Ctaxi_contig_21080|comp33459_c0_seq1	-2.034463638	4.560261883	6.33E-19	1.69E-17	ubiquitin carboxyl-terminal hydrolase 12	gi|545373717|ref|XP_005651196.1|cysteine proteinase [Coccomyxa subellipsoidea C-169] >gi|384253177|gb|EIE26652.1| cysteine proteinase [Coccomyxa subellipsoidea C-169]	AT5G06600.3	UBP12	 ubiquitin-specific protease 12 
Ctaxi_contig_69214|comp37159_c4_seq1	-2.034460731	1.847840106	0.003041243	0.009305896	wd-40 repeat family protein	gi|302806922|ref|XP_002985192.1|hypothetical protein SELMODRAFT_157186 [Selaginella moellendorffii] >gi|300147020|gb|EFJ13686.1| hypothetical protein SELMODRAFT_157186 [Selaginella moellendorffii]	AT5G24710.1		 Transducin/WD40 repeat-like superfamily protein 
Ctaxi_contig_34424|comp34954_c1_seq3	-2.034233038	0.602035345	0.007618076	0.020819509	lycopene cyclase family	gi|545366822|ref|XP_005648287.1|lycopene cyclase family [Coccomyxa subellipsoidea C-169] >gi|384250263|gb|EIE23743.1| lycopene cyclase family [Coccomyxa subellipsoidea C-169]	AT5G57030.1	LUT2	 Lycopene beta/epsilon cyclase protein 
Ctaxi_contig_70473|comp37210_c3_seq3	-2.03415756	2.447434773	3.80E-09	3.72E-08	NA	NA	NA	NA	NA
Ctaxi_contig_58439|comp36651_c2_seq21	-2.033921561	3.042086496	2.94E-11	3.76E-10	kinesin-like calmodulin binding protein	gi|545375890|ref|XP_005652078.1|kinesin-domain-containing protein [Coccomyxa subellipsoidea C-169] >gi|384254060|gb|EIE27534.1| kinesin-domain-containing protein [Coccomyxa subellipsoidea C-169]	AT5G65930.2	"ZWI,PKCBP,KCBP"	 kinesin-like calmodulin-binding protein (ZWICHEL) 
Ctaxi_contig_43077|comp35683_c6_seq1	-2.032338805	3.341830718	9.29E-16	1.86E-14	protein	gi|514642859|ref|XP_004998635.1|hypothetical protein PTSG_00082 [Salpingoeca rosetta] >gi|326426493|gb|EGD72063.1| hypothetical protein PTSG_00082 [Salpingoeca rosetta]	NA	NA	NA
Ctaxi_contig_19113|comp33159_c0_seq5	-2.031749166	4.601561604	1.41E-15	2.78E-14	ankyrin repeat domain protein	gi|526204660|gb|EPS44850.1|hypothetical protein H072_1186 [Dactylellina haptotyla CBS 200.50]	AT5G07840.1		 Ankyrin repeat family protein 
Ctaxi_contig_35266|comp35039_c4_seq3	-2.031584414	3.262134683	9.76E-10	1.04E-08	NA	NA	NA	NA	NA
Ctaxi_contig_40770|comp35531_c0_seq1	-2.030476458	4.523706948	5.18E-19	1.39E-17	NA	NA	NA	NA	NA
Ctaxi_contig_33333|comp34863_c0_seq5	-2.030244709	2.39663691	2.06E-05	0.000107289	NA	NA	NA	NA	NA
Ctaxi_contig_70645|comp37216_c1_seq4	-2.030171155	0.936211365	0.013569429	0.034199111	hypothetical protein CHLNCDRAFT_57044	gi|552840419|ref|XP_005850040.1|hypothetical protein CHLNCDRAFT_57044 [Chlorella variabilis] >gi|307109701|gb|EFN57938.1| hypothetical protein CHLNCDRAFT_57044 [Chlorella variabilis]	NA	NA	NA
Ctaxi_contig_22185|comp33632_c0_seq2	-2.029805047	3.494837486	4.81E-09	4.67E-08	pkinase-domain-containing protein	gi|6644464|gb|AAF21062.1|calcium-dependent protein kinase [Dunaliella tertiolecta]	AT5G12180.1	CPK17	 calcium-dependent protein kinase 17 
Ctaxi_contig_53542|comp36349_c0_seq1	-2.029290808	1.961931164	0.014456565	0.03610878	tubulin--tyrosine ligase-like protein 12-like	gi|302808167|ref|XP_002985778.1|hypothetical protein SELMODRAFT_123017 [Selaginella moellendorffii] >gi|300146285|gb|EFJ12955.1| hypothetical protein SELMODRAFT_123017 [Selaginella moellendorffii]	AT1G77550.1		 tubulin-tyrosine ligases;tubulin-tyrosine ligases 
Ctaxi_contig_58931|comp36677_c7_seq1	-2.029210533	7.788100381	2.45E-24	1.01E-22	NA	NA	NA	NA	NA
Ctaxi_contig_25702|comp34075_c0_seq1	-2.028223724	5.091561025	1.23E-14	2.24E-13	glutathione s-transferase	"gi|374414472|pdb|3QAV|AChain A, Crystal Structure Of A Glutathione S-transferase From Antarctic Clam Laternula Elliptica >gi|374414473|pdb|3QAW|A Chain A, Crystal Structure Of A Glutathione-s-transferase From Antarctic Clam Laternula Elliptica In A Complex With Glutathione"	NA	NA	NA
Ctaxi_contig_71318|comp37248_c5_seq2	-2.027752384	7.813933645	1.13E-16	2.47E-15	NA	NA	NA	NA	NA
Ctaxi_contig_54168|comp36391_c5_seq1	-2.026735601	0.399426557	0.00588212	0.016617089	NA	NA	NA	NA	NA
Ctaxi_contig_34449|comp34957_c5_seq3	-2.026067675	3.816415435	3.23E-11	4.11E-10	NA	NA	NA	NA	NA
Ctaxi_contig_51465|comp36240_c2_seq5	-2.025559678	3.448488073	2.84E-09	2.83E-08	NA	NA	NA	NA	NA
Ctaxi_contig_69548|comp37171_c0_seq2	-2.024443895	0.479187713	0.011675611	0.030043116	NA	NA	NA	NA	NA
Ctaxi_contig_70893|comp37228_c7_seq1	-2.024018882	4.353205191	5.95E-23	2.18E-21	hypothetical protein COCSUDRAFT_32644	gi|545370751|ref|XP_005649987.1|hypothetical protein COCSUDRAFT_32644 [Coccomyxa subellipsoidea C-169] >gi|384251966|gb|EIE25443.1| hypothetical protein COCSUDRAFT_32644 [Coccomyxa subellipsoidea C-169]	NA	NA	NA
Ctaxi_contig_60059|comp36735_c7_seq1	-2.022057089	0.953574291	0.001095389	0.003793824	NA	NA	NA	NA	NA
Ctaxi_contig_17439|comp32904_c0_seq1	-2.021944773	3.309199635	3.58E-11	4.54E-10	NA	NA	NA	NA	NA
Ctaxi_contig_14007|comp32267_c0_seq2	-2.020400925	2.129043894	0.019330777	0.046296998	NA	NA	NA	NA	NA
Ctaxi_contig_44949|comp35795_c1_seq1	-2.020215036	1.384286669	1.34E-05	7.24E-05	NA	NA	AT5G65930.1	"ZWI,PKCBP,KCBP"	 kinesin-like calmodulin-binding protein (ZWICHEL) 
Ctaxi_contig_44496|comp35775_c4_seq6	-2.020169198	2.365415173	5.37E-08	4.44E-07	endo- -beta-xylanase	gi|547800086|ref|WP_022209743.1|putative uncharacterized protein [Bacteroides cellulosilyticus CAG:158] >gi|524424651|emb|CDB71166.1| putative uncharacterized protein [Bacteroides cellulosilyticus CAG:158]	NA	NA	NA
Ctaxi_contig_53841|comp36370_c5_seq1	-2.019766351	4.270575766	1.44E-19	4.05E-18	NA	NA	NA	NA	NA
Ctaxi_contig_31377|comp34684_c0_seq3	-2.019522252	3.398097788	9.16E-07	6.17E-06	NA	NA	NA	NA	NA
Ctaxi_contig_12739|comp32008_c0_seq10	-2.0187582	1.119486977	0.004819847	0.013924619	NA	NA	NA	NA	NA
Ctaxi_contig_15213|comp32519_c0_seq2	-2.018419348	1.658192618	4.37E-05	0.000211433	NA	NA	NA	NA	NA
Ctaxi_contig_44955|comp35795_c5_seq1	-2.018302728	2.275840634	8.57E-08	6.87E-07	NA	NA	NA	NA	NA
Ctaxi_contig_46808|comp35927_c0_seq1	-2.017634371	3.7245049	2.74E-13	4.35E-12	NA	NA	NA	NA	NA
Ctaxi_contig_43043|comp35680_c1_seq4	-2.017584021	1.588977473	0.000183846	0.000775759	NA	NA	NA	NA	NA
Ctaxi_contig_14502|comp32385_c0_seq2	-2.017531253	5.71545876	1.66E-16	3.55E-15	alpha-2-macroglobulin family protein	gi|290998798|ref|XP_002681967.1|predicted protein [Naegleria gruberi] >gi|284095593|gb|EFC49223.1| predicted protein [Naegleria gruberi]	NA	NA	NA
Ctaxi_contig_7710|comp30302_c0_seq3	-2.017393583	3.908970661	4.88E-14	8.30E-13	NA	NA	NA	NA	NA
Ctaxi_contig_20203|comp33336_c0_seq6	-2.015510898	1.128840244	0.007816022	0.021295252	hypothetical protein CHLNCDRAFT_53148	gi|552823753|ref|XP_005846434.1|hypothetical protein CHLNCDRAFT_53148 [Chlorella variabilis] >gi|307106085|gb|EFN54332.1| hypothetical protein CHLNCDRAFT_53148 [Chlorella variabilis]	NA	NA	NA
Ctaxi_contig_57641|comp36607_c1_seq1	-2.015288131	1.485509024	1.32E-05	7.15E-05	gata zinc finger domain-containing protein 10	"gi|545363686|ref|XP_005646956.1|hypothetical protein COCSUDRAFT_24320, partial [Coccomyxa subellipsoidea C-169] >gi|384248929|gb|EIE22412.1| hypothetical protein COCSUDRAFT_24320, partial [Coccomyxa subellipsoidea C-169]"	AT2G36885.1		 unknown protein; FUNCTIONS IN: molecular_function unknown; LOCATED IN: chloroplast; EXPRESSED IN: 22 plant structures; EXPRESSED DURING: 13 growth stages; Has 172 Blast hits to 172 proteins in 58 species: Archae - 0; Bacteria - 116; Metazoa - 0; Fungi - 0; Plants - 32; Viruses - 0; Other Eukaryotes - 24 (source: NCBI BLink). 
Ctaxi_contig_13713|comp32209_c0_seq1	-2.014894961	4.517939419	1.88E-23	7.17E-22	proline dehydrogenase	gi|517290395|ref|WP_018479213.1|hypothetical protein [Pontibacter roseus]	AT5G38710.1		 Methylenetetrahydrofolate reductase family protein 
Ctaxi_contig_56613|comp36544_c0_seq1	-2.014889779	0.394369678	0.005096854	0.014634234	NA	NA	NA	NA	NA
Ctaxi_contig_29622|comp34504_c0_seq1	-2.014581721	1.439571605	4.66E-05	0.000224175	NA	NA	NA	NA	NA
Ctaxi_contig_71438|comp37253_c0_seq5	-2.012967902	5.488281868	1.52E-19	4.25E-18	hypothetical protein EMIHUDRAFT_197391	gi|551560691|ref|XP_005767244.1|hypothetical protein EMIHUDRAFT_197391 [Emiliania huxleyi CCMP1516] >gi|485617640|gb|EOD14815.1| hypothetical protein EMIHUDRAFT_197391 [Emiliania huxleyi CCMP1516]	NA	NA	NA
Ctaxi_contig_54457|comp36410_c4_seq8	-2.01216047	1.99533741	8.85E-06	4.98E-05	NA	NA	NA	NA	NA
Ctaxi_contig_64849|comp36986_c1_seq3	-2.011593844	1.23599973	9.58E-05	0.000431061	voltage-gated ca2+ alpha subunit	gi|302853689|ref|XP_002958358.1|hypothetical protein VOLCADRAFT_99611 [Volvox carteri f. nagariensis] >gi|300256311|gb|EFJ40580.1| hypothetical protein VOLCADRAFT_99611 [Volvox carteri f. nagariensis]	NA	NA	NA
Ctaxi_contig_34761|comp34989_c0_seq1	-2.009803106	1.794627481	1.34E-06	8.74E-06	chloroplast outer envelope protein	gi|545368045|ref|XP_005648812.1|hypothetical protein COCSUDRAFT_36350 [Coccomyxa subellipsoidea C-169] >gi|384250789|gb|EIE24268.1| hypothetical protein COCSUDRAFT_36350 [Coccomyxa subellipsoidea C-169]	AT5G19620.1	"EMB213,OEP80,ATOEP80,TOC75"	 outer envelope protein of 80 kDa 
Ctaxi_contig_30613|comp34608_c0_seq2	-2.009594943	4.595758877	4.78E-22	1.64E-20	rna binding	gi|159474566|ref|XP_001695396.1|RNA-binding protein [Chlamydomonas reinhardtii] >gi|158275879|gb|EDP01654.1| RNA-binding protein [Chlamydomonas reinhardtii]	AT4G16280.3	FCA	 RNA binding;abscisic acid binding 
Ctaxi_contig_53839|comp36370_c3_seq2	-2.008978898	2.770758028	4.65E-08	3.89E-07	NA	NA	NA	NA	NA
Ctaxi_contig_55889|comp36499_c0_seq1	-2.008819598	1.649438524	0.000325697	0.001289945	nfx1-type zinc finger-containing protein 1-like	gi|512873806|ref|XP_002935580.2|PREDICTED: NFX1-type zinc finger-containing protein 1-like [Xenopus (Silurana) tropicalis]	NA	NA	NA
Ctaxi_contig_21653|comp33555_c1_seq1	-2.00828403	7.970194128	1.29E-33	1.03E-31	protein	"gi|552813927|ref|XP_005844067.1|hypothetical protein CHLNCDRAFT_10545, partial [Chlorella variabilis] >gi|307103707|gb|EFN51965.1| hypothetical protein CHLNCDRAFT_10545 [Chlorella variabilis]"	AT5G27560.1		 Domain of unknown function (DUF1995) 
Ctaxi_contig_58946|comp36677_c10_seq3	-2.008114912	6.811397962	1.49E-21	4.85E-20	NA	NA	NA	NA	NA
Ctaxi_contig_67819|comp37101_c1_seq4	-2.008045678	4.421146994	1.33E-17	3.15E-16	NA	NA	NA	NA	NA
Ctaxi_contig_50992|comp36210_c0_seq1	-2.007333374	4.758824771	1.42E-15	2.78E-14	NA	NA	NA	NA	NA
Ctaxi_contig_50863|comp36202_c3_seq1	-2.007134391	5.351287958	6.89E-21	2.13E-19	heat shock protein 90c	gi|552812567|ref|XP_005843734.1|hypothetical protein CHLNCDRAFT_140066 [Chlorella variabilis] >gi|307103371|gb|EFN51632.1| hypothetical protein CHLNCDRAFT_140066 [Chlorella variabilis]	AT3G07770.1	"Hsp89.1,AtHsp90.6,AtHsp90-6"	 HEAT SHOCK PROTEIN 89.1 
Ctaxi_contig_56170|comp36515_c2_seq2	-2.006604724	3.331624773	2.55E-09	2.55E-08	NA	NA	NA	NA	NA
Ctaxi_contig_21191|comp33473_c3_seq1	-2.006332783	3.547924409	8.25E-12	1.14E-10	NA	NA	NA	NA	NA
Ctaxi_contig_33875|comp34907_c3_seq4	-2.005692133	2.959665698	8.38E-11	1.02E-09	NA	NA	NA	NA	NA
Ctaxi_contig_29710|comp34514_c0_seq2	-2.004840353	12.30949843	5.04E-16	1.03E-14	NA	NA	NA	NA	NA
Ctaxi_contig_45615|comp35839_c2_seq4	-2.004258204	0.979054845	0.004454433	0.013000094	NA	NA	NA	NA	NA
Ctaxi_contig_67474|comp37090_c0_seq106	-2.004098994	5.135893167	3.33E-17	7.64E-16	high affinity nitrate transporter	"gi|255565397|ref|XP_002523689.1|nitrate transporter, putative [Ricinus communis] >gi|223536993|gb|EEF38629.1| nitrate transporter, putative [Ricinus communis]"	AT5G60780.1	"ATNRT2.3,NRT2.3"	 nitrate transporter 2.3 
Ctaxi_contig_21654|comp33555_c1_seq2	-2.001543591	4.271599377	7.53E-17	1.67E-15	intracellular ribonuclease lx-like	gi|225719150|gb|ACO15421.1|Ribonuclease Oy [Caligus clemensi]	NA	NA	NA
Ctaxi_contig_62791|comp36878_c5_seq1	-2.001051272	3.893241894	7.94E-19	2.10E-17	dna topoisomerase 3-beta-1-like	gi|168067110|ref|XP_001785468.1|predicted protein [Physcomitrella patens] >gi|162662910|gb|EDQ49709.1| predicted protein [Physcomitrella patens]	AT2G32000.1		" DNA topoisomerase, type IA, core "
Ctaxi_contig_38557|comp35329_c0_seq2	-2.000716	2.475103697	9.21E-10	9.82E-09	NA	NA	AT1G68630.1		 PLAC8 family protein 
Ctaxi_contig_13602|comp32195_c3_seq1	-1.999952619	4.232199823	2.20E-17	5.13E-16	phosphate permease	gi|28569257|gb|AAO47330.1|high affinity phosphate transporter [Tetraselmis chuii]	AT3G26570.2	"PHT2;1,ORF02"	 phosphate transporter 2;1 
Ctaxi_contig_71763|comp37262_c3_seq2	-1.999888137	5.947180493	7.67E-20	2.19E-18	NA	NA	NA	NA	NA
Ctaxi_contig_9496|comp31108_c1_seq1	-1.999519078	0.745206623	0.005031264	0.014463721	NA	NA	NA	NA	NA
Ctaxi_contig_56307|comp36526_c3_seq1	-1.99898812	1.8880686	2.33E-06	1.46E-05	respiratory burst oxidase homolog protein e-like	gi|449477631|ref|XP_004155076.1|PREDICTED: respiratory burst oxidase homolog protein E-like [Cucumis sativus]	AT1G19230.1		 Riboflavin synthase-like superfamily protein 
Ctaxi_contig_50985|comp36209_c0_seq9	-1.998262607	5.634100522	2.63E-19	7.22E-18	vacuolar type h+-atpase proteolipid subunit	gi|2605483|dbj|BAA23350.1|vacuolar type H+-ATPase proteolipid subunit [Acetabularia acetabulum]	AT4G34720.1	"AVA-P1,VHA-C1,ATVHA-C1"	" ATPase, F0/V0 complex, subunit C protein "
Ctaxi_contig_37442|comp35237_c1_seq2	-1.998094633	3.645498165	0.019709555	0.0470857	NA	NA	NA	NA	NA
Ctaxi_contig_42071|comp35612_c0_seq1	-1.998034526	3.365083235	1.27E-10	1.51E-09	NA	NA	NA	NA	NA
Ctaxi_contig_40828|comp35535_c0_seq1	-1.996923072	1.201343714	0.000184031	0.000776139	cysteine synthase	gi|298714094|emb|CBJ33850.1|Cysteine synthase [Ectocarpus siliculosus]	AT3G59760.2	"OASC,ATCS-C"	 O-acetylserine (thiol) lyase isoform C 
Ctaxi_contig_45416|comp35825_c2_seq1	-1.996841075	1.647958842	2.21E-05	0.000114355	NA	NA	NA	NA	NA
Ctaxi_contig_40540|comp35512_c1_seq1	-1.995881703	3.276828366	3.29E-10	3.73E-09	pattern formation protein emb30-like	gi|552829090|ref|XP_005847619.1|hypothetical protein CHLNCDRAFT_133932 [Chlorella variabilis] >gi|307107274|gb|EFN55517.1| hypothetical protein CHLNCDRAFT_133932 [Chlorella variabilis]	AT1G13980.2	GN	 sec7 domain-containing protein 
Ctaxi_contig_52452|comp36292_c0_seq8	-1.995746369	4.141395658	0.000120488	0.000528999	NA	NA	NA	NA	NA
Ctaxi_contig_58813|comp36670_c2_seq2	-1.9933827	3.458006684	3.91E-14	6.71E-13	protein n-methyltransferase	gi|302834219|ref|XP_002948672.1|hypothetical protein VOLCADRAFT_104004 [Volvox carteri f. nagariensis] >gi|300265863|gb|EFJ50052.1| hypothetical protein VOLCADRAFT_104004 [Volvox carteri f. nagariensis]	AT3G07670.1		 Rubisco methyltransferase family protein 
Ctaxi_contig_23695|comp33825_c0_seq2	-1.992969327	1.878316668	7.50E-06	4.29E-05	NA	NA	NA	NA	NA
Ctaxi_contig_39827|comp35446_c5_seq2	-1.991855065	4.780643567	1.28E-25	5.86E-24	NA	NA	NA	NA	NA
Ctaxi_contig_50991|comp36209_c0_seq15	-1.99171662	2.577585853	6.31E-06	3.67E-05	vacuolar type h+-atpase proteolipid subunit	gi|145348981|ref|XP_001418919.1|F-ATPase family transporter: protons (vacuolar) [Ostreococcus lucimarinus CCE9901] >gi|144579149|gb|ABO97212.1| F-ATPase family transporter: protons (vacuolar) [Ostreococcus lucimarinus CCE9901]	AT1G19910.1	"AVA-P2,AVA-2PE,ATVHA-C2"	" ATPase, F0/V0 complex, subunit C protein "
Ctaxi_contig_14637|comp32409_c1_seq7	-1.990729751	2.45438129	0.000172591	0.00073215	hypothetical protein OXYTRI_02433	gi|403353061|gb|EJY76063.1|hypothetical protein OXYTRI_02433 [Oxytricha trifallax]	NA	NA	NA
Ctaxi_contig_44113|comp35757_c0_seq3	-1.990182583	4.858625878	1.98E-18	5.01E-17	NA	NA	NA	NA	NA
Ctaxi_contig_42145|comp35617_c0_seq2	-1.989547605	1.107918973	0.002579699	0.00804674	NA	NA	NA	NA	NA
Ctaxi_contig_44150|comp35760_c1_seq13	-1.988501214	0.388203641	0.009306143	0.024759998	NA	NA	NA	NA	NA
Ctaxi_contig_67842|comp37102_c1_seq3	-1.988383931	0.862696751	0.002667404	0.008294157	NA	NA	NA	NA	NA
Ctaxi_contig_27872|comp34304_c3_seq3	-1.986350889	3.319155565	4.14E-12	5.85E-11	NA	NA	NA	NA	NA
Ctaxi_contig_49012|comp36076_c0_seq1	-1.985924711	8.816457209	1.04E-22	3.75E-21	polyketide cyclase	"gi|552818520|ref|XP_005845213.1|hypothetical protein CHLNCDRAFT_9491, partial [Chlorella variabilis] >gi|307104859|gb|EFN53111.1| hypothetical protein CHLNCDRAFT_9491 [Chlorella variabilis]"	AT1G48350.1		 Ribosomal L18p/L5e family protein 
Ctaxi_contig_70471|comp37210_c3_seq1	-1.985279838	4.206746288	5.64E-16	1.15E-14	NA	NA	NA	NA	NA
Ctaxi_contig_55799|comp36492_c0_seq9	-1.984566705	0.395379144	0.006736227	0.018733229	ser thr phosphatase family protein	gi|552818476|ref|XP_005845202.1|hypothetical protein CHLNCDRAFT_137433 [Chlorella variabilis] >gi|307104848|gb|EFN53100.1| hypothetical protein CHLNCDRAFT_137433 [Chlorella variabilis]	AT1G13750.1		 Purple acid phosphatases superfamily protein 
Ctaxi_contig_46049|comp35872_c6_seq2	-1.984043215	1.561961677	0.009330498	0.024816708	zinc finger family protein	gi|302844604|ref|XP_002953842.1|hypothetical protein VOLCADRAFT_106120 [Volvox carteri f. nagariensis] >gi|300260950|gb|EFJ45166.1| hypothetical protein VOLCADRAFT_106120 [Volvox carteri f. nagariensis]	AT3G56930.1		 DHHC-type zinc finger family protein 
Ctaxi_contig_19200|comp33172_c3_seq11	-1.983801144	3.411203676	1.20E-10	1.44E-09	phosphatidylserine decarboxylase	gi|518706647|ref|WP_019867744.1|hypothetical protein [Methylovulum miyakonense]	AT4G25970.1	PSD3	 phosphatidylserine decarboxylase 3 
Ctaxi_contig_35935|comp35103_c0_seq1	-1.983122743	1.343977146	7.65E-05	0.000350969	NA	NA	NA	NA	NA
Ctaxi_contig_33173|comp34852_c0_seq4	-1.982449269	2.142126623	1.66E-05	8.78E-05	trypsin domain-containing lipoprotein	gi|156549991|ref|XP_001604046.1|PREDICTED: chymotrypsin-2 [Nasonia vitripennis]	NA	NA	NA
Ctaxi_contig_39822|comp35446_c2_seq1	-1.982267241	4.798391828	1.38E-21	4.50E-20	NA	NA	NA	NA	NA
Ctaxi_contig_24217|comp33899_c2_seq1	-1.981487013	1.373671922	7.95E-05	0.000363461	NA	NA	NA	NA	NA
Ctaxi_contig_70474|comp37210_c3_seq4	-1.981366862	2.723445729	4.55E-10	5.04E-09	NA	NA	NA	NA	NA
Ctaxi_contig_42075|comp35612_c2_seq1	-1.981347842	5.594687418	1.20E-18	3.12E-17	NA	NA	NA	NA	NA
Ctaxi_contig_59246|comp36692_c3_seq1	-1.981136795	3.271627093	1.79E-11	2.35E-10	NA	NA	NA	NA	NA
Ctaxi_contig_59243|comp36692_c2_seq3	-1.980965677	3.830910165	2.06E-14	3.64E-13	NA	NA	NA	NA	NA
Ctaxi_contig_30614|comp34608_c1_seq1	-1.980877143	5.581980753	2.45E-23	9.22E-22	NA	NA	NA	NA	NA
Ctaxi_contig_50870|comp36202_c3_seq8	-1.979367134	4.396504257	2.58E-17	5.96E-16	heat shock protein 85	gi|302832980|ref|XP_002948054.1|hypothetical protein VOLCADRAFT_79927 [Volvox carteri f. nagariensis] >gi|300266856|gb|EFJ51042.1| hypothetical protein VOLCADRAFT_79927 [Volvox carteri f. nagariensis]	AT2G04030.1	"CR88,EMB1956,HSP90.5,Hsp88.1,AtHsp90.5"	 Chaperone protein htpG family protein 
Ctaxi_contig_62796|comp36878_c6_seq5	-1.978577385	1.320179983	0.001910172	0.006179559	dna topoisomerase 3-beta-1-like	gi|552823138|ref|XP_005846276.1|hypothetical protein CHLNCDRAFT_53167 [Chlorella variabilis] >gi|307105927|gb|EFN54174.1| hypothetical protein CHLNCDRAFT_53167 [Chlorella variabilis]	AT2G32000.1		" DNA topoisomerase, type IA, core "
Ctaxi_contig_16629|comp32760_c1_seq1	-1.978004046	3.360523829	3.48E-10	3.92E-09	NA	NA	NA	NA	NA
Ctaxi_contig_64936|comp36991_c0_seq1	-1.977959993	7.416851141	1.20E-15	2.38E-14	animal heme peroxidase homologue	gi|546301793|ref|XP_005711514.1|Animal heme peroxidase homologue [Chondrus crispus] >gi|507107793|emb|CDF41220.1| Animal heme peroxidase homologue [Chondrus crispus]	NA	NA	NA
Ctaxi_contig_69056|comp37152_c11_seq1	-1.976848109	7.016176655	2.01E-25	9.10E-24	alkaline phosphatase	"gi|302839093|ref|XP_002951104.1|alkaline phosphatase, secreted, phosphate-repressible [Volvox carteri f. nagariensis] >gi|300263799|gb|EFJ47998.1| alkaline phosphatase, secreted, phosphate-repressible [Volvox carteri f. nagariensis]"	NA	NA	NA
Ctaxi_contig_69040|comp37152_c3_seq1	-1.976812358	8.421307092	3.39E-31	2.29E-29	alkaline phosphatase	gi|296274617|ref|YP_003657248.1|hypothetical protein [Arcobacter nitrofigilis DSM 7299] >gi|502901909|ref|WP_013136885.1| alkaline phosphatase [Arcobacter nitrofigilis] >gi|296098791|gb|ADG94741.1| protein of unknown function DUF839 [Arcobacter nitrofigilis DSM 7299]	NA	NA	NA
Ctaxi_contig_44121|comp35757_c1_seq8	-1.975169531	5.065215087	7.02E-25	3.03E-23	nuclear transcription factor y subunit a-3-like isoform 2	gi|222623765|gb|EEE57897.1|hypothetical protein OsJ_08579 [Oryza sativa Japonica Group]	AT1G72830.1	"HAP2C,ATHAP2C,NF-YA3"	" nuclear factor Y, subunit A3 "
Ctaxi_contig_56167|comp36515_c0_seq2	-1.974630983	4.265825824	3.54E-13	5.59E-12	NA	NA	NA	NA	NA
Ctaxi_contig_22822|comp33718_c0_seq8	-1.973721712	0.76674763	0.004629189	0.013441716	protein	"gi|552822183|ref|XP_005846047.1|hypothetical protein CHLNCDRAFT_25372, partial [Chlorella variabilis] >gi|307105697|gb|EFN53945.1| hypothetical protein CHLNCDRAFT_25372, partial [Chlorella variabilis]"	AT3G27110.2		 Peptidase family M48 family protein 
Ctaxi_contig_53863|comp36371_c6_seq1	-1.973676954	5.830936287	9.65E-24	3.75E-22	NA	NA	NA	NA	NA
Ctaxi_contig_42030|comp35609_c0_seq12	-1.972357969	2.799152141	0.000205949	0.000858045	receptor-interacting serine threonine-protein kinase 4-like isoform x1	gi|412988152|emb|CCO17488.1|predicted protein [Bathycoccus prasinos]	AT5G49470.1		 PAS domain-containing protein tyrosine kinase family protein 
Ctaxi_contig_42520|comp35640_c5_seq3	-1.971821348	2.189994777	1.66E-06	1.07E-05	presequence protease 2	gi|302841187|ref|XP_002952139.1|hypothetical protein VOLCADRAFT_81738 [Volvox carteri f. nagariensis] >gi|300262725|gb|EFJ46930.1| hypothetical protein VOLCADRAFT_81738 [Volvox carteri f. nagariensis]	AT3G19170.2	PREP1	 presequence protease 1 
Ctaxi_contig_33046|comp34838_c5_seq1	-1.971626975	6.009361316	1.21E-25	5.59E-24	peptidyl serine alpha-galactosyltransferase	gi|552845417|ref|XP_005851344.1|hypothetical protein CHLNCDRAFT_138234 [Chlorella variabilis] >gi|307111007|gb|EFN59242.1| hypothetical protein CHLNCDRAFT_138234 [Chlorella variabilis]	NA	NA	NA
Ctaxi_contig_15147|comp32506_c0_seq1	-1.971000018	1.692723238	5.77E-05	0.000272207	NA	NA	NA	NA	NA
Ctaxi_contig_32258|comp34771_c0_seq4	-1.97047088	2.389328011	1.07E-07	8.50E-07	NA	NA	NA	NA	NA
Ctaxi_contig_55074|comp36444_c4_seq5	-1.969730068	1.927779886	5.34E-07	3.75E-06	NA	NA	NA	NA	NA
Ctaxi_contig_55144|comp36448_c3_seq6	-1.969549095	3.94623816	4.49E-08	3.77E-07	phospholipid-transporting atpase 3-like	gi|238615855|ref|XP_002398936.1|hypothetical protein MPER_00344 [Moniliophthora perniciosa FA553] >gi|215476703|gb|EEB99866.1| hypothetical protein MPER_00344 [Moniliophthora perniciosa FA553]	AT1G59820.1	ALA3	 aminophospholipid ATPase 3 
Ctaxi_contig_34244|comp34942_c0_seq1	-1.968278214	0.614708689	0.015486475	0.038281946	NA	NA	NA	NA	NA
Ctaxi_contig_63709|comp36933_c1_seq7	-1.968204587	6.193703101	1.39E-11	1.86E-10	filamentation temperature-sensitive h 2b	gi|545372026|ref|XP_005650521.1|hypothetical protein COCSUDRAFT_22213 [Coccomyxa subellipsoidea C-169] >gi|384252501|gb|EIE25977.1| hypothetical protein COCSUDRAFT_22213 [Coccomyxa subellipsoidea C-169]	AT2G30950.1	"VAR2,FTSH2"	 FtsH extracellular protease family 
Ctaxi_contig_9148|comp30981_c0_seq2	-1.968114867	1.260135363	0.001122886	0.003880823	NA	NA	NA	NA	NA
Ctaxi_contig_67469|comp37090_c0_seq101	-1.967734113	8.4290211	8.03E-12	1.11E-10	major facilitator superfamily	"gi|308808438|ref|XP_003081529.1|Ntr2, nitrate high-affinity transporter (IC) [Ostreococcus tauri] >gi|116059995|emb|CAL56054.1| Ntr2, nitrate high-affinity transporter (IC) [Ostreococcus tauri]"	AT1G12940.1	"ATNRT2.5,NRT2.5"	 nitrate transporter2.5 
Ctaxi_contig_13645|comp32202_c1_seq1	-1.967537804	2.603256593	0.000144	0.000622305	sulfur stress regulator	gi|302832650|ref|XP_002947889.1|Snf1-like protein kinase [Volvox carteri f. nagariensis] >gi|300266691|gb|EFJ50877.1| Snf1-like protein kinase [Volvox carteri f. nagariensis]	AT1G10940.1	"ASK1,SNRK2-4,SNRK2.4,SRK2A"	 Protein kinase superfamily protein 
Ctaxi_contig_47923|comp36005_c2_seq2	-1.967158958	2.302434124	2.74E-07	2.03E-06	NA	NA	NA	NA	NA
Ctaxi_contig_40307|comp35490_c0_seq11	-1.967014476	2.676958787	5.86E-10	6.43E-09	NA	NA	NA	NA	NA
Ctaxi_contig_64606|comp36973_c0_seq3	-1.966832704	7.558734435	4.00E-12	5.67E-11	NA	NA	NA	NA	NA
Ctaxi_contig_59181|comp36689_c0_seq7	-1.966655606	0.505071147	0.017132487	0.041710604	nucleolar complex protein 2 homolog	gi|557548531|gb|ESR59160.1|hypothetical protein CICLE_v10014393mg [Citrus clementina]	NA	NA	NA
Ctaxi_contig_7487|comp30157_c0_seq1	-1.966486143	4.534810706	3.30E-20	9.68E-19	NA	NA	NA	NA	NA
Ctaxi_contig_52060|comp36266_c0_seq3	-1.96521247	7.060308416	1.92E-26	9.46E-25	ankyrin domain protein	"gi|303324768|pdb|2XEH|AChain A, Structural Determinants For Improved Thermal Stability Of Designed Ankyrin Repeat Proteins With A Redesigned C- Capping Module. >gi|303324769|pdb|2XEH|B Chain B, Structural Determinants For Improved Thermal Stability Of Designed Ankyrin Repeat Proteins With A Redesigned C- Capping Module. >gi|303324770|pdb|2XEH|C Chain C, Structural Determinants For Improved Thermal Stability Of Designed Ankyrin Repeat Proteins With A Redesigned C- Capping Module"	AT2G03430.1		 Ankyrin repeat family protein 
Ctaxi_contig_28156|comp34339_c2_seq1	-1.964995893	1.782111994	3.82E-06	2.31E-05	NA	NA	NA	NA	NA
Ctaxi_contig_26463|comp34148_c0_seq2	-1.96473405	1.116291525	0.000549288	0.002060023	NA	NA	NA	NA	NA
Ctaxi_contig_18090|comp33016_c1_seq1	-1.964449301	7.023775471	6.51E-19	1.73E-17	calcium-dependent protein kinase	gi|159468824|ref|XP_001692574.1|predicted protein [Chlamydomonas reinhardtii] >gi|158278287|gb|EDP04052.1| predicted protein [Chlamydomonas reinhardtii]	AT2G35890.1	CPK25	 calcium-dependent protein kinase 25 
Ctaxi_contig_58862|comp36673_c1_seq3	-1.964209881	5.006992088	8.71E-21	2.68E-19	NA	NA	AT3G47690.1	"ATEB1A,EB1A,ATEB1H2"	 microtubule end binding protein EB1A 
Ctaxi_contig_13321|comp32134_c3_seq1	-1.964107395	1.482488888	9.84E-05	0.000441496	NA	NA	NA	NA	NA
Ctaxi_contig_19513|comp33222_c0_seq1	-1.964016478	1.131896111	0.002441696	0.007681599	hypothetical protein VOLCADRAFT_120990	gi|302840447|ref|XP_002951779.1|hypothetical protein VOLCADRAFT_120990 [Volvox carteri f. nagariensis] >gi|300263027|gb|EFJ47230.1| hypothetical protein VOLCADRAFT_120990 [Volvox carteri f. nagariensis]	NA	NA	NA
Ctaxi_contig_49854|comp36135_c7_seq1	-1.963900089	4.532837537	1.60E-18	4.10E-17	expressed protein	gi|552829366|ref|XP_005847686.1|expressed protein [Chlorella variabilis] >gi|307107341|gb|EFN55584.1| expressed protein [Chlorella variabilis]	NA	NA	NA
Ctaxi_contig_49720|comp36124_c2_seq7	-1.963731082	2.065918813	7.58E-08	6.13E-07	cell division protein cdc48	gi|302836043|ref|XP_002949582.1|hypothetical protein VOLCADRAFT_74263 [Volvox carteri f. nagariensis] >gi|300264941|gb|EFJ49134.1| hypothetical protein VOLCADRAFT_74263 [Volvox carteri f. nagariensis]	AT2G27600.1	"SKD1,VPS4,ATSKD1"	 AAA-type ATPase family protein 
Ctaxi_contig_35036|comp35018_c1_seq1	-1.962838751	7.269406454	2.30E-32	1.70E-30	kinase-like protein	gi|545364308|ref|XP_005647218.1|kinase-like protein [Coccomyxa subellipsoidea C-169] >gi|384249192|gb|EIE22674.1| kinase-like protein [Coccomyxa subellipsoidea C-169]	AT4G22220.1	"ISU1,ATISU1"	 SufE/NifU family protein 
Ctaxi_contig_66539|comp37052_c1_seq6	-1.962227825	1.686683193	1.72E-05	9.08E-05	NA	NA	NA	NA	NA
Ctaxi_contig_52448|comp36292_c0_seq4	-1.960558248	3.659250138	0.001689034	0.005556856	NA	NA	NA	NA	NA
Ctaxi_contig_49242|comp36093_c0_seq4	-1.96011815	4.138966621	7.53E-08	6.09E-07	patatin	gi|496471970|ref|WP_009180815.1|patatin [Desulfovibrio sp. FW1012B] >gi|357582082|gb|EHJ47415.1| Patatin [Desulfovibrio sp. FW1012B]	NA	NA	NA
Ctaxi_contig_49947|comp36142_c6_seq1	-1.960010712	2.776488024	2.55E-08	2.22E-07	nad-dependent malic enzyme	gi|358389717|gb|EHK27309.1|hypothetical protein TRIVIDRAFT_140682 [Trichoderma virens Gv29-8]	AT4G00570.1	NAD-ME2	 NAD-dependent malic enzyme 2 
Ctaxi_contig_60586|comp36766_c5_seq10	-1.958907939	2.101677479	0.000548943	0.002059437	NA	NA	NA	NA	NA
Ctaxi_contig_22129|comp33622_c0_seq1	-1.958147157	2.182244985	5.46E-07	3.83E-06	NA	NA	NA	NA	NA
Ctaxi_contig_71801|comp37264_c1_seq10	-1.95775635	0.96221228	0.00237753	0.007500697	NA	NA	NA	NA	NA
Ctaxi_contig_56431|comp36533_c1_seq3	-1.9576903	2.718880439	4.91E-09	4.75E-08	NA	NA	NA	NA	NA
Ctaxi_contig_35122|comp35025_c1_seq8	-1.956930024	0.909979735	0.008144504	0.022077814	NA	NA	NA	NA	NA
Ctaxi_contig_69402|comp37166_c7_seq1	-1.956664609	5.2618896	2.73E-21	8.70E-20	abc transporter atp-binding protein	gi|545373548|ref|XP_005651128.1|ATP-binding cassette transporter [Coccomyxa subellipsoidea C-169] >gi|384253109|gb|EIE26584.1| ATP-binding cassette transporter [Coccomyxa subellipsoidea C-169]	AT1G54350.1		 ABC transporter family protein 
Ctaxi_contig_64754|comp36981_c0_seq4	-1.956578716	2.966445388	2.96E-11	3.79E-10	probable udp-n-acetylglucosamine--peptide n-acetylglucosaminyltransferase sec-like	gi|545376120|ref|XP_005652169.1|TPR-like protein [Coccomyxa subellipsoidea C-169] >gi|384254151|gb|EIE27625.1| TPR-like protein [Coccomyxa subellipsoidea C-169]	AT3G04240.1	SEC	 Tetratricopeptide repeat (TPR)-like superfamily protein 
Ctaxi_contig_21506|comp33530_c4_seq2	-1.956289928	1.344626999	0.00011338	0.000500752	lipoic acid synthetase precursor(lip-syn)	gi|2257536|dbj|BAA21430.1|LIPOIC ACID SYNTHETASE PRECURSOR(LIP-SYN) [Schizosaccharomyces pombe]	AT5G08415.1		 Radical SAM superfamily protein 
Ctaxi_contig_46606|comp35910_c1_seq1	-1.955847846	5.160311521	5.95E-18	1.44E-16	replication protein a 70 kda dna-binding subunit-like	gi|145356040|ref|XP_001422250.1|predicted protein [Ostreococcus lucimarinus CCE9901] >gi|144582490|gb|ABP00567.1| predicted protein [Ostreococcus lucimarinus CCE9901]	AT5G08020.1	"ATRPA70B,RPA70B"	 RPA70-kDa subunit B 
Ctaxi_contig_24399|comp33926_c0_seq6	-1.955293854	0.982920432	0.003545517	0.010648295	NA	NA	NA	NA	NA
Ctaxi_contig_15890|comp32636_c0_seq1	-1.954869584	2.09999915	8.56E-07	5.79E-06	NA	NA	NA	NA	NA
Ctaxi_contig_58072|comp36629_c2_seq1	-1.952930831	1.449695479	0.000152263	0.000653876	NA	NA	NA	NA	NA
Ctaxi_contig_39971|comp35460_c0_seq3	-1.952500048	2.980729028	7.72E-06	4.40E-05	ankyrin repeat-containing protein	gi|563706726|ref|YP_008871330.1|Ankyrin repeats containing protein [delta proteobacterium BABL1] >gi|563777019|ref|WP_023791088.1| Ankyrin repeats containing protein [delta proteobacterium BABL1] >gi|563405195|emb|CDK30223.1| Ankyrin repeats containing protein [delta proteobacterium BABL1]	AT3G09890.2		 Ankyrin repeat family protein 
Ctaxi_contig_68964|comp37149_c8_seq2	-1.950779531	4.337710861	8.71E-12	1.19E-10	protein	gi|298708801|emb|CBJ30761.1|expressed unknown protein [Ectocarpus siliculosus]	NA	NA	NA
Ctaxi_contig_23906|comp33851_c2_seq1	-1.949598276	1.326392798	0.008765434	0.023528499	NA	NA	NA	NA	NA
Ctaxi_contig_57325|comp36585_c2_seq2	-1.949535062	3.507583647	0.00478614	0.013841938	NA	NA	NA	NA	NA
Ctaxi_contig_30084|comp34545_c0_seq1	-1.948940915	4.720717472	1.22E-07	9.62E-07	NA	NA	NA	NA	NA
Ctaxi_contig_26957|comp34194_c3_seq1	-1.948273859	1.234586796	0.003699081	0.011043451	NA	NA	NA	NA	NA
Ctaxi_contig_46815|comp35927_c2_seq1	-1.948273665	1.65003271	0.000423799	0.001635231	NA	NA	NA	NA	NA
Ctaxi_contig_56304|comp36526_c1_seq1	-1.94755735	3.349815926	4.34E-11	5.44E-10	NA	NA	NA	NA	NA
Ctaxi_contig_62794|comp36878_c6_seq3	-1.946898131	2.11826444	4.50E-07	3.21E-06	dna topoisomerase 3-beta-1-like	gi|552823138|ref|XP_005846276.1|hypothetical protein CHLNCDRAFT_53167 [Chlorella variabilis] >gi|307105927|gb|EFN54174.1| hypothetical protein CHLNCDRAFT_53167 [Chlorella variabilis]	AT2G32000.1		" DNA topoisomerase, type IA, core "
Ctaxi_contig_70885|comp37228_c0_seq1	-1.946643807	5.853567766	2.67E-24	1.10E-22	gdp-l-galactose phosphorylase 1-like	gi|255579015|ref|XP_002530359.1|conserved hypothetical protein [Ricinus communis] >gi|223530106|gb|EEF32020.1| conserved hypothetical protein [Ricinus communis]	AT4G26850.1	VTC2	 mannose-1-phosphate guanylyltransferase (GDP)s;GDP-galactose:mannose-1-phosphate guanylyltransferases;GDP-galactose:glucose-1-phosphate guanylyltransferases;GDP-galactose:myoinositol-1-phosphate guanylyltransferases;glucose-1-phosphate guanylyltransferase 
Ctaxi_contig_69881|comp37183_c3_seq1	-1.945244534	3.035143332	3.01E-11	3.84E-10	protoporphyrin ix magnesium chelatase	"gi|545371646|ref|XP_005650357.1|hydrogenobyrinic acid a,c-diamide cobaltochelatase, partial [Coccomyxa subellipsoidea C-169] >gi|384252337|gb|EIE25813.1| hydrogenobyrinic acid a,c-diamide cobaltochelatase, partial [Coccomyxa subellipsoidea C-169]"	AT5G13630.2	"GUN5,CCH,CHLH,CCH1,ABAR"	" magnesium-chelatase subunit chlH, chloroplast, putative / Mg-protoporphyrin IX chelatase, putative (CHLH) "
Ctaxi_contig_45428|comp35826_c3_seq2	-1.945211902	2.246159834	6.61E-08	5.38E-07	atp binding isoform 1	gi|224285202|gb|ACN40327.1|unknown [Picea sitchensis]	AT5G35980.2	YAK1	 yeast YAK1-related gene 1 
Ctaxi_contig_36308|comp35135_c7_seq1	-1.945144187	4.548596176	2.20E-18	5.53E-17	soluble inorganic pyrophosphatase	gi|545355746|ref|XP_005643649.1|soluble inorganic pyrophosphatase 2 [Coccomyxa subellipsoidea C-169] >gi|384245612|gb|EIE19105.1| soluble inorganic pyrophosphatase 2 [Coccomyxa subellipsoidea C-169]	AT1G01050.1	"AtPPa1,PPa1"	 pyrophosphorylase 1 
Ctaxi_contig_49853|comp36135_c6_seq1	-1.944315624	4.408436029	1.18E-20	3.60E-19	NA	NA	NA	NA	NA
Ctaxi_contig_28648|comp34397_c0_seq5	-1.944171725	1.094939713	0.020558622	0.048750189	NA	NA	NA	NA	NA
Ctaxi_contig_39388|comp35408_c0_seq1	-1.944012118	2.878522698	2.93E-10	3.34E-09	NA	NA	NA	NA	NA
Ctaxi_contig_64612|comp36973_c1_seq6	-1.942181389	8.81541073	3.66E-10	4.10E-09	NA	NA	NA	NA	NA
Ctaxi_contig_42530|comp35641_c3_seq3	-1.942179668	2.984905747	2.08E-08	1.84E-07	ankyrin repeat protein	"gi|123437955|ref|XP_001309767.1|ankyrin repeat protein [Trichomonas vaginalis G3] >gi|121891508|gb|EAX96837.1| ankyrin repeat protein, putative [Trichomonas vaginalis G3]"	AT2G03430.1		 Ankyrin repeat family protein 
Ctaxi_contig_58814|comp36670_c2_seq3	-1.942007973	1.903676532	8.49E-05	0.000386049	set domain-containing protein	gi|302834219|ref|XP_002948672.1|hypothetical protein VOLCADRAFT_104004 [Volvox carteri f. nagariensis] >gi|300265863|gb|EFJ50052.1| hypothetical protein VOLCADRAFT_104004 [Volvox carteri f. nagariensis]	AT3G07670.1		 Rubisco methyltransferase family protein 
Ctaxi_contig_33635|comp34886_c2_seq2	-1.941739309	2.971753792	2.10E-10	2.43E-09	NA	NA	NA	NA	NA
Ctaxi_contig_9719|comp31186_c0_seq3	-1.940149184	1.533924345	0.000435325	0.001673968	NA	NA	NA	NA	NA
Ctaxi_contig_40317|comp35491_c2_seq4	-1.939688179	2.574994974	0.000466944	0.001782536	NA	NA	NA	NA	NA
Ctaxi_contig_27728|comp34288_c1_seq3	-1.939218739	3.599175645	6.69E-14	1.12E-12	NA	NA	NA	NA	NA
Ctaxi_contig_40373|comp35498_c1_seq1	-1.937235613	7.290218438	6.33E-28	3.48E-26	NA	NA	NA	NA	NA
Ctaxi_contig_54148|comp36391_c2_seq4	-1.936561039	3.508055436	7.63E-11	9.34E-10	NA	NA	NA	NA	NA
Ctaxi_contig_53846|comp36371_c0_seq3	-1.936512739	1.655545082	0.000263524	0.001068199	NA	NA	NA	NA	NA
Ctaxi_contig_42293|comp35624_c0_seq8	-1.936134136	0.507213705	0.012357633	0.031574063	NA	NA	NA	NA	NA
Ctaxi_contig_59925|comp36727_c0_seq20	-1.93595013	1.583487784	1.61E-05	8.56E-05	rna-binding protein musashi homolog rbp6- partial	gi|545364752|ref|XP_005647417.1|hypothetical protein COCSUDRAFT_66433 [Coccomyxa subellipsoidea C-169] >gi|384249391|gb|EIE22873.1| hypothetical protein COCSUDRAFT_66433 [Coccomyxa subellipsoidea C-169]	AT3G13224.2		 RNA-binding (RRM/RBD/RNP motifs) family protein 
Ctaxi_contig_7855|comp30404_c0_seq2	-1.9357672	4.341774718	2.06E-08	1.82E-07	NA	NA	NA	NA	NA
Ctaxi_contig_71805|comp37264_c2_seq3	-1.93549149	2.578627374	4.54E-06	2.70E-05	NA	NA	NA	NA	NA
Ctaxi_contig_46737|comp35920_c0_seq5	-1.934888432	2.409978275	5.82E-05	0.000274131	voltage-dependent calcium channel subunit alpha-2 delta-2	gi|298709908|emb|CBJ31633.1|conserved unknown protein [Ectocarpus siliculosus]	NA	NA	NA
Ctaxi_contig_71757|comp37262_c1_seq10	-1.93229164	5.254585023	6.68E-23	2.44E-21	serine-threonine protein plant-	"gi|255538818|ref|XP_002510474.1|serine-threonine protein kinase, plant-type, putative [Ricinus communis] >gi|223551175|gb|EEF52661.1| serine-threonine protein kinase, plant-type, putative [Ricinus communis]"	AT4G04220.1	"AtRLP46,RLP46"	 receptor like protein 46 
Ctaxi_contig_43070|comp35683_c0_seq1	-1.932163122	2.446448463	2.77E-07	2.05E-06	NA	NA	NA	NA	NA
Ctaxi_contig_30190|comp34559_c2_seq10	-1.930631879	1.234032766	0.002009882	0.006467723	protein	gi|159472046|ref|XP_001694167.1|ER retention protein [Chlamydomonas reinhardtii] >gi|158277334|gb|EDP03103.1| ER retention protein [Chlamydomonas reinhardtii]	AT2G21600.1	"ATRER1B,RER1B"	 endoplasmatic reticulum retrieval protein 1B 
Ctaxi_contig_15211|comp32518_c1_seq1	-1.930606555	1.780829605	1.23E-05	6.73E-05	related dnase	gi|508716607|gb|EOY08504.1|TatD related DNase [Theobroma cacao]	AT3G52390.1		 TatD related DNase 
Ctaxi_contig_8639|comp30780_c0_seq5	-1.930348641	0.483924597	0.008617205	0.023178265	NA	NA	NA	NA	NA
Ctaxi_contig_68388|comp37125_c3_seq3	-1.929375823	0.713107397	0.002005294	0.006456141	NA	NA	NA	NA	NA
Ctaxi_contig_51016|comp36210_c5_seq15	-1.928355118	5.111148664	3.34E-23	1.25E-21	NA	NA	NA	NA	NA
Ctaxi_contig_46613|comp35911_c1_seq2	-1.928347987	5.444032981	2.35E-17	5.45E-16	NA	NA	AT5G60980.1		 Nuclear transport factor 2 (NTF2) family protein with RNA binding (RRM-RBD-RNP motifs) domain 
Ctaxi_contig_26918|comp34194_c0_seq1	-1.927089594	1.935543815	0.000524142	0.001977299	NA	NA	NA	NA	NA
Ctaxi_contig_54450|comp36410_c4_seq1	-1.926427199	6.779122178	6.04E-23	2.21E-21	variant-specific surface protein	gi|145484866|ref|XP_001428442.1|hypothetical protein [Paramecium tetraurelia strain d4-2] >gi|124395528|emb|CAK61044.1| unnamed protein product [Paramecium tetraurelia]	NA	NA	NA
Ctaxi_contig_22066|comp33614_c0_seq7	-1.925887387	3.246489716	4.16E-06	2.50E-05	NA	NA	NA	NA	NA
Ctaxi_contig_12499|comp31954_c2_seq2	-1.924974319	0.616541185	0.009249381	0.024621018	hypothetical protein VOLCADRAFT_96412	gi|302847926|ref|XP_002955496.1|hypothetical protein VOLCADRAFT_96412 [Volvox carteri f. nagariensis] >gi|300259119|gb|EFJ43349.1| hypothetical protein VOLCADRAFT_96412 [Volvox carteri f. nagariensis]	NA	NA	NA
Ctaxi_contig_14700|comp32421_c2_seq1	-1.924784678	1.936239944	0.000102229	0.000456881	NA	NA	NA	NA	NA
Ctaxi_contig_10926|comp31549_c0_seq2	-1.922573867	5.196652048	6.53E-10	7.10E-09	hypothetical protein COCSUDRAFT_57107	gi|545360778|ref|XP_005645739.1|hypothetical protein COCSUDRAFT_57107 [Coccomyxa subellipsoidea C-169] >gi|384247709|gb|EIE21195.1| hypothetical protein COCSUDRAFT_57107 [Coccomyxa subellipsoidea C-169]	NA	NA	NA
Ctaxi_contig_53840|comp36370_c3_seq3	-1.920550453	3.161459404	7.21E-12	9.98E-11	NA	NA	NA	NA	NA
Ctaxi_contig_59863|comp36724_c4_seq1	-1.919665811	1.892705794	2.48E-05	0.000126621	atp-binding cassette transporter	"gi|159478350|ref|XP_001697267.1|half-size ABC transporter, membrane protein [Chlamydomonas reinhardtii] >gi|158274741|gb|EDP00522.1| half-size ABC transporter, membrane protein [Chlamydomonas reinhardtii]"	AT5G58270.1	"STA1,ATATM3,ATM3"	 ABC transporter of the mitochondrion 3 
Ctaxi_contig_61961|comp36837_c9_seq1	-1.91955047	5.549679963	2.35E-14	4.13E-13	NA	NA	NA	NA	NA
Ctaxi_contig_45491|comp35831_c2_seq3	-1.918599639	5.478998232	1.75E-24	7.29E-23	ats1 domain-containing protein	gi|159462966|ref|XP_001689713.1|predicted protein [Chlamydomonas reinhardtii] >gi|158283701|gb|EDP09451.1| predicted protein [Chlamydomonas reinhardtii]	NA	NA	NA
Ctaxi_contig_46209|comp35883_c1_seq8	-1.918100743	6.054769572	1.61E-18	4.10E-17	NA	NA	NA	NA	NA
Ctaxi_contig_7374|comp30095_c1_seq1	-1.915896348	2.637673148	3.00E-08	2.58E-07	NA	NA	NA	NA	NA
Ctaxi_contig_68390|comp37125_c3_seq5	-1.914167983	1.83806649	0.007392968	0.020296775	NA	NA	NA	NA	NA
Ctaxi_contig_33007|comp34835_c6_seq15	-1.911850396	0.471310744	0.008961861	0.023963142	diacylglycerol acyltransferase type 2	gi|159466500|ref|XP_001691447.1|hypothetical protein CHLREDRAFT_188937 [Chlamydomonas reinhardtii] >gi|158279419|gb|EDP05180.1| predicted protein [Chlamydomonas reinhardtii] >gi|514054712|gb|AGO32158.1| diacylglycerol acyltransferase type 2 [Chlamydomonas reinhardtii]	NA	NA	NA
Ctaxi_contig_59931|comp36727_c0_seq26	-1.911744421	4.125355836	4.80E-12	6.75E-11	NA	NA	NA	NA	NA
Ctaxi_contig_33331|comp34863_c0_seq3	-1.911126246	0.491669677	0.01808627	0.043690529	NA	NA	NA	NA	NA
Ctaxi_contig_15909|comp32636_c7_seq1	-1.910376055	1.713787524	1.19E-05	6.54E-05	NA	NA	NA	NA	NA
Ctaxi_contig_70360|comp37204_c6_seq3	-1.909798674	1.958349554	2.22E-05	0.000114683	polymorphic outer membrane protein	"gi|489091084|ref|WP_003000979.1|outer membrane protein, partial [Sphingobacterium spiritivorum] >gi|300761406|gb|EFK58228.1| polymorphic outer membrane protein repeat (3 repeats), partial [Sphingobacterium spiritivorum ATCC 33861]"	NA	NA	NA
Ctaxi_contig_47309|comp35964_c3_seq1	-1.90893004	7.926631065	9.14E-24	3.56E-22	NA	NA	NA	NA	NA
Ctaxi_contig_60028|comp36733_c10_seq2	-1.908851125	2.624940104	1.50E-05	8.02E-05	hypothetical protein VOLCADRAFT_99980	gi|302854363|ref|XP_002958690.1|hypothetical protein VOLCADRAFT_99980 [Volvox carteri f. nagariensis] >gi|300255971|gb|EFJ40250.1| hypothetical protein VOLCADRAFT_99980 [Volvox carteri f. nagariensis]	NA	NA	NA
Ctaxi_contig_44914|comp35793_c1_seq4	-1.908713877	0.914286309	0.004238122	0.012434676	gtp-binding protein lepa	gi|552809246|ref|XP_005852325.1|hypothetical protein CHLNCDRAFT_33359 [Chlorella variabilis] >gi|307102515|gb|EFN50788.1| hypothetical protein CHLNCDRAFT_33359 [Chlorella variabilis]	NA	NA	NA
Ctaxi_contig_46614|comp35911_c1_seq3	-1.908444448	6.132869286	6.45E-15	1.20E-13	NA	NA	AT5G60980.1		 Nuclear transport factor 2 (NTF2) family protein with RNA binding (RRM-RBD-RNP motifs) domain 
Ctaxi_contig_13296|comp32128_c1_seq5	-1.907529534	0.644143282	0.018318933	0.044144761	NA	NA	NA	NA	NA
Ctaxi_contig_45895|comp35862_c3_seq1	-1.907408021	0.584339499	0.013907464	0.034935078	protein	gi|168025430|ref|XP_001765237.1|predicted protein [Physcomitrella patens] >gi|162683556|gb|EDQ69965.1| predicted protein [Physcomitrella patens]	AT4G29060.1	emb2726	 elongation factor Ts family protein 
Ctaxi_contig_44071|comp35752_c1_seq1	-1.907246167	2.508561223	6.14E-09	5.86E-08	phosphatidylserine decarboxylase	gi|517431158|ref|WP_018602105.1|hypothetical protein [Mycobacterium sp. 155]	AT4G25970.1	PSD3	 phosphatidylserine decarboxylase 3 
Ctaxi_contig_37528|comp35242_c2_seq2	-1.905928671	0.581135397	0.004362843	0.012759028	NA	NA	NA	NA	NA
Ctaxi_contig_10575|comp31439_c0_seq1	-1.905541953	3.249116493	1.42E-11	1.89E-10	NA	NA	NA	NA	NA
Ctaxi_contig_49949|comp36142_c6_seq3	-1.905369064	3.927557567	5.79E-14	9.77E-13	malic enzyme	gi|552829273|ref|XP_005847663.1|hypothetical protein CHLNCDRAFT_35453 [Chlorella variabilis] >gi|307107318|gb|EFN55561.1| hypothetical protein CHLNCDRAFT_35453 [Chlorella variabilis]	AT1G79750.1	"ATNADP-ME4,NADP-ME4"	 NADP-malic enzyme 4 
Ctaxi_contig_12487|comp31952_c0_seq1	-1.905018245	1.780753904	0.004211982	0.012369927	NA	NA	NA	NA	NA
Ctaxi_contig_42812|comp35665_c3_seq2	-1.904672674	6.82822822	3.12E-26	1.51E-24	NA	NA	NA	NA	NA
Ctaxi_contig_35031|comp35017_c4_seq2	-1.904415173	2.811138971	4.26E-07	3.05E-06	NA	NA	NA	NA	NA
Ctaxi_contig_17843|comp32970_c3_seq1	-1.903606813	6.598668203	1.11E-23	4.30E-22	dmt family transporter: udp-galactose udp-glucose	gi|302828518|ref|XP_002945826.1|hypothetical protein VOLCADRAFT_78846 [Volvox carteri f. nagariensis] >gi|300268641|gb|EFJ52821.1| hypothetical protein VOLCADRAFT_78846 [Volvox carteri f. nagariensis]	AT3G46180.1	"UTR5,ATUTR5"	 UDP-galactose transporter 5 
Ctaxi_contig_36097|comp35118_c2_seq1	-1.903299172	5.624628808	7.97E-25	3.42E-23	act domain-containing protein	gi|302841007|ref|XP_002952049.1|hypothetical protein VOLCADRAFT_121048 [Volvox carteri f. nagariensis] >gi|300262635|gb|EFJ46840.1| hypothetical protein VOLCADRAFT_121048 [Volvox carteri f. nagariensis]	AT1G69040.1	ACR4	 ACT domain repeat 4 
Ctaxi_contig_40376|comp35498_c2_seq2	-1.903105788	1.534384886	0.001354549	0.004572363	NA	NA	NA	NA	NA
Ctaxi_contig_54948|comp36439_c0_seq18	-1.899473045	1.855882808	1.92E-05	0.000100451	NA	NA	NA	NA	NA
Ctaxi_contig_67110|comp37079_c1_seq8	-1.898923842	1.797648624	0.001437276	0.004822387	NA	NA	NA	NA	NA
Ctaxi_contig_22184|comp33632_c0_seq1	-1.898766912	4.08927537	1.26E-16	2.73E-15	calcium-dependent protein kinase	gi|6644464|gb|AAF21062.1|calcium-dependent protein kinase [Dunaliella tertiolecta]	AT5G19360.1	CPK34	 calcium-dependent protein kinase 34 
Ctaxi_contig_60132|comp36741_c0_seq1	-1.898468271	1.700331287	9.15E-06	5.13E-05	hydroxypyruvate reductase	gi|159466566|ref|XP_001691480.1|hydroxypyruvate reductase [Chlamydomonas reinhardtii] >gi|158279452|gb|EDP05213.1| hydroxypyruvate reductase [Chlamydomonas reinhardtii]	AT1G68010.1	"HPR,ATHPR1"	 hydroxypyruvate reductase 
Ctaxi_contig_62837|comp36881_c3_seq3	-1.898441988	2.451932545	2.33E-07	1.75E-06	polymorphic outer membrane protein	gi|498439402|ref|WP_010745056.1|polymorphic outer membrane protein [Enterococcus raffinosus] >gi|486845256|gb|EOH78547.1| polymorphic outer membrane protein [Enterococcus raffinosus ATCC 49464] >gi|508198067|gb|EOT72294.1| hypothetical protein I590_03516 [Enterococcus raffinosus ATCC 49464]	NA	NA	NA
Ctaxi_contig_17182|comp32865_c0_seq2	-1.897864881	9.306838573	1.79E-19	4.98E-18	NA	NA	NA	NA	NA
Ctaxi_contig_20332|comp33353_c0_seq3	-1.897845915	2.971887413	9.06E-07	6.11E-06	NA	NA	NA	NA	NA
Ctaxi_contig_25228|comp34031_c1_seq11	-1.897614659	2.152921126	1.12E-06	7.41E-06	NA	NA	NA	NA	NA
Ctaxi_contig_60023|comp36733_c6_seq8	-1.896558699	4.725966991	4.02E-18	9.88E-17	NA	NA	NA	NA	NA
Ctaxi_contig_15049|comp32484_c1_seq7	-1.896359745	2.697515585	2.64E-09	2.64E-08	NA	NA	NA	NA	NA
Ctaxi_contig_50816|comp36198_c1_seq5	-1.895485316	1.519686244	0.000149797	0.000644331	NA	NA	NA	NA	NA
Ctaxi_contig_32048|comp34748_c4_seq1	-1.89546324	3.086283902	6.44E-09	6.12E-08	NA	NA	AT3G49660.1		 Transducin/WD40 repeat-like superfamily protein 
Ctaxi_contig_15925|comp32639_c2_seq1	-1.895209787	5.15224611	3.37E-21	1.06E-19	NA	NA	NA	NA	NA
Ctaxi_contig_36298|comp35135_c5_seq3	-1.894393819	3.702370674	3.43E-15	6.52E-14	NA	NA	NA	NA	NA
Ctaxi_contig_50538|comp36181_c2_seq9	-1.894277527	3.999477509	2.30E-08	2.02E-07	NA	NA	NA	NA	NA
Ctaxi_contig_50235|comp36162_c0_seq4	-1.894205357	6.683556578	6.88E-29	4.02E-27	NA	NA	NA	NA	NA
Ctaxi_contig_51457|comp36239_c1_seq6	-1.893659656	3.07172553	4.30E-09	4.19E-08	hypothetical protein CHLNCDRAFT_142753	gi|552837920|ref|XP_005849471.1|hypothetical protein CHLNCDRAFT_142753 [Chlorella variabilis] >gi|307109131|gb|EFN57369.1| hypothetical protein CHLNCDRAFT_142753 [Chlorella variabilis]	NA	NA	NA
Ctaxi_contig_39824|comp35446_c3_seq1	-1.893589525	6.72617587	7.80E-28	4.26E-26	hypothetical protein VOLCADRAFT_108402	gi|302854949|ref|XP_002958977.1|hypothetical protein VOLCADRAFT_108402 [Volvox carteri f. nagariensis] >gi|300255661|gb|EFJ39952.1| hypothetical protein VOLCADRAFT_108402 [Volvox carteri f. nagariensis]	NA	NA	NA
Ctaxi_contig_14543|comp32394_c0_seq2	-1.89355888	2.20470602	0.000748043	0.0027031	lariat debranching enzyme	gi|321460231|gb|EFX71275.1|hypothetical protein DAPPUDRAFT_308938 [Daphnia pulex]	AT4G31770.1	"ATDBR1,DBR1"	 debranching enzyme 1 
Ctaxi_contig_19197|comp33172_c3_seq8	-1.893421584	3.423561874	5.40E-11	6.72E-10	phosphatidylserine decarboxylase	gi|443918639|gb|ELU39054.1|phosphatidylserine decarboxylase family protein [Rhizoctonia solani AG-1 IA]	NA	NA	NA
Ctaxi_contig_58444|comp36651_c2_seq26	-1.893345322	2.13067785	5.92E-06	3.46E-05	NA	NA	NA	NA	NA
Ctaxi_contig_44092|comp35754_c0_seq2	-1.892205317	2.609593558	8.59E-10	9.18E-09	NA	NA	NA	NA	NA
Ctaxi_contig_6266|comp28966_c1_seq1	-1.892076558	4.053625103	1.72E-18	4.39E-17	NA	NA	NA	NA	NA
Ctaxi_contig_32188|comp34763_c4_seq7	-1.891941693	4.098203821	1.42E-16	3.07E-15	NA	NA	NA	NA	NA
Ctaxi_contig_45358|comp35821_c2_seq8	-1.890732196	3.522318477	1.35E-06	8.77E-06	mitochondrial substrate carrier protein	gi|552830305|ref|XP_005847872.1|hypothetical protein CHLNCDRAFT_23011 [Chlorella variabilis] >gi|307107528|gb|EFN55770.1| hypothetical protein CHLNCDRAFT_23011 [Chlorella variabilis]	AT3G51870.1		 Mitochondrial substrate carrier family protein 
Ctaxi_contig_28023|comp34322_c1_seq1	-1.888594916	1.404617511	0.000650016	0.002384366	NA	NA	NA	NA	NA
Ctaxi_contig_25639|comp34067_c5_seq1	-1.887460721	1.290555054	0.000636737	0.002342236	NA	NA	NA	NA	NA
Ctaxi_contig_50990|comp36209_c0_seq14	-1.887452004	3.441184448	1.77E-09	1.81E-08	vacuolar type h+-atpase proteolipid subunit	gi|145348981|ref|XP_001418919.1|F-ATPase family transporter: protons (vacuolar) [Ostreococcus lucimarinus CCE9901] >gi|144579149|gb|ABO97212.1| F-ATPase family transporter: protons (vacuolar) [Ostreococcus lucimarinus CCE9901]	AT4G34720.1	"AVA-P1,VHA-C1,ATVHA-C1"	" ATPase, F0/V0 complex, subunit C protein "
Ctaxi_contig_22842|comp33721_c1_seq2	-1.887243201	2.219595175	4.55E-05	0.000219437	NA	NA	NA	NA	NA
Ctaxi_contig_43080|comp35683_c6_seq4	-1.887065595	1.971049342	3.69E-06	2.23E-05	dihydropyridine-sensitive l-type calcium channel	gi|514642859|ref|XP_004998635.1|hypothetical protein PTSG_00082 [Salpingoeca rosetta] >gi|326426493|gb|EGD72063.1| hypothetical protein PTSG_00082 [Salpingoeca rosetta]	NA	NA	NA
Ctaxi_contig_47829|comp35999_c2_seq1	-1.886648955	3.712208654	2.13E-12	3.11E-11	NA	NA	NA	NA	NA
Ctaxi_contig_35172|comp35030_c7_seq4	-1.886618764	5.671282423	9.15E-17	2.01E-15	protein phosphatase 2c	"gi|545362182|ref|XP_005646335.1|protein phosphatase 2C catalytic subunit, partial [Coccomyxa subellipsoidea C-169] >gi|384248307|gb|EIE21791.1| protein phosphatase 2C catalytic subunit, partial [Coccomyxa subellipsoidea C-169]"	AT3G11410.1	"ATPP2CA,AHG3,PP2CA"	 protein phosphatase 2CA 
Ctaxi_contig_46611|comp35911_c0_seq2	-1.886368173	7.223909347	5.17E-15	9.70E-14	NA	NA	NA	NA	NA
Ctaxi_contig_62745|comp36875_c6_seq15	-1.885970202	0.724393176	0.019366954	0.046365639	multidrug resistance-associated protein 4-like	gi|380016292|ref|XP_003692121.1|PREDICTED: multidrug resistance-associated protein 4-like [Apis florea]	AT3G60970.1	"ATMRP15,MRP15,ABCC15"	 multidrug resistance-associated protein 15 
Ctaxi_contig_24040|comp33872_c1_seq1	-1.885515686	2.548662739	3.90E-09	3.82E-08	haloacid dehalogenase-like hydrolase	gi|557538065|gb|ESR49109.1|hypothetical protein CICLE_v10031841mg [Citrus clementina]	AT3G10970.3		 Haloacid dehalogenase-like hydrolase (HAD) superfamily protein 
Ctaxi_contig_52162|comp36272_c0_seq9	-1.88474547	1.951947642	1.04E-06	6.91E-06	NA	NA	NA	NA	NA
Ctaxi_contig_40047|comp35466_c2_seq5	-1.884682378	4.081081986	2.19E-17	5.13E-16	NA	NA	NA	NA	NA
Ctaxi_contig_57918|comp36617_c5_seq1	-1.884427897	2.778206184	1.04E-09	1.10E-08	kynurenine 3-monooxygenase	gi|498159388|ref|WP_010473544.1|kynurenine 3-monooxygenase [Acaryochloris sp. CCMEE 5410]	NA	NA	NA
Ctaxi_contig_61547|comp36813_c3_seq3	-1.884385753	1.63140463	0.000130715	0.000569755	NA	NA	NA	NA	NA
Ctaxi_contig_47627|comp35986_c1_seq4	-1.883193418	6.367879561	2.30E-10	2.65E-09	transmembrane protein 16h	gi|403368590|gb|EJY84134.1|Anoctamin domain containing protein [Oxytricha trifallax]	AT1G73020.2		 unknown protein; FUNCTIONS IN: molecular_function unknown; INVOLVED IN: biological_process unknown; LOCATED IN: cellular_component unknown; EXPRESSED IN: 22 plant structures; EXPRESSED DURING: 13 growth stages; CONTAINS InterPro DOMAIN/s: Protein of unknown function DUF590 (InterPro:IPR007632). 
Ctaxi_contig_47308|comp35964_c2_seq1	-1.883178961	7.710108785	9.45E-30	5.77E-28	NA	NA	NA	NA	NA
Ctaxi_contig_31471|comp34695_c1_seq3	-1.882865244	0.4541013	0.008027385	0.021798348	ankyrin repeat domain-containing protein 26-like	gi|346980028|gb|EGY23480.1|ankyrin repeat domain-containing protein [Verticillium dahliae VdLs.17]	AT2G03430.1		 Ankyrin repeat family protein 
Ctaxi_contig_28305|comp34359_c2_seq2	-1.882767282	4.951621766	4.23E-20	1.23E-18	NA	NA	NA	NA	NA
Ctaxi_contig_70472|comp37210_c3_seq2	-1.882752875	3.664375412	3.94E-11	4.97E-10	hypothetical protein VOLCADRAFT_99419	gi|302853355|ref|XP_002958193.1|hypothetical protein VOLCADRAFT_99419 [Volvox carteri f. nagariensis] >gi|300256462|gb|EFJ40727.1| hypothetical protein VOLCADRAFT_99419 [Volvox carteri f. nagariensis]	NA	NA	NA
Ctaxi_contig_71758|comp37262_c2_seq1	-1.882674925	6.874883846	4.20E-21	1.32E-19	endoribonuclease protein kinase	gi|302853185|ref|XP_002958109.1|hypothetical protein VOLCADRAFT_107956 [Volvox carteri f. nagariensis] >gi|300256577|gb|EFJ40840.1| hypothetical protein VOLCADRAFT_107956 [Volvox carteri f. nagariensis]	AT2G17520.1	"IRE1A,ATIRE1-2,IRE1-2"	 Endoribonuclease/protein kinase IRE1-like 
Ctaxi_contig_67486|comp37091_c1_seq5	-1.882040195	1.114631162	0.014273931	0.03572094	autoinhibited ca2+-atpase 1	gi|302835792|ref|XP_002949457.1|hypothetical protein VOLCADRAFT_104340 [Volvox carteri f. nagariensis] >gi|300265284|gb|EFJ49476.1| hypothetical protein VOLCADRAFT_104340 [Volvox carteri f. nagariensis]	AT1G27770.2	"ACA1,PEA1"	 autoinhibited Ca2+-ATPase 1 
Ctaxi_contig_17659|comp32941_c0_seq15	-1.881941563	0.341099342	0.019104155	0.045820494	NA	NA	NA	NA	NA
Ctaxi_contig_45405|comp35825_c1_seq1	-1.880899865	5.412095826	3.78E-19	1.03E-17	NA	NA	NA	NA	NA
Ctaxi_contig_52255|comp36279_c2_seq2	-1.880123688	2.813285048	1.18E-06	7.77E-06	NA	NA	NA	NA	NA
Ctaxi_contig_28380|comp34367_c1_seq3	-1.880082865	5.559191132	3.77E-09	3.70E-08	hypothetical protein CC1G_11630	gi|169864150|ref|XP_001838687.1|hypothetical protein CC1G_11630 [Coprinopsis cinerea okayama7#130] >gi|116500209|gb|EAU83104.1| hypothetical protein CC1G_11630 [Coprinopsis cinerea okayama7#130]	NA	NA	NA
Ctaxi_contig_41523|comp35580_c2_seq6	-1.879483322	2.110657589	2.31E-05	0.00011882	NA	NA	NA	NA	NA
Ctaxi_contig_50246|comp36162_c2_seq4	-1.879302032	4.163246229	8.81E-13	1.33E-11	NA	NA	NA	NA	NA
Ctaxi_contig_17441|comp32904_c2_seq1	-1.878737985	5.163024445	4.95E-18	1.21E-16	hypothetical protein CHLNCDRAFT_141336	gi|552810567|ref|XP_005843236.1|hypothetical protein CHLNCDRAFT_141336 [Chlorella variabilis] >gi|307102868|gb|EFN51134.1| hypothetical protein CHLNCDRAFT_141336 [Chlorella variabilis]	NA	NA	NA
Ctaxi_contig_54355|comp36404_c0_seq6	-1.878440179	3.15071469	3.04E-12	4.35E-11	protein tyrosine phosphatase	gi|159477609|ref|XP_001696901.1|protein tyrosine phosphatase 3 [Chlamydomonas reinhardtii] >gi|158274813|gb|EDP00593.1| protein tyrosine phosphatase 3 [Chlamydomonas reinhardtii]	AT1G71860.3	"PTP1,ATPTP1"	 protein tyrosine phosphatase 1 
Ctaxi_contig_59046|comp36682_c0_seq1	-1.878293316	6.391387255	7.88E-09	7.39E-08	cytoplasmic protein	gi|545358548|ref|XP_005644833.1|UPF0027-domain-containing protein [Coccomyxa subellipsoidea C-169] >gi|384246800|gb|EIE20289.1| UPF0027-domain-containing protein [Coccomyxa subellipsoidea C-169]	AT5G59570.1		 Homeodomain-like superfamily protein 
Ctaxi_contig_21284|comp33490_c2_seq1	-1.8774336	4.112894669	1.29E-18	3.33E-17	phagocytic receptor 1b-like	gi|356512261|ref|XP_003524839.1|PREDICTED: putative phagocytic receptor 1b-like [Glycine max]	AT2G01970.1		 Endomembrane protein 70 protein family 
Ctaxi_contig_17442|comp32904_c4_seq1	-1.876935417	4.035941343	8.79E-09	8.19E-08	protein methyltransferase hemk homolog	gi|302783851|ref|XP_002973698.1|hypothetical protein SELMODRAFT_99812 [Selaginella moellendorffii] >gi|300158736|gb|EFJ25358.1| hypothetical protein SELMODRAFT_99812 [Selaginella moellendorffii]	AT5G64150.1		 RNA methyltransferase family protein 
Ctaxi_contig_13429|comp32158_c0_seq3	-1.876802361	1.928246277	1.11E-05	6.11E-05	NA	NA	NA	NA	NA
Ctaxi_contig_54203|comp36394_c4_seq3	-1.87559068	2.565148055	8.27E-09	7.74E-08	NA	NA	NA	NA	NA
Ctaxi_contig_7954|comp30452_c1_seq1	-1.875195912	4.540663788	2.05E-07	1.56E-06	NA	NA	NA	NA	NA
Ctaxi_contig_28332|comp34363_c1_seq1	-1.875123783	6.243352319	2.35E-08	2.06E-07	NA	NA	NA	NA	NA
Ctaxi_contig_10928|comp31549_c0_seq4	-1.874547257	4.321593037	5.89E-09	5.63E-08	NA	NA	NA	NA	NA
Ctaxi_contig_56166|comp36515_c0_seq1	-1.87437166	4.346452553	9.84E-13	1.48E-11	NA	NA	NA	NA	NA
Ctaxi_contig_12008|comp31832_c1_seq2	-1.873624507	7.224343033	5.62E-21	1.75E-19	NA	NA	NA	NA	NA
Ctaxi_contig_15047|comp32484_c1_seq5	-1.8732893	3.620328507	8.13E-13	1.24E-11	NA	NA	NA	NA	NA
Ctaxi_contig_31474|comp34695_c1_seq6	-1.872861231	0.584293341	0.008191032	0.02219104	NA	NA	NA	NA	NA
Ctaxi_contig_15907|comp32636_c5_seq1	-1.87286026	1.650424464	3.10E-05	0.000154665	NA	NA	NA	NA	NA
Ctaxi_contig_10925|comp31549_c0_seq1	-1.872302508	3.513677328	1.37E-06	8.92E-06	expressed protein	gi|552834788|ref|XP_005848822.1|expressed protein [Chlorella variabilis] >gi|307108480|gb|EFN56720.1| expressed protein [Chlorella variabilis]	NA	NA	NA
Ctaxi_contig_61952|comp36837_c3_seq1	-1.872001097	5.912208628	4.84E-18	1.18E-16	hypothetical protein COCSUDRAFT_39345	gi|545376439|ref|XP_005652309.1|hypothetical protein COCSUDRAFT_39345 [Coccomyxa subellipsoidea C-169] >gi|384254291|gb|EIE27765.1| hypothetical protein COCSUDRAFT_39345 [Coccomyxa subellipsoidea C-169]	NA	NA	NA
Ctaxi_contig_59865|comp36724_c6_seq1	-1.871319441	2.041157887	0.008012977	0.021764655	atp-binding cassette transporter	gi|552816798|ref|XP_005844777.1|hypothetical protein CHLNCDRAFT_58805 [Chlorella variabilis] >gi|307104421|gb|EFN52675.1| hypothetical protein CHLNCDRAFT_58805 [Chlorella variabilis]	AT5G58270.1	"STA1,ATATM3,ATM3"	 ABC transporter of the mitochondrion 3 
Ctaxi_contig_51470|comp36240_c2_seq10	-1.870611831	1.601649406	0.002226411	0.007076605	NA	NA	NA	NA	NA
Ctaxi_contig_48413|comp36037_c3_seq3	-1.869956687	2.485977509	1.90E-06	1.21E-05	NA	NA	NA	NA	NA
Ctaxi_contig_24693|comp33969_c4_seq9	-1.869787168	1.41545943	0.000309389	0.00123313	NA	NA	NA	NA	NA
Ctaxi_contig_41795|comp35594_c1_seq3	-1.868973563	5.788911926	3.02E-18	7.51E-17	abc transporter g family member 11-like	gi|552826825|ref|XP_005847105.1|hypothetical protein CHLNCDRAFT_134819 [Chlorella variabilis] >gi|307106758|gb|EFN55003.1| hypothetical protein CHLNCDRAFT_134819 [Chlorella variabilis]	AT1G17840.1	"WBC11,ABCG11,DSO,COF1,ATWBC11"	 white-brown complex homolog protein 11 
Ctaxi_contig_23757|comp33832_c4_seq2	-1.867807081	5.802052236	8.86E-24	3.46E-22	alkylated dna repair protein	"gi|552809096|ref|XP_005842860.1|hypothetical protein CHLNCDRAFT_13108, partial [Chlorella variabilis] >gi|307102474|gb|EFN50748.1| hypothetical protein CHLNCDRAFT_13108 [Chlorella variabilis]"	AT2G22260.1		" oxidoreductase, 2OG-Fe(II) oxygenase family protein "
Ctaxi_contig_23066|comp33749_c0_seq4	-1.867546898	1.086864192	0.003298723	0.009997236	mitochondrial carrier protein	gi|159487943|ref|XP_001701982.1|mitochondrial carrier protein [Chlamydomonas reinhardtii] >gi|158281201|gb|EDP06957.1| mitochondrial carrier protein [Chlamydomonas reinhardtii]	AT5G15640.1		 Mitochondrial substrate carrier family protein 
Ctaxi_contig_55136|comp36448_c2_seq6	-1.86702735	3.651199322	5.72E-09	5.48E-08	phospholipid-translocating p-type atpase	gi|545370897|ref|XP_005650053.1|phospholipid-translocating P-type ATPase [Coccomyxa subellipsoidea C-169] >gi|384252032|gb|EIE25509.1| phospholipid-translocating P-type ATPase [Coccomyxa subellipsoidea C-169]	AT1G54280.1		 ATPase E1-E2 type family protein / haloacid dehalogenase-like hydrolase family protein 
Ctaxi_contig_70477|comp37210_c6_seq2	-1.866750901	3.342613757	1.54E-13	2.50E-12	alpha-2-macroglobulin domain protein	gi|302854949|ref|XP_002958977.1|hypothetical protein VOLCADRAFT_108402 [Volvox carteri f. nagariensis] >gi|300255661|gb|EFJ39952.1| hypothetical protein VOLCADRAFT_108402 [Volvox carteri f. nagariensis]	NA	NA	NA
Ctaxi_contig_32988|comp34835_c4_seq1	-1.866554344	0.432200934	0.020828279	0.049307237	NA	NA	NA	NA	NA
Ctaxi_contig_40044|comp35466_c2_seq2	-1.865536722	4.568047094	1.86E-14	3.32E-13	NA	NA	NA	NA	NA
Ctaxi_contig_53845|comp36371_c0_seq2	-1.865517887	2.393771035	3.38E-07	2.47E-06	NA	NA	NA	NA	NA
Ctaxi_contig_63842|comp36941_c2_seq2	-1.864396776	4.81254197	1.49E-20	4.52E-19	dead-box atp-dependent rna helicase 16-like	gi|302772787|ref|XP_002969811.1|hypothetical protein SELMODRAFT_440996 [Selaginella moellendorffii] >gi|300162322|gb|EFJ28935.1| hypothetical protein SELMODRAFT_440996 [Selaginella moellendorffii]	AT4G34910.1		 P-loop containing nucleoside triphosphate hydrolases superfamily protein 
Ctaxi_contig_71796|comp37264_c1_seq5	-1.86350349	3.900350659	8.43E-12	1.16E-10	zinc finger transcription factor	gi|403371552|gb|EJY85656.1|hypothetical protein OXYTRI_16359 [Oxytricha trifallax]	NA	NA	NA
Ctaxi_contig_40312|comp35491_c0_seq1	-1.863188805	4.082517851	5.42E-18	1.32E-16	coiled-coil domain-containing protein 12-like	gi|302832732|ref|XP_002947930.1|hypothetical protein VOLCADRAFT_116633 [Volvox carteri f. nagariensis] >gi|300266732|gb|EFJ50918.1| hypothetical protein VOLCADRAFT_116633 [Volvox carteri f. nagariensis]	AT3G05070.1		" CONTAINS InterPro DOMAIN/s: mRNA splicing factor, Cwf18 (InterPro:IPR013169); Has 292 Blast hits to 292 proteins in 153 species: Archae - 0; Bacteria - 0; Metazoa - 118; Fungi - 83; Plants - 38; Viruses - 11; Other Eukaryotes - 42 (source: NCBI BLink). "
Ctaxi_contig_29627|comp34504_c2_seq2	-1.861815457	2.127525101	9.79E-08	7.79E-07	NA	NA	NA	NA	NA
Ctaxi_contig_31550|comp34700_c0_seq1	-1.86180561	1.776231007	0.000562254	0.00210309	NA	NA	NA	NA	NA
Ctaxi_contig_44952|comp35795_c3_seq1	-1.861482609	2.546821799	1.83E-09	1.87E-08	kinesin-like calmodulin-binding	gi|1491931|gb|AAC49393.1|kinesin-like protein [Nicotiana tabacum]	AT5G65930.2	"ZWI,PKCBP,KCBP"	 kinesin-like calmodulin-binding protein (ZWICHEL) 
Ctaxi_contig_38423|comp35321_c0_seq1	-1.860609907	3.093126182	0.002258559	0.007169014	tbc1 domain family member 4	gi|302836908|ref|XP_002950014.1|hypothetical protein VOLCADRAFT_90424 [Volvox carteri f. nagariensis] >gi|300264923|gb|EFJ49117.1| hypothetical protein VOLCADRAFT_90424 [Volvox carteri f. nagariensis]	NA	NA	NA
Ctaxi_contig_48928|comp36072_c1_seq3	-1.860479581	2.140974914	6.59E-05	0.000306707	2 family protein	gi|159463830|ref|XP_001690145.1|predicted protein [Chlamydomonas reinhardtii] >gi|158284133|gb|EDP09883.1| predicted protein [Chlamydomonas reinhardtii]	AT1G65070.2		" DNA mismatch repair protein MutS, type 2 "
Ctaxi_contig_48929|comp36072_c1_seq4	-1.860477176	2.140974914	6.59E-05	0.000306648	2 family protein	gi|159463830|ref|XP_001690145.1|predicted protein [Chlamydomonas reinhardtii] >gi|158284133|gb|EDP09883.1| predicted protein [Chlamydomonas reinhardtii]	AT1G65070.2		" DNA mismatch repair protein MutS, type 2 "
Ctaxi_contig_10403|comp31382_c0_seq6	-1.859745345	8.754083677	1.02E-16	2.23E-15	NA	NA	NA	NA	NA
Ctaxi_contig_70475|comp37210_c4_seq1	-1.859702103	5.639119182	2.08E-20	6.21E-19	hypothetical protein VOLCADRAFT_99981	gi|302854365|ref|XP_002958691.1|hypothetical protein VOLCADRAFT_99981 [Volvox carteri f. nagariensis] >gi|300255972|gb|EFJ40251.1| hypothetical protein VOLCADRAFT_99981 [Volvox carteri f. nagariensis]	NA	NA	NA
Ctaxi_contig_19116|comp33159_c1_seq1	-1.859525786	2.876291929	1.25E-10	1.49E-09	NA	NA	NA	NA	NA
Ctaxi_contig_32497|comp34789_c2_seq5	-1.859386913	3.643154055	1.22E-08	1.12E-07	cysteine desulfurase	gi|443693779|gb|ELT95059.1|hypothetical protein CAPTEDRAFT_204913 [Capitella teleta]	NA	NA	NA
Ctaxi_contig_44835|comp35787_c0_seq195	-1.859109396	2.737161594	1.26E-06	8.25E-06	general transcription factor 3c polypeptide 3-like	gi|552847129|ref|XP_005851787.1|hypothetical protein CHLNCDRAFT_133218 [Chlorella variabilis] >gi|307111451|gb|EFN59685.1| hypothetical protein CHLNCDRAFT_133218 [Chlorella variabilis]	NA	NA	NA
Ctaxi_contig_38925|comp35364_c2_seq1	-1.857467573	1.099855013	0.002708976	0.008402612	NA	NA	NA	NA	NA
Ctaxi_contig_17184|comp32865_c1_seq1	-1.856914632	10.47310957	7.74E-18	1.86E-16	solute carrier family 25 member 38	gi|552831142|ref|XP_005848065.1|hypothetical protein CHLNCDRAFT_145279 [Chlorella variabilis] >gi|307107721|gb|EFN55963.1| hypothetical protein CHLNCDRAFT_145279 [Chlorella variabilis]	AT2G47490.1	"ATNDT1,NDT1"	 NAD+ transporter 1 
Ctaxi_contig_40306|comp35490_c0_seq10	-1.856710346	3.291209836	3.75E-12	5.32E-11	NA	NA	NA	NA	NA
Ctaxi_contig_37973|comp35284_c0_seq1	-1.856643242	3.984729377	5.04E-17	1.14E-15	NA	NA	NA	NA	NA
Ctaxi_contig_10576|comp31439_c0_seq2	-1.856253169	3.380698058	1.38E-08	1.25E-07	NA	NA	NA	NA	NA
Ctaxi_contig_18892|comp33128_c0_seq2	-1.856146294	0.547322769	0.016795534	0.041012614	protein	gi|159463126|ref|XP_001689793.1|predicted protein [Chlamydomonas reinhardtii] >gi|158283781|gb|EDP09531.1| predicted protein [Chlamydomonas reinhardtii]	NA	NA	NA
Ctaxi_contig_56607|comp36543_c8_seq1	-1.855906493	3.608794389	7.15E-12	9.91E-11	glucose-6-phosphate dehydrogenase	gi|5734379|emb|CAB52685.1|plastidic glucose-6-phosphate dehydrogenase [Dunaliella bioculata]	AT1G24280.1	G6PD3	 glucose-6-phosphate dehydrogenase 3 
Ctaxi_contig_65269|comp37006_c5_seq1	-1.855845889	2.884727092	9.59E-11	1.16E-09	polyadenylate-binding protein	gi|170674510|gb|ACB30143.1|poly(A) RNA binding protein [Epichloe festucae]	AT4G34110.1	"PAB2,PABP2,ATPAB2"	 poly(A) binding protein 2 
Ctaxi_contig_39927|comp35455_c1_seq8	-1.855471005	3.172798739	3.97E-07	2.86E-06	NA	NA	NA	NA	NA
Ctaxi_contig_28644|comp34397_c0_seq1	-1.854905609	6.034121561	1.37E-19	3.85E-18	dead-box atp-dependent rna helicase chloroplastic-like	"gi|356534927|ref|XP_003536002.1|PREDICTED: DEAD-box ATP-dependent RNA helicase 3, chloroplastic-like [Glycine max]"	AT5G26742.3	emb1138	 DEAD box RNA helicase (RH3) 
Ctaxi_contig_29409|comp34478_c1_seq11	-1.854387569	2.014653684	3.14E-06	1.93E-05	NA	NA	NA	NA	NA
Ctaxi_contig_65240|comp37005_c2_seq4	-1.853649998	5.007091929	1.96E-15	3.79E-14	saccharopine dehydrogenase	gi|545374389|ref|XP_005651485.1|saccharopine dehydrogenase [Coccomyxa subellipsoidea C-169] >gi|384253466|gb|EIE26941.1| saccharopine dehydrogenase [Coccomyxa subellipsoidea C-169]	AT5G39410.1		 Saccharopine dehydrogenase  
Ctaxi_contig_27870|comp34304_c3_seq1	-1.852271181	3.732485463	7.00E-14	1.17E-12	NA	NA	NA	NA	NA
Ctaxi_contig_54731|comp36426_c1_seq17	-1.852185164	2.401262224	8.71E-08	6.98E-07	nacht and ankyrin domain protein	gi|380014789|ref|XP_003691400.1|PREDICTED: ankyrin repeat domain-containing protein 54-like [Apis florea]	AT5G40160.1	"EMB139,EMB506"	 Ankyrin repeat family protein 
Ctaxi_contig_59203|comp36690_c3_seq3	-1.852022949	0.879298918	0.01522133	0.037721674	coiled-coil flagellar move backward only 2	gi|302849229|ref|XP_002956145.1|coiled-coil protein required for normal flagellar motility [Volvox carteri f. nagariensis] >gi|300258650|gb|EFJ42885.1| coiled-coil protein required for normal flagellar motility [Volvox carteri f. nagariensis]	NA	NA	NA
Ctaxi_contig_43296|comp35701_c4_seq6	-1.851837051	1.585179819	8.12E-05	0.000370332	NA	NA	NA	NA	NA
Ctaxi_contig_30171|comp34557_c4_seq6	-1.851478224	1.899979471	2.53E-05	0.0001292	NA	NA	NA	NA	NA
Ctaxi_contig_37873|comp35276_c2_seq1	-1.848955204	5.38784671	9.51E-22	3.16E-20	NA	NA	NA	NA	NA
Ctaxi_contig_33152|comp34849_c0_seq5	-1.848738917	1.427366304	0.000874898	0.003111034	NA	NA	NA	NA	NA
Ctaxi_contig_50613|comp36185_c0_seq1	-1.848478838	3.695155952	0.000211149	0.000876132	hexokinase	gi|560939365|gb|AHB32106.1|hexokinase [Camellia sinensis]	AT3G20040.1	"ATHXK4,HKL2"	 Hexokinase 
Ctaxi_contig_12975|comp32055_c2_seq12	-1.847230986	1.179069465	0.000269041	0.001089074	transmembrane protease serine 11g-like	gi|26331892|dbj|BAC29676.1|unnamed protein product [Mus musculus]	NA	NA	NA
Ctaxi_contig_50232|comp36162_c0_seq1	-1.84721725	6.860424075	1.64E-25	7.50E-24	NA	NA	NA	NA	NA
Ctaxi_contig_30905|comp34633_c0_seq1	-1.846946884	4.712815511	3.62E-21	1.14E-19	chaperone co-chaperone with	gi|159464843|ref|XP_001690651.1|DnaJ-like protein [Chlamydomonas reinhardtii] >gi|158280151|gb|EDP05910.1| DnaJ-like protein [Chlamydomonas reinhardtii]	AT5G59610.1		 Chaperone DnaJ-domain superfamily protein 
Ctaxi_contig_15578|comp32576_c1_seq21	-1.84662338	4.437345216	1.01E-12	1.51E-11	signal recognition particle 54 kda protein 2-like	gi|302811179|ref|XP_002987279.1|hypothetical protein SELMODRAFT_158663 [Selaginella moellendorffii] >gi|302815043|ref|XP_002989204.1| hypothetical protein SELMODRAFT_272046 [Selaginella moellendorffii] >gi|300143104|gb|EFJ09798.1| hypothetical protein SELMODRAFT_272046 [Selaginella moellendorffii] >gi|300144914|gb|EFJ11594.1| hypothetical protein SELMODRAFT_158663 [Selaginella moellendorffii]	AT1G48900.2		" Signal recognition particle, SRP54 subunit protein "
Ctaxi_contig_60027|comp36733_c10_seq1	-1.846042764	5.467271439	1.52E-16	3.27E-15	hypothetical protein CHLREDRAFT_177538	gi|159481760|ref|XP_001698946.1|hypothetical protein CHLREDRAFT_177538 [Chlamydomonas reinhardtii] >gi|158273438|gb|EDO99228.1| predicted protein [Chlamydomonas reinhardtii]	NA	NA	NA
Ctaxi_contig_71752|comp37262_c1_seq5	-1.845732307	8.091211441	5.89E-23	2.16E-21	rni-like protein	gi|545369616|ref|XP_005649545.1|RNI-like protein [Coccomyxa subellipsoidea C-169] >gi|384251524|gb|EIE25001.1| RNI-like protein [Coccomyxa subellipsoidea C-169]	AT1G74170.1	"AtRLP13,RLP13"	 receptor like protein 13 
Ctaxi_contig_36164|comp35124_c0_seq1	-1.845299282	1.450490354	9.96E-05	0.00044625	NA	NA	NA	NA	NA
Ctaxi_contig_11058|comp31583_c1_seq2	-1.845101475	3.236271277	1.41E-12	2.08E-11	dnaj heat shock family protein	gi|552815666|ref|XP_005844504.1|hypothetical protein CHLNCDRAFT_138873 [Chlorella variabilis] >gi|307104147|gb|EFN52402.1| hypothetical protein CHLNCDRAFT_138873 [Chlorella variabilis]	AT3G62600.1	"ATERDJ3B,ERDJ3B"	 DNAJ heat shock family protein 
Ctaxi_contig_13113|comp32083_c0_seq8	-1.844520023	2.503529705	6.32E-06	3.67E-05	NA	NA	NA	NA	NA
Ctaxi_contig_30832|comp34627_c7_seq6	-1.844429368	1.796434482	1.21E-05	6.62E-05	NA	NA	NA	NA	NA
Ctaxi_contig_14362|comp32350_c0_seq1	-1.843389368	2.214876382	8.86E-07	5.98E-06	formation of crista junctions protein 1-like	gi|302825546|ref|XP_002994381.1|hypothetical protein SELMODRAFT_432305 [Selaginella moellendorffii] >gi|300137714|gb|EFJ04557.1| hypothetical protein SELMODRAFT_432305 [Selaginella moellendorffii]	NA	NA	NA
Ctaxi_contig_60018|comp36733_c6_seq3	-1.842982114	5.018283205	1.88E-14	3.35E-13	NA	NA	NA	NA	NA
Ctaxi_contig_43290|comp35701_c3_seq1	-1.842875005	1.480777698	0.001151987	0.003967954	acyl-coenzyme a oxidase peroxisomal-like	gi|552823151|ref|XP_005846279.1|hypothetical protein CHLNCDRAFT_24792 [Chlorella variabilis] >gi|307105930|gb|EFN54177.1| hypothetical protein CHLNCDRAFT_24792 [Chlorella variabilis]	AT3G51840.1	"ACX4,ATSCX,ATG6"	 acyl-CoA oxidase 4 
Ctaxi_contig_18659|comp33094_c2_seq47	-1.842201016	2.886452918	3.07E-08	2.64E-07	ankyrin repeat-containing protein	gi|167538497|ref|XP_001750912.1|hypothetical protein [Monosiga brevicollis MX1] >gi|163770596|gb|EDQ84282.1| predicted protein [Monosiga brevicollis MX1]	AT5G07270.1	XBAT33	 XB3 ortholog 3 in Arabidopsis thaliana 
Ctaxi_contig_24809|comp33981_c0_seq3	-1.842124967	6.465756436	1.36E-22	4.86E-21	ubiquitin-protein pub2	"gi|323456503|gb|EGB12370.1|hypothetical protein AURANDRAFT_6667, partial [Aureococcus anophagefferens]"	AT1G52200.1		 PLAC8 family protein 
Ctaxi_contig_71818|comp37265_c6_seq4	-1.84163501	1.791408558	0.000562377	0.002103308	asn thr-rich large protein family protein	gi|492544230|ref|WP_005880591.1|predicted protein [Oxalobacter formigenes] >gi|229379740|gb|EEO29831.1| outer membrane autotransporter barrel domain protein [Oxalobacter formigenes OXCC13]	NA	NA	NA
Ctaxi_contig_3406|comp19206_c0_seq1	-1.84134741	1.446019598	0.00017199	0.000730262	NA	NA	NA	NA	NA
Ctaxi_contig_27277|comp34234_c1_seq13	-1.841057058	2.839578264	8.90E-09	8.30E-08	cultured isoform 1	gi|552837999|ref|XP_005849484.1|hypothetical protein CHLNCDRAFT_142780 [Chlorella variabilis] >gi|307109144|gb|EFN57382.1| hypothetical protein CHLNCDRAFT_142780 [Chlorella variabilis]	AT3G12010.1		" FUNCTIONS IN: molecular_function unknown; INVOLVED IN: biological_process unknown; EXPRESSED IN: sperm cell, cultured cell; CONTAINS InterPro DOMAIN/s: Colon cancer-associated Mic1-like (InterPro:IPR009755); Has 30201 Blast hits to 17322 proteins in 780 species: Archae - 12; Bacteria - 1396; Metazoa - 17338; Fungi - 3422; Plants - 5037; Viruses - 0; Other Eukaryotes - 2996 (source: NCBI BLink). "
Ctaxi_contig_69867|comp37183_c1_seq1	-1.84084058	2.892811109	9.98E-09	9.25E-08	protoporphyrin ix magnesium chelatase	gi|497454238|ref|WP_009768436.1|cobaltochelatase CobN subunit [Oscillatoriales cyanobacterium JSC-12] >gi|410710128|gb|EKQ67639.1| cobaltochelatase CobN subunit [Oscillatoriales cyanobacterium JSC-12]	NA	NA	NA
Ctaxi_contig_56543|comp36539_c4_seq1	-1.838948059	1.124645353	0.001864461	0.006051065	homogentisate -dioxygenase	gi|159487541|ref|XP_001701781.1|predicted protein [Chlamydomonas reinhardtii] >gi|158281000|gb|EDP06756.1| predicted protein [Chlamydomonas reinhardtii]	AT5G54080.2	HGO	" homogentisate 1,2-dioxygenase "
Ctaxi_contig_71746|comp37262_c0_seq2	-1.83844748	4.804603487	2.83E-16	5.95E-15	endoribonuclease protein kinase	gi|255077605|ref|XP_002502437.1|Endoribonuclease/protein kinase [Micromonas sp. RCC299] >gi|226517702|gb|ACO63695.1| Endoribonuclease/protein kinase [Micromonas sp. RCC299]	NA	NA	NA
Ctaxi_contig_47837|comp35999_c5_seq3	-1.837492286	4.528424019	1.03E-16	2.26E-15	NA	NA	NA	NA	NA
Ctaxi_contig_16148|comp32675_c0_seq1	-1.836911431	4.406101296	8.93E-05	0.000404296	probable complex i intermediate-associated protein 30-like	gi|302830352|ref|XP_002946742.1|hypothetical protein VOLCADRAFT_87011 [Volvox carteri f. nagariensis] >gi|300267786|gb|EFJ51968.1| hypothetical protein VOLCADRAFT_87011 [Volvox carteri f. nagariensis]	AT1G17350.1		 NADH:ubiquinone oxidoreductase intermediate-associated protein 30 
Ctaxi_contig_36502|comp35158_c1_seq3	-1.83636953	5.141986408	5.96E-20	1.71E-18	NA	NA	NA	NA	NA
Ctaxi_contig_53579|comp36352_c0_seq2	-1.836180364	0.546485002	0.006103107	0.017161639	NA	NA	NA	NA	NA
Ctaxi_contig_22758|comp33709_c0_seq1	-1.835504648	1.139730856	0.000617048	0.002279831	ubiquitin carboxyl-terminal hydrolase 12	gi|565462564|ref|XP_006289281.1|hypothetical protein CARUB_v10002750mg [Capsella rubella] >gi|482557987|gb|EOA22179.1| hypothetical protein CARUB_v10002750mg [Capsella rubella]	AT3G11910.1	UBP13	 ubiquitin-specific protease 13 
Ctaxi_contig_8571|comp30748_c0_seq4	-1.835372815	3.064805763	0.001804609	0.005881376	NA	NA	NA	NA	NA
Ctaxi_contig_15895|comp32636_c3_seq1	-1.835267847	1.422133394	0.000369297	0.001444921	NA	NA	NA	NA	NA
Ctaxi_contig_19004|comp33145_c1_seq3	-1.834924699	5.193317452	1.68E-20	5.07E-19	NA	NA	NA	NA	NA
Ctaxi_contig_66349|comp37043_c9_seq1	-1.834132897	1.390209561	0.000226094	0.000931045	probable atp-dependent rna helicase ythdc2	gi|168022294|ref|XP_001763675.1|predicted protein [Physcomitrella patens] >gi|162685168|gb|EDQ71565.1| predicted protein [Physcomitrella patens]	AT1G30460.1	"CPSF30,ATCPSF30"	 cleavage and polyadenylation specificity factor 30 
Ctaxi_contig_48336|comp36032_c1_seq1	-1.833691352	4.329129432	0.012587554	0.032063637	protein	gi|159490451|ref|XP_001703190.1|hypothetical protein CHLREDRAFT_180347 [Chlamydomonas reinhardtii] >gi|158270730|gb|EDO96566.1| predicted protein [Chlamydomonas reinhardtii]	AT2G28360.1		 SIT4 phosphatase-associated family protein 
Ctaxi_contig_35029|comp35017_c3_seq3	-1.832375841	2.042008824	5.88E-07	4.10E-06	NA	NA	NA	NA	NA
Ctaxi_contig_45487|comp35831_c0_seq1	-1.831884793	5.026077109	2.99E-23	1.12E-21	NA	NA	NA	NA	NA
Ctaxi_contig_64765|comp36981_c2_seq9	-1.831250057	5.902180375	1.18E-26	5.92E-25	o-linked c transferase like protein	gi|545376120|ref|XP_005652169.1|TPR-like protein [Coccomyxa subellipsoidea C-169] >gi|384254151|gb|EIE27625.1| TPR-like protein [Coccomyxa subellipsoidea C-169]	AT3G04240.1	SEC	 Tetratricopeptide repeat (TPR)-like superfamily protein 
Ctaxi_contig_13684|comp32202_c1_seq40	-1.830777932	2.015332096	6.68E-06	3.86E-05	NA	NA	NA	NA	NA
Ctaxi_contig_55933|comp36502_c3_seq3	-1.830044983	6.120799464	1.30E-12	1.92E-11	NA	NA	NA	NA	NA
Ctaxi_contig_50817|comp36198_c1_seq6	-1.829572388	2.215194018	3.98E-05	0.000194792	NA	NA	NA	NA	NA
Ctaxi_contig_36500|comp35158_c1_seq1	-1.829151566	5.92185066	4.75E-18	1.17E-16	NA	NA	NA	NA	NA
Ctaxi_contig_31475|comp34695_c1_seq7	-1.828977165	0.734242234	0.008571902	0.023075425	NA	NA	NA	NA	NA
Ctaxi_contig_20432|comp33374_c0_seq1	-1.82881552	6.54038907	1.57E-13	2.55E-12	membrane aaa-metalloprotease	gi|145350390|ref|XP_001419590.1|predicted protein [Ostreococcus lucimarinus CCE9901] >gi|144579822|gb|ABO97883.1| predicted protein [Ostreococcus lucimarinus CCE9901]	AT5G42270.1	"VAR1,FTSH5"	 FtsH extracellular protease family 
Ctaxi_contig_32773|comp34813_c1_seq2	-1.827376465	3.355270458	5.33E-13	8.28E-12	pentatricopeptide repeat-containing protein at5g02860-like	"gi|115458970|ref|NP_001053085.1|Os04g0477200 [Oryza sativa Japonica Group] >gi|113564656|dbj|BAF14999.1| Os04g0477200, partial [Oryza sativa Japonica Group]"	AT5G27270.1	EMB976	 Tetratricopeptide repeat (TPR)-like superfamily protein 
Ctaxi_contig_45040|comp35801_c2_seq5	-1.827352447	1.971011234	0.005414913	0.015439191	major facilitator superfamily protein	gi|159472851|ref|XP_001694558.1|predicted protein [Chlamydomonas reinhardtii] >gi|158276782|gb|EDP02553.1| predicted protein [Chlamydomonas reinhardtii]	NA	NA	NA
Ctaxi_contig_22162|comp33628_c2_seq4	-1.826944253	2.949842109	5.75E-07	4.02E-06	NA	NA	NA	NA	NA
Ctaxi_contig_39498|comp35417_c1_seq1	-1.826725164	5.553981742	4.88E-19	1.31E-17	dienelactone hydrolase	gi|374287691|ref|YP_005034776.1|putative dienelactone hydrolase family protein [Bacteriovorax marinus SJ] >gi|504009598|ref|WP_014243592.1| DeoR family transcriptional regulator [Bacteriovorax marinus] >gi|301166232|emb|CBW25807.1| putative dienelactone hydrolase family protein [Bacteriovorax marinus SJ]	NA	NA	NA
Ctaxi_contig_35171|comp35030_c7_seq3	-1.826498879	4.469636946	4.30E-16	8.89E-15	NA	NA	NA	NA	NA
Ctaxi_contig_22760|comp33709_c2_seq1	-1.826430705	3.41662335	2.47E-12	3.57E-11	ubiquitin carboxyl-terminal hydrolase 12	gi|302807557|ref|XP_002985473.1|hypothetical protein SELMODRAFT_446288 [Selaginella moellendorffii] >gi|300146936|gb|EFJ13603.1| hypothetical protein SELMODRAFT_446288 [Selaginella moellendorffii]	AT5G06600.3	UBP12	 ubiquitin-specific protease 12 
Ctaxi_contig_59647|comp36711_c0_seq4	-1.826113693	4.273610019	1.26E-14	2.29E-13	NA	NA	NA	NA	NA
Ctaxi_contig_69391|comp37166_c0_seq1	-1.825911679	5.830607132	3.56E-16	7.39E-15	NA	NA	NA	NA	NA
Ctaxi_contig_26279|comp34130_c1_seq2	-1.825234787	9.000364643	4.71E-16	9.69E-15	NA	NA	NA	NA	NA
Ctaxi_contig_15104|comp32498_c0_seq3	-1.824881662	2.630857929	5.04E-09	4.88E-08	rna-binding protein 42-like	gi|561017206|gb|ESW16010.1|hypothetical protein PHAVU_007G122100g [Phaseolus vulgaris]	AT3G04500.1		 RNA-binding (RRM/RBD/RNP motifs) family protein 
Ctaxi_contig_27867|comp34304_c1_seq1	-1.82442682	0.426371043	0.009348984	0.024858293	NA	NA	NA	NA	NA
Ctaxi_contig_13823|comp32228_c4_seq1	-1.824206379	4.793749542	2.20E-18	5.54E-17	NA	NA	NA	NA	NA
Ctaxi_contig_47119|comp35950_c8_seq1	-1.822481223	1.476231298	0.001911382	0.006181832	protein serine threonine phosphatase 2c	gi|545363594|ref|XP_005646918.1|hypothetical protein COCSUDRAFT_47857 [Coccomyxa subellipsoidea C-169] >gi|384248891|gb|EIE22374.1| hypothetical protein COCSUDRAFT_47857 [Coccomyxa subellipsoidea C-169]	AT1G09160.1		 Protein phosphatase 2C family protein 
Ctaxi_contig_6834|comp29646_c0_seq1	-1.822099636	3.489610477	7.29E-08	5.90E-07	NA	NA	NA	NA	NA
Ctaxi_contig_25433|comp34046_c2_seq7	-1.821094985	2.106488248	1.29E-05	7.00E-05	NA	NA	NA	NA	NA
Ctaxi_contig_66981|comp37072_c2_seq19	-1.82074289	2.214596037	2.21E-06	1.39E-05	NA	NA	NA	NA	NA
Ctaxi_contig_18482|comp33070_c1_seq5	-1.819685655	0.650984085	0.005263639	0.015065406	NA	NA	NA	NA	NA
Ctaxi_contig_59942|comp36728_c0_seq3	-1.819133008	2.579867076	4.21E-07	3.02E-06	e3 ubiquitin-protein ligase listerin-like	gi|565355447|ref|XP_006344600.1|PREDICTED: E3 ubiquitin-protein ligase listerin-like [Solanum tuberosum]	AT5G58410.1		 HEAT/U-box domain-containing protein 
Ctaxi_contig_60004|comp36733_c0_seq1	-1.818337316	5.099325533	1.74E-17	4.10E-16	alpha-2-macroglobulin domain-containing protein	gi|159481760|ref|XP_001698946.1|hypothetical protein CHLREDRAFT_177538 [Chlamydomonas reinhardtii] >gi|158273438|gb|EDO99228.1| predicted protein [Chlamydomonas reinhardtii]	NA	NA	NA
Ctaxi_contig_28193|comp34343_c3_seq1	-1.818138083	6.208904697	6.27E-21	1.95E-19	voltage-dependent calcium channel subunit alpha-2 delta-2	gi|514642859|ref|XP_004998635.1|hypothetical protein PTSG_00082 [Salpingoeca rosetta] >gi|326426493|gb|EGD72063.1| hypothetical protein PTSG_00082 [Salpingoeca rosetta]	AT1G52310.1		 protein kinase family protein / C-type lectin domain-containing protein 
Ctaxi_contig_49252|comp36093_c3_seq5	-1.81770791	3.179951044	5.53E-10	6.07E-09	NA	NA	NA	NA	NA
Ctaxi_contig_59904|comp36726_c4_seq7	-1.817416154	1.541859021	0.000174031	0.000737397	NA	NA	NA	NA	NA
Ctaxi_contig_31636|comp34708_c0_seq3	-1.816376458	2.62754668	6.12E-07	4.24E-06	NA	NA	NA	NA	NA
Ctaxi_contig_44497|comp35775_c4_seq7	-1.816024934	2.630373447	2.17E-09	2.20E-08	NA	NA	NA	NA	NA
Ctaxi_contig_62554|comp36864_c6_seq6	-1.815497491	3.439784892	3.76E-06	2.27E-05	NA	NA	NA	NA	NA
Ctaxi_contig_62844|comp36881_c5_seq3	-1.81541488	3.367373588	1.75E-09	1.79E-08	adhesin-like protein	gi|517456433|ref|WP_018627206.1|hypothetical protein [Niabella aurantiaca]	NA	NA	NA
Ctaxi_contig_42299|comp35625_c0_seq3	-1.815183461	0.919572329	0.000981128	0.003444871	respiratory burst oxidase homolog protein e-like	gi|356530463|ref|XP_003533800.1|PREDICTED: respiratory burst oxidase homolog protein E-like [Glycine max]	AT1G09090.1	"ATRBOHB,ATRBOHB-BETA,RBOHB"	 respiratory burst oxidase homolog B 
Ctaxi_contig_54062|comp36385_c1_seq9	-1.8146833	4.013367877	3.94E-11	4.97E-10	NA	NA	NA	NA	NA
Ctaxi_contig_56712|comp36551_c3_seq1	-1.814526737	1.822432954	5.08E-05	0.000241963	NA	NA	AT5G02620.1	"ANK1,ATANK1"	 ankyrin-like1 
Ctaxi_contig_49715|comp36124_c2_seq2	-1.813882784	1.957476989	0.003079983	0.009405042	vacuolar sorting protein 4b	gi|326494204|dbj|BAJ90371.1|predicted protein [Hordeum vulgare subsp. vulgare]	AT2G27600.1	"SKD1,VPS4,ATSKD1"	 AAA-type ATPase family protein 
Ctaxi_contig_7969|comp30461_c0_seq3	-1.813102205	3.192807155	5.27E-09	5.09E-08	oxidoreductase	gi|516887284|ref|WP_018148674.1|hypothetical protein [Henriciella marina]	AT3G55310.1		 NAD(P)-binding Rossmann-fold superfamily protein 
Ctaxi_contig_35976|comp35107_c5_seq2	-1.812820002	0.734549945	0.004109867	0.012111436	NA	NA	NA	NA	NA
Ctaxi_contig_35025|comp35017_c1_seq2	-1.812709201	0.655107569	0.014373098	0.03592229	NA	NA	NA	NA	NA
Ctaxi_contig_32806|comp34817_c0_seq5	-1.812098099	5.673339763	1.91E-14	3.40E-13	NA	NA	NA	NA	NA
Ctaxi_contig_20579|comp33398_c4_seq2	-1.812033703	2.858434528	0.010988611	0.028540835	NA	NA	AT1G62710.1	"BETA-VPE,BETAVPE"	 beta vacuolar processing enzyme 
Ctaxi_contig_38558|comp35329_c1_seq1	-1.811958996	4.958996262	1.32E-18	3.41E-17	viral a-type inclusion protein	"gi|123470155|ref|XP_001318285.1|viral A-type inclusion protein [Trichomonas vaginalis G3] >gi|121901040|gb|EAY06062.1| viral A-type inclusion protein, putative [Trichomonas vaginalis G3]"	NA	NA	NA
Ctaxi_contig_17509|comp32912_c0_seq1	-1.811760728	4.754577624	6.63E-19	1.76E-17	proteasome component domain protein	gi|545373523|ref|XP_005651118.1|hypothetical protein COCSUDRAFT_52386 [Coccomyxa subellipsoidea C-169] >gi|384253099|gb|EIE26574.1| hypothetical protein COCSUDRAFT_52386 [Coccomyxa subellipsoidea C-169]	AT5G15610.2		 Proteasome component (PCI) domain protein 
Ctaxi_contig_23705|comp33825_c6_seq1	-1.810992732	5.822659625	1.54E-20	4.65E-19	md-2-related lipid recognition domain-containing protein	gi|302775724|ref|XP_002971279.1|hypothetical protein SELMODRAFT_95150 [Selaginella moellendorffii] >gi|300161261|gb|EFJ27877.1| hypothetical protein SELMODRAFT_95150 [Selaginella moellendorffii]	AT3G44100.1		 MD-2-related lipid recognition domain-containing protein 
Ctaxi_contig_44447|comp35772_c2_seq6	-1.810696642	1.877153307	0.000828778	0.002961231	NA	NA	NA	NA	NA
Ctaxi_contig_42556|comp35645_c2_seq2	-1.810498762	2.292001142	7.16E-05	0.000330757	NA	NA	NA	NA	NA
Ctaxi_contig_66984|comp37072_c3_seq2	-1.809174773	2.715012643	3.85E-08	3.26E-07	protein unc-50 homolog	gi|545376256|ref|XP_005652231.1|UNC-50 [Coccomyxa subellipsoidea C-169] >gi|384254213|gb|EIE27687.1| UNC-50 [Coccomyxa subellipsoidea C-169]	AT2G15240.1		 UNC-50 family protein 
Ctaxi_contig_21004|comp33449_c0_seq1	-1.808414206	1.82523931	0.000275277	0.001111698	NA	NA	NA	NA	NA
Ctaxi_contig_37914|comp35279_c3_seq8	-1.808191512	0.939642011	0.006494571	0.018133801	NA	NA	NA	NA	NA
Ctaxi_contig_37907|comp35279_c3_seq1	-1.807997332	1.721776912	0.000225301	0.000928245	NA	NA	NA	NA	NA
Ctaxi_contig_7967|comp30461_c0_seq1	-1.807827652	5.598254457	8.53E-21	2.63E-19	short-chain dehydrogenase reductase sdr	gi|354488125|ref|XP_003506221.1|PREDICTED: 17-beta-hydroxysteroid dehydrogenase type 6-like [Cricetulus griseus]	AT5G10050.1		 NAD(P)-binding Rossmann-fold superfamily protein 
Ctaxi_contig_45294|comp35815_c7_seq1	-1.807506123	4.830803769	7.51E-17	1.67E-15	NA	NA	NA	NA	NA
Ctaxi_contig_26797|comp34181_c1_seq7	-1.80746668	2.359032766	2.76E-05	0.000139356	NA	NA	NA	NA	NA
Ctaxi_contig_62816|comp36879_c4_seq1	-1.807250887	2.056647694	0.000152077	0.000653277	aminodeoxychorismate synthase	gi|302830664|ref|XP_002946898.1|ADC synthase [Volvox carteri f. nagariensis] >gi|300267942|gb|EFJ52124.1| ADC synthase [Volvox carteri f. nagariensis]	AT2G28880.1	"emb1997,ADCS"	 para-aminobenzoate (PABA) synthase family protein 
Ctaxi_contig_37127|comp35209_c6_seq1	-1.806549831	1.673640003	6.00E-05	0.000281679	NA	NA	NA	NA	NA
Ctaxi_contig_67131|comp37080_c1_seq1	-1.805014598	4.896733182	1.24E-11	1.68E-10	NA	NA	NA	NA	NA
Ctaxi_contig_49094|comp36081_c4_seq6	-1.803972508	3.089667719	1.23E-08	1.13E-07	NA	NA	NA	NA	NA
Ctaxi_contig_10577|comp31439_c0_seq3	-1.803903083	2.808105856	4.87E-07	3.45E-06	NA	NA	NA	NA	NA
Ctaxi_contig_5415|comp27813_c0_seq1	-1.802133126	3.64218533	2.13E-10	2.46E-09	NA	NA	NA	NA	NA
Ctaxi_contig_40048|comp35466_c3_seq1	-1.80116967	6.505613098	9.45E-23	3.42E-21	NA	NA	NA	NA	NA
Ctaxi_contig_38456|comp35321_c0_seq34	-1.80091512	3.107878424	0.00029114	0.001168306	hypothetical protein VOLCADRAFT_90424	gi|302836908|ref|XP_002950014.1|hypothetical protein VOLCADRAFT_90424 [Volvox carteri f. nagariensis] >gi|300264923|gb|EFJ49117.1| hypothetical protein VOLCADRAFT_90424 [Volvox carteri f. nagariensis]	NA	NA	NA
Ctaxi_contig_20330|comp33353_c0_seq1	-1.800086959	3.580583822	1.84E-10	2.15E-09	NA	NA	AT2G26560.1	"PLP2,PLAIIA,PLA2A"	 phospholipase A 2A 
Ctaxi_contig_26774|comp34178_c0_seq4	-1.799723726	2.681382128	1.84E-07	1.41E-06	hypothetical protein COCSUDRAFT_67882	gi|545356494|ref|XP_005643952.1|hypothetical protein COCSUDRAFT_67882 [Coccomyxa subellipsoidea C-169] >gi|384245916|gb|EIE19408.1| hypothetical protein COCSUDRAFT_67882 [Coccomyxa subellipsoidea C-169]	NA	NA	NA
Ctaxi_contig_35966|comp35107_c0_seq1	-1.798683024	0.921477482	0.000759174	0.002738917	NA	NA	NA	NA	NA
Ctaxi_contig_13991|comp32263_c11_seq8	-1.798377701	0.617189783	0.00741642	0.020356023	NA	NA	AT3G11910.2	UBP13	 ubiquitin-specific protease 13 
Ctaxi_contig_34447|comp34957_c5_seq1	-1.798149886	5.312187324	1.31E-19	3.68E-18	NA	NA	NA	NA	NA
Ctaxi_contig_32045|comp34748_c2_seq1	-1.796631838	4.130599187	3.42E-13	5.41E-12	NA	NA	NA	NA	NA
Ctaxi_contig_26554|comp34156_c5_seq1	-1.796522358	5.425919772	2.35E-21	7.54E-20	NA	NA	NA	NA	NA
Ctaxi_contig_64607|comp36973_c1_seq1	-1.796320728	9.232882741	8.46E-09	7.91E-08	alkaline phosphatase	gi|261854845|ref|YP_003262128.1|hypothetical protein Hneap_0218 [Halothiobacillus neapolitanus c2] >gi|502585326|ref|WP_012823117.1| hypothetical protein [Halothiobacillus neapolitanus] >gi|261835314|gb|ACX95081.1| protein of unknown function DUF839 [Halothiobacillus neapolitanus c2]	NA	NA	NA
Ctaxi_contig_18612|comp33094_c1_seq3	-1.795936624	2.851574746	4.39E-07	3.14E-06	ankyrin repeat protein	"gi|157106389|ref|XP_001649301.1|ankyrin 2,3/unc44 [Aedes aegypti] >gi|108868849|gb|EAT33074.1| AAEL014668-PA, partial [Aedes aegypti]"	NA	NA	NA
Ctaxi_contig_64948|comp36991_c3_seq8	-1.795352536	4.880597719	9.04E-12	1.24E-10	NA	NA	NA	NA	NA
Ctaxi_contig_30693|comp34615_c2_seq2	-1.794656792	2.291414455	0.002276629	0.007216546	NA	NA	NA	NA	NA
Ctaxi_contig_7856|comp30404_c0_seq3	-1.793488104	4.76338057	7.35E-21	2.27E-19	NA	NA	NA	NA	NA
Ctaxi_contig_70482|comp37210_c9_seq2	-1.793167499	2.371087068	1.39E-06	9.05E-06	NA	NA	NA	NA	NA
Ctaxi_contig_65257|comp37006_c2_seq2	-1.792881868	2.368680217	4.05E-07	2.91E-06	polyadenylate-binding protein	"gi|71018821|ref|XP_759641.1|hypothetical protein UM03494.1 [Ustilago maydis 521] >gi|74701642|sp|Q4P8R9.1|PABP_USTMA RecName: Full=Polyadenylate-binding protein, cytoplasmic and nuclear; Short=PABP; Short=Poly(A)-binding protein; AltName: Full=Polyadenylate tail-binding protein >gi|46099399|gb|EAK84632.1| hypothetical protein UM03494.1 [Ustilago maydis 521]"	AT1G71770.2	PAB5	 poly(A)-binding protein 5 
Ctaxi_contig_61835|comp36829_c9_seq2	-1.79188456	3.119097645	1.15E-08	1.06E-07	kinesin-like calmodulin-binding protein zwichel	gi|552831651|ref|XP_005848180.1|hypothetical protein CHLNCDRAFT_145586 [Chlorella variabilis] >gi|307107836|gb|EFN56078.1| hypothetical protein CHLNCDRAFT_145586 [Chlorella variabilis]	AT5G65930.2	"ZWI,PKCBP,KCBP"	 kinesin-like calmodulin-binding protein (ZWICHEL) 
Ctaxi_contig_24033|comp33872_c0_seq2	-1.790513413	3.351042029	2.77E-10	3.17E-09	catalytic hydrolase	gi|116787726|gb|ABK24619.1|unknown [Picea sitchensis] >gi|224284665|gb|ACN40065.1| unknown [Picea sitchensis]	AT3G10970.1		 Haloacid dehalogenase-like hydrolase (HAD) superfamily protein 
Ctaxi_contig_60153|comp36742_c0_seq7	-1.788814841	0.691994733	0.014507346	0.03621345	chymotrypsin-like protease ctrl-1	gi|527268857|ref|XP_005152474.1|PREDICTED: chymotrypsin-like protease CTRL-1 [Melopsittacus undulatus]	NA	NA	NA
Ctaxi_contig_23755|comp33832_c3_seq1	-1.788193555	4.002471438	4.39E-12	6.19E-11	NA	NA	NA	NA	NA
Ctaxi_contig_49150|comp36086_c0_seq2	-1.787737255	5.606658683	5.24E-19	1.40E-17	alkaline phosphatase	"gi|302839093|ref|XP_002951104.1|alkaline phosphatase, secreted, phosphate-repressible [Volvox carteri f. nagariensis] >gi|300263799|gb|EFJ47998.1| alkaline phosphatase, secreted, phosphate-repressible [Volvox carteri f. nagariensis]"	NA	NA	NA
Ctaxi_contig_52007|comp36263_c1_seq1	-1.787218164	3.478666485	1.27E-06	8.32E-06	nad -binding protein	gi|545375193|ref|XP_005651803.1|NAD(P)-binding protein [Coccomyxa subellipsoidea C-169] >gi|384253785|gb|EIE27259.1| NAD(P)-binding protein [Coccomyxa subellipsoidea C-169]	AT1G77680.1		 Ribonuclease II/R family protein 
Ctaxi_contig_52063|comp36266_c0_seq6	-1.786186833	3.773793634	5.51E-09	5.30E-08	NA	NA	NA	NA	NA
Ctaxi_contig_27415|comp34252_c0_seq9	-1.786044746	1.708495763	0.00633566	0.01774474	NA	NA	NA	NA	NA
Ctaxi_contig_14819|comp32446_c0_seq2	-1.785986555	3.600802383	2.04E-10	2.37E-09	NA	NA	NA	NA	NA
Ctaxi_contig_27869|comp34304_c2_seq1	-1.7858852	2.904077447	2.78E-08	2.41E-07	NA	NA	NA	NA	NA
Ctaxi_contig_28421|comp34371_c0_seq4	-1.785740911	2.050367049	1.40E-06	9.07E-06	kinesin partial	"gi|146081619|ref|XP_001464297.1|kinesin K39, putative, partial [Leishmania infantum JPCM5] >gi|134068388|emb|CAM66678.1| kinesin K39, putative, partial [Leishmania infantum JPCM5]"	NA	NA	NA
Ctaxi_contig_50867|comp36202_c3_seq5	-1.785684279	4.211805929	3.66E-13	5.77E-12	heat shock protein 90c	gi|159490014|ref|XP_001702984.1|heat shock protein 90C [Chlamydomonas reinhardtii] >gi|51847746|gb|AAU10511.1| heat shock protein 90C [Chlamydomonas reinhardtii] >gi|158270891|gb|EDO96722.1| heat shock protein 90C [Chlamydomonas reinhardtii]	AT2G04030.2	"CR88,Hsp88.1,AtHsp90.5"	 Chaperone protein htpG family protein 
Ctaxi_contig_59449|comp36700_c0_seq40	-1.78535487	2.107087852	3.39E-06	2.07E-05	NA	NA	NA	NA	NA
Ctaxi_contig_20175|comp33334_c1_seq1	-1.784275119	6.203236778	3.94E-21	1.24E-19	NA	NA	NA	NA	NA
Ctaxi_contig_46464|comp35900_c0_seq1	-1.784093358	2.001605719	7.54E-06	4.31E-05	ubiquitin carboxyl-terminal hydrolase 12-like	gi|414883624|tpg|DAA59638.1|TPA: hypothetical protein ZEAMMB73_244345 [Zea mays]	AT5G06600.3	UBP12	 ubiquitin-specific protease 12 
Ctaxi_contig_44074|comp35752_c2_seq3	-1.783890499	1.528402855	3.70E-05	0.000181934	phosphatidylserine decarboxylase	gi|517431158|ref|WP_018602105.1|hypothetical protein [Mycobacterium sp. 155]	NA	NA	NA
Ctaxi_contig_40411|comp35499_c6_seq1	-1.783293358	0.518511595	0.008613764	0.023172827	NA	NA	NA	NA	NA
Ctaxi_contig_58074|comp36629_c2_seq3	-1.783260857	0.417530241	0.01192859	0.030626472	NA	NA	NA	NA	NA
Ctaxi_contig_33637|comp34886_c2_seq4	-1.783003643	2.171904065	9.80E-06	5.46E-05	NA	NA	NA	NA	NA
Ctaxi_contig_45958|comp35865_c2_seq2	-1.782813092	1.079211826	0.000771404	0.002779352	esterase lipase thioesterase family protein	gi|6513928|gb|AAF14832.1|AC011664_14hypothetical protein [Arabidopsis thaliana]	AT3G02030.1		" transferases, transferring acyl groups other than amino-acyl groups;acyltransferases "
Ctaxi_contig_38546|comp35328_c1_seq4	-1.782050894	0.921539492	0.010329392	0.02704382	ankyrin repeat protein	"gi|123482386|ref|XP_001323769.1|ankyrin repeat protein [Trichomonas vaginalis G3] >gi|121906640|gb|EAY11546.1| ankyrin repeat protein, putative [Trichomonas vaginalis G3]"	AT2G03430.1		 Ankyrin repeat family protein 
Ctaxi_contig_38306|comp35318_c0_seq3	-1.781949894	2.096139562	0.017067481	0.041580251	zinc finger family protein	"gi|255575202|ref|XP_002528505.1|zinc finger protein, putative [Ricinus communis] >gi|223532065|gb|EEF33874.1| zinc finger protein, putative [Ricinus communis]"	AT5G22480.1		 ZPR1 zinc-finger domain protein 
Ctaxi_contig_14524|comp32388_c0_seq2	-1.781610624	0.92760438	0.005405072	0.015416615	NA	NA	NA	NA	NA
Ctaxi_contig_54931|comp36439_c0_seq1	-1.781463046	4.805202795	2.98E-07	2.19E-06	NA	NA	NA	NA	NA
Ctaxi_contig_58427|comp36651_c2_seq9	-1.781308765	3.137184821	6.10E-06	3.55E-05	kinesin-like calmodulin-binding protein homolog	gi|545375890|ref|XP_005652078.1|kinesin-domain-containing protein [Coccomyxa subellipsoidea C-169] >gi|384254060|gb|EIE27534.1| kinesin-domain-containing protein [Coccomyxa subellipsoidea C-169]	AT5G65930.1	"ZWI,PKCBP,KCBP"	 kinesin-like calmodulin-binding protein (ZWICHEL) 
Ctaxi_contig_32672|comp34803_c0_seq4	-1.778698823	2.744284332	1.17E-09	1.23E-08	NA	NA	NA	NA	NA
Ctaxi_contig_15228|comp32521_c0_seq3	-1.777829782	1.340531601	0.001374433	0.004631529	NA	NA	NA	NA	NA
Ctaxi_contig_36287|comp35134_c1_seq3	-1.777536581	2.34365329	0.002901257	0.008929309	NA	NA	NA	NA	NA
Ctaxi_contig_20181|comp33334_c1_seq7	-1.777451382	1.900605919	1.16E-05	6.37E-05	NA	NA	NA	NA	NA
Ctaxi_contig_10243|comp31342_c0_seq1	-1.777309381	2.422915521	1.07E-06	7.14E-06	NA	NA	NA	NA	NA
Ctaxi_contig_29852|comp34529_c0_seq1	-1.777220314	3.615725123	2.72E-08	2.36E-07	unknown protein	gi|412992691|emb|CCO18671.1|unknown protein [Bathycoccus prasinos]	NA	NA	NA
Ctaxi_contig_30615|comp34608_c2_seq1	-1.777156166	8.289301697	4.40E-19	1.19E-17	isoform 3	gi|414886921|tpg|DAA62935.1|TPA: hypothetical protein ZEAMMB73_025644 [Zea mays]	AT1G61850.2		 phospholipases;galactolipases 
Ctaxi_contig_15900|comp32636_c4_seq2	-1.777028428	1.431339738	0.000239366	0.000979886	polymorphic outer membrane protein	gi|428216442|ref|YP_007100907.1|polymorphic outer membrane protein [Pseudanabaena sp. PCC 7367] >gi|504976351|ref|WP_015163453.1| polymorphic outer membrane protein [Pseudanabaena sp. PCC 7367] >gi|427988224|gb|AFY68479.1| polymorphic outer membrane protein [Pseudanabaena sp. PCC 7367]	NA	NA	NA
Ctaxi_contig_41544|comp35581_c7_seq3	-1.776478438	2.055644597	9.64E-05	0.000433367	NA	NA	NA	NA	NA
Ctaxi_contig_36791|comp35189_c2_seq4	-1.776003203	3.948069924	3.57E-11	4.53E-10	NA	NA	NA	NA	NA
Ctaxi_contig_32656|comp34802_c0_seq2	-1.775875198	1.721946864	0.001252892	0.004269119	NA	NA	NA	NA	NA
Ctaxi_contig_30765|comp34623_c0_seq1	-1.774764638	3.615810103	1.42E-11	1.89E-10	ankyrin repeat domain protein	gi|229582572|ref|YP_002840971.1|ankyrin [Sulfolobus islandicus Y.N.15.51] >gi|502134864|ref|WP_012717676.1| ankyrin [Sulfolobus islandicus] >gi|228013288|gb|ACP49049.1| Ankyrin [Sulfolobus islandicus Y.N.15.51]	AT2G03430.1		 Ankyrin repeat family protein 
Ctaxi_contig_13600|comp32195_c1_seq1	-1.774255822	5.482114756	3.98E-20	1.16E-18	high affinity phosphate transporter	gi|302844016|ref|XP_002953549.1|hypothetical protein VOLCADRAFT_105976 [Volvox carteri f. nagariensis] >gi|300261308|gb|EFJ45522.1| hypothetical protein VOLCADRAFT_105976 [Volvox carteri f. nagariensis]	AT3G26570.2	"PHT2;1,ORF02"	 phosphate transporter 2;1 
Ctaxi_contig_68402|comp37125_c5_seq9	-1.774027652	4.82875962	5.55E-16	1.13E-14	dynamin-related gtpase	gi|302843960|ref|XP_002953521.1|dynamin-related GTPase [Volvox carteri f. nagariensis] >gi|300261280|gb|EFJ45494.1| dynamin-related GTPase [Volvox carteri f. nagariensis]	NA	NA	NA
Ctaxi_contig_25219|comp34031_c1_seq2	-1.774009737	1.347901319	0.00082855	0.002960739	NA	NA	NA	NA	NA
Ctaxi_contig_69515|comp37170_c0_seq1	-1.771872688	7.710251299	1.18E-23	4.57E-22	glycine dehydrogenase	gi|545370170|ref|XP_005649750.1|glycine dehydrogenase [Coccomyxa subellipsoidea C-169] >gi|384251729|gb|EIE25206.1| glycine dehydrogenase [Coccomyxa subellipsoidea C-169]	AT2G26080.1	"AtGLDP2,GLDP2"	 glycine decarboxylase P-protein 2 
Ctaxi_contig_56305|comp36526_c1_seq2	-1.77162228	2.067082433	0.000623602	0.002300073	NA	NA	NA	NA	NA
Ctaxi_contig_20204|comp33336_c1_seq1	-1.769620751	5.349058681	4.64E-22	1.60E-20	#NAME?	gi|308800580|ref|XP_003075071.1|CycK CycK-related cyclin family protein (IC) [Ostreococcus tauri] >gi|119358877|emb|CAL52343.2| CycK CycK-related cyclin family protein (IC) [Ostreococcus tauri]	NA	NA	NA
Ctaxi_contig_15221|comp32520_c1_seq1	-1.769475141	5.163099687	8.57E-17	1.89E-15	ccch-type zn-finger protein	gi|521730899|gb|EPQ60982.1|hypothetical protein GLOTRDRAFT_119002 [Gloeophyllum trabeum ATCC 11539]	AT1G66810.1		 Zinc finger C-x8-C-x5-C-x3-H type family protein 
Ctaxi_contig_34784|comp34990_c1_seq2	-1.768915567	4.062976863	4.40E-16	9.06E-15	sulfur stress regulator	gi|552838353|ref|XP_005849558.1|hypothetical protein CHLNCDRAFT_34706 [Chlorella variabilis] >gi|307109218|gb|EFN57456.1| hypothetical protein CHLNCDRAFT_34706 [Chlorella variabilis]	AT1G10940.1	"ASK1,SNRK2-4,SNRK2.4,SRK2A"	 Protein kinase superfamily protein 
Ctaxi_contig_24895|comp33992_c0_seq1	-1.768753724	1.639829365	0.000347525	0.001366777	mrna (n6-adenosine)-methyltransferase	gi|528064985|gb|EPX74547.1|mRNA (N6-adenosine)-methyltransferase [Schizosaccharomyces octosporus yFS286]	AT1G19340.1		 Methyltransferase MT-A70 family protein 
Ctaxi_contig_51446|comp36239_c0_seq1	-1.767834019	6.129036056	7.03E-22	2.37E-20	pak-related gc kinase sid1	gi|552837920|ref|XP_005849471.1|hypothetical protein CHLNCDRAFT_142753 [Chlorella variabilis] >gi|307109131|gb|EFN57369.1| hypothetical protein CHLNCDRAFT_142753 [Chlorella variabilis]	AT4G04740.1	"CPK23,ATCPK23"	 calcium-dependent protein kinase 23 
Ctaxi_contig_50868|comp36202_c3_seq6	-1.766657034	2.715827354	1.28E-05	6.95E-05	NA	NA	NA	NA	NA
Ctaxi_contig_50891|comp36204_c7_seq1	-1.766433591	1.290974648	0.000412193	0.001595733	NA	NA	NA	NA	NA
Ctaxi_contig_30181|comp34559_c2_seq1	-1.766303393	2.096232245	1.05E-05	5.84E-05	3 (2 ) -bisphosphate nucleotidase	"gi|159463638|ref|XP_001690049.1|3'(2'),5'-bisphosphate nucleotidase [Chlamydomonas reinhardtii] >gi|158284037|gb|EDP09787.1| 3'(2'),5'-bisphosphate nucleotidase [Chlamydomonas reinhardtii]"	AT5G63980.1	"SAL1,ALX8,ATSAL1,HOS2,FRY1,RON1"	 Inositol monophosphatase family protein 
Ctaxi_contig_29715|comp34514_c1_seq2	-1.766030812	9.665696719	4.43E-15	8.37E-14	NA	NA	NA	NA	NA
Ctaxi_contig_52941|comp36324_c7_seq1	-1.766026725	5.258446464	3.46E-21	1.09E-19	cyclic nucleotide dependent protein kinase	gi|302838552|ref|XP_002950834.1|hypothetical protein VOLCADRAFT_81219 [Volvox carteri f. nagariensis] >gi|300263951|gb|EFJ48149.1| hypothetical protein VOLCADRAFT_81219 [Volvox carteri f. nagariensis]	NA	NA	NA
Ctaxi_contig_27904|comp34307_c0_seq10	-1.76405352	1.484886787	0.000213184	0.00088267	ankyrin repeat protein	"gi|123498934|ref|XP_001327512.1|ankyrin repeat protein [Trichomonas vaginalis G3] >gi|121910442|gb|EAY15289.1| ankyrin repeat protein, putative [Trichomonas vaginalis G3]"	AT3G04710.1	TPR10	 ankyrin repeat family protein 
Ctaxi_contig_36678|comp35176_c0_seq9	-1.763046999	6.156357692	5.85E-24	2.33E-22	NA	NA	NA	NA	NA
Ctaxi_contig_67820|comp37101_c1_seq5	-1.762888081	3.748448064	9.27E-13	1.40E-11	NA	NA	NA	NA	NA
Ctaxi_contig_8444|comp30697_c0_seq1	-1.762840737	7.126507897	3.73E-19	1.02E-17	NA	NA	NA	NA	NA
Ctaxi_contig_48947|comp36072_c4_seq7	-1.762276226	5.297441893	3.53E-21	1.11E-19	wd40 domain-containing protein	gi|255079880|ref|XP_002503520.1|predicted protein [Micromonas sp. RCC299] >gi|226518787|gb|ACO64778.1| predicted protein [Micromonas sp. RCC299]	AT5G43930.3		 Transducin family protein / WD-40 repeat family protein 
Ctaxi_contig_46097|comp35875_c4_seq3	-1.762164373	1.582974234	0.000466381	0.001780595	NA	NA	NA	NA	NA
Ctaxi_contig_12866|comp32036_c0_seq4	-1.762017891	2.318548635	0.019294251	0.046225486	protein	gi|545375012|ref|XP_005651731.1|hypothetical protein COCSUDRAFT_64115 [Coccomyxa subellipsoidea C-169] >gi|384253713|gb|EIE27187.1| hypothetical protein COCSUDRAFT_64115 [Coccomyxa subellipsoidea C-169]	NA	NA	NA
Ctaxi_contig_17307|comp32882_c0_seq1	-1.761919711	3.664445528	8.62E-10	9.21E-09	kinase-like protein	gi|545356380|ref|XP_005643909.1|kinase-like protein [Coccomyxa subellipsoidea C-169] >gi|384245873|gb|EIE19365.1| kinase-like protein [Coccomyxa subellipsoidea C-169]	AT3G45790.1		 Protein kinase superfamily protein 
Ctaxi_contig_36092|comp35117_c3_seq2	-1.761766108	1.068842295	0.00298642	0.009165636	NA	NA	NA	NA	NA
Ctaxi_contig_24364|comp33920_c3_seq1	-1.761660066	2.825164041	7.53E-10	8.13E-09	transmembrane protease serine 11g-like	gi|218855460|gb|ACL12061.1|fibrinolytic protease [Perinereis aibuhitensis]	NA	NA	NA
Ctaxi_contig_23004|comp33742_c2_seq1	-1.761432666	3.944976383	1.46E-14	2.63E-13	NA	NA	NA	NA	NA
Ctaxi_contig_66002|comp37033_c3_seq2	-1.760652477	0.922050181	0.002724135	0.008444015	NA	NA	NA	NA	NA
Ctaxi_contig_67786|comp37100_c4_seq2	-1.760352606	2.164815799	0.017773035	0.043061321	cpd photolyase	gi|81157959|dbj|BAE48230.1|CPD photolyase [Chlorella pyrenoidosa]	AT1G12370.2	"PHR1,UVR2"	 photolyase 1 
Ctaxi_contig_65977|comp37032_c1_seq3	-1.760026816	3.43556492	1.67E-13	2.70E-12	NA	NA	NA	NA	NA
Ctaxi_contig_69875|comp37183_c1_seq9	-1.759950922	1.076654917	0.007530566	0.020619045	protoporphyrin ix magnesium chelatase	"gi|545371646|ref|XP_005650357.1|hydrogenobyrinic acid a,c-diamide cobaltochelatase, partial [Coccomyxa subellipsoidea C-169] >gi|384252337|gb|EIE25813.1| hydrogenobyrinic acid a,c-diamide cobaltochelatase, partial [Coccomyxa subellipsoidea C-169]"	AT5G13630.2	"GUN5,CCH,CHLH,CCH1,ABAR"	" magnesium-chelatase subunit chlH, chloroplast, putative / Mg-protoporphyrin IX chelatase, putative (CHLH) "
Ctaxi_contig_27513|comp34260_c0_seq3	-1.759185662	1.642538335	0.001906487	0.006170281	NA	NA	AT2G26560.1	"PLP2,PLAIIA,PLA2A"	 phospholipase A 2A 
Ctaxi_contig_24020|comp33870_c0_seq5	-1.758621254	0.997547275	0.020050136	0.047731665	NA	NA	NA	NA	NA
Ctaxi_contig_43265|comp35698_c1_seq5	-1.757407616	1.551949395	0.019871891	0.047372973	ankyrin repeat protein	"gi|154416785|ref|XP_001581414.1|ankyrin repeat protein [Trichomonas vaginalis G3] >gi|121915641|gb|EAY20428.1| ankyrin repeat protein, putative [Trichomonas vaginalis G3]"	AT5G66055.1	"EMB16,EMB2036,AKRP"	 ankyrin repeat protein 
Ctaxi_contig_64619|comp36973_c4_seq2	-1.757258107	6.603209391	8.18E-14	1.36E-12	NA	NA	NA	NA	NA
Ctaxi_contig_20183|comp33334_c2_seq1	-1.75710621	2.581201371	6.03E-06	3.52E-05	NA	NA	NA	NA	NA
Ctaxi_contig_58960|comp36678_c1_seq13	-1.755623927	0.798725464	0.019768465	0.047188445	u3 small nucleolar rna-associated	"gi|545370913|ref|XP_005650061.1|WD40 repeat-like protein, partial [Coccomyxa subellipsoidea C-169] >gi|384252040|gb|EIE25517.1| WD40 repeat-like protein, partial [Coccomyxa subellipsoidea C-169]"	AT5G16750.1	TOZ	 Transducin family protein / WD-40 repeat family protein 
Ctaxi_contig_51328|comp36232_c0_seq31	-1.755446714	1.387353344	0.006630787	0.018477787	NA	NA	NA	NA	NA
Ctaxi_contig_50227|comp36161_c4_seq4	-1.755161514	3.00435223	5.33E-08	4.41E-07	NA	NA	NA	NA	NA
Ctaxi_contig_61955|comp36837_c3_seq4	-1.754632878	4.611504515	2.14E-14	3.79E-13	NA	NA	NA	NA	NA
Ctaxi_contig_70362|comp37204_c6_seq5	-1.754464894	3.778152791	1.41E-09	1.46E-08	NA	NA	NA	NA	NA
Ctaxi_contig_22188|comp33632_c0_seq5	-1.754351948	2.278384051	2.91E-06	1.80E-05	NA	NA	NA	NA	NA
Ctaxi_contig_12006|comp31832_c0_seq1	-1.754290375	6.611300266	4.35E-16	8.98E-15	NA	NA	NA	NA	NA
Ctaxi_contig_28787|comp34412_c0_seq1	-1.754240871	3.930286855	3.71E-08	3.15E-07	NA	NA	NA	NA	NA
Ctaxi_contig_67135|comp37080_c1_seq5	-1.754120612	2.954345344	1.49E-06	9.63E-06	NA	NA	NA	NA	NA
Ctaxi_contig_18093|comp33016_c1_seq4	-1.751087532	5.36961767	4.47E-14	7.64E-13	NA	NA	NA	NA	NA
Ctaxi_contig_26796|comp34181_c1_seq6	-1.750237529	1.534340604	0.000245753	0.001003642	NA	NA	NA	NA	NA
Ctaxi_contig_54713|comp36426_c0_seq1	-1.750197948	1.526840198	6.96E-05	0.000322182	NA	NA	NA	NA	NA
Ctaxi_contig_55892|comp36499_c1_seq1	-1.749604442	1.931518405	0.000773173	0.002783576	nfx1-type zinc finger-containing protein 1-like	gi|552833141|ref|XP_005848491.1|hypothetical protein CHLNCDRAFT_144939 [Chlorella variabilis] >gi|307108148|gb|EFN56389.1| hypothetical protein CHLNCDRAFT_144939 [Chlorella variabilis]	NA	NA	NA
Ctaxi_contig_46157|comp35880_c1_seq6	-1.74900863	1.848667399	0.010374023	0.027147605	NA	NA	NA	NA	NA
Ctaxi_contig_28416|comp34370_c3_seq7	-1.748722728	1.92189131	3.16E-05	0.000157343	NA	NA	NA	NA	NA
Ctaxi_contig_10490|comp31407_c0_seq2	-1.748274477	2.804274121	0.000283916	0.001143873	triosephosphate cytosolic	gi|412990894|emb|CCO18266.1|triosephosphate isomerase [Bathycoccus prasinos]	AT3G55440.1	"ATCTIMC,TPI,CYTOTPI"	 triosephosphate isomerase 
Ctaxi_contig_42634|comp35652_c3_seq1	-1.747217883	6.73221498	2.83E-15	5.43E-14	cathepsin z precursor	gi|255078272|ref|XP_002502716.1|cysteine endopeptidase [Micromonas sp. RCC299] >gi|226517981|gb|ACO63974.1| cysteine endopeptidase [Micromonas sp. RCC299]	AT1G02305.1		 Cysteine proteinases superfamily protein 
Ctaxi_contig_23701|comp33825_c3_seq2	-1.747112885	2.885769724	2.63E-10	3.01E-09	NA	NA	NA	NA	NA
Ctaxi_contig_52239|comp36278_c1_seq1	-1.74701658	4.749700095	3.84E-17	8.74E-16	wd-40 repeat-containing protein	gi|552810447|ref|XP_005843207.1|hypothetical protein CHLNCDRAFT_59336 [Chlorella variabilis] >gi|307102838|gb|EFN51105.1| hypothetical protein CHLNCDRAFT_59336 [Chlorella variabilis]	AT1G71840.1		 transducin family protein / WD-40 repeat family protein 
Ctaxi_contig_60952|comp36784_c7_seq1	-1.746446831	2.250064535	9.48E-05	0.000426736	nf-x1 finger and helicase	"gi|552916738|gb|ESA01913.1|hypothetical protein GLOINDRAFT_7030, partial [Rhizophagus irregularis DAOM 181602]"	NA	NA	NA
Ctaxi_contig_70358|comp37204_c6_seq1	-1.745125835	4.420802881	1.23E-12	1.83E-11	adhesin-like protein	gi|288560219|ref|YP_003423705.1|adhesin-like protein [Methanobrevibacter ruminantium M1] >gi|502720780|ref|WP_012955764.1| adhesin-like protein [Methanobrevibacter ruminantium] >gi|288542929|gb|ADC46813.1| adhesin-like protein [Methanobrevibacter ruminantium M1]	NA	NA	NA
Ctaxi_contig_54137|comp36390_c4_seq1	-1.745013551	5.259345324	1.64E-15	3.20E-14	viral a-type inclusion protein repeat containing protein	gi|557766768|ref|XP_005183076.1|PREDICTED: protein lava lamp-like isoform X1 [Musca domestica] >gi|557766770|ref|XP_005183077.1| PREDICTED: protein lava lamp-like isoform X2 [Musca domestica]	NA	NA	NA
Ctaxi_contig_12784|comp32019_c0_seq3	-1.744527002	2.961069367	0.00012225	0.000536083	protein	gi|168054646|ref|XP_001779741.1|predicted protein [Physcomitrella patens] >gi|162668826|gb|EDQ55425.1| predicted protein [Physcomitrella patens]	AT2G01490.1		 phytanoyl-CoA dioxygenase (PhyH) family protein 
Ctaxi_contig_67133|comp37080_c1_seq3	-1.743858601	5.337764501	4.94E-11	6.16E-10	NA	NA	NA	NA	NA
Ctaxi_contig_55935|comp36502_c3_seq5	-1.743674958	4.208195664	2.20E-09	2.22E-08	NA	NA	NA	NA	NA
Ctaxi_contig_34614|comp34975_c4_seq2	-1.742605055	7.452417145	3.38E-13	5.35E-12	zinc finger ccch domain-containing protein 42	gi|302829769|ref|XP_002946451.1|hypothetical protein VOLCADRAFT_86752 [Volvox carteri f. nagariensis] >gi|300268197|gb|EFJ52378.1| hypothetical protein VOLCADRAFT_86752 [Volvox carteri f. nagariensis]	AT3G47120.1		 RNA recognition motif (RRM)-containing protein 
Ctaxi_contig_45990|comp35868_c1_seq7	-1.74212833	2.540409666	1.11E-06	7.35E-06	prli-interacting factor l	gi|552841835|ref|XP_005850416.1|hypothetical protein CHLNCDRAFT_142328 [Chlorella variabilis] >gi|307110077|gb|EFN58314.1| hypothetical protein CHLNCDRAFT_142328 [Chlorella variabilis]	AT1G15730.1		 Cobalamin biosynthesis CobW-like protein 
Ctaxi_contig_34200|comp34938_c2_seq1	-1.741791531	1.052764628	0.011158658	0.028909861	nucleosome assembly protein 1-like 1-like	"gi|527184356|gb|EPS58301.1|hypothetical protein M569_16514, partial [Genlisea aurea]"	NA	NA	NA
Ctaxi_contig_59861|comp36724_c2_seq1	-1.741487584	2.015719641	9.35E-05	0.000421404	atp-binding cassette sub-family b member mitochondrial-like	"gi|198414275|ref|XP_002128079.1|PREDICTED: ATP-binding cassette sub-family B member 7, mitochondrial-like [Ciona intestinalis]"	AT5G58270.1	"STA1,ATATM3,ATM3"	 ABC transporter of the mitochondrion 3 
Ctaxi_contig_47838|comp35999_c5_seq4	-1.741342723	4.569347215	1.81E-14	3.24E-13	NA	NA	NA	NA	NA
Ctaxi_contig_40534|comp35512_c0_seq2	-1.74108706	3.389911604	4.24E-11	5.33E-10	pattern formation	"gi|545353473|ref|XP_005642573.1|Sec7-domain-containing protein, partial [Coccomyxa subellipsoidea C-169] >gi|384244528|gb|EIE18029.1| Sec7-domain-containing protein, partial [Coccomyxa subellipsoidea C-169]"	AT1G13980.2	GN	 sec7 domain-containing protein 
Ctaxi_contig_68283|comp37121_c1_seq1	-1.740544957	6.498264783	4.94E-15	9.29E-14	tyrosyl-dna phosphodiesterase 1	gi|557551704|gb|ESR62333.1|hypothetical protein CICLE_v10014587mg [Citrus clementina]	AT5G15170.1	TDP1	 tyrosyl-DNA phosphodiesterase-related 
Ctaxi_contig_70364|comp37204_c6_seq7	-1.740413598	0.369004664	0.014163661	0.03548583	NA	NA	NA	NA	NA
Ctaxi_contig_42675|comp35654_c1_seq4	-1.740176917	3.178522889	3.49E-11	4.43E-10	NA	NA	NA	NA	NA
Ctaxi_contig_59932|comp36727_c0_seq27	-1.739255145	1.956423898	0.000276938	0.001118267	protein msi-1	gi|545364752|ref|XP_005647417.1|hypothetical protein COCSUDRAFT_66433 [Coccomyxa subellipsoidea C-169] >gi|384249391|gb|EIE22873.1| hypothetical protein COCSUDRAFT_66433 [Coccomyxa subellipsoidea C-169]	AT3G13224.2		 RNA-binding (RRM/RBD/RNP motifs) family protein 
Ctaxi_contig_35168|comp35030_c6_seq3	-1.738445934	4.28209956	5.30E-17	1.20E-15	NA	NA	NA	NA	NA
Ctaxi_contig_45877|comp35860_c5_seq2	-1.738363403	0.785009361	0.012088878	0.030986827	NA	NA	NA	NA	NA
Ctaxi_contig_37849|comp35272_c2_seq10	-1.738146815	0.368907981	0.017599591	0.042691793	NA	NA	NA	NA	NA
Ctaxi_contig_15043|comp32484_c1_seq1	-1.73797572	3.841112197	5.25E-12	7.34E-11	NA	NA	NA	NA	NA
Ctaxi_contig_66962|comp37072_c1_seq2	-1.737769216	2.812244752	1.24E-08	1.14E-07	NA	NA	NA	NA	NA
Ctaxi_contig_60165|comp36743_c0_seq6	-1.735755	2.149143293	0.0004656	0.001778234	NA	NA	NA	NA	NA
Ctaxi_contig_58100|comp36630_c4_seq1	-1.735370332	1.806368944	7.51E-05	0.000345388	NA	NA	NA	NA	NA
Ctaxi_contig_49165|comp36086_c10_seq1	-1.734494165	5.474420839	3.41E-17	7.81E-16	NA	NA	NA	NA	NA
Ctaxi_contig_25136|comp34019_c0_seq4	-1.734418415	1.631387052	0.00102138	0.003568545	oxidation resistance protein	"gi|552828922|ref|XP_005847581.1|hypothetical protein CHLNCDRAFT_23150, partial [Chlorella variabilis] >gi|307107236|gb|EFN55479.1| hypothetical protein CHLNCDRAFT_23150, partial [Chlorella variabilis]"	AT5G06260.1		 TLD-domain containing nucleolar protein 
Ctaxi_contig_38257|comp35313_c0_seq1	-1.733318894	2.927747542	5.40E-10	5.95E-09	brca1-associated protein	gi|242064254|ref|XP_002453416.1|hypothetical protein SORBIDRAFT_04g005670 [Sorghum bicolor] >gi|241933247|gb|EES06392.1| hypothetical protein SORBIDRAFT_04g005670 [Sorghum bicolor]	AT2G26000.2	BRIZ2	 zinc finger (C3HC4-type RING finger) family protein 
Ctaxi_contig_19631|comp33236_c0_seq2	-1.733155695	1.676770158	0.000339529	0.00133872	hephaestin-like protein 1	gi|558221903|ref|XP_006136196.1|PREDICTED: hephaestin [Pelodiscus sinensis]	NA	NA	NA
Ctaxi_contig_17251|comp32876_c0_seq8	-1.731202415	1.161162444	0.005993519	0.01689666	protein kinase	"gi|545364416|ref|XP_005647271.1|kinase-like protein, partial [Coccomyxa subellipsoidea C-169] >gi|384249245|gb|EIE22727.1| kinase-like protein, partial [Coccomyxa subellipsoidea C-169]"	AT3G53030.1	SRPK4	 ser/arg-rich protein kinase 4 
Ctaxi_contig_23439|comp33797_c4_seq3	-1.730772399	1.467650807	0.00088968	0.003156721	ankyrin repeat protein	"gi|123482386|ref|XP_001323769.1|ankyrin repeat protein [Trichomonas vaginalis G3] >gi|121906640|gb|EAY11546.1| ankyrin repeat protein, putative [Trichomonas vaginalis G3]"	AT2G03430.1		 Ankyrin repeat family protein 
Ctaxi_contig_29399|comp34478_c1_seq1	-1.729930697	2.191599495	0.00839435	0.022660996	cytochrome p450	gi|545357748|ref|XP_005644485.1|hypothetical protein COCSUDRAFT_58178 [Coccomyxa subellipsoidea C-169] >gi|384246451|gb|EIE19941.1| hypothetical protein COCSUDRAFT_58178 [Coccomyxa subellipsoidea C-169]	NA	NA	NA
Ctaxi_contig_26535|comp34154_c3_seq1	-1.729815003	0.581047936	0.012719774	0.032342389	cytosolic fe-s cluster assembly factor narfl-like	gi|565377691|ref|XP_006355303.1|PREDICTED: cytosolic Fe-S cluster assembly factor narfl-like [Solanum tuberosum]	AT4G16440.1		 ferredoxin hydrogenases 
Ctaxi_contig_62836|comp36881_c3_seq2	-1.72967326	3.806373619	5.05E-12	7.07E-11	NA	NA	NA	NA	NA
Ctaxi_contig_11056|comp31583_c0_seq1	-1.729445287	2.326045123	3.29E-06	2.01E-05	domain containing protein	gi|303273404|ref|XP_003056063.1|predicted protein [Micromonas pusilla CCMP1545] >gi|226462147|gb|EEH59439.1| predicted protein [Micromonas pusilla CCMP1545]	AT5G01390.3		 DNAJ heat shock family protein 
Ctaxi_contig_46456|comp35898_c1_seq1	-1.72828718	8.657363658	1.57E-23	6.01E-22	methyltransferase nsun5-like	gi|561009950|gb|ESW08857.1|hypothetical protein PHAVU_009G080100g [Phaseolus vulgaris]	AT5G26180.2		 S-adenosyl-L-methionine-dependent methyltransferases superfamily protein 
Ctaxi_contig_50869|comp36202_c3_seq7	-1.728019408	1.542737685	0.004146306	0.012198997	heat shock protein 90	gi|123667|sp|P06660.1|HSP85_TRYCRRecName: Full=Heat shock-like 85 kDa protein >gi|162111|gb|AAA30202.1| 85 kDa protein [Trypanosoma cruzi]	AT2G04030.1	"CR88,EMB1956,HSP90.5,Hsp88.1,AtHsp90.5"	 Chaperone protein htpG family protein 
Ctaxi_contig_49798|comp36130_c2_seq1	-1.727900026	2.906656511	0.016481566	0.040360673	NA	NA	NA	NA	NA
Ctaxi_contig_11320|comp31648_c0_seq4	-1.727366157	5.525382285	1.71E-12	2.51E-11	sulfotransferase	gi|284040217|ref|YP_003390147.1|sulfotransferase [Spirosoma linguale DSM 74] >gi|502694430|ref|WP_012929844.1| sulfotransferase [Spirosoma linguale] >gi|283819510|gb|ADB41348.1| sulfotransferase [Spirosoma linguale DSM 74]	NA	NA	NA
Ctaxi_contig_62200|comp36849_c4_seq13	-1.726006389	0.959812734	0.015575113	0.038467007	NA	NA	NA	NA	NA
Ctaxi_contig_25242|comp34031_c5_seq1	-1.725880112	5.950352869	2.67E-12	3.85E-11	NA	NA	NA	NA	NA
Ctaxi_contig_60705|comp36773_c5_seq3	-1.725781251	2.330409448	0.001714503	0.005629156	laglidadg homing endonuclease	gi|555946148|gb|AGZ19352.1|hypothetical protein CH29B_p069 (chloroplast) [Chlorella sp. ArM0029B]	ATCG00700.1	PSBN	 photosystem II reaction center protein N 
Ctaxi_contig_8938|comp30900_c0_seq1	-1.724832217	0.995074394	0.003363232	0.010160666	NA	NA	NA	NA	NA
Ctaxi_contig_11057|comp31583_c1_seq1	-1.723995517	1.739408148	0.00019421	0.000814545	dnaj homolog subfamily b member 11-like	gi|552815666|ref|XP_005844504.1|hypothetical protein CHLNCDRAFT_138873 [Chlorella variabilis] >gi|307104147|gb|EFN52402.1| hypothetical protein CHLNCDRAFT_138873 [Chlorella variabilis]	AT3G62600.1	"ATERDJ3B,ERDJ3B"	 DNAJ heat shock family protein 
Ctaxi_contig_17058|comp32842_c8_seq2	-1.72391596	4.724916723	6.13E-13	9.44E-12	NA	NA	NA	NA	NA
Ctaxi_contig_54973|comp36441_c4_seq6	-1.723877193	0.604482333	0.008772276	0.023542992	NA	NA	NA	NA	NA
Ctaxi_contig_64937|comp36991_c1_seq1	-1.721683978	7.592573701	3.77E-13	5.94E-12	peroxidase	"gi|449683172|ref|XP_002164795.2|PREDICTED: uncharacterized protein LOC100214132, partial [Hydra vulgaris]"	AT1G73680.1	ALPHADOX2	 alpha dioxygenase 
Ctaxi_contig_19074|comp33156_c0_seq5	-1.721613142	3.972810955	5.51E-16	1.12E-14	NA	NA	NA	NA	NA
Ctaxi_contig_22997|comp33742_c1_seq1	-1.720886536	5.914401926	3.84E-19	1.04E-17	ubiquitin carboxyl-terminal hydrolase 24	gi|565393301|ref|XP_006362319.1|PREDICTED: ubiquitin carboxyl-terminal hydrolase 24-like [Solanum tuberosum]	AT4G30890.3	UBP24	 ubiquitin-specific protease 24 
Ctaxi_contig_56523|comp36538_c5_seq3	-1.72061017	2.843620587	5.71E-09	5.48E-08	NA	NA	NA	NA	NA
Ctaxi_contig_68152|comp37117_c3_seq6	-1.720036313	3.348302641	7.24E-07	4.96E-06	cytidine deaminase	gi|552846007|ref|XP_005851505.1|hypothetical protein CHLNCDRAFT_33857 [Chlorella variabilis] >gi|307111168|gb|EFN59403.1| hypothetical protein CHLNCDRAFT_33857 [Chlorella variabilis]	AT4G29610.1		 Cytidine/deoxycytidylate deaminase family protein 
Ctaxi_contig_17237|comp32874_c0_seq3	-1.719394631	1.597046357	0.002166256	0.006909624	protein arginine methyltransferase 4a	gi|302853845|ref|XP_002958435.1|hypothetical protein VOLCADRAFT_69442 [Volvox carteri f. nagariensis] >gi|300256240|gb|EFJ40511.1| hypothetical protein VOLCADRAFT_69442 [Volvox carteri f. nagariensis]	AT5G49020.1	"ATPRMT4A,PRMT4A"	 protein arginine methyltransferase 4A 
Ctaxi_contig_38709|comp35344_c7_seq1	-1.718053039	4.882313469	2.77E-19	7.60E-18	polysaccharide pyruvyl transferase	gi|552811954|ref|XP_005843598.1|hypothetical protein CHLNCDRAFT_28005 [Chlorella variabilis] >gi|307103234|gb|EFN51496.1| hypothetical protein CHLNCDRAFT_28005 [Chlorella variabilis]	NA	NA	NA
Ctaxi_contig_47336|comp35966_c1_seq1	-1.718005786	3.022422781	6.31E-05	0.000295129	allergen v5 tpx-1 family protein	gi|256376206|ref|YP_003099866.1|SCP-like extracellular [Actinosynnema mirum DSM 43827] >gi|506281134|ref|WP_015800909.1| SCP-like extracellular [Actinosynnema mirum] >gi|255920509|gb|ACU36020.1| SCP-like extracellular [Actinosynnema mirum DSM 43827]	NA	NA	NA
Ctaxi_contig_20179|comp33334_c1_seq5	-1.717888431	2.720122666	9.79E-07	6.55E-06	NA	NA	NA	NA	NA
Ctaxi_contig_50422|comp36173_c4_seq1	-1.717033516	1.654394573	7.62E-05	0.00034985	NA	NA	NA	NA	NA
Ctaxi_contig_68132|comp37116_c7_seq3	-1.716950168	2.603478711	3.75E-07	2.71E-06	isochorismate synthase	gi|552845782|ref|XP_005851445.1|hypothetical protein CHLNCDRAFT_137782 [Chlorella variabilis] >gi|307111108|gb|EFN59343.1| hypothetical protein CHLNCDRAFT_137782 [Chlorella variabilis]	AT1G74710.1	"EDS16,ICS1,SID2,ATICS1"	 ADC synthase superfamily protein 
Ctaxi_contig_57677|comp36609_c0_seq5	-1.716455039	3.084616473	0.004138991	0.012181867	NA	NA	NA	NA	NA
Ctaxi_contig_56303|comp36526_c0_seq1	-1.715689574	3.259313196	3.15E-08	2.69E-07	NA	NA	NA	NA	NA
Ctaxi_contig_17310|comp32882_c1_seq3	-1.715664292	2.266763402	5.79E-06	3.38E-05	NA	NA	NA	NA	NA
Ctaxi_contig_51951|comp36258_c2_seq1	-1.715417109	3.073743263	6.70E-08	5.45E-07	respiratory burst oxidase homolog protein a-like	gi|475607288|gb|EMT26660.1|Respiratory burst oxidase-B-like protein [Aegilops tauschii]	AT4G11230.1		 Riboflavin synthase-like superfamily protein 
Ctaxi_contig_22187|comp33632_c0_seq4	-1.714945197	3.762843417	5.18E-13	8.05E-12	calcium-dependent protein kinase 9-like	gi|89202791|gb|AAL09044.3|AF418563_1calcium-dependent protein kinase 2 [Solanum tuberosum] >gi|300390204|gb|ADK10908.1| calcium-dependent protein kinase 2 [Solanum tuberosum]	AT4G38230.1	"CPK26,ATCPK26"	 calcium-dependent protein kinase 26 
Ctaxi_contig_58297|comp36644_c0_seq1	-1.71494229	1.71809551	0.006691331	0.018625832	NA	NA	NA	NA	NA
Ctaxi_contig_57974|comp36622_c2_seq1	-1.714136242	1.124147086	0.002032764	0.006531055	NA	NA	NA	NA	NA
Ctaxi_contig_14975|comp32473_c1_seq1	-1.713435925	6.038894855	2.11E-21	6.79E-20	NA	NA	NA	NA	NA
Ctaxi_contig_36107|comp35118_c4_seq4	-1.713201471	4.761937067	6.73E-19	1.79E-17	flagellar basal body protein	gi|159478627|ref|XP_001697404.1|flagellar/basal body protein [Chlamydomonas reinhardtii] >gi|158274562|gb|EDP00344.1| flagellar/basal body protein [Chlamydomonas reinhardtii]	NA	NA	NA
Ctaxi_contig_71322|comp37249_c0_seq1	-1.713044144	5.123485036	1.93E-15	3.75E-14	phosphatidylinositol 4-kinase alpha-like	gi|514814468|ref|XP_004982005.1|PREDICTED: phosphatidylinositol 4-kinase alpha-like [Setaria italica]	AT1G49340.1	ATPI4KALPHA	 Phosphatidylinositol 3- and 4-kinase family protein 
Ctaxi_contig_71955|comp37270_c8_seq1	-1.712912585	2.751502912	1.24E-06	8.17E-06	equilibrative nucleotide transporter 1-like	gi|449515700|ref|XP_004164886.1|PREDICTED: equilibrative nucleotide transporter 1-like [Cucumis sativus]	AT1G02630.2		 Nucleoside transporter family protein 
Ctaxi_contig_36669|comp35175_c0_seq4	-1.712617701	3.388860372	3.71E-05	0.000182318	NA	NA	NA	NA	NA
Ctaxi_contig_69037|comp37152_c0_seq1	-1.712467116	8.442578157	1.03E-26	5.18E-25	alkaline phosphatase	gi|159490260|ref|XP_001703098.1|phosphate-repressible alkaline phosphatase [Chlamydomonas reinhardtii] >gi|158270794|gb|EDO96628.1| phosphate-repressible alkaline phosphatase [Chlamydomonas reinhardtii]	NA	NA	NA
Ctaxi_contig_19879|comp33284_c1_seq2	-1.711865511	5.424483499	1.99E-18	5.03E-17	plc-like phosphodiesterase	gi|545372453|ref|XP_005650694.1|PLC-like phosphodiesterase [Coccomyxa subellipsoidea C-169] >gi|384252674|gb|EIE26150.1| PLC-like phosphodiesterase [Coccomyxa subellipsoidea C-169]	NA	NA	NA
Ctaxi_contig_45992|comp35868_c3_seq1	-1.711857221	1.215527001	0.004052552	0.011957649	nickel chaperone for hydrogenase or urease	gi|159467811|ref|XP_001692085.1|nickel chaperone for hydrogenase or urease [Chlamydomonas reinhardtii] >gi|158278812|gb|EDP04575.1| nickel chaperone for hydrogenase or urease [Chlamydomonas reinhardtii]	AT1G80480.1	PTAC17	 plastid transcriptionally active 17 
Ctaxi_contig_65631|comp37016_c5_seq1	-1.711030324	3.16935734	9.76E-10	1.04E-08	NA	NA	NA	NA	NA
Ctaxi_contig_42815|comp35665_c4_seq1	-1.710896332	6.613232053	2.93E-17	6.74E-16	NA	NA	NA	NA	NA
Ctaxi_contig_27604|comp34273_c0_seq1	-1.710195685	6.953929955	1.22E-20	3.72E-19	ankyrin repeat protein	"gi|242816801|ref|XP_002486819.1|ankyrin repeat-containing protein, putative [Talaromyces stipitatus ATCC 10500] >gi|218713284|gb|EED12708.1| ankyrin repeat-containing protein, putative [Talaromyces stipitatus ATCC 10500]"	AT2G14255.1		 Ankyrin repeat family protein with DHHC zinc finger domain 
Ctaxi_contig_27264|comp34234_c0_seq1	-1.709390806	1.800402493	9.38E-05	0.000422706	hypothetical protein COCSUDRAFT_67345	gi|545358855|ref|XP_005644947.1|hypothetical protein COCSUDRAFT_67345 [Coccomyxa subellipsoidea C-169] >gi|384246915|gb|EIE20403.1| hypothetical protein COCSUDRAFT_67345 [Coccomyxa subellipsoidea C-169]	AT3G12010.1		" FUNCTIONS IN: molecular_function unknown; INVOLVED IN: biological_process unknown; EXPRESSED IN: sperm cell, cultured cell; CONTAINS InterPro DOMAIN/s: Colon cancer-associated Mic1-like (InterPro:IPR009755); Has 30201 Blast hits to 17322 proteins in 780 species: Archae - 12; Bacteria - 1396; Metazoa - 17338; Fungi - 3422; Plants - 5037; Viruses - 0; Other Eukaryotes - 2996 (source: NCBI BLink). "
Ctaxi_contig_61545|comp36813_c3_seq1	-1.709180483	3.741516568	1.06E-13	1.73E-12	f0f1 atp synthase subunit alpha	gi|545363691|ref|XP_005646958.1|P-loop containing nucleoside triphosphate hydrolase protein [Coccomyxa subellipsoidea C-169] >gi|384248931|gb|EIE22414.1| P-loop containing nucleoside triphosphate hydrolase protein [Coccomyxa subellipsoidea C-169]	ATMG01190.1	ATP1	 ATP synthase subunit 1 
Ctaxi_contig_37916|comp35279_c3_seq10	-1.707835113	0.608945346	0.012524656	0.031933324	NA	NA	NA	NA	NA
Ctaxi_contig_46801|comp35926_c4_seq2	-1.707409977	2.428817999	1.29E-05	7.03E-05	NA	NA	NA	NA	NA
Ctaxi_contig_68907|comp37146_c5_seq3	-1.706344985	1.106193286	0.003803968	0.011301804	NA	NA	NA	NA	NA
Ctaxi_contig_40383|comp35499_c0_seq1	-1.705805437	0.488784896	0.013508519	0.034071904	NA	NA	NA	NA	NA
Ctaxi_contig_60625|comp36768_c2_seq23	-1.705559074	2.878935338	8.66E-11	1.05E-09	voltage-dependent calcium channel subunit alpha-2 delta-2	gi|514642859|ref|XP_004998635.1|hypothetical protein PTSG_00082 [Salpingoeca rosetta] >gi|326426493|gb|EGD72063.1| hypothetical protein PTSG_00082 [Salpingoeca rosetta]	NA	NA	NA
Ctaxi_contig_40792|comp35533_c3_seq1	-1.705247759	3.253506191	1.60E-09	1.65E-08	NA	NA	NA	NA	NA
Ctaxi_contig_43365|comp35706_c2_seq4	-1.705160227	3.61051772	9.92E-13	1.49E-11	atp-binding cassette superfamily	gi|530739593|gb|EQC37835.1|hypothetical protein SDRG_04858 [Saprolegnia diclina VS20]	AT1G17840.1	"WBC11,ABCG11,DSO,COF1,ATWBC11"	 white-brown complex homolog protein 11 
Ctaxi_contig_47841|comp35999_c7_seq1	-1.704338685	5.696868762	1.96E-17	4.60E-16	NA	NA	NA	NA	NA
Ctaxi_contig_34613|comp34975_c4_seq1	-1.704161461	6.972876686	2.62E-14	4.58E-13	NA	NA	NA	NA	NA
Ctaxi_contig_23361|comp33788_c2_seq1	-1.70411097	3.957771491	6.53E-08	5.32E-07	NA	NA	NA	NA	NA
Ctaxi_contig_47939|comp36006_c1_seq3	-1.703743636	3.616251079	1.10E-12	1.64E-11	dymeclin-like	gi|545359709|ref|XP_005645297.1|hypothetical protein COCSUDRAFT_48393 [Coccomyxa subellipsoidea C-169] >gi|384247266|gb|EIE20753.1| hypothetical protein COCSUDRAFT_48393 [Coccomyxa subellipsoidea C-169]	AT1G04200.1		 FUNCTIONS IN: molecular_function unknown; INVOLVED IN: N-terminal protein myristoylation; LOCATED IN: cellular_component unknown; EXPRESSED IN: 22 plant structures; EXPRESSED DURING: 13 growth stages; CONTAINS InterPro DOMAIN/s: Dymeclin (InterPro:IPR019142); Has 395 Blast hits to 389 proteins in 117 species: Archae - 0; Bacteria - 0; Metazoa - 262; Fungi - 21; Plants - 68; Viruses - 0; Other Eukaryotes - 44 (source: NCBI BLink). 
Ctaxi_contig_51090|comp36216_c4_seq3	-1.702871078	1.054889099	0.00251285	0.007867538	NA	NA	NA	NA	NA
Ctaxi_contig_26278|comp34130_c1_seq1	-1.702589302	10.26996859	1.01E-17	2.41E-16	NA	NA	NA	NA	NA
Ctaxi_contig_30325|comp34573_c0_seq3	-1.702516228	1.053535223	0.004984811	0.014350399	NA	NA	NA	NA	NA
Ctaxi_contig_68133|comp37116_c7_seq4	-1.70209047	2.552937295	1.49E-06	9.62E-06	2-succinyl-6-hydroxy- -cyclohexadiene-1-carboxylate synthase	gi|552845782|ref|XP_005851445.1|hypothetical protein CHLNCDRAFT_137782 [Chlorella variabilis] >gi|307111108|gb|EFN59343.1| hypothetical protein CHLNCDRAFT_137782 [Chlorella variabilis]	AT1G68890.1		 magnesium ion binding;thiamin pyrophosphate binding;hydro-lyases;catalytics;2-succinyl-5-enolpyruvyl-6-hydroxy-3-cyclohexene-1-carboxylic-acid synthases 
Ctaxi_contig_33655|comp34889_c2_seq1	-1.701643534	1.614711484	0.007420316	0.020361583	mterf domain-containing mitochondrial	"gi|527189550|gb|EPS61161.1|hypothetical protein M569_13638, partial [Genlisea aurea]"	AT1G78930.1		 Mitochondrial transcription termination factor family protein 
Ctaxi_contig_20188|comp33334_c2_seq6	-1.701466598	2.292200906	3.06E-05	0.000152792	NA	NA	NA	NA	NA
Ctaxi_contig_54061|comp36385_c1_seq8	-1.700888291	7.031147161	6.85E-16	1.39E-14	NA	NA	NA	NA	NA
Ctaxi_contig_69454|comp37169_c0_seq3	-1.700187407	3.931423897	3.11E-11	3.97E-10	ferrochelatase 1	gi|2460251|gb|AAB71887.1|ferrochelatase [Hordeum vulgare]	AT5G26030.2	"FC1,FC-I,ATFC-I"	 ferrochelatase 1 
Ctaxi_contig_33900|comp34910_c0_seq4	-1.699677313	1.397938645	0.009977324	0.026246256	NA	NA	NA	NA	NA
Ctaxi_contig_16997|comp32829_c1_seq1	-1.699467182	2.499783145	1.57E-06	1.01E-05	peptidase c14	gi|409078408|gb|EKM78771.1|hypothetical protein AGABI1DRAFT_100798 [Agaricus bisporus var. burnettii JB137-S8]	AT4G25110.2	"AtMC2,MC2"	 metacaspase 2 
Ctaxi_contig_70394|comp37206_c4_seq4	-1.699461637	5.178359501	3.23E-11	4.11E-10	NA	NA	NA	NA	NA
Ctaxi_contig_28151|comp34339_c0_seq1	-1.699243737	2.148624955	6.78E-06	3.92E-05	NA	NA	NA	NA	NA
Ctaxi_contig_50669|comp36188_c1_seq8	-1.696975871	5.056936222	8.15E-09	7.64E-08	rna recognition motif-containing protein	gi|302839324|ref|XP_002951219.1|hypothetical protein VOLCADRAFT_117772 [Volvox carteri f. nagariensis] >gi|300263548|gb|EFJ47748.1| hypothetical protein VOLCADRAFT_117772 [Volvox carteri f. nagariensis]	AT5G66010.2		 RNA-binding (RRM/RBD/RNP motifs) family protein 
Ctaxi_contig_60163|comp36743_c0_seq4	-1.696835593	4.021810877	6.37E-14	1.07E-12	NA	NA	NA	NA	NA
Ctaxi_contig_59657|comp36711_c8_seq1	-1.696613288	3.260560119	2.17E-09	2.20E-08	kinase-like protein	gi|545374938|ref|XP_005651700.1|kinase-like protein [Coccomyxa subellipsoidea C-169] >gi|384253682|gb|EIE27156.1| kinase-like protein [Coccomyxa subellipsoidea C-169]	AT5G50180.1		 Protein kinase superfamily protein 
Ctaxi_contig_23189|comp33764_c7_seq1	-1.695825274	2.293279301	1.74E-06	1.11E-05	NA	NA	NA	NA	NA
Ctaxi_contig_70026|comp37188_c4_seq1	-1.695346319	1.40875755	0.001203157	0.00411852	NA	NA	NA	NA	NA
Ctaxi_contig_67129|comp37080_c0_seq3	-1.695332728	4.052772465	1.20E-12	1.79E-11	NA	NA	NA	NA	NA
Ctaxi_contig_35032|comp35017_c4_seq3	-1.69528403	2.771362827	2.79E-07	2.06E-06	NA	NA	NA	NA	NA
Ctaxi_contig_43753|comp35733_c0_seq20	-1.69527082	1.465380618	0.001509093	0.0050318	NA	NA	NA	NA	NA
Ctaxi_contig_47626|comp35986_c1_seq3	-1.695124662	2.364852566	0.010090151	0.026496081	transmembrane protein 16h	gi|449675109|ref|XP_002170516.2|PREDICTED: anoctamin-8-like [Hydra vulgaris]	NA	NA	NA
Ctaxi_contig_13992|comp32263_c13_seq1	-1.694168303	2.213834806	3.55E-06	2.16E-05	ubiquitin carboxyl-terminal hydrolase family protein	gi|302852349|ref|XP_002957695.1|hypothetical protein VOLCADRAFT_40312 [Volvox carteri f. nagariensis] >gi|300256989|gb|EFJ41244.1| hypothetical protein VOLCADRAFT_40312 [Volvox carteri f. nagariensis]	AT5G06600.1	UBP12	 ubiquitin-specific protease 12 
Ctaxi_contig_20084|comp33319_c1_seq1	-1.693821803	0.74898249	0.01721217	0.04187025	phosphoglucan phosphatase dsp4	gi|545370153|ref|XP_005649743.1|phosphatases II [Coccomyxa subellipsoidea C-169] >gi|384251722|gb|EIE25199.1| phosphatases II [Coccomyxa subellipsoidea C-169]	AT3G52180.2	"ATPTPKIS1,DSP4,SEX4,ATSEX4"	 dual specificity protein phosphatase (DsPTP1) family protein 
Ctaxi_contig_36501|comp35158_c1_seq2	-1.693177134	4.898175109	5.09E-15	9.55E-14	NA	NA	NA	NA	NA
Ctaxi_contig_22160|comp33628_c2_seq2	-1.692502476	5.821607465	2.35E-14	4.14E-13	NA	NA	NA	NA	NA
Ctaxi_contig_69817|comp37179_c3_seq2	-1.69162933	3.134842165	0.000387644	0.001509827	cytochrome p450	gi|552838523|ref|XP_005849595.1|hypothetical protein CHLNCDRAFT_34731 [Chlorella variabilis] >gi|307109255|gb|EFN57493.1| hypothetical protein CHLNCDRAFT_34731 [Chlorella variabilis]	AT3G56630.1	CYP94D2	" cytochrome P450, family 94, subfamily D, polypeptide 2 "
Ctaxi_contig_19002|comp33145_c1_seq1	-1.691354866	6.594382578	6.25E-18	1.51E-16	ubiquitin protein ligase e3	gi|545360109|ref|XP_005645461.1|hypothetical protein COCSUDRAFT_54275 [Coccomyxa subellipsoidea C-169] >gi|384247430|gb|EIE20917.1| hypothetical protein COCSUDRAFT_54275 [Coccomyxa subellipsoidea C-169]	NA	NA	NA
Ctaxi_contig_62202|comp36849_c4_seq15	-1.689984612	1.750827647	0.000248179	0.001012267	NA	NA	NA	NA	NA
Ctaxi_contig_57106|comp36574_c3_seq3	-1.688730502	2.908705539	0.00032483	0.001286825	NA	NA	NA	NA	NA
Ctaxi_contig_59752|comp36718_c0_seq1	-1.68831694	0.443435198	0.018169756	0.043846775	NA	NA	NA	NA	NA
Ctaxi_contig_49149|comp36086_c0_seq1	-1.68796217	6.393754353	2.67E-16	5.62E-15	alkaline phosphatase	"gi|302839093|ref|XP_002951104.1|alkaline phosphatase, secreted, phosphate-repressible [Volvox carteri f. nagariensis] >gi|300263799|gb|EFJ47998.1| alkaline phosphatase, secreted, phosphate-repressible [Volvox carteri f. nagariensis]"	NA	NA	NA
Ctaxi_contig_61950|comp36837_c0_seq1	-1.687755234	3.393687238	3.44E-08	2.93E-07	NA	NA	NA	NA	NA
Ctaxi_contig_64933|comp36990_c3_seq11	-1.687661373	2.61466977	8.35E-06	4.73E-05	NA	NA	NA	NA	NA
Ctaxi_contig_24160|comp33891_c1_seq1	-1.68745276	4.515513135	1.01E-08	9.36E-08	NA	NA	NA	NA	NA
Ctaxi_contig_43120|comp35685_c2_seq22	-1.685898066	3.801207745	2.34E-07	1.76E-06	NA	NA	NA	NA	NA
Ctaxi_contig_12208|comp31881_c0_seq2	-1.685779468	1.967076053	0.001860066	0.006039802	rna-binding protein	gi|261855638|ref|YP_003262921.1|RNP-1 like RNA-binding protein [Halothiobacillus neapolitanus c2] >gi|502586146|ref|WP_012823910.1| RNA-binding protein [Halothiobacillus neapolitanus] >gi|261836107|gb|ACX95874.1| RNP-1 like RNA-binding protein [Halothiobacillus neapolitanus c2]	AT3G26420.1	ATRZ-1A	 RNA-binding (RRM/RBD/RNP motifs) family protein with retrovirus zinc finger-like domain 
Ctaxi_contig_40237|comp35483_c2_seq1	-1.685529222	5.739145747	1.69E-14	3.02E-13	alba dna rna-binding protein	gi|545366477|ref|XP_005648128.1|hypothetical protein COCSUDRAFT_53397 [Coccomyxa subellipsoidea C-169] >gi|384250104|gb|EIE23584.1| hypothetical protein COCSUDRAFT_53397 [Coccomyxa subellipsoidea C-169]	AT2G34160.1		 Alba DNA/RNA-binding protein 
Ctaxi_contig_65991|comp37032_c13_seq1	-1.684940813	6.151407938	3.27E-18	8.08E-17	NA	NA	NA	NA	NA
Ctaxi_contig_49341|comp36101_c6_seq1	-1.684245593	2.384448906	1.00E-06	6.70E-06	rna-binding protein	gi|357482897|ref|XP_003611735.1|RNA-binding protein [Medicago truncatula] >gi|355513070|gb|AES94693.1| RNA-binding protein [Medicago truncatula]	AT4G36960.2		 RNA-binding (RRM/RBD/RNP motifs) family protein 
Ctaxi_contig_67814|comp37101_c0_seq1	-1.684227297	4.748828275	1.14E-16	2.49E-15	NA	NA	NA	NA	NA
Ctaxi_contig_28983|comp34435_c1_seq2	-1.683959271	4.791386595	8.75E-09	8.17E-08	NA	NA	NA	NA	NA
Ctaxi_contig_38559|comp35329_c1_seq2	-1.683947762	4.42114789	1.44E-11	1.92E-10	NA	NA	NA	NA	NA
Ctaxi_contig_44116|comp35757_c1_seq3	-1.683883463	3.18059135	3.72E-08	3.15E-07	dna mismatch repair protein	gi|392587870|gb|EIW77203.1|DNA mismatch repair protein MutL [Coniophora puteana RWD-64-598 SS2]	AT4G09140.1	"ATMLH1,MLH1"	 MUTL-homologue 1 
Ctaxi_contig_56711|comp36551_c1_seq1	-1.683815559	2.106796479	7.44E-06	4.26E-05	NA	NA	AT2G26210.3		 Ankyrin repeat family protein 
Ctaxi_contig_32173|comp34763_c0_seq3	-1.683735334	6.002886621	2.39E-19	6.58E-18	hypothetical protein VOLCADRAFT_106533	gi|302846427|ref|XP_002954750.1|hypothetical protein VOLCADRAFT_106533 [Volvox carteri f. nagariensis] >gi|300259933|gb|EFJ44156.1| hypothetical protein VOLCADRAFT_106533 [Volvox carteri f. nagariensis]	AT3G13410.1		 unknown protein; FUNCTIONS IN: molecular_function unknown; INVOLVED IN: biological_process unknown; LOCATED IN: endoplasmic reticulum; EXPRESSED IN: 25 plant structures; EXPRESSED DURING: 15 growth stages; BEST Arabidopsis thaliana protein match is: unknown protein (TAIR:AT1G55546.1); Has 49 Blast hits to 49 proteins in 14 species: Archae - 0; Bacteria - 0; Metazoa - 0; Fungi - 0; Plants - 48; Viruses - 0; Other Eukaryotes - 1 (source: NCBI BLink). 
Ctaxi_contig_54059|comp36385_c1_seq6	-1.683495213	6.23245913	5.06E-16	1.04E-14	NA	NA	NA	NA	NA
Ctaxi_contig_41347|comp35569_c3_seq2	-1.683442572	7.063515835	8.75E-09	8.17E-08	NA	NA	NA	NA	NA
Ctaxi_contig_45618|comp35839_c3_seq2	-1.680705682	1.921117063	1.35E-05	7.33E-05	endonuclease exonuclease phosphatase	gi|553180216|ref|XP_005853365.1|endonuclease exonuclease phosphatase [Nannochloropsis gaditana CCMP526] >gi|422295696|gb|EKU22995.1| endonuclease exonuclease phosphatase [Nannochloropsis gaditana CCMP526]	NA	NA	NA
Ctaxi_contig_59652|comp36711_c3_seq1	-1.679555714	4.847326458	3.00E-16	6.29E-15	kinase-like protein	"gi|552928844|gb|ESA12719.1|hypothetical protein GLOINDRAFT_26827, partial [Rhizophagus irregularis DAOM 181602]"	AT3G01490.1		 Protein kinase superfamily protein 
Ctaxi_contig_17842|comp32970_c2_seq2	-1.678617553	6.553743809	1.35E-20	4.11E-19	drug metabolite transporter superfamily	gi|552831523|ref|XP_005848155.1|hypothetical protein CHLNCDRAFT_31039 [Chlorella variabilis] >gi|307107811|gb|EFN56053.1| hypothetical protein CHLNCDRAFT_31039 [Chlorella variabilis]	AT3G46180.1	"UTR5,ATUTR5"	 UDP-galactose transporter 5 
Ctaxi_contig_62148|comp36846_c1_seq2	-1.67833158	0.727751868	0.011905982	0.030581671	u5 small nuclear ribonucleoprotein 200 kda helicase-like	"gi|545368939|ref|XP_005649238.1|RNA helicase, activating signal cointegrator 1 [Coccomyxa subellipsoidea C-169] >gi|384251216|gb|EIE24694.1| RNA helicase, activating signal cointegrator 1 [Coccomyxa subellipsoidea C-169]"	AT1G20960.2	emb1507	" U5 small nuclear ribonucleoprotein helicase, putative "
Ctaxi_contig_20433|comp33374_c0_seq2	-1.677819372	5.628947363	3.39E-10	3.84E-09	membrane aaa-metalloprotease	gi|303275720|ref|XP_003057154.1|predicted protein [Micromonas pusilla CCMP1545] >gi|226461506|gb|EEH58799.1| predicted protein [Micromonas pusilla CCMP1545]	AT1G50250.1	FTSH1	 FTSH protease 1 
Ctaxi_contig_51452|comp36239_c1_seq1	-1.677725761	3.664162275	3.87E-13	6.09E-12	NA	NA	NA	NA	NA
Ctaxi_contig_25491|comp34051_c0_seq32	-1.677569749	0.992136356	0.00423822	0.012434676	NA	NA	NA	NA	NA
Ctaxi_contig_62845|comp36881_c5_seq4	-1.677527867	2.296687049	1.31E-06	8.53E-06	NA	NA	NA	NA	NA
Ctaxi_contig_40541|comp35512_c2_seq1	-1.677460456	3.519521746	3.78E-11	4.78E-10	NA	NA	NA	NA	NA
Ctaxi_contig_65986|comp37032_c9_seq1	-1.67684659	6.87788727	4.00E-19	1.08E-17	NA	NA	NA	NA	NA
Ctaxi_contig_41871|comp35599_c1_seq14	-1.676360624	1.436025196	0.000321926	0.001276558	achain crystal structure of engineered northeast structural genomics consortium target	"gi|28373837|pdb|1N0R|AChain A, 4ank: A Designed Ankyrin Repeat Protein With Four Identical Consensus Repeats"	AT5G40160.1	"EMB139,EMB506"	 Ankyrin repeat family protein 
Ctaxi_contig_7373|comp30095_c0_seq1	-1.675345645	2.583810133	5.29E-07	3.72E-06	NA	NA	NA	NA	NA
Ctaxi_contig_46800|comp35926_c4_seq1	-1.674001767	2.509189034	3.58E-06	2.18E-05	NA	NA	NA	NA	NA
Ctaxi_contig_44608|comp35783_c3_seq3	-1.67378296	3.229589309	1.83E-09	1.87E-08	calmodulin-domain protein kinase 7	gi|449442535|ref|XP_004139037.1|PREDICTED: calcium-dependent protein kinase 8-like [Cucumis sativus]	AT5G12480.1	CPK7	 calmodulin-domain protein kinase 7 
Ctaxi_contig_21455|comp33518_c0_seq1	-1.673669372	2.610900749	4.39E-05	0.000211849	NA	NA	NA	NA	NA
Ctaxi_contig_55653|comp36483_c7_seq2	-1.673586945	2.971328429	5.82E-08	4.78E-07	NA	NA	NA	NA	NA
Ctaxi_contig_35944|comp35103_c2_seq1	-1.673221046	0.334097234	0.017116096	0.041676916	NA	NA	NA	NA	NA
Ctaxi_contig_46257|comp35887_c0_seq3	-1.673058492	6.757425826	7.39E-23	2.69E-21	atp-binding cassette	"gi|545364026|ref|XP_005647087.1|hypothetical protein COCSUDRAFT_16269, partial [Coccomyxa subellipsoidea C-169] >gi|384249061|gb|EIE22543.1| hypothetical protein COCSUDRAFT_16269, partial [Coccomyxa subellipsoidea C-169]"	AT5G06530.1		 ABC-2 type transporter family protein 
Ctaxi_contig_15924|comp32639_c1_seq1	-1.672129581	6.274162263	1.54E-17	3.62E-16	NA	NA	NA	NA	NA
Ctaxi_contig_63071|comp36894_c1_seq1	-1.672118521	0.583670016	0.016378656	0.040170472	NA	NA	NA	NA	NA
Ctaxi_contig_37135|comp35210_c2_seq5	-1.67138709	1.476741161	0.005539675	0.015761494	gdp gtp exchange factor sec2p family protein	gi|302834437|ref|XP_002948781.1|hypothetical protein VOLCADRAFT_89002 [Volvox carteri f. nagariensis] >gi|300265972|gb|EFJ50161.1| hypothetical protein VOLCADRAFT_89002 [Volvox carteri f. nagariensis]	NA	NA	NA
Ctaxi_contig_16870|comp32801_c0_seq11	-1.671281204	2.424003715	8.20E-06	4.65E-05	NA	NA	NA	NA	NA
Ctaxi_contig_42814|comp35665_c3_seq4	-1.669798355	3.686256642	8.47E-13	1.28E-11	NA	NA	NA	NA	NA
Ctaxi_contig_15725|comp32606_c2_seq1	-1.669538266	5.061145311	2.10E-18	5.30E-17	NA	NA	AT3G28210.1	"PMZ,SAP12"	 zinc finger (AN1-like) family protein 
Ctaxi_contig_10652|comp31467_c0_seq1	-1.668825625	3.245666129	6.96E-09	6.59E-08	sulfur stress regulator	gi|302832650|ref|XP_002947889.1|Snf1-like protein kinase [Volvox carteri f. nagariensis] >gi|300266691|gb|EFJ50877.1| Snf1-like protein kinase [Volvox carteri f. nagariensis]	AT5G63650.1	"SNRK2-5,SNRK2.5,SRK2H"	 SNF1-related protein kinase 2.5 
Ctaxi_contig_38561|comp35329_c1_seq4	-1.668359446	1.562270466	0.000284307	0.001144909	phox-like protein	gi|552837540|ref|XP_005849388.1|hypothetical protein CHLNCDRAFT_143875 [Chlorella variabilis] >gi|307109047|gb|EFN57286.1| hypothetical protein CHLNCDRAFT_143875 [Chlorella variabilis]	AT2G25350.1		 Phox (PX) domain-containing protein 
Ctaxi_contig_35831|comp35092_c2_seq3	-1.667893747	1.25913207	0.00087824	0.003121217	NA	NA	NA	NA	NA
Ctaxi_contig_45286|comp35815_c0_seq1	-1.667445308	5.750592454	4.50E-19	1.21E-17	alkaline phosphatase	gi|389876502|ref|YP_006370067.1|hypothetical protein TMO_0644 [Tistrella mobilis KA081020-065] >gi|504557061|ref|WP_014744163.1| alkaline phosphatase [Tistrella mobilis] >gi|388527286|gb|AFK52483.1| hypothetical protein TMO_0644 [Tistrella mobilis KA081020-065]	NA	NA	NA
Ctaxi_contig_23380|comp33790_c2_seq1	-1.667430185	3.865339649	2.67E-12	3.85E-11	NA	NA	NA	NA	NA
Ctaxi_contig_37249|comp35220_c0_seq4	-1.667090576	1.544284313	0.009877222	0.026048	soluble inorganic pyrophosphatase chloroplastic-like	gi|552837053|ref|XP_005849278.1|hypothetical protein CHLNCDRAFT_56094 [Chlorella variabilis] >gi|307108937|gb|EFN57176.1| hypothetical protein CHLNCDRAFT_56094 [Chlorella variabilis]	AT5G09650.1	"AtPPa6,PPa6"	 pyrophosphorylase 6 
Ctaxi_contig_60024|comp36733_c6_seq9	-1.665661927	2.668994779	0.000142183	0.000615392	NA	NA	NA	NA	NA
Ctaxi_contig_67062|comp37076_c3_seq2	-1.664519447	1.962585718	0.009585202	0.025390713	flagella associated protein 50	gi|302828158|ref|XP_002945646.1|hypothetical protein VOLCADRAFT_102618 [Volvox carteri f. nagariensis] >gi|300268461|gb|EFJ52641.1| hypothetical protein VOLCADRAFT_102618 [Volvox carteri f. nagariensis]	NA	NA	NA
Ctaxi_contig_25810|comp34082_c1_seq34	-1.663451544	0.748668234	0.005358736	0.015305384	rrna-processing protein fcf1 homolog	gi|552844538|ref|XP_005851107.1|hypothetical protein CHLNCDRAFT_48459 [Chlorella variabilis] >gi|307110770|gb|EFN59005.1| hypothetical protein CHLNCDRAFT_48459 [Chlorella variabilis]	AT2G46230.1		 PIN domain-like family protein 
Ctaxi_contig_68130|comp37116_c7_seq1	-1.663338838	2.756591018	6.16E-07	4.27E-06	isochorismate synthase chloroplastic-like	gi|552845782|ref|XP_005851445.1|hypothetical protein CHLNCDRAFT_137782 [Chlorella variabilis] >gi|307111108|gb|EFN59343.1| hypothetical protein CHLNCDRAFT_137782 [Chlorella variabilis]	AT1G18870.2	ICS2	 isochorismate synthase 2 
Ctaxi_contig_6327|comp29088_c0_seq1	-1.66312773	1.8458799	4.95E-05	0.000236639	NA	NA	NA	NA	NA
Ctaxi_contig_51803|comp36250_c3_seq1	-1.663044757	3.156390291	7.06E-10	7.64E-09	NA	NA	NA	NA	NA
Ctaxi_contig_50682|comp36188_c1_seq21	-1.662898905	5.708015291	5.68E-16	1.16E-14	NA	NA	NA	NA	NA
Ctaxi_contig_8502|comp30720_c1_seq1	-1.661737858	3.016105938	8.45E-07	5.73E-06	NA	NA	NA	NA	NA
Ctaxi_contig_56306|comp36526_c2_seq1	-1.661572566	3.024264025	9.21E-07	6.20E-06	nadph oxidase 5	gi|443711203|gb|ELU05067.1|hypothetical protein CAPTEDRAFT_147619 [Capitella teleta]	AT4G23650.1	"CDPK6,CPK3"	 calcium-dependent protein kinase 6 
Ctaxi_contig_56460|comp36535_c1_seq7	-1.659922115	2.403460324	3.20E-07	2.34E-06	chymotrypsin-like elastase family member 2a-like	gi|68448523|ref|NP_001020358.1|uncharacterized protein LOC574008 precursor [Danio rerio] >gi|67678166|gb|AAH96885.1| Zgc:112302 [Danio rerio]	NA	NA	NA
Ctaxi_contig_29553|comp34496_c0_seq6	-1.658658627	5.4806254	4.54E-12	6.39E-11	NA	NA	NA	NA	NA
Ctaxi_contig_51475|comp36241_c0_seq1	-1.658295357	0.57044128	0.014570225	0.036339843	serine threonine-protein kinase nek4	gi|302855122|ref|XP_002959061.1|hypothetical protein VOLCADRAFT_70287 [Volvox carteri f. nagariensis] >gi|300255588|gb|EFJ39884.1| hypothetical protein VOLCADRAFT_70287 [Volvox carteri f. nagariensis]	AT3G63280.2	"ATNEK4,NEK4"	 NIMA-related kinase 4 
Ctaxi_contig_32496|comp34789_c2_seq4	-1.657909686	3.641737538	7.37E-09	6.95E-08	cysteine desulfurase	gi|443693779|gb|ELT95059.1|hypothetical protein CAPTEDRAFT_204913 [Capitella teleta]	NA	NA	NA
Ctaxi_contig_49799|comp36130_c2_seq2	-1.657529436	4.441818832	8.59E-11	1.05E-09	NA	NA	NA	NA	NA
Ctaxi_contig_47035|comp35945_c4_seq3	-1.657457349	4.099982848	2.93E-06	1.81E-05	NA	NA	NA	NA	NA
Ctaxi_contig_54739|comp36426_c2_seq7	-1.657065157	2.695713565	6.36E-07	4.40E-06	ankyrin repeat protein	"gi|123491690|ref|XP_001325899.1|ankyrin repeat protein [Trichomonas vaginalis G3] >gi|121908805|gb|EAY13676.1| ankyrin repeat protein, putative [Trichomonas vaginalis G3]"	AT5G66055.1	"EMB16,EMB2036,AKRP"	 ankyrin repeat protein 
Ctaxi_contig_38562|comp35329_c1_seq5	-1.656703444	1.156044588	0.002155207	0.006878413	NA	NA	NA	NA	NA
Ctaxi_contig_62686|comp36872_c0_seq7	-1.656688556	3.795226573	0.002105037	0.00674004	cell envelope biogenesis protein	gi|488715994|ref|WP_002639870.1|OmpA domain protein [Myxococcus sp. (contaminant ex DSM 436)] >gi|544268573|gb|ERK86185.1| hypothetical protein A176_02954 [Myxococcus sp. (contaminant ex DSM 436)]	NA	NA	NA
Ctaxi_contig_59658|comp36711_c8_seq2	-1.655876048	3.226103778	3.76E-09	3.69E-08	NA	NA	NA	NA	NA
Ctaxi_contig_59940|comp36728_c0_seq1	-1.655676469	5.0057643	7.04E-16	1.42E-14	e3 ubiquitin-protein ligase listerin-like	gi|545363309|ref|XP_005646791.1|hypothetical protein COCSUDRAFT_55943 [Coccomyxa subellipsoidea C-169] >gi|384248764|gb|EIE22247.1| hypothetical protein COCSUDRAFT_55943 [Coccomyxa subellipsoidea C-169]	AT5G58410.1		 HEAT/U-box domain-containing protein 
Ctaxi_contig_57110|comp36574_c7_seq1	-1.654994406	6.769988774	1.37E-19	3.85E-18	NA	NA	NA	NA	NA
Ctaxi_contig_19883|comp33284_c1_seq6	-1.654400081	4.49783162	2.17E-17	5.09E-16	NA	NA	NA	NA	NA
Ctaxi_contig_29709|comp34514_c0_seq1	-1.654296282	8.256589281	1.16E-07	9.13E-07	NA	NA	NA	NA	NA
Ctaxi_contig_16375|comp32709_c1_seq1	-1.654111773	4.53635622	4.36E-16	8.99E-15	NA	NA	NA	NA	NA
Ctaxi_contig_65625|comp37016_c3_seq1	-1.653879877	2.829549705	6.43E-09	6.12E-08	NA	NA	NA	NA	NA
Ctaxi_contig_49161|comp36086_c6_seq1	-1.653702376	4.187495735	5.20E-11	6.49E-10	NA	NA	NA	NA	NA
Ctaxi_contig_44495|comp35775_c4_seq5	-1.65358481	4.193268022	6.20E-13	9.53E-12	endo- -beta-xylanase	"gi|495094078|ref|WP_007818901.1|putative endo-1,3-beta-xylanase [Streptomyces sp. Tu6071] >gi|332742571|gb|EGJ73012.1| putative endo-1,3-beta-xylanase [Streptomyces sp. Tu6071]"	NA	NA	NA
Ctaxi_contig_16716|comp32777_c0_seq3	-1.653246153	1.289898537	0.001528059	0.005088283	NA	NA	NA	NA	NA
Ctaxi_contig_27029|comp34204_c1_seq4	-1.652390707	0.840465435	0.011152306	0.02889932	NA	NA	NA	NA	NA
Ctaxi_contig_44854|comp35788_c1_seq4	-1.652056873	2.404370741	3.31E-05	0.000164005	2 -phosphodiesterase 12	gi|555704910|gb|ESO08143.1|hypothetical protein HELRODRAFT_75620 [Helobdella robusta]	AT3G58560.1		 DNAse I-like superfamily protein 
Ctaxi_contig_54204|comp36394_c4_seq4	-1.651825212	1.743433168	0.000653629	0.002396812	NA	NA	NA	NA	NA
Ctaxi_contig_44862|comp35788_c6_seq1	-1.651794861	2.50314842	4.31E-07	3.08E-06	NA	NA	NA	NA	NA
Ctaxi_contig_19976|comp33299_c0_seq1	-1.651031761	5.198880143	1.04E-13	1.71E-12	protein kinase family protein	gi|557091495|gb|ESQ32142.1|hypothetical protein EUTSA_v10004885mg [Eutrema salsugineum]	AT5G26110.2		 Protein kinase superfamily protein 
Ctaxi_contig_54837|comp36432_c3_seq3	-1.6503081	5.123684469	1.65E-17	3.88E-16	NA	NA	NA	NA	NA
Ctaxi_contig_18454|comp33067_c0_seq1	-1.650295059	4.118155587	1.41E-16	3.05E-15	ubiquitin-protein pub13	gi|302830612|ref|XP_002946872.1|hypothetical protein VOLCADRAFT_48979 [Volvox carteri f. nagariensis] >gi|300267916|gb|EFJ52098.1| hypothetical protein VOLCADRAFT_48979 [Volvox carteri f. nagariensis]	AT1G66160.1	"ATCMPG1,CMPG1"	" CYS, MET, PRO, and GLY protein 1 "
Ctaxi_contig_68119|comp37116_c0_seq1	-1.650242856	1.825911928	0.00019881	0.000831273	protein chloroplastic-like	gi|475572719|gb|EMT16574.1|Putative esterase ytxM [Aegilops tauschii]	AT1G68890.1		 magnesium ion binding;thiamin pyrophosphate binding;hydro-lyases;catalytics;2-succinyl-5-enolpyruvyl-6-hydroxy-3-cyclohexene-1-carboxylic-acid synthases 
Ctaxi_contig_71759|comp37262_c2_seq2	-1.649860075	7.068501789	1.21E-20	3.69E-19	protein serine threonine kinase	gi|545366511|ref|XP_005648143.1|hypothetical protein COCSUDRAFT_15464 [Coccomyxa subellipsoidea C-169] >gi|384250119|gb|EIE23599.1| hypothetical protein COCSUDRAFT_15464 [Coccomyxa subellipsoidea C-169]	AT2G17520.1	"IRE1A,ATIRE1-2,IRE1-2"	 Endoribonuclease/protein kinase IRE1-like 
Ctaxi_contig_50262|comp36163_c2_seq13	-1.649840985	1.879914262	0.000103845	0.00046328	NA	NA	NA	NA	NA
[truncated: 2,561,448 more chars]
