# Supplementary material for: An Intracellular Transcriptomic Atlas of the Giant Coenocyte Caulerpa taxifolia
Source: PLoS Genet. 2015 Jan 8;11(1):e1004900. doi: 10.1371/journal.pgen.1004900 (PMC4287348; doi:10.1371/journal.pgen.1004900)
Supplement: S11 Dataset — Differentially expressed transcripts between the frond base and holdfast. Differentially expressed transcripts (FDR<0.05) and their annotation information are provided. (TXT) [file pgen.1004900.s012.txt]

contig_ID	logFC	logCPM	PValue	FDR	Blast2GO_Sequence_desc.	Best_Hit_to_nrDatabase_desc.	Best_TAIR10_hit_ID	Best_TAIR10_hit_gene_name	Best_TAIR10_hit_gene_description
Ctaxi_contig_64306|comp36962_c1_seq3	-8.122527009	2.77595202	3.75E-06	8.29E-05	splicing component of the u5 snrnp and of the spliceosome	"gi|159462482|ref|XP_001689471.1|splicing factor, component of the U5 snRNP and of the spliceosome [Chlamydomonas reinhardtii] >gi|158283459|gb|EDP09209.1| splicing factor, component of the U5 snRNP and of the spliceosome [Chlamydomonas reinhardtii]"	AT1G80070.1	"SUS2,EMB33,EMB177,EMB14"	 Pre-mRNA-processing-splicing factor 
Ctaxi_contig_37743|comp35264_c1_seq10	-7.99900293	2.577373888	8.75E-13	8.70E-11	NA	NA	NA	NA	NA
Ctaxi_contig_40065|comp35468_c1_seq2	-7.648819139	2.276615246	1.31E-06	3.32E-05	tpr-like protein	gi|552842728|ref|XP_005850645.1|hypothetical protein CHLNCDRAFT_140648 [Chlorella variabilis] >gi|307110307|gb|EFN58543.1| hypothetical protein CHLNCDRAFT_140648 [Chlorella variabilis]	AT5G02860.1		 Pentatricopeptide repeat (PPR) superfamily protein 
Ctaxi_contig_65836|comp37026_c5_seq1	-7.538115558	2.205869016	9.53E-12	7.62E-10	magnesium chelatase subunit h	gi|302847052|ref|XP_002955061.1|magnesium protoporphyrin chelatase [Volvox carteri f. nagariensis] >gi|300259589|gb|EFJ43815.1| magnesium protoporphyrin chelatase [Volvox carteri f. nagariensis]	AT5G13630.2	"GUN5,CCH,CHLH,CCH1,ABAR"	" magnesium-chelatase subunit chlH, chloroplast, putative / Mg-protoporphyrin IX chelatase, putative (CHLH) "
Ctaxi_contig_71075|comp37238_c0_seq8	-7.407982143	2.014738145	0.003011169	0.020646089	adhesin-like protein	gi|403374086|gb|EJY86979.1|hypothetical protein OXYTRI_07576 [Oxytricha trifallax]	NA	NA	NA
Ctaxi_contig_37570|comp35247_c2_seq3	-7.25085587	1.955138311	5.85E-12	4.92E-10	acetyl- carboxylase beta subunit	gi|260780700|ref|YP_003227083.1|acetyl-CoA carboxylase beta subunit [Bryopsis hypnoides] >gi|260176778|gb|ACX33787.1| acetyl-CoA carboxylase beta subunit [Bryopsis hypnoides]	ATCG00500.1	ACCD	 acetyl-CoA carboxylase carboxyl transferase subunit beta 
Ctaxi_contig_64023|comp36947_c4_seq1	-7.225638799	1.856630694	0.000185684	0.002240887	methylcrotonoyl- carboxylase subunit alpha	gi|552810116|ref|XP_005843117.1|hypothetical protein CHLNCDRAFT_37598 [Chlorella variabilis] >gi|307102747|gb|EFN51015.1| hypothetical protein CHLNCDRAFT_37598 [Chlorella variabilis]	AT1G03090.2	MCCA	" methylcrotonyl-CoA carboxylase alpha chain, mitochondrial / 3-methylcrotonyl-CoA carboxylase 1 (MCCA) "
Ctaxi_contig_57037|comp36570_c4_seq2	-7.1652423	1.847017038	5.60E-07	1.58E-05	NA	NA	NA	NA	NA
Ctaxi_contig_43240|comp35695_c3_seq1	-7.100574325	1.833365613	7.37E-12	6.05E-10	aspartyl-trna synthetase	gi|515889534|ref|WP_017320117.1|aspartyl-tRNA synthase [cyanobacterium PCC 7702]	AT4G33760.1		" tRNA synthetase class II (D, K and N) family protein "
Ctaxi_contig_52172|comp36273_c0_seq1	-6.99205546	1.769781231	0.000673541	0.00634814	tyrosine-specific transport	gi|168001118|ref|XP_001753262.1|predicted protein [Physcomitrella patens] >gi|162695548|gb|EDQ81891.1| predicted protein [Physcomitrella patens]	AT5G19500.1		 Tryptophan/tyrosine permease 
Ctaxi_contig_43385|comp35708_c1_seq4	-6.975883103	1.741052591	6.18E-10	3.55E-08	n-alpha-acetyltransferase auxiliary subunit-like	"gi|545376270|ref|XP_005652238.1|N-terminal acetyltransferase A, auxiliary subunit [Coccomyxa subellipsoidea C-169] >gi|384254220|gb|EIE27694.1| N-terminal acetyltransferase A, auxiliary subunit [Coccomyxa subellipsoidea C-169]"	AT1G80410.1	EMB2753	 tetratricopeptide repeat (TPR)-containing protein 
Ctaxi_contig_28744|comp34408_c0_seq4	-6.910685605	1.628583532	5.33E-09	2.59E-07	ribulose-phosphate 3-epimerase	gi|302848131|ref|XP_002955598.1|hypothetical protein VOLCADRAFT_109319 [Volvox carteri f. nagariensis] >gi|300259007|gb|EFJ43238.1| hypothetical protein VOLCADRAFT_109319 [Volvox carteri f. nagariensis]	AT3G01850.2		 Aldolase-type TIM barrel family protein 
Ctaxi_contig_27827|comp34299_c0_seq2	-6.851727692	1.555456791	0.000115031	0.001521416	tigr02452 family protein	gi|552843611|ref|XP_005850883.1|hypothetical protein CHLNCDRAFT_59577 [Chlorella variabilis] >gi|307110545|gb|EFN58781.1| hypothetical protein CHLNCDRAFT_59577 [Chlorella variabilis]	NA	NA	NA
Ctaxi_contig_52174|comp36273_c0_seq3	-6.847075884	1.670422578	0.000741933	0.006859742	tyrosine-specific transport	gi|168001118|ref|XP_001753262.1|predicted protein [Physcomitrella patens] >gi|162695548|gb|EDQ81891.1| predicted protein [Physcomitrella patens]	AT5G19500.1		 Tryptophan/tyrosine permease 
Ctaxi_contig_41035|comp35552_c0_seq1	-6.826693684	1.589812251	3.47E-08	1.37E-06	zinc finger	gi|552822173|ref|XP_005846044.1|hypothetical protein CHLNCDRAFT_136184 [Chlorella variabilis] >gi|307105694|gb|EFN53942.1| hypothetical protein CHLNCDRAFT_136184 [Chlorella variabilis]	AT1G35625.1		 RING/U-box superfamily protein 
Ctaxi_contig_39689|comp35436_c1_seq15	-6.803085609	1.566048977	1.82E-06	4.40E-05	40s ribosomal protein s9	"gi|159488620|ref|XP_001702303.1|ribosomal protein S9, component of cytosolic 80S ribosome and 40S small subunit [Chlamydomonas reinhardtii] >gi|158271208|gb|EDO97033.1| ribosomal protein S9, component of cytosolic 80S ribosome and 40S small subunit [Chlamydomonas reinhardtii]"	AT5G15200.2		 Ribosomal protein S4 
Ctaxi_contig_22868|comp33725_c0_seq5	-6.785337924	1.570606858	1.90E-06	4.56E-05	polymorphic outer membrane protein	gi|428216442|ref|YP_007100907.1|polymorphic outer membrane protein [Pseudanabaena sp. PCC 7367] >gi|504976351|ref|WP_015163453.1| polymorphic outer membrane protein [Pseudanabaena sp. PCC 7367] >gi|427988224|gb|AFY68479.1| polymorphic outer membrane protein [Pseudanabaena sp. PCC 7367]	NA	NA	NA
Ctaxi_contig_26868|comp34188_c6_seq4	-6.770229498	1.693411424	0.00471612	0.029493493	protein serine threonine kinase	gi|551669012|ref|XP_005837265.1|hypothetical protein GUITHDRAFT_85443 [Guillardia theta CCMP2712] >gi|428181421|gb|EKX50285.1| hypothetical protein GUITHDRAFT_85443 [Guillardia theta CCMP2712]	AT5G60550.1	"GRIK2,ATSNAK1"	 geminivirus rep interacting kinase 2 
Ctaxi_contig_53214|comp36339_c0_seq1	-6.649950052	1.51566656	0.006088383	0.035793987	complete clone: rafl24-09-	gi|302847291|ref|XP_002955180.1|hypothetical protein VOLCADRAFT_121395 [Volvox carteri f. nagariensis] >gi|300259472|gb|EFJ43699.1| hypothetical protein VOLCADRAFT_121395 [Volvox carteri f. nagariensis]	AT2G23470.1	RUS4	" Protein of unknown function, DUF647 "
Ctaxi_contig_49321|comp36100_c0_seq4	-6.604424933	1.430917907	3.26E-06	7.35E-05	protein phosphatase 2c family protein	"gi|552813335|ref|XP_005843925.1|hypothetical protein CHLNCDRAFT_59087, partial [Chlorella variabilis] >gi|307103564|gb|EFN51823.1| hypothetical protein CHLNCDRAFT_59087, partial [Chlorella variabilis]"	AT2G25070.1		 Protein phosphatase 2C family protein 
Ctaxi_contig_9425|comp31083_c2_seq3	-6.578681689	1.401183632	0.000157021	0.001957224	NA	NA	NA	NA	NA
Ctaxi_contig_39556|comp35424_c1_seq5	-6.501087355	1.336903802	0.000255166	0.002888327	protein	gi|159484052|ref|XP_001700074.1|predicted protein [Chlamydomonas reinhardtii] >gi|158272570|gb|EDO98368.1| predicted protein [Chlamydomonas reinhardtii]	NA	NA	NA
Ctaxi_contig_62003|comp36839_c5_seq2	-6.457955378	1.289484181	1.23E-05	0.000232322	NA	NA	NA	NA	NA
Ctaxi_contig_31469|comp34695_c1_seq1	-6.430301379	1.283071715	5.17E-08	1.95E-06	ankyrin repeat protein	gi|514690412|ref|XP_004992780.1|ankyrin repeat protein [Salpingoeca rosetta] >gi|326428953|gb|EGD74523.1| ankyrin repeat protein [Salpingoeca rosetta]	AT3G04710.1	TPR10	 ankyrin repeat family protein 
Ctaxi_contig_50954|comp36207_c1_seq1	-6.267858978	1.137901572	0.000416566	0.004312883	centrosomal protein of 112 kda	"gi|557192672|emb|CDJ47533.1|hypothetical protein, conserved [Eimeria brunetti]"	NA	NA	NA
Ctaxi_contig_71867|comp37267_c2_seq8	-6.243501857	1.167136869	0.000317664	0.003454443	thyroid adenoma-associated protein homolog	gi|302767936|ref|XP_002967388.1|hypothetical protein SELMODRAFT_86703 [Selaginella moellendorffii] >gi|300165379|gb|EFJ31987.1| hypothetical protein SELMODRAFT_86703 [Selaginella moellendorffii]	AT3G55160.1		" unknown protein; EXPRESSED IN: 11 plant structures; EXPRESSED DURING: 4 anthesis, F mature embryo stage, petal differentiation and expansion stage, E expanded cotyledon stage, D bilateral stage; CONTAINS InterPro DOMAIN/s: Protein of unknown function DUF2428, death-receptor-like (InterPro:IPR019442); Has 357 Blast hits to 330 proteins in 163 species: Archae - 0; Bacteria - 0; Metazoa - 144; Fungi - 118; Plants - 50; Viruses - 0; Other Eukaryotes - 45 (source: NCBI BLink). "
Ctaxi_contig_18153|comp33027_c0_seq6	-6.233538305	1.066279003	0.000431158	0.004422746	nucleoside-diphosphate-sugar epimerase	gi|168044144|ref|XP_001774542.1|predicted protein [Physcomitrella patens] >gi|162674097|gb|EDQ60610.1| predicted protein [Physcomitrella patens]	AT1G19690.1		 NAD(P)-binding Rossmann-fold superfamily protein 
Ctaxi_contig_68199|comp37119_c2_seq3	-6.214916217	1.219821695	0.002274508	0.016510611	gtp-binding protein	gi|302833814|ref|XP_002948470.1|hypothetical protein VOLCADRAFT_80241 [Volvox carteri f. nagariensis] >gi|300266157|gb|EFJ50345.1| hypothetical protein VOLCADRAFT_80241 [Volvox carteri f. nagariensis]	AT1G72660.3		 P-loop containing nucleoside triphosphate hydrolases superfamily protein 
Ctaxi_contig_58553|comp36660_c4_seq6	-6.163177048	1.068812754	0.003493726	0.02325065	26s proteasome regulatory complex	gi|302840120|ref|XP_002951616.1|26S proteasome regulatory complex [Volvox carteri f. nagariensis] >gi|300263225|gb|EFJ47427.1| 26S proteasome regulatory complex [Volvox carteri f. nagariensis]	AT2G32730.1		" 26S proteasome regulatory complex, non-ATPase subcomplex, Rpn2/Psmd1 subunit "
Ctaxi_contig_56720|comp36552_c0_seq1	-6.154376253	1.162258499	0.000503045	0.005011439	NA	NA	NA	NA	NA
Ctaxi_contig_43642|comp35729_c0_seq3	-6.152701699	1.050837084	0.00322391	0.021833323	NA	NA	NA	NA	NA
Ctaxi_contig_45189|comp35808_c4_seq3	-6.12800422	1.027382071	3.20E-05	0.000527523	uncharacterized oxidoreductase -like	gi|552831463|ref|XP_005848142.1|hypothetical protein CHLNCDRAFT_35335 [Chlorella variabilis] >gi|307107798|gb|EFN56040.1| hypothetical protein CHLNCDRAFT_35335 [Chlorella variabilis]	AT4G20760.1		 NAD(P)-binding Rossmann-fold superfamily protein 
Ctaxi_contig_66833|comp37067_c7_seq24	-6.098685492	1.070352841	0.000480226	0.004824278	polymorphic outer membrane protein	gi|428216441|ref|YP_007100906.1|hypothetical protein Pse7367_0161 [Pseudanabaena sp. PCC 7367] >gi|504976350|ref|WP_015163452.1| hypothetical protein [Pseudanabaena sp. PCC 7367] >gi|427988223|gb|AFY68478.1| conserved repeat domain protein [Pseudanabaena sp. PCC 7367]	NA	NA	NA
Ctaxi_contig_24227|comp33900_c0_seq5	-6.092790291	0.98285884	0.000592536	0.005741196	NA	NA	NA	NA	NA
Ctaxi_contig_66227|comp37039_c6_seq3	-6.083846464	1.069872024	7.48E-05	0.001075231	thiamine biosynthesis protein	gi|497355977|ref|WP_009670190.1|phosphomethylpyrimidine synthase ThiC [gamma proteobacterium IMCC1989] >gi|330419452|gb|EGG93849.1| Thiamin biosynthesis protein ThiC [gamma proteobacterium IMCC1989]	AT2G29630.3	THIC	 thiaminC 
Ctaxi_contig_11447|comp31680_c1_seq2	-6.053002249	0.996539171	0.003685355	0.024266408	NA	NA	NA	NA	NA
Ctaxi_contig_59812|comp36721_c1_seq25	-6.023427793	0.868665031	0.004771561	0.029767958	plastidic general dicarboxylate transporter	gi|159476982|ref|XP_001696590.1|2-oxoglutarate/malate translocator [Chlamydomonas reinhardtii] >gi|158282815|gb|EDP08567.1| 2-oxoglutarate/malate translocator [Chlamydomonas reinhardtii]	AT5G64290.1	"DCT,DIT2.1"	 dicarboxylate transport 2.1 
Ctaxi_contig_9218|comp31011_c1_seq2	-6.021504036	1.004096828	2.08E-06	4.94E-05	NA	NA	NA	NA	NA
Ctaxi_contig_64395|comp36962_c1_seq92	-6.019607886	1.00177782	0.001536985	0.012130563	nucleolar protein 58	gi|386781298|ref|NP_001248115.1|nucleolar protein 58 [Macaca mulatta] >gi|544476941|ref|XP_005574020.1| PREDICTED: nucleolar protein 58 isoform X1 [Macaca fascicularis] >gi|75076626|sp|Q4R779.1|NOP58_MACFA RecName: Full=Nucleolar protein 58; AltName: Full=Nucleolar protein 5 >gi|67969382|dbj|BAE01043.1| unnamed protein product [Macaca fascicularis] >gi|355565104|gb|EHH21593.1| hypothetical protein EGK_04698 [Macaca mulatta] >gi|355750760|gb|EHH55087.1| hypothetical protein EGM_04221 [Macaca fascicularis]	AT3G05060.1		 NOP56-like pre RNA processing ribonucleoprotein 
Ctaxi_contig_19062|comp33154_c0_seq6	-6.016114008	1.054255858	0.000276786	0.00309205	60s ribosomal protein l44	gi|524885817|ref|XP_005099512.1|PREDICTED: 60S ribosomal protein L44-like isoform X2 [Aplysia californica]	AT4G14320.1		 Zinc-binding ribosomal protein family protein 
Ctaxi_contig_57646|comp36608_c0_seq5	-5.999357994	0.885732897	0.004314999	0.027492983	protein	gi|545368304|ref|XP_005648933.1|restriction endonuclease-like protein [Coccomyxa subellipsoidea C-169] >gi|384250911|gb|EIE24389.1| restriction endonuclease-like protein [Coccomyxa subellipsoidea C-169]	AT1G13810.1		" Restriction endonuclease, type II-like superfamily protein "
Ctaxi_contig_58720|comp36666_c0_seq17	-5.978894891	0.904106536	0.000138905	0.001769708	zinc finger transcription factor	"gi|403332515|gb|EJY65281.1|zinc finger transcription factor sma, putative [Oxytricha trifallax]"	NA	NA	NA
Ctaxi_contig_27504|comp34259_c0_seq2	-5.973808153	0.92023414	0.000779595	0.007140057	NA	NA	NA	NA	NA
Ctaxi_contig_51947|comp36258_c1_seq5	-5.971019109	0.974899801	1.66E-06	4.07E-05	NA	NA	NA	NA	NA
Ctaxi_contig_10427|comp31389_c0_seq4	-5.935135219	0.97129948	0.00057814	0.005624484	r- vamp71-family	gi|552827177|ref|XP_005847184.1|hypothetical protein CHLNCDRAFT_134974 [Chlorella variabilis] >gi|307106837|gb|EFN55082.1| hypothetical protein CHLNCDRAFT_134974 [Chlorella variabilis]	AT5G11150.1	"ATVAMP713,VAMP713"	 vesicle-associated membrane protein 713 
Ctaxi_contig_52178|comp36273_c0_seq7	-5.886002767	0.927823915	0.004381155	0.027857449	tyrosine-specific transport	gi|159490602|ref|XP_001703262.1|hypothetical protein CHLREDRAFT_168911 [Chlamydomonas reinhardtii] >gi|158280186|gb|EDP05944.1| predicted protein [Chlamydomonas reinhardtii]	AT5G19500.1		 Tryptophan/tyrosine permease 
Ctaxi_contig_32874|comp34822_c3_seq2	-5.87542877	0.905457039	0.000706561	0.006589489	NA	NA	NA	NA	NA
Ctaxi_contig_54469|comp36412_c1_seq3	-5.856843483	0.842015468	8.82E-05	0.00123172	squamosa promoter-binding-like protein 2	gi|545357186|ref|XP_005644255.1|hypothetical protein COCSUDRAFT_67762 [Coccomyxa subellipsoidea C-169] >gi|384246220|gb|EIE19711.1| hypothetical protein COCSUDRAFT_67762 [Coccomyxa subellipsoidea C-169]	AT2G33810.1	SPL3	 squamosa promoter binding protein-like 3 
Ctaxi_contig_43384|comp35708_c1_seq3	-5.854208405	0.898252185	1.10E-05	0.000210793	n-alpha-acetyltransferase auxiliary subunit-like	gi|552830486|ref|XP_005847916.1|hypothetical protein CHLNCDRAFT_35269 [Chlorella variabilis] >gi|307107572|gb|EFN55814.1| hypothetical protein CHLNCDRAFT_35269 [Chlorella variabilis]	AT1G80410.1	EMB2753	 tetratricopeptide repeat (TPR)-containing protein 
Ctaxi_contig_14336|comp32345_c0_seq2	-5.822944675	0.856097223	8.70E-06	0.0001727	sulfur stress regulator	gi|159488767|ref|XP_001702374.1|Snf1-like protein kinase [Chlamydomonas reinhardtii] >gi|4063894|gb|AAC98509.1| sulfur stress regulator [Chlamydomonas reinhardtii] >gi|158271168|gb|EDO96994.1| Snf1-like protein kinase [Chlamydomonas reinhardtii]	AT1G60940.2	"SNRK2-10,SNRK2.10,SRK2B"	 SNF1-related protein kinase 2.10 
Ctaxi_contig_63875|comp36943_c2_seq6	-5.788083982	0.788554774	0.001250066	0.010313458	NA	NA	NA	NA	NA
Ctaxi_contig_67745|comp37098_c2_seq2	-5.764924073	0.784633997	0.005401452	0.032621246	isovaleryl- -dehydrogenase precursor	gi|297746230|emb|CBI16286.3|unnamed protein product [Vitis vinifera]	AT3G45300.1	"IVD,ATIVD,IVDH"	 isovaleryl-CoA-dehydrogenase 
Ctaxi_contig_29293|comp34464_c3_seq5	-5.705452619	0.815374171	0.005432826	0.032776051	geranylgeranyl diphosphate synthase	gi|34484306|gb|AAQ72786.1|geranylgeranyl diphosphate synthase [Ginkgo biloba] >gi|157072687|gb|ABV08866.1| geranylgeranyl diphosphate synthase [Ginkgo biloba] >gi|157072689|gb|ABV08867.1| geranylgeranyl diphosphate synthase [Ginkgo biloba]	AT4G36810.1	GGPS1	 geranylgeranyl pyrophosphate synthase 1 
Ctaxi_contig_53513|comp36346_c2_seq2	-5.699548725	2.010312421	0.000186129	0.002243648	sam-dependent methlyltransferase	gi|302847150|ref|XP_002955110.1|hypothetical protein VOLCADRAFT_83033 [Volvox carteri f. nagariensis] >gi|300259638|gb|EFJ43864.1| hypothetical protein VOLCADRAFT_83033 [Volvox carteri f. nagariensis]	NA	NA	NA
Ctaxi_contig_34038|comp34921_c3_seq8	-5.697172162	0.812210698	0.001527171	0.012077616	peptide chain release factor 1	gi|152989856|ref|YP_001355578.1|peptide chain release factor 1 [Nitratiruptor sp. SB155-2] >gi|500717834|ref|WP_011979647.1| peptide chain release factor 1 [Nitratiruptor sp. SB155-2] >gi|166223578|sp|A6Q162.1|RF1_NITSB RecName: Full=Peptide chain release factor 1; Short=RF-1 >gi|151421717|dbj|BAF69221.1| peptide chain release factor 1 [Nitratiruptor sp. SB155-2]	AT2G47020.1		 Peptide chain release factor 1 
Ctaxi_contig_65790|comp37025_c2_seq14	-5.688846475	0.872557433	0.008022343	0.044191065	protein	gi|118361481|ref|XP_001013969.1|hypothetical protein TTHERM_00654170 [Tetrahymena thermophila] >gi|89295736|gb|EAR93724.1| hypothetical protein TTHERM_00654170 [Tetrahymena thermophila SB210]	NA	NA	NA
Ctaxi_contig_16399|comp32714_c0_seq4	-5.663635349	0.744974644	1.76E-05	0.000315828	ankyrin repeat protein	gi|544919736|ref|WP_021329209.1|ankyrin repeat protein [Treponema socranskii] >gi|538294109|gb|ERF61945.1| ankyrin repeat protein [Treponema socranskii subsp. socranskii VPI DR56BR1116 = ATCC 35536] >gi|544000919|gb|ERK00386.1| ankyrin repeat protein [Treponema socranskii subsp. socranskii VPI DR56BR1116 = ATCC 35536]	AT3G04710.2	TPR10	 ankyrin repeat family protein 
Ctaxi_contig_41822|comp35596_c0_seq9	-5.643736008	0.721310845	0.006527897	0.037792323	general transcription factor iih subunit 3-like	gi|545372820|ref|XP_005650835.1|transcription factor Tfb4 [Coccomyxa subellipsoidea C-169] >gi|384252816|gb|EIE26291.1| transcription factor Tfb4 [Coccomyxa subellipsoidea C-169]	AT1G18340.1		 basal transcription factor complex subunit-related 
Ctaxi_contig_53080|comp36333_c0_seq1	-5.640237142	0.73943771	2.59E-05	0.000440159	luminal binding protein bip2	gi|302836319|ref|XP_002949720.1|luminal binding protein Bip2 [Volvox carteri f. nagariensis] >gi|300265079|gb|EFJ49272.1| luminal binding protein Bip2 [Volvox carteri f. nagariensis]	AT4G01935.1		 unknown protein; FUNCTIONS IN: molecular_function unknown; INVOLVED IN: biological_process unknown; LOCATED IN: chloroplast; Has 37 Blast hits to 37 proteins in 17 species: Archae - 0; Bacteria - 0; Metazoa - 0; Fungi - 0; Plants - 30; Viruses - 0; Other Eukaryotes - 7 (source: NCBI BLink). 
Ctaxi_contig_60819|comp36777_c0_seq5	-5.549647145	0.683333682	0.006950424	0.039611945	mgdg specific palmitate delta-7 desaturase	gi|545373419|ref|XP_005651076.1|hypothetical protein COCSUDRAFT_27077 [Coccomyxa subellipsoidea C-169] >gi|384253057|gb|EIE26532.1| hypothetical protein COCSUDRAFT_27077 [Coccomyxa subellipsoidea C-169]	AT3G15850.1	"FAD5,FADB,JB67,ADS3"	 fatty acid desaturase 5 
Ctaxi_contig_30457|comp34588_c1_seq1	-5.540375417	0.678740064	1.95E-05	0.000345859	achain crystal structure of engineered northeast structural genomics consortium target	"gi|403072298|pdb|4GPM|AChain A, Crystal Structure Of Engineered Protein. Northeast Structural Genomics Consortium Target Or264. >gi|403072299|pdb|4GPM|B Chain B, Crystal Structure Of Engineered Protein. Northeast Structural Genomics Consortium Target Or264"	AT4G35450.5	AKR2	 ankyrin repeat-containing protein 2 
Ctaxi_contig_52176|comp36273_c0_seq5	-5.52615313	0.724136828	0.005894574	0.034905215	tyrosine-specific transport	gi|168001118|ref|XP_001753262.1|predicted protein [Physcomitrella patens] >gi|162695548|gb|EDQ81891.1| predicted protein [Physcomitrella patens]	AT5G19500.1		 Tryptophan/tyrosine permease 
Ctaxi_contig_17321|comp32887_c1_seq1	-5.495231429	0.71792402	0.001947146	0.014565908	kynurenine 3-monooxygenase	gi|405959677|gb|EKC25689.1|Kynurenine 3-monooxygenase [Crassostrea gigas]	NA	NA	NA
Ctaxi_contig_66255|comp37040_c2_seq5	-5.451719565	0.690362877	0.007114228	0.040316548	NA	NA	NA	NA	NA
Ctaxi_contig_55399|comp36467_c1_seq8	-4.743053136	7.688186372	6.37E-10	3.63E-08	tpa_inf: chloroplast light-harvesting complex ii protein precursor lhcbm6	gi|145078830|tpg|DAA05886.1|TPA_inf: chloroplast light-harvesting complex II protein precursor Lhcbm6 [Euglena gracilis]	AT1G29920.1	"CAB2,AB165,LHCB1.1"	 chlorophyll A/B-binding protein 2 
Ctaxi_contig_47567|comp35981_c1_seq6	-4.576846036	1.701784475	9.16E-09	4.18E-07	matrilin-2 precursor	gi|545520416|ref|XP_005627867.1|PREDICTED: matrilin-2 isoform X4 [Canis lupus familiaris]	NA	NA	NA
Ctaxi_contig_46056|comp35873_c2_seq2	-4.552297876	1.632027805	0.008459999	0.045999211	NA	NA	NA	NA	NA
Ctaxi_contig_23522|comp33808_c4_seq1	-4.470520967	1.047239865	7.66E-06	0.000154732	NA	NA	NA	NA	NA
Ctaxi_contig_65838|comp37026_c5_seq3	-4.376809465	1.53070906	8.72E-08	3.12E-06	magnesium chelatase subunit h	gi|545369496|ref|XP_005649493.1|magnesium chelatase subunit H [Coccomyxa subellipsoidea C-169] >gi|384251471|gb|EIE24949.1| magnesium chelatase subunit H [Coccomyxa subellipsoidea C-169]	AT5G13630.2	"GUN5,CCH,CHLH,CCH1,ABAR"	" magnesium-chelatase subunit chlH, chloroplast, putative / Mg-protoporphyrin IX chelatase, putative (CHLH) "
Ctaxi_contig_30629|comp34610_c0_seq8	-4.33557682	2.941080723	0.000196169	0.002335583	NA	NA	NA	NA	NA
Ctaxi_contig_14354|comp32349_c0_seq2	-4.319056952	1.891723977	1.98E-07	6.38E-06	catalytic coenzyme binding protein	gi|302828772|ref|XP_002945953.1|hypothetical protein VOLCADRAFT_78986 [Volvox carteri f. nagariensis] >gi|300268768|gb|EFJ52948.1| hypothetical protein VOLCADRAFT_78986 [Volvox carteri f. nagariensis]	AT3G18890.1		 NAD(P)-binding Rossmann-fold superfamily protein 
Ctaxi_contig_18823|comp33113_c1_seq1	-4.258527549	2.422295052	5.44E-11	3.86E-09	NA	NA	NA	NA	NA
Ctaxi_contig_18822|comp33113_c0_seq1	-4.25612338	1.458748797	1.23E-07	4.21E-06	NA	NA	NA	NA	NA
Ctaxi_contig_51946|comp36258_c1_seq4	-4.249558343	1.872551694	1.61E-08	6.97E-07	NA	NA	NA	NA	NA
Ctaxi_contig_18355|comp33053_c0_seq3	-4.244832377	6.356094027	8.69E-34	1.00E-30	NA	NA	NA	NA	NA
Ctaxi_contig_43265|comp35698_c1_seq5	-4.219689978	0.927696151	0.003549273	0.023519695	ankyrin repeat protein	"gi|154416785|ref|XP_001581414.1|ankyrin repeat protein [Trichomonas vaginalis G3] >gi|121915641|gb|EAY20428.1| ankyrin repeat protein, putative [Trichomonas vaginalis G3]"	AT5G66055.1	"EMB16,EMB2036,AKRP"	 ankyrin repeat protein 
Ctaxi_contig_23519|comp33808_c1_seq5	-4.183246339	2.320067489	4.67E-12	4.07E-10	NA	NA	NA	NA	NA
Ctaxi_contig_24016|comp33870_c0_seq1	-4.113247299	2.145488437	0.003191815	0.021644233	NA	NA	NA	NA	NA
Ctaxi_contig_13211|comp32107_c0_seq3	-4.105621066	0.794676245	0.000536697	0.005290786	40s ribosomal protein s30	gi|545371073|ref|XP_005650138.1|putative 40S ribosomal protein S30 [Coccomyxa subellipsoidea C-169] >gi|384252117|gb|EIE25594.1| putative 40S ribosomal protein S30 [Coccomyxa subellipsoidea C-169]	NA	NA	NA
Ctaxi_contig_29004|comp34436_c1_seq1	-4.089038233	1.973786654	3.36E-06	7.52E-05	NA	NA	NA	NA	NA
Ctaxi_contig_52548|comp36298_c1_seq4	-4.052167711	0.74498669	0.000858299	0.007682219	sterol reductase	gi|255072379|ref|XP_002499864.1|predicted protein [Micromonas sp. RCC299] >gi|226515126|gb|ACO61122.1| predicted protein [Micromonas sp. RCC299]	AT3G52940.1	"FK,HYD2,ELL1"	 Ergosterol biosynthesis ERG4/ERG24 family 
Ctaxi_contig_23516|comp33808_c1_seq2	-4.031145431	2.217081452	6.51E-11	4.51E-09	NA	NA	NA	NA	NA
Ctaxi_contig_30903|comp34632_c1_seq2	-4.011372731	5.784262618	2.29E-35	3.23E-32	NA	NA	NA	NA	NA
Ctaxi_contig_46601|comp35910_c0_seq2	-3.997213112	0.689229513	0.002098884	0.015459392	nadh-ubiquinone oxidoreductase subunit 6	gi|159474416|ref|XP_001695321.1|cyclopropane fatty acid synthase [Chlamydomonas reinhardtii] >gi|158275804|gb|EDP01579.1| cyclopropane fatty acid synthase [Chlamydomonas reinhardtii]	AT3G23530.1		 Cyclopropane-fatty-acyl-phospholipid synthase 
Ctaxi_contig_18356|comp33053_c2_seq1	-3.971233653	6.540536635	4.65E-30	2.90E-27	NA	NA	NA	NA	NA
Ctaxi_contig_51944|comp36258_c1_seq2	-3.908751261	1.873397225	5.94E-09	2.84E-07	NA	NA	NA	NA	NA
Ctaxi_contig_18353|comp33053_c0_seq1	-3.907735684	7.341933776	3.00E-32	2.53E-29	NA	NA	NA	NA	NA
Ctaxi_contig_50347|comp36169_c0_seq18	-3.887790666	1.460556099	0.006332663	0.036904567	vacuolar protein sorting-associated protein 41 homolog	gi|545368729|ref|XP_005649140.1|ARM repeat-containing protein [Coccomyxa subellipsoidea C-169] >gi|384251118|gb|EIE24596.1| ARM repeat-containing protein [Coccomyxa subellipsoidea C-169]	AT1G08190.1	"ATVPS41,ZIP2,VPS41,ATVAM2,VAM2"	 vacuolar protein sorting 41 
Ctaxi_contig_50320|comp36168_c2_seq7	-3.864284592	4.575927727	6.41E-06	0.000133227	cyclin-dependent kinase	gi|462405113|gb|EMJ10577.1|hypothetical protein PRUPE_ppa008892mg [Prunus persica]	AT1G76540.1	CDKB2;1	 cyclin-dependent kinase B2;1 
Ctaxi_contig_29439|comp34482_c1_seq2	-3.853102906	2.515863843	1.86E-08	7.87E-07	NA	NA	NA	NA	NA
Ctaxi_contig_65841|comp37026_c5_seq6	-3.841052281	1.837184923	1.25E-07	4.25E-06	magnesium chelatase subunit h	gi|302847052|ref|XP_002955061.1|magnesium protoporphyrin chelatase [Volvox carteri f. nagariensis] >gi|300259589|gb|EFJ43815.1| magnesium protoporphyrin chelatase [Volvox carteri f. nagariensis]	AT5G13630.1	"GUN5,CCH,CHLH,CCH1,ABAR"	" magnesium-chelatase subunit chlH, chloroplast, putative / Mg-protoporphyrin IX chelatase, putative (CHLH) "
Ctaxi_contig_58150|comp36634_c4_seq1	-3.738205629	1.707567338	2.99E-07	9.11E-06	NA	NA	NA	NA	NA
Ctaxi_contig_57131|comp36576_c1_seq1	-3.712786565	1.066503551	6.90E-05	0.001003867	NA	NA	NA	NA	NA
Ctaxi_contig_43735|comp35733_c0_seq2	-3.680550002	3.110666794	8.98E-17	1.60E-14	NA	NA	NA	NA	NA
Ctaxi_contig_42649|comp35653_c1_seq5	-3.607559887	1.623591781	2.11E-05	0.000369291	chymotrypsin-like serine protease	gi|4868165|gb|AAD31187.1|AF127088_1chymotrypsinogen [Rhyzopertha dominica]	NA	NA	NA
Ctaxi_contig_29011|comp34436_c1_seq8	-3.558128561	1.584604947	1.81E-05	0.000323805	hypothetical protein THAPSDRAFT_21646	gi|223998074|ref|XP_002288710.1|hypothetical protein THAPSDRAFT_21646 [Thalassiosira pseudonana CCMP1335] >gi|220975818|gb|EED94146.1| hypothetical protein THAPSDRAFT_21646 [Thalassiosira pseudonana CCMP1335]	NA	NA	NA
Ctaxi_contig_29008|comp34436_c1_seq5	-3.541577506	1.825174441	5.42E-05	0.000819894	hypothetical protein THAPSDRAFT_21646	gi|223998074|ref|XP_002288710.1|hypothetical protein THAPSDRAFT_21646 [Thalassiosira pseudonana CCMP1335] >gi|220975818|gb|EED94146.1| hypothetical protein THAPSDRAFT_21646 [Thalassiosira pseudonana CCMP1335]	NA	NA	NA
Ctaxi_contig_24684|comp33969_c2_seq1	-3.536950834	2.246160548	1.01E-08	4.58E-07	NA	NA	NA	NA	NA
Ctaxi_contig_23520|comp33808_c2_seq1	-3.528723369	2.329248137	2.89E-11	2.15E-09	NA	NA	NA	NA	NA
Ctaxi_contig_28774|comp34410_c2_seq1	-3.519453032	0.962520714	0.004002387	0.025904364	NA	NA	NA	NA	NA
Ctaxi_contig_65808|comp37025_c2_seq32	-3.513613602	1.225971847	0.001199432	0.010019228	NA	NA	NA	NA	NA
Ctaxi_contig_66455|comp37049_c3_seq3	-3.477652854	1.21670972	0.000288228	0.003195771	retroelement pol poly	gi|147865908|emb|CAN80980.1|hypothetical protein VITISV_020252 [Vitis vinifera]	ATMG00860.1	ORF158	 DNA/RNA polymerases superfamily protein 
Ctaxi_contig_14769|comp32436_c2_seq3	-3.472731997	1.243743806	0.006343857	0.036948949	NA	NA	NA	NA	NA
Ctaxi_contig_22921|comp33730_c2_seq9	-3.461500818	0.835160914	0.001203398	0.010034878	rubisco activase	gi|342360007|gb|AEL29575.1|chloroplast rubisco activase [Chlorella pyrenoidosa]	AT2G39730.3	RCA	 rubisco activase 
Ctaxi_contig_47401|comp35970_c0_seq4	-3.45133373	4.367270795	0.000153016	0.001913439	erc protein 2-like	gi|218441295|ref|YP_002379624.1|hypothetical protein PCC7424_4392 [Cyanothece sp. PCC 7424] >gi|506436623|ref|WP_015956340.1| hypothetical protein [Cyanothece sp. PCC 7424] >gi|218174023|gb|ACK72756.1| BRCT domain protein [Cyanothece sp. PCC 7424]	NA	NA	NA
Ctaxi_contig_23759|comp33832_c4_seq4	-3.44958372	3.931720617	2.28E-19	5.33E-17	NA	NA	NA	NA	NA
Ctaxi_contig_38946|comp35364_c7_seq10	-3.437157934	1.799088165	1.20E-05	0.000227269	iron-sulfur cluster assembly protein	gi|518879846|ref|WP_020035721.1|hypothetical protein [Verrucomicrobia bacterium SCGC AAA164-N20]	NA	NA	NA
Ctaxi_contig_68912|comp37147_c0_seq1	-3.431623206	1.180103559	0.000824656	0.007460514	NA	NA	NA	NA	NA
Ctaxi_contig_29006|comp34436_c1_seq3	-3.427499192	2.210265756	2.46E-06	5.74E-05	hypothetical protein THAPSDRAFT_21646	gi|223998074|ref|XP_002288710.1|hypothetical protein THAPSDRAFT_21646 [Thalassiosira pseudonana CCMP1335] >gi|220975818|gb|EED94146.1| hypothetical protein THAPSDRAFT_21646 [Thalassiosira pseudonana CCMP1335]	NA	NA	NA
Ctaxi_contig_14767|comp32436_c2_seq1	-3.40910202	2.403184971	0.000335899	0.003619845	NA	NA	NA	NA	NA
Ctaxi_contig_21420|comp33511_c2_seq1	-3.408988026	1.725349271	2.90E-05	0.000485859	argonaute family member	gi|325193161|emb|CCA27516.1|Argonaute2 (AGO2) putative [Albugo laibachii Nc14]	AT5G43810.2	ZLL	 Stabilizer of iron transporter SufD / Polynucleotidyl transferase 
Ctaxi_contig_36379|comp35143_c2_seq1	-3.364461623	0.79782434	0.001240595	0.01026066	3-oxoacyl-(acyl-carrier-protein) reductase	gi|545365560|ref|XP_005647744.1|3-oxoacyl-reductase [Coccomyxa subellipsoidea C-169] >gi|384249719|gb|EIE23200.1| 3-oxoacyl-reductase [Coccomyxa subellipsoidea C-169]	AT1G24360.1		 NAD(P)-binding Rossmann-fold superfamily protein 
Ctaxi_contig_42923|comp35672_c0_seq1	-3.357115352	3.591627089	6.87E-16	1.08E-13	NA	NA	NA	NA	NA
Ctaxi_contig_11855|comp31801_c0_seq1	-3.355413107	6.678982365	7.79E-24	2.66E-21	NA	NA	NA	NA	NA
Ctaxi_contig_15209|comp32517_c2_seq1	-3.348474942	1.447262299	3.11E-06	7.06E-05	NA	NA	NA	NA	NA
Ctaxi_contig_3958|comp24349_c0_seq1	-3.313176474	0.790024162	0.000774053	0.00709556	NA	NA	NA	NA	NA
Ctaxi_contig_30814|comp34626_c0_seq7	-3.271516598	0.745123249	0.00130067	0.010635071	NA	NA	NA	NA	NA
Ctaxi_contig_62345|comp36852_c0_seq1	-3.269551028	0.794453249	0.001737097	0.013304911	wd-40 repeat protein	gi|302832277|ref|XP_002947703.1|hypothetical protein VOLCADRAFT_88109 [Volvox carteri f. nagariensis] >gi|300267051|gb|EFJ51236.1| hypothetical protein VOLCADRAFT_88109 [Volvox carteri f. nagariensis]	NA	NA	NA
Ctaxi_contig_25841|comp34083_c0_seq3	-3.240852875	1.137864196	0.000813451	0.007384907	protein	gi|552825472|ref|XP_005846834.1|hypothetical protein CHLNCDRAFT_53084 [Chlorella variabilis] >gi|307106486|gb|EFN54732.1| hypothetical protein CHLNCDRAFT_53084 [Chlorella variabilis]	NA	NA	NA
Ctaxi_contig_17380|comp32892_c1_seq1	-3.219778493	1.297415335	1.66E-05	0.000300151	NA	NA	NA	NA	NA
Ctaxi_contig_43239|comp35695_c2_seq1	-3.215895969	1.106526968	0.000163417	0.002021567	aspartyl-trna synthetase	gi|552829044|ref|XP_005847609.1|hypothetical protein CHLNCDRAFT_35428 [Chlorella variabilis] >gi|307107264|gb|EFN55507.1| hypothetical protein CHLNCDRAFT_35428 [Chlorella variabilis]	AT4G33760.1		" tRNA synthetase class II (D, K and N) family protein "
Ctaxi_contig_37924|comp35280_c0_seq5	-3.214267289	0.746932869	0.000744416	0.006878609	aspartate aminotransferase	gi|424513637|emb|CCO66259.1|aspartate aminotransferase [Bathycoccus prasinos]	AT2G22250.1	"ATAAT,AAT,MEE17"	 aspartate aminotransferase 
Ctaxi_contig_43425|comp35712_c3_seq2	-3.212353323	1.185004812	0.00423062	0.027038427	NA	NA	NA	NA	NA
Ctaxi_contig_26994|comp34198_c0_seq14	-3.194254763	3.13157134	2.82E-13	3.07E-11	phenylalanine 4-monooxygenase	"gi|545363344|ref|XP_005646805.1|aromatic amino acid hydroxylase, partial [Coccomyxa subellipsoidea C-169] >gi|384248778|gb|EIE22261.1| aromatic amino acid hydroxylase, partial [Coccomyxa subellipsoidea C-169]"	NA	NA	NA
Ctaxi_contig_31369|comp34682_c2_seq1	-3.191121745	4.043007254	4.22E-14	5.26E-12	NA	NA	NA	NA	NA
Ctaxi_contig_14008|comp32267_c0_seq3	-3.171773719	3.892737208	1.38E-08	6.06E-07	NA	NA	NA	NA	NA
Ctaxi_contig_67211|comp37084_c1_seq1	-3.165142215	3.69548571	5.75E-18	1.16E-15	NA	NA	NA	NA	NA
Ctaxi_contig_8544|comp30738_c1_seq1	-3.162502234	1.434078478	0.003979526	0.025793959	NA	NA	NA	NA	NA
Ctaxi_contig_22451|comp33667_c1_seq1	-3.161569671	2.422834136	2.49E-10	1.54E-08	peptidyl serine alpha-galactosyltransferase	gi|552815249|ref|XP_005844395.1|hypothetical protein CHLNCDRAFT_58899 [Chlorella variabilis] >gi|307104037|gb|EFN52293.1| hypothetical protein CHLNCDRAFT_58899 [Chlorella variabilis]	AT3G01720.1		 unknown protein; FUNCTIONS IN: molecular_function unknown; INVOLVED IN: biological_process unknown; LOCATED IN: endomembrane system; EXPRESSED IN: 24 plant structures; EXPRESSED DURING: 13 growth stages; BEST Arabidopsis thaliana protein match is: unknown protein (TAIR:AT5G25265.1); Has 374 Blast hits to 211 proteins in 23 species: Archae - 0; Bacteria - 0; Metazoa - 0; Fungi - 0; Plants - 316; Viruses - 0; Other Eukaryotes - 58 (source: NCBI BLink). 
Ctaxi_contig_15206|comp32517_c1_seq1	-3.13485864	0.683029893	0.000980151	0.008520382	NA	NA	NA	NA	NA
Ctaxi_contig_55863|comp36496_c1_seq1	-3.128477269	1.711783197	4.72E-07	1.36E-05	dead deah box helicase	gi|545370263|ref|XP_005649787.1|P-loop containing nucleoside triphosphate hydrolase protein [Coccomyxa subellipsoidea C-169] >gi|384251766|gb|EIE25243.1| P-loop containing nucleoside triphosphate hydrolase protein [Coccomyxa subellipsoidea C-169]	AT1G70070.1	"EMB25,PDE317,ISE2"	" DEAD/DEAH box helicase, putative "
Ctaxi_contig_22876|comp33725_c0_seq13	-3.113401798	1.05354809	0.001450555	0.011571712	NA	NA	NA	NA	NA
Ctaxi_contig_42402|comp35633_c2_seq9	-3.112654444	1.304559244	0.000638357	0.006071706	dna alkylation repair protein	gi|290972082|ref|XP_002668790.1|hypothetical protein NAEGRDRAFT_82313 [Naegleria gruberi] >gi|290973105|ref|XP_002669290.1| predicted protein [Naegleria gruberi] >gi|284082312|gb|EFC36046.1| hypothetical protein NAEGRDRAFT_82313 [Naegleria gruberi] >gi|284082835|gb|EFC36546.1| predicted protein [Naegleria gruberi]	NA	NA	NA
Ctaxi_contig_15831|comp32624_c0_seq4	-3.102747653	3.048494851	2.19E-15	3.24E-13	diacylglyceryl- -trimethylhomoserine synthesis protein	"gi|545369055|ref|XP_005649296.1|diacylglyceryl-N,N,N-trimethylhomoserine synthesis protein [Coccomyxa subellipsoidea C-169] >gi|384251274|gb|EIE24752.1| diacylglyceryl-N,N,N-trimethylhomoserine synthesis protein [Coccomyxa subellipsoidea C-169]"	NA	NA	NA
Ctaxi_contig_31694|comp34713_c2_seq3	-3.084947263	1.496103368	0.004283472	0.027320084	gpi-anchor transamidase-like	gi|296087890|emb|CBI35173.3|unnamed protein product [Vitis vinifera]	AT1G08750.3		 Peptidase C13 family 
Ctaxi_contig_21419|comp33511_c1_seq1	-3.084780919	1.463916628	5.92E-05	0.000882254	argonaute-like protein	gi|302842702|ref|XP_002952894.1|Argonaute-like protein [Volvox carteri f. nagariensis] >gi|300261934|gb|EFJ46144.1| Argonaute-like protein [Volvox carteri f. nagariensis]	AT1G48410.3	AGO1	 Stabilizer of iron transporter SufD / Polynucleotidyl transferase 
Ctaxi_contig_19722|comp33257_c0_seq7	-3.059763014	3.123478437	5.57E-05	0.000837079	atp-dependent clp protease proteolytic subunit	"gi|545356500|ref|XP_005643954.1|ATP-dependent Clp protease, proteolytic subunit ClpP [Coccomyxa subellipsoidea C-169] >gi|384245918|gb|EIE19410.1| ATP-dependent Clp protease, proteolytic subunit ClpP [Coccomyxa subellipsoidea C-169]"	AT5G45390.1	"CLPP4,NCLPP4"	 CLP protease P4 
Ctaxi_contig_8546|comp30738_c1_seq3	-3.054036611	2.431255815	4.71E-05	0.000727477	NA	NA	NA	NA	NA
Ctaxi_contig_40691|comp35526_c3_seq3	-3.051116451	1.99802836	0.004276527	0.027286979	NA	NA	NA	NA	NA
Ctaxi_contig_6682|comp29477_c1_seq1	-3.025889694	2.211801827	7.23E-08	2.64E-06	NA	NA	NA	NA	NA
Ctaxi_contig_38649|comp35340_c0_seq1	-3.016082441	1.208547673	0.00030777	0.003362129	rna methylase	gi|302829000|ref|XP_002946067.1|hypothetical protein VOLCADRAFT_115653 [Volvox carteri f. nagariensis] >gi|300268882|gb|EFJ53062.1| hypothetical protein VOLCADRAFT_115653 [Volvox carteri f. nagariensis]	NA	NA	NA
Ctaxi_contig_30454|comp34588_c0_seq1	-3.009997514	0.96145827	0.000715203	0.006662099	ankyrin repeat protein	"gi|123476441|ref|XP_001321393.1|ankyrin repeat protein [Trichomonas vaginalis G3] >gi|121904218|gb|EAY09170.1| ankyrin repeat protein, putative [Trichomonas vaginalis G3]"	AT3G04710.1	TPR10	 ankyrin repeat family protein 
Ctaxi_contig_11213|comp31625_c0_seq2	-3.00915715	2.2927774	9.49E-06	0.000186354	photosystem i reaction center subunit n	gi|552816599|ref|XP_005844728.1|hypothetical protein CHLNCDRAFT_32470 [Chlorella variabilis] >gi|307104372|gb|EFN52626.1| hypothetical protein CHLNCDRAFT_32470 [Chlorella variabilis]	AT5G64040.1	PSAN	" photosystem I reaction center subunit PSI-N, chloroplast, putative / PSI-N, putative (PSAN) "
Ctaxi_contig_9049|comp30948_c0_seq1	-3.004387535	0.958983547	0.000520602	0.005161562	NA	NA	NA	NA	NA
Ctaxi_contig_24685|comp33969_c4_seq1	-2.99664529	2.069218642	3.12E-06	7.08E-05	NA	NA	NA	NA	NA
Ctaxi_contig_67212|comp37084_c1_seq2	-2.97712618	2.763261555	1.72E-09	9.14E-08	NA	NA	NA	NA	NA
Ctaxi_contig_38695|comp35343_c6_seq5	-2.966267541	2.210258565	4.74E-07	1.37E-05	NA	NA	NA	NA	NA
Ctaxi_contig_16777|comp32788_c3_seq2	-2.962673723	1.652369327	0.00110439	0.009390487	fucoxanthin-chlorophyll a c light-harvesting partial	gi|224012385|ref|XP_002294845.1|fucoxanthin chlorophyll a/c protein 4 [Thalassiosira pseudonana CCMP1335] >gi|220969284|gb|EED87625.1| fucoxanthin chlorophyll a/c protein 4 [Thalassiosira pseudonana CCMP1335]	NA	NA	NA
Ctaxi_contig_46609|comp35910_c3_seq1	-2.952208054	2.656489467	6.86E-08	2.53E-06	cyclopropane fatty acid synthase	gi|545367968|ref|XP_005648777.1|cyclopropane fatty acid synthase [Coccomyxa subellipsoidea C-169] >gi|384250754|gb|EIE24233.1| cyclopropane fatty acid synthase [Coccomyxa subellipsoidea C-169]	AT3G23530.1		 Cyclopropane-fatty-acyl-phospholipid synthase 
Ctaxi_contig_8642|comp30781_c0_seq1	-2.946015895	6.329974281	1.11E-16	1.95E-14	NA	NA	NA	NA	NA
Ctaxi_contig_7333|comp30056_c1_seq1	-2.93406023	2.872421324	1.08E-06	2.80E-05	NA	NA	NA	NA	NA
Ctaxi_contig_7486|comp30156_c0_seq4	-2.902833966	3.778607341	2.63E-12	2.42E-10	NA	NA	NA	NA	NA
Ctaxi_contig_15963|comp32646_c2_seq1	-2.898746155	0.873872322	0.001222518	0.010153489	NA	NA	NA	NA	NA
Ctaxi_contig_18062|comp33011_c0_seq1	-2.896146951	1.145662474	0.001676887	0.012958595	leucine-rich repeat	gi|159481386|ref|XP_001698760.1|hypothetical protein CHLREDRAFT_151874 [Chlamydomonas reinhardtii] >gi|158273471|gb|EDO99260.1| predicted protein [Chlamydomonas reinhardtii]	AT4G20140.1	GSO1	 Leucine-rich repeat transmembrane protein kinase 
Ctaxi_contig_45310|comp35817_c1_seq2	-2.892957081	2.833461214	9.16E-08	3.25E-06	NA	NA	NA	NA	NA
Ctaxi_contig_14006|comp32267_c0_seq1	-2.892290235	6.85198121	8.40E-14	9.79E-12	NA	NA	NA	NA	NA
Ctaxi_contig_42973|comp35676_c4_seq1	-2.890230858	0.853960444	0.000839459	0.007558696	NA	NA	NA	NA	NA
Ctaxi_contig_68063|comp37113_c0_seq1	-2.890205021	2.97135789	6.53E-09	3.09E-07	NA	NA	NA	NA	NA
Ctaxi_contig_33998|comp34917_c7_seq1	-2.890058503	1.346713747	0.000193672	0.002313064	NA	NA	NA	NA	NA
Ctaxi_contig_50338|comp36169_c0_seq9	-2.885660979	0.846410942	0.008478099	0.046057956	vacuolar protein sorting-associated protein 41 homolog	gi|545368729|ref|XP_005649140.1|ARM repeat-containing protein [Coccomyxa subellipsoidea C-169] >gi|384251118|gb|EIE24596.1| ARM repeat-containing protein [Coccomyxa subellipsoidea C-169]	AT1G08190.1	"ATVPS41,ZIP2,VPS41,ATVAM2,VAM2"	 vacuolar protein sorting 41 
Ctaxi_contig_42655|comp35653_c1_seq11	-2.88518624	4.012842465	2.37E-05	0.000407225	NA	NA	NA	NA	NA
Ctaxi_contig_19484|comp33213_c3_seq2	-2.884673446	0.824235391	0.00063036	0.00602142	NA	NA	NA	NA	NA
Ctaxi_contig_58514|comp36658_c0_seq1	-2.861209181	1.466640333	0.000429467	0.00441122	superoxide dismutase	gi|425706359|gb|AFX95918.1|copper/zinc superoxide dismutase [Mauremys reevesii]	AT2G28190.1	"CSD2,CZSOD2"	 copper/zinc superoxide dismutase 2 
Ctaxi_contig_51943|comp36258_c1_seq1	-2.860339145	2.490400729	1.64E-08	7.07E-07	riboflavin synthase-like superfamily protein	gi|414877425|tpg|DAA54556.1|TPA: hypothetical protein ZEAMMB73_247137 [Zea mays]	AT1G19230.1		 Riboflavin synthase-like superfamily protein 
Ctaxi_contig_47698|comp35991_c7_seq2	-2.855695154	1.010898548	0.009218106	0.049024569	NA	NA	NA	NA	NA
Ctaxi_contig_7484|comp30156_c0_seq2	-2.851803718	4.509433802	1.22E-17	2.39E-15	NA	NA	NA	NA	NA
Ctaxi_contig_25588|comp34064_c4_seq7	-2.848269515	1.604332637	7.52E-05	0.001078854	high mobility group protein homolog tdp-1	gi|300122042|emb|CBK22616.2|unnamed protein product [Blastocystis hominis]	NA	NA	NA
Ctaxi_contig_51823|comp36250_c5_seq1	-2.84811221	1.825122313	2.47E-06	5.75E-05	shikimate kinase-like protein	gi|255071735|ref|XP_002499542.1|predicted protein [Micromonas sp. RCC299] >gi|226514804|gb|ACO60800.1| predicted protein [Micromonas sp. RCC299]	AT2G35500.1	SKL2	 shikimate kinase like 2 
Ctaxi_contig_62693|comp36872_c4_seq4	-2.844348927	1.115215783	0.000634475	0.006045877	NA	NA	NA	NA	NA
Ctaxi_contig_41374|comp35571_c1_seq20	-2.827755947	1.492942905	0.000127904	0.001654621	polymorphic outer membrane protein	gi|428216441|ref|YP_007100906.1|hypothetical protein Pse7367_0161 [Pseudanabaena sp. PCC 7367] >gi|504976350|ref|WP_015163452.1| hypothetical protein [Pseudanabaena sp. PCC 7367] >gi|427988223|gb|AFY68478.1| conserved repeat domain protein [Pseudanabaena sp. PCC 7367]	NA	NA	NA
Ctaxi_contig_26652|comp34168_c0_seq31	-2.827382481	2.935040995	0.000174462	0.002125235	protein	"gi|159488703|ref|XP_001702342.1|ribosomal protein S7, component of cytosolic 80S ribosome and 40S small subunit [Chlamydomonas reinhardtii] >gi|158271136|gb|EDO96962.1| ribosomal protein S7 [Chlamydomonas reinhardtii]"	AT1G48830.2		 Ribosomal protein S7e family protein 
Ctaxi_contig_34911|comp35002_c1_seq2	-2.826810996	1.653183809	0.0083825	0.045657624	rwp-rk domain-containing transcription factor	gi|302830598|ref|XP_002946865.1|RWP-RK domain-containing transcription factor [Volvox carteri f. nagariensis] >gi|300267909|gb|EFJ52091.1| RWP-RK domain-containing transcription factor [Volvox carteri f. nagariensis]	NA	NA	NA
Ctaxi_contig_66741|comp37063_c3_seq6	-2.806287344	2.708756129	1.97E-05	0.000348661	mannan endo- -beta-mannosidase 6-like	gi|312282355|dbj|BAJ34043.1|unnamed protein product [Thellungiella halophila]	AT5G01930.1	"MAN6,AtMAN6"	 Glycosyl hydrolase superfamily protein 
Ctaxi_contig_14361|comp32349_c2_seq1	-2.802496012	2.7723259	1.85E-08	7.85E-07	NA	NA	NA	NA	NA
Ctaxi_contig_22283|comp33643_c2_seq2	-2.800184971	1.573778238	0.001039447	0.008945861	fatty acid desaturase 2- partial	gi|17402593|dbj|BAB78716.1|delta12 fatty acid desaturase [Chlorella vulgaris]	AT3G12120.2	FAD2	 fatty acid desaturase 2 
Ctaxi_contig_66749|comp37063_c4_seq3	-2.792662294	2.084410045	4.86E-06	0.000104062	NA	NA	NA	NA	NA
Ctaxi_contig_49697|comp36122_c0_seq4	-2.78524721	3.338230617	0.000102985	0.001391264	dihydropyrimidine dehydrogenase	gi|15229529|ref|NP_188408.1|putative dihydropyrimidine dehydrogenase [Arabidopsis thaliana] >gi|9294485|dbj|BAB02704.1| senescencs-related protein; dihydroorotate dehydrogenase-like protein [Arabidopsis thaliana] >gi|14334712|gb|AAK59534.1| putative dehydrogenase [Arabidopsis thaliana] >gi|16323430|gb|AAL15209.1| putative dehydrogenase [Arabidopsis thaliana] >gi|24850451|gb|AAN64919.1| putative dehydrogenase [Arabidopsis thaliana] >gi|332642489|gb|AEE76010.1| putative dihydropyrimidine dehydrogenase [Arabidopsis thaliana]	AT3G17810.1	PYD1	 pyrimidine 1 
Ctaxi_contig_37116|comp35209_c1_seq3	-2.782960977	1.726246741	0.000525443	0.005204577	atp-dependent rna helicase ddx11-like protein 8-like	gi|566014803|gb|ETI37714.1|hypothetical protein F443_16424 [Phytophthora parasitica P1569]	AT1G79890.1		 RAD3-like DNA-binding helicase protein 
Ctaxi_contig_61931|comp36835_c1_seq4	-2.781684881	1.659485216	0.001051999	0.009031404	wd repeat-containing protein 43-like	gi|545355071|ref|XP_005643354.1|NUC189-domain-containing protein [Coccomyxa subellipsoidea C-169] >gi|384245316|gb|EIE18810.1| NUC189-domain-containing protein [Coccomyxa subellipsoidea C-169]	AT5G11240.1		 transducin family protein / WD-40 repeat family protein 
Ctaxi_contig_57130|comp36576_c0_seq1	-2.775067832	2.195660802	2.87E-07	8.81E-06	NA	NA	NA	NA	NA
Ctaxi_contig_46608|comp35910_c2_seq1	-2.769908127	1.993944808	2.55E-05	0.000432586	cyclopropane-fatty-acyl-phospholipid synthase	gi|545367968|ref|XP_005648777.1|cyclopropane fatty acid synthase [Coccomyxa subellipsoidea C-169] >gi|384250754|gb|EIE24233.1| cyclopropane fatty acid synthase [Coccomyxa subellipsoidea C-169]	AT3G23460.1		 S-adenosyl-L-methionine-dependent methyltransferases superfamily protein 
Ctaxi_contig_28130|comp34336_c1_seq3	-2.76837416	2.268254537	0.001779602	0.013556377	abc transporter family protein	"gi|552810676|ref|XP_005843266.1|hypothetical protein CHLNCDRAFT_28318, partial [Chlorella variabilis] >gi|307102898|gb|EFN51164.1| hypothetical protein CHLNCDRAFT_28318, partial [Chlorella variabilis]"	AT5G64840.1	"GCN5,ATGCN5"	 general control non-repressible 5 
Ctaxi_contig_7332|comp30056_c0_seq1	-2.767165149	3.085407239	3.74E-08	1.47E-06	NA	NA	NA	NA	NA
Ctaxi_contig_60306|comp36750_c4_seq1	-2.761327518	2.214989346	3.41E-08	1.35E-06	dna polymerase alpha catalytic subunit	gi|545373109|ref|XP_005650951.1|hypothetical protein COCSUDRAFT_52325 [Coccomyxa subellipsoidea C-169] >gi|384252932|gb|EIE26407.1| hypothetical protein COCSUDRAFT_52325 [Coccomyxa subellipsoidea C-169]	AT5G67100.1	ICU2	 DNA-directed DNA polymerases 
Ctaxi_contig_51952|comp36258_c2_seq2	-2.753686142	2.093562439	6.79E-07	1.87E-05	respiratory burst oxidase	gi|301105208|ref|XP_002901688.1|respiratory burst oxidase [Phytophthora infestans T30-4] >gi|262100692|gb|EEY58744.1| respiratory burst oxidase [Phytophthora infestans T30-4]	AT4G25090.2		 Riboflavin synthase-like superfamily protein 
Ctaxi_contig_30904|comp34632_c2_seq1	-2.752809524	8.919220053	1.48E-31	1.12E-28	NA	NA	NA	NA	NA
Ctaxi_contig_25022|comp34006_c1_seq3	-2.744250355	1.233107078	0.000300604	0.00329774	pentatricopeptide repeat-containing protein at3g60050-like	gi|508775934|gb|EOY23190.1|Pentatricopeptide repeat (PPR) superfamily protein [Theobroma cacao]	AT3G60050.1		 Pentatricopeptide repeat (PPR) superfamily protein 
Ctaxi_contig_60726|comp36773_c5_seq24	-2.736401171	1.062266	0.006137084	0.036005459	laglidadg homing endonuclease	gi|17028269|gb|AAL34363.1|L49149_3putative protein [Chlamydomonas monadina]	ATCG00700.1	PSBN	 photosystem II reaction center protein N 
Ctaxi_contig_56075|comp36511_c4_seq2	-2.719017858	1.133549567	0.001666352	0.012899611	transcription regulator not2 not3 not5 family protein	gi|357119940|ref|XP_003561690.1|PREDICTED: uncharacterized protein LOC100823027 [Brachypodium distachyon]	AT5G18230.1		 transcription regulator NOT2/NOT3/NOT5 family protein 
Ctaxi_contig_11856|comp31801_c0_seq2	-2.712771725	2.812612187	7.16E-11	4.92E-09	NA	NA	NA	NA	NA
Ctaxi_contig_43583|comp35723_c4_seq1	-2.711143923	2.476750769	1.64E-06	4.03E-05	NA	NA	NA	NA	NA
Ctaxi_contig_43754|comp35733_c1_seq1	-2.707638298	2.898736934	1.71E-09	9.11E-08	NA	NA	NA	NA	NA
Ctaxi_contig_35463|comp35059_c0_seq2	-2.706770321	1.02348102	0.003964894	0.025704476	flagellar inner arm intermediate chain	gi|303284981|ref|XP_003061781.1|flagellar inner arm intermediate chain [Micromonas pusilla CCMP1545] >gi|226457111|gb|EEH54411.1| flagellar inner arm intermediate chain [Micromonas pusilla CCMP1545]	NA	NA	NA
Ctaxi_contig_22866|comp33725_c0_seq3	-2.699421881	2.777511143	1.83E-08	7.79E-07	NA	NA	NA	NA	NA
Ctaxi_contig_47642|comp35988_c0_seq2	-2.694596369	1.128427888	0.00137916	0.011138396	NA	NA	NA	NA	NA
Ctaxi_contig_24697|comp33970_c0_seq3	-2.678625142	1.117829734	0.009457947	0.049958514	NA	NA	NA	NA	NA
Ctaxi_contig_69523|comp37170_c0_seq9	-2.678407718	7.557571882	4.19E-30	2.66E-27	glycine dehydrogenase	gi|545370170|ref|XP_005649750.1|glycine dehydrogenase [Coccomyxa subellipsoidea C-169] >gi|384251729|gb|EIE25206.1| glycine dehydrogenase [Coccomyxa subellipsoidea C-169]	AT2G26080.1	"AtGLDP2,GLDP2"	 glycine decarboxylase P-protein 2 
Ctaxi_contig_55396|comp36467_c1_seq5	-2.678009615	8.565534221	1.63E-12	1.56E-10	tpa_inf: chloroplast light-harvesting complex ii protein precursor lhcbm6	gi|145078830|tpg|DAA05886.1|TPA_inf: chloroplast light-harvesting complex II protein precursor Lhcbm6 [Euglena gracilis]	AT1G29920.1	"CAB2,AB165,LHCB1.1"	 chlorophyll A/B-binding protein 2 
Ctaxi_contig_51951|comp36258_c2_seq1	-2.66779489	2.318347441	6.07E-07	1.68E-05	respiratory burst oxidase homolog protein a-like	gi|475607288|gb|EMT26660.1|Respiratory burst oxidase-B-like protein [Aegilops tauschii]	AT4G11230.1		 Riboflavin synthase-like superfamily protein 
Ctaxi_contig_38523|comp35326_c1_seq1	-2.665036208	1.569615299	0.000668015	0.006307519	NA	NA	NA	NA	NA
Ctaxi_contig_32139|comp34757_c3_seq1	-2.659046764	1.396106546	0.000386409	0.004053254	phosphoribosylamine--glycine ligase	gi|545363431|ref|XP_005646839.1|phosphoribosylamine--glycine ligase [Coccomyxa subellipsoidea C-169] >gi|384248812|gb|EIE22295.1| phosphoribosylamine--glycine ligase [Coccomyxa subellipsoidea C-169]	AT1G09830.1		 Glycinamide ribonucleotide (GAR) synthetase 
Ctaxi_contig_26937|comp34194_c0_seq20	-2.650787382	0.907880463	0.001954416	0.014606245	NA	NA	NA	NA	NA
Ctaxi_contig_25414|comp34045_c1_seq8	-2.647332469	3.37829661	1.06E-12	1.04E-10	NA	NA	NA	NA	NA
Ctaxi_contig_62949|comp36886_c3_seq10	-2.64393749	0.960050323	0.005820601	0.034559261	NA	NA	NA	NA	NA
Ctaxi_contig_14007|comp32267_c0_seq2	-2.640840599	3.547170995	1.09E-09	6.01E-08	NA	NA	NA	NA	NA
Ctaxi_contig_38060|comp35295_c1_seq2	-2.63500622	0.938190628	0.001609709	0.012564295	NA	NA	NA	NA	NA
Ctaxi_contig_23800|comp33836_c4_seq1	-2.633688782	1.750803547	8.11E-06	0.000162548	peroxisomal membrane protein pmp22	gi|545359114|ref|XP_005645051.1|hypothetical protein COCSUDRAFT_67394 [Coccomyxa subellipsoidea C-169] >gi|384247019|gb|EIE20507.1| hypothetical protein COCSUDRAFT_67394 [Coccomyxa subellipsoidea C-169]	AT2G14860.1		 Peroxisomal membrane 22 kDa (Mpv17/PMP22) family protein 
Ctaxi_contig_74309|comp3370395_c0_seq1	-2.632916341	1.999361059	2.38E-05	0.000408727	major light-harvesting complex ii protein m10	gi|545374097|ref|XP_005651359.1|major light-harvesting complex II protein m10 [Coccomyxa subellipsoidea C-169] >gi|384253340|gb|EIE26815.1| major light-harvesting complex II protein m10 [Coccomyxa subellipsoidea C-169]	AT3G27690.1	"LHCB2.4,LHCB2.3,LHCB2"	 photosystem II light harvesting complex gene 2.3 
Ctaxi_contig_43571|comp35723_c0_seq1	-2.62806663	1.902122833	1.19E-06	3.04E-05	NA	NA	NA	NA	NA
Ctaxi_contig_59134|comp36685_c2_seq8	-2.627430211	0.681394008	0.003041991	0.020818837	membrane protein	gi|496440549|ref|WP_009149394.1|membrane protein [Moorea producens] >gi|332351124|gb|EGJ30711.1| putative integral membrane protein [Moorea producens 3L]	NA	NA	NA
Ctaxi_contig_38529|comp35326_c3_seq1	-2.622608946	2.519070835	1.37E-08	6.00E-07	NA	NA	NA	NA	NA
Ctaxi_contig_47093|comp35949_c3_seq20	-2.621314534	3.214458542	0.003485621	0.023211607	NA	NA	NA	NA	NA
Ctaxi_contig_46605|comp35910_c0_seq6	-2.618245139	1.130359695	0.000471455	0.004752711	flavin containing amine oxidoreductase	gi|159474416|ref|XP_001695321.1|cyclopropane fatty acid synthase [Chlamydomonas reinhardtii] >gi|158275804|gb|EDP01579.1| cyclopropane fatty acid synthase [Chlamydomonas reinhardtii]	AT3G23510.1		 Cyclopropane-fatty-acyl-phospholipid synthase 
Ctaxi_contig_68065|comp37113_c0_seq3	-2.610367918	1.765086661	6.00E-06	0.00012561	NA	NA	NA	NA	NA
Ctaxi_contig_55442|comp36469_c2_seq5	-2.609557834	2.092451526	1.16E-05	0.000220368	dna glycosylase	gi|545368882|ref|XP_005649215.1|hypothetical protein COCSUDRAFT_62092 [Coccomyxa subellipsoidea C-169] >gi|384251193|gb|EIE24671.1| hypothetical protein COCSUDRAFT_62092 [Coccomyxa subellipsoidea C-169]	AT2G36490.1	"DML1,ROS1"	 demeter-like 1 
Ctaxi_contig_30055|comp34542_c0_seq1	-2.600750346	0.671174441	0.003101283	0.021159459	mterf domain-containing protein	"gi|527194577|gb|EPS64154.1|hypothetical protein M569_10626, partial [Genlisea aurea]"	AT4G02990.1		 Mitochondrial transcription termination factor family protein 
Ctaxi_contig_19987|comp33301_c1_seq1	-2.598424763	2.08130034	6.48E-05	0.000952893	NA	NA	NA	NA	NA
Ctaxi_contig_65828|comp37026_c0_seq5	-2.597630749	3.005185102	2.73E-07	8.44E-06	magnesium chelatase subunit h	gi|15558845|emb|CAC69552.1|Magnesium chelatase H subunit [Chlamydomonas reinhardtii] >gi|15558847|emb|CAC69537.1| Magnesium chelatase H-subunit [Chlamydomonas reinhardtii]	AT5G13630.2	"GUN5,CCH,CHLH,CCH1,ABAR"	" magnesium-chelatase subunit chlH, chloroplast, putative / Mg-protoporphyrin IX chelatase, putative (CHLH) "
Ctaxi_contig_70496|comp37211_c0_seq13	-2.592770945	2.144467053	8.10E-06	0.000162426	tenascin c	gi|552826324|ref|XP_005846992.1|hypothetical protein CHLNCDRAFT_135008 [Chlorella variabilis] >gi|307106645|gb|EFN54890.1| hypothetical protein CHLNCDRAFT_135008 [Chlorella variabilis]	NA	NA	NA
Ctaxi_contig_20289|comp33344_c0_seq4	-2.58768246	0.681107852	0.006843456	0.039138532	NA	NA	NA	NA	NA
Ctaxi_contig_26285|comp34130_c1_seq8	-2.57977438	5.322185197	5.52E-11	3.90E-09	NA	NA	NA	NA	NA
Ctaxi_contig_33722|comp34895_c1_seq5	-2.579144105	3.408069085	5.21E-08	1.97E-06	short-chain dehydrogenase reductase sdr	gi|516887284|ref|WP_018148674.1|hypothetical protein [Henriciella marina]	AT5G10050.1		 NAD(P)-binding Rossmann-fold superfamily protein 
Ctaxi_contig_6681|comp29477_c0_seq1	-2.578898945	4.109283568	6.21E-12	5.20E-10	l-ascorbate peroxidase	gi|302843194|ref|XP_002953139.1|hypothetical protein VOLCADRAFT_105827 [Volvox carteri f. nagariensis] >gi|300261526|gb|EFJ45738.1| hypothetical protein VOLCADRAFT_105827 [Volvox carteri f. nagariensis]	AT4G09010.1	"APX4,TL29"	 ascorbate peroxidase 4 
Ctaxi_contig_66535|comp37052_c1_seq2	-2.573582928	3.688786389	3.22E-16	5.42E-14	adhesin-like protein	gi|288560219|ref|YP_003423705.1|adhesin-like protein [Methanobrevibacter ruminantium M1] >gi|502720780|ref|WP_012955764.1| adhesin-like protein [Methanobrevibacter ruminantium] >gi|288542929|gb|ADC46813.1| adhesin-like protein [Methanobrevibacter ruminantium M1]	NA	NA	NA
Ctaxi_contig_47572|comp35981_c1_seq11	-2.573036642	1.124441617	0.000964308	0.008410863	latent-transforming growth factor beta-binding protein 2-like isoform x1	gi|542229080|ref|XP_005453328.1|PREDICTED: latent-transforming growth factor beta-binding protein 2-like isoform X1 [Oreochromis niloticus]	NA	NA	NA
Ctaxi_contig_11214|comp31625_c1_seq1	-2.562935881	3.05323197	1.61E-07	5.31E-06	NA	NA	NA	NA	NA
Ctaxi_contig_42666|comp35653_c2_seq7	-2.562677845	3.081372615	0.00024106	0.002768496	NA	NA	NA	NA	NA
Ctaxi_contig_67215|comp37084_c2_seq3	-2.558358332	3.968616987	4.23E-18	8.60E-16	NA	NA	NA	NA	NA
Ctaxi_contig_53946|comp36378_c0_seq2	-2.555086936	7.30511362	9.19E-07	2.44E-05	atp-dependent rna helicase dhx29-like	"gi|508705229|gb|EOX97125.1|ATP-dependent RNA helicase, putative isoform 1 [Theobroma cacao] >gi|508705230|gb|EOX97126.1| ATP-dependent RNA helicase, putative isoform 1 [Theobroma cacao]"	AT1G58060.1		 RNA helicase family protein 
Ctaxi_contig_16776|comp32788_c3_seq1	-2.55071684	3.414933454	0.000495114	0.004941927	fucoxanthin-chlorophyll a c light-harvesting partial	"gi|1778733|gb|AAB70105.1|fucoxanthin-chlorophyll a/c light-harvesting protein, partial [Skeletonema costatum]"	NA	NA	NA
Ctaxi_contig_60294|comp36750_c2_seq2	-2.549277996	1.093942548	0.000359906	0.003829482	NA	NA	NA	NA	NA
Ctaxi_contig_64859|comp36987_c0_seq3	-2.539623762	1.263807912	0.000631326	0.006025097	NA	NA	NA	NA	NA
Ctaxi_contig_66764|comp37064_c1_seq7	-2.539431437	1.908277236	5.01E-05	0.000766046	NA	NA	NA	NA	NA
Ctaxi_contig_55400|comp36467_c1_seq9	-2.531072505	9.06711424	1.90E-14	2.47E-12	tpa_inf: chloroplast light-harvesting complex ii protein precursor lhcbm7	gi|145079271|tpg|DAA05907.1|TPA_inf: chloroplast light-harvesting complex II protein precursor Lhcbm4 [Acetabularia acetabulum]	AT3G27690.1	"LHCB2.4,LHCB2.3,LHCB2"	 photosystem II light harvesting complex gene 2.3 
Ctaxi_contig_65025|comp36995_c2_seq2	-2.530434741	0.675607165	0.007320425	0.041241848	NA	NA	NA	NA	NA
Ctaxi_contig_44421|comp35769_c2_seq3	-2.528920768	1.619666318	0.000202064	0.002386715	NA	NA	AT3G57060.2		 binding 
Ctaxi_contig_14360|comp32349_c1_seq5	-2.526218142	1.445553014	0.001579313	0.012385779	NA	NA	NA	NA	NA
Ctaxi_contig_65844|comp37026_c6_seq3	-2.517391916	2.581705469	6.11E-08	2.27E-06	magnesium chelatase subunit h	gi|15558845|emb|CAC69552.1|Magnesium chelatase H subunit [Chlamydomonas reinhardtii] >gi|15558847|emb|CAC69537.1| Magnesium chelatase H-subunit [Chlamydomonas reinhardtii]	AT5G13630.1	"GUN5,CCH,CHLH,CCH1,ABAR"	" magnesium-chelatase subunit chlH, chloroplast, putative / Mg-protoporphyrin IX chelatase, putative (CHLH) "
Ctaxi_contig_26291|comp34130_c1_seq14	-2.511642916	6.122483347	3.64E-16	6.06E-14	NA	NA	NA	NA	NA
Ctaxi_contig_65829|comp37026_c1_seq1	-2.502590917	3.974440216	6.26E-10	3.59E-08	magnesium chelatase subunit h	gi|302847052|ref|XP_002955061.1|magnesium protoporphyrin chelatase [Volvox carteri f. nagariensis] >gi|300259589|gb|EFJ43815.1| magnesium protoporphyrin chelatase [Volvox carteri f. nagariensis]	AT5G13630.2	"GUN5,CCH,CHLH,CCH1,ABAR"	" magnesium-chelatase subunit chlH, chloroplast, putative / Mg-protoporphyrin IX chelatase, putative (CHLH) "
Ctaxi_contig_46600|comp35910_c0_seq1	-2.502568716	1.372895909	0.0004024	0.004191324	amine oxidase	gi|545367968|ref|XP_005648777.1|cyclopropane fatty acid synthase [Coccomyxa subellipsoidea C-169] >gi|384250754|gb|EIE24233.1| cyclopropane fatty acid synthase [Coccomyxa subellipsoidea C-169]	AT3G23510.1		 Cyclopropane-fatty-acyl-phospholipid synthase 
Ctaxi_contig_53990|comp36380_c1_seq8	-2.492216933	1.682743896	0.006091774	0.035807156	dna repair protein rad50	gi|471202783|ref|XP_004258222.1|hypothetical protein EIN_155680 [Entamoeba invadens IP1] >gi|440298820|gb|ELP91451.1| hypothetical protein EIN_155680 [Entamoeba invadens IP1]	NA	NA	NA
Ctaxi_contig_55867|comp36496_c1_seq5	-2.491608928	1.781434185	6.70E-05	0.000979383	dead-box atp-dependent rna helicase chloroplastic-like	gi|545370263|ref|XP_005649787.1|P-loop containing nucleoside triphosphate hydrolase protein [Coccomyxa subellipsoidea C-169] >gi|384251766|gb|EIE25243.1| P-loop containing nucleoside triphosphate hydrolase protein [Coccomyxa subellipsoidea C-169]	AT1G70070.1	"EMB25,PDE317,ISE2"	" DEAD/DEAH box helicase, putative "
Ctaxi_contig_47640|comp35987_c2_seq3	-2.491451293	1.635701995	0.001394337	0.01123559	NA	NA	NA	NA	NA
Ctaxi_contig_20961|comp33443_c2_seq4	-2.48474809	1.305339233	0.001077584	0.009210379	NA	NA	NA	NA	NA
Ctaxi_contig_11602|comp31730_c0_seq1	-2.482539655	1.251800136	0.003317376	0.022330204	NA	NA	NA	NA	NA
Ctaxi_contig_38521|comp35326_c0_seq1	-2.479887632	0.890503059	0.0094327	0.049848802	NA	NA	NA	NA	NA
Ctaxi_contig_22358|comp33655_c4_seq1	-2.470724949	1.646040465	3.06E-05	0.000507741	multidrug resistance-associated protein 4	"gi|321457369|gb|EFX68457.1|ATP-binding cassette, sub-family C, member 4 [Daphnia pulex]"	AT1G30420.1	"ATMRP12,MRP12,ABCC11"	 multidrug resistance-associated protein 12 
Ctaxi_contig_16778|comp32788_c3_seq3	-2.468144606	2.907410585	0.000563429	0.005505464	fucoxanthin chlorophyll a c protein 8	gi|224012385|ref|XP_002294845.1|fucoxanthin chlorophyll a/c protein 4 [Thalassiosira pseudonana CCMP1335] >gi|220969284|gb|EED87625.1| fucoxanthin chlorophyll a/c protein 4 [Thalassiosira pseudonana CCMP1335]	NA	NA	NA
Ctaxi_contig_47564|comp35981_c1_seq3	-2.467925788	1.05421008	0.000896557	0.007953719	NA	NA	NA	NA	NA
Ctaxi_contig_24450|comp33935_c1_seq3	-2.462698428	2.100570485	9.84E-05	0.001347474	9-cis-epoxycarotenoid dioxygenase	gi|412993529|emb|CCO14040.1|predicted protein [Bathycoccus prasinos]	NA	NA	NA
Ctaxi_contig_38672|comp35341_c0_seq11	-2.455740249	1.410026235	0.00083992	0.007558696	15-cis-zeta-carotene isomerase	gi|302806589|ref|XP_002985044.1|hypothetical protein SELMODRAFT_13999 [Selaginella moellendorffii] >gi|300147254|gb|EFJ13919.1| hypothetical protein SELMODRAFT_13999 [Selaginella moellendorffii]	AT1G10830.1	"Z-ISO,Z-ISO1.1"	 15-cis-zeta-carotene isomerase 
Ctaxi_contig_37250|comp35220_c0_seq5	-2.453835372	2.852399119	3.13E-08	1.25E-06	soluble inorganic pyrophosphatase chloroplastic-like	gi|552837053|ref|XP_005849278.1|hypothetical protein CHLNCDRAFT_56094 [Chlorella variabilis] >gi|307108937|gb|EFN57176.1| hypothetical protein CHLNCDRAFT_56094 [Chlorella variabilis]	AT5G09650.1	"AtPPa6,PPa6"	 pyrophosphorylase 6 
Ctaxi_contig_13457|comp32164_c1_seq1	-2.451441088	2.498595404	3.18E-06	7.20E-05	NA	NA	NA	NA	NA
Ctaxi_contig_53845|comp36371_c0_seq2	-2.448439802	1.862531038	0.003114336	0.021234545	NA	NA	NA	NA	NA
Ctaxi_contig_26281|comp34130_c1_seq4	-2.437985017	7.322865426	3.35E-08	1.33E-06	alpha beta-hydrolase	gi|302844323|ref|XP_002953702.1|hypothetical protein VOLCADRAFT_106050 [Volvox carteri f. nagariensis] >gi|300261111|gb|EFJ45326.1| hypothetical protein VOLCADRAFT_106050 [Volvox carteri f. nagariensis]	NA	NA	NA
Ctaxi_contig_47775|comp35996_c0_seq2	-2.433684086	1.498753504	0.000275734	0.00308141	NA	NA	NA	NA	NA
Ctaxi_contig_54088|comp36388_c0_seq3	-2.428600906	1.037468202	0.005362152	0.032469299	NA	NA	NA	NA	NA
Ctaxi_contig_26283|comp34130_c1_seq6	-2.425871918	4.349991734	0.008272445	0.045200615	NA	NA	NA	NA	NA
Ctaxi_contig_37455|comp35239_c0_seq4	-2.413764076	1.414581798	0.0082288	0.045017485	NA	NA	NA	NA	NA
Ctaxi_contig_58148|comp36634_c2_seq1	-2.411072807	3.177797545	1.14E-08	5.11E-07	NA	NA	NA	NA	NA
Ctaxi_contig_26279|comp34130_c1_seq2	-2.40869004	7.612769356	3.25E-09	1.64E-07	NA	NA	NA	NA	NA
Ctaxi_contig_47091|comp35949_c3_seq18	-2.406485569	5.964599399	6.39E-06	0.000132865	NA	NA	NA	NA	NA
Ctaxi_contig_53873|comp36372_c1_seq2	-2.398039147	3.34914221	0.000135816	0.001738181	glutamate synthase	gi|159490048|ref|XP_001703001.1|ferredoxin-dependent glutamate synthase [Chlamydomonas reinhardtii] >gi|158270908|gb|EDO96739.1| ferredoxin-dependent glutamate synthase [Chlamydomonas reinhardtii]	AT5G04140.1	"GLU1,GLS1,GLUS,FD-GOGAT"	 glutamate synthase 1 
Ctaxi_contig_43170|comp35689_c0_seq3	-2.397481624	3.598174007	1.66E-11	1.29E-09	hypothetical protein VOLCADRAFT_104654	gi|302837680|ref|XP_002950399.1|hypothetical protein VOLCADRAFT_104654 [Volvox carteri f. nagariensis] >gi|300264404|gb|EFJ48600.1| hypothetical protein VOLCADRAFT_104654 [Volvox carteri f. nagariensis]	NA	NA	NA
Ctaxi_contig_22908|comp33730_c0_seq2	-2.389538378	7.149266585	6.63E-26	2.79E-23	rubisco activase	gi|342360007|gb|AEL29575.1|chloroplast rubisco activase [Chlorella pyrenoidosa]	AT2G39730.3	RCA	 rubisco activase 
Ctaxi_contig_6072|comp28560_c0_seq1	-2.388239796	1.294417948	0.000265512	0.002988642	NA	NA	NA	NA	NA
Ctaxi_contig_59925|comp36727_c0_seq20	-2.381202819	1.162554058	0.00465605	0.029187796	rna-binding protein musashi homolog rbp6- partial	gi|545364752|ref|XP_005647417.1|hypothetical protein COCSUDRAFT_66433 [Coccomyxa subellipsoidea C-169] >gi|384249391|gb|EIE22873.1| hypothetical protein COCSUDRAFT_66433 [Coccomyxa subellipsoidea C-169]	AT3G13224.2		 RNA-binding (RRM/RBD/RNP motifs) family protein 
Ctaxi_contig_11422|comp31675_c3_seq1	-2.377138926	4.031059591	4.61E-09	2.25E-07	tpa_inf: chloroplast light-harvesting complex ii protein precursor lhcbm4	gi|145079054|tpg|DAA05896.1|TPA_inf: chloroplast light-harvesting complex II protein precursor Lhcbm13 [Acetabularia acetabulum]	AT3G27690.1	"LHCB2.4,LHCB2.3,LHCB2"	 photosystem II light harvesting complex gene 2.3 
Ctaxi_contig_46603|comp35910_c0_seq4	-2.37615033	1.702195144	0.000856786	0.007673095	cyclopropane-fatty-acyl-phospholipid synthase	gi|545367968|ref|XP_005648777.1|cyclopropane fatty acid synthase [Coccomyxa subellipsoidea C-169] >gi|384250754|gb|EIE24233.1| cyclopropane fatty acid synthase [Coccomyxa subellipsoidea C-169]	NA	NA	NA
Ctaxi_contig_67232|comp37084_c4_seq1	-2.369609856	3.38654925	2.82E-11	2.10E-09	protein argonaute 1	gi|502087079|ref|XP_004488420.1|PREDICTED: protein argonaute PNH1-like isoform X1 [Cicer arietinum] >gi|502087082|ref|XP_004488421.1| PREDICTED: protein argonaute PNH1-like isoform X2 [Cicer arietinum] >gi|502087085|ref|XP_004488422.1| PREDICTED: protein argonaute PNH1-like isoform X3 [Cicer arietinum] >gi|502087088|ref|XP_004488423.1| PREDICTED: protein argonaute PNH1-like isoform X4 [Cicer arietinum] >gi|502087091|ref|XP_004488424.1| PREDICTED: protein argonaute PNH1-like isoform X5 [Cicer arietinum] >gi|502087094|ref|XP_004488425.1| PREDICTED: protein argonaute PNH1-like isoform X6 [Cicer arietinum]	AT1G48410.1	AGO1	 Stabilizer of iron transporter SufD / Polynucleotidyl transferase 
Ctaxi_contig_35225|comp35035_c1_seq1	-2.357831468	4.292483431	2.01E-11	1.53E-09	photosystem i subunit v precursor	gi|308803731|ref|XP_003079178.1|putative photosystem I subunit V precursor (ISS) [Ostreococcus tauri] >gi|116057633|emb|CAL53836.1| putative photosystem I subunit V precursor (ISS) [Ostreococcus tauri]	AT1G55670.1	PSAG	 photosystem I subunit G 
Ctaxi_contig_45308|comp35817_c0_seq2	-2.356524431	2.972783806	1.60E-09	8.58E-08	breast cancer type 2 susceptibility protein homolog	gi|499019764|ref|XP_004560666.1|PREDICTED: breast cancer type 2 susceptibility protein-like [Maylandia zebra]	NA	NA	NA
Ctaxi_contig_62686|comp36872_c0_seq7	-2.355453745	2.398109233	4.24E-05	0.000670429	cell envelope biogenesis protein	gi|488715994|ref|WP_002639870.1|OmpA domain protein [Myxococcus sp. (contaminant ex DSM 436)] >gi|544268573|gb|ERK86185.1| hypothetical protein A176_02954 [Myxococcus sp. (contaminant ex DSM 436)]	NA	NA	NA
Ctaxi_contig_10991|comp31572_c0_seq1	-2.353664311	2.019750425	8.46E-05	0.001188387	NA	NA	NA	NA	NA
Ctaxi_contig_29848|comp34528_c0_seq1	-2.35137233	5.405327442	1.26E-16	2.20E-14	NA	NA	NA	NA	NA
Ctaxi_contig_55401|comp36467_c1_seq10	-2.34896301	8.745169751	4.40E-11	3.17E-09	tpa_inf: chloroplast light-harvesting complex ii protein precursor lhcbm6	gi|145078830|tpg|DAA05886.1|TPA_inf: chloroplast light-harvesting complex II protein precursor Lhcbm6 [Euglena gracilis]	AT1G29920.1	"CAB2,AB165,LHCB1.1"	 chlorophyll A/B-binding protein 2 
Ctaxi_contig_19497|comp33217_c2_seq1	-2.343682295	0.967710719	0.001621445	0.012640037	NA	NA	NA	NA	NA
Ctaxi_contig_10059|comp31290_c1_seq3	-2.343603428	4.667933605	2.42E-15	3.57E-13	NA	NA	NA	NA	NA
Ctaxi_contig_36898|comp35198_c2_seq7	-2.343178717	6.707495307	0.000101568	0.001378101	short chain alcohol dehydrogenase-like	gi|302835988|ref|XP_002949555.1|hypothetical protein VOLCADRAFT_85348 [Volvox carteri f. nagariensis] >gi|300265382|gb|EFJ49574.1| hypothetical protein VOLCADRAFT_85348 [Volvox carteri f. nagariensis]	AT5G06060.1		 NAD(P)-binding Rossmann-fold superfamily protein 
Ctaxi_contig_46465|comp35900_c2_seq1	-2.342062229	0.979490273	0.008136331	0.044660819	saccharopine dehydrogenase	gi|545374389|ref|XP_005651485.1|saccharopine dehydrogenase [Coccomyxa subellipsoidea C-169] >gi|384253466|gb|EIE26941.1| saccharopine dehydrogenase [Coccomyxa subellipsoidea C-169]	AT5G39410.1		 Saccharopine dehydrogenase  
Ctaxi_contig_50095|comp36153_c2_seq1	-2.337359165	1.152828995	0.002714793	0.018971839	NA	NA	NA	NA	NA
Ctaxi_contig_26288|comp34130_c1_seq11	-2.330822464	7.227569232	1.14E-10	7.47E-09	protein	gi|545362405|ref|XP_005646436.1|hypothetical protein COCSUDRAFT_56339 [Coccomyxa subellipsoidea C-169] >gi|384248408|gb|EIE21892.1| hypothetical protein COCSUDRAFT_56339 [Coccomyxa subellipsoidea C-169]	AT5G18640.1		 alpha/beta-Hydrolases superfamily protein 
Ctaxi_contig_25581|comp34064_c3_seq1	-2.324293713	1.903443152	2.00E-05	0.000353126	dna topoisomerase i	gi|494943440|ref|WP_007669468.1|DNA topoisomerase I [alpha proteobacterium BAL199] >gi|159181510|gb|EDP66022.1| DNA topoisomerase I [alpha proteobacterium BAL199]	AT4G31210.1		" DNA topoisomerase, type IA, core "
Ctaxi_contig_26286|comp34130_c1_seq9	-2.319445843	7.990540278	3.34E-10	2.00E-08	alpha beta-hydrolase	gi|302844323|ref|XP_002953702.1|hypothetical protein VOLCADRAFT_106050 [Volvox carteri f. nagariensis] >gi|300261111|gb|EFJ45326.1| hypothetical protein VOLCADRAFT_106050 [Volvox carteri f. nagariensis]	NA	NA	NA
Ctaxi_contig_48054|comp36015_c0_seq3	-2.315743392	4.251884111	7.85E-05	0.001117366	protein	gi|552832022|ref|XP_005848250.1|hypothetical protein CHLNCDRAFT_51790 [Chlorella variabilis] >gi|307107907|gb|EFN56148.1| hypothetical protein CHLNCDRAFT_51790 [Chlorella variabilis]	NA	NA	NA
Ctaxi_contig_55403|comp36467_c1_seq12	-2.313044835	6.40233424	1.17E-15	1.79E-13	chlorophyll a b-binding protein	gi|545374097|ref|XP_005651359.1|major light-harvesting complex II protein m10 [Coccomyxa subellipsoidea C-169] >gi|384253340|gb|EIE26815.1| major light-harvesting complex II protein m10 [Coccomyxa subellipsoidea C-169]	AT3G27690.1	"LHCB2.4,LHCB2.3,LHCB2"	 photosystem II light harvesting complex gene 2.3 
Ctaxi_contig_13185|comp32100_c2_seq6	-2.310964821	2.136363284	2.19E-05	0.000380416	NA	NA	NA	NA	NA
Ctaxi_contig_41572|comp35583_c5_seq1	-2.307364759	3.418975544	2.01E-11	1.53E-09	tpr-like protein	gi|552840933|ref|XP_005850181.1|hypothetical protein CHLNCDRAFT_142374 [Chlorella variabilis] >gi|307109842|gb|EFN58079.1| hypothetical protein CHLNCDRAFT_142374 [Chlorella variabilis]	NA	NA	NA
Ctaxi_contig_26918|comp34194_c0_seq1	-2.305369537	1.772685473	0.000372826	0.003942668	NA	NA	NA	NA	NA
Ctaxi_contig_63115|comp36897_c2_seq1	-2.303712436	0.933065338	0.006510301	0.037732579	dna-directed rna polymerase i subunit rpa2-like isoform x2	"gi|552846338|ref|XP_005851593.1|hypothetical protein CHLNCDRAFT_138110, partial [Chlorella variabilis] >gi|307111256|gb|EFN59491.1| hypothetical protein CHLNCDRAFT_138110, partial [Chlorella variabilis]"	AT1G29940.1	NRPA2	 nuclear RNA polymerase A2 
Ctaxi_contig_14356|comp32349_c1_seq1	-2.302913723	3.5275511	2.88E-07	8.83E-06	NA	NA	NA	NA	NA
Ctaxi_contig_59784|comp36721_c0_seq2	-2.296914931	4.041572973	1.95E-17	3.74E-15	chaperone activity of bc1 complex- mitochondrial-like	"gi|405957185|gb|EKC23415.1|Chaperone activity of bc1 complex-like, mitochondrial [Crassostrea gigas]"	AT4G01660.1	"ATABC1,ATATH10,ABC1"	 ABC transporter 1 
Ctaxi_contig_55438|comp36469_c2_seq1	-2.295978599	2.77896799	1.79E-06	4.36E-05	transcriptional activator demeter-like	gi|545368882|ref|XP_005649215.1|hypothetical protein COCSUDRAFT_62092 [Coccomyxa subellipsoidea C-169] >gi|384251193|gb|EIE24671.1| hypothetical protein COCSUDRAFT_62092 [Coccomyxa subellipsoidea C-169]	AT5G04560.1	DME	 HhH-GPD base excision DNA repair family protein 
Ctaxi_contig_34147|comp34934_c0_seq1	-2.294437574	1.116783158	0.00448544	0.02837556	2-c-methyl-d-erythritol 4-phosphate cytidyltransferase	gi|302853405|ref|XP_002958218.1|hypothetical protein VOLCADRAFT_84386 [Volvox carteri f. nagariensis] >gi|300256487|gb|EFJ40752.1| hypothetical protein VOLCADRAFT_84386 [Volvox carteri f. nagariensis]	AT2G02500.1	"ISPD,ATMEPCT,MCT"	 Nucleotide-diphospho-sugar transferases superfamily protein 
Ctaxi_contig_43053|comp35681_c0_seq5	-2.294275463	1.443630821	0.007420025	0.041607185	aquaporin-like protein	gi|545368291|ref|XP_005648927.1|hypothetical protein COCSUDRAFT_83687 [Coccomyxa subellipsoidea C-169] >gi|384250904|gb|EIE24383.1| hypothetical protein COCSUDRAFT_83687 [Coccomyxa subellipsoidea C-169]	AT3G16240.1	"DELTA-TIP,TIP2;1,DELTA-TIP1,AQP1,ATTIP2;1"	 delta tonoplast integral protein 
Ctaxi_contig_9224|comp31011_c2_seq1	-2.282541788	2.686903459	2.36E-06	5.52E-05	protein serine threonine	gi|145484866|ref|XP_001428442.1|hypothetical protein [Paramecium tetraurelia strain d4-2] >gi|124395528|emb|CAK61044.1| unnamed protein product [Paramecium tetraurelia]	NA	NA	NA
Ctaxi_contig_33695|comp34893_c0_seq5	-2.280580786	6.849266928	1.09E-08	4.89E-07	adenosine 3-phospho 5-phosphosulfate transporter 1	gi|302828518|ref|XP_002945826.1|hypothetical protein VOLCADRAFT_78846 [Volvox carteri f. nagariensis] >gi|300268641|gb|EFJ52821.1| hypothetical protein VOLCADRAFT_78846 [Volvox carteri f. nagariensis]	AT5G59740.1		 UDP-N-acetylglucosamine (UAA) transporter family 
Ctaxi_contig_24633|comp33962_c3_seq1	-2.279954973	1.07701105	0.001085522	0.00926296	NA	NA	NA	NA	NA
Ctaxi_contig_50393|comp36171_c0_seq9	-2.278810611	2.656043423	0.001551896	0.012226535	NA	NA	NA	NA	NA
Ctaxi_contig_42646|comp35653_c1_seq2	-2.271138566	3.268215064	0.000329028	0.003558713	NA	NA	NA	NA	NA
Ctaxi_contig_41574|comp35583_c6_seq1	-2.269740633	4.16844036	6.15E-18	1.23E-15	tpr-like protein	gi|545370109|ref|XP_005649725.1|TPR-like protein [Coccomyxa subellipsoidea C-169] >gi|384251704|gb|EIE25181.1| TPR-like protein [Coccomyxa subellipsoidea C-169]	AT1G09900.1		 Pentatricopeptide repeat (PPR-like) superfamily protein 
Ctaxi_contig_23240|comp33768_c1_seq6	-2.265453136	1.377027067	0.001504457	0.011922227	NA	NA	NA	NA	NA
Ctaxi_contig_9051|comp30948_c2_seq1	-2.259710412	3.757161293	1.26E-10	8.17E-09	NA	NA	NA	NA	NA
Ctaxi_contig_43172|comp35689_c2_seq1	-2.255953437	4.752276715	6.28E-12	5.22E-10	hypothetical protein VOLCADRAFT_104654	gi|302837680|ref|XP_002950399.1|hypothetical protein VOLCADRAFT_104654 [Volvox carteri f. nagariensis] >gi|300264404|gb|EFJ48600.1| hypothetical protein VOLCADRAFT_104654 [Volvox carteri f. nagariensis]	NA	NA	NA
Ctaxi_contig_15815|comp32621_c2_seq1	-2.254112594	6.941738474	8.45E-13	8.43E-11	tpa_inf: chloroplast light-harvesting complex ii protein precursor lhcbm7	gi|2407314|gb|AAB70556.1|chlorophyll a/b binding protein [Tetraselmis sp. RG-15]	AT3G27690.1	"LHCB2.4,LHCB2.3,LHCB2"	 photosystem II light harvesting complex gene 2.3 
Ctaxi_contig_4504|comp25788_c0_seq1	-2.253263584	2.959929674	3.28E-09	1.66E-07	chlorophyll a b-binding protein	gi|8925556|gb|AAF81519.1|AF268321_1light-harvesting complex protein LHCG12 [Bigelowiella natans] >gi|145079012|tpg|DAA05893.1| TPA_inf: chloroplast light-harvesting complex II protein precursor Lhcbm7 [Bigelowiella natans]	AT1G29920.1	"CAB2,AB165,LHCB1.1"	 chlorophyll A/B-binding protein 2 
Ctaxi_contig_47204|comp35956_c3_seq1	-2.248423731	5.968023127	2.62E-18	5.59E-16	NA	NA	NA	NA	NA
Ctaxi_contig_23514|comp33808_c0_seq3	-2.245491505	3.153561662	7.01E-09	3.29E-07	NA	NA	NA	NA	NA
Ctaxi_contig_58145|comp36634_c0_seq1	-2.2426379	2.677194522	2.15E-06	5.08E-05	helicase associated domain protein	gi|152073908|gb|EDN70824.1|helicase domain protein [Beggiatoa sp. PS]	NA	NA	NA
Ctaxi_contig_30655|comp34610_c1_seq1	-2.239404273	2.118213958	0.000172195	0.002105865	protein tic chloroplastic-like	gi|302828772|ref|XP_002945953.1|hypothetical protein VOLCADRAFT_78986 [Volvox carteri f. nagariensis] >gi|300268768|gb|EFJ52948.1| hypothetical protein VOLCADRAFT_78986 [Volvox carteri f. nagariensis]	AT3G18890.1		 NAD(P)-binding Rossmann-fold superfamily protein 
Ctaxi_contig_26296|comp34130_c3_seq1	-2.233983962	3.550158115	1.36E-06	3.41E-05	NA	NA	NA	NA	NA
Ctaxi_contig_49945|comp36142_c5_seq3	-2.233304908	4.081606146	1.53E-10	9.85E-09	malic enzyme	gi|545365544|ref|XP_005647736.1|RNB-domain-containing protein [Coccomyxa subellipsoidea C-169] >gi|384249711|gb|EIE23192.1| RNB-domain-containing protein [Coccomyxa subellipsoidea C-169]	AT2G19900.1	"ATNADP-ME1,NADP-ME1"	 NADP-malic enzyme 1 
Ctaxi_contig_42654|comp35653_c1_seq10	-2.231928131	4.732460933	0.000507424	0.005041202	NA	NA	NA	NA	NA
Ctaxi_contig_23512|comp33808_c0_seq1	-2.218566596	3.616517442	5.90E-14	7.00E-12	NA	NA	NA	NA	NA
Ctaxi_contig_56617|comp36544_c1_seq1	-2.214867044	2.248134357	0.000157512	0.001962555	NA	NA	NA	NA	NA
Ctaxi_contig_40850|comp35537_c3_seq2	-2.213890194	3.10525313	1.15E-07	3.98E-06	NA	NA	NA	NA	NA
Ctaxi_contig_18859|comp33122_c0_seq4	-2.208854775	3.177774858	4.96E-11	3.53E-09	origin recognition complex subunit	gi|170112037|ref|XP_001887221.1|predicted protein [Laccaria bicolor S238N-H82] >gi|164637782|gb|EDR02064.1| predicted protein [Laccaria bicolor S238N-H82]	NA	NA	NA
Ctaxi_contig_66918|comp37068_c2_seq1	-2.207979907	3.825208791	1.26E-14	1.70E-12	NA	NA	NA	NA	NA
Ctaxi_contig_42581|comp35647_c0_seq5	-2.204751676	2.770084262	8.24E-07	2.22E-05	NA	NA	NA	NA	NA
Ctaxi_contig_65717|comp37021_c2_seq1	-2.204307398	1.063680702	0.001828244	0.013837184	NA	NA	NA	NA	NA
Ctaxi_contig_41721|comp35588_c3_seq36	-2.203711	1.67413297	0.005699361	0.034040801	uroporphyrinogen decarboxylase	gi|159487621|ref|XP_001701821.1|uroporphyrinogen decarboxylase [Chlamydomonas reinhardtii] >gi|158281040|gb|EDP06796.1| uroporphyrinogen decarboxylase [Chlamydomonas reinhardtii]	AT2G40490.1	HEME2	 Uroporphyrinogen decarboxylase 
Ctaxi_contig_54546|comp36417_c3_seq1	-2.203364325	1.687167053	0.001668587	0.012910489	NA	NA	NA	NA	NA
Ctaxi_contig_10629|comp31458_c0_seq1	-2.201955739	2.701562515	3.86E-06	8.49E-05	androgen-induced protein 1	gi|302762695|ref|XP_002964769.1|hypothetical protein SELMODRAFT_439021 [Selaginella moellendorffii] >gi|300167002|gb|EFJ33607.1| hypothetical protein SELMODRAFT_439021 [Selaginella moellendorffii]	NA	NA	NA
Ctaxi_contig_20105|comp33322_c0_seq4	-2.197999724	4.608673707	1.23E-07	4.21E-06	ycf32-related polyprotein of photosystem ii	gi|552828086|ref|XP_005847389.1|hypothetical protein CHLNCDRAFT_134219 [Chlorella variabilis] >gi|307107043|gb|EFN55287.1| hypothetical protein CHLNCDRAFT_134219 [Chlorella variabilis]	AT1G67740.1	"PSBY,YCF32"	 photosystem II BY 
Ctaxi_contig_10060|comp31290_c1_seq4	-2.192333133	6.698187862	3.20E-19	7.43E-17	NA	NA	NA	NA	NA
Ctaxi_contig_45311|comp35817_c1_seq3	-2.190189248	2.223157223	3.78E-05	0.000607803	NA	NA	NA	NA	NA
Ctaxi_contig_58146|comp36634_c0_seq2	-2.190134198	2.589685144	4.15E-06	9.04E-05	NA	NA	NA	NA	NA
Ctaxi_contig_52346|comp36284_c1_seq1	-2.188981964	3.234290045	2.72E-09	1.39E-07	peroxisomal membrane protein pmp22	gi|545359114|ref|XP_005645051.1|hypothetical protein COCSUDRAFT_67394 [Coccomyxa subellipsoidea C-169] >gi|384247019|gb|EIE20507.1| hypothetical protein COCSUDRAFT_67394 [Coccomyxa subellipsoidea C-169]	AT5G19750.1		 Peroxisomal membrane 22 kDa (Mpv17/PMP22) family protein 
Ctaxi_contig_26995|comp34198_c0_seq15	-2.185771394	4.015135386	1.66E-12	1.57E-10	phenylalanine hydroxylase	gi|302847751|ref|XP_002955409.1|hypothetical protein VOLCADRAFT_96350 [Volvox carteri f. nagariensis] >gi|300259251|gb|EFJ43480.1| hypothetical protein VOLCADRAFT_96350 [Volvox carteri f. nagariensis]	NA	NA	NA
Ctaxi_contig_22919|comp33730_c2_seq7	-2.181376059	8.204067817	5.62E-19	1.29E-16	rubisco activase	gi|552810706|ref|XP_005843275.1|hypothetical protein CHLNCDRAFT_141315 [Chlorella variabilis] >gi|307102907|gb|EFN51173.1| hypothetical protein CHLNCDRAFT_141315 [Chlorella variabilis]	AT2G39730.2	RCA	 rubisco activase 
Ctaxi_contig_24171|comp33893_c3_seq1	-2.17676548	2.271788613	3.45E-07	1.04E-05	ankyrin repeat protein	"gi|156099282|ref|XP_001615643.1|hypothetical protein [Plasmodium vivax Sal-1] >gi|148804517|gb|EDL45916.1| hypothetical protein, conserved [Plasmodium vivax]"	NA	NA	NA
Ctaxi_contig_43567|comp35722_c3_seq2	-2.172417763	1.774398458	0.001215952	0.010120569	leucine-rich repeat domain protein	gi|488721446|ref|WP_002645164.1|hypothetical protein [Planctomyces maris] >gi|148846390|gb|EDL60728.1| hypothetical protein PM8797T_26210 [Planctomyces maris DSM 8797]	NA	NA	NA
Ctaxi_contig_45908|comp35863_c1_seq7	-2.170988892	1.563913383	0.001816787	0.01377623	fructose- -bisphosphatase	gi|508715436|gb|EOY07333.1|High cyclic electron flow 1 [Theobroma cacao]	AT3G54050.2	HCEF1	 high cyclic electron flow 1 
Ctaxi_contig_66769|comp37064_c4_seq1	-2.170835544	3.04247834	3.12E-09	1.59E-07	aldo keto reductase family protein	gi|552846133|ref|XP_005851535.1|hypothetical protein CHLNCDRAFT_48483 [Chlorella variabilis] >gi|307111198|gb|EFN59433.1| hypothetical protein CHLNCDRAFT_48483 [Chlorella variabilis]	AT1G04420.1		 NAD(P)-linked oxidoreductase superfamily protein 
Ctaxi_contig_12394|comp31929_c0_seq4	-2.158932574	1.476735229	0.000851663	0.007642613	peptidyl-prolyl cis-trans isomerase	gi|302853750|ref|XP_002958388.1|hypothetical protein VOLCADRAFT_108119 [Volvox carteri f. nagariensis] >gi|300256268|gb|EFJ40538.1| hypothetical protein VOLCADRAFT_108119 [Volvox carteri f. nagariensis]	NA	NA	NA
Ctaxi_contig_53135|comp36336_c2_seq2	-2.15782689	0.856973008	0.008694733	0.0468335	NA	NA	NA	NA	NA
Ctaxi_contig_11473|comp31689_c1_seq1	-2.154871892	1.276448449	0.001496667	0.011872594	NA	NA	NA	NA	NA
Ctaxi_contig_36309|comp35136_c0_seq1	-2.153344101	4.696495605	5.45E-10	3.18E-08	light-harvesting protein of photosystem i	gi|145079153|tpg|DAA05901.1|TPA_inf: chloroplast light-harvesting complex I protein precursor Lhca6 [Acetabularia acetabulum]	AT5G28450.1		 Chlorophyll A-B binding family protein 
Ctaxi_contig_49949|comp36142_c6_seq3	-2.152439257	3.297748031	9.97E-08	3.51E-06	malic enzyme	gi|552829273|ref|XP_005847663.1|hypothetical protein CHLNCDRAFT_35453 [Chlorella variabilis] >gi|307107318|gb|EFN55561.1| hypothetical protein CHLNCDRAFT_35453 [Chlorella variabilis]	AT1G79750.1	"ATNADP-ME4,NADP-ME4"	 NADP-malic enzyme 4 
Ctaxi_contig_39354|comp35406_c2_seq6	-2.148590927	1.736821438	0.001465811	0.011669479	membrane protein	gi|342180753|emb|CCC90229.1|unnamed protein product [Trypanosoma congolense IL3000]	NA	NA	NA
Ctaxi_contig_52448|comp36292_c0_seq4	-2.147788984	3.96630313	0.000354381	0.003789167	NA	NA	NA	NA	NA
Ctaxi_contig_56634|comp36545_c2_seq1	-2.146475115	2.303473245	0.00018404	0.002223627	histone -like	gi|548518428|ref|XP_005696870.1|PREDICTED: uncharacterized protein LOC102181641 [Capra hircus]	AT5G65360.1		 Histone superfamily protein 
Ctaxi_contig_11421|comp31675_c0_seq1	-2.146242777	4.487086007	1.02E-06	2.67E-05	tpa_inf: chloroplast light-harvesting complex ii protein precursor lhcbm6	gi|157965837|gb|ABW06955.1|chloroplast light-harvesting complex II protein precursor [Euglena gracilis]	AT1G29930.1	"CAB1,AB140,CAB140,LHCB1.3"	 chlorophyll A/B binding protein 1 
Ctaxi_contig_25227|comp34031_c1_seq10	-2.14594951	3.955769164	5.55E-11	3.92E-09	NA	NA	NA	NA	NA
Ctaxi_contig_28457|comp34376_c1_seq5	-2.143763241	1.697972587	0.000439637	0.004491953	NA	NA	NA	NA	NA
Ctaxi_contig_26293|comp34130_c1_seq16	-2.141802176	5.966316299	1.80E-06	4.37E-05	triglyceride lipase	gi|545362405|ref|XP_005646436.1|hypothetical protein COCSUDRAFT_56339 [Coccomyxa subellipsoidea C-169] >gi|384248408|gb|EIE21892.1| hypothetical protein COCSUDRAFT_56339 [Coccomyxa subellipsoidea C-169]	AT5G18630.3		 alpha/beta-Hydrolases superfamily protein 
Ctaxi_contig_19711|comp33255_c1_seq1	-2.141345612	1.177323215	0.001770005	0.013491138	tyrosine-specific transport	"gi|557548975|gb|ESR59604.1|hypothetical protein CICLE_v10018028mg, partial [Citrus clementina]"	AT5G19500.1		 Tryptophan/tyrosine permease 
Ctaxi_contig_23517|comp33808_c1_seq3	-2.140292374	3.232927834	2.58E-08	1.05E-06	NA	NA	NA	NA	NA
Ctaxi_contig_71143|comp37240_c1_seq4	-2.139914572	4.156333388	0.00088639	0.007881495	brain protein 44	gi|552828363|ref|XP_005847466.1|hypothetical protein CHLNCDRAFT_48225 [Chlorella variabilis] >gi|307107120|gb|EFN55364.1| hypothetical protein CHLNCDRAFT_48225 [Chlorella variabilis]	AT4G05590.1		 CONTAINS InterPro DOMAIN/s: Uncharacterised protein family UPF0041 (InterPro:IPR005336); BEST Arabidopsis thaliana protein match is: Uncharacterised protein family (UPF0041) (TAIR:AT4G22310.1); Has 30201 Blast hits to 17322 proteins in 780 species: Archae - 12; Bacteria - 1396; Metazoa - 17338; Fungi - 3422; Plants - 5037; Viruses - 0; Other Eukaryotes - 2996 (source: NCBI BLink). 
Ctaxi_contig_25411|comp34045_c1_seq5	-2.139107192	6.80859537	4.00E-21	1.08E-18	protein phosphatase 2c	gi|514766338|ref|XP_004965974.1|PREDICTED: probable protein phosphatase 2C 57-like [Setaria italica]	AT2G25620.1	"AtDBP1,DBP1"	 DNA-binding protein phosphatase 1 
Ctaxi_contig_37259|comp35220_c3_seq3	-2.13600235	1.974370601	0.001831097	0.013853576	soluble inorganic pyrophosphatase chloroplastic-like	gi|168049644|ref|XP_001777272.1|predicted protein [Physcomitrella patens] >gi|162671374|gb|EDQ57927.1| predicted protein [Physcomitrella patens]	AT5G09650.1	"AtPPa6,PPa6"	 pyrophosphorylase 6 
Ctaxi_contig_16716|comp32777_c0_seq3	-2.13202388	1.154756258	0.002157234	0.015810566	NA	NA	NA	NA	NA
Ctaxi_contig_27688|comp34283_c2_seq9	-2.131425758	5.631228526	6.26E-19	1.42E-16	pheophorbide a oxygenase	gi|242042229|ref|XP_002468509.1|hypothetical protein SORBIDRAFT_01g047120 [Sorghum bicolor] >gi|241922363|gb|EER95507.1| hypothetical protein SORBIDRAFT_01g047120 [Sorghum bicolor]	AT4G25650.1	"ACD1-LIKE,PTC52,TIC55-IV"	 ACD1-like 
Ctaxi_contig_65843|comp37026_c6_seq2	-2.130907558	3.702523417	8.74E-07	2.33E-05	magnesium chelatase subunit h	gi|15558845|emb|CAC69552.1|Magnesium chelatase H subunit [Chlamydomonas reinhardtii] >gi|15558847|emb|CAC69537.1| Magnesium chelatase H-subunit [Chlamydomonas reinhardtii]	AT5G13630.2	"GUN5,CCH,CHLH,CCH1,ABAR"	" magnesium-chelatase subunit chlH, chloroplast, putative / Mg-protoporphyrin IX chelatase, putative (CHLH) "
Ctaxi_contig_26174|comp34123_c0_seq1	-2.130364345	0.879804736	0.006746733	0.03874204	pentatricopeptide repeat-containing protein	gi|449477018|ref|XP_004154904.1|PREDICTED: putative pentatricopeptide repeat-containing protein At1g19290-like [Cucumis sativus]	AT5G61990.1		 Pentatricopeptide repeat (PPR) superfamily protein 
Ctaxi_contig_65713|comp37021_c0_seq1	-2.129605434	1.651147716	8.34E-05	0.001176191	NA	NA	NA	NA	NA
Ctaxi_contig_30132|comp34552_c2_seq1	-2.12484051	1.478398708	0.002799256	0.019474607	choline dehydrogenase	gi|545354183|ref|XP_005642926.1|alcohol oxidase [Coccomyxa subellipsoidea C-169] >gi|384244885|gb|EIE18382.1| alcohol oxidase [Coccomyxa subellipsoidea C-169]	NA	NA	NA
Ctaxi_contig_67217|comp37084_c2_seq5	-2.120444982	4.066136295	4.99E-12	4.31E-10	NA	NA	NA	NA	NA
Ctaxi_contig_13179|comp32100_c0_seq1	-2.120362779	2.042989666	0.000113612	0.001506052	NA	NA	NA	NA	NA
Ctaxi_contig_43175|comp35689_c3_seq1	-2.119404878	5.264198096	2.87E-12	2.60E-10	NA	NA	NA	NA	NA
Ctaxi_contig_15125|comp32503_c0_seq5	-2.118359847	1.835096827	0.001930602	0.014478831	lil3 protein	gi|302854730|ref|XP_002958870.1|low molecular mass early light-induced protein [Volvox carteri f. nagariensis] >gi|300255772|gb|EFJ40058.1| low molecular mass early light-induced protein [Volvox carteri f. nagariensis]	AT4G17600.1	LIL3:1	 Chlorophyll A-B binding family protein 
Ctaxi_contig_31746|comp34719_c1_seq7	-2.112805837	2.796681372	8.60E-05	0.001204711	gdp-d-mannose pyrophosphorylase	gi|159475619|ref|XP_001695916.1|GDP-D-mannose pyrophosphorylase [Chlamydomonas reinhardtii] >gi|158275476|gb|EDP01253.1| GDP-D-mannose pyrophosphorylase [Chlamydomonas reinhardtii]	AT2G39770.2	CYT1	 Glucose-1-phosphate adenylyltransferase family protein 
Ctaxi_contig_43356|comp35705_c2_seq6	-2.111477257	1.582598878	0.002407769	0.017252538	amidohydrolase	gi|516679605|ref|WP_018038015.1|hypothetical protein [alpha proteobacterium SCGC AB-629-F11]	AT5G56650.1	ILL1	 IAA-leucine resistant (ILR)-like 1 
Ctaxi_contig_22920|comp33730_c2_seq8	-2.111352877	7.37139606	4.35E-23	1.40E-20	rubisco activase	gi|342360007|gb|AEL29575.1|chloroplast rubisco activase [Chlorella pyrenoidosa]	AT2G39730.3	RCA	 rubisco activase 
Ctaxi_contig_55395|comp36467_c1_seq4	-2.111128701	4.144152098	1.43E-06	3.57E-05	chlorophyll a b-binding protein	gi|545374097|ref|XP_005651359.1|major light-harvesting complex II protein m10 [Coccomyxa subellipsoidea C-169] >gi|384253340|gb|EIE26815.1| major light-harvesting complex II protein m10 [Coccomyxa subellipsoidea C-169]	AT3G27690.1	"LHCB2.4,LHCB2.3,LHCB2"	 photosystem II light harvesting complex gene 2.3 
Ctaxi_contig_10057|comp31290_c1_seq1	-2.104957759	8.811932751	8.49E-14	9.86E-12	NA	NA	NA	NA	NA
Ctaxi_contig_40788|comp35532_c1_seq5	-2.100351381	1.001763204	0.008996021	0.04809007	NA	NA	NA	NA	NA
Ctaxi_contig_17831|comp32968_c1_seq3	-2.099529962	2.065690636	6.62E-06	0.00013692	NA	NA	NA	NA	NA
Ctaxi_contig_20667|comp33404_c2_seq5	-2.094882911	1.858661118	0.002119629	0.01556333	NA	NA	NA	NA	NA
Ctaxi_contig_48407|comp36037_c0_seq2	-2.093084821	1.127757776	0.002038999	0.015114928	phosphoethanolamine n-methyltransferase 3-like isoform x1	gi|260798202|ref|XP_002594089.1|hypothetical protein BRAFLDRAFT_118790 [Branchiostoma floridae] >gi|229279322|gb|EEN50100.1| hypothetical protein BRAFLDRAFT_118790 [Branchiostoma floridae]	AT3G18000.1	"NMT1,XPL1,PEAMT"	 S-adenosyl-L-methionine-dependent methyltransferases superfamily protein 
Ctaxi_contig_65207|comp37003_c2_seq3	-2.091597955	3.738645117	4.29E-07	1.26E-05	NA	NA	NA	NA	NA
Ctaxi_contig_18489|comp33071_c0_seq1	-2.089919706	5.682292012	4.96E-11	3.53E-09	glutamyl-trna reductase	gi|159468490|ref|XP_001692407.1|glutamyl-trna reductase [Chlamydomonas reinhardtii] >gi|11935084|gb|AAG41962.1|AF305613_1 glutamyl-tRNA reductase precursor [Chlamydomonas reinhardtii] >gi|158278120|gb|EDP03885.1| glutamyl-trna reductase [Chlamydomonas reinhardtii]	AT1G58290.1	HEMA1	 Glutamyl-tRNA reductase family protein 
Ctaxi_contig_22362|comp33655_c4_seq5	-2.089818355	0.833264852	0.007424476	0.041619876	NA	NA	NA	NA	NA
Ctaxi_contig_14353|comp32349_c0_seq1	-2.088939973	3.056720759	5.64E-07	1.58E-05	protein tic chloroplastic-like	gi|302828772|ref|XP_002945953.1|hypothetical protein VOLCADRAFT_78986 [Volvox carteri f. nagariensis] >gi|300268768|gb|EFJ52948.1| hypothetical protein VOLCADRAFT_78986 [Volvox carteri f. nagariensis]	AT3G18890.1		 NAD(P)-binding Rossmann-fold superfamily protein 
Ctaxi_contig_55772|comp36491_c1_seq3	-2.08803746	4.755689541	1.04E-10	6.86E-09	wd repeat-containing protein 62	gi|168008759|ref|XP_001757074.1|predicted protein [Physcomitrella patens] >gi|162691945|gb|EDQ78305.1| predicted protein [Physcomitrella patens]	NA	NA	NA
Ctaxi_contig_42582|comp35647_c1_seq1	-2.085826815	4.715353652	1.47E-11	1.15E-09	fatty acid desaturase 2- partial	gi|552829013|ref|XP_005847601.1|hypothetical protein CHLNCDRAFT_48812 [Chlorella variabilis] >gi|307107256|gb|EFN55499.1| hypothetical protein CHLNCDRAFT_48812 [Chlorella variabilis]	AT3G12120.2	FAD2	 fatty acid desaturase 2 
Ctaxi_contig_38608|comp35335_c0_seq4	-2.085595253	1.748299742	0.000470854	0.004748669	NA	NA	NA	NA	NA
Ctaxi_contig_10805|comp31509_c0_seq1	-2.085478821	8.192410653	4.28E-20	1.07E-17	atp synthase	gi|281211748|gb|EFA85910.1|hypothetical protein PPL_01142 [Polysphondylium pallidum PN500]	NA	NA	NA
Ctaxi_contig_69537|comp37170_c0_seq23	-2.0822205	3.91337047	1.43E-13	1.63E-11	glycine dehydrogenase	gi|545370170|ref|XP_005649750.1|glycine dehydrogenase [Coccomyxa subellipsoidea C-169] >gi|384251729|gb|EIE25206.1| glycine dehydrogenase [Coccomyxa subellipsoidea C-169]	AT2G26080.1	"AtGLDP2,GLDP2"	 glycine decarboxylase P-protein 2 
Ctaxi_contig_14340|comp32346_c0_seq1	-2.081649807	5.108362258	4.56E-09	2.24E-07	carotenoid hydroxylase	gi|302852147|ref|XP_002957595.1|beta-carotene hydroxylase chloroplast precursor [Volvox carteri f. nagariensis] >gi|300257112|gb|EFJ41365.1| beta-carotene hydroxylase chloroplast precursor [Volvox carteri f. nagariensis]	AT5G52570.1	"BETA-OHASE2,B2,CHY2,BCH2"	 beta-carotene hydroxylase 2 
Ctaxi_contig_22918|comp33730_c2_seq6	-2.081620046	8.704968156	3.96E-16	6.47E-14	rubisco activase	gi|342360007|gb|AEL29575.1|chloroplast rubisco activase [Chlorella pyrenoidosa]	AT2G39730.3	RCA	 rubisco activase 
Ctaxi_contig_22455|comp33667_c2_seq1	-2.079267894	1.431242356	0.002964796	0.020398215	peptidyl serine alpha-galactosyltransferase	gi|552845417|ref|XP_005851344.1|hypothetical protein CHLNCDRAFT_138234 [Chlorella variabilis] >gi|307111007|gb|EFN59242.1| hypothetical protein CHLNCDRAFT_138234 [Chlorella variabilis]	AT3G01720.1		 unknown protein; FUNCTIONS IN: molecular_function unknown; INVOLVED IN: biological_process unknown; LOCATED IN: endomembrane system; EXPRESSED IN: 24 plant structures; EXPRESSED DURING: 13 growth stages; BEST Arabidopsis thaliana protein match is: unknown protein (TAIR:AT5G25265.1); Has 374 Blast hits to 211 proteins in 23 species: Archae - 0; Bacteria - 0; Metazoa - 0; Fungi - 0; Plants - 316; Viruses - 0; Other Eukaryotes - 58 (source: NCBI BLink). 
Ctaxi_contig_39522|comp35420_c1_seq1	-2.07898288	6.538894163	2.29E-09	1.19E-07	3-phosphoglycerate partial	gi|299115459|emb|CBN75623.1|phosphoglycerate kinase [Ectocarpus siliculosus]	AT1G56190.2		 Phosphoglycerate kinase family protein 
Ctaxi_contig_55778|comp36491_c1_seq9	-2.075816039	5.036056832	6.86E-13	6.95E-11	NA	NA	NA	NA	NA
Ctaxi_contig_20653|comp33403_c1_seq1	-2.075081912	1.252533474	0.001529524	0.012083936	actin-related protein 9-like	gi|557522048|gb|ESR33415.1|hypothetical protein CICLE_v10004596mg [Citrus clementina]	AT5G43500.1	"ATARP9,ARP9"	 actin-related protein 9 
Ctaxi_contig_7366|comp30090_c0_seq2	-2.074543264	3.370871651	8.05E-09	3.72E-07	NA	NA	NA	NA	NA
Ctaxi_contig_23518|comp33808_c1_seq4	-2.0640111	3.985798352	2.63E-12	2.42E-10	NA	NA	NA	NA	NA
Ctaxi_contig_47286|comp35962_c4_seq4	-2.062325968	3.373605379	6.89E-09	3.25E-07	NA	NA	NA	NA	NA
Ctaxi_contig_51438|comp36238_c1_seq1	-2.060927937	4.58188778	1.87E-14	2.44E-12	NA	NA	NA	NA	NA
Ctaxi_contig_14350|comp32348_c0_seq4	-2.058985369	1.366144084	0.002029251	0.015067793	NA	NA	NA	NA	NA
Ctaxi_contig_46493|comp35902_c0_seq1	-2.057211284	2.845907576	7.57E-06	0.000153281	NA	NA	NA	NA	NA
Ctaxi_contig_50802|comp36197_c0_seq3	-2.05514765	1.229854237	0.002402713	0.017228943	hypothetical protein CAOG_08770	gi|514485308|gb|EPH53477.1|hypothetical protein CAOG_08770 [Capsaspora owczarzaki ATCC 30864]	NA	NA	NA
Ctaxi_contig_51717|comp36245_c0_seq7	-2.05296076	1.269674149	0.004722928	0.029529691	NA	NA	NA	NA	NA
Ctaxi_contig_37722|comp35263_c1_seq2	-2.052022453	6.215623735	1.07E-09	5.94E-08	glyceraldehyde-3-phosphate dehydrogenase	gi|302847518|ref|XP_002955293.1|hypothetical protein VOLCADRAFT_76662 [Volvox carteri f. nagariensis] >gi|300259365|gb|EFJ43593.1| hypothetical protein VOLCADRAFT_76662 [Volvox carteri f. nagariensis]	AT1G42970.1	GAPB	 glyceraldehyde-3-phosphate dehydrogenase B subunit 
Ctaxi_contig_40021|comp35464_c0_seq4	-2.051926327	0.962501002	0.006918615	0.039459572	NA	NA	NA	NA	NA
Ctaxi_contig_62447|comp36857_c7_seq1	-2.050343705	2.196604377	3.77E-05	0.000606219	NA	NA	NA	NA	NA
Ctaxi_contig_19101|comp33158_c0_seq1	-2.048947605	3.186317248	1.47E-06	3.65E-05	spermidine synthase 1	gi|159489717|ref|XP_001702843.1|spermidine synthase [Chlamydomonas reinhardtii] >gi|158271060|gb|EDO96888.1| spermidine synthase [Chlamydomonas reinhardtii]	AT1G23820.2	SPDS1	 spermidine synthase 1 
Ctaxi_contig_33287|comp34860_c0_seq5	-2.047612708	2.122825268	0.000143557	0.001818331	kynurenine 3-monooxygenase	gi|516330925|ref|WP_017721584.1|hypothetical protein [Oscillatoria sp. PCC 10802]	NA	NA	NA
Ctaxi_contig_71015|comp37235_c2_seq2	-2.046612905	0.950353879	0.005557491	0.033355508	NA	NA	NA	NA	NA
Ctaxi_contig_8168|comp30569_c0_seq2	-2.045637701	5.316052531	2.49E-08	1.02E-06	light-harvesting chlorophyll a b-binding protein	gi|145079419|tpg|DAA05914.1|TPA_inf: chloroplast light-harvesting complex II protein precursor Lhcbm2 [Acetabularia acetabulum]	AT2G05070.1	"LHCB2.2,LHCB2"	 photosystem II light harvesting complex gene 2.2 
Ctaxi_contig_11237|comp31628_c0_seq1	-2.043012047	4.56789423	2.54E-09	1.30E-07	4-diphosphocytidyl-2-c-methyl-d-erythritol kinase	gi|545368547|ref|XP_005649054.1|4-diphosphocytidyl-2-C-methyl-D-erythritol kinase [Coccomyxa subellipsoidea C-169] >gi|384251032|gb|EIE24510.1| 4-diphosphocytidyl-2-C-methyl-D-erythritol kinase [Coccomyxa subellipsoidea C-169]	AT2G26930.1	"ATCDPMEK,PDE277,ISPE,CDPMEK"	 4-(cytidine 5'-phospho)-2-C-methyl-D-erithritol kinase 
Ctaxi_contig_25219|comp34031_c1_seq2	-2.041407825	1.331045122	0.003092682	0.021105398	NA	NA	NA	NA	NA
Ctaxi_contig_9010|comp30925_c0_seq1	-2.041135529	3.765910407	1.04E-09	5.78E-08	NA	NA	NA	NA	NA
Ctaxi_contig_16268|comp32694_c1_seq2	-2.03644791	2.07298948	0.000970739	0.008457474	hypothetical protein COCSUDRAFT_62040	gi|545368753|ref|XP_005649152.1|hypothetical protein COCSUDRAFT_62040 [Coccomyxa subellipsoidea C-169] >gi|384251130|gb|EIE24608.1| hypothetical protein COCSUDRAFT_62040 [Coccomyxa subellipsoidea C-169]	AT5G20580.1		 BEST Arabidopsis thaliana protein match is: FRIGIDA interacting protein 1 (TAIR:AT2G06005.1); Has 167 Blast hits to 167 proteins in 73 species: Archae - 0; Bacteria - 25; Metazoa - 58; Fungi - 25; Plants - 43; Viruses - 0; Other Eukaryotes - 16 (source: NCBI BLink). 
Ctaxi_contig_12779|comp32018_c1_seq1	-2.035201859	3.498050145	6.73E-06	0.000138624	33kda oxygen evolving protein of photosystem ii	"gi|11134152|sp|Q9SBN6.1|PSBO_VOLCARecName: Full=Oxygen-evolving enhancer protein 1, chloroplastic; Short=OEE1; Flags: Precursor >gi|5902584|gb|AAD55562.1|AF110780_1 oxygen-evolving enhancer protein 1 precursor [Volvox carteri f. nagariensis]"	AT5G66570.1	"PSBO-1,OEE1,OEE33,OE33,PSBO1,MSP-1"	 PS II oxygen-evolving complex 1 
Ctaxi_contig_32361|comp34777_c0_seq10	-2.032251933	3.041330483	0.000293817	0.003242804	NA	NA	NA	NA	NA
Ctaxi_contig_42584|comp35647_c3_seq1	-2.030986248	5.190338042	2.46E-14	3.15E-12	fatty acid delta-12	gi|284178819|gb|ADB81954.1|delta 12 desaturase [Lobosphaera incisa]	AT3G12120.2	FAD2	 fatty acid desaturase 2 
Ctaxi_contig_14348|comp32348_c0_seq2	-2.029158813	3.931836851	7.09E-07	1.94E-05	NA	NA	NA	NA	NA
Ctaxi_contig_17331|comp32887_c1_seq11	-2.029066599	1.12595965	0.003548248	0.023519695	NA	NA	NA	NA	NA
Ctaxi_contig_24020|comp33870_c0_seq5	-2.027260187	1.536966799	0.002816047	0.019579869	NA	NA	NA	NA	NA
Ctaxi_contig_15828|comp32624_c0_seq1	-2.024176981	6.590910951	2.07E-20	5.32E-18	diacylglyceryl- -trimethylhomoserine synthesis protein	"gi|545369055|ref|XP_005649296.1|diacylglyceryl-N,N,N-trimethylhomoserine synthesis protein [Coccomyxa subellipsoidea C-169] >gi|384251274|gb|EIE24752.1| diacylglyceryl-N,N,N-trimethylhomoserine synthesis protein [Coccomyxa subellipsoidea C-169]"	NA	NA	NA
Ctaxi_contig_26292|comp34130_c1_seq15	-2.022577057	5.620414139	1.89E-06	4.55E-05	NA	NA	NA	NA	NA
Ctaxi_contig_8886|comp30881_c0_seq4	-2.018528611	2.013729232	0.003516562	0.023372626	nucleic acid binding protein	"gi|74272681|gb|ABA01136.1|putative nucleic acid-binding protein, partial [Chlamydomonas incerta]"	AT2G21060.1	"ATGRP2B,ATCSP4,GRP2B"	 glycine-rich protein 2B 
Ctaxi_contig_14527|comp32390_c1_seq1	-2.017283696	1.350235107	0.001364352	0.01104259	NA	NA	AT3G14450.1	CID9	 CTC-interacting domain 9 
Ctaxi_contig_52051|comp36265_c1_seq1	-2.016101155	1.825686914	0.003194578	0.021658247	histone-lysine n-methyltransferase setd3-like	gi|545357054|ref|XP_005644202.1|SET domain-containing protein [Coccomyxa subellipsoidea C-169] >gi|384246167|gb|EIE19658.1| SET domain-containing protein [Coccomyxa subellipsoidea C-169]	AT1G24610.1		 Rubisco methyltransferase family protein 
Ctaxi_contig_11808|comp31787_c0_seq6	-2.014432234	5.66175625	1.15E-06	2.96E-05	chlorophyll a-b binding protein 2	gi|323388125|gb|ADX60322.1|chlorophyll a-b binding protein of LHCII [Furcellaria lumbricalis]	AT1G29920.1	"CAB2,AB165,LHCB1.1"	 chlorophyll A/B-binding protein 2 
Ctaxi_contig_14489|comp32381_c2_seq1	-2.013926929	4.05749505	1.66E-06	4.08E-05	NA	NA	NA	NA	NA
Ctaxi_contig_67515|comp37092_c3_seq6	-2.011340261	1.768009536	0.000748391	0.006909184	glycine cleavage t protein (aminomethyl transferase)	"gi|71019851|ref|XP_760156.1|hypothetical protein UM04009.1 [Ustilago maydis 521] >gi|74701127|sp|Q4P7A4.1|CAF17_USTMA RecName: Full=Putative transferase CAF17, mitochondrial; Flags: Precursor >gi|46099873|gb|EAK85106.1| hypothetical protein UM04009.1 [Ustilago maydis 521]"	AT4G12130.1		 Glycine cleavage T-protein family 
Ctaxi_contig_36897|comp35198_c2_seq6	-2.010841156	2.336216886	0.006586173	0.038044751	short chain alcohol dehydrogenase-like	gi|302835988|ref|XP_002949555.1|hypothetical protein VOLCADRAFT_85348 [Volvox carteri f. nagariensis] >gi|300265382|gb|EFJ49574.1| hypothetical protein VOLCADRAFT_85348 [Volvox carteri f. nagariensis]	AT5G06060.1		 NAD(P)-binding Rossmann-fold superfamily protein 
Ctaxi_contig_27572|comp34267_c4_seq1	-2.010649001	1.460249422	0.001576551	0.012374611	sulfotransferase	gi|494436950|ref|WP_007230229.1|Sulfotransferase domain superfamily protein [marine gamma proteobacterium HTCC2148] >gi|214036834|gb|EEB77505.1| Sulfotransferase domain superfamily protein [marine gamma proteobacterium HTCC2148]	NA	NA	NA
Ctaxi_contig_69966|comp37187_c0_seq1	-2.010574932	4.411982051	2.85E-10	1.74E-08	glutamate-1-semialdehyde aminotransferase	gi|553738793|ref|WP_023073002.1|glutamate-1-semialdehyde -aminomutase [Leptolyngbya sp. Heron Island J] >gi|553084648|gb|ESA36315.1| glutamate-1-semialdehyde -aminomutase [Leptolyngbya sp. Heron Island J]	AT3G48730.1	GSA2	" glutamate-1-semialdehyde 2,1-aminomutase 2 "
Ctaxi_contig_58533|comp36659_c3_seq9	-2.010294763	1.090071301	0.006178597	0.036194412	NA	NA	NA	NA	NA
Ctaxi_contig_68075|comp37113_c4_seq2	-2.008519652	4.177648485	1.34E-08	5.90E-07	NA	NA	NA	NA	NA
Ctaxi_contig_56792|comp36556_c1_seq8	-2.007905378	1.428133241	0.007781416	0.043138881	NA	NA	NA	NA	NA
Ctaxi_contig_12846|comp32033_c1_seq2	-2.007038297	1.81223839	0.002971896	0.020424481	NA	NA	NA	NA	NA
Ctaxi_contig_20563|comp33396_c7_seq2	-2.006277662	2.159835511	8.83E-05	0.001232942	NA	NA	NA	NA	NA
Ctaxi_contig_26385|comp34139_c1_seq1	-2.002096617	1.182704928	0.009453053	0.049941143	NA	NA	NA	NA	NA
Ctaxi_contig_11212|comp31625_c0_seq1	-1.996091553	2.513272926	0.000203259	0.002395377	photosystem i reaction center subunit n	gi|552816599|ref|XP_005844728.1|hypothetical protein CHLNCDRAFT_32470 [Chlorella variabilis] >gi|307104372|gb|EFN52626.1| hypothetical protein CHLNCDRAFT_32470 [Chlorella variabilis]	AT5G64040.1	PSAN	" photosystem I reaction center subunit PSI-N, chloroplast, putative / PSI-N, putative (PSAN) "
Ctaxi_contig_19989|comp33301_c1_seq3	-1.994084373	2.456058028	2.41E-05	0.000413443	NA	NA	NA	NA	NA
Ctaxi_contig_21435|comp33514_c1_seq1	-1.992417693	7.892578324	1.69E-08	7.26E-07	tpa_inf: chloroplast light-harvesting complex ii protein precursor lhcbm6	gi|545359371|ref|XP_005645167.1|hypothetical protein COCSUDRAFT_83541 [Coccomyxa subellipsoidea C-169] >gi|384247135|gb|EIE20623.1| hypothetical protein COCSUDRAFT_83541 [Coccomyxa subellipsoidea C-169]	AT1G29930.1	"CAB1,AB140,CAB140,LHCB1.3"	 chlorophyll A/B binding protein 1 
Ctaxi_contig_9012|comp30925_c1_seq1	-1.983952889	6.899423638	6.83E-14	8.02E-12	NA	NA	NA	NA	NA
Ctaxi_contig_67213|comp37084_c2_seq1	-1.98256265	5.783057358	8.76E-15	1.21E-12	argonaute 1	gi|302842702|ref|XP_002952894.1|Argonaute-like protein [Volvox carteri f. nagariensis] >gi|300261934|gb|EFJ46144.1| Argonaute-like protein [Volvox carteri f. nagariensis]	AT1G48410.1	AGO1	 Stabilizer of iron transporter SufD / Polynucleotidyl transferase 
Ctaxi_contig_41099|comp35557_c0_seq2	-1.981971137	2.615775142	2.55E-06	5.91E-05	NA	NA	NA	NA	NA
Ctaxi_contig_28735|comp34407_c2_seq1	-1.979010338	3.48242847	0.000169203	0.002077449	pumilio homolog 1-like	"gi|470123765|ref|XP_004297891.1|PREDICTED: pumilio homolog 6, chloroplastic-like [Fragaria vesca subsp. vesca]"	AT2G29140.1	"APUM3,PUM3"	 pumilio 3 
Ctaxi_contig_43176|comp35689_c3_seq2	-1.978053174	4.330458001	5.80E-10	3.37E-08	NA	NA	NA	NA	NA
Ctaxi_contig_11359|comp31659_c2_seq2	-1.977272708	2.620717302	5.17E-05	0.000787679	chlorophyll a-b binding protein chloroplastic-like	gi|145079172|tpg|DAA05902.1|TPA_inf: chloroplast light-harvesting complex I protein precursor Lhca7 [Acetabularia acetabulum]	AT3G47470.1	"LHCA4,CAB4"	 light-harvesting chlorophyll-protein complex I subunit A4 
Ctaxi_contig_39528|comp35420_c4_seq5	-1.97700212	4.736157373	1.44E-08	6.29E-07	phosphoglycerate kinase	gi|148243328|ref|YP_001228485.1|phosphoglycerate kinase [Synechococcus sp. RCC307] >gi|500469808|ref|WP_011936642.1| phosphoglycerate kinase [Synechococcus sp. RCC307] >gi|166987817|sp|A5GW73.1|PGK_SYNR3 RecName: Full=Phosphoglycerate kinase >gi|147851638|emb|CAK29132.1| Phosphoglycerate kinase [Synechococcus sp. RCC307]	AT1G79550.2	PGK	 phosphoglycerate kinase 
Ctaxi_contig_21099|comp33462_c2_seq1	-1.973780108	1.051549699	0.005288297	0.032103316	5-formyltetrahydrofolate cyclo-ligase	gi|15920351|ref|NP_376020.1|hypothetical protein ST0172 [Sulfolobus tokodaii str. 7] >gi|499285051|ref|WP_010978111.1| 5-formyltetrahydrofolate cyclo-ligase [Sulfolobus tokodaii] >gi|15621133|dbj|BAB65129.1| hypothetical protein STK_01720 [Sulfolobus tokodaii str. 7]	AT1G76730.1		 NagB/RpiA/CoA transferase-like superfamily protein 
Ctaxi_contig_33226|comp34855_c3_seq2	-1.972816969	2.521364072	0.000147787	0.001860008	NA	NA	NA	NA	NA
Ctaxi_contig_43168|comp35689_c0_seq1	-1.972619812	5.530994282	7.88E-14	9.21E-12	protein weak chloroplast movement under blue light 1-like	gi|302837680|ref|XP_002950399.1|hypothetical protein VOLCADRAFT_104654 [Volvox carteri f. nagariensis] >gi|300264404|gb|EFJ48600.1| hypothetical protein VOLCADRAFT_104654 [Volvox carteri f. nagariensis]	NA	NA	NA
Ctaxi_contig_68064|comp37113_c0_seq2	-1.972589362	4.09159756	2.07E-08	8.64E-07	NA	NA	NA	NA	NA
Ctaxi_contig_9184|comp30995_c1_seq3	-1.971498394	4.426906676	3.71E-06	8.22E-05	NA	NA	NA	NA	NA
Ctaxi_contig_37763|comp35265_c4_seq12	-1.965194885	1.635535251	0.005246056	0.03194727	predicted protein	gi|159469832|ref|XP_001693067.1|predicted protein [Chlamydomonas reinhardtii] >gi|158277869|gb|EDP03636.1| predicted protein [Chlamydomonas reinhardtii]	NA	NA	NA
Ctaxi_contig_24353|comp33918_c1_seq5	-1.963261782	1.833474018	0.001255932	0.010352574	dna replication licensing factor mcm9	gi|354497052|ref|XP_003510636.1|PREDICTED: DNA replication licensing factor MCM9 [Cricetulus griseus]	AT2G14050.1	MCM9	 minichromosome maintenance 9 
Ctaxi_contig_16979|comp32825_c0_seq4	-1.961995534	2.974992084	0.000180163	0.002185279	NA	NA	NA	NA	NA
Ctaxi_contig_41411|comp35571_c3_seq17	-1.960003269	2.151135241	0.000112828	0.00149765	NA	NA	NA	NA	NA
Ctaxi_contig_13180|comp32100_c2_seq1	-1.958767453	1.979047683	0.002235031	0.016288659	NA	NA	NA	NA	NA
Ctaxi_contig_20065|comp33315_c0_seq6	-1.95814227	2.326895054	0.00674132	0.038732401	NA	NA	NA	NA	NA
Ctaxi_contig_5420|comp27844_c0_seq1	-1.957104845	4.257772462	5.03E-09	2.44E-07	NA	NA	NA	NA	NA
Ctaxi_contig_66768|comp37064_c3_seq1	-1.955924353	2.980942942	4.46E-07	1.30E-05	aldo-keto reductase	gi|490834098|ref|WP_004696182.1|hypothetical protein [Acinetobacter johnsonii] >gi|479888926|gb|ENU39093.1| hypothetical protein F986_02217 [Acinetobacter johnsonii CIP 64.6]	AT1G04420.1		 NAD(P)-linked oxidoreductase superfamily protein 
Ctaxi_contig_22916|comp33730_c2_seq4	-1.953242226	8.894437224	2.32E-16	3.95E-14	rubisco activase	gi|302840850|ref|XP_002951971.1|hypothetical protein VOLCADRAFT_105291 [Volvox carteri f. nagariensis] >gi|300262872|gb|EFJ47076.1| hypothetical protein VOLCADRAFT_105291 [Volvox carteri f. nagariensis]	AT2G39730.3	RCA	 rubisco activase 
Ctaxi_contig_47783|comp35996_c1_seq8	-1.953024368	1.972626121	0.001872266	0.014117078	retrotransposon unclassified	"gi|62701853|gb|AAX92926.1|retrotransposon protein, putative, unclassified [Oryza sativa Japonica Group] >gi|77549603|gb|ABA92400.1| retrotransposon protein, putative, unclassified [Oryza sativa Japonica Group]"	NA	NA	NA
Ctaxi_contig_40859|comp35537_c5_seq3	-1.952348632	2.411426102	0.000288951	0.003202648	NA	NA	NA	NA	NA
Ctaxi_contig_63967|comp36945_c4_seq7	-1.949692585	1.740101133	0.000975516	0.008482465	NA	NA	NA	NA	NA
Ctaxi_contig_69578|comp37172_c8_seq1	-1.947847405	2.264000761	0.00027802	0.003103612	NA	NA	NA	NA	NA
Ctaxi_contig_40842|comp35537_c2_seq4	-1.94721932	1.179552252	0.005631467	0.033725931	NA	NA	NA	NA	NA
Ctaxi_contig_43926|comp35747_c4_seq1	-1.942844249	1.5060686	0.00158523	0.012419966	NA	NA	NA	NA	NA
Ctaxi_contig_11071|comp31588_c1_seq1	-1.942282114	1.543357774	0.005899481	0.034920975	protein	gi|545367674|ref|XP_005648649.1|CreA-domain-containing protein [Coccomyxa subellipsoidea C-169] >gi|384250626|gb|EIE24105.1| CreA-domain-containing protein [Coccomyxa subellipsoidea C-169]	NA	NA	NA
Ctaxi_contig_43367|comp35706_c2_seq6	-1.941938513	5.564180269	7.69E-19	1.72E-16	abc transporter	gi|552818638|ref|XP_005845237.1|hypothetical protein CHLNCDRAFT_32365 [Chlorella variabilis] >gi|307104883|gb|EFN53135.1| hypothetical protein CHLNCDRAFT_32365 [Chlorella variabilis]	AT1G17840.1	"WBC11,ABCG11,DSO,COF1,ATWBC11"	 white-brown complex homolog protein 11 
Ctaxi_contig_56625|comp36545_c0_seq1	-1.938676577	2.249430746	0.000164088	0.002026637	histone h3	gi|319903978|gb|ADV77191.1|histone H3 [Bolbocoleon piliferum] >gi|319904002|gb|ADV77203.1| histone H3 [Halochlorococcum tenue]	AT1G75600.1		 Histone superfamily protein 
Ctaxi_contig_53859|comp36371_c4_seq4	-1.938333711	2.541140723	5.18E-06	0.000110052	NA	NA	NA	NA	NA
Ctaxi_contig_13045|comp32066_c0_seq1	-1.937661645	2.172915422	0.000170782	0.002091057	hypothetical protein CHLREDRAFT_184975	gi|159479290|ref|XP_001697726.1|hypothetical protein CHLREDRAFT_184975 [Chlamydomonas reinhardtii] >gi|158274094|gb|EDO99878.1| predicted protein [Chlamydomonas reinhardtii]	NA	NA	NA
Ctaxi_contig_40031|comp35464_c2_seq1	-1.934332346	5.262257631	4.06E-17	7.57E-15	NA	NA	NA	NA	NA
Ctaxi_contig_53861|comp36371_c5_seq1	-1.933477234	4.635930642	7.89E-11	5.38E-09	protein mei2-like 4-like	gi|546296418|ref|XP_005709859.1|Putative Mei2-like protein [Chondrus crispus] >gi|507105864|emb|CDF39565.1| Putative Mei2-like protein [Chondrus crispus]	AT1G29400.2	"AML5,ML5"	 MEI2-like protein 5 
Ctaxi_contig_38047|comp35292_c5_seq1	-1.932314438	1.764693048	0.000394893	0.004126947	NA	NA	NA	NA	NA
Ctaxi_contig_56747|comp36554_c0_seq2	-1.930529043	4.024181554	2.82E-08	1.14E-06	40s ribosomal protein s13-like	gi|116783993|gb|ABK23173.1|unknown [Picea sitchensis]	AT4G00100.1	"ATRPS13A,RPS13,PFL2,RPS13A"	 ribosomal protein S13A 
Ctaxi_contig_56737|comp36553_c2_seq1	-1.930117777	2.841281763	5.20E-06	0.000110375	phosphoglycerate mutase-like protein	gi|159477949|ref|XP_001697071.1|phosphoglycerate mutase-related protein [Chlamydomonas reinhardtii] >gi|158274983|gb|EDP00763.1| phosphoglycerate mutase-related protein [Chlamydomonas reinhardtii]	AT1G58280.3		 Phosphoglycerate mutase family protein 
Ctaxi_contig_55769|comp36491_c0_seq1	-1.925310124	6.867070422	1.39E-14	1.85E-12	NA	NA	NA	NA	NA
Ctaxi_contig_55774|comp36491_c1_seq5	-1.92395016	6.443625831	4.52E-11	3.25E-09	NA	NA	NA	NA	NA
Ctaxi_contig_40857|comp35537_c5_seq1	-1.923028301	3.628242823	5.62E-09	2.71E-07	NA	NA	NA	NA	NA
Ctaxi_contig_35893|comp35098_c3_seq1	-1.922786222	5.347456123	1.90E-13	2.12E-11	NA	NA	NA	NA	NA
Ctaxi_contig_43363|comp35706_c2_seq2	-1.921829875	5.233742282	2.96E-13	3.20E-11	abc transporter g family member 9-like	gi|552818638|ref|XP_005845237.1|hypothetical protein CHLNCDRAFT_32365 [Chlorella variabilis] >gi|307104883|gb|EFN53135.1| hypothetical protein CHLNCDRAFT_32365 [Chlorella variabilis]	AT3G25620.1		 ABC-2 type transporter family protein 
Ctaxi_contig_70817|comp37225_c5_seq2	-1.919393988	1.105517162	0.007870266	0.043538356	ankyrin repeat	"gi|414145861|pdb|4HQD|AChain A, Crystal Structure Of Engineered Protein. Northeast Structural Genomics Consortium Target Or265. >gi|414145862|pdb|4HQD|B Chain B, Crystal Structure Of Engineered Protein. Northeast Structural Genomics Consortium Target Or265"	AT2G03430.1		 Ankyrin repeat family protein 
Ctaxi_contig_48592|comp36049_c2_seq15	-1.918148523	3.43619758	4.19E-07	1.23E-05	boron transporter	gi|294713684|gb|ADF30179.1|boron transporter [Brassica napus] >gi|294713700|gb|ADF30187.1| boron transporter [Brassica napus]	AT2G47160.1	BOR1	 HCO3- transporter family 
Ctaxi_contig_26278|comp34130_c1_seq1	-1.916261305	8.46934063	2.04E-08	8.54E-07	NA	NA	NA	NA	NA
Ctaxi_contig_40565|comp35515_c1_seq2	-1.916094186	3.999713789	1.89E-08	8.00E-07	trehalose-6-phosphate synthase phosphatase	gi|302828666|ref|XP_002945900.1|hypothetical protein VOLCADRAFT_54993 [Volvox carteri f. nagariensis] >gi|300268715|gb|EFJ52895.1| hypothetical protein VOLCADRAFT_54993 [Volvox carteri f. nagariensis]	AT1G68020.1	"ATTPS6,TPS6"	 UDP-Glycosyltransferase / trehalose-phosphatase family protein 
Ctaxi_contig_47079|comp35949_c3_seq6	-1.916036995	4.024609115	0.000199669	0.00236471	NA	NA	NA	NA	NA
Ctaxi_contig_47086|comp35949_c3_seq13	-1.915248299	4.452710287	2.75E-05	0.000464721	NA	NA	NA	NA	NA
Ctaxi_contig_9046|comp30947_c0_seq3	-1.913290526	1.566261926	0.002879685	0.019936087	NA	NA	NA	NA	NA
Ctaxi_contig_14156|comp32307_c0_seq3	-1.911601989	2.490699536	0.0004738	0.00477051	NA	NA	NA	NA	NA
Ctaxi_contig_54706|comp36425_c5_seq16	-1.910319521	2.820816578	0.005420292	0.032713121	mismatch repair endonuclease pms2	gi|302772799|ref|XP_002969817.1|hypothetical protein SELMODRAFT_171139 [Selaginella moellendorffii] >gi|300162328|gb|EFJ28941.1| hypothetical protein SELMODRAFT_171139 [Selaginella moellendorffii]	AT4G02460.1	PMS1	" DNA mismatch repair protein, putative "
Ctaxi_contig_67233|comp37084_c4_seq2	-1.908865459	5.305764442	2.98E-15	4.31E-13	protein argonaute 1	gi|502087079|ref|XP_004488420.1|PREDICTED: protein argonaute PNH1-like isoform X1 [Cicer arietinum] >gi|502087082|ref|XP_004488421.1| PREDICTED: protein argonaute PNH1-like isoform X2 [Cicer arietinum] >gi|502087085|ref|XP_004488422.1| PREDICTED: protein argonaute PNH1-like isoform X3 [Cicer arietinum] >gi|502087088|ref|XP_004488423.1| PREDICTED: protein argonaute PNH1-like isoform X4 [Cicer arietinum] >gi|502087091|ref|XP_004488424.1| PREDICTED: protein argonaute PNH1-like isoform X5 [Cicer arietinum] >gi|502087094|ref|XP_004488425.1| PREDICTED: protein argonaute PNH1-like isoform X6 [Cicer arietinum]	AT1G48410.1	AGO1	 Stabilizer of iron transporter SufD / Polynucleotidyl transferase 
Ctaxi_contig_36892|comp35198_c2_seq1	-1.906153016	5.073441821	2.36E-05	0.000405546	nad -binding protein	gi|302835988|ref|XP_002949555.1|hypothetical protein VOLCADRAFT_85348 [Volvox carteri f. nagariensis] >gi|300265382|gb|EFJ49574.1| hypothetical protein VOLCADRAFT_85348 [Volvox carteri f. nagariensis]	AT5G06060.1		 NAD(P)-binding Rossmann-fold superfamily protein 
Ctaxi_contig_8169|comp30569_c0_seq3	-1.90543471	4.377695512	4.60E-07	1.33E-05	tpa_inf: chloroplast light-harvesting complex ii protein precursor lhcbm7	gi|8925556|gb|AAF81519.1|AF268321_1light-harvesting complex protein LHCG12 [Bigelowiella natans] >gi|145079012|tpg|DAA05893.1| TPA_inf: chloroplast light-harvesting complex II protein precursor Lhcbm7 [Bigelowiella natans]	AT1G29930.1	"CAB1,AB140,CAB140,LHCB1.3"	 chlorophyll A/B binding protein 1 
Ctaxi_contig_26129|comp34118_c1_seq4	-1.903435201	2.040080341	0.005146977	0.03148501	glycogen phosphorylase	gi|545373473|ref|XP_005651098.1|starch phosphorylase [Coccomyxa subellipsoidea C-169] >gi|384253079|gb|EIE26554.1| starch phosphorylase [Coccomyxa subellipsoidea C-169]	AT3G46970.1	"ATPHS2,PHS2"	 alpha-glucan phosphorylase 2 
Ctaxi_contig_9036|comp30944_c0_seq1	-1.902574591	2.827454185	9.88E-05	0.001350445	ferredoxin	gi|298712014|emb|CBJ32953.1|conserved unknown protein [Ectocarpus siliculosus]	NA	NA	NA
Ctaxi_contig_53856|comp36371_c4_seq1	-1.900512955	4.546082297	2.69E-11	2.01E-09	NA	NA	NA	NA	NA
Ctaxi_contig_13186|comp32100_c2_seq7	-1.898678465	1.467712255	0.004950683	0.030542463	NA	NA	NA	NA	NA
Ctaxi_contig_67216|comp37084_c2_seq4	-1.898641297	4.437007643	1.72E-11	1.33E-09	piwi-domain-containing protein	gi|545363508|ref|XP_005646875.1|Piwi-domain-containing protein [Coccomyxa subellipsoidea C-169] >gi|384248848|gb|EIE22331.1| Piwi-domain-containing protein [Coccomyxa subellipsoidea C-169]	NA	NA	NA
Ctaxi_contig_41394|comp35571_c2_seq1	-1.898360685	1.798978006	0.000737617	0.006829979	NA	NA	NA	NA	NA
Ctaxi_contig_46268|comp35887_c3_seq2	-1.895973872	9.438794008	3.97E-16	6.47E-14	ribulose bisphosphate small subunit precursor	"gi|132073|sp|P16134.1|RBS1_ACEATRecName: Full=Ribulose bisphosphate carboxylase small chain 1, chloroplastic; Short=RuBisCO small subunit 1; Flags: Precursor >gi|732551|emb|CAA36108.1| ribulose bisphosphate carboxylase, small subunit precursor [Acetabularia acetabulum]"	AT5G38430.1		 Ribulose bisphosphate carboxylase (small chain) family protein 
Ctaxi_contig_31894|comp34734_c0_seq1	-1.894669018	1.039424901	0.006225656	0.036422075	lysophospholipase	gi|383761241|ref|YP_005440223.1|putative monoacylglycerol lipase [Caldilinea aerophila DSM 14535 = NBRC 104270] >gi|504244465|ref|WP_014431567.1| putative monoacylglycerol lipase [Caldilinea aerophila] >gi|381381509|dbj|BAL98325.1| putative monoacylglycerol lipase [Caldilinea aerophila DSM 14535 = NBRC 104270]	AT5G11650.1		 alpha/beta-Hydrolases superfamily protein 
Ctaxi_contig_8172|comp30569_c1_seq1	-1.891674895	3.787279931	2.51E-05	0.000427786	chlorophyll a b-binding protein	gi|552813436|ref|XP_005843949.1|hypothetical protein CHLNCDRAFT_59790 [Chlorella variabilis] >gi|307103588|gb|EFN51847.1| hypothetical protein CHLNCDRAFT_59790 [Chlorella variabilis]	AT2G05070.1	"LHCB2.2,LHCB2"	 photosystem II light harvesting complex gene 2.2 
Ctaxi_contig_68074|comp37113_c4_seq1	-1.891329689	5.281328675	1.34E-14	1.78E-12	NA	NA	NA	NA	NA
Ctaxi_contig_48207|comp36025_c7_seq1	-1.891110963	1.740298508	0.000548662	0.005386551	NA	NA	NA	NA	NA
Ctaxi_contig_31226|comp34666_c3_seq10	-1.889985627	2.746986791	0.000354412	0.003789167	NA	NA	NA	NA	NA
Ctaxi_contig_20123|comp33325_c1_seq3	-1.889212776	2.244401039	0.000810337	0.007367387	protein	gi|545359939|ref|XP_005645390.1|Metallo-dependent phosphatase [Coccomyxa subellipsoidea C-169] >gi|384247359|gb|EIE20846.1| Metallo-dependent phosphatase [Coccomyxa subellipsoidea C-169]	AT1G07010.2		 Calcineurin-like metallo-phosphoesterase superfamily protein 
Ctaxi_contig_19472|comp33210_c1_seq1	-1.887124865	2.000419683	0.000380802	0.004003888	elongation factor ts	gi|16330738|ref|NP_441466.1|elongation factor Ts [Synechocystis sp. PCC 6803] >gi|383322480|ref|YP_005383333.1| elongation factor TS [Synechocystis sp. PCC 6803 substr. GT-I] >gi|383325649|ref|YP_005386502.1| elongation factor TS [Synechocystis sp. PCC 6803 substr. PCC-P] >gi|383491533|ref|YP_005409209.1| elongation factor TS [Synechocystis sp. PCC 6803 substr. PCC-N] >gi|384436800|ref|YP_005651524.1| elongation factor TS [Synechocystis sp. PCC 6803] >gi|451814896|ref|YP_007451348.1| elongation factor TS [Synechocystis sp. PCC 6803] >gi|499175184|ref|WP_010872771.1| elongation factor Ts [Synechocystis sp. PCC 6803] >gi|2494280|sp|P74070.3|EFTS_SYNY3 RecName: Full=Elongation factor Ts; Short=EF-Ts >gi|1653231|dbj|BAA18146.1| elongation factor TS [Synechocystis sp. PCC 6803] >gi|339273832|dbj|BAK50319.1| elongation factor TS [Synechocystis sp. PCC 6803] >gi|359271799|dbj|BAL29318.1| elongation factor TS [Synechocystis sp. PCC 6803 substr. GT-I] >gi|359274969|dbj|BAL32487.1| elongation factor TS [Synechocystis sp. PCC 6803 substr. PCC-N] >gi|359278139|dbj|BAL35656.1| elongation factor TS [Synechocystis sp. PCC 6803 substr. PCC-P] >gi|407958656|dbj|BAM51896.1| elongation factor Ts [Bacillus subtilis BEST7613] >gi|451780865|gb|AGF51834.1| elongation factor TS [Synechocystis sp. PCC 6803]	AT4G29060.1	emb2726	 elongation factor Ts family protein 
Ctaxi_contig_41098|comp35557_c0_seq1	-1.88439464	2.163334813	0.000254707	0.002884761	NA	NA	NA	NA	NA
Ctaxi_contig_46267|comp35887_c3_seq1	-1.883308954	7.428535836	1.13E-06	2.92E-05	ribulose bisphosphate small subunit precursor	"gi|132073|sp|P16134.1|RBS1_ACEATRecName: Full=Ribulose bisphosphate carboxylase small chain 1, chloroplastic; Short=RuBisCO small subunit 1; Flags: Precursor >gi|732551|emb|CAA36108.1| ribulose bisphosphate carboxylase, small subunit precursor [Acetabularia acetabulum]"	AT5G38430.1		 Ribulose bisphosphate carboxylase (small chain) family protein 
Ctaxi_contig_58699|comp36665_c3_seq11	-1.882972467	2.116027447	3.82E-05	0.000613352	peptidyl serine alpha-galactosyltransferase	gi|302853213|ref|XP_002958123.1|hypothetical protein VOLCADRAFT_121680 [Volvox carteri f. nagariensis] >gi|300256591|gb|EFJ40854.1| hypothetical protein VOLCADRAFT_121680 [Volvox carteri f. nagariensis]	NA	NA	NA
Ctaxi_contig_37724|comp35263_c2_seq1	-1.882717986	6.570109668	1.16E-12	1.14E-10	glyceraldehyde-3-phosphate dehydrogenase	gi|284177792|gb|ADB81489.1|glyceraldehyde-3-phosphate dehydrogenase [Derbesia sp. 2773-1]	AT3G26650.1	"GAPA,GAPA-1"	 glyceraldehyde 3-phosphate dehydrogenase A subunit 
Ctaxi_contig_62599|comp36868_c0_seq1	-1.881645766	2.25262578	0.000187771	0.002259061	glutathione peroxidase	gi|311697313|gb|ADQ00180.1|glutathione peroxidase [Chlamydomonas sp. ICE-L]	AT1G63460.1	"GPX8,ATGPX8"	 glutathione peroxidase 8 
Ctaxi_contig_27689|comp34283_c2_seq10	-1.880549954	3.213909557	7.07E-08	2.59E-06	NA	NA	NA	NA	NA
Ctaxi_contig_13643|comp32201_c0_seq1	-1.879975238	3.015682335	5.54E-07	1.56E-05	NA	NA	NA	NA	NA
Ctaxi_contig_46964|comp35938_c0_seq1	-1.879309655	1.520688526	0.004045256	0.026111204	soul-domain-containing protein	gi|545354458|ref|XP_005643063.1|SOUL-domain-containing protein [Coccomyxa subellipsoidea C-169] >gi|384245023|gb|EIE18519.1| SOUL-domain-containing protein [Coccomyxa subellipsoidea C-169]	AT5G20140.2		 SOUL heme-binding family protein 
Ctaxi_contig_55105|comp36446_c1_seq3	-1.877798186	1.26124116	0.006892236	0.039345182	NA	NA	NA	NA	NA
Ctaxi_contig_42585|comp35647_c4_seq1	-1.877693963	3.838066521	4.02E-11	2.92E-09	omega-6 fatty acid endoplasmic reticulum isozyme 2	gi|4378875|gb|AAD19742.1|delta-12 desaturase [Brassica carinata]	AT3G12120.2	FAD2	 fatty acid desaturase 2 
Ctaxi_contig_47466|comp35973_c3_seq9	-1.876597787	1.321327223	0.009270583	0.049212487	NA	NA	NA	NA	NA
Ctaxi_contig_34898|comp35000_c1_seq11	-1.876526779	2.371809816	0.000865198	0.007735069	pyruvate dehydrogenase subunit beta	gi|545365411|ref|XP_005647679.1|hypothetical protein COCSUDRAFT_53517 [Coccomyxa subellipsoidea C-169] >gi|384249654|gb|EIE23135.1| hypothetical protein COCSUDRAFT_53517 [Coccomyxa subellipsoidea C-169]	AT1G30120.1	PDH-E1BETA	 pyruvate dehydrogenase E1 beta 
Ctaxi_contig_31367|comp34681_c0_seq5	-1.875860887	2.533202993	0.000111615	0.001487823	NA	NA	NA	NA	NA
Ctaxi_contig_16158|comp32676_c8_seq3	-1.874031384	2.482166842	0.00043895	0.004486407	NA	NA	NA	NA	NA
Ctaxi_contig_46004|comp35869_c4_seq1	-1.87045323	1.560072606	0.00170478	0.013125248	glycine--trna ligase chloroplastic mitochondrial-like isoform x1	gi|545364201|ref|XP_005647165.1|hypothetical protein COCSUDRAFT_53607 [Coccomyxa subellipsoidea C-169] >gi|384249139|gb|EIE22621.1| hypothetical protein COCSUDRAFT_53607 [Coccomyxa subellipsoidea C-169]	AT3G48110.1	"EDD1,EDD"	 glycine-tRNA ligases 
Ctaxi_contig_30089|comp34546_c2_seq1	-1.869908561	4.008787474	6.14E-08	2.28E-06	dna replication licensing factor mcm3	gi|552820124|ref|XP_005845541.1|hypothetical protein CHLNCDRAFT_25737 [Chlorella variabilis] >gi|307105189|gb|EFN53439.1| hypothetical protein CHLNCDRAFT_25737 [Chlorella variabilis]	AT5G46280.1	MCM3	 Minichromosome maintenance (MCM2/3/5) family protein 
Ctaxi_contig_38058|comp35295_c0_seq1	-1.868557419	3.384875078	6.67E-10	3.80E-08	NA	NA	NA	NA	NA
Ctaxi_contig_8167|comp30569_c0_seq1	-1.861799972	4.408705942	1.22E-07	4.18E-06	tpa_inf: chloroplast light-harvesting complex ii protein precursor lhcbm7	gi|8925556|gb|AAF81519.1|AF268321_1light-harvesting complex protein LHCG12 [Bigelowiella natans] >gi|145079012|tpg|DAA05893.1| TPA_inf: chloroplast light-harvesting complex II protein precursor Lhcbm7 [Bigelowiella natans]	AT1G29930.1	"CAB1,AB140,CAB140,LHCB1.3"	 chlorophyll A/B binding protein 1 
Ctaxi_contig_40784|comp35532_c1_seq1	-1.858523304	1.122550646	0.004860992	0.030151024	NA	NA	NA	NA	NA
Ctaxi_contig_9389|comp31066_c0_seq1	-1.855988843	3.275937322	0.000111045	0.001483391	protein usf-like	gi|552843468|ref|XP_005850848.1|hypothetical protein CHLNCDRAFT_29752 [Chlorella variabilis] >gi|307110510|gb|EFN58746.1| hypothetical protein CHLNCDRAFT_29752 [Chlorella variabilis]	AT2G32520.1		 alpha/beta-Hydrolases superfamily protein 
Ctaxi_contig_29535|comp34493_c1_seq2	-1.855031625	3.10139698	2.60E-08	1.06E-06	aaa-domain-containing protein	gi|545359878|ref|XP_005645365.1|AAA-domain-containing protein [Coccomyxa subellipsoidea C-169] >gi|384247334|gb|EIE20821.1| AAA-domain-containing protein [Coccomyxa subellipsoidea C-169]	NA	NA	NA
Ctaxi_contig_59830|comp36721_c1_seq43	-1.853895788	3.193858648	1.39E-06	3.48E-05	uncharacterized aarf domain-containing protein kinase 4 isoform x2	gi|302845042|ref|XP_002954060.1|hypothetical protein VOLCADRAFT_106237 [Volvox carteri f. nagariensis] >gi|300260559|gb|EFJ44777.1| hypothetical protein VOLCADRAFT_106237 [Volvox carteri f. nagariensis]	AT4G01660.1	"ATABC1,ATATH10,ABC1"	 ABC transporter 1 
Ctaxi_contig_43922|comp35747_c1_seq1	-1.853227521	2.073149061	5.26E-05	0.000798464	NA	NA	NA	NA	NA
Ctaxi_contig_65842|comp37026_c6_seq1	-1.852060579	4.794930573	3.25E-07	9.83E-06	magnesium chelatase subunit h	gi|302847052|ref|XP_002955061.1|magnesium protoporphyrin chelatase [Volvox carteri f. nagariensis] >gi|300259589|gb|EFJ43815.1| magnesium protoporphyrin chelatase [Volvox carteri f. nagariensis]	AT5G13630.2	"GUN5,CCH,CHLH,CCH1,ABAR"	" magnesium-chelatase subunit chlH, chloroplast, putative / Mg-protoporphyrin IX chelatase, putative (CHLH) "
Ctaxi_contig_25409|comp34045_c1_seq3	-1.852012877	7.179656997	6.98E-23	2.15E-20	NA	NA	NA	NA	NA
Ctaxi_contig_11128|comp31606_c0_seq5	-1.850980154	3.330056883	3.59E-05	0.000582577	NA	NA	NA	NA	NA
Ctaxi_contig_7892|comp30423_c0_seq5	-1.850057158	5.691954337	7.17E-11	4.92E-09	light-harvesting protein of photosystem i	gi|145079136|tpg|DAA05900.1|TPA_inf: chloroplast light-harvesting complex I protein precursor Lhca9 [Acetabularia acetabulum]	AT1G19150.1	"LHCA6,LHCA2*1"	 photosystem I light harvesting complex gene 6 
Ctaxi_contig_42454|comp35637_c0_seq1	-1.849292386	1.784012713	0.000936492	0.008214301	NA	NA	NA	NA	NA
Ctaxi_contig_49151|comp36086_c1_seq1	-1.849252764	4.313529458	2.18E-11	1.65E-09	NA	NA	NA	NA	NA
Ctaxi_contig_65924|comp37030_c1_seq2	-1.848020331	4.308172703	9.31E-07	2.46E-05	protein	gi|545375445|ref|XP_005651903.1|Cse1-domain-containing protein [Coccomyxa subellipsoidea C-169] >gi|384253885|gb|EIE27359.1| Cse1-domain-containing protein [Coccomyxa subellipsoidea C-169]	AT2G46520.1		" cellular apoptosis susceptibility protein, putative / importin-alpha re-exporter, putative "
Ctaxi_contig_71130|comp37239_c1_seq3	-1.842537	3.930297732	3.45E-05	0.000563924	NA	NA	NA	NA	NA
Ctaxi_contig_44915|comp35793_c1_seq5	-1.840416486	2.523201455	4.73E-06	0.000101695	gtp-binding protein lepa	gi|552809246|ref|XP_005852325.1|hypothetical protein CHLNCDRAFT_33359 [Chlorella variabilis] >gi|307102515|gb|EFN50788.1| hypothetical protein CHLNCDRAFT_33359 [Chlorella variabilis]	NA	NA	NA
Ctaxi_contig_7967|comp30461_c0_seq1	-1.838754486	4.750824339	2.01E-09	1.06E-07	short-chain dehydrogenase reductase sdr	gi|354488125|ref|XP_003506221.1|PREDICTED: 17-beta-hydroxysteroid dehydrogenase type 6-like [Cricetulus griseus]	AT5G10050.1		 NAD(P)-binding Rossmann-fold superfamily protein 
Ctaxi_contig_22915|comp33730_c2_seq3	-1.837388925	9.414019182	1.08E-14	1.47E-12	ribulose bisphosphate carboxylase oxygenase activase	gi|1805719|emb|CAA71667.1|Rubisco activase [Chlorococcum littorale]	AT2G39730.2	RCA	 rubisco activase 
Ctaxi_contig_16150|comp32675_c0_seq3	-1.836773404	4.115706942	0.006170671	0.036161595	probable complex i intermediate-associated protein 30-like	gi|552833158|ref|XP_005848495.1|hypothetical protein CHLNCDRAFT_35128 [Chlorella variabilis] >gi|307108152|gb|EFN56393.1| hypothetical protein CHLNCDRAFT_35128 [Chlorella variabilis]	AT1G17350.1		 NADH:ubiquinone oxidoreductase intermediate-associated protein 30 
Ctaxi_contig_12916|comp32044_c4_seq2	-1.83667442	0.992841025	0.008702247	0.046857791	NA	NA	NA	NA	NA
Ctaxi_contig_39130|comp35383_c3_seq5	-1.835679607	1.91388431	0.004407971	0.027986538	NA	NA	NA	NA	NA
Ctaxi_contig_22874|comp33725_c0_seq11	-1.835413884	1.474577059	0.005058845	0.031090038	NA	NA	NA	NA	NA
Ctaxi_contig_41946|comp35604_c4_seq23	-1.835320681	2.208460222	0.000169496	0.002079689	hypothetical protein EMIHUDRAFT_463727	gi|551576822|ref|XP_005774054.1|hypothetical protein EMIHUDRAFT_463727 [Emiliania huxleyi CCMP1516] >gi|485625825|gb|EOD21625.1| hypothetical protein EMIHUDRAFT_463727 [Emiliania huxleyi CCMP1516]	NA	NA	NA
Ctaxi_contig_43924|comp35747_c2_seq1	-1.830804987	2.731229178	2.06E-05	0.000363122	NA	NA	NA	NA	NA
Ctaxi_contig_56331|comp36528_c1_seq1	-1.830419373	6.527320797	4.28E-14	5.31E-12	squamosa promoter binding protein	gi|357442095|ref|XP_003591325.1|SQUAMOSA promoter binding protein [Medicago truncatula] >gi|355480373|gb|AES61576.1| SQUAMOSA promoter binding protein [Medicago truncatula]	AT2G33810.1	SPL3	 squamosa promoter binding protein-like 3 
Ctaxi_contig_67781|comp37100_c0_seq1	-1.828022243	2.688388351	2.80E-05	0.000471059	enoyl-acp reductase	gi|478435713|gb|AGJ00074.1|enoyl-ACP reductase [Malus domestica]	AT2G05990.2	"MOD1,ENR1"	 NAD(P)-binding Rossmann-fold superfamily protein 
Ctaxi_contig_47151|comp35952_c3_seq2	-1.825568029	4.227037858	4.14E-09	2.04E-07	NA	NA	NA	NA	NA
Ctaxi_contig_38255|comp35312_c0_seq5	-1.823901226	4.669772523	8.22E-10	4.63E-08	kdel motif-containing protein 1-like	gi|302850376|ref|XP_002956715.1|hypothetical protein VOLCADRAFT_107362 [Volvox carteri f. nagariensis] >gi|300257930|gb|EFJ42172.1| hypothetical protein VOLCADRAFT_107362 [Volvox carteri f. nagariensis]	NA	NA	NA
Ctaxi_contig_31636|comp34708_c0_seq3	-1.821503018	2.480817209	6.07E-05	0.000901442	NA	NA	NA	NA	NA
Ctaxi_contig_70495|comp37211_c0_seq12	-1.821089728	2.581214601	1.39E-05	0.000258485	NA	NA	NA	NA	NA
Ctaxi_contig_32773|comp34813_c1_seq2	-1.819913445	3.107336578	3.33E-07	1.00E-05	pentatricopeptide repeat-containing protein at5g02860-like	"gi|115458970|ref|NP_001053085.1|Os04g0477200 [Oryza sativa Japonica Group] >gi|113564656|dbj|BAF14999.1| Os04g0477200, partial [Oryza sativa Japonica Group]"	AT5G27270.1	EMB976	 Tetratricopeptide repeat (TPR)-like superfamily protein 
Ctaxi_contig_34618|comp34975_c6_seq2	-1.819121394	2.915176158	1.72E-06	4.21E-05	tropinone reductase 1-like	"gi|1717752|sp|P50162.1|TRN1_DATSTRecName: Full=Tropinone reductase 1; AltName: Full=Tropine dehydrogenase; AltName: Full=Tropinone reductase I; Short=TR-I >gi|4140003|pdb|1AE1|A Chain A, Tropinone Reductase-I Complex With Nadp >gi|4140004|pdb|1AE1|B Chain B, Tropinone Reductase-I Complex With Nadp >gi|424160|gb|AAA33281.1| tropinone reductase-I [Datura stramonium]"	AT2G29290.2		 NAD(P)-binding Rossmann-fold superfamily protein 
Ctaxi_contig_55780|comp36491_c1_seq11	-1.814237847	5.878619502	1.04E-10	6.86E-09	NA	NA	NA	NA	NA
Ctaxi_contig_66609|comp37056_c6_seq1	-1.814188959	3.360863832	5.54E-08	2.09E-06	NA	NA	NA	NA	NA
Ctaxi_contig_43171|comp35689_c1_seq1	-1.812700715	4.429055923	6.17E-09	2.95E-07	NA	NA	NA	NA	NA
Ctaxi_contig_36566|comp35165_c5_seq1	-1.810377016	2.466274839	4.82E-05	0.000740942	pentatricopeptide repeat-containing protein	gi|357473123|ref|XP_003606846.1|Pentatricopeptide repeat-containing protein [Medicago truncatula] >gi|355507901|gb|AES89043.1| Pentatricopeptide repeat-containing protein [Medicago truncatula]	AT1G13040.1		 Pentatricopeptide repeat (PPR-like) superfamily protein 
Ctaxi_contig_28738|comp34407_c6_seq1	-1.807241124	2.920457356	4.43E-05	0.000694809	NA	NA	NA	NA	NA
Ctaxi_contig_40003|comp35462_c0_seq12	-1.805879434	3.495489394	1.92E-05	0.000341167	mrna 3-utr binding protein	gi|548846285|gb|ERN05592.1|hypothetical protein AMTR_s00007p00269220 [Amborella trichopoda]	AT1G54080.1	UBP1A	 oligouridylate-binding protein 1A 
Ctaxi_contig_71182|comp37242_c1_seq8	-1.803351106	3.20211785	0.000981157	0.008524369	not1 n-terminal ccr4-not complex component family expressed	"gi|115454389|ref|NP_001050795.1|Os03g0652100 [Oryza sativa Japonica Group] >gi|31712091|gb|AAP68395.1| unknown protein [Oryza sativa Japonica Group] >gi|108710134|gb|ABF97929.1| Not1 N-terminal domain, CCR4-Not complex component family protein, expressed [Oryza sativa Japonica Group] >gi|113549266|dbj|BAF12709.1| Os03g0652100 [Oryza sativa Japonica Group] >gi|218193413|gb|EEC75840.1| hypothetical protein OsI_12833 [Oryza sativa Indica Group]"	AT5G18230.1		 transcription regulator NOT2/NOT3/NOT5 family protein 
Ctaxi_contig_61422|comp36807_c0_seq2	-1.802737801	1.075551549	0.009315299	0.0493895	polymorphic outer membrane protein	gi|494562758|ref|WP_007336398.1|polymorphic membrane protein B/C family protein [Rhodopirellula baltica] >gi|436441659|gb|ELP34865.1| polymorphic membrane protein B/C family protein [Rhodopirellula baltica SWK14]	NA	NA	NA
Ctaxi_contig_15631|comp32586_c3_seq1	-1.802480276	3.092698811	1.90E-05	0.000338731	NA	NA	NA	NA	NA
Ctaxi_contig_8075|comp30518_c0_seq1	-1.799295909	2.319968154	0.000459302	0.004668341	NA	NA	NA	NA	NA
Ctaxi_contig_21154|comp33469_c0_seq3	-1.798974143	1.95106304	0.001400468	0.011259508	protoporphyrin ix magnesium-chelatase	gi|552837462|ref|XP_005849367.1|hypothetical protein CHLNCDRAFT_143829 [Chlorella variabilis] >gi|307109026|gb|EFN57265.1| hypothetical protein CHLNCDRAFT_143829 [Chlorella variabilis]	AT5G45930.1	"CHLI2,CHLI2,CHLI-2"	 magnesium chelatase i2 
Ctaxi_contig_13182|comp32100_c2_seq3	-1.798841488	1.940034463	0.002040843	0.015121387	NA	NA	NA	NA	NA
Ctaxi_contig_10807|comp31509_c0_seq3	-1.796611312	7.114111069	3.79E-18	7.75E-16	NA	NA	NA	NA	NA
Ctaxi_contig_24452|comp33935_c2_seq1	-1.796587749	3.706411922	5.42E-06	0.00011442	protein	"gi|385763966|gb|AFI78786.1|carotenoid cleavage dioxygenase 7, partial [Coleochaete orbicularis]"	NA	NA	NA
Ctaxi_contig_50564|comp36182_c3_seq9	-1.79622751	3.113166831	0.001980729	0.014772959	NA	NA	NA	NA	NA
Ctaxi_contig_17802|comp32962_c1_seq2	-1.793786647	2.417213509	0.001069567	0.009154432	mitochondrial-processing peptidase subunit alpha-like	gi|552823660|ref|XP_005846410.1|hypothetical protein CHLNCDRAFT_36005 [Chlorella variabilis] >gi|307106061|gb|EFN54308.1| hypothetical protein CHLNCDRAFT_36005 [Chlorella variabilis]	AT1G51980.2		 Insulinase (Peptidase family M16) protein 
Ctaxi_contig_25695|comp34074_c1_seq1	-1.793719495	1.494592933	0.005658068	0.033865681	integral membrane protein	gi|302848904|ref|XP_002955983.1|hypothetical protein VOLCADRAFT_96976 [Volvox carteri f. nagariensis] >gi|300258709|gb|EFJ42943.1| hypothetical protein VOLCADRAFT_96976 [Volvox carteri f. nagariensis]	AT2G20120.1	COV1	 Protein of unknown function (DUF502) 
Ctaxi_contig_34775|comp34990_c0_seq6	-1.793676165	2.235329602	0.001063655	0.009111356	NA	NA	NA	NA	NA
Ctaxi_contig_44913|comp35793_c1_seq3	-1.792857071	3.365731713	2.17E-06	5.12E-05	cobalamin synthesis protein p47k	gi|545366625|ref|XP_005648199.1|GTP-binding protein lepa [Coccomyxa subellipsoidea C-169] >gi|384250175|gb|EIE23655.1| GTP-binding protein lepa [Coccomyxa subellipsoidea C-169]	NA	NA	NA
Ctaxi_contig_39179|comp35387_c6_seq1	-1.792852337	8.748952792	1.12E-11	8.90E-10	NA	NA	NA	NA	NA
Ctaxi_contig_27790|comp34293_c0_seq3	-1.789220818	7.564988937	2.92E-12	2.64E-10	geranylgeranyl reductase	gi|159464036|ref|XP_001690248.1|geranylgeranyl reductase [Chlamydomonas reinhardtii] >gi|158284236|gb|EDP09986.1| geranylgeranyl reductase [Chlamydomonas reinhardtii]	AT1G74470.1		 Pyridine nucleotide-disulphide oxidoreductase family protein 
Ctaxi_contig_46972|comp35938_c5_seq2	-1.787627559	2.473803914	9.11E-05	0.001263286	soul heme-binding protein	gi|302831818|ref|XP_002947474.1|hypothetical protein VOLCADRAFT_57138 [Volvox carteri f. nagariensis] >gi|300267338|gb|EFJ51522.1| hypothetical protein VOLCADRAFT_57138 [Volvox carteri f. nagariensis]	AT5G20140.2		 SOUL heme-binding family protein 
Ctaxi_contig_31640|comp34708_c1_seq4	-1.786651214	4.112047288	2.51E-05	0.00042841	ankyrin repeat protein	"gi|470491319|ref|XP_004345879.1|osteoclaststimulating factor, putative [Acanthamoeba castellanii str. Neff] >gi|440800296|gb|ELR21335.1| osteoclaststimulating factor, putative [Acanthamoeba castellanii str. Neff]"	NA	NA	NA
Ctaxi_contig_58483|comp36655_c5_seq4	-1.784247081	1.919119917	0.00028165	0.003139628	5 -3 exoribonuclease 1	gi|544217023|ref|XP_005538656.1|deoxyribonuclease [Cyanidioschyzon merolae strain 10D] >gi|449019218|dbj|BAM82620.1| deoxyribonuclease [Cyanidioschyzon merolae strain 10D]	AT1G75660.1	"XRN3,AtXRN3"	 5'-3' exoribonuclease 3 
Ctaxi_contig_23334|comp33785_c0_seq1	-1.784154687	3.442986077	5.84E-05	0.000872359	btb poz domain-containing protein	gi|552818762|ref|XP_005845262.1|hypothetical protein CHLNCDRAFT_58586 [Chlorella variabilis] >gi|307104909|gb|EFN53160.1| hypothetical protein CHLNCDRAFT_58586 [Chlorella variabilis]	AT2G30600.4		 BTB/POZ domain-containing protein 
Ctaxi_contig_20287|comp33344_c0_seq2	-1.783506923	2.909639879	3.53E-06	7.87E-05	NA	NA	NA	NA	NA
Ctaxi_contig_60419|comp36755_c5_seq3	-1.781435423	3.101538717	2.78E-05	0.00046758	NA	NA	NA	NA	NA
Ctaxi_contig_7849|comp30400_c0_seq1	-1.78116409	2.16561382	0.00240611	0.017247069	NA	NA	AT1G74900.1	OTP43	 Pentatricopeptide repeat (PPR) superfamily protein 
Ctaxi_contig_25413|comp34045_c1_seq7	-1.779400001	5.901010518	1.78E-16	3.04E-14	NA	NA	NA	NA	NA
Ctaxi_contig_59783|comp36721_c0_seq1	-1.779129777	3.048112301	2.61E-08	1.06E-06	NA	NA	NA	NA	NA
Ctaxi_contig_66611|comp37056_c6_seq3	-1.776830055	2.749698386	4.05E-05	0.000645054	NA	NA	NA	NA	NA
Ctaxi_contig_29366|comp34473_c0_seq3	-1.77630067	2.250484806	0.00045266	0.004612894	NA	NA	NA	NA	NA
Ctaxi_contig_65160|comp37002_c1_seq13	-1.771103389	6.123252329	4.43E-09	2.17E-07	nuclear acid binding	gi|302770669|ref|XP_002968753.1|hypothetical protein SELMODRAFT_270742 [Selaginella moellendorffii] >gi|300163258|gb|EFJ29869.1| hypothetical protein SELMODRAFT_270742 [Selaginella moellendorffii]	AT5G54900.1	"ATRBP45A,RBP45A"	 RNA-binding protein 45A 
Ctaxi_contig_65826|comp37026_c0_seq3	-1.770808274	4.446682185	1.96E-07	6.33E-06	magnesium chelatase subunit h	gi|412986047|emb|CCO17247.1|magnesium chelatase subunit H [Bathycoccus prasinos]	AT5G13630.2	"GUN5,CCH,CHLH,CCH1,ABAR"	" magnesium-chelatase subunit chlH, chloroplast, putative / Mg-protoporphyrin IX chelatase, putative (CHLH) "
Ctaxi_contig_55787|comp36491_c4_seq2	-1.769650061	7.38794665	1.74E-14	2.29E-12	NA	NA	NA	NA	NA
Ctaxi_contig_12756|comp32009_c0_seq5	-1.769287155	2.167691335	0.003475416	0.023163487	eukaryotic release factor 1	gi|545353906|ref|XP_005642788.1|eukaryotic release factor 1 [Coccomyxa subellipsoidea C-169] >gi|384244746|gb|EIE18244.1| eukaryotic release factor 1 [Coccomyxa subellipsoidea C-169]	AT1G12920.1	ERF1-2	 eukaryotic release factor 1-2 
Ctaxi_contig_14347|comp32348_c0_seq1	-1.768004688	4.621460714	4.75E-06	0.000101995	NA	NA	NA	NA	NA
Ctaxi_contig_52369|comp36286_c4_seq4	-1.767855709	4.071979794	0.005456144	0.032869175	protein	gi|159478859|ref|XP_001697518.1|predicted protein [Chlamydomonas reinhardtii] >gi|158274397|gb|EDP00180.1| predicted protein [Chlamydomonas reinhardtii]	AT2G30170.1		 Protein phosphatase 2C family protein 
Ctaxi_contig_37725|comp35263_c3_seq1	-1.767256158	6.346888273	1.67E-08	7.20E-07	glyceraldehyde-3-phosphate dehydrogenase	gi|260424076|gb|ACX37507.1|chloroplast glyceraldehyde 3-phosphate dehydrogenase [Botryococcus braunii]	AT1G42970.1	GAPB	 glyceraldehyde-3-phosphate dehydrogenase B subunit 
Ctaxi_contig_11603|comp31730_c1_seq1	-1.763353362	2.640903432	3.52E-05	0.00057356	NA	NA	NA	NA	NA
Ctaxi_contig_28646|comp34397_c0_seq3	-1.762786771	2.09771633	0.000332685	0.003591427	NA	NA	NA	NA	NA
Ctaxi_contig_14325|comp32343_c0_seq9	-1.760416162	4.64665846	0.001017255	0.008796229	periplasmic binding protein	gi|302829116|ref|XP_002946125.1|hypothetical protein VOLCADRAFT_55499 [Volvox carteri f. nagariensis] >gi|300268940|gb|EFJ53120.1| hypothetical protein VOLCADRAFT_55499 [Volvox carteri f. nagariensis]	NA	NA	NA
Ctaxi_contig_22871|comp33725_c0_seq8	-1.760160507	2.139873825	0.000397036	0.004146559	polymorphic outer membrane protein	gi|428216442|ref|YP_007100907.1|polymorphic outer membrane protein [Pseudanabaena sp. PCC 7367] >gi|504976351|ref|WP_015163453.1| polymorphic outer membrane protein [Pseudanabaena sp. PCC 7367] >gi|427988224|gb|AFY68479.1| polymorphic outer membrane protein [Pseudanabaena sp. PCC 7367]	NA	NA	NA
Ctaxi_contig_20215|comp33338_c1_seq2	-1.75966456	1.679764472	0.000912415	0.008057634	NA	NA	NA	NA	NA
Ctaxi_contig_22826|comp33719_c2_seq1	-1.759630646	3.458624882	2.62E-06	6.05E-05	nadp-dependent malic enzyme	gi|159476632|ref|XP_001696415.1|NADP-dependent malic enzyme [Chlamydomonas reinhardtii] >gi|158282640|gb|EDP08392.1| NADP-dependent malic enzyme [Chlamydomonas reinhardtii]	AT2G19900.1	"ATNADP-ME1,NADP-ME1"	 NADP-malic enzyme 1 
Ctaxi_contig_24194|comp33898_c0_seq1	-1.759508185	3.099041825	4.60E-05	0.000715311	pheophorbide a oxygenase	gi|545366053|ref|XP_005647949.1|ISP domain-containing protein [Coccomyxa subellipsoidea C-169] >gi|384249925|gb|EIE23405.1| ISP domain-containing protein [Coccomyxa subellipsoidea C-169]	AT4G25650.2	"ACD1-LIKE,PTC52,TIC55-IV"	 ACD1-like 
Ctaxi_contig_47283|comp35962_c4_seq1	-1.759334303	3.411056364	5.00E-08	1.90E-06	NA	NA	NA	NA	NA
Ctaxi_contig_53847|comp36371_c0_seq4	-1.759287523	2.923585417	5.83E-06	0.000122473	NA	NA	NA	NA	NA
Ctaxi_contig_59994|comp36732_c2_seq1	-1.758743166	3.600246127	0.002332254	0.016827708	pentatricopeptide repeat-containing protein chloroplastic-like	gi|545359025|ref|XP_005645016.1|hypothetical protein COCSUDRAFT_57621 [Coccomyxa subellipsoidea C-169] >gi|384246984|gb|EIE20472.1| hypothetical protein COCSUDRAFT_57621 [Coccomyxa subellipsoidea C-169]	AT2G26790.1		 Pentatricopeptide repeat (PPR) superfamily protein 
Ctaxi_contig_48785|comp36061_c2_seq37	-1.758675728	2.647740065	0.0002951	0.003253278	NA	NA	NA	NA	NA
Ctaxi_contig_63640|comp36929_c2_seq14	-1.758156652	1.712638847	0.00513768	0.031440499	NA	NA	NA	NA	NA
Ctaxi_contig_35376|comp35048_c2_seq3	-1.756622113	3.09440653	2.84E-05	0.000476801	selenocysteine lyase	gi|443693779|gb|ELT95059.1|hypothetical protein CAPTEDRAFT_204913 [Capitella teleta]	NA	NA	NA
Ctaxi_contig_49014|comp36076_c0_seq3	-1.753768943	7.932463145	3.51E-16	5.87E-14	tissue factor pathway inhibitor-like	gi|558168373|ref|XP_006098471.1|PREDICTED: papilin-like [Myotis lucifugus]	NA	NA	NA
Ctaxi_contig_18170|comp33029_c2_seq1	-1.752213916	1.317368654	0.007599571	0.042402774	guanosine-3 -bis 3 -	"gi|255556586|ref|XP_002519327.1|guanosine-3',5'-bis(diphosphate) 3'-pyrophosphohydrolase, putative [Ricinus communis] >gi|223541642|gb|EEF43191.1| guanosine-3',5'-bis(diphosphate) 3'-pyrophosphohydrolase, putative [Ricinus communis]"	AT3G17470.1	"ATCRSH,CRSH"	 Ca2+-activated RelA/spot homolog 
Ctaxi_contig_73493|comp2802622_c0_seq1	-1.750584649	1.201240166	0.005441634	0.032810097	major light-harvesting chlorophyll a b protein	gi|2407314|gb|AAB70556.1|chlorophyll a/b binding protein [Tetraselmis sp. RG-15]	AT2G05070.1	"LHCB2.2,LHCB2"	 photosystem II light harvesting complex gene 2.2 
Ctaxi_contig_18860|comp33122_c0_seq5	-1.750508717	2.963551608	9.64E-06	0.000188887	NA	NA	NA	NA	NA
Ctaxi_contig_64135|comp36955_c4_seq1	-1.750507729	2.107788801	0.001231819	0.010202127	protein	gi|255082356|ref|XP_002504164.1|predicted protein [Micromonas sp. RCC299] >gi|226519432|gb|ACO65422.1| predicted protein [Micromonas sp. RCC299]	AT5G55220.1		 trigger factor type chaperone family protein 
Ctaxi_contig_23871|comp33846_c2_seq2	-1.750340321	1.891546515	0.001578264	0.012384098	dna polymerase delta subunit 2	gi|557531935|gb|ESR43118.1|hypothetical protein CICLE_v10012767mg [Citrus clementina]	AT2G42120.1	POLD2	 DNA polymerase delta small subunit 
Ctaxi_contig_32772|comp34813_c1_seq1	-1.74593785	5.520637029	3.89E-11	2.83E-09	pentatricopeptide repeat-containing protein	gi|168049795|ref|XP_001777347.1|predicted protein [Physcomitrella patens] >gi|162671323|gb|EDQ57877.1| predicted protein [Physcomitrella patens]	AT2G15630.1		 Pentatricopeptide repeat (PPR) superfamily protein 
Ctaxi_contig_27571|comp34267_c3_seq1	-1.744532629	3.176211275	2.48E-07	7.73E-06	sulfotransferase	gi|514655520|ref|XP_004999048.1|hypothetical protein PTSG_11596 [Salpingoeca rosetta] >gi|326426909|gb|EGD72479.1| hypothetical protein PTSG_11596 [Salpingoeca rosetta]	NA	NA	NA
Ctaxi_contig_32043|comp34748_c1_seq1	-1.744460511	4.232041019	2.77E-06	6.37E-05	photosystem i subunit chloroplast precursor	gi|545372468|ref|XP_005650700.1|PsaL-domain-containing protein [Coccomyxa subellipsoidea C-169] >gi|384252680|gb|EIE26156.1| PsaL-domain-containing protein [Coccomyxa subellipsoidea C-169]	AT4G12800.1	PSAL	 photosystem I subunit l 
Ctaxi_contig_25218|comp34031_c1_seq1	-1.74389614	5.231952008	2.79E-12	2.55E-10	NA	NA	NA	NA	NA
Ctaxi_contig_6464|comp29311_c1_seq1	-1.741853748	4.950913719	8.66E-06	0.000172209	peptidyl-prolyl cis-trans isomerase family protein	gi|302839264|ref|XP_002951189.1|hypothetical protein VOLCADRAFT_81413 [Volvox carteri f. nagariensis] >gi|300263518|gb|EFJ47718.1| hypothetical protein VOLCADRAFT_81413 [Volvox carteri f. nagariensis]	AT5G13120.2	CYP20-2	 cyclophilin 20-2 
Ctaxi_contig_26981|comp34198_c0_seq1	-1.741586692	5.527168492	2.90E-11	2.16E-09	NA	NA	NA	NA	NA
Ctaxi_contig_36193|comp35126_c2_seq1	-1.739976923	4.686819563	1.09E-05	0.000209701	photosystem ii reaction center w protein	"gi|159488012|ref|XP_001702016.1|photosystem II reaction center W protein [Chlamydomonas reinhardtii] >gi|20139842|sp|Q9SPI9.1|PSBW_CHLRE RecName: Full=Photosystem II reaction center W protein, chloroplastic; AltName: Full=PSII 6.1 kDa protein; Flags: Precursor >gi|5739404|gb|AAD50464.1|AF170026_1 core subunit of photosystem II precursor [Chlamydomonas reinhardtii] >gi|158271473|gb|EDO97291.1| photosystem II reaction center W protein [Chlamydomonas reinhardtii]"	AT2G30570.1	PSBW	 photosystem II reaction center W 
Ctaxi_contig_65762|comp37024_c3_seq6	-1.738258291	2.160406355	0.006064117	0.035678292	NA	NA	NA	NA	NA
Ctaxi_contig_40036|comp35465_c0_seq2	-1.738212541	6.060966	8.17E-07	2.20E-05	NA	NA	NA	NA	NA
Ctaxi_contig_49152|comp36086_c2_seq1	-1.738062155	7.028438667	8.39E-11	5.70E-09	NA	NA	NA	NA	NA
Ctaxi_contig_32607|comp34796_c1_seq1	-1.737340239	1.292314336	0.003605929	0.023834218	bifunctional lysine-specific demethylase and histidyl-hydroxylase mina isoform x1	gi|302850897|ref|XP_002956974.1|hypothetical protein VOLCADRAFT_107490 [Volvox carteri f. nagariensis] >gi|300257692|gb|EFJ41937.1| hypothetical protein VOLCADRAFT_107490 [Volvox carteri f. nagariensis]	NA	NA	NA
Ctaxi_contig_19351|comp33194_c0_seq1	-1.733292015	4.722094655	6.97E-06	0.000142917	zinc finger ccch domain-containing protein 58-like	gi|224107375|ref|XP_002314462.1|predicted protein [Populus trichocarpa] >gi|222863502|gb|EEF00633.1| hypothetical protein POPTR_0010s02320g [Populus trichocarpa]	AT2G47850.2		 Zinc finger C-x8-C-x5-C-x3-H type family protein 
Ctaxi_contig_45581|comp35837_c2_seq3	-1.731917359	4.731872184	1.42E-12	1.36E-10	kinesin-like calmodulin binding protein	gi|159480054|ref|XP_001698101.1|kinesin-like calmodulin binding protein [Chlamydomonas reinhardtii] >gi|158273900|gb|EDO99686.1| kinesin-like calmodulin binding protein [Chlamydomonas reinhardtii]	AT5G65930.1	"ZWI,PKCBP,KCBP"	 kinesin-like calmodulin-binding protein (ZWICHEL) 
Ctaxi_contig_62619|comp36868_c2_seq1	-1.731885866	1.687567443	0.004716191	0.029493493	NA	NA	NA	NA	NA
Ctaxi_contig_24895|comp33992_c0_seq1	-1.730043747	1.621043197	0.001944718	0.014551241	mrna (n6-adenosine)-methyltransferase	gi|528064985|gb|EPX74547.1|mRNA (N6-adenosine)-methyltransferase [Schizosaccharomyces octosporus yFS286]	AT1G19340.1		 Methyltransferase MT-A70 family protein 
Ctaxi_contig_40033|comp35464_c4_seq1	-1.730007582	6.310824497	3.54E-19	8.16E-17	NA	NA	NA	NA	NA
Ctaxi_contig_7888|comp30423_c0_seq1	-1.729491352	6.580860962	6.46E-11	4.49E-09	light-harvesting protein of photosystem i	gi|545358312|ref|XP_005644735.1|light harvesting complex a protein [Coccomyxa subellipsoidea C-169] >gi|384246702|gb|EIE20191.1| light harvesting complex a protein [Coccomyxa subellipsoidea C-169]	AT4G10340.1	LHCB5	 light harvesting complex of photosystem II 5 
Ctaxi_contig_42252|comp35620_c2_seq1	-1.729374119	1.982610649	0.00303547	0.020778777	nitrate transporter	gi|552816853|ref|XP_005844792.1|nitrate transporter [Chlorella variabilis] >gi|307104436|gb|EFN52690.1| nitrate transporter [Chlorella variabilis]	AT1G12940.1	"ATNRT2.5,NRT2.5"	 nitrate transporter2.5 
Ctaxi_contig_32614|comp34797_c1_seq1	-1.728369352	2.315003417	0.000849532	0.007625693	adhesin-like protein	gi|148642521|ref|YP_001273034.1|adhesin-like protein [Methanobrevibacter smithii ATCC 35061] >gi|500588271|ref|WP_011953902.1| adhesin-like protein [Methanobrevibacter smithii] >gi|148551538|gb|ABQ86666.1| adhesin-like protein [Methanobrevibacter smithii ATCC 35061]	NA	NA	NA
Ctaxi_contig_10056|comp31290_c0_seq1	-1.727825221	8.48027085	3.06E-10	1.86E-08	NA	NA	NA	NA	NA
Ctaxi_contig_35744|comp35085_c1_seq1	-1.726140754	2.020177072	0.00020119	0.002377303	NA	NA	NA	NA	NA
Ctaxi_contig_43177|comp35689_c3_seq3	-1.724905371	3.366091895	5.06E-07	1.45E-05	NA	NA	NA	NA	NA
Ctaxi_contig_34891|comp35000_c1_seq4	-1.724602321	3.797742974	0.001909023	0.014335877	pyruvate dehydrogenase subunit beta	gi|545365411|ref|XP_005647679.1|hypothetical protein COCSUDRAFT_53517 [Coccomyxa subellipsoidea C-169] >gi|384249654|gb|EIE23135.1| hypothetical protein COCSUDRAFT_53517 [Coccomyxa subellipsoidea C-169]	AT1G30120.1	PDH-E1BETA	 pyruvate dehydrogenase E1 beta 
Ctaxi_contig_38913|comp35362_c0_seq3	-1.724566792	2.387200617	0.002489945	0.017714878	mcm-domain-containing protein	gi|545368763|ref|XP_005649157.1|MCM-domain-containing protein [Coccomyxa subellipsoidea C-169] >gi|384251135|gb|EIE24613.1| MCM-domain-containing protein [Coccomyxa subellipsoidea C-169]	AT2G16440.1	MCM4	 Minichromosome maintenance (MCM2/3/5) family protein 
Ctaxi_contig_54812|comp36430_c1_seq3	-1.722578226	1.337611963	0.004437917	0.028155072	ribonuclease p protein subunit p25	gi|545360126|ref|XP_005645468.1|alba-domain-containing protein [Coccomyxa subellipsoidea C-169] >gi|384247437|gb|EIE20924.1| alba-domain-containing protein [Coccomyxa subellipsoidea C-169]	AT1G20220.1		 Alba DNA/RNA-binding protein 
Ctaxi_contig_41406|comp35571_c3_seq12	-1.720945837	2.888899605	0.000618788	0.00593457	NA	NA	NA	NA	NA
Ctaxi_contig_38042|comp35292_c2_seq1	-1.719547939	2.19584953	0.000119795	0.00156929	NA	NA	NA	NA	NA
Ctaxi_contig_44324|comp35763_c1_seq1	-1.717057268	5.963850917	2.16E-09	1.13E-07	pseudouridine-5 -phosphate glycosidase	gi|552819311|ref|XP_005845387.1|hypothetical protein CHLNCDRAFT_136920 [Chlorella variabilis] >gi|307105034|gb|EFN53285.1| hypothetical protein CHLNCDRAFT_136920 [Chlorella variabilis]	AT1G50510.1		 indigoidine synthase A family protein 
Ctaxi_contig_43181|comp35689_c4_seq4	-1.71686242	4.488661451	1.13E-07	3.94E-06	NA	NA	NA	NA	NA
Ctaxi_contig_26289|comp34130_c1_seq12	-1.713147177	5.786676131	4.02E-05	0.000641478	NA	NA	NA	NA	NA
Ctaxi_contig_67339|comp37089_c0_seq21	-1.71272597	2.695274588	0.00543762	0.032796157	tubulin polyglutamylase ttll6-like	gi|443731099|gb|ELU16337.1|hypothetical protein CAPTEDRAFT_102035 [Capitella teleta]	NA	NA	NA
Ctaxi_contig_38689|comp35343_c4_seq2	-1.712717945	2.440799921	5.41E-05	0.000818856	protein	gi|159463126|ref|XP_001689793.1|predicted protein [Chlamydomonas reinhardtii] >gi|158283781|gb|EDP09531.1| predicted protein [Chlamydomonas reinhardtii]	NA	NA	NA
Ctaxi_contig_29277|comp34463_c2_seq1	-1.711822808	5.202757028	2.43E-09	1.25E-07	calcium-dependent protein kinase	gi|302843513|ref|XP_002953298.1|hypothetical protein VOLCADRAFT_109867 [Volvox carteri f. nagariensis] >gi|300261395|gb|EFJ45608.1| hypothetical protein VOLCADRAFT_109867 [Volvox carteri f. nagariensis]	AT1G50700.1	CPK33	 calcium-dependent protein kinase 33 
Ctaxi_contig_55899|comp36500_c0_seq2	-1.710681113	7.137454138	2.42E-08	9.96E-07	adhesin-like protein	gi|32470994|ref|NP_863987.1|polymorphic membrane protein B/C family protein [Rhodopirellula baltica SH 1] >gi|499430520|ref|WP_011117984.1| hypothetical protein [Rhodopirellula baltica] >gi|32396696|emb|CAD71661.1| probable polymorphic membrane protein B/C family [Rhodopirellula baltica SH 1]	NA	NA	NA
Ctaxi_contig_68977|comp37150_c2_seq4	-1.710507751	1.663788504	0.002227543	0.016245503	NA	NA	NA	NA	NA
Ctaxi_contig_39320|comp35402_c2_seq2	-1.709898649	2.998531005	1.45E-06	3.62E-05	NA	NA	NA	NA	NA
Ctaxi_contig_70879|comp37227_c7_seq1	-1.708155627	2.38293071	0.000137454	0.001755761	protein	gi|168034142|ref|XP_001769572.1|predicted protein [Physcomitrella patens] >gi|162679114|gb|EDQ65565.1| predicted protein [Physcomitrella patens]	AT1G74750.1		 Pentatricopeptide repeat (PPR) superfamily protein 
Ctaxi_contig_46473|comp35901_c0_seq2	-1.707637584	2.622964477	1.89E-05	0.000337859	atp synthase cf1 beta subunit	gi|222446757|gb|ACM51416.1|ATP synthase CF1 beta subunit [Caulerpa filiformis]	ATCG00480.1	"ATPB,PB"	 ATP synthase subunit beta 
Ctaxi_contig_5416|comp27819_c0_seq1	-1.707046717	8.463593169	3.01E-11	2.22E-09	oxygen-evolving enhancer protein chloroplast precursor	gi|302831179|ref|XP_002947155.1|oxygen-evolving enhancer protein 3 [Volvox carteri f. nagariensis] >gi|300267562|gb|EFJ51745.1| oxygen-evolving enhancer protein 3 [Volvox carteri f. nagariensis]	NA	NA	NA
Ctaxi_contig_61424|comp36807_c0_seq4	-1.70473903	1.369462061	0.007064055	0.040097952	NA	NA	NA	NA	NA
Ctaxi_contig_45580|comp35837_c2_seq2	-1.702745866	4.346603066	2.08E-09	1.09E-07	kinesin-like calmodulin binding protein	gi|302829098|ref|XP_002946116.1|Kar3 member kinesin-like protein [Volvox carteri f. nagariensis] >gi|300268931|gb|EFJ53111.1| Kar3 member kinesin-like protein [Volvox carteri f. nagariensis]	AT5G65930.1	"ZWI,PKCBP,KCBP"	 kinesin-like calmodulin-binding protein (ZWICHEL) 
Ctaxi_contig_59931|comp36727_c0_seq26	-1.702316816	2.848173538	0.000142915	0.001811885	NA	NA	NA	NA	NA
Ctaxi_contig_40922|comp35541_c0_seq15	-1.69566294	2.315147277	0.005841717	0.034671405	tubulin tyrosine ligase	gi|384484740|gb|EIE76920.1|hypothetical protein RO3G_01624 [Rhizopus delemar RA 99-880]	AT1G15810.1		" S15/NS1, RNA-binding protein "
Ctaxi_contig_36456|comp35153_c1_seq2	-1.692677416	4.130191016	0.001555608	0.012252675	enoyl- hydratase	gi|545358192|ref|XP_005644683.1|PMSR-domain-containing protein [Coccomyxa subellipsoidea C-169] >gi|384246650|gb|EIE20139.1| PMSR-domain-containing protein [Coccomyxa subellipsoidea C-169]	AT4G25130.1	PMSR4	 peptide met sulfoxide reductase 4 
Ctaxi_contig_42583|comp35647_c2_seq1	-1.692331072	3.863891666	9.70E-08	3.43E-06	NA	NA	NA	NA	NA
Ctaxi_contig_26384|comp34139_c0_seq2	-1.685111715	1.505384396	0.004435677	0.028152341	NA	NA	NA	NA	NA
Ctaxi_contig_70499|comp37211_c0_seq16	-1.684279707	2.137428791	0.00031612	0.003441261	NA	NA	NA	NA	NA
Ctaxi_contig_15830|comp32624_c0_seq3	-1.682855036	5.55491253	2.83E-13	3.07E-11	diacylglyceryl- -trimethylhomoserine synthesis protein	gi|302847150|ref|XP_002955110.1|hypothetical protein VOLCADRAFT_83033 [Volvox carteri f. nagariensis] >gi|300259638|gb|EFJ43864.1| hypothetical protein VOLCADRAFT_83033 [Volvox carteri f. nagariensis]	NA	NA	NA
Ctaxi_contig_9235|comp31018_c0_seq1	-1.682798516	3.069513603	2.09E-06	4.96E-05	photosystem ii 11 kd protein	gi|552813932|ref|XP_005844068.1|hypothetical protein CHLNCDRAFT_59045 [Chlorella variabilis] >gi|307103708|gb|EFN51966.1| hypothetical protein CHLNCDRAFT_59045 [Chlorella variabilis]	AT1G03600.1	PSB27	 photosystem II family protein 
Ctaxi_contig_34745|comp34987_c1_seq1	-1.68235467	4.377359015	6.05E-07	1.68E-05	NA	NA	NA	NA	NA
Ctaxi_contig_32047|comp34748_c3_seq1	-1.682030633	2.391016143	7.49E-05	0.001075594	NA	NA	NA	NA	NA
Ctaxi_contig_34662|comp34978_c0_seq1	-1.68069999	5.995740314	2.17E-14	2.79E-12	s-adenosylmethionine synthetase	gi|545376105|ref|XP_005652163.1|methionine adenosyltransferase [Coccomyxa subellipsoidea C-169] >gi|384254145|gb|EIE27619.1| methionine adenosyltransferase [Coccomyxa subellipsoidea C-169]	AT2G36880.2	MAT3	 methionine adenosyltransferase 3 
Ctaxi_contig_20391|comp33367_c1_seq1	-1.680498934	3.980976073	1.68E-08	7.21E-07	NA	NA	NA	NA	NA
Ctaxi_contig_38043|comp35292_c3_seq1	-1.680179884	1.842648052	0.005076989	0.031173334	NA	NA	NA	NA	NA
Ctaxi_contig_34068|comp34924_c0_seq10	-1.679800366	1.774204943	0.001165156	0.009789447	NA	NA	NA	NA	NA
Ctaxi_contig_65206|comp37003_c2_seq2	-1.67753458	4.757257551	2.32E-05	0.000399791	adhesin-like protein	gi|288560906|ref|YP_003424392.1|adhesin-like protein [Methanobrevibacter ruminantium M1] >gi|502721464|ref|WP_012956448.1| adhesin-like protein [Methanobrevibacter ruminantium] >gi|288543616|gb|ADC47500.1| adhesin-like protein [Methanobrevibacter ruminantium M1]	NA	NA	NA
Ctaxi_contig_50085|comp36152_c2_seq1	-1.676362255	2.915027394	5.29E-06	0.000111998	NA	NA	NA	NA	NA
Ctaxi_contig_18815|comp33111_c1_seq3	-1.676337036	1.518405189	0.001479047	0.011756798	NA	NA	NA	NA	NA
Ctaxi_contig_28739|comp34407_c7_seq1	-1.675691211	1.721794192	0.007668357	0.042679416	NA	NA	NA	NA	NA
Ctaxi_contig_56150|comp36514_c7_seq4	-1.675543869	2.158003257	8.76E-05	0.001225484	NA	NA	NA	NA	NA
Ctaxi_contig_13387|comp32148_c0_seq4	-1.675192088	4.406756658	1.48E-06	3.68E-05	NA	NA	NA	NA	NA
Ctaxi_contig_30087|comp34546_c0_seq1	-1.674293554	3.129866556	2.43E-06	5.67E-05	minichromosome maintenance protein 3	gi|302839681|ref|XP_002951397.1|minichromosome maintenance protein 3 [Volvox carteri f. nagariensis] >gi|300263372|gb|EFJ47573.1| minichromosome maintenance protein 3 [Volvox carteri f. nagariensis]	AT5G46280.1	MCM3	 Minichromosome maintenance (MCM2/3/5) family protein 
Ctaxi_contig_33699|comp34893_c1_seq1	-1.671515723	8.146651197	4.62E-13	4.84E-11	hyalin	gi|83646051|ref|YP_434486.1|hypothetical protein HCH_03306 [Hahella chejuensis KCTC 2396] >gi|499716396|ref|WP_011397130.1| hypothetical protein [Hahella chejuensis] >gi|83634094|gb|ABC30061.1| protein of unknown function (DUF1555) [Hahella chejuensis KCTC 2396]	NA	NA	NA
Ctaxi_contig_27241|comp34230_c1_seq4	-1.669761341	1.678367361	0.000783544	0.00716778	tryptophanyl-trna synthetase	gi|302843547|ref|XP_002953315.1|hypothetical protein VOLCADRAFT_63500 [Volvox carteri f. nagariensis] >gi|300261412|gb|EFJ45625.1| hypothetical protein VOLCADRAFT_63500 [Volvox carteri f. nagariensis]	AT2G25840.3	OVA4	 Nucleotidylyl transferase superfamily protein 
Ctaxi_contig_44116|comp35757_c1_seq3	-1.669260628	2.823444598	0.000287826	0.003193597	dna mismatch repair protein	gi|392587870|gb|EIW77203.1|DNA mismatch repair protein MutL [Coniophora puteana RWD-64-598 SS2]	AT4G09140.1	"ATMLH1,MLH1"	 MUTL-homologue 1 
Ctaxi_contig_46300|comp35891_c0_seq5	-1.669074909	2.185675911	8.98E-05	0.001249962	NA	NA	NA	NA	NA
Ctaxi_contig_7969|comp30461_c0_seq3	-1.668272805	2.72154919	4.53E-05	0.000707513	oxidoreductase	gi|516887284|ref|WP_018148674.1|hypothetical protein [Henriciella marina]	AT3G55310.1		 NAD(P)-binding Rossmann-fold superfamily protein 
Ctaxi_contig_5418|comp27819_c0_seq3	-1.668117596	2.767697415	0.004033784	0.026075024	NA	NA	NA	NA	NA
Ctaxi_contig_55788|comp36491_c4_seq3	-1.667682891	5.799165512	5.11E-12	4.41E-10	NA	NA	NA	NA	NA
Ctaxi_contig_22522|comp33676_c4_seq2	-1.66666477	2.796078986	0.000195931	0.002333766	NA	NA	NA	NA	NA
Ctaxi_contig_12777|comp32018_c0_seq1	-1.666487329	6.97482389	5.08E-07	1.45E-05	33kda oxygen evolving protein of photosystem ii	gi|161728811|dbj|BAF94219.1|33kDa oxygen evolving protein of photosystem II [Bryopsis plumosa]	AT5G66570.1	"PSBO-1,OEE1,OEE33,OE33,PSBO1,MSP-1"	 PS II oxygen-evolving complex 1 
Ctaxi_contig_57007|comp36569_c0_seq3	-1.665922441	3.907822169	0.001244744	0.010280455	protein pale chloroplastic-like	gi|552815317|ref|XP_005844414.1|hypothetical protein CHLNCDRAFT_58914 [Chlorella variabilis] >gi|307104056|gb|EFN52312.1| hypothetical protein CHLNCDRAFT_58914 [Chlorella variabilis]	AT2G48120.2	PAC	 pale cress protein (PAC) 
Ctaxi_contig_65827|comp37026_c0_seq4	-1.66530887	3.847287813	7.09E-05	0.001024939	magnesium chelatase subunit h	gi|545369496|ref|XP_005649493.1|magnesium chelatase subunit H [Coccomyxa subellipsoidea C-169] >gi|384251471|gb|EIE24949.1| magnesium chelatase subunit H [Coccomyxa subellipsoidea C-169]	AT5G13630.1	"GUN5,CCH,CHLH,CCH1,ABAR"	" magnesium-chelatase subunit chlH, chloroplast, putative / Mg-protoporphyrin IX chelatase, putative (CHLH) "
Ctaxi_contig_40971|comp35545_c1_seq3	-1.664517165	2.130178301	0.000273425	0.003059994	at5g46290 mpl12_7	gi|545355322|ref|XP_005643461.1|3-oxoacyl-synth [Coccomyxa subellipsoidea C-169] >gi|384245423|gb|EIE18917.1| 3-oxoacyl-synth [Coccomyxa subellipsoidea C-169]	AT5G46290.1	"KASI,KAS1"	 3-ketoacyl-acyl carrier protein synthase I 
Ctaxi_contig_35262|comp35039_c3_seq1	-1.664347903	5.402927445	2.32E-13	2.56E-11	tpr-like protein	gi|545368225|ref|XP_005648894.1|hypothetical protein COCSUDRAFT_62850 [Coccomyxa subellipsoidea C-169] >gi|384250871|gb|EIE24350.1| hypothetical protein COCSUDRAFT_62850 [Coccomyxa subellipsoidea C-169]	AT4G34830.1	MRL1	 Pentatricopeptide repeat (PPR) superfamily protein 
Ctaxi_contig_25366|comp34041_c0_seq2	-1.661956178	2.703587014	0.00011174	0.001488555	NA	NA	NA	NA	NA
Ctaxi_contig_23060|comp33748_c0_seq2	-1.661639966	2.503546608	4.71E-05	0.000727783	NA	NA	NA	NA	NA
Ctaxi_contig_37723|comp35263_c1_seq3	-1.661349656	6.708093617	4.50E-10	2.65E-08	glyceraldehyde-3-phosphate partial	gi|87330914|gb|ABD37957.1|glyceraldehyde-3-phosphate dehydrogenase subunit A [Cladophora rupestris]	AT1G42970.1	GAPB	 glyceraldehyde-3-phosphate dehydrogenase B subunit 
Ctaxi_contig_11564|comp31715_c0_seq2	-1.660877566	1.89980519	0.001906124	0.014324475	NA	NA	NA	NA	NA
Ctaxi_contig_6693|comp29491_c1_seq2	-1.660318484	2.078171415	0.000506303	0.005034231	NA	NA	NA	NA	NA
Ctaxi_contig_61776|comp36827_c1_seq2	-1.659582822	1.217008646	0.009393364	0.049684858	NA	NA	NA	NA	NA
Ctaxi_contig_59850|comp36723_c2_seq1	-1.659268232	1.613762951	0.008661277	0.046726141	NA	NA	NA	NA	NA
Ctaxi_contig_34663|comp34978_c2_seq1	-1.655857371	5.197062769	1.27E-12	1.23E-10	s-adenosyl methionine partial	gi|552831080|ref|XP_005848049.1|S-adenosyl-L-methionine synthetase [Chlorella variabilis] >gi|307107705|gb|EFN55947.1| S-adenosyl-L-methionine synthetase [Chlorella variabilis]	AT3G17390.1	"MTO3,SAMS3,MAT4"	 S-adenosylmethionine synthetase family protein 
Ctaxi_contig_20359|comp33360_c1_seq1	-1.654675722	2.479023062	5.02E-05	0.000767116	transporter-related family protein	gi|198437622|ref|XP_002128501.1|PREDICTED: synaptic vesicle 2-related protein [Ciona intestinalis]	AT3G13050.1		 Major facilitator superfamily protein 
Ctaxi_contig_55864|comp36496_c1_seq2	-1.65329366	2.478749413	0.000197858	0.002351959	NA	NA	NA	NA	NA
Ctaxi_contig_14341|comp32346_c1_seq1	-1.652363787	4.973625934	3.38E-06	7.56E-05	beta-carotene hydroxylase	"gi|75207033|sp|Q9SPK6.1|BCH_HAEPLRecName: Full=Beta-carotene 3-hydroxylase, chloroplastic; Flags: Precursor >gi|5852870|gb|AAD54243.1|AF162276_1 carotenoid hydroxylase [Haematococcus pluvialis]"	AT4G25700.1	"BETA-OHASE1,B1,chy1,BCH1"	 beta-hydroxylase 1 
Ctaxi_contig_69747|comp37178_c2_seq11	-1.652137594	3.845572251	0.001033978	0.008911117	kinase-like protein	gi|545376523|ref|XP_005652342.1|kinase-like protein [Coccomyxa subellipsoidea C-169] >gi|384254324|gb|EIE27798.1| kinase-like protein [Coccomyxa subellipsoidea C-169]	AT1G13350.1		 Protein kinase superfamily protein 
Ctaxi_contig_48505|comp36043_c0_seq8	-1.651972791	3.476984622	1.44E-08	6.30E-07	NA	NA	NA	NA	NA
Ctaxi_contig_45950|comp35864_c1_seq7	-1.651259519	4.350487913	2.78E-06	6.39E-05	endonuclease exonuclease phosphatase family protein	gi|545371012|ref|XP_005650108.1|DNase I-like protein [Coccomyxa subellipsoidea C-169] >gi|384252087|gb|EIE25564.1| DNase I-like protein [Coccomyxa subellipsoidea C-169]	AT1G11800.1		 endonuclease/exonuclease/phosphatase family protein 
Ctaxi_contig_9883|comp31239_c0_seq3	-1.64867287	3.98046373	5.50E-09	2.66E-07	mitochondrial substrate carrier family protein	gi|302847956|ref|XP_002955511.1|hypothetical protein VOLCADRAFT_83295 [Volvox carteri f. nagariensis] >gi|300259134|gb|EFJ43364.1| hypothetical protein VOLCADRAFT_83295 [Volvox carteri f. nagariensis]	AT4G03115.1		 Mitochondrial substrate carrier family protein 
Ctaxi_contig_23760|comp33832_c4_seq5	-1.64771355	7.942631534	7.84E-12	6.38E-10	NA	NA	NA	NA	NA
Ctaxi_contig_42566|comp35645_c6_seq1	-1.647312127	3.23651815	1.67E-06	4.10E-05	NA	NA	NA	NA	NA
Ctaxi_contig_27005|comp34200_c1_seq2	-1.646847023	8.965305135	3.75E-16	6.21E-14	manganese-dependent adp-ribose cdp-alcohol diphosphatase-like	gi|168031131|ref|XP_001768075.1|predicted protein [Physcomitrella patens] >gi|162680713|gb|EDQ67147.1| predicted protein [Physcomitrella patens]	AT4G24730.3		 Calcineurin-like metallo-phosphoesterase superfamily protein 
Ctaxi_contig_46297|comp35891_c0_seq2	-1.6466962	5.564286384	1.56E-07	5.15E-06	sodium-dependent transporter	gi|308801233|ref|XP_003077930.1|bile acid:sodium symporter family protein (ISS) [Ostreococcus tauri] >gi|116056381|emb|CAL52670.1| bile acid:sodium symporter family protein (ISS) [Ostreococcus tauri]	AT2G26900.1		 Sodium Bile acid symporter family 
Ctaxi_contig_64136|comp36955_c4_seq2	-1.643338418	1.336917215	0.006606521	0.03813833	trigger factor	gi|303281802|ref|XP_003060193.1|predicted protein [Micromonas pusilla CCMP1545] >gi|226458848|gb|EEH56145.1| predicted protein [Micromonas pusilla CCMP1545]	NA	NA	NA
Ctaxi_contig_8170|comp30569_c0_seq4	-1.643089447	5.529794626	9.61E-07	2.53E-05	tpa_inf: chloroplast light-harvesting complex ii protein precursor lhcbm2	gi|145079271|tpg|DAA05907.1|TPA_inf: chloroplast light-harvesting complex II protein precursor Lhcbm4 [Acetabularia acetabulum]	AT2G05100.1	"LHCB2.1,LHCB2"	 photosystem II light harvesting complex gene 2.1 
Ctaxi_contig_39317|comp35402_c0_seq1	-1.642948494	2.312319519	0.000158343	0.001968182	NA	NA	NA	NA	NA
Ctaxi_contig_6833|comp29645_c0_seq1	-1.640921937	2.745641276	0.000596611	0.005773405	NA	NA	NA	NA	NA
Ctaxi_contig_15784|comp32616_c3_seq2	-1.640069865	1.796957708	0.001600253	0.012508122	membrane bound o-acyl transferase family protein	gi|545369808|ref|XP_005649636.1|membrane bound O-acyl transferase family protein [Coccomyxa subellipsoidea C-169] >gi|384251615|gb|EIE25092.1| membrane bound O-acyl transferase family protein [Coccomyxa subellipsoidea C-169]	NA	NA	NA
Ctaxi_contig_20121|comp33325_c1_seq1	-1.638166629	2.812271453	0.000363445	0.003858426	protein	gi|159467629|ref|XP_001691994.1|protein ser/thr phosphatase [Chlamydomonas reinhardtii] >gi|158278721|gb|EDP04484.1| protein ser/thr phosphatase [Chlamydomonas reinhardtii]	AT1G07010.1		 Calcineurin-like metallo-phosphoesterase superfamily protein 
Ctaxi_contig_32808|comp34817_c2_seq1	-1.638159905	6.810380468	8.02E-16	1.24E-13	p-loop containing nucleoside triphosphate hydrolase protein	gi|159465027|ref|XP_001690733.1|hypothetical protein CHLREDRAFT_180799 [Chlamydomonas reinhardtii] >gi|158270357|gb|EDO96210.1| predicted protein [Chlamydomonas reinhardtii]	AT3G25620.1		 ABC-2 type transporter family protein 
Ctaxi_contig_22552|comp33680_c0_seq6	-1.635776884	2.176194216	0.001211003	0.010087475	NA	NA	NA	NA	NA
Ctaxi_contig_28298|comp34358_c0_seq4	-1.635157238	1.939986433	0.003129767	0.0213164	cytochrome b-c1 complex subunit	"gi|115456077|ref|NP_001051639.1|Os03g0806900 [Oryza sativa Japonica Group] >gi|30103022|gb|AAP21435.1| putative ubiquinol-cytochrome c reductase [Oryza sativa Japonica Group] >gi|108711654|gb|ABF99449.1| Ubiquinol-cytochrome c reductase complex 14 kDa protein, putative, expressed [Oryza sativa Japonica Group] >gi|113550110|dbj|BAF13553.1| Os03g0806900 [Oryza sativa Japonica Group] >gi|125546126|gb|EAY92265.1| hypothetical protein OsI_13986 [Oryza sativa Indica Group] >gi|125588323|gb|EAZ28987.1| hypothetical protein OsJ_13033 [Oryza sativa Japonica Group] >gi|215768388|dbj|BAH00617.1| unnamed protein product [Oryza sativa Japonica Group]"	AT5G25450.1		" Cytochrome bd ubiquinol oxidase, 14kDa subunit "
Ctaxi_contig_27681|comp34283_c2_seq2	-1.63444126	8.976721575	4.69E-17	8.63E-15	(2fe-2s)-binding protein	gi|302834209|ref|XP_002948667.1|hypothetical protein VOLCADRAFT_89014 [Volvox carteri f. nagariensis] >gi|300265858|gb|EFJ50047.1| hypothetical protein VOLCADRAFT_89014 [Volvox carteri f. nagariensis]	AT3G44880.1	"ACD1,LLS1,PAO"	 Pheophorbide a oxygenase family protein with Rieske [2Fe-2S] domain 
Ctaxi_contig_36314|comp35136_c4_seq1	-1.633680724	3.756330939	3.31E-07	9.97E-06	NA	NA	NA	NA	NA
Ctaxi_contig_31799|comp34727_c1_seq3	-1.632573982	1.719630468	0.005887872	0.034878802	kinase-like protein	gi|159490814|ref|XP_001703368.1|predicted protein [Chlamydomonas reinhardtii] >gi|158280292|gb|EDP06050.1| predicted protein [Chlamydomonas reinhardtii]	AT1G70430.1		 Protein kinase superfamily protein 
Ctaxi_contig_7365|comp30090_c0_seq1	-1.631893796	3.928648173	1.89E-06	4.55E-05	NA	NA	NA	NA	NA
Ctaxi_contig_27794|comp34293_c0_seq7	-1.631394601	3.538214327	7.55E-07	2.05E-05	NA	NA	NA	NA	NA
Ctaxi_contig_42144|comp35617_c0_seq1	-1.630604462	2.328782897	0.00086741	0.007752617	NA	NA	NA	NA	NA
Ctaxi_contig_52859|comp36319_c3_seq4	-1.629397431	1.915751534	0.000488356	0.004889504	peptidase m48	gi|545356220|ref|XP_005643851.1|hypothetical protein COCSUDRAFT_48903 [Coccomyxa subellipsoidea C-169] >gi|384245815|gb|EIE19307.1| hypothetical protein COCSUDRAFT_48903 [Coccomyxa subellipsoidea C-169]	NA	NA	NA
Ctaxi_contig_47237|comp35958_c0_seq2	-1.628689103	4.032246648	9.28E-11	6.26E-09	mei2-like 2 protein	gi|565471712|ref|XP_006293658.1|hypothetical protein CARUB_v10022615mg [Capsella rubella] >gi|482562366|gb|EOA26556.1| hypothetical protein CARUB_v10022615mg [Capsella rubella]	AT2G42890.3	"AML2,ML2"	 MEI2-like 2 
Ctaxi_contig_12455|comp31942_c0_seq1	-1.628376526	4.572989214	4.26E-08	1.64E-06	NA	NA	NA	NA	NA
Ctaxi_contig_23498|comp33805_c2_seq3	-1.625604632	2.162897717	0.005004139	0.030798966	NA	NA	NA	NA	NA
Ctaxi_contig_11423|comp31675_c4_seq1	-1.625043184	2.2378088	0.002879004	0.019935805	chlorophyll a-b binding protein chloroplastic-like	gi|159478875|ref|XP_001697526.1|chlorophyll a-b binding protein of LHCII [Chlamydomonas reinhardtii] >gi|19749357|gb|AAD03732.2| light harvesting complex II protein precursor [Chlamydomonas reinhardtii] >gi|158274405|gb|EDP00188.1| chlorophyll a-b binding protein of LHCII [Chlamydomonas reinhardtii]	AT2G34430.1	"LHB1B1,LHCB1.4"	 light-harvesting chlorophyll-protein complex II subunit B1 
Ctaxi_contig_11000|comp31574_c0_seq4	-1.624004837	1.50808462	0.006220005	0.036395859	adenylate kinase	gi|297797337|ref|XP_002866553.1|hypothetical protein ARALYDRAFT_496525 [Arabidopsis lyrata subsp. lyrata] >gi|297312388|gb|EFH42812.1| hypothetical protein ARALYDRAFT_496525 [Arabidopsis lyrata subsp. lyrata]	AT5G63400.1	ADK1	 adenylate kinase 1 
Ctaxi_contig_56338|comp36528_c1_seq8	-1.623585667	4.706053272	4.37E-09	2.15E-07	NA	NA	NA	NA	NA
Ctaxi_contig_12598|comp31979_c0_seq4	-1.622994441	2.981258905	1.91E-05	0.000340329	NA	NA	NA	NA	NA
Ctaxi_contig_8522|comp30729_c0_seq1	-1.622889347	1.694941568	0.007677658	0.042723536	esterase-like protein	gi|255080112|ref|XP_002503636.1|predicted protein [Micromonas sp. RCC299] >gi|226518903|gb|ACO64894.1| predicted protein [Micromonas sp. RCC299]	AT5G38360.1		 alpha/beta-Hydrolases superfamily protein 
Ctaxi_contig_66555|comp37053_c3_seq1	-1.622826256	2.016492062	0.004408034	0.027986538	NA	NA	NA	NA	NA
Ctaxi_contig_23726|comp33829_c1_seq3	-1.621350869	7.07734202	6.08E-12	5.10E-10	s-adenosyl-l-homocysteine hydrolase	gi|300294856|gb|ADJ96635.1|S-adenosyl homocysteine hydrolase [Dunaliella salina]	AT4G13940.4	"HOG1,SAHH1"	 S-adenosyl-L-homocysteine hydrolase 
Ctaxi_contig_12781|comp32018_c1_seq3	-1.621329198	6.097465712	2.17E-05	0.000378945	oxygen-evolving enhancer protein	gi|288816149|gb|ADC54898.1|oxygen-evolving enhancer protein [Codium sp. HEC 15711]	AT5G66570.1	"PSBO-1,OEE1,OEE33,OE33,PSBO1,MSP-1"	 PS II oxygen-evolving complex 1 
Ctaxi_contig_42924|comp35672_c1_seq1	-1.618210366	5.137634736	4.68E-10	2.75E-08	NA	NA	NA	NA	NA
Ctaxi_contig_42126|comp35615_c1_seq1	-1.617362838	1.564586352	0.008301656	0.045312478	NA	NA	NA	NA	NA
Ctaxi_contig_45585|comp35837_c3_seq1	-1.617239494	5.987075367	9.28E-15	1.28E-12	kinesin-like calmodulin-binding protein zwichel	gi|302829098|ref|XP_002946116.1|Kar3 member kinesin-like protein [Volvox carteri f. nagariensis] >gi|300268931|gb|EFJ53111.1| Kar3 member kinesin-like protein [Volvox carteri f. nagariensis]	AT5G65930.1	"ZWI,PKCBP,KCBP"	 kinesin-like calmodulin-binding protein (ZWICHEL) 
Ctaxi_contig_66800|comp37066_c3_seq5	-1.615878029	7.859055341	0.000378544	0.003986449	NA	NA	NA	NA	NA
Ctaxi_contig_30129|comp34552_c1_seq1	-1.611827925	2.662793389	0.002546706	0.018032119	choline dehydrogenase	gi|545354183|ref|XP_005642926.1|alcohol oxidase [Coccomyxa subellipsoidea C-169] >gi|384244885|gb|EIE18382.1| alcohol oxidase [Coccomyxa subellipsoidea C-169]	NA	NA	NA
Ctaxi_contig_12344|comp31916_c0_seq2	-1.610194206	4.658303825	7.60E-07	2.06E-05	thioredoxin peroxidase	gi|303275592|ref|XP_003057090.1|predicted protein [Micromonas pusilla CCMP1545] >gi|226461442|gb|EEH58735.1| predicted protein [Micromonas pusilla CCMP1545]	AT5G06290.1	"2-CysPrxB,2CPB"	 2-cysteine peroxiredoxin B 
Ctaxi_contig_35261|comp35039_c2_seq1	-1.610026013	2.239468364	0.001032352	0.008906969	NA	NA	NA	NA	NA
Ctaxi_contig_35263|comp35039_c3_seq2	-1.609018987	5.26502413	2.68E-11	2.01E-09	pentatricopeptide repeat-containing protein at2g41720-like	gi|548843771|gb|ERN03425.1|hypothetical protein AMTR_s00003p00261700 [Amborella trichopoda]	AT2G41720.1	EMB2654	 Tetratricopeptide repeat (TPR)-like superfamily protein 
Ctaxi_contig_45579|comp35837_c2_seq1	-1.608201629	3.68983579	8.05E-07	2.17E-05	NA	NA	NA	NA	NA
Ctaxi_contig_66920|comp37068_c2_seq3	-1.605634056	2.729240532	0.000143599	0.001818331	NA	NA	NA	NA	NA
Ctaxi_contig_17198|comp32867_c2_seq1	-1.60551797	2.488730673	0.000271803	0.003046225	e3 ubiquitin-protein ligase orthrus 2-like	gi|545370830|ref|XP_005650020.1|hypothetical protein COCSUDRAFT_13684 [Coccomyxa subellipsoidea C-169] >gi|384251999|gb|EIE25476.1| hypothetical protein COCSUDRAFT_13684 [Coccomyxa subellipsoidea C-169]	AT1G57820.1	"VIM1,ORTH2"	 Zinc finger (C3HC4-type RING finger) family protein 
Ctaxi_contig_59858|comp36724_c1_seq1	-1.603715718	1.943040068	0.001846211	0.01395174	5 -3 exoribonuclease 1	gi|545357360|ref|XP_005644336.1|hypothetical protein COCSUDRAFT_58521 [Coccomyxa subellipsoidea C-169] >gi|384246301|gb|EIE19792.1| hypothetical protein COCSUDRAFT_58521 [Coccomyxa subellipsoidea C-169]	AT1G54490.1	"AIN1,EIN5,XRN4,ATXRN4"	 exoribonuclease 4 
Ctaxi_contig_24340|comp33917_c1_seq7	-1.603369261	4.920962557	5.71E-09	2.75E-07	NA	NA	NA	NA	NA
Ctaxi_contig_47709|comp35992_c1_seq8	-1.603212869	4.964222803	1.60E-05	0.00029132	NA	NA	NA	NA	NA
Ctaxi_contig_29135|comp34449_c0_seq1	-1.602727028	5.612910894	3.21E-12	2.86E-10	(2fe-2s)-binding protein	gi|518327078|ref|WP_019497285.1|hypothetical protein [Calothrix sp. PCC 7103]	AT3G44880.1	"ACD1,LLS1,PAO"	 Pheophorbide a oxygenase family protein with Rieske [2Fe-2S] domain 
Ctaxi_contig_55782|comp36491_c2_seq1	-1.602364111	7.719598379	7.57E-13	7.62E-11	NA	NA	NA	NA	NA
Ctaxi_contig_53865|comp36371_c6_seq3	-1.602358746	3.837993043	2.39E-08	9.86E-07	NA	NA	NA	NA	NA
Ctaxi_contig_65079|comp36999_c0_seq1	-1.600592586	2.287429466	0.001172536	0.009843219	tac7077	gi|302838318|ref|XP_002950717.1|hypothetical protein VOLCADRAFT_91189 [Volvox carteri f. nagariensis] >gi|300263834|gb|EFJ48032.1| hypothetical protein VOLCADRAFT_91189 [Volvox carteri f. nagariensis]	AT4G33140.1		 Haloacid dehalogenase-like hydrolase (HAD) superfamily protein 
Ctaxi_contig_62270|comp36851_c0_seq21	-1.600526026	1.936440807	0.004875679	0.030205518	wd repeat-containing protein 52	gi|118389930|ref|XP_001028010.1|hypothetical protein TTHERM_00498220 [Tetrahymena thermophila] >gi|89309780|gb|EAS07768.1| hypothetical protein TTHERM_00498220 [Tetrahymena thermophila SB210]	NA	NA	NA
Ctaxi_contig_36988|comp35204_c4_seq1	-1.599874842	2.024518779	0.004923222	0.030425133	NA	NA	NA	NA	NA
Ctaxi_contig_27682|comp34283_c2_seq3	-1.598848677	9.73264583	4.91E-15	6.95E-13	NA	NA	NA	NA	NA
Ctaxi_contig_9182|comp30995_c1_seq1	-1.598587307	6.715332813	2.05E-09	1.08E-07	NA	NA	NA	NA	NA
Ctaxi_contig_21511|comp33531_c2_seq5	-1.597010956	4.050826964	5.60E-07	1.58E-05	atp synthase gamma chloroplastic-like	gi|545375884|ref|XP_005652076.1|ATP synthase gamma-subunit [Coccomyxa subellipsoidea C-169] >gi|384254058|gb|EIE27532.1| ATP synthase gamma-subunit [Coccomyxa subellipsoidea C-169]	AT4G04640.1	ATPC1	" ATPase, F1 complex, gamma subunit protein "
Ctaxi_contig_10062|comp31291_c0_seq1	-1.596576218	2.532857265	0.001882894	0.014174163	adenosine kinase	gi|545361301|ref|XP_005645953.1|adenosine kinase isoform 1T-like protein [Coccomyxa subellipsoidea C-169] >gi|384247924|gb|EIE21409.1| adenosine kinase isoform 1T-like protein [Coccomyxa subellipsoidea C-169]	AT3G09820.2	ADK1	 adenosine kinase 1 
Ctaxi_contig_13384|comp32148_c0_seq1	-1.59589105	4.519726697	1.17E-06	3.00E-05	NA	NA	NA	NA	NA
Ctaxi_contig_38852|comp35357_c1_seq3	-1.59569795	1.536420066	0.00512056	0.031372759	flavin-containing monooxygenase family protein	gi|297844070|ref|XP_002889916.1|predicted protein [Arabidopsis lyrata subsp. lyrata] >gi|297335758|gb|EFH66175.1| predicted protein [Arabidopsis lyrata subsp. lyrata]	AT1G62560.1	FMOGS-OX3	 flavin-monooxygenase glucosinolate S-oxygenase 3 
Ctaxi_contig_17187|comp32866_c2_seq3	-1.593733547	3.381586073	1.09E-06	2.82E-05	h+ ca2+ exchanger	gi|412989068|emb|CCO15659.1|predicted protein [Bathycoccus prasinos]	AT3G13320.1	"CAX2,atcax2"	 cation exchanger 2 
Ctaxi_contig_38027|comp35290_c3_seq1	-1.59269323	4.724471096	3.34E-10	2.00E-08	protein	gi|302852139|ref|XP_002957591.1|hypothetical protein VOLCADRAFT_40547 [Volvox carteri f. nagariensis] >gi|300257108|gb|EFJ41361.1| hypothetical protein VOLCADRAFT_40547 [Volvox carteri f. nagariensis]	AT3G24190.1		 Protein kinase superfamily protein 
Ctaxi_contig_16550|comp32748_c1_seq1	-1.592469027	2.854812739	5.49E-05	0.000829558	lysophosphatidylcholine acyltransferase 1	gi|545357235|ref|XP_005644278.1|hypothetical protein COCSUDRAFT_19266 [Coccomyxa subellipsoidea C-169] >gi|384246243|gb|EIE19734.1| hypothetical protein COCSUDRAFT_19266 [Coccomyxa subellipsoidea C-169]	AT1G80950.1		 Phospholipid/glycerol acyltransferase family protein 
Ctaxi_contig_7290|comp30029_c1_seq1	-1.589696713	1.707132982	0.009308084	0.049359657	mitochondrial import inner membrane translocase subunit tim9	gi|552837458|ref|XP_005849366.1|hypothetical protein CHLNCDRAFT_21497 [Chlorella variabilis] >gi|307109025|gb|EFN57264.1| hypothetical protein CHLNCDRAFT_21497 [Chlorella variabilis]	NA	NA	NA
Ctaxi_contig_13459|comp32164_c1_seq3	-1.588835093	3.890009306	1.31E-07	4.43E-06	(rap annotation release2) galactose-binding like domain containing protein	gi|302828432|ref|XP_002945783.1|hypothetical protein VOLCADRAFT_102752 [Volvox carteri f. nagariensis] >gi|300268598|gb|EFJ52778.1| hypothetical protein VOLCADRAFT_102752 [Volvox carteri f. nagariensis]	AT5G04440.1		 Protein of unknown function (DUF1997) 
Ctaxi_contig_62974|comp36888_c1_seq9	-1.588547933	4.448924804	0.001666951	0.012901038	l domain-like protein	gi|545354528|ref|XP_005643098.1|L domain-like protein [Coccomyxa subellipsoidea C-169] >gi|384245058|gb|EIE18554.1| L domain-like protein [Coccomyxa subellipsoidea C-169]	NA	NA	NA
Ctaxi_contig_28529|comp34385_c1_seq1	-1.58764475	1.929334007	0.001751486	0.013392049	mitochondrial ribosomal protein l17	gi|552822486|ref|XP_005846128.1|hypothetical protein CHLNCDRAFT_53397 [Chlorella variabilis] >gi|307105778|gb|EFN54026.1| hypothetical protein CHLNCDRAFT_53397 [Chlorella variabilis]	AT1G67080.1	ABA4	 abscisic acid (aba)-deficient 4 
Ctaxi_contig_58651|comp36663_c0_seq65	-1.586916109	3.093852884	0.000659535	0.006240709	far upstream element-binding protein 1-like	gi|545375741|ref|XP_005652020.1|hypothetical protein COCSUDRAFT_64249 [Coccomyxa subellipsoidea C-169] >gi|384254002|gb|EIE27476.1| hypothetical protein COCSUDRAFT_64249 [Coccomyxa subellipsoidea C-169]	AT2G25970.1		 KH domain-containing protein 
Ctaxi_contig_15781|comp32616_c1_seq1	-1.586007484	3.204454115	3.53E-06	7.87E-05	membrane bound o-acyl transferase family protein	gi|302838436|ref|XP_002950776.1|hypothetical protein VOLCADRAFT_120919 [Volvox carteri f. nagariensis] >gi|300263893|gb|EFJ48091.1| hypothetical protein VOLCADRAFT_120919 [Volvox carteri f. nagariensis]	AT1G12640.1		 MBOAT (membrane bound O-acyl transferase) family protein 
Ctaxi_contig_38605|comp35335_c0_seq1	-1.580854098	5.583018188	2.46E-15	3.61E-13	gata transcription factor 18-like	gi|242213632|ref|XP_002472643.1|predicted protein [Postia placenta Mad-698-R] >gi|220728241|gb|EED82139.1| predicted protein [Postia placenta Mad-698-R]	AT2G18380.1	GATA20	 GATA transcription factor 20 
Ctaxi_contig_6469|comp29314_c1_seq1	-1.578777303	3.65638761	0.000114007	0.001510638	NA	NA	NA	NA	NA
Ctaxi_contig_39319|comp35402_c2_seq1	-1.578280201	4.618819132	9.31E-10	5.21E-08	adhesin-like protein	gi|148642521|ref|YP_001273034.1|adhesin-like protein [Methanobrevibacter smithii ATCC 35061] >gi|500588271|ref|WP_011953902.1| adhesin-like protein [Methanobrevibacter smithii] >gi|148551538|gb|ABQ86666.1| adhesin-like protein [Methanobrevibacter smithii ATCC 35061]	NA	NA	NA
Ctaxi_contig_20392|comp33367_c1_seq2	-1.57777305	3.587565583	7.92E-06	0.000159132	NA	NA	NA	NA	NA
Ctaxi_contig_58149|comp36634_c3_seq1	-1.577450369	1.964693586	0.00918272	0.048869786	"hypothetical protein CHLNCDRAFT_144099, partial"	"gi|552833859|ref|XP_005848602.1|hypothetical protein CHLNCDRAFT_144099, partial [Chlorella variabilis] >gi|307108260|gb|EFN56500.1| hypothetical protein CHLNCDRAFT_144099, partial [Chlorella variabilis]"	NA	NA	NA
Ctaxi_contig_42297|comp35625_c0_seq1	-1.576823135	1.861211841	0.008803217	0.047302527	respiratory burst oxidase homolog protein e-like	gi|390339042|ref|XP_003724914.1|PREDICTED: dual oxidase 2-like [Strongylocentrotus purpuratus]	AT5G60010.1		 ferric reductase-like transmembrane component family protein 
Ctaxi_contig_8542|comp30738_c0_seq1	-1.575747875	3.9541045	0.000167966	0.002065515	NA	NA	NA	NA	NA
Ctaxi_contig_27006|comp34200_c1_seq3	-1.575683321	7.972897982	7.37E-16	1.15E-13	NA	NA	NA	NA	NA
Ctaxi_contig_19952|comp33293_c1_seq4	-1.57481907	1.845050311	0.002928747	0.020189948	NA	NA	NA	NA	NA
Ctaxi_contig_51961|comp36259_c2_seq4	-1.574467225	3.688774859	1.73E-07	5.66E-06	NA	NA	NA	NA	NA
Ctaxi_contig_55786|comp36491_c4_seq1	-1.574081438	7.288972241	4.18E-09	2.06E-07	mitogen-activated protein kinase-binding protein 1-like	gi|499028620|ref|XP_004565035.1|PREDICTED: WD repeat-containing protein 62-like [Maylandia zebra]	AT3G09080.1		 Transducin/WD40 repeat-like superfamily protein 
Ctaxi_contig_66610|comp37056_c6_seq2	-1.573643332	3.175835861	7.54E-05	0.001079335	von willebrand factor a	gi|546153773|ref|WP_021796003.1|hypothetical protein [Thermoplasmatales archaeon A-plasma] >gi|530556394|gb|EQB67761.1| hypothetical protein AMDU1_APLC00099G0010 [Thermoplasmatales archaeon A-plasma]	NA	NA	NA
Ctaxi_contig_28773|comp34410_c1_seq2	-1.572408591	2.580525799	0.000235126	0.002711351	NA	NA	NA	NA	NA
Ctaxi_contig_69881|comp37183_c3_seq1	-1.570659185	2.297847811	0.000133492	0.001716914	protoporphyrin ix magnesium chelatase	"gi|545371646|ref|XP_005650357.1|hydrogenobyrinic acid a,c-diamide cobaltochelatase, partial [Coccomyxa subellipsoidea C-169] >gi|384252337|gb|EIE25813.1| hydrogenobyrinic acid a,c-diamide cobaltochelatase, partial [Coccomyxa subellipsoidea C-169]"	AT5G13630.2	"GUN5,CCH,CHLH,CCH1,ABAR"	" magnesium-chelatase subunit chlH, chloroplast, putative / Mg-protoporphyrin IX chelatase, putative (CHLH) "
Ctaxi_contig_43335|comp35704_c4_seq1	-1.569532252	4.068195054	1.67E-10	1.07E-08	NA	NA	NA	NA	NA
Ctaxi_contig_28737|comp34407_c4_seq1	-1.568971259	2.596285859	0.001936313	0.014509286	pumilio domain-containing protein ppd1	gi|557556525|gb|ESR66539.1|hypothetical protein CICLE_v10007330mg [Citrus clementina]	AT4G25880.1	"APUM6,PUM6"	 pumilio 6 
Ctaxi_contig_52739|comp36311_c2_seq11	-1.568395558	3.954301429	1.25E-08	5.57E-07	actin-binding protein ipp	gi|163916044|gb|AAI57242.1|Unknown (protein for MGC:136076) [Xenopus (Silurana) tropicalis]	AT1G74150.1		 Galactose oxidase/kelch repeat superfamily protein 
Ctaxi_contig_66754|comp37063_c5_seq2	-1.567465717	5.366068223	6.16E-10	3.55E-08	NA	NA	NA	NA	NA
Ctaxi_contig_18292|comp33050_c1_seq1	-1.567126428	8.58587708	2.04E-15	3.03E-13	protein	gi|552843611|ref|XP_005850883.1|hypothetical protein CHLNCDRAFT_59577 [Chlorella variabilis] >gi|307110545|gb|EFN58781.1| hypothetical protein CHLNCDRAFT_59577 [Chlorella variabilis]	NA	NA	NA
Ctaxi_contig_67882|comp37105_c0_seq1	-1.567073849	2.534002322	0.001111637	0.009441782	NA	NA	NA	NA	NA
Ctaxi_contig_69458|comp37169_c2_seq3	-1.566012396	6.460241347	9.85E-05	0.00134774	leucine-rich repeat	gi|46446831|ref|YP_008196.1|hypothetical protein pc1197 [Candidatus Protochlamydia amoebophila UWE25] >gi|499489107|ref|WP_011175747.1| hypothetical protein [Candidatus Protochlamydia amoebophila] >gi|46400472|emb|CAF23921.1| hypothetical protein pc1197 [Candidatus Protochlamydia amoebophila UWE25]	AT2G14255.1		 Ankyrin repeat family protein with DHHC zinc finger domain 
Ctaxi_contig_8759|comp30827_c0_seq1	-1.564915533	2.400290771	0.002039753	0.015116908	fruit protein pkiwi502-like	gi|545370466|ref|XP_005649870.1|ferredoxin reductase-like protein [Coccomyxa subellipsoidea C-169] >gi|384251849|gb|EIE25326.1| ferredoxin reductase-like protein [Coccomyxa subellipsoidea C-169]	AT1G15140.1		 FAD/NAD(P)-binding oxidoreductase 
Ctaxi_contig_26992|comp34198_c0_seq12	-1.564551756	3.999739274	2.83E-05	0.000475953	tyrosine 3-monooxygenase	gi|312983201|gb|ADR30399.1|chloroplast phenylalanine hydroxylase [Pinus taeda]	NA	NA	NA
Ctaxi_contig_53857|comp36371_c4_seq2	-1.563931053	4.148564612	5.11E-07	1.46E-05	NA	NA	NA	NA	NA
Ctaxi_contig_45582|comp35837_c2_seq4	-1.563860394	4.592846297	3.35E-09	1.69E-07	kinesin motor domain-containing protein	gi|284518784|gb|ADB92502.1|kinesin-like calmodulin binding protein [Dunaliella salina]	AT5G65930.3	ZWI	 kinesin-like calmodulin-binding protein (ZWICHEL) 
Ctaxi_contig_25606|comp34064_c5_seq1	-1.563480785	2.138671372	0.003665736	0.024147442	dna topoisomerase i	gi|516678047|ref|WP_018036615.1|hypothetical protein [alpha proteobacterium SCGC AB-629-F11]	AT4G31210.1		" DNA topoisomerase, type IA, core "
Ctaxi_contig_63409|comp36917_c2_seq1	-1.563346629	2.884356631	0.000560397	0.005481	endoribonuclease dicer homolog 3a-like	gi|552822432|ref|XP_005846113.1|hypothetical protein CHLNCDRAFT_58365 [Chlorella variabilis] >gi|307105763|gb|EFN54011.1| hypothetical protein CHLNCDRAFT_58365 [Chlorella variabilis]	AT1G01040.2	DCL1	 dicer-like 1 
Ctaxi_contig_71129|comp37239_c1_seq2	-1.562537305	3.960271393	0.000112314	0.001493588	NA	NA	NA	NA	NA
Ctaxi_contig_49289|comp36097_c0_seq4	-1.560803028	2.456198751	0.000152073	0.001905882	protein	gi|302829448|ref|XP_002946291.1|hypothetical protein VOLCADRAFT_115858 [Volvox carteri f. nagariensis] >gi|300269106|gb|EFJ53286.1| hypothetical protein VOLCADRAFT_115858 [Volvox carteri f. nagariensis]	AT3G24190.1		 Protein kinase superfamily protein 
Ctaxi_contig_47344|comp35967_c2_seq1	-1.560770089	4.96202806	2.45E-10	1.52E-08	hexokinase protein hxk5	"gi|115435012|ref|NP_001042264.1|Os01g0190400 [Oryza sativa Japonica Group] >gi|113531795|dbj|BAF04178.1| Os01g0190400, partial [Oryza sativa Japonica Group]"	AT2G19860.2	"ATHXK2,HXK2"	 hexokinase 2 
Ctaxi_contig_45942|comp35864_c0_seq4	-1.560649117	3.35916394	3.95E-06	8.68E-05	NA	NA	NA	NA	NA
Ctaxi_contig_34750|comp34987_c3_seq1	-1.560631519	5.23207768	2.98E-08	1.20E-06	rna binding protein	gi|552823840|ref|XP_005846458.1|hypothetical protein CHLNCDRAFT_135626 [Chlorella variabilis] >gi|307106109|gb|EFN54356.1| hypothetical protein CHLNCDRAFT_135626 [Chlorella variabilis]	AT4G16280.3	FCA	 RNA binding;abscisic acid binding 
Ctaxi_contig_68305|comp37121_c6_seq1	-1.560200114	1.621882895	0.002846041	0.019760328	NA	NA	NA	NA	NA
Ctaxi_contig_26091|comp34111_c1_seq4	-1.559404321	3.405725701	1.92E-07	6.23E-06	NA	NA	NA	NA	NA
Ctaxi_contig_58762|comp36667_c0_seq6	-1.559043205	1.821642477	0.001981947	0.014772959	pentatricopeptide repeat-containing protein chloroplastic-like	"gi|460410580|ref|XP_004250704.1|PREDICTED: pentatricopeptide repeat-containing protein At1g10910, chloroplastic-like [Solanum lycopersicum]"	AT5G04810.1		 pentatricopeptide (PPR) repeat-containing protein 
Ctaxi_contig_28734|comp34407_c1_seq1	-1.559008853	3.166007724	0.002088591	0.015405461	pumilio homolog 4-like	gi|449487299|ref|XP_004157558.1|PREDICTED: pumilio homolog 4-like [Cucumis sativus]	AT3G10360.1	"APUM4,PUM4"	 pumilio 4 
Ctaxi_contig_45886|comp35861_c1_seq4	-1.558235703	3.186348793	2.55E-06	5.91E-05	NA	NA	NA	NA	NA
Ctaxi_contig_33685|comp34892_c0_seq4	-1.557301223	2.91204444	9.88E-05	0.001350445	exoribonuclease ii	gi|552838463|ref|XP_005849583.1|hypothetical protein CHLNCDRAFT_143004 [Chlorella variabilis] >gi|307109243|gb|EFN57481.1| hypothetical protein CHLNCDRAFT_143004 [Chlorella variabilis]	AT5G02250.1	"EMB2730,RNR1,ATMTRNASEII"	 Ribonuclease II/R family protein 
Ctaxi_contig_32048|comp34748_c4_seq1	-1.556935771	2.453982968	0.000950649	0.008312704	NA	NA	AT3G49660.1		 Transducin/WD40 repeat-like superfamily protein 
Ctaxi_contig_35960|comp35105_c0_seq6	-1.55483987	1.830944932	0.008677983	0.046775709	nucleolar gtp-binding protein 1	gi|219128028|ref|XP_002184225.1|predicted protein [Phaeodactylum tricornutum CCAP 1055/1] >gi|217404456|gb|EEC44403.1| predicted protein [Phaeodactylum tricornutum CCAP 1055/1]	AT1G50920.1		 Nucleolar GTP-binding protein 
Ctaxi_contig_51437|comp36238_c0_seq1	-1.55475987	7.413854297	5.34E-12	4.59E-10	NA	NA	NA	NA	NA
Ctaxi_contig_51794|comp36250_c0_seq1	-1.554553445	1.68630341	0.006521357	0.037768514	structural maintenance of chromosomes protein 5-like	gi|302807823|ref|XP_002985605.1|hypothetical protein SELMODRAFT_157483 [Selaginella moellendorffii] >gi|300146514|gb|EFJ13183.1| hypothetical protein SELMODRAFT_157483 [Selaginella moellendorffii]	AT5G15920.1	SMC5	 structural maintenance of chromosomes 5 
Ctaxi_contig_13155|comp32095_c0_seq1	-1.553802861	3.780935086	2.16E-05	0.000377248	light-harvesting protein of photosystem i	gi|159465641|ref|XP_001691031.1|light-harvesting protein of photosystem I [Chlamydomonas reinhardtii] >gi|158279717|gb|EDP05477.1| light-harvesting protein of photosystem I [Chlamydomonas reinhardtii]	AT1G45474.2	LHCA5	 photosystem I light harvesting complex gene 5 
Ctaxi_contig_42622|comp35651_c1_seq1	-1.553755395	1.784960918	0.008851466	0.047505058	NA	NA	NA	NA	NA
Ctaxi_contig_39324|comp35403_c0_seq1	-1.552961553	2.326303707	0.000636255	0.00605913	NA	NA	NA	NA	NA
Ctaxi_contig_68076|comp37113_c4_seq3	-1.551705571	4.643864614	5.28E-07	1.50E-05	NA	NA	NA	NA	NA
Ctaxi_contig_33694|comp34893_c0_seq4	-1.55122292	6.013650394	3.58E-05	0.000581003	adenosine 3-phospho 5-phosphosulfate transporter 1	gi|302828518|ref|XP_002945826.1|hypothetical protein VOLCADRAFT_78846 [Volvox carteri f. nagariensis] >gi|300268641|gb|EFJ52821.1| hypothetical protein VOLCADRAFT_78846 [Volvox carteri f. nagariensis]	AT5G59740.1		 UDP-N-acetylglucosamine (UAA) transporter family 
Ctaxi_contig_27687|comp34283_c2_seq8	-1.549772881	6.905725167	9.59E-13	9.50E-11	pheophorbide a oxygenase	gi|242042229|ref|XP_002468509.1|hypothetical protein SORBIDRAFT_01g047120 [Sorghum bicolor] >gi|241922363|gb|EER95507.1| hypothetical protein SORBIDRAFT_01g047120 [Sorghum bicolor]	AT4G25650.2	"ACD1-LIKE,PTC52,TIC55-IV"	 ACD1-like 
Ctaxi_contig_42974|comp35677_c1_seq1	-1.549276209	1.994557683	0.000636897	0.006062381	NA	NA	NA	NA	NA
Ctaxi_contig_17339|comp32887_c3_seq2	-1.549076657	2.022919945	0.008534124	0.046219977	NA	NA	NA	NA	NA
Ctaxi_contig_20544|comp33394_c0_seq5	-1.5475315	1.624779631	0.007986216	0.044062274	sulfolipid synthase	gi|302844891|ref|XP_002953985.1|hypothetical protein VOLCADRAFT_82536 [Volvox carteri f. nagariensis] >gi|300260797|gb|EFJ45014.1| hypothetical protein VOLCADRAFT_82536 [Volvox carteri f. nagariensis]	AT5G01220.1	SQD2	 sulfoquinovosyldiacylglycerol 2 
Ctaxi_contig_13570|comp32187_c1_seq3	-1.547030675	4.338466201	2.09E-07	6.68E-06	copper target 1 protein	"gi|159468790|ref|XP_001692557.1|copper response defect 1 protein [Chlamydomonas reinhardtii] >gi|73620641|sp|Q9LD46.1|CRD1_CHLRE RecName: Full=Magnesium-protoporphyrin IX monomethyl ester [oxidative] cyclase 1, chloroplastic; Short=Mg-protoporphyrin IX monomethyl ester oxidative cyclase 1; AltName: Full=Copper response defect 1 protein; AltName: Full=Copper-response target 1 protein; Flags: Precursor >gi|7542488|gb|AAF63477.1|AF237671_1 copper response defect 1 protein [Chlamydomonas reinhardtii] >gi|7637739|gb|AAF65221.1|AF226628_1 copper response target 1 protein [Chlamydomonas reinhardtii] >gi|158278270|gb|EDP04035.1| copper response defect 1 protein [Chlamydomonas reinhardtii]"	AT3G56940.1	"CRD1,CHL27,ACSF"	" dicarboxylate diiron protein, putative (Crd1) "
Ctaxi_contig_47704|comp35992_c1_seq3	-1.545902568	4.890191512	2.91E-07	8.89E-06	NA	NA	NA	NA	NA
Ctaxi_contig_35688|comp35080_c0_seq2	-1.545221693	1.823140103	0.003321058	0.02235015	NA	NA	NA	NA	NA
Ctaxi_contig_40710|comp35527_c0_seq1	-1.54453294	1.749682405	0.003964576	0.025704476	NA	NA	NA	NA	NA
Ctaxi_contig_18864|comp33123_c0_seq3	-1.544329064	4.030537568	2.29E-07	7.20E-06	hypothetical protein COCSUDRAFT_66951	gi|545361655|ref|XP_005646119.1|hypothetical protein COCSUDRAFT_66951 [Coccomyxa subellipsoidea C-169] >gi|384248090|gb|EIE21575.1| hypothetical protein COCSUDRAFT_66951 [Coccomyxa subellipsoidea C-169]	NA	NA	NA
Ctaxi_contig_33684|comp34892_c0_seq3	-1.543546253	1.930323538	0.002494468	0.017722742	exoribonuclease ii	gi|428204483|ref|YP_007083072.1|exoribonuclease R [Pleurocapsa sp. PCC 7327] >gi|504958709|ref|WP_015145811.1| exoribonuclease R [Pleurocapsa minor] >gi|427981915|gb|AFY79515.1| exoribonuclease R [Pleurocapsa sp. PCC 7327]	AT5G02250.1	"EMB2730,RNR1,ATMTRNASEII"	 Ribonuclease II/R family protein 
Ctaxi_contig_69533|comp37170_c0_seq19	-1.543435351	4.721928275	6.20E-09	2.96E-07	glycine dehydrogenase	"gi|3334198|sp|O49850.1|GCSP_FLAANRecName: Full=Glycine dehydrogenase [decarboxylating], mitochondrial; AltName: Full=Glycine cleavage system P protein; AltName: Full=Glycine decarboxylase; Flags: Precursor >gi|2894358|emb|CAB16911.1| P-protein [Flaveria anomala]"	AT2G26080.1	"AtGLDP2,GLDP2"	 glycine decarboxylase P-protein 2 
Ctaxi_contig_56332|comp36528_c1_seq2	-1.543287886	5.024705967	0.004094593	0.026358575	squamosa promoter binding 1	gi|552844661|ref|XP_005851140.1|hypothetical protein CHLNCDRAFT_49863 [Chlorella variabilis] >gi|307110803|gb|EFN59038.1| hypothetical protein CHLNCDRAFT_49863 [Chlorella variabilis]	AT2G47070.1	SPL1	 squamosa promoter binding protein-like 1 
Ctaxi_contig_56503|comp36537_c3_seq1	-1.543253393	2.070778401	0.001649779	0.012806366	protein	gi|168040436|ref|XP_001772700.1|predicted protein [Physcomitrella patens] >gi|162675925|gb|EDQ62414.1| predicted protein [Physcomitrella patens]	AT5G06120.2		 ARM repeat superfamily protein 
Ctaxi_contig_30047|comp34541_c0_seq1	-1.542504276	2.070486212	0.000616198	0.005916784	ankyrin repeat protein	"gi|123437955|ref|XP_001309767.1|ankyrin repeat protein [Trichomonas vaginalis G3] >gi|121891508|gb|EAX96837.1| ankyrin repeat protein, putative [Trichomonas vaginalis G3]"	AT2G03430.1		 Ankyrin repeat family protein 
Ctaxi_contig_53947|comp36378_c0_seq3	-1.541529976	8.12413316	6.49E-13	6.59E-11	atp-dependent rna helicase dhx29-like	"gi|508705229|gb|EOX97125.1|ATP-dependent RNA helicase, putative isoform 1 [Theobroma cacao] >gi|508705230|gb|EOX97126.1| ATP-dependent RNA helicase, putative isoform 1 [Theobroma cacao]"	AT1G58060.1		 RNA helicase family protein 
Ctaxi_contig_70514|comp37211_c3_seq1	-1.540315061	2.848593733	6.05E-05	0.000899064	NA	NA	NA	NA	NA
Ctaxi_contig_55416|comp36469_c0_seq1	-1.539749435	3.598954215	1.61E-05	0.000293078	demeter protein partial	"gi|308803847|ref|XP_003079236.1|DEMETER protein (ISS), partial [Ostreococcus tauri] >gi|116057691|emb|CAL53894.1| DEMETER protein (ISS), partial [Ostreococcus tauri]"	AT5G04560.1	DME	 HhH-GPD base excision DNA repair family protein 
Ctaxi_contig_28644|comp34397_c0_seq1	-1.538856539	5.398704652	3.39E-12	3.01E-10	dead-box atp-dependent rna helicase chloroplastic-like	"gi|356534927|ref|XP_003536002.1|PREDICTED: DEAD-box ATP-dependent RNA helicase 3, chloroplastic-like [Glycine max]"	AT5G26742.3	emb1138	 DEAD box RNA helicase (RH3) 
Ctaxi_contig_40035|comp35465_c0_seq1	-1.537828488	6.134704621	8.46E-06	0.000168518	NA	NA	NA	NA	NA
Ctaxi_contig_64502|comp36966_c5_seq5	-1.537430623	5.074227367	7.47E-09	3.46E-07	sedoheptulose- -bisphosphatase	"gi|302830724|ref|XP_002946928.1|sedoheptulose-1,7-biphosphatase [Volvox carteri f. nagariensis] >gi|300267972|gb|EFJ52154.1| sedoheptulose-1,7-biphosphatase [Volvox carteri f. nagariensis]"	AT3G55800.1	SBPASE	 sedoheptulose-bisphosphatase 
Ctaxi_contig_23724|comp33829_c1_seq1	-1.535950457	7.362652368	1.29E-07	4.38E-06	s-adenosyl homocysteine hydrolase	gi|545355424|ref|XP_005643510.1|S-Adenosyl homocysteine hydrolase [Coccomyxa subellipsoidea C-169] >gi|384245472|gb|EIE18966.1| S-Adenosyl homocysteine hydrolase [Coccomyxa subellipsoidea C-169]	AT4G13940.4	"HOG1,SAHH1"	 S-adenosyl-L-homocysteine hydrolase 
Ctaxi_contig_39306|comp35401_c0_seq1	-1.534967928	2.944233145	0.000151119	0.001895816	prohibitin	gi|302832630|ref|XP_002947879.1|prohibitin [Volvox carteri f. nagariensis] >gi|300266681|gb|EFJ50867.1| prohibitin [Volvox carteri f. nagariensis]	AT5G40770.1	"ATPHB3,PHB3"	 prohibitin 3 
Ctaxi_contig_34065|comp34924_c0_seq7	-1.534790789	2.376530502	0.003772333	0.024687592	NA	NA	NA	NA	NA
Ctaxi_contig_10107|comp31303_c0_seq1	-1.533983779	3.701077075	1.28E-05	0.000239561	hnh endonuclease	gi|518416195|ref|WP_019586402.1|hypothetical protein [Deinococcus apachensis]	AT2G23840.1		 HNH endonuclease 
Ctaxi_contig_60451|comp36758_c0_seq2	-1.533045431	3.180352473	9.14E-07	2.43E-05	heat repeat-containing protein 5b-like	gi|545357608|ref|XP_005644430.1|hypothetical protein COCSUDRAFT_58122 [Coccomyxa subellipsoidea C-169] >gi|384246396|gb|EIE19886.1| hypothetical protein COCSUDRAFT_58122 [Coccomyxa subellipsoidea C-169]	AT1G67140.1	SWEETIE	 HEAT repeat-containing protein 
Ctaxi_contig_66612|comp37056_c6_seq4	-1.532850789	2.569993682	0.000113028	0.001499584	NA	NA	NA	NA	NA
Ctaxi_contig_18146|comp33026_c0_seq5	-1.531764108	3.083397039	0.000540393	0.00532051	magnesium-protoporphyrin ix methyltransferase	gi|116786908|gb|ABK24293.1|unknown [Picea sitchensis] >gi|148908526|gb|ABR17374.1| unknown [Picea sitchensis]	AT4G25080.4	CHLM	 magnesium-protoporphyrin IX methyltransferase 
Ctaxi_contig_44423|comp35769_c2_seq5	-1.531698908	1.562698736	0.007013915	0.039887919	NA	NA	NA	NA	NA
Ctaxi_contig_37458|comp35239_c0_seq7	-1.531567547	2.334048664	0.000828403	0.007484013	NA	NA	NA	NA	NA
Ctaxi_contig_6468|comp29314_c0_seq1	-1.530538066	5.839223819	0.000144326	0.001822153	cytochrome c6	gi|27530930|dbj|BAC54100.1|precursor cytochrome c6 [Chlorella vulgaris]	NA	NA	NA
Ctaxi_contig_46255|comp35887_c0_seq1	-1.530159491	9.059215936	1.64E-16	2.82E-14	atp-binding cassette	gi|558706625|gb|AHA86565.1|ATP-binding cassette transporter [Auxenochlorella protothecoides]	AT5G06530.1		 ABC-2 type transporter family protein 
Ctaxi_contig_32328|comp34774_c3_seq2	-1.528906878	1.597651421	0.005456714	0.032869175	ubiquitin carboxyl-terminal hydrolase 12-like	gi|462403764|gb|EMJ09321.1|hypothetical protein PRUPE_ppa000604mg [Prunus persica]	AT5G06600.3	UBP12	 ubiquitin-specific protease 12 
Ctaxi_contig_24355|comp33918_c1_seq7	-1.528230631	2.394372925	0.000144185	0.001822044	dna helicase mcm9-like	gi|225427401|ref|XP_002263738.1|PREDICTED: DNA replication licensing factor MCM9-like [Vitis vinifera]	AT2G14050.1	MCM9	 minichromosome maintenance 9 
Ctaxi_contig_62067|comp36843_c0_seq1	-1.527585185	1.929387093	0.002433085	0.017397868	histone deacetylase sin3 component	gi|255070093|ref|XP_002507128.1|SIN3 component of histone deacetylase complex [Micromonas sp. RCC299] >gi|226522403|gb|ACO68386.1| SIN3 component of histone deacetylase complex [Micromonas sp. RCC299]	AT1G24190.1	"SIN3,ATSIN3,SNL3"	 SIN3-like 3 
Ctaxi_contig_63603|comp36928_c0_seq3	-1.527157076	2.274497207	0.005341858	0.032365316	kinesin-like calmodulin binding protein	gi|302829098|ref|XP_002946116.1|Kar3 member kinesin-like protein [Volvox carteri f. nagariensis] >gi|300268931|gb|EFJ53111.1| Kar3 member kinesin-like protein [Volvox carteri f. nagariensis]	AT5G65930.1	"ZWI,PKCBP,KCBP"	 kinesin-like calmodulin-binding protein (ZWICHEL) 
Ctaxi_contig_24304|comp33912_c2_seq2	-1.52421138	5.549459865	2.17E-09	1.13E-07	NA	NA	NA	NA	NA
Ctaxi_contig_38030|comp35290_c3_seq4	-1.523471821	2.876557405	6.88E-05	0.001001157	abc1 coq8 ser thr kinase	gi|302852139|ref|XP_002957591.1|hypothetical protein VOLCADRAFT_40547 [Volvox carteri f. nagariensis] >gi|300257108|gb|EFJ41361.1| hypothetical protein VOLCADRAFT_40547 [Volvox carteri f. nagariensis]	AT3G24190.1		 Protein kinase superfamily protein 
Ctaxi_contig_40030|comp35464_c1_seq8	-1.522225811	2.041445443	0.003744723	0.024537871	cytochrome p450	gi|159491590|ref|XP_001703744.1|cytochrome P450 [Chlamydomonas reinhardtii] >gi|158270486|gb|EDO96330.1| cytochrome P450 [Chlamydomonas reinhardtii]	NA	NA	NA
Ctaxi_contig_24196|comp33898_c4_seq1	-1.521652811	3.163443537	4.70E-05	0.00072605	(2fe-2s)-binding protein	gi|493502814|ref|WP_006457302.1|(2Fe-2S)-binding protein [Synechococcus sp. PCC 7335] >gi|196192520|gb|EDX87484.1| Pheophorbide a oxygenase family [Synechococcus sp. PCC 7335]	AT3G44880.1	"ACD1,LLS1,PAO"	 Pheophorbide a oxygenase family protein with Rieske [2Fe-2S] domain 
Ctaxi_contig_69269|comp37162_c3_seq5	-1.518840598	3.56654202	0.001294274	0.01059391	cobalamin-dependent methionine synthase	gi|552815100|ref|XP_005844355.1|hypothetical protein CHLNCDRAFT_36916 [Chlorella variabilis] >gi|307103997|gb|EFN52253.1| hypothetical protein CHLNCDRAFT_36916 [Chlorella variabilis]	AT1G01940.1		 Cyclophilin-like peptidyl-prolyl cis-trans isomerase family protein 
Ctaxi_contig_10108|comp31303_c0_seq2	-1.51771732	3.185960906	6.91E-07	1.90E-05	hnh endonuclease	gi|545375976|ref|XP_005652112.1|hypothetical protein COCSUDRAFT_64292 [Coccomyxa subellipsoidea C-169] >gi|384254094|gb|EIE27568.1| hypothetical protein COCSUDRAFT_64292 [Coccomyxa subellipsoidea C-169]	AT2G23840.1		 HNH endonuclease 
Ctaxi_contig_40843|comp35537_c2_seq5	-1.516204901	3.466544989	1.18E-06	3.02E-05	NA	NA	NA	NA	NA
Ctaxi_contig_68541|comp37129_c1_seq4	-1.515988549	3.54917934	0.008928362	0.047843473	protein	gi|168006558|ref|XP_001755976.1|predicted protein [Physcomitrella patens] >gi|162692906|gb|EDQ79261.1| predicted protein [Physcomitrella patens]	AT1G45332.1		 Translation elongation factor EFG/EF2 protein 
Ctaxi_contig_24029|comp33871_c1_seq1	-1.515369311	2.87771606	1.31E-05	0.000245179	NA	NA	NA	NA	NA
Ctaxi_contig_68638|comp37132_c0_seq3	-1.515195173	2.010149755	0.002888446	0.019953539	probable atp-dependent dna helicase hfm1-like	"gi|545373483|ref|XP_005651102.1|P-loop containing nucleoside triphosphate hydrolase protein, partial [Coccomyxa subellipsoidea C-169] >gi|384253083|gb|EIE26558.1| P-loop containing nucleoside triphosphate hydrolase protein, partial [Coccomyxa subellipsoidea C-169]"	AT3G27730.1	"RCK,MER3"	 ATP binding;ATP-dependent helicases;DNA helicases 
Ctaxi_contig_53458|comp36342_c0_seq4	-1.51396616	2.259906679	0.000492035	0.004915929	NA	NA	NA	NA	NA
Ctaxi_contig_25365|comp34041_c0_seq1	-1.513710683	4.683443651	6.49E-08	2.40E-06	NA	NA	NA	NA	NA
Ctaxi_contig_14488|comp32381_c0_seq1	-1.513409929	4.141194114	0.000194292	0.002319581	NA	NA	NA	NA	NA
Ctaxi_contig_12477|comp31950_c0_seq1	-1.511658841	2.500494318	0.000427022	0.004394805	protein	gi|545376342|ref|XP_005652270.1|hypothetical protein COCSUDRAFT_55711 [Coccomyxa subellipsoidea C-169] >gi|384254252|gb|EIE27726.1| hypothetical protein COCSUDRAFT_55711 [Coccomyxa subellipsoidea C-169]	NA	NA	NA
Ctaxi_contig_6531|comp29361_c0_seq1	-1.511393847	3.11468356	2.97E-05	0.000495329	NA	NA	NA	NA	NA
Ctaxi_contig_35636|comp35078_c2_seq1	-1.510365684	3.027736968	0.000220591	0.002574274	NA	NA	NA	NA	NA
Ctaxi_contig_36055|comp35115_c1_seq6	-1.509322561	6.85158644	1.54E-05	0.000281308	cytochrome b6-f complex iron-sulfur subunit	"gi|68566161|sp|Q5CC92.1|UCRIB_CYAPARecName: Full=Cytochrome b6-f complex iron-sulfur subunit 2, cyanelle; AltName: Full=Plastohydroquinone:plastocyanin oxidoreductase iron-sulfur protein 2; AltName: Full=Rieske iron-sulfur protein 2; Short=ISP 2; Short=RISP 2; Flags: Precursor >gi|60677363|emb|CAH04961.1| Rieske iron-sulphur protein [Cyanophora paradoxa]"	AT4G03280.1	"PETC,PGR1"	 photosynthetic electron transfer C 
Ctaxi_contig_33283|comp34860_c0_seq1	-1.508673811	3.437151055	2.80E-07	8.63E-06	kynurenine 3-monooxygenase	gi|302847897|ref|XP_002955482.1|flagellar-specific protein Ssa14 [Volvox carteri f. nagariensis] >gi|300259324|gb|EFJ43553.1| flagellar-specific protein Ssa14 [Volvox carteri f. nagariensis]	NA	NA	NA
Ctaxi_contig_23969|comp33864_c1_seq1	-1.504294366	5.845564236	2.75E-12	2.52E-10	cytosolic orthophosphate dikinase	"gi|380691818|emb|CCA61003.1|pyruvate orthophosphate dikinase, partial [Paspalum paniculatum]"	AT4G15530.3	PPDK	 pyruvate orthophosphate dikinase 
Ctaxi_contig_18293|comp33050_c1_seq2	-1.504207958	5.750583128	1.06E-12	1.04E-10	sulfotransferase	gi|494436950|ref|WP_007230229.1|Sulfotransferase domain superfamily protein [marine gamma proteobacterium HTCC2148] >gi|214036834|gb|EEB77505.1| Sulfotransferase domain superfamily protein [marine gamma proteobacterium HTCC2148]	NA	NA	NA
Ctaxi_contig_18491|comp33071_c1_seq1	-1.503176977	5.876596899	1.91E-06	4.60E-05	glutamyl-trna reductase	gi|159468490|ref|XP_001692407.1|glutamyl-trna reductase [Chlamydomonas reinhardtii] >gi|11935084|gb|AAG41962.1|AF305613_1 glutamyl-tRNA reductase precursor [Chlamydomonas reinhardtii] >gi|158278120|gb|EDP03885.1| glutamyl-trna reductase [Chlamydomonas reinhardtii]	AT1G58290.1	HEMA1	 Glutamyl-tRNA reductase family protein 
Ctaxi_contig_28740|comp34407_c8_seq1	-1.502420273	2.975032411	0.000722463	0.006707628	NA	NA	NA	NA	NA
Ctaxi_contig_41398|comp35571_c3_seq4	-1.502319157	3.949307458	2.47E-07	7.72E-06	polymorphic outer membrane protein	gi|428216442|ref|YP_007100907.1|polymorphic outer membrane protein [Pseudanabaena sp. PCC 7367] >gi|504976351|ref|WP_015163453.1| polymorphic outer membrane protein [Pseudanabaena sp. PCC 7367] >gi|427988224|gb|AFY68479.1| polymorphic outer membrane protein [Pseudanabaena sp. PCC 7367]	NA	NA	NA
Ctaxi_contig_32952|comp34831_c2_seq3	-1.502177571	2.143263843	0.000348808	0.003740606	NA	NA	NA	NA	NA
Ctaxi_contig_8051|comp30502_c0_seq2	-1.501053777	2.75953039	8.30E-05	0.001173368	glucose-1-phosphate adenylyltransferase	gi|545367676|ref|XP_005648650.1|glucose-1-phosphate adenylyltransferase [Coccomyxa subellipsoidea C-169] >gi|384250627|gb|EIE24106.1| glucose-1-phosphate adenylyltransferase [Coccomyxa subellipsoidea C-169]	AT5G19220.1	"ADG2,APL1"	 ADP glucose pyrophosphorylase large subunit 1 
Ctaxi_contig_28948|comp34431_c0_seq22	-1.500082147	3.338526103	0.002703113	0.018902956	hypothetical protein COCSUDRAFT_45928	gi|545376057|ref|XP_005652144.1|hypothetical protein COCSUDRAFT_45928 [Coccomyxa subellipsoidea C-169] >gi|384254126|gb|EIE27600.1| hypothetical protein COCSUDRAFT_45928 [Coccomyxa subellipsoidea C-169]	NA	NA	NA
Ctaxi_contig_38029|comp35290_c3_seq3	-1.499291334	3.559530552	1.68E-07	5.51E-06	abc1 coq8 ser thr kinase	gi|159481251|ref|XP_001698695.1|ABC1/COQ8 ser/thr kinase [Chlamydomonas reinhardtii] >gi|158273589|gb|EDO99377.1| ABC1/COQ8 ser/thr kinase [Chlamydomonas reinhardtii]	AT3G24190.1		 Protein kinase superfamily protein 
Ctaxi_contig_14575|comp32401_c3_seq1	-1.498243384	2.137648427	0.001787912	0.013610356	ribulose- -bisphosphate carboxylase oxygenase large subunit	"gi|62944624|gb|AAY22143.1|ribulose-1,5-bisphosphate carboxylase/oxygenase large subunit [Caulerpa sertularioides]"	ATCG00490.1	RBCL	 ribulose-bisphosphate carboxylases 
Ctaxi_contig_6459|comp29309_c0_seq1	-1.497582271	6.291740192	9.68E-07	2.55E-05	chlorophyll a b binding protein	gi|145079118|tpg|DAA05899.1|TPA_inf: chloroplast light-harvesting complex II protein precursor Lhcbm9 [Acetabularia acetabulum]	AT3G27690.1	"LHCB2.4,LHCB2.3,LHCB2"	 photosystem II light harvesting complex gene 2.3 
Ctaxi_contig_36982|comp35204_c2_seq1	-1.497108312	2.27029248	0.000369105	0.003908647	NA	NA	NA	NA	NA
Ctaxi_contig_40456|comp35504_c2_seq1	-1.496975995	3.931882583	3.13E-08	1.25E-06	probable atp-dependent rna helicase dhx36-like	gi|470135133|ref|XP_004303378.1|PREDICTED: probable ATP-dependent RNA helicase DHX36-like [Fragaria vesca subsp. vesca]	AT2G35920.1		 RNA helicase family protein 
Ctaxi_contig_44419|comp35769_c2_seq1	-1.491627423	2.593227569	0.000194543	0.002321679	condensin complex subunit 1-like	gi|145343458|ref|XP_001416340.1|predicted protein [Ostreococcus lucimarinus CCE9901] >gi|144576565|gb|ABO94633.1| predicted protein [Ostreococcus lucimarinus CCE9901]	AT3G57060.2		 binding 
Ctaxi_contig_57713|comp36611_c0_seq3	-1.491626277	2.839791942	0.000199058	0.002361074	atp-binding cassette transporter	gi|159471658|ref|XP_001693973.1|predicted protein [Chlamydomonas reinhardtii] >gi|158277140|gb|EDP02909.1| predicted protein [Chlamydomonas reinhardtii]	AT2G01320.2		 ABC-2 type transporter family protein 
Ctaxi_contig_28733|comp34406_c1_seq4	-1.490865402	2.731206149	0.000150381	0.001888081	peptidyl serine alpha-galactosyltransferase	gi|552813636|ref|XP_005843994.1|hypothetical protein CHLNCDRAFT_139484 [Chlorella variabilis] >gi|307103634|gb|EFN51892.1| hypothetical protein CHLNCDRAFT_139484 [Chlorella variabilis]	NA	NA	NA
Ctaxi_contig_41402|comp35571_c3_seq8	-1.490800266	4.352090021	9.16E-08	3.25E-06	polymorphic outer membrane protein	gi|304314366|ref|YP_003849513.1|pseudomurein-binding protein [Methanothermobacter marburgensis str. Marburg] >gi|503060448|ref|WP_013295424.1| pseudomurein-binding protein [Methanothermobacter marburgensis] >gi|302587825|gb|ADL58200.1| predicted pseudomurein-binding protein [Methanothermobacter marburgensis str. Marburg]	NA	NA	NA
Ctaxi_contig_25369|comp34041_c1_seq3	-1.490147186	5.703622067	3.11E-10	1.88E-08	NA	NA	NA	NA	NA
Ctaxi_contig_56200|comp36517_c0_seq6	-1.488600443	1.739403271	0.007954179	0.043901083	cytochrome p450	gi|482868199|gb|AGK38421.1|CYP97B1 [Parachlorella kessleri]	AT4G15110.1	CYP97B3	" cytochrome P450, family 97, subfamily B, polypeptide 3 "
Ctaxi_contig_55950|comp36503_c3_seq7	-1.48752422	1.98769173	0.00647736	0.037599309	mitochondrial inner membrane protein oxa1l-like	gi|552843614|ref|XP_005850884.1|hypothetical protein CHLNCDRAFT_140542 [Chlorella variabilis] >gi|307110546|gb|EFN58782.1| hypothetical protein CHLNCDRAFT_140542 [Chlorella variabilis]	AT5G62050.1	"OXA1,ATOXA1,OXA1AT"	 homolog of yeast oxidase assembly 1 (OXA1) 
Ctaxi_contig_47294|comp35962_c5_seq3	-1.48749607	4.30507958	2.70E-08	1.09E-06	zinc finger transcription factor	gi|118356984|ref|XP_001011744.1|hypothetical protein TTHERM_01090090 [Tetrahymena thermophila] >gi|89293511|gb|EAR91499.1| hypothetical protein TTHERM_01090090 [Tetrahymena thermophila SB210]	NA	NA	NA
Ctaxi_contig_66602|comp37056_c4_seq1	-1.487113021	3.151282725	2.23E-05	0.00038651	NA	NA	NA	NA	NA
Ctaxi_contig_66644|comp37058_c4_seq1	-1.486989137	4.172817309	2.16E-08	8.99E-07	NA	NA	NA	NA	NA
Ctaxi_contig_36585|comp35166_c0_seq1	-1.486387564	4.694585388	1.07E-08	4.81E-07	uncharacterized aarf domain-containing protein kinase chloroplastic-like	gi|302834643|ref|XP_002948884.1|hypothetical protein VOLCADRAFT_89206 [Volvox carteri f. nagariensis] >gi|300266075|gb|EFJ50264.1| hypothetical protein VOLCADRAFT_89206 [Volvox carteri f. nagariensis]	AT4G31390.1		 Protein kinase superfamily protein 
Ctaxi_contig_38589|comp35333_c4_seq1	-1.485658536	8.009629462	1.47E-13	1.67E-11	NA	NA	NA	NA	NA
Ctaxi_contig_32615|comp34797_c1_seq2	-1.485326136	2.707464041	0.000144305	0.001822153	adhesin-like protein	"gi|514483672|gb|EPH53041.1|hypothetical protein CAOG_09059, partial [Capsaspora owczarzaki ATCC 30864]"	NA	NA	NA
Ctaxi_contig_10959|comp31563_c0_seq4	-1.485324629	2.877158763	2.04E-05	0.000359532	NA	NA	NA	NA	NA
Ctaxi_contig_53872|comp36372_c1_seq1	-1.48399923	5.053566341	7.23E-09	3.37E-07	glutamate synthase	gi|159490048|ref|XP_001703001.1|ferredoxin-dependent glutamate synthase [Chlamydomonas reinhardtii] >gi|158270908|gb|EDO96739.1| ferredoxin-dependent glutamate synthase [Chlamydomonas reinhardtii]	AT2G41220.1	GLU2	 glutamate synthase 2 
Ctaxi_contig_19495|comp33217_c1_seq1	-1.48102849	1.786185815	0.007888871	0.043618011	zinc finger ccch domain-containing protein	gi|115439817|ref|NP_001044188.1|Os01g0738400 [Oryza sativa Japonica Group] >gi|75250247|sp|Q94JI5.1|C3H10_ORYSJ RecName: Full=Zinc finger CCCH domain-containing protein 10; Short=OsC3H10 >gi|14090337|dbj|BAB55496.1| zing finger transcription factor PEI1-like [Oryza sativa Japonica Group] >gi|20160515|dbj|BAB89466.1| zing finger transcription factor PEI1-like [Oryza sativa Japonica Group] >gi|113533719|dbj|BAF06102.1| Os01g0738400 [Oryza sativa Japonica Group] >gi|215766783|dbj|BAG99011.1| unnamed protein product [Oryza sativa Japonica Group]	AT1G03790.1	SOM	 Zinc finger C-x8-C-x5-C-x3-H type family protein 
Ctaxi_contig_58354|comp36648_c0_seq2	-1.480649424	1.952318651	0.002075088	0.015319836	rna polymerase largest subunit	gi|302840215|ref|XP_002951663.1|hypothetical protein VOLCADRAFT_81566 [Volvox carteri f. nagariensis] >gi|300262911|gb|EFJ47114.1| hypothetical protein VOLCADRAFT_81566 [Volvox carteri f. nagariensis]	AT5G60040.1	NRPC1	 nuclear RNA polymerase C1 
Ctaxi_contig_32346|comp34776_c0_seq3	-1.48060745	2.981998751	0.001312208	0.010704092	NA	NA	NA	NA	NA
Ctaxi_contig_13038|comp32064_c0_seq1	-1.479935681	6.102056106	6.09E-06	0.000127167	NA	NA	NA	NA	NA
Ctaxi_contig_38591|comp35333_c4_seq3	-1.479598107	6.192706732	8.52E-14	9.86E-12	rna-binding protein celf family	"gi|40792688|gb|AAR90344.1|circadian RNA-binding protein CHLAMY 1 subunit C3, partial [Chlamydomonas reinhardtii]"	AT5G64200.2	"ATSC35,SC35,At-SC35"	 ortholog of human splicing factor SC35 
Ctaxi_contig_67959|comp37108_c0_seq2	-1.478162242	6.073814307	4.42E-07	1.29E-05	light-harvesting chlorophyll-a b binding protein lhcb4	gi|302839735|ref|XP_002951424.1|chlorophyll a/b-binding protein of photosystem II [Volvox carteri f. nagariensis] >gi|300263399|gb|EFJ47600.1| chlorophyll a/b-binding protein of photosystem II [Volvox carteri f. nagariensis]	AT2G40100.1	LHCB4.3	 light harvesting complex photosystem II 
Ctaxi_contig_33261|comp34858_c2_seq4	-1.478099939	1.553885586	0.004976407	0.030676833	stress response protein nst1-like	gi|552840552|ref|XP_005850075.1|hypothetical protein CHLNCDRAFT_142114 [Chlorella variabilis] >gi|307109736|gb|EFN57973.1| hypothetical protein CHLNCDRAFT_142114 [Chlorella variabilis]	AT1G53800.2		 unknown protein; BEST Arabidopsis thaliana protein match is: unknown protein (TAIR:AT1G53250.1); Has 35333 Blast hits to 34131 proteins in 2444 species: Archae - 798; Bacteria - 22429; Metazoa - 974; Fungi - 991; Plants - 531; Viruses - 0; Other Eukaryotes - 9610 (source: NCBI BLink). 
Ctaxi_contig_24448|comp33935_c1_seq1	-1.477516644	3.167961971	0.000855967	0.007667964	lignostilbene-alpha beta-dioxygenase	"gi|385763966|gb|AFI78786.1|carotenoid cleavage dioxygenase 7, partial [Coleochaete orbicularis]"	NA	NA	NA
Ctaxi_contig_34667|comp34978_c4_seq1	-1.476451743	4.651197527	7.30E-08	2.67E-06	s-adenosylmethionine synthetase	gi|545376105|ref|XP_005652163.1|methionine adenosyltransferase [Coccomyxa subellipsoidea C-169] >gi|384254145|gb|EIE27619.1| methionine adenosyltransferase [Coccomyxa subellipsoidea C-169]	AT3G17390.1	"MTO3,SAMS3,MAT4"	 S-adenosylmethionine synthetase family protein 
Ctaxi_contig_34747|comp34987_c1_seq3	-1.476310499	4.359843416	3.54E-07	1.06E-05	rna-binding protein celf family	"gi|159490942|ref|XP_001703432.1|RNA-binding protein C3, CELF family [Chlamydomonas reinhardtii] >gi|158280356|gb|EDP06114.1| RNA-binding protein C3, CELF family [Chlamydomonas reinhardtii]"	AT4G03110.2	"AtRBP-DR1,RBP-DR1"	 RNA-binding protein-defense related 1 
Ctaxi_contig_60304|comp36750_c3_seq4	-1.475672827	1.79253928	0.006779502	0.038872811	protein	gi|168053915|ref|XP_001779379.1|predicted protein [Physcomitrella patens] >gi|162669177|gb|EDQ55769.1| predicted protein [Physcomitrella patens]	AT5G67100.1	ICU2	 DNA-directed DNA polymerases 
Ctaxi_contig_66599|comp37056_c0_seq1	-1.474805064	2.279670552	0.004937062	0.030475803	ring zinc finger and vwf domain family protein	gi|302832626|ref|XP_002947877.1|hypothetical protein VOLCADRAFT_103646 [Volvox carteri f. nagariensis] >gi|300266679|gb|EFJ50865.1| hypothetical protein VOLCADRAFT_103646 [Volvox carteri f. nagariensis]	AT2G38970.1		 Zinc finger (C3HC4-type RING finger) family protein 
Ctaxi_contig_17801|comp32962_c1_seq1	-1.474271044	2.944731849	0.002429917	0.017379217	mitochondrial-processing peptidase subunit alpha-like	gi|545360512|ref|XP_005645630.1|LuxS/MPP-like metallohydrolase [Coccomyxa subellipsoidea C-169] >gi|384247600|gb|EIE21086.1| LuxS/MPP-like metallohydrolase [Coccomyxa subellipsoidea C-169]	AT1G51980.2		 Insulinase (Peptidase family M16) protein 
Ctaxi_contig_15486|comp32566_c1_seq2	-1.47212546	4.607644518	9.11E-10	5.11E-08	NA	NA	NA	NA	NA
Ctaxi_contig_11933|comp31814_c0_seq1	-1.469407575	2.215685488	0.000687736	0.006452603	50s ribosomal protein l2	gi|145340945|ref|XP_001415577.1|Putative mitochondrial ribosomal protein L2 [Ostreococcus lucimarinus CCE9901] >gi|144575800|gb|ABO93869.1| Putative mitochondrial ribosomal protein L2 [Ostreococcus lucimarinus CCE9901]	ATCG01310.1	RPL2.2	 ribosomal protein L2 
Ctaxi_contig_49154|comp36086_c3_seq1	-1.468946373	4.809791304	3.93E-08	1.53E-06	NA	NA	NA	NA	NA
Ctaxi_contig_9685|comp31176_c0_seq1	-1.465896599	5.388364775	1.33E-11	1.05E-09	NA	NA	NA	NA	NA
Ctaxi_contig_8050|comp30502_c0_seq1	-1.465556936	2.869544958	0.000168734	0.002072503	adp-glucose pyrophosphorylase large subunit	gi|412988230|emb|CCO17566.1|predicted protein [Bathycoccus prasinos]	AT1G27680.1	APL2	 ADPGLC-PPase large subunit 
Ctaxi_contig_65080|comp36999_c0_seq2	-1.46391536	5.125027363	3.56E-08	1.40E-06	tac7077	gi|159479730|ref|XP_001697943.1|hypothetical protein CHLREDRAFT_151525 [Chlamydomonas reinhardtii] >gi|158274041|gb|EDO99826.1| predicted protein [Chlamydomonas reinhardtii]	AT4G33140.1		 Haloacid dehalogenase-like hydrolase (HAD) superfamily protein 
Ctaxi_contig_13564|comp32187_c0_seq1	-1.463631901	6.684900865	4.11E-09	2.03E-07	copper target 1 protein	gi|302833487|ref|XP_002948307.1|copper target 1 protein [Volvox carteri f. nagariensis] >gi|300266527|gb|EFJ50714.1| copper target 1 protein [Volvox carteri f. nagariensis]	AT3G56940.2	CRD1	" dicarboxylate diiron protein, putative (Crd1) "
Ctaxi_contig_14073|comp32283_c0_seq1	-1.463337139	2.775375156	0.001981871	0.014772959	NA	NA	NA	NA	NA
Ctaxi_contig_65208|comp37003_c2_seq4	-1.463325521	3.102604073	0.000358258	0.003814548	NA	NA	NA	NA	NA
Ctaxi_contig_49100|comp36082_c8_seq1	-1.460218742	2.192039601	0.004750645	0.029661259	NA	NA	NA	NA	NA
Ctaxi_contig_22459|comp33667_c8_seq1	-1.460009532	3.184483515	5.24E-05	0.000797182	NA	NA	NA	NA	NA
Ctaxi_contig_23258|comp33771_c0_seq2	-1.459584635	3.999643271	1.63E-08	7.06E-07	NA	NA	NA	NA	NA
Ctaxi_contig_39342|comp35405_c4_seq1	-1.459430147	1.690819316	0.00445981	0.028246904	serine threonine protein kinase	"gi|552818895|ref|XP_005845299.1|hypothetical protein CHLNCDRAFT_32227, partial [Chlorella variabilis] >gi|307104946|gb|EFN53197.1| hypothetical protein CHLNCDRAFT_32227, partial [Chlorella variabilis]"	NA	NA	NA
Ctaxi_contig_55815|comp36493_c0_seq2	-1.459073345	3.752844195	6.64E-06	0.000137146	NA	NA	NA	NA	NA
Ctaxi_contig_37516|comp35241_c1_seq10	-1.458980269	5.940902446	4.74E-12	4.11E-10	NA	NA	NA	NA	NA
Ctaxi_contig_21746|comp33569_c0_seq2	-1.457583208	4.154800709	2.45E-08	1.01E-06	catalytic coenzyme binding protein	"gi|470132857|ref|XP_004302291.1|PREDICTED: chloroplast stem-loop binding protein of 41 kDa b, chloroplastic-like [Fragaria vesca subsp. vesca]"	AT1G09340.1	"CRB,CSP41B,HIP1.3"	 chloroplast RNA binding 
Ctaxi_contig_46310|comp35891_c1_seq10	-1.457580188	6.190198999	0.000915456	0.008082203	calcium-dependent protein kinase	gi|302842050|ref|XP_002952569.1|hypothetical protein VOLCADRAFT_62695 [Volvox carteri f. nagariensis] >gi|300262208|gb|EFJ46416.1| hypothetical protein VOLCADRAFT_62695 [Volvox carteri f. nagariensis]	AT1G50700.1	CPK33	 calcium-dependent protein kinase 33 
Ctaxi_contig_29449|comp34482_c2_seq10	-1.457483656	4.345725238	0.002461991	0.017556144	NA	NA	NA	NA	NA
Ctaxi_contig_11759|comp31771_c0_seq1	-1.454942052	2.77391235	0.00364818	0.024067464	50s ribosomal protein l9	gi|159472060|ref|XP_001694174.1|plastid ribosomal protein L9 [Chlamydomonas reinhardtii] >gi|158277341|gb|EDP03110.1| plastid ribosomal protein L9 [Chlamydomonas reinhardtii]	AT3G44890.1	RPL9	 ribosomal protein L9 
Ctaxi_contig_49291|comp36097_c1_seq2	-1.452618334	2.674390243	0.000129312	0.001670746	abc-1 domain-containing protein	gi|302829448|ref|XP_002946291.1|hypothetical protein VOLCADRAFT_115858 [Volvox carteri f. nagariensis] >gi|300269106|gb|EFJ53286.1| hypothetical protein VOLCADRAFT_115858 [Volvox carteri f. nagariensis]	AT3G24190.1		 Protein kinase superfamily protein 
Ctaxi_contig_31775|comp34723_c2_seq1	-1.448969686	3.006272871	0.002438922	0.017427656	aminolevulinic acid dehydratase	gi|545356583|ref|XP_005643986.1|ALAD-domain-containing protein [Coccomyxa subellipsoidea C-169] >gi|384245950|gb|EIE19442.1| ALAD-domain-containing protein [Coccomyxa subellipsoidea C-169]	AT1G69740.2	HEMB1	 Aldolase superfamily protein 
Ctaxi_contig_62688|comp36872_c2_seq1	-1.448728599	1.909872402	0.006634047	0.038257365	NA	NA	NA	NA	NA
Ctaxi_contig_14551|comp32396_c0_seq1	-1.445911388	2.898317222	0.000471574	0.004752711	chlorophyll chloroplastic-like	gi|167999913|ref|XP_001752661.1|predicted protein [Physcomitrella patens] >gi|162696192|gb|EDQ82532.1| predicted protein [Physcomitrella patens]	AT3G51820.1	"ATG4,G4,CHLG"	 UbiA prenyltransferase family protein 
Ctaxi_contig_41114|comp35557_c4_seq1	-1.444704351	1.891743353	0.002596945	0.018337754	NA	NA	NA	NA	NA
Ctaxi_contig_14056|comp32280_c0_seq1	-1.444377354	2.596648497	0.007479516	0.041853003	50s ribosomal protein l3	gi|545370569|ref|XP_005649913.1|ribosomal protein L3 [Coccomyxa subellipsoidea C-169] >gi|384251892|gb|EIE25369.1| ribosomal protein L3 [Coccomyxa subellipsoidea C-169]	AT2G43030.1		 Ribosomal protein L3 family protein 
Ctaxi_contig_43351|comp35705_c2_seq1	-1.44429947	2.070015391	0.00168973	0.013044882	iaa-amino acid hydrolase ilr1	gi|552847667|ref|XP_005851917.1|hypothetical protein CHLNCDRAFT_18222 [Chlorella variabilis] >gi|307111581|gb|EFN59815.1| hypothetical protein CHLNCDRAFT_18222 [Chlorella variabilis]	AT5G54140.1	ILL3	 IAA-leucine-resistant (ILR1)-like 3 
Ctaxi_contig_32067|comp34751_c0_seq1	-1.443782844	2.693626052	0.000345094	0.00370738	cystathionine beta-lyase	gi|552842753|ref|XP_005850653.1|hypothetical protein CHLNCDRAFT_48545 [Chlorella variabilis] >gi|307110315|gb|EFN58551.1| hypothetical protein CHLNCDRAFT_48545 [Chlorella variabilis]	AT3G57050.3	CBL	 cystathionine beta-lyase 
Ctaxi_contig_60465|comp36759_c0_seq4	-1.44296515	3.366291696	3.89E-05	0.00062208	aspartate kinase	gi|159481012|ref|XP_001698576.1|aspartate kinase [Chlamydomonas reinhardtii] >gi|158282316|gb|EDP08069.1| aspartate kinase [Chlamydomonas reinhardtii]	AT5G13280.1	"AK-LYS1,AK1,AK"	 aspartate kinase 1 
Ctaxi_contig_8809|comp30849_c0_seq1	-1.44202288	4.813327981	0.000239057	0.002748541	protein	gi|168025352|ref|XP_001765198.1|predicted protein [Physcomitrella patens] >gi|162683517|gb|EDQ69926.1| predicted protein [Physcomitrella patens]	AT1G30380.1	PSAK	 photosystem I subunit K 
Ctaxi_contig_47073|comp35949_c2_seq1	-1.44167107	5.093129328	0.000699324	0.006537666	NA	NA	NA	NA	NA
Ctaxi_contig_68799|comp37140_c5_seq1	-1.440568701	3.927457558	4.98E-05	0.000761376	protein	gi|302842046|ref|XP_002952567.1|hypothetical protein VOLCADRAFT_93182 [Volvox carteri f. nagariensis] >gi|300262206|gb|EFJ46414.1| hypothetical protein VOLCADRAFT_93182 [Volvox carteri f. nagariensis]	NA	NA	NA
Ctaxi_contig_14059|comp32280_c2_seq1	-1.440291619	2.144757266	0.004669819	0.029250536	50s ribosomal protein l3	gi|159485314|ref|XP_001700690.1|plastid ribosomal protein L3 [Chlamydomonas reinhardtii] >gi|158272032|gb|EDO97839.1| plastid ribosomal protein L3 [Chlamydomonas reinhardtii]	AT2G43030.1		 Ribosomal protein L3 family protein 
Ctaxi_contig_64457|comp36964_c0_seq1	-1.439380711	5.604985552	1.46E-08	6.36E-07	denn (aex-3) domain-containing protein	gi|545370006|ref|XP_005649683.1|hypothetical protein COCSUDRAFT_65112 [Coccomyxa subellipsoidea C-169] >gi|384251662|gb|EIE25139.1| hypothetical protein COCSUDRAFT_65112 [Coccomyxa subellipsoidea C-169]	AT5G35560.1		 DENN (AEX-3) domain-containing protein 
Ctaxi_contig_7890|comp30423_c0_seq3	-1.439333614	3.546856992	0.000544114	0.005353721	light-harvesting protein of photosystem i	gi|145079136|tpg|DAA05900.1|TPA_inf: chloroplast light-harvesting complex I protein precursor Lhca9 [Acetabularia acetabulum]	AT1G19150.1	"LHCA6,LHCA2*1"	 photosystem I light harvesting complex gene 6 
Ctaxi_contig_42564|comp35645_c3_seq1	-1.438766149	2.796787137	0.000694973	0.006506773	NA	NA	NA	NA	NA
Ctaxi_contig_40028|comp35464_c1_seq6	-1.437602072	3.519007253	7.14E-06	0.000145749	zinc finger ccch domain-containing protein 30-like	gi|302848599|ref|XP_002955831.1|hypothetical protein VOLCADRAFT_121468 [Volvox carteri f. nagariensis] >gi|300258799|gb|EFJ43032.1| hypothetical protein VOLCADRAFT_121468 [Volvox carteri f. nagariensis]	AT2G41900.1		 CCCH-type zinc finger protein with ARM repeat domain 
Ctaxi_contig_40847|comp35537_c2_seq9	-1.437495392	2.399601529	0.002545963	0.018030962	NA	NA	NA	NA	NA
Ctaxi_contig_39332|comp35403_c1_seq3	-1.43746663	3.289261417	4.73E-05	0.000728985	NA	NA	NA	NA	NA
Ctaxi_contig_71992|comp37272_c6_seq1	-1.437426602	2.763997537	0.001127207	0.009537578	midasin	gi|552848851|ref|XP_005852202.1|hypothetical protein CHLNCDRAFT_133426 [Chlorella variabilis] >gi|307111866|gb|EFN60100.1| hypothetical protein CHLNCDRAFT_133426 [Chlorella variabilis]	AT1G67120.1		 ATPases;nucleotide binding;ATP binding;nucleoside-triphosphatases;transcription factor binding 
Ctaxi_contig_39318|comp35402_c1_seq1	-1.433598344	2.98102012	3.57E-05	0.00057976	NA	NA	NA	NA	NA
Ctaxi_contig_53874|comp36372_c1_seq3	-1.432686262	5.268896053	9.03E-08	3.22E-06	ferredoxin-dependent glutamate synthase	gi|159490048|ref|XP_001703001.1|ferredoxin-dependent glutamate synthase [Chlamydomonas reinhardtii] >gi|158270908|gb|EDO96739.1| ferredoxin-dependent glutamate synthase [Chlamydomonas reinhardtii]	AT2G41220.1	GLU2	 glutamate synthase 2 
Ctaxi_contig_62380|comp36853_c3_seq2	-1.432446696	4.122248222	0.000115638	0.001526405	duf482-domain-containing protein	gi|302834828|ref|XP_002948976.1|hypothetical protein VOLCADRAFT_104149 [Volvox carteri f. nagariensis] >gi|300265721|gb|EFJ49911.1| hypothetical protein VOLCADRAFT_104149 [Volvox carteri f. nagariensis]	AT2G23390.1		" CONTAINS InterPro DOMAIN/s: Protein of unknown function DUF482 (InterPro:IPR007434), Acyl-CoA N-acyltransferase (InterPro:IPR016181); Has 2165 Blast hits to 2163 proteins in 543 species: Archae - 0; Bacteria - 1044; Metazoa - 0; Fungi - 0; Plants - 33; Viruses - 0; Other Eukaryotes - 1088 (source: NCBI BLink). "
Ctaxi_contig_25164|comp34021_c2_seq1	-1.432094308	8.458849811	1.68E-08	7.22E-07	NA	NA	NA	NA	NA
Ctaxi_contig_48200|comp36025_c3_seq3	-1.431991661	2.235361828	0.002525805	0.017928911	NA	NA	NA	NA	NA
Ctaxi_contig_31946|comp34740_c5_seq3	-1.431955053	3.570915611	8.39E-06	0.000167337	NA	NA	NA	NA	NA
Ctaxi_contig_62617|comp36868_c1_seq18	-1.431308416	2.002269936	0.004789152	0.029871709	NA	NA	NA	NA	NA
Ctaxi_contig_17773|comp32957_c0_seq2	-1.430624846	3.383052666	6.44E-05	0.000948987	NA	NA	NA	NA	NA
Ctaxi_contig_66552|comp37053_c2_seq1	-1.42886458	7.575565046	7.77E-12	6.35E-10	acid phosphatase 1-like	gi|470144273|ref|XP_004307784.1|PREDICTED: acid phosphatase 1-like [Fragaria vesca subsp. vesca]	AT5G51260.1		" HAD superfamily, subfamily IIIB acid phosphatase  "
Ctaxi_contig_30091|comp34546_c4_seq1	-1.42846388	2.777913616	0.000582235	0.005659011	dna replication licensing factor mcm3 homolog	gi|255070317|ref|XP_002507240.1|predicted protein [Micromonas sp. RCC299] >gi|226522515|gb|ACO68498.1| predicted protein [Micromonas sp. RCC299]	AT5G46280.1	MCM3	 Minichromosome maintenance (MCM2/3/5) family protein 
Ctaxi_contig_24167|comp33892_c2_seq1	-1.427465992	3.955151074	0.000155084	0.001935413	mitochondrial processing peptidase	"gi|552841110|ref|XP_005850220.1|hypothetical protein CHLNCDRAFT_20512, partial [Chlorella variabilis] >gi|307109881|gb|EFN58118.1| hypothetical protein CHLNCDRAFT_20512, partial [Chlorella variabilis]"	AT3G02090.1	MPPBETA	 Insulinase (Peptidase family M16) protein 
Ctaxi_contig_20543|comp33394_c0_seq4	-1.427440843	2.597719577	0.000984222	0.008545481	gdp-mannose-dependent alpha-mannosyltransferase-like	gi|552811859|ref|XP_005843576.1|hypothetical protein CHLNCDRAFT_33086 [Chlorella variabilis] >gi|307103212|gb|EFN51474.1| hypothetical protein CHLNCDRAFT_33086 [Chlorella variabilis]	AT5G01220.1	SQD2	 sulfoquinovosyldiacylglycerol 2 
Ctaxi_contig_70486|comp37211_c0_seq3	-1.42733028	3.688890897	0.000401082	0.00418039	NA	NA	NA	NA	NA
Ctaxi_contig_38893|comp35360_c7_seq1	-1.426501988	3.140282394	5.60E-05	0.000842137	NA	NA	NA	NA	NA
Ctaxi_contig_48822|comp36063_c10_seq2	-1.42566133	2.352237124	0.00128296	0.010523454	protease 4-like	gi|552837847|ref|XP_005849456.1|hypothetical protein CHLNCDRAFT_57181 [Chlorella variabilis] >gi|307109116|gb|EFN57354.1| hypothetical protein CHLNCDRAFT_57181 [Chlorella variabilis]	AT1G73990.1	"SPPA,SPPA1"	 signal peptide peptidase 
Ctaxi_contig_38270|comp35314_c1_seq7	-1.425609968	4.435083093	1.17E-07	4.06E-06	NA	NA	NA	NA	NA
Ctaxi_contig_13566|comp32187_c0_seq3	-1.42508119	5.016065113	7.47E-08	2.72E-06	copper target 1 protein	gi|545372450|ref|XP_005650693.1|magnesium-protoporphyrin IX monomethyl [Coccomyxa subellipsoidea C-169] >gi|384252673|gb|EIE26149.1| magnesium-protoporphyrin IX monomethyl [Coccomyxa subellipsoidea C-169]	AT3G56940.2	CRD1	" dicarboxylate diiron protein, putative (Crd1) "
Ctaxi_contig_23359|comp33788_c0_seq1	-1.42462995	4.743820587	3.44E-08	1.36E-06	oligopeptidase b	gi|515368885|ref|WP_016870887.1|protease [Fischerella thermalis]	AT1G50380.1		 Prolyl oligopeptidase family protein 
Ctaxi_contig_70503|comp37211_c0_seq20	-1.423895239	1.782532704	0.008364228	0.045598013	NA	NA	NA	NA	NA
Ctaxi_contig_38987|comp35368_c4_seq2	-1.423023587	7.390380255	4.95E-14	6.00E-12	protein	gi|412986835|emb|CCO15261.1|predicted protein [Bathycoccus prasinos]	AT1G11000.1	"MLO4,ATMLO4"	 Seven transmembrane MLO family protein 
Ctaxi_contig_32496|comp34789_c2_seq4	-1.422979591	3.12504969	0.000141364	0.001797344	cysteine desulfurase	gi|443693779|gb|ELT95059.1|hypothetical protein CAPTEDRAFT_204913 [Capitella teleta]	NA	NA	NA
Ctaxi_contig_10956|comp31563_c0_seq1	-1.421800037	4.709802882	5.14E-11	3.65E-09	cytochrome b561	gi|302834563|ref|XP_002948844.1|hypothetical protein VOLCADRAFT_116942 [Volvox carteri f. nagariensis] >gi|300266035|gb|EFJ50224.1| hypothetical protein VOLCADRAFT_116942 [Volvox carteri f. nagariensis]	AT1G14730.1		 Cytochrome b561/ferric reductase transmembrane protein family 
Ctaxi_contig_47566|comp35981_c1_seq5	-1.420847811	3.804849246	2.85E-05	0.00047876	NA	NA	NA	NA	NA
Ctaxi_contig_27690|comp34283_c2_seq11	-1.420523013	2.981744535	0.000360189	0.003831183	NA	NA	NA	NA	NA
Ctaxi_contig_12780|comp32018_c1_seq2	-1.420233684	4.396933127	1.93E-05	0.000341774	33kda oxygen evolving protein of photosystem ii	"gi|11134152|sp|Q9SBN6.1|PSBO_VOLCARecName: Full=Oxygen-evolving enhancer protein 1, chloroplastic; Short=OEE1; Flags: Precursor >gi|5902584|gb|AAD55562.1|AF110780_1 oxygen-evolving enhancer protein 1 precursor [Volvox carteri f. nagariensis]"	AT5G66570.1	"PSBO-1,OEE1,OEE33,OE33,PSBO1,MSP-1"	 PS II oxygen-evolving complex 1 
Ctaxi_contig_57918|comp36617_c5_seq1	-1.419703785	2.549767741	0.000780249	0.007143939	kynurenine 3-monooxygenase	gi|498159388|ref|WP_010473544.1|kynurenine 3-monooxygenase [Acaryochloris sp. CCMEE 5410]	NA	NA	NA
Ctaxi_contig_21509|comp33531_c2_seq3	-1.417932189	4.852229335	3.41E-07	1.03E-05	atp synthase gamma chloroplastic-like	"gi|159476472|ref|XP_001696335.1|chloroplast ATP synthase gamma chain [Chlamydomonas reinhardtii] >gi|114638|sp|P12113.1|ATPG_CHLRE RecName: Full=ATP synthase gamma chain, chloroplastic; AltName: Full=F-ATPase gamma subunit; Flags: Precursor >gi|167403|gb|AAA33079.1| ATP synthase gamma-subunit [Chlamydomonas reinhardtii] >gi|167405|gb|AAA33080.1| ATP synthase precursor [Chlamydomonas reinhardtii] >gi|158282560|gb|EDP08312.1| chloroplast ATP synthase gamma chain [Chlamydomonas reinhardtii]"	AT4G04640.1	ATPC1	" ATPase, F1 complex, gamma subunit protein "
Ctaxi_contig_11275|comp31637_c0_seq1	-1.417361939	6.108859641	2.17E-09	1.13E-07	NA	NA	NA	NA	NA
Ctaxi_contig_40023|comp35464_c1_seq1	-1.415595317	4.233595721	0.000110189	0.001473233	cytochrome p450	gi|302852260|ref|XP_002957651.1|cytochrome P450 [Volvox carteri f. nagariensis] >gi|300257063|gb|EFJ41317.1| cytochrome P450 [Volvox carteri f. nagariensis]	NA	NA	NA
Ctaxi_contig_57712|comp36611_c0_seq2	-1.413756967	2.921365315	5.39E-05	0.000817016	abc transporter g family member 7	gi|13605839|gb|AAK32905.1|AF367318_1At2g01320/F10A8.20 [Arabidopsis thaliana] >gi|22137204|gb|AAM91447.1| At2g01320/F10A8.20 [Arabidopsis thaliana]	AT2G01320.2		 ABC-2 type transporter family protein 
Ctaxi_contig_46488|comp35901_c3_seq1	-1.413242049	2.803576396	0.002035981	0.015103346	photochlorophyllide reductase subunit n	gi|222446754|gb|ACM51414.1|photochlorophyllide reductase subunit N [Caulerpa filiformis]	NA	NA	NA
Ctaxi_contig_15947|comp32643_c1_seq1	-1.412638953	4.810239041	2.93E-07	8.96E-06	iron-sulfur cluster assembly protein	gi|545374479|ref|XP_005651523.1|iron-sulfur cluster assembly protein [Coccomyxa subellipsoidea C-169] >gi|384253504|gb|EIE26979.1| iron-sulfur cluster assembly protein [Coccomyxa subellipsoidea C-169]	AT5G49940.1	"NFU2,ATCNFU2"	 NIFU-like protein 2 
Ctaxi_contig_15746|comp32611_c1_seq3	-1.411841656	1.78122987	0.005539324	0.033263741	NA	NA	NA	NA	NA
Ctaxi_contig_34426|comp34954_c1_seq5	-1.411511061	2.759241674	0.000363656	0.003858426	lycopene epsilon cyclase	gi|545366822|ref|XP_005648287.1|lycopene cyclase family [Coccomyxa subellipsoidea C-169] >gi|384250263|gb|EIE23743.1| lycopene cyclase family [Coccomyxa subellipsoidea C-169]	AT5G57030.1	LUT2	 Lycopene beta/epsilon cyclase protein 
Ctaxi_contig_39999|comp35462_c0_seq8	-1.41105082	3.324303504	0.00417263	0.02675574	rna-binding domain-containing protein	"gi|552834047|ref|XP_005848644.1|hypothetical protein CHLNCDRAFT_144188, partial [Chlorella variabilis] >gi|307108302|gb|EFN56542.1| hypothetical protein CHLNCDRAFT_144188, partial [Chlorella variabilis]"	AT5G19350.1		 RNA-binding (RRM/RBD/RNP motifs) family protein 
Ctaxi_contig_66318|comp37043_c3_seq1	-1.410187332	2.472432928	0.001042415	0.008963961	had-superfamily subfamily variant 3 containing expressed	"gi|108707787|gb|ABF95582.1|HAD-superfamily hydrolase, subfamily IA, variant 3 containing protein, expressed [Oryza sativa Japonica Group]"	AT1G56500.1		 haloacid dehalogenase-like hydrolase family protein 
Ctaxi_contig_49947|comp36142_c6_seq1	-1.409098509	2.321164687	0.002648	0.01863235	nad-dependent malic enzyme	gi|358389717|gb|EHK27309.1|hypothetical protein TRIVIDRAFT_140682 [Trichoderma virens Gv29-8]	AT4G00570.1	NAD-ME2	 NAD-dependent malic enzyme 2 
Ctaxi_contig_39623|comp35430_c1_seq2	-1.405082008	2.146232494	0.00597106	0.03525078	NA	NA	NA	NA	NA
Ctaxi_contig_55770|comp36491_c1_seq1	-1.405067192	5.994499548	2.55E-06	5.91E-05	wd repeat-containing protein 62	gi|168008759|ref|XP_001757074.1|predicted protein [Physcomitrella patens] >gi|162691945|gb|EDQ78305.1| predicted protein [Physcomitrella patens]	NA	NA	NA
Ctaxi_contig_23722|comp33829_c0_seq2	-1.405048432	8.265439504	3.99E-10	2.37E-08	s-adenosyl homocysteine hydrolase	gi|159470383|ref|XP_001693339.1|S-Adenosyl homocysteine hydrolase [Chlamydomonas reinhardtii] >gi|158277597|gb|EDP03365.1| S-Adenosyl homocysteine hydrolase [Chlamydomonas reinhardtii]	AT4G13940.2	"HOG1,SAHH1"	 S-adenosyl-L-homocysteine hydrolase 
Ctaxi_contig_21644|comp33554_c1_seq1	-1.403973742	2.960825154	2.90E-05	0.000485074	r1 protein	gi|545368672|ref|XP_005649114.1|R1 protein [Coccomyxa subellipsoidea C-169] >gi|384251092|gb|EIE24570.1| R1 protein [Coccomyxa subellipsoidea C-169]	NA	NA	NA
Ctaxi_contig_44931|comp35793_c5_seq10	-1.403180289	4.075904241	5.15E-06	0.000109678	gtp-binding protein lepa	gi|545366625|ref|XP_005648199.1|GTP-binding protein lepa [Coccomyxa subellipsoidea C-169] >gi|384250175|gb|EIE23655.1| GTP-binding protein lepa [Coccomyxa subellipsoidea C-169]	NA	NA	NA
Ctaxi_contig_18003|comp32999_c0_seq1	-1.403070369	1.646519158	0.008598945	0.046470448	domain-containing protein	gi|516071773|ref|WP_017502356.1|hypothetical protein [alpha proteobacterium LLX12A]	NA	NA	NA
Ctaxi_contig_39326|comp35403_c0_seq3	-1.401775114	2.8590345	0.001164967	0.009789447	NA	NA	NA	NA	NA
Ctaxi_contig_11124|comp31606_c0_seq1	-1.401495836	6.738950867	5.80E-12	4.91E-10	NA	NA	NA	NA	NA
Ctaxi_contig_13771|comp32218_c0_seq2	-1.401106622	6.652932884	3.93E-07	1.16E-05	chlorophyll a-b binding protein chloroplastic-like	gi|302851012|ref|XP_002957031.1|light-harvesting chlorophyll-a/b protein of photosystem I [Volvox carteri f. nagariensis] >gi|300257587|gb|EFJ41833.1| light-harvesting chlorophyll-a/b protein of photosystem I [Volvox carteri f. nagariensis]	AT1G61520.3	LHCA3	 photosystem I light harvesting complex gene 3 
Ctaxi_contig_22436|comp33664_c1_seq1	-1.399670267	3.497285235	7.14E-06	0.000145671	tigr02452 family protein	gi|515243735|ref|WP_016823512.1|hypothetical protein [Streptomyces viridosporus]	NA	NA	NA
Ctaxi_contig_43915|comp35746_c1_seq1	-1.397505535	2.624966542	0.001976878	0.01475759	NA	NA	NA	NA	NA
Ctaxi_contig_29136|comp34449_c1_seq1	-1.397232719	2.827751651	0.000974638	0.008477201	NA	NA	NA	NA	NA
Ctaxi_contig_52773|comp36313_c3_seq1	-1.396356419	1.654219869	0.008238727	0.045063868	sister-chromatide cohesion protein	"gi|552813833|ref|XP_005844044.1|hypothetical protein CHLNCDRAFT_139605, partial [Chlorella variabilis] >gi|307103684|gb|EFN51942.1| hypothetical protein CHLNCDRAFT_139605 [Chlorella variabilis]"	AT2G47980.1	"SCC3,ATSCC3"	 sister-chromatid cohesion protein 3 
Ctaxi_contig_47236|comp35958_c0_seq1	-1.395740639	5.408828071	1.78E-11	1.37E-09	NA	NA	NA	NA	NA
Ctaxi_contig_36895|comp35198_c2_seq4	-1.394702488	2.7417693	0.001269332	0.010428163	tropinone expressed	gi|302835988|ref|XP_002949555.1|hypothetical protein VOLCADRAFT_85348 [Volvox carteri f. nagariensis] >gi|300265382|gb|EFJ49574.1| hypothetical protein VOLCADRAFT_85348 [Volvox carteri f. nagariensis]	AT5G06060.1		 NAD(P)-binding Rossmann-fold superfamily protein 
Ctaxi_contig_13927|comp32252_c0_seq1	-1.393377167	2.917820286	0.000137244	0.001754291	spx and exs domain-containing protein 1-like	gi|356530102|ref|XP_003533623.1|PREDICTED: SPX and EXS domain-containing protein 1-like [Glycine max]	AT5G35730.1		 EXS (ERD1/XPR1/SYG1) family protein 
Ctaxi_contig_42332|comp35630_c0_seq1	-1.392982169	4.782623212	3.68E-07	1.10E-05	ap-4 complex subunit epsilon-1	gi|545375455|ref|XP_005651907.1|ARM repeat-containing protein [Coccomyxa subellipsoidea C-169] >gi|384253889|gb|EIE27363.1| ARM repeat-containing protein [Coccomyxa subellipsoidea C-169]	AT1G31730.1		 Adaptin family protein 
Ctaxi_contig_28727|comp34406_c0_seq1	-1.392784236	4.890783869	4.47E-10	2.64E-08	peptidyl serine alpha-galactosyltransferase	gi|545368298|ref|XP_005648930.1|hypothetical protein COCSUDRAFT_40799 [Coccomyxa subellipsoidea C-169] >gi|384250908|gb|EIE24386.1| hypothetical protein COCSUDRAFT_40799 [Coccomyxa subellipsoidea C-169]	AT3G01720.1		 unknown protein; FUNCTIONS IN: molecular_function unknown; INVOLVED IN: biological_process unknown; LOCATED IN: endomembrane system; EXPRESSED IN: 24 plant structures; EXPRESSED DURING: 13 growth stages; BEST Arabidopsis thaliana protein match is: unknown protein (TAIR:AT5G25265.1); Has 374 Blast hits to 211 proteins in 23 species: Archae - 0; Bacteria - 0; Metazoa - 0; Fungi - 0; Plants - 316; Viruses - 0; Other Eukaryotes - 58 (source: NCBI BLink). 
Ctaxi_contig_36069|comp35116_c1_seq1	-1.39198779	2.786518416	0.000139231	0.001773126	kinase-associated protein phosphatase	gi|302851934|ref|XP_002957489.1|hypothetical protein VOLCADRAFT_107708 [Volvox carteri f. nagariensis] >gi|300257131|gb|EFJ41383.1| hypothetical protein VOLCADRAFT_107708 [Volvox carteri f. nagariensis]	AT5G19280.2	"KAPP,RAG1"	 kinase associated protein phosphatase 
Ctaxi_contig_41483|comp35576_c1_seq1	-1.391774571	3.193623837	0.000595878	0.005768192	choline kinase	gi|517704721|ref|WP_018874929.1|hypothetical protein [Thioalkalivibrio sp. ALJ6]	NA	NA	NA
Ctaxi_contig_32807|comp34817_c1_seq1	-1.390845106	5.642049819	2.44E-10	1.51E-08	abc transporter g family member 14-like	gi|558706625|gb|AHA86565.1|ATP-binding cassette transporter [Auxenochlorella protothecoides]	AT3G25620.1		 ABC-2 type transporter family protein 
Ctaxi_contig_36501|comp35158_c1_seq2	-1.390013767	3.196870731	1.31E-05	0.000245139	NA	NA	NA	NA	NA
Ctaxi_contig_31641|comp34708_c1_seq5	-1.38992566	2.563759926	0.001379411	0.011138396	ankyrin repeat domain-containing protein 29	gi|297702384|ref|XP_002828165.1|PREDICTED: ankyrin repeat domain-containing protein 29 [Pongo abelii]	AT4G35450.5	AKR2	 ankyrin repeat-containing protein 2 
Ctaxi_contig_46339|comp35891_c1_seq39	-1.387110373	5.921317631	5.82E-07	1.62E-05	sodium-dependent transporter	gi|412990383|emb|CCO19701.1|bile acid:sodium symporter [Bathycoccus prasinos]	AT2G26900.1		 Sodium Bile acid symporter family 
Ctaxi_contig_57038|comp36570_c4_seq3	-1.387036914	3.257125475	1.02E-05	0.000197956	NA	NA	NA	NA	NA
Ctaxi_contig_19319|comp33189_c0_seq1	-1.386577592	2.275527132	0.001447827	0.011553465	NA	NA	NA	NA	NA
Ctaxi_contig_24301|comp33912_c1_seq1	-1.386408938	7.356184752	2.24E-08	9.30E-07	NA	NA	NA	NA	NA
Ctaxi_contig_23521|comp33808_c3_seq1	-1.385840974	3.768643345	6.21E-06	0.000129541	NA	NA	NA	NA	NA
Ctaxi_contig_43766|comp35734_c3_seq3	-1.385261936	3.229971726	0.000418446	0.004329462	signal recognition particle 43 kda chloroplastic-like	gi|552817776|ref|XP_005845027.1|hypothetical protein CHLNCDRAFT_137250 [Chlorella variabilis] >gi|307104673|gb|EFN52925.1| hypothetical protein CHLNCDRAFT_137250 [Chlorella variabilis]	AT2G47450.1	"CAO,CPSRP43"	 chloroplast signal recognition particle component (CAO) 
Ctaxi_contig_10491|comp31407_c1_seq1	-1.385257217	5.567550478	8.05E-08	2.91E-06	protein	gi|81157957|dbj|BAE48229.1|triosephosphate isomerase chloroplast type [Chlorella pyrenoidosa]	AT3G55440.1	"ATCTIMC,TPI,CYTOTPI"	 triosephosphate isomerase 
Ctaxi_contig_51263|comp36229_c4_seq4	-1.38506841	2.882540538	0.000939489	0.008238269	flagellar flavodoxin	gi|302831898|ref|XP_002947514.1|hypothetical protein VOLCADRAFT_108932 [Volvox carteri f. nagariensis] >gi|300267378|gb|EFJ51562.1| hypothetical protein VOLCADRAFT_108932 [Volvox carteri f. nagariensis]	AT4G27270.1		 Quinone reductase family protein 
Ctaxi_contig_5419|comp27819_c0_seq4	-1.384582081	5.060718345	1.48E-05	0.000273104	NA	NA	NA	NA	NA
Ctaxi_contig_43582|comp35723_c2_seq8	-1.383775114	4.064673824	2.87E-07	8.82E-06	NA	NA	NA	NA	NA
Ctaxi_contig_59815|comp36721_c1_seq28	-1.383717941	5.268779785	3.05E-05	0.000505967	plastidic general dicarboxylate transporter	gi|159476982|ref|XP_001696590.1|2-oxoglutarate/malate translocator [Chlamydomonas reinhardtii] >gi|158282815|gb|EDP08567.1| 2-oxoglutarate/malate translocator [Chlamydomonas reinhardtii]	AT5G64290.1	"DCT,DIT2.1"	 dicarboxylate transport 2.1 
Ctaxi_contig_44110|comp35756_c2_seq3	-1.383672203	1.688176068	0.005833397	0.034628628	dna-(apurinic or apyrimidinic site) lyase 2-like	gi|47206818|emb|CAF91198.1|unnamed protein product [Tetraodon nigroviridis]	AT4G36050.1		 endonuclease/exonuclease/phosphatase family protein 
Ctaxi_contig_36336|comp35139_c8_seq1	-1.383170908	2.379737144	0.00524959	0.031961886	NA	NA	NA	NA	NA
Ctaxi_contig_35271|comp35039_c4_seq8	-1.382482465	5.5541487	7.69E-10	4.36E-08	NA	NA	NA	NA	NA
Ctaxi_contig_9183|comp30995_c1_seq2	-1.382406419	5.874332703	7.86E-08	2.85E-06	NA	NA	NA	NA	NA
Ctaxi_contig_29387|comp34476_c1_seq1	-1.381709797	2.173952898	0.003770933	0.024683624	flavin reductase domain protein fmn-binding protein	gi|545355295|ref|XP_005643449.1|flavo protein [Coccomyxa subellipsoidea C-169] >gi|384245411|gb|EIE18905.1| flavo protein [Coccomyxa subellipsoidea C-169]	NA	NA	NA
Ctaxi_contig_22825|comp33719_c0_seq1	-1.37980911	3.08239235	0.00038735	0.004061756	nadp-dependent malic enzyme	gi|302853539|ref|XP_002958284.1|hypothetical protein VOLCADRAFT_77886 [Volvox carteri f. nagariensis] >gi|297592066|gb|ADI46851.1| MME6f [Volvox carteri f. nagariensis] >gi|300256391|gb|EFJ40658.1| hypothetical protein VOLCADRAFT_77886 [Volvox carteri f. nagariensis]	AT5G25880.1	"ATNADP-ME3,NADP-ME3"	 NADP-malic enzyme 3 
Ctaxi_contig_25965|comp34093_c3_seq5	-1.37507751	2.541205343	0.008202673	0.044914039	protein	gi|302834609|ref|XP_002948867.1|hypothetical protein VOLCADRAFT_80381 [Volvox carteri f. nagariensis] >gi|300266058|gb|EFJ50247.1| hypothetical protein VOLCADRAFT_80381 [Volvox carteri f. nagariensis]	AT1G62780.1		" unknown protein; FUNCTIONS IN: molecular_function unknown; INVOLVED IN: biological_process unknown; LOCATED IN: chloroplast, chloroplast stroma; EXPRESSED IN: 22 plant structures; EXPRESSED DURING: 14 growth stages; Has 94 Blast hits to 94 proteins in 35 species: Archae - 6; Bacteria - 10; Metazoa - 21; Fungi - 2; Plants - 48; Viruses - 0; Other Eukaryotes - 7 (source: NCBI BLink). "
Ctaxi_contig_19874|comp33283_c0_seq1	-1.373319605	7.446427442	3.86E-09	1.92E-07	NA	NA	NA	NA	NA
Ctaxi_contig_49157|comp36086_c4_seq3	-1.373167996	5.940302127	2.55E-07	7.93E-06	NA	NA	NA	NA	NA
Ctaxi_contig_29758|comp34518_c2_seq1	-1.372903029	2.742743267	0.00351769	0.023375135	lipoamide dehydrogenase	gi|302850331|ref|XP_002956693.1|dihydrolipoamide dehydrogenase plastid precursor [Volvox carteri f. nagariensis] >gi|300258054|gb|EFJ42295.1| dihydrolipoamide dehydrogenase plastid precursor [Volvox carteri f. nagariensis]	AT3G16950.1	"LPD1,ptlpd1"	 lipoamide dehydrogenase 1 
Ctaxi_contig_19665|comp33243_c0_seq1	-1.371750833	3.921033873	3.08E-05	0.000509751	pentatricopeptide repeat protein mrl1	"gi|548860954|gb|ERN18417.1|hypothetical protein AMTR_s00451p00003410, partial [Amborella trichopoda]"	AT4G34830.1	MRL1	 Pentatricopeptide repeat (PPR) superfamily protein 
Ctaxi_contig_47703|comp35992_c1_seq2	-1.37147897	6.951325138	5.66E-12	4.82E-10	NA	NA	NA	NA	NA
Ctaxi_contig_55785|comp36491_c2_seq4	-1.370674452	6.112250013	3.26E-08	1.30E-06	NA	NA	NA	NA	NA
Ctaxi_contig_27045|comp34206_c0_seq6	-1.37064445	3.845076138	0.00026844	0.003015057	protein	gi|552811027|ref|XP_005843354.1|hypothetical protein CHLNCDRAFT_33194 [Chlorella variabilis] >gi|307102987|gb|EFN51252.1| hypothetical protein CHLNCDRAFT_33194 [Chlorella variabilis]	AT1G69840.7		 SPFH/Band 7/PHB domain-containing membrane-associated protein family 
Ctaxi_contig_14578|comp32401_c3_seq4	-1.368653589	2.832415242	0.000428507	0.004402815	ribulose- -bisphosphate carboxylase oxygenase large subunit	"gi|18253104|dbj|BAB83957.1|ribulose-1,5-bisphosphate carboxylase/oxygenase large subunit [Caulerpa taxifolia]"	ATCG00490.1	RBCL	 ribulose-bisphosphate carboxylases 
Ctaxi_contig_44117|comp35757_c1_seq4	-1.367624849	2.542763348	0.006017937	0.035480399	dna mismatch repair protein mlh1	gi|459185812|ref|XP_002122535.2|PREDICTED: DNA mismatch repair protein Mlh1-like [Ciona intestinalis]	AT4G09140.1	"ATMLH1,MLH1"	 MUTL-homologue 1 
Ctaxi_contig_32045|comp34748_c2_seq1	-1.366663759	3.618808407	0.000173324	0.002115104	NA	NA	NA	NA	NA
Ctaxi_contig_21750|comp33569_c0_seq6	-1.365806216	2.745221764	0.000120033	0.001571087	rna-binding protein	gi|302828240|ref|XP_002945687.1|hypothetical protein VOLCADRAFT_78664 [Volvox carteri f. nagariensis] >gi|300268502|gb|EFJ52682.1| hypothetical protein VOLCADRAFT_78664 [Volvox carteri f. nagariensis]	AT1G09340.1	"CRB,CSP41B,HIP1.3"	 chloroplast RNA binding 
Ctaxi_contig_10725|comp31486_c1_seq1	-1.364658815	5.055317217	6.19E-08	2.30E-06	10 kda photosystem ii polypeptide	"gi|545376432|ref|XP_005652306.1|photosystem II protein PsbR, partial [Coccomyxa subellipsoidea C-169] >gi|384254288|gb|EIE27762.1| photosystem II protein PsbR, partial [Coccomyxa subellipsoidea C-169]"	AT1G79040.1	PSBR	 photosystem II subunit R 
Ctaxi_contig_50553|comp36182_c2_seq1	-1.364514171	7.775415417	7.43E-12	6.09E-10	NA	NA	NA	NA	NA
Ctaxi_contig_48011|comp36011_c0_seq5	-1.364414204	2.721453342	0.000118055	0.00155041	rwp-rk domain-containing transcription factor	gi|302830598|ref|XP_002946865.1|RWP-RK domain-containing transcription factor [Volvox carteri f. nagariensis] >gi|300267909|gb|EFJ52091.1| RWP-RK domain-containing transcription factor [Volvox carteri f. nagariensis]	NA	NA	NA
Ctaxi_contig_23970|comp33864_c1_seq2	-1.364029937	4.076001703	6.64E-07	1.83E-05	pyruvate orthophosphate dikinase isoform 2	gi|303281484|ref|XP_003060034.1|hypothetical protein MICPUCDRAFT_27547 [Micromonas pusilla CCMP1545] >gi|226458689|gb|EEH55986.1| hypothetical protein MICPUCDRAFT_27547 [Micromonas pusilla CCMP1545]	AT4G15530.4	PPDK	 pyruvate orthophosphate dikinase 
Ctaxi_contig_37517|comp35241_c1_seq11	-1.363882968	5.757702249	2.66E-11	2.00E-09	NA	NA	NA	NA	NA
Ctaxi_contig_15744|comp32611_c1_seq1	-1.363871331	5.870426011	2.80E-09	1.43E-07	leucine-rich repeat-containing protein	gi|488721338|ref|WP_002645056.1|hypothetical protein [Planctomyces maris] >gi|148846697|gb|EDL61034.1| hypothetical protein PM8797T_09949 [Planctomyces maris DSM 8797]	AT1G15740.1		 Leucine-rich repeat family protein 
Ctaxi_contig_65204|comp37003_c1_seq1	-1.363839395	3.768139038	0.00038514	0.004042676	adhesin-like protein	gi|158521715|ref|YP_001529585.1|polymorphic outer membrane protein [Desulfococcus oleovorans Hxd3] >gi|501126051|ref|WP_012175124.1| polymorphic outer membrane protein [Desulfococcus oleovorans] >gi|158510541|gb|ABW67508.1| polymorphic outer membrane protein [Desulfococcus oleovorans Hxd3]	NA	NA	NA
Ctaxi_contig_62379|comp36853_c3_seq1	-1.361729056	3.537526672	6.01E-05	0.000893893	duf482-domain-containing protein	gi|302834828|ref|XP_002948976.1|hypothetical protein VOLCADRAFT_104149 [Volvox carteri f. nagariensis] >gi|300265721|gb|EFJ49911.1| hypothetical protein VOLCADRAFT_104149 [Volvox carteri f. nagariensis]	AT2G23390.1		" CONTAINS InterPro DOMAIN/s: Protein of unknown function DUF482 (InterPro:IPR007434), Acyl-CoA N-acyltransferase (InterPro:IPR016181); Has 2165 Blast hits to 2163 proteins in 543 species: Archae - 0; Bacteria - 1044; Metazoa - 0; Fungi - 0; Plants - 33; Viruses - 0; Other Eukaryotes - 1088 (source: NCBI BLink). "
Ctaxi_contig_69625|comp37174_c1_seq13	-1.359514197	6.533629737	3.16E-08	1.26E-06	kinesin motor protein	gi|403344906|gb|EJY71807.1|hypothetical protein OXYTRI_07201 [Oxytricha trifallax]	AT3G17360.1	POK1	 phragmoplast orienting kinesin 1 
Ctaxi_contig_20029|comp33310_c0_seq1	-1.358662994	2.649960066	0.000485548	0.004866739	gtp-binding protein	"gi|303285814|ref|XP_003062197.1|protein-synthesizing GTPase [Micromonas pusilla CCMP1545] >gi|317411685|sp|C1N1Y2.1|GUFP_MICPC RecName: Full=Translation factor GUF1 homolog, chloroplastic; AltName: Full=Elongation factor 4 homolog; Short=EF-4; AltName: Full=GTPase GUF1 homolog; AltName: Full=Ribosomal back-translocase; Flags: Precursor >gi|226456608|gb|EEH53909.1| protein-synthesizing GTPase [Micromonas pusilla CCMP1545]"	AT5G08650.1		 Small GTP-binding protein 
Ctaxi_contig_33721|comp34895_c1_seq4	-1.358638511	4.169633055	0.000133346	0.001715738	short-chain dehydrogenase reductase sdr	gi|516887284|ref|WP_018148674.1|hypothetical protein [Henriciella marina]	AT5G10050.1		 NAD(P)-binding Rossmann-fold superfamily protein 
Ctaxi_contig_18856|comp33122_c0_seq1	-1.358489978	2.200445002	0.001199925	0.01001934	sorbosone dehydrogenase	gi|73542226|ref|YP_296746.1|membrane-bound dehydrogenase oxidoreductase [Ralstonia eutropha JMP134] >gi|499617956|ref|WP_011298690.1| sorbosone dehydrogenase [Cupriavidus pinatubonensis] >gi|72119639|gb|AAZ61902.1| putative membrane-bound dehydrogenase oxidoreductase protein [Ralstonia eutropha JMP134]	NA	NA	NA
Ctaxi_contig_69622|comp37174_c1_seq10	-1.356527175	6.732344203	1.08E-06	2.79E-05	viral a-type inclusion protein repeat containing protein	gi|403344906|gb|EJY71807.1|hypothetical protein OXYTRI_07201 [Oxytricha trifallax]	AT3G17360.1	POK1	 phragmoplast orienting kinesin 1 
Ctaxi_contig_47137|comp35952_c0_seq3	-1.35650373	4.63357151	3.63E-05	0.000587524	NA	NA	NA	NA	NA
Ctaxi_contig_42158|comp35617_c7_seq1	-1.355924767	3.010099666	0.000199147	0.002361229	NA	NA	NA	NA	NA
Ctaxi_contig_62121|comp36845_c0_seq1	-1.355478404	3.888017888	1.23E-07	4.21E-06	kda class i heat shock	gi|495323805|ref|WP_008048551.1|small HspC2 heat shock protein [Reinekea blandensis] >gi|88778760|gb|EAR09951.1| small HspC2 heat shock protein [Reinekea sp. MED297]	AT1G53540.1		 HSP20-like chaperones superfamily protein 
Ctaxi_contig_50816|comp36198_c1_seq5	-1.355356669	2.973912472	0.005199934	0.031721634	NA	NA	NA	NA	NA
Ctaxi_contig_6237|comp28903_c0_seq1	-1.355321447	2.128381972	0.002366269	0.017017885	elongation factor chloroplastic-like	gi|412987703|emb|CCO20538.1|translation elongation factor G [Bathycoccus prasinos]	AT1G62750.1	"ATSCO1,ATSCO1/CPEF-G,SCO1"	 Translation elongation factor EFG/EF2 protein 
Ctaxi_contig_30484|comp34592_c2_seq1	-1.352721923	1.964737155	0.008671918	0.046767326	transcription factor jumonji domain-containing protein	gi|366995860|ref|XP_003677693.1|hypothetical protein NCAS_0H00320 [Naumovozyma castellii CBS 4309] >gi|342303563|emb|CCC71342.1| hypothetical protein NCAS_0H00320 [Naumovozyma castellii CBS 4309]	AT1G63490.1		 transcription factor jumonji (jmjC) domain-containing protein 
Ctaxi_contig_70914|comp37229_c2_seq3	-1.351940215	3.038577937	0.000831767	0.007506971	NA	NA	NA	NA	NA
Ctaxi_contig_20547|comp33395_c2_seq1	-1.351431615	2.658665331	0.003528366	0.023421063	50s ribosomal protein l1	gi|302829643|ref|XP_002946388.1|plastid/chloroplast ribosomal protein L1 [Volvox carteri f. nagariensis] >gi|300268134|gb|EFJ52315.1| plastid/chloroplast ribosomal protein L1 [Volvox carteri f. nagariensis]	AT3G63490.1		 Ribosomal protein L1p/L10e family 
Ctaxi_contig_55394|comp36467_c1_seq3	-1.351154684	4.82212308	7.82E-10	4.42E-08	30s ribosomal protein s1	gi|37520556|ref|NP_923933.1|30S ribosomal protein S1 [Gloeobacter violaceus PCC 7421] >gi|499453525|ref|WP_011140989.1| 30S ribosomal protein S1 [Gloeobacter violaceus] >gi|35211550|dbj|BAC88928.1| 30S ribosomal protein S1 [Gloeobacter violaceus PCC 7421]	AT5G30510.1	"RPS1,ARRPS1"	 ribosomal protein S1 
Ctaxi_contig_23721|comp33829_c0_seq1	-1.347887638	8.247662134	3.63E-08	1.43E-06	adenosylhomocysteinase	gi|60266729|gb|AAX15999.1|S-adenosyl-L-homocysteine hydrolase 1 mutant [Arabidopsis thaliana]	AT4G13940.2	"HOG1,SAHH1"	 S-adenosyl-L-homocysteine hydrolase 
Ctaxi_contig_8296|comp30633_c0_seq1	-1.347442752	5.234862282	9.53E-07	2.51E-05	ferredoxin	gi|223646|prf||0905173Aferredoxin I	AT1G10960.1	"ATFD1,FD1"	 ferredoxin 1 
Ctaxi_contig_50477|comp36176_c2_seq1	-1.345682238	4.514226723	2.60E-06	6.03E-05	NA	NA	NA	NA	NA
Ctaxi_contig_24332|comp33917_c0_seq1	-1.344926137	7.503760746	4.88E-08	1.86E-06	NA	NA	NA	NA	NA
Ctaxi_contig_57072|comp36572_c1_seq2	-1.34487187	6.577284807	7.06E-08	2.59E-06	NA	NA	NA	NA	NA
Ctaxi_contig_71708|comp37259_c11_seq1	-1.344815158	2.338452396	0.002286294	0.016565246	NA	NA	NA	NA	NA
Ctaxi_contig_35092|comp35022_c4_seq1	-1.344606342	6.613840016	2.20E-09	1.14E-07	NA	NA	NA	NA	NA
Ctaxi_contig_27680|comp34283_c2_seq1	-1.344280612	9.724649618	1.87E-12	1.75E-10	(2fe-2s)-binding protein	gi|302834209|ref|XP_002948667.1|hypothetical protein VOLCADRAFT_89014 [Volvox carteri f. nagariensis] >gi|300265858|gb|EFJ50047.1| hypothetical protein VOLCADRAFT_89014 [Volvox carteri f. nagariensis]	AT3G44880.1	"ACD1,LLS1,PAO"	 Pheophorbide a oxygenase family protein with Rieske [2Fe-2S] domain 
Ctaxi_contig_52332|comp36283_c3_seq6	-1.34323985	4.087091758	0.000112212	0.001493214	NA	NA	NA	NA	NA
Ctaxi_contig_38063|comp35295_c4_seq2	-1.343088644	4.548838067	1.27E-08	5.61E-07	NA	NA	NA	NA	NA
Ctaxi_contig_29139|comp34449_c2_seq3	-1.342601205	5.976977933	8.08E-11	5.50E-09	ring-hydroxylating large terminal subunit	"gi|434403930|ref|YP_007146815.1|ring-hydroxylating dioxygenase, large terminal subunit [Cylindrospermum stagnale PCC 7417] >gi|505020289|ref|WP_015207391.1| ring-hydroxylating dioxygenase, large terminal subunit [Cylindrospermum stagnale] >gi|428258185|gb|AFZ24135.1| ring-hydroxylating dioxygenase, large terminal subunit [Cylindrospermum stagnale PCC 7417]"	NA	NA	NA
Ctaxi_contig_24349|comp33918_c1_seq1	-1.341915777	3.489651266	5.28E-05	0.000801082	dna helicase mcm9-like	gi|502079392|ref|XP_004486246.1|PREDICTED: DNA helicase MCM9-like [Cicer arietinum]	AT2G14050.1	MCM9	 minichromosome maintenance 9 
Ctaxi_contig_34878|comp34999_c0_seq5	-1.33982885	1.7916615	0.006084969	0.035780674	polymorphic outer membrane protein	gi|428216442|ref|YP_007100907.1|polymorphic outer membrane protein [Pseudanabaena sp. PCC 7367] >gi|504976351|ref|WP_015163453.1| polymorphic outer membrane protein [Pseudanabaena sp. PCC 7367] >gi|427988224|gb|AFY68479.1| polymorphic outer membrane protein [Pseudanabaena sp. PCC 7367]	NA	NA	NA
Ctaxi_contig_64437|comp36963_c0_seq1	-1.339482896	5.48050739	0.001656113	0.012833119	poly rna polymerase gld2-like	gi|548849130|gb|ERN08035.1|hypothetical protein AMTR_s00012p00261420 [Amborella trichopoda]	AT2G39740.1		 Nucleotidyltransferase family protein 
Ctaxi_contig_40849|comp35537_c3_seq1	-1.338855937	3.856397044	7.53E-06	0.00015265	NA	NA	NA	NA	NA
Ctaxi_contig_13157|comp32095_c1_seq1	-1.338280395	6.296737761	2.55E-06	5.91E-05	light-harvesting protein of photosystem i	gi|552825248|ref|XP_005846780.1|hypothetical protein CHLNCDRAFT_31627 [Chlorella variabilis] >gi|307106432|gb|EFN54678.1| hypothetical protein CHLNCDRAFT_31627 [Chlorella variabilis]	AT3G54890.1	LHCA1	 photosystem I light harvesting complex gene 1 
Ctaxi_contig_68506|comp37127_c5_seq1	-1.337106525	3.737027035	4.67E-07	1.35E-05	thioredoxin-like protein	gi|159478709|ref|XP_001697443.1|thioredoxin-like protein [Chlamydomonas reinhardtii] >gi|158274322|gb|EDP00105.1| thioredoxin-like protein [Chlamydomonas reinhardtii]	AT4G26160.1	ACHT1	 atypical CYS  HIS rich thioredoxin 1 
Ctaxi_contig_39331|comp35403_c1_seq2	-1.335864471	3.966006166	4.75E-06	0.000101995	NA	NA	AT3G22750.1		 Protein kinase superfamily protein 
Ctaxi_contig_53006|comp36329_c2_seq4	-1.335395284	2.421715753	0.00183144	0.013853576	serine threonine-protein kinase ctr1-like	gi|357439961|ref|XP_003590258.1|Serine/threonine protein kinase 1 CTR1 [Medicago truncatula] >gi|355479306|gb|AES60509.1| Serine/threonine protein kinase 1 CTR1 [Medicago truncatula]	AT4G24480.1		 Protein kinase superfamily protein 
Ctaxi_contig_15485|comp32566_c1_seq1	-1.335074831	5.095154995	3.23E-07	9.77E-06	NA	NA	NA	NA	NA
Ctaxi_contig_27539|comp34262_c1_seq4	-1.333847686	3.27999947	0.000760424	0.006987098	NA	NA	NA	NA	NA
Ctaxi_contig_55222|comp36453_c2_seq3	-1.332781728	4.342485938	3.26E-07	9.85E-06	NA	NA	NA	NA	NA
Ctaxi_contig_27108|comp34215_c0_seq2	-1.331050125	3.263441687	0.000203182	0.002395374	protein serine threonine phosphatase 2c	gi|159480572|ref|XP_001698356.1|hypothetical protein CHLREDRAFT_143041 [Chlamydomonas reinhardtii] >gi|158282096|gb|EDP07849.1| predicted protein [Chlamydomonas reinhardtii]	AT1G09160.1		 Protein phosphatase 2C family protein 
Ctaxi_contig_24710|comp33971_c4_seq1	-1.328385523	7.405060796	1.33E-09	7.23E-08	protein	gi|545368225|ref|XP_005648894.1|hypothetical protein COCSUDRAFT_62850 [Coccomyxa subellipsoidea C-169] >gi|384250871|gb|EIE24350.1| hypothetical protein COCSUDRAFT_62850 [Coccomyxa subellipsoidea C-169]	AT5G46100.1		 Pentatricopeptide repeat (PPR) superfamily protein 
Ctaxi_contig_43362|comp35706_c2_seq1	-1.328224639	6.45958878	9.55E-08	3.38E-06	atp-binding cassette transporter	"gi|545364026|ref|XP_005647087.1|hypothetical protein COCSUDRAFT_16269, partial [Coccomyxa subellipsoidea C-169] >gi|384249061|gb|EIE22543.1| hypothetical protein COCSUDRAFT_16269, partial [Coccomyxa subellipsoidea C-169]"	AT1G31770.1	ABCG14	 ATP-binding cassette 14 
Ctaxi_contig_59734|comp36716_c0_seq3	-1.32782713	2.042966464	0.002862157	0.019850076	NA	NA	NA	NA	NA
Ctaxi_contig_66648|comp37058_c4_seq5	-1.327575793	2.902650414	0.000328105	0.003550613	NA	NA	NA	NA	NA
Ctaxi_contig_68513|comp37127_c9_seq1	-1.326761337	2.628347114	0.00075475	0.006957566	NA	NA	NA	NA	NA
Ctaxi_contig_65082|comp36999_c0_seq4	-1.326112531	7.734748501	3.94E-09	1.96E-07	tac7077	"gi|552821518|ref|XP_005845870.1|hypothetical protein CHLNCDRAFT_10527, partial [Chlorella variabilis] >gi|307105519|gb|EFN53768.1| hypothetical protein CHLNCDRAFT_10527, partial [Chlorella variabilis]"	AT4G33140.1		 Haloacid dehalogenase-like hydrolase (HAD) superfamily protein 
Ctaxi_contig_66895|comp37068_c0_seq3	-1.325815179	2.617957749	0.001106379	0.009404824	NA	NA	NA	NA	NA
Ctaxi_contig_24446|comp33935_c0_seq1	-1.324708618	4.771084281	0.000797552	0.007276672	9-cis-epoxycarotenoid dioxygenase	"gi|385763966|gb|AFI78786.1|carotenoid cleavage dioxygenase 7, partial [Coleochaete orbicularis]"	AT5G47090.1		" unknown protein; CONTAINS InterPro DOMAIN/s: Protein of unknown function DUF2052, coiled-coil (InterPro:IPR018613); Has 30201 Blast hits to 17322 proteins in 780 species: Archae - 12; Bacteria - 1396; Metazoa - 17338; Fungi - 3422; Plants - 5037; Viruses - 0; Other Eukaryotes - 2996 (source: NCBI BLink). "
Ctaxi_contig_25242|comp34031_c5_seq1	-1.323852266	5.416075659	1.60E-07	5.28E-06	NA	NA	NA	NA	NA
Ctaxi_contig_24303|comp33912_c2_seq1	-1.323412752	4.209402591	9.78E-06	0.000191037	NA	NA	NA	NA	NA
Ctaxi_contig_61296|comp36802_c0_seq1	-1.323266044	3.188668042	0.006754777	0.038766763	fact complex subunit	gi|302848346|ref|XP_002955705.1|hypothetical protein VOLCADRAFT_121450 [Volvox carteri f. nagariensis] >gi|300258898|gb|EFJ43130.1| hypothetical protein VOLCADRAFT_121450 [Volvox carteri f. nagariensis]	AT5G06680.1	"SPC98,ATGCP3,ATSPC98,GCP3"	 spindle pole body component 98 
Ctaxi_contig_23361|comp33788_c2_seq1	-1.322715712	3.308322564	4.91E-05	0.000753692	NA	NA	NA	NA	NA
Ctaxi_contig_62111|comp36844_c2_seq8	-1.32139466	3.771164191	0.000695948	0.006513939	NA	NA	NA	NA	NA
Ctaxi_contig_38085|comp35297_c2_seq1	-1.321247033	6.242384819	7.02E-09	3.29E-07	NA	NA	NA	NA	NA
Ctaxi_contig_55784|comp36491_c2_seq3	-1.319873295	7.509567094	3.97E-08	1.55E-06	NA	NA	NA	NA	NA
Ctaxi_contig_51957|comp36259_c1_seq1	-1.318528133	3.107188442	0.000294733	0.003250525	protein kinase domain containing protein	gi|470375585|ref|XP_004333203.1|protein kinase domain containing protein [Acanthamoeba castellanii str. Neff] >gi|440789899|gb|ELR11190.1| protein kinase domain containing protein [Acanthamoeba castellanii str. Neff]	AT3G50730.1		 Protein kinase superfamily protein 
Ctaxi_contig_19951|comp33293_c1_seq3	-1.318498601	3.25472948	1.34E-05	0.000249355	NA	NA	NA	NA	NA
Ctaxi_contig_43917|comp35746_c1_seq3	-1.317764597	2.666331316	0.000649037	0.006158234	NA	NA	NA	NA	NA
Ctaxi_contig_68641|comp37132_c0_seq6	-1.317757163	2.225568645	0.002717029	0.018983207	probable atp-dependent dna helicase hfm1-like	"gi|545373483|ref|XP_005651102.1|P-loop containing nucleoside triphosphate hydrolase protein, partial [Coccomyxa subellipsoidea C-169] >gi|384253083|gb|EIE26558.1| P-loop containing nucleoside triphosphate hydrolase protein, partial [Coccomyxa subellipsoidea C-169]"	AT3G27730.1	"RCK,MER3"	 ATP binding;ATP-dependent helicases;DNA helicases 
Ctaxi_contig_45939|comp35864_c0_seq1	-1.317654179	2.62008125	0.001256471	0.010352574	NA	NA	NA	NA	NA
Ctaxi_contig_54069|comp36386_c2_seq1	-1.316896542	4.078680394	2.81E-07	8.63E-06	NA	NA	NA	NA	NA
Ctaxi_contig_50478|comp36176_c2_seq2	-1.316816845	4.397923954	1.40E-06	3.51E-05	NA	NA	NA	NA	NA
Ctaxi_contig_36631|comp35170_c3_seq7	-1.316246854	3.099351978	0.00022881	0.002651293	heat shock protein 60	gi|255082704|ref|XP_002504338.1|predicted protein [Micromonas sp. RCC299] >gi|226519606|gb|ACO65596.1| predicted protein [Micromonas sp. RCC299]	AT3G23990.1	"HSP60,HSP60-3B"	 heat shock protein 60 
Ctaxi_contig_16072|comp32668_c1_seq3	-1.315590287	5.418153471	1.46E-07	4.87E-06	translation elongation factor g	gi|255072813|ref|XP_002500081.1|predicted protein [Micromonas sp. RCC299] >gi|226515343|gb|ACO61339.1| predicted protein [Micromonas sp. RCC299]	AT1G62750.1	"ATSCO1,ATSCO1/CPEF-G,SCO1"	 Translation elongation factor EFG/EF2 protein 
Ctaxi_contig_29138|comp34449_c2_seq2	-1.314916085	6.114073774	8.63E-11	5.85E-09	ring-hydroxylating large terminal subunit	"gi|493554661|ref|WP_006508209.1|ring-hydroxylating dioxygenase, large terminal subunit [Xenococcus sp. PCC 7305] >gi|442795326|gb|ELS04700.1| ring-hydroxylating dioxygenase, large terminal subunit [Xenococcus sp. PCC 7305]"	NA	NA	NA
Ctaxi_contig_32806|comp34817_c0_seq5	-1.314489762	5.016869999	2.03E-06	4.85E-05	NA	NA	NA	NA	NA
Ctaxi_contig_68796|comp37140_c1_seq1	-1.31370218	2.5988306	0.001917901	0.014388647	protein	gi|552838646|ref|XP_005849622.1|hypothetical protein CHLNCDRAFT_57292 [Chlorella variabilis] >gi|307109282|gb|EFN57520.1| hypothetical protein CHLNCDRAFT_57292 [Chlorella variabilis]	NA	NA	NA
Ctaxi_contig_14133|comp32299_c4_seq1	-1.313666875	3.465382606	0.000162982	0.002018591	branched-chain alpha-keto acid dehydrogenase subunit e2	gi|302837029|ref|XP_002950074.1|dihydrolipoamide acetyltransferase [Volvox carteri f. nagariensis] >gi|300264547|gb|EFJ48742.1| dihydrolipoamide acetyltransferase [Volvox carteri f. nagariensis]	AT1G34430.1	EMB3003	 2-oxoacid dehydrogenases acyltransferase family protein 
Ctaxi_contig_56256|comp36521_c1_seq3	-1.313308463	3.639073617	0.000242348	0.002779895	set domain-containing protein	gi|302842147|ref|XP_002952617.1|hypothetical protein VOLCADRAFT_118106 [Volvox carteri f. nagariensis] >gi|300261961|gb|EFJ46170.1| hypothetical protein VOLCADRAFT_118106 [Volvox carteri f. nagariensis]	AT3G07670.1		 Rubisco methyltransferase family protein 
Ctaxi_contig_15778|comp32614_c2_seq4	-1.311901139	2.378100285	0.001242545	0.010270476	NA	NA	NA	NA	NA
Ctaxi_contig_22828|comp33719_c3_seq1	-1.309713369	3.089323389	0.00219028	0.016007517	nadp-dependent malic enzyme	gi|159476632|ref|XP_001696415.1|NADP-dependent malic enzyme [Chlamydomonas reinhardtii] >gi|158282640|gb|EDP08392.1| NADP-dependent malic enzyme [Chlamydomonas reinhardtii]	AT5G25880.1	"ATNADP-ME3,NADP-ME3"	 NADP-malic enzyme 3 
Ctaxi_contig_48218|comp36027_c1_seq1	-1.309570766	3.431246451	0.000228915	0.002651523	aspartyl glutamyl-trna(asn gln) amidotransferase subunit b	gi|552842161|ref|XP_005850490.1|hypothetical protein CHLNCDRAFT_50146 [Chlorella variabilis] >gi|307110152|gb|EFN58388.1| hypothetical protein CHLNCDRAFT_50146 [Chlorella variabilis]	AT1G48520.2	GATB	 GLU-ADT subunit B 
Ctaxi_contig_56754|comp36554_c1_seq1	-1.308714563	1.918465629	0.008477836	0.046057956	box c d snorna protein 1	gi|159463048|ref|XP_001689754.1|predicted protein [Chlamydomonas reinhardtii] >gi|158283742|gb|EDP09492.1| predicted protein [Chlamydomonas reinhardtii]	AT1G04945.1		 HIT-type Zinc finger family protein 
Ctaxi_contig_10958|comp31563_c0_seq3	-1.308320892	4.985430842	3.12E-08	1.25E-06	NA	NA	NA	NA	NA
Ctaxi_contig_16157|comp32676_c8_seq2	-1.307533325	2.291974915	0.002339554	0.016868645	cytochrome p450	gi|552839711|ref|XP_005849862.1|hypothetical protein CHLNCDRAFT_57280 [Chlorella variabilis] >gi|307109522|gb|EFN57760.1| hypothetical protein CHLNCDRAFT_57280 [Chlorella variabilis]	NA	NA	NA
Ctaxi_contig_33213|comp34855_c0_seq3	-1.306444281	2.510521206	0.002019505	0.015006168	NA	NA	NA	NA	NA
Ctaxi_contig_66747|comp37063_c4_seq1	-1.306401049	3.072381417	0.001398405	0.011250885	NA	NA	NA	NA	NA
Ctaxi_contig_36984|comp35204_c3_seq2	-1.306223102	4.19920548	2.40E-07	7.52E-06	NA	NA	NA	NA	NA
Ctaxi_contig_17776|comp32957_c2_seq2	-1.30518119	6.833515234	5.80E-12	4.91E-10	mitochondrial carrier	gi|545369462|ref|XP_005649476.1|mitochondrial carrier [Coccomyxa subellipsoidea C-169] >gi|384251454|gb|EIE24932.1| mitochondrial carrier [Coccomyxa subellipsoidea C-169]	NA	NA	NA
Ctaxi_contig_12393|comp31929_c0_seq3	-1.305136772	2.655818897	0.005809131	0.034504329	cyclophilin-like protein	gi|545368458|ref|XP_005649010.1|cyclophilin-like protein [Coccomyxa subellipsoidea C-169] >gi|384250988|gb|EIE24466.1| cyclophilin-like protein [Coccomyxa subellipsoidea C-169]	NA	NA	NA
Ctaxi_contig_58312|comp36644_c4_seq3	-1.303144867	2.392227604	0.001302553	0.010646542	NA	NA	NA	NA	NA
Ctaxi_contig_9882|comp31239_c0_seq2	-1.302740763	7.926768688	1.69E-11	1.30E-09	mitochondrial carrier	gi|302847956|ref|XP_002955511.1|hypothetical protein VOLCADRAFT_83295 [Volvox carteri f. nagariensis] >gi|300259134|gb|EFJ43364.1| hypothetical protein VOLCADRAFT_83295 [Volvox carteri f. nagariensis]	AT4G03115.1		 Mitochondrial substrate carrier family protein 
Ctaxi_contig_42565|comp35645_c5_seq1	-1.301615308	4.447440825	2.37E-06	5.53E-05	NA	NA	NA	NA	NA
Ctaxi_contig_27004|comp34200_c1_seq1	-1.300262296	9.000198795	3.16E-10	1.91E-08	NA	NA	NA	NA	NA
Ctaxi_contig_13181|comp32100_c2_seq2	-1.299874464	2.668520194	0.002481853	0.017671603	NA	NA	NA	NA	NA
Ctaxi_contig_35690|comp35080_c3_seq1	-1.29958083	2.14142097	0.006838727	0.039118673	NA	NA	NA	NA	NA
Ctaxi_contig_52770|comp36313_c2_seq2	-1.299208009	3.553066599	8.04E-06	0.000161448	cohesin subunit sa-1-like	gi|545365317|ref|XP_005647642.1|hypothetical protein COCSUDRAFT_47495 [Coccomyxa subellipsoidea C-169] >gi|384249617|gb|EIE23098.1| hypothetical protein COCSUDRAFT_47495 [Coccomyxa subellipsoidea C-169]	AT2G47980.1	"SCC3,ATSCC3"	 sister-chromatid cohesion protein 3 
Ctaxi_contig_67980|comp37108_c8_seq1	-1.298658802	5.243334361	1.30E-05	0.000242509	chlorophyll a-b binding protein	gi|552820489|ref|XP_005845614.1|hypothetical protein CHLNCDRAFT_56266 [Chlorella variabilis] >gi|307105262|gb|EFN53512.1| hypothetical protein CHLNCDRAFT_56266 [Chlorella variabilis]	AT2G40100.2	LHCB4.3	 light harvesting complex photosystem II 
Ctaxi_contig_66798|comp37066_c3_seq3	-1.298161488	7.078476315	0.004356072	0.02772062	NA	NA	NA	NA	NA
Ctaxi_contig_13456|comp32164_c0_seq1	-1.297806472	3.77677094	4.80E-05	0.000739265	hypothetical protein ARALYDRAFT_487226	gi|297806421|ref|XP_002871094.1|hypothetical protein ARALYDRAFT_487226 [Arabidopsis lyrata subsp. lyrata] >gi|297316931|gb|EFH47353.1| hypothetical protein ARALYDRAFT_487226 [Arabidopsis lyrata subsp. lyrata]	AT5G04440.1		 Protein of unknown function (DUF1997) 
Ctaxi_contig_54467|comp36412_c1_seq1	-1.293135443	4.23868662	3.37E-06	7.54E-05	NA	NA	NA	NA	NA
Ctaxi_contig_60120|comp36740_c0_seq2	-1.292076553	2.430086235	0.00518422	0.031650597	hypothetical protein VOLCADRAFT_79235	gi|302830590|ref|XP_002946861.1|hypothetical protein VOLCADRAFT_79235 [Volvox carteri f. nagariensis] >gi|300267905|gb|EFJ52087.1| hypothetical protein VOLCADRAFT_79235 [Volvox carteri f. nagariensis]	AT5G12470.1		 Protein of unknown function (DUF3411) 
Ctaxi_contig_18291|comp33050_c0_seq1	-1.290458946	8.824865509	6.66E-11	4.61E-09	hypothetical protein CHLNCDRAFT_59577	gi|552843611|ref|XP_005850883.1|hypothetical protein CHLNCDRAFT_59577 [Chlorella variabilis] >gi|307110545|gb|EFN58781.1| hypothetical protein CHLNCDRAFT_59577 [Chlorella variabilis]	NA	NA	NA
Ctaxi_contig_48414|comp36037_c3_seq4	-1.290002258	2.614854968	0.000901293	0.00798662	phosphoethanolamine n-methyltransferase 1-like	gi|242054097|ref|XP_002456194.1|hypothetical protein SORBIDRAFT_03g031950 [Sorghum bicolor] >gi|241928169|gb|EES01314.1| hypothetical protein SORBIDRAFT_03g031950 [Sorghum bicolor]	AT1G73600.1		 S-adenosyl-L-methionine-dependent methyltransferases superfamily protein 
Ctaxi_contig_68974|comp37150_c2_seq1	-1.288984061	2.852450243	0.000105412	0.00142031	protein	gi|159484052|ref|XP_001700074.1|predicted protein [Chlamydomonas reinhardtii] >gi|158272570|gb|EDO98368.1| predicted protein [Chlamydomonas reinhardtii]	NA	NA	NA
Ctaxi_contig_49543|comp36112_c1_seq2	-1.288874049	3.909867023	0.004180199	0.026782194	NA	NA	NA	NA	NA
Ctaxi_contig_23204|comp33765_c4_seq1	-1.287203986	3.061241368	0.000178509	0.002169441	protein	gi|303275055|ref|XP_003056827.1|predicted protein [Micromonas pusilla CCMP1545] >gi|226461179|gb|EEH58472.1| predicted protein [Micromonas pusilla CCMP1545]	AT3G12930.1		 Lojap-related protein 
Ctaxi_contig_35088|comp35022_c0_seq1	-1.286865883	7.72702691	1.86E-09	9.86E-08	NA	NA	NA	NA	NA
Ctaxi_contig_47244|comp35958_c3_seq1	-1.285731175	5.847743954	5.16E-10	3.02E-08	protein	gi|545373286|ref|XP_005651023.1|hypothetical protein COCSUDRAFT_64509 [Coccomyxa subellipsoidea C-169] >gi|384253004|gb|EIE26479.1| hypothetical protein COCSUDRAFT_64509 [Coccomyxa subellipsoidea C-169]	AT5G07290.1	"AML4,ML4"	 MEI2-like 4 
Ctaxi_contig_66894|comp37068_c0_seq2	-1.284321113	6.185430266	6.89E-12	5.69E-10	NA	NA	NA	NA	NA
Ctaxi_contig_39526|comp35420_c4_seq3	-1.284310445	5.80675862	5.52E-05	0.000833392	phosphoglycerate kinase	gi|497455147|ref|WP_009769345.1|3-phosphoglycerate kinase [Oscillatoriales cyanobacterium JSC-12] >gi|410709576|gb|EKQ67091.1| 3-phosphoglycerate kinase [Oscillatoriales cyanobacterium JSC-12]	AT1G79550.2	PGK	 phosphoglycerate kinase 
Ctaxi_contig_23257|comp33771_c0_seq1	-1.283000444	3.806490429	1.14E-06	2.94E-05	NA	NA	NA	NA	NA
Ctaxi_contig_67084|comp37077_c1_seq1	-1.282334018	2.195054133	0.007509867	0.041996961	wd40 repeat-like protein	gi|297592161|gb|ADI46945.1|UTP1m [Volvox carteri f. nagariensis]	AT1G15440.1	"PWP2,ATPWP2"	 periodic tryptophan protein 2 
Ctaxi_contig_8959|comp30906_c1_seq1	-1.28131125	2.110456049	0.006916101	0.039452462	psbp domain-containing protein chloroplastic-like	gi|302829516|ref|XP_002946325.1|hypothetical protein VOLCADRAFT_102920 [Volvox carteri f. nagariensis] >gi|300269140|gb|EFJ53320.1| hypothetical protein VOLCADRAFT_102920 [Volvox carteri f. nagariensis]	AT3G56650.1		 Mog1/PsbP/DUF1795-like photosystem II reaction center PsbP family protein 
Ctaxi_contig_39628|comp35430_c2_seq5	-1.28126119	3.293885498	0.0001009	0.00137203	protein	gi|302849800|ref|XP_002956429.1|hypothetical protein VOLCADRAFT_107208 [Volvox carteri f. nagariensis] >gi|300258335|gb|EFJ42573.1| hypothetical protein VOLCADRAFT_107208 [Volvox carteri f. nagariensis]	NA	NA	NA
Ctaxi_contig_35477|comp35061_c0_seq1	-1.281234791	2.66374856	0.003346431	0.022475596	hypothetical protein Pmar_PMAR004305	gi|294956189|ref|XP_002788845.1|hypothetical protein Pmar_PMAR004305 [Perkinsus marinus ATCC 50983] >gi|239904457|gb|EER20641.1| hypothetical protein Pmar_PMAR004305 [Perkinsus marinus ATCC 50983]	NA	NA	NA
Ctaxi_contig_46969|comp35938_c4_seq1	-1.281088952	3.54013397	0.000273185	0.003058418	protein kinase	gi|552810478|ref|XP_005843214.1|hypothetical protein CHLNCDRAFT_28384 [Chlorella variabilis] >gi|307102845|gb|EFN51112.1| hypothetical protein CHLNCDRAFT_28384 [Chlorella variabilis]	AT5G01920.1	STN8	 Protein kinase superfamily protein 
Ctaxi_contig_48009|comp36011_c0_seq3	-1.280283617	2.084474771	0.004726397	0.029543481	NA	NA	NA	NA	NA
Ctaxi_contig_34432|comp34955_c2_seq1	-1.279809856	4.97188413	3.98E-07	1.17E-05	chloroplast photosystem ii 10 kda protein	"gi|545376432|ref|XP_005652306.1|photosystem II protein PsbR, partial [Coccomyxa subellipsoidea C-169] >gi|384254288|gb|EIE27762.1| photosystem II protein PsbR, partial [Coccomyxa subellipsoidea C-169]"	AT1G79040.1	PSBR	 photosystem II subunit R 
Ctaxi_contig_34714|comp34983_c1_seq9	-1.278051889	4.715418146	1.50E-05	0.000275509	flavin-containing monooxygenase family protein fmo family protein	gi|145352645|ref|XP_001420649.1|predicted protein [Ostreococcus lucimarinus CCE9901] >gi|144580884|gb|ABO98942.1| predicted protein [Ostreococcus lucimarinus CCE9901]	AT1G63370.1		 Flavin-binding monooxygenase family protein 
Ctaxi_contig_36296|comp35135_c5_seq1	-1.277389717	3.323852573	6.47E-05	0.000951825	NA	NA	NA	NA	NA
Ctaxi_contig_36586|comp35166_c1_seq1	-1.277132371	3.918994881	4.10E-07	1.20E-05	abc1-like kinase related to chlorophyll degradation and oxidative stress 1	gi|557113768|gb|ESQ54051.1|hypothetical protein EUTSA_v10024610mg [Eutrema salsugineum]	AT4G31390.2		 Protein kinase superfamily protein 
Ctaxi_contig_42662|comp35653_c2_seq3	-1.276316891	3.519845288	0.008035942	0.044234648	NA	NA	NA	NA	NA
Ctaxi_contig_43179|comp35689_c4_seq2	-1.276092749	5.213484074	1.27E-06	3.21E-05	NA	NA	NA	NA	NA
Ctaxi_contig_9180|comp30995_c0_seq1	-1.276007214	7.710148919	7.67E-08	2.79E-06	NA	NA	NA	NA	NA
Ctaxi_contig_27601|comp34272_c1_seq1	-1.275947292	4.012358525	4.61E-06	9.94E-05	hypothetical protein CHLNCDRAFT_138778	gi|552815507|ref|XP_005844463.1|hypothetical protein CHLNCDRAFT_138778 [Chlorella variabilis] >gi|307104106|gb|EFN52361.1| hypothetical protein CHLNCDRAFT_138778 [Chlorella variabilis]	NA	NA	NA
Ctaxi_contig_31365|comp34681_c0_seq3	-1.275293628	3.655157773	6.45E-06	0.00013387	methyltransferase type 11	gi|255087294|ref|XP_002505570.1|predicted protein [Micromonas sp. RCC299] >gi|226520840|gb|ACO66828.1| predicted protein [Micromonas sp. RCC299]	AT3G01660.1		 S-adenosyl-L-methionine-dependent methyltransferases superfamily protein 
Ctaxi_contig_27184|comp34223_c1_seq1	-1.275113846	2.547356823	0.004567106	0.028761833	monooxygenase fad-binding protein	gi|159475665|ref|XP_001695939.1|hypothetical protein CHLREDRAFT_130438 [Chlamydomonas reinhardtii] >gi|158275499|gb|EDP01276.1| predicted protein [Chlamydomonas reinhardtii]	AT1G57770.1		 FAD/NAD(P)-binding oxidoreductase family protein 
Ctaxi_contig_26499|comp34151_c0_seq1	-1.274868634	2.888175357	0.005848491	0.034698373	oxidoreductase-like protein	gi|302835624|ref|XP_002949373.1|hypothetical protein VOLCADRAFT_80651 [Volvox carteri f. nagariensis] >gi|300265200|gb|EFJ49392.1| hypothetical protein VOLCADRAFT_80651 [Volvox carteri f. nagariensis]	AT3G09580.1		 FAD/NAD(P)-binding oxidoreductase family protein 
Ctaxi_contig_11357|comp31659_c1_seq2	-1.273952833	5.845173905	3.21E-06	7.26E-05	light harvesting complex a protein	gi|545359134|ref|XP_005645059.1|light harvesting complex a protein [Coccomyxa subellipsoidea C-169] >gi|384247027|gb|EIE20515.1| light harvesting complex a protein [Coccomyxa subellipsoidea C-169]	AT1G45474.2	LHCA5	 photosystem I light harvesting complex gene 5 
Ctaxi_contig_40665|comp35524_c3_seq2	-1.273345051	3.110981886	0.000946367	0.008279914	zeaxanthin epoxidase	gi|302844259|ref|XP_002953670.1|hypothetical protein VOLCADRAFT_75879 [Volvox carteri f. nagariensis] >gi|300261079|gb|EFJ45294.1| hypothetical protein VOLCADRAFT_75879 [Volvox carteri f. nagariensis]	AT5G67030.1	"ABA1,LOS6,NPQ2,ATABA1,ZEP,IBS3,ATZEP"	 zeaxanthin epoxidase (ZEP) (ABA1) 
Ctaxi_contig_53575|comp36351_c2_seq5	-1.272273303	2.547381478	0.004279943	0.027303177	NA	NA	NA	NA	NA
Ctaxi_contig_19352|comp33194_c1_seq1	-1.271890987	5.548277025	5.44E-06	0.00011471	NA	NA	NA	NA	NA
Ctaxi_contig_47565|comp35981_c1_seq4	-1.2716657	3.608894073	0.000194965	0.002324181	matrilin-2 isoform 2	gi|507625461|ref|XP_004697761.1|PREDICTED: matrilin-2 [Echinops telfairi]	NA	NA	NA
Ctaxi_contig_34211|comp34939_c2_seq1	-1.271579204	5.111047657	1.25E-07	4.26E-06	chlorophyllide a chloroplastic-like	gi|414878610|tpg|DAA55741.1|TPA: hypothetical protein ZEAMMB73_990220 [Zea mays]	AT1G44446.3	"CH1,ATCAO,CAO"	 Pheophorbide a oxygenase family protein with Rieske [2Fe-2S] domain 
Ctaxi_contig_27679|comp34283_c1_seq1	-1.271049225	10.05637724	2.83E-10	1.73E-08	protochlorophyllide-dependent translocon component chloroplastic-like	gi|545366037|ref|XP_005647941.1|hypothetical protein COCSUDRAFT_47272 [Coccomyxa subellipsoidea C-169] >gi|384249917|gb|EIE23397.1| hypothetical protein COCSUDRAFT_47272 [Coccomyxa subellipsoidea C-169]	AT4G25650.2	"ACD1-LIKE,PTC52,TIC55-IV"	 ACD1-like 
Ctaxi_contig_26750|comp34176_c0_seq1	-1.269633146	2.061814749	0.007456351	0.041760933	NA	NA	NA	NA	NA
Ctaxi_contig_55405|comp36468_c1_seq1	-1.268113938	2.061513502	0.009241803	0.04911701	antigen p97 (melanoma associated) identified by monoclonal antibodies and	gi|552809764|ref|XP_005843025.1|hypothetical protein CHLNCDRAFT_59390 [Chlorella variabilis] >gi|307102653|gb|EFN50923.1| hypothetical protein CHLNCDRAFT_59390 [Chlorella variabilis]	NA	NA	NA
Ctaxi_contig_34666|comp34978_c3_seq2	-1.267917281	3.098220908	0.007914465	0.043720673	snf-related serine threonine-protein kinase	gi|159477114|ref|XP_001696656.1|AMP-activated protein kinase [Chlamydomonas reinhardtii] >gi|158282881|gb|EDP08633.1| AMP-activated protein kinase [Chlamydomonas reinhardtii]	AT2G25090.1	"CIPK16,SnRK3.18"	 CBL-interacting protein kinase 16 
Ctaxi_contig_23360|comp33788_c1_seq1	-1.267808209	3.571693783	6.61E-05	0.000969393	NA	NA	NA	NA	NA
Ctaxi_contig_54687|comp36425_c4_seq1	-1.267419182	3.30874338	0.00073869	0.006835851	calcium sensing receptor	gi|545370266|ref|XP_005649788.1|hypothetical protein COCSUDRAFT_40551 [Coccomyxa subellipsoidea C-169] >gi|384251767|gb|EIE25244.1| hypothetical protein COCSUDRAFT_40551 [Coccomyxa subellipsoidea C-169]	AT5G23060.1	CaS	 calcium sensing receptor 
Ctaxi_contig_34063|comp34924_c0_seq5	-1.267335483	4.534940749	5.12E-08	1.94E-06	NA	NA	NA	NA	NA
Ctaxi_contig_61179|comp36795_c0_seq4	-1.265142952	3.411829702	0.000100114	0.00136432	dna polymerase zeta catalytic subunit-like	gi|302783240|ref|XP_002973393.1|hypothetical protein SELMODRAFT_413713 [Selaginella moellendorffii] >gi|300159146|gb|EFJ25767.1| hypothetical protein SELMODRAFT_413713 [Selaginella moellendorffii]	AT1G67500.1	"ATREV3,REV3"	 recovery protein 3 
Ctaxi_contig_16901|comp32808_c0_seq1	-1.263977426	3.275271149	0.000517315	0.005133874	aldo keto reductase	gi|145344615|ref|XP_001416824.1|predicted protein [Ostreococcus lucimarinus CCE9901] >gi|144577050|gb|ABO95117.1| predicted protein [Ostreococcus lucimarinus CCE9901]	AT1G04420.1		 NAD(P)-linked oxidoreductase superfamily protein 
Ctaxi_contig_56875|comp36561_c4_seq2	-1.263915693	6.0418865	1.05E-06	2.73E-05	nucleic acid binding protein	gi|302829474|ref|XP_002946304.1|nucleic acid binding protein [Volvox carteri f. nagariensis] >gi|121077603|gb|ABM47305.1| nucleic acid binding protein [Volvox carteri f. nagariensis] >gi|300269119|gb|EFJ53299.1| nucleic acid binding protein [Volvox carteri f. nagariensis]	AT4G24770.1	"RBP31,ATRBP31,CP31,ATRBP33"	 31-kDa RNA binding protein 
Ctaxi_contig_39333|comp35403_c1_seq4	-1.263539528	3.236168988	0.000616155	0.005916784	kinase-like protein	gi|552843946|ref|XP_005850969.1|hypothetical protein CHLNCDRAFT_140750 [Chlorella variabilis] >gi|307110631|gb|EFN58867.1| hypothetical protein CHLNCDRAFT_140750 [Chlorella variabilis]	AT4G23050.1		 PAS domain-containing protein tyrosine kinase family protein 
Ctaxi_contig_48195|comp36025_c1_seq1	-1.263520776	3.17216884	0.007231626	0.040847921	hypothetical protein OXYTRI_09542	gi|403340849|gb|EJY69718.1|hypothetical protein OXYTRI_09542 [Oxytricha trifallax]	NA	NA	NA
Ctaxi_contig_9884|comp31239_c0_seq4	-1.263282267	5.927875143	4.20E-10	2.49E-08	NA	NA	NA	NA	NA
Ctaxi_contig_13880|comp32240_c1_seq1	-1.262048699	2.915441191	0.002536992	0.017992	ribosomal protein l5	gi|2500286|sp|Q26481.3|RL5_STYCLRecName: Full=60S ribosomal protein L5 >gi|1374957|gb|AAC05598.1| ribosomal protein L5 [Styela clava]	AT3G25520.1	"ATL5,PGY3,OLI5,RPL5A"	 ribosomal protein L5 
Ctaxi_contig_52103|comp36270_c3_seq5	-1.26161339	3.663105878	4.18E-05	0.000662939	amino acid binding	gi|545361359|ref|XP_005645982.1|hypothetical protein COCSUDRAFT_53990 [Coccomyxa subellipsoidea C-169] >gi|384247953|gb|EIE21438.1| hypothetical protein COCSUDRAFT_53990 [Coccomyxa subellipsoidea C-169]	AT1G16880.2		 uridylyltransferase-related 
Ctaxi_contig_22913|comp33730_c2_seq1	-1.260573483	7.649101144	1.34E-07	4.51E-06	ribulose bisphosphate carboxylase oxygenase activase	gi|342360007|gb|AEL29575.1|chloroplast rubisco activase [Chlorella pyrenoidosa]	AT2G39730.3	RCA	 rubisco activase 
Ctaxi_contig_36057|comp35115_c1_seq8	-1.260449132	7.344605458	4.56E-10	2.68E-08	NA	NA	NA	NA	NA
Ctaxi_contig_31366|comp34681_c0_seq4	-1.259545178	3.058732493	5.79E-05	0.000867488	NA	NA	NA	NA	NA
Ctaxi_contig_65824|comp37026_c0_seq1	-1.259128034	4.868562792	7.54E-05	0.001079472	magnesium chelatase h-like protein	gi|545369496|ref|XP_005649493.1|magnesium chelatase subunit H [Coccomyxa subellipsoidea C-169] >gi|384251471|gb|EIE24949.1| magnesium chelatase subunit H [Coccomyxa subellipsoidea C-169]	AT5G13630.1	"GUN5,CCH,CHLH,CCH1,ABAR"	" magnesium-chelatase subunit chlH, chloroplast, putative / Mg-protoporphyrin IX chelatase, putative (CHLH) "
Ctaxi_contig_63518|comp36923_c2_seq1	-1.258705771	2.196423172	0.00359478	0.023765577	protein	gi|302832295|ref|XP_002947712.1|hypothetical protein VOLCADRAFT_87862 [Volvox carteri f. nagariensis] >gi|300267060|gb|EFJ51245.1| hypothetical protein VOLCADRAFT_87862 [Volvox carteri f. nagariensis]	NA	NA	NA
Ctaxi_contig_14131|comp32299_c0_seq1	-1.25861197	3.058463497	0.000747029	0.006898655	pyruvate 2-oxoglutarate dehydrogenase dihydrolipoamide acyltransferase component	gi|545357141|ref|XP_005644237.1|hypothetical protein COCSUDRAFT_31081 [Coccomyxa subellipsoidea C-169] >gi|384246202|gb|EIE19693.1| hypothetical protein COCSUDRAFT_31081 [Coccomyxa subellipsoidea C-169]	AT3G25860.1	"LTA2,PLE2"	 2-oxoacid dehydrogenases acyltransferase family protein 
Ctaxi_contig_72001|comp37272_c11_seq1	-1.25819057	3.396423356	0.002377453	0.017082523	protein midasin1	gi|552848855|ref|XP_005852203.1|hypothetical protein CHLNCDRAFT_133427 [Chlorella variabilis] >gi|307111867|gb|EFN60101.1| hypothetical protein CHLNCDRAFT_133427 [Chlorella variabilis]	AT1G67120.1		 ATPases;nucleotide binding;ATP binding;nucleoside-triphosphatases;transcription factor binding 
Ctaxi_contig_47706|comp35992_c1_seq5	-1.257788752	4.382522503	2.74E-05	0.000462726	NA	NA	NA	NA	NA
Ctaxi_contig_54976|comp36441_c5_seq3	-1.257754489	3.439783158	7.50E-05	0.001075594	protein	gi|308801741|ref|XP_003078184.1|CCCH-type Zn-finger protein (ISS) [Ostreococcus tauri] >gi|116056635|emb|CAL52924.1| CCCH-type Zn-finger protein (ISS) [Ostreococcus tauri]	AT1G66810.1		 Zinc finger C-x8-C-x5-C-x3-H type family protein 
Ctaxi_contig_68797|comp37140_c2_seq1	-1.256890069	2.864536017	0.001694473	0.013068526	helicase associated domain containing protein	gi|545357889|ref|XP_005644540.1|hypothetical protein COCSUDRAFT_58230 [Coccomyxa subellipsoidea C-169] >gi|384246506|gb|EIE19996.1| hypothetical protein COCSUDRAFT_58230 [Coccomyxa subellipsoidea C-169]	NA	NA	NA
Ctaxi_contig_25877|comp34085_c0_seq5	-1.2558149	6.399056891	8.00E-12	6.50E-10	duf323 domain protein	gi|453081259|gb|EMF09308.1|hypothetical protein SEPMUDRAFT_151383 [Sphaerulina musiva SO2202]	NA	NA	NA
Ctaxi_contig_71829|comp37266_c2_seq2	-1.255406212	3.848732805	4.68E-05	0.000724921	nfx1-type zinc finger-containing protein 1-like	"gi|299470278|emb|CBN79582.1|NF-X1 finger and helicase domain protein, putative [Ectocarpus siliculosus]"	NA	NA	NA
Ctaxi_contig_47031|comp35945_c1_seq1	-1.254744333	4.346083115	0.000157889	0.001965687	NA	NA	AT4G37050.1	"PLP4,PLAV,AtPLAIVC"	 PATATIN-like protein 4 
Ctaxi_contig_45325|comp35818_c1_seq1	-1.25470072	3.504319788	1.52E-05	0.000277773	NA	NA	NA	NA	NA
Ctaxi_contig_50543|comp36182_c0_seq1	-1.253452679	7.544240778	3.79E-10	2.27E-08	rna-binding protein 45-like	gi|545373099|ref|XP_005650947.1|hypothetical protein COCSUDRAFT_46074 [Coccomyxa subellipsoidea C-169] >gi|384252928|gb|EIE26403.1| hypothetical protein COCSUDRAFT_46074 [Coccomyxa subellipsoidea C-169]	NA	NA	NA
Ctaxi_contig_52418|comp36290_c1_seq1	-1.252734383	4.8243275	9.89E-08	3.49E-06	translocase of chloroplast 34-like	gi|307136094|gb|ADN33942.1|chloroplast outer envelope protein 34 [Cucumis melo subsp. melo]	AT1G02280.2	"TOC33,ATTOC33,PPI1"	 translocon at the outer envelope membrane of chloroplasts 33 
Ctaxi_contig_20016|comp33307_c0_seq1	-1.25205425	4.905565911	1.22E-07	4.18E-06	atp-binding cassette superfamily	gi|302834794|ref|XP_002948959.1|hypothetical protein VOLCADRAFT_104135 [Volvox carteri f. nagariensis] >gi|300265704|gb|EFJ49894.1| hypothetical protein VOLCADRAFT_104135 [Volvox carteri f. nagariensis]	NA	NA	NA
Ctaxi_contig_65773|comp37025_c0_seq3	-1.251428884	2.627849657	0.00081764	0.007412126	NA	NA	NA	NA	NA
Ctaxi_contig_23259|comp33771_c0_seq3	-1.250664859	2.013321716	0.009132349	0.048637993	NA	NA	NA	NA	NA
Ctaxi_contig_40337|comp35494_c1_seq2	-1.249989827	4.361133401	8.07E-06	0.000161858	NA	NA	NA	NA	NA
Ctaxi_contig_36983|comp35204_c3_seq1	-1.249950739	6.791437178	4.04E-09	2.01E-07	NA	NA	NA	NA	NA
Ctaxi_contig_35691|comp35080_c4_seq1	-1.249507795	2.026849449	0.006743039	0.038735122	NA	NA	NA	NA	NA
Ctaxi_contig_25879|comp34085_c0_seq7	-1.249058938	4.167373811	2.15E-07	6.82E-06	duf323 domain-containing protein	gi|384484957|gb|EIE77137.1|hypothetical protein RO3G_01841 [Rhizopus delemar RA 99-880]	NA	NA	NA
Ctaxi_contig_61062|comp36791_c0_seq5	-1.248399603	4.416090971	1.00E-05	0.000195069	photosystem ii protein d2	gi|222446768|gb|ACM51425.1|D2 reaction center protein of photosystem II [Caulerpa filiformis]	ATCG00270.1	PSBD	 photosystem II reaction center protein D 
Ctaxi_contig_37721|comp35263_c1_seq1	-1.247302384	6.709762415	4.56E-05	0.000710471	glyceraldehyde-3-phosphate dehydrogenase	gi|87330914|gb|ABD37957.1|glyceraldehyde-3-phosphate dehydrogenase subunit A [Cladophora rupestris]	AT1G42970.1	GAPB	 glyceraldehyde-3-phosphate dehydrogenase B subunit 
Ctaxi_contig_23832|comp33841_c1_seq1	-1.247043217	3.749214684	8.33E-05	0.001176191	protein	gi|547293443|ref|WP_022026145.1|protein RecA [Clostridium sp. CAG:75] >gi|524182260|emb|CCZ54753.1| protein RecA [Clostridium sp. CAG:75]	AT1G79050.2		 recA DNA recombination family protein 
Ctaxi_contig_39695|comp35437_c3_seq1	-1.246640146	5.550794222	4.85E-07	1.40E-05	NA	NA	NA	NA	NA
Ctaxi_contig_60056|comp36735_c6_seq1	-1.246003434	3.15785783	6.94E-05	0.001006903	multidrug resistance-associated protein 4-like isoform x2	gi|432935247|ref|XP_004081991.1|PREDICTED: multidrug resistance-associated protein 4-like [Oryzias latipes]	AT3G60160.1	"ATMRP9,MRP9,ABCC9"	 multidrug resistance-associated protein 9 
Ctaxi_contig_45906|comp35863_c1_seq5	-1.245827761	2.530596283	0.006356895	0.037002006	fructose- -bisphosphatase	"gi|302833213|ref|XP_002948170.1|fructose-1,6-bisphosphatase [Volvox carteri f. nagariensis] >gi|300266390|gb|EFJ50577.1| fructose-1,6-bisphosphatase [Volvox carteri f. nagariensis]"	AT3G54050.2	HCEF1	 high cyclic electron flow 1 
Ctaxi_contig_12514|comp31958_c1_seq1	-1.244888925	2.311556868	0.005448192	0.032830555	endopeptidase clp chloroplast precursor	gi|552837858|ref|XP_005849458.1|hypothetical protein CHLNCDRAFT_142728 [Chlorella variabilis] >gi|307109118|gb|EFN57356.1| hypothetical protein CHLNCDRAFT_142728 [Chlorella variabilis]	AT1G66670.1	"CLPP3,NCLPP3"	 CLP protease proteolytic subunit 3 
Ctaxi_contig_23968|comp33864_c0_seq1	-1.244680763	6.162116376	3.56E-09	1.78E-07	cytosolic orthophosphate dikinase	gi|302838113|ref|XP_002950615.1|hypothetical protein VOLCADRAFT_74670 [Volvox carteri f. nagariensis] >gi|300264164|gb|EFJ48361.1| hypothetical protein VOLCADRAFT_74670 [Volvox carteri f. nagariensis]	AT4G15530.3	PPDK	 pyruvate orthophosphate dikinase 
Ctaxi_contig_39514|comp35419_c1_seq2	-1.244495006	2.250791286	0.003260417	0.022018257	dna gyrase subunit a	"gi|357114941|ref|XP_003559252.1|PREDICTED: probable DNA gyrase subunit A, chloroplastic/mitochondrial-like [Brachypodium distachyon]"	AT3G10690.1	GYRA	 DNA GYRASE A 
Ctaxi_contig_41922|comp35604_c2_seq1	-1.242095963	2.260667937	0.006247934	0.036529137	NA	NA	NA	NA	NA
Ctaxi_contig_36191|comp35126_c0_seq2	-1.2420192	3.219295888	0.002411875	0.017277976	NA	NA	NA	NA	NA
Ctaxi_contig_68767|comp37138_c9_seq2	-1.241517421	3.205071474	0.001766854	0.013479737	hypothetical protein COCSUDRAFT_67530	gi|545358332|ref|XP_005644745.1|hypothetical protein COCSUDRAFT_67530 [Coccomyxa subellipsoidea C-169] >gi|384246712|gb|EIE20201.1| hypothetical protein COCSUDRAFT_67530 [Coccomyxa subellipsoidea C-169]	NA	NA	NA
Ctaxi_contig_60417|comp36755_c5_seq1	-1.240878744	4.084903463	0.001146496	0.009663987	NA	NA	NA	NA	NA
Ctaxi_contig_32070|comp34751_c1_seq1	-1.240529129	2.81629939	0.001303748	0.010649042	hypothetical protein PHAVU_003G164400g	gi|561028353|gb|ESW26993.1|hypothetical protein PHAVU_003G164400g [Phaseolus vulgaris]	AT3G57050.2	CBL	 cystathionine beta-lyase 
Ctaxi_contig_38613|comp35335_c3_seq1	-1.240031655	4.861466699	2.79E-07	8.61E-06	NA	NA	NA	NA	NA
Ctaxi_contig_17958|comp32989_c1_seq2	-1.239450461	4.238521313	0.000101689	0.001378541	atp synthase subunit beta	gi|319997188|gb|ADV91188.1|mitochondrial ATP synthase F1 beta subunit-like protein 1 [Karlodinium veneficum]	AT5G08680.1		 ATP synthase alpha/beta family protein 
Ctaxi_contig_27993|comp34318_c0_seq1	-1.239387626	3.624174863	0.001428387	0.011447895	protoporphyrinogen chloroplastic-like	gi|159472731|ref|XP_001694498.1|protoporphyrinogen oxidase [Chlamydomonas reinhardtii] >gi|3928794|gb|AAC79685.1| protoporphyrinogen oxidase precursor [Chlamydomonas reinhardtii] >gi|158276722|gb|EDP02493.1| protoporphyrinogen oxidase [Chlamydomonas reinhardtii]	AT4G01690.1	"PPOX,HEMG1,PPO1"	 Flavin containing amine oxidoreductase family 
Ctaxi_contig_67833|comp37101_c4_seq9	-1.238817401	5.262716764	2.00E-07	6.41E-06	carbohydrate-binding module family 45 protein	"gi|159485602|ref|XP_001700833.1|R1 protein, alpha-glucan water dikinase [Chlamydomonas reinhardtii] >gi|158281332|gb|EDP07087.1| R1 protein, alpha-glucan water dikinase [Chlamydomonas reinhardtii]"	AT1G10760.1	"SEX1,SOP1,SOP,GWD1,GWD"	" Pyruvate phosphate dikinase, PEP/pyruvate binding domain "
Ctaxi_contig_19399|comp33199_c1_seq8	-1.237137144	5.294278742	1.98E-07	6.37E-06	NA	NA	NA	NA	NA
Ctaxi_contig_8904|comp30887_c1_seq1	-1.235261012	2.91209545	0.004746619	0.029642075	cp47 chlorophyll apoprotein of photosystem ii	gi|171259264|ref|YP_001382165.2|photosystem II 47 kDa protein [Leptosira terrestris]	ATCG00680.1	PSBB	 photosystem II reaction center protein B 
Ctaxi_contig_34059|comp34924_c0_seq1	-1.233907665	6.487982818	4.73E-11	3.39E-09	patatin-like protein	gi|516352611|ref|WP_017742644.1|hypothetical protein [Scytonema hofmanni]	AT4G37070.4	"PLP1,PLAIVA,AtPLAIVA"	 Acyl transferase/acyl hydrolase/lysophospholipase superfamily protein 
Ctaxi_contig_25239|comp34031_c2_seq2	-1.232837028	5.095549962	1.49E-08	6.45E-07	NA	NA	NA	NA	NA
Ctaxi_contig_25163|comp34021_c1_seq1	-1.232430178	8.884501175	7.31E-07	1.99E-05	NA	NA	NA	NA	NA
Ctaxi_contig_14897|comp32459_c0_seq1	-1.232398119	5.464934317	6.54E-08	2.42E-06	chorismate synthase	gi|302846178|ref|XP_002954626.1|hypothetical protein VOLCADRAFT_82892 [Volvox carteri f. nagariensis] >gi|300260045|gb|EFJ44267.1| hypothetical protein VOLCADRAFT_82892 [Volvox carteri f. nagariensis]	AT1G48850.3	EMB1144	" chorismate synthase, putative / 5-enolpyruvylshikimate-3-phosphate phospholyase, putative "
Ctaxi_contig_10726|comp31486_c2_seq1	-1.231618445	4.342422457	1.51E-06	3.75E-05	NA	NA	NA	NA	NA
Ctaxi_contig_34617|comp34975_c6_seq1	-1.231479953	4.896513039	2.98E-05	0.000496937	short chain alcohol dehydrogenase-like	gi|21536785|gb|AAM61117.1|short chain alcohol dehydrogenase-like [Arabidopsis thaliana]	AT5G06060.1		 NAD(P)-binding Rossmann-fold superfamily protein 
Ctaxi_contig_52768|comp36313_c1_seq1	-1.231407848	3.832106621	8.34E-06	0.000166397	NA	NA	NA	NA	NA
Ctaxi_contig_15630|comp32586_c2_seq1	-1.231115165	4.711930586	6.52E-05	0.000957616	NA	NA	NA	NA	NA
Ctaxi_contig_65085|comp36999_c0_seq7	-1.23053145	7.039022223	2.81E-08	1.13E-06	tac7077	gi|159479730|ref|XP_001697943.1|hypothetical protein CHLREDRAFT_151525 [Chlamydomonas reinhardtii] >gi|158274041|gb|EDO99826.1| predicted protein [Chlamydomonas reinhardtii]	AT4G33140.1		 Haloacid dehalogenase-like hydrolase (HAD) superfamily protein 
Ctaxi_contig_36298|comp35135_c5_seq3	-1.229234619	3.045279083	0.000397211	0.004146989	NA	NA	NA	NA	NA
Ctaxi_contig_21637|comp33553_c1_seq1	-1.229146398	2.286350908	0.006782136	0.038880748	protein tyrosine phosphatase	gi|545360996|ref|XP_005645828.1|hypothetical protein COCSUDRAFT_48336 [Coccomyxa subellipsoidea C-169] >gi|384247798|gb|EIE21284.1| hypothetical protein COCSUDRAFT_48336 [Coccomyxa subellipsoidea C-169]	NA	NA	NA
Ctaxi_contig_25407|comp34045_c1_seq1	-1.22906486	5.131880904	2.01E-06	4.80E-05	papain family cysteine protease containing protein	gi|340382603|ref|XP_003389808.1|PREDICTED: hypothetical protein LOC100632176 [Amphimedon queenslandica]	AT4G01610.2		 Cysteine proteinases superfamily protein 
Ctaxi_contig_60896|comp36781_c0_seq1	-1.228848957	7.168954831	6.02E-11	4.22E-09	tetratricopeptide tpr_1 repeat-containing protein	gi|545365712|ref|XP_005647807.1|hypothetical protein COCSUDRAFT_47568 [Coccomyxa subellipsoidea C-169] >gi|384249782|gb|EIE23263.1| hypothetical protein COCSUDRAFT_47568 [Coccomyxa subellipsoidea C-169]	NA	NA	NA
Ctaxi_contig_9745|comp31197_c0_seq4	-1.227969393	4.256375005	2.92E-06	6.67E-05	tic22 family protein	gi|545373165|ref|XP_005650974.1|hypothetical protein COCSUDRAFT_58968 [Coccomyxa subellipsoidea C-169] >gi|384252955|gb|EIE26430.1| hypothetical protein COCSUDRAFT_58968 [Coccomyxa subellipsoidea C-169]	AT3G23710.1		 Tic22-like family protein 
Ctaxi_contig_16070|comp32668_c1_seq1	-1.227820027	7.278698502	3.76E-10	2.25E-08	chloroplast elongation factor g	gi|552846751|ref|XP_005851692.1|hypothetical protein CHLNCDRAFT_48385 [Chlorella variabilis] >gi|307111356|gb|EFN59590.1| hypothetical protein CHLNCDRAFT_48385 [Chlorella variabilis]	AT1G62750.1	"ATSCO1,ATSCO1/CPEF-G,SCO1"	 Translation elongation factor EFG/EF2 protein 
Ctaxi_contig_55402|comp36467_c1_seq11	-1.226530309	9.378245368	1.80E-08	7.67E-07	tpa_inf: chloroplast light-harvesting complex ii protein precursor lhcbm7	gi|145079271|tpg|DAA05907.1|TPA_inf: chloroplast light-harvesting complex II protein precursor Lhcbm4 [Acetabularia acetabulum]	AT3G27690.1	"LHCB2.4,LHCB2.3,LHCB2"	 photosystem II light harvesting complex gene 2.3 
Ctaxi_contig_15494|comp32568_c0_seq1	-1.226274916	6.993190927	4.66E-07	1.35E-05	serine hydroxymethyltransferase 3	gi|552826430|ref|XP_005847020.1|hypothetical protein CHLNCDRAFT_35692 [Chlorella variabilis] >gi|307106673|gb|EFN54918.1| hypothetical protein CHLNCDRAFT_35692 [Chlorella variabilis]	AT4G32520.2	SHM3	 serine hydroxymethyltransferase 3 
Ctaxi_contig_17150|comp32859_c0_seq5	-1.225237089	3.943088321	9.75E-06	0.000190597	NA	NA	NA	NA	NA
Ctaxi_contig_36294|comp35135_c1_seq1	-1.224937898	4.171731201	2.17E-06	5.13E-05	NA	NA	NA	NA	NA
Ctaxi_contig_58351|comp36647_c0_seq17	-1.22489007	2.525403588	0.00142962	0.011454633	p-loop containing nucleoside triphosphate hydrolase protein	gi|302850659|ref|XP_002956856.1|hypothetical protein VOLCADRAFT_107413 [Volvox carteri f. nagariensis] >gi|300257916|gb|EFJ42159.1| hypothetical protein VOLCADRAFT_107413 [Volvox carteri f. nagariensis]	AT4G15230.1	"ATPDR2,PDR2"	 pleiotropic drug resistance 2 
Ctaxi_contig_22864|comp33725_c0_seq1	-1.223860328	3.624723346	0.000273072	0.003058252	NA	NA	NA	NA	NA
Ctaxi_contig_65277|comp37007_c0_seq3	-1.223572229	2.120226564	0.005619208	0.033671956	mfs transporter	gi|241589827|ref|YP_002979852.1|d-galactonate transporter [Ralstonia pickettii 12D] >gi|241664368|ref|YP_002982728.1| d-galactonate transporter [Ralstonia pickettii 12D] >gi|490775022|ref|WP_004637223.1| major facilitator transporter [Ralstonia] >gi|240866395|gb|ACS64056.1| d-galactonate transporter [Ralstonia pickettii 12D] >gi|240868539|gb|ACS66198.1| d-galactonate transporter [Ralstonia pickettii 12D] >gi|308918385|gb|EFP64062.1| D-galactonate transporter [Ralstonia sp. 5_7_47FAA] >gi|348612570|gb|EGY62184.1| D-galactonate transporter [Ralstonia sp. 5_2_56FAA] >gi|480891501|gb|ENZ74771.1| D-galactonate transporter [Ralstonia pickettii OR214]	NA	NA	NA
Ctaxi_contig_13770|comp32218_c0_seq1	-1.223114684	4.197930457	0.000150244	0.001887124	dna helicase mcm8-like	gi|302762382|ref|XP_002964613.1|hypothetical protein SELMODRAFT_405992 [Selaginella moellendorffii] >gi|300168342|gb|EFJ34946.1| hypothetical protein SELMODRAFT_405992 [Selaginella moellendorffii]	AT3G09660.1	MCM8	 minichromosome maintenance 8 
Ctaxi_contig_50086|comp36152_c2_seq2	-1.222837778	2.939006238	0.001652807	0.012823476	extracellular ligand-binding receptor	gi|470507136|ref|XP_004367578.1|leu/ile/valbinding protein [Acanthamoeba castellanii str. Neff] >gi|440801302|gb|ELR22322.1| leu/ile/valbinding protein [Acanthamoeba castellanii str. Neff]	NA	NA	NA
Ctaxi_contig_63384|comp36915_c0_seq16	-1.221152761	4.651686124	0.000858965	0.007683758	NA	NA	NA	NA	NA
Ctaxi_contig_34704|comp34983_c0_seq1	-1.221041305	3.25657458	0.000902007	0.007990676	flavin-containing monooxygenase fmo gs-ox-like 3-like	gi|557542621|gb|ESR53599.1|hypothetical protein CICLE_v10019939mg [Citrus clementina]	AT1G62560.1	FMOGS-OX3	 flavin-monooxygenase glucosinolate S-oxygenase 3 
Ctaxi_contig_12036|comp31840_c0_seq2	-1.220605127	2.938056364	0.004573348	0.028773712	nad -binding protein	gi|302854595|ref|XP_002958804.1|hypothetical protein VOLCADRAFT_108323 [Volvox carteri f. nagariensis] >gi|300255864|gb|EFJ40147.1| hypothetical protein VOLCADRAFT_108323 [Volvox carteri f. nagariensis]	AT4G35250.1		 NAD(P)-binding Rossmann-fold superfamily protein 
Ctaxi_contig_32774|comp34813_c1_seq3	-1.219181279	3.120025775	0.000406224	0.004224081	NA	NA	AT3G16010.1		 Pentatricopeptide repeat (PPR-like) superfamily protein 
Ctaxi_contig_33334|comp34863_c2_seq1	-1.218533499	4.023896939	7.72E-06	0.000155853	NA	NA	NA	NA	NA
Ctaxi_contig_67403|comp37090_c0_seq35	-1.218484926	6.573509902	0.001040761	0.00895469	pentatricopeptide repeat-containing protein at5g02860-like	gi|159463546|ref|XP_001690003.1|predicted protein [Chlamydomonas reinhardtii] >gi|158283991|gb|EDP09741.1| predicted protein [Chlamydomonas reinhardtii]	AT2G31400.1	GUN1	 genomes uncoupled 1 
Ctaxi_contig_55873|comp36497_c2_seq1	-1.218352199	3.383323377	2.09E-05	0.000367489	plastidic atp adp-transporter-like	gi|552814497|ref|XP_005844203.1|hypothetical protein CHLNCDRAFT_56336 [Chlorella variabilis] >gi|307103844|gb|EFN52101.1| hypothetical protein CHLNCDRAFT_56336 [Chlorella variabilis]	AT1G15500.1	ATNTT2	 TLC ATP/ADP transporter 
Ctaxi_contig_68802|comp37140_c6_seq3	-1.218162042	2.603514304	0.00119743	0.010009254	phosphate phosphoenolpyruvate translocator precursor	gi|118484795|gb|ABK94265.1|unknown [Populus trichocarpa] >gi|550322347|gb|EEF06296.2| hypothetical protein POPTR_0015s08900g [Populus trichocarpa]	AT5G33320.1	"CUE1,PPT,ARAPPT"	 Glucose-6-phosphate/phosphate translocator-related 
Ctaxi_contig_40839|comp35537_c2_seq1	-1.217864285	3.992359384	0.000738537	0.006835851	NA	NA	NA	NA	NA
Ctaxi_contig_30116|comp34550_c2_seq1	-1.217746804	3.038451192	0.00368951	0.024283485	protein	gi|545372185|ref|XP_005650586.1|hypothetical protein COCSUDRAFT_64948 [Coccomyxa subellipsoidea C-169] >gi|384252566|gb|EIE26042.1| hypothetical protein COCSUDRAFT_64948 [Coccomyxa subellipsoidea C-169]	AT3G27240.1		 Cytochrome C1 family 
Ctaxi_contig_14970|comp32472_c0_seq1	-1.217585686	5.362988449	1.84E-05	0.000328979	protein	gi|552810787|ref|XP_005843298.1|hypothetical protein CHLNCDRAFT_141372 [Chlorella variabilis] >gi|307102930|gb|EFN51196.1| hypothetical protein CHLNCDRAFT_141372 [Chlorella variabilis]	AT5G17170.1	ENH1	 rubredoxin family protein 
Ctaxi_contig_69324|comp37163_c4_seq1	-1.217417204	4.010392789	1.82E-05	0.000325637	NA	NA	NA	NA	NA
Ctaxi_contig_71984|comp37272_c3_seq1	-1.216820404	2.314844662	0.007355278	0.041358649	hypothetical protein CHLNCDRAFT_133426	gi|552848851|ref|XP_005852202.1|hypothetical protein CHLNCDRAFT_133426 [Chlorella variabilis] >gi|307111866|gb|EFN60100.1| hypothetical protein CHLNCDRAFT_133426 [Chlorella variabilis]	NA	NA	NA
Ctaxi_contig_66503|comp37050_c3_seq8	-1.216208393	3.694161465	0.000138449	0.001766068	NA	NA	NA	NA	NA
Ctaxi_contig_25162|comp34021_c0_seq1	-1.216115102	4.868997603	0.000180316	0.002186281	NA	NA	NA	NA	NA
Ctaxi_contig_50087|comp36152_c2_seq3	-1.215666816	1.882036166	0.00745237	0.041753673	NA	NA	NA	NA	NA
Ctaxi_contig_34214|comp34939_c4_seq1	-1.214290223	4.516206897	2.00E-05	0.000353126	chlorophyllide a oxygenase	"gi|545358292|ref|XP_005644725.1|PaO-domain-containing protein, partial [Coccomyxa subellipsoidea C-169] >gi|384246692|gb|EIE20181.1| PaO-domain-containing protein, partial [Coccomyxa subellipsoidea C-169]"	AT1G44446.1	"CH1,ATCAO,CAO"	 Pheophorbide a oxygenase family protein with Rieske [2Fe-2S] domain 
Ctaxi_contig_6460|comp29309_c1_seq1	-1.212205389	4.975740849	2.24E-05	0.000388029	chlorophyll a b binding protein	gi|145079054|tpg|DAA05896.1|TPA_inf: chloroplast light-harvesting complex II protein precursor Lhcbm13 [Acetabularia acetabulum]	AT2G05100.1	"LHCB2.1,LHCB2"	 photosystem II light harvesting complex gene 2.1 
Ctaxi_contig_17952|comp32989_c0_seq1	-1.21160398	5.797820457	5.87E-05	0.000874897	atp synthase subunit mitochondrial-like	"gi|565389366|ref|XP_006360427.1|PREDICTED: ATP synthase subunit beta, mitochondrial-like [Solanum tuberosum]"	AT5G08670.1		 ATP synthase alpha/beta family protein 
Ctaxi_contig_38983|comp35368_c3_seq4	-1.211485528	7.941472121	1.45E-10	9.33E-09	NA	NA	NA	NA	NA
Ctaxi_contig_40459|comp35504_c2_seq4	-1.211258169	2.799611305	0.002676856	0.018791142	probable atp-dependent rna helicase dhx36-like	gi|557532108|gb|ESR43291.1|hypothetical protein CICLE_v10010961mg [Citrus clementina]	AT5G04895.1		 DEA(D/H)-box RNA helicase family protein 
Ctaxi_contig_56232|comp36519_c0_seq3	-1.210484562	4.706794092	3.83E-05	0.000614284	duf323 domain-containing protein	gi|453081259|gb|EMF09308.1|hypothetical protein SEPMUDRAFT_151383 [Sphaerulina musiva SO2202]	NA	NA	NA
Ctaxi_contig_41225|comp35561_c1_seq3	-1.209913861	3.469546537	0.005260631	0.03201658	phytoene desaturase	gi|302833183|ref|XP_002948155.1|hypothetical protein VOLCADRAFT_88495 [Volvox carteri f. nagariensis] >gi|300266375|gb|EFJ50562.1| hypothetical protein VOLCADRAFT_88495 [Volvox carteri f. nagariensis]	AT4G14210.1	"PDS3,PDS,PDE226"	 phytoene desaturase 3 
Ctaxi_contig_30444|comp34586_c2_seq3	-1.209079104	5.538107186	1.92E-07	6.22E-06	methyltransferase type 11	gi|495984558|ref|WP_008709137.1|hypothetical protein [Synergistes sp. 3_1_syn1] >gi|363619128|gb|EHL70456.1| hypothetical protein HMPREF1006_02407 [Synergistes sp. 3_1_syn1]	NA	NA	NA
Ctaxi_contig_48201|comp36025_c3_seq4	-1.207786455	2.429306302	0.002856909	0.019818095	NA	NA	NA	NA	NA
Ctaxi_contig_55816|comp36493_c1_seq1	-1.205739846	5.950860929	5.76E-07	1.61E-05	adhesin-like protein	gi|491577944|ref|WP_005435519.1|polymorphic outer membrane protein [Sutterella wadsworthensis] >gi|404658075|gb|EKB30953.1| polymorphic outer membrane protein [Sutterella wadsworthensis 2_1_59BFAA]	NA	NA	NA
Ctaxi_contig_66935|comp37069_c5_seq2	-1.205624656	2.101563152	0.006370745	0.037068754	NA	NA	NA	NA	NA
Ctaxi_contig_50057|comp36150_c0_seq14	-1.202524259	5.476736745	2.19E-07	6.93E-06	ccch-type zinc finger protein	gi|302831684|ref|XP_002947407.1|CCCH zinc finger protein [Volvox carteri f. nagariensis] >gi|300267271|gb|EFJ51455.1| CCCH zinc finger protein [Volvox carteri f. nagariensis]	AT2G19810.1		 CCCH-type zinc finger family protein 
Ctaxi_contig_24345|comp33917_c1_seq12	-1.201341252	4.674464234	0.000151028	0.001895436	NA	NA	NA	NA	NA
Ctaxi_contig_17546|comp32919_c0_seq1	-1.199799366	2.857542281	0.00121761	0.010126691	NA	NA	NA	NA	NA
Ctaxi_contig_52421|comp36290_c2_seq3	-1.199499527	3.898676411	1.05E-05	0.000202037	myristoyl-acyl carrier protein thioesterase	"gi|545376571|ref|XP_005652361.1|acyl-ACP thioesterase, partial [Coccomyxa subellipsoidea C-169] >gi|384254343|gb|EIE27817.1| acyl-ACP thioesterase, partial [Coccomyxa subellipsoidea C-169]"	AT4G13050.1		 Acyl-ACP thioesterase 
Ctaxi_contig_11358|comp31659_c2_seq1	-1.198959804	3.64296801	0.00012414	0.001616673	chlorophyll a-b binding protein chloroplastic-like	gi|145079172|tpg|DAA05902.1|TPA_inf: chloroplast light-harvesting complex I protein precursor Lhca7 [Acetabularia acetabulum]	AT3G47470.1	"LHCA4,CAB4"	 light-harvesting chlorophyll-protein complex I subunit A4 
Ctaxi_contig_23586|comp33814_c0_seq1	-1.197564023	5.600739739	4.20E-08	1.62E-06	NA	NA	NA	NA	NA
Ctaxi_contig_47281|comp35962_c3_seq1	-1.196850511	6.026733439	8.56E-09	3.93E-07	zinc finger transcription factor	gi|403333206|gb|EJY65681.1|hypothetical protein OXYTRI_14162 [Oxytricha trifallax]	NA	NA	NA
Ctaxi_contig_23515|comp33808_c1_seq1	-1.196196327	3.954326124	0.000122208	0.001596201	NA	NA	NA	NA	NA
Ctaxi_contig_28449|comp34375_c0_seq5	-1.19603292	2.356914327	0.0049779	0.030679958	NA	NA	NA	NA	NA
Ctaxi_contig_66601|comp37056_c3_seq1	-1.194275982	3.064476566	0.000819277	0.007420482	NA	NA	NA	NA	NA
Ctaxi_contig_26872|comp34189_c2_seq2	-1.193296911	4.318306388	1.93E-05	0.000341774	NA	NA	NA	NA	NA
Ctaxi_contig_36825|comp35190_c3_seq1	-1.192892044	3.035644206	0.000963719	0.008408083	ankyrin repeat protein	"gi|28373837|pdb|1N0R|AChain A, 4ank: A Designed Ankyrin Repeat Protein With Four Identical Consensus Repeats"	AT2G03430.1		 Ankyrin repeat family protein 
Ctaxi_contig_19953|comp33293_c3_seq1	-1.192630361	5.474643576	8.33E-09	3.83E-07	f-box protein	gi|46446831|ref|YP_008196.1|hypothetical protein pc1197 [Candidatus Protochlamydia amoebophila UWE25] >gi|499489107|ref|WP_011175747.1| hypothetical protein [Candidatus Protochlamydia amoebophila] >gi|46400472|emb|CAF23921.1| hypothetical protein pc1197 [Candidatus Protochlamydia amoebophila UWE25]	AT4G23840.1		 Leucine-rich repeat (LRR) family protein 
Ctaxi_contig_38061|comp35295_c3_seq1	-1.192556289	3.989731415	6.68E-05	0.000977849	NA	NA	NA	NA	NA
Ctaxi_contig_38026|comp35290_c2_seq1	-1.192152443	3.950399794	1.80E-06	4.36E-05	abc1 coq8 ser thr kinase	gi|255076958|ref|XP_002502141.1|predicted protein [Micromonas sp. RCC299] >gi|226517406|gb|ACO63399.1| predicted protein [Micromonas sp. RCC299]	AT3G24190.1		 Protein kinase superfamily protein 
Ctaxi_contig_69106|comp37154_c4_seq1	-1.190648048	4.364352855	1.35E-06	3.40E-05	polymorphic outer membrane protein	gi|547459046|ref|WP_022078364.1|autotransporter beta-domain-containing protein [Acetobacter sp. CAG:267] >gi|524254422|emb|CDA17648.1| autotransporter beta-domain-containing protein [Acetobacter sp. CAG:267]	NA	NA	NA
Ctaxi_contig_61870|comp36832_c1_seq1	-1.190427271	5.330208907	9.69E-06	0.000189733	arm repeat protein	gi|413952082|gb|AFW84731.1|hypothetical protein ZEAMMB73_558936 [Zea mays]	AT1G23030.1		 ARM repeat superfamily protein 
Ctaxi_contig_35251|comp35038_c7_seq1	-1.190414065	3.090503372	0.000457416	0.004653737	inner membrane protein ppf- chloroplastic-like	gi|557526731|gb|ESR38037.1|hypothetical protein CICLE_v10028417mg [Citrus clementina]	AT2G28800.3	ALB3	 63 kDa inner membrane family protein 
Ctaxi_contig_49364|comp36102_c2_seq1	-1.190015378	2.967567505	0.002020925	0.015011463	NA	NA	NA	NA	NA
Ctaxi_contig_35089|comp35022_c1_seq1	-1.189875722	6.541078967	2.06E-06	4.91E-05	NA	NA	NA	NA	NA
Ctaxi_contig_40666|comp35524_c3_seq3	-1.189163873	2.959065118	0.001062228	0.009101633	NA	NA	AT5G67030.1	"ABA1,LOS6,NPQ2,ATABA1,ZEP,IBS3,ATZEP"	 zeaxanthin epoxidase (ZEP) (ABA1) 
Ctaxi_contig_69107|comp37154_c4_seq2	-1.189032344	3.50442829	0.00016106	0.001998767	NA	NA	NA	NA	NA
Ctaxi_contig_47707|comp35992_c1_seq6	-1.187467317	5.871883949	3.62E-06	8.05E-05	NA	NA	NA	NA	NA
Ctaxi_contig_16071|comp32668_c1_seq2	-1.187049559	7.01019283	7.23E-09	3.37E-07	elongation factor chloroplastic-like	gi|302849328|ref|XP_002956194.1|chloroplast elongation factor G [Volvox carteri f. nagariensis] >gi|300258497|gb|EFJ42733.1| chloroplast elongation factor G [Volvox carteri f. nagariensis]	AT1G62750.1	"ATSCO1,ATSCO1/CPEF-G,SCO1"	 Translation elongation factor EFG/EF2 protein 
Ctaxi_contig_32036|comp34748_c0_seq2	-1.186874138	5.624402282	4.79E-05	0.000737075	photosystem i reaction center subunit xi	gi|552813730|ref|XP_005844020.1|hypothetical protein CHLNCDRAFT_32796 [Chlorella variabilis] >gi|307103660|gb|EFN51918.1| hypothetical protein CHLNCDRAFT_32796 [Chlorella variabilis]	AT4G12800.1	PSAL	 photosystem I subunit l 
Ctaxi_contig_63268|comp36909_c2_seq2	-1.186751514	2.988676497	0.000324212	0.003517041	target for rapamycin	gi|195173016|ref|XP_002027291.1|GL24734 [Drosophila persimilis] >gi|194113128|gb|EDW35171.1| GL24734 [Drosophila persimilis]	AT1G50030.1	TOR	 target of rapamycin 
Ctaxi_contig_53133|comp36336_c0_seq1	-1.186621487	4.359179608	1.28E-06	3.24E-05	glutamate--trna chloroplastic mitochondrial-like	gi|552826931|ref|XP_005847130.1|hypothetical protein CHLNCDRAFT_134869 [Chlorella variabilis] >gi|307106783|gb|EFN55028.1| hypothetical protein CHLNCDRAFT_134869 [Chlorella variabilis]	AT5G64050.1	"ATERS,OVA3,ERS"	 glutamate tRNA synthetase 
Ctaxi_contig_56335|comp36528_c1_seq5	-1.186569493	4.123716138	0.004826577	0.030038898	NA	NA	NA	NA	NA
Ctaxi_contig_25147|comp34020_c0_seq6	-1.186540203	3.31789305	8.29E-05	0.001172458	long-chain-alcohol o-fatty-acyltransferase	gi|255081424|ref|XP_002507934.1|predicted protein [Micromonas sp. RCC299] >gi|226523210|gb|ACO69192.1| predicted protein [Micromonas sp. RCC299]	AT5G55380.1		 MBOAT (membrane bound O-acyl transferase) family protein 
Ctaxi_contig_19391|comp33199_c0_seq17	-1.185753992	5.287405321	2.27E-07	7.16E-06	ankyrin unc44	gi|270004596|gb|EFA01044.1|hypothetical protein TcasGA2_TC003960 [Tribolium castaneum]	AT3G09890.2		 Ankyrin repeat family protein 
Ctaxi_contig_60421|comp36755_c6_seq1	-1.185721021	4.610909615	2.09E-05	0.000367489	NA	NA	NA	NA	NA
Ctaxi_contig_65759|comp37024_c3_seq3	-1.185400017	3.399021228	0.001290047	0.010570288	acyl- n-acyltransferase	gi|545372984|ref|XP_005650901.1|acyl-CoA N-acyltransferase [Coccomyxa subellipsoidea C-169] >gi|384252882|gb|EIE26357.1| acyl-CoA N-acyltransferase [Coccomyxa subellipsoidea C-169]	AT2G39000.3		 Acyl-CoA N-acyltransferases (NAT) superfamily protein 
Ctaxi_contig_33700|comp34893_c1_seq2	-1.18523708	5.200602921	0.000373747	0.003948393	hyalin	gi|83646051|ref|YP_434486.1|hypothetical protein HCH_03306 [Hahella chejuensis KCTC 2396] >gi|499716396|ref|WP_011397130.1| hypothetical protein [Hahella chejuensis] >gi|83634094|gb|ABC30061.1| protein of unknown function (DUF1555) [Hahella chejuensis KCTC 2396]	NA	NA	NA
Ctaxi_contig_17959|comp32989_c1_seq3	-1.185040279	4.000471161	0.000244107	0.002796186	atp synthase subunit mitochondrial-like	gi|224099437|ref|XP_002311483.1|predicted protein [Populus trichocarpa] >gi|222851303|gb|EEE88850.1| H+-transporting two-sector ATPase family protein [Populus trichocarpa]	AT5G08680.1		 ATP synthase alpha/beta family protein 
Ctaxi_contig_43734|comp35733_c0_seq1	-1.184535842	4.365463315	5.80E-06	0.000121925	elmo domain-containing protein 3	gi|260828287|ref|XP_002609095.1|hypothetical protein BRAFLDRAFT_91068 [Branchiostoma floridae] >gi|229294449|gb|EEN65105.1| hypothetical protein BRAFLDRAFT_91068 [Branchiostoma floridae]	AT3G60260.3		 ELMO/CED-12 family protein 
Ctaxi_contig_46342|comp35891_c1_seq42	-1.18391148	4.072611293	0.000112336	0.001493588	sodium-dependent transporter	gi|412990383|emb|CCO19701.1|bile acid:sodium symporter [Bathycoccus prasinos]	AT2G26900.1		 Sodium Bile acid symporter family 
Ctaxi_contig_28649|comp34397_c1_seq1	-1.183807421	6.719739787	2.99E-06	6.81E-05	dead-box atp-dependent rna helicase 3	"gi|552816913|ref|XP_005844807.1|hypothetical protein CHLNCDRAFT_36787, partial [Chlorella variabilis] >gi|307104451|gb|EFN52705.1| hypothetical protein CHLNCDRAFT_36787, partial [Chlorella variabilis]"	AT5G26742.3	emb1138	 DEAD box RNA helicase (RH3) 
Ctaxi_contig_30437|comp34586_c0_seq1	-1.182057237	6.423379892	8.49E-10	4.78E-08	methyltransferase type 11	gi|522139072|ref|WP_020650281.1|hypothetical protein [Singularimonas variicoloris]	NA	NA	NA
Ctaxi_contig_26406|comp34142_c1_seq1	-1.181352968	5.388551158	3.81E-09	1.90E-07	NA	NA	NA	NA	NA
Ctaxi_contig_28304|comp34359_c2_seq1	-1.180579891	4.529122729	1.37E-06	3.45E-05	NA	NA	NA	NA	NA
Ctaxi_contig_53432|comp36340_c5_seq1	-1.18038442	4.561878487	6.07E-06	0.000126761	NA	NA	NA	NA	NA
Ctaxi_contig_22547|comp33680_c0_seq1	-1.179822877	5.882750211	1.36E-06	3.41E-05	low quality protein: uncharacterized loc101212159	"gi|545359163|ref|XP_005645071.1|hypothetical protein COCSUDRAFT_18573, partial [Coccomyxa subellipsoidea C-169] >gi|384247039|gb|EIE20527.1| hypothetical protein COCSUDRAFT_18573, partial [Coccomyxa subellipsoidea C-169]"	AT5G08720.1		 CONTAINS InterPro DOMAIN/s: Streptomyces cyclase/dehydrase (InterPro:IPR005031); BEST Arabidopsis thaliana protein match is: Polyketide cyclase / dehydrase and lipid transport protein (TAIR:AT4G01650.1); Has 30201 Blast hits to 17322 proteins in 780 species: Archae - 12; Bacteria - 1396; Metazoa - 17338; Fungi - 3422; Plants - 5037; Viruses - 0; Other Eukaryotes - 2996 (source: NCBI BLink). 
Ctaxi_contig_16013|comp32655_c0_seq1	-1.179103998	2.375624791	0.008030779	0.044221878	NA	NA	NA	NA	NA
Ctaxi_contig_28249|comp34350_c0_seq1	-1.177560099	3.541800673	0.000322369	0.003499496	NA	NA	NA	NA	NA
Ctaxi_contig_10466|comp31398_c0_seq5	-1.177484345	4.406587479	4.86E-05	0.000746635	protein	gi|552843727|ref|XP_005850914.1|hypothetical protein CHLNCDRAFT_56906 [Chlorella variabilis] >gi|307110576|gb|EFN58812.1| hypothetical protein CHLNCDRAFT_56906 [Chlorella variabilis]	AT1G33270.1		 Acyl transferase/acyl hydrolase/lysophospholipase superfamily protein 
Ctaxi_contig_35097|comp35024_c1_seq1	-1.177237044	3.400934233	0.000462477	0.004688549	signal recognition particle 54 kda chloroplastic-like	gi|545354454|ref|XP_005643061.1|signal recognition particle protein [Coccomyxa subellipsoidea C-169] >gi|384245021|gb|EIE18517.1| signal recognition particle protein [Coccomyxa subellipsoidea C-169]	AT5G03940.1	"FFC,54CP,CPSRP54,SRP54CP"	 chloroplast signal recognition particle 54 kDa subunit 
Ctaxi_contig_53871|comp36372_c0_seq6	-1.176975417	4.647284529	2.05E-06	4.88E-05	ferredoxin-dependent glutamate synthase	gi|552840612|ref|XP_005850093.1|hypothetical protein CHLNCDRAFT_142154 [Chlorella variabilis] >gi|307109754|gb|EFN57991.1| hypothetical protein CHLNCDRAFT_142154 [Chlorella variabilis]	AT2G41220.1	GLU2	 glutamate synthase 2 
Ctaxi_contig_56495|comp36537_c0_seq1	-1.176497012	4.017019977	0.000142269	0.00180553	NA	NA	NA	NA	NA
Ctaxi_contig_66755|comp37063_c6_seq1	-1.175995696	5.107384498	1.94E-07	6.28E-06	NA	NA	NA	NA	NA
Ctaxi_contig_71144|comp37240_c1_seq5	-1.175817338	4.489692375	0.000922948	0.008125283	brain protein 44	gi|552828363|ref|XP_005847466.1|hypothetical protein CHLNCDRAFT_48225 [Chlorella variabilis] >gi|307107120|gb|EFN55364.1| hypothetical protein CHLNCDRAFT_48225 [Chlorella variabilis]	AT4G05590.1		 CONTAINS InterPro DOMAIN/s: Uncharacterised protein family UPF0041 (InterPro:IPR005336); BEST Arabidopsis thaliana protein match is: Uncharacterised protein family (UPF0041) (TAIR:AT4G22310.1); Has 30201 Blast hits to 17322 proteins in 780 species: Archae - 12; Bacteria - 1396; Metazoa - 17338; Fungi - 3422; Plants - 5037; Viruses - 0; Other Eukaryotes - 2996 (source: NCBI BLink). 
Ctaxi_contig_60864|comp36779_c0_seq1	-1.17574158	2.321349965	0.003656069	0.024093148	NA	NA	NA	NA	NA
Ctaxi_contig_39322|comp35402_c4_seq1	-1.17568414	3.396946773	0.00024576	0.002806543	polymorphic outer membrane protein	gi|545357257|ref|XP_005644289.1|hypothetical protein COCSUDRAFT_48850 [Coccomyxa subellipsoidea C-169] >gi|384246254|gb|EIE19745.1| hypothetical protein COCSUDRAFT_48850 [Coccomyxa subellipsoidea C-169]	NA	NA	NA
Ctaxi_contig_38707|comp35344_c4_seq3	-1.175514224	2.969282384	0.001459255	0.011625562	pyruvate dehydrogenase e1 subunit alpha	gi|545355704|ref|XP_005643628.1|hypothetical protein COCSUDRAFT_31344 [Coccomyxa subellipsoidea C-169] >gi|384245591|gb|EIE19084.1| hypothetical protein COCSUDRAFT_31344 [Coccomyxa subellipsoidea C-169]	AT1G01090.1	PDH-E1ALPHA	 pyruvate dehydrogenase E1 alpha 
Ctaxi_contig_50918|comp36205_c6_seq13	-1.175459977	4.895369639	6.03E-07	1.68E-05	major facilitator transporter	gi|476411721|ref|YP_007541639.1|sugar transporter [Glaciecola psychrophila 170] >gi|494912108|ref|WP_007638147.1| D-xylose-proton symporter [Glaciecola psychrophila] >gi|410167546|dbj|GAC37823.1| D-xylose-proton symporter [Glaciecola psychrophila 170] >gi|469482438|gb|AGH42291.1| sugar transporter [Glaciecola psychrophila 170]	AT5G16150.3	"GLT1,PGLCT"	 plastidic GLC translocator 
Ctaxi_contig_21554|comp33537_c0_seq1	-1.174071667	2.918439878	0.001216622	0.010123439	site-specific dna endonuclease	gi|484759802|ref|YP_007890175.1|putative site-specific DNA endonuclease [Pleodorina starrii] >gi|427920577|gb|AFY64416.1| putative site-specific DNA endonuclease [Pleodorina starrii]	NA	NA	NA
Ctaxi_contig_49292|comp36097_c2_seq1	-1.173670771	3.518274283	0.000180048	0.002184728	abc-1 domain-containing protein	gi|494598079|ref|WP_007356333.1|hypothetical protein [Oscillatoria] >gi|300334709|emb|CBN57129.1| conserved hypothetical protein [Oscillatoria sp. PCC 6506]	AT3G24190.1		 Protein kinase superfamily protein 
Ctaxi_contig_43569|comp35722_c3_seq4	-1.173215558	4.053544744	4.99E-06	0.000106516	NA	NA	NA	NA	NA
Ctaxi_contig_21449|comp33516_c2_seq3	-1.173212047	2.815788864	0.000301489	0.00330395	NA	NA	NA	NA	NA
Ctaxi_contig_36574|comp35165_c5_seq9	-1.173016024	2.300300883	0.00875283	0.04707313	pentatricopeptide repeat-containing protein chloroplastic-like	gi|302829725|ref|XP_002946429.1|hypothetical protein VOLCADRAFT_103021 [Volvox carteri f. nagariensis] >gi|300268175|gb|EFJ52356.1| hypothetical protein VOLCADRAFT_103021 [Volvox carteri f. nagariensis]	AT1G74850.1	PTAC2	 plastid transcriptionally active 2 
Ctaxi_contig_11637|comp31740_c0_seq1	-1.172385589	3.663991116	3.32E-05	0.000544852	50s ribosomal protein l17	gi|32307502|gb|AAP79156.1|ribosomal protein rpL17 [Bigelowiella natans]	AT3G54210.1		 Ribosomal protein L17 family protein 
Ctaxi_contig_38609|comp35335_c0_seq5	-1.171276465	3.952519859	3.17E-06	7.18E-05	NA	NA	NA	NA	NA
Ctaxi_contig_71060|comp37237_c5_seq1	-1.169577186	1.90521609	0.008967069	0.047960022	NA	NA	NA	NA	NA
Ctaxi_contig_19628|comp33235_c5_seq2	-1.1692141	6.984852655	9.16E-05	0.001268535	chlorophyll a-b binding protein chloroplastic-like	gi|302835678|ref|XP_002949400.1|hypothetical protein VOLCADRAFT_104309 [Volvox carteri f. nagariensis] >gi|300265227|gb|EFJ49419.1| hypothetical protein VOLCADRAFT_104309 [Volvox carteri f. nagariensis]	AT4G10340.1	LHCB5	 light harvesting complex of photosystem II 5 
Ctaxi_contig_67888|comp37105_c3_seq4	-1.169034036	2.678006407	0.002312212	0.016714111	NA	NA	AT4G35780.1		 ACT-like protein tyrosine kinase family protein 
Ctaxi_contig_11592|comp31726_c1_seq3	-1.168635797	7.30795065	2.92E-08	1.17E-06	fructose-bisphosphate class i	"gi|159485250|ref|XP_001700659.1|fructose-1,6-bisphosphate aldolase [Chlamydomonas reinhardtii] >gi|378405148|sp|Q42690.2|ALFC_CHLRE RecName: Full=Fructose-bisphosphate aldolase 1, chloroplastic; Flags: Precursor >gi|158272091|gb|EDO97897.1| fructose-1,6-bisphosphate aldolase [Chlamydomonas reinhardtii]"	AT4G38970.2	FBA2	 fructose-bisphosphate aldolase 2 
Ctaxi_contig_33206|comp34854_c1_seq7	-1.168282421	3.335469784	0.000336024	0.003619934	heat shock protein 90	gi|302799294|ref|XP_002981406.1|hypothetical protein SELMODRAFT_271484 [Selaginella moellendorffii] >gi|300150946|gb|EFJ17594.1| hypothetical protein SELMODRAFT_271484 [Selaginella moellendorffii]	AT5G56030.1	"HSP81-2,ERD8,HSP90.2,AtHsp90.2"	 heat shock protein 81-2 
Ctaxi_contig_11726|comp31761_c3_seq2	-1.168158161	2.217247048	0.007630037	0.042504155	NA	NA	NA	NA	NA
Ctaxi_contig_31637|comp34708_c1_seq1	-1.167190794	2.473812206	0.005429848	0.032764433	upf0704 protein c6orf165 homolog	gi|149638960|ref|XP_001513345.1|PREDICTED: UPF0704 protein C6orf165 homolog [Ornithorhynchus anatinus]	NA	NA	NA
Ctaxi_contig_33726|comp34895_c1_seq9	-1.166690586	3.021251242	0.000556669	0.005456522	NA	NA	NA	NA	NA
Ctaxi_contig_34427|comp34954_c2_seq1	-1.166601454	4.049309871	0.00018606	0.002243648	lycopene epsilon cyclase	gi|302828736|ref|XP_002945935.1|hypothetical protein VOLCADRAFT_54924 [Volvox carteri f. nagariensis] >gi|300268750|gb|EFJ52930.1| hypothetical protein VOLCADRAFT_54924 [Volvox carteri f. nagariensis]	AT5G57030.1	LUT2	 Lycopene beta/epsilon cyclase protein 
Ctaxi_contig_58692|comp36665_c3_seq4	-1.165789891	5.519463506	1.04E-08	4.70E-07	peptidyl serine alpha-galactosyltransferase	gi|552845417|ref|XP_005851344.1|hypothetical protein CHLNCDRAFT_138234 [Chlorella variabilis] >gi|307111007|gb|EFN59242.1| hypothetical protein CHLNCDRAFT_138234 [Chlorella variabilis]	AT3G01720.1		 unknown protein; FUNCTIONS IN: molecular_function unknown; INVOLVED IN: biological_process unknown; LOCATED IN: endomembrane system; EXPRESSED IN: 24 plant structures; EXPRESSED DURING: 13 growth stages; BEST Arabidopsis thaliana protein match is: unknown protein (TAIR:AT5G25265.1); Has 374 Blast hits to 211 proteins in 23 species: Archae - 0; Bacteria - 0; Metazoa - 0; Fungi - 0; Plants - 316; Viruses - 0; Other Eukaryotes - 58 (source: NCBI BLink). 
Ctaxi_contig_49449|comp36108_c0_seq2	-1.165710922	2.748494807	0.002627988	0.018535922	rrna processing protein rrp5 programmed cell death protein 11	gi|302845196|ref|XP_002954137.1|rRNA processing protein Rrp5/programmed cell death protein 11 [Volvox carteri f. nagariensis] >gi|300260636|gb|EFJ44854.1| rRNA processing protein Rrp5/programmed cell death protein 11 [Volvox carteri f. nagariensis]	NA	NA	NA
Ctaxi_contig_32376|comp34779_c3_seq3	-1.164146868	4.475918787	0.000133645	0.00171743	nucleic acid binding	gi|302832796|ref|XP_002947962.1|hypothetical protein VOLCADRAFT_103744 [Volvox carteri f. nagariensis] >gi|300266764|gb|EFJ50950.1| hypothetical protein VOLCADRAFT_103744 [Volvox carteri f. nagariensis]	AT3G48440.1		 Zinc finger C-x8-C-x5-C-x3-H type family protein 
Ctaxi_contig_7784|comp30356_c0_seq1	-1.163675459	3.404937727	0.00033708	0.003628796	NA	NA	NA	NA	NA
Ctaxi_contig_43365|comp35706_c2_seq4	-1.163614209	3.139688808	0.000275388	0.003078643	atp-binding cassette superfamily	gi|530739593|gb|EQC37835.1|hypothetical protein SDRG_04858 [Saprolegnia diclina VS20]	AT1G17840.1	"WBC11,ABCG11,DSO,COF1,ATWBC11"	 white-brown complex homolog protein 11 
Ctaxi_contig_39960|comp35459_c0_seq3	-1.162519652	3.437981902	0.000620382	0.005942521	amidophosphoribosyltransferase	gi|545374203|ref|XP_005651412.1|Amidophosphoribosyl transferase [Coccomyxa subellipsoidea C-169] >gi|384253393|gb|EIE26868.1| Amidophosphoribosyl transferase [Coccomyxa subellipsoidea C-169]	AT2G16570.1	"ATASE,ATASE1,ASE1"	 GLN phosphoribosyl pyrophosphate amidotransferase 1 
Ctaxi_contig_60057|comp36735_c6_seq2	-1.161819089	3.824981096	0.000247649	0.002818166	multidrug resistance-associated protein 4	"gi|321457369|gb|EFX68457.1|ATP-binding cassette, sub-family C, member 4 [Daphnia pulex]"	AT1G30420.1	"ATMRP12,MRP12,ABCC11"	 multidrug resistance-associated protein 12 
Ctaxi_contig_56695|comp36550_c3_seq5	-1.160881351	2.956893263	0.000599454	0.005792739	NA	NA	NA	NA	NA
Ctaxi_contig_19320|comp33189_c1_seq1	-1.160616819	3.492306256	9.00E-05	0.001250401	pentatricopeptide repeat-containing protein	gi|255086920|ref|XP_002505383.1|predicted protein [Micromonas sp. RCC299] >gi|226520653|gb|ACO66641.1| predicted protein [Micromonas sp. RCC299]	AT1G51965.1	ABO5	 ABA Overly-Sensitive 5 
Ctaxi_contig_53863|comp36371_c6_seq1	-1.160387912	4.572329191	0.000111613	0.001487823	NA	NA	NA	NA	NA
Ctaxi_contig_60416|comp36755_c2_seq2	-1.160270517	5.534042178	9.80E-05	0.001342524	NA	NA	NA	NA	NA
Ctaxi_contig_26984|comp34198_c0_seq4	-1.160094848	3.920449036	5.25E-05	0.000798464	tyrosine hydroxylase	gi|159463608|ref|XP_001690034.1|aromatic amino acid hydroxylase-related protein [Chlamydomonas reinhardtii] >gi|158284022|gb|EDP09772.1| aromatic amino acid hydroxylase-related protein [Chlamydomonas reinhardtii] >gi|312983205|gb|ADR30401.1| chloroplast phenylalanine hydroxylase [Chlamydomonas reinhardtii]	NA	NA	NA
Ctaxi_contig_53869|comp36372_c0_seq4	-1.158689933	5.834562152	1.49E-08	6.45E-07	ferredoxin-dependent glutamate synthase	gi|159490048|ref|XP_001703001.1|ferredoxin-dependent glutamate synthase [Chlamydomonas reinhardtii] >gi|158270908|gb|EDO96739.1| ferredoxin-dependent glutamate synthase [Chlamydomonas reinhardtii]	AT5G04140.1	"GLU1,GLS1,GLUS,FD-GOGAT"	 glutamate synthase 1 
Ctaxi_contig_48805|comp36063_c0_seq1	-1.158410075	5.816511294	3.83E-08	1.50E-06	triacylglycerol lipase-like protein	gi|302851448|ref|XP_002957248.1|hypothetical protein VOLCADRAFT_98293 [Volvox carteri f. nagariensis] >gi|300257498|gb|EFJ41746.1| hypothetical protein VOLCADRAFT_98293 [Volvox carteri f. nagariensis]	AT3G61680.1		 alpha/beta-Hydrolases superfamily protein 
Ctaxi_contig_27684|comp34283_c2_seq5	-1.15788335	7.866409181	3.39E-07	1.02E-05	NA	NA	NA	NA	NA
Ctaxi_contig_23821|comp33840_c0_seq4	-1.157482267	3.91660735	0.000954754	0.008343905	NA	NA	NA	NA	NA
Ctaxi_contig_13028|comp32061_c0_seq2	-1.15732211	4.148678403	0.000144177	0.001822044	NA	NA	NA	NA	NA
Ctaxi_contig_68517|comp37127_c11_seq3	-1.156836347	2.922005851	0.000703964	0.006571174	NA	NA	NA	NA	NA
Ctaxi_contig_12668|comp31990_c1_seq3	-1.156262143	4.767732857	2.53E-07	7.89E-06	NA	NA	NA	NA	NA
Ctaxi_contig_47067|comp35948_c2_seq3	-1.156122794	4.555506479	2.18E-07	6.91E-06	predicted protein	gi|159463126|ref|XP_001689793.1|predicted protein [Chlamydomonas reinhardtii] >gi|158283781|gb|EDP09531.1| predicted protein [Chlamydomonas reinhardtii]	NA	NA	NA
Ctaxi_contig_21557|comp33537_c1_seq1	-1.156056398	2.604081665	0.001400562	0.011259508	NA	NA	NA	NA	NA
Ctaxi_contig_41453|comp35573_c4_seq1	-1.156020741	2.874538409	0.000991554	0.008600284	NA	NA	NA	NA	NA
Ctaxi_contig_69096|comp37154_c1_seq10	-1.15555295	2.74852894	0.001618967	0.012630219	protein	gi|159468369|ref|XP_001692355.1|hypothetical protein CHLREDRAFT_189496 [Chlamydomonas reinhardtii] >gi|158278541|gb|EDP04305.1| predicted protein [Chlamydomonas reinhardtii]	NA	NA	NA
Ctaxi_contig_67886|comp37105_c3_seq2	-1.155434089	3.173382504	0.00499183	0.030741451	kinase-like protein	gi|545372376|ref|XP_005650663.1|kinase-like protein [Coccomyxa subellipsoidea C-169] >gi|384252643|gb|EIE26119.1| kinase-like protein [Coccomyxa subellipsoidea C-169]	AT3G63260.1	ATMRK1	 Protein kinase superfamily protein 
Ctaxi_contig_21447|comp33516_c2_seq1	-1.155303026	3.877454317	8.81E-06	0.000174606	NA	NA	NA	NA	NA
Ctaxi_contig_67249|comp37085_c5_seq1	-1.153783549	2.567437574	0.002439491	0.017427656	atp-dependent dna helicase	gi|442321456|ref|YP_007361477.1|ATP-dependent DNA helicase UvrD [Myxococcus stipitatus DSM 14675] >gi|505162951|ref|WP_015350053.1| ATP-dependent DNA helicase UvrD [Myxococcus stipitatus] >gi|441489098|gb|AGC45793.1| ATP-dependent DNA helicase UvrD [Myxococcus stipitatus DSM 14675]	AT4G25120.1	"SRS2,ATSRS2"	 P-loop containing nucleoside triphosphate hydrolases superfamily protein 
Ctaxi_contig_12666|comp31990_c1_seq1	-1.152198538	4.740930118	1.27E-06	3.23E-05	NA	NA	NA	NA	NA
Ctaxi_contig_71981|comp37272_c1_seq1	-1.151786425	3.247524431	0.00110399	0.009389652	NA	NA	NA	NA	NA
Ctaxi_contig_41610|comp35586_c1_seq1	-1.150648508	6.415585746	5.74E-07	1.61E-05	monovalent cation:h+ antiporter- cpa1 family	gi|545362289|ref|XP_005646388.1|hypothetical protein COCSUDRAFT_56295 [Coccomyxa subellipsoidea C-169] >gi|384248360|gb|EIE21844.1| hypothetical protein COCSUDRAFT_56295 [Coccomyxa subellipsoidea C-169]	AT1G14660.2	NHX8	 Na+/H+ exchanger 8 
Ctaxi_contig_40458|comp35504_c2_seq3	-1.150291147	3.825077148	0.000102385	0.001385557	probable atp-dependent rna helicase dhx36-like	gi|168058998|ref|XP_001781492.1|predicted protein [Physcomitrella patens] >gi|162667033|gb|EDQ53672.1| predicted protein [Physcomitrella patens]	AT2G35920.1		 RNA helicase family protein 
Ctaxi_contig_15728|comp32607_c0_seq3	-1.14977927	5.175560402	0.000115622	0.001526405	calreticulin	gi|225437549|ref|XP_002270354.1|PREDICTED: calreticulin [Vitis vinifera] >gi|297743974|emb|CBI36944.3| unnamed protein product [Vitis vinifera]	AT1G09210.1	"CRT1b,AtCRT1b"	 calreticulin 1b 
Ctaxi_contig_71052|comp37237_c1_seq2	-1.149292105	2.220204471	0.007432892	0.041659545	NA	NA	NA	NA	NA
Ctaxi_contig_49928|comp36140_c2_seq1	-1.146893887	2.90010178	0.001851908	0.013986063	bromodomain and wd repeat domain-containing protein	gi|545363570|ref|XP_005646906.1|hypothetical protein COCSUDRAFT_56052 [Coccomyxa subellipsoidea C-169] >gi|384248879|gb|EIE22362.1| hypothetical protein COCSUDRAFT_56052 [Coccomyxa subellipsoidea C-169]	AT2G47410.2		 WD40/YVTN repeat-like-containing domain;Bromodomain 
Ctaxi_contig_32193|comp34765_c1_seq2	-1.146755385	4.300496103	0.000190105	0.002279185	protein	gi|552837785|ref|XP_005849441.1|hypothetical protein CHLNCDRAFT_56054 [Chlorella variabilis] >gi|307109101|gb|EFN57339.1| hypothetical protein CHLNCDRAFT_56054 [Chlorella variabilis]	AT3G58140.1		 phenylalanyl-tRNA synthetase class IIc family protein 
Ctaxi_contig_29137|comp34449_c2_seq1	-1.146028657	4.46081395	4.96E-05	0.000758712	ring-hydroxylating large terminal subunit	"gi|493554661|ref|WP_006508209.1|ring-hydroxylating dioxygenase, large terminal subunit [Xenococcus sp. PCC 7305] >gi|442795326|gb|ELS04700.1| ring-hydroxylating dioxygenase, large terminal subunit [Xenococcus sp. PCC 7305]"	NA	NA	NA
Ctaxi_contig_51958|comp36259_c2_seq1	-1.14245073	4.589239293	1.57E-07	5.19E-06	kinase-like protein	gi|545356380|ref|XP_005643909.1|kinase-like protein [Coccomyxa subellipsoidea C-169] >gi|384245873|gb|EIE19365.1| kinase-like protein [Coccomyxa subellipsoidea C-169]	AT3G01490.1		 Protein kinase superfamily protein 
Ctaxi_contig_55521|comp36474_c6_seq1	-1.142185296	6.517877548	3.05E-06	6.95E-05	hypothetical protein VOLCADRAFT_104654	gi|302837680|ref|XP_002950399.1|hypothetical protein VOLCADRAFT_104654 [Volvox carteri f. nagariensis] >gi|300264404|gb|EFJ48600.1| hypothetical protein VOLCADRAFT_104654 [Volvox carteri f. nagariensis]	NA	NA	NA
Ctaxi_contig_27788|comp34293_c0_seq1	-1.142168283	6.269832452	5.75E-07	1.61E-05	geranylgeranyl reductase	gi|159464036|ref|XP_001690248.1|geranylgeranyl reductase [Chlamydomonas reinhardtii] >gi|158284236|gb|EDP09986.1| geranylgeranyl reductase [Chlamydomonas reinhardtii]	AT1G74470.1		 Pyridine nucleotide-disulphide oxidoreductase family protein 
Ctaxi_contig_47568|comp35981_c1_seq7	-1.141513974	3.566328285	0.002128655	0.015615826	latent-transforming growth factor beta-binding protein 2-like	gi|47230233|emb|CAG10647.1|unnamed protein product [Tetraodon nigroviridis]	NA	NA	NA
Ctaxi_contig_10446|comp31393_c0_seq2	-1.141266958	4.299641648	0.00021613	0.002527906	NA	NA	NA	NA	NA
Ctaxi_contig_27058|comp34208_c1_seq3	-1.141147996	5.225497597	2.30E-06	5.40E-05	rna-binding protein nova- partial	gi|545361650|ref|XP_005646117.1|hypothetical protein COCSUDRAFT_17393 [Coccomyxa subellipsoidea C-169] >gi|384248088|gb|EIE21573.1| hypothetical protein COCSUDRAFT_17393 [Coccomyxa subellipsoidea C-169]	AT5G04430.1	"BTR1,BTR1S"	 binding to TOMV RNA 1L (long form) 
Ctaxi_contig_42336|comp35630_c0_seq5	-1.140327998	3.887360658	0.000485421	0.004866739	ap-4 complex subunit epsilon-like	gi|545375455|ref|XP_005651907.1|ARM repeat-containing protein [Coccomyxa subellipsoidea C-169] >gi|384253889|gb|EIE27363.1| ARM repeat-containing protein [Coccomyxa subellipsoidea C-169]	AT1G31730.1		 Adaptin family protein 
Ctaxi_contig_25397|comp34043_c1_seq5	-1.139356276	2.391788801	0.005150499	0.031500361	NA	NA	NA	NA	NA
Ctaxi_contig_35957|comp35105_c0_seq3	-1.13931981	2.631545055	0.00760397	0.042419709	nucleolar gtp-binding protein 1	gi|545362610|ref|XP_005646519.1|nucleolar GTP-binding protein [Coccomyxa subellipsoidea C-169] >gi|384248491|gb|EIE21975.1| nucleolar GTP-binding protein [Coccomyxa subellipsoidea C-169]	AT1G50920.1		 Nucleolar GTP-binding protein 
Ctaxi_contig_42342|comp35630_c2_seq3	-1.138554775	5.909000165	9.22E-07	2.44E-05	NA	NA	NA	NA	NA
Ctaxi_contig_67337|comp37089_c0_seq19	-1.135498685	4.501135118	6.83E-05	0.000996507	twin arginine targeting family	"gi|470132364|ref|XP_004302052.1|PREDICTED: sec-independent protein translocase protein TATA, chloroplastic-like [Fragaria vesca subsp. vesca]"	AT5G28750.1		 Bacterial sec-independent translocation protein mttA/Hcf106 
Ctaxi_contig_40664|comp35524_c3_seq1	-1.135456687	3.470905931	0.001277815	0.010484013	zeaxanthin epoxidase	gi|552816623|ref|XP_005844735.1|hypothetical protein CHLNCDRAFT_138731 [Chlorella variabilis] >gi|307104379|gb|EFN52633.1| hypothetical protein CHLNCDRAFT_138731 [Chlorella variabilis]	AT5G67030.2	"ABA1,LOS6,NPQ2,ATABA1,ZEP,IBS3,ATZEP"	 zeaxanthin epoxidase (ZEP) (ABA1) 
Ctaxi_contig_28732|comp34406_c1_seq3	-1.134658234	3.543146703	0.00027172	0.003046225	peptidyl serine alpha-galactosyltransferase	gi|552813636|ref|XP_005843994.1|hypothetical protein CHLNCDRAFT_139484 [Chlorella variabilis] >gi|307103634|gb|EFN51892.1| hypothetical protein CHLNCDRAFT_139484 [Chlorella variabilis]	AT3G01720.1		 unknown protein; FUNCTIONS IN: molecular_function unknown; INVOLVED IN: biological_process unknown; LOCATED IN: endomembrane system; EXPRESSED IN: 24 plant structures; EXPRESSED DURING: 13 growth stages; BEST Arabidopsis thaliana protein match is: unknown protein (TAIR:AT5G25265.1); Has 374 Blast hits to 211 proteins in 23 species: Archae - 0; Bacteria - 0; Metazoa - 0; Fungi - 0; Plants - 316; Viruses - 0; Other Eukaryotes - 58 (source: NCBI BLink). 
Ctaxi_contig_60766|comp36774_c1_seq5	-1.133880261	6.661291661	8.65E-07	2.31E-05	proton pump-interactor 1-like	gi|159469935|ref|XP_001693115.1|predicted protein [Chlamydomonas reinhardtii] >gi|158277373|gb|EDP03141.1| predicted protein [Chlamydomonas reinhardtii]	AT4G27500.1	PPI1	 proton pump interactor 1 
Ctaxi_contig_63287|comp36910_c5_seq1	-1.133833104	3.115080464	0.006855367	0.039185042	dna-directed rna polymerase subunit 2	"gi|159471568|ref|XP_001693928.1|DNA-directed RNA polymerase III, subunit 2 [Chlamydomonas reinhardtii] >gi|158277095|gb|EDP02864.1| DNA-directed RNA polymerase III, subunit 2 [Chlamydomonas reinhardtii]"	AT5G45140.1	NRPC2	 nuclear RNA polymerase C2 
Ctaxi_contig_68550|comp37129_c1_seq13	-1.132540029	3.550612971	0.00113624	0.00959834	protein	gi|168006558|ref|XP_001755976.1|predicted protein [Physcomitrella patens] >gi|162692906|gb|EDQ79261.1| predicted protein [Physcomitrella patens]	AT1G45332.1		 Translation elongation factor EFG/EF2 protein 
Ctaxi_contig_69980|comp37187_c0_seq15	-1.132379462	3.21666822	0.007607616	0.042424831	glutamate-1-semialdehyde aminotransferase	gi|302836949|ref|XP_002950034.1|hypothetical protein VOLCADRAFT_74470 [Volvox carteri f. nagariensis] >gi|300264507|gb|EFJ48702.1| hypothetical protein VOLCADRAFT_74470 [Volvox carteri f. nagariensis]	AT3G48730.1	GSA2	" glutamate-1-semialdehyde 2,1-aminomutase 2 "
Ctaxi_contig_49353|comp36102_c1_seq10	-1.131035804	4.826818641	1.35E-06	3.39E-05	gtp-binding protein	"gi|225452725|ref|XP_002277245.1|PREDICTED: translation factor GUF1 homolog, mitochondrial [Vitis vinifera]"	AT5G39900.1		 Small GTP-binding protein 
Ctaxi_contig_39583|comp35425_c1_seq3	-1.130382412	2.705747967	0.005561058	0.033364437	diaminopimelate epimerase	gi|497468031|ref|WP_009782229.1|diaminopimelate epimerase [Lyngbya sp. PCC 8106] >gi|119458147|gb|EAW39269.1| diaminopimelate epimerase [Lyngbya sp. PCC 8106]	AT3G53580.1		 diaminopimelate epimerase family protein 
Ctaxi_contig_59164|comp36688_c2_seq1	-1.130347192	3.644862566	0.001405079	0.011287069	adhesin-like protein	gi|325959223|ref|YP_004290689.1|polymorphic outer membrane protein [Methanobacterium sp. AL-21] >gi|503410407|ref|WP_013645068.1| polymorphic outer membrane protein [Methanobacterium sp. AL-21] >gi|325330655|gb|ADZ09717.1| polymorphic outer membrane protein [Methanobacterium sp. AL-21]	NA	NA	NA
Ctaxi_contig_54688|comp36425_c4_seq2	-1.129982675	2.827805025	0.003519622	0.023377986	NA	NA	NA	NA	NA
Ctaxi_contig_22438|comp33664_c1_seq3	-1.129868149	2.769222536	0.005279984	0.032076705	tigr02452 family protein	gi|551600447|ref|XP_005781953.1|hypothetical protein EMIHUDRAFT_365859 [Emiliania huxleyi CCMP1516] >gi|485634765|gb|EOD29524.1| hypothetical protein EMIHUDRAFT_365859 [Emiliania huxleyi CCMP1516]	NA	NA	NA
Ctaxi_contig_34213|comp34939_c2_seq3	-1.129299877	3.416903344	0.000812714	0.007381638	chlorophyllide a chloroplastic-like	gi|557536323|gb|ESR47441.1|hypothetical protein CICLE_v10000821mg [Citrus clementina]	AT1G44446.3	"CH1,ATCAO,CAO"	 Pheophorbide a oxygenase family protein with Rieske [2Fe-2S] domain 
Ctaxi_contig_19392|comp33199_c1_seq1	-1.129250519	7.003154117	1.70E-08	7.29E-07	ankyrin repeat protein	"gi|123385560|ref|XP_001299135.1|ankyrin repeat protein [Trichomonas vaginalis G3] >gi|121879907|gb|EAX86205.1| ankyrin repeat protein, putative [Trichomonas vaginalis G3]"	AT2G31820.1		 Ankyrin repeat family protein 
Ctaxi_contig_18857|comp33122_c0_seq2	-1.129050714	4.201652827	2.28E-06	5.36E-05	origin recognition complex subunit 2-like	gi|545358200|ref|XP_005644686.1|origin recognition complex subunit 2 [Coccomyxa subellipsoidea C-169] >gi|384246653|gb|EIE20142.1| origin recognition complex subunit 2 [Coccomyxa subellipsoidea C-169]	AT2G37560.2	"ORC2,ATORC2"	 origin recognition complex second largest subunit 2 
Ctaxi_contig_47290|comp35962_c4_seq8	-1.12855596	3.364202697	0.005055127	0.031088179	NA	NA	NA	NA	NA
Ctaxi_contig_63378|comp36915_c0_seq10	-1.127909176	4.985780453	0.00015482	0.001932884	probable atp-dependent rna helicase ddx20-like	gi|308804852|ref|XP_003079738.1|DDX20_HUMAN Probable ATP-dependent RNA helicase DDX20 (ISS) [Ostreococcus tauri] >gi|116058195|emb|CAL53384.1| DDX20_HUMAN Probable ATP-dependent RNA helicase DDX20 (ISS) [Ostreococcus tauri]	AT2G45810.1		 DEA(D/H)-box RNA helicase family protein 
Ctaxi_contig_36987|comp35204_c3_seq5	-1.127380949	5.809859743	4.53E-08	1.74E-06	polymorphic outer membrane protein	gi|304314366|ref|YP_003849513.1|pseudomurein-binding protein [Methanothermobacter marburgensis str. Marburg] >gi|503060448|ref|WP_013295424.1| pseudomurein-binding protein [Methanothermobacter marburgensis] >gi|302587825|gb|ADL58200.1| predicted pseudomurein-binding protein [Methanothermobacter marburgensis str. Marburg]	NA	NA	NA
Ctaxi_contig_27893|comp34306_c2_seq3	-1.127204055	4.547323287	1.51E-05	0.00027602	adhesin-like protein	gi|66819275|ref|XP_643297.1|hypothetical protein DDB_G0276193 [Dictyostelium discoideum AX4] >gi|60471436|gb|EAL69396.1| hypothetical protein DDB_G0276193 [Dictyostelium discoideum AX4]	NA	NA	NA
Ctaxi_contig_49158|comp36086_c4_seq4	-1.126740131	5.585335341	0.00048896	0.004893059	NA	NA	NA	NA	NA
Ctaxi_contig_24059|comp33876_c2_seq1	-1.126634053	4.992157934	1.34E-07	4.51E-06	NA	NA	NA	NA	NA
Ctaxi_contig_45318|comp35818_c0_seq1	-1.126381962	3.540661892	0.001288383	0.010562364	NA	NA	NA	NA	NA
Ctaxi_contig_13338|comp32139_c0_seq1	-1.126021897	3.055790008	0.000666082	0.006295002	protein	"gi|552817569|ref|XP_005844976.1|hypothetical protein CHLNCDRAFT_26505, partial [Chlorella variabilis] >gi|307104621|gb|EFN52874.1| hypothetical protein CHLNCDRAFT_26505, partial [Chlorella variabilis]"	AT4G38800.1	"ATMTN1,ATMTAN1,MTN1,MTAN1"	 methylthioadenosine nucleosidase 1 
Ctaxi_contig_48472|comp36040_c5_seq1	-1.125010266	3.892617288	0.000617271	0.005923668	NA	NA	NA	NA	NA
Ctaxi_contig_43566|comp35722_c3_seq1	-1.124672893	5.195478193	2.12E-07	6.75E-06	leucine-rich repeat-containing protein	gi|488721338|ref|WP_002645056.1|hypothetical protein [Planctomyces maris] >gi|148846697|gb|EDL61034.1| hypothetical protein PM8797T_09949 [Planctomyces maris DSM 8797]	AT1G15740.1		 Leucine-rich repeat family protein 
Ctaxi_contig_66807|comp37067_c5_seq1	-1.123958494	2.785979493	0.001358414	0.011003119	NA	NA	NA	NA	NA
Ctaxi_contig_59659|comp36712_c0_seq1	-1.123793766	2.527251208	0.005146619	0.03148501	NA	NA	NA	NA	NA
Ctaxi_contig_50471|comp36176_c1_seq10	-1.12343097	4.432672377	8.76E-07	2.33E-05	NA	NA	NA	NA	NA
Ctaxi_contig_62553|comp36864_c6_seq5	-1.122928347	3.109555993	0.006663806	0.038400506	NA	NA	NA	NA	NA
Ctaxi_contig_24338|comp33917_c1_seq5	-1.12264142	5.900318852	1.63E-05	0.000296392	NA	NA	NA	NA	NA
Ctaxi_contig_56664|comp36548_c2_seq1	-1.121662031	4.738308669	3.86E-07	1.14E-05	isoleucyl-trna synthetase	gi|551659581|ref|XP_005832559.1|hypothetical protein GUITHDRAFT_71180 [Guillardia theta CCMP2712] >gi|428176696|gb|EKX45579.1| hypothetical protein GUITHDRAFT_71180 [Guillardia theta CCMP2712]	AT5G49030.2	OVA2	" tRNA synthetase class I (I, L, M and V) family protein "
Ctaxi_contig_14971|comp32472_c1_seq1	-1.121282566	3.280005003	0.003619404	0.02391424	rubredoxin family protein	gi|302833209|ref|XP_002948168.1|hypothetical protein VOLCADRAFT_120585 [Volvox carteri f. nagariensis] >gi|300266388|gb|EFJ50575.1| hypothetical protein VOLCADRAFT_120585 [Volvox carteri f. nagariensis]	AT5G17170.2	ENH1	 rubredoxin family protein 
Ctaxi_contig_27593|comp34271_c3_seq1	-1.121098114	7.093359236	1.33E-07	4.48E-06	hypothetical protein VOLCADRAFT_104078	gi|302834371|ref|XP_002948748.1|hypothetical protein VOLCADRAFT_104078 [Volvox carteri f. nagariensis] >gi|300265939|gb|EFJ50128.1| hypothetical protein VOLCADRAFT_104078 [Volvox carteri f. nagariensis]	NA	NA	NA
Ctaxi_contig_48632|comp36053_c4_seq1	-1.120817066	5.977737381	2.30E-08	9.54E-07	pyruvate phosphate dikinase	gi|552810997|ref|XP_005843346.1|hypothetical protein CHLNCDRAFT_141269 [Chlorella variabilis] >gi|307102979|gb|EFN51244.1| hypothetical protein CHLNCDRAFT_141269 [Chlorella variabilis]	AT4G15530.6	PPDK	 pyruvate orthophosphate dikinase 
Ctaxi_contig_38140|comp35303_c0_seq4	-1.118104812	3.942362544	6.66E-06	0.000137261	prolyl endopeptidase	gi|552824186|ref|XP_005846541.1|hypothetical protein CHLNCDRAFT_31842 [Chlorella variabilis] >gi|307106192|gb|EFN54439.1| hypothetical protein CHLNCDRAFT_31842 [Chlorella variabilis]	AT1G20380.1		 Prolyl oligopeptidase family protein 
Ctaxi_contig_16729|comp32779_c2_seq1	-1.117856324	2.79746263	0.001822787	0.013815876	NA	NA	NA	NA	NA
Ctaxi_contig_42063|comp35610_c1_seq1	-1.117673091	2.958308844	0.000596788	0.005773405	dna polymerase delta catalytic subunit-like	gi|81157941|dbj|BAE48221.1|DNA polymerase delta subunit [Chlorella pyrenoidosa]	AT5G63960.1		 DNA binding;nucleotide binding;nucleic acid binding;DNA-directed DNA polymerases;DNA-directed DNA polymerases 
Ctaxi_contig_38938|comp35364_c7_seq2	-1.117116678	3.776127203	0.000796275	0.007267145	protein chloroplastic-like	gi|159490004|ref|XP_001702979.1|iron-sulfur cluster assembly protein [Chlamydomonas reinhardtii] >gi|158270886|gb|EDO96717.1| iron-sulfur cluster assembly protein [Chlamydomonas reinhardtii]	AT1G32500.1	"ATNAP6,NAP6"	 non-intrinsic ABC protein 6 
Ctaxi_contig_64462|comp36964_c0_seq6	-1.115462118	3.438726459	0.000301842	0.003305491	NA	NA	NA	NA	NA
Ctaxi_contig_32804|comp34817_c0_seq3	-1.115458812	4.352407552	6.99E-05	0.001013443	NA	NA	AT5G06530.3		 ABC-2 type transporter family protein 
Ctaxi_contig_59215|comp36690_c5_seq3	-1.1142582	4.36265168	2.22E-05	0.000385693	NA	NA	NA	NA	NA
Ctaxi_contig_58842|comp36672_c6_seq1	-1.114227512	3.089948263	0.001670139	0.012919282	atp-binding cassette superfamily	gi|302834794|ref|XP_002948959.1|hypothetical protein VOLCADRAFT_104135 [Volvox carteri f. nagariensis] >gi|300265704|gb|EFJ49894.1| hypothetical protein VOLCADRAFT_104135 [Volvox carteri f. nagariensis]	NA	NA	NA
Ctaxi_contig_57320|comp36585_c0_seq1	-1.113928528	2.650009594	0.002616418	0.018462691	NA	NA	NA	NA	NA
Ctaxi_contig_31245|comp34667_c2_seq1	-1.112997575	7.302699073	2.04E-08	8.54E-07	chloroplast 1-hydroxy-2-methyl-2- -butenyl-4-diphosphate synthase precursor	gi|61742128|gb|AAX54905.1|putative chloroplast 1-hydroxy-2-methyl-2-(E)-butenyl-4-diphosphate synthase precursor [Chlamydomonas reinhardtii]	AT5G60600.1	"GCPE,ISPG,CSB3,CLB4,HDS"	 4-hydroxy-3-methylbut-2-enyl diphosphate synthase 
Ctaxi_contig_44933|comp35793_c5_seq12	-1.11262134	3.75795329	6.44E-05	0.000949244	NA	NA	NA	NA	NA
Ctaxi_contig_61316|comp36804_c0_seq1	-1.112496226	6.030299871	2.79E-07	8.61E-06	NA	NA	NA	NA	NA
Ctaxi_contig_21556|comp33537_c0_seq3	-1.112226473	2.884491806	0.001213453	0.010105179	NA	NA	NA	NA	NA
Ctaxi_contig_69108|comp37154_c4_seq3	-1.11140602	3.116972138	0.003237392	0.021891271	NA	NA	NA	NA	NA
Ctaxi_contig_46425|comp35894_c5_seq3	-1.111398434	5.250803354	2.38E-05	0.000408102	protein	gi|552839781|ref|XP_005849879.1|hypothetical protein CHLNCDRAFT_20786 [Chlorella variabilis] >gi|307109539|gb|EFN57777.1| hypothetical protein CHLNCDRAFT_20786 [Chlorella variabilis]	AT5G24690.1		 Protein of unknown function (DUF3411) 
Ctaxi_contig_62448|comp36857_c7_seq2	-1.110626205	2.85645612	0.001579673	0.012385779	NA	NA	NA	NA	NA
Ctaxi_contig_47348|comp35967_c2_seq5	-1.110256618	5.024283673	4.59E-06	9.91E-05	NA	NA	NA	NA	NA
Ctaxi_contig_13040|comp32064_c0_seq3	-1.109839905	6.656425513	0.000335095	0.003613687	NA	NA	NA	NA	NA
Ctaxi_contig_47346|comp35967_c2_seq3	-1.109147631	6.253165435	4.62E-08	1.77E-06	hexokinase protein hxk5	gi|514745477|ref|XP_004960890.1|PREDICTED: hexokinase-7-like isoform X1 [Setaria italica]	AT2G19860.1	"ATHXK2,HXK2"	 hexokinase 2 
Ctaxi_contig_61631|comp36818_c0_seq1	-1.107821759	3.409048707	0.006792594	0.038919184	NA	NA	NA	NA	NA
Ctaxi_contig_56234|comp36519_c0_seq5	-1.107761076	3.183178684	0.003761084	0.024629521	NA	NA	NA	NA	NA
Ctaxi_contig_38585|comp35333_c0_seq1	-1.107709751	4.490603578	1.26E-05	0.000236369	abc transporter i family member chloroplastic-like	gi|552830823|ref|XP_005847995.1|hypothetical protein CHLNCDRAFT_57782 [Chlorella variabilis] >gi|307107651|gb|EFN55893.1| hypothetical protein CHLNCDRAFT_57782 [Chlorella variabilis]	AT5G14100.1	"ATNAP14,NAP14"	 non-intrinsic ABC protein 14 
Ctaxi_contig_15493|comp32567_c2_seq1	-1.107670837	4.062896363	1.99E-05	0.000352561	NA	NA	NA	NA	NA
Ctaxi_contig_47240|comp35958_c1_seq3	-1.107407525	5.501194935	1.99E-07	6.39E-06	rna-binding protein	gi|47834699|gb|AAT39003.1|AML15 [Triticum aestivum]	AT5G61960.2	"AML1,ML1"	 MEI2-like protein 1 
Ctaxi_contig_58353|comp36648_c0_seq1	-1.107350344	3.862981327	0.000129982	0.00167523	dna-directed rna polymerase iii subunit rpc1-like	gi|302840215|ref|XP_002951663.1|hypothetical protein VOLCADRAFT_81566 [Volvox carteri f. nagariensis] >gi|300262911|gb|EFJ47114.1| hypothetical protein VOLCADRAFT_81566 [Volvox carteri f. nagariensis]	AT5G60040.1	NRPC1	 nuclear RNA polymerase C1 
Ctaxi_contig_48997|comp36075_c2_seq1	-1.106905367	3.414585284	0.000210821	0.002473247	perq amino acid-rich with gyf domain-containing protein 1 isoform x2	gi|302854783|ref|XP_002958896.1|hypothetical protein VOLCADRAFT_108378 [Volvox carteri f. nagariensis] >gi|300255740|gb|EFJ40027.1| hypothetical protein VOLCADRAFT_108378 [Volvox carteri f. nagariensis]	AT5G42950.1		 GYF domain-containing protein 
Ctaxi_contig_24752|comp33974_c1_seq1	-1.106821491	3.164516274	0.002817994	0.01958745	kinesin-like motor protein heavy chain	gi|565388678|ref|XP_006360099.1|PREDICTED: kinesin-1-like [Solanum tuberosum]	AT4G21270.1	"ATK1,KATA,KATAP"	 kinesin 1 
Ctaxi_contig_12345|comp31916_c0_seq3	-1.106070646	3.992558224	0.001730824	0.01327589	thioredoxin-like protein	gi|74272711|gb|ABA01151.1|chloroplast thioredoxin peroxidase [Chlamydomonas incerta]	AT3G11630.1		 Thioredoxin superfamily protein 
Ctaxi_contig_12147|comp31871_c0_seq1	-1.106010741	3.107772387	0.001294167	0.01059391	psbp-like protein chloroplastic-like	gi|388495618|gb|AFK35875.1|unknown [Medicago truncatula]	AT3G55330.1	PPL1	 PsbP-like protein 1 
Ctaxi_contig_16599|comp32756_c0_seq2	-1.105328578	2.951069519	0.003548706	0.023519695	NA	NA	NA	NA	NA
Ctaxi_contig_34502|comp34964_c0_seq1	-1.104077583	7.830717797	5.36E-07	1.52E-05	NA	NA	NA	NA	NA
Ctaxi_contig_7965|comp30460_c0_seq5	-1.1036991	5.596859055	4.77E-07	1.37E-05	sodium:solute antiporter	gi|551635446|ref|XP_005820556.1|hypothetical protein GUITHDRAFT_120215 [Guillardia theta CCMP2712] >gi|428164555|gb|EKX33576.1| hypothetical protein GUITHDRAFT_120215 [Guillardia theta CCMP2712]	NA	NA	NA
Ctaxi_contig_59935|comp36727_c0_seq30	-1.102694666	2.588370106	0.00887356	0.047607207	nuclear ribonucleoprotein	gi|545364752|ref|XP_005647417.1|hypothetical protein COCSUDRAFT_66433 [Coccomyxa subellipsoidea C-169] >gi|384249391|gb|EIE22873.1| hypothetical protein COCSUDRAFT_66433 [Coccomyxa subellipsoidea C-169]	AT5G47620.2		 RNA-binding (RRM/RBD/RNP motifs) family protein 
Ctaxi_contig_43529|comp35719_c1_seq4	-1.101979661	4.492805517	3.11E-05	0.000513623	NA	NA	NA	NA	NA
Ctaxi_contig_30090|comp34546_c3_seq1	-1.101959029	3.827118989	0.001351005	0.010954513	dna replication licensing factor mcm3 homolog	gi|470259939|ref|XP_004359973.1|MCM family protein [Dictyostelium fasciculatum] >gi|328873756|gb|EGG22122.1| MCM family protein [Dictyostelium fasciculatum]	AT5G46280.1	MCM3	 Minichromosome maintenance (MCM2/3/5) family protein 
Ctaxi_contig_21464|comp33520_c2_seq1	-1.101424602	3.929884921	4.79E-05	0.000737803	NA	NA	NA	NA	NA
Ctaxi_contig_27081|comp34210_c2_seq1	-1.100131136	5.365666305	2.10E-08	8.76E-07	NA	NA	NA	NA	NA
Ctaxi_contig_55704|comp36485_c4_seq6	-1.100060486	4.316652482	3.36E-05	0.000551527	afadin- and alpha-actinin-binding	gi|552836823|ref|XP_005849233.1|hypothetical protein CHLNCDRAFT_51197 [Chlorella variabilis] >gi|307108892|gb|EFN57131.1| hypothetical protein CHLNCDRAFT_51197 [Chlorella variabilis]	AT5G57410.3		 Afadin/alpha-actinin-binding protein 
Ctaxi_contig_53486|comp36345_c0_seq1	-1.099919266	7.645735504	7.50E-07	2.04E-05	protein	gi|545368225|ref|XP_005648894.1|hypothetical protein COCSUDRAFT_62850 [Coccomyxa subellipsoidea C-169] >gi|384250871|gb|EIE24350.1| hypothetical protein COCSUDRAFT_62850 [Coccomyxa subellipsoidea C-169]	AT3G53700.1	MEE40	 Pentatricopeptide repeat (PPR) superfamily protein 
Ctaxi_contig_64864|comp36987_c1_seq5	-1.099026137	2.728156405	0.002034548	0.015103346	NA	NA	NA	NA	NA
Ctaxi_contig_71834|comp37266_c4_seq3	-1.098913823	4.287619841	6.11E-05	0.000906732	p-loop containing nucleoside triphosphate hydrolase protein	gi|552833141|ref|XP_005848491.1|hypothetical protein CHLNCDRAFT_144939 [Chlorella variabilis] >gi|307108148|gb|EFN56389.1| hypothetical protein CHLNCDRAFT_144939 [Chlorella variabilis]	NA	NA	NA
Ctaxi_contig_20390|comp33367_c0_seq1	-1.098445792	3.370337073	0.003902104	0.025366125	NA	NA	NA	NA	NA
Ctaxi_contig_36502|comp35158_c1_seq3	-1.097060193	3.432022223	0.000146042	0.00184022	NA	NA	NA	NA	NA
Ctaxi_contig_16322|comp32703_c0_seq2	-1.096943053	2.324527758	0.005804755	0.03448492	NA	NA	NA	NA	NA
Ctaxi_contig_58152|comp36634_c5_seq1	-1.096896069	4.695565206	0.000533127	0.005267276	helicase associated domain protein	gi|397644910|gb|EJK76602.1|hypothetical protein THAOC_01623 [Thalassiosira oceanica]	NA	NA	NA
Ctaxi_contig_35482|comp35061_c1_seq4	-1.096285654	2.584885242	0.005792694	0.034419841	protein	"gi|74272623|gb|ABA01107.1|apospory-associated protein C, partial [Chlamydomonas incerta]"	AT5G66530.2		 Galactose mutarotase-like superfamily protein 
Ctaxi_contig_34749|comp34987_c2_seq1	-1.096129872	6.930144273	9.82E-06	0.000191339	calcium-dependent protein kinase 16	gi|159476354|ref|XP_001696276.1|hypothetical protein CHLREDRAFT_112697 [Chlamydomonas reinhardtii] >gi|158282501|gb|EDP08253.1| predicted protein [Chlamydomonas reinhardtii]	AT2G17890.1	CPK16	 calcium-dependent protein kinase 16 
Ctaxi_contig_48630|comp36053_c2_seq2	-1.096122779	4.792629353	6.93E-07	1.90E-05	pyruvate phosphate dikinase	gi|159489174|ref|XP_001702572.1|pyruvate phosphate dikinase [Chlamydomonas reinhardtii] >gi|158280594|gb|EDP06351.1| pyruvate phosphate dikinase [Chlamydomonas reinhardtii]	AT4G15530.4	PPDK	 pyruvate orthophosphate dikinase 
Ctaxi_contig_56237|comp36519_c0_seq8	-1.095906708	4.397995482	0.000100423	0.001367934	NA	NA	NA	NA	NA
Ctaxi_contig_56502|comp36537_c2_seq1	-1.095407678	3.486136218	0.000202513	0.00239021	NA	NA	NA	NA	NA
Ctaxi_contig_35374|comp35048_c2_seq1	-1.095065248	3.710822263	0.003686743	0.024270408	aminotransferase class v	gi|495483098|ref|WP_008207784.1|aminotransferase class V [Roseobacter sp. SK209-2-6] >gi|126719068|gb|EBA15779.1| hypothetical protein RSK20926_14149 [Roseobacter sp. SK209-2-6]	NA	NA	NA
Ctaxi_contig_66685|comp37061_c0_seq2	-1.094734887	2.820465196	0.004548449	0.028669233	NA	NA	NA	NA	NA
Ctaxi_contig_70383|comp37205_c5_seq4	-1.094534236	3.334398985	0.002837201	0.019707748	NA	NA	NA	NA	NA
Ctaxi_contig_6477|comp29319_c0_seq1	-1.094394801	3.723572071	0.000257666	0.002910856	cobalamin synthesis protein p47k	gi|552809246|ref|XP_005852325.1|hypothetical protein CHLNCDRAFT_33359 [Chlorella variabilis] >gi|307102515|gb|EFN50788.1| hypothetical protein CHLNCDRAFT_33359 [Chlorella variabilis]	NA	NA	NA
Ctaxi_contig_9885|comp31239_c0_seq5	-1.093801255	6.262094366	1.09E-06	2.83E-05	NA	NA	NA	NA	NA
Ctaxi_contig_20286|comp33344_c0_seq1	-1.093433128	3.873841472	0.000158998	0.001974754	NA	NA	NA	NA	NA
Ctaxi_contig_25122|comp34018_c2_seq1	-1.093363011	8.534416141	5.01E-06	0.000106773	NA	NA	NA	NA	NA
Ctaxi_contig_28603|comp34392_c4_seq4	-1.09314502	4.211865453	7.85E-05	0.001117366	NA	NA	NA	NA	NA
Ctaxi_contig_15425|comp32555_c3_seq1	-1.092888169	3.050192202	0.000920514	0.008115342	expressed protein	gi|552812263|ref|XP_005843666.1|expressed protein [Chlorella variabilis] >gi|307103303|gb|EFN51564.1| expressed protein [Chlorella variabilis]	NA	NA	NA
Ctaxi_contig_43178|comp35689_c4_seq1	-1.091975162	5.3863049	6.72E-05	0.000982393	NA	NA	NA	NA	NA
Ctaxi_contig_13027|comp32061_c0_seq1	-1.09177944	6.115490929	4.84E-05	0.000744744	patatin	gi|516326562|ref|WP_017717221.1|hypothetical protein [Oscillatoria sp. PCC 10802]	NA	NA	NA
Ctaxi_contig_42149|comp35617_c4_seq1	-1.091639096	3.278948534	0.000185277	0.002236845	NA	NA	NA	NA	NA
Ctaxi_contig_40018|comp35464_c0_seq1	-1.091553732	5.420211186	7.68E-08	2.79E-06	NA	NA	NA	NA	NA
Ctaxi_contig_20361|comp33360_c1_seq3	-1.090940507	4.456659839	0.000571999	0.005575199	synaptic vesicle 2-related	gi|168036416|ref|XP_001770703.1|predicted protein [Physcomitrella patens] >gi|162678064|gb|EDQ64527.1| predicted protein [Physcomitrella patens]	AT3G13050.1		 Major facilitator superfamily protein 
Ctaxi_contig_62109|comp36844_c2_seq6	-1.090558417	3.52634348	0.002315052	0.016726871	NA	NA	NA	NA	NA
Ctaxi_contig_66652|comp37058_c5_seq1	-1.08815276	3.436984135	0.000585472	0.005685141	NA	NA	NA	NA	NA
Ctaxi_contig_70920|comp37229_c8_seq1	-1.087411254	5.21624299	0.000166583	0.002049606	NA	NA	NA	NA	NA
Ctaxi_contig_44436|comp35771_c1_seq2	-1.086861191	3.435953473	0.00019835	0.002356003	formate acetyltransferase	gi|159462978|ref|XP_001689719.1|pyruvate-formate lyase [Chlamydomonas reinhardtii] >gi|158283707|gb|EDP09457.1| pyruvate-formate lyase [Chlamydomonas reinhardtii]	NA	NA	NA
Ctaxi_contig_52452|comp36292_c0_seq8	-1.086668694	4.79770461	0.000234772	0.002710286	NA	NA	NA	NA	NA
Ctaxi_contig_24060|comp33876_c2_seq2	-1.08644173	5.473710489	3.17E-06	7.18E-05	NA	NA	NA	NA	NA
Ctaxi_contig_27598|comp34271_c3_seq6	-1.085754516	7.379496853	2.97E-09	1.51E-07	NA	NA	NA	NA	NA
Ctaxi_contig_58480|comp36655_c5_seq1	-1.085330412	4.271196712	3.55E-06	7.91E-05	5 -3 exoribonuclease 1	gi|308805328|ref|XP_003079976.1|5'-3' exoribonuclease 1 (ISS) [Ostreococcus tauri] >gi|116058433|emb|CAL53622.1| 5'-3' exoribonuclease 1 (ISS) [Ostreococcus tauri]	AT1G54490.1	"AIN1,EIN5,XRN4,ATXRN4"	 exoribonuclease 4 
Ctaxi_contig_24309|comp33913_c0_seq4	-1.085071871	2.504065579	0.009112072	0.04856026	protease do-like chloroplastic-like	gi|545370795|ref|XP_005650005.1|trypsin-like serine protease [Coccomyxa subellipsoidea C-169] >gi|384251984|gb|EIE25461.1| trypsin-like serine protease [Coccomyxa subellipsoidea C-169]	AT2G47940.1	DEGP2	 DEGP protease 2 
Ctaxi_contig_25367|comp34041_c1_seq1	-1.083362853	7.188136797	1.75E-06	4.26E-05	NA	NA	NA	NA	NA
Ctaxi_contig_32188|comp34763_c4_seq7	-1.083293652	3.548824732	0.002102918	0.015481776	NA	NA	NA	NA	NA
Ctaxi_contig_21745|comp33569_c0_seq1	-1.082897023	5.266464023	2.12E-05	0.000371002	chloroplast stem-loop-binding protein	gi|159464355|ref|XP_001690407.1|chloroplast stem-loop-binding protein [Chlamydomonas reinhardtii] >gi|34398360|gb|AAO22242.1| 38 kDa ribosome-associated protein precursor [Chlamydomonas reinhardtii] >gi|158279907|gb|EDP05666.1| chloroplast stem-loop-binding protein [Chlamydomonas reinhardtii]	AT1G09340.1	"CRB,CSP41B,HIP1.3"	 chloroplast RNA binding 
Ctaxi_contig_22053|comp33613_c0_seq1	-1.082583348	4.995272109	1.48E-05	0.000272738	ankyrin repeat protein	gi|189502104|ref|YP_001957821.1|hypothetical protein Aasi_0703 [Candidatus Amoebophilus asiaticus 5a2] >gi|501449410|ref|WP_012472859.1| hypothetical protein [Candidatus Amoebophilus asiaticus] >gi|189497545|gb|ACE06092.1| hypothetical protein Aasi_0703 [Candidatus Amoebophilus asiaticus 5a2]	AT3G04710.3	TPR10	 ankyrin repeat family protein 
Ctaxi_contig_29298|comp34465_c1_seq1	-1.082494742	5.855348328	5.08E-08	1.93E-06	kinase-like protein	gi|545367242|ref|XP_005648466.1|kinase-like protein [Coccomyxa subellipsoidea C-169] >gi|384250443|gb|EIE23922.1| kinase-like protein [Coccomyxa subellipsoidea C-169]	AT3G58640.2		 Mitogen activated protein kinase kinase kinase-related 
Ctaxi_contig_18373|comp33058_c1_seq1	-1.08096836	7.426367519	2.50E-09	1.29E-07	myo-inositol 1-phosphate synthase	gi|18181983|dbj|BAB40956.2|myo-inositol-1-phosphate synthase [Avena sativa]	AT4G39800.1	"MI-1-PSYNTHASE,MIPS1,ATMIPS1,ATIPS1"	 myo-inositol-1-phosphate synthase 1 
Ctaxi_contig_19334|comp33191_c3_seq2	-1.080911074	3.514222722	0.00022948	0.002657082	NA	NA	NA	NA	NA
Ctaxi_contig_44119|comp35757_c1_seq6	-1.080500279	2.800507647	0.005059426	0.031090038	dna mismatch repair protein	"gi|321475167|gb|EFX86130.1|putative MLH1, MutL protein 1 [Daphnia pulex]"	AT4G09140.1	"ATMLH1,MLH1"	 MUTL-homologue 1 
Ctaxi_contig_15807|comp32620_c1_seq1	-1.08026866	5.250631824	2.39E-07	7.51E-06	probable protein phosphatase 2c 5-like isoform x1	gi|159480572|ref|XP_001698356.1|hypothetical protein CHLREDRAFT_143041 [Chlamydomonas reinhardtii] >gi|158282096|gb|EDP07849.1| predicted protein [Chlamydomonas reinhardtii]	AT1G09160.1		 Protein phosphatase 2C family protein 
Ctaxi_contig_45037|comp35801_c2_seq2	-1.079456676	4.39169214	9.46E-05	0.001303735	mfs general substrate transporter	gi|545373957|ref|XP_005651292.1|MFS general substrate transporter [Coccomyxa subellipsoidea C-169] >gi|384253273|gb|EIE26748.1| MFS general substrate transporter [Coccomyxa subellipsoidea C-169]	NA	NA	NA
Ctaxi_contig_67809|comp37100_c5_seq1	-1.078566812	3.256783547	0.00370219	0.02432964	enoyl-	"gi|255578174|ref|XP_002529956.1|short-chain dehydrogenase, putative [Ricinus communis] >gi|223530554|gb|EEF32433.1| short-chain dehydrogenase, putative [Ricinus communis]"	AT2G05990.2	"MOD1,ENR1"	 NAD(P)-binding Rossmann-fold superfamily protein 
Ctaxi_contig_41449|comp35573_c0_seq1	-1.078387232	3.046172864	0.002074456	0.015319836	arc6-like protein	gi|159465413|ref|XP_001690917.1|ARC6-like protein [Chlamydomonas reinhardtii] >gi|158279603|gb|EDP05363.1| ARC6-like protein [Chlamydomonas reinhardtii]	AT5G42480.1	ARC6	 Chaperone DnaJ-domain superfamily protein 
Ctaxi_contig_38733|comp35347_c1_seq1	-1.078346316	4.469606476	1.54E-06	3.81E-05	NA	NA	NA	NA	NA
Ctaxi_contig_38025|comp35290_c1_seq1	-1.077507033	3.652751828	0.000297135	0.003266596	unusual protein kinase	gi|308804585|ref|XP_003079605.1|Predicted unusual protein kinase (ISS) [Ostreococcus tauri] >gi|116058060|emb|CAL54263.1| Predicted unusual protein kinase (ISS) [Ostreococcus tauri]	AT3G24190.1		 Protein kinase superfamily protein 
Ctaxi_contig_35243|comp35038_c4_seq1	-1.07739359	3.876722974	0.000239538	0.002753052	protein	gi|168001567|ref|XP_001753486.1|predicted protein [Physcomitrella patens] >gi|162695365|gb|EDQ81709.1| predicted protein [Physcomitrella patens]	AT4G01150.1		" unknown protein; FUNCTIONS IN: molecular_function unknown; INVOLVED IN: biological_process unknown; LOCATED IN: thylakoid, chloroplast thylakoid membrane, chloroplast, plastoglobule, chloroplast envelope; EXPRESSED IN: 23 plant structures; EXPRESSED DURING: 14 growth stages; BEST Arabidopsis thaliana protein match is: unknown protein (TAIR:AT4G38100.1); Has 323 Blast hits to 323 proteins in 59 species: Archae - 0; Bacteria - 107; Metazoa - 0; Fungi - 0; Plants - 206; Viruses - 0; Other Eukaryotes - 10 (source: NCBI BLink). "
Ctaxi_contig_36500|comp35158_c1_seq1	-1.077226333	3.796948677	0.002973042	0.020427848	NA	NA	NA	NA	NA
Ctaxi_contig_40948|comp35543_c0_seq1	-1.077182365	4.176463406	1.55E-05	0.000282983	NA	NA	NA	NA	NA
Ctaxi_contig_65097|comp36999_c3_seq1	-1.077078297	7.137264637	6.96E-06	0.000142653	flagellar associated protein	gi|218191226|gb|EEC73653.1|hypothetical protein OsI_08179 [Oryza sativa Indica Group]	AT1G59453.1		 B-block binding subunit of TFIIIC 
Ctaxi_contig_50548|comp36182_c1_seq5	-1.077071316	7.28949988	6.27E-07	1.73E-05	NA	NA	NA	NA	NA
Ctaxi_contig_23061|comp33748_c0_seq3	-1.076523336	2.665506353	0.002840766	0.019728109	NA	NA	NA	NA	NA
Ctaxi_contig_7073|comp29868_c1_seq1	-1.076499591	3.196340898	0.001363317	0.011037084	NA	NA	NA	NA	NA
Ctaxi_contig_65240|comp37005_c2_seq4	-1.07570619	4.455356819	4.67E-05	0.000723282	saccharopine dehydrogenase	gi|545374389|ref|XP_005651485.1|saccharopine dehydrogenase [Coccomyxa subellipsoidea C-169] >gi|384253466|gb|EIE26941.1| saccharopine dehydrogenase [Coccomyxa subellipsoidea C-169]	AT5G39410.1		 Saccharopine dehydrogenase  
Ctaxi_contig_56052|comp36509_c3_seq2	-1.075577644	3.656905245	0.00011767	0.001546902	NA	NA	NA	NA	NA
Ctaxi_contig_40970|comp35545_c1_seq2	-1.075273611	3.805206721	0.000300956	0.003300443	at5g46290 mpl12_7	gi|545355322|ref|XP_005643461.1|3-oxoacyl-synth [Coccomyxa subellipsoidea C-169] >gi|384245423|gb|EIE18917.1| 3-oxoacyl-synth [Coccomyxa subellipsoidea C-169]	AT5G46290.1	"KASI,KAS1"	 3-ketoacyl-acyl carrier protein synthase I 
Ctaxi_contig_8000|comp30476_c0_seq1	-1.074832822	4.92941357	7.29E-06	0.000148226	NA	NA	NA	NA	NA
Ctaxi_contig_67836|comp37101_c4_seq12	-1.074799531	5.159753747	1.28E-06	3.24E-05	r1 alpha-glucan water dikinase	"gi|159485602|ref|XP_001700833.1|R1 protein, alpha-glucan water dikinase [Chlamydomonas reinhardtii] >gi|158281332|gb|EDP07087.1| R1 protein, alpha-glucan water dikinase [Chlamydomonas reinhardtii]"	AT4G24450.1	"GWD3,PWD,ATGWD2"	" phosphoglucan, water dikinase "
Ctaxi_contig_50800|comp36197_c0_seq1	-1.073587451	2.938583675	0.001268413	0.010423363	transposase	gi|449690522|ref|XP_004212365.1|PREDICTED: uncharacterized protein LOC101237169 [Hydra vulgaris]	NA	NA	NA
Ctaxi_contig_57073|comp36572_c1_seq3	-1.072507816	4.39186781	0.000381351	0.004008312	NA	NA	NA	NA	NA
Ctaxi_contig_12845|comp32033_c1_seq1	-1.072273598	2.813862032	0.006712493	0.038595282	NA	NA	NA	NA	NA
Ctaxi_contig_36629|comp35170_c3_seq5	-1.071073639	3.246222339	0.005215424	0.031797429	molecular chaperone	"gi|145351029|ref|XP_001419890.1|chaperonin 60, mitochondrial [Ostreococcus lucimarinus CCE9901] >gi|144580123|gb|ABO98183.1| chaperonin 60, mitochondrial [Ostreococcus lucimarinus CCE9901]"	AT3G23990.1	"HSP60,HSP60-3B"	 heat shock protein 60 
Ctaxi_contig_13386|comp32148_c0_seq3	-1.070641168	5.024125034	0.000229566	0.002657088	NA	NA	NA	NA	NA
Ctaxi_contig_71145|comp37240_c1_seq6	-1.06883783	4.103468555	0.001165142	0.009789447	brain protein 44	gi|552828363|ref|XP_005847466.1|hypothetical protein CHLNCDRAFT_48225 [Chlorella variabilis] >gi|307107120|gb|EFN55364.1| hypothetical protein CHLNCDRAFT_48225 [Chlorella variabilis]	AT4G05590.1		 CONTAINS InterPro DOMAIN/s: Uncharacterised protein family UPF0041 (InterPro:IPR005336); BEST Arabidopsis thaliana protein match is: Uncharacterised protein family (UPF0041) (TAIR:AT4G22310.1); Has 30201 Blast hits to 17322 proteins in 780 species: Archae - 12; Bacteria - 1396; Metazoa - 17338; Fungi - 3422; Plants - 5037; Viruses - 0; Other Eukaryotes - 2996 (source: NCBI BLink). 
Ctaxi_contig_35894|comp35098_c3_seq2	-1.068211263	5.054576681	4.06E-05	0.000646733	NA	NA	NA	NA	NA
Ctaxi_contig_47714|comp35992_c1_seq13	-1.067939564	5.060337771	6.25E-06	0.000130324	NA	NA	NA	NA	NA
Ctaxi_contig_41236|comp35562_c2_seq2	-1.066821282	7.127355794	1.50E-07	4.99E-06	meiotically up-regulated gene 158 protein o94632	gi|552929946|gb|ESA13713.1|hypothetical protein GLOINDRAFT_78806 [Rhizophagus irregularis DAOM 181602]	NA	NA	NA
Ctaxi_contig_62472|comp36859_c3_seq1	-1.065170424	2.897443571	0.005924309	0.035044197	protein	gi|412990638|emb|CCO18010.1|predicted protein [Bathycoccus prasinos]	AT4G17040.1	CLPR4	 CLP protease R subunit 4 
Ctaxi_contig_62647|comp36869_c5_seq8	-1.064575997	3.390504902	0.000380785	0.004003888	NA	NA	NA	NA	NA
Ctaxi_contig_31755|comp34720_c0_seq1	-1.062876081	8.782993647	4.61E-06	9.94E-05	protein phosphatase 2c	gi|169264915|dbj|BAG12299.1|protein phosphatase 2C [Physcomitrella patens]	AT4G26080.1	"ABI1,AtABI1"	 Protein phosphatase 2C family protein 
Ctaxi_contig_50077|comp36152_c0_seq1	-1.062833549	3.693369604	0.000488447	0.004889504	probable extracellular nuclease	gi|302853230|ref|XP_002958131.1|hypothetical protein VOLCADRAFT_99335 [Volvox carteri f. nagariensis] >gi|300256492|gb|EFJ40756.1| hypothetical protein VOLCADRAFT_99335 [Volvox carteri f. nagariensis]	NA	NA	NA
Ctaxi_contig_52763|comp36312_c12_seq1	-1.062045965	5.107148113	2.80E-06	6.42E-05	NA	NA	NA	NA	NA
Ctaxi_contig_25519|comp34055_c1_seq2	-1.062013836	3.090900065	0.000760203	0.006987098	NA	NA	NA	NA	NA
Ctaxi_contig_53627|comp36355_c4_seq1	-1.06184993	6.793703008	4.61E-07	1.34E-05	flagellar associated protein	gi|159487357|ref|XP_001701689.1|flagellar associated protein [Chlamydomonas reinhardtii] >gi|158280908|gb|EDP06664.1| flagellar associated protein [Chlamydomonas reinhardtii]	NA	NA	NA
Ctaxi_contig_19879|comp33284_c1_seq2	-1.061193275	4.323289788	8.44E-05	0.00118733	plc-like phosphodiesterase	gi|545372453|ref|XP_005650694.1|PLC-like phosphodiesterase [Coccomyxa subellipsoidea C-169] >gi|384252674|gb|EIE26150.1| PLC-like phosphodiesterase [Coccomyxa subellipsoidea C-169]	NA	NA	NA
Ctaxi_contig_51334|comp36233_c0_seq4	-1.060396322	4.692537535	2.15E-06	5.10E-05	NA	NA	NA	NA	NA
Ctaxi_contig_60055|comp36735_c5_seq5	-1.058321494	3.911668338	4.21E-05	0.000667151	multidrug resistance-associated protein 1	gi|302839527|ref|XP_002951320.1|hypothetical protein VOLCADRAFT_30254 [Volvox carteri f. nagariensis] >gi|300263295|gb|EFJ47496.1| hypothetical protein VOLCADRAFT_30254 [Volvox carteri f. nagariensis]	AT1G71330.1	"ATNAP5,NAP5"	 non-intrinsic ABC protein 5 
Ctaxi_contig_38076|comp35296_c2_seq11	-1.058021323	5.633882855	4.50E-08	1.73E-06	NA	NA	NA	NA	NA
Ctaxi_contig_8441|comp30695_c0_seq1	-1.057005166	2.675816917	0.009126553	0.048620772	thylakoid lumenal kda chloroplastic-like	gi|545364905|ref|XP_005647472.1|hypothetical protein COCSUDRAFT_53704 [Coccomyxa subellipsoidea C-169] >gi|384249446|gb|EIE22928.1| hypothetical protein COCSUDRAFT_53704 [Coccomyxa subellipsoidea C-169]	NA	NA	NA
Ctaxi_contig_27891|comp34306_c2_seq1	-1.056609288	5.89917552	2.64E-06	6.10E-05	NA	NA	NA	NA	NA
Ctaxi_contig_63264|comp36909_c0_seq1	-1.056078827	2.824642783	0.001864312	0.014064618	target of rapamycin kinase	gi|552824219|ref|XP_005846549.1|hypothetical protein CHLNCDRAFT_58332 [Chlorella variabilis] >gi|307106200|gb|EFN54447.1| hypothetical protein CHLNCDRAFT_58332 [Chlorella variabilis]	AT1G50030.2	TOR	 target of rapamycin 
Ctaxi_contig_69616|comp37174_c1_seq4	-1.055252072	5.839608915	0.001822903	0.013815876	kinesin-like protein	gi|334185721|ref|NP_189991.2|kinesin motor protein-like protein [Arabidopsis thaliana] >gi|332644335|gb|AEE77856.1| kinesin motor protein-like protein [Arabidopsis thaliana]	AT3G44050.1		 P-loop containing nucleoside triphosphate hydrolases superfamily protein 
Ctaxi_contig_11356|comp31659_c1_seq1	-1.054496051	5.455433207	3.02E-05	0.000501908	light harvesting complex a protein	gi|545359134|ref|XP_005645059.1|light harvesting complex a protein [Coccomyxa subellipsoidea C-169] >gi|384247027|gb|EIE20515.1| light harvesting complex a protein [Coccomyxa subellipsoidea C-169]	AT1G45474.2	LHCA5	 photosystem I light harvesting complex gene 5 
Ctaxi_contig_53140|comp36336_c5_seq3	-1.053439515	4.132880044	0.000149943	0.001884104	glutamate--trna chloroplastic mitochondrial-like	gi|508707041|gb|EOX98937.1|Glutamate tRNA synthetase [Theobroma cacao]	AT5G64050.1	"ATERS,OVA3,ERS"	 glutamate tRNA synthetase 
Ctaxi_contig_41623|comp35586_c4_seq5	-1.053403709	5.45307126	3.52E-05	0.000573309	monovalent cation:h+ antiporter- cpa1 family	gi|545362289|ref|XP_005646388.1|hypothetical protein COCSUDRAFT_56295 [Coccomyxa subellipsoidea C-169] >gi|384248360|gb|EIE21844.1| hypothetical protein COCSUDRAFT_56295 [Coccomyxa subellipsoidea C-169]	AT2G01980.1	"SOS1,ATSOS1,ATNHX7"	" sodium proton exchanger, putative (NHX7) (SOS1) "
Ctaxi_contig_24080|comp33877_c0_seq1	-1.053285155	3.292559327	0.000689827	0.006466377	dna repair protein rev1	gi|159471724|ref|XP_001694006.1|deoxycytidyl transferase [Chlamydomonas reinhardtii] >gi|158277173|gb|EDP02942.1| deoxycytidyl transferase [Chlamydomonas reinhardtii]	AT5G44750.1	"REV1,ATREV1"	 DNA-directed DNA polymerases 
Ctaxi_contig_50555|comp36182_c2_seq3	-1.052864188	6.467573495	9.10E-08	3.24E-06	rna-binding protein 45-like	gi|302844343|ref|XP_002953712.1|hypothetical protein VOLCADRAFT_106063 [Volvox carteri f. nagariensis] >gi|300261121|gb|EFJ45336.1| hypothetical protein VOLCADRAFT_106063 [Volvox carteri f. nagariensis]	NA	NA	NA
Ctaxi_contig_19130|comp33162_c0_seq4	-1.052392552	4.224227829	0.000265799	0.002990795	sulfur stress regulator	gi|302832650|ref|XP_002947889.1|Snf1-like protein kinase [Volvox carteri f. nagariensis] >gi|300266691|gb|EFJ50877.1| Snf1-like protein kinase [Volvox carteri f. nagariensis]	NA	NA	NA
Ctaxi_contig_52938|comp36324_c3_seq3	-1.051324978	5.976898738	2.06E-06	4.91E-05	protein	gi|226498182|ref|NP_001149223.1|LOC100282845 [Zea mays] >gi|194700336|gb|ACF84252.1| unknown [Zea mays] >gi|194704790|gb|ACF86479.1| unknown [Zea mays] >gi|195625566|gb|ACG34613.1| phosphoribulokinase [Zea mays] >gi|413938377|gb|AFW72928.1| phosphoribulokinase [Zea mays]	AT1G32060.1	PRK	 phosphoribulokinase 
Ctaxi_contig_28786|comp34411_c5_seq4	-1.050208809	5.851138909	0.000593397	0.005745955	NA	NA	NA	NA	NA
Ctaxi_contig_34665|comp34978_c3_seq1	-1.049394974	5.422187232	2.98E-05	0.000496937	snf-related serine threonine-protein kinase	gi|159477114|ref|XP_001696656.1|AMP-activated protein kinase [Chlamydomonas reinhardtii] >gi|158282881|gb|EDP08633.1| AMP-activated protein kinase [Chlamydomonas reinhardtii]	AT2G25090.1	"CIPK16,SnRK3.18"	 CBL-interacting protein kinase 16 
Ctaxi_contig_70880|comp37227_c7_seq2	-1.049045569	3.678152243	0.000197506	0.002348931	pentatricopeptide repeat-containing protein at5g27270-like	gi|565361659|ref|XP_006347572.1|PREDICTED: pentatricopeptide repeat-containing protein At5g27270-like [Solanum tuberosum]	AT1G19520.1	NFD5	 pentatricopeptide (PPR) repeat-containing protein 
Ctaxi_contig_58472|comp36654_c4_seq1	-1.04892566	5.098798541	4.15E-06	9.05E-05	NA	NA	NA	NA	NA
Ctaxi_contig_61142|comp36793_c0_seq52	-1.048434894	3.964397131	2.35E-05	0.000404713	neurofilament heavy polypeptide	gi|208701934|ref|YP_002267220.1|proline-rich protein [Bacillus cereus H3081.97] >gi|501548088|ref|WP_012552635.1| proline-rich protein [Bacillus cereus] >gi|208658226|gb|ACI30592.1| proline-rich protein [Bacillus cereus H3081.97]	NA	NA	NA
Ctaxi_contig_17601|comp32932_c0_seq1	-1.047970603	3.205752645	0.003876968	0.025244921	argininosuccinate synthase	gi|552829433|ref|XP_005847703.1|hypothetical protein CHLNCDRAFT_52216 [Chlorella variabilis] >gi|307107358|gb|EFN55601.1| hypothetical protein CHLNCDRAFT_52216 [Chlorella variabilis]	AT4G24830.1		 arginosuccinate synthase family 
Ctaxi_contig_52725|comp36310_c6_seq3	-1.047938699	3.51338064	0.000744998	0.006881945	NA	NA	NA	NA	NA
Ctaxi_contig_36691|comp35177_c1_seq1	-1.047809722	6.360325638	1.77E-06	4.32E-05	NA	NA	NA	NA	NA
Ctaxi_contig_69618|comp37174_c1_seq6	-1.047517054	5.65303379	0.001881469	0.014169998	kinesin-like protein	gi|334185721|ref|NP_189991.2|kinesin motor protein-like protein [Arabidopsis thaliana] >gi|332644335|gb|AEE77856.1| kinesin motor protein-like protein [Arabidopsis thaliana]	AT3G44050.1		 P-loop containing nucleoside triphosphate hydrolases superfamily protein 
Ctaxi_contig_37507|comp35241_c1_seq1	-1.047141259	6.689123509	1.93E-08	8.15E-07	NA	NA	NA	NA	NA
Ctaxi_contig_25878|comp34085_c0_seq6	-1.047103669	4.214040156	6.41E-05	0.000946821	meiotically up-regulated 158 protein	gi|552929970|gb|ESA13735.1|hypothetical protein GLOINDRAFT_176056 [Rhizophagus irregularis DAOM 181602]	NA	NA	NA
Ctaxi_contig_27346|comp34242_c4_seq1	-1.046737051	7.215234002	4.16E-08	1.61E-06	1-deoxy-d-xylulose 5-phosphate synthase	gi|302850873|ref|XP_002956962.1|hypothetical protein VOLCADRAFT_107482 [Volvox carteri f. nagariensis] >gi|300257680|gb|EFJ41925.1| hypothetical protein VOLCADRAFT_107482 [Volvox carteri f. nagariensis]	AT4G15560.1	"CLA1,DEF,CLA,DXS,DXPS2"	 Deoxyxylulose-5-phosphate synthase 
Ctaxi_contig_13969|comp32261_c0_seq1	-1.046281019	8.253981197	9.75E-07	2.56E-05	NA	NA	NA	NA	NA
Ctaxi_contig_66217|comp37039_c0_seq1	-1.046024881	2.958482876	0.007910368	0.043705803	thiamine biosynthesis protein thic	gi|302843284|ref|XP_002953184.1|hypothetical protein VOLCADRAFT_105807 [Volvox carteri f. nagariensis] >gi|300261571|gb|EFJ45783.1| hypothetical protein VOLCADRAFT_105807 [Volvox carteri f. nagariensis]	AT2G29630.3	THIC	 thiaminC 
Ctaxi_contig_47041|comp35945_c5_seq4	-1.046021463	3.541256986	0.001559064	0.012270581	NA	NA	NA	NA	NA
Ctaxi_contig_58843|comp36672_c6_seq2	-1.045143942	3.278021134	0.000562259	0.005497486	atp-binding cassette sub-family g member 2	gi|302834794|ref|XP_002948959.1|hypothetical protein VOLCADRAFT_104135 [Volvox carteri f. nagariensis] >gi|300265704|gb|EFJ49894.1| hypothetical protein VOLCADRAFT_104135 [Volvox carteri f. nagariensis]	AT2G13610.1		 ABC-2 type transporter family protein 
Ctaxi_contig_47032|comp35945_c3_seq1	-1.044619333	4.959751289	0.000202882	0.002392749	NA	NA	NA	NA	NA
Ctaxi_contig_33479|comp34874_c2_seq2	-1.044526536	3.305086226	0.000348908	0.003740606	aspartate aminotransferase	gi|168037018|ref|XP_001771002.1|predicted protein [Physcomitrella patens] >gi|162677690|gb|EDQ64157.1| predicted protein [Physcomitrella patens]	AT5G11520.1	"ASP3,YLS4"	 aspartate aminotransferase 3 
Ctaxi_contig_19212|comp33175_c4_seq1	-1.04436411	2.833685532	0.003631054	0.023974817	NA	NA	NA	NA	NA
Ctaxi_contig_15230|comp32522_c0_seq1	-1.04424889	5.747582356	3.84E-05	0.000614705	NA	NA	NA	NA	NA
Ctaxi_contig_38835|comp35356_c0_seq2	-1.043705209	2.724491915	0.004738275	0.02960185	aldehyde dehydrogenase family 2 member mitochondrial-like	"gi|565356371|ref|XP_006345041.1|PREDICTED: aldehyde dehydrogenase family 2 member B4, mitochondrial-like [Solanum tuberosum]"	AT3G48000.1	"ALDH2B4,ALDH2,ALDH2A"	 aldehyde dehydrogenase 2B4 
Ctaxi_contig_40336|comp35494_c1_seq1	-1.043616835	6.538823613	0.000190352	0.002279539	NA	NA	NA	NA	NA
Ctaxi_contig_19806|comp33271_c0_seq1	-1.043368976	3.028594195	0.006619101	0.038184088	30s ribosomal protein s12	gi|224372234|ref|YP_002606606.1|30S ribosomal protein S12 [Nautilia profundicola AmH] >gi|506382378|ref|WP_015902097.1| 30S ribosomal protein S12 [Nautilia profundicola] >gi|254811099|sp|B9L7J8.1|RS12_NAUPA RecName: Full=30S ribosomal protein S12 >gi|223589309|gb|ACM93045.1| ribosomal protein S12 [Nautilia profundicola AmH]	ATCG00905.1	"RPS12C,RPS12"	 ribosomal protein S12C 
Ctaxi_contig_52751|comp36312_c1_seq1	-1.042426909	5.870554797	1.39E-06	3.48E-05	NA	NA	AT4G16143.2	IMPA-2	 importin alpha isoform 2 
Ctaxi_contig_45588|comp35837_c6_seq1	-1.042426517	6.964889279	2.20E-07	6.94E-06	kinesin-like calmodulin binding protein	gi|159480054|ref|XP_001698101.1|kinesin-like calmodulin binding protein [Chlamydomonas reinhardtii] >gi|158273900|gb|EDO99686.1| kinesin-like calmodulin binding protein [Chlamydomonas reinhardtii]	AT5G65930.2	"ZWI,PKCBP,KCBP"	 kinesin-like calmodulin-binding protein (ZWICHEL) 
Ctaxi_contig_11069|comp31588_c0_seq1	-1.041553727	2.903503236	0.006177806	0.036194412	snf2 superfamily protein	gi|302837692|ref|XP_002950405.1|hypothetical protein VOLCADRAFT_104657 [Volvox carteri f. nagariensis] >gi|300264410|gb|EFJ48606.1| hypothetical protein VOLCADRAFT_104657 [Volvox carteri f. nagariensis]	AT4G13220.1		 unknown protein; FUNCTIONS IN: molecular_function unknown; INVOLVED IN: biological_process unknown; LOCATED IN: chloroplast; EXPRESSED IN: 22 plant structures; EXPRESSED DURING: 13 growth stages; Has 27 Blast hits to 27 proteins in 10 species: Archae - 0; Bacteria - 0; Metazoa - 0; Fungi - 0; Plants - 27; Viruses - 0; Other Eukaryotes - 0 (source: NCBI BLink). 
Ctaxi_contig_18265|comp33044_c0_seq1	-1.040998858	6.80986577	0.000101617	0.001378169	NA	NA	NA	NA	NA
Ctaxi_contig_47486|comp35975_c2_seq6	-1.039412171	3.550419182	0.000615471	0.005916784	NA	NA	NA	NA	NA
Ctaxi_contig_32626|comp34797_c2_seq1	-1.039127669	2.421941743	0.008806127	0.047302527	NA	NA	NA	NA	NA
Ctaxi_contig_36447|comp35151_c2_seq1	-1.038551934	6.023686743	2.00E-07	6.41E-06	NA	NA	NA	NA	NA
Ctaxi_contig_59174|comp36688_c7_seq1	-1.037704613	4.048724327	0.000842411	0.007573113	autotransporter beta-domain protein	gi|333986287|ref|YP_004518894.1|polymorphic outer membrane protein [Methanobacterium sp. SWAN-1] >gi|503590519|ref|WP_013824595.1| hypothetical protein [Methanobacterium sp. SWAN-1] >gi|333824431|gb|AEG17093.1| polymorphic outer membrane protein [Methanobacterium sp. SWAN-1]	NA	NA	NA
Ctaxi_contig_50676|comp36188_c1_seq15	-1.036884181	4.942847487	8.29E-05	0.00117188	rna recognition motif-containing protein	gi|302839324|ref|XP_002951219.1|hypothetical protein VOLCADRAFT_117772 [Volvox carteri f. nagariensis] >gi|300263548|gb|EFJ47748.1| hypothetical protein VOLCADRAFT_117772 [Volvox carteri f. nagariensis]	AT5G66010.2		 RNA-binding (RRM/RBD/RNP motifs) family protein 
Ctaxi_contig_54486|comp36412_c5_seq1	-1.036837798	4.27635462	4.33E-05	0.000681172	NA	NA	NA	NA	NA
Ctaxi_contig_25216|comp34031_c0_seq1	-1.036600305	6.733325941	1.39E-06	3.49E-05	NA	NA	NA	NA	NA
Ctaxi_contig_21180|comp33471_c1_seq7	-1.035897429	10.77740222	2.04E-07	6.52E-06	udp-glucose dehydrogenase	gi|159491403|ref|XP_001703656.1|UDP-glucose dehydrogenase [Chlamydomonas reinhardtii] >gi|124484349|dbj|BAF46285.1| UDP-glucose 6-dehydrogenase [Chlamydomonas reinhardtii] >gi|158270564|gb|EDO96405.1| UDP-glucose dehydrogenase [Chlamydomonas reinhardtii]	AT3G29360.2		 UDP-glucose 6-dehydrogenase family protein 
Ctaxi_contig_67173|comp37081_c11_seq4	-1.035881241	4.102573455	0.000802543	0.007302927	cell surface protein	gi|42780042|ref|NP_977289.1|collagen adhesin domain protein [Bacillus cereus ATCC 10987] >gi|499350751|ref|WP_011040044.1| adhesin [Bacillus cereus] >gi|42735960|gb|AAS39897.1| collagen adhesin domain protein [Bacillus cereus ATCC 10987]	NA	NA	NA
Ctaxi_contig_58476|comp36655_c3_seq1	-1.035681586	4.553174661	1.02E-05	0.000197988	NA	NA	NA	NA	NA
Ctaxi_contig_65095|comp36999_c0_seq17	-1.034948815	2.60405938	0.008530796	0.046219977	hypothetical protein VOLCADRAFT_91189	gi|302838318|ref|XP_002950717.1|hypothetical protein VOLCADRAFT_91189 [Volvox carteri f. nagariensis] >gi|300263834|gb|EFJ48032.1| hypothetical protein VOLCADRAFT_91189 [Volvox carteri f. nagariensis]	AT4G33140.1		 Haloacid dehalogenase-like hydrolase (HAD) superfamily protein 
Ctaxi_contig_42164|comp35617_c10_seq3	-1.033003084	3.522505307	0.000430892	0.004422746	NA	NA	NA	NA	NA
Ctaxi_contig_15453|comp32559_c0_seq1	-1.032955847	3.02380698	0.002730261	0.019054259	NA	NA	NA	NA	NA
Ctaxi_contig_40838|comp35537_c1_seq1	-1.032842761	2.759390969	0.007335174	0.041282676	NA	NA	NA	NA	NA
Ctaxi_contig_56051|comp36509_c3_seq1	-1.032760755	6.230765489	9.78E-07	2.57E-05	mei2-like rna binding protein	"gi|413922497|gb|AFW62429.1|hypothetical protein ZEAMMB73_657604, partial [Zea mays]"	AT2G42890.1	"AML2,ML2"	 MEI2-like 2 
Ctaxi_contig_51982|comp36260_c4_seq1	-1.032566846	4.259349099	0.000148317	0.00186593	thioredoxin	gi|552811595|ref|XP_005843507.1|hypothetical protein CHLNCDRAFT_33111 [Chlorella variabilis] >gi|307103142|gb|EFN51405.1| hypothetical protein CHLNCDRAFT_33111 [Chlorella variabilis]	AT1G03680.1	"ATHM1,TRX-M1,ATM1,THM1"	 thioredoxin M-type 1 
Ctaxi_contig_52291|comp36281_c3_seq9	-1.032498305	5.908054724	0.006280358	0.036666261	protein chup1	gi|462403180|gb|EMJ08737.1|hypothetical protein PRUPE_ppa015783mg [Prunus persica]	AT3G25690.3	CHUP1	 Hydroxyproline-rich glycoprotein family protein 
Ctaxi_contig_65087|comp36999_c0_seq9	-1.032213421	4.283719366	0.000127821	0.001654229	NA	NA	NA	NA	NA
Ctaxi_contig_12391|comp31929_c0_seq1	-1.031753489	4.631765492	0.002466006	0.017577022	peptidyl-prolyl cis-trans isomerase chloroplastic-like	gi|302853750|ref|XP_002958388.1|hypothetical protein VOLCADRAFT_108119 [Volvox carteri f. nagariensis] >gi|300256268|gb|EFJ40538.1| hypothetical protein VOLCADRAFT_108119 [Volvox carteri f. nagariensis]	AT3G01480.1	"CYP38,ATCYP38"	 cyclophilin 38 
Ctaxi_contig_61011|comp36789_c2_seq1	-1.030779693	4.536175484	3.07E-05	0.000509118	at3g61870 f21f14_40	gi|302832920|ref|XP_002948024.1|hypothetical protein VOLCADRAFT_73456 [Volvox carteri f. nagariensis] >gi|300266826|gb|EFJ51012.1| hypothetical protein VOLCADRAFT_73456 [Volvox carteri f. nagariensis]	AT3G61870.1		" unknown protein; FUNCTIONS IN: molecular_function unknown; INVOLVED IN: biological_process unknown; LOCATED IN: chloroplast, chloroplast inner membrane, chloroplast envelope; EXPRESSED IN: 23 plant structures; EXPRESSED DURING: 14 growth stages; Has 200 Blast hits to 200 proteins in 73 species: Archae - 0; Bacteria - 112; Metazoa - 0; Fungi - 0; Plants - 53; Viruses - 0; Other Eukaryotes - 35 (source: NCBI BLink). "
Ctaxi_contig_39858|comp35449_c3_seq1	-1.030428028	2.845892373	0.005884874	0.034874321	NA	NA	NA	NA	NA
Ctaxi_contig_43337|comp35704_c4_seq3	-1.030187843	4.586820183	0.00130795	0.010672158	NA	NA	NA	NA	NA
Ctaxi_contig_34465|comp34959_c0_seq4	-1.029858952	5.758024878	3.80E-06	8.38E-05	nad-dependent dehydratase	gi|302848856|ref|XP_002955959.1|hypothetical protein VOLCADRAFT_66420 [Volvox carteri f. nagariensis] >gi|300258685|gb|EFJ42919.1| hypothetical protein VOLCADRAFT_66420 [Volvox carteri f. nagariensis]	AT3G53520.3	"UXS1,ATUXS1"	 UDP-glucuronic acid decarboxylase 1 
Ctaxi_contig_38086|comp35297_c2_seq2	-1.029857126	4.559583497	2.54E-05	0.000431402	NA	NA	NA	NA	NA
Ctaxi_contig_18586|comp33089_c1_seq1	-1.029736601	3.125411787	0.000926647	0.008150927	aldo keto reductase	gi|302835139|ref|XP_002949131.1|hypothetical protein VOLCADRAFT_80526 [Volvox carteri f. nagariensis] >gi|300265433|gb|EFJ49624.1| hypothetical protein VOLCADRAFT_80526 [Volvox carteri f. nagariensis]	AT5G53580.1		 NAD(P)-linked oxidoreductase superfamily protein 
Ctaxi_contig_52283|comp36281_c3_seq1	-1.029618712	5.81116832	4.12E-05	0.000655111	protein chup1	gi|462403180|gb|EMJ08737.1|hypothetical protein PRUPE_ppa015783mg [Prunus persica]	AT3G25690.3	CHUP1	 Hydroxyproline-rich glycoprotein family protein 
Ctaxi_contig_12642|comp31988_c0_seq1	-1.029569639	5.239575241	5.70E-05	0.000855407	carbonate dehydratase	gi|159482180|ref|XP_001699151.1|carbonic anhydrase 7 [Chlamydomonas reinhardtii] >gi|158273214|gb|EDO99006.1| carbonic anhydrase 7 [Chlamydomonas reinhardtii]	NA	NA	NA
Ctaxi_contig_17775|comp32957_c2_seq1	-1.02901213	7.389347906	1.55E-07	5.13E-06	mitochondrial carrier	gi|545369462|ref|XP_005649476.1|mitochondrial carrier [Coccomyxa subellipsoidea C-169] >gi|384251454|gb|EIE24932.1| mitochondrial carrier [Coccomyxa subellipsoidea C-169]	AT2G35800.1		 mitochondrial substrate carrier family protein 
Ctaxi_contig_53488|comp36345_c0_seq3	-1.028906349	5.758308053	1.23E-05	0.000231839	mitochondrial protein	"gi|551678696|ref|XP_005842100.1|hypothetical protein GUITHDRAFT_53115, partial [Guillardia theta CCMP2712] >gi|428186270|gb|EKX55120.1| hypothetical protein GUITHDRAFT_53115, partial [Guillardia theta CCMP2712]"	AT2G31400.1	GUN1	 genomes uncoupled 1 
Ctaxi_contig_8404|comp30685_c0_seq1	-1.027715414	2.714418401	0.006856816	0.039186126	40kda heat shock protein	gi|545362918|ref|XP_005646657.1|hypothetical protein COCSUDRAFT_55811 [Coccomyxa subellipsoidea C-169] >gi|384248630|gb|EIE22113.1| hypothetical protein COCSUDRAFT_55811 [Coccomyxa subellipsoidea C-169]	AT2G42080.1		 Chaperone DnaJ-domain superfamily protein 
Ctaxi_contig_51338|comp36233_c0_seq8	-1.027349893	2.764537108	0.00814281	0.044680617	NA	NA	NA	NA	NA
Ctaxi_contig_31243|comp34667_c0_seq1	-1.026971889	8.232000024	1.43E-07	4.76E-06	hydroxymethylbutenyl 4-diphosphate synthase	gi|302843882|ref|XP_002953482.1|hypothetical protein VOLCADRAFT_63610 [Volvox carteri f. nagariensis] >gi|300261241|gb|EFJ45455.1| hypothetical protein VOLCADRAFT_63610 [Volvox carteri f. nagariensis]	AT5G60600.3	"GCPE,ISPG,CSB3,CLB4,HDS"	 4-hydroxy-3-methylbut-2-enyl diphosphate synthase 
Ctaxi_contig_42244|comp35619_c1_seq5	-1.02696257	2.816450874	0.007655778	0.042617026	NA	NA	NA	NA	NA
Ctaxi_contig_48468|comp36040_c4_seq3	-1.026932759	4.927676209	0.000141805	0.001801486	zinc c2h2 type family protein	gi|159467643|ref|XP_001692001.1|predicted protein [Chlamydomonas reinhardtii] >gi|158278728|gb|EDP04491.1| predicted protein [Chlamydomonas reinhardtii]	NA	NA	NA
Ctaxi_contig_30652|comp34610_c0_seq31	-1.026337651	3.250345438	0.001595413	0.012484029	nad -binding partial	gi|302828772|ref|XP_002945953.1|hypothetical protein VOLCADRAFT_78986 [Volvox carteri f. nagariensis] >gi|300268768|gb|EFJ52948.1| hypothetical protein VOLCADRAFT_78986 [Volvox carteri f. nagariensis]	AT3G18890.1		 NAD(P)-binding Rossmann-fold superfamily protein 
Ctaxi_contig_21178|comp33471_c1_seq5	-1.026046863	10.8757302	1.94E-07	6.29E-06	protein	gi|159479860|ref|XP_001698004.1|UDP-glucose dehydrogenase [Chlamydomonas reinhardtii] >gi|158273803|gb|EDO99589.1| UDP-glucose dehydrogenase [Chlamydomonas reinhardtii]	AT5G15490.1		 UDP-glucose 6-dehydrogenase family protein 
Ctaxi_contig_7743|comp30325_c0_seq1	-1.025811584	8.805637476	1.95E-05	0.000345857	udp-glucose dehydrogenase	gi|302850907|ref|XP_002956979.1|hypothetical protein VOLCADRAFT_107492 [Volvox carteri f. nagariensis] >gi|300257697|gb|EFJ41942.1| hypothetical protein VOLCADRAFT_107492 [Volvox carteri f. nagariensis]	AT1G26570.1	"UGD1,ATUGD1"	 UDP-glucose dehydrogenase 1 
Ctaxi_contig_27079|comp34210_c1_seq1	-1.02577584	6.049429922	9.67E-08	3.42E-06	gata transcription factor 11-like	gi|357518153|ref|XP_003629365.1|GATA transcription factor [Medicago truncatula] >gi|355523387|gb|AET03841.1| GATA transcription factor [Medicago truncatula]	AT5G25830.1	GATA12	 GATA transcription factor 12 
Ctaxi_contig_33177|comp34853_c0_seq2	-1.025726948	2.420093849	0.009322912	0.049404607	NA	NA	NA	NA	NA
Ctaxi_contig_24300|comp33912_c0_seq2	-1.025689042	6.142163399	8.34E-05	0.001176191	NA	NA	NA	NA	NA
Ctaxi_contig_18788|comp33108_c1_seq1	-1.023936015	2.839258945	0.004668091	0.029245597	NA	NA	NA	NA	NA
Ctaxi_contig_70941|comp37231_c1_seq1	-1.023561195	4.67012523	2.50E-05	0.000426652	NA	NA	NA	NA	NA
Ctaxi_contig_63373|comp36915_c0_seq5	-1.02312471	5.536655328	6.65E-05	0.000974148	protein	gi|302831375|ref|XP_002947253.1|hypothetical protein VOLCADRAFT_103340 [Volvox carteri f. nagariensis] >gi|300267660|gb|EFJ51843.1| hypothetical protein VOLCADRAFT_103340 [Volvox carteri f. nagariensis]	NA	NA	NA
Ctaxi_contig_36981|comp35204_c1_seq1	-1.021325466	7.526978747	5.44E-07	1.54E-05	pseudomurein-binding protein	gi|304314366|ref|YP_003849513.1|pseudomurein-binding protein [Methanothermobacter marburgensis str. Marburg] >gi|503060448|ref|WP_013295424.1| pseudomurein-binding protein [Methanothermobacter marburgensis] >gi|302587825|gb|ADL58200.1| predicted pseudomurein-binding protein [Methanothermobacter marburgensis str. Marburg]	NA	NA	NA
Ctaxi_contig_55524|comp36474_c6_seq4	-1.020811972	4.210742209	0.002304749	0.016664035	NA	NA	NA	NA	NA
Ctaxi_contig_9175|comp30993_c0_seq1	-1.020516319	3.959570611	0.001576657	0.012374611	30s ribosomal protein s10	"gi|545372230|ref|XP_005650604.1|plastid ribosomal protein S10 small ribosomal subunit, partial [Coccomyxa subellipsoidea C-169] >gi|384252584|gb|EIE26060.1| plastid ribosomal protein S10 small ribosomal subunit, partial [Coccomyxa subellipsoidea C-169]"	AT3G13120.2		 Ribosomal protein S10p/S20e family protein 
Ctaxi_contig_48018|comp36011_c2_seq1	-1.020293762	4.058922624	4.08E-05	0.000649511	NA	NA	NA	NA	NA
Ctaxi_contig_58348|comp36647_c0_seq14	-1.019045773	4.329253242	0.000222756	0.002597137	p-loop containing nucleoside triphosphate hydrolase protein	gi|552808960|ref|XP_005842827.1|hypothetical protein CHLNCDRAFT_142571 [Chlorella variabilis] >gi|307102440|gb|EFN50715.1| hypothetical protein CHLNCDRAFT_142571 [Chlorella variabilis]	AT1G31770.1	ABCG14	 ATP-binding cassette 14 
Ctaxi_contig_45773|comp35853_c0_seq3	-1.018912249	4.186897541	0.001139389	0.009619717	hypothetical protein VOLCADRAFT_106890	gi|302848169|ref|XP_002955617.1|hypothetical protein VOLCADRAFT_106890 [Volvox carteri f. nagariensis] >gi|300259026|gb|EFJ43257.1| hypothetical protein VOLCADRAFT_106890 [Volvox carteri f. nagariensis]	NA	NA	NA
Ctaxi_contig_33720|comp34895_c1_seq3	-1.018445613	4.227441906	0.000940546	0.008242894	short-chain dehydrogenase reductase sdr	gi|516887284|ref|WP_018148674.1|hypothetical protein [Henriciella marina]	AT5G10050.1		 NAD(P)-binding Rossmann-fold superfamily protein 
Ctaxi_contig_28110|comp34334_c0_seq1	-1.018108218	5.020059399	3.03E-06	6.89E-05	protein	gi|159463656|ref|XP_001690058.1|predicted protein [Chlamydomonas reinhardtii] >gi|158284046|gb|EDP09796.1| predicted protein [Chlamydomonas reinhardtii]	NA	NA	NA
Ctaxi_contig_47708|comp35992_c1_seq7	-1.018087548	6.578562318	2.34E-06	5.49E-05	NA	NA	NA	NA	NA
Ctaxi_contig_71061|comp37237_c5_seq2	-1.017993827	2.478606071	0.006922841	0.039469201	NA	NA	NA	NA	NA
Ctaxi_contig_47710|comp35992_c1_seq9	-1.017841285	6.99034743	3.97E-07	1.17E-05	NA	NA	NA	NA	NA
Ctaxi_contig_44858|comp35788_c5_seq1	-1.017393177	4.696886832	7.86E-06	0.000158039	kelch repeat protein	gi|229462796|sp|P80197.2|AFK_PHYPORecName: Full=Actin-fragmin kinase; Short=AFK >gi|1553133|gb|AAB08728.1| actin-fragmin kinase [Physarum polycephalum]	AT5G18590.2		 Galactose oxidase/kelch repeat superfamily protein 
Ctaxi_contig_52370|comp36286_c4_seq5	-1.016902821	5.665161396	7.09E-06	0.000144762	protein	gi|159478859|ref|XP_001697518.1|predicted protein [Chlamydomonas reinhardtii] >gi|158274397|gb|EDP00180.1| predicted protein [Chlamydomonas reinhardtii]	AT2G30170.1		 Protein phosphatase 2C family protein 
Ctaxi_contig_43660|comp35730_c3_seq2	-1.016013977	3.59307141	0.00075444	0.006956772	NA	NA	NA	NA	NA
Ctaxi_contig_21172|comp33471_c0_seq3	-1.015868008	10.41079245	1.50E-07	4.99E-06	udp-glucose dehydrogenase	gi|159479860|ref|XP_001698004.1|UDP-glucose dehydrogenase [Chlamydomonas reinhardtii] >gi|158273803|gb|EDO99589.1| UDP-glucose dehydrogenase [Chlamydomonas reinhardtii]	AT3G29360.2		 UDP-glucose 6-dehydrogenase family protein 
Ctaxi_contig_38990|comp35368_c5_seq2	-1.01524067	3.649514329	0.002003524	0.01491235	type ii	"gi|302849676|ref|XP_002956367.1|peroxiredoxin, type II [Volvox carteri f. nagariensis] >gi|300258273|gb|EFJ42511.1| peroxiredoxin, type II [Volvox carteri f. nagariensis]"	AT3G52960.1		 Thioredoxin superfamily protein 
Ctaxi_contig_27341|comp34242_c1_seq1	-1.014775797	8.60215769	4.20E-08	1.62E-06	1-deoxy-d-xylulose 5-phosphate synthase	gi|4185881|emb|CAA07554.1|1-deoxy-D-xylulose-5-phosphate synthase [Chlamydomonas reinhardtii]	AT4G15560.1	"CLA1,DEF,CLA,DXS,DXPS2"	 Deoxyxylulose-5-phosphate synthase 
Ctaxi_contig_35275|comp35040_c1_seq1	-1.014713155	4.243175308	0.000242744	0.002782698	NA	NA	NA	NA	NA
Ctaxi_contig_46860|comp35928_c2_seq1	-1.014675741	3.66217452	0.00125794	0.010361936	probable anion transporter chloroplastic-like	gi|302842815|ref|XP_002952950.1|hypothetical protein VOLCADRAFT_105756 [Volvox carteri f. nagariensis] >gi|300261661|gb|EFJ45872.1| hypothetical protein VOLCADRAFT_105756 [Volvox carteri f. nagariensis]	AT2G29650.2	ANTR1	 phosphate transporter 4;1 
Ctaxi_contig_34429|comp34955_c1_seq2	-1.014643765	4.130230386	0.000267127	0.00300356	had-like protein	gi|545375043|ref|XP_005651744.1|HAD-like protein [Coccomyxa subellipsoidea C-169] >gi|384253726|gb|EIE27200.1| HAD-like protein [Coccomyxa subellipsoidea C-169]	AT2G25870.1		 haloacid dehalogenase-like hydrolase family protein 
Ctaxi_contig_48999|comp36075_c2_seq3	-1.014039501	2.915193844	0.001791295	0.013632769	NA	NA	NA	NA	NA
Ctaxi_contig_19385|comp33199_c0_seq11	-1.013355651	7.038719557	1.85E-05	0.00033125	ankyrin-2- partial	gi|390342989|ref|XP_003725772.1|PREDICTED: ankyrin-2-like [Strongylocentrotus purpuratus]	AT5G20350.1	TIP1	 Ankyrin repeat family protein with DHHC zinc finger domain 
Ctaxi_contig_68639|comp37132_c0_seq4	-1.012681259	3.089637645	0.001141978	0.009633736	probable atp-dependent dna helicase hfm1-like	gi|159480802|ref|XP_001698471.1|hypothetical protein CHLREDRAFT_142899 [Chlamydomonas reinhardtii] >gi|158282211|gb|EDP07964.1| predicted protein [Chlamydomonas reinhardtii]	AT3G27730.1	"RCK,MER3"	 ATP binding;ATP-dependent helicases;DNA helicases 
Ctaxi_contig_64472|comp36964_c2_seq1	-1.011792569	3.131906526	0.002075243	0.015319836	NA	NA	NA	NA	NA
Ctaxi_contig_36058|comp35115_c1_seq9	-1.011027297	7.465073315	8.14E-06	0.000162983	NA	NA	NA	NA	NA
Ctaxi_contig_29529|comp34493_c0_seq1	-1.010257261	3.459599577	0.001321636	0.010764069	cell division protein	gi|545359878|ref|XP_005645365.1|AAA-domain-containing protein [Coccomyxa subellipsoidea C-169] >gi|384247334|gb|EIE20821.1| AAA-domain-containing protein [Coccomyxa subellipsoidea C-169]	AT5G15250.2	FTSH6	 FTSH protease 6 
Ctaxi_contig_38067|comp35296_c2_seq2	-1.009467424	6.662778442	4.09E-08	1.59E-06	NA	NA	NA	NA	NA
Ctaxi_contig_15217|comp32519_c2_seq1	-1.008502555	5.437249594	1.92E-05	0.000341774	adomet decarboxylase	gi|552831080|ref|XP_005848049.1|S-adenosyl-L-methionine synthetase [Chlorella variabilis] >gi|307107705|gb|EFN55947.1| S-adenosyl-L-methionine synthetase [Chlorella variabilis]	AT3G17390.1	"MTO3,SAMS3,MAT4"	 S-adenosylmethionine synthetase family protein 
Ctaxi_contig_60141|comp36741_c5_seq1	-1.008298826	2.794856448	0.003649921	0.024073849	dna polymerase alpha subunit b	gi|149725407|ref|XP_001492574.1|PREDICTED: DNA polymerase alpha subunit B isoform X1 [Equus caballus]	AT1G67630.1	POLA2	 DNA polymerase alpha 2 
Ctaxi_contig_54065|comp36386_c0_seq1	-1.007980024	4.295528011	8.49E-05	0.001190699	solute carrier family 35 member e3	"gi|552829188|ref|XP_005847641.1|hypothetical protein CHLNCDRAFT_11965, partial [Chlorella variabilis] >gi|307107296|gb|EFN55539.1| hypothetical protein CHLNCDRAFT_11965, partial [Chlorella variabilis]"	AT2G30460.2		 Nucleotide/sugar transporter family protein 
Ctaxi_contig_7765|comp30340_c0_seq1	-1.00782259	4.214803877	0.001350937	0.010954513	37 kda inner envelope membrane chloroplastic-like	"gi|357156174|ref|XP_003577366.1|PREDICTED: 37 kDa inner envelope membrane protein, chloroplastic-like [Brachypodium distachyon]"	AT3G63410.1	"APG1,VTE3,IEP37,E37"	 S-adenosyl-L-methionine-dependent methyltransferases superfamily protein 
Ctaxi_contig_28783|comp34411_c5_seq1	-1.0077386	6.957129267	2.64E-05	0.000447489	NA	NA	NA	NA	NA
Ctaxi_contig_64463|comp36964_c0_seq7	-1.007678502	4.056462306	0.000254654	0.002884761	NA	NA	NA	NA	NA
Ctaxi_contig_27342|comp34242_c1_seq2	-1.007528531	8.044751835	7.02E-08	2.57E-06	1-deoxy-d-xylulose 5-phosphate synthase	gi|302850873|ref|XP_002956962.1|hypothetical protein VOLCADRAFT_107482 [Volvox carteri f. nagariensis] >gi|300257680|gb|EFJ41925.1| hypothetical protein VOLCADRAFT_107482 [Volvox carteri f. nagariensis]	AT4G15560.1	"CLA1,DEF,CLA,DXS,DXPS2"	 Deoxyxylulose-5-phosphate synthase 
Ctaxi_contig_12215|comp31883_c1_seq1	-1.006913654	4.072456658	0.000118193	0.001551565	hypothetical protein VOLCADRAFT_118259	gi|302843075|ref|XP_002953080.1|hypothetical protein VOLCADRAFT_118259 [Volvox carteri f. nagariensis] >gi|300261791|gb|EFJ46002.1| hypothetical protein VOLCADRAFT_118259 [Volvox carteri f. nagariensis]	NA	NA	NA
Ctaxi_contig_47136|comp35952_c0_seq2	-1.006531888	5.555573417	8.90E-05	0.001240669	NA	NA	NA	NA	NA
Ctaxi_contig_55523|comp36474_c6_seq3	-1.005702295	4.812640815	0.000581778	0.005656339	hypothetical protein VOLCADRAFT_104654	gi|302837680|ref|XP_002950399.1|hypothetical protein VOLCADRAFT_104654 [Volvox carteri f. nagariensis] >gi|300264404|gb|EFJ48600.1| hypothetical protein VOLCADRAFT_104654 [Volvox carteri f. nagariensis]	NA	NA	NA
Ctaxi_contig_21179|comp33471_c1_seq6	-1.005184477	10.19525496	1.02E-06	2.67E-05	udp-glucose dehydrogenase	gi|159479860|ref|XP_001698004.1|UDP-glucose dehydrogenase [Chlamydomonas reinhardtii] >gi|158273803|gb|EDO99589.1| UDP-glucose dehydrogenase [Chlamydomonas reinhardtii]	AT5G15490.1		 UDP-glucose 6-dehydrogenase family protein 
Ctaxi_contig_44427|comp35770_c1_seq2	-1.005027743	4.104255252	0.00041951	0.004337589	NA	NA	NA	NA	NA
Ctaxi_contig_38982|comp35368_c3_seq3	-1.004535413	8.370615117	9.02E-08	3.22E-06	NA	NA	NA	NA	NA
[truncated: 867,607 more chars]
