# Supplementary material for: An Intracellular Transcriptomic Atlas of the Giant Coenocyte Caulerpa taxifolia
Source: PLoS Genet. 2015 Jan 8;11(1):e1004900. doi: 10.1371/journal.pgen.1004900 (PMC4287348; doi:10.1371/journal.pgen.1004900)
Supplement: S12 Dataset — Differentially expressed transcripts between the frond base and pinnules. Differentially expressed transcripts (FDR<0.05) and their annotation information are provided. (TXT) [file pgen.1004900.s013.txt]

contig_ID	logFC	logCPM	PValue	FDR	Blast2GO_Sequence_desc.	Best_Hit_to_nrDatabase_desc.	Best_TAIR10_hit_ID	Best_TAIR10_hit_gene_name	Best_TAIR10_hit_gene_description
Ctaxi_contig_67397|comp37090_c0_seq29	-9.608182741	3.492032909	5.21E-08	1.87E-06	pentatricopeptide repeat-containing protein at5g02860-like	gi|159463546|ref|XP_001690003.1|predicted protein [Chlamydomonas reinhardtii] >gi|158283991|gb|EDP09741.1| predicted protein [Chlamydomonas reinhardtii]	AT2G31400.1	GUN1	 genomes uncoupled 1 
Ctaxi_contig_19377|comp33199_c0_seq3	-9.574934917	3.463716536	3.00E-11	2.15E-09	ankyrin-2- partial	gi|390342989|ref|XP_003725772.1|PREDICTED: ankyrin-2-like [Strongylocentrotus purpuratus]	AT5G20350.1	TIP1	 Ankyrin repeat family protein with DHHC zinc finger domain 
Ctaxi_contig_33524|comp34879_c0_seq6	-7.83555938	1.822370764	4.32E-17	8.14E-15	NA	NA	NA	NA	NA
Ctaxi_contig_10401|comp31382_c0_seq4	-7.683073214	1.493533779	0.000400762	0.004041131	NA	NA	NA	NA	NA
Ctaxi_contig_53329|comp36339_c0_seq116	-7.573464791	1.715611605	1.69E-05	0.000289431	tetratricopeptide repeat family	gi|298711001|emb|CBJ32307.1|Tetratricopeptide repeat containing protein [Ectocarpus siliculosus]	NA	NA	NA
Ctaxi_contig_30542|comp34599_c3_seq2	-7.151070292	1.263744058	2.55E-07	7.47E-06	NA	NA	NA	NA	NA
Ctaxi_contig_53214|comp36339_c0_seq1	-7.023366175	1.188438139	0.00070348	0.006291408	complete clone: rafl24-09-	gi|302847291|ref|XP_002955180.1|hypothetical protein VOLCADRAFT_121395 [Volvox carteri f. nagariensis] >gi|300259472|gb|EFJ43699.1| hypothetical protein VOLCADRAFT_121395 [Volvox carteri f. nagariensis]	AT2G23470.1	RUS4	" Protein of unknown function, DUF647 "
Ctaxi_contig_67401|comp37090_c0_seq33	-6.961958987	2.238133669	5.22E-06	0.000104577	pentatricopeptide repeat-containing protein at5g02860-like	gi|159463546|ref|XP_001690003.1|predicted protein [Chlamydomonas reinhardtii] >gi|158283991|gb|EDP09741.1| predicted protein [Chlamydomonas reinhardtii]	AT2G31400.1	GUN1	 genomes uncoupled 1 
Ctaxi_contig_71467|comp37254_c3_seq3	-6.723578297	1.042204283	0.000892959	0.007621976	dynein heavy chain axonemal	"gi|30580468|sp|Q9SMH3.1|DYH1A_CHLRERecName: Full=Dynein-1-alpha heavy chain, flagellar inner arm I1 complex; AltName: Full=1-alpha DHC; AltName: Full=Dynein-1, subspecies f >gi|5931718|emb|CAB56598.1| 1-alpha dynein heavy chain [Chlamydomonas reinhardtii]"	NA	NA	NA
Ctaxi_contig_27582|comp34269_c1_seq3	-6.719997638	0.768762212	0.000395656	0.003998058	NA	NA	NA	NA	NA
Ctaxi_contig_16175|comp32679_c5_seq4	-6.717954575	0.859690301	2.74E-06	6.03E-05	e3 ubiquitin-protein ligase ring1a-like	gi|294462674|gb|ADE76882.1|unknown [Picea sitchensis]	AT5G44280.1	"ATRING1A,RING1A"	 RING 1A 
Ctaxi_contig_64310|comp36962_c1_seq7	-6.692126923	0.936669803	0.000232327	0.002586145	splicing component of the u5 snrnp and of the spliceosome	"gi|159462482|ref|XP_001689471.1|splicing factor, component of the U5 snRNP and of the spliceosome [Chlamydomonas reinhardtii] >gi|158283459|gb|EDP09209.1| splicing factor, component of the U5 snRNP and of the spliceosome [Chlamydomonas reinhardtii]"	AT1G80070.1	"SUS2,EMB33,EMB177,EMB14"	 Pre-mRNA-processing-splicing factor 
Ctaxi_contig_41154|comp35559_c0_seq5	-6.691429016	0.784077712	0.001546249	0.0118987	zinc finger-domain-containing protein	gi|358344028|ref|XP_003636096.1|hypothetical protein MTR_027s0011 [Medicago truncatula] >gi|355502031|gb|AES83234.1| hypothetical protein MTR_027s0011 [Medicago truncatula]	NA	NA	NA
Ctaxi_contig_1340|comp11157_c0_seq1	-6.645766501	0.831328644	0.001438713	0.011212732	NA	NA	NA	NA	NA
Ctaxi_contig_43642|comp35729_c0_seq3	-6.522730167	0.698895248	0.000418534	0.004182057	NA	NA	NA	NA	NA
Ctaxi_contig_53322|comp36339_c0_seq109	-6.483452371	0.586390128	0.000564625	0.005305703	tetratricopeptide repeat family	gi|298711001|emb|CBJ32307.1|Tetratricopeptide repeat containing protein [Ectocarpus siliculosus]	NA	NA	NA
Ctaxi_contig_57650|comp36608_c0_seq9	-6.460911871	0.62915577	2.58E-06	5.72E-05	protein	gi|545368304|ref|XP_005648933.1|restriction endonuclease-like protein [Coccomyxa subellipsoidea C-169] >gi|384250911|gb|EIE24389.1| restriction endonuclease-like protein [Coccomyxa subellipsoidea C-169]	AT1G13810.1		" Restriction endonuclease, type II-like superfamily protein "
Ctaxi_contig_65446|comp37010_c3_seq4	-6.378820648	0.455561047	0.00269969	0.018446692	NA	NA	NA	NA	NA
Ctaxi_contig_33246|comp34857_c0_seq4	-6.370850807	0.595067397	0.000532806	0.005070652	gram domain containing protein	gi|261853555|gb|ACY00477.1|ORF73 [Human herpesvirus 8]	NA	NA	NA
Ctaxi_contig_54492|comp36413_c3_seq2	-6.323580433	0.60628684	1.03E-05	0.000188581	NA	NA	NA	NA	NA
Ctaxi_contig_37305|comp35225_c1_seq12	-6.295109956	0.604355446	0.000182556	0.002139506	mitogen-activated protein kinase-binding protein 1-like	gi|168008134|ref|XP_001756762.1|predicted protein [Physcomitrella patens] >gi|162692000|gb|EDQ78359.1| predicted protein [Physcomitrella patens]	AT5G16750.1	TOZ	 Transducin family protein / WD-40 repeat family protein 
Ctaxi_contig_37304|comp35225_c1_seq11	-6.295109302	0.604355446	0.000182635	0.002139546	mitogen-activated protein kinase-binding protein 1-like	gi|168008134|ref|XP_001756762.1|predicted protein [Physcomitrella patens] >gi|162692000|gb|EDQ78359.1| predicted protein [Physcomitrella patens]	AT5G16750.1	TOZ	 Transducin family protein / WD-40 repeat family protein 
Ctaxi_contig_51496|comp36242_c2_seq5	-6.289906978	0.624391713	0.002164034	0.015566561	alpha-n-acetylglucosaminidase-like	gi|545359315|ref|XP_005645139.1|hypothetical protein COCSUDRAFT_37819 [Coccomyxa subellipsoidea C-169] >gi|384247107|gb|EIE20595.1| hypothetical protein COCSUDRAFT_37819 [Coccomyxa subellipsoidea C-169]	AT5G13690.1	"CYL1,NAGLU"	 alpha-N-acetylglucosaminidase family / NAGLU family 
Ctaxi_contig_32874|comp34822_c3_seq2	-6.245322218	0.554043701	5.89E-05	0.000833612	NA	NA	NA	NA	NA
Ctaxi_contig_50510|comp36180_c0_seq4	-6.236663626	0.361678405	0.003149326	0.02072029	125 kda kinesin-related	gi|462403757|gb|EMJ09314.1|hypothetical protein PRUPE_ppa000688mg [Prunus persica]	AT2G28620.1		 P-loop containing nucleoside triphosphate hydrolases superfamily protein 
Ctaxi_contig_39954|comp35458_c1_seq6	-6.231432723	0.531084327	0.000191124	0.002219612	NA	NA	NA	NA	NA
Ctaxi_contig_54469|comp36412_c1_seq3	-6.227552394	0.48550345	5.18E-06	0.000103897	squamosa promoter-binding-like protein 2	gi|545357186|ref|XP_005644255.1|hypothetical protein COCSUDRAFT_67762 [Coccomyxa subellipsoidea C-169] >gi|384246220|gb|EIE19711.1| hypothetical protein COCSUDRAFT_67762 [Coccomyxa subellipsoidea C-169]	AT2G33810.1	SPL3	 squamosa promoter binding protein-like 3 
Ctaxi_contig_54573|comp36418_c2_seq2	-6.217182061	0.481846738	8.79E-05	0.001170288	NA	NA	NA	NA	NA
Ctaxi_contig_36696|comp35178_c0_seq2	-6.15863519	0.519328171	5.38E-06	0.00010741	NA	NA	NA	NA	NA
Ctaxi_contig_24963|comp33999_c0_seq2	-6.155094603	0.495942624	7.54E-05	0.001027538	von willebrand factor type a domain-containing protein	gi|552840911|ref|XP_005850175.1|hypothetical protein CHLNCDRAFT_142359 [Chlorella variabilis] >gi|307109836|gb|EFN58073.1| hypothetical protein CHLNCDRAFT_142359 [Chlorella variabilis]	NA	NA	NA
Ctaxi_contig_65868|comp37027_c0_seq22	-6.144888281	0.560580822	0.000454132	0.004461215	spermatogenesis-associated protein 20-like	gi|545372187|ref|XP_005650587.1|hypothetical protein COCSUDRAFT_52662 [Coccomyxa subellipsoidea C-169] >gi|384252567|gb|EIE26043.1| hypothetical protein COCSUDRAFT_52662 [Coccomyxa subellipsoidea C-169]	AT4G03200.1		 catalytics 
Ctaxi_contig_58239|comp36640_c4_seq4	-6.101042636	0.492841731	0.002723623	0.018532275	nadh dehydrogenase	gi|545372257|ref|XP_005650616.1|hypothetical protein COCSUDRAFT_40238 [Coccomyxa subellipsoidea C-169] >gi|384252596|gb|EIE26072.1| hypothetical protein COCSUDRAFT_40238 [Coccomyxa subellipsoidea C-169]	AT3G12260.1		 LYR family of Fe/S cluster biogenesis protein 
Ctaxi_contig_29293|comp34464_c3_seq5	-6.074156519	0.463881996	0.000653445	0.005964795	geranylgeranyl diphosphate synthase	gi|34484306|gb|AAQ72786.1|geranylgeranyl diphosphate synthase [Ginkgo biloba] >gi|157072687|gb|ABV08866.1| geranylgeranyl diphosphate synthase [Ginkgo biloba] >gi|157072689|gb|ABV08867.1| geranylgeranyl diphosphate synthase [Ginkgo biloba]	AT4G36810.1	GGPS1	 geranylgeranyl pyrophosphate synthase 1 
Ctaxi_contig_59335|comp36697_c3_seq10	-6.060109341	0.465130038	0.002860914	0.019232862	p-loop containing nucleoside triphosphate hydrolases superfamily protein isoform 1	gi|302852331|ref|XP_002957686.1|endcodes part of kinesin [Volvox carteri f. nagariensis] >gi|300256980|gb|EFJ41235.1| endcodes part of kinesin [Volvox carteri f. nagariensis]	AT5G47820.2	FRA1	 P-loop containing nucleoside triphosphate hydrolases superfamily protein 
Ctaxi_contig_24346|comp33917_c1_seq13	-6.042371413	2.289674519	1.88E-22	6.06E-20	NA	NA	NA	NA	NA
Ctaxi_contig_15655|comp32590_c2_seq1	-5.913830595	0.398773359	0.000720539	0.00641312	NA	NA	NA	NA	NA
Ctaxi_contig_46175|comp35881_c1_seq1	-5.898938162	0.323629092	8.45E-06	0.000158635	NA	NA	NA	NA	NA
Ctaxi_contig_22522|comp33676_c4_seq2	-5.610726499	2.264502499	6.72E-17	1.21E-14	NA	NA	NA	NA	NA
Ctaxi_contig_37733|comp35264_c0_seq7	-5.574299822	1.455885735	1.01E-11	7.96E-10	NA	NA	NA	NA	NA
Ctaxi_contig_51561|comp36242_c2_seq70	-5.489039388	0.847855286	4.81E-05	0.000705138	alpha-n-acetylglucosaminidase-like	gi|545359315|ref|XP_005645139.1|hypothetical protein COCSUDRAFT_37819 [Coccomyxa subellipsoidea C-169] >gi|384247107|gb|EIE20595.1| hypothetical protein COCSUDRAFT_37819 [Coccomyxa subellipsoidea C-169]	AT5G13690.1	"CYL1,NAGLU"	 alpha-N-acetylglucosaminidase family / NAGLU family 
Ctaxi_contig_54471|comp36412_c1_seq5	-5.451956399	1.69319558	2.95E-11	2.11E-09	squamosa promoter-binding-like protein 2	gi|545357186|ref|XP_005644255.1|hypothetical protein COCSUDRAFT_67762 [Coccomyxa subellipsoidea C-169] >gi|384246220|gb|EIE19711.1| hypothetical protein COCSUDRAFT_67762 [Coccomyxa subellipsoidea C-169]	AT2G33810.1	SPL3	 squamosa promoter binding protein-like 3 
Ctaxi_contig_65200|comp37002_c1_seq53	-5.437178881	0.870618047	4.80E-09	2.17E-07	NA	NA	NA	NA	NA
Ctaxi_contig_24339|comp33917_c1_seq6	-5.331029408	5.318234072	4.20E-45	1.76E-41	NA	NA	NA	NA	NA
Ctaxi_contig_67400|comp37090_c0_seq32	-5.299643258	6.632339234	5.03E-07	1.34E-05	pentatricopeptide repeat-containing protein at5g02860-like	gi|159463546|ref|XP_001690003.1|predicted protein [Chlamydomonas reinhardtii] >gi|158283991|gb|EDP09741.1| predicted protein [Chlamydomonas reinhardtii]	AT2G31400.1	GUN1	 genomes uncoupled 1 
Ctaxi_contig_10534|comp31424_c0_seq1	-5.291830559	4.589701678	3.94E-41	8.81E-38	NA	NA	NA	NA	NA
Ctaxi_contig_15917|comp32638_c0_seq4	-5.269925134	2.60809172	1.68E-25	6.95E-23	NA	NA	NA	NA	NA
Ctaxi_contig_53320|comp36339_c0_seq107	-5.231786376	0.622745231	0.002836253	0.019137429	tetratricopeptide repeat family	gi|298711001|emb|CBJ32307.1|Tetratricopeptide repeat containing protein [Ectocarpus siliculosus]	NA	NA	NA
Ctaxi_contig_28739|comp34407_c7_seq1	-5.201953308	1.163597382	3.21E-10	1.85E-08	NA	NA	NA	NA	NA
Ctaxi_contig_64783|comp36982_c2_seq7	-5.191220452	5.029665176	2.02E-26	9.13E-24	NA	NA	NA	NA	NA
Ctaxi_contig_58061|comp36628_c3_seq4	-5.190671427	3.101664449	1.67E-26	7.78E-24	NA	NA	NA	NA	NA
Ctaxi_contig_28734|comp34407_c1_seq1	-5.148393155	2.631317148	1.42E-17	2.77E-15	pumilio homolog 4-like	gi|449487299|ref|XP_004157558.1|PREDICTED: pumilio homolog 4-like [Cucumis sativus]	AT3G10360.1	"APUM4,PUM4"	 pumilio 4 
Ctaxi_contig_69055|comp37152_c10_seq2	-5.142217785	3.107345871	2.32E-26	1.03E-23	NA	NA	NA	NA	NA
Ctaxi_contig_28735|comp34407_c2_seq1	-5.030395392	3.047113944	6.76E-17	1.21E-14	pumilio homolog 1-like	"gi|470123765|ref|XP_004297891.1|PREDICTED: pumilio homolog 6, chloroplastic-like [Fragaria vesca subsp. vesca]"	AT2G29140.1	"APUM3,PUM3"	 pumilio 3 
Ctaxi_contig_60419|comp36755_c5_seq3	-5.005676796	2.616336294	6.36E-20	1.56E-17	NA	NA	NA	NA	NA
Ctaxi_contig_19718|comp33257_c0_seq3	-4.999985619	0.481454153	1.39E-06	3.36E-05	calcium calmodulin-dependent protein kinase type ii subunit alpha isoform x2	gi|194303588|gb|ACF41192.1|calcium/calmodulin dependent protein kinase II [Euglena gracilis]	AT5G45390.1	"CLPP4,NCLPP4"	 CLP protease P4 
Ctaxi_contig_6855|comp29665_c1_seq1	-4.948141511	0.560060505	0.000855283	0.007366024	NA	NA	NA	NA	NA
Ctaxi_contig_28784|comp34411_c5_seq2	-4.916788669	2.034575537	4.50E-11	3.11E-09	NA	NA	NA	NA	NA
Ctaxi_contig_50564|comp36182_c3_seq9	-4.911058256	2.631856371	1.18E-11	9.13E-10	NA	NA	NA	NA	NA
Ctaxi_contig_69459|comp37169_c2_seq4	-4.907338969	2.553048923	0.008650909	0.04473973	leucine-rich repeat	gi|46446831|ref|YP_008196.1|hypothetical protein pc1197 [Candidatus Protochlamydia amoebophila UWE25] >gi|499489107|ref|WP_011175747.1| hypothetical protein [Candidatus Protochlamydia amoebophila] >gi|46400472|emb|CAF23921.1| hypothetical protein pc1197 [Candidatus Protochlamydia amoebophila UWE25]	AT2G14255.1		 Ankyrin repeat family protein with DHHC zinc finger domain 
Ctaxi_contig_21666|comp33556_c3_seq4	-4.864092768	3.332146748	3.46E-14	4.23E-12	kh domain-containing protein at4g18375-like	gi|168013158|ref|XP_001759268.1|predicted protein [Physcomitrella patens] >gi|162689581|gb|EDQ75952.1| predicted protein [Physcomitrella patens]	AT5G15270.1		 RNA-binding KH domain-containing protein 
Ctaxi_contig_55259|comp36455_c5_seq1	-4.856298554	2.748326512	1.73E-07	5.38E-06	NA	NA	NA	NA	NA
Ctaxi_contig_20591|comp33400_c3_seq1	-4.81130334	1.315176142	1.26E-09	6.41E-08	NA	NA	NA	NA	NA
Ctaxi_contig_28786|comp34411_c5_seq4	-4.745431235	5.310020217	3.18E-35	3.67E-32	NA	NA	NA	NA	NA
Ctaxi_contig_60417|comp36755_c5_seq1	-4.706871301	3.538885596	1.95E-26	8.95E-24	NA	NA	NA	NA	NA
Ctaxi_contig_15500|comp32569_c0_seq1	-4.689107197	2.568690612	6.51E-19	1.46E-16	NA	NA	NA	NA	NA
Ctaxi_contig_24348|comp33917_c1_seq15	-4.660391818	4.973933988	1.22E-38	1.86E-35	NA	NA	NA	NA	NA
Ctaxi_contig_24342|comp33917_c1_seq9	-4.637117435	6.973985279	7.58E-61	1.27E-56	NA	NA	NA	NA	NA
Ctaxi_contig_64781|comp36982_c2_seq5	-4.61800715	3.050894454	8.36E-13	8.00E-11	NA	NA	NA	NA	NA
Ctaxi_contig_24345|comp33917_c1_seq12	-4.570126022	4.15058026	2.22E-37	3.08E-34	NA	NA	NA	NA	NA
Ctaxi_contig_28785|comp34411_c5_seq3	-4.56517224	3.522932141	1.64E-22	5.32E-20	NA	NA	NA	NA	NA
Ctaxi_contig_71655|comp37258_c1_seq7	-4.558253053	2.971303725	4.40E-08	1.61E-06	transmembrane protein	gi|281204298|gb|EFA78494.1|transmembrane protein [Polysphondylium pallidum PN500]	NA	NA	NA
Ctaxi_contig_24333|comp33917_c0_seq2	-4.555915717	6.038295356	4.31E-20	1.08E-17	NA	NA	NA	NA	NA
Ctaxi_contig_24336|comp33917_c1_seq3	-4.530193499	7.769214843	1.89E-44	6.35E-41	NA	NA	NA	NA	NA
Ctaxi_contig_28738|comp34407_c6_seq1	-4.518584002	2.451158147	2.69E-15	3.78E-13	NA	NA	NA	NA	NA
Ctaxi_contig_15922|comp32638_c0_seq9	-4.500494942	1.259236351	3.40E-10	1.92E-08	NA	NA	NA	NA	NA
Ctaxi_contig_28783|comp34411_c5_seq1	-4.485753227	6.429285674	8.87E-50	7.43E-46	NA	NA	NA	NA	NA
Ctaxi_contig_47706|comp35992_c1_seq5	-4.477903602	3.864943804	9.35E-32	9.50E-29	NA	NA	NA	NA	NA
Ctaxi_contig_7080|comp29872_c0_seq1	-4.446556462	0.736534132	0.000647617	0.005924507	atp synthase subunit beta	gi|339256626|ref|XP_003370312.1|conserved hypothetical protein [Trichinella spiralis] >gi|316956225|gb|EFV46768.1| conserved hypothetical protein [Trichinella spiralis]	NA	NA	NA
Ctaxi_contig_69054|comp37152_c10_seq1	-4.443826591	4.849426452	5.43E-42	1.40E-38	NA	NA	NA	NA	NA
Ctaxi_contig_13653|comp32202_c1_seq9	-4.401709777	0.674553518	0.001392205	0.010929024	sulfur stress regulator	gi|302832650|ref|XP_002947889.1|Snf1-like protein kinase [Volvox carteri f. nagariensis] >gi|300266691|gb|EFJ50877.1| Snf1-like protein kinase [Volvox carteri f. nagariensis]	AT1G10940.1	"ASK1,SNRK2-4,SNRK2.4,SRK2A"	 Protein kinase superfamily protein 
Ctaxi_contig_13652|comp32202_c1_seq8	-4.401699822	0.674553518	0.001392754	0.010930771	sulfur stress regulator	gi|302832650|ref|XP_002947889.1|Snf1-like protein kinase [Volvox carteri f. nagariensis] >gi|300266691|gb|EFJ50877.1| Snf1-like protein kinase [Volvox carteri f. nagariensis]	AT1G10940.1	"ASK1,SNRK2-4,SNRK2.4,SRK2A"	 Protein kinase superfamily protein 
Ctaxi_contig_24341|comp33917_c1_seq8	-4.396559984	3.672443547	1.13E-25	4.80E-23	NA	NA	NA	NA	NA
Ctaxi_contig_15870|comp32632_c0_seq1	-4.383199522	4.565534282	2.01E-15	2.88E-13	probable e3 ubiquitin-protein ligase lul3	gi|156387590|ref|XP_001634286.1|predicted protein [Nematostella vectensis] >gi|156221367|gb|EDO42223.1| predicted protein [Nematostella vectensis]	AT5G19080.1		 RING/U-box superfamily protein 
Ctaxi_contig_28740|comp34407_c8_seq1	-4.348392164	2.458451176	5.67E-14	6.74E-12	NA	NA	NA	NA	NA
Ctaxi_contig_28781|comp34411_c2_seq1	-4.330210725	8.323840344	7.99E-50	7.43E-46	NA	NA	NA	NA	NA
Ctaxi_contig_15915|comp32638_c0_seq2	-4.309516581	3.865747512	7.67E-13	7.39E-11	NA	NA	NA	NA	NA
Ctaxi_contig_21665|comp33556_c3_seq3	-4.280389014	1.188627062	7.68E-06	0.000146675	duf833-domain-containing protein	gi|545358246|ref|XP_005644704.1|DUF833-domain-containing protein [Coccomyxa subellipsoidea C-169] >gi|384246671|gb|EIE20160.1| DUF833-domain-containing protein [Coccomyxa subellipsoidea C-169]	AT4G38260.1		 Protein of unknown function (DUF833) 
Ctaxi_contig_64778|comp36982_c2_seq2	-4.217195702	5.853311894	7.60E-08	2.62E-06	pur alpha-1	gi|545367789|ref|XP_005648699.1|hypothetical protein COCSUDRAFT_62670 [Coccomyxa subellipsoidea C-169] >gi|384250676|gb|EIE24155.1| hypothetical protein COCSUDRAFT_62670 [Coccomyxa subellipsoidea C-169]	AT2G32080.2	PURALPHA-1	 purin-rich alpha 1 
Ctaxi_contig_28782|comp34411_c2_seq2	-4.201808253	8.149999029	1.33E-47	7.44E-44	NA	NA	NA	NA	NA
Ctaxi_contig_60421|comp36755_c6_seq1	-4.189160742	4.09547075	2.05E-36	2.65E-33	NA	NA	NA	NA	NA
Ctaxi_contig_24340|comp33917_c1_seq7	-4.17865198	4.514053642	7.23E-40	1.35E-36	NA	NA	NA	NA	NA
Ctaxi_contig_24334|comp33917_c1_seq1	-4.148868965	8.649504495	5.93E-64	1.99E-59	NA	NA	NA	NA	NA
Ctaxi_contig_22973|comp33738_c2_seq5	-4.140496815	0.430940084	1.02E-05	0.000188297	NA	NA	NA	NA	NA
Ctaxi_contig_69043|comp37152_c5_seq1	-4.125484821	4.402778841	1.31E-35	1.62E-32	NA	NA	NA	NA	NA
Ctaxi_contig_55261|comp36455_c5_seq3	-4.099357372	2.532135606	3.44E-12	2.94E-10	NA	NA	NA	NA	NA
Ctaxi_contig_33783|comp34902_c1_seq5	-4.0858423	2.576156392	3.38E-10	1.91E-08	NA	NA	NA	NA	NA
Ctaxi_contig_29987|comp34534_c5_seq4	-4.076470794	4.809861268	2.00E-27	1.12E-24	NA	NA	NA	NA	NA
Ctaxi_contig_26390|comp34140_c1_seq1	-4.062786249	5.860851025	2.06E-29	1.50E-26	NA	NA	NA	NA	NA
Ctaxi_contig_56505|comp36537_c4_seq1	-4.043515063	1.308078447	9.23E-11	5.96E-09	NA	NA	NA	NA	NA
Ctaxi_contig_31139|comp34658_c0_seq4	-4.033212791	0.759104618	0.000223144	0.002506389	NA	NA	NA	NA	NA
Ctaxi_contig_14769|comp32436_c2_seq3	-4.0245725	0.910661774	0.000427952	0.00425389	NA	NA	NA	NA	NA
Ctaxi_contig_48978|comp36074_c0_seq1	-4.019459874	4.570134847	2.51E-16	4.14E-14	protein	"gi|294921668|ref|XP_002778705.1|potassium channel tetramerisation domain containing protein, putative [Perkinsus marinus ATCC 50983] >gi|239887425|gb|EER10500.1| potassium channel tetramerisation domain containing protein, putative [Perkinsus marinus ATCC 50983]"	NA	NA	NA
Ctaxi_contig_28779|comp34411_c1_seq1	-3.994165373	9.653869665	6.54E-24	2.33E-21	NA	NA	AT1G15740.1		 Leucine-rich repeat family protein 
Ctaxi_contig_69046|comp37152_c6_seq3	-3.989950764	5.845816715	1.81E-42	5.06E-39	NA	NA	NA	NA	NA
Ctaxi_contig_15871|comp32632_c0_seq2	-3.978644118	5.285662107	6.09E-16	9.50E-14	ankyrin repeat domain-containing protein 6 isoform x5	gi|472369700|ref|XP_004404365.1|PREDICTED: ankyrin repeat domain-containing protein 6 isoform 7 [Odobenus rosmarus divergens]	AT5G19080.1		 RING/U-box superfamily protein 
Ctaxi_contig_68112|comp37115_c3_seq2	-3.977254434	0.618457806	0.000165986	0.001977672	NA	NA	NA	NA	NA
Ctaxi_contig_64777|comp36982_c2_seq1	-3.97612245	7.962874831	8.30E-45	3.09E-41	pur alpha-1	gi|545367789|ref|XP_005648699.1|hypothetical protein COCSUDRAFT_62670 [Coccomyxa subellipsoidea C-169] >gi|384250676|gb|EIE24155.1| hypothetical protein COCSUDRAFT_62670 [Coccomyxa subellipsoidea C-169]	AT2G32080.2	PURALPHA-1	 purin-rich alpha 1 
Ctaxi_contig_69053|comp37152_c9_seq4	-3.958573563	2.758753085	6.36E-22	1.94E-19	NA	NA	NA	NA	NA
Ctaxi_contig_26766|comp34177_c3_seq5	-3.954908181	0.39531547	0.003867392	0.024263835	NA	NA	NA	NA	NA
Ctaxi_contig_49151|comp36086_c1_seq1	-3.945702729	3.948681871	2.77E-31	2.66E-28	NA	NA	NA	NA	NA
Ctaxi_contig_64801|comp36982_c2_seq25	-3.941286715	2.826589945	4.55E-18	9.07E-16	NA	NA	AT2G32080.1	PURALPHA-1	 purin-rich alpha 1 
Ctaxi_contig_62597|comp36867_c3_seq5	-3.936775652	4.321518784	4.23E-19	9.64E-17	adhesin-like protein	gi|325959381|ref|YP_004290847.1|polymorphic membrane protein [Methanobacterium sp. AL-21] >gi|503410565|ref|WP_013645226.1| polymorphic membrane protein [Methanobacterium sp. AL-21] >gi|325330813|gb|ADZ09875.1| Polymorphic membrane protein Chlamydia [Methanobacterium sp. AL-21]	NA	NA	NA
Ctaxi_contig_69049|comp37152_c7_seq2	-3.913208378	2.024003225	7.52E-13	7.29E-11	NA	NA	NA	NA	NA
Ctaxi_contig_21059|comp33456_c0_seq2	-3.899283185	1.422954653	2.81E-10	1.65E-08	NA	NA	NA	NA	NA
Ctaxi_contig_43367|comp35706_c2_seq6	-3.890332608	5.25628895	4.40E-27	2.20E-24	abc transporter	gi|552818638|ref|XP_005845237.1|hypothetical protein CHLNCDRAFT_32365 [Chlorella variabilis] >gi|307104883|gb|EFN53135.1| hypothetical protein CHLNCDRAFT_32365 [Chlorella variabilis]	AT1G17840.1	"WBC11,ABCG11,DSO,COF1,ATWBC11"	 white-brown complex homolog protein 11 
Ctaxi_contig_28737|comp34407_c4_seq1	-3.880908546	2.109174509	1.69E-10	1.04E-08	pumilio domain-containing protein ppd1	gi|557556525|gb|ESR66539.1|hypothetical protein CICLE_v10007330mg [Citrus clementina]	AT4G25880.1	"APUM6,PUM6"	 pumilio 6 
Ctaxi_contig_62591|comp36867_c2_seq2	-3.866472813	5.263012152	5.76E-43	1.76E-39	NA	NA	NA	NA	NA
Ctaxi_contig_15921|comp32638_c0_seq8	-3.856288889	3.175120489	5.92E-20	1.46E-17	NA	NA	NA	NA	NA
Ctaxi_contig_68100|comp37115_c1_seq2	-3.856043898	1.483203402	4.41E-05	0.000654211	NA	NA	NA	NA	NA
Ctaxi_contig_69050|comp37152_c9_seq1	-3.851924636	5.67636733	2.71E-30	2.33E-27	NA	NA	NA	NA	NA
Ctaxi_contig_24338|comp33917_c1_seq5	-3.820212568	5.425605333	1.08E-38	1.72E-35	NA	NA	NA	NA	NA
Ctaxi_contig_60416|comp36755_c2_seq2	-3.816403323	5.062962507	2.95E-41	7.06E-38	NA	NA	NA	NA	NA
Ctaxi_contig_22976|comp33738_c2_seq8	-3.801910934	0.550176625	3.29E-06	7.03E-05	NA	NA	NA	NA	NA
Ctaxi_contig_69038|comp37152_c1_seq1	-3.780993818	6.206453409	2.92E-28	1.81E-25	NA	NA	NA	NA	NA
Ctaxi_contig_17552|comp32920_c1_seq2	-3.757239542	2.591939774	1.61E-15	2.35E-13	NA	NA	NA	NA	NA
Ctaxi_contig_24332|comp33917_c0_seq1	-3.749437474	7.108646838	2.15E-29	1.54E-26	NA	NA	NA	NA	NA
Ctaxi_contig_15918|comp32638_c0_seq5	-3.742155813	3.886673327	1.01E-18	2.22E-16	NA	NA	NA	NA	NA
Ctaxi_contig_29985|comp34534_c5_seq2	-3.7158031	2.075643525	3.91E-11	2.74E-09	NA	NA	NA	NA	NA
Ctaxi_contig_22974|comp33738_c2_seq6	-3.701335624	0.665090206	1.47E-05	0.000256858	NA	NA	NA	NA	NA
Ctaxi_contig_49158|comp36086_c4_seq4	-3.691714848	5.111541717	8.25E-30	6.59E-27	NA	NA	NA	NA	NA
Ctaxi_contig_54467|comp36412_c1_seq1	-3.684775592	3.773844487	4.40E-24	1.59E-21	NA	NA	NA	NA	NA
Ctaxi_contig_47704|comp35992_c1_seq3	-3.678936097	4.50543036	3.89E-18	7.91E-16	NA	NA	NA	NA	NA
Ctaxi_contig_25454|comp34049_c6_seq3	-3.678030527	0.403892381	0.000234038	0.00260201	p-loop containing nucleoside triphosphate hydrolase protein	gi|552808960|ref|XP_005842827.1|hypothetical protein CHLNCDRAFT_142571 [Chlorella variabilis] >gi|307102440|gb|EFN50715.1| hypothetical protein CHLNCDRAFT_142571 [Chlorella variabilis]	AT4G27420.1		 ABC-2 type transporter family protein 
Ctaxi_contig_19996|comp33303_c1_seq1	-3.677358987	2.525108204	3.88E-10	2.17E-08	NA	NA	NA	NA	NA
Ctaxi_contig_29979|comp34534_c1_seq2	-3.67566737	5.556846393	5.87E-25	2.26E-22	NA	NA	NA	NA	NA
Ctaxi_contig_64102|comp36952_c6_seq1	-3.667482251	4.624982991	1.04E-18	2.29E-16	NA	NA	NA	NA	NA
Ctaxi_contig_46255|comp35887_c0_seq1	-3.661489018	8.719321801	2.49E-48	1.67E-44	atp-binding cassette	gi|558706625|gb|AHA86565.1|ATP-binding cassette transporter [Auxenochlorella protothecoides]	AT5G06530.1		 ABC-2 type transporter family protein 
Ctaxi_contig_54423|comp36409_c5_seq2	-3.659243858	0.833198864	3.55E-08	1.34E-06	NA	NA	NA	NA	NA
Ctaxi_contig_64786|comp36982_c2_seq10	-3.645864782	3.472907103	5.87E-12	4.81E-10	NA	NA	NA	NA	NA
Ctaxi_contig_64779|comp36982_c2_seq3	-3.641587157	6.616236384	5.36E-11	3.66E-09	transcription factor pur-alpha 1-like isoform x2	gi|545367789|ref|XP_005648699.1|hypothetical protein COCSUDRAFT_62670 [Coccomyxa subellipsoidea C-169] >gi|384250676|gb|EIE24155.1| hypothetical protein COCSUDRAFT_62670 [Coccomyxa subellipsoidea C-169]	AT2G32080.2	PURALPHA-1	 purin-rich alpha 1 
Ctaxi_contig_35651|comp35079_c0_seq14	-3.637973817	0.866060069	2.03E-05	0.000338429	arm repeat-containing protein	gi|302808357|ref|XP_002985873.1|hypothetical protein SELMODRAFT_123057 [Selaginella moellendorffii] >gi|300146380|gb|EFJ13050.1| hypothetical protein SELMODRAFT_123057 [Selaginella moellendorffii]	AT2G20190.1	"ATCLASP,CLASP"	 CLIP-associated protein 
Ctaxi_contig_35652|comp35079_c0_seq15	-3.637973174	0.866060069	2.03E-05	0.000338429	clip-associating protein	gi|302837169|ref|XP_002950144.1|CLIP-associating protein [Volvox carteri f. nagariensis] >gi|300264617|gb|EFJ48812.1| CLIP-associating protein [Volvox carteri f. nagariensis]	AT2G20190.1	"ATCLASP,CLASP"	 CLIP-associated protein 
Ctaxi_contig_64103|comp36952_c7_seq1	-3.636575803	4.488553821	3.83E-16	6.14E-14	zinc finger ccch domain-containing protein 29	"gi|545365795|ref|XP_005647840.1|hypothetical protein COCSUDRAFT_15780, partial [Coccomyxa subellipsoidea C-169] >gi|384249815|gb|EIE23296.1| hypothetical protein COCSUDRAFT_15780, partial [Coccomyxa subellipsoidea C-169]"	AT3G55980.1	"SZF1,ATSZF1"	 salt-inducible zinc finger 1 
Ctaxi_contig_19351|comp33194_c0_seq1	-3.621027618	4.375440725	4.16E-24	1.52E-21	zinc finger ccch domain-containing protein 58-like	gi|224107375|ref|XP_002314462.1|predicted protein [Populus trichocarpa] >gi|222863502|gb|EEF00633.1| hypothetical protein POPTR_0010s02320g [Populus trichocarpa]	AT2G47850.2		 Zinc finger C-x8-C-x5-C-x3-H type family protein 
Ctaxi_contig_59568|comp36706_c0_seq5	-3.620978218	0.34884484	0.000208005	0.002369012	polymorphic outer membrane protein	gi|488723782|ref|WP_002647357.1|probable extracellular nuclease [Planctomyces maris] >gi|148844076|gb|EDL58431.1| probable extracellular nuclease [Planctomyces maris DSM 8797]	NA	NA	NA
Ctaxi_contig_47709|comp35992_c1_seq8	-3.614628581	4.600790674	1.09E-23	3.80E-21	NA	NA	NA	NA	NA
Ctaxi_contig_35872|comp35097_c1_seq2	-3.605064961	1.487374736	1.02E-07	3.36E-06	spt transcription factor family member	gi|155966356|gb|ABU41130.1|putative SPT transcription factor family member [Lepeophtheirus salmonis]	NA	NA	NA
Ctaxi_contig_65080|comp36999_c0_seq2	-3.601374124	4.740709148	4.53E-31	4.22E-28	tac7077	gi|159479730|ref|XP_001697943.1|hypothetical protein CHLREDRAFT_151525 [Chlamydomonas reinhardtii] >gi|158274041|gb|EDO99826.1| predicted protein [Chlamydomonas reinhardtii]	AT4G33140.1		 Haloacid dehalogenase-like hydrolase (HAD) superfamily protein 
Ctaxi_contig_65475|comp37012_c0_seq14	-3.589638474	0.323227405	0.000763898	0.006724071	flagellar inner arm dynein 1 heavy chain alpha	"gi|30580468|sp|Q9SMH3.1|DYH1A_CHLRERecName: Full=Dynein-1-alpha heavy chain, flagellar inner arm I1 complex; AltName: Full=1-alpha DHC; AltName: Full=Dynein-1, subspecies f >gi|5931718|emb|CAB56598.1| 1-alpha dynein heavy chain [Chlamydomonas reinhardtii]"	NA	NA	NA
Ctaxi_contig_47715|comp35992_c1_seq14	-3.581789061	3.221253215	2.19E-24	8.14E-22	NA	NA	NA	NA	NA
Ctaxi_contig_49157|comp36086_c4_seq3	-3.578226869	5.54682719	1.05E-29	8.17E-27	NA	NA	NA	NA	NA
Ctaxi_contig_62590|comp36867_c2_seq1	-3.570064111	7.128447538	2.77E-27	1.52E-24	protein	gi|159463126|ref|XP_001689793.1|predicted protein [Chlamydomonas reinhardtii] >gi|158283781|gb|EDP09531.1| predicted protein [Chlamydomonas reinhardtii]	NA	NA	NA
Ctaxi_contig_65044|comp36996_c3_seq1	-3.552019181	3.884102858	1.61E-12	1.46E-10	kinase-like protein	gi|302854347|ref|XP_002958682.1|hypothetical protein VOLCADRAFT_99977 [Volvox carteri f. nagariensis] >gi|300255963|gb|EFJ40242.1| hypothetical protein VOLCADRAFT_99977 [Volvox carteri f. nagariensis]	AT1G14000.1	VIK	 VH1-interacting kinase 
Ctaxi_contig_62596|comp36867_c3_seq4	-3.546965715	5.627141741	2.37E-13	2.53E-11	adhesin-like protein	gi|495376330|ref|WP_008101042.1|hypothetical protein [Verrucomicrobiae bacterium DG1235] >gi|198258659|gb|EDY82967.1| hypothetical protein VDG1235_2590 [Verrucomicrobiae bacterium DG1235]	NA	NA	NA
Ctaxi_contig_15919|comp32638_c0_seq6	-3.530915924	1.69305844	1.70E-07	5.31E-06	NA	NA	NA	NA	NA
Ctaxi_contig_62598|comp36867_c4_seq1	-3.530497771	4.854126259	4.99E-29	3.41E-26	polymorphic outer membrane protein	gi|493767880|ref|WP_006716443.1|polymorphic outer membrane protein [Desulfitobacterium metallireducens] >gi|353547025|gb|EHC16472.1| polymorphic outer membrane protein [Desulfitobacterium metallireducens DSM 15288]	NA	NA	NA
Ctaxi_contig_62592|comp36867_c2_seq3	-3.524292919	3.773333348	4.29E-27	2.20E-24	NA	NA	NA	NA	NA
Ctaxi_contig_31137|comp34658_c0_seq2	-3.518711795	1.969006454	2.60E-12	2.28E-10	NA	NA	NA	NA	NA
Ctaxi_contig_21403|comp33508_c0_seq6	-3.510085013	2.130655222	3.75E-11	2.65E-09	NA	NA	NA	NA	NA
Ctaxi_contig_62593|comp36867_c3_seq1	-3.50960103	6.116141196	1.86E-28	1.18E-25	NA	NA	NA	NA	NA
Ctaxi_contig_45652|comp35842_c1_seq3	-3.498927749	0.485902561	0.003167305	0.020804914	NA	NA	NA	NA	NA
Ctaxi_contig_49154|comp36086_c3_seq1	-3.488307024	4.420336086	3.77E-27	2.00E-24	NA	NA	NA	NA	NA
Ctaxi_contig_49152|comp36086_c2_seq1	-3.48800219	6.734123493	1.31E-26	6.25E-24	NA	NA	NA	NA	NA
Ctaxi_contig_69744|comp37178_c2_seq8	-3.482902556	2.647005747	0.004911254	0.029123545	kinase-like protein	gi|545376523|ref|XP_005652342.1|kinase-like protein [Coccomyxa subellipsoidea C-169] >gi|384254324|gb|EIE27798.1| kinase-like protein [Coccomyxa subellipsoidea C-169]	AT1G13350.1		 Protein kinase superfamily protein 
Ctaxi_contig_49155|comp36086_c4_seq1	-3.478146304	5.042159054	2.63E-22	8.39E-20	NA	NA	NA	NA	NA
Ctaxi_contig_47713|comp35992_c1_seq12	-3.477519122	2.055534239	5.58E-09	2.49E-07	NA	NA	NA	NA	NA
Ctaxi_contig_22089|comp33618_c1_seq4	-3.476615573	1.497042347	0.000900815	0.007671453	NA	NA	NA	NA	NA
Ctaxi_contig_47703|comp35992_c1_seq2	-3.47023155	6.580220644	1.62E-27	9.19E-25	NA	NA	NA	NA	NA
Ctaxi_contig_60312|comp36751_c1_seq5	-3.468716769	0.883150954	0.000947451	0.008019729	polymorphic outer membrane protein	gi|333987538|ref|YP_004520145.1|polymorphic outer membrane protein [Methanobacterium sp. SWAN-1] >gi|503591769|ref|WP_013825845.1| hypothetical protein [Methanobacterium sp. SWAN-1] >gi|333825682|gb|AEG18344.1| polymorphic outer membrane protein [Methanobacterium sp. SWAN-1]	NA	NA	NA
Ctaxi_contig_68274|comp37120_c3_seq57	-3.451871083	4.0399392	1.53E-10	9.55E-09	NA	NA	NA	NA	NA
Ctaxi_contig_65093|comp36999_c0_seq15	-3.448868003	0.573620639	0.00040309	0.004054144	NA	NA	NA	NA	NA
Ctaxi_contig_15914|comp32638_c0_seq1	-3.431910934	3.359210114	1.43E-15	2.11E-13	NA	NA	NA	NA	NA
Ctaxi_contig_47710|comp35992_c1_seq9	-3.431129341	6.531300798	2.20E-39	3.69E-36	NA	NA	NA	NA	NA
Ctaxi_contig_48980|comp36074_c0_seq3	-3.421857542	4.740663279	2.35E-11	1.74E-09	NA	NA	NA	NA	NA
Ctaxi_contig_6854|comp29665_c0_seq1	-3.412597104	0.354310777	0.005595029	0.032248603	NA	NA	NA	NA	NA
Ctaxi_contig_64098|comp36952_c2_seq1	-3.408225053	6.026130105	4.09E-17	7.74E-15	NA	NA	NA	NA	NA
Ctaxi_contig_47707|comp35992_c1_seq6	-3.382278548	5.447560648	5.89E-26	2.53E-23	NA	NA	NA	NA	NA
Ctaxi_contig_43086|comp35684_c0_seq1	-3.373861074	7.239723682	1.86E-35	2.23E-32	tpr-like protein	gi|545368225|ref|XP_005648894.1|hypothetical protein COCSUDRAFT_62850 [Coccomyxa subellipsoidea C-169] >gi|384250871|gb|EIE24350.1| hypothetical protein COCSUDRAFT_62850 [Coccomyxa subellipsoidea C-169]	AT1G74850.1	PTAC2	 plastid transcriptionally active 2 
Ctaxi_contig_19995|comp33303_c0_seq1	-3.36885019	2.904465855	1.45E-06	3.48E-05	NA	NA	NA	NA	NA
Ctaxi_contig_24335|comp33917_c1_seq2	-3.364425733	6.188532578	1.31E-28	8.60E-26	NA	NA	NA	NA	NA
Ctaxi_contig_47708|comp35992_c1_seq7	-3.358148496	6.120973782	2.69E-22	8.49E-20	NA	NA	NA	NA	NA
Ctaxi_contig_54427|comp36409_c6_seq1	-3.340787916	0.665897474	6.97E-06	0.000134723	protein	gi|159484052|ref|XP_001700074.1|predicted protein [Chlamydomonas reinhardtii] >gi|158272570|gb|EDO98368.1| predicted protein [Chlamydomonas reinhardtii]	NA	NA	NA
Ctaxi_contig_23349|comp33786_c6_seq1	-3.331657512	0.556776936	0.001004673	0.008414557	NA	NA	NA	NA	NA
Ctaxi_contig_44210|comp35760_c2_seq59	-3.328697465	3.605137529	5.39E-25	2.10E-22	calcium-binding and coiled-coil domain-containing protein 2	gi|402169573|ref|NP_001257947.1|calcium-binding and coiled-coil domain-containing protein 2 [Mus musculus] >gi|162416032|sp|A2A6M5.1|CACO2_MOUSE RecName: Full=Calcium-binding and coiled-coil domain-containing protein 2; AltName: Full=Nuclear domain 10 protein NDP52; Short=Nuclear domain 10 protein 52	NA	NA	NA
Ctaxi_contig_43087|comp35684_c0_seq2	-3.310708268	6.733754553	1.18E-31	1.16E-28	NA	NA	NA	NA	NA
Ctaxi_contig_26393|comp34140_c1_seq4	-3.31066962	6.285073907	6.83E-30	5.58E-27	NA	NA	NA	NA	NA
Ctaxi_contig_47714|comp35992_c1_seq13	-3.309581387	4.593881867	3.61E-22	1.13E-19	NA	NA	NA	NA	NA
Ctaxi_contig_21402|comp33508_c0_seq5	-3.301252196	7.099448544	4.74E-32	4.97E-29	NA	NA	NA	NA	NA
Ctaxi_contig_22969|comp33738_c2_seq1	-3.300462493	0.611837118	4.52E-05	0.00066671	NA	NA	NA	NA	NA
Ctaxi_contig_35675|comp35079_c0_seq38	-3.300365634	2.270219911	0.001747901	0.013107501	clip-associating protein 1-b-like isoform 2	gi|168004984|ref|XP_001755191.1|predicted protein [Physcomitrella patens] >gi|162693784|gb|EDQ80135.1| predicted protein [Physcomitrella patens]	AT2G20190.1	"ATCLASP,CLASP"	 CLIP-associated protein 
Ctaxi_contig_69617|comp37174_c1_seq5	-3.28833061	3.364848265	2.86E-09	1.36E-07	kinesin-like protein	gi|334185721|ref|NP_189991.2|kinesin motor protein-like protein [Arabidopsis thaliana] >gi|332644335|gb|AEE77856.1| kinesin motor protein-like protein [Arabidopsis thaliana]	AT3G44050.1		 P-loop containing nucleoside triphosphate hydrolases superfamily protein 
Ctaxi_contig_65040|comp36996_c2_seq1	-3.275185937	3.112970959	2.86E-11	2.06E-09	NA	NA	NA	NA	NA
Ctaxi_contig_10509|comp31413_c0_seq1	-3.273621114	2.850754704	1.58E-12	1.43E-10	NA	NA	NA	NA	NA
Ctaxi_contig_50512|comp36180_c0_seq6	-3.267038921	1.136972641	0.000151543	0.001832268	NA	NA	NA	NA	NA
Ctaxi_contig_69746|comp37178_c2_seq10	-3.251767284	2.430618955	0.009573738	0.048350396	kinase-like protein	gi|545376523|ref|XP_005652342.1|kinase-like protein [Coccomyxa subellipsoidea C-169] >gi|384254324|gb|EIE27798.1| kinase-like protein [Coccomyxa subellipsoidea C-169]	AT1G13350.1		 Protein kinase superfamily protein 
Ctaxi_contig_47719|comp35992_c4_seq3	-3.247546122	5.297434136	1.18E-29	8.80E-27	NA	NA	NA	NA	NA
Ctaxi_contig_59994|comp36732_c2_seq1	-3.24625133	3.26169571	4.04E-08	1.49E-06	pentatricopeptide repeat-containing protein chloroplastic-like	gi|545359025|ref|XP_005645016.1|hypothetical protein COCSUDRAFT_57621 [Coccomyxa subellipsoidea C-169] >gi|384246984|gb|EIE20472.1| hypothetical protein COCSUDRAFT_57621 [Coccomyxa subellipsoidea C-169]	AT2G26790.1		 Pentatricopeptide repeat (PPR) superfamily protein 
Ctaxi_contig_28736|comp34407_c3_seq1	-3.235526478	2.943861675	8.13E-14	9.30E-12	NA	NA	NA	NA	NA
Ctaxi_contig_20841|comp33424_c0_seq17	-3.224765618	2.596467561	9.32E-13	8.83E-11	NA	NA	NA	NA	NA
Ctaxi_contig_34823|comp34993_c1_seq9	-3.224753728	4.978788039	5.05E-12	4.17E-10	NA	NA	NA	NA	NA
Ctaxi_contig_6286|comp29013_c0_seq1	-3.223170834	0.443185647	0.000334573	0.003481549	charged multivesicular body protein 2a	gi|159483033|ref|XP_001699567.1|subunit of the ESCRT-III complex [Chlamydomonas reinhardtii] >gi|158272672|gb|EDO98469.1| subunit of the ESCRT-III complex [Chlamydomonas reinhardtii]	AT2G06530.1	VPS2.1	 SNF7 family protein 
Ctaxi_contig_19406|comp33199_c1_seq15	-3.220455543	2.187924423	0.001657852	0.012591534	NA	NA	NA	NA	NA
Ctaxi_contig_56502|comp36537_c2_seq1	-3.217012808	2.990218054	4.90E-17	9.13E-15	NA	NA	NA	NA	NA
Ctaxi_contig_52851|comp36318_c1_seq1	-3.212342594	1.074703541	0.000122202	0.001532905	NA	NA	NA	NA	NA
Ctaxi_contig_43092|comp35684_c2_seq4	-3.198825355	6.38260331	3.46E-30	2.90E-27	NA	NA	NA	NA	NA
Ctaxi_contig_9313|comp31045_c0_seq6	-3.198356502	7.656695064	3.16E-10	1.83E-08	NA	NA	NA	NA	NA
Ctaxi_contig_68099|comp37115_c1_seq1	-3.196944375	2.488963465	0.000235209	0.002609557	NA	NA	NA	NA	NA
Ctaxi_contig_64314|comp36962_c1_seq11	-3.192681354	3.84948435	0.0002965	0.003155892	splicing component of the u5 snrnp and of the spliceosome	"gi|159462482|ref|XP_001689471.1|splicing factor, component of the U5 snRNP and of the spliceosome [Chlamydomonas reinhardtii] >gi|158283459|gb|EDP09209.1| splicing factor, component of the U5 snRNP and of the spliceosome [Chlamydomonas reinhardtii]"	AT1G80070.1	"SUS2,EMB33,EMB177,EMB14"	 Pre-mRNA-processing-splicing factor 
Ctaxi_contig_37763|comp35265_c4_seq12	-3.188337739	1.24627191	1.28E-05	0.000227865	predicted protein	gi|159469832|ref|XP_001693067.1|predicted protein [Chlamydomonas reinhardtii] >gi|158277869|gb|EDP03636.1| predicted protein [Chlamydomonas reinhardtii]	NA	NA	NA
Ctaxi_contig_22692|comp33701_c0_seq1	-3.184880083	7.219068359	1.74E-25	7.04E-23	rna-binding protein 45-like isoform 1	gi|159471882|ref|XP_001694085.1|predicted protein [Chlamydomonas reinhardtii] >gi|158277252|gb|EDP03021.1| predicted protein [Chlamydomonas reinhardtii]	NA	NA	NA
Ctaxi_contig_43335|comp35704_c4_seq1	-3.18253523	3.707785289	2.15E-19	5.08E-17	NA	NA	NA	NA	NA
Ctaxi_contig_31141|comp34658_c2_seq1	-3.173912768	2.7030591	5.55E-11	3.76E-09	NA	NA	NA	NA	NA
Ctaxi_contig_65036|comp36996_c1_seq5	-3.168892939	2.946619096	4.33E-07	1.18E-05	NA	NA	NA	NA	NA
Ctaxi_contig_55264|comp36455_c5_seq6	-3.16514559	2.999449337	1.67E-14	2.13E-12	NA	NA	NA	NA	NA
Ctaxi_contig_48054|comp36015_c0_seq3	-3.164034873	4.033658507	1.20E-08	5.06E-07	protein	gi|552832022|ref|XP_005848250.1|hypothetical protein CHLNCDRAFT_51790 [Chlorella variabilis] >gi|307107907|gb|EFN56148.1| hypothetical protein CHLNCDRAFT_51790 [Chlorella variabilis]	NA	NA	NA
Ctaxi_contig_19799|comp33269_c0_seq1	-3.155433211	3.968978525	5.03E-21	1.45E-18	NA	NA	NA	NA	NA
Ctaxi_contig_21398|comp33508_c0_seq1	-3.155271069	7.862994859	4.50E-27	2.22E-24	NA	NA	NA	NA	NA
Ctaxi_contig_65045|comp36996_c3_seq2	-3.1527971	4.270043843	1.86E-09	9.15E-08	NA	NA	NA	NA	NA
Ctaxi_contig_65032|comp36996_c1_seq1	-3.148572951	4.992464863	2.53E-11	1.85E-09	NA	NA	NA	NA	NA
Ctaxi_contig_19801|comp33269_c1_seq2	-3.146482608	4.938067811	3.87E-24	1.43E-21	NA	NA	NA	NA	NA
Ctaxi_contig_6531|comp29361_c0_seq1	-3.142711593	2.714385739	2.01E-13	2.17E-11	NA	NA	NA	NA	NA
Ctaxi_contig_15234|comp32522_c1_seq1	-3.142056528	4.28967668	6.99E-16	1.08E-13	NA	NA	NA	NA	NA
Ctaxi_contig_21399|comp33508_c0_seq2	-3.132002952	7.940337418	6.24E-40	1.23E-36	NA	NA	NA	NA	NA
Ctaxi_contig_46333|comp35891_c1_seq33	-3.125966313	2.472968215	0.000586779	0.005469427	sodium-dependent transporter	gi|412990383|emb|CCO19701.1|bile acid:sodium symporter [Bathycoccus prasinos]	AT2G26900.1		 Sodium Bile acid symporter family 
Ctaxi_contig_48651|comp36054_c2_seq10	-3.123541242	1.652589881	1.02E-07	3.36E-06	NA	NA	NA	NA	NA
Ctaxi_contig_62589|comp36867_c1_seq1	-3.121897834	7.509324429	1.72E-23	5.96E-21	protein	gi|159484052|ref|XP_001700074.1|predicted protein [Chlamydomonas reinhardtii] >gi|158272570|gb|EDO98368.1| predicted protein [Chlamydomonas reinhardtii]	NA	NA	NA
Ctaxi_contig_15235|comp32522_c1_seq2	-3.121238031	2.158447171	6.13E-06	0.000120205	NA	NA	NA	NA	NA
Ctaxi_contig_54486|comp36412_c5_seq1	-3.118677408	3.799319898	6.15E-21	1.73E-18	NA	NA	NA	NA	NA
Ctaxi_contig_64104|comp36952_c7_seq2	-3.105240417	1.127137434	1.76E-05	0.000299722	NA	NA	NA	NA	NA
Ctaxi_contig_36782|comp35188_c1_seq1	-3.090822163	7.417039737	7.24E-15	9.71E-13	NA	NA	NA	NA	NA
Ctaxi_contig_43089|comp35684_c2_seq1	-3.08819889	7.938357359	2.90E-33	3.24E-30	NA	NA	NA	NA	NA
Ctaxi_contig_50543|comp36182_c0_seq1	-3.088081092	7.185172252	2.27E-21	6.67E-19	rna-binding protein 45-like	gi|545373099|ref|XP_005650947.1|hypothetical protein COCSUDRAFT_46074 [Coccomyxa subellipsoidea C-169] >gi|384252928|gb|EIE26403.1| hypothetical protein COCSUDRAFT_46074 [Coccomyxa subellipsoidea C-169]	NA	NA	NA
Ctaxi_contig_29981|comp34534_c2_seq2	-3.087756142	6.085813889	3.52E-20	8.93E-18	bell-like homeodomain protein	gi|255088575|ref|XP_002506210.1|predicted protein [Micromonas sp. RCC299] >gi|226521481|gb|ACO67468.1| predicted protein [Micromonas sp. RCC299]	AT2G23760.3	"BLH4,SAW2"	 BEL1-like homeodomain 4 
Ctaxi_contig_26392|comp34140_c1_seq3	-3.079102375	4.951507212	2.91E-12	2.53E-10	NA	NA	NA	NA	NA
Ctaxi_contig_19716|comp33257_c0_seq1	-3.073752253	0.857686026	0.000507126	0.004869697	calcium calmodulin-dependent protein kinase type ii subunit alpha isoform x2	gi|194303588|gb|ACF41192.1|calcium/calmodulin dependent protein kinase II [Euglena gracilis]	AT1G66670.1	"CLPP3,NCLPP3"	 CLP protease proteolytic subunit 3 
Ctaxi_contig_54477|comp36412_c2_seq1	-3.072832361	4.401885378	3.83E-27	2.00E-24	NA	NA	NA	NA	NA
Ctaxi_contig_19195|comp33172_c3_seq6	-3.067062039	1.489467335	1.05E-07	3.46E-06	phosphatidylserine decarboxylase	gi|518706647|ref|WP_019867744.1|hypothetical protein [Methylovulum miyakonense]	NA	NA	NA
Ctaxi_contig_65083|comp36999_c0_seq5	-3.066667706	4.960188883	2.13E-09	1.03E-07	NA	NA	NA	NA	NA
Ctaxi_contig_21661|comp33556_c1_seq2	-3.065882272	2.845234824	4.65E-10	2.57E-08	NA	NA	NA	NA	NA
Ctaxi_contig_34167|comp34935_c1_seq9	-3.059911604	2.810032678	5.12E-10	2.79E-08	NA	NA	NA	NA	NA
Ctaxi_contig_37729|comp35264_c0_seq3	-3.058030929	3.242048326	4.16E-09	1.90E-07	pentatricopeptide repeat-containing protein	gi|545368225|ref|XP_005648894.1|hypothetical protein COCSUDRAFT_62850 [Coccomyxa subellipsoidea C-169] >gi|384250871|gb|EIE24350.1| hypothetical protein COCSUDRAFT_62850 [Coccomyxa subellipsoidea C-169]	AT1G74850.1	PTAC2	 plastid transcriptionally active 2 
Ctaxi_contig_22695|comp33701_c1_seq3	-3.056849735	5.308735298	7.50E-18	1.49E-15	hypothetical protein VOLCADRAFT_106063	gi|302844343|ref|XP_002953712.1|hypothetical protein VOLCADRAFT_106063 [Volvox carteri f. nagariensis] >gi|300261121|gb|EFJ45336.1| hypothetical protein VOLCADRAFT_106063 [Volvox carteri f. nagariensis]	NA	NA	NA
Ctaxi_contig_21058|comp33456_c0_seq1	-3.049720294	4.723560215	6.07E-19	1.37E-16	NA	NA	NA	NA	NA
Ctaxi_contig_43343|comp35704_c6_seq1	-3.04814156	5.275690913	3.67E-16	5.91E-14	pumilio homolog 5-like	gi|255080292|ref|XP_002503726.1|predicted protein [Micromonas sp. RCC299] >gi|226518993|gb|ACO64984.1| predicted protein [Micromonas sp. RCC299]	AT3G20250.1	"APUM5,PUM5"	 pumilio 5 
Ctaxi_contig_47716|comp35992_c2_seq1	-3.043418614	2.323995926	1.55E-12	1.41E-10	NA	NA	NA	NA	NA
Ctaxi_contig_56495|comp36537_c0_seq1	-3.040567697	3.579489378	1.95E-17	3.78E-15	NA	NA	NA	NA	NA
Ctaxi_contig_59930|comp36727_c0_seq25	-3.035094467	0.917249685	0.007969752	0.042007521	NA	NA	NA	NA	NA
Ctaxi_contig_43093|comp35684_c2_seq5	-3.031816635	5.981519996	3.33E-27	1.80E-24	NA	NA	NA	NA	NA
Ctaxi_contig_17550|comp32920_c0_seq1	-3.026161015	4.694106809	1.22E-28	8.16E-26	NA	NA	NA	NA	NA
Ctaxi_contig_21060|comp33456_c2_seq1	-3.021030001	6.792551109	1.31E-39	2.32E-36	NA	NA	NA	NA	NA
Ctaxi_contig_27235|comp34229_c1_seq2	-3.020583297	2.782695359	1.13E-12	1.05E-10	NA	NA	NA	NA	NA
Ctaxi_contig_60031|comp36734_c1_seq1	-3.01941682	4.017289944	1.75E-18	3.70E-16	NA	NA	NA	NA	NA
Ctaxi_contig_7700|comp30294_c0_seq3	-3.017045083	1.463351413	1.44E-05	0.000253045	NA	NA	NA	NA	NA
Ctaxi_contig_7724|comp30312_c4_seq2	-3.009728527	1.286852202	2.80E-06	6.13E-05	NA	NA	NA	NA	NA
Ctaxi_contig_56497|comp36537_c0_seq3	-3.006678133	2.623274038	3.42E-12	2.92E-10	NA	NA	NA	NA	NA
Ctaxi_contig_51161|comp36221_c1_seq1	-3.00497441	0.665819158	0.00570711	0.032697876	sex-regulated protein janus-a-like	gi|302786788|ref|XP_002975165.1|hypothetical protein SELMODRAFT_150295 [Selaginella moellendorffii] >gi|300157324|gb|EFJ23950.1| hypothetical protein SELMODRAFT_150295 [Selaginella moellendorffii]	NA	NA	NA
Ctaxi_contig_48979|comp36074_c0_seq2	-2.997923035	5.025181386	3.73E-26	1.63E-23	NA	NA	NA	NA	NA
Ctaxi_contig_43339|comp35704_c4_seq5	-2.99560938	4.284969442	7.69E-23	2.53E-20	pumilio homolog 2-like	gi|50552866|ref|XP_503843.1|YALI0E12001p [Yarrowia lipolytica] >gi|49649712|emb|CAG79436.1| YALI0E12001p [Yarrowia lipolytica CLIB122]	AT2G29200.1	"APUM1,PUM1"	 pumilio 1 
Ctaxi_contig_64788|comp36982_c2_seq12	-2.99231053	3.732653255	1.23E-11	9.54E-10	NA	NA	NA	NA	NA
Ctaxi_contig_25248|comp34032_c4_seq4	-2.986504745	5.763731288	1.85E-06	4.32E-05	serine threonine-protein phosphatase 6 regulatory ankyrin repeat subunit c-like	gi|123431386|ref|XP_001308149.1|hypothetical protein [Trichomonas vaginalis G3] >gi|121889814|gb|EAX95219.1| hypothetical protein TVAG_171080 [Trichomonas vaginalis G3]	AT5G51160.1		 Ankyrin repeat family protein 
Ctaxi_contig_60448|comp36757_c3_seq2	-2.977575502	4.938264184	2.67E-17	5.12E-15	rna binding	gi|302846481|ref|XP_002954777.1|hypothetical protein VOLCADRAFT_95588 [Volvox carteri f. nagariensis] >gi|300259960|gb|EFJ44183.1| hypothetical protein VOLCADRAFT_95588 [Volvox carteri f. nagariensis]	AT4G12640.1		 RNA recognition motif (RRM)-containing protein 
Ctaxi_contig_71651|comp37258_c1_seq3	-2.976233127	5.213038481	3.07E-12	2.65E-10	transmembrane protein	gi|281204298|gb|EFA78494.1|transmembrane protein [Polysphondylium pallidum PN500]	AT1G03790.1	SOM	 Zinc finger C-x8-C-x5-C-x3-H type family protein 
Ctaxi_contig_50551|comp36182_c1_seq8	-2.967569624	6.649214595	4.37E-27	2.20E-24	NA	NA	NA	NA	NA
Ctaxi_contig_32163|comp34762_c1_seq1	-2.956551029	0.611758911	0.000415945	0.004161681	calcineurin-like metallo-phosphoesterase superfamily protein	gi|465950268|gb|EMP23702.1|Manganese-dependent ADP-ribose/CDP-alcohol diphosphatase [Chelonia mydas]	AT4G24730.3		 Calcineurin-like metallo-phosphoesterase superfamily protein 
Ctaxi_contig_49399|comp36105_c2_seq7	-2.956086545	0.573709892	0.001675638	0.012690488	NA	NA	NA	NA	NA
Ctaxi_contig_17545|comp32918_c3_seq4	-2.955995043	0.843601312	3.06E-06	6.60E-05	NA	NA	NA	NA	NA
Ctaxi_contig_50548|comp36182_c1_seq5	-2.95576451	6.89706065	2.29E-37	3.08E-34	NA	NA	NA	NA	NA
Ctaxi_contig_65048|comp36996_c3_seq5	-2.952935568	3.431582086	9.06E-10	4.71E-08	NA	NA	NA	NA	NA
Ctaxi_contig_69623|comp37174_c1_seq11	-2.951889552	4.266526827	3.28E-05	0.000511061	kinesin motor protein	gi|403344906|gb|EJY71807.1|hypothetical protein OXYTRI_07201 [Oxytricha trifallax]	AT3G17360.1	POK1	 phragmoplast orienting kinesin 1 
Ctaxi_contig_47718|comp35992_c4_seq2	-2.944610123	5.530573077	4.87E-25	1.92E-22	NA	NA	NA	NA	NA
Ctaxi_contig_64780|comp36982_c2_seq4	-2.944294112	5.267416924	3.24E-21	9.45E-19	NA	NA	NA	NA	NA
Ctaxi_contig_65034|comp36996_c1_seq3	-2.930916687	1.822483108	2.74E-05	0.000437105	NA	NA	NA	NA	NA
Ctaxi_contig_34064|comp34924_c0_seq6	-2.914696418	0.550114716	0.000230829	0.002573739	NA	NA	NA	NA	NA
Ctaxi_contig_37744|comp35264_c1_seq11	-2.905817427	5.85770393	1.12E-29	8.51E-27	pentatricopeptide repeat-containing protein	gi|545368225|ref|XP_005648894.1|hypothetical protein COCSUDRAFT_62850 [Coccomyxa subellipsoidea C-169] >gi|384250871|gb|EIE24350.1| hypothetical protein COCSUDRAFT_62850 [Coccomyxa subellipsoidea C-169]	AT1G63230.1		 Tetratricopeptide repeat (TPR)-like superfamily protein 
Ctaxi_contig_65041|comp36996_c2_seq2	-2.900404076	3.400566872	9.71E-07	2.44E-05	NA	NA	NA	NA	NA
Ctaxi_contig_55249|comp36455_c0_seq1	-2.896349944	7.837736981	2.90E-20	7.54E-18	NA	NA	NA	NA	NA
Ctaxi_contig_58058|comp36628_c3_seq1	-2.894966021	5.3601122	1.22E-06	2.99E-05	NA	NA	NA	NA	NA
Ctaxi_contig_55572|comp36478_c6_seq1	-2.889354191	1.8383044	5.85E-08	2.07E-06	NA	NA	NA	NA	NA
Ctaxi_contig_34159|comp34935_c1_seq1	-2.887412772	4.579518797	4.18E-07	1.14E-05	NA	NA	NA	NA	NA
Ctaxi_contig_30763|comp34622_c4_seq5	-2.886921632	1.214723833	9.15E-07	2.32E-05	NA	NA	NA	NA	NA
Ctaxi_contig_69635|comp37174_c1_seq23	-2.885982217	3.686497488	3.30E-07	9.32E-06	myosin heavy chain	"gi|123469906|ref|XP_001318162.1|viral A-type inclusion protein [Trichomonas vaginalis G3] >gi|121900914|gb|EAY05939.1| viral A-type inclusion protein, putative [Trichomonas vaginalis G3]"	AT3G44050.1		 P-loop containing nucleoside triphosphate hydrolases superfamily protein 
Ctaxi_contig_55260|comp36455_c5_seq2	-2.87923885	6.925964074	2.78E-10	1.64E-08	NA	NA	NA	NA	NA
Ctaxi_contig_44234|comp35760_c2_seq83	-2.855088295	5.587899024	1.95E-13	2.13E-11	calcium-binding and coiled-coil domain-containing protein 2	gi|402169573|ref|NP_001257947.1|calcium-binding and coiled-coil domain-containing protein 2 [Mus musculus] >gi|162416032|sp|A2A6M5.1|CACO2_MOUSE RecName: Full=Calcium-binding and coiled-coil domain-containing protein 2; AltName: Full=Nuclear domain 10 protein NDP52; Short=Nuclear domain 10 protein 52	NA	NA	NA
Ctaxi_contig_47717|comp35992_c4_seq1	-2.853034925	6.737878778	5.87E-28	3.52E-25	NA	NA	NA	NA	NA
Ctaxi_contig_26391|comp34140_c1_seq2	-2.847765525	8.529028092	3.76E-22	1.17E-19	NA	NA	NA	NA	NA
Ctaxi_contig_50553|comp36182_c2_seq1	-2.836048517	7.473922371	1.72E-20	4.70E-18	NA	NA	NA	NA	NA
Ctaxi_contig_55251|comp36455_c0_seq3	-2.829286123	4.972111946	6.91E-11	4.58E-09	NA	NA	NA	NA	NA
Ctaxi_contig_35879|comp35097_c2_seq1	-2.827900847	1.478091066	5.18E-06	0.000103897	NA	NA	NA	NA	NA
Ctaxi_contig_29812|comp34524_c8_seq2	-2.823810299	5.522675832	9.26E-28	5.45E-25	NA	NA	NA	NA	NA
Ctaxi_contig_27234|comp34229_c1_seq1	-2.822824665	5.649532424	5.18E-22	1.59E-19	NA	NA	NA	NA	NA
Ctaxi_contig_36898|comp35198_c2_seq7	-2.821423641	6.580013725	3.66E-06	7.70E-05	short chain alcohol dehydrogenase-like	gi|302835988|ref|XP_002949555.1|hypothetical protein VOLCADRAFT_85348 [Volvox carteri f. nagariensis] >gi|300265382|gb|EFJ49574.1| hypothetical protein VOLCADRAFT_85348 [Volvox carteri f. nagariensis]	AT5G06060.1		 NAD(P)-binding Rossmann-fold superfamily protein 
Ctaxi_contig_14772|comp32436_c2_seq6	-2.8186711	1.146300268	0.006321152	0.035281438	NA	NA	NA	NA	NA
Ctaxi_contig_26029|comp34102_c0_seq3	-2.81807711	0.826586622	0.000717932	0.00639671	ascorbate peroxidase	gi|82658838|gb|ABB88581.1|ascorbate peroxidase [Ulva fasciata]	AT4G08390.4	SAPX	 stromal ascorbate peroxidase 
Ctaxi_contig_28138|comp34337_c1_seq1	-2.816283025	0.927627011	0.009920216	0.049642537	dihydropteridine reductase	gi|219117837|ref|XP_002179706.1|predicted protein [Phaeodactylum tricornutum CCAP 1055/1] >gi|217408759|gb|EEC48692.1| predicted protein [Phaeodactylum tricornutum CCAP 1055/1]	NA	NA	NA
Ctaxi_contig_35895|comp35098_c4_seq1	-2.808148878	0.482031424	0.000206315	0.002352833	NA	NA	NA	NA	NA
Ctaxi_contig_43331|comp35704_c2_seq1	-2.803179629	4.351721547	1.05E-23	3.72E-21	NA	NA	NA	NA	NA
Ctaxi_contig_50555|comp36182_c2_seq3	-2.798787328	6.080698967	1.64E-18	3.51E-16	rna-binding protein 45-like	gi|302844343|ref|XP_002953712.1|hypothetical protein VOLCADRAFT_106063 [Volvox carteri f. nagariensis] >gi|300261121|gb|EFJ45336.1| hypothetical protein VOLCADRAFT_106063 [Volvox carteri f. nagariensis]	NA	NA	NA
Ctaxi_contig_61697|comp36822_c3_seq4	-2.784850321	1.762150609	1.40E-05	0.000246654	NA	NA	NA	NA	NA
Ctaxi_contig_22699|comp33701_c2_seq4	-2.781566107	8.6764742	1.70E-25	6.96E-23	rna-binding protein 45	gi|302844343|ref|XP_002953712.1|hypothetical protein VOLCADRAFT_106063 [Volvox carteri f. nagariensis] >gi|300261121|gb|EFJ45336.1| hypothetical protein VOLCADRAFT_106063 [Volvox carteri f. nagariensis]	NA	NA	NA
Ctaxi_contig_25452|comp34049_c6_seq1	-2.776462399	1.614303661	9.63E-08	3.21E-06	p-loop containing nucleoside triphosphate hydrolase protein	gi|552812326|ref|XP_005843674.1|hypothetical protein CHLNCDRAFT_140061 [Chlorella variabilis] >gi|307103311|gb|EFN51572.1| hypothetical protein CHLNCDRAFT_140061 [Chlorella variabilis]	AT3G21090.1		 ABC-2 type transporter family protein 
Ctaxi_contig_21662|comp33556_c2_seq1	-2.775802846	3.839458841	9.90E-12	7.79E-10	rna-binding protein nova-1	gi|552832833|ref|XP_005848420.1|hypothetical protein CHLNCDRAFT_57590 [Chlorella variabilis] >gi|307108077|gb|EFN56318.1| hypothetical protein CHLNCDRAFT_57590 [Chlorella variabilis]	AT5G04430.2	"BTR1,BTR1L"	 binding to TOMV RNA 1L (long form) 
Ctaxi_contig_70976|comp37232_c3_seq7	-2.773983811	4.335591253	7.09E-16	1.10E-13	NA	NA	NA	NA	NA
Ctaxi_contig_17380|comp32892_c1_seq1	-2.773249654	1.066142172	0.000374461	0.003817163	NA	NA	NA	NA	NA
Ctaxi_contig_68090|comp37115_c0_seq3	-2.764681714	2.008699598	4.91E-05	0.000716906	NA	NA	NA	NA	NA
Ctaxi_contig_22694|comp33701_c1_seq2	-2.761984957	7.422125185	2.31E-23	7.90E-21	hypothetical protein VOLCADRAFT_106063	gi|302844343|ref|XP_002953712.1|hypothetical protein VOLCADRAFT_106063 [Volvox carteri f. nagariensis] >gi|300261121|gb|EFJ45336.1| hypothetical protein VOLCADRAFT_106063 [Volvox carteri f. nagariensis]	NA	NA	NA
Ctaxi_contig_48053|comp36015_c0_seq2	-2.760904613	1.694525016	0.002944346	0.019664945	protein	gi|552832022|ref|XP_005848250.1|hypothetical protein CHLNCDRAFT_51790 [Chlorella variabilis] >gi|307107907|gb|EFN56148.1| hypothetical protein CHLNCDRAFT_51790 [Chlorella variabilis]	NA	NA	NA
Ctaxi_contig_43096|comp35684_c2_seq8	-2.757089801	5.930296026	1.33E-15	1.96E-13	NA	NA	NA	NA	NA
Ctaxi_contig_55250|comp36455_c0_seq2	-2.743526605	7.133770714	2.77E-23	9.27E-21	NA	NA	NA	NA	NA
Ctaxi_contig_60447|comp36757_c3_seq1	-2.734556179	6.552533552	4.54E-16	7.18E-14	splicing arginine serine-rich	"gi|552848103|ref|XP_005852024.1|hypothetical protein CHLNCDRAFT_17893, partial [Chlorella variabilis] >gi|307111688|gb|EFN59922.1| hypothetical protein CHLNCDRAFT_17893, partial [Chlorella variabilis]"	AT4G12640.1		 RNA recognition motif (RRM)-containing protein 
Ctaxi_contig_60445|comp36757_c2_seq5	-2.73164499	5.827936928	9.79E-12	7.72E-10	NA	NA	NA	NA	NA
Ctaxi_contig_21672|comp33556_c5_seq1	-2.728232481	3.874170638	4.66E-08	1.69E-06	kh domain-containing protein at4g18375-like	gi|565342616|ref|XP_006338439.1|PREDICTED: KH domain-containing protein At4g18375-like isoform X3 [Solanum tuberosum]	AT5G15270.1		 RNA-binding KH domain-containing protein 
Ctaxi_contig_14659|comp32413_c1_seq1	-2.72682919	0.51161854	0.001148978	0.009363867	centriole proteome protein	gi|159491050|ref|XP_001703486.1|centriole proteome protein [Chlamydomonas reinhardtii] >gi|158280410|gb|EDP06168.1| centriole proteome protein [Chlamydomonas reinhardtii]	NA	NA	NA
Ctaxi_contig_43091|comp35684_c2_seq3	-2.724018068	7.243542491	9.50E-28	5.49E-25	NA	NA	NA	NA	NA
Ctaxi_contig_65087|comp36999_c0_seq9	-2.719492062	3.858329222	2.71E-06	5.95E-05	NA	NA	NA	NA	NA
Ctaxi_contig_55257|comp36455_c3_seq2	-2.719331581	8.004638396	3.65E-11	2.58E-09	protein of cse family	gi|159464617|ref|XP_001690538.1|hypothetical protein CHLREDRAFT_188379 [Chlamydomonas reinhardtii] >gi|158280038|gb|EDP05797.1| predicted protein [Chlamydomonas reinhardtii]	NA	NA	NA
Ctaxi_contig_56319|comp36527_c1_seq2	-2.715920314	2.212245921	2.36E-06	5.31E-05	NA	NA	NA	NA	NA
Ctaxi_contig_43337|comp35704_c4_seq3	-2.706337317	4.171812913	1.58E-18	3.39E-16	NA	NA	NA	NA	NA
Ctaxi_contig_47154|comp35952_c3_seq5	-2.706132848	1.552887667	0.002275056	0.016177749	NA	NA	NA	NA	NA
Ctaxi_contig_68673|comp37133_c3_seq2	-2.705366833	0.83052387	0.000174675	0.002061425	NA	NA	NA	NA	NA
Ctaxi_contig_29982|comp34534_c3_seq1	-2.703466579	4.786518339	5.95E-12	4.84E-10	NA	NA	NA	NA	NA
Ctaxi_contig_10601|comp31447_c1_seq1	-2.699976805	8.200967158	7.31E-15	9.76E-13	NA	NA	NA	NA	NA
Ctaxi_contig_22558|comp33681_c0_seq6	-2.699796117	2.029298571	7.31E-05	0.001002054	asparagine synthetase	gi|552826413|ref|XP_005847015.1|hypothetical protein CHLNCDRAFT_56182 [Chlorella variabilis] >gi|307106668|gb|EFN54913.1| hypothetical protein CHLNCDRAFT_56182 [Chlorella variabilis]	AT3G47340.3	"ASN1,DIN6,AT-ASN1"	 glutamine-dependent asparagine synthase 1 
Ctaxi_contig_54466|comp36412_c0_seq1	-2.699210506	3.89321694	4.44E-18	8.91E-16	NA	NA	NA	NA	NA
Ctaxi_contig_56151|comp36514_c7_seq5	-2.696940206	0.504091226	0.002855395	0.019224033	NA	NA	NA	NA	NA
Ctaxi_contig_52656|comp36306_c3_seq5	-2.695662627	2.4735088	0.001150268	0.009365267	phosphatidylinositol 4-kinase	gi|545365925|ref|XP_005647894.1|hypothetical protein COCSUDRAFT_65874 [Coccomyxa subellipsoidea C-169] >gi|384249870|gb|EIE23350.1| hypothetical protein COCSUDRAFT_65874 [Coccomyxa subellipsoidea C-169]	AT5G24240.1		 Phosphatidylinositol 3- and 4-kinase ;Ubiquitin family protein 
Ctaxi_contig_32383|comp34781_c0_seq3	-2.694975985	0.542164797	0.000303186	0.003212837	NA	NA	NA	NA	NA
Ctaxi_contig_65031|comp36996_c0_seq1	-2.694623079	4.680591557	1.03E-11	8.07E-10	NA	NA	NA	NA	NA
Ctaxi_contig_29366|comp34473_c0_seq3	-2.692085751	1.921489973	5.09E-06	0.000102351	NA	NA	NA	NA	NA
Ctaxi_contig_33529|comp34879_c0_seq11	-2.690351477	0.995726058	0.000436469	0.004321892	NA	NA	NA	NA	NA
Ctaxi_contig_62862|comp36882_c6_seq5	-2.69014768	1.116673109	9.62E-05	0.00125907	pyruvate carboxylase	gi|255079534|ref|XP_002503347.1|pyruvate carboyxlase [Micromonas sp. RCC299] >gi|226518613|gb|ACO64605.1| pyruvate carboyxlase [Micromonas sp. RCC299]	NA	NA	NA
Ctaxi_contig_50547|comp36182_c1_seq4	-2.68914837	6.284327459	1.65E-26	7.78E-24	NA	NA	NA	NA	NA
Ctaxi_contig_61694|comp36822_c3_seq1	-2.689147749	4.435580761	2.16E-15	3.08E-13	NA	NA	NA	NA	NA
Ctaxi_contig_21401|comp33508_c0_seq4	-2.686974857	4.874018999	1.66E-24	6.26E-22	NA	NA	NA	NA	NA
Ctaxi_contig_56316|comp36527_c0_seq3	-2.674802842	2.206451235	1.23E-08	5.15E-07	NA	NA	NA	NA	NA
Ctaxi_contig_22693|comp33701_c1_seq1	-2.671878881	8.969817233	7.39E-16	1.13E-13	hypothetical protein VOLCADRAFT_106063	gi|302844343|ref|XP_002953712.1|hypothetical protein VOLCADRAFT_106063 [Volvox carteri f. nagariensis] >gi|300261121|gb|EFJ45336.1| hypothetical protein VOLCADRAFT_106063 [Volvox carteri f. nagariensis]	NA	NA	NA
Ctaxi_contig_49301|comp36098_c0_seq8	-2.669769375	2.211230705	0.000636433	0.005844513	NA	NA	NA	NA	NA
Ctaxi_contig_22703|comp33701_c2_seq8	-2.66324019	7.979592453	4.45E-29	3.11E-26	hypothetical protein CHLNCDRAFT_139351	gi|552814768|ref|XP_005844271.1|hypothetical protein CHLNCDRAFT_139351 [Chlorella variabilis] >gi|307103912|gb|EFN52169.1| hypothetical protein CHLNCDRAFT_139351 [Chlorella variabilis]	NA	NA	NA
Ctaxi_contig_55252|comp36455_c0_seq4	-2.662179642	3.595833041	2.73E-11	1.98E-09	NA	NA	NA	NA	NA
Ctaxi_contig_25186|comp34025_c3_seq6	-2.661300008	0.351054571	0.005458525	0.031635858	NA	NA	NA	NA	NA
Ctaxi_contig_50546|comp36182_c1_seq3	-2.660834925	8.096212087	8.84E-33	9.56E-30	NA	NA	NA	NA	NA
Ctaxi_contig_55256|comp36455_c3_seq1	-2.656534972	6.980624347	8.65E-10	4.51E-08	protein of cse family	gi|545359285|ref|XP_005645124.1|hypothetical protein COCSUDRAFT_48569 [Coccomyxa subellipsoidea C-169] >gi|384247092|gb|EIE20580.1| hypothetical protein COCSUDRAFT_48569 [Coccomyxa subellipsoidea C-169]	NA	NA	NA
Ctaxi_contig_37746|comp35264_c1_seq13	-2.655551423	4.773572872	2.00E-20	5.42E-18	NA	NA	NA	NA	NA
Ctaxi_contig_65085|comp36999_c0_seq7	-2.655505629	6.724887102	1.30E-08	5.42E-07	tac7077	gi|159479730|ref|XP_001697943.1|hypothetical protein CHLREDRAFT_151525 [Chlamydomonas reinhardtii] >gi|158274041|gb|EDO99826.1| predicted protein [Chlamydomonas reinhardtii]	AT4G33140.1		 Haloacid dehalogenase-like hydrolase (HAD) superfamily protein 
Ctaxi_contig_65046|comp36996_c3_seq3	-2.654799819	3.375045014	2.03E-05	0.000338429	kinase-like protein	gi|302854347|ref|XP_002958682.1|hypothetical protein VOLCADRAFT_99977 [Volvox carteri f. nagariensis] >gi|300255963|gb|EFJ40242.1| hypothetical protein VOLCADRAFT_99977 [Volvox carteri f. nagariensis]	AT1G14000.1	VIK	 VH1-interacting kinase 
Ctaxi_contig_43333|comp35704_c3_seq1	-2.65163492	4.120870796	2.74E-19	6.43E-17	NA	NA	NA	NA	NA
Ctaxi_contig_39406|comp35409_c2_seq5	-2.648580785	1.027724	0.009587127	0.048387352	serine threonine-protein kinase a-raf-like	gi|499047412|ref|XP_004574268.1|PREDICTED: serine/threonine-protein kinase A-Raf-like isoform X1 [Maylandia zebra] >gi|499047414|ref|XP_004574269.1| PREDICTED: serine/threonine-protein kinase A-Raf-like isoform X2 [Maylandia zebra] >gi|548443663|ref|XP_005745868.1| PREDICTED: serine/threonine-protein kinase A-Raf-like [Pundamilia nyererei]	AT4G17660.1		 Protein kinase superfamily protein 
Ctaxi_contig_64020|comp36947_c1_seq2	-2.641829365	0.339985001	0.006666143	0.036699911	NA	NA	NA	NA	NA
Ctaxi_contig_21175|comp33471_c1_seq2	-2.63703916	9.842471376	2.90E-18	5.97E-16	udp-glucose dehydrogenase	gi|159491403|ref|XP_001703656.1|UDP-glucose dehydrogenase [Chlamydomonas reinhardtii] >gi|124484349|dbj|BAF46285.1| UDP-glucose 6-dehydrogenase [Chlamydomonas reinhardtii] >gi|158270564|gb|EDO96405.1| UDP-glucose dehydrogenase [Chlamydomonas reinhardtii]	AT5G39320.1		 UDP-glucose 6-dehydrogenase family protein 
Ctaxi_contig_55253|comp36455_c1_seq1	-2.633731822	7.337120538	1.40E-20	3.86E-18	NA	NA	NA	NA	NA
Ctaxi_contig_50552|comp36182_c1_seq9	-2.630102362	6.274226304	1.09E-30	9.62E-28	NA	NA	NA	NA	NA
Ctaxi_contig_42595|comp35649_c1_seq1	-2.62935896	1.871098924	3.30E-07	9.32E-06	NA	NA	NA	NA	NA
Ctaxi_contig_37738|comp35264_c1_seq5	-2.625727648	6.687878114	1.55E-28	9.97E-26	NA	NA	NA	NA	NA
Ctaxi_contig_44055|comp35751_c1_seq86	-2.619499441	1.840719358	0.007377448	0.039620548	squamosa promoter binding protein	gi|545376143|ref|XP_005652178.1|SBP-domain-containing protein [Coccomyxa subellipsoidea C-169] >gi|384254160|gb|EIE27634.1| SBP-domain-containing protein [Coccomyxa subellipsoidea C-169]	AT3G57920.1	SPL15	 squamosa promoter binding protein-like 15 
Ctaxi_contig_54893|comp36436_c6_seq1	-2.616893655	7.502291226	1.71E-15	2.48E-13	hypothetical protein CHLNCDRAFT_59068	gi|552813710|ref|XP_005844014.1|hypothetical protein CHLNCDRAFT_59068 [Chlorella variabilis] >gi|307103654|gb|EFN51912.1| hypothetical protein CHLNCDRAFT_59068 [Chlorella variabilis]	NA	NA	NA
Ctaxi_contig_36831|comp35191_c7_seq1	-2.61653414	6.243967675	3.68E-15	5.01E-13	NA	NA	NA	NA	NA
Ctaxi_contig_64784|comp36982_c2_seq8	-2.616236265	3.675479598	1.93E-08	7.72E-07	NA	NA	NA	NA	NA
Ctaxi_contig_43332|comp35704_c2_seq2	-2.609922574	4.221887243	5.50E-21	1.58E-18	NA	NA	NA	NA	NA
Ctaxi_contig_21519|comp33532_c2_seq4	-2.608731918	1.433322199	0.002272878	0.016165689	NA	NA	NA	NA	NA
Ctaxi_contig_64859|comp36987_c0_seq3	-2.606259883	1.004561028	2.65E-05	0.000423971	NA	NA	NA	NA	NA
Ctaxi_contig_67961|comp37108_c1_seq2	-2.603253336	2.71340128	0.003011335	0.020000798	NA	NA	NA	NA	NA
Ctaxi_contig_21664|comp33556_c3_seq2	-2.596686364	1.214312756	0.002457238	0.017167384	duf833-domain-containing protein	gi|545358246|ref|XP_005644704.1|DUF833-domain-containing protein [Coccomyxa subellipsoidea C-169] >gi|384246671|gb|EIE20160.1| DUF833-domain-containing protein [Coccomyxa subellipsoidea C-169]	AT4G38260.1		 Protein of unknown function (DUF833) 
Ctaxi_contig_49010|comp36075_c6_seq3	-2.591466113	1.077152789	0.002196377	0.015748599	NA	NA	NA	NA	NA
Ctaxi_contig_33786|comp34902_c1_seq8	-2.588581311	2.84517772	0.009527216	0.048157472	coproporphyrinogen iii oxidase	gi|302829611|ref|XP_002946372.1|hypothetical protein VOLCADRAFT_55865 [Volvox carteri f. nagariensis] >gi|300268118|gb|EFJ52299.1| hypothetical protein VOLCADRAFT_55865 [Volvox carteri f. nagariensis]	AT1G03475.1	"LIN2,HEMF1,ATCPO-I"	 Coproporphyrinogen III oxidase 
Ctaxi_contig_49039|comp36079_c0_seq7	-2.583378634	3.900250149	1.12E-07	3.66E-06	meiotic recombination 11	gi|302829871|ref|XP_002946502.1|hypothetical protein VOLCADRAFT_55838 [Volvox carteri f. nagariensis] >gi|300268248|gb|EFJ52429.1| hypothetical protein VOLCADRAFT_55838 [Volvox carteri f. nagariensis]	AT5G54260.1	"MRE11,ATMRE11"	 DNA repair and meiosis protein (Mre11) 
Ctaxi_contig_65209|comp37003_c2_seq5	-2.577065914	2.055400584	5.34E-07	1.42E-05	NA	NA	NA	NA	NA
Ctaxi_contig_41471|comp35574_c0_seq17	-2.573194767	1.982005526	1.58E-08	6.42E-07	NA	NA	NA	NA	NA
Ctaxi_contig_15233|comp32522_c0_seq4	-2.568411977	4.737159326	1.17E-09	6.00E-08	NA	NA	NA	NA	NA
Ctaxi_contig_48468|comp36040_c4_seq3	-2.562886021	4.540898952	2.00E-11	1.49E-09	zinc c2h2 type family protein	gi|159467643|ref|XP_001692001.1|predicted protein [Chlamydomonas reinhardtii] >gi|158278728|gb|EDP04491.1| predicted protein [Chlamydomonas reinhardtii]	NA	NA	NA
Ctaxi_contig_43094|comp35684_c2_seq6	-2.561903845	4.317309882	4.69E-15	6.34E-13	NA	NA	NA	NA	NA
Ctaxi_contig_41403|comp35571_c3_seq9	-2.560472509	1.728433067	0.00071905	0.006403274	NA	NA	NA	NA	NA
Ctaxi_contig_29347|comp34470_c0_seq11	-2.560447951	0.691261708	0.009961193	0.049817853	sumo activating enzyme 2	gi|302817040|ref|XP_002990197.1|SUMO activating enzyme 2 [Selaginella moellendorffii] >gi|300142052|gb|EFJ08757.1| SUMO activating enzyme 2 [Selaginella moellendorffii]	AT2G21470.1	"SAE2,ATSAE2,EMB2764"	 SUMO-activating enzyme 2 
Ctaxi_contig_65079|comp36999_c0_seq1	-2.551962712	1.949296185	3.88E-06	8.09E-05	tac7077	gi|302838318|ref|XP_002950717.1|hypothetical protein VOLCADRAFT_91189 [Volvox carteri f. nagariensis] >gi|300263834|gb|EFJ48032.1| hypothetical protein VOLCADRAFT_91189 [Volvox carteri f. nagariensis]	AT4G33140.1		 Haloacid dehalogenase-like hydrolase (HAD) superfamily protein 
Ctaxi_contig_15230|comp32522_c0_seq1	-2.549262862	5.385830577	3.84E-14	4.68E-12	NA	NA	NA	NA	NA
Ctaxi_contig_54706|comp36425_c5_seq16	-2.542471391	2.564949425	0.000185887	0.002167797	mismatch repair endonuclease pms2	gi|302772799|ref|XP_002969817.1|hypothetical protein SELMODRAFT_171139 [Selaginella moellendorffii] >gi|300162328|gb|EFJ28941.1| hypothetical protein SELMODRAFT_171139 [Selaginella moellendorffii]	AT4G02460.1	PMS1	" DNA mismatch repair protein, putative "
Ctaxi_contig_36829|comp35191_c4_seq1	-2.541785243	7.401399498	2.45E-14	3.08E-12	hyalin	gi|522125364|ref|WP_020636573.1|hyalin [Amycolatopsis alba]	NA	NA	NA
Ctaxi_contig_65205|comp37003_c2_seq1	-2.535589409	3.00870641	5.96E-05	0.000842585	adhesin-like protein	gi|288559596|ref|YP_003423082.1|adhesin-like protein [Methanobrevibacter ruminantium M1] >gi|502720162|ref|WP_012955146.1| adhesin-like protein [Methanobrevibacter ruminantium] >gi|288542306|gb|ADC46190.1| adhesin-like protein [Methanobrevibacter ruminantium M1]	NA	NA	NA
Ctaxi_contig_61216|comp36796_c9_seq4	-2.532595554	3.168694354	6.74E-09	2.96E-07	ankyrin- partial	"gi|565316457|gb|ETE68115.1|Ankyrin-3, partial [Ophiophagus hannah]"	AT2G03430.1		 Ankyrin repeat family protein 
Ctaxi_contig_67315|comp37088_c9_seq1	-2.527680302	2.884795882	1.41E-12	1.28E-10	hypothetical protein pc1495	gi|46447129|ref|YP_008494.1|hypothetical protein pc1495 [Candidatus Protochlamydia amoebophila UWE25] >gi|499489401|ref|WP_011176041.1| hypothetical protein [Candidatus Protochlamydia amoebophila] >gi|46400770|emb|CAF24219.1| hypothetical protein pc1495 [Candidatus Protochlamydia amoebophila UWE25]	NA	NA	NA
Ctaxi_contig_22249|comp33640_c1_seq1	-2.524195897	7.77321799	4.08E-19	9.36E-17	NA	NA	NA	NA	NA
Ctaxi_contig_50544|comp36182_c1_seq1	-2.523018987	8.348844098	3.13E-25	1.25E-22	NA	NA	NA	NA	NA
Ctaxi_contig_50566|comp36182_c3_seq11	-2.520362287	3.153802938	1.05E-05	0.000191495	NA	NA	NA	NA	NA
Ctaxi_contig_21660|comp33556_c1_seq1	-2.518985293	5.112286322	3.67E-12	3.09E-10	NA	NA	NA	NA	NA
Ctaxi_contig_41893|comp35601_c2_seq1	-2.517177675	0.510611654	0.003456663	0.022274098	NA	NA	NA	NA	NA
Ctaxi_contig_67797|comp37100_c4_seq13	-2.517012921	1.33875036	0.004456256	0.027057109	NA	NA	NA	NA	NA
Ctaxi_contig_43341|comp35704_c5_seq1	-2.516776947	2.622006075	1.22E-09	6.23E-08	NA	NA	NA	NA	NA
Ctaxi_contig_28054|comp34327_c1_seq2	-2.515849106	3.339048969	5.52E-08	1.96E-06	NA	NA	NA	NA	NA
Ctaxi_contig_20585|comp33400_c0_seq1	-2.513119227	2.283293644	7.63E-08	2.63E-06	rnase e	gi|167520059|ref|XP_001744369.1|hypothetical protein [Monosiga brevicollis MX1] >gi|163777455|gb|EDQ91072.1| predicted protein [Monosiga brevicollis MX1]	NA	NA	NA
Ctaxi_contig_65882|comp37028_c1_seq3	-2.511321159	3.838147431	2.85E-11	2.06E-09	protein	gi|303277611|ref|XP_003058099.1|predicted protein [Micromonas pusilla CCMP1545] >gi|226460756|gb|EEH58050.1| predicted protein [Micromonas pusilla CCMP1545]	NA	NA	NA
Ctaxi_contig_14022|comp32273_c0_seq5	-2.504120627	5.014208445	4.53E-13	4.57E-11	NA	NA	NA	NA	NA
Ctaxi_contig_9504|comp31112_c0_seq1	-2.502950485	0.636311641	0.005889972	0.033510769	atp-binding cassette superfamily	gi|219116286|ref|XP_002178938.1|predicted protein [Phaeodactylum tricornutum CCAP 1055/1] >gi|217409705|gb|EEC49636.1| predicted protein [Phaeodactylum tricornutum CCAP 1055/1]	AT2G01320.3		 ABC-2 type transporter family protein 
Ctaxi_contig_70973|comp37232_c3_seq4	-2.500437162	5.340730317	2.54E-11	1.85E-09	NA	NA	NA	NA	NA
Ctaxi_contig_21673|comp33556_c6_seq1	-2.492408545	4.290648899	1.16E-08	4.88E-07	poly -binding	gi|548856365|gb|ERN14218.1|hypothetical protein AMTR_s00033p00116200 [Amborella trichopoda]	AT3G04610.1	FLK	 RNA-binding KH domain-containing protein 
Ctaxi_contig_15746|comp32611_c1_seq3	-2.490787307	1.402704597	3.86E-05	0.000585547	NA	NA	NA	NA	NA
Ctaxi_contig_69614|comp37174_c1_seq2	-2.490760592	3.662309879	4.10E-06	8.49E-05	kinesin-like protein	gi|334185721|ref|NP_189991.2|kinesin motor protein-like protein [Arabidopsis thaliana] >gi|332644335|gb|AEE77856.1| kinesin motor protein-like protein [Arabidopsis thaliana]	AT3G44050.1		 P-loop containing nucleoside triphosphate hydrolases superfamily protein 
Ctaxi_contig_69615|comp37174_c1_seq3	-2.490760518	3.662309879	4.10E-06	8.49E-05	kinesin-like protein	gi|334185721|ref|NP_189991.2|kinesin motor protein-like protein [Arabidopsis thaliana] >gi|332644335|gb|AEE77856.1| kinesin motor protein-like protein [Arabidopsis thaliana]	AT3G44050.1		 P-loop containing nucleoside triphosphate hydrolases superfamily protein 
Ctaxi_contig_48052|comp36015_c0_seq1	-2.489612191	3.241584676	9.07E-11	5.87E-09	protein	gi|552832022|ref|XP_005848250.1|hypothetical protein CHLNCDRAFT_51790 [Chlorella variabilis] >gi|307107907|gb|EFN56148.1| hypothetical protein CHLNCDRAFT_51790 [Chlorella variabilis]	AT2G37220.1		 RNA-binding (RRM/RBD/RNP motifs) family protein 
Ctaxi_contig_43095|comp35684_c2_seq7	-2.483080631	6.594208267	4.21E-13	4.27E-11	NA	NA	NA	NA	NA
Ctaxi_contig_56335|comp36528_c1_seq5	-2.480656106	3.778966722	0.000658924	0.006005089	NA	NA	NA	NA	NA
Ctaxi_contig_48981|comp36074_c0_seq4	-2.472372872	4.060800473	8.42E-08	2.84E-06	NA	NA	NA	NA	NA
Ctaxi_contig_22698|comp33701_c2_seq3	-2.470736111	7.033155031	3.28E-15	4.54E-13	hypothetical protein CHLNCDRAFT_139351	gi|552814768|ref|XP_005844271.1|hypothetical protein CHLNCDRAFT_139351 [Chlorella variabilis] >gi|307103912|gb|EFN52169.1| hypothetical protein CHLNCDRAFT_139351 [Chlorella variabilis]	NA	NA	NA
Ctaxi_contig_45020|comp35799_c2_seq2	-2.463061108	1.902082342	0.000166548	0.001981304	NA	NA	NA	NA	NA
Ctaxi_contig_37728|comp35264_c0_seq2	-2.462709013	4.922355673	2.10E-18	4.40E-16	pentatricopeptide repeat-containing protein	gi|545368225|ref|XP_005648894.1|hypothetical protein COCSUDRAFT_62850 [Coccomyxa subellipsoidea C-169] >gi|384250871|gb|EIE24350.1| hypothetical protein COCSUDRAFT_62850 [Coccomyxa subellipsoidea C-169]	AT4G35850.1		 Pentatricopeptide repeat (PPR) superfamily protein 
Ctaxi_contig_15231|comp32522_c0_seq2	-2.460540896	5.38296906	4.80E-10	2.64E-08	NA	NA	NA	NA	NA
Ctaxi_contig_58153|comp36635_c0_seq1	-2.458610985	4.452403071	9.54E-20	2.32E-17	t-complex delta subunit	"gi|545355778|ref|XP_005643664.1|T-complex protein, delta subunit [Coccomyxa subellipsoidea C-169] >gi|384245627|gb|EIE19120.1| T-complex protein, delta subunit [Coccomyxa subellipsoidea C-169]"	AT3G18190.1		 TCP-1/cpn60 chaperonin family protein 
Ctaxi_contig_21573|comp33543_c0_seq1	-2.457702677	7.35429219	1.76E-16	2.97E-14	NA	NA	NA	NA	NA
Ctaxi_contig_61695|comp36822_c3_seq2	-2.453994677	0.85144313	0.000258344	0.002813176	NA	NA	NA	NA	NA
Ctaxi_contig_42598|comp35649_c2_seq3	-2.449200807	3.134005176	8.60E-12	6.88E-10	NA	NA	NA	NA	NA
Ctaxi_contig_10600|comp31447_c0_seq1	-2.448536434	9.196102028	5.77E-11	3.88E-09	NA	NA	NA	NA	NA
Ctaxi_contig_40028|comp35464_c1_seq6	-2.445720896	3.213447267	9.67E-08	3.22E-06	zinc finger ccch domain-containing protein 30-like	gi|302848599|ref|XP_002955831.1|hypothetical protein VOLCADRAFT_121468 [Volvox carteri f. nagariensis] >gi|300258799|gb|EFJ43032.1| hypothetical protein VOLCADRAFT_121468 [Volvox carteri f. nagariensis]	AT2G41900.1		 CCCH-type zinc finger protein with ARM repeat domain 
Ctaxi_contig_9303|comp31043_c0_seq3	-2.437028675	2.842972686	3.01E-07	8.61E-06	NA	NA	NA	NA	NA
Ctaxi_contig_43363|comp35706_c2_seq2	-2.435706936	5.078290377	3.17E-08	1.21E-06	abc transporter g family member 9-like	gi|552818638|ref|XP_005845237.1|hypothetical protein CHLNCDRAFT_32365 [Chlorella variabilis] >gi|307104883|gb|EFN53135.1| hypothetical protein CHLNCDRAFT_32365 [Chlorella variabilis]	AT3G25620.1		 ABC-2 type transporter family protein 
Ctaxi_contig_25257|comp34032_c4_seq13	-2.432719407	4.726930718	2.21E-07	6.62E-06	NA	NA	NA	NA	NA
Ctaxi_contig_60442|comp36757_c2_seq2	-2.432269718	7.263277543	3.22E-08	1.22E-06	NA	NA	NA	NA	NA
Ctaxi_contig_60446|comp36757_c2_seq6	-2.431794151	4.925115121	1.89E-12	1.70E-10	NA	NA	NA	NA	NA
Ctaxi_contig_62904|comp36884_c2_seq25	-2.430328715	1.009015542	0.005754069	0.032893849	ubox domain containing protein	gi|470381072|ref|XP_004333752.1|Ubox domain containing protein [Acanthamoeba castellanii str. Neff] >gi|440790456|gb|ELR11739.1| Ubox domain containing protein [Acanthamoeba castellanii str. Neff]	AT3G52450.1	PUB22	 plant U-box 22 
Ctaxi_contig_60441|comp36757_c2_seq1	-2.430029345	7.638376173	1.70E-08	6.91E-07	hypothetical protein VOLCADRAFT_95582	gi|302846379|ref|XP_002954726.1|hypothetical protein VOLCADRAFT_95582 [Volvox carteri f. nagariensis] >gi|300259909|gb|EFJ44132.1| hypothetical protein VOLCADRAFT_95582 [Volvox carteri f. nagariensis]	NA	NA	NA
Ctaxi_contig_67962|comp37108_c1_seq3	-2.427919389	4.656944375	6.26E-07	1.64E-05	NA	NA	NA	NA	NA
Ctaxi_contig_67300|comp37088_c5_seq1	-2.426558353	2.963985347	2.44E-11	1.79E-09	NA	NA	NA	NA	NA
Ctaxi_contig_60439|comp36757_c1_seq3	-2.42119616	5.971561009	1.55E-18	3.35E-16	NA	NA	NA	NA	NA
Ctaxi_contig_21730|comp33566_c0_seq3	-2.418152299	4.695197057	1.03E-12	9.64E-11	NA	NA	NA	NA	NA
Ctaxi_contig_40532|comp35511_c5_seq1	-2.416859998	2.150420307	3.10E-07	8.83E-06	NA	NA	NA	NA	NA
Ctaxi_contig_30357|comp34576_c3_seq1	-2.413038602	2.469096622	0.000206261	0.002352833	dihydrolipoyllysine-residue acetyltransferase component 1 of pyruvate dehydrogenase mitochondrial-like	gi|545372706|ref|XP_005650790.1|pyruvate dehydrogenase [Coccomyxa subellipsoidea C-169] >gi|384252771|gb|EIE26246.1| pyruvate dehydrogenase [Coccomyxa subellipsoidea C-169]	AT3G52200.1	LTA3	" Dihydrolipoamide acetyltransferase, long form protein "
Ctaxi_contig_15505|comp32569_c0_seq6	-2.412927574	1.724432659	1.83E-06	4.28E-05	NA	NA	NA	NA	NA
Ctaxi_contig_30604|comp34606_c5_seq6	-2.411590404	0.359789926	0.00691325	0.037707411	NA	NA	NA	NA	NA
Ctaxi_contig_34825|comp34993_c1_seq11	-2.410833399	2.14314303	8.17E-07	2.09E-05	NA	NA	NA	NA	NA
Ctaxi_contig_55682|comp36485_c0_seq3	-2.406655217	1.644878322	0.000317535	0.003331134	NA	NA	NA	NA	NA
Ctaxi_contig_53922|comp36376_c6_seq1	-2.403660078	5.490977142	0.000367576	0.003756203	bystin-like protein	gi|159484298|ref|XP_001700195.1|bystin-like protein [Chlamydomonas reinhardtii] >gi|158272511|gb|EDO98310.1| bystin-like protein [Chlamydomonas reinhardtii]	AT1G31660.1		 CONTAINS InterPro DOMAIN/s: Bystin (InterPro:IPR007955); Has 475 Blast hits to 467 proteins in 210 species: Archae - 0; Bacteria - 9; Metazoa - 155; Fungi - 139; Plants - 55; Viruses - 0; Other Eukaryotes - 117 (source: NCBI BLink). 
Ctaxi_contig_49630|comp36118_c1_seq2	-2.397263372	1.048045462	0.000119089	0.001502862	chromatin assembly factor 1 subunit b	gi|498930309|ref|XP_004518837.1|PREDICTED: protein HIRA homolog [Ceratitis capitata]	AT3G44530.2	HIRA	 homolog of histone chaperone HIRA 
Ctaxi_contig_69618|comp37174_c1_seq6	-2.387683677	5.31812257	2.04E-09	9.96E-08	kinesin-like protein	gi|334185721|ref|NP_189991.2|kinesin motor protein-like protein [Arabidopsis thaliana] >gi|332644335|gb|AEE77856.1| kinesin motor protein-like protein [Arabidopsis thaliana]	AT3G44050.1		 P-loop containing nucleoside triphosphate hydrolases superfamily protein 
Ctaxi_contig_39738|comp35441_c3_seq1	-2.387200362	1.748786123	5.47E-05	0.000786104	NA	NA	NA	NA	NA
Ctaxi_contig_16598|comp32756_c0_seq1	-2.386992905	1.17935986	0.000249904	0.002739953	NA	NA	NA	NA	NA
Ctaxi_contig_37163|comp35213_c0_seq1	-2.386368971	4.15954473	7.31E-13	7.11E-11	kinase-like protein	gi|545353719|ref|XP_005642695.1|kinase-like protein [Coccomyxa subellipsoidea C-169] >gi|384244652|gb|EIE18151.1| kinase-like protein [Coccomyxa subellipsoidea C-169]	NA	NA	NA
Ctaxi_contig_63719|comp36933_c1_seq17	-2.386208368	1.103646177	0.000445638	0.004393222	NA	NA	NA	NA	NA
Ctaxi_contig_65208|comp37003_c2_seq4	-2.378926349	2.795392303	3.04E-09	1.43E-07	NA	NA	NA	NA	NA
Ctaxi_contig_35465|comp35059_c1_seq2	-2.377984239	1.71406894	3.60E-05	0.000551806	wd repeat-containing protein 63	gi|390347322|ref|XP_780818.3|PREDICTED: WD repeat-containing protein 63-like [Strongylocentrotus purpuratus]	NA	NA	NA
Ctaxi_contig_24275|comp33908_c0_seq3	-2.376020458	1.337697995	6.45E-06	0.000125679	NA	NA	NA	NA	NA
Ctaxi_contig_43088|comp35684_c1_seq1	-2.375304439	7.164182587	6.06E-09	2.69E-07	NA	NA	NA	NA	NA
Ctaxi_contig_57189|comp36578_c1_seq5	-2.372252033	5.860891411	5.99E-14	7.09E-12	zinc finger ccch domain-containing protein 20-like	gi|552827789|ref|XP_005847308.1|hypothetical protein CHLNCDRAFT_134430 [Chlorella variabilis] >gi|307106962|gb|EFN55206.1| hypothetical protein CHLNCDRAFT_134430 [Chlorella variabilis]	AT2G25900.2	ATCTH	 Zinc finger C-x8-C-x5-C-x3-H type family protein 
Ctaxi_contig_52328|comp36283_c3_seq2	-2.372201152	2.978357779	6.72E-05	0.000934451	zinc finger ccch domain-containing protein 30-like	"gi|545365795|ref|XP_005647840.1|hypothetical protein COCSUDRAFT_15780, partial [Coccomyxa subellipsoidea C-169] >gi|384249815|gb|EIE23296.1| hypothetical protein COCSUDRAFT_15780, partial [Coccomyxa subellipsoidea C-169]"	AT5G12850.1		 CCCH-type zinc finger protein with ARM repeat domain 
Ctaxi_contig_10698|comp31481_c0_seq1	-2.37187505	1.9317394	0.004415206	0.026871127	NA	NA	NA	NA	NA
Ctaxi_contig_61488|comp36810_c1_seq1	-2.370250802	3.656730866	1.67E-09	8.33E-08	NA	NA	NA	NA	NA
Ctaxi_contig_63599|comp36927_c4_seq5	-2.368040301	0.388000502	0.004146481	0.025602804	NA	NA	NA	NA	NA
Ctaxi_contig_19735|comp33258_c0_seq2	-2.367493137	1.265328774	0.000159507	0.001909979	NA	NA	NA	NA	NA
Ctaxi_contig_60415|comp36755_c2_seq1	-2.365034178	6.263247842	2.10E-21	6.24E-19	fog: rcc1 domain	gi|552823805|ref|XP_005846448.1|hypothetical protein CHLNCDRAFT_24715 [Chlorella variabilis] >gi|307106099|gb|EFN54346.1| hypothetical protein CHLNCDRAFT_24715 [Chlorella variabilis]	AT5G08710.1		 Regulator of chromosome condensation (RCC1) family protein 
Ctaxi_contig_13716|comp32210_c0_seq1	-2.364694815	0.608101257	0.00033018	0.003441178	NA	NA	NA	NA	NA
Ctaxi_contig_20181|comp33334_c1_seq7	-2.363439537	0.513854959	0.002173858	0.015613776	NA	NA	NA	NA	NA
Ctaxi_contig_47486|comp35975_c2_seq6	-2.362105522	3.163488141	3.87E-12	3.25E-10	NA	NA	NA	NA	NA
Ctaxi_contig_71999|comp37272_c6_seq8	-2.361322706	0.624835263	0.003551644	0.022699106	midasin-like protein	gi|302845014|ref|XP_002954046.1|hypothetical protein VOLCADRAFT_121252 [Volvox carteri f. nagariensis] >gi|300260545|gb|EFJ44763.1| hypothetical protein VOLCADRAFT_121252 [Volvox carteri f. nagariensis]	NA	NA	NA
Ctaxi_contig_54422|comp36409_c5_seq1	-2.35778897	1.028122876	6.26E-05	0.000879638	adhesin-like protein	gi|148642521|ref|YP_001273034.1|adhesin-like protein [Methanobrevibacter smithii ATCC 35061] >gi|500588271|ref|WP_011953902.1| adhesin-like protein [Methanobrevibacter smithii] >gi|148551538|gb|ABQ86666.1| adhesin-like protein [Methanobrevibacter smithii ATCC 35061]	NA	NA	NA
Ctaxi_contig_69625|comp37174_c1_seq13	-2.356136826	6.292855121	1.19E-12	1.11E-10	kinesin motor protein	gi|403344906|gb|EJY71807.1|hypothetical protein OXYTRI_07201 [Oxytricha trifallax]	AT3G17360.1	POK1	 phragmoplast orienting kinesin 1 
Ctaxi_contig_28654|comp34398_c2_seq3	-2.354879323	2.254348565	1.25E-07	4.04E-06	polymorphic outer membrane protein	"gi|497725735|ref|WP_010039919.1|hypothetical protein, partial [Gemmata obscuriglobus]"	NA	NA	NA
Ctaxi_contig_71130|comp37239_c1_seq3	-2.342403915	3.742547178	4.20E-06	8.68E-05	NA	NA	NA	NA	NA
Ctaxi_contig_21733|comp33566_c1_seq1	-2.341024381	6.670211755	2.46E-20	6.60E-18	NA	NA	NA	NA	NA
Ctaxi_contig_14273|comp32335_c0_seq5	-2.335330131	0.396630254	0.001710831	0.012907458	NA	NA	NA	NA	NA
Ctaxi_contig_47151|comp35952_c3_seq2	-2.334830953	4.044851317	3.84E-13	3.94E-11	NA	NA	NA	NA	NA
Ctaxi_contig_34172|comp34935_c1_seq14	-2.331486931	3.51444751	8.13E-08	2.76E-06	NA	NA	NA	NA	NA
Ctaxi_contig_65082|comp36999_c0_seq4	-2.329397834	7.497983165	6.74E-09	2.96E-07	tac7077	"gi|552821518|ref|XP_005845870.1|hypothetical protein CHLNCDRAFT_10527, partial [Chlorella variabilis] >gi|307105519|gb|EFN53768.1| hypothetical protein CHLNCDRAFT_10527, partial [Chlorella variabilis]"	AT4G33140.1		 Haloacid dehalogenase-like hydrolase (HAD) superfamily protein 
Ctaxi_contig_16599|comp32756_c0_seq2	-2.325470817	2.566795142	1.43E-07	4.53E-06	NA	NA	NA	NA	NA
Ctaxi_contig_25244|comp34032_c3_seq1	-2.324983661	6.127633518	1.22E-07	3.96E-06	NA	NA	NA	NA	NA
Ctaxi_contig_28651|comp34398_c0_seq2	-2.324907593	1.828312857	2.36E-06	5.31E-05	polymorphic outer membrane protein	gi|428216442|ref|YP_007100907.1|polymorphic outer membrane protein [Pseudanabaena sp. PCC 7367] >gi|504976351|ref|WP_015163453.1| polymorphic outer membrane protein [Pseudanabaena sp. PCC 7367] >gi|427988224|gb|AFY68479.1| polymorphic outer membrane protein [Pseudanabaena sp. PCC 7367]	NA	NA	NA
Ctaxi_contig_29708|comp34513_c4_seq1	-2.323309891	0.550730931	0.000600423	0.005567153	NA	NA	NA	NA	NA
Ctaxi_contig_47519|comp35976_c15_seq2	-2.321244332	3.642779843	3.24E-13	3.36E-11	NA	NA	NA	NA	NA
Ctaxi_contig_28624|comp34394_c0_seq8	-2.320072774	0.954934501	0.003389028	0.021931546	NA	NA	NA	NA	NA
Ctaxi_contig_27985|comp34316_c3_seq5	-2.319113275	0.331248748	0.002800732	0.018943505	NA	NA	NA	NA	NA
Ctaxi_contig_22779|comp33713_c1_seq2	-2.317609174	0.363904869	0.005817465	0.03317142	NA	NA	NA	NA	NA
Ctaxi_contig_34163|comp34935_c1_seq5	-2.315236319	4.863395888	5.33E-09	2.39E-07	NA	NA	NA	NA	NA
Ctaxi_contig_15506|comp32569_c0_seq7	-2.307395119	0.855051168	0.000830224	0.007190845	NA	NA	NA	NA	NA
Ctaxi_contig_61209|comp36796_c4_seq1	-2.30586118	4.702285066	1.27E-10	8.00E-09	NA	NA	NA	NA	NA
Ctaxi_contig_48652|comp36054_c2_seq11	-2.305629338	1.102093394	0.000898295	0.007653885	NA	NA	NA	NA	NA
Ctaxi_contig_61890|comp36832_c6_seq1	-2.305020544	5.251542053	7.22E-16	1.11E-13	NA	NA	NA	NA	NA
Ctaxi_contig_63716|comp36933_c1_seq14	-2.303480563	3.549808492	1.32E-13	1.45E-11	NA	NA	NA	NA	NA
Ctaxi_contig_55281|comp36457_c2_seq2	-2.302733909	1.431412591	0.001229789	0.009909248	protein	gi|159480638|ref|XP_001698389.1|predicted protein [Chlamydomonas reinhardtii] >gi|28207763|gb|AAO32624.1| CR084 protein [Chlamydomonas reinhardtii] >gi|158282129|gb|EDP07882.1| predicted protein [Chlamydomonas reinhardtii]	AT2G24020.1		" Uncharacterised BCR, YbaB family COG0718 "
Ctaxi_contig_49805|comp36131_c1_seq4	-2.301519397	0.90392203	0.000602829	0.005584868	phosphoenolpyruvate carboxylase	gi|51701301|sp|P81831.2|CAPP1_CHLRERecName: Full=Phosphoenolpyruvate carboxylase 1; Short=PEP carboxylase 1; Short=PEPC 1; Short=PEPCase 1 >gi|41387682|gb|AAS01722.1| phosphoenolpyruvate carboxylase [Chlamydomonas reinhardtii]	AT2G42600.1	"ATPPC2,PPC2"	 phosphoenolpyruvate carboxylase 2 
Ctaxi_contig_44382|comp35766_c2_seq1	-2.299383531	1.955034527	0.000111854	0.001424328	NA	NA	NA	NA	NA
Ctaxi_contig_48175|comp36024_c0_seq6	-2.29871297	1.609954109	0.004379467	0.026687527	ankyrin domain partial	gi|229582572|ref|YP_002840971.1|ankyrin [Sulfolobus islandicus Y.N.15.51] >gi|502134864|ref|WP_012717676.1| ankyrin [Sulfolobus islandicus] >gi|228013288|gb|ACP49049.1| Ankyrin [Sulfolobus islandicus Y.N.15.51]	AT2G03430.1		 Ankyrin repeat family protein 
Ctaxi_contig_59686|comp36713_c3_seq4	-2.298578184	1.149955078	0.000193479	0.002241521	NA	NA	NA	NA	NA
Ctaxi_contig_29809|comp34524_c3_seq2	-2.295514757	4.024092374	7.27E-09	3.16E-07	NA	NA	NA	NA	NA
Ctaxi_contig_10511|comp31413_c0_seq3	-2.295493691	1.407818617	3.91E-05	0.000591594	NA	NA	NA	NA	NA
Ctaxi_contig_29504|comp34489_c0_seq3	-2.293446023	3.452484257	1.67E-07	5.22E-06	NA	NA	NA	NA	NA
Ctaxi_contig_67299|comp37088_c2_seq1	-2.289066444	3.267054725	3.42E-08	1.29E-06	NA	NA	NA	NA	NA
Ctaxi_contig_28653|comp34398_c2_seq2	-2.288322239	1.940730701	0.001273232	0.010207779	polymorphic outer membrane protein	gi|428216442|ref|YP_007100907.1|polymorphic outer membrane protein [Pseudanabaena sp. PCC 7367] >gi|504976351|ref|WP_015163453.1| polymorphic outer membrane protein [Pseudanabaena sp. PCC 7367] >gi|427988224|gb|AFY68479.1| polymorphic outer membrane protein [Pseudanabaena sp. PCC 7367]	NA	NA	NA
Ctaxi_contig_19317|comp33188_c2_seq1	-2.288283883	4.916383266	8.79E-08	2.96E-06	NA	NA	NA	NA	NA
Ctaxi_contig_16835|comp32797_c0_seq1	-2.287117623	3.655798408	2.00E-08	7.97E-07	ubiquitin-protein pub13	gi|449441580|ref|XP_004138560.1|PREDICTED: U-box domain-containing protein 13-like [Cucumis sativus] >gi|449499201|ref|XP_004160750.1| PREDICTED: U-box domain-containing protein 13-like [Cucumis sativus]	AT3G46510.1	"PUB13,ATPUB13"	 plant U-box 13 
Ctaxi_contig_13720|comp32210_c1_seq2	-2.282054926	0.472477542	0.002841352	0.019164123	NA	NA	NA	NA	NA
Ctaxi_contig_39851|comp35448_c3_seq5	-2.278183027	8.193183	2.34E-26	1.03E-23	pur alpha-1	gi|545367789|ref|XP_005648699.1|hypothetical protein COCSUDRAFT_62670 [Coccomyxa subellipsoidea C-169] >gi|384250676|gb|EIE24155.1| hypothetical protein COCSUDRAFT_62670 [Coccomyxa subellipsoidea C-169]	AT2G32080.2	PURALPHA-1	 purin-rich alpha 1 
Ctaxi_contig_22248|comp33640_c0_seq1	-2.277853038	8.045486253	5.28E-28	3.22E-25	NA	NA	NA	NA	NA
Ctaxi_contig_23263|comp33772_c1_seq2	-2.275771697	1.690053891	4.53E-06	9.24E-05	NA	NA	NA	NA	NA
Ctaxi_contig_36522|comp35160_c0_seq7	-2.275372217	0.932649772	0.000352705	0.003635263	NA	NA	NA	NA	NA
Ctaxi_contig_36516|comp35160_c0_seq1	-2.275165438	1.897558923	3.38E-06	7.19E-05	hypothetical protein CHLNCDRAFT_138470	gi|552817679|ref|XP_005845007.1|hypothetical protein CHLNCDRAFT_138470 [Chlorella variabilis] >gi|307104652|gb|EFN52905.1| hypothetical protein CHLNCDRAFT_138470 [Chlorella variabilis]	NA	NA	NA
Ctaxi_contig_15238|comp32522_c1_seq5	-2.274810838	2.698847834	8.37E-06	0.000157565	NA	NA	NA	NA	NA
Ctaxi_contig_35463|comp35059_c0_seq2	-2.27462519	0.814526811	0.003221024	0.021065162	flagellar inner arm intermediate chain	gi|303284981|ref|XP_003061781.1|flagellar inner arm intermediate chain [Micromonas pusilla CCMP1545] >gi|226457111|gb|EEH54411.1| flagellar inner arm intermediate chain [Micromonas pusilla CCMP1545]	NA	NA	NA
Ctaxi_contig_62588|comp36867_c0_seq1	-2.273687585	5.002530197	6.19E-08	2.18E-06	NA	NA	NA	NA	NA
Ctaxi_contig_56331|comp36528_c1_seq1	-2.270322311	6.399031713	1.36E-10	8.55E-09	squamosa promoter binding protein	gi|357442095|ref|XP_003591325.1|SQUAMOSA promoter binding protein [Medicago truncatula] >gi|355480373|gb|AES61576.1| SQUAMOSA promoter binding protein [Medicago truncatula]	AT2G33810.1	SPL3	 squamosa promoter binding protein-like 3 
Ctaxi_contig_6471|comp29315_c0_seq2	-2.269342069	3.499383725	1.09E-09	5.62E-08	NA	NA	NA	NA	NA
Ctaxi_contig_54420|comp36409_c1_seq1	-2.264946783	1.181646688	3.86E-05	0.000585499	NA	NA	NA	NA	NA
Ctaxi_contig_27236|comp34229_c2_seq1	-2.264613664	7.486633995	4.38E-16	6.96E-14	NA	NA	NA	NA	NA
Ctaxi_contig_43583|comp35723_c4_seq1	-2.264233032	2.35905806	6.49E-06	0.000126383	NA	NA	NA	NA	NA
Ctaxi_contig_65888|comp37028_c2_seq3	-2.261433781	2.375191391	1.04E-07	3.43E-06	serine threonine-protein kinase	gi|357519347|ref|XP_003629962.1|Serine/threonine protein kinase [Medicago truncatula] >gi|355523984|gb|AET04438.1| Serine/threonine protein kinase [Medicago truncatula]	AT5G66880.1	"SNRK2-3,SNRK2.3,SRK2I"	 sucrose nonfermenting 1(SNF1)-related protein kinase 2.3 
Ctaxi_contig_33026|comp34837_c1_seq8	-2.2593102	2.265022798	9.90E-05	0.001290659	haloacid dehalogenase	gi|159465970|ref|XP_001691182.1|haloacid dehalogenase [Chlamydomonas reinhardtii] >gi|50293143|gb|AAT72930.1| halo-acid dehalogenase-like hydrolase [Chlamydomonas reinhardtii] >gi|158279154|gb|EDP04915.1| haloacid dehalogenase [Chlamydomonas reinhardtii]	NA	NA	NA
Ctaxi_contig_20845|comp33424_c0_seq21	-2.257926429	0.450139657	0.001445316	0.01125634	NA	NA	NA	NA	NA
Ctaxi_contig_36523|comp35160_c1_seq1	-2.254902127	1.065949873	9.68E-05	0.001264515	hypothetical protein CHLNCDRAFT_138470	gi|552817679|ref|XP_005845007.1|hypothetical protein CHLNCDRAFT_138470 [Chlorella variabilis] >gi|307104652|gb|EFN52905.1| hypothetical protein CHLNCDRAFT_138470 [Chlorella variabilis]	NA	NA	NA
Ctaxi_contig_65204|comp37003_c1_seq1	-2.253371473	3.485760117	3.29E-09	1.53E-07	adhesin-like protein	gi|158521715|ref|YP_001529585.1|polymorphic outer membrane protein [Desulfococcus oleovorans Hxd3] >gi|501126051|ref|WP_012175124.1| polymorphic outer membrane protein [Desulfococcus oleovorans] >gi|158510541|gb|ABW67508.1| polymorphic outer membrane protein [Desulfococcus oleovorans Hxd3]	NA	NA	NA
Ctaxi_contig_35228|comp35035_c2_seq2	-2.252728359	0.702039093	0.000668586	0.006060566	t-complex protein 1 subunit epsilon	gi|412985647|emb|CCO19093.1|T-complex protein 1 subunit epsilon [Bathycoccus prasinos]	AT1G67760.1		 TCP-1/cpn60 chaperonin family protein 
Ctaxi_contig_48472|comp36040_c5_seq1	-2.248085225	3.557521599	4.47E-10	2.49E-08	NA	NA	NA	NA	NA
Ctaxi_contig_21574|comp33543_c0_seq2	-2.247713317	5.885186545	4.56E-17	8.55E-15	NA	NA	NA	NA	NA
Ctaxi_contig_37010|comp35205_c2_seq21	-2.246925887	5.87961685	2.00E-12	1.77E-10	NA	NA	NA	NA	NA
Ctaxi_contig_58059|comp36628_c3_seq2	-2.243222728	5.097508476	1.92E-07	5.91E-06	NA	NA	NA	NA	NA
Ctaxi_contig_61489|comp36810_c2_seq1	-2.242087678	3.700433646	5.97E-11	4.01E-09	NA	NA	NA	NA	NA
Ctaxi_contig_39753|comp35443_c0_seq4	-2.239907122	0.665681203	0.002055565	0.014943406	NA	NA	NA	NA	NA
Ctaxi_contig_56498|comp36537_c0_seq4	-2.236785846	3.237778664	1.47E-09	7.41E-08	NA	NA	NA	NA	NA
Ctaxi_contig_28055|comp34327_c1_seq3	-2.236553096	6.719134796	1.01E-19	2.43E-17	NA	NA	NA	NA	NA
Ctaxi_contig_31035|comp34646_c2_seq2	-2.232943057	4.848023083	2.63E-13	2.77E-11	wd and tetratricopeptide repeats protein 1	gi|552822219|ref|XP_005846057.1|hypothetical protein CHLNCDRAFT_136223 [Chlorella variabilis] >gi|307105707|gb|EFN53955.1| hypothetical protein CHLNCDRAFT_136223 [Chlorella variabilis]	AT5G10940.1		 transducin family protein / WD-40 repeat family protein 
Ctaxi_contig_25449|comp34049_c4_seq4	-2.229947191	1.807257336	3.38E-06	7.19E-05	p-loop containing nucleoside triphosphate hydrolase protein	gi|552812326|ref|XP_005843674.1|hypothetical protein CHLNCDRAFT_140061 [Chlorella variabilis] >gi|307103311|gb|EFN51572.1| hypothetical protein CHLNCDRAFT_140061 [Chlorella variabilis]	AT3G55110.1		 ABC-2 type transporter family protein 
Ctaxi_contig_61213|comp36796_c9_seq1	-2.228080176	6.1203725	8.80E-12	6.99E-10	ankyrin repeat protein	"gi|123507540|ref|XP_001329437.1|ankyrin repeat protein [Trichomonas vaginalis G3] >gi|121912392|gb|EAY17214.1| ankyrin repeat protein, putative [Trichomonas vaginalis G3]"	AT4G19150.1		 Ankyrin repeat family protein 
Ctaxi_contig_39949|comp35458_c1_seq1	-2.228002199	2.652091304	0.001533417	0.011818467	tetrapyrrole-binding chloroplastic-like	gi|302841623|ref|XP_002952356.1|hypothetical protein VOLCADRAFT_75357 [Volvox carteri f. nagariensis] >gi|300262292|gb|EFJ46499.1| hypothetical protein VOLCADRAFT_75357 [Volvox carteri f. nagariensis]	AT3G59400.1	GUN4	 enzyme binding;tetrapyrrole binding 
Ctaxi_contig_40169|comp35476_c0_seq12	-2.225907339	7.490424112	1.57E-13	1.72E-11	zinc finger ccch type domain-containing protein zfn-like 1	gi|215767117|dbj|BAG99345.1|unnamed protein product [Oryza sativa Japonica Group]	AT3G02830.1	ZFN1	 zinc finger protein 1 
Ctaxi_contig_46756|comp35921_c2_seq5	-2.224384198	0.892410297	0.002829242	0.019093965	peptidylglycine alpha-amidating monooxygenase	gi|545370775|ref|XP_005649997.1|hypothetical protein COCSUDRAFT_65252 [Coccomyxa subellipsoidea C-169] >gi|384251976|gb|EIE25453.1| hypothetical protein COCSUDRAFT_65252 [Coccomyxa subellipsoidea C-169]	NA	NA	NA
Ctaxi_contig_30851|comp34628_c2_seq1	-2.217301051	2.06934775	2.39E-06	5.37E-05	NA	NA	NA	NA	NA
Ctaxi_contig_64160|comp36957_c1_seq1	-2.216954303	1.493105859	0.001966354	0.014407327	cysteine desulfurase	gi|427722166|ref|YP_007069443.1|cysteine desulfurase [Leptolyngbya sp. PCC 7376] >gi|504945294|ref|WP_015132396.1| cysteine desulfurase [Leptolyngbya sp. PCC 7376] >gi|427353886|gb|AFY36609.1| cysteine desulfurase [Leptolyngbya sp. PCC 7376]	AT1G08490.1	"ATSUFS,SUFS,ATCPNIFS,ATNFS2,CPNIFS"	 chloroplastic NIFS-like cysteine desulfurase 
Ctaxi_contig_65886|comp37028_c2_seq1	-2.209490658	3.20760796	8.53E-11	5.56E-09	serine threonine protein kinase	gi|545371398|ref|XP_005650264.1|kinase-like protein [Coccomyxa subellipsoidea C-169] >gi|384252244|gb|EIE25720.1| kinase-like protein [Coccomyxa subellipsoidea C-169]	AT5G08590.1	"ASK2,SNRK2-1,SNRK2.1,SRK2G"	 SNF1-related protein kinase 2.1 
Ctaxi_contig_61699|comp36822_c3_seq6	-2.208970077	2.977906992	8.61E-10	4.50E-08	NA	NA	NA	NA	NA
Ctaxi_contig_61702|comp36822_c3_seq9	-2.20573116	1.706390517	1.91E-05	0.000321581	NA	NA	NA	NA	NA
Ctaxi_contig_60437|comp36757_c1_seq1	-2.205391107	7.017409729	4.23E-18	8.55E-16	NA	NA	NA	NA	NA
Ctaxi_contig_58165|comp36635_c6_seq1	-2.204123265	2.872709404	2.37E-08	9.29E-07	t-complex delta subunit	gi|115445891|ref|NP_001046725.1|Os02g0332200 [Oryza sativa Japonica Group] >gi|46390985|dbj|BAD16520.1| putative cytosolic chaperonin delta-subunit [Oryza sativa Japonica Group] >gi|113536256|dbj|BAF08639.1| Os02g0332200 [Oryza sativa Japonica Group] >gi|215695341|dbj|BAG90532.1| unnamed protein product [Oryza sativa Japonica Group] >gi|222636848|gb|EEE66980.1| hypothetical protein OsJ_23870 [Oryza sativa Japonica Group]	AT3G18190.1		 TCP-1/cpn60 chaperonin family protein 
Ctaxi_contig_50489|comp36177_c3_seq1	-2.201664095	5.962269981	5.83E-21	1.66E-18	vacuolar-processing enzyme-like	"gi|552826161|ref|XP_005846964.1|hypothetical protein CHLNCDRAFT_24292, partial [Chlorella variabilis] >gi|307106617|gb|EFN54862.1| hypothetical protein CHLNCDRAFT_24292, partial [Chlorella variabilis]"	AT1G62710.1	"BETA-VPE,BETAVPE"	 beta vacuolar processing enzyme 
Ctaxi_contig_28053|comp34327_c1_seq1	-2.200999563	5.649049326	2.58E-15	3.65E-13	NA	NA	NA	NA	NA
Ctaxi_contig_21131|comp33464_c1_seq6	-2.200962213	1.109454126	3.29E-05	0.000511469	NA	NA	NA	NA	NA
Ctaxi_contig_65212|comp37003_c5_seq2	-2.200588375	2.62413101	1.24E-05	0.000222314	NA	NA	NA	NA	NA
Ctaxi_contig_67776|comp37099_c1_seq15	-2.200199644	2.234994342	0.00063431	0.005826616	NA	NA	NA	NA	NA
Ctaxi_contig_56175|comp36515_c2_seq7	-2.199941949	0.491632533	0.00112002	0.009176939	NA	NA	NA	NA	NA
Ctaxi_contig_20665|comp33404_c2_seq3	-2.199574415	1.334752362	0.000112974	0.001436396	NA	NA	NA	NA	NA
Ctaxi_contig_21729|comp33566_c0_seq2	-2.198413202	5.924528088	2.19E-12	1.94E-10	NA	NA	NA	NA	NA
Ctaxi_contig_18265|comp33044_c0_seq1	-2.195680808	6.516496957	1.54E-11	1.18E-09	NA	NA	NA	NA	NA
Ctaxi_contig_66633|comp37058_c1_seq1	-2.194427869	3.686839773	2.70E-10	1.60E-08	kinase-like protein	gi|552816663|ref|XP_005844746.1|hypothetical protein CHLNCDRAFT_138527 [Chlorella variabilis] >gi|307104390|gb|EFN52644.1| hypothetical protein CHLNCDRAFT_138527 [Chlorella variabilis]	AT3G50720.1		 Protein kinase superfamily protein 
Ctaxi_contig_71252|comp37245_c5_seq7	-2.192636689	1.033192097	0.006541225	0.036190463	NA	NA	NA	NA	NA
Ctaxi_contig_61693|comp36822_c2_seq4	-2.191834102	1.09789299	0.001775491	0.013267843	NA	NA	NA	NA	NA
Ctaxi_contig_6470|comp29315_c0_seq1	-2.18935208	4.328975405	5.05E-15	6.80E-13	NA	NA	NA	NA	NA
Ctaxi_contig_49408|comp36105_c4_seq8	-2.186317634	1.096791042	0.00545772	0.031635858	protein	gi|159487983|ref|XP_001702002.1|predicted protein [Chlamydomonas reinhardtii] >gi|158281221|gb|EDP06977.1| predicted protein [Chlamydomonas reinhardtii]	NA	NA	NA
Ctaxi_contig_31151|comp34660_c1_seq1	-2.184369231	5.477392268	6.49E-05	0.000907266	NA	NA	NA	NA	NA
Ctaxi_contig_20589|comp33400_c2_seq2	-2.183272364	1.491269571	5.45E-05	0.000784521	NA	NA	NA	NA	NA
Ctaxi_contig_67963|comp37108_c1_seq4	-2.182160328	6.608387459	5.66E-06	0.000112221	NA	NA	NA	NA	NA
Ctaxi_contig_39726|comp35441_c1_seq5	-2.181102427	3.591084225	7.85E-05	0.001063416	NA	NA	NA	NA	NA
Ctaxi_contig_49120|comp36083_c4_seq1	-2.180405179	3.344576367	6.11E-13	5.99E-11	NA	NA	AT1G54830.3	NF-YC3	" nuclear factor Y, subunit C3 "
Ctaxi_contig_15232|comp32522_c0_seq3	-2.179902126	5.530685988	3.11E-09	1.46E-07	NA	NA	NA	NA	NA
Ctaxi_contig_22696|comp33701_c2_seq1	-2.178678514	9.542102022	2.45E-23	8.29E-21	short-chain dehydrogenase	gi|545355684|ref|XP_005643618.1|NAD(P)-binding protein [Coccomyxa subellipsoidea C-169] >gi|384245581|gb|EIE19074.1| NAD(P)-binding protein [Coccomyxa subellipsoidea C-169]	AT5G02540.1		 NAD(P)-binding Rossmann-fold superfamily protein 
Ctaxi_contig_35954|comp35104_c0_seq8	-2.177148344	0.80097045	0.000744265	0.00658062	granzyme m	"gi|395750045|ref|XP_003779051.1|PREDICTED: LOW QUALITY PROTEIN: granzyme M, partial [Pongo abelii]"	NA	NA	NA
Ctaxi_contig_11276|comp31638_c0_seq1	-2.17688447	10.24976948	8.73E-15	1.16E-12	floral homeotic protein hua1	gi|302832796|ref|XP_002947962.1|hypothetical protein VOLCADRAFT_103744 [Volvox carteri f. nagariensis] >gi|300266764|gb|EFJ50950.1| hypothetical protein VOLCADRAFT_103744 [Volvox carteri f. nagariensis]	AT3G12680.1	HUA1	 floral homeotic protein (HUA1) 
Ctaxi_contig_15804|comp32619_c2_seq2	-2.175595316	2.073594431	2.42E-06	5.42E-05	NA	NA	NA	NA	NA
Ctaxi_contig_61219|comp36796_c9_seq7	-2.174688984	4.505620649	2.21E-13	2.36E-11	ankyrin repeat and socs box protein 13	gi|47216108|emb|CAG11176.1|unnamed protein product [Tetraodon nigroviridis]	AT2G03430.1		 Ankyrin repeat family protein 
Ctaxi_contig_61217|comp36796_c9_seq5	-2.174649782	4.153549373	2.35E-11	1.74E-09	ankyrin repeat-containing protein	gi|395520287|ref|XP_003764266.1|PREDICTED: ankyrin repeat and protein kinase domain-containing protein 1 [Sarcophilus harrisii]	AT3G03790.3		 ankyrin repeat family protein / regulator of chromosome condensation (RCC1) family protein 
Ctaxi_contig_51794|comp36250_c0_seq1	-2.169740528	1.387710991	3.83E-05	0.00058234	structural maintenance of chromosomes protein 5-like	gi|302807823|ref|XP_002985605.1|hypothetical protein SELMODRAFT_157483 [Selaginella moellendorffii] >gi|300146514|gb|EFJ13183.1| hypothetical protein SELMODRAFT_157483 [Selaginella moellendorffii]	AT5G15920.1	SMC5	 structural maintenance of chromosomes 5 
Ctaxi_contig_37065|comp35205_c2_seq76	-2.169616417	4.208457418	5.58E-14	6.68E-12	NA	NA	NA	NA	NA
Ctaxi_contig_37921|comp35280_c0_seq2	-2.169482344	2.33326417	7.36E-07	1.90E-05	-related protein kinase 2	gi|159490328|ref|XP_001703131.1|NimA-related protein kinase 2 [Chlamydomonas reinhardtii] >gi|34334393|gb|AAQ64683.1| NIMA-related kinase 2 [Chlamydomonas reinhardtii] >gi|158270761|gb|EDO96596.1| NimA-related protein kinase 2 [Chlamydomonas reinhardtii]	AT3G20860.1	"ATNEK5,NEK5"	 NIMA-related kinase 5 
Ctaxi_contig_19352|comp33194_c1_seq1	-2.166551641	5.308488617	1.13E-13	1.26E-11	NA	NA	NA	NA	NA
Ctaxi_contig_38812|comp35353_c0_seq3	-2.165865042	6.806652621	1.48E-05	0.000258637	terminal ear1	gi|308803903|ref|XP_003079264.1|terminal ear1 (ISS) [Ostreococcus tauri] >gi|116057719|emb|CAL53922.1| terminal ear1 (ISS) [Ostreococcus tauri]	AT1G29400.2	"AML5,ML5"	 MEI2-like protein 5 
Ctaxi_contig_21576|comp33543_c1_seq1	-2.164417253	6.420309725	2.85E-15	3.98E-13	NA	NA	NA	NA	NA
Ctaxi_contig_64438|comp36963_c0_seq2	-2.158122806	4.520337824	2.26E-06	5.12E-05	poly rna polymerase gld2-like	gi|548849130|gb|ERN08035.1|hypothetical protein AMTR_s00012p00261420 [Amborella trichopoda]	AT2G39740.1		 Nucleotidyltransferase family protein 
Ctaxi_contig_58157|comp36635_c2_seq1	-2.157833205	4.447353746	9.35E-17	1.65E-14	t-complex delta subunit	gi|302785866|ref|XP_002974704.1|hypothetical protein SELMODRAFT_102150 [Selaginella moellendorffii] >gi|300157599|gb|EFJ24224.1| hypothetical protein SELMODRAFT_102150 [Selaginella moellendorffii]	AT3G18190.1		 TCP-1/cpn60 chaperonin family protein 
Ctaxi_contig_43571|comp35723_c0_seq1	-2.156786436	1.762150468	5.36E-07	1.42E-05	NA	NA	NA	NA	NA
Ctaxi_contig_39324|comp35403_c0_seq1	-2.154684601	2.053092823	1.92E-06	4.46E-05	NA	NA	NA	NA	NA
Ctaxi_contig_32627|comp34797_c2_seq2	-2.151996989	0.474700996	0.001715102	0.012922234	NA	NA	NA	NA	NA
Ctaxi_contig_15745|comp32611_c1_seq2	-2.151672721	3.994725956	1.62E-10	1.00E-08	leucine-rich repeat domain protein	gi|497719689|ref|WP_010033873.1|hypothetical protein [Gemmata obscuriglobus]	AT1G15740.1		 Leucine-rich repeat family protein 
Ctaxi_contig_21728|comp33566_c0_seq1	-2.151100852	5.716766185	5.68E-11	3.84E-09	NA	NA	NA	NA	NA
Ctaxi_contig_37675|comp35257_c1_seq3	-2.151086329	1.846967177	0.002096309	0.015167251	NA	NA	NA	NA	NA
Ctaxi_contig_66640|comp37058_c3_seq1	-2.150938513	3.424194534	2.38E-11	1.75E-09	NA	NA	NA	NA	NA
Ctaxi_contig_6706|comp29502_c0_seq1	-2.148824403	0.579750638	0.002300792	0.016295089	NA	NA	NA	NA	NA
Ctaxi_contig_61691|comp36822_c2_seq2	-2.147518369	2.766579332	1.23E-07	3.98E-06	NA	NA	NA	NA	NA
Ctaxi_contig_8808|comp30848_c2_seq1	-2.146543284	4.507300474	8.87E-13	8.47E-11	NA	NA	NA	NA	NA
Ctaxi_contig_37748|comp35265_c0_seq2	-2.143906793	1.223349499	0.000109936	0.001404703	NA	NA	NA	NA	NA
Ctaxi_contig_71250|comp37245_c5_seq5	-2.141410473	1.319710856	0.002379349	0.016720773	NA	NA	NA	NA	NA
Ctaxi_contig_39853|comp35448_c3_seq7	-2.140635819	8.060534294	4.19E-23	1.39E-20	NA	NA	AT2G32080.1	PURALPHA-1	 purin-rich alpha 1 
Ctaxi_contig_63713|comp36933_c1_seq11	-2.13696876	4.078387827	1.90E-12	1.71E-10	NA	NA	NA	NA	NA
Ctaxi_contig_69620|comp37174_c1_seq8	-2.13681771	4.566987994	0.001468214	0.011408175	viral a-type inclusion protein repeat containing protein	gi|403344906|gb|EJY71807.1|hypothetical protein OXYTRI_07201 [Oxytricha trifallax]	AT3G17360.1	POK1	 phragmoplast orienting kinesin 1 
Ctaxi_contig_66644|comp37058_c4_seq1	-2.136227925	3.959695355	2.56E-09	1.23E-07	NA	NA	NA	NA	NA
Ctaxi_contig_67311|comp37088_c8_seq2	-2.134174152	3.310698477	1.37E-08	5.66E-07	f-box lrr-repeat protein 16	gi|548851100|gb|ERN09376.1|hypothetical protein AMTR_s00029p00023180 [Amborella trichopoda]	AT5G23340.1		 RNI-like superfamily protein 
Ctaxi_contig_31409|comp34687_c1_seq1	-2.133753142	1.213263966	0.001731064	0.013016173	NA	NA	NA	NA	NA
Ctaxi_contig_64472|comp36964_c2_seq1	-2.133102751	2.765723442	7.49E-10	3.99E-08	NA	NA	NA	NA	NA
Ctaxi_contig_60444|comp36757_c2_seq4	-2.131841466	3.505574297	0.000413235	0.004139507	NA	NA	NA	NA	NA
Ctaxi_contig_30756|comp34622_c2_seq1	-2.128842371	2.037983053	1.62E-05	0.000279313	NA	NA	NA	NA	NA
Ctaxi_contig_61243|comp36798_c7_seq7	-2.128730168	5.317881801	5.13E-13	5.11E-11	NA	NA	AT5G02860.1		 Pentatricopeptide repeat (PPR) superfamily protein 
Ctaxi_contig_12397|comp31930_c1_seq1	-2.127499274	3.417733189	1.15E-05	0.000208354	NA	NA	NA	NA	NA
Ctaxi_contig_59996|comp36732_c2_seq3	-2.127345423	1.743697058	0.000963795	0.008131388	protein	gi|545359025|ref|XP_005645016.1|hypothetical protein COCSUDRAFT_57621 [Coccomyxa subellipsoidea C-169] >gi|384246984|gb|EIE20472.1| hypothetical protein COCSUDRAFT_57621 [Coccomyxa subellipsoidea C-169]	AT5G65560.1		 Pentatricopeptide repeat (PPR) superfamily protein 
Ctaxi_contig_40110|comp35472_c2_seq7	-2.127008965	6.381363224	9.28E-14	1.05E-11	heat shock protein 70	gi|373940147|gb|AEY80026.1|heat shock protein 70 [Haematococcus pluvialis]	AT5G02500.2	"HSC70-1,HSP70-1,AT-HSC70-1,HSC70"	 heat shock cognate protein 70-1 
Ctaxi_contig_15744|comp32611_c1_seq1	-2.12681273	5.66320353	4.44E-11	3.08E-09	leucine-rich repeat-containing protein	gi|488721338|ref|WP_002645056.1|hypothetical protein [Planctomyces maris] >gi|148846697|gb|EDL61034.1| hypothetical protein PM8797T_09949 [Planctomyces maris DSM 8797]	AT1G15740.1		 Leucine-rich repeat family protein 
Ctaxi_contig_7744|comp30325_c0_seq2	-2.124445535	8.237896513	1.09E-15	1.63E-13	udp-glucose dehydrogenase	gi|159479860|ref|XP_001698004.1|UDP-glucose dehydrogenase [Chlamydomonas reinhardtii] >gi|158273803|gb|EDO99589.1| UDP-glucose dehydrogenase [Chlamydomonas reinhardtii]	AT5G15490.1		 UDP-glucose 6-dehydrogenase family protein 
Ctaxi_contig_15743|comp32611_c0_seq2	-2.123094416	5.790696808	6.53E-14	7.63E-12	protein	gi|488721446|ref|WP_002645164.1|hypothetical protein [Planctomyces maris] >gi|148846390|gb|EDL60728.1| hypothetical protein PM8797T_26210 [Planctomyces maris DSM 8797]	AT1G15740.1		 Leucine-rich repeat family protein 
Ctaxi_contig_50881|comp36203_c0_seq10	-2.122797032	3.249031314	1.25E-08	5.22E-07	NA	NA	NA	NA	NA
Ctaxi_contig_7743|comp30325_c0_seq1	-2.122784573	8.529743343	9.11E-18	1.80E-15	udp-glucose dehydrogenase	gi|302850907|ref|XP_002956979.1|hypothetical protein VOLCADRAFT_107492 [Volvox carteri f. nagariensis] >gi|300257697|gb|EFJ41942.1| hypothetical protein VOLCADRAFT_107492 [Volvox carteri f. nagariensis]	AT1G26570.1	"UGD1,ATUGD1"	 UDP-glucose dehydrogenase 1 
Ctaxi_contig_16840|comp32797_c0_seq6	-2.120874379	1.53290251	0.000126774	0.001577167	NA	NA	NA	NA	NA
Ctaxi_contig_65878|comp37028_c0_seq1	-2.120511711	4.441489703	6.42E-10	3.45E-08	NA	NA	NA	NA	NA
Ctaxi_contig_23790|comp33836_c2_seq1	-2.11899383	1.123463982	0.003083937	0.020394133	peroxisomal membrane mpv17 pmp22-like protein	gi|545359114|ref|XP_005645051.1|hypothetical protein COCSUDRAFT_67394 [Coccomyxa subellipsoidea C-169] >gi|384247019|gb|EIE20507.1| hypothetical protein COCSUDRAFT_67394 [Coccomyxa subellipsoidea C-169]	AT4G03410.2		 Peroxisomal membrane 22 kDa (Mpv17/PMP22) family protein 
Ctaxi_contig_70951|comp37231_c4_seq3	-2.117814223	4.199498413	1.08E-11	8.41E-10	protein	gi|159463126|ref|XP_001689793.1|predicted protein [Chlamydomonas reinhardtii] >gi|158283781|gb|EDP09531.1| predicted protein [Chlamydomonas reinhardtii]	NA	NA	NA
Ctaxi_contig_23674|comp33821_c2_seq3	-2.117463954	0.331217452	0.006408572	0.035679104	NA	NA	NA	NA	NA
Ctaxi_contig_58482|comp36655_c5_seq3	-2.117331078	2.276740284	6.53E-06	0.000127085	5 -3 exoribonuclease 1	gi|385303535|gb|EIF47601.1|5 -3 exoribonuclease 1 [Dekkera bruxellensis AWRI1499]	AT5G42540.1	"XRN2,AtXRN2"	 exoribonuclease 2 
Ctaxi_contig_43658|comp35730_c1_seq1	-2.116079867	1.298344968	0.000144324	0.001758963	NA	NA	NA	NA	NA
Ctaxi_contig_21842|comp33584_c0_seq4	-2.110417697	1.143654329	0.000227995	0.002552328	NA	NA	NA	NA	NA
Ctaxi_contig_51718|comp36245_c0_seq8	-2.110253094	0.743190392	0.001377637	0.010829872	polymorphic outer membrane protein	gi|146165911|ref|XP_001015862.2|hypothetical protein TTHERM_00266270 [Tetrahymena thermophila] >gi|146145304|gb|EAR95617.2| hypothetical protein TTHERM_00266270 [Tetrahymena thermophila SB210]	NA	NA	NA
Ctaxi_contig_22172|comp33630_c0_seq1	-2.108907354	1.441839721	0.000363465	0.003723263	ras gtpase-activating-like protein iqgap3	gi|545358461|ref|XP_005644800.1|histone H3 K4-specific methyltransferase SET7/9 N-terminal domain-containing protein [Coccomyxa subellipsoidea C-169] >gi|384246767|gb|EIE20256.1| histone H3 K4-specific methyltransferase SET7/9 N-terminal domain-containing protein [Coccomyxa subellipsoidea C-169]	NA	NA	NA
Ctaxi_contig_40850|comp35537_c3_seq2	-2.102140937	2.989080964	3.87E-08	1.44E-06	NA	NA	NA	NA	NA
Ctaxi_contig_21575|comp33543_c0_seq3	-2.101418616	4.787045759	9.47E-12	7.49E-10	NA	NA	NA	NA	NA
Ctaxi_contig_43660|comp35730_c3_seq2	-2.101370386	3.251617581	8.17E-10	4.30E-08	NA	NA	NA	NA	NA
Ctaxi_contig_49802|comp36131_c1_seq1	-2.100681064	2.425325236	1.18E-05	0.000212675	protein	gi|51701301|sp|P81831.2|CAPP1_CHLRERecName: Full=Phosphoenolpyruvate carboxylase 1; Short=PEP carboxylase 1; Short=PEPC 1; Short=PEPCase 1 >gi|41387682|gb|AAS01722.1| phosphoenolpyruvate carboxylase [Chlamydomonas reinhardtii]	AT1G53310.3	"ATPPC1,PEPC1,ATPEPC1,PPC1"	 phosphoenolpyruvate carboxylase 1 
Ctaxi_contig_30759|comp34622_c4_seq1	-2.098922732	2.65621643	4.31E-08	1.58E-06	NA	NA	NA	NA	NA
Ctaxi_contig_30760|comp34622_c4_seq2	-2.097230482	3.100378654	3.03E-09	1.43E-07	NA	NA	NA	NA	NA
Ctaxi_contig_62974|comp36888_c1_seq9	-2.095133717	4.271225056	1.32E-06	3.23E-05	l domain-like protein	gi|545354528|ref|XP_005643098.1|L domain-like protein [Coccomyxa subellipsoidea C-169] >gi|384245058|gb|EIE18554.1| L domain-like protein [Coccomyxa subellipsoidea C-169]	NA	NA	NA
Ctaxi_contig_58060|comp36628_c3_seq3	-2.094838111	6.370916062	3.64E-16	5.89E-14	NA	NA	NA	NA	NA
Ctaxi_contig_61498|comp36810_c3_seq9	-2.092469389	3.089234007	1.99E-07	6.07E-06	NA	NA	NA	NA	NA
Ctaxi_contig_51807|comp36250_c4_seq1	-2.090921349	0.947054362	0.00270789	0.018487957	NA	NA	NA	NA	NA
Ctaxi_contig_56346|comp36528_c1_seq16	-2.087498712	5.537918961	2.07E-19	4.92E-17	NA	NA	NA	NA	NA
Ctaxi_contig_70968|comp37232_c2_seq8	-2.085910961	2.738169613	4.05E-07	1.11E-05	NA	NA	AT3G58640.2		 Mitogen activated protein kinase kinase kinase-related 
Ctaxi_contig_30591|comp34605_c1_seq6	-2.085312276	5.845289697	7.69E-16	1.17E-13	poly -binding protein 3	gi|294462548|gb|ADE76820.1|unknown [Picea sitchensis]	AT5G64390.1	HEN4	 RNA-binding KH domain-containing protein 
Ctaxi_contig_31158|comp34660_c1_seq8	-2.084334314	5.434688809	7.85E-09	3.41E-07	zinc finger transcription factor-like protein	gi|302848599|ref|XP_002955831.1|hypothetical protein VOLCADRAFT_121468 [Volvox carteri f. nagariensis] >gi|300258799|gb|EFJ43032.1| hypothetical protein VOLCADRAFT_121468 [Volvox carteri f. nagariensis]	AT5G12850.1		 CCCH-type zinc finger protein with ARM repeat domain 
Ctaxi_contig_36892|comp35198_c2_seq1	-2.084130536	4.973631247	3.55E-06	7.49E-05	nad -binding protein	gi|302835988|ref|XP_002949555.1|hypothetical protein VOLCADRAFT_85348 [Volvox carteri f. nagariensis] >gi|300265382|gb|EFJ49574.1| hypothetical protein VOLCADRAFT_85348 [Volvox carteri f. nagariensis]	AT5G06060.1		 NAD(P)-binding Rossmann-fold superfamily protein 
Ctaxi_contig_62962|comp36887_c1_seq9	-2.083822059	3.575408863	1.71E-11	1.30E-09	NA	NA	NA	NA	NA
Ctaxi_contig_61501|comp36810_c6_seq1	-2.083453972	4.876880681	7.57E-10	4.02E-08	puf protein	"gi|321258093|ref|XP_003193811.1|puf protein [Cryptococcus gattii WM276] >gi|317460281|gb|ADV22024.1| Puf protein, putative [Cryptococcus gattii WM276]"	AT4G12640.1		 RNA recognition motif (RRM)-containing protein 
Ctaxi_contig_48466|comp36040_c4_seq1	-2.083264295	5.760405097	3.19E-13	3.32E-11	zinc c2h2 type family protein	gi|302830730|ref|XP_002946931.1|hypothetical protein VOLCADRAFT_87026 [Volvox carteri f. nagariensis] >gi|300267975|gb|EFJ52157.1| hypothetical protein VOLCADRAFT_87026 [Volvox carteri f. nagariensis]	NA	NA	NA
Ctaxi_contig_31207|comp34665_c1_seq1	-2.083040112	5.68030743	1.80E-14	2.29E-12	ga-binding protein subunit beta-1 isoform x2	gi|123461238|ref|XP_001316804.1|hypothetical protein [Trichomonas vaginalis G3] >gi|121899521|gb|EAY04581.1| hypothetical protein TVAG_233170 [Trichomonas vaginalis G3]	AT4G32500.1	"AKT5,KT5"	 K+ transporter 5 
Ctaxi_contig_33813|comp34902_c1_seq35	-2.082253141	2.188645276	0.007781571	0.041262004	NA	NA	NA	NA	NA
Ctaxi_contig_59565|comp36706_c0_seq2	-2.081712921	1.082402575	0.000630836	0.005797882	adhesin-like protein	gi|518097133|ref|WP_019267341.1|hypothetical protein [Methanobrevibacter smithii]	NA	NA	NA
Ctaxi_contig_48473|comp36041_c0_seq1	-2.07805143	1.908943475	4.65E-05	0.000684211	isocitrate dehydrogenase	gi|552844580|ref|XP_005851119.1|hypothetical protein CHLNCDRAFT_55969 [Chlorella variabilis] >gi|307110782|gb|EFN59017.1| hypothetical protein CHLNCDRAFT_55969 [Chlorella variabilis]	AT1G54340.1	ICDH	 isocitrate dehydrogenase 
Ctaxi_contig_71736|comp37261_c3_seq1	-2.076442398	1.266438438	0.002937835	0.019639406	NA	NA	NA	NA	NA
Ctaxi_contig_57703|comp36610_c1_seq9	-2.074424841	3.761666397	1.55E-06	3.71E-05	NA	NA	NA	NA	NA
Ctaxi_contig_56605|comp36543_c4_seq1	-2.074144311	0.609227979	0.007484512	0.040067175	NA	NA	NA	NA	NA
Ctaxi_contig_52754|comp36312_c3_seq1	-2.07407303	4.162701583	1.31E-13	1.45E-11	NA	NA	NA	NA	NA
Ctaxi_contig_19734|comp33258_c0_seq1	-2.073887957	1.25493607	0.000429903	0.004272019	NA	NA	NA	NA	NA
Ctaxi_contig_61241|comp36798_c7_seq5	-2.073730311	6.364644434	5.62E-17	1.02E-14	NA	NA	NA	NA	NA
Ctaxi_contig_41469|comp35574_c0_seq15	-2.073677746	0.370167364	0.007737532	0.041106633	NA	NA	NA	NA	NA
Ctaxi_contig_34502|comp34964_c0_seq1	-2.072850471	7.583349832	1.69E-18	3.60E-16	NA	NA	NA	NA	NA
Ctaxi_contig_59569|comp36706_c0_seq6	-2.069242677	0.514665007	0.003069887	0.020321255	protein	gi|159478737|ref|XP_001697457.1|predicted protein [Chlamydomonas reinhardtii] >gi|158274336|gb|EDP00119.1| predicted protein [Chlamydomonas reinhardtii]	NA	NA	NA
Ctaxi_contig_59170|comp36688_c4_seq1	-2.069092476	1.308792873	0.001386232	0.010884679	NA	NA	NA	NA	NA
Ctaxi_contig_24712|comp33971_c5_seq1	-2.068625794	1.624937907	0.000685913	0.006162193	NA	NA	NA	NA	NA
Ctaxi_contig_66637|comp37058_c1_seq5	-2.06820306	2.823705948	4.74E-10	2.60E-08	NA	NA	NA	NA	NA
Ctaxi_contig_31946|comp34740_c5_seq3	-2.068004058	3.340172765	8.84E-08	2.97E-06	NA	NA	NA	NA	NA
Ctaxi_contig_67403|comp37090_c0_seq35	-2.06682845	6.350424725	7.28E-14	8.42E-12	pentatricopeptide repeat-containing protein at5g02860-like	gi|159463546|ref|XP_001690003.1|predicted protein [Chlamydomonas reinhardtii] >gi|158283991|gb|EDP09741.1| predicted protein [Chlamydomonas reinhardtii]	AT2G31400.1	GUN1	 genomes uncoupled 1 
Ctaxi_contig_28657|comp34398_c2_seq6	-2.066433938	1.470514732	3.52E-05	0.000542564	NA	NA	NA	NA	NA
Ctaxi_contig_16253|comp32691_c0_seq3	-2.06640361	3.330295842	3.67E-10	2.07E-08	serine threonine-protein kinase chk2-like	gi|383852338|ref|XP_003701685.1|PREDICTED: serine/threonine-protein kinase Chk2-like [Megachile rotundata]	AT2G45490.1	"AtAUR3,AUR3"	 ataurora3 
Ctaxi_contig_36783|comp35188_c2_seq1	-2.066354847	8.788704314	5.77E-11	3.88E-09	NA	NA	NA	NA	NA
Ctaxi_contig_35376|comp35048_c2_seq3	-2.066320647	2.915386981	8.19E-05	0.001103012	selenocysteine lyase	gi|443693779|gb|ELT95059.1|hypothetical protein CAPTEDRAFT_204913 [Capitella teleta]	NA	NA	NA
Ctaxi_contig_61487|comp36810_c0_seq3	-2.064722426	2.983250704	1.40E-07	4.46E-06	NA	NA	NA	NA	NA
Ctaxi_contig_65206|comp37003_c2_seq2	-2.062322913	4.612417176	2.48E-07	7.28E-06	adhesin-like protein	gi|288560906|ref|YP_003424392.1|adhesin-like protein [Methanobrevibacter ruminantium M1] >gi|502721464|ref|WP_012956448.1| adhesin-like protein [Methanobrevibacter ruminantium] >gi|288543616|gb|ADC47500.1| adhesin-like protein [Methanobrevibacter ruminantium M1]	NA	NA	NA
Ctaxi_contig_54894|comp36436_c7_seq1	-2.060577662	8.316149417	2.47E-16	4.10E-14	NA	NA	NA	NA	NA
Ctaxi_contig_35183|comp35031_c3_seq4	-2.059437393	1.422809	0.000798894	0.006969895	NA	NA	NA	NA	NA
Ctaxi_contig_68663|comp37133_c2_seq2	-2.055709662	1.382184406	0.000526344	0.005020556	NA	NA	NA	NA	NA
Ctaxi_contig_49851|comp36135_c4_seq7	-2.055400015	1.242721488	0.000237133	0.002623956	NA	NA	NA	NA	NA
Ctaxi_contig_47137|comp35952_c0_seq3	-2.054009316	4.420785821	2.85E-10	1.67E-08	NA	NA	NA	NA	NA
Ctaxi_contig_28052|comp34327_c0_seq3	-2.053113926	5.456663681	3.64E-19	8.41E-17	NA	NA	NA	NA	NA
Ctaxi_contig_61214|comp36796_c9_seq2	-2.051038716	5.109168264	4.13E-09	1.89E-07	ankyrin	gi|229582572|ref|YP_002840971.1|ankyrin [Sulfolobus islandicus Y.N.15.51] >gi|502134864|ref|WP_012717676.1| ankyrin [Sulfolobus islandicus] >gi|228013288|gb|ACP49049.1| Ankyrin [Sulfolobus islandicus Y.N.15.51]	AT2G03430.1		 Ankyrin repeat family protein 
Ctaxi_contig_65210|comp37003_c4_seq1	-2.050799922	4.913330688	7.95E-08	2.72E-06	NA	NA	NA	NA	NA
Ctaxi_contig_63707|comp36933_c1_seq5	-2.047957452	4.662570966	1.33E-14	1.70E-12	NA	NA	NA	NA	NA
Ctaxi_contig_9184|comp30995_c1_seq3	-2.047013208	4.330946865	5.72E-07	1.51E-05	NA	NA	NA	NA	NA
Ctaxi_contig_18266|comp33044_c1_seq1	-2.042367605	7.773388347	4.20E-07	1.15E-05	NA	NA	NA	NA	NA
Ctaxi_contig_38113|comp35300_c2_seq6	-2.040210484	2.349246768	4.64E-06	9.44E-05	leucine-rich repeat transmembrane protein kinase	gi|545371252|ref|XP_005650206.1|hypothetical protein COCSUDRAFT_39960 [Coccomyxa subellipsoidea C-169] >gi|384252186|gb|EIE25662.1| hypothetical protein COCSUDRAFT_39960 [Coccomyxa subellipsoidea C-169]	AT4G28650.1		 Leucine-rich repeat transmembrane protein kinase family protein 
Ctaxi_contig_48634|comp36054_c0_seq1	-2.040118353	3.203137087	6.25E-06	0.000122193	NA	NA	NA	NA	NA
Ctaxi_contig_16842|comp32797_c1_seq2	-2.037782887	2.682638325	5.34E-07	1.42E-05	NA	NA	NA	NA	NA
Ctaxi_contig_61690|comp36822_c2_seq1	-2.037608303	4.290635053	1.26E-12	1.17E-10	NA	NA	NA	NA	NA
Ctaxi_contig_70966|comp37232_c2_seq6	-2.033981938	5.204753222	6.41E-14	7.52E-12	NA	NA	NA	NA	NA
Ctaxi_contig_64440|comp36963_c0_seq4	-2.033979031	3.73516966	0.003227387	0.021093146	NA	NA	NA	NA	NA
Ctaxi_contig_30587|comp34605_c1_seq2	-2.032903687	7.41149601	6.87E-13	6.71E-11	NA	NA	NA	NA	NA
Ctaxi_contig_30586|comp34605_c1_seq1	-2.028858731	7.851768063	4.85E-10	2.65E-08	nucleic acid binding protein	gi|514731726|ref|XP_004957252.1|PREDICTED: poly(rC)-binding protein 3-like [Setaria italica]	AT1G51580.1		 RNA-binding KH domain-containing protein 
Ctaxi_contig_39401|comp35409_c1_seq1	-2.028804434	4.59733055	1.88E-15	2.72E-13	NA	NA	AT5G03730.1	"CTR1,SIS1,AtCTR1"	 Protein kinase superfamily protein 
Ctaxi_contig_39227|comp35393_c2_seq3	-2.027208992	5.259618494	2.87E-14	3.54E-12	NA	NA	NA	NA	NA
Ctaxi_contig_49396|comp36105_c2_seq4	-2.02698188	2.884991423	3.59E-06	7.58E-05	NA	NA	NA	NA	NA
Ctaxi_contig_44135|comp35759_c5_seq1	-2.025568811	2.415238823	9.02E-07	2.29E-05	NA	NA	NA	NA	NA
Ctaxi_contig_26071|comp34108_c0_seq2	-2.025185742	2.378287703	4.36E-05	0.000647312	rad2 family	"gi|159475218|ref|XP_001695720.1|nuclease, Rad2 family [Chlamydomonas reinhardtii] >gi|317374883|sp|A8J2Z9.1|FEN1_CHLRE RecName: Full=Flap endonuclease 1; Short=FEN-1; AltName: Full=Flap structure-specific endonuclease 1 >gi|158275731|gb|EDP01507.1| nuclease, Rad2 family [Chlamydomonas reinhardtii]"	AT5G26680.1		 5'-3' exonuclease family protein 
Ctaxi_contig_25786|comp34082_c1_seq10	-2.018512879	4.469469619	3.71E-07	1.03E-05	rrna-processing protein fcf1 homolog	gi|302835736|ref|XP_002949429.1|hypothetical protein VOLCADRAFT_109032 [Volvox carteri f. nagariensis] >gi|300265256|gb|EFJ49448.1| hypothetical protein VOLCADRAFT_109032 [Volvox carteri f. nagariensis]	AT2G46230.1		 PIN domain-like family protein 
Ctaxi_contig_61888|comp36832_c4_seq7	-2.01753105	5.262217654	1.83E-08	7.35E-07	NA	NA	NA	NA	NA
Ctaxi_contig_49801|comp36131_c0_seq1	-2.016648167	1.37098022	6.63E-05	0.000924383	phosphoenolpyruvate carboxylase	gi|302835908|ref|XP_002949515.1|hypothetical protein VOLCADRAFT_59445 [Volvox carteri f. nagariensis] >gi|300265342|gb|EFJ49534.1| hypothetical protein VOLCADRAFT_59445 [Volvox carteri f. nagariensis]	AT1G53310.3	"ATPPC1,PEPC1,ATPEPC1,PPC1"	 phosphoenolpyruvate carboxylase 1 
Ctaxi_contig_66636|comp37058_c1_seq4	-2.014339943	2.903796147	1.88E-08	7.54E-07	NA	NA	NA	NA	NA
Ctaxi_contig_40168|comp35476_c0_seq11	-2.013492925	7.094862972	3.63E-13	3.75E-11	NA	NA	NA	NA	NA
Ctaxi_contig_61882|comp36832_c4_seq1	-2.012181079	5.945183808	4.09E-08	1.51E-06	NA	NA	NA	NA	NA
Ctaxi_contig_30585|comp34605_c0_seq1	-2.009638295	4.947106942	1.87E-09	9.22E-08	rna-binding kh domain-containing protein	gi|168013158|ref|XP_001759268.1|predicted protein [Physcomitrella patens] >gi|162689581|gb|EDQ75952.1| predicted protein [Physcomitrella patens]	AT5G15270.1		 RNA-binding KH domain-containing protein 
Ctaxi_contig_62552|comp36864_c6_seq4	-2.009138963	2.502993015	1.19E-05	0.000214264	NA	NA	NA	NA	NA
Ctaxi_contig_65095|comp36999_c0_seq17	-2.008807312	2.243910859	0.003525698	0.022580922	hypothetical protein VOLCADRAFT_91189	gi|302838318|ref|XP_002950717.1|hypothetical protein VOLCADRAFT_91189 [Volvox carteri f. nagariensis] >gi|300263834|gb|EFJ48032.1| hypothetical protein VOLCADRAFT_91189 [Volvox carteri f. nagariensis]	AT4G33140.1		 Haloacid dehalogenase-like hydrolase (HAD) superfamily protein 
Ctaxi_contig_64463|comp36964_c0_seq7	-2.008717967	3.744983963	2.77E-13	2.91E-11	NA	NA	NA	NA	NA
Ctaxi_contig_30153|comp34554_c3_seq1	-2.008216326	4.325047737	2.35E-12	2.08E-10	succinate dehydrogenase	gi|159463224|ref|XP_001689842.1|succinate dehydrogenase subunit A [Chlamydomonas reinhardtii] >gi|158283830|gb|EDP09580.1| succinate dehydrogenase subunit A [Chlamydomonas reinhardtii]	AT5G66760.1	SDH1-1	 succinate dehydrogenase 1-1 
Ctaxi_contig_70243|comp37199_c4_seq10	-2.00819924	5.148132546	1.98E-12	1.76E-10	NA	NA	NA	NA	NA
Ctaxi_contig_15657|comp32590_c2_seq3	-2.006503539	1.591328749	0.000391704	0.003960508	NA	NA	NA	NA	NA
Ctaxi_contig_31947|comp34740_c5_seq4	-2.005681703	4.14856834	5.61E-14	6.69E-12	NA	NA	NA	NA	NA
Ctaxi_contig_21735|comp33566_c1_seq3	-2.004634816	5.859452541	3.11E-15	4.32E-13	NA	NA	NA	NA	NA
Ctaxi_contig_69641|comp37174_c1_seq29	-2.004397099	5.716926056	1.59E-05	0.000274301	myosin heavy chain	"gi|123469906|ref|XP_001318162.1|viral A-type inclusion protein [Trichomonas vaginalis G3] >gi|121900914|gb|EAY05939.1| viral A-type inclusion protein, putative [Trichomonas vaginalis G3]"	NA	NA	NA
Ctaxi_contig_71137|comp37240_c0_seq2	-2.00401038	6.951118296	1.59E-16	2.73E-14	NA	NA	NA	NA	NA
Ctaxi_contig_22212|comp33636_c1_seq1	-2.003326887	4.5065614	2.00E-13	2.17E-11	NA	NA	NA	NA	NA
Ctaxi_contig_44380|comp35766_c1_seq3	-2.000510103	3.454216492	2.85E-06	6.21E-05	abc transporter a family member 7	gi|297815962|ref|XP_002875864.1|hypothetical protein ARALYDRAFT_485139 [Arabidopsis lyrata subsp. lyrata] >gi|297321702|gb|EFH52123.1| hypothetical protein ARALYDRAFT_485139 [Arabidopsis lyrata subsp. lyrata]	AT3G47790.1	"ATATH7,ATH7"	 ABC2 homolog 7 
Ctaxi_contig_58481|comp36655_c5_seq2	-1.997290666	2.825465113	7.98E-07	2.04E-05	5 -3 exoribonuclease 2	gi|299749174|ref|XP_001838563.2|exonuclease II [Coprinopsis cinerea okayama7#130] >gi|298408317|gb|EAU83256.2| exonuclease II [Coprinopsis cinerea okayama7#130]	AT5G42540.1	"XRN2,AtXRN2"	 exoribonuclease 2 
Ctaxi_contig_22211|comp33636_c0_seq1	-1.995921953	4.922634974	6.47E-10	3.48E-08	NA	NA	NA	NA	NA
Ctaxi_contig_63711|comp36933_c1_seq9	-1.995531861	3.546059731	8.21E-10	4.31E-08	serine threonine-protein phosphatase 4 regulatory subunit 3-like	gi|470117926|ref|XP_004295097.1|PREDICTED: serine/threonine-protein phosphatase 4 regulatory subunit 3-like [Fragaria vesca subsp. vesca]	AT5G49370.1		 Pleckstrin homology (PH) domain superfamily protein 
Ctaxi_contig_66804|comp37066_c5_seq3	-1.993436186	1.898150363	0.001760952	0.013181783	NA	NA	NA	NA	NA
Ctaxi_contig_52760|comp36312_c7_seq1	-1.993046624	4.467767347	1.35E-12	1.24E-10	NA	NA	NA	NA	NA
Ctaxi_contig_66635|comp37058_c1_seq3	-1.991478389	3.380932943	6.74E-09	2.96E-07	serine threonine kinase	gi|552816663|ref|XP_005844746.1|hypothetical protein CHLNCDRAFT_138527 [Chlorella variabilis] >gi|307104390|gb|EFN52644.1| hypothetical protein CHLNCDRAFT_138527 [Chlorella variabilis]	AT5G03730.1	"CTR1,SIS1,AtCTR1"	 Protein kinase superfamily protein 
Ctaxi_contig_27233|comp34229_c0_seq1	-1.991385429	5.880225498	3.01E-08	1.15E-06	NA	NA	NA	NA	NA
Ctaxi_contig_50481|comp36177_c0_seq2	-1.989584094	3.146685521	5.04E-08	1.81E-06	vacuolar processing enzyme	gi|9622221|gb|AAF89679.1|asparaginyl endopeptidase [Sesamum indicum]	AT1G62710.1	"BETA-VPE,BETAVPE"	 beta vacuolar processing enzyme 
Ctaxi_contig_56338|comp36528_c1_seq8	-1.988589726	4.565228802	0.000109369	0.001398524	NA	NA	NA	NA	NA
Ctaxi_contig_23276|comp33775_c1_seq1	-1.987041508	4.503563996	0.008640652	0.044704003	NA	NA	NA	NA	NA
Ctaxi_contig_54280|comp36400_c0_seq1	-1.986920447	1.181010945	8.25E-05	0.001108421	NA	NA	NA	NA	NA
Ctaxi_contig_40208|comp35481_c0_seq1	-1.984655026	3.85342735	3.60E-09	1.67E-07	protein	gi|545369973|ref|XP_005649669.1|hypothetical protein COCSUDRAFT_35653 [Coccomyxa subellipsoidea C-169] >gi|384251648|gb|EIE25125.1| hypothetical protein COCSUDRAFT_35653 [Coccomyxa subellipsoidea C-169]	AT4G38470.1		 ACT-like protein tyrosine kinase family protein 
Ctaxi_contig_70971|comp37232_c3_seq2	-1.981528302	6.06824078	4.52E-08	1.65E-06	NA	NA	NA	NA	NA
Ctaxi_contig_23282|comp33775_c1_seq7	-1.979342147	3.70459433	0.002198171	0.015754652	NA	NA	NA	NA	NA
Ctaxi_contig_36996|comp35205_c2_seq7	-1.976011434	5.375141017	3.74E-15	5.08E-13	NA	NA	NA	NA	NA
Ctaxi_contig_66773|comp37065_c0_seq3	-1.975486081	1.83139636	8.16E-06	0.000154157	NA	NA	NA	NA	NA
Ctaxi_contig_70963|comp37232_c2_seq3	-1.974869413	7.011002545	1.27E-13	1.42E-11	protein kinase domain containing protein	gi|545371252|ref|XP_005650206.1|hypothetical protein COCSUDRAFT_39960 [Coccomyxa subellipsoidea C-169] >gi|384252186|gb|EIE25662.1| hypothetical protein COCSUDRAFT_39960 [Coccomyxa subellipsoidea C-169]	AT5G03730.1	"CTR1,SIS1,AtCTR1"	 Protein kinase superfamily protein 
Ctaxi_contig_38110|comp35300_c2_seq3	-1.974408896	3.790338485	6.34E-12	5.11E-10	dual specificity testis-specific protein kinase 2 isoform x1	gi|302842546|ref|XP_002952816.1|hypothetical protein VOLCADRAFT_118179 [Volvox carteri f. nagariensis] >gi|300261856|gb|EFJ46066.1| hypothetical protein VOLCADRAFT_118179 [Volvox carteri f. nagariensis]	AT5G03730.1	"CTR1,SIS1,AtCTR1"	 Protein kinase superfamily protein 
Ctaxi_contig_66772|comp37065_c0_seq2	-1.973296277	3.207498475	2.05E-07	6.23E-06	NA	NA	NA	NA	NA
Ctaxi_contig_55778|comp36491_c1_seq9	-1.971182043	4.989946417	9.46E-08	3.17E-06	NA	NA	NA	NA	NA
Ctaxi_contig_66647|comp37058_c4_seq4	-1.97105555	3.853487325	1.55E-06	3.71E-05	NA	NA	NA	NA	NA
Ctaxi_contig_24526|comp33945_c0_seq15	-1.967288642	3.613521214	9.53E-08	3.18E-06	chaperonin complex component	gi|168038495|ref|XP_001771736.1|predicted protein [Physcomitrella patens] >gi|162677043|gb|EDQ63519.1| predicted protein [Physcomitrella patens]	AT5G26360.1		 TCP-1/cpn60 chaperonin family protein 
Ctaxi_contig_29683|comp34510_c0_seq14	-1.963999862	0.933208674	0.001087072	0.008939745	NA	NA	NA	NA	NA
Ctaxi_contig_61607|comp36816_c6_seq7	-1.9638871	4.223223184	8.42E-14	9.57E-12	NA	NA	NA	NA	NA
Ctaxi_contig_23261|comp33772_c0_seq1	-1.96380186	4.408788305	3.23E-10	1.86E-08	hypothetical protein COCSUDRAFT_56639	gi|545361323|ref|XP_005645964.1|hypothetical protein COCSUDRAFT_56639 [Coccomyxa subellipsoidea C-169] >gi|384247935|gb|EIE21420.1| hypothetical protein COCSUDRAFT_56639 [Coccomyxa subellipsoidea C-169]	NA	NA	NA
Ctaxi_contig_8806|comp30848_c0_seq2	-1.963227098	2.244659051	5.54E-05	0.000792351	NA	NA	NA	NA	NA
Ctaxi_contig_31755|comp34720_c0_seq1	-1.962407827	8.548426814	2.08E-14	2.63E-12	protein phosphatase 2c	gi|169264915|dbj|BAG12299.1|protein phosphatase 2C [Physcomitrella patens]	AT4G26080.1	"ABI1,AtABI1"	 Protein phosphatase 2C family protein 
Ctaxi_contig_40843|comp35537_c2_seq5	-1.956703567	3.274582829	3.96E-09	1.82E-07	NA	NA	NA	NA	NA
Ctaxi_contig_59566|comp36706_c0_seq3	-1.956607173	1.330489583	0.000575949	0.005392469	polymorphic outer membrane protein	gi|433284604|emb|CCO06808.1|exported hypothetical protein [Candidatus Desulfamplus magnetomortis BW-1]	NA	NA	NA
Ctaxi_contig_54891|comp36436_c1_seq3	-1.95610693	6.846741689	5.21E-14	6.26E-12	NA	NA	NA	NA	NA
Ctaxi_contig_18083|comp33015_c0_seq2	-1.954335072	10.58608409	1.89E-08	7.54E-07	NA	NA	NA	NA	NA
Ctaxi_contig_66785|comp37065_c6_seq6	-1.950677106	3.896132112	6.63E-05	0.000924383	ca2+:cation antiporter family	"gi|308809513|ref|XP_003082066.1|Solute carrier family 24 member 4, isoform 1 precursor (ISS) [Ostreococcus tauri] >gi|116060533|emb|CAL55869.1| Solute carrier family 24 member 4, isoform 1 precursor (ISS) [Ostreococcus tauri]"	AT3G14070.1	"CAX9,CCX3,ATCCX3"	 cation exchanger 9 
Ctaxi_contig_31211|comp34665_c2_seq4	-1.950603019	6.178082798	1.30E-17	2.54E-15	u-box domain-containing protein 35-like	gi|556114238|gb|ESP02890.1|hypothetical protein LOTGIDRAFT_156843 [Lottia gigantea]	AT5G61550.1		 U-box domain-containing protein kinase family protein 
Ctaxi_contig_39228|comp35393_c3_seq1	-1.949713645	8.167149042	7.34E-17	1.31E-14	NA	NA	NA	NA	NA
Ctaxi_contig_48490|comp36042_c3_seq5	-1.949586967	0.46640834	0.008255461	0.043147169	NA	NA	AT1G67420.1		 Zn-dependent exopeptidases superfamily protein 
Ctaxi_contig_57508|comp36599_c4_seq3	-1.948813039	0.480501145	0.009984591	0.049905093	phosphoenolpyruvate carboxylase	gi|545366243|ref|XP_005648033.1|putative phosphoenolpyruvate carboxylase [Coccomyxa subellipsoidea C-169] >gi|384250009|gb|EIE23489.1| putative phosphoenolpyruvate carboxylase [Coccomyxa subellipsoidea C-169]	AT1G68750.1	"ATPPC4,PPC4"	 phosphoenolpyruvate carboxylase 4 
Ctaxi_contig_70988|comp37233_c3_seq3	-1.948677461	3.730313362	8.17E-10	4.30E-08	beta-glucan synthesis-associated	gi|348689204|gb|EGZ29018.1|hypothetical protein PHYSODRAFT_456709 [Phytophthora sojae]	NA	NA	NA
Ctaxi_contig_48460|comp36040_c1_seq1	-1.948190925	6.959675404	2.65E-14	3.29E-12	NA	NA	NA	NA	NA
Ctaxi_contig_28655|comp34398_c2_seq4	-1.947834351	1.759682533	1.34E-05	0.000238246	polymorphic outer membrane protein	gi|288561299|ref|YP_003424785.1|adhesin-like protein [Methanobrevibacter ruminantium M1] >gi|502721857|ref|WP_012956841.1| adhesin-like protein [Methanobrevibacter ruminantium] >gi|288544009|gb|ADC47893.1| adhesin-like protein [Methanobrevibacter ruminantium M1]	NA	NA	NA
Ctaxi_contig_71138|comp37240_c0_seq3	-1.94590852	7.657892153	3.22E-16	5.24E-14	NA	NA	NA	NA	NA
Ctaxi_contig_65207|comp37003_c2_seq3	-1.945059268	3.666005986	2.83E-06	6.17E-05	NA	NA	NA	NA	NA
Ctaxi_contig_44330|comp35763_c1_seq7	-1.942638278	3.091963756	2.38E-08	9.31E-07	tena family transcriptional activator-like protein	gi|390362049|ref|XP_001200862.2|PREDICTED: uncharacterized protein LOC764526 isoform 1 [Strongylocentrotus purpuratus]	NA	NA	NA
Ctaxi_contig_52700|comp36309_c2_seq1	-1.941113261	8.693180405	1.83E-09	9.03E-08	phosphatidylinositol 3- and 4-kinase ubiquitin family protein	gi|545365925|ref|XP_005647894.1|hypothetical protein COCSUDRAFT_65874 [Coccomyxa subellipsoidea C-169] >gi|384249870|gb|EIE23350.1| hypothetical protein COCSUDRAFT_65874 [Coccomyxa subellipsoidea C-169]	AT5G24240.1		 Phosphatidylinositol 3- and 4-kinase ;Ubiquitin family protein 
Ctaxi_contig_25773|comp34082_c0_seq1	-1.940235874	4.670996531	3.33E-10	1.89E-08	NA	NA	NA	NA	NA
Ctaxi_contig_27820|comp34297_c0_seq1	-1.939760544	1.763409737	9.55E-05	0.001252362	NA	NA	NA	NA	NA
Ctaxi_contig_14982|comp32476_c1_seq2	-1.937033067	1.653240567	0.000243086	0.002677456	NA	NA	NA	NA	NA
Ctaxi_contig_60449|comp36757_c6_seq1	-1.937020767	5.571331695	2.94E-09	1.39E-07	NA	NA	NA	NA	NA
Ctaxi_contig_31034|comp34646_c2_seq1	-1.93672203	5.979410753	1.07E-08	4.54E-07	wd and tetratricopeptide repeats protein 1-like	"gi|545366240|ref|XP_005648032.1|WD40 repeat-like protein, partial [Coccomyxa subellipsoidea C-169] >gi|384250008|gb|EIE23488.1| WD40 repeat-like protein, partial [Coccomyxa subellipsoidea C-169]"	AT5G10940.2		 transducin family protein / WD-40 repeat family protein 
Ctaxi_contig_60691|comp36772_c5_seq2	-1.935538734	1.019673599	0.00069661	0.006239896	NA	NA	NA	NA	NA
Ctaxi_contig_17093|comp32848_c0_seq4	-1.934979135	2.359537974	2.06E-06	4.75E-05	protein	gi|168035366|ref|XP_001770181.1|predicted protein [Physcomitrella patens] >gi|162678558|gb|EDQ65015.1| predicted protein [Physcomitrella patens]	AT3G09360.1		 Cyclin/Brf1-like TBP-binding protein 
Ctaxi_contig_8184|comp30573_c0_seq3	-1.932671331	6.088468222	2.90E-07	8.35E-06	NA	NA	NA	NA	NA
Ctaxi_contig_20587|comp33400_c1_seq1	-1.931995788	1.177969923	0.000841787	0.007266856	NA	NA	NA	NA	NA
Ctaxi_contig_61701|comp36822_c3_seq8	-1.931994591	1.6478603	4.77E-05	0.000700927	NA	NA	NA	NA	NA
Ctaxi_contig_8807|comp30848_c1_seq1	-1.93161342	3.694788829	9.63E-08	3.21E-06	NA	NA	NA	NA	NA
Ctaxi_contig_30757|comp34622_c3_seq1	-1.927563876	4.480514717	6.04E-13	5.96E-11	NA	NA	NA	NA	NA
Ctaxi_contig_36704|comp35178_c0_seq10	-1.922670136	0.394314292	0.00944968	0.047844892	NA	NA	NA	NA	NA
Ctaxi_contig_49382|comp36105_c1_seq1	-1.920987448	4.753102829	3.26E-10	1.87E-08	polymorphic outer membrane protein	gi|333987538|ref|YP_004520145.1|polymorphic outer membrane protein [Methanobacterium sp. SWAN-1] >gi|503591769|ref|WP_013825845.1| hypothetical protein [Methanobacterium sp. SWAN-1] >gi|333825682|gb|AEG18344.1| polymorphic outer membrane protein [Methanobacterium sp. SWAN-1]	NA	NA	NA
Ctaxi_contig_16251|comp32691_c0_seq1	-1.917493069	3.769656405	7.26E-13	7.08E-11	sulfur stress regulator	gi|545354055|ref|XP_005642862.1|kinase-like protein [Coccomyxa subellipsoidea C-169] >gi|384244821|gb|EIE18318.1| kinase-like protein [Coccomyxa subellipsoidea C-169]	AT4G24400.2	"CIPK8,PKS11"	 CBL-interacting protein kinase 8 
Ctaxi_contig_39403|comp35409_c2_seq2	-1.917192496	5.242018344	1.19E-13	1.33E-11	serine threonine-protein kinase a-raf-like	gi|545371252|ref|XP_005650206.1|hypothetical protein COCSUDRAFT_39960 [Coccomyxa subellipsoidea C-169] >gi|384252186|gb|EIE25662.1| hypothetical protein COCSUDRAFT_39960 [Coccomyxa subellipsoidea C-169]	AT5G47070.1		 Protein kinase superfamily protein 
Ctaxi_contig_60306|comp36750_c4_seq1	-1.91604488	2.159484427	9.41E-07	2.37E-05	dna polymerase alpha catalytic subunit	gi|545373109|ref|XP_005650951.1|hypothetical protein COCSUDRAFT_52325 [Coccomyxa subellipsoidea C-169] >gi|384252932|gb|EIE26407.1| hypothetical protein COCSUDRAFT_52325 [Coccomyxa subellipsoidea C-169]	AT5G67100.1	ICU2	 DNA-directed DNA polymerases 
Ctaxi_contig_47144|comp35952_c1_seq7	-1.914770092	2.717509808	5.35E-05	0.000772285	NA	NA	NA	NA	NA
Ctaxi_contig_21577|comp33543_c2_seq1	-1.914347473	7.204167232	4.82E-12	3.99E-10	NA	NA	NA	NA	NA
Ctaxi_contig_55254|comp36455_c2_seq1	-1.911945975	8.800828765	2.19E-11	1.63E-09	nad-dependent epimerase dehydratase	gi|325184650|emb|CCA19142.1|unnamed protein product [Albugo laibachii Nc14]	NA	NA	NA
Ctaxi_contig_66547|comp37052_c2_seq1	-1.911229586	1.872091799	4.10E-05	0.000616104	NA	NA	NA	NA	NA
Ctaxi_contig_66629|comp37057_c3_seq4	-1.908393647	1.864967463	4.74E-06	9.61E-05	NA	NA	NA	NA	NA
Ctaxi_contig_34923|comp35003_c1_seq5	-1.90679979	3.432780193	0.000148392	0.001801339	NA	NA	NA	NA	NA
Ctaxi_contig_58472|comp36654_c4_seq1	-1.906741936	4.845434824	4.69E-11	3.21E-09	NA	NA	NA	NA	NA
Ctaxi_contig_18087|comp33015_c0_seq6	-1.90594201	8.273775847	1.66E-05	0.000284726	NA	NA	NA	NA	NA
Ctaxi_contig_42977|comp35677_c3_seq3	-1.903151547	1.385947805	0.000822722	0.00713438	NA	NA	NA	NA	NA
Ctaxi_contig_48465|comp36040_c2_seq5	-1.90268536	3.952391999	1.28E-08	5.32E-07	NA	NA	NA	NA	NA
Ctaxi_contig_14981|comp32476_c1_seq1	-1.902548736	5.310658166	4.61E-13	4.64E-11	ankyrin repeat protein	gi|548830657|gb|ERM93580.1|hypothetical protein AMTR_s00004p00114250 [Amborella trichopoda]	AT2G03430.1		 Ankyrin repeat family protein 
Ctaxi_contig_40123|comp35472_c6_seq1	-1.902220278	5.174874417	3.39E-15	4.68E-13	hsp70-like protein	gi|24638460|sp|P25840.2|HSP70_CHLRERecName: Full=Heat shock 70 kDa protein >gi|22212947|gb|AAB00730.2| 70 kDa heat shock protein [Chlamydomonas reinhardtii]	AT3G12580.1	"HSP70,ATHSP70"	 heat shock protein 70 
Ctaxi_contig_58480|comp36655_c5_seq1	-1.901030314	4.013957848	3.88E-06	8.09E-05	5 -3 exoribonuclease 1	gi|308805328|ref|XP_003079976.1|5'-3' exoribonuclease 1 (ISS) [Ostreococcus tauri] >gi|116058433|emb|CAL53622.1| 5'-3' exoribonuclease 1 (ISS) [Ostreococcus tauri]	AT1G54490.1	"AIN1,EIN5,XRN4,ATXRN4"	 exoribonuclease 4 
Ctaxi_contig_40597|comp35517_c4_seq1	-1.900189008	0.72335853	0.003503452	0.022459606	NA	NA	NA	NA	NA
Ctaxi_contig_57188|comp36578_c1_seq4	-1.899509447	5.81625373	5.89E-12	4.81E-10	ccch zinc finger protein	gi|552827789|ref|XP_005847308.1|hypothetical protein CHLNCDRAFT_134430 [Chlorella variabilis] >gi|307106962|gb|EFN55206.1| hypothetical protein CHLNCDRAFT_134430 [Chlorella variabilis]	AT5G07500.1	PEI1	 Zinc finger C-x8-C-x5-C-x3-H type family protein 
Ctaxi_contig_52327|comp36283_c3_seq1	-1.899264852	6.237077182	2.35E-05	0.000384254	zinc finger transcription factor-like protein	"gi|545365795|ref|XP_005647840.1|hypothetical protein COCSUDRAFT_15780, partial [Coccomyxa subellipsoidea C-169] >gi|384249815|gb|EIE23296.1| hypothetical protein COCSUDRAFT_15780, partial [Coccomyxa subellipsoidea C-169]"	AT5G12850.1		 CCCH-type zinc finger protein with ARM repeat domain 
Ctaxi_contig_23278|comp33775_c1_seq3	-1.898509543	4.65442042	0.007120764	0.038542681	NA	NA	NA	NA	NA
Ctaxi_contig_54890|comp36436_c1_seq2	-1.897862404	4.437367859	1.35E-12	1.23E-10	NA	NA	NA	NA	NA
Ctaxi_contig_70866|comp37227_c1_seq4	-1.897377092	2.506738512	1.09E-06	2.72E-05	NA	NA	NA	NA	NA
Ctaxi_contig_26277|comp34129_c1_seq2	-1.895552481	3.317460279	0.000579117	0.005419097	NA	NA	NA	NA	NA
Ctaxi_contig_38565|comp35330_c3_seq1	-1.894626653	2.215448927	2.93E-05	0.0004615	NA	NA	NA	NA	NA
Ctaxi_contig_16843|comp32797_c2_seq1	-1.89421423	3.191708678	4.80E-09	2.17E-07	NA	NA	NA	NA	NA
Ctaxi_contig_54896|comp36436_c8_seq1	-1.893167035	9.169678996	8.57E-08	2.89E-06	tpr-like protein	gi|302829725|ref|XP_002946429.1|hypothetical protein VOLCADRAFT_103021 [Volvox carteri f. nagariensis] >gi|300268175|gb|EFJ52356.1| hypothetical protein VOLCADRAFT_103021 [Volvox carteri f. nagariensis]	AT1G09900.1		 Pentatricopeptide repeat (PPR-like) superfamily protein 
Ctaxi_contig_31031|comp34646_c1_seq3	-1.891690409	5.250695981	1.60E-10	9.96E-09	NA	NA	NA	NA	NA
Ctaxi_contig_6823|comp29634_c2_seq1	-1.891572756	0.856394084	0.009241969	0.047113383	heat shock protein hss1	gi|328773401|gb|EGF83438.1|70 kDa heat shock protein 3 [Batrachochytrium dendrobatidis JAM81]	AT5G02490.1		 Heat shock protein 70 (Hsp 70) family protein 
Ctaxi_contig_64676|comp36976_c4_seq1	-1.887031739	0.574467406	0.007063286	0.038311668	NA	NA	NA	NA	NA
Ctaxi_contig_39333|comp35403_c1_seq4	-1.884461763	2.995937404	2.04E-06	4.72E-05	kinase-like protein	gi|552843946|ref|XP_005850969.1|hypothetical protein CHLNCDRAFT_140750 [Chlorella variabilis] >gi|307110631|gb|EFN58867.1| hypothetical protein CHLNCDRAFT_140750 [Chlorella variabilis]	AT4G23050.1		 PAS domain-containing protein tyrosine kinase family protein 
Ctaxi_contig_11109|comp31599_c0_seq4	-1.883053278	3.286848612	6.12E-07	1.61E-05	transcription factor	gi|545368904|ref|XP_005649224.1|Clavaminate synthase-like protein [Coccomyxa subellipsoidea C-169] >gi|384251202|gb|EIE24680.1| Clavaminate synthase-like protein [Coccomyxa subellipsoidea C-169]	AT3G20810.2	JMJD5	 2-oxoglutarate (2OG) and Fe(II)-dependent oxygenase superfamily protein 
Ctaxi_contig_71236|comp37245_c2_seq1	-1.880335892	6.399520002	2.03E-12	1.80E-10	dead-box atp-dependent rna helicase 11	gi|552822421|ref|XP_005846110.1|hypothetical protein CHLNCDRAFT_31911 [Chlorella variabilis] >gi|307105760|gb|EFN54008.1| hypothetical protein CHLNCDRAFT_31911 [Chlorella variabilis]	AT3G58510.3		 DEA(D/H)-box RNA helicase family protein 
Ctaxi_contig_6252|comp28923_c0_seq3	-1.880155383	1.814615373	0.002762856	0.018759223	NA	NA	NA	NA	NA
Ctaxi_contig_23267|comp33772_c2_seq4	-1.879787427	3.437386229	3.85E-10	2.16E-08	NA	NA	NA	NA	NA
Ctaxi_contig_16254|comp32691_c0_seq4	-1.879400059	1.268928339	0.002953066	0.019703562	NA	NA	NA	NA	NA
Ctaxi_contig_20904|comp33434_c0_seq1	-1.875937704	2.474165887	3.53E-05	0.000543401	NA	NA	NA	NA	NA
Ctaxi_contig_54895|comp36436_c7_seq2	-1.875453071	7.268530402	9.05E-13	8.62E-11	NA	NA	NA	NA	NA
Ctaxi_contig_50306|comp36167_c3_seq3	-1.874483898	2.857153414	1.30E-05	0.000232119	NA	NA	NA	NA	NA
Ctaxi_contig_68356|comp37124_c1_seq3	-1.873980429	4.730753492	3.35E-05	0.000520715	apoptotic chromatin condensation inducer in the nucleus-like	gi|432114346|gb|ELK36274.1|Repetin [Myotis davidii]	NA	NA	NA
Ctaxi_contig_54888|comp36436_c0_seq1	-1.873765795	7.26030878	2.20E-07	6.58E-06	tpr-like protein	gi|302829725|ref|XP_002946429.1|hypothetical protein VOLCADRAFT_103021 [Volvox carteri f. nagariensis] >gi|300268175|gb|EFJ52356.1| hypothetical protein VOLCADRAFT_103021 [Volvox carteri f. nagariensis]	AT4G28010.1		 Tetratricopeptide repeat (TPR)-like superfamily protein 
Ctaxi_contig_20588|comp33400_c2_seq1	-1.872494588	3.195822419	2.45E-06	5.47E-05	NA	NA	NA	NA	NA
Ctaxi_contig_59685|comp36713_c3_seq3	-1.872474889	1.225225977	0.004555437	0.027509852	NA	NA	NA	NA	NA
Ctaxi_contig_30543|comp34599_c3_seq3	-1.871655325	0.665032462	0.008972383	0.046047153	NA	NA	NA	NA	NA
Ctaxi_contig_66654|comp37058_c5_seq3	-1.871584539	2.609797143	7.60E-06	0.000145173	NA	NA	NA	NA	NA
Ctaxi_contig_47466|comp35973_c3_seq9	-1.870838777	1.114892125	0.003167859	0.020804914	NA	NA	NA	NA	NA
Ctaxi_contig_20312|comp33347_c0_seq7	-1.870663477	4.925618585	3.32E-11	2.36E-09	glutamine synthetase	gi|552843686|ref|XP_005850902.1|hypothetical protein CHLNCDRAFT_56005 [Chlorella variabilis] >gi|307110564|gb|EFN58800.1| hypothetical protein CHLNCDRAFT_56005 [Chlorella variabilis]	AT1G48470.1	GLN1;5	 glutamine synthetase 1;5 
Ctaxi_contig_56320|comp36527_c1_seq3	-1.869609487	3.537361159	7.65E-08	2.63E-06	NA	NA	NA	NA	NA
Ctaxi_contig_55563|comp36478_c0_seq1	-1.868208122	2.562841947	4.10E-07	1.13E-05	NA	NA	NA	NA	NA
Ctaxi_contig_39732|comp35441_c1_seq11	-1.86477909	5.338687477	3.71E-12	3.12E-10	NA	NA	NA	NA	NA
Ctaxi_contig_50490|comp36177_c3_seq2	-1.863758311	5.38023083	9.44E-15	1.24E-12	NA	NA	NA	NA	NA
Ctaxi_contig_11711|comp31757_c1_seq1	-1.862381402	0.553834472	0.009688589	0.048759983	elongation factor ef-1 gamma subunit	gi|545361066|ref|XP_005645852.1|glutathione S-transferase [Coccomyxa subellipsoidea C-169] >gi|384247823|gb|EIE21308.1| glutathione S-transferase [Coccomyxa subellipsoidea C-169]	AT1G09640.2		" Translation elongation factor EF1B, gamma chain "
Ctaxi_contig_30589|comp34605_c1_seq4	-1.861772388	7.244458646	3.14E-18	6.41E-16	NA	NA	NA	NA	NA
Ctaxi_contig_62629|comp36869_c0_seq2	-1.86131819	2.174629489	0.000280303	0.003017015	camp-dependent protein kinase catalytic subunit alpha isoform x1	gi|168021123|ref|XP_001763091.1|predicted protein [Physcomitrella patens] >gi|162685574|gb|EDQ71968.1| predicted protein [Physcomitrella patens]	AT1G30640.1		 Protein kinase family protein 
Ctaxi_contig_35218|comp35033_c4_seq1	-1.860161136	0.668452677	0.003937311	0.024605809	NA	NA	NA	NA	NA
Ctaxi_contig_19100|comp33157_c3_seq1	-1.859844314	1.219259409	0.001361027	0.010754773	NA	NA	NA	NA	NA
Ctaxi_contig_22419|comp33662_c0_seq3	-1.85797096	1.199120073	0.003911001	0.02448246	NA	NA	NA	NA	NA
Ctaxi_contig_23552|comp33810_c2_seq16	-1.856909319	1.919830663	0.000413778	0.004143712	NA	NA	NA	NA	NA
Ctaxi_contig_34503|comp34964_c0_seq2	-1.856542746	6.197227923	1.86E-08	7.46E-07	NA	NA	NA	NA	NA
Ctaxi_contig_56756|comp36554_c1_seq3	-1.856126748	0.784804341	0.004763808	0.028470759	glycosylphosphatidylinositol ethanolamine phosphate transferase	gi|462422293|gb|EMJ26556.1|hypothetical protein PRUPE_ppa000909mg [Prunus persica]	AT5G17250.1		 Alkaline-phosphatase-like family protein 
Ctaxi_contig_49400|comp36105_c3_seq1	-1.85569884	1.116763961	0.001942386	0.014262885	NA	NA	NA	NA	NA
Ctaxi_contig_50480|comp36177_c0_seq1	-1.854589679	5.206213741	6.06E-13	5.96E-11	vacuolar-processing enzyme-like	gi|7739789|gb|AAF69014.1|AF260827_1cysteine protease [Ipomoea batatas]	AT4G32940.1	"GAMMA-VPE,GAMMAVPE"	 gamma vacuolar processing enzyme 
Ctaxi_contig_70790|comp37224_c3_seq2	-1.85447122	1.755833834	0.006422499	0.035710373	arm repeat-containing protein	gi|545360758|ref|XP_005645731.1|ARM repeat-containing protein [Coccomyxa subellipsoidea C-169] >gi|384247701|gb|EIE21187.1| ARM repeat-containing protein [Coccomyxa subellipsoidea C-169]	AT1G64790.1	ILA	 ILITYHIA 
Ctaxi_contig_31029|comp34646_c1_seq1	-1.854432687	7.229816315	1.11E-14	1.45E-12	wd40 repeat-like partial	gi|302856070|ref|XP_002959476.1|hypothetical protein VOLCADRAFT_100946 [Volvox carteri f. nagariensis] >gi|300255043|gb|EFJ39457.1| hypothetical protein VOLCADRAFT_100946 [Volvox carteri f. nagariensis]	AT5G10940.2		 transducin family protein / WD-40 repeat family protein 
Ctaxi_contig_26388|comp34140_c0_seq1	-1.853971154	8.745320351	8.17E-10	4.30E-08	NA	NA	NA	NA	NA
Ctaxi_contig_24450|comp33935_c1_seq3	-1.853862558	2.018069333	0.000340169	0.003526035	9-cis-epoxycarotenoid dioxygenase	gi|412993529|emb|CCO14040.1|predicted protein [Bathycoccus prasinos]	NA	NA	NA
Ctaxi_contig_66775|comp37065_c1_seq2	-1.853602703	1.040003054	0.001630779	0.012423709	NA	NA	NA	NA	NA
Ctaxi_contig_11478|comp31689_c5_seq3	-1.852386162	1.486001997	0.002185882	0.015690208	NA	NA	NA	NA	NA
Ctaxi_contig_61689|comp36822_c1_seq2	-1.851984274	2.810700335	5.47E-08	1.95E-06	NA	NA	NA	NA	NA
Ctaxi_contig_37140|comp35211_c0_seq2	-1.851534914	4.617972161	3.66E-07	1.02E-05	NA	NA	NA	NA	NA
Ctaxi_contig_57513|comp36600_c0_seq1	-1.848565997	4.05555393	0.000659311	0.006006894	protein transport protein sec23-like	gi|159489914|ref|XP_001702936.1|COP-II coat subunit [Chlamydomonas reinhardtii] >gi|158270959|gb|EDO96789.1| COP-II coat subunit [Chlamydomonas reinhardtii]	AT3G23660.1		 Sec23/Sec24 protein transport family protein 
Ctaxi_contig_21179|comp33471_c1_seq6	-1.848498568	9.970508695	2.41E-16	4.02E-14	udp-glucose dehydrogenase	gi|159479860|ref|XP_001698004.1|UDP-glucose dehydrogenase [Chlamydomonas reinhardtii] >gi|158273803|gb|EDO99589.1| UDP-glucose dehydrogenase [Chlamydomonas reinhardtii]	AT5G15490.1		 UDP-glucose 6-dehydrogenase family protein 
Ctaxi_contig_66652|comp37058_c5_seq1	-1.846411865	3.169493878	2.96E-06	6.41E-05	NA	NA	NA	NA	NA
Ctaxi_contig_9182|comp30995_c1_seq1	-1.845939312	6.627500885	1.10E-06	2.74E-05	NA	NA	NA	NA	NA
Ctaxi_contig_64105|comp36952_c7_seq3	-1.84455674	2.132436186	4.32E-05	0.000643341	NA	NA	NA	NA	NA
Ctaxi_contig_16841|comp32797_c1_seq1	-1.842803635	4.382570981	4.67E-12	3.88E-10	NA	NA	NA	NA	NA
Ctaxi_contig_49394|comp36105_c2_seq2	-1.841885133	3.488569623	3.36E-07	9.46E-06	NA	NA	NA	NA	NA
Ctaxi_contig_68275|comp37120_c3_seq58	-1.841495338	7.399501027	1.35E-08	5.60E-07	NA	NA	NA	NA	NA
Ctaxi_contig_38519|comp35325_c7_seq6	-1.840922452	1.642333239	0.00089349	0.007624569	NA	NA	NA	NA	NA
Ctaxi_contig_45052|comp35802_c1_seq1	-1.839040212	2.316775221	0.000813622	0.007074463	NA	NA	NA	NA	NA
Ctaxi_contig_54174|comp36392_c0_seq4	-1.837945939	2.457210942	0.000197886	0.002281243	acetylglutamate kinase	gi|159462462|ref|XP_001689461.1|acetylglutamate kinase-like protein [Chlamydomonas reinhardtii] >gi|158283449|gb|EDP09199.1| acetylglutamate kinase-like protein [Chlamydomonas reinhardtii]	AT3G57560.1	NAGK	 N-acetyl-l-glutamate kinase 
Ctaxi_contig_60376|comp36752_c0_seq2	-1.835661564	0.7758309	0.006235182	0.034935358	NA	NA	NA	NA	NA
Ctaxi_contig_23265|comp33772_c2_seq2	-1.835346854	5.445838274	5.49E-12	4.52E-10	hypothetical protein COCSUDRAFT_56639	gi|545361323|ref|XP_005645964.1|hypothetical protein COCSUDRAFT_56639 [Coccomyxa subellipsoidea C-169] >gi|384247935|gb|EIE21420.1| hypothetical protein COCSUDRAFT_56639 [Coccomyxa subellipsoidea C-169]	NA	NA	NA
Ctaxi_contig_61868|comp36832_c0_seq1	-1.834602382	5.235336694	8.41E-11	5.51E-09	NA	NA	NA	NA	NA
Ctaxi_contig_32217|comp34767_c0_seq1	-1.833358209	6.809835046	3.34E-07	9.44E-06	cre-unc-89 protein	gi|308485162|ref|XP_003104780.1|CRE-UNC-89 protein [Caenorhabditis remanei] >gi|308257478|gb|EFP01431.1| CRE-UNC-89 protein [Caenorhabditis remanei]	NA	NA	NA
Ctaxi_contig_44132|comp35759_c1_seq1	-1.833091065	1.599978117	0.000170277	0.002016624	NA	NA	NA	NA	NA
Ctaxi_contig_35280|comp35040_c4_seq1	-1.832544861	2.593143314	1.39E-06	3.36E-05	NA	NA	NA	NA	NA
Ctaxi_contig_39852|comp35448_c3_seq6	-1.832049385	8.701998488	4.14E-16	6.62E-14	NA	NA	NA	NA	NA
Ctaxi_contig_21975|comp33605_c0_seq5	-1.829957967	1.058982231	0.006941547	0.037830981	NA	NA	NA	NA	NA
Ctaxi_contig_61872|comp36832_c1_seq3	-1.829881688	4.842612381	4.40E-08	1.61E-06	arm repeat protein	gi|326496384|dbj|BAJ94654.1|predicted protein [Hordeum vulgare subsp. vulgare] >gi|326533996|dbj|BAJ93771.1| predicted protein [Hordeum vulgare subsp. vulgare]	AT3G46510.1	"PUB13,ATPUB13"	 plant U-box 13 
Ctaxi_contig_70237|comp37199_c4_seq4	-1.829406971	5.318992424	1.23E-12	1.14E-10	NA	NA	NA	NA	NA
Ctaxi_contig_49406|comp36105_c4_seq6	-1.829169641	4.196848934	3.17E-09	1.48E-07	protein	gi|159487983|ref|XP_001702002.1|predicted protein [Chlamydomonas reinhardtii] >gi|158281221|gb|EDP06977.1| predicted protein [Chlamydomonas reinhardtii]	NA	NA	NA
Ctaxi_contig_50508|comp36180_c0_seq2	-1.82887351	2.915968706	9.33E-05	0.001227885	125 kda kinesin-related	gi|356542585|ref|XP_003539747.1|PREDICTED: 125 kDa kinesin-related protein-like [Glycine max]	AT3G45850.2		 P-loop containing nucleoside triphosphate hydrolases superfamily protein 
Ctaxi_contig_69616|comp37174_c1_seq4	-1.826587965	5.61948071	0.000234918	0.00260731	kinesin-like protein	gi|334185721|ref|NP_189991.2|kinesin motor protein-like protein [Arabidopsis thaliana] >gi|332644335|gb|AEE77856.1| kinesin motor protein-like protein [Arabidopsis thaliana]	AT3G44050.1		 P-loop containing nucleoside triphosphate hydrolases superfamily protein 
Ctaxi_contig_43374|comp35707_c0_seq3	-1.826134186	0.834032145	0.003086947	0.020410007	NA	NA	NA	NA	NA
Ctaxi_contig_30152|comp34554_c2_seq2	-1.822820017	3.551593027	3.20E-10	1.85E-08	succinate dehydrogenase	gi|552826115|ref|XP_005846959.1|hypothetical protein CHLNCDRAFT_56196 [Chlorella variabilis] >gi|307106612|gb|EFN54857.1| hypothetical protein CHLNCDRAFT_56196 [Chlorella variabilis]	AT5G66760.1	SDH1-1	 succinate dehydrogenase 1-1 
Ctaxi_contig_30999|comp34643_c2_seq2	-1.822684106	3.25127684	1.19E-05	0.000214896	NA	NA	NA	NA	NA
Ctaxi_contig_8182|comp30573_c0_seq1	-1.822609069	6.905142497	3.08E-09	1.45E-07	NA	NA	NA	NA	NA
Ctaxi_contig_47712|comp35992_c1_seq11	-1.82177494	4.32381908	5.09E-10	2.77E-08	NA	NA	NA	NA	NA
Ctaxi_contig_36717|comp35180_c0_seq5	-1.819969946	0.732855954	0.002714024	0.018506363	NA	NA	NA	NA	NA
Ctaxi_contig_61885|comp36832_c4_seq4	-1.819528228	6.229405239	4.46E-07	1.21E-05	importin alpha isoform 6	gi|323454977|gb|EGB10846.1|hypothetical protein AURANDRAFT_62371 [Aureococcus anophagefferens]	AT1G02690.2	IMPA-6	 importin alpha isoform 6 
Ctaxi_contig_55772|comp36491_c1_seq3	-1.819271854	4.739215857	1.51E-09	7.59E-08	wd repeat-containing protein 62	gi|168008759|ref|XP_001757074.1|predicted protein [Physcomitrella patens] >gi|162691945|gb|EDQ78305.1| predicted protein [Physcomitrella patens]	NA	NA	NA
Ctaxi_contig_68003|comp37110_c1_seq1	-1.819146396	3.397642763	4.71E-10	2.60E-08	NA	NA	NA	NA	NA
Ctaxi_contig_45067|comp35803_c0_seq4	-1.818405192	0.803603024	0.003673946	0.023316307	thioredoxin reductase 2-like	gi|449515145|ref|XP_004164610.1|PREDICTED: thioredoxin reductase 2-like [Cucumis sativus]	AT2G17420.1	"NTRA,ATNTRA,NTR2"	 NADPH-dependent thioredoxin reductase A 
Ctaxi_contig_55574|comp36478_c6_seq3	-1.817434996	2.18105588	0.00019876	0.002288474	NA	NA	NA	NA	NA
Ctaxi_contig_44137|comp35759_c8_seq1	-1.816183563	3.446058466	6.06E-09	2.69E-07	NA	NA	NA	NA	NA
Ctaxi_contig_49841|comp36135_c1_seq1	-1.815969474	1.078050147	0.00102384	0.008536992	NA	NA	NA	NA	NA
Ctaxi_contig_62868|comp36883_c2_seq3	-1.81583834	1.092467118	0.008637883	0.044699943	ap2-domain-containing protein	gi|302843970|ref|XP_002953526.1|hypothetical protein VOLCADRAFT_94225 [Volvox carteri f. nagariensis] >gi|300261285|gb|EFJ45499.1| hypothetical protein VOLCADRAFT_94225 [Volvox carteri f. nagariensis]	AT4G28140.1		 Integrase-type DNA-binding superfamily protein 
Ctaxi_contig_66800|comp37066_c3_seq5	-1.815342195	7.785835115	1.11E-05	0.000201626	NA	NA	NA	NA	NA
Ctaxi_contig_54889|comp36436_c1_seq1	-1.814522541	7.332280032	3.78E-11	2.66E-09	mitochondrial protein	gi|552821123|ref|XP_005845763.1|hypothetical protein CHLNCDRAFT_58444 [Chlorella variabilis] >gi|307105412|gb|EFN53661.1| hypothetical protein CHLNCDRAFT_58444 [Chlorella variabilis]	NA	NA	NA
Ctaxi_contig_52008|comp36263_c1_seq2	-1.813930037	4.526330548	0.001927542	0.014171541	rnb-domain-containing protein	gi|552821285|ref|XP_005845806.1|hypothetical protein CHLNCDRAFT_136531 [Chlorella variabilis] >gi|307105455|gb|EFN53704.1| hypothetical protein CHLNCDRAFT_136531 [Chlorella variabilis]	AT1G77680.1		 Ribonuclease II/R family protein 
Ctaxi_contig_49398|comp36105_c2_seq6	-1.813880573	1.890901951	0.001077987	0.008875917	NA	NA	NA	NA	NA
Ctaxi_contig_41971|comp35606_c0_seq4	-1.813397096	6.526532525	1.25E-13	1.39E-11	NA	NA	NA	NA	NA
Ctaxi_contig_46632|comp35913_c0_seq2	-1.810604647	0.823144438	0.004489197	0.027207846	pentatricopeptide repeat-containing	gi|302830967|ref|XP_002947049.1|hypothetical protein VOLCADRAFT_103274 [Volvox carteri f. nagariensis] >gi|300267456|gb|EFJ51639.1| hypothetical protein VOLCADRAFT_103274 [Volvox carteri f. nagariensis]	AT5G01260.1		 Carbohydrate-binding-like fold 
Ctaxi_contig_61502|comp36810_c7_seq1	-1.810407863	2.432629083	0.00059008	0.005494088	NA	NA	NA	NA	NA
Ctaxi_contig_7417|comp30115_c0_seq1	-1.809490456	3.381337191	3.23E-07	9.15E-06	NA	NA	NA	NA	NA
Ctaxi_contig_68110|comp37115_c2_seq1	-1.807674961	2.334267985	8.69E-05	0.001158249	NA	NA	NA	NA	NA
Ctaxi_contig_27492|comp34258_c0_seq7	-1.807116724	3.664528178	8.20E-10	4.31E-08	NA	NA	NA	NA	NA
Ctaxi_contig_46025|comp35871_c0_seq5	-1.806662125	2.732442686	0.006551201	0.036239675	NA	NA	NA	NA	NA
Ctaxi_contig_20906|comp33434_c0_seq3	-1.804862068	1.532653065	0.004684028	0.028119261	NA	NA	NA	NA	NA
Ctaxi_contig_11704|comp31756_c0_seq1	-1.804018308	4.858387653	0.005902675	0.033565957	NA	NA	NA	NA	NA
Ctaxi_contig_67966|comp37108_c2_seq1	-1.803958102	7.300018676	2.47E-10	1.48E-08	NA	NA	NA	NA	NA
Ctaxi_contig_71327|comp37249_c3_seq1	-1.801618923	3.653599184	3.34E-10	1.89E-08	NA	NA	NA	NA	NA
Ctaxi_contig_56603|comp36543_c2_seq3	-1.801615778	1.707527269	0.000132755	0.001639978	NA	NA	NA	NA	NA
Ctaxi_contig_21732|comp33566_c0_seq5	-1.801240978	2.46169406	0.000162413	0.001940624	NA	NA	NA	NA	NA
Ctaxi_contig_50013|comp36147_c3_seq2	-1.799249122	2.98945297	5.27E-06	0.000105272	NA	NA	NA	NA	NA
Ctaxi_contig_61879|comp36832_c3_seq1	-1.798276326	2.205747884	0.000158322	0.001897821	NA	NA	NA	NA	NA
Ctaxi_contig_24372|comp33921_c4_seq1	-1.797762136	1.717749614	9.05E-05	0.001197897	nadp-dependent glutamate dehydrogenase	gi|253741430|gb|EES98300.1|NADP-specific glutamate dehydrogenase [Giardia intestinalis ATCC 50581]	AT1G51720.1		 Amino acid dehydrogenase family protein 
Ctaxi_contig_62501|comp36861_c4_seq3	-1.795891846	1.182266365	0.003168393	0.020804914	glutamate synthase	gi|302853444|ref|XP_002958237.1|hypothetical protein VOLCADRAFT_108038 [Volvox carteri f. nagariensis] >gi|300256425|gb|EFJ40691.1| hypothetical protein VOLCADRAFT_108038 [Volvox carteri f. nagariensis]	AT5G53460.3	GLT1	 NADH-dependent glutamate synthase 1 
Ctaxi_contig_13085|comp32076_c0_seq5	-1.793376499	1.412799907	0.002204918	0.015792885	hsp70-binding protein 1-like	gi|302832417|ref|XP_002947773.1|hypothetical protein VOLCADRAFT_116527 [Volvox carteri f. nagariensis] >gi|300267121|gb|EFJ51306.1| hypothetical protein VOLCADRAFT_116527 [Volvox carteri f. nagariensis]	AT5G02150.1	Fes1C	 Fes1C 
Ctaxi_contig_31159|comp34660_c1_seq9	-1.79218376	5.757246181	5.51E-07	1.46E-05	NA	NA	NA	NA	NA
Ctaxi_contig_30042|comp34540_c3_seq1	-1.791582598	0.83411378	0.005837966	0.033271345	enth-domain-containing protein	gi|545363292|ref|XP_005646784.1|ENTH-domain-containing protein [Coccomyxa subellipsoidea C-169] >gi|384248757|gb|EIE22240.1| ENTH-domain-containing protein [Coccomyxa subellipsoidea C-169]	NA	NA	NA
Ctaxi_contig_17378|comp32892_c0_seq1	-1.790800214	2.435201803	3.82E-07	1.06E-05	NA	NA	NA	NA	NA
Ctaxi_contig_28098|comp34332_c2_seq1	-1.790594015	5.606739655	3.57E-07	9.96E-06	protein disulfide isomerase	"gi|552844396|ref|XP_005851068.1|hypothetical protein CHLNCDRAFT_14696, partial [Chlorella variabilis] >gi|307110731|gb|EFN58966.1| hypothetical protein CHLNCDRAFT_14696, partial [Chlorella variabilis]"	AT5G60640.3	PDIL1-4	 PDI-like 1-4 
Ctaxi_contig_37730|comp35264_c0_seq4	-1.789757127	2.198858482	4.65E-05	0.000684214	NA	NA	NA	NA	NA
Ctaxi_contig_37168|comp35213_c2_seq1	-1.789587161	3.865482054	2.32E-07	6.86E-06	NA	NA	NA	NA	NA
Ctaxi_contig_47502|comp35976_c4_seq1	-1.78932979	7.372146454	1.47E-06	3.53E-05	tpr-like protein	gi|302829725|ref|XP_002946429.1|hypothetical protein VOLCADRAFT_103021 [Volvox carteri f. nagariensis] >gi|300268175|gb|EFJ52356.1| hypothetical protein VOLCADRAFT_103021 [Volvox carteri f. nagariensis]	AT1G20300.1		 Pentatricopeptide repeat (PPR) superfamily protein 
Ctaxi_contig_24303|comp33912_c2_seq1	-1.788615883	4.033620567	7.04E-10	3.76E-08	NA	NA	NA	NA	NA
Ctaxi_contig_42712|comp35659_c1_seq1	-1.788216988	5.470684132	4.11E-09	1.88E-07	NA	NA	NA	NA	NA
Ctaxi_contig_71129|comp37239_c1_seq2	-1.785612042	3.839408587	0.000162699	0.001942843	NA	NA	NA	NA	NA
Ctaxi_contig_57707|comp36610_c1_seq13	-1.785582811	3.136534731	4.02E-06	8.36E-05	NA	NA	NA	NA	NA
Ctaxi_contig_67975|comp37108_c3_seq5	-1.783950931	6.447544811	9.63E-11	6.18E-09	NA	NA	NA	NA	NA
Ctaxi_contig_52757|comp36312_c4_seq1	-1.783538796	3.24693283	7.38E-06	0.000141464	NA	NA	NA	NA	NA
Ctaxi_contig_64457|comp36964_c0_seq1	-1.783374064	5.486604499	4.45E-06	9.09E-05	denn (aex-3) domain-containing protein	gi|545370006|ref|XP_005649683.1|hypothetical protein COCSUDRAFT_65112 [Coccomyxa subellipsoidea C-169] >gi|384251662|gb|EIE25139.1| hypothetical protein COCSUDRAFT_65112 [Coccomyxa subellipsoidea C-169]	AT5G35560.1		 DENN (AEX-3) domain-containing protein 
Ctaxi_contig_71155|comp37240_c1_seq16	-1.782999682	7.634540732	6.33E-14	7.45E-12	NA	NA	NA	NA	NA
Ctaxi_contig_35877|comp35097_c1_seq7	-1.781163802	1.900449031	0.00133825	0.010612313	spt transcription factor family member	gi|509391706|gb|AGN29634.1|SPT transcription factor family member [Acartia pacifica]	NA	NA	NA
Ctaxi_contig_57187|comp36578_c1_seq3	-1.780949372	8.194620202	3.72E-08	1.39E-06	zn-finger ccch type	"gi|545365795|ref|XP_005647840.1|hypothetical protein COCSUDRAFT_15780, partial [Coccomyxa subellipsoidea C-169] >gi|384249815|gb|EIE23296.1| hypothetical protein COCSUDRAFT_15780, partial [Coccomyxa subellipsoidea C-169]"	AT5G07500.1	PEI1	 Zinc finger C-x8-C-x5-C-x3-H type family protein 
Ctaxi_contig_32221|comp34767_c0_seq5	-1.780072327	5.649686321	1.15E-08	4.86E-07	NA	NA	NA	NA	NA
Ctaxi_contig_9301|comp31043_c0_seq1	-1.779945025	5.670760773	1.53E-05	0.000265092	peptidoglycan bound protein	gi|155371357|ref|YP_001426891.1|hypothetical protein ATCV1_z410R [Acanthocystis turfacea Chlorella virus 1] >gi|155124677|gb|ABT16544.1| hypothetical protein ATCV1_z410R [Acanthocystis turfacea Chlorella virus 1]	NA	NA	NA
Ctaxi_contig_48469|comp36040_c4_seq4	-1.779522968	4.307901937	1.71E-09	8.51E-08	zinc finger protein 474-like	gi|159467643|ref|XP_001692001.1|predicted protein [Chlamydomonas reinhardtii] >gi|158278728|gb|EDP04491.1| predicted protein [Chlamydomonas reinhardtii]	NA	NA	NA
Ctaxi_contig_63603|comp36928_c0_seq3	-1.777762544	2.078594079	0.000434452	0.004304467	kinesin-like calmodulin binding protein	gi|302829098|ref|XP_002946116.1|Kar3 member kinesin-like protein [Volvox carteri f. nagariensis] >gi|300268931|gb|EFJ53111.1| Kar3 member kinesin-like protein [Volvox carteri f. nagariensis]	AT5G65930.1	"ZWI,PKCBP,KCBP"	 kinesin-like calmodulin-binding protein (ZWICHEL) 
Ctaxi_contig_15237|comp32522_c1_seq4	-1.776963843	4.168978636	0.00021566	0.002436202	NA	NA	NA	NA	NA
Ctaxi_contig_34666|comp34978_c3_seq2	-1.776392631	2.873968111	4.32E-06	8.88E-05	snf-related serine threonine-protein kinase	gi|159477114|ref|XP_001696656.1|AMP-activated protein kinase [Chlamydomonas reinhardtii] >gi|158282881|gb|EDP08633.1| AMP-activated protein kinase [Chlamydomonas reinhardtii]	AT2G25090.1	"CIPK16,SnRK3.18"	 CBL-interacting protein kinase 16 
Ctaxi_contig_61887|comp36832_c4_seq6	-1.775591437	5.133327005	1.74E-07	5.40E-06	NA	NA	AT1G09270.3	IMPA-4	 importin alpha isoform 4 
Ctaxi_contig_37142|comp35211_c1_seq1	-1.775220103	3.523995297	1.88E-07	5.79E-06	hypothetical protein F443_01771	gi|566032646|gb|ETI55557.1|hypothetical protein F443_01771 [Phytophthora parasitica P1569]	NA	NA	NA
Ctaxi_contig_63997|comp36946_c6_seq2	-1.774142571	0.715048727	0.003119536	0.02056869	NA	NA	NA	NA	NA
Ctaxi_contig_43132|comp35685_c4_seq1	-1.773394861	2.076495403	0.001373059	0.010811628	NA	NA	NA	NA	NA
Ctaxi_contig_61247|comp36798_c8_seq3	-1.773013107	6.121375488	2.06E-08	8.18E-07	tpr-like protein	gi|168034142|ref|XP_001769572.1|predicted protein [Physcomitrella patens] >gi|162679114|gb|EDQ65565.1| predicted protein [Physcomitrella patens]	AT2G31400.1	GUN1	 genomes uncoupled 1 
Ctaxi_contig_61692|comp36822_c2_seq3	-1.771466348	1.637921762	0.000986964	0.008293464	NA	NA	NA	NA	NA
Ctaxi_contig_25389|comp34042_c2_seq12	-1.771082795	1.124470064	0.001519273	0.011728802	NA	NA	NA	NA	NA
Ctaxi_contig_57936|comp36620_c1_seq1	-1.770639971	2.184607371	1.97E-05	0.000329978	NA	NA	NA	NA	NA
Ctaxi_contig_65651|comp37018_c0_seq1	-1.770091753	1.373815524	0.002417534	0.016942951	NA	NA	AT1G79000.1	"HAC1,PCAT2,ATHPCAT2,ATHAC1"	 histone acetyltransferase of the CBP family 1 
Ctaxi_contig_59689|comp36713_c6_seq1	-1.769039149	2.91234768	1.84E-07	5.70E-06	wd40 repeat-containing protein	"gi|551654388|ref|XP_005829970.1|hypothetical protein GUITHDRAFT_73490, partial [Guillardia theta CCMP2712] >gi|428174092|gb|EKX42990.1| hypothetical protein GUITHDRAFT_73490, partial [Guillardia theta CCMP2712]"	NA	NA	NA
Ctaxi_contig_38107|comp35300_c1_seq1	-1.768976814	4.123764162	2.11E-07	6.37E-06	NA	NA	NA	NA	NA
Ctaxi_contig_38211|comp35309_c0_seq9	-1.768831786	2.218198765	0.000349556	0.003608349	NA	NA	NA	NA	NA
Ctaxi_contig_31032|comp34646_c1_seq4	-1.768344395	5.100653353	1.76E-05	0.000300099	hypothetical protein VOLCADRAFT_100946	gi|302856070|ref|XP_002959476.1|hypothetical protein VOLCADRAFT_100946 [Volvox carteri f. nagariensis] >gi|300255043|gb|EFJ39457.1| hypothetical protein VOLCADRAFT_100946 [Volvox carteri f. nagariensis]	NA	NA	NA
Ctaxi_contig_52331|comp36283_c3_seq5	-1.767059862	5.266604489	5.22E-06	0.000104608	NA	NA	NA	NA	NA
Ctaxi_contig_69631|comp37174_c1_seq19	-1.764557598	4.30816469	0.005739157	0.032819795	myosin heavy chain	"gi|123469906|ref|XP_001318162.1|viral A-type inclusion protein [Trichomonas vaginalis G3] >gi|121900914|gb|EAY05939.1| viral A-type inclusion protein, putative [Trichomonas vaginalis G3]"	AT3G44050.1		 P-loop containing nucleoside triphosphate hydrolases superfamily protein 
Ctaxi_contig_31758|comp34720_c1_seq2	-1.763182558	8.265055993	1.58E-15	2.32E-13	protein phosphatase 2c 37-like	gi|302838967|ref|XP_002951041.1|hypothetical protein VOLCADRAFT_61058 [Volvox carteri f. nagariensis] >gi|300263736|gb|EFJ47935.1| hypothetical protein VOLCADRAFT_61058 [Volvox carteri f. nagariensis]	AT1G07430.1	HAI2	 highly ABA-induced PP2C gene 2 
Ctaxi_contig_37143|comp35211_c1_seq2	-1.761874214	3.107904892	2.24E-07	6.68E-06	NA	NA	NA	NA	NA
Ctaxi_contig_30903|comp34632_c1_seq2	-1.761568753	5.975135747	2.97E-09	1.40E-07	NA	NA	NA	NA	NA
Ctaxi_contig_35950|comp35104_c0_seq4	-1.761112212	1.816703889	0.001277915	0.010232318	serine threonine-protein phosphatase 6 regulatory ankyrin repeat subunit c	"gi|154416745|ref|XP_001581394.1|ankyrin repeat protein [Trichomonas vaginalis G3] >gi|121915621|gb|EAY20408.1| ankyrin repeat protein, putative [Trichomonas vaginalis G3]"	AT3G09890.2		 Ankyrin repeat family protein 
Ctaxi_contig_47153|comp35952_c3_seq4	-1.76109434	2.083700299	0.002688704	0.018397319	NA	NA	NA	NA	NA
Ctaxi_contig_67969|comp37108_c2_seq4	-1.760635062	6.33863046	1.94E-08	7.74E-07	NA	NA	NA	NA	NA
Ctaxi_contig_69369|comp37165_c0_seq6	-1.760186623	1.327702539	0.00172499	0.012982144	acetyl-coenzyme a carboxylase	gi|545353562|ref|XP_005642617.1|hypothetical protein COCSUDRAFT_26470 [Coccomyxa subellipsoidea C-169] >gi|384244573|gb|EIE18073.1| hypothetical protein COCSUDRAFT_26470 [Coccomyxa subellipsoidea C-169]	AT1G36160.2	ACC1	 acetyl-CoA carboxylase 1 
Ctaxi_contig_18085|comp33015_c0_seq4	-1.758476958	9.063554232	7.25E-05	0.000996493	NA	NA	NA	NA	NA
Ctaxi_contig_58065|comp36628_c4_seq1	-1.75821438	5.243229793	6.13E-11	4.10E-09	carbonic anhydrase	gi|3133261|dbj|BAA28217.1|soluble carbonic anhydrase precursor [Chlorella sorokiniana]	NA	NA	NA
Ctaxi_contig_66638|comp37058_c2_seq1	-1.75795243	3.754272761	8.97E-08	3.01E-06	NA	NA	NA	NA	NA
Ctaxi_contig_35948|comp35104_c0_seq2	-1.755946363	3.105588406	2.24E-07	6.68E-06	serine protease	gi|498066128|ref|WP_010380284.1|serine protease [Pseudoalteromonas rubra] >gi|540288234|gb|ERG46477.1| serine protease [Pseudoalteromonas rubra ATCC 29570]	NA	NA	NA
Ctaxi_contig_55399|comp36467_c1_seq8	-1.75279792	7.921532963	0.000194726	0.002251902	tpa_inf: chloroplast light-harvesting complex ii protein precursor lhcbm6	gi|145078830|tpg|DAA05886.1|TPA_inf: chloroplast light-harvesting complex II protein precursor Lhcbm6 [Euglena gracilis]	AT1G29920.1	"CAB2,AB165,LHCB1.1"	 chlorophyll A/B-binding protein 2 
Ctaxi_contig_39224|comp35393_c1_seq3	-1.750792909	7.26928319	1.95E-09	9.55E-08	kinase-like protein	gi|552832448|ref|XP_005848350.1|hypothetical protein CHLNCDRAFT_145069 [Chlorella variabilis] >gi|307108007|gb|EFN56248.1| hypothetical protein CHLNCDRAFT_145069 [Chlorella variabilis]	AT5G08590.1	"ASK2,SNRK2-1,SNRK2.1,SRK2G"	 SNF1-related protein kinase 2.1 
Ctaxi_contig_32223|comp34767_c0_seq7	-1.750236012	4.176579117	1.09E-08	4.61E-07	NA	NA	NA	NA	NA
Ctaxi_contig_64509|comp36967_c1_seq1	-1.749657679	4.202607364	3.14E-07	8.92E-06	NA	NA	NA	NA	NA
Ctaxi_contig_67989|comp37109_c1_seq7	-1.74962414	1.002310501	0.001370254	0.010802623	NA	NA	NA	NA	NA
Ctaxi_contig_67970|comp37108_c2_seq5	-1.746062174	6.26257939	3.52E-07	9.87E-06	NA	NA	NA	NA	NA
Ctaxi_contig_61700|comp36822_c3_seq7	-1.745813126	1.614341568	0.000639123	0.005862505	NA	NA	NA	NA	NA
Ctaxi_contig_62917|comp36885_c1_seq1	-1.745714868	5.505092908	6.42E-07	1.68E-05	NA	NA	NA	NA	NA
Ctaxi_contig_32360|comp34777_c0_seq9	-1.745709192	3.017996071	0.001741833	0.013079441	NA	NA	NA	NA	NA
Ctaxi_contig_62027|comp36841_c2_seq1	-1.745193367	3.041690243	5.20E-07	1.39E-05	NA	NA	NA	NA	NA
Ctaxi_contig_62651|comp36869_c5_seq12	-1.744678185	2.398856377	0.000271553	0.002936029	NA	NA	NA	NA	NA
Ctaxi_contig_37600|comp35250_c1_seq1	-1.743402111	6.73671058	2.38E-09	1.15E-07	bifunctional aspartate kinase homoserine dehydrogenase	gi|159474278|ref|XP_001695256.1|bifunctional aspartate kinase/homoserine dehydrogenase [Chlamydomonas reinhardtii] >gi|158276190|gb|EDP01964.1| bifunctional aspartate kinase/homoserine dehydrogenase [Chlamydomonas reinhardtii]	AT4G19710.1	"AK-HSDHII,AK-HSDH"	 aspartate kinase-homoserine dehydrogenase ii 
Ctaxi_contig_16408|comp32717_c0_seq1	-1.742719548	7.869033351	2.47E-12	2.18E-10	ankyrin repeat protein	gi|390341603|ref|XP_001198750.2|PREDICTED: serine/threonine-protein phosphatase 6 regulatory ankyrin repeat subunit A-like [Strongylocentrotus purpuratus]	AT3G04710.1	TPR10	 ankyrin repeat family protein 
Ctaxi_contig_66648|comp37058_c4_seq5	-1.742059063	2.702065726	3.98E-05	0.000600936	NA	NA	NA	NA	NA
Ctaxi_contig_45937|comp35863_c6_seq4	-1.741578117	5.093751577	2.07E-13	2.23E-11	NA	NA	NA	NA	NA
Ctaxi_contig_23879|comp33847_c2_seq6	-1.740245089	1.230580046	0.001477209	0.01146478	NA	NA	NA	NA	NA
Ctaxi_contig_22334|comp33652_c2_seq1	-1.738719454	4.291147941	4.22E-09	1.92E-07	NA	NA	NA	NA	NA
Ctaxi_contig_67965|comp37108_c1_seq6	-1.737090027	3.499891236	0.000396226	0.003999907	NA	NA	NA	NA	NA
Ctaxi_contig_58468|comp36654_c2_seq5	-1.73653484	5.827993476	2.87E-10	1.68E-08	NA	NA	NA	NA	NA
Ctaxi_contig_20586|comp33400_c0_seq2	-1.735637594	1.695450059	0.000112821	0.001434998	NA	NA	NA	NA	NA
Ctaxi_contig_58017|comp36624_c1_seq3	-1.735573323	1.54458513	0.000227564	0.002548348	pre-mrna-splicing factor atp-dependent rna helicase dhx16-like	gi|514747054|ref|XP_004961277.1|PREDICTED: putative pre-mRNA-splicing factor ATP-dependent RNA helicase DHX16-like [Setaria italica]	AT1G32490.2	ESP3	 RNA helicase family protein 
Ctaxi_contig_60015|comp36733_c5_seq1	-1.734847847	2.396672487	1.58E-05	0.000272511	hypothetical protein CHLREDRAFT_173804	gi|159472420|ref|XP_001694349.1|hypothetical protein CHLREDRAFT_173804 [Chlamydomonas reinhardtii] >gi|158277012|gb|EDP02782.1| predicted protein [Chlamydomonas reinhardtii]	NA	NA	NA
Ctaxi_contig_65711|comp37020_c2_seq8	-1.734081929	1.80690321	0.003210724	0.02100881	NA	NA	NA	NA	NA
Ctaxi_contig_29173|comp34453_c1_seq2	-1.733294748	4.479366732	6.40E-07	1.67E-05	beta-(1-3)-glucosyl transferase	gi|495661837|ref|WP_008386416.1|glycosyl transferase family 2 [Rhodovulum sp. PH10] >gi|402500016|gb|EJW11702.1| beta-(1-3)-glucosyl transferase [Rhodovulum sp. PH10]	NA	NA	NA
Ctaxi_contig_17544|comp32918_c3_seq3	-1.732586168	3.900338844	5.43E-11	3.69E-09	kinase-like partial	gi|302850535|ref|XP_002956794.1|hypothetical protein VOLCADRAFT_121569 [Volvox carteri f. nagariensis] >gi|300257854|gb|EFJ42097.1| hypothetical protein VOLCADRAFT_121569 [Volvox carteri f. nagariensis]	AT2G35050.1		 Protein kinase superfamily protein with octicosapeptide/Phox/Bem1p domain 
Ctaxi_contig_18082|comp33015_c0_seq1	-1.732505333	9.674358642	3.06E-05	0.000481202	NA	NA	NA	NA	NA
Ctaxi_contig_70969|comp37232_c2_seq9	-1.731516146	4.767427983	3.54E-12	3.01E-10	NA	NA	AT3G58640.2		 Mitogen activated protein kinase kinase kinase-related 
Ctaxi_contig_70252|comp37199_c7_seq1	-1.731504503	5.64954329	6.41E-10	3.45E-08	NA	NA	NA	NA	NA
Ctaxi_contig_31161|comp34660_c1_seq11	-1.731438084	6.419389265	7.26E-09	3.16E-07	NA	NA	NA	NA	NA
Ctaxi_contig_18809|comp33110_c0_seq1	-1.730388748	4.395251696	1.71E-07	5.32E-06	NA	NA	NA	NA	NA
Ctaxi_contig_12396|comp31930_c0_seq1	-1.730383893	4.434693304	1.20E-07	3.90E-06	atp-dependent rna helicase	gi|545366192|ref|XP_005648013.1|DEAD-domain-containing protein [Coccomyxa subellipsoidea C-169] >gi|384249989|gb|EIE23469.1| DEAD-domain-containing protein [Coccomyxa subellipsoidea C-169]	AT2G42520.1		 P-loop containing nucleoside triphosphate hydrolases superfamily protein 
Ctaxi_contig_70306|comp37201_c4_seq2	-1.729692489	2.301693396	2.06E-05	0.000341849	calcium-translocating p-type atpase	"gi|552838755|ref|XP_005849646.1|hypothetical protein CHLNCDRAFT_6358, partial [Chlorella variabilis] >gi|307109306|gb|EFN57544.1| hypothetical protein CHLNCDRAFT_6358, partial [Chlorella variabilis]"	AT3G63380.1		 ATPase E1-E2 type family protein / haloacid dehalogenase-like hydrolase family protein 
Ctaxi_contig_49404|comp36105_c4_seq4	-1.729177116	4.839609269	3.67E-08	1.37E-06	NA	NA	NA	NA	NA
Ctaxi_contig_48461|comp36040_c2_seq1	-1.729119184	6.056331234	6.43E-07	1.68E-05	pseudouridine synthase	gi|145477327|ref|XP_001424686.1|hypothetical protein [Paramecium tetraurelia strain d4-2] >gi|124391752|emb|CAK57288.1| unnamed protein product [Paramecium tetraurelia]	NA	NA	NA
Ctaxi_contig_12080|comp31852_c0_seq2	-1.727999188	2.908826398	0.000417399	0.004173738	NA	NA	NA	NA	NA
Ctaxi_contig_13471|comp32166_c0_seq3	-1.727818314	2.201763346	9.93E-05	0.001293256	NA	NA	NA	NA	NA
Ctaxi_contig_67028|comp37075_c0_seq5	-1.727489062	1.216584636	0.007224441	0.038973622	protein	gi|168037781|ref|XP_001771381.1|predicted protein [Physcomitrella patens] >gi|162677299|gb|EDQ63771.1| predicted protein [Physcomitrella patens]	AT4G24040.1	"ATTRE1,TRE1"	 trehalase 1 
Ctaxi_contig_69676|comp37175_c5_seq2	-1.72667836	2.881082452	1.32E-07	4.23E-06	NA	NA	NA	NA	NA
Ctaxi_contig_60304|comp36750_c3_seq4	-1.725107199	1.581468851	0.000743014	0.00657823	protein	gi|168053915|ref|XP_001779379.1|predicted protein [Physcomitrella patens] >gi|162669177|gb|EDQ55769.1| predicted protein [Physcomitrella patens]	AT5G67100.1	ICU2	 DNA-directed DNA polymerases 
Ctaxi_contig_34222|comp34940_c5_seq1	-1.725068688	1.077011807	0.000729654	0.006482201	NA	NA	NA	NA	NA
Ctaxi_contig_56600|comp36543_c1_seq1	-1.724374283	1.396842585	0.000418687	0.004182057	NA	NA	NA	NA	NA
Ctaxi_contig_61875|comp36832_c1_seq6	-1.723619071	3.102414979	8.91E-06	0.000165823	NA	NA	NA	NA	NA
Ctaxi_contig_71151|comp37240_c1_seq12	-1.722913248	4.1222981	4.90E-06	9.88E-05	NA	NA	NA	NA	NA
Ctaxi_contig_58476|comp36655_c3_seq1	-1.722581772	4.328847895	1.45E-06	3.49E-05	NA	NA	NA	NA	NA
Ctaxi_contig_54374|comp36405_c0_seq3	-1.722206722	1.338890493	0.002799276	0.018943505	NA	NA	NA	NA	NA
Ctaxi_contig_30151|comp34554_c2_seq1	-1.722044335	3.207436221	1.27E-08	5.31E-07	succinate dehydrogenase	gi|326503994|dbj|BAK02783.1|predicted protein [Hordeum vulgare subsp. vulgare]	AT5G66760.1	SDH1-1	 succinate dehydrogenase 1-1 
Ctaxi_contig_66398|comp37045_c6_seq1	-1.7216911	4.396697139	3.16E-10	1.83E-08	zn-finger ccch type	gi|225455010|ref|XP_002279559.1|PREDICTED: zinc finger CCCH domain-containing protein 54 [Vitis vinifera]	AT2G19810.1		 CCCH-type zinc finger family protein 
Ctaxi_contig_23390|comp33791_c3_seq1	-1.717954214	3.668468738	4.71E-05	0.000692388	NA	NA	NA	NA	NA
Ctaxi_contig_20590|comp33400_c2_seq3	-1.716364621	1.262083463	0.002479184	0.017295481	NA	NA	NA	NA	NA
Ctaxi_contig_24273|comp33908_c0_seq1	-1.716336608	3.394024708	2.64E-08	1.02E-06	coiled-coil domain-containing protein 109a isoform 1	gi|557534148|gb|ESR45266.1|hypothetical protein CICLE_v10001767mg [Citrus clementina]	AT1G57610.2		 Protein of unknown function (DUF607) 
Ctaxi_contig_47851|comp36000_c0_seq9	-1.714780859	3.302148757	2.39E-07	7.04E-06	NA	NA	NA	NA	NA
Ctaxi_contig_49124|comp36083_c8_seq1	-1.71475745	3.017414034	0.00175132	0.013118466	NA	NA	NA	NA	NA
Ctaxi_contig_30359|comp34576_c3_seq3	-1.714727525	2.190245144	8.41E-05	0.00112728	dihydrolipoyllysine-residue acetyltransferase component 3 of pyruvate dehydrogenase mitochondrial	"gi|255560715|ref|XP_002521371.1|dihydrolipoamide acetyltransferase component of pyruvate dehydrogenase, putative [Ricinus communis] >gi|223539449|gb|EEF41039.1| dihydrolipoamide acetyltransferase component of pyruvate dehydrogenase, putative [Ricinus communis]"	AT3G13930.1		" Dihydrolipoamide acetyltransferase, long form protein "
Ctaxi_contig_66642|comp37058_c3_seq3	-1.712403765	2.919457533	1.88E-07	5.81E-06	NA	NA	NA	NA	NA
Ctaxi_contig_69613|comp37174_c1_seq1	-1.712013319	4.060618615	0.004072176	0.025241574	kinesin-like protein	gi|334185721|ref|NP_189991.2|kinesin motor protein-like protein [Arabidopsis thaliana] >gi|332644335|gb|AEE77856.1| kinesin motor protein-like protein [Arabidopsis thaliana]	AT3G44050.1		 P-loop containing nucleoside triphosphate hydrolases superfamily protein 
Ctaxi_contig_64752|comp36981_c0_seq2	-1.712009372	0.781199318	0.00659918	0.03641496	NA	NA	NA	NA	NA
Ctaxi_contig_18089|comp33015_c1_seq1	-1.711801772	10.3147889	7.96E-13	7.65E-11	NA	NA	NA	NA	NA
Ctaxi_contig_67010|comp37074_c4_seq1	-1.711185713	1.815075955	0.00045814	0.004486132	protein nynrin-like	gi|558105213|ref|XP_006110699.1|PREDICTED: protein NYNRIN-like [Pelodiscus sinensis]	NA	NA	NA
Ctaxi_contig_34320|comp34947_c4_seq1	-1.709051084	1.806594796	0.002481437	0.017307598	NA	NA	NA	NA	NA
Ctaxi_contig_16844|comp32797_c2_seq2	-1.707570775	2.009138037	1.51E-05	0.000262282	NA	NA	NA	NA	NA
Ctaxi_contig_49415|comp36105_c4_seq15	-1.707531393	2.353629334	1.64E-05	0.00028311	NA	NA	NA	NA	NA
Ctaxi_contig_70805|comp37224_c4_seq2	-1.705455285	0.717256749	0.005310932	0.030946286	translational activator gcn1	gi|473934352|gb|EMS50100.1|Translational activator GCN1 [Triticum urartu]	NA	NA	NA
Ctaxi_contig_71126|comp37239_c0_seq1	-1.70466246	5.258590048	9.18E-13	8.72E-11	argonaute-like protein	"gi|241694795|ref|XP_002412999.1|eukaryotic translation initiation factor 2C, putative [Ixodes scapularis] >gi|215506813|gb|EEC16307.1| eukaryotic translation initiation factor 2C, putative [Ixodes scapularis]"	AT1G48410.1	AGO1	 Stabilizer of iron transporter SufD / Polynucleotidyl transferase 
Ctaxi_contig_15489|comp32566_c1_seq5	-1.703259513	0.779948578	0.007054689	0.038279594	NA	NA	NA	NA	NA
Ctaxi_contig_30148|comp34554_c0_seq1	-1.702453154	3.444608319	6.54E-08	2.29E-06	succinate dehydrogenase	"gi|302836143|ref|XP_002949632.1|succinate dehydrogenase subunit A, mitochondrial [Volvox carteri f. nagariensis] >gi|300264991|gb|EFJ49184.1| succinate dehydrogenase subunit A, mitochondrial [Volvox carteri f. nagariensis]"	AT5G66760.1	SDH1-1	 succinate dehydrogenase 1-1 
Ctaxi_contig_51438|comp36238_c1_seq1	-1.701716516	4.57969858	5.80E-05	0.000823191	NA	NA	NA	NA	NA
Ctaxi_contig_63867|comp36943_c0_seq1	-1.701484075	2.613251261	0.002166993	0.015581157	trimethylguanosine synthase-like	gi|470322335|ref|XP_004349209.1|Tgs1 protein [Capsaspora owczarzaki ATCC 30864]	AT1G45231.2		 S-adenosyl-L-methionine-dependent methyltransferases superfamily protein 
Ctaxi_contig_58473|comp36655_c0_seq1	-1.700265388	3.941354441	1.78E-09	8.78E-08	5 -3 exoribonuclease 1	gi|303285350|ref|XP_003061965.1|predicted protein [Micromonas pusilla CCMP1545] >gi|226456376|gb|EEH53677.1| predicted protein [Micromonas pusilla CCMP1545]	NA	NA	NA
Ctaxi_contig_71239|comp37245_c2_seq4	-1.698190926	3.715463876	1.68E-06	3.97E-05	NA	NA	NA	NA	NA
Ctaxi_contig_61883|comp36832_c4_seq2	-1.698125364	7.138779304	1.27E-11	9.81E-10	NA	NA	NA	NA	NA
Ctaxi_contig_31941|comp34740_c2_seq1	-1.696378869	5.417270238	3.27E-09	1.53E-07	NA	NA	NA	NA	NA
Ctaxi_contig_70817|comp37225_c5_seq2	-1.695426129	0.93538679	0.00363313	0.02309662	ankyrin repeat	"gi|414145861|pdb|4HQD|AChain A, Crystal Structure Of Engineered Protein. Northeast Structural Genomics Consortium Target Or265. >gi|414145862|pdb|4HQD|B Chain B, Crystal Structure Of Engineered Protein. Northeast Structural Genomics Consortium Target Or265"	AT2G03430.1		 Ankyrin repeat family protein 
Ctaxi_contig_50304|comp36167_c3_seq1	-1.694772844	3.083312557	4.14E-07	1.13E-05	u-box domain-containing protein 16-like	gi|47847630|dbj|BAD22116.1|Avr9/Cf-9 rapidly elicited protein-like [Oryza sativa Japonica Group] >gi|47848077|dbj|BAD21861.1| Avr9/Cf-9 rapidly elicited protein-like [Oryza sativa Japonica Group]	AT5G01830.1		 ARM repeat superfamily protein 
Ctaxi_contig_64462|comp36964_c0_seq6	-1.693728567	3.213804195	1.05E-07	3.45E-06	NA	NA	NA	NA	NA
Ctaxi_contig_21130|comp33464_c1_seq5	-1.693677071	3.192574502	7.42E-05	0.001013777	NA	NA	NA	NA	NA
Ctaxi_contig_38085|comp35297_c2_seq1	-1.692601525	6.123917556	7.62E-12	6.13E-10	NA	NA	NA	NA	NA
Ctaxi_contig_47847|comp36000_c0_seq5	-1.691745642	4.845015603	6.00E-12	4.87E-10	NA	NA	NA	NA	NA
Ctaxi_contig_61600|comp36816_c4_seq3	-1.691195768	1.621072997	0.001371943	0.010810459	NA	NA	NA	NA	NA
Ctaxi_contig_49439|comp36107_c0_seq8	-1.690802486	1.148181215	0.008953807	0.045965892	hypothetical protein VOLCADRAFT_86333	gi|302828662|ref|XP_002945898.1|hypothetical protein VOLCADRAFT_86333 [Volvox carteri f. nagariensis] >gi|300268713|gb|EFJ52893.1| hypothetical protein VOLCADRAFT_86333 [Volvox carteri f. nagariensis]	NA	NA	NA
Ctaxi_contig_40167|comp35476_c0_seq10	-1.690003922	7.349323954	1.22E-14	1.58E-12	NA	NA	NA	NA	NA
Ctaxi_contig_17091|comp32848_c0_seq2	-1.6897555	5.907038061	3.41E-12	2.92E-10	transcription factor iiib 90 kda subunit-like	gi|255078514|ref|XP_002502837.1|predicted protein [Micromonas sp. RCC299] >gi|226518103|gb|ACO64095.1| predicted protein [Micromonas sp. RCC299]	AT3G09360.1		 Cyclin/Brf1-like TBP-binding protein 
Ctaxi_contig_61494|comp36810_c3_seq5	-1.689690902	4.295072434	0.000119278	0.001503441	NA	NA	NA	NA	NA
Ctaxi_contig_59326|comp36697_c3_seq1	-1.689365007	3.630687941	0.005105619	0.029996918	chromosome-associated kinesin kif4-like	gi|159470129|ref|XP_001693212.1|kinesin family member heavy chain [Chlamydomonas reinhardtii] >gi|158277470|gb|EDP03238.1| kinesin family member heavy chain [Chlamydomonas reinhardtii]	AT5G60930.1		 P-loop containing nucleoside triphosphate hydrolases superfamily protein 
Ctaxi_contig_69048|comp37152_c7_seq1	-1.687374361	2.752560149	2.17E-06	4.97E-05	NA	NA	NA	NA	NA
Ctaxi_contig_20922|comp33437_c0_seq2	-1.686684565	1.391448373	0.001041489	0.00864547	NA	NA	NA	NA	NA
Ctaxi_contig_40216|comp35481_c3_seq5	-1.686458915	4.02264658	2.48E-10	1.48E-08	NA	NA	NA	NA	NA
Ctaxi_contig_67794|comp37100_c4_seq10	-1.68462734	2.247458712	1.91E-05	0.000321581	NA	NA	NA	NA	NA
Ctaxi_contig_13472|comp32166_c1_seq1	-1.682768465	3.694759361	4.55E-05	0.000671267	NA	NA	NA	NA	NA
Ctaxi_contig_28096|comp34332_c0_seq3	-1.679812747	4.646041497	2.62E-07	7.67E-06	NA	NA	NA	NA	NA
Ctaxi_contig_45664|comp35842_c3_seq8	-1.679719574	1.647499406	0.002633041	0.018116273	NA	NA	NA	NA	NA
Ctaxi_contig_57564|comp36603_c1_seq1	-1.678767567	4.757245105	3.69E-07	1.03E-05	NA	NA	NA	NA	NA
Ctaxi_contig_15742|comp32611_c0_seq1	-1.678377657	3.830877479	1.60E-06	3.81E-05	NA	NA	NA	NA	NA
Ctaxi_contig_58340|comp36647_c0_seq6	-1.678219661	2.356735854	0.000719686	0.006407235	p-loop containing nucleoside triphosphate hydrolase protein	gi|303278740|ref|XP_003058663.1|ATP-binding cassette superfamily [Micromonas pusilla CCMP1545] >gi|226459823|gb|EEH57118.1| ATP-binding cassette superfamily [Micromonas pusilla CCMP1545]	AT2G01320.3		 ABC-2 type transporter family protein 
Ctaxi_contig_44133|comp35759_c2_seq1	-1.678078269	3.717378704	2.76E-07	8.03E-06	NA	NA	NA	NA	NA
Ctaxi_contig_61245|comp36798_c8_seq1	-1.677979551	6.072350932	3.90E-08	1.45E-06	pentatricopeptide repeat-containing protein	gi|545368225|ref|XP_005648894.1|hypothetical protein COCSUDRAFT_62850 [Coccomyxa subellipsoidea C-169] >gi|384250871|gb|EIE24350.1| hypothetical protein COCSUDRAFT_62850 [Coccomyxa subellipsoidea C-169]	AT3G09060.1		 Pentatricopeptide repeat (PPR) superfamily protein 
Ctaxi_contig_54268|comp36399_c2_seq1	-1.677220813	5.125536285	4.89E-11	3.35E-09	glutamate 5-kinase	gi|545371055|ref|XP_005650129.1|glutamate 5-kinase [Coccomyxa subellipsoidea C-169] >gi|384252108|gb|EIE25585.1| glutamate 5-kinase [Coccomyxa subellipsoidea C-169]	NA	NA	NA
Ctaxi_contig_59121|comp36684_c2_seq2	-1.677212007	1.582836481	0.00192258	0.014145327	NA	NA	NA	NA	NA
Ctaxi_contig_39407|comp35409_c2_seq6	-1.677076348	4.242191827	5.81E-09	2.59E-07	NA	NA	NA	NA	NA
Ctaxi_contig_61239|comp36798_c7_seq3	-1.677037677	7.899719267	1.98E-15	2.86E-13	tpr-like protein	gi|545368225|ref|XP_005648894.1|hypothetical protein COCSUDRAFT_62850 [Coccomyxa subellipsoidea C-169] >gi|384250871|gb|EIE24350.1| hypothetical protein COCSUDRAFT_62850 [Coccomyxa subellipsoidea C-169]	AT1G74850.1	PTAC2	 plastid transcriptionally active 2 
Ctaxi_contig_57089|comp36573_c1_seq1	-1.676359252	6.273139015	3.60E-08	1.35E-06	NA	NA	NA	NA	NA
Ctaxi_contig_38087|comp35297_c2_seq3	-1.676116653	2.060210805	0.000235622	0.002612416	NA	NA	NA	NA	NA
Ctaxi_contig_17542|comp32918_c3_seq1	-1.674446902	5.335974618	1.97E-09	9.64E-08	NA	NA	NA	NA	NA
Ctaxi_contig_56152|comp36514_c7_seq6	-1.672660227	3.966652047	0.000463808	0.004532364	NA	NA	NA	NA	NA
Ctaxi_contig_35883|comp35097_c3_seq1	-1.672134357	1.226244106	0.007344504	0.039500565	NA	NA	NA	NA	NA
Ctaxi_contig_32219|comp34767_c0_seq3	-1.671426962	6.263678193	1.20E-14	1.55E-12	NA	NA	NA	NA	NA
Ctaxi_contig_50066|comp36151_c1_seq1	-1.670867537	1.909383128	0.001941619	0.014260372	NA	NA	NA	NA	NA
Ctaxi_contig_59683|comp36713_c3_seq1	-1.670820017	2.469504722	0.000326403	0.003407115	protein	gi|156386097|ref|XP_001633750.1|predicted protein [Nematostella vectensis] >gi|156220824|gb|EDO41687.1| predicted protein [Nematostella vectensis]	NA	NA	NA
Ctaxi_contig_61485|comp36810_c0_seq1	-1.670672457	3.554125963	6.46E-08	2.26E-06	NA	NA	NA	NA	NA
Ctaxi_contig_38569|comp35330_c4_seq4	-1.670197616	2.676606274	1.18E-06	2.91E-05	boron transporter	gi|357511449|ref|XP_003626013.1|Boron transporter [Medicago truncatula] >gi|355501028|gb|AES82231.1| Boron transporter [Medicago truncatula]	AT2G47160.2	BOR1	 HCO3- transporter family 
Ctaxi_contig_68781|comp37139_c2_seq7	-1.669985965	2.014086189	0.002379259	0.016720773	NA	NA	NA	NA	NA
Ctaxi_contig_39404|comp35409_c2_seq3	-1.669378777	3.980531088	2.06E-09	1.01E-07	serine threonine-protein kinase a-raf-like	gi|545371252|ref|XP_005650206.1|hypothetical protein COCSUDRAFT_39960 [Coccomyxa subellipsoidea C-169] >gi|384252186|gb|EIE25662.1| hypothetical protein COCSUDRAFT_39960 [Coccomyxa subellipsoidea C-169]	AT4G17660.1		 Protein kinase superfamily protein 
Ctaxi_contig_40839|comp35537_c2_seq1	-1.667867345	3.814144722	5.58E-06	0.00011096	NA	NA	NA	NA	NA
Ctaxi_contig_65616|comp37015_c4_seq1	-1.665969556	1.794699796	0.000510204	0.004891657	NA	NA	NA	NA	NA
Ctaxi_contig_47711|comp35992_c1_seq10	-1.665678453	4.718747885	2.76E-10	1.63E-08	NA	NA	NA	NA	NA
Ctaxi_contig_59778|comp36720_c2_seq3	-1.66551794	3.016349522	1.34E-06	3.27E-05	NA	NA	NA	NA	NA
Ctaxi_contig_68113|comp37115_c3_seq3	-1.665386115	3.127367367	1.70E-07	5.31E-06	NA	NA	NA	NA	NA
Ctaxi_contig_38818|comp35353_c0_seq9	-1.66516933	1.731709125	0.000445532	0.004393222	NA	NA	NA	NA	NA
Ctaxi_contig_39754|comp35443_c1_seq1	-1.662367036	6.027675388	9.81E-11	6.29E-09	NA	NA	NA	NA	NA
Ctaxi_contig_31943|comp34740_c3_seq2	-1.661403024	5.142875097	9.54E-13	9.01E-11	NA	NA	NA	NA	NA
Ctaxi_contig_63371|comp36915_c0_seq3	-1.660930559	6.129992866	1.30E-09	6.59E-08	probable atp-dependent rna helicase ddx20-like	gi|308804852|ref|XP_003079738.1|DDX20_HUMAN Probable ATP-dependent RNA helicase DDX20 (ISS) [Ostreococcus tauri] >gi|116058195|emb|CAL53384.1| DDX20_HUMAN Probable ATP-dependent RNA helicase DDX20 (ISS) [Ostreococcus tauri]	AT4G00660.1	"RH8,ATRH8"	 RNAhelicase-like 8 
Ctaxi_contig_66518|comp37051_c3_seq1	-1.659568825	0.639348708	0.008925094	0.045839547	NA	NA	NA	NA	NA
Ctaxi_contig_58466|comp36654_c2_seq3	-1.65841337	7.049837809	4.00E-08	1.48E-06	NA	NA	AT1G53720.1	"ATCYP59,CYP59"	 cyclophilin 59 
Ctaxi_contig_71992|comp37272_c6_seq1	-1.658067787	2.602968176	0.00013265	0.001639325	midasin	gi|552848851|ref|XP_005852202.1|hypothetical protein CHLNCDRAFT_133426 [Chlorella variabilis] >gi|307111866|gb|EFN60100.1| hypothetical protein CHLNCDRAFT_133426 [Chlorella variabilis]	AT1G67120.1		 ATPases;nucleotide binding;ATP binding;nucleoside-triphosphatases;transcription factor binding 
Ctaxi_contig_65660|comp37018_c3_seq1	-1.657132947	0.731962353	0.009897776	0.04957464	NA	NA	NA	NA	NA
Ctaxi_contig_40209|comp35481_c0_seq2	-1.656996243	3.209754513	1.48E-07	4.67E-06	NA	NA	NA	NA	NA
Ctaxi_contig_20883|comp33432_c1_seq5	-1.656464669	2.90198208	7.96E-07	2.04E-05	NA	NA	NA	NA	NA
Ctaxi_contig_21173|comp33471_c0_seq4	-1.65623292	6.732108197	2.17E-08	8.57E-07	udp-glucose dehydrogenase	gi|545363578|ref|XP_005646910.1|UDP-glucose dehydrogenase [Coccomyxa subellipsoidea C-169] >gi|384248883|gb|EIE22366.1| UDP-glucose dehydrogenase [Coccomyxa subellipsoidea C-169]	AT3G29360.2		 UDP-glucose 6-dehydrogenase family protein 
Ctaxi_contig_33358|comp34864_c10_seq1	-1.65621634	6.299883029	1.03E-05	0.000189382	abnormal spindle-like microcephaly-associated protein homolog	gi|302822074|ref|XP_002992697.1|hypothetical protein SELMODRAFT_430867 [Selaginella moellendorffii] >gi|300139543|gb|EFJ06282.1| hypothetical protein SELMODRAFT_430867 [Selaginella moellendorffii]	NA	NA	NA
Ctaxi_contig_12666|comp31990_c1_seq1	-1.656040649	4.567998616	6.88E-11	4.57E-09	NA	NA	NA	NA	NA
Ctaxi_contig_47843|comp36000_c0_seq1	-1.655296323	5.839420311	1.97E-09	9.64E-08	NA	NA	NA	NA	NA
Ctaxi_contig_64316|comp36962_c1_seq13	-1.654207723	3.632723131	0.010011378	0.049971932	pre-mrna-processing-splicing factor 8-like	"gi|545370947|ref|XP_005650078.1|splicing factor, component of the U5 snRNP and of the spliceosome [Coccomyxa subellipsoidea C-169] >gi|384252057|gb|EIE25534.1| splicing factor, component of the U5 snRNP and of the spliceosome [Coccomyxa subellipsoidea C-169]"	AT1G80070.1	"SUS2,EMB33,EMB177,EMB14"	 Pre-mRNA-processing-splicing factor 
Ctaxi_contig_23541|comp33810_c2_seq5	-1.651508012	1.079212161	0.009927832	0.049673234	NA	NA	NA	NA	NA
Ctaxi_contig_69682|comp37175_c5_seq8	-1.65120007	1.375683002	0.000544804	0.005159936	NA	NA	NA	NA	NA
Ctaxi_contig_11756|comp31770_c0_seq3	-1.650509935	3.052908859	2.36E-06	5.31E-05	NA	NA	NA	NA	NA
Ctaxi_contig_59675|comp36713_c1_seq1	-1.650240804	2.253089107	5.76E-05	0.00081994	NA	NA	NA	NA	NA
Ctaxi_contig_38568|comp35330_c4_seq3	-1.650214376	2.604833073	5.80E-05	0.000823191	probable boron transporter 2-like	gi|168014272|ref|XP_001759676.1|predicted protein [Physcomitrella patens] >gi|162689215|gb|EDQ75588.1| predicted protein [Physcomitrella patens]	AT3G62270.1		 HCO3- transporter family 
Ctaxi_contig_56327|comp36527_c3_seq3	-1.649821142	4.882793326	3.81E-11	2.68E-09	NA	NA	NA	NA	NA
Ctaxi_contig_40116|comp35472_c3_seq1	-1.649738471	6.351308079	6.00E-13	5.93E-11	heat shock cognate 70 kda protein	gi|326497219|dbj|BAK02194.1|predicted protein [Hordeum vulgare subsp. vulgare]	AT5G02500.1	"HSC70-1,HSP70-1,AT-HSC70-1,HSC70"	 heat shock cognate protein 70-1 
Ctaxi_contig_61053|comp36790_c6_seq4	-1.649285542	2.723843465	0.000310626	0.00327918	NA	NA	NA	NA	NA
Ctaxi_contig_58341|comp36647_c0_seq7	-1.648930209	5.334324927	8.43E-11	5.51E-09	p-loop containing nucleoside triphosphate hydrolase protein	gi|552812326|ref|XP_005843674.1|hypothetical protein CHLNCDRAFT_140061 [Chlorella variabilis] >gi|307103311|gb|EFN51572.1| hypothetical protein CHLNCDRAFT_140061 [Chlorella variabilis]	AT4G27420.1		 ABC-2 type transporter family protein 
Ctaxi_contig_27966|comp34314_c1_seq1	-1.64890613	4.678884636	7.52E-11	4.95E-09	copper transport accessory protein	gi|111226414|ref|XP_637238.2|endosomal membrane protein [Dictyostelium discoideum AX4] >gi|74811361|sp|Q7YXD4.1|P80_DICDI RecName: Full=Protein P80; AltName: Full=Endosomal membrane protein; Flags: Precursor >gi|33285438|emb|CAC86573.1| p80 protein [Dictyostelium discoideum] >gi|90970551|gb|EAL63716.2| endosomal membrane protein [Dictyostelium discoideum AX4]	NA	NA	NA
Ctaxi_contig_62606|comp36868_c1_seq7	-1.647851387	2.445212529	0.000822854	0.00713438	mut9-related serine threonine protein kinase	gi|159486881|ref|XP_001701465.1|MUT9-related serine/threonine protein kinase [Chlamydomonas reinhardtii] >gi|158271647|gb|EDO97462.1| MUT9-related serine/threonine protein kinase [Chlamydomonas reinhardtii]	AT2G25760.1		 Protein kinase family protein 
Ctaxi_contig_17768|comp32956_c1_seq1	-1.646627563	5.997369625	2.10E-07	6.34E-06	amidase family protein	"gi|255579275|ref|XP_002530483.1|amidase, putative [Ricinus communis] >gi|223529980|gb|EEF31906.1| amidase, putative [Ricinus communis]"	AT3G17970.1	"atToc64-III,TOC64-III"	 translocon at the outer membrane of chloroplasts 64-III 
Ctaxi_contig_66399|comp37045_c6_seq2	-1.643469737	5.513386999	9.87E-09	4.22E-07	NA	NA	NA	NA	NA
Ctaxi_contig_19399|comp33199_c1_seq8	-1.642870535	5.155835685	1.29E-07	4.16E-06	NA	NA	NA	NA	NA
Ctaxi_contig_54232|comp36397_c1_seq1	-1.642740399	2.778947985	0.001046855	0.008679951	NA	NA	NA	NA	NA
Ctaxi_contig_52763|comp36312_c12_seq1	-1.640851366	4.920987559	8.87E-06	0.000165449	NA	NA	NA	NA	NA
Ctaxi_contig_12398|comp31930_c2_seq1	-1.640672531	5.220893014	1.18E-07	3.84E-06	dead-domain-containing protein	gi|545366192|ref|XP_005648013.1|DEAD-domain-containing protein [Coccomyxa subellipsoidea C-169] >gi|384249989|gb|EIE23469.1| DEAD-domain-containing protein [Coccomyxa subellipsoidea C-169]	AT3G58510.3		 DEA(D/H)-box RNA helicase family protein 
Ctaxi_contig_56332|comp36528_c1_seq2	-1.640298633	4.955552959	2.05E-07	6.23E-06	squamosa promoter binding 1	gi|552844661|ref|XP_005851140.1|hypothetical protein CHLNCDRAFT_49863 [Chlorella variabilis] >gi|307110803|gb|EFN59038.1| hypothetical protein CHLNCDRAFT_49863 [Chlorella variabilis]	AT2G47070.1	SPL1	 squamosa promoter binding protein-like 1 
Ctaxi_contig_67301|comp37088_c5_seq2	-1.639792599	2.11052938	0.000104092	0.001343862	NA	NA	NA	NA	NA
Ctaxi_contig_62824|comp36880_c5_seq4	-1.639757295	4.282812433	7.80E-06	0.000148683	terminal ear1	gi|145347004|ref|XP_001417970.1|predicted protein [Ostreococcus lucimarinus CCE9901] >gi|144578198|gb|ABO96263.1| predicted protein [Ostreococcus lucimarinus CCE9901]	AT3G26120.1	TEL1	 terminal EAR1-like 1 
Ctaxi_contig_37734|comp35264_c1_seq1	-1.639527965	5.475833117	2.27E-08	8.93E-07	NA	NA	NA	NA	NA
Ctaxi_contig_31155|comp34660_c1_seq5	-1.639292052	5.916302833	1.57E-06	3.76E-05	NA	NA	NA	NA	NA
Ctaxi_contig_52520|comp36296_c0_seq2	-1.636946475	4.135850036	1.47E-07	4.66E-06	protein	gi|552817679|ref|XP_005845007.1|hypothetical protein CHLNCDRAFT_138470 [Chlorella variabilis] >gi|307104652|gb|EFN52905.1| hypothetical protein CHLNCDRAFT_138470 [Chlorella variabilis]	NA	NA	NA
Ctaxi_contig_58470|comp36654_c3_seq1	-1.636827529	6.9962719	1.03E-06	2.57E-05	NA	NA	NA	NA	NA
Ctaxi_contig_32361|comp34777_c0_seq10	-1.636739035	3.004783293	0.001348774	0.010675568	NA	NA	NA	NA	NA
Ctaxi_contig_34157|comp34935_c0_seq2	-1.635968438	6.008539727	1.12E-08	4.73E-07	NA	NA	NA	NA	NA
Ctaxi_contig_43362|comp35706_c2_seq1	-1.634812158	6.358371839	1.42E-06	3.44E-05	atp-binding cassette transporter	"gi|545364026|ref|XP_005647087.1|hypothetical protein COCSUDRAFT_16269, partial [Coccomyxa subellipsoidea C-169] >gi|384249061|gb|EIE22543.1| hypothetical protein COCSUDRAFT_16269, partial [Coccomyxa subellipsoidea C-169]"	AT1G31770.1	ABCG14	 ATP-binding cassette 14 
Ctaxi_contig_61504|comp36810_c8_seq1	-1.633590188	5.341565228	8.37E-07	2.13E-05	NA	NA	NA	NA	NA
Ctaxi_contig_68971|comp37150_c1_seq1	-1.632244038	2.081740271	0.002171236	0.015603732	adhesin-like protein	gi|530739404|gb|EQC37646.1|hypothetical protein SDRG_05237 [Saprolegnia diclina VS20]	NA	NA	NA
Ctaxi_contig_6762|comp29568_c0_seq1	-1.631466461	2.319997482	8.25E-06	0.000155602	argonaute-1	gi|15292057|gb|AAK93297.1|LD36719p [Drosophila melanogaster]	AT1G69440.1	"AGO7,ZIP"	 Argonaute family protein 
Ctaxi_contig_24975|comp34000_c0_seq2	-1.629871546	1.802201078	7.96E-05	0.001075212	blue light receptor	gi|545366873|ref|XP_005648307.1|putative blue light receptor [Coccomyxa subellipsoidea C-169] >gi|384250283|gb|EIE23763.1| putative blue light receptor [Coccomyxa subellipsoidea C-169]	AT5G58140.1	"PHOT2,NPL1"	 phototropin 2 
Ctaxi_contig_52332|comp36283_c3_seq6	-1.628988066	3.957095608	0.00077477	0.00679479	NA	NA	NA	NA	NA
Ctaxi_contig_16838|comp32797_c0_seq4	-1.628496275	2.540057395	0.000135562	0.001670381	NA	NA	NA	NA	NA
Ctaxi_contig_26522|comp34152_c4_seq6	-1.62800321	1.713388443	0.003333677	0.021644372	NA	NA	NA	NA	NA
Ctaxi_contig_61246|comp36798_c8_seq2	-1.627254028	6.730421235	8.44E-08	2.85E-06	pentatricopeptide repeat-containing protein mitochondrial-like	gi|303280720|ref|XP_003059652.1|predicted protein [Micromonas pusilla CCMP1545] >gi|226458307|gb|EEH55604.1| predicted protein [Micromonas pusilla CCMP1545]	AT4G26680.2		 Tetratricopeptide repeat (TPR)-like superfamily protein 
Ctaxi_contig_8460|comp30704_c3_seq1	-1.626196888	3.481343795	2.33E-07	6.87E-06	heat-shock inducible hsp70	gi|302831127|ref|XP_002947129.1|heat-shock inducible Hsp70 [Volvox carteri f. nagariensis] >gi|70609372|gb|AAZ04921.1| heat-shock inducible Hsp70 [Volvox carteri f. nagariensis] >gi|70609374|gb|AAZ04922.1| heat-shock inducible Hsp70 [Volvox carteri f. nagariensis] >gi|300267536|gb|EFJ51719.1| heat-shock inducible Hsp70 [Volvox carteri f. nagariensis]	AT5G02500.2	"HSC70-1,HSP70-1,AT-HSC70-1,HSC70"	 heat shock cognate protein 70-1 
Ctaxi_contig_52764|comp36312_c13_seq1	-1.625729976	7.077266599	1.37E-09	6.93E-08	NA	NA	NA	NA	NA
Ctaxi_contig_69693|comp37176_c0_seq10	-1.624901192	1.867240997	0.002679007	0.018342198	NA	NA	NA	NA	NA
Ctaxi_contig_26276|comp34129_c1_seq1	-1.624549623	5.265812719	0.000244497	0.002689468	transformed 3t3 cell double minute p53 binding protein isoform cra_c	gi|156387590|ref|XP_001634286.1|predicted protein [Nematostella vectensis] >gi|156221367|gb|EDO42223.1| predicted protein [Nematostella vectensis]	NA	NA	NA
Ctaxi_contig_66774|comp37065_c1_seq1	-1.623140773	5.371117425	1.94E-11	1.45E-09	transcription activator	gi|390362049|ref|XP_001200862.2|PREDICTED: uncharacterized protein LOC764526 isoform 1 [Strongylocentrotus purpuratus]	NA	NA	NA
Ctaxi_contig_57567|comp36603_c1_seq4	-1.622958117	3.149807571	1.38E-06	3.35E-05	NA	NA	NA	NA	NA
Ctaxi_contig_58484|comp36655_c6_seq1	-1.620995228	2.715907139	7.19E-06	0.000138183	NA	NA	NA	NA	NA
Ctaxi_contig_57510|comp36599_c5_seq2	-1.620393049	2.136965632	0.000111184	0.001417412	phosphoenolpyruvate carboxylase	gi|302830816|ref|XP_002946974.1|hypothetical protein VOLCADRAFT_56464 [Volvox carteri f. nagariensis] >gi|300268018|gb|EFJ52200.1| hypothetical protein VOLCADRAFT_56464 [Volvox carteri f. nagariensis]	AT1G68750.1	"ATPPC4,PPC4"	 phosphoenolpyruvate carboxylase 4 
Ctaxi_contig_33363|comp34864_c14_seq1	-1.620059471	7.125577219	3.30E-10	1.88E-08	microtubule-associated protein asp	gi|545366033|ref|XP_005647939.1|hypothetical protein COCSUDRAFT_62930 [Coccomyxa subellipsoidea C-169] >gi|384249915|gb|EIE23395.1| hypothetical protein COCSUDRAFT_62930 [Coccomyxa subellipsoidea C-169]	NA	NA	NA
Ctaxi_contig_18859|comp33122_c0_seq4	-1.620056068	3.179355271	1.79E-06	4.20E-05	origin recognition complex subunit	gi|170112037|ref|XP_001887221.1|predicted protein [Laccaria bicolor S238N-H82] >gi|164637782|gb|EDR02064.1| predicted protein [Laccaria bicolor S238N-H82]	NA	NA	NA
Ctaxi_contig_36987|comp35204_c3_seq5	-1.619764988	5.656542017	1.37E-06	3.33E-05	polymorphic outer membrane protein	gi|304314366|ref|YP_003849513.1|pseudomurein-binding protein [Methanothermobacter marburgensis str. Marburg] >gi|503060448|ref|WP_013295424.1| pseudomurein-binding protein [Methanothermobacter marburgensis] >gi|302587825|gb|ADL58200.1| predicted pseudomurein-binding protein [Methanothermobacter marburgensis str. Marburg]	NA	NA	NA
Ctaxi_contig_18123|comp33023_c0_seq1	-1.619630713	3.718082245	6.06E-06	0.000119075	NA	NA	NA	NA	NA
Ctaxi_contig_7849|comp30400_c0_seq1	-1.619338053	2.044719009	0.004772112	0.028507032	NA	NA	AT1G74900.1	OTP43	 Pentatricopeptide repeat (PPR) superfamily protein 
Ctaxi_contig_57554|comp36603_c0_seq1	-1.61923576	5.263115894	1.34E-06	3.26E-05	upf0392 protein rcom_0530710-like	gi|561014002|gb|ESW12863.1|hypothetical protein PHAVU_008G148200g [Phaseolus vulgaris]	AT3G27330.1		 zinc finger (C3HC4-type RING finger) family protein 
Ctaxi_contig_33748|comp34898_c0_seq2	-1.619160504	1.008439701	0.004626514	0.027863801	NA	NA	NA	NA	NA
Ctaxi_contig_70857|comp37226_c8_seq2	-1.619006138	2.169231268	1.48E-05	0.000257976	NA	NA	NA	NA	NA
Ctaxi_contig_47702|comp35992_c1_seq1	-1.618345539	5.281632048	7.56E-08	2.61E-06	NA	NA	NA	NA	NA
Ctaxi_contig_62956|comp36887_c1_seq3	-1.617243178	8.608147319	1.85E-11	1.39E-09	splicing factor 3b subunit 5	gi|557107186|gb|ESQ47493.1|hypothetical protein EUTSA_v10021852mg [Eutrema salsugineum]	AT3G23325.1		 Splicing factor 3B subunit 5/RDS3 complex subunit 10 
Ctaxi_contig_54434|comp36410_c0_seq3	-1.616721056	1.778866742	0.006454844	0.03581301	NA	NA	NA	NA	NA
Ctaxi_contig_39330|comp35403_c1_seq1	-1.61640502	4.376911255	1.60E-07	5.03E-06	protein tyrosine kinase	gi|1468983|gb|AAB04999.1|protein tyrosine kinase [Dictyostelium discoideum]	AT4G24480.1		 Protein kinase superfamily protein 
Ctaxi_contig_68753|comp37138_c0_seq2	-1.61472607	3.047242601	0.000486731	0.004712034	NA	NA	NA	NA	NA
Ctaxi_contig_64519|comp36967_c1_seq11	-1.614402684	3.813209572	1.78E-08	7.17E-07	NA	NA	NA	NA	NA
Ctaxi_contig_16734|comp32780_c3_seq1	-1.614307628	2.679962173	2.90E-06	6.29E-05	NA	NA	NA	NA	NA
Ctaxi_contig_26520|comp34152_c4_seq4	-1.614212986	2.086666463	0.000183448	0.002146112	NA	NA	NA	NA	NA
Ctaxi_contig_68742|comp37137_c2_seq7	-1.614179984	3.604515651	2.15E-08	8.50E-07	NA	NA	NA	NA	NA
Ctaxi_contig_62920|comp36885_c1_seq4	-1.614076283	1.744831216	0.004701241	0.028199841	NA	NA	AT4G14150.1	"PAKRP1,KINESIN-12A"	 phragmoplast-associated kinesin-related protein 1 
Ctaxi_contig_71248|comp37245_c5_seq3	-1.613929403	2.652018316	0.000440782	0.004354318	NA	NA	NA	NA	NA
Ctaxi_contig_60451|comp36758_c0_seq2	-1.611869759	3.069915291	7.41E-05	0.001012212	heat repeat-containing protein 5b-like	gi|545357608|ref|XP_005644430.1|hypothetical protein COCSUDRAFT_58122 [Coccomyxa subellipsoidea C-169] >gi|384246396|gb|EIE19886.1| hypothetical protein COCSUDRAFT_58122 [Coccomyxa subellipsoidea C-169]	AT1G67140.1	SWEETIE	 HEAT repeat-containing protein 
Ctaxi_contig_12667|comp31990_c1_seq2	-1.611727311	1.712110344	0.000413201	0.004139507	NA	NA	NA	NA	NA
Ctaxi_contig_18860|comp33122_c0_seq5	-1.610234	2.884381572	3.79E-06	7.93E-05	NA	NA	NA	NA	NA
Ctaxi_contig_55689|comp36485_c2_seq6	-1.60986704	5.607836865	4.29E-08	1.57E-06	NA	NA	NA	NA	NA
Ctaxi_contig_71987|comp37272_c3_seq4	-1.608820507	2.086236976	0.00084733	0.007301281	NA	NA	NA	NA	NA
Ctaxi_contig_31001|comp34643_c3_seq1	-1.607501434	4.139670704	1.39E-09	7.04E-08	NA	NA	NA	NA	NA
Ctaxi_contig_68111|comp37115_c3_seq1	-1.606651596	4.220458402	1.48E-07	4.67E-06	NA	NA	NA	NA	NA
Ctaxi_contig_39409|comp35409_c2_seq8	-1.606462707	3.575020949	4.85E-07	1.30E-05	NA	NA	NA	NA	NA
Ctaxi_contig_50996|comp36210_c3_seq1	-1.605956714	3.905404288	2.32E-07	6.86E-06	NA	NA	NA	NA	NA
Ctaxi_contig_47700|comp35992_c0_seq1	-1.605431229	6.568912625	7.50E-14	8.65E-12	NA	NA	NA	NA	NA
Ctaxi_contig_61212|comp36796_c8_seq1	-1.605147147	4.806468226	4.19E-09	1.91E-07	NA	NA	NA	NA	NA
Ctaxi_contig_45368|comp35822_c1_seq4	-1.604380401	2.410547473	0.000210691	0.002394074	NA	NA	NA	NA	NA
Ctaxi_contig_70495|comp37211_c0_seq12	-1.604279921	2.502334568	0.000198733	0.002288474	NA	NA	NA	NA	NA
Ctaxi_contig_52333|comp36283_c4_seq1	-1.60318973	7.06849321	7.46E-06	0.000142852	NA	NA	NA	NA	NA
Ctaxi_contig_65615|comp37015_c1_seq5	-1.602758214	1.83228866	0.002526116	0.017542585	NA	NA	AT4G17610.1		 tRNA/rRNA methyltransferase (SpoU) family protein 
Ctaxi_contig_15236|comp32522_c1_seq3	-1.601425088	5.510511637	9.30E-05	0.001224545	NA	NA	NA	NA	NA
Ctaxi_contig_54315|comp36401_c7_seq3	-1.601098286	3.482500893	0.000573726	0.005377658	NA	NA	NA	NA	NA
Ctaxi_contig_14000|comp32264_c1_seq1	-1.60074157	1.653085884	0.001331652	0.010569985	NA	NA	NA	NA	NA
Ctaxi_contig_57551|comp36602_c3_seq1	-1.600628406	2.499002154	0.000374278	0.003816547	ankyrin repeat	gi|229582572|ref|YP_002840971.1|ankyrin [Sulfolobus islandicus Y.N.15.51] >gi|502134864|ref|WP_012717676.1| ankyrin [Sulfolobus islandicus] >gi|228013288|gb|ACP49049.1| Ankyrin [Sulfolobus islandicus Y.N.15.51]	AT5G07840.1		 Ankyrin repeat family protein 
Ctaxi_contig_24629|comp33961_c1_seq1	-1.59924484	2.941307767	5.91E-06	0.000116539	NA	NA	NA	NA	NA
Ctaxi_contig_44379|comp35766_c1_seq2	-1.599013522	4.844459257	5.43E-06	0.000108376	abc transporter a family member 7	gi|548844209|gb|ERN03835.1|hypothetical protein AMTR_s00078p00140160 [Amborella trichopoda]	AT3G47790.1	"ATATH7,ATH7"	 ABC2 homolog 7 
Ctaxi_contig_32225|comp34767_c0_seq9	-1.59858844	1.392548111	0.003458361	0.022274098	NA	NA	NA	NA	NA
Ctaxi_contig_62924|comp36885_c3_seq3	-1.598456901	6.801603412	4.33E-06	8.89E-05	kinesin-domain-containing partial	"gi|545372404|ref|XP_005650674.1|kinesin-domain-containing protein, partial [Coccomyxa subellipsoidea C-169] >gi|384252654|gb|EIE26130.1| kinesin-domain-containing protein, partial [Coccomyxa subellipsoidea C-169]"	AT3G17360.1	POK1	 phragmoplast orienting kinesin 1 
Ctaxi_contig_69655|comp37174_c1_seq43	-1.596891747	6.241801179	4.66E-08	1.69E-06	heavy polypeptide cardiac alpha	"gi|123469906|ref|XP_001318162.1|viral A-type inclusion protein [Trichomonas vaginalis G3] >gi|121900914|gb|EAY05939.1| viral A-type inclusion protein, putative [Trichomonas vaginalis G3]"	NA	NA	NA
Ctaxi_contig_38564|comp35330_c0_seq2	-1.596201215	3.373854034	8.03E-08	2.74E-06	boron transporter	gi|449469543|ref|XP_004152479.1|PREDICTED: probable boron transporter 2-like [Cucumis sativus] >gi|449487760|ref|XP_004157787.1| PREDICTED: probable boron transporter 2-like [Cucumis sativus]	AT3G06450.2		 HCO3- transporter family 
Ctaxi_contig_27486|comp34258_c0_seq1	-1.595981696	4.775629004	4.51E-10	2.50E-08	duf1764-domain-containing protein	gi|552817789|ref|XP_005845030.1|hypothetical protein CHLNCDRAFT_137255 [Chlorella variabilis] >gi|307104676|gb|EFN52928.1| hypothetical protein CHLNCDRAFT_137255 [Chlorella variabilis]	NA	NA	NA
Ctaxi_contig_9183|comp30995_c1_seq2	-1.594828444	5.790066414	0.00012879	0.001600467	NA	NA	NA	NA	NA
Ctaxi_contig_68854|comp37143_c2_seq4	-1.592118401	3.520316932	2.16E-05	0.000354875	NA	NA	NA	NA	NA
Ctaxi_contig_19698|comp33252_c0_seq2	-1.591430754	3.769576711	2.86E-07	8.25E-06	mpn domain-containing partial	gi|551676387|ref|XP_005840947.1|hypothetical protein GUITHDRAFT_132396 [Guillardia theta CCMP2712] >gi|428185114|gb|EKX53967.1| hypothetical protein GUITHDRAFT_132396 [Guillardia theta CCMP2712]	NA	NA	NA
Ctaxi_contig_11361|comp31660_c0_seq1	-1.590361261	1.962531267	0.001097002	0.00900815	NA	NA	NA	NA	NA
Ctaxi_contig_31028|comp34646_c0_seq1	-1.589370284	5.895526218	3.29E-10	1.87E-08	NA	NA	NA	NA	NA
Ctaxi_contig_56325|comp36527_c3_seq1	-1.588224791	4.953264384	1.23E-09	6.24E-08	NA	NA	NA	NA	NA
Ctaxi_contig_36116|comp35119_c2_seq1	-1.588085021	6.377941031	6.30E-09	2.78E-07	srf-type transcription factor	gi|555691976|gb|ESN95208.1|hypothetical protein HELRODRAFT_193589 [Helobdella robusta]	AT3G57230.1	AGL16	 AGAMOUS-like 16 
Ctaxi_contig_54314|comp36401_c7_seq2	-1.587758627	3.37083619	0.000475882	0.004632801	NA	NA	NA	NA	NA
Ctaxi_contig_19391|comp33199_c0_seq17	-1.587156009	5.149157909	2.32E-10	1.40E-08	ankyrin unc44	gi|270004596|gb|EFA01044.1|hypothetical protein TcasGA2_TC003960 [Tribolium castaneum]	AT3G09890.2		 Ankyrin repeat family protein 
Ctaxi_contig_24101|comp33882_c1_seq1	-1.58662164	1.589884298	0.007718499	0.041031526	NA	NA	NA	NA	NA
Ctaxi_contig_69622|comp37174_c1_seq10	-1.585748474	6.653906236	0.002230566	0.015925557	viral a-type inclusion protein repeat containing protein	gi|403344906|gb|EJY71807.1|hypothetical protein OXYTRI_07201 [Oxytricha trifallax]	AT3G17360.1	POK1	 phragmoplast orienting kinesin 1 
Ctaxi_contig_69608|comp37174_c0_seq1	-1.585167609	7.333831973	4.08E-13	4.17E-11	NA	NA	NA	NA	NA
Ctaxi_contig_64443|comp36963_c0_seq7	-1.58507593	3.413612714	0.000247562	0.002718721	NA	NA	NA	NA	NA
Ctaxi_contig_69325|comp37163_c4_seq2	-1.584909509	2.75847728	1.23E-05	0.000220623	NA	NA	NA	NA	NA
Ctaxi_contig_58142|comp36633_c7_seq5	-1.583049853	1.120993165	0.006450198	0.035799079	NA	NA	NA	NA	NA
Ctaxi_contig_57562|comp36603_c0_seq9	-1.582006288	5.704637883	2.08E-06	4.77E-05	NA	NA	NA	NA	NA
Ctaxi_contig_67054|comp37075_c3_seq1	-1.58197162	1.937973364	0.000107101	0.001375296	NA	NA	NA	NA	NA
Ctaxi_contig_19385|comp33199_c0_seq11	-1.581824983	6.87175462	3.50E-11	2.48E-09	ankyrin-2- partial	gi|390342989|ref|XP_003725772.1|PREDICTED: ankyrin-2-like [Strongylocentrotus purpuratus]	AT5G20350.1	TIP1	 Ankyrin repeat family protein with DHHC zinc finger domain 
Ctaxi_contig_21840|comp33584_c0_seq2	-1.581775088	5.20053971	1.18E-09	6.02E-08	NA	NA	NA	NA	NA
Ctaxi_contig_28097|comp34332_c1_seq1	-1.580520928	5.841640264	1.96E-07	6.01E-06	protein disulfide isomerase 1	gi|159487489|ref|XP_001701755.1|protein disulfide isomerase 1 [Chlamydomonas reinhardtii] >gi|2708314|gb|AAC49896.1| protein disulfide isomerase RB60 [Chlamydomonas reinhardtii] >gi|4104541|gb|AAD02069.1| protein disulfide isomerase [Chlamydomonas reinhardtii] >gi|158280974|gb|EDP06730.1| protein disulfide isomerase 1 [Chlamydomonas reinhardtii]	AT5G60640.3	PDIL1-4	 PDI-like 1-4 
Ctaxi_contig_55538|comp36476_c0_seq2	-1.580361245	1.577108282	0.006083375	0.034308393	NA	NA	NA	NA	NA
Ctaxi_contig_22613|comp33689_c0_seq4	-1.580166581	4.07321346	1.57E-06	3.75E-05	NA	NA	NA	NA	NA
Ctaxi_contig_30998|comp34643_c2_seq1	-1.580050683	4.298146103	1.54E-08	6.29E-07	NA	NA	NA	NA	NA
Ctaxi_contig_24355|comp33918_c1_seq7	-1.580023615	2.256034894	2.75E-05	0.000438173	dna helicase mcm9-like	gi|225427401|ref|XP_002263738.1|PREDICTED: DNA replication licensing factor MCM9-like [Vitis vinifera]	AT2G14050.1	MCM9	 minichromosome maintenance 9 
Ctaxi_contig_59672|comp36713_c0_seq1	-1.57990477	1.995062741	0.000124115	0.001554476	NA	NA	NA	NA	NA
Ctaxi_contig_42792|comp35665_c2_seq1	-1.579779546	7.395347633	5.78E-05	0.000821696	NA	NA	NA	NA	NA
Ctaxi_contig_58474|comp36655_c1_seq1	-1.578600218	4.000257815	2.14E-07	6.45E-06	NA	NA	NA	NA	NA
Ctaxi_contig_47010|comp35943_c4_seq7	-1.578369569	1.307892745	0.00157848	0.012096746	NA	NA	NA	NA	NA
Ctaxi_contig_32157|comp34760_c0_seq4	-1.577551437	3.502050883	0.008406296	0.043737788	NA	NA	NA	NA	NA
Ctaxi_contig_71135|comp37239_c7_seq2	-1.577340791	5.338761727	6.03E-10	3.27E-08	argonaute 2	gi|502145567|ref|XP_004506083.1|PREDICTED: protein argonaute 5-like isoform X2 [Cicer arietinum]	AT5G43810.2	ZLL	 Stabilizer of iron transporter SufD / Polynucleotidyl transferase 
Ctaxi_contig_54489|comp36413_c1_seq1	-1.576044343	2.960449666	9.29E-06	0.000172327	mfs transporter	gi|300310490|ref|YP_003774582.1|major facilitator superfamily permease [Herbaspirillum seropedicae SmR1] >gi|502998209|ref|WP_013233185.1| MFS transporter [Herbaspirillum seropedicae] >gi|300073275|gb|ADJ62674.1| permease of the major facilitator superfamily protein [Herbaspirillum seropedicae SmR1]	NA	NA	NA
Ctaxi_contig_24316|comp33914_c0_seq4	-1.576041748	2.513419896	5.25E-05	0.000759915	NA	NA	NA	NA	NA
Ctaxi_contig_67999|comp37109_c9_seq2	-1.575888858	2.498556128	0.000344174	0.003559365	NA	NA	NA	NA	NA
Ctaxi_contig_66807|comp37067_c5_seq1	-1.575878648	2.57588694	4.53E-05	0.000667707	NA	NA	NA	NA	NA
Ctaxi_contig_57081|comp36572_c3_seq2	-1.575547162	7.104463628	3.23E-09	1.51E-07	NA	NA	NA	NA	NA
Ctaxi_contig_37601|comp35250_c2_seq1	-1.575489517	6.255708924	4.72E-12	3.91E-10	bifunctional aspartokinase homoserine dehydrogenase 2	gi|545356984|ref|XP_005644167.1|bifunctional aspartokinase/homoserine dehydrogenase I [Coccomyxa subellipsoidea C-169] >gi|384246132|gb|EIE19623.1| bifunctional aspartokinase/homoserine dehydrogenase I [Coccomyxa subellipsoidea C-169]	AT4G19710.1	"AK-HSDHII,AK-HSDH"	 aspartate kinase-homoserine dehydrogenase ii 
Ctaxi_contig_63111|comp36896_c2_seq2	-1.574328886	3.051310763	6.64E-05	0.000925191	clathrin heavy chain 1-like	gi|545373675|ref|XP_005651179.1|clathrin heavy chain [Coccomyxa subellipsoidea C-169] >gi|384253160|gb|EIE26635.1| clathrin heavy chain [Coccomyxa subellipsoidea C-169]	AT3G11130.1		" Clathrin, heavy chain "
Ctaxi_contig_41016|comp35550_c3_seq3	-1.573893602	2.387201514	7.26E-05	0.000997809	18s rrna biogenesis protein rcl1	gi|159478978|ref|XP_001697575.1|RNA terminal 3' phosphate cyclase [Chlamydomonas reinhardtii] >gi|158274185|gb|EDO99968.1| RNA terminal 3' phosphate cyclase [Chlamydomonas reinhardtii]	AT5G22100.1		 RNA cyclase family protein 
Ctaxi_contig_49807|comp36131_c3_seq1	-1.572805353	2.230926334	2.94E-05	0.000463288	phosphoenolpyruvate carboxylase	gi|552814823|ref|XP_005844287.1|hypothetical protein CHLNCDRAFT_37051 [Chlorella variabilis] >gi|307103928|gb|EFN52185.1| hypothetical protein CHLNCDRAFT_37051 [Chlorella variabilis]	AT2G42600.1	"ATPPC2,PPC2"	 phosphoenolpyruvate carboxylase 2 
Ctaxi_contig_41473|comp35574_c3_seq1	-1.572661148	5.651823778	4.17E-10	2.33E-08	NA	NA	NA	NA	NA
Ctaxi_contig_61877|comp36832_c1_seq8	-1.572648391	2.518547984	7.70E-05	0.001046239	NA	NA	NA	NA	NA
Ctaxi_contig_11277|comp31638_c0_seq2	-1.572016536	9.41918648	7.14E-11	4.71E-09	NA	NA	NA	NA	NA
Ctaxi_contig_59681|comp36713_c2_seq3	-1.571969752	0.764113761	0.008039915	0.042277646	NA	NA	NA	NA	NA
Ctaxi_contig_40945|comp35542_c1_seq4	-1.571659372	1.901038805	0.007169344	0.038730123	acetolactate synthase	gi|545357847|ref|XP_005644522.1|thiamine pyrophosphate protein domain protein TPP-binding protein [Coccomyxa subellipsoidea C-169] >gi|384246488|gb|EIE19978.1| thiamine pyrophosphate protein domain protein TPP-binding protein [Coccomyxa subellipsoidea C-169]	NA	NA	NA
Ctaxi_contig_69609|comp37174_c0_seq2	-1.571634585	4.54987345	1.83E-05	0.000309278	NA	NA	NA	NA	NA
Ctaxi_contig_38148|comp35304_c1_seq1	-1.570925904	5.332927389	3.75E-09	1.73E-07	NA	NA	NA	NA	NA
Ctaxi_contig_8457|comp30704_c0_seq1	-1.570738811	2.701048691	2.40E-05	0.000390159	heat shock protein 70	gi|762844|gb|AAB42159.1|Hsc70 [Solanum lycopersicum]	AT3G12580.1	"HSP70,ATHSP70"	 heat shock protein 70 
Ctaxi_contig_65598|comp37015_c0_seq1	-1.570483394	2.294148462	0.000948539	0.008026907	NA	NA	NA	NA	NA
Ctaxi_contig_21841|comp33584_c0_seq3	-1.569949912	4.133388287	3.05E-08	1.16E-06	NA	NA	NA	NA	NA
Ctaxi_contig_40528|comp35511_c1_seq3	-1.569428373	2.946122367	0.000103392	0.001335845	protein serine threonine phosphatase 2c	gi|545360812|ref|XP_005645754.1|protein serine/threonine phosphatase 2C [Coccomyxa subellipsoidea C-169] >gi|384247724|gb|EIE21210.1| protein serine/threonine phosphatase 2C [Coccomyxa subellipsoidea C-169]	AT1G68410.2		 Protein phosphatase 2C family protein 
Ctaxi_contig_63108|comp36896_c1_seq2	-1.569272218	3.716435044	3.19E-05	0.000499501	clathrin heavy chain	gi|545373675|ref|XP_005651179.1|clathrin heavy chain [Coccomyxa subellipsoidea C-169] >gi|384253160|gb|EIE26635.1| clathrin heavy chain [Coccomyxa subellipsoidea C-169]	AT3G08530.1		" Clathrin, heavy chain "
Ctaxi_contig_59773|comp36720_c0_seq1	-1.568711907	3.715137719	7.18E-09	3.13E-07	NA	NA	NA	NA	NA
Ctaxi_contig_16266|comp32694_c0_seq2	-1.568374021	2.233569055	0.000143822	0.001753475	s-adenosylmethionine decarboxylase	gi|159470359|ref|XP_001693327.1|S-adenosylmethionine decarboxylase [Chlamydomonas reinhardtii] >gi|57336132|emb|CAH56476.1| S-adenosylmethionine decarboxylase [Chlamydomonas reinhardtii] >gi|158277585|gb|EDP03353.1| S-adenosylmethionine decarboxylase [Chlamydomonas reinhardtii]	AT3G02470.4		 S-adenosylmethionine decarboxylase 
Ctaxi_contig_49066|comp36079_c1_seq1	-1.568156478	3.70413992	1.32E-07	4.23E-06	meiotic recombination 11	gi|514804175|ref|XP_004976963.1|PREDICTED: double-strand break repair protein MRE11-like isoform X2 [Setaria italica]	AT5G54260.1	"MRE11,ATMRE11"	 DNA repair and meiosis protein (Mre11) 
Ctaxi_contig_52326|comp36283_c2_seq1	-1.567405426	7.588572119	7.82E-07	2.01E-05	NA	NA	NA	NA	NA
Ctaxi_contig_52761|comp36312_c8_seq1	-1.567222492	4.166636669	1.66E-05	0.00028557	NA	NA	NA	NA	NA
Ctaxi_contig_39225|comp35393_c2_seq1	-1.56644534	6.799011219	6.67E-11	4.45E-09	NA	NA	NA	NA	NA
Ctaxi_contig_59161|comp36688_c0_seq3	-1.565756176	2.286973441	0.000555148	0.005243108	NA	NA	NA	NA	NA
Ctaxi_contig_52751|comp36312_c1_seq1	-1.564459256	5.709090726	3.00E-05	0.000472821	NA	NA	AT4G16143.2	IMPA-2	 importin alpha isoform 2 
Ctaxi_contig_57088|comp36573_c0_seq2	-1.563474933	6.625212894	2.62E-07	7.66E-06	NA	NA	NA	NA	NA
Ctaxi_contig_68023|comp37110_c10_seq1	-1.562545053	2.573369671	0.000330116	0.003441178	NA	NA	NA	NA	NA
Ctaxi_contig_31942|comp34740_c3_seq1	-1.562396006	5.393306807	8.68E-12	6.91E-10	NA	NA	NA	NA	NA
Ctaxi_contig_54892|comp36436_c2_seq1	-1.562276362	9.236230178	1.22E-11	9.43E-10	polysaccharide pyruvyl transferase	gi|552811954|ref|XP_005843598.1|hypothetical protein CHLNCDRAFT_28005 [Chlorella variabilis] >gi|307103234|gb|EFN51496.1| hypothetical protein CHLNCDRAFT_28005 [Chlorella variabilis]	NA	NA	NA
Ctaxi_contig_54709|comp36425_c6_seq1	-1.561667405	3.202685806	1.02E-06	2.56E-05	NA	NA	NA	NA	NA
Ctaxi_contig_71131|comp37239_c3_seq1	-1.560696559	6.006652611	3.81E-06	7.95E-05	eukaryotic translation initiation factor 2c 3	gi|545363504|ref|XP_005646873.1|hypothetical protein COCSUDRAFT_56022 [Coccomyxa subellipsoidea C-169] >gi|384248846|gb|EIE22329.1| hypothetical protein COCSUDRAFT_56022 [Coccomyxa subellipsoidea C-169]	AT2G27040.2	AGO4	 Argonaute family protein 
Ctaxi_contig_24371|comp33921_c3_seq1	-1.560497731	4.272329316	2.80E-06	6.13E-05	glutamate dehydrogenase	gi|545364842|ref|XP_005647453.1|putative glutamate dehydrogenase [Coccomyxa subellipsoidea C-169] >gi|384249427|gb|EIE22909.1| putative glutamate dehydrogenase [Coccomyxa subellipsoidea C-169]	AT1G51720.1		 Amino acid dehydrogenase family protein 
Ctaxi_contig_50516|comp36180_c0_seq10	-1.559401163	1.253208059	0.00704709	0.038256936	125 kda kinesin-related	gi|159475595|ref|XP_001695904.1|hypothetical protein CHLREDRAFT_137882 [Chlamydomonas reinhardtii] >gi|158275464|gb|EDP01241.1| predicted protein [Chlamydomonas reinhardtii]	AT2G36200.2		 P-loop containing nucleoside triphosphate hydrolases superfamily protein 
Ctaxi_contig_54240|comp36397_c2_seq1	-1.559102496	3.303695232	2.91E-06	6.31E-05	NA	NA	NA	NA	NA
Ctaxi_contig_27498|comp34258_c1_seq6	-1.558068558	5.991985895	2.43E-13	2.58E-11	NA	NA	NA	NA	NA
Ctaxi_contig_45936|comp35863_c6_seq3	-1.557292743	6.383044079	1.55E-11	1.19E-09	NA	NA	NA	NA	NA
Ctaxi_contig_57699|comp36610_c1_seq5	-1.55711214	2.633977592	2.84E-05	0.000450146	NA	NA	NA	NA	NA
Ctaxi_contig_39326|comp35403_c0_seq3	-1.556595959	2.723728038	0.000442278	0.004367802	NA	NA	NA	NA	NA
Ctaxi_contig_65097|comp36999_c3_seq1	-1.553709151	6.996629016	4.70E-08	1.70E-06	flagellar associated protein	gi|218191226|gb|EEC73653.1|hypothetical protein OsI_08179 [Oryza sativa Indica Group]	AT1G59453.1		 B-block binding subunit of TFIIIC 
Ctaxi_contig_50320|comp36168_c2_seq7	-1.55331942	4.790075551	1.63E-09	8.14E-08	cyclin-dependent kinase	gi|462405113|gb|EMJ10577.1|hypothetical protein PRUPE_ppa008892mg [Prunus persica]	AT1G76540.1	CDKB2;1	 cyclin-dependent kinase B2;1 
Ctaxi_contig_57937|comp36620_c3_seq1	-1.55320237	3.43874921	8.12E-06	0.000153591	NA	NA	NA	NA	NA
Ctaxi_contig_57506|comp36599_c4_seq1	-1.552873956	2.954619515	0.000367493	0.003756203	phosphoenolpyruvate carboxylase	gi|302830816|ref|XP_002946974.1|hypothetical protein VOLCADRAFT_56464 [Volvox carteri f. nagariensis] >gi|300268018|gb|EFJ52200.1| hypothetical protein VOLCADRAFT_56464 [Volvox carteri f. nagariensis]	AT1G68750.1	"ATPPC4,PPC4"	 phosphoenolpyruvate carboxylase 4 
Ctaxi_contig_45311|comp35817_c1_seq3	-1.552135211	2.197297118	0.000733231	0.006505364	NA	NA	NA	NA	NA
Ctaxi_contig_49128|comp36083_c10_seq1	-1.548000563	4.771136517	6.23E-05	0.000875632	NA	NA	NA	NA	NA
Ctaxi_contig_67769|comp37099_c1_seq8	-1.54732047	3.779288371	1.97E-06	4.55E-05	NA	NA	NA	NA	NA
Ctaxi_contig_51816|comp36250_c4_seq10	-1.546431452	1.955205911	0.003830777	0.024083686	NA	NA	NA	NA	NA
Ctaxi_contig_40213|comp35481_c3_seq2	-1.545943977	1.945359847	0.001774596	0.01326614	NA	NA	NA	NA	NA
Ctaxi_contig_60694|comp36772_c6_seq1	-1.545324824	4.503749454	2.65E-06	5.85E-05	protein	gi|302850398|ref|XP_002956726.1|hypothetical protein VOLCADRAFT_107375 [Volvox carteri f. nagariensis] >gi|300257941|gb|EFJ42183.1| hypothetical protein VOLCADRAFT_107375 [Volvox carteri f. nagariensis]	AT1G53420.1		 Leucine-rich repeat transmembrane protein kinase 
Ctaxi_contig_40117|comp35472_c3_seq2	-1.544916151	3.612509761	1.88E-07	5.79E-06	heat shock protein 70	gi|552813222|ref|XP_005843891.1|heat shock protein 70 [Chlorella variabilis] >gi|307103530|gb|EFN51789.1| heat shock protein 70 [Chlorella variabilis]	AT5G02500.1	"HSC70-1,HSP70-1,AT-HSC70-1,HSC70"	 heat shock cognate protein 70-1 
Ctaxi_contig_60669|comp36771_c4_seq2	-1.544769586	2.147845033	0.002372186	0.016691426	NA	NA	NA	NA	NA
Ctaxi_contig_42902|comp35670_c0_seq20	-1.543136961	2.765832137	9.13E-05	0.001206	NA	NA	NA	NA	NA
Ctaxi_contig_55564|comp36478_c2_seq1	-1.541103901	4.167943614	2.84E-08	1.09E-06	NA	NA	NA	NA	NA
Ctaxi_contig_39795|comp35444_c2_seq1	-1.540675027	1.205588054	0.006999925	0.038073052	NA	NA	NA	NA	NA
Ctaxi_contig_71238|comp37245_c2_seq3	-1.539015048	5.059722477	2.19E-07	6.56E-06	protein	gi|552822421|ref|XP_005846110.1|hypothetical protein CHLNCDRAFT_31911 [Chlorella variabilis] >gi|307105760|gb|EFN54008.1| hypothetical protein CHLNCDRAFT_31911 [Chlorella variabilis]	AT2G42520.1		 P-loop containing nucleoside triphosphate hydrolases superfamily protein 
Ctaxi_contig_17539|comp32918_c0_seq1	-1.538673057	4.839272171	2.19E-10	1.32E-08	kinase-like partial	gi|159486366|ref|XP_001701212.1|hypothetical protein CHLREDRAFT_122213 [Chlamydomonas reinhardtii] >gi|158271912|gb|EDO97722.1| predicted protein [Chlamydomonas reinhardtii]	AT1G79570.1		 Protein kinase superfamily protein with octicosapeptide/Phox/Bem1p domain 
Ctaxi_contig_42711|comp35659_c0_seq1	-1.538487896	3.709452996	1.04E-07	3.42E-06	NA	NA	NA	NA	NA
Ctaxi_contig_40219|comp35481_c5_seq2	-1.538306625	2.94249722	1.67E-05	0.000286573	NA	NA	NA	NA	NA
Ctaxi_contig_41126|comp35557_c7_seq1	-1.537538957	1.714569088	0.001018615	0.00850825	NA	NA	NA	NA	NA
Ctaxi_contig_71981|comp37272_c1_seq1	-1.537343299	3.071003309	0.0008443	0.007277045	NA	NA	NA	NA	NA
Ctaxi_contig_49122|comp36083_c6_seq1	-1.536913357	4.616681549	8.99E-08	3.02E-06	NA	NA	NA	NA	NA
Ctaxi_contig_30606|comp34606_c5_seq8	-1.536682182	1.886708627	0.000640169	0.005869177	NA	NA	NA	NA	NA
Ctaxi_contig_38151|comp35304_c5_seq1	-1.53633201	5.684000344	4.24E-08	1.55E-06	NA	NA	NA	NA	NA
Ctaxi_contig_71133|comp37239_c6_seq1	-1.535771721	4.701626302	0.000223077	0.002506389	NA	NA	NA	NA	NA
Ctaxi_contig_67290|comp37087_c5_seq4	-1.534997342	5.117521007	6.90E-08	2.40E-06	NA	NA	NA	NA	NA
Ctaxi_contig_21151|comp33468_c2_seq1	-1.534382228	6.41809163	1.48E-07	4.68E-06	NA	NA	NA	NA	NA
Ctaxi_contig_36982|comp35204_c2_seq1	-1.53417638	2.1344886	0.000119794	0.001507718	NA	NA	NA	NA	NA
Ctaxi_contig_67355|comp37089_c3_seq1	-1.534013181	4.679094955	2.64E-05	0.000422926	hypothetical protein VOLCADRAFT_119515	gi|302850623|ref|XP_002956838.1|hypothetical protein VOLCADRAFT_119515 [Volvox carteri f. nagariensis] >gi|300257898|gb|EFJ42141.1| hypothetical protein VOLCADRAFT_119515 [Volvox carteri f. nagariensis]	NA	NA	NA
Ctaxi_contig_16412|comp32717_c0_seq5	-1.533297841	6.824861358	3.51E-07	9.84E-06	ankyrin repeat protein	"gi|157106769|ref|XP_001649474.1|ankyrin 2,3/unc44 [Aedes aegypti] >gi|108868779|gb|EAT33004.1| AAEL014742-PA, partial [Aedes aegypti]"	AT2G03430.1		 Ankyrin repeat family protein 
Ctaxi_contig_56872|comp36561_c3_seq1	-1.531735265	2.06418092	0.003456811	0.022274098	NA	NA	NA	NA	NA
Ctaxi_contig_47155|comp35952_c5_seq1	-1.531573166	5.14269228	1.80E-06	4.21E-05	ankyrin repeat protein	"gi|123507618|ref|XP_001329457.1|ankyrin repeat protein [Trichomonas vaginalis G3] >gi|121912412|gb|EAY17234.1| ankyrin repeat protein, putative [Trichomonas vaginalis G3]"	AT5G53470.1	"ACBP1,ACBP"	 acyl-CoA binding protein 1 
Ctaxi_contig_45308|comp35817_c0_seq2	-1.531374748	3.009755734	4.22E-06	8.71E-05	breast cancer type 2 susceptibility protein homolog	gi|499019764|ref|XP_004560666.1|PREDICTED: breast cancer type 2 susceptibility protein-like [Maylandia zebra]	NA	NA	NA
Ctaxi_contig_41395|comp35571_c3_seq1	-1.530643094	2.149932342	0.003103361	0.020494285	polymorphic outer membrane protein	gi|514485978|gb|EFW44129.2|hypothetical protein CAOG_02154 [Capsaspora owczarzaki ATCC 30864]	NA	NA	NA
Ctaxi_contig_32426|comp34786_c1_seq5	-1.530514209	4.50472534	2.13E-06	4.87E-05	btb poz and math domain-containing protein 4-like	gi|255086908|ref|XP_002505377.1|predicted protein [Micromonas sp. RCC299] >gi|226520647|gb|ACO66635.1| predicted protein [Micromonas sp. RCC299]	AT3G03740.1	"ATBPM4,BPM4"	 BTB-POZ and MATH domain 4 
Ctaxi_contig_56314|comp36527_c0_seq1	-1.530457096	5.62474688	8.64E-12	6.89E-10	NA	NA	NA	NA	NA
Ctaxi_contig_68704|comp37135_c4_seq1	-1.530416012	1.639208809	0.00630692	0.035231327	serine carboxypeptidase-like 47	gi|502145601|ref|XP_004506096.1|PREDICTED: serine carboxypeptidase-like 48-like [Cicer arietinum]	AT5G22980.1	scpl47	 serine carboxypeptidase-like 47 
Ctaxi_contig_39273|comp35399_c0_seq1	-1.530107696	1.142199892	0.004280098	0.026220197	NA	NA	NA	NA	NA
Ctaxi_contig_32191|comp34764_c2_seq1	-1.529100442	2.938837172	5.34E-05	0.000772285	NA	NA	NA	NA	NA
Ctaxi_contig_48914|comp36071_c1_seq3	-1.526782946	4.30605891	1.99E-05	0.000332751	NA	NA	NA	NA	NA
Ctaxi_contig_55680|comp36485_c0_seq1	-1.526423985	3.263712761	0.001097496	0.009010003	NA	NA	NA	NA	NA
Ctaxi_contig_14980|comp32476_c0_seq1	-1.526320851	4.84223623	2.21E-11	1.63E-09	NA	NA	NA	NA	NA
Ctaxi_contig_33747|comp34898_c0_seq1	-1.526045055	2.217783605	2.62E-05	0.000420684	NA	NA	NA	NA	NA
Ctaxi_contig_28095|comp34332_c0_seq2	-1.525437618	5.318718193	2.29E-05	0.000375051	NA	NA	AT5G60640.1	"ATPDIL1-4,PDI2,ATPDI2,PDIL1-4"	 PDI-like 1-4 
Ctaxi_contig_17381|comp32892_c1_seq2	-1.523612669	2.600585339	0.000250874	0.002749692	NA	NA	NA	NA	NA
Ctaxi_contig_24752|comp33974_c1_seq1	-1.523560773	2.975779678	7.39E-05	0.001010963	kinesin-like motor protein heavy chain	gi|565388678|ref|XP_006360099.1|PREDICTED: kinesin-1-like [Solanum tuberosum]	AT4G21270.1	"ATK1,KATA,KATAP"	 kinesin 1 
Ctaxi_contig_21149|comp33468_c0_seq1	-1.52353603	3.961533932	6.81E-07	1.77E-05	NA	NA	NA	NA	NA
Ctaxi_contig_42829|comp35665_c5_seq14	-1.523254623	4.058737842	5.73E-05	0.000815579	NA	NA	NA	NA	NA
Ctaxi_contig_52323|comp36283_c0_seq1	-1.523064407	6.509641038	5.27E-05	0.000762306	NA	NA	NA	NA	NA
Ctaxi_contig_23564|comp33810_c7_seq5	-1.52242051	3.177527231	0.001323353	0.010515905	ankyrin repeat-containing protein	gi|242009735|ref|XP_002425638.1|conserved hypothetical protein [Pediculus humanus corporis] >gi|212509531|gb|EEB12900.1| conserved hypothetical protein [Pediculus humanus corporis]	NA	NA	NA
Ctaxi_contig_21255|comp33485_c1_seq5	-1.521736318	3.442684254	2.79E-07	8.09E-06	NA	NA	NA	NA	NA
Ctaxi_contig_18703|comp33101_c0_seq2	-1.521674645	2.191095777	0.002189866	0.015708567	actin-related protein 4	gi|475534779|gb|EMT08634.1|Actin-related protein 4 [Aegilops tauschii]	AT1G18450.1	"ATARP4,ARP4"	 actin-related protein 4 
Ctaxi_contig_62925|comp36885_c3_seq4	-1.521289224	4.142142268	6.43E-06	0.000125375	kinesin-domain-containing partial	"gi|545372404|ref|XP_005650674.1|kinesin-domain-containing protein, partial [Coccomyxa subellipsoidea C-169] >gi|384252654|gb|EIE26130.1| kinesin-domain-containing protein, partial [Coccomyxa subellipsoidea C-169]"	AT3G17360.1	POK1	 phragmoplast orienting kinesin 1 
Ctaxi_contig_42242|comp35619_c1_seq3	-1.521092321	4.914173626	1.25E-10	7.89E-09	protein	gi|159484052|ref|XP_001700074.1|predicted protein [Chlamydomonas reinhardtii] >gi|158272570|gb|EDO98368.1| predicted protein [Chlamydomonas reinhardtii]	NA	NA	NA
Ctaxi_contig_48463|comp36040_c2_seq3	-1.52079513	5.188409901	1.27E-08	5.30E-07	NA	NA	NA	NA	NA
Ctaxi_contig_38255|comp35312_c0_seq5	-1.520687641	4.685506502	0.000216209	0.002441582	kdel motif-containing protein 1-like	gi|302850376|ref|XP_002956715.1|hypothetical protein VOLCADRAFT_107362 [Volvox carteri f. nagariensis] >gi|300257930|gb|EFJ42172.1| hypothetical protein VOLCADRAFT_107362 [Volvox carteri f. nagariensis]	NA	NA	NA
Ctaxi_contig_50396|comp36171_c1_seq3	-1.520118928	3.065449316	5.57E-06	0.000110919	NA	NA	NA	NA	NA
Ctaxi_contig_61234|comp36798_c0_seq3	-1.518794343	4.910719185	4.89E-06	9.88E-05	NA	NA	NA	NA	NA
Ctaxi_contig_68978|comp37150_c3_seq1	-1.518595576	2.196073613	0.000188306	0.002189918	adhesin-like protein	gi|383763046|ref|YP_005442028.1|hypothetical protein CLDAP_20910 [Caldilinea aerophila DSM 14535 = NBRC 104270] >gi|504246264|ref|WP_014433366.1| hypothetical protein [Caldilinea aerophila] >gi|381383314|dbj|BAM00131.1| hypothetical protein CLDAP_20910 [Caldilinea aerophila DSM 14535 = NBRC 104270]	NA	NA	NA
Ctaxi_contig_36117|comp35119_c2_seq2	-1.517267686	5.370345303	4.73E-07	1.27E-05	NA	NA	NA	NA	NA
Ctaxi_contig_44050|comp35751_c1_seq81	-1.517239539	2.97801217	0.000460346	0.004502477	squamosa promoter binding protein	gi|545376143|ref|XP_005652178.1|SBP-domain-containing protein [Coccomyxa subellipsoidea C-169] >gi|384254160|gb|EIE27634.1| SBP-domain-containing protein [Coccomyxa subellipsoidea C-169]	AT3G57920.1	SPL15	 squamosa promoter binding protein-like 15 
Ctaxi_contig_38095|comp35298_c3_seq1	-1.516897046	2.74960167	7.07E-05	0.000976445	denn domain-containing protein 2a	gi|159465335|ref|XP_001690878.1|predicted protein [Chlamydomonas reinhardtii] >gi|158279564|gb|EDP05324.1| predicted protein [Chlamydomonas reinhardtii]	NA	NA	NA
Ctaxi_contig_62927|comp36885_c3_seq6	-1.51572977	3.806246043	4.67E-06	9.48E-05	NA	NA	NA	NA	NA
Ctaxi_contig_20193|comp33335_c2_seq1	-1.515506888	3.001372897	0.000235299	0.002609699	NA	NA	NA	NA	NA
Ctaxi_contig_31940|comp34740_c1_seq1	-1.513353403	5.571413499	3.12E-10	1.82E-08	NA	NA	NA	NA	NA
Ctaxi_contig_67001|comp37073_c4_seq3	-1.513280138	1.683290099	0.001129689	0.009239423	NA	NA	NA	NA	NA
Ctaxi_contig_51964|comp36259_c2_seq7	-1.512815183	1.605593546	0.001921714	0.014145166	NA	NA	NA	NA	NA
Ctaxi_contig_22113|comp33619_c5_seq2	-1.512498693	2.321579458	0.007779331	0.04125713	vesicle tethering family protein	gi|308804109|ref|XP_003079367.1|vesicle tethering family protein (ISS) [Ostreococcus tauri] >gi|116057822|emb|CAL54025.1| vesicle tethering family protein (ISS) [Ostreococcus tauri]	AT1G18480.1		 Calcineurin-like metallo-phosphoesterase superfamily protein 
Ctaxi_contig_61789|comp36827_c5_seq2	-1.512450441	1.107781761	0.004772428	0.028507032	NA	NA	NA	NA	NA
Ctaxi_contig_62919|comp36885_c1_seq3	-1.512438254	4.303223893	1.94E-05	0.000325661	kinesin-like calmodulin-binding	gi|551505805|ref|XP_005804435.1|PREDICTED: kinesin-like calmodulin-binding protein homolog [Xiphophorus maculatus]	AT3G23670.1	"PAKRP1L,KINESIN-12B"	" phragmoplast-associated kinesin-related protein, putative "
Ctaxi_contig_37599|comp35250_c0_seq1	-1.511728772	1.200027388	0.005638271	0.032442074	uncharacterized protein	gi|334183939|ref|NP_001185410.1|uncharacterized protein [Arabidopsis thaliana] >gi|332197727|gb|AEE35848.1| uncharacterized protein AT1G76480 [Arabidopsis thaliana]	AT1G76480.2		 unknown protein; FUNCTIONS IN: molecular_function unknown; INVOLVED IN: biological_process unknown; LOCATED IN: cellular_component unknown; BEST Arabidopsis thaliana protein match is: unknown protein (TAIR:AT1G20890.1). 
Ctaxi_contig_33262|comp34859_c0_seq1	-1.5087049	4.76281774	1.11E-09	5.72E-08	NA	NA	NA	NA	NA
Ctaxi_contig_10706|comp31481_c0_seq9	-1.508424815	2.078950581	0.001267983	0.010175431	NA	NA	NA	NA	NA
Ctaxi_contig_54290|comp36401_c0_seq1	-1.507455102	5.410216403	4.56E-11	3.14E-09	NA	NA	NA	NA	NA
Ctaxi_contig_67964|comp37108_c1_seq5	-1.507315204	5.300696601	0.002210366	0.015821767	NA	NA	NA	NA	NA
Ctaxi_contig_52324|comp36283_c0_seq2	-1.507254783	6.133450591	4.16E-05	0.000624085	NA	NA	NA	NA	NA
Ctaxi_contig_48201|comp36025_c3_seq4	-1.507109474	2.247613038	0.000586343	0.005469427	NA	NA	NA	NA	NA
Ctaxi_contig_31157|comp34660_c1_seq7	-1.506720853	7.209002723	2.05E-06	4.72E-05	NA	NA	NA	NA	NA
Ctaxi_contig_31163|comp34660_c1_seq13	-1.506053516	5.582970015	1.43E-07	4.53E-06	NA	NA	NA	NA	NA
Ctaxi_contig_57087|comp36573_c0_seq1	-1.505429439	6.754926943	4.06E-06	8.42E-05	NA	NA	NA	NA	NA
Ctaxi_contig_25937|comp34090_c0_seq5	-1.505177672	3.834718788	2.33E-08	9.15E-07	NA	NA	NA	NA	NA
Ctaxi_contig_31757|comp34720_c1_seq1	-1.504411274	7.284568858	1.76E-09	8.70E-08	NA	NA	NA	NA	NA
Ctaxi_contig_57079|comp36572_c2_seq6	-1.504221173	3.172413325	1.86E-05	0.000314514	NA	NA	NA	NA	NA
Ctaxi_contig_38203|comp35309_c0_seq1	-1.503828711	3.729348078	0.000421363	0.004200851	NA	NA	NA	NA	NA
Ctaxi_contig_38517|comp35325_c7_seq4	-1.503642341	2.02683374	0.001134414	0.009263185	resistance-nodulation-cell division superfamily	gi|255083641|ref|XP_002508395.1|resistance-nodulation-cell division superfamily [Micromonas sp. RCC299] >gi|226523672|gb|ACO69653.1| resistance-nodulation-cell division superfamily [Micromonas sp. RCC299]	NA	NA	NA
Ctaxi_contig_44193|comp35760_c2_seq42	-1.502708356	2.572901671	0.000369999	0.003777501	calcium-binding and coiled-coil domain-containing protein 2	gi|402169573|ref|NP_001257947.1|calcium-binding and coiled-coil domain-containing protein 2 [Mus musculus] >gi|162416032|sp|A2A6M5.1|CACO2_MOUSE RecName: Full=Calcium-binding and coiled-coil domain-containing protein 2; AltName: Full=Nuclear domain 10 protein NDP52; Short=Nuclear domain 10 protein 52	NA	NA	NA
Ctaxi_contig_59109|comp36683_c1_seq21	-1.502178335	2.237913997	0.00230913	0.016343785	NA	NA	NA	NA	NA
Ctaxi_contig_54575|comp36418_c2_seq4	-1.50208755	2.303274808	0.000681493	0.006136424	NA	NA	NA	NA	NA
Ctaxi_contig_14156|comp32307_c0_seq3	-1.500516002	2.455877144	0.004503724	0.027276166	NA	NA	NA	NA	NA
Ctaxi_contig_62778|comp36877_c3_seq3	-1.499465707	2.016710895	0.000299869	0.003187703	NA	NA	NA	NA	NA
Ctaxi_contig_48181|comp36024_c1_seq1	-1.499439109	0.709018025	0.006783348	0.037192494	NA	NA	NA	NA	NA
Ctaxi_contig_67254|comp37086_c1_seq1	-1.498825393	4.104223726	7.69E-05	0.001045809	multidrug resistance-associated protein 4-like	gi|91084129|ref|XP_969781.1|PREDICTED: similar to ATP-binding cassette transporter [Tribolium castaneum] >gi|270008023|gb|EFA04471.1| hypothetical protein TcasGA2_TC014775 [Tribolium castaneum]	AT3G60160.1	"ATMRP9,MRP9,ABCC9"	 multidrug resistance-associated protein 9 
Ctaxi_contig_41406|comp35571_c3_seq12	-1.497233354	2.823239435	0.002442742	0.017082629	NA	NA	NA	NA	NA
Ctaxi_contig_19392|comp33199_c1_seq1	-1.496769647	6.8902078	1.05E-06	2.62E-05	ankyrin repeat protein	"gi|123385560|ref|XP_001299135.1|ankyrin repeat protein [Trichomonas vaginalis G3] >gi|121879907|gb|EAX86205.1| ankyrin repeat protein, putative [Trichomonas vaginalis G3]"	AT2G31820.1		 Ankyrin repeat family protein 
Ctaxi_contig_57939|comp36620_c4_seq1	-1.495979914	4.106150401	1.43E-05	0.000250828	sam domain (sterile alpha motif) domain containing protein	gi|545358663|ref|XP_005644874.1|hypothetical protein COCSUDRAFT_67586 [Coccomyxa subellipsoidea C-169] >gi|384246841|gb|EIE20330.1| hypothetical protein COCSUDRAFT_67586 [Coccomyxa subellipsoidea C-169]	NA	NA	NA
Ctaxi_contig_59045|comp36681_c2_seq2	-1.495125893	2.376049701	0.002938372	0.019639406	NA	NA	NA	NA	NA
Ctaxi_contig_38072|comp35296_c2_seq7	-1.494860618	6.00029425	3.15E-05	0.000492997	zinc finger ccch domain-containing protein 2-like	"gi|545365795|ref|XP_005647840.1|hypothetical protein COCSUDRAFT_15780, partial [Coccomyxa subellipsoidea C-169] >gi|384249815|gb|EIE23296.1| hypothetical protein COCSUDRAFT_15780, partial [Coccomyxa subellipsoidea C-169]"	AT2G25900.2	ATCTH	 Zinc finger C-x8-C-x5-C-x3-H type family protein 
Ctaxi_contig_71682|comp37258_c6_seq8	-1.49396256	3.836887729	2.46E-05	0.000397266	NA	NA	AT5G44260.1		 Zinc finger C-x8-C-x5-C-x3-H type family protein 
Ctaxi_contig_39129|comp35383_c3_seq4	-1.493639098	2.11343582	0.003254933	0.021227657	NA	NA	NA	NA	NA
Ctaxi_contig_13740|comp32214_c1_seq1	-1.492964145	2.551778641	0.000124514	0.001556155	NA	NA	NA	NA	NA
Ctaxi_contig_55785|comp36491_c2_seq4	-1.492223558	6.056450256	1.43E-07	4.56E-06	NA	NA	NA	NA	NA
Ctaxi_contig_19375|comp33199_c0_seq1	-1.491841054	7.30389053	2.54E-10	1.52E-08	NA	NA	NA	NA	NA
Ctaxi_contig_38149|comp35304_c3_seq1	-1.491543897	5.906161399	1.28E-11	9.81E-10	NA	NA	NA	NA	NA
Ctaxi_contig_71154|comp37240_c1_seq15	-1.491003047	5.306872123	8.65E-06	0.000161611	NA	NA	NA	NA	NA
Ctaxi_contig_57691|comp36610_c0_seq1	-1.490915034	3.101240937	0.000433817	0.004300528	NA	NA	NA	NA	NA
Ctaxi_contig_52755|comp36312_c3_seq2	-1.490850385	3.567577768	1.68E-05	0.000286879	NA	NA	NA	NA	NA
Ctaxi_contig_60450|comp36758_c0_seq1	-1.490650372	5.223232434	0.000112037	0.001425744	heat repeat-containing protein 5b-like	gi|545357608|ref|XP_005644430.1|hypothetical protein COCSUDRAFT_58122 [Coccomyxa subellipsoidea C-169] >gi|384246396|gb|EIE19886.1| hypothetical protein COCSUDRAFT_58122 [Coccomyxa subellipsoidea C-169]	AT1G67140.3	SWEETIE	 HEAT repeat-containing protein 
Ctaxi_contig_54293|comp36401_c1_seq3	-1.490568754	2.657304926	0.000924116	0.007847965	NA	NA	NA	NA	NA
Ctaxi_contig_29589|comp34500_c3_seq1	-1.490161492	1.387958281	0.001554612	0.011952079	pyrophosphate-energized membrane proton pump 2	gi|552836025|ref|XP_005849076.1|hypothetical protein CHLNCDRAFT_143568 [Chlorella variabilis] >gi|307108735|gb|EFN56974.1| hypothetical protein CHLNCDRAFT_143568 [Chlorella variabilis]	AT1G78920.2	"AVP2,AVPL1,AtVHP2;1,VHP2;1,VP2"	 vacuolar H+-pyrophosphatase 2 
Ctaxi_contig_31651|comp34710_c0_seq4	-1.489651164	6.492305556	1.37E-07	4.37E-06	NA	NA	NA	NA	NA
Ctaxi_contig_65108|comp37000_c1_seq1	-1.489137921	4.433586601	6.18E-05	0.000870594	endoplasmic reticulum-type calcium-transporting atpase	gi|545375905|ref|XP_005652084.1|endoplasmic reticulum-type calcium-transporting ATPase [Coccomyxa subellipsoidea C-169] >gi|384254066|gb|EIE27540.1| endoplasmic reticulum-type calcium-transporting ATPase [Coccomyxa subellipsoidea C-169]	AT4G00900.1	"ECA2,ATECA2"	 ER-type Ca2+-ATPase 2 
Ctaxi_contig_16414|comp32717_c1_seq1	-1.487802084	5.877040906	4.30E-07	1.17E-05	NA	NA	NA	NA	NA
Ctaxi_contig_54309|comp36401_c6_seq1	-1.487144918	5.180753046	1.66E-06	3.93E-05	NA	NA	NA	NA	NA
Ctaxi_contig_61237|comp36798_c7_seq1	-1.486718697	8.076039422	3.11E-13	3.25E-11	clathrin coat assembly protein ap-	gi|159476424|ref|XP_001696311.1|Mu1-Adaptin [Chlamydomonas reinhardtii] >gi|158282536|gb|EDP08288.1| Mu1-Adaptin [Chlamydomonas reinhardtii]	AT1G60780.1	HAP13	 Clathrin adaptor complexes medium subunit family protein 
Ctaxi_contig_14020|comp32273_c0_seq3	-1.484436524	7.977979689	1.56E-07	4.91E-06	NA	NA	NA	NA	NA
Ctaxi_contig_43582|comp35723_c2_seq8	-1.484198406	3.980989548	4.45E-07	1.21E-05	NA	NA	NA	NA	NA
Ctaxi_contig_63109|comp36896_c1_seq3	-1.48366176	2.540015715	0.000510082	0.004891657	clathrin heavy chain	"gi|302838253|ref|XP_002950685.1|vesicle coat protein clathrin, heavy chain [Volvox carteri f. nagariensis] >gi|300264234|gb|EFJ48431.1| vesicle coat protein clathrin, heavy chain [Volvox carteri f. nagariensis]"	AT3G08530.1		" Clathrin, heavy chain "
Ctaxi_contig_55444|comp36470_c2_seq1	-1.482411637	4.179372217	2.45E-06	5.47E-05	hypothetical protein VOLCADRAFT_92815	gi|302841256|ref|XP_002952173.1|hypothetical protein VOLCADRAFT_92815 [Volvox carteri f. nagariensis] >gi|300262438|gb|EFJ46644.1| hypothetical protein VOLCADRAFT_92815 [Volvox carteri f. nagariensis]	NA	NA	NA
Ctaxi_contig_54242|comp36397_c3_seq1	-1.481611879	4.886840557	6.23E-07	1.63E-05	NA	NA	NA	NA	NA
Ctaxi_contig_47552|comp35980_c2_seq1	-1.481019336	1.297963575	0.001801	0.013424617	NA	NA	NA	NA	NA
Ctaxi_contig_57709|comp36610_c1_seq15	-1.479290646	2.009311094	0.000491711	0.004748293	NA	NA	NA	NA	NA
Ctaxi_contig_67990|comp37109_c1_seq8	-1.479129294	1.152844263	0.005488706	0.031783303	NA	NA	NA	NA	NA
Ctaxi_contig_32421|comp34786_c0_seq5	-1.478369677	6.763733068	1.55E-10	9.66E-09	NA	NA	NA	NA	NA
Ctaxi_contig_48916|comp36071_c2_seq2	-1.478169104	5.994548159	6.91E-10	3.70E-08	atp:adp antiporter family	gi|159467218|ref|XP_001691795.1|plastidic ADP/ATP translocase [Chlamydomonas reinhardtii] >gi|158279141|gb|EDP04903.1| plastidic ADP/ATP translocase [Chlamydomonas reinhardtii]	AT1G15500.1	ATNTT2	 TLC ATP/ADP transporter 
Ctaxi_contig_42827|comp35665_c5_seq12	-1.477643214	5.640476607	2.97E-09	1.40E-07	actin	gi|297824171|ref|XP_002879968.1|hypothetical protein ARALYDRAFT_346008 [Arabidopsis lyrata subsp. lyrata] >gi|297325807|gb|EFH56227.1| hypothetical protein ARALYDRAFT_346008 [Arabidopsis lyrata subsp. lyrata]	AT2G42100.1		 Actin-like ATPase superfamily protein 
Ctaxi_contig_30032|comp34539_c1_seq1	-1.477305305	2.276217193	0.001017148	0.008499936	enolase	gi|159489988|ref|XP_001702971.1|enolase [Chlamydomonas reinhardtii] >gi|158270878|gb|EDO96709.1| enolase [Chlamydomonas reinhardtii]	AT2G29560.1	ENOC	 cytosolic enolase 
Ctaxi_contig_67318|comp37088_c10_seq3	-1.477259711	2.264218337	0.000157493	0.001891942	NA	NA	NA	NA	NA
Ctaxi_contig_30150|comp34554_c1_seq1	-1.476629485	4.579511697	6.98E-09	3.05E-07	protein	gi|168064589|ref|XP_001784243.1|predicted protein [Physcomitrella patens] >gi|162664209|gb|EDQ50937.1| predicted protein [Physcomitrella patens]	AT1G76540.1	CDKB2;1	 cyclin-dependent kinase B2;1 
Ctaxi_contig_16410|comp32717_c0_seq3	-1.474420421	7.520947123	1.30E-12	1.20E-10	NA	NA	NA	NA	NA
Ctaxi_contig_66798|comp37066_c3_seq3	-1.474297252	7.013101295	0.001630319	0.012423033	NA	NA	NA	NA	NA
Ctaxi_contig_33543|comp34879_c0_seq25	-1.473737121	2.260877672	0.002900595	0.019454118	NA	NA	NA	NA	NA
Ctaxi_contig_37144|comp35211_c2_seq1	-1.473587943	4.334177119	8.06E-08	2.75E-06	NA	NA	NA	NA	NA
Ctaxi_contig_67277|comp37087_c3_seq1	-1.473235893	5.629638019	6.91E-07	1.79E-05	NA	NA	NA	NA	NA
Ctaxi_contig_51871|comp36254_c1_seq6	-1.472803981	2.27171339	0.001263109	0.010143594	NA	NA	NA	NA	NA
Ctaxi_contig_37344|comp35228_c2_seq1	-1.472483387	4.204842364	1.98E-05	0.000330345	elongation factor 2	gi|545363063|ref|XP_005646726.1|elongation factor 2 [Coccomyxa subellipsoidea C-169] >gi|384248699|gb|EIE22182.1| elongation factor 2 [Coccomyxa subellipsoidea C-169]	AT1G56070.1	LOS1	 Ribosomal protein S5/Elongation factor G/III/V family protein 
Ctaxi_contig_22453|comp33667_c1_seq3	-1.472020132	2.071148719	0.000633132	0.005817386	peptidyl serine alpha-galactosyltransferase	gi|302853213|ref|XP_002958123.1|hypothetical protein VOLCADRAFT_121680 [Volvox carteri f. nagariensis] >gi|300256591|gb|EFJ40854.1| hypothetical protein VOLCADRAFT_121680 [Volvox carteri f. nagariensis]	NA	NA	NA
Ctaxi_contig_29835|comp34527_c1_seq2	-1.471284782	1.731259936	0.001024957	0.008539953	dimethylaniline monooxygenase	gi|374333786|ref|YP_005086914.1|Dimethylaniline monooxygenase [Pseudovibrio sp. FO-BEG1] >gi|504056470|ref|WP_014290464.1| dimethylaniline monooxygenase [Pseudovibrio sp. FO-BEG1] >gi|359346574|gb|AEV39947.1| Dimethylaniline monooxygenase [Pseudovibrio sp. FO-BEG1]	AT1G12130.1		 Flavin-binding monooxygenase family protein 
Ctaxi_contig_8930|comp30895_c0_seq4	-1.470509322	3.476697435	0.000379208	0.003853919	NA	NA	NA	NA	NA
Ctaxi_contig_47366|comp35968_c2_seq1	-1.470129217	6.05143232	4.08E-07	1.12E-05	squamosa promoter-binding-like protein 10-like	gi|545357186|ref|XP_005644255.1|hypothetical protein COCSUDRAFT_67762 [Coccomyxa subellipsoidea C-169] >gi|384246220|gb|EIE19711.1| hypothetical protein COCSUDRAFT_67762 [Coccomyxa subellipsoidea C-169]	AT2G33810.1	SPL3	 squamosa promoter binding protein-like 3 
Ctaxi_contig_68365|comp37124_c2_seq1	-1.469781095	5.190017639	2.55E-06	5.67E-05	NA	NA	NA	NA	NA
Ctaxi_contig_39735|comp35441_c1_seq14	-1.468173783	5.18494652	5.08E-07	1.36E-05	transient receptor potential ion channel protein	gi|159479494|ref|XP_001697825.1|transient receptor potential ion channel protein [Chlamydomonas reinhardtii] >gi|158273923|gb|EDO99708.1| transient receptor potential ion channel protein [Chlamydomonas reinhardtii]	NA	NA	NA
Ctaxi_contig_59690|comp36713_c6_seq2	-1.468156413	1.835723134	0.000894965	0.007633272	beta transducin-like protein	gi|498271101|ref|WP_010585257.1|serine/threonine protein kinase [Schlesneria paludicola]	AT5G25150.1	TAF5	 TBP-associated factor 5 
Ctaxi_contig_54311|comp36401_c6_seq3	-1.46767696	5.559321996	3.36E-05	0.000521576	NA	NA	NA	NA	NA
Ctaxi_contig_30754|comp34622_c1_seq1	-1.467519597	3.176985191	0.00240369	0.016863555	NA	NA	NA	NA	NA
Ctaxi_contig_68983|comp37150_c4_seq5	-1.467386058	1.094846641	0.006948423	0.037862299	zinc finger transcription factor	"gi|403332515|gb|EJY65281.1|zinc finger transcription factor sma, putative [Oxytricha trifallax]"	NA	NA	NA
Ctaxi_contig_36830|comp35191_c6_seq1	-1.464848282	7.119521806	9.55E-08	3.19E-06	binding to tomv rna 1l (long form) isoform 1	gi|302792551|ref|XP_002978041.1|hypothetical protein SELMODRAFT_108378 [Selaginella moellendorffii] >gi|300154062|gb|EFJ20698.1| hypothetical protein SELMODRAFT_108378 [Selaginella moellendorffii]	AT5G04430.1	"BTR1,BTR1S"	 binding to TOMV RNA 1L (long form) 
Ctaxi_contig_39331|comp35403_c1_seq2	-1.464505698	3.87614163	3.26E-05	0.000507689	NA	NA	AT3G22750.1		 Protein kinase superfamily protein 
Ctaxi_contig_52325|comp36283_c1_seq1	-1.464450865	7.028560309	9.41E-11	6.06E-09	NA	NA	NA	NA	NA
Ctaxi_contig_49582|comp36115_c2_seq2	-1.464303363	2.531090585	0.001557689	0.011964768	NA	NA	NA	NA	NA
Ctaxi_contig_55782|comp36491_c2_seq1	-1.464219681	7.731128486	7.00E-06	0.000135074	NA	NA	NA	NA	NA
Ctaxi_contig_64436|comp36962_c1_seq133	-1.463265243	1.365737001	0.004957409	0.029340162	pre-mrna-processing-splicing factor 8	"gi|545370947|ref|XP_005650078.1|splicing factor, component of the U5 snRNP and of the spliceosome [Coccomyxa subellipsoidea C-169] >gi|384252057|gb|EIE25534.1| splicing factor, component of the U5 snRNP and of the spliceosome [Coccomyxa subellipsoidea C-169]"	AT4G38780.1		 Pre-mRNA-processing-splicing factor 
Ctaxi_contig_49125|comp36083_c8_seq2	-1.461106814	4.054000832	0.00378042	0.023811744	NA	NA	NA	NA	NA
Ctaxi_contig_64977|comp36992_c7_seq2	-1.460216665	1.702694543	0.00279982	0.018943505	NA	NA	NA	NA	NA
Ctaxi_contig_43636|comp35728_c2_seq1	-1.459326164	3.033715364	0.001058102	0.008753032	e1 subunit of 2-oxoglutarate dehydrogenase	gi|545365933|ref|XP_005647897.1|E1 subunit of 2-oxoglutarate dehydrogenase [Coccomyxa subellipsoidea C-169] >gi|384249873|gb|EIE23353.1| E1 subunit of 2-oxoglutarate dehydrogenase [Coccomyxa subellipsoidea C-169]	AT5G65750.1		" 2-oxoglutarate dehydrogenase, E1 component "
Ctaxi_contig_52720|comp36310_c4_seq1	-1.458268241	4.319860915	4.53E-08	1.65E-06	kinase-like protein	gi|545356990|ref|XP_005644170.1|kinase-like protein [Coccomyxa subellipsoidea C-169] >gi|384246135|gb|EIE19626.1| kinase-like protein [Coccomyxa subellipsoidea C-169]	NA	NA	NA
Ctaxi_contig_42611|comp35650_c3_seq5	-1.457491413	2.305099533	7.35E-05	0.001006391	NA	NA	NA	NA	NA
Ctaxi_contig_37561|comp35246_c0_seq2	-1.456582668	4.897180759	0.000110946	0.001415988	snf2 family dna-dependent atpase	gi|552840657|ref|XP_005850106.1|hypothetical protein CHLNCDRAFT_34395 [Chlorella variabilis] >gi|307109767|gb|EFN58004.1| hypothetical protein CHLNCDRAFT_34395 [Chlorella variabilis]	AT3G06400.2	CHR11	 chromatin-remodeling protein 11 
Ctaxi_contig_65126|comp37000_c8_seq1	-1.456168713	3.98317661	1.74E-06	4.10E-05	p-type atpase superfamily	gi|412993956|emb|CCO14467.1|P-type calcium transporting ATPase [Bathycoccus prasinos]	AT1G07670.1	"ATECA4,ECA4"	 endomembrane-type CA-ATPase 4 
Ctaxi_contig_63376|comp36915_c0_seq8	-1.455443161	6.648720355	0.000254478	0.002779377	probable atp-dependent rna helicase ddx20-like	gi|308804852|ref|XP_003079738.1|DDX20_HUMAN Probable ATP-dependent RNA helicase DDX20 (ISS) [Ostreococcus tauri] >gi|116058195|emb|CAL53384.1| DDX20_HUMAN Probable ATP-dependent RNA helicase DDX20 (ISS) [Ostreococcus tauri]	AT4G00660.1	"RH8,ATRH8"	 RNAhelicase-like 8 
Ctaxi_contig_56172|comp36515_c2_seq4	-1.455409587	2.669675136	5.16E-05	0.00074932	probable lysine-specific demethylase jmj14-like	gi|545359959|ref|XP_005645398.1|JmjC-domain-containing protein [Coccomyxa subellipsoidea C-169] >gi|384247367|gb|EIE20854.1| JmjC-domain-containing protein [Coccomyxa subellipsoidea C-169]	AT4G20400.1	"JMJ14,PKDM7B"	 JUMONJI 14 
Ctaxi_contig_40325|comp35492_c0_seq7	-1.454283633	2.881870985	0.003246908	0.021195934	NA	NA	NA	NA	NA
Ctaxi_contig_36118|comp35119_c3_seq1	-1.452673759	6.221664982	8.91E-09	3.83E-07	NA	NA	NA	NA	NA
Ctaxi_contig_33357|comp34864_c8_seq1	-1.451638828	5.255361975	0.000896202	0.007639932	low quality protein: abnormal spindle-like microcephaly-associated protein homolog	gi|552814561|ref|XP_005844218.1|hypothetical protein CHLNCDRAFT_139429 [Chlorella variabilis] >gi|307103859|gb|EFN52116.1| hypothetical protein CHLNCDRAFT_139429 [Chlorella variabilis]	NA	NA	NA
Ctaxi_contig_52595|comp36302_c3_seq2	-1.451475406	1.608232403	0.001757325	0.013157572	NA	NA	NA	NA	NA
Ctaxi_contig_52758|comp36312_c5_seq1	-1.451407037	3.474077307	7.62E-05	0.001037175	NA	NA	NA	NA	NA
Ctaxi_contig_14894|comp32458_c2_seq1	-1.450888176	3.609388751	9.62E-08	3.21E-06	NA	NA	NA	NA	NA
Ctaxi_contig_45909|comp35863_c2_seq1	-1.449401091	7.112872333	4.90E-10	2.68E-08	ras gtpase-activating protein-binding protein	gi|357149068|ref|XP_003574989.1|PREDICTED: uncharacterized protein LOC100845318 [Brachypodium distachyon]	AT5G60980.1		 Nuclear transport factor 2 (NTF2) family protein with RNA binding (RRM-RBD-RNP motifs) domain 
Ctaxi_contig_47461|comp35973_c3_seq4	-1.449151139	4.199233702	3.00E-07	8.60E-06	NA	NA	NA	NA	NA
Ctaxi_contig_28283|comp34355_c2_seq1	-1.448485855	3.268108008	9.47E-05	0.001244183	NA	NA	NA	NA	NA
Ctaxi_contig_32952|comp34831_c2_seq3	-1.448082163	2.026517012	0.000874188	0.007494924	NA	NA	NA	NA	NA
Ctaxi_contig_60004|comp36733_c0_seq1	-1.447962956	2.734673447	0.000387902	0.003930363	alpha-2-macroglobulin domain-containing protein	gi|159481760|ref|XP_001698946.1|hypothetical protein CHLREDRAFT_177538 [Chlamydomonas reinhardtii] >gi|158273438|gb|EDO99228.1| predicted protein [Chlamydomonas reinhardtii]	NA	NA	NA
Ctaxi_contig_38116|comp35300_c7_seq1	-1.447793663	4.045183011	1.06E-05	0.00019427	NA	NA	NA	NA	NA
Ctaxi_contig_68979|comp37150_c4_seq1	-1.447494802	3.050477296	7.91E-05	0.001070565	NA	NA	NA	NA	NA
Ctaxi_contig_60668|comp36771_c4_seq1	-1.44707277	5.450264787	2.77E-09	1.32E-07	NA	NA	NA	NA	NA
Ctaxi_contig_36524|comp35160_c1_seq2	-1.446822727	1.579132106	0.002427141	0.016997435	protein	gi|552817679|ref|XP_005845007.1|hypothetical protein CHLNCDRAFT_138470 [Chlorella variabilis] >gi|307104652|gb|EFN52905.1| hypothetical protein CHLNCDRAFT_138470 [Chlorella variabilis]	NA	NA	NA
Ctaxi_contig_70755|comp37222_c3_seq2	-1.445069436	1.856399916	0.004824006	0.028743429	serine threonine kinase	gi|159472871|ref|XP_001694568.1|predicted protein [Chlamydomonas reinhardtii] >gi|158276792|gb|EDP02563.1| predicted protein [Chlamydomonas reinhardtii]	NA	NA	NA
Ctaxi_contig_66389|comp37045_c2_seq1	-1.445061523	6.067479718	8.83E-07	2.24E-05	NA	NA	NA	NA	NA
Ctaxi_contig_60026|comp36733_c8_seq1	-1.444658862	2.737278758	0.000648994	0.005932245	NA	NA	NA	NA	NA
Ctaxi_contig_71264|comp37245_c5_seq19	-1.444451166	4.956216823	1.79E-08	7.22E-07	NA	NA	NA	NA	NA
Ctaxi_contig_71672|comp37258_c3_seq1	-1.443980458	3.491033022	6.21E-06	0.000121555	NA	NA	NA	NA	NA
Ctaxi_contig_68507|comp37127_c5_seq2	-1.443271817	0.990560738	0.008718544	0.044992356	NA	NA	NA	NA	NA
Ctaxi_contig_39354|comp35406_c2_seq6	-1.442965159	1.704925427	0.001749171	0.013109446	membrane protein	gi|342180753|emb|CCC90229.1|unnamed protein product [Trypanosoma congolense IL3000]	NA	NA	NA
Ctaxi_contig_20908|comp33434_c1_seq1	-1.442522054	3.5242399	7.27E-05	0.000998187	NA	NA	NA	NA	NA
Ctaxi_contig_13145|comp32092_c2_seq2	-1.442342483	3.00970819	3.55E-06	7.50E-05	NA	NA	NA	NA	NA
Ctaxi_contig_49126|comp36083_c9_seq1	-1.44180962	5.359328815	4.30E-06	8.84E-05	chromosome segregation protein smc	gi|496084492|ref|WP_008808999.1|chromosome segregation protein SMC [Streptococcus sp. 2_1_36FAA] >gi|262261923|gb|EEY80621.1| chromosome segregation protein SMC [Streptococcus sp. 2_1_36FAA]	NA	NA	NA
Ctaxi_contig_57553|comp36602_c4_seq2	-1.441435931	2.659123874	5.46E-05	0.000785222	ankyrin repeat domain protein	"gi|555929773|emb|CDJ06891.1|ankyrin 2,3:unc44 [Hymenolepis microstoma]"	NA	NA	NA
Ctaxi_contig_43532|comp35720_c0_seq1	-1.441313502	4.557103221	1.36E-08	5.65E-07	NA	NA	AT3G48200.1		 unknown protein; FUNCTIONS IN: molecular_function unknown; INVOLVED IN: biological_process unknown; LOCATED IN: endomembrane system; EXPRESSED IN: 21 plant structures; EXPRESSED DURING: 13 growth stages; Has 210 Blast hits to 148 proteins in 42 species: Archae - 0; Bacteria - 118; Metazoa - 0; Fungi - 0; Plants - 48; Viruses - 0; Other Eukaryotes - 44 (source: NCBI BLink). 
Ctaxi_contig_39303|comp35400_c6_seq7	-1.441074794	1.588394136	0.006064447	0.03422563	NA	NA	NA	NA	NA
Ctaxi_contig_53620|comp36355_c0_seq1	-1.441040277	1.661536179	0.001795751	0.013394421	NA	NA	NA	NA	NA
Ctaxi_contig_13146|comp32092_c3_seq1	-1.44080062	1.713773858	0.00183218	0.01360561	NA	NA	NA	NA	NA
Ctaxi_contig_71622|comp37256_c2_seq3	-1.44065186	2.324772527	0.000202922	0.002325213	adhesin-like protein	gi|288561299|ref|YP_003424785.1|adhesin-like protein [Methanobrevibacter ruminantium M1] >gi|502721857|ref|WP_012956841.1| adhesin-like protein [Methanobrevibacter ruminantium] >gi|288544009|gb|ADC47893.1| adhesin-like protein [Methanobrevibacter ruminantium M1]	NA	NA	NA
Ctaxi_contig_65113|comp37000_c4_seq1	-1.43993553	3.890905287	7.70E-05	0.001046239	calcium-transporting endoplasmic reticulum-type	"gi|159485390|ref|XP_001700727.1|calcium-transporting ATPase, endoplasmic reticulum-type [Chlamydomonas reinhardtii] >gi|158281226|gb|EDP06981.1| calcium-transporting ATPase, endoplasmic reticulum-type [Chlamydomonas reinhardtii]"	AT4G00900.1	"ECA2,ATECA2"	 ER-type Ca2+-ATPase 2 
Ctaxi_contig_36825|comp35190_c3_seq1	-1.439792833	2.887384701	4.25E-05	0.000635311	ankyrin repeat protein	"gi|28373837|pdb|1N0R|AChain A, 4ank: A Designed Ankyrin Repeat Protein With Four Identical Consensus Repeats"	AT2G03430.1		 Ankyrin repeat family protein 
Ctaxi_contig_60020|comp36733_c6_seq5	-1.439519963	2.080249249	0.000421064	0.004200567	NA	NA	NA	NA	NA
Ctaxi_contig_65601|comp37015_c0_seq4	-1.439461867	1.412697009	0.007554488	0.040319466	NA	NA	NA	NA	NA
Ctaxi_contig_60393|comp36753_c4_seq1	-1.438785431	5.758973397	3.05E-10	1.78E-08	NA	NA	NA	NA	NA
Ctaxi_contig_60025|comp36733_c6_seq10	-1.438381492	1.703657964	0.002321288	0.016409053	NA	NA	NA	NA	NA
Ctaxi_contig_60459|comp36758_c2_seq3	-1.437988184	3.179754819	2.08E-05	0.000345262	NA	NA	NA	NA	NA
Ctaxi_contig_71982|comp37272_c2_seq1	-1.437028046	2.562899922	0.000827215	0.007168483	type a von willebrand factor domain-containing protein	gi|552848855|ref|XP_005852203.1|hypothetical protein CHLNCDRAFT_133427 [Chlorella variabilis] >gi|307111867|gb|EFN60101.1| hypothetical protein CHLNCDRAFT_133427 [Chlorella variabilis]	AT1G67120.1		 ATPases;nucleotide binding;ATP binding;nucleoside-triphosphatases;transcription factor binding 
Ctaxi_contig_25836|comp34082_c1_seq60	-1.436907411	3.860680443	6.12E-08	2.16E-06	NA	NA	NA	NA	NA
Ctaxi_contig_60680|comp36772_c1_seq1	-1.436725221	3.333024777	4.24E-06	8.75E-05	kinase-like protein	gi|159478919|ref|XP_001697548.1|mitogen activated protein kinase kinase kinase 6 [Chlamydomonas reinhardtii] >gi|158274427|gb|EDP00210.1| mitogen activated protein kinase kinase kinase 6 [Chlamydomonas reinhardtii]	AT4G35780.1		 ACT-like protein tyrosine kinase family protein 
Ctaxi_contig_26506|comp34152_c0_seq1	-1.43656783	1.770453639	0.001434191	0.011187892	NA	NA	NA	NA	NA
Ctaxi_contig_67773|comp37099_c1_seq12	-1.43588196	3.497738729	6.36E-07	1.67E-05	NA	NA	NA	NA	NA
Ctaxi_contig_60009|comp36733_c1_seq5	-1.435635897	2.642878205	0.00013752	0.001688306	NA	NA	NA	NA	NA
Ctaxi_contig_31234|comp34666_c3_seq18	-1.434263362	3.023416831	0.000100542	0.001306579	NA	NA	NA	NA	NA
Ctaxi_contig_69403|comp37166_c9_seq1	-1.433667898	4.229658847	1.36E-06	3.31E-05	50s ribosomal protein chloroplastic-like	gi|545366358|ref|XP_005648079.1|ribosomal protein L15 [Coccomyxa subellipsoidea C-169] >gi|384250055|gb|EIE23535.1| ribosomal protein L15 [Coccomyxa subellipsoidea C-169]	AT3G25920.1	RPL15	 ribosomal protein L15 
Ctaxi_contig_47485|comp35975_c2_seq5	-1.433306074	4.986713621	2.45E-08	9.56E-07	NA	NA	NA	NA	NA
Ctaxi_contig_44378|comp35766_c1_seq1	-1.43257025	4.760057082	6.07E-05	0.000856094	abc transporter a family member 7-like	gi|470126834|ref|XP_004299387.1|PREDICTED: ABC transporter A family member 7-like [Fragaria vesca subsp. vesca]	AT3G47790.1	"ATATH7,ATH7"	 ABC2 homolog 7 
Ctaxi_contig_48474|comp36041_c0_seq2	-1.430641565	2.30378356	0.002239375	0.01597824	isocitrate dehydrogenase	"gi|511005320|gb|EPB86664.1|isocitrate dehydrogenase [NADP], mitochondrial [Mucor circinelloides f. circinelloides 1006PhL]"	AT1G65930.1	cICDH	 cytosolic NADP+-dependent isocitrate dehydrogenase 
Ctaxi_contig_59774|comp36720_c0_seq2	-1.429524899	2.663338948	2.91E-05	0.00045952	NA	NA	NA	NA	NA
Ctaxi_contig_60660|comp36771_c0_seq4	-1.429311691	6.288207881	7.93E-06	0.000150876	NA	NA	NA	NA	NA
Ctaxi_contig_40218|comp35481_c5_seq1	-1.429228417	6.450085105	8.63E-09	3.71E-07	atp binding protein	gi|557527329|gb|ESR38579.1|hypothetical protein CICLE_v10025256mg [Citrus clementina]	AT4G38470.1		 ACT-like protein tyrosine kinase family protein 
Ctaxi_contig_46665|comp35915_c1_seq3	-1.428882404	2.378425263	0.000306762	0.003243493	NA	NA	NA	NA	NA
Ctaxi_contig_36112|comp35119_c1_seq2	-1.427961314	7.604958331	2.67E-10	1.59E-08	NA	NA	NA	NA	NA
Ctaxi_contig_50305|comp36167_c3_seq2	-1.42723944	2.433018942	0.000401217	0.004044495	NA	NA	NA	NA	NA
Ctaxi_contig_63110|comp36896_c2_seq1	-1.426614234	2.981536227	0.000279115	0.00300712	clathrin heavy chain	gi|561020007|gb|ESW18778.1|hypothetical protein PHAVU_006G069700g [Phaseolus vulgaris]	AT3G11130.1		" Clathrin, heavy chain "
Ctaxi_contig_27967|comp34314_c2_seq1	-1.426305336	5.725809469	1.74E-06	4.09E-05	copper transport accessory protein	gi|159489330|ref|XP_001702650.1|copper transport accessory protein [Chlamydomonas reinhardtii] >gi|158280672|gb|EDP06429.1| copper transport accessory protein [Chlamydomonas reinhardtii] >gi|196475663|gb|ACG76388.1| putative copper assimilation accessory protein [Chlamydomonas reinhardtii]	NA	NA	NA
Ctaxi_contig_47002|comp35942_c4_seq4	-1.42627161	3.342948378	4.03E-05	0.000606983	NA	NA	NA	NA	NA
Ctaxi_contig_22610|comp33689_c0_seq1	-1.425721668	6.167943508	0.000217248	0.002452308	NA	NA	NA	NA	NA
Ctaxi_contig_49372|comp36103_c2_seq3	-1.425450466	2.411169423	0.006184614	0.034740277	NA	NA	NA	NA	NA
Ctaxi_contig_62168|comp36847_c0_seq12	-1.425199866	5.162780746	2.69E-05	0.000430249	abc transporter a family member 7-like	gi|356508588|ref|XP_003523037.1|PREDICTED: ABC transporter A family member 7-like [Glycine max]	AT3G47740.1	"ATATH2,ATH2,ABCA3"	 ABC2 homolog 2 
Ctaxi_contig_28689|comp34402_c2_seq1	-1.424858841	1.924673356	0.001129851	0.009239423	NA	NA	NA	NA	NA
Ctaxi_contig_39337|comp35403_c2_seq2	-1.424605582	2.725672597	0.000236818	0.00262134	NA	NA	NA	NA	NA
Ctaxi_contig_16265|comp32694_c0_seq1	-1.424583365	4.385270538	4.44E-07	1.21E-05	s-adenosylmethionine decarboxylase	gi|302852337|ref|XP_002957689.1|hypothetical protein VOLCADRAFT_84198 [Volvox carteri f. nagariensis] >gi|300256983|gb|EFJ41238.1| hypothetical protein VOLCADRAFT_84198 [Volvox carteri f. nagariensis]	AT3G02470.4		 S-adenosylmethionine decarboxylase 
Ctaxi_contig_62922|comp36885_c3_seq1	-1.424163007	8.076797803	1.05E-06	2.62E-05	myosin ii heavy chain	"gi|167376214|ref|XP_001733907.1|M protein, serotype 5 precursor [Entamoeba dispar SAW760] >gi|165904826|gb|EDR29972.1| M protein, serotype 5 precursor, putative [Entamoeba dispar SAW760]"	NA	NA	NA
Ctaxi_contig_50507|comp36180_c0_seq1	-1.423651199	3.190370791	0.000680997	0.006136112	125 kda kinesin-related	gi|514817264|ref|XP_004983357.1|PREDICTED: 125 kDa kinesin-related protein-like [Setaria italica]	AT3G45850.2		 P-loop containing nucleoside triphosphate hydrolases superfamily protein 
Ctaxi_contig_70970|comp37232_c3_seq1	-1.423265853	4.472579765	2.15E-05	0.000353582	NA	NA	NA	NA	NA
Ctaxi_contig_65696|comp37020_c0_seq1	-1.422007584	1.947753735	0.005289137	0.030862198	zinc finger ccch domain-containing protein 58	"gi|471214486|ref|XP_004261426.1|tristetraproline, putative [Entamoeba invadens IP1] >gi|440302333|gb|ELP94655.1| tristetraproline, putative [Entamoeba invadens IP1]"	AT3G02830.1	ZFN1	 zinc finger protein 1 
Ctaxi_contig_47279|comp35962_c2_seq3	-1.421622812	2.784981824	0.000735762	0.006523977	adhesin-like protein	gi|522091199|ref|WP_020602408.1|hypothetical protein [Spirosoma spitsbergense]	NA	NA	NA
Ctaxi_contig_57191|comp36578_c1_seq7	-1.420947418	6.043695909	1.21E-08	5.09E-07	NA	NA	NA	NA	NA
Ctaxi_contig_71233|comp37245_c1_seq3	-1.420672747	5.388786047	5.69E-06	0.00011256	protein	gi|168017610|ref|XP_001761340.1|predicted protein [Physcomitrella patens] >gi|162687346|gb|EDQ73729.1| predicted protein [Physcomitrella patens]	AT2G42520.1		 P-loop containing nucleoside triphosphate hydrolases superfamily protein 
Ctaxi_contig_57549|comp36602_c2_seq6	-1.420435265	2.906160222	5.52E-05	0.000791875	ankyrin repeat protein	"gi|414145861|pdb|4HQD|AChain A, Crystal Structure Of Engineered Protein. Northeast Structural Genomics Consortium Target Or265. >gi|414145862|pdb|4HQD|B Chain B, Crystal Structure Of Engineered Protein. Northeast Structural Genomics Consortium Target Or265"	AT2G03430.1		 Ankyrin repeat family protein 
Ctaxi_contig_32615|comp34797_c1_seq2	-1.420080589	2.619983096	0.000281664	0.003028448	adhesin-like protein	"gi|514483672|gb|EPH53041.1|hypothetical protein CAOG_09059, partial [Capsaspora owczarzaki ATCC 30864]"	NA	NA	NA
Ctaxi_contig_12724|comp32007_c0_seq1	-1.419340477	3.802739741	4.10E-07	1.12E-05	NA	NA	NA	NA	NA
Ctaxi_contig_48919|comp36071_c2_seq5	-1.419234053	4.894082152	7.22E-08	2.50E-06	NA	NA	NA	NA	NA
Ctaxi_contig_40859|comp35537_c5_seq3	-1.418341441	2.402344775	0.001418011	0.011084884	NA	NA	NA	NA	NA
Ctaxi_contig_33360|comp34864_c12_seq1	-1.417887758	5.655612754	0.00010918	0.001396632	NA	NA	NA	NA	NA
Ctaxi_contig_62494|comp36861_c0_seq3	-1.417322114	3.313754251	0.000125024	0.001560035	glutamate synthase	gi|302809825|ref|XP_002986605.1|hypothetical protein SELMODRAFT_158084 [Selaginella moellendorffii] >gi|300145788|gb|EFJ12462.1| hypothetical protein SELMODRAFT_158084 [Selaginella moellendorffii]	AT5G53460.3	GLT1	 NADH-dependent glutamate synthase 1 
Ctaxi_contig_57940|comp36620_c6_seq1	-1.417044507	3.812673537	1.86E-06	4.33E-05	phd zinc finger-containing protein	gi|348672863|gb|EGZ12683.1|hypothetical protein PHYSODRAFT_563400 [Phytophthora sojae]	NA	NA	NA
Ctaxi_contig_26621|comp34167_c1_seq3	-1.416848804	2.133678882	0.003775422	0.023805549	NA	NA	NA	NA	NA
Ctaxi_contig_7205|comp29983_c0_seq6	-1.416660788	2.268583655	0.000383401	0.003889464	zinc transporter	gi|255076127|ref|XP_002501738.1|zinc permease family [Micromonas sp. RCC299] >gi|226517002|gb|ACO62996.1| zinc permease family [Micromonas sp. RCC299]	NA	NA	NA
Ctaxi_contig_59676|comp36713_c1_seq2	-1.41651815	1.264747217	0.007065286	0.038312295	NA	NA	NA	NA	NA
Ctaxi_contig_53759|comp36365_c6_seq1	-1.416381675	4.667136013	4.75E-06	9.62E-05	phosphate permease	gi|28569257|gb|AAO47330.1|high affinity phosphate transporter [Tetraselmis chuii]	AT3G26570.2	"PHT2;1,ORF02"	 phosphate transporter 2;1 
Ctaxi_contig_61601|comp36816_c6_seq1	-1.416010977	5.937217088	5.33E-08	1.91E-06	NA	NA	NA	NA	NA
Ctaxi_contig_69561|comp37171_c3_seq4	-1.415945245	1.190640316	0.006260365	0.035035071	NA	NA	NA	NA	NA
Ctaxi_contig_68672|comp37133_c3_seq1	-1.414996522	1.283762349	0.007172881	0.038738296	NA	NA	NA	NA	NA
Ctaxi_contig_62918|comp36885_c1_seq2	-1.414490743	5.258100158	5.91E-06	0.000116539	protein	gi|302783871|ref|XP_002973708.1|hypothetical protein SELMODRAFT_414001 [Selaginella moellendorffii] >gi|300158746|gb|EFJ25368.1| hypothetical protein SELMODRAFT_414001 [Selaginella moellendorffii]	AT3G23670.1	"PAKRP1L,KINESIN-12B"	" phragmoplast-associated kinesin-related protein, putative "
Ctaxi_contig_31150|comp34660_c0_seq1	-1.413430529	7.599235125	3.77E-08	1.41E-06	NA	NA	NA	NA	NA
Ctaxi_contig_44103|comp35755_c0_seq3	-1.412965584	1.819705041	0.001117512	0.009160867	NA	NA	NA	NA	NA
Ctaxi_contig_27511|comp34260_c0_seq1	-1.412929545	2.16730905	0.003918373	0.024519452	NA	NA	AT2G26560.1	"PLP2,PLAIIA,PLA2A"	 phospholipase A 2A 
Ctaxi_contig_52524|comp36296_c1_seq1	-1.412896765	4.638509254	5.16E-09	2.32E-07	NA	NA	NA	NA	NA
Ctaxi_contig_36204|comp35127_c0_seq3	-1.411628628	6.675702544	3.22E-07	9.13E-06	hypothetical protein VOLCADRAFT_105298	gi|302840682|ref|XP_002951893.1|hypothetical protein VOLCADRAFT_105298 [Volvox carteri f. nagariensis] >gi|300262794|gb|EFJ46998.1| hypothetical protein VOLCADRAFT_105298 [Volvox carteri f. nagariensis]	NA	NA	NA
Ctaxi_contig_52523|comp36296_c0_seq5	-1.41112327	3.106944039	1.44E-05	0.000252521	hypothetical protein CHLNCDRAFT_138470	gi|552817679|ref|XP_005845007.1|hypothetical protein CHLNCDRAFT_138470 [Chlorella variabilis] >gi|307104652|gb|EFN52905.1| hypothetical protein CHLNCDRAFT_138470 [Chlorella variabilis]	NA	NA	NA
Ctaxi_contig_49403|comp36105_c4_seq3	-1.410938653	5.285228998	1.75E-09	8.69E-08	NA	NA	NA	NA	NA
Ctaxi_contig_70514|comp37211_c3_seq1	-1.410647004	2.782197385	0.000583341	0.005447984	NA	NA	NA	NA	NA
Ctaxi_contig_70846|comp37226_c1_seq4	-1.410173498	2.812345677	0.001804219	0.013445622	lysine-specific demethylase 5d	gi|557088245|gb|ESQ29025.1|hypothetical protein EUTSA_v10023217mg [Eutrema salsugineum]	AT1G63490.1		 transcription factor jumonji (jmjC) domain-containing protein 
Ctaxi_contig_52319|comp36282_c3_seq1	-1.409605629	1.5452839	0.003608367	0.022982774	type i inositol- -trisphosphate 5-phosphatase	gi|302840255|ref|XP_002951683.1|hypothetical protein VOLCADRAFT_105199 [Volvox carteri f. nagariensis] >gi|300262931|gb|EFJ47134.1| hypothetical protein VOLCADRAFT_105199 [Volvox carteri f. nagariensis]	AT1G71710.2		 DNAse I-like superfamily protein 
Ctaxi_contig_61870|comp36832_c1_seq1	-1.409431778	5.246362221	0.001492837	0.011558244	arm repeat protein	gi|413952082|gb|AFW84731.1|hypothetical protein ZEAMMB73_558936 [Zea mays]	AT1G23030.1		 ARM repeat superfamily protein 
Ctaxi_contig_21125|comp33464_c0_seq1	-1.408865671	4.714442721	0.00011483	0.001458336	NA	NA	NA	NA	NA
Ctaxi_contig_61878|comp36832_c2_seq1	-1.408338823	5.857685982	7.65E-08	2.63E-06	NA	NA	NA	NA	NA
Ctaxi_contig_56173|comp36515_c2_seq5	-1.408289748	2.07493679	0.00339008	0.021934116	NA	NA	NA	NA	NA
Ctaxi_contig_44136|comp35759_c6_seq1	-1.406912232	3.745450833	6.25E-06	0.000122193	NA	NA	NA	NA	NA
Ctaxi_contig_55787|comp36491_c4_seq2	-1.40669735	7.447698465	0.00023002	0.002568141	NA	NA	NA	NA	NA
Ctaxi_contig_18810|comp33110_c0_seq2	-1.406447816	3.868789372	1.61E-05	0.000278284	NA	NA	NA	NA	NA
Ctaxi_contig_39402|comp35409_c2_seq1	-1.406323089	6.596272234	6.65E-10	3.56E-08	NA	NA	NA	NA	NA
Ctaxi_contig_57072|comp36572_c1_seq2	-1.405320536	6.54165573	9.94E-07	2.49E-05	NA	NA	NA	NA	NA
Ctaxi_contig_57073|comp36572_c1_seq3	-1.404793163	4.260347251	4.07E-05	0.000612477	NA	NA	NA	NA	NA
Ctaxi_contig_60460|comp36758_c2_seq4	-1.403759008	1.993513314	0.000884367	0.007556337	NA	NA	NA	NA	NA
Ctaxi_contig_21251|comp33485_c1_seq1	-1.402935092	5.292383445	1.56E-05	0.000270579	NA	NA	NA	NA	NA
Ctaxi_contig_50486|comp36177_c2_seq1	-1.402676796	6.50743087	1.44E-10	9.06E-09	alpha-vacuolar processing enzyme	gi|297798670|ref|XP_002867219.1|GAMMA-VPE [Arabidopsis lyrata subsp. lyrata] >gi|297313055|gb|EFH43478.1| GAMMA-VPE [Arabidopsis lyrata subsp. lyrata]	AT4G32940.1	"GAMMA-VPE,GAMMAVPE"	 gamma vacuolar processing enzyme 
Ctaxi_contig_29364|comp34473_c0_seq1	-1.402538048	4.516272599	0.000377359	0.00383862	NA	NA	NA	NA	NA
Ctaxi_contig_59507|comp36703_c1_seq1	-1.40213355	4.832412505	0.000644997	0.005905368	NA	NA	NA	NA	NA
Ctaxi_contig_70856|comp37226_c8_seq1	-1.401898777	2.740269488	0.000159767	0.00191241	NA	NA	NA	NA	NA
Ctaxi_contig_33729|comp34895_c3_seq3	-1.401295335	3.288597717	0.000550175	0.005204927	abc transporter a family member	gi|357477503|ref|XP_003609037.1|ABC transporter A family member [Medicago truncatula] >gi|355510092|gb|AES91234.1| ABC transporter A family member [Medicago truncatula]	AT3G47740.1	"ATATH2,ATH2,ABCA3"	 ABC2 homolog 2 
Ctaxi_contig_28987|comp34435_c2_seq3	-1.399753969	3.150073536	0.000186216	0.002170877	NA	NA	NA	NA	NA
Ctaxi_contig_69286|comp37162_c3_seq22	-1.399693393	4.769114375	0.010003705	0.04994744	cobalamin-dependent methionine synthase	gi|552815100|ref|XP_005844355.1|hypothetical protein CHLNCDRAFT_36916 [Chlorella variabilis] >gi|307103997|gb|EFN52253.1| hypothetical protein CHLNCDRAFT_36916 [Chlorella variabilis]	AT1G01940.1		 Cyclophilin-like peptidyl-prolyl cis-trans isomerase family protein 
Ctaxi_contig_21670|comp33556_c4_seq1	-1.399126488	5.057591086	7.40E-05	0.001011192	autophagy-related protein 8f	gi|210075853|ref|XP_503468.2|YALI0E02662p [Yarrowia lipolytica] >gi|223590155|sp|Q6C794.2|ATG8_YARLI RecName: Full=Autophagy-related protein 8; AltName: Full=Autophagy-related ubiquitin-like modifier ATG8; Flags: Precursor >gi|199426876|emb|CAG79047.2| YALI0E02662p [Yarrowia lipolytica CLIB122]	AT2G45170.2	"ATATG8E,ATG8E"	 AUTOPHAGY 8E 
Ctaxi_contig_59673|comp36713_c0_seq2	-1.399000049	1.687040556	0.002655955	0.018232483	NA	NA	NA	NA	NA
Ctaxi_contig_53221|comp36339_c0_seq8	-1.398790581	3.594852597	0.007744321	0.041136183	nucleoporin-domain-containing protein	gi|545357143|ref|XP_005644238.1|nucleoporin-domain-containing protein [Coccomyxa subellipsoidea C-169] >gi|384246203|gb|EIE19694.1| nucleoporin-domain-containing protein [Coccomyxa subellipsoidea C-169]	AT2G23470.1	RUS4	" Protein of unknown function, DUF647 "
Ctaxi_contig_34168|comp34935_c1_seq10	-1.398658165	3.881912277	0.005715189	0.032727389	NA	NA	NA	NA	NA
Ctaxi_contig_49412|comp36105_c4_seq12	-1.398359292	3.574755422	5.97E-07	1.57E-05	protein	gi|159463126|ref|XP_001689793.1|predicted protein [Chlamydomonas reinhardtii] >gi|158283781|gb|EDP09531.1| predicted protein [Chlamydomonas reinhardtii]	NA	NA	NA
Ctaxi_contig_70756|comp37222_c3_seq3	-1.398234218	2.803317144	0.00035458	0.003651221	NA	NA	NA	NA	NA
Ctaxi_contig_42830|comp35665_c5_seq15	-1.397729059	2.376906031	0.004005034	0.024917567	NA	NA	NA	NA	NA
Ctaxi_contig_26070|comp34108_c0_seq1	-1.397492762	4.477297212	1.16E-06	2.88E-05	rad2 family	"gi|302843818|ref|XP_002953450.1|nuclease, Rad2 family [Volvox carteri f. nagariensis] >gi|300261209|gb|EFJ45423.1| nuclease, Rad2 family [Volvox carteri f. nagariensis]"	AT5G26680.2		 5'-3' exonuclease family protein 
Ctaxi_contig_60394|comp36753_c4_seq2	-1.39667937	6.141146405	1.97E-10	1.20E-08	polyadenylate-binding cytoplasmic and nuclear-like	"gi|357139501|ref|XP_003571320.1|PREDICTED: polyadenylate-binding protein, cytoplasmic and nuclear-like [Brachypodium distachyon]"	AT1G32790.2	CID11	 CTC-interacting domain 11 
Ctaxi_contig_25837|comp34082_c2_seq1	-1.396279427	4.735539975	1.36E-07	4.34E-06	NA	NA	NA	NA	NA
Ctaxi_contig_39728|comp35441_c1_seq7	-1.396187574	5.000215993	2.21E-06	5.04E-05	NA	NA	NA	NA	NA
Ctaxi_contig_62957|comp36887_c1_seq4	-1.395420763	7.04529464	7.69E-08	2.64E-06	splicing factor 3b subunit 5	gi|545374571|ref|XP_005651560.1|hypothetical protein COCSUDRAFT_83575 [Coccomyxa subellipsoidea C-169] >gi|384253541|gb|EIE27016.1| hypothetical protein COCSUDRAFT_83575 [Coccomyxa subellipsoidea C-169]	AT3G23325.1		 Splicing factor 3B subunit 5/RDS3 complex subunit 10 
Ctaxi_contig_33359|comp34864_c11_seq1	-1.394599347	6.053488249	0.001732778	0.013026141	abnormal spindle-like microcephaly-associated protein homolog	gi|443696752|gb|ELT97378.1|hypothetical protein CAPTEDRAFT_220529 [Capitella teleta]	AT1G54560.1	"XIE,ATXIE"	 Myosin family protein with Dil domain 
Ctaxi_contig_18836|comp33117_c1_seq1	-1.39452153	3.038190731	0.000724262	0.006438639	NA	NA	NA	NA	NA
Ctaxi_contig_66502|comp37050_c3_seq7	-1.393895982	6.32745681	1.00E-08	4.28E-07	class 3 lipase	gi|545362405|ref|XP_005646436.1|hypothetical protein COCSUDRAFT_56339 [Coccomyxa subellipsoidea C-169] >gi|384248408|gb|EIE21892.1| hypothetical protein COCSUDRAFT_56339 [Coccomyxa subellipsoidea C-169]	AT5G18630.3		 alpha/beta-Hydrolases superfamily protein 
Ctaxi_contig_68376|comp37124_c6_seq8	-1.393133157	3.664217319	3.14E-06	6.76E-05	NA	NA	NA	NA	NA
Ctaxi_contig_60016|comp36733_c6_seq1	-1.393090609	3.234879184	2.55E-05	0.000410231	hypothetical protein VOLCADRAFT_99981	gi|302854365|ref|XP_002958691.1|hypothetical protein VOLCADRAFT_99981 [Volvox carteri f. nagariensis] >gi|300255972|gb|EFJ40251.1| hypothetical protein VOLCADRAFT_99981 [Volvox carteri f. nagariensis]	NA	NA	NA
Ctaxi_contig_21252|comp33485_c1_seq2	-1.392982566	4.789855216	1.95E-07	5.97E-06	NA	NA	NA	NA	NA
Ctaxi_contig_47482|comp35975_c2_seq2	-1.392734411	5.555949496	1.02E-09	5.27E-08	NA	NA	NA	NA	NA
Ctaxi_contig_32424|comp34786_c1_seq3	-1.39253444	6.171088296	3.13E-06	6.73E-05	speckle-type poz protein spop and related proteins with math and btb poz domains	gi|159475278|ref|XP_001695750.1|hypothetical protein CHLREDRAFT_175298 [Chlamydomonas reinhardtii] >gi|158275761|gb|EDP01537.1| predicted protein [Chlamydomonas reinhardtii]	NA	NA	NA
Ctaxi_contig_10810|comp31510_c1_seq1	-1.392226648	7.566567778	3.47E-11	2.46E-09	sulfur stress regulator	gi|302832650|ref|XP_002947889.1|Snf1-like protein kinase [Volvox carteri f. nagariensis] >gi|300266691|gb|EFJ50877.1| Snf1-like protein kinase [Volvox carteri f. nagariensis]	AT5G63650.1	"SNRK2-5,SNRK2.5,SRK2H"	 SNF1-related protein kinase 2.5 
Ctaxi_contig_21839|comp33584_c0_seq1	-1.390982101	4.773166392	4.15E-07	1.13E-05	NA	NA	NA	NA	NA
Ctaxi_contig_59782|comp36720_c4_seq2	-1.39036255	2.571740696	0.001126942	0.009224637	NA	NA	NA	NA	NA
Ctaxi_contig_70761|comp37222_c4_seq4	-1.390330314	4.147031477	0.008752476	0.045110727	protein nsp-interacting kinase 1-like	gi|545358332|ref|XP_005644745.1|hypothetical protein COCSUDRAFT_67530 [Coccomyxa subellipsoidea C-169] >gi|384246712|gb|EIE20201.1| hypothetical protein COCSUDRAFT_67530 [Coccomyxa subellipsoidea C-169]	AT4G23740.1		 Leucine-rich repeat protein kinase family protein 
Ctaxi_contig_37602|comp35250_c2_seq2	-1.38992756	6.327792005	2.08E-07	6.29E-06	bifunctional aspartate kinase homoserine dehydrogenase	gi|159474278|ref|XP_001695256.1|bifunctional aspartate kinase/homoserine dehydrogenase [Chlamydomonas reinhardtii] >gi|158276190|gb|EDP01964.1| bifunctional aspartate kinase/homoserine dehydrogenase [Chlamydomonas reinhardtii]	AT4G19710.2	"AK-HSDHII,AK-HSDH"	 aspartate kinase-homoserine dehydrogenase ii 
Ctaxi_contig_7202|comp29983_c0_seq3	-1.389588597	4.237702581	9.36E-08	3.14E-06	zinc permease family	gi|219124661|ref|XP_002182617.1|predicted protein [Phaeodactylum tricornutum CCAP 1055/1] >gi|217405963|gb|EEC45904.1| predicted protein [Phaeodactylum tricornutum CCAP 1055/1]	NA	NA	NA
Ctaxi_contig_40211|comp35481_c2_seq1	-1.388927906	4.01880363	8.44E-06	0.000158439	protein	gi|302845911|ref|XP_002954493.1|hypothetical protein VOLCADRAFT_64912 [Volvox carteri f. nagariensis] >gi|300260165|gb|EFJ44386.1| hypothetical protein VOLCADRAFT_64912 [Volvox carteri f. nagariensis]	AT4G38470.1		 ACT-like protein tyrosine kinase family protein 
Ctaxi_contig_54572|comp36418_c2_seq1	-1.386713481	2.456603875	0.001367403	0.010790726	NA	NA	NA	NA	NA
Ctaxi_contig_71246|comp37245_c5_seq1	-1.386499409	8.282800376	6.72E-11	4.47E-09	NA	NA	NA	NA	NA
Ctaxi_contig_39275|comp35399_c2_seq1	-1.386407165	1.039912442	0.008438717	0.043852029	NA	NA	NA	NA	NA
Ctaxi_contig_36984|comp35204_c3_seq2	-1.38567145	4.127257752	1.26E-06	3.09E-05	NA	NA	NA	NA	NA
Ctaxi_contig_57705|comp36610_c1_seq11	-1.384932574	3.836236617	0.000760389	0.006698453	NA	NA	NA	NA	NA
Ctaxi_contig_18990|comp33142_c1_seq1	-1.384185673	2.481250976	7.13E-05	0.000982589	NA	NA	NA	NA	NA
Ctaxi_contig_45807|comp35855_c3_seq2	-1.384073591	3.25846419	1.16E-05	0.000210164	NA	NA	NA	NA	NA
Ctaxi_contig_52759|comp36312_c6_seq1	-1.383177392	5.52661945	8.45E-10	4.43E-08	NA	NA	NA	NA	NA
Ctaxi_contig_32984|comp34835_c3_seq3	-1.382559958	3.372049529	0.000193258	0.002239733	o-methyltransferase	gi|308803186|ref|XP_003078906.1|putative O-methyltransferase (ISS) [Ostreococcus tauri] >gi|116057359|emb|CAL51786.1| putative O-methyltransferase (ISS) [Ostreococcus tauri]	AT3G62000.1		 S-adenosyl-L-methionine-dependent methyltransferases superfamily protein 
Ctaxi_contig_66788|comp37065_c6_seq9	-1.382342978	1.422641185	0.006884905	0.037595616	NA	NA	NA	NA	NA
Ctaxi_contig_22612|comp33689_c0_seq3	-1.382103194	4.785042717	0.00026196	0.002847004	NA	NA	NA	NA	NA
Ctaxi_contig_46935|comp35935_c0_seq2	-1.381905013	1.228685178	0.003706192	0.023476519	NA	NA	NA	NA	NA
Ctaxi_contig_22333|comp33652_c1_seq1	-1.381200947	6.295687466	2.30E-09	1.11E-07	NA	NA	NA	NA	NA
Ctaxi_contig_31235|comp34666_c3_seq19	-1.380856784	1.964198287	0.001533708	0.011818467	NA	NA	NA	NA	NA
Ctaxi_contig_71635|comp37256_c9_seq2	-1.380675538	1.565529847	0.003251554	0.021213877	NA	NA	NA	NA	NA
Ctaxi_contig_47821|comp35998_c0_seq3	-1.380569257	6.487110956	1.02E-10	6.52E-09	NA	NA	NA	NA	NA
Ctaxi_contig_61490|comp36810_c3_seq1	-1.379305151	3.427334714	7.80E-05	0.001057301	NA	NA	NA	NA	NA
Ctaxi_contig_50994|comp36210_c1_seq1	-1.378517091	4.211306303	1.19E-07	3.87E-06	ctd small phosphatase-like protein 2-like	gi|302821763|ref|XP_002992543.1|hypothetical protein SELMODRAFT_135380 [Selaginella moellendorffii] >gi|300139745|gb|EFJ06481.1| hypothetical protein SELMODRAFT_135380 [Selaginella moellendorffii]	AT3G55960.1		 Haloacid dehalogenase-like hydrolase (HAD) superfamily protein 
Ctaxi_contig_20881|comp33432_c1_seq3	-1.37823495	5.317369815	4.57E-06	9.30E-05	protein rsp-3	gi|302831616|ref|XP_002947373.1|hypothetical protein VOLCADRAFT_120471 [Volvox carteri f. nagariensis] >gi|300267237|gb|EFJ51421.1| hypothetical protein VOLCADRAFT_120471 [Volvox carteri f. nagariensis]	AT4G39260.3	"CCR1,ATGRP8,GR-RBP8,GRP8"	" cold, circadian rhythm, and RNA binding 1 "
Ctaxi_contig_39332|comp35403_c1_seq3	-1.377989878	3.229662697	0.000863114	0.007414419	NA	NA	NA	NA	NA
Ctaxi_contig_55537|comp36476_c0_seq1	-1.377617108	2.025105043	0.001619106	0.012348813	NA	NA	NA	NA	NA
Ctaxi_contig_68982|comp37150_c4_seq4	-1.37713654	1.3757684	0.004465103	0.027096106	NA	NA	NA	NA	NA
Ctaxi_contig_70765|comp37222_c4_seq8	-1.376985409	3.693556233	0.006656305	0.036657784	receptor-like kinase	gi|545358332|ref|XP_005644745.1|hypothetical protein COCSUDRAFT_67530 [Coccomyxa subellipsoidea C-169] >gi|384246712|gb|EIE20201.1| hypothetical protein COCSUDRAFT_67530 [Coccomyxa subellipsoidea C-169]	AT4G20270.1	BAM3	 Leucine-rich receptor-like protein kinase family protein 
Ctaxi_contig_60687|comp36772_c3_seq3	-1.376902987	2.852994589	9.27E-05	0.001221693	protein	gi|552843946|ref|XP_005850969.1|hypothetical protein CHLNCDRAFT_140750 [Chlorella variabilis] >gi|307110631|gb|EFN58867.1| hypothetical protein CHLNCDRAFT_140750 [Chlorella variabilis]	AT1G70530.1	CRK3	 cysteine-rich RLK (RECEPTOR-like protein kinase) 3 
Ctaxi_contig_11926|comp31811_c2_seq1	-1.376648537	2.63766801	0.00106638	0.008812814	NA	NA	NA	NA	NA
Ctaxi_contig_47367|comp35968_c2_seq2	-1.376559602	5.995933392	2.98E-06	6.44E-05	NA	NA	NA	NA	NA
Ctaxi_contig_29060|comp34443_c1_seq5	-1.375872723	2.288186678	0.008480253	0.044013299	NA	NA	NA	NA	NA
Ctaxi_contig_39514|comp35419_c1_seq2	-1.375330212	2.106231201	0.000745519	0.006588866	dna gyrase subunit a	"gi|357114941|ref|XP_003559252.1|PREDICTED: probable DNA gyrase subunit A, chloroplastic/mitochondrial-like [Brachypodium distachyon]"	AT3G10690.1	GYRA	 DNA GYRASE A 
Ctaxi_contig_25147|comp34020_c0_seq6	-1.37497213	3.196514285	0.00015209	0.00183691	long-chain-alcohol o-fatty-acyltransferase	gi|255081424|ref|XP_002507934.1|predicted protein [Micromonas sp. RCC299] >gi|226523210|gb|ACO69192.1| predicted protein [Micromonas sp. RCC299]	AT5G55380.1		 MBOAT (membrane bound O-acyl transferase) family protein 
Ctaxi_contig_39725|comp35441_c1_seq4	-1.374927739	4.655297488	1.01E-07	3.34E-06	NA	NA	NA	NA	NA
Ctaxi_contig_67258|comp37086_c1_seq5	-1.374242543	3.337703435	0.000157613	0.00189229	multidrug resistance-associated protein 4	"gi|545356178|ref|XP_005643834.1|P-loop containing nucleoside triphosphate hydrolase protein, partial [Coccomyxa subellipsoidea C-169] >gi|384245798|gb|EIE19290.1| P-loop containing nucleoside triphosphate hydrolase protein, partial [Coccomyxa subellipsoidea C-169]"	AT1G30420.1	"ATMRP12,MRP12,ABCC11"	 multidrug resistance-associated protein 12 
Ctaxi_contig_59171|comp36688_c5_seq1	-1.37421959	2.769938226	0.000421332	0.004200851	NA	NA	NA	NA	NA
Ctaxi_contig_54233|comp36397_c1_seq2	-1.374099675	5.280642533	1.14E-07	3.71E-06	NA	NA	NA	NA	NA
Ctaxi_contig_58128|comp36633_c1_seq5	-1.37399071	2.132760004	0.000661134	0.006018919	wd repeat-containing protein 35 isoform x1	gi|302855884|ref|XP_002959410.1|flagellar associated protein FAP118 [Volvox carteri f. nagariensis] >gi|300255165|gb|EFJ39525.1| flagellar associated protein FAP118 [Volvox carteri f. nagariensis]	NA	NA	NA
Ctaxi_contig_61568|comp36814_c2_seq5	-1.373730299	1.848009568	0.002355062	0.016605785	hypothetical protein VOLCADRAFT_90642	gi|302837343|ref|XP_002950231.1|hypothetical protein VOLCADRAFT_90642 [Volvox carteri f. nagariensis] >gi|300264704|gb|EFJ48899.1| hypothetical protein VOLCADRAFT_90642 [Volvox carteri f. nagariensis]	NA	NA	NA
Ctaxi_contig_59384|comp36698_c1_seq1	-1.373573884	5.922082152	1.16E-07	3.77E-06	trna (uracil-5-)-methyltransferase	gi|552547862|ref|WP_023005854.1|tRNA (uracil-5-)-methyltransferase [Halomonas sp. PBN3] >gi|550791286|gb|ERS89045.1| tRNA (uracil-5-)-methyltransferase [Halomonas sp. PBN3]	NA	NA	NA
Ctaxi_contig_50394|comp36171_c1_seq1	-1.373298397	2.124493974	0.001835051	0.01361788	NA	NA	NA	NA	NA
Ctaxi_contig_39318|comp35402_c1_seq1	-1.372742188	2.900400471	0.001313608	0.01044903	NA	NA	NA	NA	NA
Ctaxi_contig_64520|comp36967_c1_seq12	-1.371965928	3.820867155	6.47E-06	0.000126063	NA	NA	NA	NA	NA
Ctaxi_contig_67055|comp37075_c3_seq2	-1.370729927	2.377084925	0.000474634	0.004623335	protein	gi|159484052|ref|XP_001700074.1|predicted protein [Chlamydomonas reinhardtii] >gi|158272570|gb|EDO98368.1| predicted protein [Chlamydomonas reinhardtii]	NA	NA	NA
Ctaxi_contig_68969|comp37150_c0_seq1	-1.370502263	2.723404609	0.000404206	0.004060644	NA	NA	NA	NA	NA
Ctaxi_contig_22909|comp33730_c1_seq1	-1.369897132	7.204507058	2.16E-05	0.000354875	NA	NA	NA	NA	NA
Ctaxi_contig_54231|comp36397_c0_seq1	-1.369782883	4.974241838	6.16E-05	0.00086878	NA	NA	NA	NA	NA
Ctaxi_contig_59780|comp36720_c2_seq5	-1.369463251	2.535053698	0.001976699	0.014470475	NA	NA	NA	NA	NA
Ctaxi_contig_39756|comp35443_c1_seq3	-1.369416444	3.765587898	1.29E-05	0.000230767	NA	NA	NA	NA	NA
Ctaxi_contig_71345|comp37249_c8_seq2	-1.368765616	4.175591694	1.89E-05	0.000318676	NA	NA	NA	NA	NA
Ctaxi_contig_54576|comp36418_c2_seq5	-1.368431811	2.917958832	0.006385959	0.035572096	NA	NA	NA	NA	NA
Ctaxi_contig_45310|comp35817_c1_seq2	-1.368313278	2.976862644	0.003620537	0.023034033	NA	NA	NA	NA	NA
Ctaxi_contig_70510|comp37211_c2_seq1	-1.367394028	2.20633307	0.000372194	0.003797603	NA	NA	NA	NA	NA
Ctaxi_contig_20885|comp33432_c2_seq1	-1.367246666	3.395224845	3.37E-05	0.000521987	NA	NA	NA	NA	NA
Ctaxi_contig_56223|comp36518_c3_seq2	-1.367108001	2.303673183	0.001528667	0.011787752	NA	NA	NA	NA	NA
Ctaxi_contig_24445|comp33934_c4_seq1	-1.366927225	2.407964539	0.003047038	0.0201994	NA	NA	AT3G18670.1		 Ankyrin repeat family protein 
Ctaxi_contig_30605|comp34606_c5_seq7	-1.366765543	2.50012452	0.000162298	0.001939941	NA	NA	NA	NA	NA
Ctaxi_contig_56373|comp36530_c1_seq13	-1.365819236	5.200616894	7.57E-08	2.61E-06	peptide transporter ptr1-like	gi|356496164|ref|XP_003516940.1|PREDICTED: peptide transporter PTR1-like [Glycine max]	AT3G54140.1	"ATPTR1,PTR1"	 peptide transporter 1 
Ctaxi_contig_16735|comp32780_c3_seq2	-1.365702104	1.938270961	0.002243854	0.016006796	NA	NA	NA	NA	NA
Ctaxi_contig_49606|comp36117_c3_seq1	-1.363948187	5.889201561	8.09E-06	0.000153098	phosphotransferases inositol or phosphatidylinositol kinases	gi|302805276|ref|XP_002984389.1|hypothetical protein SELMODRAFT_156606 [Selaginella moellendorffii] >gi|300147777|gb|EFJ14439.1| hypothetical protein SELMODRAFT_156606 [Selaginella moellendorffii]	AT2G17930.1		 Phosphatidylinositol 3- and 4-kinase family protein with FAT domain 
Ctaxi_contig_60663|comp36771_c2_seq2	-1.363618436	5.068452641	2.41E-07	7.10E-06	NA	NA	NA	NA	NA
Ctaxi_contig_57077|comp36572_c2_seq4	-1.3635369	7.154053406	1.05E-08	4.47E-07	NA	NA	NA	NA	NA
Ctaxi_contig_17767|comp32956_c0_seq1	-1.363159297	7.786388514	3.29E-10	1.87E-08	translocon at the outer membrane of chloroplasts 64-iii	gi|115448751|ref|NP_001048155.1|Os02g0754500 [Oryza sativa Japonica Group] >gi|46805946|dbj|BAD17240.1| putative Toc64 [Oryza sativa Japonica Group] >gi|113537686|dbj|BAF10069.1| Os02g0754500 [Oryza sativa Japonica Group] >gi|215697708|dbj|BAG91702.1| unnamed protein product [Oryza sativa Japonica Group] >gi|222623695|gb|EEE57827.1| hypothetical protein OsJ_08425 [Oryza sativa Japonica Group]	AT3G17970.1	"atToc64-III,TOC64-III"	 translocon at the outer membrane of chloroplasts 64-III 
Ctaxi_contig_38516|comp35325_c7_seq3	-1.363090302	3.050883655	0.000144844	0.001764011	NA	NA	NA	NA	NA
Ctaxi_contig_43541|comp35720_c2_seq5	-1.361438751	2.618457458	0.003733104	0.02360301	NA	NA	NA	NA	NA
Ctaxi_contig_33356|comp34864_c7_seq1	-1.361284771	4.376234992	0.000124496	0.001556155	abnormal spindle-like microcephaly-associated protein homolog	"gi|556998867|ref|XP_006002557.1|PREDICTED: abnormal spindle-like microcephaly-associated protein homolog, partial [Latimeria chalumnae]"	AT1G50360.1	"VIIIA,ATVIIIA"	 P-loop containing nucleoside triphosphate hydrolases superfamily protein 
Ctaxi_contig_70310|comp37201_c7_seq1	-1.360650837	4.469613445	4.45E-05	0.000657736	plasma membrane calcium-transporting atpase	gi|159472827|ref|XP_001694546.1|calmodulin binding calcium-transporting ATPase [Chlamydomonas reinhardtii] >gi|158276770|gb|EDP02541.1| calmodulin binding calcium-transporting ATPase [Chlamydomonas reinhardtii]	AT3G57330.1	ACA11	 autoinhibited Ca2+-ATPase 11 
Ctaxi_contig_40212|comp35481_c3_seq1	-1.360568036	5.237738633	2.26E-08	8.88E-07	NA	NA	NA	NA	NA
Ctaxi_contig_57091|comp36573_c3_seq1	-1.360338537	6.882359575	2.76E-07	8.03E-06	NA	NA	NA	NA	NA
Ctaxi_contig_70892|comp37228_c5_seq2	-1.360112748	2.946741198	1.18E-05	0.000212396	NA	NA	NA	NA	NA
Ctaxi_contig_19318|comp33188_c2_seq2	-1.360012886	7.207213968	0.005567861	0.032152815	NA	NA	NA	NA	NA
Ctaxi_contig_49108|comp36083_c1_seq1	-1.359452705	5.444566974	2.13E-08	8.47E-07	nuclear transcription factor y subunit c-9	gi|297598660|ref|NP_001046029.2|Os02g0170500 [Oryza sativa Japonica Group] >gi|49387561|dbj|BAD25492.1| putative heme activated protein [Oryza sativa Japonica Group] >gi|49388078|dbj|BAD25190.1| putative heme activated protein [Oryza sativa Japonica Group] >gi|125538259|gb|EAY84654.1| hypothetical protein OsI_06025 [Oryza sativa Indica Group] >gi|125580971|gb|EAZ21902.1| hypothetical protein OsJ_05556 [Oryza sativa Japonica Group] >gi|148921420|dbj|BAF64449.1| HAP5 subunit of HAP complex [Oryza sativa Japonica Group] >gi|215769365|dbj|BAH01594.1| unnamed protein product [Oryza sativa Japonica Group] >gi|255670636|dbj|BAF07943.2| Os02g0170500 [Oryza sativa Japonica Group] >gi|307566896|gb|ADN52614.1| nuclear transcription factor Y subunit gamma [Oryza sativa Japonica Group]	AT1G54830.3	NF-YC3	" nuclear factor Y, subunit C3 "
Ctaxi_contig_57942|comp36620_c6_seq3	-1.358659244	2.894322902	3.29E-05	0.000512157	NA	NA	NA	NA	NA
Ctaxi_contig_61606|comp36816_c6_seq6	-1.358501484	4.549485916	1.39E-05	0.00024603	NA	NA	NA	NA	NA
Ctaxi_contig_11474|comp31689_c1_seq2	-1.358311465	1.799497262	0.007560589	0.040345603	NA	NA	NA	NA	NA
Ctaxi_contig_22335|comp33652_c3_seq1	-1.357940043	4.391585233	4.47E-07	1.21E-05	NA	NA	NA	NA	NA
Ctaxi_contig_21150|comp33468_c1_seq1	-1.357343111	3.785043309	1.17E-06	2.89E-05	NA	NA	NA	NA	NA
Ctaxi_contig_33362|comp34864_c13_seq1	-1.357205786	3.683649544	4.58E-07	1.24E-05	NA	NA	NA	NA	NA
Ctaxi_contig_67289|comp37087_c5_seq3	-1.356783891	4.700961874	1.54E-08	6.31E-07	NA	NA	NA	NA	NA
Ctaxi_contig_30012|comp34536_c0_seq1	-1.35604832	4.161214764	2.02E-05	0.000336501	NA	NA	NA	NA	NA
Ctaxi_contig_30679|comp34613_c1_seq2	-1.355569929	1.690592389	0.001882945	0.013923988	nicotinate subfamily protein	gi|552846818|ref|XP_005851710.1|hypothetical protein CHLNCDRAFT_133026 [Chlorella variabilis] >gi|307111374|gb|EFN59608.1| hypothetical protein CHLNCDRAFT_133026 [Chlorella variabilis]	NA	NA	NA
Ctaxi_contig_72001|comp37272_c11_seq1	-1.355416273	3.298890609	0.001669754	0.012660225	protein midasin1	gi|552848855|ref|XP_005852203.1|hypothetical protein CHLNCDRAFT_133427 [Chlorella variabilis] >gi|307111867|gb|EFN60101.1| hypothetical protein CHLNCDRAFT_133427 [Chlorella variabilis]	AT1G67120.1		 ATPases;nucleotide binding;ATP binding;nucleoside-triphosphatases;transcription factor binding 
Ctaxi_contig_21253|comp33485_c1_seq3	-1.355205532	4.449293931	4.01E-06	8.33E-05	NA	NA	NA	NA	NA
Ctaxi_contig_42714|comp35659_c3_seq1	-1.354628969	7.037322639	5.80E-10	3.15E-08	NA	NA	NA	NA	NA
Ctaxi_contig_38086|comp35297_c2_seq2	-1.354472737	4.430605691	2.51E-08	9.77E-07	NA	NA	NA	NA	NA
Ctaxi_contig_62515|comp36862_c3_seq1	-1.354411031	1.996057926	0.008049016	0.042312232	NA	NA	NA	NA	NA
Ctaxi_contig_44381|comp35766_c1_seq4	-1.353908431	3.107542618	0.001248872	0.010041287	NA	NA	NA	NA	NA
Ctaxi_contig_29371|comp34473_c3_seq2	-1.35386904	5.353591903	2.87E-06	6.23E-05	kinase-like protein	gi|545374938|ref|XP_005651700.1|kinase-like protein [Coccomyxa subellipsoidea C-169] >gi|384253682|gb|EIE27156.1| kinase-like protein [Coccomyxa subellipsoidea C-169]	AT5G58940.1	CRCK1	 calmodulin-binding receptor-like cytoplasmic kinase 1 
Ctaxi_contig_30904|comp34632_c2_seq1	-1.352313854	9.138923634	8.17E-09	3.53E-07	NA	NA	NA	NA	NA
Ctaxi_contig_23167|comp33762_c1_seq1	-1.352045492	7.143546624	1.38E-05	0.000244201	NA	NA	NA	NA	NA
Ctaxi_contig_29372|comp34473_c3_seq3	-1.350486378	3.997654138	2.43E-07	7.16E-06	NA	NA	AT2G35050.1		 Protein kinase superfamily protein with octicosapeptide/Phox/Bem1p domain 
Ctaxi_contig_9180|comp30995_c0_seq1	-1.350352782	7.677260484	0.003345148	0.021697839	NA	NA	NA	NA	NA
Ctaxi_contig_40526|comp35511_c1_seq1	-1.349910944	4.196270296	1.62E-06	3.85E-05	protein phosphatase 2c family protein	gi|302809729|ref|XP_002986557.1|hypothetical protein SELMODRAFT_235036 [Selaginella moellendorffii] >gi|300145740|gb|EFJ12414.1| hypothetical protein SELMODRAFT_235036 [Selaginella moellendorffii]	AT1G09160.1		 Protein phosphatase 2C family protein 
Ctaxi_contig_63107|comp36896_c1_seq1	-1.349788642	4.231446057	0.000586662	0.005469427	clathrin heavy expressed	gi|548846013|gb|ERN05320.1|hypothetical protein AMTR_s00007p00168430 [Amborella trichopoda]	AT3G11130.1		" Clathrin, heavy chain "
Ctaxi_contig_66778|comp37065_c5_seq1	-1.349332104	5.302095323	3.73E-07	1.03E-05	NA	NA	NA	NA	NA
Ctaxi_contig_70309|comp37201_c6_seq3	-1.349327579	4.201972758	4.72E-06	9.57E-05	calcium-transporting plasma membrane-type	gi|159465211|ref|XP_001690816.1|plasma membrane calcium ATPase [Chlamydomonas reinhardtii] >gi|158279502|gb|EDP05262.1| plasma membrane calcium ATPase [Chlamydomonas reinhardtii]	AT4G29900.1	"ACA10,CIF1,ATACA10"	 autoinhibited Ca(2+)-ATPase 10 
Ctaxi_contig_39941|comp35456_c2_seq1	-1.349287618	1.553391257	0.002973249	0.01979258	NA	NA	NA	NA	NA
Ctaxi_contig_50393|comp36171_c0_seq9	-1.348809195	2.718334631	0.002483101	0.017312002	NA	NA	NA	NA	NA
Ctaxi_contig_64660|comp36975_c4_seq2	-1.348524401	2.740549947	0.009656698	0.048638843	NA	NA	NA	NA	NA
Ctaxi_contig_59174|comp36688_c7_seq1	-1.34795512	3.917351544	5.20E-05	0.000753602	autotransporter beta-domain protein	gi|333986287|ref|YP_004518894.1|polymorphic outer membrane protein [Methanobacterium sp. SWAN-1] >gi|503590519|ref|WP_013824595.1| hypothetical protein [Methanobacterium sp. SWAN-1] >gi|333824431|gb|AEG17093.1| polymorphic outer membrane protein [Methanobacterium sp. SWAN-1]	NA	NA	NA
Ctaxi_contig_70305|comp37201_c4_seq1	-1.34742541	4.874389386	1.68E-06	3.97E-05	p-type atpase	gi|545356693|ref|XP_005644036.1|calcium-translocating P-type ATPase [Coccomyxa subellipsoidea C-169] >gi|384246000|gb|EIE19492.1| calcium-translocating P-type ATPase [Coccomyxa subellipsoidea C-169]	AT1G27770.1	"ACA1,PEA1"	 autoinhibited Ca2+-ATPase 1 
Ctaxi_contig_43533|comp35720_c0_seq2	-1.347390275	4.228927578	2.93E-06	6.35E-05	NA	NA	NA	NA	NA
Ctaxi_contig_57692|comp36610_c0_seq2	-1.346758332	2.86002977	0.00077255	0.006782415	NA	NA	NA	NA	NA
Ctaxi_contig_52335|comp36283_c5_seq1	-1.346582465	6.916674055	4.43E-08	1.61E-06	NA	NA	NA	NA	NA
Ctaxi_contig_23381|comp33791_c0_seq1	-1.346563248	1.923466336	0.006883957	0.037595616	NA	NA	NA	NA	NA
Ctaxi_contig_60494|comp36761_c1_seq1	-1.346258443	4.254847438	3.75E-06	7.85E-05	NA	NA	NA	NA	NA
Ctaxi_contig_63112|comp36896_c3_seq1	-1.346151532	4.298406546	0.000554278	0.005240838	clathrin heavy chain	gi|545373675|ref|XP_005651179.1|clathrin heavy chain [Coccomyxa subellipsoidea C-169] >gi|384253160|gb|EIE26635.1| clathrin heavy chain [Coccomyxa subellipsoidea C-169]	AT3G08530.1		" Clathrin, heavy chain "
Ctaxi_contig_22046|comp33611_c1_seq3	-1.345622662	3.812724888	1.32E-06	3.22E-05	zinc finger ccch domain-containing protein 33-like	gi|357151616|ref|XP_003575849.1|PREDICTED: zinc finger CCCH domain-containing protein 33-like [Brachypodium distachyon]	AT5G58620.1		 zinc finger (CCCH-type) family protein 
Ctaxi_contig_20653|comp33403_c1_seq1	-1.345603645	1.205116803	0.006272934	0.035075089	actin-related protein 9-like	gi|557522048|gb|ESR33415.1|hypothetical protein CICLE_v10004596mg [Citrus clementina]	AT5G43500.1	"ATARP9,ARP9"	 actin-related protein 9 
Ctaxi_contig_69324|comp37163_c4_seq1	-1.344255667	3.923905091	3.36E-07	9.46E-06	NA	NA	NA	NA	NA
Ctaxi_contig_60018|comp36733_c6_seq3	-1.344158254	2.779789524	8.66E-05	0.001155981	NA	NA	NA	NA	NA
Ctaxi_contig_49629|comp36118_c1_seq1	-1.342395297	2.851981938	5.09E-05	0.000740986	protein hira-like	gi|340380137|ref|XP_003388580.1|PREDICTED: protein HIRA-like [Amphimedon queenslandica]	AT3G44530.1	HIRA	 homolog of histone chaperone HIRA 
Ctaxi_contig_29670|comp34510_c0_seq1	-1.342393447	4.869809032	1.77E-06	4.16E-05	NA	NA	NA	NA	NA
Ctaxi_contig_21128|comp33464_c1_seq3	-1.342267604	2.227977324	0.000205393	0.002347404	NA	NA	NA	NA	NA
Ctaxi_contig_62495|comp36861_c1_seq1	-1.341867313	3.943333324	0.000973343	0.008201617	glutamate synthase	gi|302853444|ref|XP_002958237.1|hypothetical protein VOLCADRAFT_108038 [Volvox carteri f. nagariensis] >gi|300256425|gb|EFJ40691.1| hypothetical protein VOLCADRAFT_108038 [Volvox carteri f. nagariensis]	AT5G53460.3	GLT1	 NADH-dependent glutamate synthase 1 
Ctaxi_contig_58138|comp36633_c7_seq1	-1.340692455	2.135967371	0.00060105	0.005569927	wd repeat protein 35	gi|118351536|ref|XP_001009043.1|hypothetical protein TTHERM_00261950 [Tetrahymena thermophila] >gi|89290810|gb|EAR88798.1| hypothetical protein TTHERM_00261950 [Tetrahymena thermophila SB210]	NA	NA	NA
Ctaxi_contig_15487|comp32566_c1_seq3	-1.340433611	2.384119909	0.001306239	0.010412641	NA	NA	NA	NA	NA
Ctaxi_contig_38066|comp35296_c2_seq1	-1.339623101	8.003973578	2.60E-05	0.00041833	NA	NA	NA	NA	NA
Ctaxi_contig_34817|comp34993_c1_seq3	-1.339467835	5.610004426	3.96E-07	1.09E-05	NA	NA	NA	NA	NA
Ctaxi_contig_60458|comp36758_c2_seq2	-1.339180394	2.905340677	0.000121989	0.001532422	NA	NA	NA	NA	NA
Ctaxi_contig_65106|comp37000_c0_seq1	-1.339099312	4.216577689	0.000203773	0.002333365	calcium-transporting atpase endoplasmic reticulum-type-like	gi|548854346|gb|ERN12258.1|hypothetical protein AMTR_s00034p00230790 [Amborella trichopoda]	AT1G07810.1	"ECA1,ATECA1,ACA3"	 ER-type Ca2+-ATPase 1 
Ctaxi_contig_38814|comp35353_c0_seq5	-1.338405813	4.058195099	0.003770912	0.02378761	terminal ear1	gi|308803903|ref|XP_003079264.1|terminal ear1 (ISS) [Ostreococcus tauri] >gi|116057719|emb|CAL53922.1| terminal ear1 (ISS) [Ostreococcus tauri]	AT1G29400.2	"AML5,ML5"	 MEI2-like protein 5 
Ctaxi_contig_55769|comp36491_c0_seq1	-1.337992755	6.972446291	0.001314045	0.010450025	NA	NA	NA	NA	NA
Ctaxi_contig_47701|comp35992_c0_seq2	-1.336226547	5.022048913	4.98E-09	2.25E-07	NA	NA	NA	NA	NA
Ctaxi_contig_62634|comp36869_c0_seq7	-1.335612628	2.671517646	0.000606323	0.005607948	camp-dependent protein kinase catalytic subunit prkx	gi|302794654|ref|XP_002979091.1|hypothetical protein SELMODRAFT_110120 [Selaginella moellendorffii] >gi|300153409|gb|EFJ20048.1| hypothetical protein SELMODRAFT_110120 [Selaginella moellendorffii]	AT3G08720.2	"ATPK19,ATPK2"	 serine/threonine protein kinase 2 
Ctaxi_contig_9308|comp31045_c0_seq1	-1.335058669	7.395808079	2.15E-05	0.000354607	NA	NA	NA	NA	NA
Ctaxi_contig_68775|comp37139_c2_seq1	-1.333741808	3.236648946	1.11E-05	0.000201248	ccr4-not complex subunit mot2	"gi|552842419|ref|XP_005850560.1|hypothetical protein CHLNCDRAFT_20051, partial [Chlorella variabilis] >gi|307110222|gb|EFN58458.1| hypothetical protein CHLNCDRAFT_20051, partial [Chlorella variabilis]"	AT3G45630.1		 RNA binding (RRM/RBD/RNP motifs) family protein 
Ctaxi_contig_47277|comp35962_c2_seq1	-1.333662116	3.000635809	0.003869601	0.024268606	polymorphic outer membrane protein	gi|333987538|ref|YP_004520145.1|polymorphic outer membrane protein [Methanobacterium sp. SWAN-1] >gi|503591769|ref|WP_013825845.1| hypothetical protein [Methanobacterium sp. SWAN-1] >gi|333825682|gb|AEG18344.1| polymorphic outer membrane protein [Methanobacterium sp. SWAN-1]	NA	NA	NA
Ctaxi_contig_31003|comp34643_c4_seq1	-1.333278547	4.331085973	1.28E-07	4.12E-06	polymorphic outer membrane protein	gi|545357257|ref|XP_005644289.1|hypothetical protein COCSUDRAFT_48850 [Coccomyxa subellipsoidea C-169] >gi|384246254|gb|EIE19745.1| hypothetical protein COCSUDRAFT_48850 [Coccomyxa subellipsoidea C-169]	NA	NA	NA
Ctaxi_contig_13144|comp32092_c2_seq1	-1.333273152	4.08779732	2.90E-07	8.35E-06	kelch repeat-containing family protein	gi|561013325|gb|ESW12186.1|hypothetical protein PHAVU_008G091800g [Phaseolus vulgaris]	AT5G01660.1		" CONTAINS InterPro DOMAIN/s: Galactose oxidase/kelch, beta-propeller (InterPro:IPR011043), Kelch repeat type 1 (InterPro:IPR006652), Development/cell death domain (InterPro:IPR013989), Kelch related (InterPro:IPR013089), Kelch-type beta propeller (InterPro:IPR015915); BEST Arabidopsis thaliana protein match is: DCD (Development and Cell Death) domain protein (TAIR:AT3G11000.1); Has 16133 Blast hits to 7053 proteins in 482 species: Archae - 40; Bacteria - 1227; Metazoa - 10756; Fungi - 311; Plants - 1896; Viruses - 673; Other Eukaryotes - 1230 (source: NCBI BLink). "
Ctaxi_contig_70956|comp37232_c1_seq2	-1.333267475	7.217893147	1.43E-08	5.87E-07	NA	NA	NA	NA	NA
Ctaxi_contig_14400|comp32361_c0_seq2	-1.333189801	5.023460327	4.37E-05	0.000648296	NA	NA	NA	NA	NA
Ctaxi_contig_62181|comp36848_c5_seq1	-1.332879633	2.329961908	0.000982297	0.008261549	NA	NA	NA	NA	NA
Ctaxi_contig_65211|comp37003_c5_seq1	-1.332692389	2.287452032	0.006199183	0.034776265	NA	NA	NA	NA	NA
Ctaxi_contig_61154|comp36793_c0_seq64	-1.332521801	3.301896248	0.000543694	0.00515352	zinc finger protein 474-like	gi|302830730|ref|XP_002946931.1|hypothetical protein VOLCADRAFT_87026 [Volvox carteri f. nagariensis] >gi|300267975|gb|EFJ52157.1| hypothetical protein VOLCADRAFT_87026 [Volvox carteri f. nagariensis]	NA	NA	NA
Ctaxi_contig_60027|comp36733_c10_seq1	-1.3317942	3.307500054	0.000365765	0.00374226	hypothetical protein CHLREDRAFT_177538	gi|159481760|ref|XP_001698946.1|hypothetical protein CHLREDRAFT_177538 [Chlamydomonas reinhardtii] >gi|158273438|gb|EDO99228.1| predicted protein [Chlamydomonas reinhardtii]	NA	NA	NA
Ctaxi_contig_46269|comp35888_c0_seq1	-1.331702301	2.913218288	8.48E-05	0.001136153	NA	NA	NA	NA	NA
Ctaxi_contig_32028|comp34747_c0_seq1	-1.331515705	6.639309939	0.001612306	0.01231095	NA	NA	NA	NA	NA
Ctaxi_contig_70860|comp37226_c9_seq3	-1.330936711	2.55178525	0.001065297	0.008806036	lysine-specific demethylase 5d	gi|545370043|ref|XP_005649698.1|JmjC-domain-containing protein [Coccomyxa subellipsoidea C-169] >gi|384251677|gb|EIE25154.1| JmjC-domain-containing protein [Coccomyxa subellipsoidea C-169]	AT4G20400.1	"JMJ14,PKDM7B"	 JUMONJI 14 
Ctaxi_contig_66071|comp37036_c5_seq1	-1.329282336	2.329325006	0.001989823	0.014547487	NA	NA	NA	NA	NA
Ctaxi_contig_38241|comp35311_c2_seq4	-1.329250412	3.399504571	0.002766046	0.018769478	NA	NA	NA	NA	NA
Ctaxi_contig_39847|comp35448_c3_seq1	-1.328353289	9.723215226	4.30E-06	8.84E-05	oxysterol-binding protein	gi|159482733|ref|XP_001699422.1|oxysterol binding protein [Chlamydomonas reinhardtii] >gi|158272873|gb|EDO98668.1| oxysterol binding protein [Chlamydomonas reinhardtii]	AT5G02100.1	"UNE18,ORP3A"	 Oxysterol-binding family protein 
Ctaxi_contig_59164|comp36688_c2_seq1	-1.327952108	3.53673265	0.000531978	0.005064208	adhesin-like protein	gi|325959223|ref|YP_004290689.1|polymorphic outer membrane protein [Methanobacterium sp. AL-21] >gi|503410407|ref|WP_013645068.1| polymorphic outer membrane protein [Methanobacterium sp. AL-21] >gi|325330655|gb|ADZ09717.1| polymorphic outer membrane protein [Methanobacterium sp. AL-21]	NA	NA	NA
Ctaxi_contig_54243|comp36397_c4_seq1	-1.327499413	2.981653435	0.001616058	0.012336774	NA	NA	NA	NA	NA
Ctaxi_contig_49131|comp36083_c10_seq4	-1.32712437	4.776354966	0.001146345	0.00934922	NA	NA	NA	NA	NA
Ctaxi_contig_17217|comp32870_c0_seq8	-1.327058469	2.917967519	0.00078819	0.006880093	phosphatidylinositol-glycan biosynthesis class f protein	gi|307179632|gb|EFN67902.1|Uncharacterized protein C1450.15 [Camponotus floridanus]	AT1G71960.1	"ABCG25,ATABCG25"	 ATP-binding casette family G25 
Ctaxi_contig_46865|comp35929_c1_seq2	-1.326641057	5.622637778	2.16E-07	6.50E-06	NA	NA	NA	NA	NA
Ctaxi_contig_34068|comp34924_c0_seq10	-1.326397145	1.708175858	0.003333289	0.021644372	NA	NA	NA	NA	NA
Ctaxi_contig_38900|comp35360_c8_seq6	-1.326192243	1.561461822	0.003950019	0.024666837	zinc finger domain containing protein	gi|159487086|ref|XP_001701566.1|hypothetical zinc finger protein [Chlamydomonas reinhardtii] >gi|158271507|gb|EDO97324.1| hypothetical zinc finger protein [Chlamydomonas reinhardtii]	AT3G47120.1		 RNA recognition motif (RRM)-containing protein 
Ctaxi_contig_7200|comp29983_c0_seq1	-1.325922165	4.913887252	8.86E-07	2.25E-05	iron permease 1	gi|159484312|ref|XP_001700202.1|zinc-nutrition responsive transporter [Chlamydomonas reinhardtii] >gi|158272518|gb|EDO98317.1| zinc-nutrition responsive transporter [Chlamydomonas reinhardtii]	AT3G20870.1	ZTP29	 ZIP metal ion transporter family 
Ctaxi_contig_67982|comp37109_c0_seq2	-1.325419351	1.94485448	0.001263594	0.010145062	NA	NA	NA	NA	NA
Ctaxi_contig_52521|comp36296_c0_seq3	-1.324803731	4.077218392	2.77E-06	6.07E-05	NA	NA	NA	NA	NA
Ctaxi_contig_48607|comp36051_c1_seq1	-1.324548888	3.640551545	1.42E-05	0.000249858	NA	NA	NA	NA	NA
Ctaxi_contig_58582|comp36662_c5_seq7	-1.323697504	2.607316302	0.002796281	0.018936317	NA	NA	NA	NA	NA
Ctaxi_contig_41127|comp35557_c7_seq2	-1.322815014	3.168067799	0.001559999	0.011977018	beta-amylase chloroplastic-like	gi|159466350|ref|XP_001691372.1|beta-amylase [Chlamydomonas reinhardtii] >gi|158279344|gb|EDP05105.1| beta-amylase [Chlamydomonas reinhardtii]	AT5G55700.1	"BMY6,BAM4"	 beta-amylase 4 
Ctaxi_contig_38073|comp35296_c2_seq8	-1.322785811	5.427450239	6.65E-06	0.000129245	NA	NA	NA	NA	NA
Ctaxi_contig_25376|comp34042_c1_seq1	-1.322516252	2.213609296	0.002237377	0.015967385	NA	NA	NA	NA	NA
Ctaxi_contig_57694|comp36610_c0_seq4	-1.322349925	2.043293452	0.009270984	0.047208364	NA	NA	NA	NA	NA
Ctaxi_contig_46633|comp35913_c1_seq1	-1.322076692	4.249118239	8.17E-08	2.77E-06	NA	NA	NA	NA	NA
Ctaxi_contig_36983|comp35204_c3_seq1	-1.322057702	6.758798686	0.003088621	0.020416498	NA	NA	NA	NA	NA
Ctaxi_contig_43537|comp35720_c2_seq1	-1.321738969	5.55274102	1.55E-05	0.00026899	NA	NA	NA	NA	NA
Ctaxi_contig_68714|comp37135_c8_seq2	-1.321360474	2.871389645	0.000476392	0.004636425	NA	NA	NA	NA	NA
Ctaxi_contig_69341|comp37164_c2_seq1	-1.321274513	3.176657757	0.000873301	0.007492332	NA	NA	NA	NA	NA
Ctaxi_contig_70974|comp37232_c3_seq5	-1.320911528	3.625351474	0.000150793	0.001825853	NA	NA	NA	NA	NA
Ctaxi_contig_70879|comp37227_c7_seq1	-1.318929142	2.355653362	0.001194114	0.009654267	protein	gi|168034142|ref|XP_001769572.1|predicted protein [Physcomitrella patens] >gi|162679114|gb|EDQ65565.1| predicted protein [Physcomitrella patens]	AT1G74750.1		 Pentatricopeptide repeat (PPR) superfamily protein 
Ctaxi_contig_9288|comp31037_c0_seq1	-1.318680428	5.05508399	7.12E-05	0.000980857	NA	NA	NA	NA	NA
Ctaxi_contig_58015|comp36624_c1_seq1	-1.318105014	5.176120486	8.37E-07	2.13E-05	pre-mrna-splicing factor atp-dependent rna helicase dhx16-like	gi|545356405|ref|XP_005643918.1|P-loop containing nucleoside triphosphate hydrolase protein [Coccomyxa subellipsoidea C-169] >gi|384245882|gb|EIE19374.1| P-loop containing nucleoside triphosphate hydrolase protein [Coccomyxa subellipsoidea C-169]	AT2G35340.1	MEE29	 helicase domain-containing protein 
Ctaxi_contig_18837|comp33117_c3_seq1	-1.317658536	2.996362468	1.39E-05	0.00024583	e2f dimerization partner 1	gi|308808484|ref|XP_003081552.1|E2F dimerization partner 1 (IC) [Ostreococcus tauri] >gi|116060017|emb|CAL56076.1| E2F dimerization partner 1 (IC) [Ostreococcus tauri]	AT5G03415.1	"DPB,ATDPB"	 Transcription factor DP 
Ctaxi_contig_39319|comp35402_c2_seq1	-1.317314229	4.639041606	7.71E-08	2.64E-06	adhesin-like protein	gi|148642521|ref|YP_001273034.1|adhesin-like protein [Methanobrevibacter smithii ATCC 35061] >gi|500588271|ref|WP_011953902.1| adhesin-like protein [Methanobrevibacter smithii] >gi|148551538|gb|ABQ86666.1| adhesin-like protein [Methanobrevibacter smithii ATCC 35061]	NA	NA	NA
Ctaxi_contig_35949|comp35104_c0_seq3	-1.316293841	3.180448057	5.01E-05	0.00072933	ankyrin repeat protein	"gi|123507472|ref|XP_001329422.1|ankyrin repeat protein [Trichomonas vaginalis G3] >gi|121912377|gb|EAY17199.1| ankyrin repeat protein, putative [Trichomonas vaginalis G3]"	AT5G13300.1	"SFC,VAN3,AGD3"	 ARF GTPase-activating protein 
Ctaxi_contig_61236|comp36798_c3_seq1	-1.315558842	6.452394064	1.10E-06	2.72E-05	NA	NA	NA	NA	NA
Ctaxi_contig_47290|comp35962_c4_seq8	-1.31501894	3.250122571	0.001911862	0.014082227	NA	NA	NA	NA	NA
Ctaxi_contig_56194|comp36516_c5_seq4	-1.314367341	2.664120487	0.000555144	0.005243108	NA	NA	NA	NA	NA
Ctaxi_contig_47819|comp35998_c0_seq1	-1.313835926	7.634787947	1.80E-10	1.11E-08	ap2-domain-containing protein	gi|557115392|gb|ESQ55675.1|hypothetical protein EUTSA_v10027543mg [Eutrema salsugineum]	AT3G20310.1	"ATERF-7,ATERF7,ERF7"	 ethylene response factor 7 
Ctaxi_contig_49223|comp36092_c0_seq4	-1.313467557	5.05954155	2.92E-06	6.32E-05	erd4-related membrane protein	gi|545354586|ref|XP_005643127.1|DUF221-domain-containing protein [Coccomyxa subellipsoidea C-169] >gi|384245087|gb|EIE18583.1| DUF221-domain-containing protein [Coccomyxa subellipsoidea C-169]	AT4G15430.2		 ERD (early-responsive to dehydration stress) family protein 
Ctaxi_contig_32629|comp34797_c4_seq1	-1.313347793	1.580431903	0.003033046	0.02012455	NA	NA	NA	NA	NA
Ctaxi_contig_68284|comp37121_c1_seq2	-1.313317579	5.264067203	0.000518616	0.004958128	NA	NA	NA	NA	NA
Ctaxi_contig_20562|comp33396_c7_seq1	-1.312400355	3.129297352	0.006515763	0.036094097	NA	NA	NA	NA	NA
Ctaxi_contig_50012|comp36147_c3_seq1	-1.312148249	3.777347072	0.000505537	0.004858022	NA	NA	NA	NA	NA
Ctaxi_contig_42713|comp35659_c2_seq1	-1.311859227	5.809762796	1.58E-07	4.97E-06	NA	NA	NA	NA	NA
Ctaxi_contig_57540|comp36602_c1_seq1	-1.311796717	4.409411538	0.000123439	0.001547162	serine threonine-protein phosphatase 6 regulatory ankyrin repeat subunit c- partial	gi|189502738|ref|YP_001958455.1|hypothetical protein Aasi_1435 [Candidatus Amoebophilus asiaticus 5a2] >gi|501450016|ref|WP_012473465.1| hypothetical protein [Candidatus Amoebophilus asiaticus] >gi|189498179|gb|ACE06726.1| hypothetical protein Aasi_1435 [Candidatus Amoebophilus asiaticus 5a2]	AT5G14230.1		" CONTAINS InterPro DOMAIN/s: Ankyrin repeat-containing domain (InterPro:IPR020683), Ankyrin repeat (InterPro:IPR002110); BEST Arabidopsis thaliana protein match is: XB3 ortholog 2 in Arabidopsis thaliana (TAIR:AT5G57740.1); Has 66374 Blast hits to 25358 proteins in 1201 species: Archae - 121; Bacteria - 8133; Metazoa - 29530; Fungi - 5885; Plants - 3349; Viruses - 785; Other Eukaryotes - 18571 (source: NCBI BLink). "
Ctaxi_contig_46664|comp35915_c1_seq2	-1.311128472	2.577955673	0.000809271	0.007047591	fad synthetase	gi|159469870|ref|XP_001693086.1|FAD synthetase [Chlamydomonas reinhardtii] >gi|158277888|gb|EDP03655.1| FAD synthetase [Chlamydomonas reinhardtii]	AT5G03430.1		 phosphoadenosine phosphosulfate (PAPS) reductase family protein 
Ctaxi_contig_39200|comp35390_c2_seq1	-1.310441373	6.134463527	5.47E-05	0.000786104	glycolate dehydrogenase	gi|302829785|ref|XP_002946459.1|hypothetical protein VOLCADRAFT_103047 [Volvox carteri f. nagariensis] >gi|300268205|gb|EFJ52386.1| hypothetical protein VOLCADRAFT_103047 [Volvox carteri f. nagariensis]	AT5G06580.1		 FAD-linked oxidases family protein 
Ctaxi_contig_60483|comp36760_c2_seq1	-1.310187216	3.165728497	0.004782453	0.028547912	fam50a protein	gi|384496188|gb|EIE86679.1|FAM50A protein [Rhizopus delemar RA 99-880]	AT2G21150.1	XCT	 XAP5 family protein 
Ctaxi_contig_38150|comp35304_c3_seq2	-1.309682085	4.609375131	2.48E-06	5.54E-05	NA	NA	NA	NA	NA
Ctaxi_contig_70842|comp37226_c0_seq1	-1.309047689	1.991021863	0.004233729	0.025988367	NA	NA	NA	NA	NA
Ctaxi_contig_26091|comp34111_c1_seq4	-1.30824723	3.395653486	0.000139004	0.001703411	NA	NA	NA	NA	NA
Ctaxi_contig_55698|comp36485_c3_seq3	-1.30820154	2.862428185	0.000203757	0.002333365	NA	NA	NA	NA	NA
Ctaxi_contig_60457|comp36758_c2_seq1	-1.307827591	3.032455887	0.000614615	0.005669055	hypothetical protein CHLNCDRAFT_138028	gi|552846209|ref|XP_005851556.1|hypothetical protein CHLNCDRAFT_138028 [Chlorella variabilis] >gi|307111219|gb|EFN59454.1| hypothetical protein CHLNCDRAFT_138028 [Chlorella variabilis]	NA	NA	NA
Ctaxi_contig_27613|comp34275_c0_seq1	-1.307539363	5.481666031	2.49E-05	0.000401036	protease 2-like	gi|545363706|ref|XP_005646964.1|hypothetical protein COCSUDRAFT_42729 [Coccomyxa subellipsoidea C-169] >gi|384248937|gb|EIE22420.1| hypothetical protein COCSUDRAFT_42729 [Coccomyxa subellipsoidea C-169]	AT1G50380.1		 Prolyl oligopeptidase family protein 
Ctaxi_contig_34092|comp34927_c0_seq1	-1.30601089	4.088938111	2.13E-06	4.87E-05	NA	NA	NA	NA	NA
Ctaxi_contig_52701|comp36309_c2_seq2	-1.303706992	5.986586746	1.67E-05	0.000286573	phosphatidylinositol 3- and 4-kinase ubiquitin family protein	gi|545365925|ref|XP_005647894.1|hypothetical protein COCSUDRAFT_65874 [Coccomyxa subellipsoidea C-169] >gi|384249870|gb|EIE23350.1| hypothetical protein COCSUDRAFT_65874 [Coccomyxa subellipsoidea C-169]	AT5G24240.1		 Phosphatidylinositol 3- and 4-kinase ;Ubiquitin family protein 
Ctaxi_contig_66771|comp37065_c0_seq1	-1.30366985	5.134914574	6.40E-08	2.24E-06	ca2+:cation antiporter family	gi|303285051|ref|XP_003061816.1|Ca2+:Cation antiporter family [Micromonas pusilla CCMP1545] >gi|226457146|gb|EEH54446.1| Ca2+:Cation antiporter family [Micromonas pusilla CCMP1545]	AT2G47600.1	"ATMHX,MHX1,ATMHX1,MHX"	 magnesium/proton exchanger 
Ctaxi_contig_42820|comp35665_c5_seq5	-1.302402626	5.64996121	1.22E-06	3.00E-05	host actin	gi|83016461|dbj|BAE53425.1|host actin [Proteomonas sulcata]	AT5G09810.1	ACT7	 actin 7 
Ctaxi_contig_55705|comp36485_c5_seq1	-1.301871328	5.20526463	7.48E-05	0.00101986	NA	NA	NA	NA	NA
Ctaxi_contig_61598|comp36816_c4_seq1	-1.301632585	4.435279141	4.51E-05	0.000665525	NA	NA	NA	NA	NA
Ctaxi_contig_40003|comp35462_c0_seq12	-1.301557229	3.542744041	0.008258919	0.043158515	mrna 3-utr binding protein	gi|548846285|gb|ERN05592.1|hypothetical protein AMTR_s00007p00269220 [Amborella trichopoda]	AT1G54080.1	UBP1A	 oligouridylate-binding protein 1A 
Ctaxi_contig_65449|comp37010_c5_seq1	-1.299116285	3.014286314	5.53E-05	0.000791875	NA	NA	NA	NA	NA
Ctaxi_contig_19440|comp33203_c1_seq1	-1.298550604	2.05274856	0.003988848	0.024844527	NA	NA	NA	NA	NA
Ctaxi_contig_55780|comp36491_c1_seq11	-1.298422911	5.96951253	0.000830757	0.007192362	NA	NA	NA	NA	NA
Ctaxi_contig_68109|comp37115_c1_seq11	-1.297405159	1.984095121	0.001594608	0.012200828	NA	NA	NA	NA	NA
Ctaxi_contig_64063|comp36950_c0_seq6	-1.296747213	3.539353686	6.21E-05	0.000873281	NA	NA	NA	NA	NA
Ctaxi_contig_49149|comp36086_c0_seq1	-1.296492815	4.538265883	7.27E-05	0.000998187	alkaline phosphatase	"gi|302839093|ref|XP_002951104.1|alkaline phosphatase, secreted, phosphate-repressible [Volvox carteri f. nagariensis] >gi|300263799|gb|EFJ47998.1| alkaline phosphatase, secreted, phosphate-repressible [Volvox carteri f. nagariensis]"	NA	NA	NA
Ctaxi_contig_43657|comp35730_c0_seq1	-1.296182369	1.626671734	0.008600003	0.044524536	had-like protein	gi|545375043|ref|XP_005651744.1|HAD-like protein [Coccomyxa subellipsoidea C-169] >gi|384253726|gb|EIE27200.1| HAD-like protein [Coccomyxa subellipsoidea C-169]	AT2G25870.1		 haloacid dehalogenase-like hydrolase family protein 
Ctaxi_contig_39769|comp35443_c3_seq3	-1.296097104	3.063006024	0.000116837	0.001480471	ca2+:cation antiporter family	gi|328709066|ref|XP_003243863.1|PREDICTED: probable sodium/potassium/calcium exchanger CG1090-like isoform 2 [Acyrthosiphon pisum] >gi|328709068|ref|XP_001943453.2| PREDICTED: probable sodium/potassium/calcium exchanger CG1090-like isoform 1 [Acyrthosiphon pisum]	NA	NA	NA
Ctaxi_contig_38092|comp35298_c1_seq2	-1.296040905	5.346928373	5.08E-09	2.29E-07	NA	NA	NA	NA	NA
Ctaxi_contig_37169|comp35213_c2_seq2	-1.295975336	3.668584326	0.00261555	0.018021818	NA	NA	NA	NA	NA
Ctaxi_contig_33204|comp34854_c1_seq5	-1.295887163	4.588852767	0.000444961	0.004389131	heat shock protein 90	gi|302799294|ref|XP_002981406.1|hypothetical protein SELMODRAFT_271484 [Selaginella moellendorffii] >gi|300150946|gb|EFJ17594.1| hypothetical protein SELMODRAFT_271484 [Selaginella moellendorffii]	AT5G56030.1	"HSP81-2,ERD8,HSP90.2,AtHsp90.2"	 heat shock protein 81-2 
Ctaxi_contig_37984|comp35284_c3_seq6	-1.295735197	3.970138855	0.000146688	0.001783885	NA	NA	NA	NA	NA
Ctaxi_contig_49934|comp36140_c3_seq1	-1.295676679	2.098343667	0.001771103	0.013243729	NA	NA	NA	NA	NA
Ctaxi_contig_45366|comp35822_c1_seq2	-1.295214131	2.672557308	0.00040564	0.00407195	NA	NA	NA	NA	NA
Ctaxi_contig_63670|comp36931_c3_seq1	-1.294586915	3.774743335	2.90E-05	0.000458721	NA	NA	NA	NA	NA
Ctaxi_contig_66541|comp37052_c1_seq8	-1.294346612	5.096410159	1.25E-06	3.07E-05	NA	NA	NA	NA	NA
Ctaxi_contig_44860|comp35788_c5_seq3	-1.294268113	2.833323834	0.001798056	0.013408635	NA	NA	NA	NA	NA
Ctaxi_contig_29700|comp34513_c0_seq1	-1.293997579	2.249125934	0.002265174	0.016131429	glycoside hydrolase family 13 protein	"gi|545365836|ref|XP_005647856.1|alpha-1,6-glucosidase, partial [Coccomyxa subellipsoidea C-169] >gi|384249831|gb|EIE23312.1| alpha-1,6-glucosidase, partial [Coccomyxa subellipsoidea C-169]"	AT5G04360.1	"ATPU1,ATLDA,PU1,LDA"	 limit dextrinase 
Ctaxi_contig_18556|comp33084_c2_seq3	-1.293487215	2.256408367	0.000479062	0.004658346	NA	NA	NA	NA	NA
Ctaxi_contig_68071|comp37113_c3_seq3	-1.292915387	6.045859187	1.24E-05	0.00022208	protein chup1	gi|502142539|ref|XP_004505007.1|PREDICTED: uncharacterized protein At4g04980-like isoform X1 [Cicer arietinum] >gi|502142541|ref|XP_004505008.1| PREDICTED: uncharacterized protein At4g04980-like isoform X2 [Cicer arietinum]	AT3G25690.3	CHUP1	 Hydroxyproline-rich glycoprotein family protein 
Ctaxi_contig_38039|comp35291_c1_seq2	-1.292824767	2.874613326	0.005065117	0.029804008	NA	NA	NA	NA	NA
Ctaxi_contig_29978|comp34534_c1_seq1	-1.292685547	5.725538771	1.12E-07	3.66E-06	NA	NA	NA	NA	NA
Ctaxi_contig_47508|comp35976_c8_seq1	-1.292162123	4.408764173	0.000124796	0.001558345	NA	NA	NA	NA	NA
Ctaxi_contig_35406|comp35052_c2_seq3	-1.291970914	2.593728444	0.000958627	0.008097974	NA	NA	NA	NA	NA
Ctaxi_contig_68861|comp37143_c4_seq1	-1.291823588	4.454196604	0.001664849	0.012631604	NA	NA	NA	NA	NA
Ctaxi_contig_39383|comp35407_c2_seq7	-1.291784361	3.493365159	0.00029132	0.003113355	sec24-like transport protein	gi|548862519|gb|ERN19877.1|hypothetical protein AMTR_s00071p00045940 [Amborella trichopoda]	AT3G07100.1	"ERMO2,SEC24A"	 Sec23/Sec24 protein transport family protein 
Ctaxi_contig_25819|comp34082_c1_seq43	-1.29137473	5.178253307	7.78E-07	2.00E-05	NA	NA	NA	NA	NA
Ctaxi_contig_71620|comp37256_c2_seq1	-1.291234316	2.573895644	0.000557828	0.005256569	adhesin-like protein	gi|530741623|gb|EQC39865.1|hypothetical protein SDRG_02523 [Saprolegnia diclina VS20]	NA	NA	NA
Ctaxi_contig_38084|comp35297_c1_seq5	-1.290932095	3.99524648	4.84E-07	1.30E-05	component of oligomeric golgi complex 7	gi|255079992|ref|XP_002503576.1|predicted protein [Micromonas sp. RCC299] >gi|226518843|gb|ACO64834.1| predicted protein [Micromonas sp. RCC299]	NA	NA	NA
Ctaxi_contig_20879|comp33432_c1_seq1	-1.28949098	5.824334006	5.12E-09	2.30E-07	NA	NA	NA	NA	NA
Ctaxi_contig_48207|comp36025_c7_seq1	-1.288547117	1.722324077	0.004628794	0.027867951	NA	NA	NA	NA	NA
Ctaxi_contig_70675|comp37218_c2_seq2	-1.287705049	3.296210346	0.001957739	0.014350473	predicted protein	gi|159462438|ref|XP_001689449.1|predicted protein [Chlamydomonas reinhardtii] >gi|158283437|gb|EDP09187.1| predicted protein [Chlamydomonas reinhardtii]	NA	NA	NA
Ctaxi_contig_37340|comp35228_c1_seq1	-1.287602099	5.834952476	6.40E-09	2.82E-07	elongation factor 2	gi|545363063|ref|XP_005646726.1|elongation factor 2 [Coccomyxa subellipsoidea C-169] >gi|384248699|gb|EIE22182.1| elongation factor 2 [Coccomyxa subellipsoidea C-169]	AT1G56070.1	LOS1	 Ribosomal protein S5/Elongation factor G/III/V family protein 
Ctaxi_contig_67272|comp37086_c4_seq1	-1.287590414	1.591153759	0.00577951	0.033011768	abc transporter	gi|159489785|ref|XP_001702875.1|predicted protein [Chlamydomonas reinhardtii] >gi|158271003|gb|EDO96832.1| predicted protein [Chlamydomonas reinhardtii]	AT1G30400.2	"ATMRP1,EST1,ABCC1"	 multidrug resistance-associated protein 1 
Ctaxi_contig_31551|comp34700_c1_seq1	-1.287533209	3.645467032	0.000258456	0.002813476	group ii intron-encoded protein	gi|166197454|dbj|BAG06166.1|reverse transcriptase homolog [Pylaiella littoralis]	NA	NA	NA
Ctaxi_contig_28628|comp34394_c1_seq2	-1.286949446	1.299036915	0.006045151	0.034156022	NA	NA	NA	NA	NA
Ctaxi_contig_55784|comp36491_c2_seq3	-1.286001989	7.506430605	1.43E-06	3.46E-05	NA	NA	NA	NA	NA
Ctaxi_contig_68945|comp37148_c3_seq1	-1.28445366	3.59617389	8.94E-05	0.001186297	protein	gi|302846326|ref|XP_002954700.1|hypothetical protein VOLCADRAFT_64976 [Volvox carteri f. nagariensis] >gi|300260119|gb|EFJ44341.1| hypothetical protein VOLCADRAFT_64976 [Volvox carteri f. nagariensis]	AT3G03060.1		 P-loop containing nucleoside triphosphate hydrolases superfamily protein 
Ctaxi_contig_10529|comp31423_c0_seq1	-1.282997159	5.390422567	0.008777497	0.045199187	NA	NA	NA	NA	NA
Ctaxi_contig_15801|comp32619_c1_seq1	-1.282299557	5.06176839	2.61E-08	1.01E-06	NA	NA	NA	NA	NA
Ctaxi_contig_47487|comp35975_c2_seq7	-1.282222981	5.314984523	5.14E-08	1.85E-06	NA	NA	NA	NA	NA
Ctaxi_contig_65107|comp37000_c0_seq2	-1.280944701	3.266294155	0.002149104	0.015472441	calcium-transporting atpase sarcoplasmic endoplasmic reticulum type	"gi|159485390|ref|XP_001700727.1|calcium-transporting ATPase, endoplasmic reticulum-type [Chlamydomonas reinhardtii] >gi|158281226|gb|EDP06981.1| calcium-transporting ATPase, endoplasmic reticulum-type [Chlamydomonas reinhardtii]"	AT4G00900.1	"ECA2,ATECA2"	 ER-type Ca2+-ATPase 2 
Ctaxi_contig_40086|comp35470_c1_seq2	-1.280726782	5.517602039	4.32E-06	8.88E-05	NA	NA	NA	NA	NA
Ctaxi_contig_67286|comp37087_c4_seq5	-1.280637551	5.587524421	2.76E-07	8.03E-06	NA	NA	NA	NA	NA
Ctaxi_contig_54238|comp36397_c1_seq7	-1.280370016	3.60349043	1.90E-06	4.43E-05	NA	NA	NA	NA	NA
Ctaxi_contig_28094|comp34332_c0_seq1	-1.280287475	5.614160774	1.98E-05	0.000330799	protein disulfide isomerase 1	gi|222431913|gb|ACM50883.1|protein disulfide isomerase 1 [Ulva fasciata]	AT3G54960.2	"ATPDIL1-3,PDIL1-3"	 PDI-like 1-3 
Ctaxi_contig_71674|comp37258_c5_seq1	-1.280269143	5.123680042	3.17E-06	6.81E-05	NA	NA	NA	NA	NA
Ctaxi_contig_56164|comp36514_c9_seq5	-1.280067679	5.108320554	3.20E-06	6.86E-05	NA	NA	NA	NA	NA
Ctaxi_contig_61235|comp36798_c1_seq1	-1.279219717	6.544981304	2.27E-06	5.14E-05	NA	NA	NA	NA	NA
Ctaxi_contig_67291|comp37087_c5_seq5	-1.278989155	4.106329297	2.17E-07	6.51E-06	NA	NA	NA	NA	NA
Ctaxi_contig_39729|comp35441_c1_seq8	-1.278868854	5.506991148	7.92E-07	2.03E-05	NA	NA	NA	NA	NA
Ctaxi_contig_28985|comp34435_c2_seq1	-1.278568096	3.662535998	4.16E-05	0.000623707	NA	NA	NA	NA	NA
Ctaxi_contig_60658|comp36771_c0_seq2	-1.277734258	6.275681068	0.000426166	0.004240379	autotransporter adhesin	gi|426251400|ref|XP_004019411.1|PREDICTED: LOW QUALITY PROTEIN: desmoplakin [Ovis aries]	NA	NA	NA
Ctaxi_contig_44328|comp35763_c1_seq5	-1.277726891	2.796290016	0.003222922	0.021072179	NA	NA	NA	NA	NA
Ctaxi_contig_43909|comp35745_c0_seq5	-1.277558076	3.672260301	0.000118746	0.001500115	protein	gi|514642859|ref|XP_004998635.1|hypothetical protein PTSG_00082 [Salpingoeca rosetta] >gi|326426493|gb|EGD72063.1| hypothetical protein PTSG_00082 [Salpingoeca rosetta]	NA	NA	NA
Ctaxi_contig_23734|comp33831_c3_seq2	-1.276477707	1.879074267	0.006770382	0.037146334	#NAME?	"gi|384569032|gb|AFI09261.1|LmrCD-specific DARPin, partial [synthetic construct]"	AT2G03430.1		 Ankyrin repeat family protein 
Ctaxi_contig_70677|comp37218_c2_seq4	-1.276450843	2.879033124	0.000432259	0.004290347	NA	NA	NA	NA	NA
Ctaxi_contig_31160|comp34660_c1_seq10	-1.27644283	5.198776194	0.000178221	0.002096634	NA	NA	NA	NA	NA
Ctaxi_contig_40007|comp35462_c1_seq4	-1.275711991	8.475166792	7.92E-10	4.19E-08	NA	NA	NA	NA	NA
Ctaxi_contig_55540|comp36476_c5_seq1	-1.275253718	2.626639287	0.002354217	0.016603319	NA	NA	NA	NA	NA
Ctaxi_contig_70466|comp37209_c2_seq3	-1.274932696	3.920134618	1.12E-06	2.77E-05	hypothetical protein COCSUDRAFT_40212	gi|545372172|ref|XP_005650581.1|hypothetical protein COCSUDRAFT_40212 [Coccomyxa subellipsoidea C-169] >gi|384252561|gb|EIE26037.1| hypothetical protein COCSUDRAFT_40212 [Coccomyxa subellipsoidea C-169]	NA	NA	NA
Ctaxi_contig_61881|comp36832_c3_seq3	-1.274623134	2.09891532	0.00260095	0.017944349	NA	NA	NA	NA	NA
Ctaxi_contig_65160|comp37002_c1_seq13	-1.274575622	6.213760869	2.77E-08	1.06E-06	nuclear acid binding	gi|302770669|ref|XP_002968753.1|hypothetical protein SELMODRAFT_270742 [Selaginella moellendorffii] >gi|300163258|gb|EFJ29869.1| hypothetical protein SELMODRAFT_270742 [Selaginella moellendorffii]	AT5G54900.1	"ATRBP45A,RBP45A"	 RNA-binding protein 45A 
Ctaxi_contig_25144|comp34020_c0_seq3	-1.274019265	1.759870945	0.005193207	0.030450827	acyl- --sterol o-acyltransferase 1-like	gi|168025306|ref|XP_001765175.1|predicted protein [Physcomitrella patens] >gi|162683494|gb|EDQ69903.1| predicted protein [Physcomitrella patens]	AT5G55320.1		 MBOAT (membrane bound O-acyl transferase) family protein 
Ctaxi_contig_44374|comp35766_c0_seq1	-1.273972684	2.975477203	0.001280627	0.010247458	abc transporter a family member 7-like	gi|548844209|gb|ERN03835.1|hypothetical protein AMTR_s00078p00140160 [Amborella trichopoda]	AT3G47780.1	"ATATH6,ATH6"	 ABC2 homolog 6 
Ctaxi_contig_41076|comp35554_c2_seq1	-1.273139927	1.583146159	0.004266929	0.026158639	NA	NA	NA	NA	NA
Ctaxi_contig_16736|comp32780_c4_seq1	-1.273021648	1.393305559	0.007449526	0.039936137	NA	NA	NA	NA	NA
Ctaxi_contig_63389|comp36915_c1_seq3	-1.272246058	4.26011188	3.14E-06	6.76E-05	NA	NA	NA	NA	NA
Ctaxi_contig_12668|comp31990_c1_seq3	-1.27207062	4.703054566	7.32E-08	2.53E-06	NA	NA	NA	NA	NA
Ctaxi_contig_46866|comp35929_c1_seq3	-1.271801237	3.689796286	0.00022992	0.002567873	NA	NA	NA	NA	NA
Ctaxi_contig_47460|comp35973_c3_seq3	-1.271799308	4.569150798	5.88E-05	0.00083261	protein	gi|255089398|ref|XP_002506621.1|predicted protein [Micromonas sp. RCC299] >gi|226521893|gb|ACO67879.1| predicted protein [Micromonas sp. RCC299]	NA	NA	NA
Ctaxi_contig_71316|comp37248_c4_seq7	-1.271645131	4.951147361	0.000286982	0.003075081	hypothetical protein EMIHUDRAFT_110305	gi|551615628|ref|XP_005788682.1|hypothetical protein EMIHUDRAFT_110305 [Emiliania huxleyi CCMP1516] >gi|485642157|gb|EOD36253.1| hypothetical protein EMIHUDRAFT_110305 [Emiliania huxleyi CCMP1516]	NA	NA	NA
Ctaxi_contig_48912|comp36071_c1_seq1	-1.270579884	6.053774018	7.96E-06	0.000151293	carrier protein	gi|302834706|ref|XP_002948915.1|hypothetical protein VOLCADRAFT_89266 [Volvox carteri f. nagariensis] >gi|300265660|gb|EFJ49850.1| hypothetical protein VOLCADRAFT_89266 [Volvox carteri f. nagariensis]	AT1G15500.1	ATNTT2	 TLC ATP/ADP transporter 
Ctaxi_contig_35952|comp35104_c0_seq6	-1.270386268	3.439426562	1.45E-05	0.000253972	d chain transport of drugs by the multidrug transporter acrb involves an access and a deep binding pocket that are separated by a switch-loop	"gi|384569034|gb|AFI09262.1|LmrCD-specific DARPin, partial [synthetic construct]"	AT2G03430.1		 Ankyrin repeat family protein 
Ctaxi_contig_59679|comp36713_c2_seq1	-1.269140136	1.749464554	0.004920155	0.029155704	NA	NA	NA	NA	NA
Ctaxi_contig_40210|comp35481_c1_seq1	-1.2681961	3.933602262	5.43E-05	0.000783087	protein	gi|168036038|ref|XP_001770515.1|predicted protein [Physcomitrella patens] >gi|162678223|gb|EDQ64684.1| predicted protein [Physcomitrella patens]	AT4G38470.1		 ACT-like protein tyrosine kinase family protein 
Ctaxi_contig_59267|comp36694_c0_seq3	-1.268173163	4.033051719	9.08E-06	0.000168682	hypothetical protein PRUPE_ppa005145mg	gi|462411473|gb|EMJ16522.1|hypothetical protein PRUPE_ppa005145mg [Prunus persica]	AT4G19040.1	EDR2	 ENHANCED DISEASE RESISTANCE 2 
Ctaxi_contig_39276|comp35399_c3_seq1	-1.267778509	2.582516368	0.00032443	0.003391836	NA	NA	NA	NA	NA
Ctaxi_contig_50431|comp36174_c2_seq1	-1.266905822	3.365961654	0.000673468	0.006092835	inositol hexakisphosphate and diphosphoinositol-pentakisphosphate kinase 1-like	gi|552839428|ref|XP_005849798.1|hypothetical protein CHLNCDRAFT_57228 [Chlorella variabilis] >gi|307109458|gb|EFN57696.1| hypothetical protein CHLNCDRAFT_57228 [Chlorella variabilis]	AT3G01310.2		 Phosphoglycerate mutase-like family protein 
Ctaxi_contig_40087|comp35470_c1_seq3	-1.266494671	5.629820519	0.00092641	0.007865455	NA	NA	NA	NA	NA
Ctaxi_contig_33753|comp34899_c0_seq1	-1.265673653	2.693137732	0.002970016	0.019786804	wd40 repeat-like protein	gi|545370674|ref|XP_005649955.1|WD40 repeat-like protein [Coccomyxa subellipsoidea C-169] >gi|384251934|gb|EIE25411.1| WD40 repeat-like protein [Coccomyxa subellipsoidea C-169]	AT3G56990.1	EDA7	 embryo sac development arrest 7 
Ctaxi_contig_54236|comp36397_c1_seq5	-1.265458813	3.413831052	0.000279366	0.003008859	NA	NA	NA	NA	NA
Ctaxi_contig_65707|comp37020_c2_seq4	-1.265055494	1.796905424	0.00965913	0.048640928	nfx1-type zinc finger-containing protein 1 isoform x1	gi|317034143|ref|XP_001396094.2|NF-X1 finger and helicase domain protein [Aspergillus niger CBS 513.88]	NA	NA	NA
Ctaxi_contig_71683|comp37258_c6_seq9	-1.26489176	4.070596467	0.000405017	0.004066911	zing finger transcription factor pei1	gi|225455010|ref|XP_002279559.1|PREDICTED: zinc finger CCCH domain-containing protein 54 [Vitis vinifera]	AT5G58620.1		 zinc finger (CCCH-type) family protein 
Ctaxi_contig_62801|comp36878_c8_seq4	-1.264491511	2.587082016	0.004512137	0.027317248	NA	NA	NA	NA	NA
Ctaxi_contig_65619|comp37015_c6_seq1	-1.264431994	1.732506361	0.006687843	0.036783091	NA	NA	NA	NA	NA
Ctaxi_contig_61317|comp36804_c1_seq1	-1.264038935	4.00947337	2.78E-06	6.08E-05	ubiquitin carboxyl-terminal	gi|565344170|ref|XP_006339190.1|PREDICTED: ubiquitin carboxyl-terminal hydrolase 12-like [Solanum tuberosum]	AT3G11910.2	UBP13	 ubiquitin-specific protease 13 
Ctaxi_contig_69675|comp37175_c5_seq1	-1.263737799	3.738027543	0.000465704	0.004545594	photoperiod-independent early flowering 1 protein	gi|42564102|ref|NP_187887.3|photoperiod-independent early flowering 1 protein [Arabidopsis thaliana] >gi|75326983|sp|Q7X9V2.1|PIE1_ARATH RecName: Full=Protein PHOTOPERIOD-INDEPENDENT EARLY FLOWERING 1; AltName: Full=Independent early flowering 1 protein >gi|30984019|gb|AAP40633.1| photoperiod independent early flowering1 [Arabidopsis thaliana] >gi|332641727|gb|AEE75248.1| photoperiod-independent early flowering 1 protein [Arabidopsis thaliana]	AT3G12810.1	"PIE1,SRCAP,chr13"	 SNF2 domain-containing protein / helicase domain-containing protein 
Ctaxi_contig_62783|comp36877_c4_seq3	-1.263720787	2.937608341	0.000837993	0.007245075	serine threonine kinase	gi|145487588|ref|XP_001429799.1|hypothetical protein [Paramecium tetraurelia strain d4-2] >gi|124396893|emb|CAK62401.1| unnamed protein product [Paramecium tetraurelia]	AT2G31010.2		 Protein kinase superfamily protein 
Ctaxi_contig_68302|comp37121_c5_seq5	-1.263630356	6.55754493	5.63E-06	0.000111788	NA	NA	NA	NA	NA
Ctaxi_contig_66391|comp37045_c2_seq3	-1.263349106	5.263016657	2.23E-08	8.77E-07	NA	NA	NA	NA	NA
Ctaxi_contig_68853|comp37143_c2_seq3	-1.263182231	4.120649084	0.00018178	0.002131762	NA	NA	NA	NA	NA
Ctaxi_contig_62502|comp36861_c4_seq4	-1.26284525	2.508524698	0.003044144	0.020188227	glutamate nadh-dependent	"gi|545367443|ref|XP_005648545.1|glutamate synthase, NADH-dependent [Coccomyxa subellipsoidea C-169] >gi|384250522|gb|EIE24001.1| glutamate synthase, NADH-dependent [Coccomyxa subellipsoidea C-169]"	AT5G53460.3	GLT1	 NADH-dependent glutamate synthase 1 
Ctaxi_contig_49543|comp36112_c1_seq2	-1.26271011	3.863586771	0.002014746	0.014694455	NA	NA	NA	NA	NA
Ctaxi_contig_17770|comp32956_c1_seq3	-1.262189528	3.982171108	0.00047003	0.004582489	NA	NA	NA	NA	NA
Ctaxi_contig_37235|comp35219_c0_seq8	-1.261675262	2.076301274	0.008339107	0.043462393	NA	NA	NA	NA	NA
Ctaxi_contig_12579|comp31974_c0_seq5	-1.261627495	2.820035169	0.000348065	0.003596282	ca2+:cation antiporter family	"gi|308809513|ref|XP_003082066.1|Solute carrier family 24 member 4, isoform 1 precursor (ISS) [Ostreococcus tauri] >gi|116060533|emb|CAL55869.1| Solute carrier family 24 member 4, isoform 1 precursor (ISS) [Ostreococcus tauri]"	AT5G17860.1	CAX7	 calcium exchanger 7 
Ctaxi_contig_30852|comp34628_c2_seq2	-1.261370676	1.991369591	0.007912914	0.041786767	NA	NA	NA	NA	NA
Ctaxi_contig_33355|comp34864_c6_seq1	-1.25990296	3.663640842	0.00597395	0.033855954	NA	NA	NA	NA	NA
Ctaxi_contig_14474|comp32378_c1_seq1	-1.25887048	5.600238593	1.34E-05	0.000238246	nitrate reductase	gi|218201282|gb|EEC83709.1|hypothetical protein OsI_29535 [Oryza sativa Indica Group]	AT1G37130.1	"NIA2,B29,NIA2-1,CHL3,NR,NR2,ATNR2"	 nitrate reductase 2 
Ctaxi_contig_70254|comp37199_c8_seq2	-1.258608476	2.692697411	0.000268982	0.002913873	NA	NA	NA	NA	NA
Ctaxi_contig_68778|comp37139_c2_seq4	-1.257945679	2.320688139	0.001996642	0.014584623	lmbr1-like membrane protein	gi|552820463|ref|XP_005845608.1|hypothetical protein CHLNCDRAFT_136844 [Chlorella variabilis] >gi|307105256|gb|EFN53506.1| hypothetical protein CHLNCDRAFT_136844 [Chlorella variabilis]	AT5G65290.1		 LMBR1-like membrane protein 
Ctaxi_contig_30838|comp34628_c0_seq5	-1.257880279	3.531201618	6.91E-06	0.000133688	core-2 i-branching beta- -n-acetylglucosaminyltransferase family protein	gi|552832371|ref|XP_005848332.1|hypothetical protein CHLNCDRAFT_145020 [Chlorella variabilis] >gi|307107989|gb|EFN56230.1| hypothetical protein CHLNCDRAFT_145020 [Chlorella variabilis]	AT1G62305.1		" Core-2/I-branching beta-1,6-N-acetylglucosaminyltransferase family protein "
Ctaxi_contig_37562|comp35246_c0_seq3	-1.257798395	4.900723176	0.000296434	0.003155892	chromatin-remodeling protein 11	gi|302833439|ref|XP_002948283.1|hypothetical protein VOLCADRAFT_80059 [Volvox carteri f. nagariensis] >gi|300266503|gb|EFJ50690.1| hypothetical protein VOLCADRAFT_80059 [Volvox carteri f. nagariensis]	AT3G06400.3	CHR11	 chromatin-remodeling protein 11 
Ctaxi_contig_65699|comp37020_c0_seq4	-1.257793044	1.562245751	0.007679029	0.040867063	protein	gi|552833141|ref|XP_005848491.1|hypothetical protein CHLNCDRAFT_144939 [Chlorella variabilis] >gi|307108148|gb|EFN56389.1| hypothetical protein CHLNCDRAFT_144939 [Chlorella variabilis]	NA	NA	NA
Ctaxi_contig_30223|comp34561_c0_seq2	-1.257456397	1.650087097	0.009057365	0.046419342	phosphodiesterase alkaline phosphatase d-like protein	gi|552844865|ref|XP_005851194.1|hypothetical protein CHLNCDRAFT_137864 [Chlorella variabilis] >gi|307110857|gb|EFN59092.1| hypothetical protein CHLNCDRAFT_137864 [Chlorella variabilis]	NA	NA	NA
Ctaxi_contig_30996|comp34643_c1_seq2	-1.25717983	4.467211488	1.11E-07	3.64E-06	NA	NA	NA	NA	NA
Ctaxi_contig_24520|comp33945_c0_seq9	-1.256517568	5.209400041	7.32E-08	2.53E-06	protein	gi|302842241|ref|XP_002952664.1|chaperonin complex component [Volvox carteri f. nagariensis] >gi|300262008|gb|EFJ46217.1| chaperonin complex component [Volvox carteri f. nagariensis]	AT5G26360.1		 TCP-1/cpn60 chaperonin family protein 
Ctaxi_contig_41968|comp35606_c0_seq1	-1.256377016	5.825182157	0.006866326	0.037524721	NA	NA	NA	NA	NA
Ctaxi_contig_32376|comp34779_c3_seq3	-1.25594281	4.419039717	0.001430914	0.011164927	nucleic acid binding	gi|302832796|ref|XP_002947962.1|hypothetical protein VOLCADRAFT_103744 [Volvox carteri f. nagariensis] >gi|300266764|gb|EFJ50950.1| hypothetical protein VOLCADRAFT_103744 [Volvox carteri f. nagariensis]	AT3G48440.1		 Zinc finger C-x8-C-x5-C-x3-H type family protein 
Ctaxi_contig_13694|comp32207_c2_seq1	-1.255202764	2.18684496	0.001555654	0.011954611	multidrug resistance-associated protein 1-like	gi|552816363|ref|XP_005844664.1|hypothetical protein CHLNCDRAFT_138549 [Chlorella variabilis] >gi|307104308|gb|EFN52562.1| hypothetical protein CHLNCDRAFT_138549 [Chlorella variabilis]	AT2G34660.2	"MRP2,ABCC2,AtABCC2"	 multidrug resistance-associated protein 2 
Ctaxi_contig_62818|comp36880_c0_seq1	-1.25510848	7.063084505	1.99E-07	6.07E-06	NA	NA	NA	NA	NA
Ctaxi_contig_70682|comp37218_c4_seq3	-1.254817029	4.537847698	7.33E-05	0.001004234	NA	NA	NA	NA	NA
Ctaxi_contig_66388|comp37045_c1_seq2	-1.254354362	2.792173986	0.000296648	0.003156466	salt-inducible zinc finger 1	gi|115464999|ref|NP_001056099.1|Os05g0525900 [Oryza sativa Japonica Group] >gi|75253371|sp|Q65X92.1|C3H37_ORYSJ RecName: Full=Zinc finger CCCH domain-containing protein 37; Short=OsC3H37 >gi|52353493|gb|AAU44059.1| unknown protein [Oryza sativa Japonica Group] >gi|113579650|dbj|BAF18013.1| Os05g0525900 [Oryza sativa Japonica Group] >gi|125553048|gb|EAY98757.1| hypothetical protein OsI_20688 [Oryza sativa Indica Group] >gi|215766116|dbj|BAG98344.1| unnamed protein product [Oryza sativa Japonica Group] >gi|217030945|gb|ACJ74073.1| zinc finger protein [Oryza sativa Japonica Group]	AT3G55980.1	"SZF1,ATSZF1"	 salt-inducible zinc finger 1 
Ctaxi_contig_65704|comp37020_c2_seq1	-1.254078037	4.404121526	6.52E-05	0.000910707	nf-x1 finger and helicase domain protein	gi|552914527|gb|ERZ99807.1|hypothetical protein GLOINDRAFT_338897 [Rhizophagus irregularis DAOM 181602]	NA	NA	NA
Ctaxi_contig_46929|comp35934_c6_seq5	-1.253326446	2.51892863	0.00359453	0.022916411	p150 dynactin nudm	gi|325096324|gb|EGC49634.1|p150 dynactin NUDM [Ajellomyces capsulatus H88]	AT3G10220.1		 tubulin folding cofactor B 
Ctaxi_contig_18057|comp33009_c0_seq5	-1.253231535	4.425361826	1.58E-06	3.78E-05	NA	NA	NA	NA	NA
Ctaxi_contig_11924|comp31811_c1_seq1	-1.253137349	3.943558926	0.000973853	0.008203855	NA	NA	NA	NA	NA
Ctaxi_contig_58479|comp36655_c4_seq3	-1.252874858	4.029602327	1.48E-06	3.55E-05	NA	NA	NA	NA	NA
Ctaxi_contig_61688|comp36822_c1_seq1	-1.252629725	2.991194108	0.001793131	0.013377862	NA	NA	NA	NA	NA
Ctaxi_contig_33380|comp34866_c1_seq5	-1.252114975	4.217845843	4.16E-05	0.000624085	NA	NA	NA	NA	NA
Ctaxi_contig_14584|comp32402_c0_seq1	-1.251934448	2.562819077	0.001458626	0.011352092	serine acetyltransferase 4-like	gi|561031398|gb|ESW29977.1|hypothetical protein PHAVU_002G114700g [Phaseolus vulgaris] >gi|561031399|gb|ESW29978.1| hypothetical protein PHAVU_002G114700g [Phaseolus vulgaris]	AT4G35640.1	"ATSERAT3;2,SERAT3;2"	 serine acetyltransferase 3;2 
Ctaxi_contig_71922|comp37269_c0_seq1	-1.251594459	5.09051866	2.73E-05	0.000436186	transient receptor potential cation channel subfamily v member 6	gi|514687461|ref|XP_004991307.1|hypothetical protein PTSG_07515 [Salpingoeca rosetta] >gi|326430822|gb|EGD76392.1| hypothetical protein PTSG_07515 [Salpingoeca rosetta]	NA	NA	NA
Ctaxi_contig_68367|comp37124_c5_seq1	-1.251384389	5.798294646	4.69E-06	9.51E-05	NA	NA	NA	NA	NA
Ctaxi_contig_47778|comp35996_c1_seq3	-1.251224176	1.527083224	0.008541183	0.044254179	NA	NA	NA	NA	NA
Ctaxi_contig_31661|comp34710_c0_seq14	-1.25078482	5.090499977	3.48E-06	7.39E-05	NA	NA	NA	NA	NA
Ctaxi_contig_57509|comp36599_c5_seq1	-1.250517364	2.465005895	0.001063867	0.00879829	phosphoenolpyruvate carboxylase	gi|545366243|ref|XP_005648033.1|putative phosphoenolpyruvate carboxylase [Coccomyxa subellipsoidea C-169] >gi|384250009|gb|EIE23489.1| putative phosphoenolpyruvate carboxylase [Coccomyxa subellipsoidea C-169]	AT1G68750.1	"ATPPC4,PPC4"	 phosphoenolpyruvate carboxylase 4 
Ctaxi_contig_62186|comp36848_c8_seq1	-1.250222607	2.019767667	0.003869171	0.024268606	NA	NA	NA	NA	NA
Ctaxi_contig_56163|comp36514_c9_seq4	-1.250037728	6.292805086	3.60E-07	1.01E-05	NA	NA	NA	NA	NA
Ctaxi_contig_7698|comp30294_c0_seq1	-1.249965659	2.631654954	0.005241642	0.030649449	sulfotransferase family protein	gi|514655520|ref|XP_004999048.1|hypothetical protein PTSG_11596 [Salpingoeca rosetta] >gi|326426909|gb|EGD72479.1| hypothetical protein PTSG_11596 [Salpingoeca rosetta]	NA	NA	NA
Ctaxi_contig_35902|comp35099_c3_seq1	-1.24974244	4.623769896	3.26E-06	6.97E-05	NA	NA	NA	NA	NA
Ctaxi_contig_53900|comp36374_c3_seq2	-1.249727288	2.807486369	0.000744089	0.00658062	NA	NA	AT5G37490.1		 ARM repeat superfamily protein 
Ctaxi_contig_58335|comp36647_c0_seq1	-1.249372157	5.851585656	5.16E-05	0.00074943	p-loop containing nucleoside triphosphate hydrolase protein	gi|552812326|ref|XP_005843674.1|hypothetical protein CHLNCDRAFT_140061 [Chlorella variabilis] >gi|307103311|gb|EFN51572.1| hypothetical protein CHLNCDRAFT_140061 [Chlorella variabilis]	AT4G27420.1		 ABC-2 type transporter family protein 
Ctaxi_contig_70749|comp37222_c0_seq1	-1.249274191	5.510880969	6.04E-05	0.000852752	adenylate cyclase	"gi|552821350|ref|XP_005845824.1|hypothetical protein CHLNCDRAFT_53489, partial [Chlorella variabilis] >gi|307105473|gb|EFN53722.1| hypothetical protein CHLNCDRAFT_53489, partial [Chlorella variabilis]"	NA	NA	NA
Ctaxi_contig_66658|comp37059_c2_seq2	-1.249047809	2.99862926	0.000286468	0.003071538	NA	NA	NA	NA	NA
Ctaxi_contig_70240|comp37199_c4_seq7	-1.248513323	3.792980698	4.81E-06	9.73E-05	NA	NA	NA	NA	NA
Ctaxi_contig_62667|comp36871_c2_seq3	-1.248407579	4.939221008	3.78E-06	7.90E-05	l-threonine 3- mitochondrial-like	gi|545363290|ref|XP_005646783.1|NAD(P)-binding protein [Coccomyxa subellipsoidea C-169] >gi|384248756|gb|EIE22239.1| NAD(P)-binding protein [Coccomyxa subellipsoidea C-169]	AT3G23820.1	GAE6	 UDP-D-glucuronate 4-epimerase 6 
Ctaxi_contig_68301|comp37121_c5_seq4	-1.248253599	6.712979732	0.000169162	0.002005538	NA	NA	NA	NA	NA
Ctaxi_contig_69465|comp37169_c2_seq10	-1.247650615	6.592632861	2.73E-06	6.00E-05	#NAME?	gi|46446831|ref|YP_008196.1|hypothetical protein pc1197 [Candidatus Protochlamydia amoebophila UWE25] >gi|499489107|ref|WP_011175747.1| hypothetical protein [Candidatus Protochlamydia amoebophila] >gi|46400472|emb|CAF23921.1| hypothetical protein pc1197 [Candidatus Protochlamydia amoebophila UWE25]	AT2G14255.1		 Ankyrin repeat family protein with DHHC zinc finger domain 
Ctaxi_contig_36824|comp35190_c2_seq1	-1.247615555	2.835837579	0.001137268	0.009284228	NA	NA	NA	NA	NA
Ctaxi_contig_70247|comp37199_c5_seq3	-1.247586463	5.531182734	4.52E-07	1.22E-05	mercuric reductase	gi|522075056|ref|WP_020586265.1|hypothetical protein [Desulfobacter curvatus]	AT1G48030.2	mtLPD1	 mitochondrial lipoamide dehydrogenase 1 
Ctaxi_contig_48922|comp36071_c2_seq8	-1.247421113	4.669731027	1.49E-07	4.69E-06	NA	NA	NA	NA	NA
Ctaxi_contig_47513|comp35976_c13_seq1	-1.247344029	6.616364656	0.000459775	0.004498198	hypothetical protein CHLNCDRAFT_59068	gi|552813710|ref|XP_005844014.1|hypothetical protein CHLNCDRAFT_59068 [Chlorella variabilis] >gi|307103654|gb|EFN51912.1| hypothetical protein CHLNCDRAFT_59068 [Chlorella variabilis]	NA	NA	NA
Ctaxi_contig_33336|comp34864_c3_seq1	-1.246805678	4.097297825	0.001734308	0.013034722	NA	NA	NA	NA	NA
Ctaxi_contig_42801|comp35665_c2_seq10	-1.24517381	8.593862409	1.15E-07	3.74E-06	actin	gi|326524317|dbj|BAK00542.1|predicted protein [Hordeum vulgare subsp. vulgare]	AT3G12110.1	ACT11	 actin-11 
Ctaxi_contig_11278|comp31639_c0_seq1	-1.245164593	7.87154797	4.13E-05	0.000619468	NA	NA	NA	NA	NA
Ctaxi_contig_25105|comp34016_c2_seq1	-1.244712457	3.883747991	7.04E-06	0.000135639	sodium potassium calcium exchanger 3-like	"gi|308809513|ref|XP_003082066.1|Solute carrier family 24 member 4, isoform 1 precursor (ISS) [Ostreococcus tauri] >gi|116060533|emb|CAL55869.1| Solute carrier family 24 member 4, isoform 1 precursor (ISS) [Ostreococcus tauri]"	AT5G17860.1	CAX7	 calcium exchanger 7 
Ctaxi_contig_69857|comp37182_c0_seq2	-1.243783453	6.411060947	2.43E-05	0.000393995	ferredoxin (2fe-2s)	gi|493683244|ref|WP_006633390.1|ferredoxin [Microcoleus vaginatus] >gi|333458462|gb|EGK87079.1| ferredoxin (2Fe-2S) [Microcoleus vaginatus FGP-2]	AT1G60950.1	"FEDA,ATFD2"	 2Fe-2S ferredoxin-like superfamily protein 
Ctaxi_contig_14893|comp32458_c0_seq1	-1.2432936	4.549190706	2.56E-06	5.69E-05	NA	NA	NA	NA	NA
Ctaxi_contig_55786|comp36491_c4_seq1	-1.243209025	7.35592339	0.001967163	0.0144101	mitogen-activated protein kinase-binding protein 1-like	gi|499028620|ref|XP_004565035.1|PREDICTED: WD repeat-containing protein 62-like [Maylandia zebra]	AT3G09080.1		 Transducin/WD40 repeat-like superfamily protein 
Ctaxi_contig_67051|comp37075_c1_seq1	-1.241887403	1.778167066	0.009221383	0.04703446	protein	gi|159484052|ref|XP_001700074.1|predicted protein [Chlamydomonas reinhardtii] >gi|158272570|gb|EDO98368.1| predicted protein [Chlamydomonas reinhardtii]	NA	NA	NA
Ctaxi_contig_19800|comp33269_c1_seq1	-1.241855058	5.773085526	1.67E-06	3.94E-05	NA	NA	NA	NA	NA
Ctaxi_contig_60035|comp36734_c2_seq3	-1.241793324	3.865799985	0.001008299	0.008438907	NA	NA	NA	NA	NA
Ctaxi_contig_24528|comp33945_c2_seq1	-1.241535148	4.413534766	0.000324434	0.003391836	t-complex protein 1 subunit gamma-like	gi|302842241|ref|XP_002952664.1|chaperonin complex component [Volvox carteri f. nagariensis] >gi|300262008|gb|EFJ46217.1| chaperonin complex component [Volvox carteri f. nagariensis]	AT5G26360.1		 TCP-1/cpn60 chaperonin family protein 
Ctaxi_contig_68069|comp37113_c3_seq1	-1.241431851	5.584608515	0.000117147	0.001482717	NA	NA	NA	NA	NA
Ctaxi_contig_62926|comp36885_c3_seq5	-1.24142174	5.257406884	1.05E-05	0.000192552	NA	NA	NA	NA	NA
Ctaxi_contig_66543|comp37052_c1_seq10	-1.239770427	4.150137272	0.000312416	0.003292891	NA	NA	NA	NA	NA
Ctaxi_contig_9863|comp31231_c0_seq1	-1.238880462	3.099501845	8.68E-05	0.001158143	gluconate 5-dehydrogenase	gi|552845427|ref|XP_005851347.1|hypothetical protein CHLNCDRAFT_50121 [Chlorella variabilis] >gi|307111010|gb|EFN59245.1| hypothetical protein CHLNCDRAFT_50121 [Chlorella variabilis]	AT2G29260.1		 NAD(P)-binding Rossmann-fold superfamily protein 
Ctaxi_contig_27058|comp34208_c1_seq3	-1.238770071	5.176709813	0.000293258	0.003129699	rna-binding protein nova- partial	gi|545361650|ref|XP_005646117.1|hypothetical protein COCSUDRAFT_17393 [Coccomyxa subellipsoidea C-169] >gi|384248088|gb|EIE21573.1| hypothetical protein COCSUDRAFT_17393 [Coccomyxa subellipsoidea C-169]	AT5G04430.1	"BTR1,BTR1S"	 binding to TOMV RNA 1L (long form) 
Ctaxi_contig_68374|comp37124_c6_seq6	-1.238591331	3.77569391	1.27E-05	0.000227557	NA	NA	NA	NA	NA
Ctaxi_contig_59532|comp36703_c2_seq2	-1.238516217	2.955996454	0.002976886	0.019807307	NA	NA	NA	NA	NA
Ctaxi_contig_49150|comp36086_c0_seq2	-1.238133726	3.817199674	7.97E-05	0.001076727	alkaline phosphatase	"gi|302839093|ref|XP_002951104.1|alkaline phosphatase, secreted, phosphate-repressible [Volvox carteri f. nagariensis] >gi|300263799|gb|EFJ47998.1| alkaline phosphatase, secreted, phosphate-repressible [Volvox carteri f. nagariensis]"	NA	NA	NA
Ctaxi_contig_71450|comp37253_c8_seq1	-1.237844876	4.209693155	0.000772787	0.006782723	copper-transporting atpase ran1-like	gi|514709338|ref|XP_004951760.1|PREDICTED: copper-transporting ATPase RAN1-like [Setaria italica]	AT5G44790.1	"RAN1,HMA7"	 copper-exporting ATPase / responsive-to-antagonist 1 / copper-transporting ATPase (RAN1) 
Ctaxi_contig_67255|comp37086_c1_seq2	-1.237782447	4.583713998	5.92E-06	0.000116539	p-loop containing nucleoside triphosphate hydrolase partial	"gi|545356178|ref|XP_005643834.1|P-loop containing nucleoside triphosphate hydrolase protein, partial [Coccomyxa subellipsoidea C-169] >gi|384245798|gb|EIE19290.1| P-loop containing nucleoside triphosphate hydrolase protein, partial [Coccomyxa subellipsoidea C-169]"	AT2G34660.2	"MRP2,ABCC2,AtABCC2"	 multidrug resistance-associated protein 2 
Ctaxi_contig_48183|comp36024_c2_seq1	-1.236882978	2.565816868	0.009437987	0.047829024	microtubule-associated protein futsch-like isoform x16	"gi|390368652|ref|XP_788092.3|PREDICTED: uncharacterized protein LOC583072, partial [Strongylocentrotus purpuratus]"	AT3G04710.1	TPR10	 ankyrin repeat family protein 
Ctaxi_contig_13582|comp32190_c1_seq1	-1.236457894	1.568043276	0.005893258	0.033518093	sam-dependent methyltransferase	gi|189499420|ref|YP_001958890.1|type 11 methyltransferase [Chlorobium phaeobacteroides BS1] >gi|501450451|ref|WP_012473900.1| SAM-dependent methyltransferase [Chlorobium phaeobacteroides] >gi|189494861|gb|ACE03409.1| Methyltransferase type 11 [Chlorobium phaeobacteroides BS1]	AT2G41380.1		 S-adenosyl-L-methionine-dependent methyltransferases superfamily protein 
Ctaxi_contig_69692|comp37176_c0_seq9	-1.236018911	2.4449488	0.000359701	0.003693735	NA	NA	NA	NA	NA
Ctaxi_contig_35094|comp35023_c1_seq1	-1.234947932	2.229005854	0.003315441	0.021559507	NA	NA	NA	NA	NA
Ctaxi_contig_32411|comp34784_c3_seq3	-1.234904597	1.848427831	0.005994337	0.033931815	NA	NA	NA	NA	NA
Ctaxi_contig_47501|comp35976_c0_seq1	-1.234609234	5.334382978	0.003549053	0.022689935	tpr-like protein	gi|552821123|ref|XP_005845763.1|hypothetical protein CHLNCDRAFT_58444 [Chlorella variabilis] >gi|307105412|gb|EFN53661.1| hypothetical protein CHLNCDRAFT_58444 [Chlorella variabilis]	AT2G31400.1	GUN1	 genomes uncoupled 1 
Ctaxi_contig_49628|comp36118_c0_seq21	-1.234372179	2.513630073	0.001196423	0.009665945	NA	NA	NA	NA	NA
Ctaxi_contig_50072|comp36151_c5_seq1	-1.234008759	3.294109008	5.41E-05	0.00078037	NA	NA	NA	NA	NA
Ctaxi_contig_70880|comp37227_c7_seq2	-1.233359628	3.574601626	8.39E-06	0.000157678	pentatricopeptide repeat-containing protein at5g27270-like	gi|565361659|ref|XP_006347572.1|PREDICTED: pentatricopeptide repeat-containing protein At5g27270-like [Solanum tuberosum]	AT1G19520.1	NFD5	 pentatricopeptide (PPR) repeat-containing protein 
Ctaxi_contig_43760|comp35734_c2_seq5	-1.232638895	4.525498748	1.11E-06	2.74E-05	sulfur stress regulator	gi|159488767|ref|XP_001702374.1|Snf1-like protein kinase [Chlamydomonas reinhardtii] >gi|4063894|gb|AAC98509.1| sulfur stress regulator [Chlamydomonas reinhardtii] >gi|158271168|gb|EDO96994.1| Snf1-like protein kinase [Chlamydomonas reinhardtii]	AT5G66880.1	"SNRK2-3,SNRK2.3,SRK2I"	 sucrose nonfermenting 1(SNF1)-related protein kinase 2.3 
Ctaxi_contig_22332|comp33652_c0_seq1	-1.232180859	5.056104214	1.20E-06	2.95E-05	NA	NA	NA	NA	NA
Ctaxi_contig_60674|comp36771_c5_seq2	-1.230854292	3.511104936	0.000241205	0.002661107	NA	NA	NA	NA	NA
Ctaxi_contig_60010|comp36733_c1_seq6	-1.230400458	2.600812279	0.006962018	0.037912531	NA	NA	NA	NA	NA
Ctaxi_contig_44134|comp35759_c4_seq1	-1.230341108	4.034726533	0.000265831	0.002883467	NA	NA	NA	NA	NA
Ctaxi_contig_61334|comp36804_c3_seq1	-1.230244829	4.470830176	2.52E-05	0.000406191	ubiquitin carboxyl-terminal hydrolase 12-like	gi|302807557|ref|XP_002985473.1|hypothetical protein SELMODRAFT_446288 [Selaginella moellendorffii] >gi|300146936|gb|EFJ13603.1| hypothetical protein SELMODRAFT_446288 [Selaginella moellendorffii]	AT3G11910.2	UBP13	 ubiquitin-specific protease 13 
Ctaxi_contig_56328|comp36527_c4_seq1	-1.229860464	6.338358555	9.92E-09	4.24E-07	NA	NA	NA	NA	NA
Ctaxi_contig_53557|comp36350_c1_seq3	-1.228678461	2.457376035	0.000188439	0.002190696	NA	NA	NA	NA	NA
Ctaxi_contig_66068|comp37036_c4_seq4	-1.228575846	3.225261223	0.000693729	0.006217417	kif4 type kinesin	gi|302852333|ref|XP_002957687.1|Kif4 type kinesin [Volvox carteri f. nagariensis] >gi|300256981|gb|EFJ41236.1| Kif4 type kinesin [Volvox carteri f. nagariensis]	NA	NA	NA
Ctaxi_contig_52522|comp36296_c0_seq4	-1.228190087	3.694588875	0.001567113	0.012026132	protein	gi|545372676|ref|XP_005650784.1|hypothetical protein COCSUDRAFT_83615 [Coccomyxa subellipsoidea C-169] >gi|384252764|gb|EIE26240.1| hypothetical protein COCSUDRAFT_83615 [Coccomyxa subellipsoidea C-169]	NA	NA	NA
Ctaxi_contig_62177|comp36848_c0_seq1	-1.227556843	4.435418654	1.27E-06	3.10E-05	NA	NA	NA	NA	NA
Ctaxi_contig_31267|comp34670_c1_seq1	-1.227283841	6.171414285	8.18E-07	2.09E-05	NA	NA	NA	NA	NA
Ctaxi_contig_62493|comp36861_c0_seq2	-1.227041404	4.89213761	7.88E-05	0.001068112	glutamate synthase 1	"gi|545367443|ref|XP_005648545.1|glutamate synthase, NADH-dependent [Coccomyxa subellipsoidea C-169] >gi|384250522|gb|EIE24001.1| glutamate synthase, NADH-dependent [Coccomyxa subellipsoidea C-169]"	AT5G53460.3	GLT1	 NADH-dependent glutamate synthase 1 
Ctaxi_contig_57360|comp36587_c0_seq3	-1.227017385	4.638448837	6.49E-05	0.000907266	NA	NA	NA	NA	NA
Ctaxi_contig_42618|comp35650_c3_seq12	-1.226742628	5.06233968	6.11E-08	2.16E-06	sulfur stress regulator	gi|159488767|ref|XP_001702374.1|Snf1-like protein kinase [Chlamydomonas reinhardtii] >gi|4063894|gb|AAC98509.1| sulfur stress regulator [Chlamydomonas reinhardtii] >gi|158271168|gb|EDO96994.1| Snf1-like protein kinase [Chlamydomonas reinhardtii]	AT2G23030.1	"SNRK2-9,SNRK2.9"	 SNF1-related protein kinase 2.9 
Ctaxi_contig_67052|comp37075_c2_seq1	-1.226737017	1.612877538	0.006525674	0.036125321	adhesin-like protein	gi|288560519|ref|YP_003424005.1|adhesin-like protein [Methanobrevibacter ruminantium M1] >gi|502721078|ref|WP_012956062.1| adhesin-like protein [Methanobrevibacter ruminantium] >gi|288543229|gb|ADC47113.1| adhesin-like protein [Methanobrevibacter ruminantium M1]	NA	NA	NA
Ctaxi_contig_21096|comp33461_c1_seq6	-1.226482847	4.334717001	0.00015468	0.001863499	NA	NA	NA	NA	NA
Ctaxi_contig_71241|comp37245_c3_seq2	-1.226111741	5.98110067	0.000709716	0.00633612	protein	gi|545366192|ref|XP_005648013.1|DEAD-domain-containing protein [Coccomyxa subellipsoidea C-169] >gi|384249989|gb|EIE23469.1| DEAD-domain-containing protein [Coccomyxa subellipsoidea C-169]	AT3G58570.1		 P-loop containing nucleoside triphosphate hydrolases superfamily protein 
Ctaxi_contig_55788|comp36491_c4_seq3	-1.225871655	5.883674089	0.000839902	0.007255919	NA	NA	NA	NA	NA
Ctaxi_contig_70843|comp37226_c1_seq1	-1.22529064	3.504833079	0.002838544	0.019149037	NA	NA	NA	NA	NA
Ctaxi_contig_70858|comp37226_c9_seq1	-1.225241651	4.027413741	9.38E-06	0.000173828	#NAME?	gi|168051633|ref|XP_001778258.1|predicted protein [Physcomitrella patens] >gi|162670355|gb|EDQ56925.1| predicted protein [Physcomitrella patens]	AT1G08620.2	PKDM7D	 Transcription factor jumonji (jmj) family protein / zinc finger (C5HC2 type) family protein 
Ctaxi_contig_48923|comp36071_c3_seq1	-1.224645273	3.947045037	3.76E-05	0.000572251	NA	NA	NA	NA	NA
Ctaxi_contig_50524|comp36180_c2_seq1	-1.223744324	2.577207395	0.004278717	0.026216522	NA	NA	NA	NA	NA
Ctaxi_contig_68940|comp37148_c0_seq7	-1.223516457	2.701593944	0.000136566	0.001680289	snf1-like protein kinase	gi|302832650|ref|XP_002947889.1|Snf1-like protein kinase [Volvox carteri f. nagariensis] >gi|300266691|gb|EFJ50877.1| Snf1-like protein kinase [Volvox carteri f. nagariensis]	AT1G78290.3		 Protein kinase superfamily protein 
Ctaxi_contig_58068|comp36628_c4_seq4	-1.223035334	4.761613697	7.61E-07	1.96E-05	carbonic anhydrase	gi|556424481|ref|WP_023309408.1|carbonic anhydrase [Enterobacter cloacae] >gi|555095851|gb|ESM38969.1| carbonic anhydrase [Enterobacter cloacae BWH 31]	NA	NA	NA
Ctaxi_contig_20548|comp33396_c1_seq1	-1.222197676	1.835867065	0.005708542	0.032700492	NA	NA	NA	NA	NA
Ctaxi_contig_71662|comp37258_c1_seq14	-1.222196978	6.359927058	1.41E-07	4.49E-06	zinc finger transcription factor-like protein	"gi|159464867|ref|XP_001690663.1|Zn-finger protein, CCCH type [Chlamydomonas reinhardtii] >gi|158280163|gb|EDP05922.1| Zn-finger protein, CCCH type [Chlamydomonas reinhardtii]"	AT5G12850.1		 CCCH-type zinc finger protein with ARM repeat domain 
Ctaxi_contig_29682|comp34510_c0_seq13	-1.221994194	3.180398979	0.001662313	0.012618077	NA	NA	NA	NA	NA
Ctaxi_contig_15652|comp32590_c0_seq1	-1.221905015	4.202540161	1.77E-05	0.000301548	NA	NA	NA	NA	NA
Ctaxi_contig_11757|comp31770_c1_seq1	-1.221589094	5.179840229	1.21E-05	0.000217655	ankyrin repeat domain protein	"gi|402550781|pdb|4GMR|AChain A, Crystal Structure Of Engineered Protein. Northeast Structural Genomics Consortium Target Or266. >gi|402550782|pdb|4GMR|B Chain B, Crystal Structure Of Engineered Protein. Northeast Structural Genomics Consortium Target Or266"	AT5G12320.1		 ankyrin repeat family protein 
Ctaxi_contig_59984|comp36731_c2_seq6	-1.221496588	2.381214792	0.00256403	0.017736086	phd finger	gi|302821061|ref|XP_002992195.1|hypothetical protein SELMODRAFT_430432 [Selaginella moellendorffii] >gi|300139962|gb|EFJ06692.1| hypothetical protein SELMODRAFT_430432 [Selaginella moellendorffii]	AT1G05830.2	ATX2	 trithorax-like protein 2 
Ctaxi_contig_68602|comp37130_c3_seq1	-1.221173963	1.785777431	0.009299343	0.047283649	NA	NA	NA	NA	NA
Ctaxi_contig_61232|comp36798_c0_seq1	-1.221017774	7.488467216	0.000183109	0.002143605	NA	NA	NA	NA	NA
Ctaxi_contig_22387|comp33659_c3_seq2	-1.220911244	3.670028936	0.000158016	0.001895512	sodium potassium calcium exchanger 3	gi|543264839|ref|XP_005422663.1|PREDICTED: sodium/potassium/calcium exchanger 3 [Geospiza fortis]	NA	NA	NA
Ctaxi_contig_68372|comp37124_c6_seq4	-1.220619247	3.542869854	0.000116579	0.001478318	NA	NA	NA	NA	NA
Ctaxi_contig_22560|comp33681_c1_seq1	-1.219848199	5.801949112	3.00E-07	8.60E-06	asparagine synthetase b	gi|545376282|ref|XP_005652244.1|glutamine-hydrolyzing asparagine synthase [Coccomyxa subellipsoidea C-169] >gi|384254226|gb|EIE27700.1| glutamine-hydrolyzing asparagine synthase [Coccomyxa subellipsoidea C-169]	AT3G47340.1	"ASN1,DIN6,AT-ASN1"	 glutamine-dependent asparagine synthase 1 
Ctaxi_contig_32406|comp34784_c0_seq1	-1.218766569	3.4671023	8.39E-05	0.001125325	NA	NA	NA	NA	NA
Ctaxi_contig_39320|comp35402_c2_seq2	-1.218672217	3.031956812	0.000139258	0.001704648	NA	NA	NA	NA	NA
Ctaxi_contig_17540|comp32918_c2_seq1	-1.218467368	5.682828237	4.13E-08	1.52E-06	NA	NA	NA	NA	NA
Ctaxi_contig_62066|comp36842_c4_seq5	-1.217825199	2.612415815	0.000994684	0.008339525	NA	NA	NA	NA	NA
Ctaxi_contig_12637|comp31987_c6_seq1	-1.217759282	3.609755753	9.45E-05	0.001241946	NA	NA	NA	NA	NA
Ctaxi_contig_22525|comp33676_c4_seq5	-1.217554554	2.708617813	0.001351524	0.010692281	long-chain-alcohol o-fatty-acyltransferase 7	gi|557103370|gb|ESQ43724.1|hypothetical protein EUTSA_v10006422mg [Eutrema salsugineum]	AT5G55320.1		 MBOAT (membrane bound O-acyl transferase) family protein 
Ctaxi_contig_40089|comp35470_c1_seq5	-1.21753624	3.174646102	0.002227453	0.015913498	protein	gi|552844899|ref|XP_005851204.1|hypothetical protein CHLNCDRAFT_137888 [Chlorella variabilis] >gi|307110867|gb|EFN59102.1| hypothetical protein CHLNCDRAFT_137888 [Chlorella variabilis]	NA	NA	NA
Ctaxi_contig_30599|comp34606_c5_seq1	-1.217269126	6.697711811	4.87E-07	1.30E-05	NA	NA	NA	NA	NA
Ctaxi_contig_60670|comp36771_c4_seq3	-1.216848686	5.706617717	3.09E-07	8.81E-06	NA	NA	NA	NA	NA
Ctaxi_contig_47136|comp35952_c0_seq2	-1.216820283	5.478898283	3.60E-05	0.000551692	NA	NA	NA	NA	NA
Ctaxi_contig_65111|comp37000_c3_seq3	-1.216779097	3.769941554	0.00389612	0.024402974	ca2+ atpase	gi|552830377|ref|XP_005847889.1|hypothetical protein CHLNCDRAFT_145247 [Chlorella variabilis] >gi|307107545|gb|EFN55787.1| hypothetical protein CHLNCDRAFT_145247 [Chlorella variabilis]	AT4G00900.1	"ECA2,ATECA2"	 ER-type Ca2+-ATPase 2 
Ctaxi_contig_57825|comp36613_c0_seq10	-1.216148136	3.83986756	1.81E-05	0.000306675	protein	gi|545372043|ref|XP_005650528.1|ARM repeat-containing protein [Coccomyxa subellipsoidea C-169] >gi|384252508|gb|EIE25984.1| ARM repeat-containing protein [Coccomyxa subellipsoidea C-169]	AT1G78160.1	"APUM7,PUM7"	 pumilio 7 
Ctaxi_contig_29840|comp34527_c2_seq3	-1.215723952	2.320703797	0.002858886	0.019232862	NA	NA	NA	NA	NA
Ctaxi_contig_49068|comp36079_c2_seq1	-1.214678355	3.053196452	0.000156516	0.001882234	NA	NA	NA	NA	NA
Ctaxi_contig_59359|comp36698_c0_seq18	-1.214641172	7.906343689	0.006173412	0.034701785	phosphoinositide 4-kinase gamma 4	gi|545365925|ref|XP_005647894.1|hypothetical protein COCSUDRAFT_65874 [Coccomyxa subellipsoidea C-169] >gi|384249870|gb|EIE23350.1| hypothetical protein COCSUDRAFT_65874 [Coccomyxa subellipsoidea C-169]	AT2G46500.2	"ATPI4KGAMMA4,UBDKGAMMA4,PI4KGAMMA4"	 phosphoinositide 4-kinase gamma 4 
Ctaxi_contig_51450|comp36239_c0_seq5	-1.21409827	2.198987068	0.005250477	0.030695375	NA	NA	NA	NA	NA
Ctaxi_contig_28038|comp34325_c3_seq1	-1.212812529	6.458519452	2.11E-06	4.84E-05	elongation factor 1-alpha	gi|220966706|gb|ACL97367.1|elongation factor-1 alpha [Caulerpa cf. racemosa GG-2009]	AT1G07930.2		 GTP binding Elongation factor Tu family protein 
Ctaxi_contig_38567|comp35330_c4_seq2	-1.211610284	3.37990922	3.65E-05	0.000557001	boron transporter	gi|545358863|ref|XP_005644950.1|hypothetical protein COCSUDRAFT_37744 [Coccomyxa subellipsoidea C-169] >gi|384246918|gb|EIE20406.1| hypothetical protein COCSUDRAFT_37744 [Coccomyxa subellipsoidea C-169]	AT1G15460.1	"ATBOR4,BOR4"	 HCO3- transporter family 
Ctaxi_contig_20142|comp33329_c0_seq3	-1.211213179	7.135039825	3.04E-07	8.68E-06	importin alpha	gi|159481173|ref|XP_001698656.1|importin alpha [Chlamydomonas reinhardtii] >gi|158273550|gb|EDO99338.1| importin alpha [Chlamydomonas reinhardtii]	AT3G06720.2	"AT-IMP,ATKAPALPHA,AIMPALPHA"	 importin alpha isoform 1 
Ctaxi_contig_19672|comp33244_c0_seq4	-1.210248763	4.791642647	0.000824468	0.007146525	NA	NA	NA	NA	NA
Ctaxi_contig_36196|comp35126_c3_seq3	-1.209615505	5.588025524	0.000328703	0.003428982	protein serine threonine kinase	gi|66818963|ref|XP_643141.1|hypothetical protein DDB_G0276465 [Dictyostelium discoideum AX4] >gi|75017806|sp|Q8T2I8.1|SEPA_DICDI RecName: Full=Serine/threonine-protein kinase sepA; AltName: Full=Septase A >gi|60471223|gb|EAL69186.1| hypothetical protein DDB_G0276465 [Dictyostelium discoideum AX4]	AT1G54960.1	"ANP2,MAPKKK2,NP2"	 NPK1-related protein kinase 2 
Ctaxi_contig_39322|comp35402_c4_seq1	-1.209133745	3.326975614	8.62E-05	0.001150798	polymorphic outer membrane protein	gi|545357257|ref|XP_005644289.1|hypothetical protein COCSUDRAFT_48850 [Coccomyxa subellipsoidea C-169] >gi|384246254|gb|EIE19745.1| hypothetical protein COCSUDRAFT_48850 [Coccomyxa subellipsoidea C-169]	NA	NA	NA
Ctaxi_contig_68699|comp37134_c4_seq16	-1.208314182	3.931490243	0.004529264	0.027386322	NA	NA	NA	NA	NA
Ctaxi_contig_55774|comp36491_c1_seq5	-1.208302559	6.584928409	0.00130268	0.010386819	NA	NA	NA	NA	NA
Ctaxi_contig_33177|comp34853_c0_seq2	-1.207935564	2.281267484	0.001610558	0.01230321	NA	NA	NA	NA	NA
Ctaxi_contig_39994|comp35462_c0_seq3	-1.207929833	7.46999307	7.09E-08	2.46E-06	nucleolysin tiar-like	"gi|545359954|ref|XP_005645396.1|hypothetical protein COCSUDRAFT_4708, partial [Coccomyxa subellipsoidea C-169] >gi|384247365|gb|EIE20852.1| hypothetical protein COCSUDRAFT_4708, partial [Coccomyxa subellipsoidea C-169]"	AT3G14100.1		 RNA-binding (RRM/RBD/RNP motifs) family protein 
Ctaxi_contig_57070|comp36572_c0_seq1	-1.207664675	6.72437628	2.05E-07	6.23E-06	NA	NA	NA	NA	NA
Ctaxi_contig_14097|comp32290_c0_seq1	-1.206111297	6.180717586	1.91E-07	5.88E-06	ef hand family protein	gi|159469999|ref|XP_001693147.1|predicted protein [Chlamydomonas reinhardtii] >gi|158277405|gb|EDP03173.1| predicted protein [Chlamydomonas reinhardtii]	AT4G21940.1	CPK15	 calcium-dependent protein kinase 15 
Ctaxi_contig_63342|comp36913_c1_seq1	-1.206005008	3.061929165	0.00022982	0.002567609	NA	NA	NA	NA	NA
Ctaxi_contig_54300|comp36401_c2_seq1	-1.205525515	4.712220181	0.000205579	0.002347638	chromosome segregation protein smc	gi|429191165|ref|YP_007176843.1|hypothetical protein Natgr_1168 [Natronobacterium gregoryi SP2] >gi|491747496|ref|WP_005580629.1| chromosome segregation protein SMC [Natronobacterium gregoryi] >gi|429135383|gb|AFZ72394.1| hypothetical protein Natgr_1168 [Natronobacterium gregoryi SP2] >gi|445610450|gb|ELY64221.1| Kinetochore-Ndc80 complex subunit Spc25 [Natronobacterium gregoryi SP2]	NA	NA	NA
Ctaxi_contig_39379|comp35407_c2_seq3	-1.205363979	4.480707069	0.000225892	0.002532168	protein transport protein sec24-like at3g07100-like	gi|159487927|ref|XP_001701974.1|COP-II coat subunit [Chlamydomonas reinhardtii] >gi|158281193|gb|EDP06949.1| COP-II coat subunit [Chlamydomonas reinhardtii]	AT3G07100.1	"ERMO2,SEC24A"	 Sec23/Sec24 protein transport family protein 
Ctaxi_contig_54284|comp36400_c6_seq1	-1.20524357	2.886345009	0.001771203	0.013243729	hypothetical protein VOLCADRAFT_91154	gi|302838506|ref|XP_002950811.1|hypothetical protein VOLCADRAFT_91154 [Volvox carteri f. nagariensis] >gi|300263928|gb|EFJ48126.1| hypothetical protein VOLCADRAFT_91154 [Volvox carteri f. nagariensis]	NA	NA	NA
Ctaxi_contig_22393|comp33659_c4_seq6	-1.205068378	3.782670195	0.000138691	0.001701436	sodium potassium calcium exchanger 3-like	gi|308803506|ref|XP_003079066.1|K-independent Na+/Ca2+ exchanger JSX (ISS) [Ostreococcus tauri] >gi|116057520|emb|CAL51947.1| K-independent Na+/Ca2+ exchanger JSX (ISS) [Ostreococcus tauri]	NA	NA	NA
Ctaxi_contig_47509|comp35976_c9_seq1	-1.204761869	7.36084135	1.14E-07	3.71E-06	NA	NA	NA	NA	NA
Ctaxi_contig_29308|comp34466_c0_seq7	-1.204563724	4.409692645	5.26E-06	0.00010525	NA	NA	NA	NA	NA
Ctaxi_contig_11538|comp31708_c0_seq2	-1.203764997	3.240614658	0.003395091	0.021962301	NA	NA	NA	NA	NA
Ctaxi_contig_19736|comp33258_c2_seq1	-1.202909611	1.603217846	0.007579569	0.040421154	NA	NA	NA	NA	NA
Ctaxi_contig_69709|comp37176_c4_seq1	-1.201804434	5.673080961	2.16E-05	0.000354607	protein	gi|159484052|ref|XP_001700074.1|predicted protein [Chlamydomonas reinhardtii] >gi|158272570|gb|EDO98368.1| predicted protein [Chlamydomonas reinhardtii]	NA	NA	NA
Ctaxi_contig_38896|comp35360_c8_seq2	-1.201558317	1.924301688	0.004306982	0.026341572	hypothetical zinc finger protein	gi|159487086|ref|XP_001701566.1|hypothetical zinc finger protein [Chlamydomonas reinhardtii] >gi|158271507|gb|EDO97324.1| hypothetical zinc finger protein [Chlamydomonas reinhardtii]	NA	NA	NA
Ctaxi_contig_59776|comp36720_c2_seq1	-1.200853318	3.842666649	0.000859128	0.007397234	polymorphic outer membrane protein	gi|517488733|ref|WP_018659310.1|hypothetical protein [Allofustis seminis]	NA	NA	NA
Ctaxi_contig_27616|comp34275_c0_seq4	-1.200569617	3.360229713	7.40E-05	0.001011769	NA	NA	NA	NA	NA
Ctaxi_contig_14023|comp32274_c0_seq1	-1.199498565	5.068634265	9.62E-07	2.42E-05	tfp pilus assembly protein	gi|171693841|ref|XP_001911845.1|hypothetical protein [Podospora anserina S mat+] >gi|170946869|emb|CAP73673.1| unnamed protein product [Podospora anserina S mat+]	AT1G01320.1		 Tetratricopeptide repeat (TPR)-like superfamily protein 
Ctaxi_contig_57194|comp36578_c1_seq10	-1.199439617	6.362887799	1.73E-08	6.99E-07	NA	NA	NA	NA	NA
Ctaxi_contig_29677|comp34510_c0_seq8	-1.198201475	4.671117281	5.62E-05	0.000801748	sec14 cytosolic factor	gi|552848430|ref|XP_005852099.1|hypothetical protein CHLNCDRAFT_133154 [Chlorella variabilis] >gi|307111763|gb|EFN59997.1| hypothetical protein CHLNCDRAFT_133154 [Chlorella variabilis]	NA	NA	NA
Ctaxi_contig_33738|comp34896_c3_seq3	-1.19811359	1.883735202	0.006841815	0.037433483	NA	NA	NA	NA	NA
Ctaxi_contig_54305|comp36401_c5_seq1	-1.197788512	5.669796689	0.003666263	0.023279484	myosin heavy fast skeletal muscle-like	gi|543285018|ref|XP_005429361.1|PREDICTED: golgin subfamily A member 4 isoform X1 [Geospiza fortis]	NA	NA	NA
Ctaxi_contig_37341|comp35228_c1_seq2	-1.197064896	4.4454679	4.34E-06	8.89E-05	elongation factor 2	gi|81157943|dbj|BAE48222.1|elongation factor 2 [Chlorella pyrenoidosa]	AT3G12915.1		 Ribosomal protein S5/Elongation factor G/III/V family protein 
Ctaxi_contig_57132|comp36576_c2_seq1	-1.19702922	4.345104347	0.006375743	0.035532896	hypothetical protein CHLREDRAFT_167729	"gi|159485874|ref|XP_001700969.1|hypothetical protein CHLREDRAFT_167729 [Chlamydomonas reinhardtii] >gi|158281468|gb|EDP07223.1| predicted protein, partial [Chlamydomonas reinhardtii]"	NA	NA	NA
Ctaxi_contig_27968|comp34314_c3_seq1	-1.196733298	5.863334308	1.13E-07	3.71E-06	ctr copper transporter family protein	gi|552819549|ref|XP_005845436.1|hypothetical protein CHLNCDRAFT_137060 [Chlorella variabilis] >gi|307105083|gb|EFN53334.1| hypothetical protein CHLNCDRAFT_137060 [Chlorella variabilis]	AT5G20650.1	COPT5	 copper transporter 5 
Ctaxi_contig_60812|comp36776_c5_seq2	-1.19670218	5.330092148	0.001121527	0.009187044	NA	NA	NA	NA	NA
Ctaxi_contig_68369|comp37124_c6_seq1	-1.19634887	5.286713914	4.16E-05	0.000623644	NA	NA	NA	NA	NA
Ctaxi_contig_15453|comp32559_c0_seq1	-1.196196094	2.897441776	0.009459478	0.047872811	NA	NA	NA	NA	NA
Ctaxi_contig_37673|comp35257_c1_seq1	-1.194966139	6.138899261	0.000153849	0.001854821	erd4-related membrane protein	gi|159488666|ref|XP_001702326.1|ERD4-related membrane protein [Chlamydomonas reinhardtii] >gi|158271231|gb|EDO97056.1| ERD4-related membrane protein [Chlamydomonas reinhardtii]	AT3G21620.1		 ERD (early-responsive to dehydration stress) family protein 
Ctaxi_contig_66897|comp37068_c1_seq2	-1.194554677	6.642111418	0.00174226	0.013079441	zinc finger ccch domain-containing protein 30-like	gi|302853991|ref|XP_002958507.1|hypothetical protein VOLCADRAFT_99797 [Volvox carteri f. nagariensis] >gi|300256154|gb|EFJ40427.1| hypothetical protein VOLCADRAFT_99797 [Volvox carteri f. nagariensis]	AT5G12850.1		 CCCH-type zinc finger protein with ARM repeat domain 
Ctaxi_contig_48608|comp36051_c2_seq1	-1.193990432	4.943037879	3.69E-06	7.75E-05	NA	NA	AT4G13550.1		 triglyceride lipases;triglyceride lipases 
Ctaxi_contig_45802|comp35855_c1_seq1	-1.19394307	6.87455417	1.47E-05	0.000257308	NA	NA	NA	NA	NA
Ctaxi_contig_38064|comp35296_c0_seq1	-1.193911758	7.449328665	6.55E-08	2.29E-06	NA	NA	NA	NA	NA
Ctaxi_contig_9206|comp31003_c1_seq1	-1.193724473	4.806926139	3.18E-06	6.82E-05	coiled-coil domain-containing protein 6	gi|302854485|ref|XP_002958750.1|hypothetical protein VOLCADRAFT_121752 [Volvox carteri f. nagariensis] >gi|300255925|gb|EFJ40206.1| hypothetical protein VOLCADRAFT_121752 [Volvox carteri f. nagariensis]	NA	NA	NA
Ctaxi_contig_49176|comp36087_c4_seq2	-1.193598547	1.51358486	0.008039915	0.042277646	hypothetical protein CHLNCDRAFT_25269	gi|552822066|ref|XP_005846014.1|hypothetical protein CHLNCDRAFT_25269 [Chlorella variabilis] >gi|307105664|gb|EFN53912.1| hypothetical protein CHLNCDRAFT_25269 [Chlorella variabilis]	NA	NA	NA
Ctaxi_contig_57373|comp36587_c2_seq1	-1.192827467	7.354210988	1.96E-06	4.54E-05	triglyceride lipase	gi|302844632|ref|XP_002953856.1|hypothetical protein VOLCADRAFT_94625 [Volvox carteri f. nagariensis] >gi|300260964|gb|EFJ45180.1| hypothetical protein VOLCADRAFT_94625 [Volvox carteri f. nagariensis]	AT4G13550.1		 triglyceride lipases;triglyceride lipases 
Ctaxi_contig_36236|comp35128_c4_seq1	-1.192363955	2.018182894	0.005932385	0.0336949	hypothetical protein CHLREDRAFT_174615	gi|159475765|ref|XP_001695989.1|hypothetical protein CHLREDRAFT_174615 [Chlamydomonas reinhardtii] >gi|158275549|gb|EDP01326.1| predicted protein [Chlamydomonas reinhardtii]	AT5G58100.1		 unknown protein; INVOLVED IN: pollen exine formation; EXPRESSED IN: 19 plant structures; EXPRESSED DURING: 8 growth stages; BEST Arabidopsis thaliana protein match is: unknown protein (TAIR:AT3G28720.1); Has 35333 Blast hits to 34131 proteins in 2444 species: Archae - 798; Bacteria - 22429; Metazoa - 974; Fungi - 991; Plants - 531; Viruses - 0; Other Eukaryotes - 9610 (source: NCBI BLink). 
Ctaxi_contig_68944|comp37148_c2_seq3	-1.192236872	3.357062274	0.000879209	0.007525692	NA	NA	NA	NA	NA
Ctaxi_contig_39583|comp35425_c1_seq3	-1.192071421	2.60528531	0.001978343	0.014479343	diaminopimelate epimerase	gi|497468031|ref|WP_009782229.1|diaminopimelate epimerase [Lyngbya sp. PCC 8106] >gi|119458147|gb|EAW39269.1| diaminopimelate epimerase [Lyngbya sp. PCC 8106]	AT3G53580.1		 diaminopimelate epimerase family protein 
Ctaxi_contig_60005|comp36733_c1_seq1	-1.191733685	2.558955147	0.005644759	0.03247383	alpha-2-macroglobulin domain-containing protein	gi|302854365|ref|XP_002958691.1|hypothetical protein VOLCADRAFT_99981 [Volvox carteri f. nagariensis] >gi|300255972|gb|EFJ40251.1| hypothetical protein VOLCADRAFT_99981 [Volvox carteri f. nagariensis]	NA	NA	NA
Ctaxi_contig_70517|comp37212_c1_seq1	-1.191069114	2.986998949	0.002853321	0.019217787	adhesin-like protein	gi|490130245|ref|WP_004030632.1|hypothetical protein [Methanobacterium formicicum] >gi|407815130|gb|EKF85750.1| hypothetical protein A994_06710 [Methanobacterium formicicum DSM 3637]	NA	NA	NA
Ctaxi_contig_68362|comp37124_c1_seq9	-1.189541107	2.977685438	0.007008141	0.038101014	NA	NA	NA	NA	NA
Ctaxi_contig_71235|comp37245_c1_seq5	-1.189411771	4.839264406	0.000159063	0.001905347	protein	gi|545366192|ref|XP_005648013.1|DEAD-domain-containing protein [Coccomyxa subellipsoidea C-169] >gi|384249989|gb|EIE23469.1| DEAD-domain-containing protein [Coccomyxa subellipsoidea C-169]	AT3G58510.3		 DEA(D/H)-box RNA helicase family protein 
Ctaxi_contig_65755|comp37024_c1_seq1	-1.189354459	2.159482382	0.005511313	0.031892183	NA	NA	NA	NA	NA
Ctaxi_contig_61179|comp36795_c0_seq4	-1.188621323	3.372143042	0.000732196	0.00649962	dna polymerase zeta catalytic subunit-like	gi|302783240|ref|XP_002973393.1|hypothetical protein SELMODRAFT_413713 [Selaginella moellendorffii] >gi|300159146|gb|EFJ25767.1| hypothetical protein SELMODRAFT_413713 [Selaginella moellendorffii]	AT1G67500.1	"ATREV3,REV3"	 recovery protein 3 
Ctaxi_contig_23177|comp33762_c1_seq11	-1.188022296	7.062865365	0.000139189	0.001704648	NA	NA	NA	NA	NA
Ctaxi_contig_37560|comp35246_c0_seq1	-1.18800244	6.007566704	0.000168296	0.001997386	chromatin-remodeling protein 11	gi|302833439|ref|XP_002948283.1|hypothetical protein VOLCADRAFT_80059 [Volvox carteri f. nagariensis] >gi|300266503|gb|EFJ50690.1| hypothetical protein VOLCADRAFT_80059 [Volvox carteri f. nagariensis]	AT3G06400.1	CHR11	 chromatin-remodeling protein 11 
Ctaxi_contig_33176|comp34853_c0_seq1	-1.187752786	3.085729398	0.000786547	0.006871117	polymorphic outer membrane protein	gi|519097054|ref|WP_020252929.1|hypothetical protein [unclassified candidate division KSB1]	NA	NA	NA
Ctaxi_contig_50392|comp36171_c0_seq8	-1.187516965	5.257679223	3.08E-07	8.78E-06	lantibiotic synthetase component c-like protein	gi|159475112|ref|XP_001695667.1|LanC lantibiotic synthetase component C-like protein [Chlamydomonas reinhardtii] >gi|158275678|gb|EDP01454.1| LanC lantibiotic synthetase component C-like protein [Chlamydomonas reinhardtii]	NA	NA	NA
Ctaxi_contig_61068|comp36791_c1_seq1	-1.187373062	4.759440013	6.32E-05	0.000887176	NA	NA	NA	NA	NA
Ctaxi_contig_64286|comp36961_c0_seq3	-1.187335704	1.681190103	0.005009099	0.029573	NA	NA	NA	NA	NA
Ctaxi_contig_60685|comp36772_c3_seq1	-1.187313596	3.054699931	0.001879667	0.013904818	protein	gi|552843946|ref|XP_005850969.1|hypothetical protein CHLNCDRAFT_140750 [Chlorella variabilis] >gi|307110631|gb|EFN58867.1| hypothetical protein CHLNCDRAFT_140750 [Chlorella variabilis]	AT3G46930.1		 Protein kinase superfamily protein 
Ctaxi_contig_52601|comp36302_c5_seq1	-1.187011793	5.102121308	0.000307452	0.003249085	NA	NA	NA	NA	NA
Ctaxi_contig_52400|comp36288_c2_seq2	-1.186899192	2.417429589	0.004096944	0.025362322	sec7-domain-containing protein	gi|545375299|ref|XP_005651844.1|Sec7-domain-containing protein [Coccomyxa subellipsoidea C-169] >gi|384253826|gb|EIE27300.1| Sec7-domain-containing protein [Coccomyxa subellipsoidea C-169]	AT1G01960.1	EDA10	 SEC7-like guanine nucleotide exchange family protein 
Ctaxi_contig_56162|comp36514_c9_seq3	-1.186689044	5.409703857	3.52E-06	7.44E-05	NA	NA	NA	NA	NA
Ctaxi_contig_70461|comp37209_c1_seq3	-1.18651184	2.558551382	0.006977327	0.037976593	protein of receptor mediated endocytosis family	gi|545372172|ref|XP_005650581.1|hypothetical protein COCSUDRAFT_40212 [Coccomyxa subellipsoidea C-169] >gi|384252561|gb|EIE26037.1| hypothetical protein COCSUDRAFT_40212 [Coccomyxa subellipsoidea C-169]	AT2G26890.1	"GRV2,KAM2"	 DNAJ heat shock N-terminal domain-containing protein 
Ctaxi_contig_62438|comp36857_c0_seq1	-1.186357159	3.320111976	0.000990848	0.008319851	vacuolar protein sorting-associated protein 11 homolog	gi|545356948|ref|XP_005644151.1|hypothetical protein COCSUDRAFT_58352 [Coccomyxa subellipsoidea C-169] >gi|384246116|gb|EIE19607.1| hypothetical protein COCSUDRAFT_58352 [Coccomyxa subellipsoidea C-169]	AT2G05170.1	"ATVPS11,VPS11"	 vacuolar protein sorting 11 
Ctaxi_contig_43133|comp35685_c4_seq2	-1.185619264	3.469254961	0.00274085	0.018624893	NA	NA	NA	NA	NA
Ctaxi_contig_67282|comp37087_c4_seq1	-1.185550806	6.564303072	0.000457034	0.00447792	p-loop containing nucleoside triphosphate hydrolases superfamily protein isoform 1	gi|474097328|gb|EMS55145.1|Centromere-associated protein E [Triticum urartu]	AT4G39050.1		 Kinesin motor family protein 
Ctaxi_contig_68298|comp37121_c5_seq1	-1.184626084	6.704890332	1.36E-06	3.32E-05	NA	NA	NA	NA	NA
Ctaxi_contig_37343|comp35228_c1_seq4	-1.184486631	3.372596667	0.000172175	0.002035502	elongation factor 2	gi|119167|sp|P28996.1|EF2_CHLKERecName: Full=Elongation factor 2; Short=EF-2 >gi|167245|gb|AAA33028.1| elongation factor 2 [Parachlorella kessleri] >gi|228693|prf||1808323A elongation factor 2	AT1G56070.1	LOS1	 Ribosomal protein S5/Elongation factor G/III/V family protein 
Ctaxi_contig_46752|comp35921_c2_seq1	-1.184314554	2.671781703	0.000401421	0.004045339	peptidylglycine alpha-amidating monooxygenase	gi|545370775|ref|XP_005649997.1|hypothetical protein COCSUDRAFT_65252 [Coccomyxa subellipsoidea C-169] >gi|384251976|gb|EIE25453.1| hypothetical protein COCSUDRAFT_65252 [Coccomyxa subellipsoidea C-169]	NA	NA	NA
Ctaxi_contig_61001|comp36788_c1_seq1	-1.183652307	4.546998263	3.09E-06	6.65E-05	NA	NA	NA	NA	NA
Ctaxi_contig_22395|comp33659_c5_seq2	-1.182416866	3.876678949	5.47E-06	0.000109088	NA	NA	NA	NA	NA
Ctaxi_contig_57710|comp36610_c2_seq1	-1.182113565	2.704013428	0.008958772	0.045984342	NA	NA	NA	NA	NA
Ctaxi_contig_33210|comp34854_c1_seq11	-1.18179769	6.191942385	4.77E-07	1.28E-05	heat shock protein 90	"gi|115477126|ref|NP_001062159.1|Os08g0500700 [Oryza sativa Japonica Group] >gi|113624128|dbj|BAF24073.1| Os08g0500700, partial [Oryza sativa Japonica Group]"	AT5G52640.1	"HSP81-1,ATHS83,HSP81.1,HSP83,ATHSP90.1,AtHsp90-1,HSP90.1"	 heat shock protein 90.1 
Ctaxi_contig_24974|comp34000_c0_seq1	-1.181582595	5.777719531	7.28E-05	0.000998187	blue light receptor	gi|302837812|ref|XP_002950465.1|phototropin [Volvox carteri f. nagariensis] >gi|300264470|gb|EFJ48666.1| phototropin [Volvox carteri f. nagariensis]	AT5G58140.4	"PHOT2,NPL1"	 phototropin 2 
Ctaxi_contig_68776|comp37139_c2_seq2	-1.181029147	3.721067086	2.80E-05	0.00044409	NA	NA	NA	NA	NA
Ctaxi_contig_51887|comp36254_c9_seq2	-1.179631879	2.698438088	0.000246145	0.002704938	e3 ubiquitin-protein ligase praja-2	gi|565430891|ref|XP_006279803.1|hypothetical protein CARUB_v10027994mg [Capsella rubella] >gi|482548507|gb|EOA12701.1| hypothetical protein CARUB_v10027994mg [Capsella rubella]	AT3G02340.1		 RING/U-box superfamily protein 
Ctaxi_contig_46920|comp35934_c3_seq1	-1.178969624	3.369690641	0.001517035	0.011720519	NA	NA	NA	NA	NA
Ctaxi_contig_49626|comp36118_c0_seq19	-1.178913881	2.756945234	0.000492313	0.004751376	NA	NA	NA	NA	NA
Ctaxi_contig_62720|comp36874_c4_seq4	-1.178443336	6.201633211	0.000549237	0.005197521	NA	NA	NA	NA	NA
Ctaxi_contig_56192|comp36516_c5_seq2	-1.178384705	4.001860897	0.000167649	0.001991822	NA	NA	NA	NA	NA
Ctaxi_contig_60813|comp36776_c6_seq1	-1.178234917	2.580391231	0.001572579	0.012059793	NA	NA	NA	NA	NA
Ctaxi_contig_72000|comp37272_c9_seq1	-1.178079223	3.280896968	0.000527639	0.005030052	type a von willebrand factor domain-containing protein	gi|340726950|ref|XP_003401814.1|PREDICTED: midasin-like [Bombus terrestris]	AT1G67120.1		 ATPases;nucleotide binding;ATP binding;nucleoside-triphosphatases;transcription factor binding 
Ctaxi_contig_49078|comp36080_c3_seq8	-1.178059349	2.910198976	0.008099969	0.042505089	NA	NA	NA	NA	NA
Ctaxi_contig_31241|comp34666_c6_seq2	-1.177886894	4.514324368	2.88E-05	0.000455401	NA	NA	NA	NA	NA
Ctaxi_contig_8874|comp30878_c0_seq1	-1.177455899	4.696438827	0.006816257	0.037324101	NA	NA	NA	NA	NA
Ctaxi_contig_47458|comp35973_c3_seq1	-1.177264078	5.664773281	3.56E-07	9.94E-06	protein	gi|255087722|ref|XP_002505784.1|predicted protein [Micromonas sp. RCC299] >gi|226521054|gb|ACO67042.1| predicted protein [Micromonas sp. RCC299]	NA	NA	NA
Ctaxi_contig_27890|comp34306_c1_seq1	-1.176368709	4.742214252	1.62E-06	3.86E-05	NA	NA	NA	NA	NA
Ctaxi_contig_55450|comp36470_c4_seq5	-1.175649909	3.793943876	2.42E-05	0.000393486	NA	NA	NA	NA	NA
Ctaxi_contig_32408|comp34784_c2_seq1	-1.175082598	2.536417798	0.003492135	0.022412767	ubiquitin family protein	gi|150866496|ref|XP_001386122.2|hypothetical protein PICST_85034 [Scheffersomyces stipitis CBS 6054] >gi|149387752|gb|ABN68093.2| predicted protein [Scheffersomyces stipitis CBS 6054]	AT5G42220.1		 Ubiquitin-like superfamily protein 
Ctaxi_contig_48918|comp36071_c2_seq4	-1.174679179	6.059962325	6.28E-08	2.21E-06	NA	NA	NA	NA	NA
Ctaxi_contig_64684|comp36977_c1_seq2	-1.174456891	6.55817267	0.000453242	0.004454012	NA	NA	NA	NA	NA
Ctaxi_contig_42835|comp35666_c3_seq1	-1.174057845	3.35174279	0.000119187	0.001502862	NA	NA	NA	NA	NA
Ctaxi_contig_46377|comp35892_c5_seq23	-1.173982133	1.917257198	0.005922129	0.033659457	sulfur stress regulator	gi|545363779|ref|XP_005646993.1|sulfur stress regulator [Coccomyxa subellipsoidea C-169] >gi|384248966|gb|EIE22449.1| sulfur stress regulator [Coccomyxa subellipsoidea C-169]	AT1G10940.1	"ASK1,SNRK2-4,SNRK2.4,SRK2A"	 Protein kinase superfamily protein 
Ctaxi_contig_48194|comp36025_c0_seq1	-1.17317698	2.587996905	0.001424173	0.011122685	NA	NA	NA	NA	NA
Ctaxi_contig_35124|comp35026_c0_seq1	-1.173029336	2.048811001	0.002900306	0.019454118	NA	NA	NA	NA	NA
Ctaxi_contig_38089|comp35297_c2_seq5	-1.172983844	3.490173546	3.73E-05	0.000568301	NA	NA	NA	NA	NA
Ctaxi_contig_52404|comp36289_c1_seq1	-1.172833743	5.172501761	0.000810097	0.00705296	protein kinase superfamily protein	gi|474382236|gb|EMS64679.1|putative serine/threonine-protein kinase WNK4 [Triticum urartu]	AT1G49160.2	WNK7	 Protein kinase superfamily protein 
Ctaxi_contig_35027|comp35017_c3_seq1	-1.172285606	2.371354001	0.001808789	0.013475852	NA	NA	NA	NA	NA
Ctaxi_contig_29311|comp34466_c0_seq10	-1.170958077	3.931876117	6.67E-05	0.000928759	NA	NA	NA	NA	NA
Ctaxi_contig_48204|comp36025_c4_seq1	-1.169729404	3.15788847	0.001866168	0.013815165	polymorphic outer membrane protein	gi|442771736|gb|AGC72414.1|polymorphic outer membrane protein [uncultured bacterium A1Q1_fos_2037]	NA	NA	NA
Ctaxi_contig_57071|comp36572_c1_seq1	-1.169461133	6.339620479	1.97E-05	0.000329728	alpha beta-hydrolase	gi|545362405|ref|XP_005646436.1|hypothetical protein COCSUDRAFT_56339 [Coccomyxa subellipsoidea C-169] >gi|384248408|gb|EIE21892.1| hypothetical protein COCSUDRAFT_56339 [Coccomyxa subellipsoidea C-169]	AT5G18630.2		 alpha/beta-Hydrolases superfamily protein 
Ctaxi_contig_63454|comp36919_c6_seq7	-1.169021639	4.082206622	0.000191068	0.002219612	NA	NA	NA	NA	NA
Ctaxi_contig_49864|comp36136_c1_seq5	-1.168949549	2.742074002	0.003580102	0.022841797	protein	gi|302833383|ref|XP_002948255.1|hypothetical protein VOLCADRAFT_120617 [Volvox carteri f. nagariensis] >gi|300266475|gb|EFJ50662.1| hypothetical protein VOLCADRAFT_120617 [Volvox carteri f. nagariensis]	NA	NA	NA
Ctaxi_contig_33087|comp34843_c0_seq1	-1.168627578	2.49888573	0.004711816	0.028240573	ring finger protein 224	gi|260833066|ref|XP_002611478.1|hypothetical protein BRAFLDRAFT_63887 [Branchiostoma floridae] >gi|229296849|gb|EEN67488.1| hypothetical protein BRAFLDRAFT_63887 [Branchiostoma floridae]	AT1G21650.3	SECA2	 Preprotein translocase SecA family protein 
Ctaxi_contig_70319|comp37202_c4_seq2	-1.168423399	4.215970533	2.69E-05	0.000429806	dual specificity protein phosphatase 19	gi|557521693|gb|ESR33060.1|hypothetical protein CICLE_v10006038mg [Citrus clementina]	AT3G06110.3	MKP2	 MAPK phosphatase 2 
Ctaxi_contig_66061|comp37036_c0_seq5	-1.168305691	2.638957013	0.000682194	0.006137728	NA	NA	NA	NA	NA
Ctaxi_contig_49593|comp36115_c6_seq6	-1.166866111	3.69076088	0.000251413	0.002754698	NA	NA	NA	NA	NA
Ctaxi_contig_34673|comp34979_c1_seq1	-1.165828494	3.114435799	0.005682607	0.032579763	vacuolar protein sorting-associated protein	gi|302763729|ref|XP_002965286.1|hypothetical protein SELMODRAFT_439148 [Selaginella moellendorffii] >gi|300167519|gb|EFJ34124.1| hypothetical protein SELMODRAFT_439148 [Selaginella moellendorffii]	AT5G24740.1		 Protein of unknown function (DUF1162) 
Ctaxi_contig_71134|comp37239_c7_seq1	-1.164705903	5.075627165	3.22E-05	0.000503508	argonaute 2	gi|502145567|ref|XP_004506083.1|PREDICTED: protein argonaute 5-like isoform X2 [Cicer arietinum]	AT5G43810.2	ZLL	 Stabilizer of iron transporter SufD / Polynucleotidyl transferase 
Ctaxi_contig_37979|comp35284_c3_seq1	-1.16460069	2.57794282	0.000886984	0.007573037	NA	NA	NA	NA	NA
Ctaxi_contig_68943|comp37148_c2_seq2	-1.164441135	2.360107029	0.004747357	0.028407887	cysteinyl-trna synthetase	gi|159490726|ref|XP_001703324.1|predicted protein [Chlamydomonas reinhardtii] >gi|158280248|gb|EDP06006.1| predicted protein [Chlamydomonas reinhardtii]	AT2G31170.2	SYCOARATH	" Cysteinyl-tRNA synthetase, class Ia family protein "
Ctaxi_contig_27950|comp34312_c0_seq1	-1.164182897	3.849984706	3.97E-05	0.000599387	NA	NA	NA	NA	NA
Ctaxi_contig_66059|comp37036_c0_seq3	-1.164098953	2.819718168	0.000523179	0.004994632	NA	NA	NA	NA	NA
Ctaxi_contig_68847|comp37143_c0_seq1	-1.163169237	3.273223996	0.000185047	0.002160745	NA	NA	NA	NA	NA
Ctaxi_contig_67285|comp37087_c4_seq4	-1.161720367	3.764578908	0.000243473	0.002680843	NA	NA	NA	NA	NA
Ctaxi_contig_39765|comp35443_c1_seq12	-1.161666668	3.087577252	0.000266611	0.002890354	NA	NA	NA	NA	NA
Ctaxi_contig_14206|comp32318_c0_seq1	-1.161408132	9.212939136	1.66E-05	0.000284726	hypothetical protein Lepto7376_3339	gi|427725113|ref|YP_007072390.1|hypothetical protein Lepto7376_3339 [Leptolyngbya sp. PCC 7376] >gi|504948199|ref|WP_015135301.1| hypothetical protein [Leptolyngbya sp. PCC 7376] >gi|427356833|gb|AFY39556.1| hypothetical protein Lepto7376_3339 [Leptolyngbya sp. PCC 7376]	NA	NA	NA
Ctaxi_contig_29369|comp34473_c2_seq1	-1.160527611	4.242664943	0.000799411	0.00697259	kinase-like protein	gi|545358909|ref|XP_005644969.1|kinase-like protein [Coccomyxa subellipsoidea C-169] >gi|384246937|gb|EIE20425.1| kinase-like protein [Coccomyxa subellipsoidea C-169]	AT5G03730.1	"CTR1,SIS1,AtCTR1"	 Protein kinase superfamily protein 
Ctaxi_contig_39936|comp35456_c0_seq2	-1.160493364	5.108646589	0.000270919	0.002932961	methylmalonate semi-aldehyde dehydrogenase	gi|302769292|ref|XP_002968065.1|hypothetical protein SELMODRAFT_270689 [Selaginella moellendorffii] >gi|300163709|gb|EFJ30319.1| hypothetical protein SELMODRAFT_270689 [Selaginella moellendorffii]	AT2G14170.2	ALDH6B2	 aldehyde dehydrogenase  6B2 
Ctaxi_contig_38096|comp35298_c4_seq1	-1.160485392	4.558773645	0.002281797	0.016200592	expressed protein	gi|552838684|ref|XP_005849630.1|expressed protein [Chlorella variabilis] >gi|307109290|gb|EFN57528.1| expressed protein [Chlorella variabilis]	NA	NA	NA
Ctaxi_contig_5317|comp27616_c0_seq1	-1.15978663	2.36265518	0.005029053	0.029659469	NA	NA	NA	NA	NA
Ctaxi_contig_41125|comp35557_c6_seq1	-1.159762052	3.820898047	0.001497723	0.011589121	beta-amylase partial	gi|159466350|ref|XP_001691372.1|beta-amylase [Chlamydomonas reinhardtii] >gi|158279344|gb|EDP05105.1| beta-amylase [Chlamydomonas reinhardtii]	AT2G32290.1	"BMY5,BAM6"	 beta-amylase 6 
Ctaxi_contig_32417|comp34786_c0_seq1	-1.159348982	7.861382585	3.12E-07	8.89E-06	NA	NA	NA	NA	NA
Ctaxi_contig_22213|comp33636_c2_seq1	-1.15910007	8.075757285	0.000100724	0.00130687	protein	gi|545366192|ref|XP_005648013.1|DEAD-domain-containing protein [Coccomyxa subellipsoidea C-169] >gi|384249989|gb|EIE23469.1| DEAD-domain-containing protein [Coccomyxa subellipsoidea C-169]	AT3G58510.3		 DEA(D/H)-box RNA helicase family protein 
Ctaxi_contig_36981|comp35204_c1_seq1	-1.158750644	7.484137778	3.41E-05	0.000529082	pseudomurein-binding protein	gi|304314366|ref|YP_003849513.1|pseudomurein-binding protein [Methanothermobacter marburgensis str. Marburg] >gi|503060448|ref|WP_013295424.1| pseudomurein-binding protein [Methanothermobacter marburgensis] >gi|302587825|gb|ADL58200.1| predicted pseudomurein-binding protein [Methanothermobacter marburgensis str. Marburg]	NA	NA	NA
Ctaxi_contig_10812|comp31510_c1_seq3	-1.158581529	7.290885313	4.15E-07	1.13E-05	NA	NA	AT5G19450.2	"CDPK19,CPK8"	 calcium-dependent protein kinase 19 
Ctaxi_contig_29205|comp34457_c2_seq1	-1.158276099	5.517810916	7.37E-07	1.90E-05	ubiquitin carboxyl-terminal hydrolase 12-like	gi|302852349|ref|XP_002957695.1|hypothetical protein VOLCADRAFT_40312 [Volvox carteri f. nagariensis] >gi|300256989|gb|EFJ41244.1| hypothetical protein VOLCADRAFT_40312 [Volvox carteri f. nagariensis]	AT5G06600.3	UBP12	 ubiquitin-specific protease 12 
Ctaxi_contig_17773|comp32957_c0_seq2	-1.158244841	3.390767378	0.00027412	0.002960921	NA	NA	NA	NA	NA
Ctaxi_contig_22402|comp33660_c1_seq4	-1.158184918	2.150869709	0.007713606	0.041012016	protein per1 homolog	gi|302809613|ref|XP_002986499.1|hypothetical protein SELMODRAFT_124213 [Selaginella moellendorffii] >gi|300145682|gb|EFJ12356.1| hypothetical protein SELMODRAFT_124213 [Selaginella moellendorffii]	AT1G16560.3		 Per1-like family protein 
Ctaxi_contig_23312|comp33781_c0_seq3	-1.157997222	3.728768968	0.000861572	0.007408769	NA	NA	NA	NA	NA
Ctaxi_contig_35333|comp35045_c0_seq1	-1.155761796	5.477403284	1.14E-05	0.000205631	kinase-like protein	gi|552817268|ref|XP_005844894.1|expressed protein [Chlorella variabilis] >gi|307104539|gb|EFN52792.1| expressed protein [Chlorella variabilis]	NA	NA	NA
Ctaxi_contig_56362|comp36530_c1_seq2	-1.155638519	4.384571088	0.001742599	0.013079441	peptide transporter ptr1-like	"gi|545357148|ref|XP_005644240.1|PTR2-domain-containing protein, partial [Coccomyxa subellipsoidea C-169] >gi|384246205|gb|EIE19696.1| PTR2-domain-containing protein, partial [Coccomyxa subellipsoidea C-169]"	AT3G54140.1	"ATPTR1,PTR1"	 peptide transporter 1 
Ctaxi_contig_47330|comp35965_c5_seq1	-1.155574031	2.925655731	0.003169282	0.020806674	NA	NA	NA	NA	NA
Ctaxi_contig_61593|comp36816_c0_seq2	-1.155418446	3.989123278	0.000288648	0.003090959	ankyrin repeat protein	gi|123510047|ref|XP_001330010.1|hypothetical protein [Trichomonas vaginalis G3] >gi|121913061|gb|EAY17875.1| conserved hypothetical protein [Trichomonas vaginalis G3]	NA	NA	NA
Ctaxi_contig_54241|comp36397_c2_seq2	-1.155331855	2.401329814	0.006584703	0.036359012	NA	NA	NA	NA	NA
Ctaxi_contig_60395|comp36753_c5_seq1	-1.155074801	6.776018015	3.34E-08	1.26E-06	NA	NA	NA	NA	NA
Ctaxi_contig_15970|comp32649_c0_seq1	-1.154880906	2.59692992	0.00157765	0.012093156	origin recognition complex subunit 1	gi|557548722|gb|ESR59351.1|hypothetical protein CICLE_v10014192mg [Citrus clementina]	AT4G14700.1	"ATORC1A,ORC1A"	 origin recognition complex 1 
Ctaxi_contig_60000|comp36732_c2_seq7	-1.153920456	2.487727997	0.008353704	0.043511415	NA	NA	NA	NA	NA
Ctaxi_contig_10118|comp31308_c0_seq1	-1.15367054	3.359752058	0.001440508	0.011221504	kelch repeat-containing protein	gi|302837442|ref|XP_002950280.1|hypothetical protein VOLCADRAFT_104666 [Volvox carteri f. nagariensis] >gi|300264285|gb|EFJ48481.1| hypothetical protein VOLCADRAFT_104666 [Volvox carteri f. nagariensis]	AT1G74150.1		 Galactose oxidase/kelch repeat superfamily protein 
Ctaxi_contig_62820|comp36880_c4_seq1	-1.153520083	6.608776971	2.06E-06	4.75E-05	NA	NA	NA	NA	NA
Ctaxi_contig_32422|comp34786_c1_seq1	-1.153246413	7.447277216	0.000302422	0.003207724	protein	gi|255086908|ref|XP_002505377.1|predicted protein [Micromonas sp. RCC299] >gi|226520647|gb|ACO66635.1| predicted protein [Micromonas sp. RCC299]	AT3G06190.2	"ATBPM2,BPM2"	 BTB-POZ and MATH domain 2 
Ctaxi_contig_70750|comp37222_c0_seq2	-1.152823322	2.674152255	0.002552593	0.017682504	NA	NA	NA	NA	NA
Ctaxi_contig_61599|comp36816_c4_seq2	-1.152572346	3.878193605	0.001851892	0.013719001	NA	NA	NA	NA	NA
Ctaxi_contig_66913|comp37068_c1_seq18	-1.152480503	3.21189557	0.000492004	0.00474976	NA	NA	NA	NA	NA
Ctaxi_contig_30533|comp34598_c0_seq4	-1.151376105	5.686982994	0.002570976	0.017780464	NA	NA	NA	NA	NA
Ctaxi_contig_33206|comp34854_c1_seq7	-1.151294709	3.282231034	0.000514723	0.004928972	heat shock protein 90	gi|302799294|ref|XP_002981406.1|hypothetical protein SELMODRAFT_271484 [Selaginella moellendorffii] >gi|300150946|gb|EFJ17594.1| hypothetical protein SELMODRAFT_271484 [Selaginella moellendorffii]	AT5G56030.1	"HSP81-2,ERD8,HSP90.2,AtHsp90.2"	 heat shock protein 81-2 
Ctaxi_contig_12276|comp31901_c0_seq1	-1.150863893	7.788189301	0.000423436	0.004220258	NA	NA	NA	NA	NA
Ctaxi_contig_64116|comp36954_c5_seq1	-1.150338778	3.018716821	0.002814033	0.019010455	NA	NA	NA	NA	NA
Ctaxi_contig_37342|comp35228_c1_seq3	-1.150100015	3.809111977	0.000138306	0.001697339	elongation factor 2	gi|545363063|ref|XP_005646726.1|elongation factor 2 [Coccomyxa subellipsoidea C-169] >gi|384248699|gb|EIE22182.1| elongation factor 2 [Coccomyxa subellipsoidea C-169]	AT1G56070.1	LOS1	 Ribosomal protein S5/Elongation factor G/III/V family protein 
Ctaxi_contig_66064|comp37036_c3_seq1	-1.14971144	3.259490239	0.000141739	0.001732271	chromosome-associated kinesin kif4-like	gi|514718004|ref|XP_004953883.1|PREDICTED: chromosome-associated kinesin KIF4-like [Setaria italica]	AT5G60930.1		 P-loop containing nucleoside triphosphate hydrolases superfamily protein 
Ctaxi_contig_56139|comp36514_c0_seq1	-1.149466335	6.290964077	1.29E-05	0.000229575	NA	NA	NA	NA	NA
Ctaxi_contig_62954|comp36887_c1_seq1	-1.149136702	4.965778708	0.001642402	0.012483892	splicing factor 3b subunit 5	gi|545374571|ref|XP_005651560.1|hypothetical protein COCSUDRAFT_83575 [Coccomyxa subellipsoidea C-169] >gi|384253541|gb|EIE27016.1| hypothetical protein COCSUDRAFT_83575 [Coccomyxa subellipsoidea C-169]	AT3G23325.1		 Splicing factor 3B subunit 5/RDS3 complex subunit 10 
Ctaxi_contig_39507|comp35418_c2_seq5	-1.148940144	4.785819292	2.64E-06	5.84E-05	NA	NA	NA	NA	NA
Ctaxi_contig_64118|comp36954_c6_seq2	-1.147230177	3.219799897	0.000262239	0.002849114	NA	NA	NA	NA	NA
Ctaxi_contig_42600|comp35649_c4_seq1	-1.14674133	7.698665141	8.87E-05	0.001178718	kinase-like protein	gi|545355167|ref|XP_005643399.1|hypothetical protein COCSUDRAFT_68054 [Coccomyxa subellipsoidea C-169] >gi|384245361|gb|EIE18855.1| hypothetical protein COCSUDRAFT_68054 [Coccomyxa subellipsoidea C-169]	NA	NA	NA
Ctaxi_contig_41352|comp35570_c0_seq2	-1.146695901	4.094526147	3.56E-05	0.000546345	NA	NA	NA	NA	NA
Ctaxi_contig_56160|comp36514_c9_seq1	-1.146508605	7.923408607	0.000325236	0.003397045	kinesin-like protein	gi|302831221|ref|XP_002947176.1|hypothetical protein VOLCADRAFT_87270 [Volvox carteri f. nagariensis] >gi|300267583|gb|EFJ51766.1| hypothetical protein VOLCADRAFT_87270 [Volvox carteri f. nagariensis]	NA	NA	NA
Ctaxi_contig_36501|comp35158_c1_seq2	-1.146408466	3.192669449	0.000254753	0.00278039	NA	NA	NA	NA	NA
Ctaxi_contig_43592|comp35725_c0_seq1	-1.144717767	3.440143182	0.000915516	0.007778867	NA	NA	NA	NA	NA
Ctaxi_contig_53691|comp36360_c0_seq1	-1.144441289	2.66002191	0.001067275	0.008815863	NA	NA	NA	NA	NA
Ctaxi_contig_66609|comp37056_c6_seq1	-1.144385623	3.451342679	0.002089244	0.015122368	NA	NA	NA	NA	NA
Ctaxi_contig_65101|comp36999_c3_seq5	-1.144248178	3.034831214	0.00205332	0.01493032	NA	NA	NA	NA	NA
Ctaxi_contig_47720|comp35992_c6_seq1	-1.14356627	7.154885135	6.83E-08	2.38E-06	omega-6- chloroplast isoform	"gi|159469834|ref|XP_001693068.1|omega-6-FAD, chloroplast isoform [Chlamydomonas reinhardtii] >gi|2696717|dbj|BAA23881.1| chloroplast w6 desaturase [Chlamydomonas reinhardtii] >gi|158277870|gb|EDP03637.1| omega-6-FAD, chloroplast isoform [Chlamydomonas reinhardtii]"	AT4G30950.1	"FAD6,FADC,SFD4"	 fatty acid desaturase 6 
Ctaxi_contig_12726|comp32007_c0_seq3	-1.143279119	4.981295408	3.48E-05	0.00053782	NA	NA	NA	NA	NA
Ctaxi_contig_57193|comp36578_c1_seq9	-1.143063563	5.524013927	6.99E-06	0.000134839	NA	NA	NA	NA	NA
Ctaxi_contig_59340|comp36697_c6_seq1	-1.143017282	3.296457203	0.001189956	0.009627787	NA	NA	NA	NA	NA
Ctaxi_contig_68676|comp37134_c3_seq2	-1.142923575	3.925537372	3.93E-05	0.000594558	NA	NA	NA	NA	NA
Ctaxi_contig_41351|comp35570_c0_seq1	-1.142781824	4.833615948	0.000538859	0.00511809	5 -3 exoribonuclease 2	gi|560894960|ref|XP_006173959.1|PREDICTED: 5'-3' exoribonuclease 2 [Camelus ferus]	AT1G75660.1	"XRN3,AtXRN3"	 5'-3' exoribonuclease 3 
Ctaxi_contig_40323|comp35492_c0_seq5	-1.142509432	3.261205515	0.007413236	0.039780887	NA	NA	NA	NA	NA
Ctaxi_contig_70529|comp37212_c4_seq1	-1.142470388	5.280420664	0.000171336	0.002027011	predicted protein	gi|159484052|ref|XP_001700074.1|predicted protein [Chlamydomonas reinhardtii] >gi|158272570|gb|EDO98368.1| predicted protein [Chlamydomonas reinhardtii]	NA	NA	NA
Ctaxi_contig_67446|comp37090_c0_seq78	-1.141244142	4.346193263	0.003014657	0.020014934	abf2p	gi|330795551|ref|XP_003285836.1|hypothetical protein DICPUDRAFT_149720 [Dictyostelium purpureum] >gi|325084215|gb|EGC37648.1| hypothetical protein DICPUDRAFT_149720 [Dictyostelium purpureum]	NA	NA	NA
Ctaxi_contig_58123|comp36633_c0_seq1	-1.139944405	1.770243811	0.008345151	0.043487134	NA	NA	NA	NA	NA
Ctaxi_contig_38804|comp35352_c1_seq1	-1.139538336	4.602332804	0.003549532	0.022689935	wash complex subunit strumpellin-like	gi|470265315|ref|XP_004361466.1|hypothetical protein DFA_05749 [Dictyostelium fasciculatum] >gi|328875250|gb|EGG23615.1| hypothetical protein DFA_05749 [Dictyostelium fasciculatum]	NA	NA	NA
Ctaxi_contig_18129|comp33023_c2_seq2	-1.139230203	5.448810386	7.08E-07	1.83E-05	peptidoglycan-binding protein	gi|59802561|gb|AAX07517.1|putative regulatory subunit [Gemmata sp. Wa1-1]	NA	NA	NA
Ctaxi_contig_59533|comp36703_c2_seq3	-1.139155888	3.162028436	0.008390778	0.043690945	NA	NA	NA	NA	NA
Ctaxi_contig_25102|comp34016_c0_seq1	-1.139131631	2.883677773	0.000778064	0.006814769	ca2+:cation antiporter family	gi|145352821|ref|XP_001420734.1|CaCA family transporter: sodium ion/potassium ion/calcium ion [Ostreococcus lucimarinus CCE9901] >gi|144580969|gb|ABO99027.1| CaCA family transporter: sodium ion/potassium ion/calcium ion [Ostreococcus lucimarinus CCE9901]	AT1G08960.1	"CAX11,ATCAX11"	 cation exchanger 11 
Ctaxi_contig_50005|comp36147_c0_seq3	-1.138704598	5.905925102	0.000486747	0.004712034	protein	gi|159479686|ref|XP_001697921.1|hypothetical protein CHLREDRAFT_105918 [Chlamydomonas reinhardtii] >gi|158274019|gb|EDO99804.1| predicted protein [Chlamydomonas reinhardtii]	AT4G35780.1		 ACT-like protein tyrosine kinase family protein 
Ctaxi_contig_39698|comp35437_c4_seq1	-1.138573411	3.731458337	0.00094241	0.007983102	NA	NA	NA	NA	NA
Ctaxi_contig_67358|comp37089_c4_seq3	-1.136423336	4.424162367	3.53E-05	0.000543401	NA	NA	NA	NA	NA
Ctaxi_contig_57543|comp36602_c1_seq4	-1.136061199	3.784953306	0.002115772	0.01527511	ankyrin unc44	gi|390367550|ref|XP_001190300.2|PREDICTED: uncharacterized protein LOC755521 [Strongylocentrotus purpuratus]	AT3G04710.3	TPR10	 ankyrin repeat family protein 
Ctaxi_contig_41959|comp35605_c1_seq3	-1.135970266	3.375449853	0.004227169	0.025967117	zinc finger	gi|302837173|ref|XP_002950146.1|hypothetical protein VOLCADRAFT_60154 [Volvox carteri f. nagariensis] >gi|300264619|gb|EFJ48814.1| hypothetical protein VOLCADRAFT_60154 [Volvox carteri f. nagariensis]	AT1G74770.1		 zinc ion binding 
Ctaxi_contig_38206|comp35309_c0_seq4	-1.135642063	3.013259053	0.004711668	0.028240573	NA	NA	NA	NA	NA
Ctaxi_contig_42620|comp35650_c3_seq14	-1.135171015	3.993370966	1.24E-05	0.000222252	sulfur stress regulator	gi|545363779|ref|XP_005646993.1|sulfur stress regulator [Coccomyxa subellipsoidea C-169] >gi|384248966|gb|EIE22449.1| sulfur stress regulator [Coccomyxa subellipsoidea C-169]	AT1G78290.3		 Protein kinase superfamily protein 
Ctaxi_contig_51176|comp36222_c1_seq1	-1.134823322	2.030896404	0.002662748	0.018264445	NA	NA	NA	NA	NA
Ctaxi_contig_68008|comp37110_c2_seq5	-1.134663456	2.363404116	0.007488976	0.040079838	NA	NA	NA	NA	NA
Ctaxi_contig_18125|comp33023_c0_seq3	-1.134042923	2.962024192	0.000421084	0.004200567	NA	NA	NA	NA	NA
Ctaxi_contig_34255|comp34943_c1_seq3	-1.133963106	4.250751686	0.000508596	0.004881821	hypothetical protein CHLNCDRAFT_139922	gi|552812961|ref|XP_005843833.1|hypothetical protein CHLNCDRAFT_139922 [Chlorella variabilis] >gi|307103471|gb|EFN51731.1| hypothetical protein CHLNCDRAFT_139922 [Chlorella variabilis]	NA	NA	NA
Ctaxi_contig_53627|comp36355_c4_seq1	-1.133940819	6.766965532	2.84E-06	6.18E-05	flagellar associated protein	gi|159487357|ref|XP_001701689.1|flagellar associated protein [Chlamydomonas reinhardtii] >gi|158280908|gb|EDP06664.1| flagellar associated protein [Chlamydomonas reinhardtii]	NA	NA	NA
Ctaxi_contig_58289|comp36643_c1_seq11	-1.133840229	2.199655232	0.008736998	0.045066779	NA	NA	NA	NA	NA
Ctaxi_contig_43597|comp35725_c4_seq1	-1.133162005	2.812408477	0.002518083	0.017504929	ubiquitin-protein pub4	"gi|302772645|ref|XP_002969740.1|ubiquitin-protein ligase, PUB4 [Selaginella moellendorffii] >gi|300162251|gb|EFJ28864.1| ubiquitin-protein ligase, PUB4 [Selaginella moellendorffii]"	AT3G07360.1	"PUB9,ATPUB9"	 plant U-box 9 
Ctaxi_contig_19389|comp33199_c0_seq15	-1.13313676	4.630882363	0.000494972	0.004771543	NA	NA	NA	NA	NA
Ctaxi_contig_35900|comp35099_c2_seq1	-1.133043999	4.402066739	5.87E-06	0.000115835	NA	NA	NA	NA	NA
Ctaxi_contig_64450|comp36963_c0_seq14	-1.132449528	4.056384242	6.99E-05	0.000966962	NA	NA	NA	NA	NA
Ctaxi_contig_24616|comp33958_c3_seq1	-1.132411925	2.638898193	0.003448803	0.022238409	tyrosine-specific transport	gi|168001118|ref|XP_001753262.1|predicted protein [Physcomitrella patens] >gi|162695548|gb|EDQ81891.1| predicted protein [Physcomitrella patens]	AT5G19500.1		 Tryptophan/tyrosine permease 
Ctaxi_contig_17104|comp32851_c0_seq2	-1.132407449	4.969048726	0.000132554	0.001638737	NA	NA	NA	NA	NA
Ctaxi_contig_49029|comp36078_c3_seq1	-1.131911574	3.48097211	0.00025178	0.002757816	dynamin-like protein	gi|8778745|gb|AAF79753.1|AC009317_12T30E16.17 [Arabidopsis thaliana]	AT1G59610.1	"ADL3,CF1,DRP2B,DL3"	 dynamin-like 3 
Ctaxi_contig_71308|comp37248_c3_seq1	-1.131773143	5.699283512	0.000207491	0.002364637	phosphoenolpyruvate carboxykinase	gi|552813639|ref|XP_005843995.1|hypothetical protein CHLNCDRAFT_139487 [Chlorella variabilis] >gi|307103635|gb|EFN51893.1| hypothetical protein CHLNCDRAFT_139487 [Chlorella variabilis]	AT5G65690.1	"PCK2,PEPCK"	 phosphoenolpyruvate carboxykinase 2 
Ctaxi_contig_68066|comp37113_c2_seq1	-1.130541865	6.737143359	1.30E-07	4.17E-06	NA	NA	NA	NA	NA
Ctaxi_contig_50014|comp36147_c3_seq3	-1.130507995	3.749535224	0.001151783	0.009373057	NA	NA	NA	NA	NA
Ctaxi_contig_40217|comp35481_c4_seq1	-1.130477973	3.355403561	9.58E-05	0.0012545	NA	NA	NA	NA	NA
Ctaxi_contig_64123|comp36954_c8_seq1	-1.130446671	3.061894082	0.005258876	0.030733765	NA	NA	NA	NA	NA
Ctaxi_contig_70855|comp37226_c7_seq1	-1.127957397	3.286992599	0.002139805	0.015408801	NA	NA	NA	NA	NA
Ctaxi_contig_49926|comp36140_c1_seq1	-1.127910389	2.070386762	0.00221086	0.015821925	hypothetical protein VOLCADRAFT_118861	gi|302846600|ref|XP_002954836.1|hypothetical protein VOLCADRAFT_118861 [Volvox carteri f. nagariensis] >gi|300259811|gb|EFJ44035.1| hypothetical protein VOLCADRAFT_118861 [Volvox carteri f. nagariensis]	AT5G49430.1		 WD40/YVTN repeat-like-containing domain;Bromodomain 
Ctaxi_contig_30015|comp34536_c1_seq2	-1.127685376	6.070727528	2.10E-06	4.83E-05	NA	NA	NA	NA	NA
Ctaxi_contig_59775|comp36720_c1_seq1	-1.127157436	4.546516688	2.73E-05	0.000435593	zinc finger transcription factor	gi|403366630|gb|EJY83119.1|hypothetical protein OXYTRI_19262 [Oxytricha trifallax]	NA	NA	NA
Ctaxi_contig_61051|comp36790_c6_seq2	-1.126971799	3.600627879	0.00018679	0.002176814	NA	NA	NA	NA	NA
Ctaxi_contig_71333|comp37249_c5_seq1	-1.126751532	2.941031866	0.000874696	0.007496625	NA	NA	NA	NA	NA
Ctaxi_contig_22764|comp33711_c0_seq1	-1.126638263	2.529976724	0.002438825	0.01706363	chaperonin containing tcp1 zeta subunit	gi|281204050|gb|EFA78246.1|chaperonin containing TCP1 zeta subunit [Polysphondylium pallidum PN500]	AT3G02530.1		 TCP-1/cpn60 chaperonin family protein 
Ctaxi_contig_32156|comp34760_c0_seq3	-1.126363108	4.682699181	0.004448455	0.027034224	hypothetical protein COCSUDRAFT_39870	gi|545374321|ref|XP_005651459.1|hypothetical protein COCSUDRAFT_39870 [Coccomyxa subellipsoidea C-169] >gi|384253440|gb|EIE26915.1| hypothetical protein COCSUDRAFT_39870 [Coccomyxa subellipsoidea C-169]	NA	NA	NA
Ctaxi_contig_47683|comp35990_c3_seq7	-1.125633501	3.581291601	0.000683974	0.006148065	NA	NA	NA	NA	NA
Ctaxi_contig_33376|comp34866_c1_seq1	-1.124297873	5.104555728	8.62E-06	0.000161265	eukaryotic translation initiation factor 3a	gi|303272307|ref|XP_003055515.1|predicted protein [Micromonas pusilla CCMP1545] >gi|226463489|gb|EEH60767.1| predicted protein [Micromonas pusilla CCMP1545]	AT4G11420.1	"EIF3A,ATEIF3A-1,EIF3A-1,ATTIF3A1,TIF3A1"	 eukaryotic translation initiation factor 3A 
Ctaxi_contig_29808|comp34524_c3_seq1	-1.124240263	4.362361848	8.04E-06	0.000152727	wd repeat-containing protein wrap73-like	gi|260841469|ref|XP_002613937.1|hypothetical protein BRAFLDRAFT_268583 [Branchiostoma floridae] >gi|229299327|gb|EEN69946.1| hypothetical protein BRAFLDRAFT_268583 [Branchiostoma floridae]	AT5G07590.1		 Transducin/WD40 repeat-like superfamily protein 
Ctaxi_contig_49632|comp36118_c2_seq1	-1.124099322	2.313872488	0.001638343	0.012469666	NA	NA	NA	NA	NA
Ctaxi_contig_35227|comp35035_c2_seq1	-1.123961419	2.979466638	0.000586534	0.005469427	t-complex protein 1 subunit epsilon-like	"gi|159478879|ref|XP_001697528.1|T-complex protein, epsilon subunit [Chlamydomonas reinhardtii] >gi|158274407|gb|EDP00190.1| T-complex protein, epsilon subunit [Chlamydomonas reinhardtii]"	AT1G24510.1		 TCP-1/cpn60 chaperonin family protein 
Ctaxi_contig_67467|comp37090_c0_seq99	-1.123860825	6.509598132	2.91E-05	0.00045952	major facilitator superfamily	"gi|308808438|ref|XP_003081529.1|Ntr2, nitrate high-affinity transporter (IC) [Ostreococcus tauri] >gi|116059995|emb|CAL56054.1| Ntr2, nitrate high-affinity transporter (IC) [Ostreococcus tauri]"	AT1G12940.1	"ATNRT2.5,NRT2.5"	 nitrate transporter2.5 
Ctaxi_contig_12663|comp31990_c0_seq2	-1.123830844	3.347644245	0.001032781	0.008588069	NA	NA	NA	NA	NA
Ctaxi_contig_62782|comp36877_c4_seq2	-1.123288881	3.450573569	0.000132422	0.001637713	kinase-like partial	"gi|545354010|ref|XP_005642840.1|kinase-like protein, partial [Coccomyxa subellipsoidea C-169] >gi|384244798|gb|EIE18296.1| kinase-like protein, partial [Coccomyxa subellipsoidea C-169]"	AT3G06620.1		 PAS domain-containing protein tyrosine kinase family protein 
Ctaxi_contig_42599|comp35649_c3_seq1	-1.123273552	6.770402182	1.94E-06	4.51E-05	kinase-like protein	gi|159468734|ref|XP_001692529.1|predicted protein [Chlamydomonas reinhardtii] >gi|158278242|gb|EDP04007.1| predicted protein [Chlamydomonas reinhardtii]	NA	NA	NA
Ctaxi_contig_21254|comp33485_c1_seq4	-1.122852865	4.328937456	7.90E-05	0.001069564	NA	NA	NA	NA	NA
[truncated: 1,066,165 more chars]
