# Supplementary material for: An Intracellular Transcriptomic Atlas of the Giant Coenocyte Caulerpa taxifolia
Source: PLoS Genet. 2015 Jan 8;11(1):e1004900. doi: 10.1371/journal.pgen.1004900 (PMC4287348; doi:10.1371/journal.pgen.1004900)
Supplement: S13 Dataset — Differentially expressed transcripts between the frond base and rachis. Differentially expressed transcripts (FDR<0.05) and their annotation information are provided. (TXT) [file pgen.1004900.s014.txt]

contig_ID	logFC	logCPM	PValue	FDR	Blast2GO_Sequence_desc.	Best_Hit_to_nrDatabase_desc.	Best_TAIR10_hit_ID	Best_TAIR10_hit_gene_name	Best_TAIR10_hit_gene_description
Ctaxi_contig_19377|comp33199_c0_seq3	-9.638815604	3.484627454	4.50E-12	4.67E-10	ankyrin-2- partial	gi|390342989|ref|XP_003725772.1|PREDICTED: ankyrin-2-like [Strongylocentrotus purpuratus]	AT5G20350.1	TIP1	 Ankyrin repeat family protein with DHHC zinc finger domain 
Ctaxi_contig_69744|comp37178_c2_seq8	-8.665092306	2.526829204	6.91E-13	8.43E-11	kinase-like protein	gi|545376523|ref|XP_005652342.1|kinase-like protein [Coccomyxa subellipsoidea C-169] >gi|384254324|gb|EIE27798.1| kinase-like protein [Coccomyxa subellipsoidea C-169]	AT1G13350.1		 Protein kinase superfamily protein 
Ctaxi_contig_69746|comp37178_c2_seq10	-8.3568691	2.299373289	3.28E-11	2.95E-09	kinase-like protein	gi|545376523|ref|XP_005652342.1|kinase-like protein [Coccomyxa subellipsoidea C-169] >gi|384254324|gb|EIE27798.1| kinase-like protein [Coccomyxa subellipsoidea C-169]	AT1G13350.1		 Protein kinase superfamily protein 
Ctaxi_contig_10401|comp31382_c0_seq4	-7.748618887	1.48918111	0.00015313	0.002461505	NA	NA	NA	NA	NA
Ctaxi_contig_53329|comp36339_c0_seq116	-7.63576629	1.715523525	4.21E-06	0.000115226	tetratricopeptide repeat family	gi|298711001|emb|CBJ32307.1|Tetratricopeptide repeat containing protein [Ectocarpus siliculosus]	NA	NA	NA
Ctaxi_contig_69752|comp37178_c2_seq16	-7.466931401	1.236075	0.000269437	0.003915797	kinase-like protein	gi|545376523|ref|XP_005652342.1|kinase-like protein [Coccomyxa subellipsoidea C-169] >gi|384254324|gb|EIE27798.1| kinase-like protein [Coccomyxa subellipsoidea C-169]	AT1G13350.1		 Protein kinase superfamily protein 
Ctaxi_contig_69459|comp37169_c2_seq4	-7.437123678	2.520423306	1.64E-05	0.000375043	leucine-rich repeat	gi|46446831|ref|YP_008196.1|hypothetical protein pc1197 [Candidatus Protochlamydia amoebophila UWE25] >gi|499489107|ref|WP_011175747.1| hypothetical protein [Candidatus Protochlamydia amoebophila] >gi|46400472|emb|CAF23921.1| hypothetical protein pc1197 [Candidatus Protochlamydia amoebophila UWE25]	AT2G14255.1		 Ankyrin repeat family protein with DHHC zinc finger domain 
Ctaxi_contig_39689|comp35436_c1_seq15	-7.236844519	1.226197263	2.01E-08	9.84E-07	40s ribosomal protein s9	"gi|159488620|ref|XP_001702303.1|ribosomal protein S9, component of cytosolic 80S ribosome and 40S small subunit [Chlamydomonas reinhardtii] >gi|158271208|gb|EDO97033.1| ribosomal protein S9, component of cytosolic 80S ribosome and 40S small subunit [Chlamydomonas reinhardtii]"	AT5G15200.2		 Ribosomal protein S4 
Ctaxi_contig_53214|comp36339_c0_seq1	-7.077293278	1.177903264	0.000309568	0.00439513	complete clone: rafl24-09-	gi|302847291|ref|XP_002955180.1|hypothetical protein VOLCADRAFT_121395 [Volvox carteri f. nagariensis] >gi|300259472|gb|EFJ43699.1| hypothetical protein VOLCADRAFT_121395 [Volvox carteri f. nagariensis]	AT2G23470.1	RUS4	" Protein of unknown function, DUF647 "
Ctaxi_contig_43007|comp35679_c0_seq6	-7.019262709	1.158817869	5.59E-06	0.000146425	isco activase-like protein	"gi|545374399|ref|XP_005651490.1|hypothetical protein COCSUDRAFT_11792, partial [Coccomyxa subellipsoidea C-169] >gi|384253471|gb|EIE26946.1| hypothetical protein COCSUDRAFT_11792, partial [Coccomyxa subellipsoidea C-169]"	AT1G73110.1		 P-loop containing nucleoside triphosphate hydrolases superfamily protein 
Ctaxi_contig_42166|comp35618_c0_seq2	-6.949947397	0.818332834	0.000268703	0.003909328	ring finger protein 10	gi|302791295|ref|XP_002977414.1|hypothetical protein SELMODRAFT_443565 [Selaginella moellendorffii] >gi|300154784|gb|EFJ21418.1| hypothetical protein SELMODRAFT_443565 [Selaginella moellendorffii]	AT3G26730.1		 RING/U-box superfamily protein 
Ctaxi_contig_64312|comp36962_c1_seq9	-6.91994685	1.048496996	0.000439507	0.005834896	splicing component of the u5 snrnp and of the spliceosome	"gi|159462482|ref|XP_001689471.1|splicing factor, component of the U5 snRNP and of the spliceosome [Chlamydomonas reinhardtii] >gi|158283459|gb|EDP09209.1| splicing factor, component of the U5 snRNP and of the spliceosome [Chlamydomonas reinhardtii]"	AT1G80070.1	"SUS2,EMB33,EMB177,EMB14"	 Pre-mRNA-processing-splicing factor 
Ctaxi_contig_49493|comp36110_c3_seq2	-6.906592955	0.980004656	3.57E-06	0.000100067	cre-cyp-13a2 protein	"gi|409109093|gb|AFV13817.1|cytochrome P450 family 3-like 3 protein, partial [Mytilus edulis]"	AT1G47620.1	CYP96A8	" cytochrome P450, family 96, subfamily A, polypeptide 8 "
Ctaxi_contig_41154|comp35559_c0_seq5	-6.754705383	0.768869214	0.000806486	0.009653978	zinc finger-domain-containing protein	gi|358344028|ref|XP_003636096.1|hypothetical protein MTR_027s0011 [Medicago truncatula] >gi|355502031|gb|AES83234.1| hypothetical protein MTR_027s0011 [Medicago truncatula]	NA	NA	NA
Ctaxi_contig_64310|comp36962_c1_seq7	-6.748670481	0.92312546	9.61E-05	0.001686634	splicing component of the u5 snrnp and of the spliceosome	"gi|159462482|ref|XP_001689471.1|splicing factor, component of the U5 snRNP and of the spliceosome [Chlamydomonas reinhardtii] >gi|158283459|gb|EDP09209.1| splicing factor, component of the U5 snRNP and of the spliceosome [Chlamydomonas reinhardtii]"	AT1G80070.1	"SUS2,EMB33,EMB177,EMB14"	 Pre-mRNA-processing-splicing factor 
Ctaxi_contig_1340|comp11157_c0_seq1	-6.709520712	0.817317003	0.000750812	0.009103177	NA	NA	NA	NA	NA
Ctaxi_contig_51561|comp36242_c2_seq70	-6.706785891	0.814207438	2.32E-05	0.0005032	alpha-n-acetylglucosaminidase-like	gi|545359315|ref|XP_005645139.1|hypothetical protein COCSUDRAFT_37819 [Coccomyxa subellipsoidea C-169] >gi|384247107|gb|EIE20595.1| hypothetical protein COCSUDRAFT_37819 [Coccomyxa subellipsoidea C-169]	AT5G13690.1	"CYL1,NAGLU"	 alpha-N-acetylglucosaminidase family / NAGLU family 
Ctaxi_contig_53320|comp36339_c0_seq107	-6.618753402	0.578496247	0.000417575	0.005604924	tetratricopeptide repeat family	gi|298711001|emb|CBJ32307.1|Tetratricopeptide repeat containing protein [Ectocarpus siliculosus]	NA	NA	NA
Ctaxi_contig_43642|comp35729_c0_seq3	-6.583210183	0.682186889	0.000196429	0.003028655	NA	NA	NA	NA	NA
Ctaxi_contig_24227|comp33900_c0_seq5	-6.524313599	0.610084318	2.46E-05	0.000530142	NA	NA	NA	NA	NA
Ctaxi_contig_30686|comp34614_c0_seq3	-6.487757593	0.621473957	0.00018367	0.002870399	NA	NA	NA	NA	NA
Ctaxi_contig_15044|comp32484_c1_seq2	-6.484732209	0.64795516	0.001052377	0.011821524	NA	NA	NA	NA	NA
Ctaxi_contig_59812|comp36721_c1_seq25	-6.454608723	0.487504285	0.000359826	0.004978771	plastidic general dicarboxylate transporter	gi|159476982|ref|XP_001696590.1|2-oxoglutarate/malate translocator [Chlamydomonas reinhardtii] >gi|158282815|gb|EDP08567.1| 2-oxoglutarate/malate translocator [Chlamydomonas reinhardtii]	AT5G64290.1	"DCT,DIT2.1"	 dicarboxylate transport 2.1 
Ctaxi_contig_65446|comp37010_c3_seq4	-6.442722478	0.435370378	0.001553283	0.016102337	NA	NA	NA	NA	NA
Ctaxi_contig_11182|comp31617_c4_seq1	-6.436056923	0.554482499	0.000331533	0.004659141	NA	NA	NA	NA	NA
Ctaxi_contig_51496|comp36242_c2_seq5	-6.344134667	0.606121127	0.001180567	0.012950344	alpha-n-acetylglucosaminidase-like	gi|545359315|ref|XP_005645139.1|hypothetical protein COCSUDRAFT_37819 [Coccomyxa subellipsoidea C-169] >gi|384247107|gb|EIE20595.1| hypothetical protein COCSUDRAFT_37819 [Coccomyxa subellipsoidea C-169]	AT5G13690.1	"CYL1,NAGLU"	 alpha-N-acetylglucosaminidase family / NAGLU family 
Ctaxi_contig_32874|comp34822_c3_seq2	-6.309838117	0.536218784	2.57E-05	0.000550381	NA	NA	NA	NA	NA
Ctaxi_contig_50510|comp36180_c0_seq4	-6.300342553	0.340253052	0.001982435	0.019480451	125 kda kinesin-related	gi|462403757|gb|EMJ09314.1|hypothetical protein PRUPE_ppa000688mg [Prunus persica]	AT2G28620.1		 P-loop containing nucleoside triphosphate hydrolases superfamily protein 
Ctaxi_contig_51755|comp36247_c0_seq16	-6.290978118	0.555331976	0.000222016	0.003357445	ankyrin repeat protein	gi|189502738|ref|YP_001958455.1|hypothetical protein Aasi_1435 [Candidatus Amoebophilus asiaticus 5a2] >gi|501450016|ref|WP_012473465.1| hypothetical protein [Candidatus Amoebophilus asiaticus] >gi|189498179|gb|ACE06726.1| hypothetical protein Aasi_1435 [Candidatus Amoebophilus asiaticus 5a2]	AT2G03430.1		 Ankyrin repeat family protein 
Ctaxi_contig_58239|comp36640_c4_seq4	-6.155356688	0.472871585	0.001655144	0.016967529	nadh dehydrogenase	gi|545372257|ref|XP_005650616.1|hypothetical protein COCSUDRAFT_40238 [Coccomyxa subellipsoidea C-169] >gi|384252596|gb|EIE26072.1| hypothetical protein COCSUDRAFT_40238 [Coccomyxa subellipsoidea C-169]	AT3G12260.1		 LYR family of Fe/S cluster biogenesis protein 
Ctaxi_contig_47588|comp35982_c3_seq4	-6.149187271	0.42223464	2.77E-06	8.05E-05	NA	NA	NA	NA	NA
Ctaxi_contig_29293|comp34464_c3_seq5	-6.13939581	0.445062157	0.000319742	0.004519874	geranylgeranyl diphosphate synthase	gi|34484306|gb|AAQ72786.1|geranylgeranyl diphosphate synthase [Ginkgo biloba] >gi|157072687|gb|ABV08866.1| geranylgeranyl diphosphate synthase [Ginkgo biloba] >gi|157072689|gb|ABV08867.1| geranylgeranyl diphosphate synthase [Ginkgo biloba]	AT4G36810.1	GGPS1	 geranylgeranyl pyrophosphate synthase 1 
Ctaxi_contig_38247|comp35311_c2_seq10	-6.070110382	0.342367372	7.48E-05	0.001368711	NA	NA	NA	NA	NA
Ctaxi_contig_60819|comp36777_c0_seq5	-5.975661553	0.305468794	0.000635406	0.007911359	mgdg specific palmitate delta-7 desaturase	gi|545373419|ref|XP_005651076.1|hypothetical protein COCSUDRAFT_27077 [Coccomyxa subellipsoidea C-169] >gi|384253057|gb|EIE26532.1| hypothetical protein COCSUDRAFT_27077 [Coccomyxa subellipsoidea C-169]	AT3G15850.1	"FAD5,FADB,JB67,ADS3"	 fatty acid desaturase 5 
Ctaxi_contig_39354|comp35406_c2_seq6	-5.385303965	1.237237361	4.31E-15	7.65E-13	membrane protein	gi|342180753|emb|CCC90229.1|unnamed protein product [Trypanosoma congolense IL3000]	NA	NA	NA
Ctaxi_contig_6855|comp29665_c1_seq1	-5.172130836	0.537506033	9.86E-05	0.001725558	NA	NA	NA	NA	NA
Ctaxi_contig_16788|comp32789_c3_seq8	-5.06060778	1.287174231	2.94E-05	0.000618499	NA	NA	NA	NA	NA
Ctaxi_contig_65200|comp37002_c1_seq53	-4.879963463	0.875204663	7.60E-10	5.21E-08	NA	NA	NA	NA	NA
Ctaxi_contig_7080|comp29872_c0_seq1	-4.767582039	0.712040217	6.88E-05	0.001279843	atp synthase subunit beta	gi|339256626|ref|XP_003370312.1|conserved hypothetical protein [Trichinella spiralis] >gi|316956225|gb|EFV46768.1| conserved hypothetical protein [Trichinella spiralis]	NA	NA	NA
Ctaxi_contig_22133|comp33622_c1_seq2	-4.491623237	0.993986684	0.000344548	0.004807453	mip18 family protein at1g68310-like	gi|194692926|gb|ACF80547.1|unknown [Zea mays] >gi|195609216|gb|ACG26438.1| hypothetical protein [Zea mays] >gi|195643750|gb|ACG41343.1| hypothetical protein [Zea mays] >gi|413919387|gb|AFW59319.1| hypothetical protein ZEAMMB73_301781 [Zea mays]	AT1G68310.2	AE7	 Protein of unknown function (DUF59) 
Ctaxi_contig_25987|comp34097_c1_seq3	-4.396911045	1.353468266	1.14E-11	1.10E-09	NA	NA	NA	NA	NA
Ctaxi_contig_25248|comp34032_c4_seq4	-4.363047183	5.683358852	1.33E-07	5.44E-06	serine threonine-protein phosphatase 6 regulatory ankyrin repeat subunit c-like	gi|123431386|ref|XP_001308149.1|hypothetical protein [Trichomonas vaginalis G3] >gi|121889814|gb|EAX95219.1| hypothetical protein TVAG_171080 [Trichomonas vaginalis G3]	AT5G51160.1		 Ankyrin repeat family protein 
Ctaxi_contig_16789|comp32789_c3_seq9	-4.298963459	1.756908462	0.000287581	0.004121742	NA	NA	NA	NA	NA
Ctaxi_contig_19996|comp33303_c1_seq1	-4.259265232	2.493906956	2.69E-17	6.77E-15	NA	NA	NA	NA	NA
Ctaxi_contig_19995|comp33303_c0_seq1	-4.235815817	2.854635823	3.97E-17	9.63E-15	NA	NA	NA	NA	NA
Ctaxi_contig_28784|comp34411_c5_seq2	-4.226315396	2.073928842	4.04E-10	2.99E-08	NA	NA	NA	NA	NA
Ctaxi_contig_16268|comp32694_c1_seq2	-4.158445741	1.628580909	3.32E-12	3.55E-10	hypothetical protein COCSUDRAFT_62040	gi|545368753|ref|XP_005649152.1|hypothetical protein COCSUDRAFT_62040 [Coccomyxa subellipsoidea C-169] >gi|384251130|gb|EIE24608.1| hypothetical protein COCSUDRAFT_62040 [Coccomyxa subellipsoidea C-169]	AT5G20580.1		 BEST Arabidopsis thaliana protein match is: FRIGIDA interacting protein 1 (TAIR:AT2G06005.1); Has 167 Blast hits to 167 proteins in 73 species: Archae - 0; Bacteria - 25; Metazoa - 58; Fungi - 25; Plants - 43; Viruses - 0; Other Eukaryotes - 16 (source: NCBI BLink). 
Ctaxi_contig_17380|comp32892_c1_seq1	-4.121167449	0.940536282	3.75E-08	1.73E-06	NA	NA	NA	NA	NA
Ctaxi_contig_10534|comp31424_c0_seq1	-3.980027949	4.667079373	6.64E-59	1.10E-54	NA	NA	NA	NA	NA
Ctaxi_contig_60417|comp36755_c5_seq1	-3.923577056	3.610613939	9.69E-29	8.04E-26	NA	NA	NA	NA	NA
Ctaxi_contig_14772|comp32436_c2_seq6	-3.841000155	1.045206935	0.00026636	0.00388469	NA	NA	NA	NA	NA
Ctaxi_contig_48054|comp36015_c0_seq3	-3.79944128	3.999694778	5.58E-12	5.68E-10	protein	gi|552832022|ref|XP_005848250.1|hypothetical protein CHLNCDRAFT_51790 [Chlorella variabilis] >gi|307107907|gb|EFN56148.1| hypothetical protein CHLNCDRAFT_51790 [Chlorella variabilis]	NA	NA	NA
Ctaxi_contig_9860|comp31230_c1_seq1	-3.686830534	0.877987068	0.000261944	0.003832067	NA	NA	NA	NA	NA
Ctaxi_contig_55399|comp36467_c1_seq8	-3.657664218	7.682077373	2.42E-14	3.72E-12	tpa_inf: chloroplast light-harvesting complex ii protein precursor lhcbm6	gi|145078830|tpg|DAA05886.1|TPA_inf: chloroplast light-harvesting complex II protein precursor Lhcbm6 [Euglena gracilis]	AT1G29920.1	"CAB2,AB165,LHCB1.1"	 chlorophyll A/B-binding protein 2 
Ctaxi_contig_37854|comp35273_c2_seq1	-3.652185193	1.169275715	0.005515591	0.042886983	proline iminopeptidase	gi|492878512|ref|WP_006020166.1|prolyl aminopeptidase [Afipia broomeae] >gi|410891691|gb|EKS39487.1| prolyl aminopeptidase [Afipia broomeae ATCC 49717]	AT2G14260.2	PIP	 proline iminopeptidase 
Ctaxi_contig_35199|comp35032_c2_seq9	-3.648880514	0.719618281	1.11E-06	3.59E-05	isoform b	gi|195402527|ref|XP_002059856.1|GJ15009 [Drosophila virilis] >gi|251765152|sp|B4MFM2.1|WDR48_DROVI RecName: Full=WD repeat-containing protein 48 homolog >gi|194140722|gb|EDW57193.1| GJ15009 [Drosophila virilis]	AT3G05090.2	LRS1	 Transducin/WD40 repeat-like superfamily protein 
Ctaxi_contig_14767|comp32436_c2_seq1	-3.6439998	2.163529382	3.53E-06	9.94E-05	NA	NA	NA	NA	NA
Ctaxi_contig_6854|comp29665_c0_seq1	-3.642676174	0.325364112	0.000976034	0.011171885	NA	NA	NA	NA	NA
Ctaxi_contig_46829|comp35928_c1_seq12	-3.598688497	2.806827455	0.00559595	0.043389852	sodium-dependent phosphate transport protein 1	gi|552838555|ref|XP_005849602.1|hypothetical protein CHLNCDRAFT_143059 [Chlorella variabilis] >gi|307109262|gb|EFN57500.1| hypothetical protein CHLNCDRAFT_143059 [Chlorella variabilis]	AT2G29650.3	ANTR1	 phosphate transporter 4;1 
Ctaxi_contig_55261|comp36455_c5_seq3	-3.574746665	2.584885722	6.99E-10	4.84E-08	NA	NA	NA	NA	NA
Ctaxi_contig_24346|comp33917_c1_seq13	-3.540034319	2.425365083	4.80E-16	9.60E-14	NA	NA	NA	NA	NA
Ctaxi_contig_10509|comp31413_c0_seq1	-3.512340179	2.836046646	1.61E-19	5.52E-17	NA	NA	NA	NA	NA
Ctaxi_contig_28734|comp34407_c1_seq1	-3.500761398	2.746820393	6.27E-14	9.17E-12	pumilio homolog 4-like	gi|449487299|ref|XP_004157558.1|PREDICTED: pumilio homolog 4-like [Cucumis sativus]	AT3G10360.1	"APUM4,PUM4"	 pumilio 4 
Ctaxi_contig_28739|comp34407_c7_seq1	-3.478009375	1.257572647	4.90E-08	2.19E-06	NA	NA	NA	NA	NA
Ctaxi_contig_39406|comp35409_c2_seq5	-3.47665208	0.924741987	0.001392844	0.014818611	serine threonine-protein kinase a-raf-like	gi|499047412|ref|XP_004574268.1|PREDICTED: serine/threonine-protein kinase A-Raf-like isoform X1 [Maylandia zebra] >gi|499047414|ref|XP_004574269.1| PREDICTED: serine/threonine-protein kinase A-Raf-like isoform X2 [Maylandia zebra] >gi|548443663|ref|XP_005745868.1| PREDICTED: serine/threonine-protein kinase A-Raf-like [Pundamilia nyererei]	AT4G17660.1		 Protein kinase superfamily protein 
Ctaxi_contig_21957|comp33602_c0_seq4	-3.476264728	0.620243452	0.003383469	0.029354647	NA	NA	NA	NA	NA
Ctaxi_contig_50112|comp36155_c2_seq5	-3.466208807	1.438497326	0.003786372	0.032070643	ribosomal protein l24	"gi|308809149|ref|XP_003081884.1|RK24_TOBAC 50S ribosomal protein L24, chloroplast precursor (ISS) [Ostreococcus tauri] >gi|116060351|emb|CAL55687.1| RK24_TOBAC 50S ribosomal protein L24, chloroplast precursor (ISS) [Ostreococcus tauri]"	AT5G54600.1		 Translation protein SH3-like family protein 
Ctaxi_contig_43425|comp35712_c3_seq2	-3.459463723	0.871453542	0.000283548	0.00406999	NA	NA	NA	NA	NA
Ctaxi_contig_65475|comp37012_c0_seq14	-3.395152035	0.323722375	0.000496676	0.006457763	flagellar inner arm dynein 1 heavy chain alpha	"gi|30580468|sp|Q9SMH3.1|DYH1A_CHLRERecName: Full=Dynein-1-alpha heavy chain, flagellar inner arm I1 complex; AltName: Full=1-alpha DHC; AltName: Full=Dynein-1, subspecies f >gi|5931718|emb|CAB56598.1| 1-alpha dynein heavy chain [Chlamydomonas reinhardtii]"	NA	NA	NA
Ctaxi_contig_37570|comp35247_c2_seq3	-3.379536406	1.800749872	1.62E-05	0.000372721	acetyl- carboxylase beta subunit	gi|260780700|ref|YP_003227083.1|acetyl-CoA carboxylase beta subunit [Bryopsis hypnoides] >gi|260176778|gb|ACX33787.1| acetyl-CoA carboxylase beta subunit [Bryopsis hypnoides]	ATCG00500.1	ACCD	 acetyl-CoA carboxylase carboxyl transferase subunit beta 
Ctaxi_contig_22976|comp33738_c2_seq8	-3.370398658	0.565263999	5.88E-07	2.07E-05	NA	NA	NA	NA	NA
Ctaxi_contig_28738|comp34407_c6_seq1	-3.35608512	2.552379021	6.69E-13	8.20E-11	NA	NA	NA	NA	NA
Ctaxi_contig_58061|comp36628_c3_seq4	-3.351759136	3.230706684	1.13E-12	1.32E-10	NA	NA	NA	NA	NA
Ctaxi_contig_49301|comp36098_c0_seq8	-3.350725689	2.142524867	0.000175842	0.002772878	NA	NA	NA	NA	NA
Ctaxi_contig_52851|comp36318_c1_seq1	-3.334135166	1.055230157	8.95E-06	0.000221636	NA	NA	NA	NA	NA
Ctaxi_contig_71882|comp37267_c2_seq23	-3.322495161	0.928713424	0.003269346	0.02862895	NA	NA	NA	NA	NA
Ctaxi_contig_15917|comp32638_c0_seq4	-3.318501613	2.748938085	1.29E-16	2.84E-14	NA	NA	NA	NA	NA
Ctaxi_contig_70557|comp37213_c2_seq9	-3.236781048	0.626965509	0.004626265	0.037457493	adhesin-like protein	gi|333986924|ref|YP_004519531.1|polymorphic outer membrane protein [Methanobacterium sp. SWAN-1] >gi|503591156|ref|WP_013825232.1| hypothetical protein [Methanobacterium sp. SWAN-1] >gi|333825068|gb|AEG17730.1| polymorphic outer membrane protein [Methanobacterium sp. SWAN-1]	NA	NA	NA
Ctaxi_contig_70556|comp37213_c2_seq8	-3.236776278	0.626965509	0.00462501	0.037457493	polymorphic outer membrane protein	gi|490130245|ref|WP_004030632.1|hypothetical protein [Methanobacterium formicicum] >gi|407815130|gb|EKF85750.1| hypothetical protein A994_06710 [Methanobacterium formicicum DSM 3637]	NA	NA	NA
Ctaxi_contig_60421|comp36755_c6_seq1	-3.193918293	4.20030946	3.27E-42	1.08E-38	NA	NA	NA	NA	NA
Ctaxi_contig_34320|comp34947_c4_seq1	-3.193804146	1.563262463	3.75E-09	2.17E-07	NA	NA	NA	NA	NA
Ctaxi_contig_24339|comp33917_c1_seq6	-3.189009694	5.46457111	3.03E-43	1.26E-39	NA	NA	NA	NA	NA
Ctaxi_contig_28736|comp34407_c3_seq1	-3.18786839	2.963582579	1.95E-16	4.05E-14	NA	NA	NA	NA	NA
Ctaxi_contig_47154|comp35952_c3_seq5	-3.166508931	1.493102422	0.00062169	0.007784377	NA	NA	NA	NA	NA
Ctaxi_contig_6014|comp28492_c0_seq1	-3.163796945	1.327743962	0.002418781	0.022610033	cytochrome oxidase subunit ii	"gi|399763967|gb|AFP50410.1|cytochrome c oxidase subunit II, partial (mitochondrion) [Rhinusa brondelii]"	ATMG00160.1	COX2	 cytochrome oxidase 2 
Ctaxi_contig_60419|comp36755_c5_seq3	-3.147056083	2.767082485	4.99E-15	8.68E-13	NA	NA	NA	NA	NA
Ctaxi_contig_13005|comp32058_c1_seq1	-3.140631262	0.711261259	0.000489076	0.006383404	protein	gi|219110523|ref|XP_002177013.1|predicted protein [Phaeodactylum tricornutum CCAP 1055/1] >gi|217411548|gb|EEC51476.1| predicted protein [Phaeodactylum tricornutum CCAP 1055/1]	AT5G06530.1		 ABC-2 type transporter family protein 
Ctaxi_contig_28138|comp34337_c1_seq1	-3.139065775	0.896435152	0.002325565	0.021905449	dihydropteridine reductase	gi|219117837|ref|XP_002179706.1|predicted protein [Phaeodactylum tricornutum CCAP 1055/1] >gi|217408759|gb|EEC48692.1| predicted protein [Phaeodactylum tricornutum CCAP 1055/1]	NA	NA	NA
Ctaxi_contig_67797|comp37100_c4_seq13	-3.138758966	1.257344331	0.0005188	0.00669819	NA	NA	NA	NA	NA
Ctaxi_contig_60416|comp36755_c2_seq2	-3.107758782	5.152791933	1.77E-56	1.47E-52	NA	NA	NA	NA	NA
Ctaxi_contig_60312|comp36751_c1_seq5	-3.104682386	0.90885426	0.001749756	0.017707741	polymorphic outer membrane protein	gi|333987538|ref|YP_004520145.1|polymorphic outer membrane protein [Methanobacterium sp. SWAN-1] >gi|503591769|ref|WP_013825845.1| hypothetical protein [Methanobacterium sp. SWAN-1] >gi|333825682|gb|AEG18344.1| polymorphic outer membrane protein [Methanobacterium sp. SWAN-1]	NA	NA	NA
Ctaxi_contig_24348|comp33917_c1_seq15	-3.0834415	5.11312885	6.65E-35	1.05E-31	NA	NA	NA	NA	NA
Ctaxi_contig_3420|comp19791_c0_seq1	-3.083357002	2.141898101	0.003237388	0.028431035	NA	NA	NA	NA	NA
Ctaxi_contig_10685|comp31477_c0_seq1	-3.058751275	0.347457592	0.002114239	0.020448732	short-chain dehydrogenase	gi|560123973|emb|CDJ91396.1|Short-chain dehydrogenase reductase SDR domain containing protein [Haemonchus contortus]	AT5G51030.1		 NAD(P)-binding Rossmann-fold superfamily protein 
Ctaxi_contig_69652|comp37174_c1_seq40	-3.035527433	2.502922484	0.001620507	0.016694943	myosin-2 heavy non	"gi|123469906|ref|XP_001318162.1|viral A-type inclusion protein [Trichomonas vaginalis G3] >gi|121900914|gb|EAY05939.1| viral A-type inclusion protein, putative [Trichomonas vaginalis G3]"	NA	NA	NA
Ctaxi_contig_24336|comp33917_c1_seq3	-3.033360992	7.902610145	4.64E-55	3.08E-51	NA	NA	NA	NA	NA
Ctaxi_contig_28740|comp34407_c8_seq1	-3.019530267	2.590436682	1.77E-10	1.38E-08	NA	NA	NA	NA	NA
Ctaxi_contig_23349|comp33786_c6_seq1	-2.995339527	0.586872793	0.000575773	0.007297521	NA	NA	NA	NA	NA
Ctaxi_contig_37754|comp35265_c4_seq3	-2.968114516	0.61689042	0.004953067	0.03948786	NA	NA	NA	NA	NA
Ctaxi_contig_46411|comp35893_c0_seq18	-2.928807493	0.56984897	0.002599927	0.023938047	NA	NA	NA	NA	NA
Ctaxi_contig_45832|comp35857_c1_seq18	-2.928675582	0.276020108	0.002641622	0.024215965	chromosome segregation protein	gi|557109794|gb|ESQ50091.1|hypothetical protein EUTSA_v10001887mg [Eutrema salsugineum] >gi|557109795|gb|ESQ50092.1| hypothetical protein EUTSA_v10001887mg [Eutrema salsugineum]	AT2G27170.2	"TTN7,SMC3"	 Structural maintenance of chromosomes (SMC) family protein 
Ctaxi_contig_30538|comp34599_c0_seq4	-2.924505459	0.387754371	0.00245251	0.022822713	NA	NA	NA	NA	NA
Ctaxi_contig_14769|comp32436_c2_seq3	-2.917992556	1.01052499	0.002721253	0.02482938	NA	NA	NA	NA	NA
Ctaxi_contig_25186|comp34025_c3_seq6	-2.894366199	0.315942331	0.000373405	0.005119189	NA	NA	NA	NA	NA
Ctaxi_contig_10125|comp31308_c0_seq8	-2.876863106	0.394291403	0.005983883	0.045693354	NA	NA	NA	NA	NA
Ctaxi_contig_60415|comp36755_c2_seq1	-2.874838185	6.215226885	2.39E-57	2.64E-53	fog: rcc1 domain	gi|552823805|ref|XP_005846448.1|hypothetical protein CHLNCDRAFT_24715 [Chlorella variabilis] >gi|307106099|gb|EFN54346.1| hypothetical protein CHLNCDRAFT_24715 [Chlorella variabilis]	AT5G08710.1		 Regulator of chromosome condensation (RCC1) family protein 
Ctaxi_contig_9858|comp31230_c0_seq1	-2.868424412	2.543387474	1.58E-08	7.98E-07	NA	NA	NA	NA	NA
Ctaxi_contig_10511|comp31413_c0_seq3	-2.867009678	1.318599385	1.27E-08	6.55E-07	NA	NA	NA	NA	NA
Ctaxi_contig_13489|comp32172_c0_seq1	-2.866261572	0.346528308	0.004628372	0.037462612	NA	NA	NA	NA	NA
Ctaxi_contig_24342|comp33917_c1_seq9	-2.855187434	7.13381443	1.00E-37	2.22E-34	NA	NA	NA	NA	NA
Ctaxi_contig_24341|comp33917_c1_seq8	-2.839612041	3.829147873	8.24E-29	7.01E-26	NA	NA	NA	NA	NA
Ctaxi_contig_22974|comp33738_c2_seq6	-2.811238357	0.744698441	0.000319989	0.004519874	NA	NA	NA	NA	NA
Ctaxi_contig_9313|comp31045_c0_seq6	-2.801216941	7.727559838	3.57E-16	7.27E-14	NA	NA	NA	NA	NA
Ctaxi_contig_28735|comp34407_c2_seq1	-2.798758975	3.244966888	2.68E-10	2.04E-08	pumilio homolog 1-like	"gi|470123765|ref|XP_004297891.1|PREDICTED: pumilio homolog 6, chloroplastic-like [Fragaria vesca subsp. vesca]"	AT2G29140.1	"APUM3,PUM3"	 pumilio 3 
Ctaxi_contig_7700|comp30294_c0_seq3	-2.797657097	1.496123767	6.45E-06	0.00016583	NA	NA	NA	NA	NA
Ctaxi_contig_55259|comp36455_c5_seq1	-2.772267704	2.94051609	0.000151979	0.002447742	NA	NA	NA	NA	NA
Ctaxi_contig_9301|comp31043_c0_seq1	-2.753876263	5.522768233	7.90E-13	9.41E-11	peptidoglycan bound protein	gi|155371357|ref|YP_001426891.1|hypothetical protein ATCV1_z410R [Acanthocystis turfacea Chlorella virus 1] >gi|155124677|gb|ABT16544.1| hypothetical protein ATCV1_z410R [Acanthocystis turfacea Chlorella virus 1]	NA	NA	NA
Ctaxi_contig_20665|comp33404_c2_seq3	-2.751232095	1.241574203	5.19E-05	0.001009968	NA	NA	NA	NA	NA
Ctaxi_contig_9303|comp31043_c0_seq3	-2.742462754	2.810053198	3.05E-09	1.81E-07	NA	NA	NA	NA	NA
Ctaxi_contig_24334|comp33917_c1_seq1	-2.732463684	8.800673389	6.56E-43	2.42E-39	NA	NA	NA	NA	NA
Ctaxi_contig_58058|comp36628_c3_seq1	-2.712877401	5.411966112	1.87E-16	3.94E-14	NA	NA	NA	NA	NA
Ctaxi_contig_41893|comp35601_c2_seq1	-2.681265965	0.480847317	0.000365942	0.005046566	NA	NA	NA	NA	NA
Ctaxi_contig_55682|comp36485_c0_seq3	-2.675211485	1.613853279	2.61E-07	9.93E-06	NA	NA	NA	NA	NA
Ctaxi_contig_15918|comp32638_c0_seq5	-2.665081863	4.027821915	4.00E-27	2.95E-24	NA	NA	NA	NA	NA
Ctaxi_contig_36829|comp35191_c4_seq1	-2.655479819	7.412872369	2.55E-24	1.39E-21	hyalin	gi|522125364|ref|WP_020636573.1|hyalin [Amycolatopsis alba]	NA	NA	NA
Ctaxi_contig_30542|comp34599_c3_seq2	-2.652031419	1.502557091	0.004031914	0.033720173	NA	NA	NA	NA	NA
Ctaxi_contig_36831|comp35191_c7_seq1	-2.649980588	6.266100171	9.51E-25	5.54E-22	NA	NA	NA	NA	NA
Ctaxi_contig_28737|comp34407_c4_seq1	-2.646145727	2.260870023	1.73E-08	8.62E-07	pumilio domain-containing protein ppd1	gi|557556525|gb|ESR66539.1|hypothetical protein CICLE_v10007330mg [Citrus clementina]	AT4G25880.1	"APUM6,PUM6"	 pumilio 6 
Ctaxi_contig_64778|comp36982_c2_seq2	-2.595469505	6.032720025	7.37E-13	8.93E-11	pur alpha-1	gi|545367789|ref|XP_005648699.1|hypothetical protein COCSUDRAFT_62670 [Coccomyxa subellipsoidea C-169] >gi|384250676|gb|EIE24155.1| hypothetical protein COCSUDRAFT_62670 [Coccomyxa subellipsoidea C-169]	AT2G32080.2	PURALPHA-1	 purin-rich alpha 1 
Ctaxi_contig_25244|comp34032_c3_seq1	-2.591022161	6.113148283	1.78E-22	8.33E-20	NA	NA	NA	NA	NA
Ctaxi_contig_24345|comp33917_c1_seq12	-2.559836564	4.35426063	5.05E-29	4.41E-26	NA	NA	NA	NA	NA
Ctaxi_contig_24333|comp33917_c0_seq2	-2.557506592	6.235998862	1.51E-16	3.24E-14	NA	NA	NA	NA	NA
Ctaxi_contig_62589|comp36867_c1_seq1	-2.557334847	7.606147071	3.10E-33	4.29E-30	protein	gi|159484052|ref|XP_001700074.1|predicted protein [Chlamydomonas reinhardtii] >gi|158272570|gb|EDO98368.1| predicted protein [Chlamydomonas reinhardtii]	NA	NA	NA
Ctaxi_contig_28670|comp34399_c1_seq2	-2.549604051	0.625357303	0.000415154	0.005576945	NA	NA	NA	NA	NA
Ctaxi_contig_15921|comp32638_c0_seq8	-2.548033333	3.338369328	2.70E-22	1.21E-19	NA	NA	NA	NA	NA
Ctaxi_contig_23551|comp33810_c2_seq15	-2.533093409	1.582977265	0.002157626	0.020717452	NA	NA	NA	NA	NA
Ctaxi_contig_16777|comp32788_c3_seq2	-2.526733774	1.446041831	0.001963366	0.019327393	fucoxanthin-chlorophyll a c light-harvesting partial	gi|224012385|ref|XP_002294845.1|fucoxanthin chlorophyll a/c protein 4 [Thalassiosira pseudonana CCMP1335] >gi|220969284|gb|EED87625.1| fucoxanthin chlorophyll a/c protein 4 [Thalassiosira pseudonana CCMP1335]	NA	NA	NA
Ctaxi_contig_62597|comp36867_c3_seq5	-2.514844002	4.498544863	1.20E-16	2.67E-14	adhesin-like protein	gi|325959381|ref|YP_004290847.1|polymorphic membrane protein [Methanobacterium sp. AL-21] >gi|503410565|ref|WP_013645226.1| polymorphic membrane protein [Methanobacterium sp. AL-21] >gi|325330813|gb|ADZ09875.1| Polymorphic membrane protein Chlamydia [Methanobacterium sp. AL-21]	NA	NA	NA
Ctaxi_contig_66912|comp37068_c1_seq17	-2.497361066	1.582856067	8.37E-06	0.000208688	NA	NA	NA	NA	NA
Ctaxi_contig_29987|comp34534_c5_seq4	-2.482421454	5.003663888	5.19E-15	8.93E-13	NA	NA	NA	NA	NA
Ctaxi_contig_61767|comp36826_c4_seq5	-2.474406809	0.586573021	0.006497539	0.048719064	protein	gi|159484052|ref|XP_001700074.1|predicted protein [Chlamydomonas reinhardtii] >gi|158272570|gb|EDO98368.1| predicted protein [Chlamydomonas reinhardtii]	NA	NA	NA
Ctaxi_contig_10698|comp31481_c0_seq1	-2.468740163	1.9447675	0.000113065	0.00191745	NA	NA	NA	NA	NA
Ctaxi_contig_26390|comp34140_c1_seq1	-2.467145672	6.050524377	5.67E-26	3.76E-23	NA	NA	NA	NA	NA
Ctaxi_contig_15914|comp32638_c0_seq1	-2.459674492	3.505978295	9.01E-10	6.04E-08	NA	NA	NA	NA	NA
Ctaxi_contig_69049|comp37152_c7_seq2	-2.44641364	2.211853017	5.91E-08	2.61E-06	NA	NA	NA	NA	NA
Ctaxi_contig_62598|comp36867_c4_seq1	-2.442736838	5.008359716	1.20E-24	6.63E-22	polymorphic outer membrane protein	gi|493767880|ref|WP_006716443.1|polymorphic outer membrane protein [Desulfitobacterium metallireducens] >gi|353547025|gb|EHC16472.1| polymorphic outer membrane protein [Desulfitobacterium metallireducens DSM 15288]	NA	NA	NA
Ctaxi_contig_15919|comp32638_c0_seq6	-2.434372951	1.842505607	1.69E-09	1.08E-07	NA	NA	NA	NA	NA
Ctaxi_contig_62588|comp36867_c0_seq1	-2.429044912	5.003012621	5.14E-25	3.10E-22	NA	NA	NA	NA	NA
Ctaxi_contig_37733|comp35264_c0_seq7	-2.42755425	1.711167869	2.17E-06	6.50E-05	NA	NA	NA	NA	NA
Ctaxi_contig_26393|comp34140_c1_seq4	-2.417581819	6.425873993	1.98E-25	1.24E-22	NA	NA	NA	NA	NA
Ctaxi_contig_24338|comp33917_c1_seq5	-2.416910395	5.607179622	9.50E-31	1.02E-27	NA	NA	NA	NA	NA
Ctaxi_contig_24340|comp33917_c1_seq7	-2.41285048	4.726601017	1.06E-31	1.21E-28	NA	NA	NA	NA	NA
Ctaxi_contig_26392|comp34140_c1_seq3	-2.410905844	5.065901968	6.54E-19	2.05E-16	NA	NA	NA	NA	NA
Ctaxi_contig_29809|comp34524_c3_seq2	-2.406669626	4.026386067	3.92E-17	9.57E-15	NA	NA	NA	NA	NA
Ctaxi_contig_25257|comp34032_c4_seq13	-2.405766657	4.759048312	4.18E-14	6.25E-12	NA	NA	NA	NA	NA
Ctaxi_contig_62591|comp36867_c2_seq2	-2.387721148	5.45316512	2.57E-39	7.10E-36	NA	NA	NA	NA	NA
Ctaxi_contig_15235|comp32522_c1_seq2	-2.384646193	2.296127307	0.002116142	0.02046118	NA	NA	NA	NA	NA
Ctaxi_contig_68861|comp37143_c4_seq1	-2.378214727	4.229192829	6.05E-09	3.35E-07	NA	NA	NA	NA	NA
Ctaxi_contig_24332|comp33917_c0_seq1	-2.359907278	7.292592758	6.20E-60	2.06E-55	NA	NA	NA	NA	NA
Ctaxi_contig_21402|comp33508_c0_seq5	-2.35982563	7.245582382	9.41E-45	4.46E-41	NA	NA	NA	NA	NA
Ctaxi_contig_9862|comp31230_c1_seq3	-2.34804812	1.845850183	5.34E-05	0.001032117	NA	NA	NA	NA	NA
Ctaxi_contig_23390|comp33791_c3_seq1	-2.341797677	3.555935661	1.58E-08	7.98E-07	NA	NA	NA	NA	NA
Ctaxi_contig_34825|comp34993_c1_seq11	-2.341383029	2.169971987	9.88E-07	3.25E-05	NA	NA	NA	NA	NA
Ctaxi_contig_62593|comp36867_c3_seq1	-2.329499803	6.286294175	1.60E-20	6.41E-18	NA	NA	NA	NA	NA
Ctaxi_contig_19351|comp33194_c0_seq1	-2.32042644	4.564515325	8.64E-19	2.63E-16	zinc finger ccch domain-containing protein 58-like	gi|224107375|ref|XP_002314462.1|predicted protein [Populus trichocarpa] >gi|222863502|gb|EEF00633.1| hypothetical protein POPTR_0010s02320g [Populus trichocarpa]	AT2G47850.2		 Zinc finger C-x8-C-x5-C-x3-H type family protein 
Ctaxi_contig_62592|comp36867_c2_seq3	-2.313795382	3.954398126	1.92E-28	1.53E-25	NA	NA	NA	NA	NA
Ctaxi_contig_18488|comp33070_c4_seq2	-2.312790606	1.169325698	6.17E-05	0.001172123	NA	NA	NA	NA	NA
Ctaxi_contig_65087|comp36999_c0_seq9	-2.310171259	3.951020364	2.26E-08	1.09E-06	NA	NA	NA	NA	NA
Ctaxi_contig_47080|comp35949_c3_seq7	-2.309133712	1.971089241	2.21E-07	8.60E-06	NA	NA	NA	NA	NA
Ctaxi_contig_7698|comp30294_c0_seq1	-2.302997549	2.395097955	3.93E-06	0.000109011	sulfotransferase family protein	gi|514655520|ref|XP_004999048.1|hypothetical protein PTSG_11596 [Salpingoeca rosetta] >gi|326426909|gb|EGD72479.1| hypothetical protein PTSG_11596 [Salpingoeca rosetta]	NA	NA	NA
Ctaxi_contig_68663|comp37133_c2_seq2	-2.302151308	1.346380322	3.77E-05	0.000764858	NA	NA	NA	NA	NA
Ctaxi_contig_9861|comp31230_c1_seq2	-2.296681457	1.259924519	2.31E-05	0.0005022	NA	NA	NA	NA	NA
Ctaxi_contig_62590|comp36867_c2_seq1	-2.292302718	7.309035771	8.07E-24	4.06E-21	protein	gi|159463126|ref|XP_001689793.1|predicted protein [Chlamydomonas reinhardtii] >gi|158283781|gb|EDP09531.1| predicted protein [Chlamydomonas reinhardtii]	NA	NA	NA
Ctaxi_contig_17552|comp32920_c1_seq2	-2.291391743	2.796733087	1.20E-12	1.38E-10	NA	NA	NA	NA	NA
Ctaxi_contig_29812|comp34524_c8_seq2	-2.28800585	5.628457866	5.54E-19	1.75E-16	NA	NA	NA	NA	NA
Ctaxi_contig_50512|comp36180_c0_seq6	-2.285063102	1.275363336	0.000109751	0.001877881	NA	NA	NA	NA	NA
Ctaxi_contig_29979|comp34534_c1_seq2	-2.282034991	5.752846157	1.63E-14	2.58E-12	NA	NA	NA	NA	NA
Ctaxi_contig_28783|comp34411_c5_seq1	-2.27411603	6.668699239	3.62E-24	1.94E-21	NA	NA	NA	NA	NA
Ctaxi_contig_24335|comp33917_c1_seq2	-2.270341845	6.356078096	5.26E-26	3.57E-23	NA	NA	NA	NA	NA
Ctaxi_contig_62596|comp36867_c3_seq4	-2.264453445	5.812152791	8.22E-23	3.95E-20	adhesin-like protein	gi|495376330|ref|WP_008101042.1|hypothetical protein [Verrucomicrobiae bacterium DG1235] >gi|198258659|gb|EDY82967.1| hypothetical protein VDG1235_2590 [Verrucomicrobiae bacterium DG1235]	NA	NA	NA
Ctaxi_contig_33783|comp34902_c1_seq5	-2.264117939	2.829274125	0.002857037	0.025798829	NA	NA	NA	NA	NA
Ctaxi_contig_21403|comp33508_c0_seq6	-2.242133048	2.322948898	3.05E-08	1.43E-06	NA	NA	NA	NA	NA
Ctaxi_contig_28786|comp34411_c5_seq4	-2.241903232	5.570116032	6.51E-15	1.10E-12	NA	NA	NA	NA	NA
Ctaxi_contig_28779|comp34411_c1_seq1	-2.234584738	9.872172436	2.82E-23	1.40E-20	NA	NA	AT1G15740.1		 Leucine-rich repeat family protein 
Ctaxi_contig_43363|comp35706_c2_seq2	-2.233804441	5.139114772	1.06E-13	1.48E-11	abc transporter g family member 9-like	gi|552818638|ref|XP_005845237.1|hypothetical protein CHLNCDRAFT_32365 [Chlorella variabilis] >gi|307104883|gb|EFN53135.1| hypothetical protein CHLNCDRAFT_32365 [Chlorella variabilis]	AT3G25620.1		 ABC-2 type transporter family protein 
Ctaxi_contig_15915|comp32638_c0_seq2	-2.233545207	4.115885572	3.17E-09	1.86E-07	NA	NA	NA	NA	NA
Ctaxi_contig_64777|comp36982_c2_seq1	-2.227027347	8.181986425	4.96E-28	3.83E-25	pur alpha-1	gi|545367789|ref|XP_005648699.1|hypothetical protein COCSUDRAFT_62670 [Coccomyxa subellipsoidea C-169] >gi|384250676|gb|EIE24155.1| hypothetical protein COCSUDRAFT_62670 [Coccomyxa subellipsoidea C-169]	AT2G32080.2	PURALPHA-1	 purin-rich alpha 1 
Ctaxi_contig_27985|comp34316_c3_seq5	-2.222127326	0.333766589	0.004055407	0.033882501	NA	NA	NA	NA	NA
Ctaxi_contig_22522|comp33676_c4_seq2	-2.218504123	2.570777777	7.51E-08	3.24E-06	NA	NA	NA	NA	NA
Ctaxi_contig_25338|comp34038_c0_seq3	-2.212553833	1.453411492	0.00386206	0.03257871	atp-nad kinase	gi|302836929|ref|XP_002950024.1|hypothetical protein VOLCADRAFT_117441 [Volvox carteri f. nagariensis] >gi|300264497|gb|EFJ48692.1| hypothetical protein VOLCADRAFT_117441 [Volvox carteri f. nagariensis]	AT1G21640.2	NADK2	 NAD kinase 2 
Ctaxi_contig_21401|comp33508_c0_seq4	-2.207094809	4.979162996	6.91E-14	9.98E-12	NA	NA	NA	NA	NA
Ctaxi_contig_68274|comp37120_c3_seq57	-2.204309297	4.235557863	2.45E-11	2.24E-09	NA	NA	NA	NA	NA
Ctaxi_contig_15506|comp32569_c0_seq7	-2.197248571	0.863837204	0.004626611	0.037457493	NA	NA	NA	NA	NA
Ctaxi_contig_43367|comp35706_c2_seq6	-2.197071982	5.486075102	1.55E-26	1.10E-23	abc transporter	gi|552818638|ref|XP_005845237.1|hypothetical protein CHLNCDRAFT_32365 [Chlorella variabilis] >gi|307104883|gb|EFN53135.1| hypothetical protein CHLNCDRAFT_32365 [Chlorella variabilis]	AT1G17840.1	"WBC11,ABCG11,DSO,COF1,ATWBC11"	 white-brown complex homolog protein 11 
Ctaxi_contig_33524|comp34879_c0_seq6	-2.195517724	2.159524708	0.000178515	0.002809678	NA	NA	NA	NA	NA
Ctaxi_contig_27235|comp34229_c1_seq2	-2.185580507	2.936620528	4.25E-12	4.43E-10	NA	NA	NA	NA	NA
Ctaxi_contig_65083|comp36999_c0_seq5	-2.184245831	5.118337785	2.63E-09	1.59E-07	NA	NA	NA	NA	NA
Ctaxi_contig_8635|comp30780_c0_seq1	-2.180781469	1.73906658	0.001953185	0.019244292	NA	NA	NA	NA	NA
Ctaxi_contig_15922|comp32638_c0_seq9	-2.180564748	1.514157674	9.64E-06	0.000236394	NA	NA	NA	NA	NA
Ctaxi_contig_64783|comp36982_c2_seq7	-2.178773297	5.323921645	5.19E-15	8.93E-13	NA	NA	NA	NA	NA
Ctaxi_contig_64801|comp36982_c2_seq25	-2.177610649	3.070656874	6.62E-14	9.63E-12	NA	NA	AT2G32080.1	PURALPHA-1	 purin-rich alpha 1 
Ctaxi_contig_21399|comp33508_c0_seq2	-2.177467218	8.101474963	1.25E-35	2.31E-32	NA	NA	NA	NA	NA
Ctaxi_contig_47706|comp35992_c1_seq5	-2.153699591	4.148498415	1.04E-16	2.34E-14	NA	NA	NA	NA	NA
Ctaxi_contig_21060|comp33456_c2_seq1	-2.152523254	6.948256791	3.97E-47	2.20E-43	NA	NA	NA	NA	NA
Ctaxi_contig_69054|comp37152_c10_seq1	-2.151155779	5.120109003	9.64E-20	3.40E-17	NA	NA	NA	NA	NA
Ctaxi_contig_55250|comp36455_c0_seq2	-2.147206703	7.254132324	8.58E-20	3.06E-17	NA	NA	NA	NA	NA
Ctaxi_contig_55260|comp36455_c5_seq2	-2.142375679	7.064958163	1.66E-11	1.57E-09	NA	NA	NA	NA	NA
Ctaxi_contig_69053|comp37152_c9_seq4	-2.139462877	3.014017479	7.94E-10	5.42E-08	NA	NA	NA	NA	NA
Ctaxi_contig_19317|comp33188_c2_seq1	-2.138946958	4.972132973	1.10E-08	5.75E-07	NA	NA	NA	NA	NA
Ctaxi_contig_55251|comp36455_c0_seq3	-2.137104251	5.108035585	6.70E-08	2.92E-06	NA	NA	NA	NA	NA
Ctaxi_contig_59994|comp36732_c2_seq1	-2.131557446	3.449606322	6.42E-05	0.001212175	pentatricopeptide repeat-containing protein chloroplastic-like	gi|545359025|ref|XP_005645016.1|hypothetical protein COCSUDRAFT_57621 [Coccomyxa subellipsoidea C-169] >gi|384246984|gb|EIE20472.1| hypothetical protein COCSUDRAFT_57621 [Coccomyxa subellipsoidea C-169]	AT2G26790.1		 Pentatricopeptide repeat (PPR) superfamily protein 
Ctaxi_contig_46255|comp35887_c0_seq1	-2.127600502	8.936096303	8.24E-26	5.26E-23	atp-binding cassette	gi|558706625|gb|AHA86565.1|ATP-binding cassette transporter [Auxenochlorella protothecoides]	AT5G06530.1		 ABC-2 type transporter family protein 
Ctaxi_contig_6531|comp29361_c0_seq1	-2.126134316	2.889695919	1.81E-08	8.97E-07	NA	NA	NA	NA	NA
Ctaxi_contig_60448|comp36757_c3_seq2	-2.119857019	5.096182561	1.46E-29	1.38E-26	rna binding	gi|302846481|ref|XP_002954777.1|hypothetical protein VOLCADRAFT_95588 [Volvox carteri f. nagariensis] >gi|300259960|gb|EFJ44183.1| hypothetical protein VOLCADRAFT_95588 [Volvox carteri f. nagariensis]	AT4G12640.1		 RNA recognition motif (RRM)-containing protein 
Ctaxi_contig_54471|comp36412_c1_seq5	-2.119168302	2.034235517	0.001176323	0.012916595	squamosa promoter-binding-like protein 2	gi|545357186|ref|XP_005644255.1|hypothetical protein COCSUDRAFT_67762 [Coccomyxa subellipsoidea C-169] >gi|384246220|gb|EIE19711.1| hypothetical protein COCSUDRAFT_67762 [Coccomyxa subellipsoidea C-169]	AT2G33810.1	SPL3	 squamosa promoter binding protein-like 3 
Ctaxi_contig_69046|comp37152_c6_seq3	-2.117494777	6.092011961	1.46E-13	2.01E-11	NA	NA	NA	NA	NA
Ctaxi_contig_10601|comp31447_c1_seq1	-2.109626125	8.322793081	6.23E-17	1.48E-14	NA	NA	NA	NA	NA
Ctaxi_contig_69038|comp37152_c1_seq1	-2.102334473	6.440745778	6.97E-20	2.57E-17	NA	NA	NA	NA	NA
Ctaxi_contig_28781|comp34411_c2_seq1	-2.10222389	8.584757958	5.51E-24	2.86E-21	NA	NA	NA	NA	NA
Ctaxi_contig_55249|comp36455_c0_seq1	-2.089522202	7.988440403	3.17E-17	7.86E-15	NA	NA	NA	NA	NA
Ctaxi_contig_28785|comp34411_c5_seq3	-2.074718416	3.822748045	9.51E-10	6.35E-08	NA	NA	NA	NA	NA
Ctaxi_contig_21398|comp33508_c0_seq1	-2.058463158	8.049075678	3.93E-35	6.86E-32	NA	NA	NA	NA	NA
Ctaxi_contig_71655|comp37258_c1_seq7	-2.05665146	3.280083542	1.95E-05	0.000436815	transmembrane protein	gi|281204298|gb|EFA78494.1|transmembrane protein [Polysphondylium pallidum PN500]	NA	NA	NA
Ctaxi_contig_29452|comp34482_c2_seq13	-2.052931317	3.271227891	2.40E-09	1.47E-07	NA	NA	NA	NA	NA
Ctaxi_contig_36782|comp35188_c1_seq1	-2.050122185	7.599156762	3.84E-15	6.90E-13	NA	NA	NA	NA	NA
Ctaxi_contig_26391|comp34140_c1_seq2	-2.046140245	8.682761849	1.14E-24	6.40E-22	NA	NA	NA	NA	NA
Ctaxi_contig_47709|comp35992_c1_seq8	-2.038918548	4.845773837	2.31E-15	4.36E-13	NA	NA	NA	NA	NA
Ctaxi_contig_36898|comp35198_c2_seq7	-2.03538707	6.736075561	7.03E-06	0.000178799	short chain alcohol dehydrogenase-like	gi|302835988|ref|XP_002949555.1|hypothetical protein VOLCADRAFT_85348 [Volvox carteri f. nagariensis] >gi|300265382|gb|EFJ49574.1| hypothetical protein VOLCADRAFT_85348 [Volvox carteri f. nagariensis]	AT5G06060.1		 NAD(P)-binding Rossmann-fold superfamily protein 
Ctaxi_contig_13716|comp32210_c0_seq1	-2.034400697	0.663378937	0.00249346	0.02310017	NA	NA	NA	NA	NA
Ctaxi_contig_28782|comp34411_c2_seq2	-2.031240966	8.418387789	8.12E-20	2.93E-17	NA	NA	NA	NA	NA
Ctaxi_contig_54421|comp36409_c3_seq1	-2.027893243	0.442095884	0.001566657	0.016225775	NA	NA	NA	NA	NA
Ctaxi_contig_30543|comp34599_c3_seq3	-2.017214692	0.634642079	0.004441594	0.036304919	NA	NA	NA	NA	NA
Ctaxi_contig_69055|comp37152_c10_seq2	-2.01524039	3.445995837	6.92E-15	1.17E-12	NA	NA	NA	NA	NA
Ctaxi_contig_22251|comp33640_c1_seq3	-2.014972407	0.367286681	0.002988256	0.02666576	NA	NA	NA	NA	NA
Ctaxi_contig_22969|comp33738_c2_seq1	-2.014681836	0.790273108	0.006452757	0.048444161	NA	NA	NA	NA	NA
Ctaxi_contig_56316|comp36527_c0_seq3	-2.010967338	2.344754554	3.12E-07	1.17E-05	NA	NA	NA	NA	NA
Ctaxi_contig_69050|comp37152_c9_seq1	-2.009919317	5.937016813	1.70E-16	3.62E-14	NA	NA	NA	NA	NA
Ctaxi_contig_14022|comp32273_c0_seq5	-2.002747697	5.131662297	3.90E-14	5.86E-12	NA	NA	NA	NA	NA
Ctaxi_contig_55253|comp36455_c1_seq1	-2.001399212	7.471091211	1.38E-16	3.00E-14	NA	NA	NA	NA	NA
Ctaxi_contig_25243|comp34032_c0_seq1	-2.000982046	1.3986139	0.000243046	0.00360209	NA	NA	NA	NA	NA
Ctaxi_contig_56505|comp36537_c4_seq1	-1.993264259	1.58031766	1.05E-05	0.000254633	NA	NA	NA	NA	NA
Ctaxi_contig_55256|comp36455_c3_seq1	-1.991639031	7.120064661	6.03E-11	5.13E-09	protein of cse family	gi|545359285|ref|XP_005645124.1|hypothetical protein COCSUDRAFT_48569 [Coccomyxa subellipsoidea C-169] >gi|384247092|gb|EIE20580.1| hypothetical protein COCSUDRAFT_48569 [Coccomyxa subellipsoidea C-169]	NA	NA	NA
Ctaxi_contig_47716|comp35992_c2_seq1	-1.972852976	2.521827133	8.16E-12	8.04E-10	NA	NA	NA	NA	NA
Ctaxi_contig_69043|comp37152_c5_seq1	-1.972107869	4.694356524	7.34E-14	1.05E-11	NA	NA	NA	NA	NA
Ctaxi_contig_36897|comp35198_c2_seq6	-1.960478713	2.21811221	0.001865782	0.018643222	short chain alcohol dehydrogenase-like	gi|302835988|ref|XP_002949555.1|hypothetical protein VOLCADRAFT_85348 [Volvox carteri f. nagariensis] >gi|300265382|gb|EFJ49574.1| hypothetical protein VOLCADRAFT_85348 [Volvox carteri f. nagariensis]	AT5G06060.1		 NAD(P)-binding Rossmann-fold superfamily protein 
Ctaxi_contig_23563|comp33810_c7_seq4	-1.956281189	2.056985758	3.62E-05	0.000738696	NA	NA	NA	NA	NA
Ctaxi_contig_55257|comp36455_c3_seq2	-1.952223415	8.160615284	1.58E-12	1.78E-10	protein of cse family	gi|159464617|ref|XP_001690538.1|hypothetical protein CHLREDRAFT_188379 [Chlamydomonas reinhardtii] >gi|158280038|gb|EDP05797.1| predicted protein [Chlamydomonas reinhardtii]	NA	NA	NA
Ctaxi_contig_43523|comp35719_c0_seq3	-1.947863964	1.640582731	0.005191326	0.040893646	uncharacterized glycine-rich protein	gi|545375854|ref|XP_005652064.1|hypothetical protein COCSUDRAFT_64270 [Coccomyxa subellipsoidea C-169] >gi|384254046|gb|EIE27520.1| hypothetical protein COCSUDRAFT_64270 [Coccomyxa subellipsoidea C-169]	AT1G27090.1		 glycine-rich protein 
Ctaxi_contig_51438|comp36238_c1_seq1	-1.947010391	4.551304832	1.03E-09	6.81E-08	NA	NA	NA	NA	NA
Ctaxi_contig_9643|comp31162_c1_seq1	-1.946859273	1.823291558	0.002286505	0.021604965	NA	NA	NA	NA	NA
Ctaxi_contig_66773|comp37065_c0_seq3	-1.936766572	1.849116567	2.43E-06	7.15E-05	NA	NA	NA	NA	NA
Ctaxi_contig_31137|comp34658_c0_seq2	-1.933856723	2.225705556	3.42E-07	1.26E-05	NA	NA	NA	NA	NA
Ctaxi_contig_48957|comp36073_c0_seq3	-1.931760678	0.475367705	0.005311863	0.041565768	NA	NA	NA	NA	NA
Ctaxi_contig_8876|comp30878_c0_seq3	-1.929805848	3.367875632	1.08E-11	1.04E-09	NA	NA	NA	NA	NA
Ctaxi_contig_6805|comp29623_c0_seq1	-1.929777095	0.507283437	0.003959425	0.033197561	ribosomal protein l5	gi|383930536|ref|YP_005090344.1|rpl5 gene product (mitochondrion) [Phaeodactylum tricornutum] >gi|324309739|gb|ADY18520.1| ribosomal protein L5 [Phaeodactylum tricornutum]	ATCG00780.1	RPL14	 ribosomal protein L14 
Ctaxi_contig_29981|comp34534_c2_seq2	-1.928352396	6.294886176	2.27E-13	3.00E-11	bell-like homeodomain protein	gi|255088575|ref|XP_002506210.1|predicted protein [Micromonas sp. RCC299] >gi|226521481|gb|ACO67468.1| predicted protein [Micromonas sp. RCC299]	AT2G23760.3	"BLH4,SAW2"	 BEL1-like homeodomain 4 
Ctaxi_contig_37729|comp35264_c0_seq3	-1.925868115	3.461714202	2.34E-06	6.92E-05	pentatricopeptide repeat-containing protein	gi|545368225|ref|XP_005648894.1|hypothetical protein COCSUDRAFT_62850 [Coccomyxa subellipsoidea C-169] >gi|384250871|gb|EIE24350.1| hypothetical protein COCSUDRAFT_62850 [Coccomyxa subellipsoidea C-169]	AT1G74850.1	PTAC2	 plastid transcriptionally active 2 
Ctaxi_contig_64781|comp36982_c2_seq5	-1.9224444	3.384674016	1.15E-05	0.00027572	NA	NA	NA	NA	NA
Ctaxi_contig_36280|comp35133_c7_seq2	-1.917311064	1.710542654	0.002237586	0.021269416	NA	NA	NA	NA	NA
Ctaxi_contig_8874|comp30878_c0_seq1	-1.912447565	4.527465115	1.95E-14	3.06E-12	NA	NA	NA	NA	NA
Ctaxi_contig_18479|comp33070_c1_seq2	-1.907323891	0.975045369	0.001545414	0.016040799	NA	NA	NA	NA	NA
Ctaxi_contig_36830|comp35191_c6_seq1	-1.905413535	7.04070091	1.49E-21	6.33E-19	binding to tomv rna 1l (long form) isoform 1	gi|302792551|ref|XP_002978041.1|hypothetical protein SELMODRAFT_108378 [Selaginella moellendorffii] >gi|300154062|gb|EFJ20698.1| hypothetical protein SELMODRAFT_108378 [Selaginella moellendorffii]	AT5G04430.1	"BTR1,BTR1S"	 binding to TOMV RNA 1L (long form) 
Ctaxi_contig_10600|comp31447_c0_seq1	-1.903795359	9.323027317	4.03E-12	4.24E-10	NA	NA	NA	NA	NA
Ctaxi_contig_34666|comp34978_c3_seq2	-1.901867868	2.867147295	1.73E-05	0.00039208	snf-related serine threonine-protein kinase	gi|159477114|ref|XP_001696656.1|AMP-activated protein kinase [Chlamydomonas reinhardtii] >gi|158282881|gb|EDP08633.1| AMP-activated protein kinase [Chlamydomonas reinhardtii]	AT2G25090.1	"CIPK16,SnRK3.18"	 CBL-interacting protein kinase 16 
Ctaxi_contig_29449|comp34482_c2_seq10	-1.897755222	4.207399728	2.10E-07	8.22E-06	NA	NA	NA	NA	NA
Ctaxi_contig_60445|comp36757_c2_seq5	-1.896125896	6.000487358	1.10E-14	1.79E-12	NA	NA	NA	NA	NA
Ctaxi_contig_21058|comp33456_c0_seq1	-1.89375222	4.942925985	7.30E-26	4.75E-23	NA	NA	NA	NA	NA
Ctaxi_contig_55264|comp36455_c5_seq6	-1.891933054	3.233902663	5.27E-08	2.34E-06	NA	NA	NA	NA	NA
Ctaxi_contig_11803|comp31787_c0_seq1	-1.891127992	1.353392142	0.001544923	0.016040799	chlorophyll a b binding protein	gi|145079271|tpg|DAA05907.1|TPA_inf: chloroplast light-harvesting complex II protein precursor Lhcbm4 [Acetabularia acetabulum]	AT2G05100.1	"LHCB2.1,LHCB2"	 photosystem II light harvesting complex gene 2.1 
Ctaxi_contig_61448|comp36807_c2_seq12	-1.888062742	0.619756066	0.001062766	0.011914032	NA	NA	NA	NA	NA
Ctaxi_contig_47704|comp35992_c1_seq3	-1.886416384	4.785098483	3.79E-19	1.22E-16	NA	NA	NA	NA	NA
Ctaxi_contig_11539|comp31708_c0_seq3	-1.883998392	3.362718957	0.001990799	0.019551057	NA	NA	NA	NA	NA
Ctaxi_contig_64449|comp36963_c0_seq13	-1.882528978	2.3891466	0.005862372	0.044936793	NA	NA	NA	NA	NA
Ctaxi_contig_17785|comp32959_c0_seq1	-1.882522979	0.782268947	0.005086813	0.040231514	NA	NA	NA	NA	NA
Ctaxi_contig_15234|comp32522_c1_seq1	-1.879676004	4.521865119	1.97E-08	9.66E-07	NA	NA	NA	NA	NA
Ctaxi_contig_9768|comp31205_c0_seq1	-1.871040424	1.936116064	0.00112939	0.012496319	NA	NA	NA	NA	NA
Ctaxi_contig_34823|comp34993_c1_seq9	-1.870262555	5.219025735	3.61E-11	3.19E-09	NA	NA	NA	NA	NA
Ctaxi_contig_29985|comp34534_c5_seq2	-1.866992148	2.370370184	2.96E-06	8.52E-05	NA	NA	NA	NA	NA
Ctaxi_contig_60447|comp36757_c3_seq1	-1.866348794	6.731449253	4.44E-24	2.34E-21	splicing arginine serine-rich	"gi|552848103|ref|XP_005852024.1|hypothetical protein CHLNCDRAFT_17893, partial [Chlorella variabilis] >gi|307111688|gb|EFN59922.1| hypothetical protein CHLNCDRAFT_17893, partial [Chlorella variabilis]"	AT4G12640.1		 RNA recognition motif (RRM)-containing protein 
Ctaxi_contig_60437|comp36757_c1_seq1	-1.864869857	7.112508366	7.34E-19	2.28E-16	NA	NA	NA	NA	NA
Ctaxi_contig_14273|comp32335_c0_seq5	-1.861735065	0.469740446	0.002137632	0.020619669	NA	NA	NA	NA	NA
Ctaxi_contig_65085|comp36999_c0_seq7	-1.849566558	6.895923202	4.69E-09	2.66E-07	tac7077	gi|159479730|ref|XP_001697943.1|hypothetical protein CHLREDRAFT_151525 [Chlamydomonas reinhardtii] >gi|158274041|gb|EDO99826.1| predicted protein [Chlamydomonas reinhardtii]	AT4G33140.1		 Haloacid dehalogenase-like hydrolase (HAD) superfamily protein 
Ctaxi_contig_16813|comp32792_c2_seq1	-1.844115121	1.411318181	0.002480114	0.022995783	NA	NA	NA	NA	NA
Ctaxi_contig_20841|comp33424_c0_seq17	-1.842957671	2.848058823	1.25E-08	6.43E-07	NA	NA	NA	NA	NA
Ctaxi_contig_60439|comp36757_c1_seq3	-1.841529784	6.108909466	3.72E-22	1.63E-19	NA	NA	NA	NA	NA
Ctaxi_contig_65044|comp36996_c3_seq1	-1.840540466	4.181125441	8.23E-05	0.001478379	kinase-like protein	gi|302854347|ref|XP_002958682.1|hypothetical protein VOLCADRAFT_99977 [Volvox carteri f. nagariensis] >gi|300255963|gb|EFJ40242.1| hypothetical protein VOLCADRAFT_99977 [Volvox carteri f. nagariensis]	AT1G14000.1	VIK	 VH1-interacting kinase 
Ctaxi_contig_60442|comp36757_c2_seq2	-1.838724095	7.40283781	6.60E-12	6.60E-10	NA	NA	NA	NA	NA
Ctaxi_contig_71154|comp37240_c1_seq15	-1.836744181	5.250295412	3.50E-07	1.29E-05	NA	NA	NA	NA	NA
Ctaxi_contig_13408|comp32151_c2_seq6	-1.831257557	1.069368997	0.001936913	0.019135085	NA	NA	NA	NA	NA
Ctaxi_contig_27820|comp34297_c0_seq1	-1.829618588	1.799305387	0.000308045	0.004375377	NA	NA	NA	NA	NA
Ctaxi_contig_49151|comp36086_c1_seq1	-1.824262303	4.266711512	2.10E-17	5.35E-15	NA	NA	NA	NA	NA
Ctaxi_contig_19315|comp33188_c1_seq1	-1.823320667	6.324167447	7.34E-06	0.000185503	NA	NA	NA	NA	NA
Ctaxi_contig_19318|comp33188_c2_seq2	-1.822421355	7.120369984	7.60E-05	0.001386951	NA	NA	NA	NA	NA
Ctaxi_contig_47144|comp35952_c1_seq7	-1.818144668	2.763118447	1.37E-07	5.60E-06	NA	NA	NA	NA	NA
Ctaxi_contig_59170|comp36688_c4_seq1	-1.817456511	1.364364144	0.000829278	0.009867498	NA	NA	NA	NA	NA
Ctaxi_contig_48978|comp36074_c0_seq1	-1.816067521	4.891736862	1.89E-16	3.94E-14	protein	"gi|294921668|ref|XP_002778705.1|potassium channel tetramerisation domain containing protein, putative [Perkinsus marinus ATCC 50983] >gi|239887425|gb|EER10500.1| potassium channel tetramerisation domain containing protein, putative [Perkinsus marinus ATCC 50983]"	NA	NA	NA
Ctaxi_contig_71252|comp37245_c5_seq7	-1.812563072	1.118708753	0.003240412	0.028440568	NA	NA	NA	NA	NA
Ctaxi_contig_10529|comp31423_c0_seq1	-1.812060049	5.284074042	4.37E-08	1.99E-06	NA	NA	NA	NA	NA
Ctaxi_contig_29982|comp34534_c3_seq1	-1.80909924	4.979206398	4.86E-08	2.18E-06	NA	NA	NA	NA	NA
Ctaxi_contig_27234|comp34229_c1_seq1	-1.804923569	5.851860356	3.47E-14	5.26E-12	NA	NA	NA	NA	NA
Ctaxi_contig_47713|comp35992_c1_seq12	-1.802043523	2.328266542	0.000601716	0.007559939	NA	NA	NA	NA	NA
Ctaxi_contig_33532|comp34879_c0_seq14	-1.79286526	1.349513506	0.000466527	0.006133027	NA	NA	NA	NA	NA
Ctaxi_contig_48052|comp36015_c0_seq1	-1.791046632	3.410105818	2.65E-07	1.01E-05	protein	gi|552832022|ref|XP_005848250.1|hypothetical protein CHLNCDRAFT_51790 [Chlorella variabilis] >gi|307107907|gb|EFN56148.1| hypothetical protein CHLNCDRAFT_51790 [Chlorella variabilis]	AT2G37220.1		 RNA-binding (RRM/RBD/RNP motifs) family protein 
Ctaxi_contig_7724|comp30312_c4_seq2	-1.78304485	1.497618005	0.00189512	0.018851245	NA	NA	NA	NA	NA
Ctaxi_contig_60449|comp36757_c6_seq1	-1.779841167	5.632005954	1.45E-17	3.86E-15	NA	NA	NA	NA	NA
Ctaxi_contig_52595|comp36302_c3_seq2	-1.779081947	1.533926522	0.000302216	0.004305482	NA	NA	NA	NA	NA
Ctaxi_contig_17550|comp32920_c0_seq1	-1.775895735	4.934115727	2.08E-18	6.17E-16	NA	NA	NA	NA	NA
Ctaxi_contig_21059|comp33456_c0_seq2	-1.775742955	1.737038311	9.52E-05	0.001673055	NA	NA	NA	NA	NA
Ctaxi_contig_59163|comp36688_c1_seq2	-1.768286115	1.481138993	0.001228741	0.013368346	NA	NA	NA	NA	NA
Ctaxi_contig_35564|comp35070_c0_seq1	-1.766005307	3.278787649	1.63E-05	0.000373325	peptidase s41	gi|255086515|ref|XP_002509224.1|predicted protein [Micromonas sp. RCC299] >gi|226524502|gb|ACO70482.1| predicted protein [Micromonas sp. RCC299]	NA	NA	NA
Ctaxi_contig_38565|comp35330_c3_seq1	-1.765371407	2.263277222	2.07E-05	0.000458567	NA	NA	NA	NA	NA
Ctaxi_contig_60446|comp36757_c2_seq6	-1.758969708	5.083746395	4.31E-17	1.04E-14	NA	NA	NA	NA	NA
Ctaxi_contig_12348|comp31918_c0_seq1	-1.758599614	0.988780082	0.003599741	0.030883902	NA	NA	NA	NA	NA
Ctaxi_contig_36281|comp35133_c7_seq3	-1.756137932	3.61615699	3.06E-13	3.97E-11	NA	NA	NA	NA	NA
Ctaxi_contig_40946|comp35542_c1_seq5	-1.753424575	1.258029371	0.000829376	0.009867498	aldehyde dehydrogenase	gi|168033367|ref|XP_001769187.1|predicted protein [Physcomitrella patens] >gi|162679613|gb|EDQ66059.1| predicted protein [Physcomitrella patens]	AT3G24503.1	"ALDH2C4,ALDH1A,REF1"	 aldehyde dehydrogenase 2C4 
Ctaxi_contig_47710|comp35992_c1_seq9	-1.749733129	6.812149982	1.63E-37	3.39E-34	NA	NA	NA	NA	NA
Ctaxi_contig_47137|comp35952_c0_seq3	-1.749700239	4.513031803	3.60E-09	2.09E-07	NA	NA	NA	NA	NA
Ctaxi_contig_47875|comp36001_c2_seq12	-1.749245959	1.845854107	0.00013173	0.002177614	NA	NA	NA	NA	NA
Ctaxi_contig_55252|comp36455_c0_seq4	-1.746975394	3.7969678	1.49E-06	4.67E-05	NA	NA	NA	NA	NA
Ctaxi_contig_67299|comp37088_c2_seq1	-1.746744179	3.406897564	1.35E-08	6.90E-07	NA	NA	NA	NA	NA
Ctaxi_contig_38203|comp35309_c0_seq1	-1.740438354	3.694091233	4.00E-09	2.30E-07	NA	NA	NA	NA	NA
Ctaxi_contig_59565|comp36706_c0_seq2	-1.726519779	1.158370194	0.001695918	0.017284098	adhesin-like protein	gi|518097133|ref|WP_019267341.1|hypothetical protein [Methanobrevibacter smithii]	NA	NA	NA
Ctaxi_contig_60441|comp36757_c2_seq1	-1.72092262	7.804053594	1.01E-10	8.28E-09	hypothetical protein VOLCADRAFT_95582	gi|302846379|ref|XP_002954726.1|hypothetical protein VOLCADRAFT_95582 [Volvox carteri f. nagariensis] >gi|300259909|gb|EFJ44132.1| hypothetical protein VOLCADRAFT_95582 [Volvox carteri f. nagariensis]	NA	NA	NA
Ctaxi_contig_65114|comp37000_c5_seq1	-1.719097748	2.705639594	0.00023629	0.003526712	calcium-transporting atpase endoplasmic reticulum-type-like	gi|159483249|ref|XP_001699673.1|hypothetical protein CHLREDRAFT_166616 [Chlamydomonas reinhardtii] >gi|158281615|gb|EDP07369.1| predicted protein [Chlamydomonas reinhardtii]	AT1G07670.1	"ATECA4,ECA4"	 endomembrane-type CA-ATPase 4 
Ctaxi_contig_26388|comp34140_c0_seq1	-1.718769388	8.803996071	4.34E-19	1.39E-16	NA	NA	NA	NA	NA
Ctaxi_contig_49155|comp36086_c4_seq1	-1.717544765	5.343395402	1.93E-10	1.51E-08	NA	NA	NA	NA	NA
Ctaxi_contig_36283|comp35133_c9_seq1	-1.715945965	3.927394203	5.18E-14	7.64E-12	NA	NA	NA	NA	NA
Ctaxi_contig_6470|comp29315_c0_seq1	-1.713422817	4.4559813	1.80E-12	2.02E-10	NA	NA	NA	NA	NA
Ctaxi_contig_15238|comp32522_c1_seq5	-1.704259268	2.852624884	6.72E-09	3.67E-07	NA	NA	NA	NA	NA
Ctaxi_contig_44234|comp35760_c2_seq83	-1.703149118	5.821983711	6.45E-16	1.28E-13	calcium-binding and coiled-coil domain-containing protein 2	gi|402169573|ref|NP_001257947.1|calcium-binding and coiled-coil domain-containing protein 2 [Mus musculus] >gi|162416032|sp|A2A6M5.1|CACO2_MOUSE RecName: Full=Calcium-binding and coiled-coil domain-containing protein 2; AltName: Full=Nuclear domain 10 protein NDP52; Short=Nuclear domain 10 protein 52	NA	NA	NA
Ctaxi_contig_19697|comp33252_c0_seq1	-1.699561428	0.543678334	0.005125902	0.040473165	NA	NA	NA	NA	NA
Ctaxi_contig_49158|comp36086_c4_seq4	-1.696479871	5.437363947	1.42E-11	1.36E-09	NA	NA	NA	NA	NA
Ctaxi_contig_55254|comp36455_c2_seq1	-1.687482725	8.878753966	1.76E-12	1.98E-10	nad-dependent epimerase dehydratase	gi|325184650|emb|CCA19142.1|unnamed protein product [Albugo laibachii Nc14]	NA	NA	NA
Ctaxi_contig_45365|comp35822_c1_seq1	-1.682574793	0.466383264	0.006683592	0.04984389	NA	NA	NA	NA	NA
Ctaxi_contig_8808|comp30848_c2_seq1	-1.679209439	4.634264825	1.79E-14	2.81E-12	NA	NA	NA	NA	NA
Ctaxi_contig_47707|comp35992_c1_seq6	-1.677543469	5.749946631	3.88E-21	1.61E-18	NA	NA	NA	NA	NA
Ctaxi_contig_25915|comp34087_c0_seq21	-1.67512538	2.129273384	2.94E-06	8.48E-05	NA	NA	NA	NA	NA
Ctaxi_contig_17378|comp32892_c0_seq1	-1.672689761	2.478329181	6.70E-08	2.92E-06	NA	NA	NA	NA	NA
Ctaxi_contig_18482|comp33070_c1_seq5	-1.672193907	0.516402735	0.005282303	0.041370102	NA	NA	NA	NA	NA
Ctaxi_contig_14895|comp32458_c2_seq2	-1.670047126	1.078790502	0.004404845	0.036057812	NA	NA	NA	NA	NA
Ctaxi_contig_18485|comp33070_c3_seq1	-1.661187983	1.428389927	0.000101566	0.001764206	NA	NA	NA	NA	NA
Ctaxi_contig_23564|comp33810_c7_seq5	-1.655069222	3.164665164	3.51E-05	0.000719862	ankyrin repeat-containing protein	gi|242009735|ref|XP_002425638.1|conserved hypothetical protein [Pediculus humanus corporis] >gi|212509531|gb|EEB12900.1| conserved hypothetical protein [Pediculus humanus corporis]	NA	NA	NA
Ctaxi_contig_54214|comp36395_c5_seq2	-1.653001874	1.077672811	0.004830584	0.038702971	arginine deiminase	gi|302851505|ref|XP_002957276.1|hypothetical protein VOLCADRAFT_107614 [Volvox carteri f. nagariensis] >gi|300257371|gb|EFJ41620.1| hypothetical protein VOLCADRAFT_107614 [Volvox carteri f. nagariensis]	NA	NA	NA
Ctaxi_contig_18487|comp33070_c4_seq1	-1.650712963	1.568012391	0.001458195	0.01539056	NA	NA	NA	NA	NA
Ctaxi_contig_7910|comp30431_c0_seq1	-1.649808575	4.773837872	1.73E-09	1.11E-07	serine protease inhibitor dipetalogastin	gi|61105830|gb|AAX38588.1|serine protease inhibitor [Argopecten irradians]	NA	NA	NA
Ctaxi_contig_27233|comp34229_c0_seq1	-1.649113699	5.984663472	1.31E-12	1.50E-10	NA	NA	NA	NA	NA
Ctaxi_contig_64786|comp36982_c2_seq10	-1.646770019	3.816497199	1.77E-08	8.78E-07	NA	NA	NA	NA	NA
Ctaxi_contig_19195|comp33172_c3_seq6	-1.642667143	1.762568337	0.00016607	0.002640258	phosphatidylserine decarboxylase	gi|518706647|ref|WP_019867744.1|hypothetical protein [Methylovulum miyakonense]	NA	NA	NA
Ctaxi_contig_15500|comp32569_c0_seq1	-1.638221253	2.988917458	8.76E-08	3.73E-06	NA	NA	NA	NA	NA
Ctaxi_contig_22692|comp33701_c0_seq1	-1.637475878	7.50134915	4.29E-29	3.96E-26	rna-binding protein 45-like isoform 1	gi|159471882|ref|XP_001694085.1|predicted protein [Chlamydomonas reinhardtii] >gi|158277252|gb|EDP03021.1| predicted protein [Chlamydomonas reinhardtii]	NA	NA	NA
Ctaxi_contig_27236|comp34229_c2_seq1	-1.637346628	7.644272205	1.77E-17	4.67E-15	NA	NA	NA	NA	NA
Ctaxi_contig_61109|comp36793_c0_seq19	-1.637185235	4.247411582	0.000390425	0.005306963	calcineurin-like metallo-phosphoesterase superfamily protein	gi|302836029|ref|XP_002949575.1|hypothetical protein VOLCADRAFT_32158 [Volvox carteri f. nagariensis] >gi|300264934|gb|EFJ49127.1| hypothetical protein VOLCADRAFT_32158 [Volvox carteri f. nagariensis]	AT5G58200.2		 Calcineurin-like metallo-phosphoesterase superfamily protein 
Ctaxi_contig_64788|comp36982_c2_seq12	-1.636702311	4.008535042	8.92E-08	3.79E-06	NA	NA	NA	NA	NA
Ctaxi_contig_46535|comp35904_c2_seq11	-1.636694432	1.629955806	0.00044393	0.00588491	NA	NA	NA	NA	NA
Ctaxi_contig_47151|comp35952_c3_seq2	-1.636268497	4.221251871	2.23E-07	8.64E-06	NA	NA	NA	NA	NA
Ctaxi_contig_47155|comp35952_c5_seq1	-1.633573007	5.141234488	1.94E-13	2.62E-11	ankyrin repeat protein	"gi|123507618|ref|XP_001329457.1|ankyrin repeat protein [Trichomonas vaginalis G3] >gi|121912412|gb|EAY17234.1| ankyrin repeat protein, putative [Trichomonas vaginalis G3]"	AT5G53470.1	"ACBP1,ACBP"	 acyl-CoA binding protein 1 
Ctaxi_contig_10476|comp31401_c2_seq1	-1.633571974	4.750432392	2.60E-05	0.00055682	NA	NA	NA	NA	NA
Ctaxi_contig_33748|comp34898_c0_seq2	-1.632156908	1.001426603	0.005488186	0.042723934	NA	NA	NA	NA	NA
Ctaxi_contig_9184|comp30995_c1_seq3	-1.63083043	4.453083601	5.93E-05	0.001130254	NA	NA	NA	NA	NA
Ctaxi_contig_31757|comp34720_c1_seq1	-1.62868054	7.280733906	1.04E-17	2.83E-15	NA	NA	NA	NA	NA
Ctaxi_contig_8806|comp30848_c0_seq2	-1.625403398	2.340386829	0.000337719	0.004726066	NA	NA	NA	NA	NA
Ctaxi_contig_20589|comp33400_c2_seq2	-1.624840465	1.631469386	0.001879283	0.01873026	NA	NA	NA	NA	NA
Ctaxi_contig_65267|comp37006_c4_seq2	-1.624094968	1.270432976	0.002662333	0.024385621	NA	NA	NA	NA	NA
Ctaxi_contig_69430|comp37168_c1_seq2	-1.620552503	1.647855997	0.005013203	0.039820116	cytoplasmic dynein 1b heavy chain	gi|75337416|sp|Q9SMH5.2|DYHC2_CHLRERecName: Full=Cytoplasmic dynein 2 heavy chain 1; AltName: Full=Cytoplasmic dynein heavy chain 1b; Short=cDHC1b >gi|50831331|emb|CAB56748.2| cytoplasmic dynein heavy chain 1b [Chlamydomonas reinhardtii]	NA	NA	NA
Ctaxi_contig_19801|comp33269_c1_seq2	-1.61629902	5.232890279	6.94E-14	9.98E-12	NA	NA	NA	NA	NA
Ctaxi_contig_69623|comp37174_c1_seq11	-1.614820201	4.546568029	0.00023304	0.003486039	kinesin motor protein	gi|403344906|gb|EJY71807.1|hypothetical protein OXYTRI_07201 [Oxytricha trifallax]	AT3G17360.1	POK1	 phragmoplast orienting kinesin 1 
Ctaxi_contig_47717|comp35992_c4_seq1	-1.608408072	6.991075037	1.89E-16	3.94E-14	NA	NA	NA	NA	NA
Ctaxi_contig_49154|comp36086_c3_seq1	-1.606843446	4.75487174	6.69E-09	3.67E-07	NA	NA	NA	NA	NA
Ctaxi_contig_15871|comp32632_c0_seq2	-1.605018722	5.655716748	5.00E-05	0.000976887	ankyrin repeat domain-containing protein 6 isoform x5	gi|472369700|ref|XP_004404365.1|PREDICTED: ankyrin repeat domain-containing protein 6 isoform 7 [Odobenus rosmarus divergens]	AT5G19080.1		 RING/U-box superfamily protein 
Ctaxi_contig_36892|comp35198_c2_seq1	-1.60426902	5.111848468	1.57E-05	0.000362077	nad -binding protein	gi|302835988|ref|XP_002949555.1|hypothetical protein VOLCADRAFT_85348 [Volvox carteri f. nagariensis] >gi|300265382|gb|EFJ49574.1| hypothetical protein VOLCADRAFT_85348 [Volvox carteri f. nagariensis]	AT5G06060.1		 NAD(P)-binding Rossmann-fold superfamily protein 
Ctaxi_contig_60444|comp36757_c2_seq4	-1.60391564	3.65880083	0.000413454	0.005563104	NA	NA	NA	NA	NA
Ctaxi_contig_17545|comp32918_c3_seq4	-1.602309722	1.083026083	0.002995351	0.026713512	NA	NA	NA	NA	NA
Ctaxi_contig_39949|comp35458_c1_seq1	-1.601377226	2.848194788	0.006277626	0.047402076	tetrapyrrole-binding chloroplastic-like	gi|302841623|ref|XP_002952356.1|hypothetical protein VOLCADRAFT_75357 [Volvox carteri f. nagariensis] >gi|300262292|gb|EFJ46499.1| hypothetical protein VOLCADRAFT_75357 [Volvox carteri f. nagariensis]	AT3G59400.1	GUN4	 enzyme binding;tetrapyrrole binding 
Ctaxi_contig_54423|comp36409_c5_seq2	-1.594364986	1.14815914	0.003347983	0.029092394	NA	NA	NA	NA	NA
Ctaxi_contig_10554|comp31430_c0_seq5	-1.593144331	2.008147143	0.000140865	0.002295473	NA	NA	NA	NA	NA
Ctaxi_contig_11756|comp31770_c0_seq3	-1.591544635	3.091523351	4.68E-08	2.11E-06	NA	NA	NA	NA	NA
Ctaxi_contig_31141|comp34658_c2_seq1	-1.59147583	3.019468912	2.06E-06	6.23E-05	NA	NA	NA	NA	NA
Ctaxi_contig_66785|comp37065_c6_seq6	-1.590320463	4.008088949	2.17E-05	0.000478295	ca2+:cation antiporter family	"gi|308809513|ref|XP_003082066.1|Solute carrier family 24 member 4, isoform 1 precursor (ISS) [Ostreococcus tauri] >gi|116060533|emb|CAL55869.1| Solute carrier family 24 member 4, isoform 1 precursor (ISS) [Ostreococcus tauri]"	AT3G14070.1	"CAX9,CCX3,ATCCX3"	 cation exchanger 9 
Ctaxi_contig_29445|comp34482_c2_seq6	-1.583764989	3.771799267	4.10E-06	0.000112952	NA	NA	NA	NA	NA
Ctaxi_contig_33695|comp34893_c0_seq5	-1.583711622	6.969178807	0.000139458	0.002280381	adenosine 3-phospho 5-phosphosulfate transporter 1	gi|302828518|ref|XP_002945826.1|hypothetical protein VOLCADRAFT_78846 [Volvox carteri f. nagariensis] >gi|300268641|gb|EFJ52821.1| hypothetical protein VOLCADRAFT_78846 [Volvox carteri f. nagariensis]	AT5G59740.1		 UDP-N-acetylglucosamine (UAA) transporter family 
Ctaxi_contig_59159|comp36688_c0_seq1	-1.583083063	3.080500917	8.03E-10	5.48E-08	NA	NA	NA	NA	NA
Ctaxi_contig_56552|comp36540_c3_seq7	-1.582155154	2.531768616	0.005256566	0.041249755	ubiquitin-activating enzyme e1	gi|545364113|ref|XP_005647121.1|ubiquitin-activating enzyme E1 [Coccomyxa subellipsoidea C-169] >gi|384249095|gb|EIE22577.1| ubiquitin-activating enzyme E1 [Coccomyxa subellipsoidea C-169]	AT5G06460.1	"ATUBA2,UBA2"	 ubiquitin activating enzyme 2 
Ctaxi_contig_47153|comp35952_c3_seq4	-1.581371885	2.150508328	0.001242681	0.013484648	NA	NA	NA	NA	NA
Ctaxi_contig_65082|comp36999_c0_seq4	-1.577156793	7.682365031	6.68E-10	4.66E-08	tac7077	"gi|552821518|ref|XP_005845870.1|hypothetical protein CHLNCDRAFT_10527, partial [Chlorella variabilis] >gi|307105519|gb|EFN53768.1| hypothetical protein CHLNCDRAFT_10527, partial [Chlorella variabilis]"	AT4G33140.1		 Haloacid dehalogenase-like hydrolase (HAD) superfamily protein 
Ctaxi_contig_65080|comp36999_c0_seq2	-1.576996673	5.082616866	9.04E-06	0.000223719	tac7077	gi|159479730|ref|XP_001697943.1|hypothetical protein CHLREDRAFT_151525 [Chlamydomonas reinhardtii] >gi|158274041|gb|EDO99826.1| predicted protein [Chlamydomonas reinhardtii]	AT4G33140.1		 Haloacid dehalogenase-like hydrolase (HAD) superfamily protein 
Ctaxi_contig_31755|comp34720_c0_seq1	-1.567057945	8.667052403	2.13E-10	1.65E-08	protein phosphatase 2c	gi|169264915|dbj|BAG12299.1|protein phosphatase 2C [Physcomitrella patens]	AT4G26080.1	"ABI1,AtABI1"	 Protein phosphatase 2C family protein 
Ctaxi_contig_70925|comp37230_c0_seq3	-1.566940616	3.523034441	0.001143579	0.012619668	uridine 5 - monophosphate synthase	gi|159463040|ref|XP_001689750.1|uridine 5'- monophosphate synthase [Chlamydomonas reinhardtii] >gi|158283738|gb|EDP09488.1| uridine 5'- monophosphate synthase [Chlamydomonas reinhardtii]	AT3G54470.1		 uridine 5'-monophosphate synthase / UMP synthase (PYRE-F) (UMPS) 
Ctaxi_contig_40945|comp35542_c1_seq4	-1.565032819	1.896070729	0.000155148	0.002489117	acetolactate synthase	gi|545357847|ref|XP_005644522.1|thiamine pyrophosphate protein domain protein TPP-binding protein [Coccomyxa subellipsoidea C-169] >gi|384246488|gb|EIE19978.1| thiamine pyrophosphate protein domain protein TPP-binding protein [Coccomyxa subellipsoidea C-169]	NA	NA	NA
Ctaxi_contig_36277|comp35133_c1_seq1	-1.564252729	0.946057055	0.005358111	0.041888165	NA	NA	NA	NA	NA
Ctaxi_contig_6471|comp29315_c0_seq2	-1.562503755	3.68402261	2.13E-06	6.41E-05	NA	NA	NA	NA	NA
Ctaxi_contig_44330|comp35763_c1_seq7	-1.561814138	3.206556762	3.78E-09	2.18E-07	tena family transcriptional activator-like protein	gi|390362049|ref|XP_001200862.2|PREDICTED: uncharacterized protein LOC764526 isoform 1 [Strongylocentrotus purpuratus]	NA	NA	NA
Ctaxi_contig_47719|comp35992_c4_seq3	-1.560479033	5.612535555	7.01E-17	1.63E-14	NA	NA	NA	NA	NA
Ctaxi_contig_43331|comp35704_c2_seq1	-1.560319869	4.620487319	5.17E-13	6.50E-11	NA	NA	NA	NA	NA
Ctaxi_contig_15746|comp32611_c1_seq3	-1.560174009	1.60669057	0.000167251	0.002649988	NA	NA	NA	NA	NA
Ctaxi_contig_48981|comp36074_c0_seq4	-1.555930221	4.29439378	0.003796956	0.032135685	NA	NA	NA	NA	NA
Ctaxi_contig_40213|comp35481_c3_seq2	-1.552137786	1.968255526	0.002625564	0.024108706	NA	NA	NA	NA	NA
Ctaxi_contig_21577|comp33543_c2_seq1	-1.550115746	7.31704489	1.14E-14	1.86E-12	NA	NA	NA	NA	NA
Ctaxi_contig_64780|comp36982_c2_seq4	-1.54886776	5.552782441	1.02E-05	0.000247007	NA	NA	NA	NA	NA
Ctaxi_contig_40942|comp35542_c1_seq1	-1.544491341	3.863132091	1.45E-09	9.38E-08	acetolactate synthase	gi|517813995|ref|WP_018984203.1|acetolactate synthase [Salinimonas chungwhensis]	AT3G48560.1	"CSR1,ALS,AHAS,TZP5,IMR1"	 chlorsulfuron/imidazolinone resistant 1 
Ctaxi_contig_66772|comp37065_c0_seq2	-1.54251729	3.336694812	1.98E-07	7.84E-06	NA	NA	NA	NA	NA
Ctaxi_contig_45020|comp35799_c2_seq2	-1.541547036	2.140342643	0.001908638	0.018939552	NA	NA	NA	NA	NA
Ctaxi_contig_21151|comp33468_c2_seq1	-1.538515406	6.44481232	1.51E-15	2.91E-13	NA	NA	NA	NA	NA
Ctaxi_contig_47486|comp35975_c2_seq6	-1.538104656	3.375091599	1.54E-05	0.00035692	NA	NA	NA	NA	NA
Ctaxi_contig_43332|comp35704_c2_seq2	-1.538058268	4.471218493	8.22E-14	1.17E-11	NA	NA	NA	NA	NA
Ctaxi_contig_24452|comp33935_c2_seq1	-1.536263115	3.707275169	1.33E-06	4.21E-05	protein	"gi|385763966|gb|AFI78786.1|carotenoid cleavage dioxygenase 7, partial [Coleochaete orbicularis]"	NA	NA	NA
Ctaxi_contig_49157|comp36086_c4_seq3	-1.535321058	5.899467519	2.30E-09	1.42E-07	NA	NA	NA	NA	NA
Ctaxi_contig_15505|comp32569_c0_seq6	-1.534262527	1.934167864	0.000257579	0.00378155	NA	NA	NA	NA	NA
Ctaxi_contig_24450|comp33935_c1_seq3	-1.534083938	2.117317993	0.001068636	0.011962055	9-cis-epoxycarotenoid dioxygenase	gi|412993529|emb|CCO14040.1|predicted protein [Bathycoccus prasinos]	NA	NA	NA
Ctaxi_contig_19316|comp33188_c1_seq2	-1.526216033	6.625336612	0.000203631	0.00311921	NA	NA	NA	NA	NA
Ctaxi_contig_43837|comp35738_c0_seq2	-1.523303793	2.49039338	7.66E-07	2.63E-05	NA	NA	NA	NA	NA
Ctaxi_contig_31913|comp34735_c1_seq7	-1.521614041	1.702694117	0.000968679	0.01110685	calmodulin	gi|62825424|gb|AAY16232.1|calmodulin [Bonneviella sp. 3 830AS]	AT5G37780.1	"CAM1,TCH1,ACAM-1"	 calmodulin 1 
Ctaxi_contig_23263|comp33772_c1_seq2	-1.518860108	1.875157351	0.000555794	0.007079443	NA	NA	NA	NA	NA
Ctaxi_contig_71155|comp37240_c1_seq16	-1.513018778	7.728834089	5.40E-21	2.21E-18	NA	NA	NA	NA	NA
Ctaxi_contig_40936|comp35542_c0_seq3	-1.510813321	1.634715517	0.001630586	0.016751986	aldehyde dehydrogenase	gi|545357849|ref|XP_005644523.1|aldehyde dehydrogenase family protein [Coccomyxa subellipsoidea C-169] >gi|384246489|gb|EIE19979.1| aldehyde dehydrogenase family protein [Coccomyxa subellipsoidea C-169]	AT2G24270.4	ALDH11A3	 aldehyde dehydrogenase 11A3 
Ctaxi_contig_69325|comp37163_c4_seq2	-1.510557007	2.798864528	3.35E-06	9.49E-05	NA	NA	NA	NA	NA
Ctaxi_contig_56319|comp36527_c1_seq2	-1.506747819	2.491418628	0.001007929	0.011445675	NA	NA	NA	NA	NA
Ctaxi_contig_37744|comp35264_c1_seq11	-1.506517212	6.147284557	1.36E-16	2.98E-14	pentatricopeptide repeat-containing protein	gi|545368225|ref|XP_005648894.1|hypothetical protein COCSUDRAFT_62850 [Coccomyxa subellipsoidea C-169] >gi|384250871|gb|EIE24350.1| hypothetical protein COCSUDRAFT_62850 [Coccomyxa subellipsoidea C-169]	AT1G63230.1		 Tetratricopeptide repeat (TPR)-like superfamily protein 
Ctaxi_contig_24836|comp33984_c4_seq1	-1.501116146	3.26659292	3.72E-07	1.36E-05	NA	NA	NA	NA	NA
Ctaxi_contig_19352|comp33194_c1_seq1	-1.498950519	5.48767317	6.86E-11	5.80E-09	NA	NA	NA	NA	NA
Ctaxi_contig_21131|comp33464_c1_seq6	-1.497304881	1.281537916	0.006458729	0.048471866	NA	NA	NA	NA	NA
Ctaxi_contig_43337|comp35704_c4_seq3	-1.493453996	4.453263301	4.16E-13	5.32E-11	NA	NA	NA	NA	NA
Ctaxi_contig_52008|comp36263_c1_seq2	-1.492707425	4.634942804	0.000201854	0.003094851	rnb-domain-containing protein	gi|552821285|ref|XP_005845806.1|hypothetical protein CHLNCDRAFT_136531 [Chlorella variabilis] >gi|307105455|gb|EFN53704.1| hypothetical protein CHLNCDRAFT_136531 [Chlorella variabilis]	AT1G77680.1		 Ribonuclease II/R family protein 
Ctaxi_contig_70765|comp37222_c4_seq8	-1.492549627	3.687610403	0.000368942	0.005071086	receptor-like kinase	gi|545358332|ref|XP_005644745.1|hypothetical protein COCSUDRAFT_67530 [Coccomyxa subellipsoidea C-169] >gi|384246712|gb|EIE20201.1| hypothetical protein COCSUDRAFT_67530 [Coccomyxa subellipsoidea C-169]	AT4G20270.1	BAM3	 Leucine-rich receptor-like protein kinase family protein 
Ctaxi_contig_11473|comp31689_c1_seq1	-1.489111408	1.203149292	0.005202492	0.040933305	NA	NA	NA	NA	NA
Ctaxi_contig_14585|comp32402_c1_seq1	-1.48838749	1.393528256	0.005609019	0.043470879	NA	NA	NA	NA	NA
Ctaxi_contig_15870|comp32632_c0_seq1	-1.487606469	4.997439422	4.18E-06	0.000114458	probable e3 ubiquitin-protein ligase lul3	gi|156387590|ref|XP_001634286.1|predicted protein [Nematostella vectensis] >gi|156221367|gb|EDO42223.1| predicted protein [Nematostella vectensis]	AT5G19080.1		 RING/U-box superfamily protein 
Ctaxi_contig_29808|comp34524_c3_seq1	-1.487114242	4.275627457	2.98E-13	3.87E-11	wd repeat-containing protein wrap73-like	gi|260841469|ref|XP_002613937.1|hypothetical protein BRAFLDRAFT_268583 [Branchiostoma floridae] >gi|229299327|gb|EEN69946.1| hypothetical protein BRAFLDRAFT_268583 [Branchiostoma floridae]	AT5G07590.1		 Transducin/WD40 repeat-like superfamily protein 
Ctaxi_contig_32225|comp34767_c0_seq9	-1.486687411	1.425358265	0.000909024	0.010594852	NA	NA	NA	NA	NA
Ctaxi_contig_71138|comp37240_c0_seq3	-1.485787989	7.794582335	2.27E-22	1.04E-19	NA	NA	NA	NA	NA
Ctaxi_contig_65040|comp36996_c2_seq1	-1.483135635	3.483022967	0.000235616	0.003519453	NA	NA	NA	NA	NA
Ctaxi_contig_67315|comp37088_c9_seq1	-1.482453147	3.134023235	1.07E-08	5.62E-07	hypothetical protein pc1495	gi|46447129|ref|YP_008494.1|hypothetical protein pc1495 [Candidatus Protochlamydia amoebophila UWE25] >gi|499489401|ref|WP_011176041.1| hypothetical protein [Candidatus Protochlamydia amoebophila] >gi|46400770|emb|CAF24219.1| hypothetical protein pc1495 [Candidatus Protochlamydia amoebophila UWE25]	NA	NA	NA
Ctaxi_contig_21175|comp33471_c1_seq2	-1.48003123	10.09765736	3.23E-23	1.58E-20	udp-glucose dehydrogenase	gi|159491403|ref|XP_001703656.1|UDP-glucose dehydrogenase [Chlamydomonas reinhardtii] >gi|124484349|dbj|BAF46285.1| UDP-glucose 6-dehydrogenase [Chlamydomonas reinhardtii] >gi|158270564|gb|EDO96405.1| UDP-glucose dehydrogenase [Chlamydomonas reinhardtii]	AT5G39320.1		 UDP-glucose 6-dehydrogenase family protein 
Ctaxi_contig_64779|comp36982_c2_seq3	-1.47911097	6.980440285	4.22E-09	2.42E-07	transcription factor pur-alpha 1-like isoform x2	gi|545367789|ref|XP_005648699.1|hypothetical protein COCSUDRAFT_62670 [Coccomyxa subellipsoidea C-169] >gi|384250676|gb|EIE24155.1| hypothetical protein COCSUDRAFT_62670 [Coccomyxa subellipsoidea C-169]	AT2G32080.2	PURALPHA-1	 purin-rich alpha 1 
Ctaxi_contig_31758|comp34720_c1_seq2	-1.478464237	8.36371677	4.85E-11	4.20E-09	protein phosphatase 2c 37-like	gi|302838967|ref|XP_002951041.1|hypothetical protein VOLCADRAFT_61058 [Volvox carteri f. nagariensis] >gi|300263736|gb|EFJ47935.1| hypothetical protein VOLCADRAFT_61058 [Volvox carteri f. nagariensis]	AT1G07430.1	HAI2	 highly ABA-induced PP2C gene 2 
Ctaxi_contig_47703|comp35992_c1_seq2	-1.477580913	6.93279972	1.11E-18	3.34E-16	NA	NA	NA	NA	NA
Ctaxi_contig_58060|comp36628_c3_seq3	-1.47564931	6.540798434	1.95E-17	5.06E-15	NA	NA	NA	NA	NA
Ctaxi_contig_51892|comp36255_c4_seq2	-1.475625514	2.139641049	0.000661274	0.008184318	uncharacterized rna pseudouridine synthase aq_1464-like	"gi|545370200|ref|XP_005649762.1|pseudouridine synthase, partial [Coccomyxa subellipsoidea C-169] >gi|384251741|gb|EIE25218.1| pseudouridine synthase, partial [Coccomyxa subellipsoidea C-169]"	AT2G39140.1	SVR1	 pseudouridine synthase family protein 
Ctaxi_contig_37738|comp35264_c1_seq5	-1.475118445	6.945151443	3.64E-19	1.19E-16	NA	NA	NA	NA	NA
Ctaxi_contig_32360|comp34777_c0_seq9	-1.47491509	3.113253698	0.002974173	0.026581768	NA	NA	NA	NA	NA
Ctaxi_contig_56502|comp36537_c2_seq1	-1.472141487	3.340893306	4.09E-07	1.48E-05	NA	NA	NA	NA	NA
Ctaxi_contig_22212|comp33636_c1_seq1	-1.47165672	4.661492528	2.68E-09	1.62E-07	NA	NA	NA	NA	NA
Ctaxi_contig_65091|comp36999_c0_seq13	-1.469517693	2.005263722	0.00194037	0.019157836	NA	NA	NA	NA	NA
Ctaxi_contig_64103|comp36952_c7_seq1	-1.465946475	4.87926892	1.75E-05	0.000395535	zinc finger ccch domain-containing protein 29	"gi|545365795|ref|XP_005647840.1|hypothetical protein COCSUDRAFT_15780, partial [Coccomyxa subellipsoidea C-169] >gi|384249815|gb|EIE23296.1| hypothetical protein COCSUDRAFT_15780, partial [Coccomyxa subellipsoidea C-169]"	AT3G55980.1	"SZF1,ATSZF1"	 salt-inducible zinc finger 1 
Ctaxi_contig_46951|comp35936_c0_seq11	-1.46590264	3.472256554	0.002242167	0.021289045	NA	NA	NA	NA	NA
Ctaxi_contig_55572|comp36478_c6_seq1	-1.4654777	2.144116654	0.000100493	0.001751461	NA	NA	NA	NA	NA
Ctaxi_contig_59161|comp36688_c0_seq3	-1.458983048	2.332001523	0.000439814	0.005835011	NA	NA	NA	NA	NA
Ctaxi_contig_47714|comp35992_c1_seq13	-1.457541282	4.947233684	1.45E-13	2.00E-11	NA	NA	NA	NA	NA
Ctaxi_contig_65882|comp37028_c1_seq3	-1.456622098	4.097580973	3.33E-05	0.000689541	protein	gi|303277611|ref|XP_003058099.1|predicted protein [Micromonas pusilla CCMP1545] >gi|226460756|gb|EEH58050.1| predicted protein [Micromonas pusilla CCMP1545]	NA	NA	NA
Ctaxi_contig_16266|comp32694_c0_seq2	-1.455919438	2.277118765	1.28E-05	0.000302636	s-adenosylmethionine decarboxylase	gi|159470359|ref|XP_001693327.1|S-adenosylmethionine decarboxylase [Chlamydomonas reinhardtii] >gi|57336132|emb|CAH56476.1| S-adenosylmethionine decarboxylase [Chlamydomonas reinhardtii] >gi|158277585|gb|EDP03353.1| S-adenosylmethionine decarboxylase [Chlamydomonas reinhardtii]	AT3G02470.4		 S-adenosylmethionine decarboxylase 
Ctaxi_contig_39754|comp35443_c1_seq1	-1.455528484	6.107692934	1.02E-10	8.38E-09	NA	NA	NA	NA	NA
Ctaxi_contig_38211|comp35309_c0_seq9	-1.454264777	2.326513127	0.000144472	0.002345046	NA	NA	NA	NA	NA
Ctaxi_contig_30093|comp34547_c0_seq1	-1.452805458	3.97860343	8.07E-07	2.75E-05	NA	NA	NA	NA	NA
Ctaxi_contig_15837|comp32626_c0_seq2	-1.451736968	2.47199043	6.16E-05	0.001170025	NA	NA	NA	NA	NA
Ctaxi_contig_4504|comp25788_c0_seq1	-1.44873661	3.026806025	1.22E-06	3.90E-05	chlorophyll a b-binding protein	gi|8925556|gb|AAF81519.1|AF268321_1light-harvesting complex protein LHCG12 [Bigelowiella natans] >gi|145079012|tpg|DAA05893.1| TPA_inf: chloroplast light-harvesting complex II protein precursor Lhcbm7 [Bigelowiella natans]	AT1G29920.1	"CAB2,AB165,LHCB1.1"	 chlorophyll A/B-binding protein 2 
Ctaxi_contig_43456|comp35715_c4_seq2	-1.446057516	1.494638898	0.003288326	0.028724396	cortactin-binding protein 2	gi|532041961|ref|XP_005363819.1|PREDICTED: cortactin-binding protein 2 [Microtus ochrogaster]	NA	NA	NA
Ctaxi_contig_43339|comp35704_c4_seq5	-1.445540737	4.608700593	2.85E-12	3.08E-10	pumilio homolog 2-like	gi|50552866|ref|XP_503843.1|YALI0E12001p [Yarrowia lipolytica] >gi|49649712|emb|CAG79436.1| YALI0E12001p [Yarrowia lipolytica CLIB122]	AT2G29200.1	"APUM1,PUM1"	 pumilio 1 
Ctaxi_contig_48979|comp36074_c0_seq2	-1.445524111	5.350062531	6.49E-09	3.58E-07	NA	NA	NA	NA	NA
Ctaxi_contig_13987|comp32263_c11_seq4	-1.44341007	1.236076001	0.002095131	0.020310665	ubiquitin carboxyl-terminal hydrolase 12-like	gi|561018567|gb|ESW17371.1|hypothetical protein PHAVU_007G234000g [Phaseolus vulgaris]	AT5G06600.3	UBP12	 ubiquitin-specific protease 12 
Ctaxi_contig_23561|comp33810_c7_seq2	-1.443042199	1.540567886	0.000492861	0.006418219	NA	NA	NA	NA	NA
Ctaxi_contig_10706|comp31481_c0_seq9	-1.440661164	2.117594039	0.000152491	0.002454797	NA	NA	NA	NA	NA
Ctaxi_contig_67300|comp37088_c5_seq1	-1.438863956	3.209620248	9.74E-08	4.08E-06	NA	NA	NA	NA	NA
Ctaxi_contig_58582|comp36662_c5_seq7	-1.434720907	2.599909572	0.00142051	0.015055051	NA	NA	NA	NA	NA
Ctaxi_contig_49152|comp36086_c2_seq1	-1.43390277	7.100503474	9.26E-10	6.20E-08	NA	NA	NA	NA	NA
Ctaxi_contig_49039|comp36079_c0_seq7	-1.43363417	4.174655975	1.39E-06	4.37E-05	meiotic recombination 11	gi|302829871|ref|XP_002946502.1|hypothetical protein VOLCADRAFT_55838 [Volvox carteri f. nagariensis] >gi|300268248|gb|EFJ52429.1| hypothetical protein VOLCADRAFT_55838 [Volvox carteri f. nagariensis]	AT5G54260.1	"MRE11,ATMRE11"	 DNA repair and meiosis protein (Mre11) 
Ctaxi_contig_28277|comp34355_c1_seq1	-1.43339298	4.799689614	3.10E-07	1.16E-05	serine protease 1	gi|195447004|ref|XP_002071022.1|GK25361 [Drosophila willistoni] >gi|194167107|gb|EDW82008.1| GK25361 [Drosophila willistoni]	NA	NA	NA
Ctaxi_contig_74309|comp3370395_c0_seq1	-1.433082422	2.058873031	0.003009766	0.026798866	major light-harvesting complex ii protein m10	gi|545374097|ref|XP_005651359.1|major light-harvesting complex II protein m10 [Coccomyxa subellipsoidea C-169] >gi|384253340|gb|EIE26815.1| major light-harvesting complex II protein m10 [Coccomyxa subellipsoidea C-169]	AT3G27690.1	"LHCB2.4,LHCB2.3,LHCB2"	 photosystem II light harvesting complex gene 2.3 
Ctaxi_contig_36783|comp35188_c2_seq1	-1.42983213	8.964510548	4.51E-09	2.56E-07	NA	NA	NA	NA	NA
Ctaxi_contig_33543|comp34879_c0_seq25	-1.429496826	2.278299864	0.000909888	0.010601197	NA	NA	NA	NA	NA
Ctaxi_contig_65036|comp36996_c1_seq5	-1.425969918	3.31848645	0.00062656	0.007832839	NA	NA	NA	NA	NA
Ctaxi_contig_44137|comp35759_c8_seq1	-1.424170169	3.573726386	3.46E-07	1.27E-05	NA	NA	NA	NA	NA
Ctaxi_contig_28278|comp34355_c1_seq2	-1.423936594	4.05781631	3.70E-09	2.14E-07	trypsin i-p1-like	gi|499008778|ref|XP_004536404.1|PREDICTED: trypsin I-P1-like [Ceratitis capitata]	NA	NA	NA
Ctaxi_contig_47718|comp35992_c4_seq2	-1.421527457	5.8491033	6.18E-12	6.25E-10	NA	NA	NA	NA	NA
Ctaxi_contig_47715|comp35992_c1_seq14	-1.420967572	3.62123282	5.73E-10	4.08E-08	NA	NA	NA	NA	NA
Ctaxi_contig_19799|comp33269_c0_seq1	-1.419954387	4.327209948	1.25E-08	6.43E-07	NA	NA	NA	NA	NA
Ctaxi_contig_54890|comp36436_c1_seq2	-1.418512192	4.590266498	6.94E-10	4.82E-08	NA	NA	NA	NA	NA
Ctaxi_contig_57189|comp36578_c1_seq5	-1.416633594	6.09907727	4.12E-07	1.49E-05	zinc finger ccch domain-containing protein 20-like	gi|552827789|ref|XP_005847308.1|hypothetical protein CHLNCDRAFT_134430 [Chlorella variabilis] >gi|307106962|gb|EFN55206.1| hypothetical protein CHLNCDRAFT_134430 [Chlorella variabilis]	AT2G25900.2	ATCTH	 Zinc finger C-x8-C-x5-C-x3-H type family protein 
Ctaxi_contig_47708|comp35992_c1_seq7	-1.415829793	6.483288638	4.38E-17	1.05E-14	NA	NA	NA	NA	NA
Ctaxi_contig_65079|comp36999_c0_seq1	-1.414006735	2.227519834	0.000687955	0.008467182	tac7077	gi|302838318|ref|XP_002950717.1|hypothetical protein VOLCADRAFT_91189 [Volvox carteri f. nagariensis] >gi|300263834|gb|EFJ48032.1| hypothetical protein VOLCADRAFT_91189 [Volvox carteri f. nagariensis]	AT4G33140.1		 Haloacid dehalogenase-like hydrolase (HAD) superfamily protein 
Ctaxi_contig_71153|comp37240_c1_seq14	-1.413972796	2.532848156	1.73E-05	0.000392989	NA	NA	NA	NA	NA
Ctaxi_contig_71152|comp37240_c1_seq13	-1.413960881	2.532848156	1.74E-05	0.000392989	NA	NA	NA	NA	NA
Ctaxi_contig_46813|comp35927_c1_seq4	-1.410755846	1.348273554	0.005674402	0.04378338	NA	NA	NA	NA	NA
Ctaxi_contig_21666|comp33556_c3_seq4	-1.409237591	3.828220375	0.000128353	0.002132362	kh domain-containing protein at4g18375-like	gi|168013158|ref|XP_001759268.1|predicted protein [Physcomitrella patens] >gi|162689581|gb|EDQ75952.1| predicted protein [Physcomitrella patens]	AT5G15270.1		 RNA-binding KH domain-containing protein 
Ctaxi_contig_39726|comp35441_c1_seq5	-1.40810894	3.806191261	2.39E-06	7.05E-05	NA	NA	NA	NA	NA
Ctaxi_contig_21576|comp33543_c1_seq1	-1.407935313	6.621060438	2.68E-13	3.52E-11	NA	NA	NA	NA	NA
Ctaxi_contig_57517|comp36600_c0_seq5	-1.406218377	4.920521724	1.13E-09	7.45E-08	alcohol dehydrogenase	gi|333984835|ref|YP_004514045.1|molecular chaperone GroES [Methylomonas methanica MC09] >gi|503585697|ref|WP_013819773.1| molecular chaperone GroES [Methylomonas methanica] >gi|333808876|gb|AEG01546.1| Alcohol dehydrogenase GroES domain protein [Methylomonas methanica MC09]	AT5G51970.2		 GroES-like zinc-binding alcohol dehydrogenase family protein 
Ctaxi_contig_53900|comp36374_c3_seq2	-1.401124054	2.778450662	1.48E-05	0.000343339	NA	NA	AT5G37490.1		 ARM repeat superfamily protein 
Ctaxi_contig_55689|comp36485_c2_seq6	-1.399139102	5.69168451	4.21E-15	7.51E-13	NA	NA	NA	NA	NA
Ctaxi_contig_39851|comp35448_c3_seq5	-1.395674405	8.416505587	3.02E-17	7.55E-15	pur alpha-1	gi|545367789|ref|XP_005648699.1|hypothetical protein COCSUDRAFT_62670 [Coccomyxa subellipsoidea C-169] >gi|384250676|gb|EIE24155.1| hypothetical protein COCSUDRAFT_62670 [Coccomyxa subellipsoidea C-169]	AT2G32080.2	PURALPHA-1	 purin-rich alpha 1 
Ctaxi_contig_64102|comp36952_c6_seq1	-1.393607981	5.034195309	7.37E-06	0.000185984	NA	NA	NA	NA	NA
Ctaxi_contig_21573|comp33543_c0_seq1	-1.391779216	7.608710762	8.18E-15	1.36E-12	NA	NA	NA	NA	NA
Ctaxi_contig_21574|comp33543_c0_seq2	-1.388903671	6.109175253	4.76E-15	8.32E-13	NA	NA	NA	NA	NA
Ctaxi_contig_16843|comp32797_c2_seq1	-1.3836854	3.349950516	4.06E-06	0.000112018	NA	NA	NA	NA	NA
Ctaxi_contig_14020|comp32273_c0_seq3	-1.382645915	8.034446719	9.26E-09	4.93E-07	NA	NA	NA	NA	NA
Ctaxi_contig_70976|comp37232_c3_seq7	-1.381562572	4.650681944	2.30E-10	1.78E-08	NA	NA	NA	NA	NA
Ctaxi_contig_5420|comp27844_c0_seq1	-1.381408925	4.35101424	4.51E-09	2.56E-07	NA	NA	NA	NA	NA
Ctaxi_contig_40943|comp35542_c1_seq2	-1.381284529	2.001720542	0.000149206	0.002407752	aldehyde dehydrogenase	gi|545357849|ref|XP_005644523.1|aldehyde dehydrogenase family protein [Coccomyxa subellipsoidea C-169] >gi|384246489|gb|EIE19979.1| aldehyde dehydrogenase family protein [Coccomyxa subellipsoidea C-169]	AT1G79440.1	"ALDH5F1,SSADH1,SSADH"	 aldehyde dehydrogenase 5F1 
Ctaxi_contig_18123|comp33023_c0_seq1	-1.380390062	3.8071989	6.45E-08	2.82E-06	NA	NA	NA	NA	NA
Ctaxi_contig_39779|comp35443_c3_seq13	-1.379309531	1.461419844	0.002692437	0.024600261	ca2+:cation antiporter family	gi|412987976|emb|CCO19372.1|Ca2+:Cation antiporter family [Bathycoccus prasinos]	NA	NA	NA
Ctaxi_contig_6259|comp28935_c0_seq1	-1.374185775	7.034161552	2.10E-13	2.81E-11	NA	NA	NA	NA	NA
Ctaxi_contig_21125|comp33464_c0_seq1	-1.373106131	4.752618557	6.35E-06	0.000163208	NA	NA	NA	NA	NA
Ctaxi_contig_32534|comp34793_c0_seq5	-1.371506757	2.575659479	0.003936801	0.033049611	ankyrin repeat protein	gi|229582572|ref|YP_002840971.1|ankyrin [Sulfolobus islandicus Y.N.15.51] >gi|502134864|ref|WP_012717676.1| ankyrin [Sulfolobus islandicus] >gi|228013288|gb|ACP49049.1| Ankyrin [Sulfolobus islandicus Y.N.15.51]	AT2G03430.1		 Ankyrin repeat family protein 
Ctaxi_contig_36278|comp35133_c5_seq1	-1.368360173	5.736383634	5.29E-08	2.35E-06	NA	NA	NA	NA	NA
Ctaxi_contig_64098|comp36952_c2_seq1	-1.366855553	6.40924121	1.77E-05	0.000400461	NA	NA	NA	NA	NA
Ctaxi_contig_45314|comp35817_c2_seq1	-1.366182297	2.164982492	0.000797025	0.009554514	NA	NA	NA	NA	NA
Ctaxi_contig_70969|comp37232_c2_seq9	-1.362213501	4.893913412	9.97E-16	1.95E-13	NA	NA	AT3G58640.2		 Mitogen activated protein kinase kinase kinase-related 
Ctaxi_contig_29835|comp34527_c1_seq2	-1.359828048	1.775602333	0.001387763	0.014778764	dimethylaniline monooxygenase	gi|374333786|ref|YP_005086914.1|Dimethylaniline monooxygenase [Pseudovibrio sp. FO-BEG1] >gi|504056470|ref|WP_014290464.1| dimethylaniline monooxygenase [Pseudovibrio sp. FO-BEG1] >gi|359346574|gb|AEV39947.1| Dimethylaniline monooxygenase [Pseudovibrio sp. FO-BEG1]	AT1G12130.1		 Flavin-binding monooxygenase family protein 
Ctaxi_contig_67311|comp37088_c8_seq2	-1.359042428	3.528188919	1.31E-05	0.000308576	f-box lrr-repeat protein 16	gi|548851100|gb|ERN09376.1|hypothetical protein AMTR_s00029p00023180 [Amborella trichopoda]	AT5G23340.1		 RNI-like superfamily protein 
Ctaxi_contig_21575|comp33543_c0_seq3	-1.357524845	4.994461038	9.51E-11	7.89E-09	NA	NA	NA	NA	NA
Ctaxi_contig_54893|comp36436_c6_seq1	-1.357064813	7.790450118	1.74E-13	2.37E-11	hypothetical protein CHLNCDRAFT_59068	gi|552813710|ref|XP_005844014.1|hypothetical protein CHLNCDRAFT_59068 [Chlorella variabilis] >gi|307103654|gb|EFN51912.1| hypothetical protein CHLNCDRAFT_59068 [Chlorella variabilis]	NA	NA	NA
Ctaxi_contig_22402|comp33660_c1_seq4	-1.354940433	2.106158166	8.69E-05	0.001545957	protein per1 homolog	gi|302809613|ref|XP_002986499.1|hypothetical protein SELMODRAFT_124213 [Selaginella moellendorffii] >gi|300145682|gb|EFJ12356.1| hypothetical protein SELMODRAFT_124213 [Selaginella moellendorffii]	AT1G16560.3		 Per1-like family protein 
Ctaxi_contig_65045|comp36996_c3_seq2	-1.345387383	4.651809439	0.000224313	0.003379867	NA	NA	NA	NA	NA
Ctaxi_contig_59171|comp36688_c5_seq1	-1.344823303	2.796420062	4.95E-06	0.000132454	NA	NA	NA	NA	NA
Ctaxi_contig_9079|comp30959_c0_seq4	-1.344822164	1.84740148	0.004400534	0.036031405	NA	NA	NA	NA	NA
Ctaxi_contig_51437|comp36238_c0_seq1	-1.34383032	7.474348271	3.49E-12	3.72E-10	NA	NA	NA	NA	NA
Ctaxi_contig_58065|comp36628_c4_seq1	-1.342720063	5.38017597	2.85E-10	2.17E-08	carbonic anhydrase	gi|3133261|dbj|BAA28217.1|soluble carbonic anhydrase precursor [Chlorella sorokiniana]	NA	NA	NA
Ctaxi_contig_58059|comp36628_c3_seq2	-1.342078789	5.336318602	9.25E-06	0.000227641	NA	NA	NA	NA	NA
Ctaxi_contig_15230|comp32522_c0_seq1	-1.341225621	5.673902959	1.72E-05	0.000391381	NA	NA	NA	NA	NA
Ctaxi_contig_22694|comp33701_c1_seq2	-1.340323808	7.734973377	6.31E-20	2.35E-17	hypothetical protein VOLCADRAFT_106063	gi|302844343|ref|XP_002953712.1|hypothetical protein VOLCADRAFT_106063 [Volvox carteri f. nagariensis] >gi|300261121|gb|EFJ45336.1| hypothetical protein VOLCADRAFT_106063 [Volvox carteri f. nagariensis]	NA	NA	NA
Ctaxi_contig_15742|comp32611_c0_seq1	-1.340006341	3.951502912	0.000819024	0.009765335	NA	NA	NA	NA	NA
Ctaxi_contig_56438|comp36533_c2_seq1	-1.339145457	4.796287948	8.28E-09	4.45E-07	NA	NA	NA	NA	NA
Ctaxi_contig_38568|comp35330_c4_seq3	-1.339105161	2.711147614	8.46E-06	0.000210813	probable boron transporter 2-like	gi|168014272|ref|XP_001759676.1|predicted protein [Physcomitrella patens] >gi|162689215|gb|EDQ75588.1| predicted protein [Physcomitrella patens]	AT3G62270.1		 HCO3- transporter family 
Ctaxi_contig_39401|comp35409_c1_seq1	-1.334643672	4.795553727	9.32E-11	7.75E-09	NA	NA	AT5G03730.1	"CTR1,SIS1,AtCTR1"	 Protein kinase superfamily protein 
Ctaxi_contig_44134|comp35759_c4_seq1	-1.334600879	4.028970408	9.50E-09	5.02E-07	NA	NA	NA	NA	NA
Ctaxi_contig_13486|comp32171_c0_seq2	-1.330248621	10.16138499	2.51E-08	1.20E-06	NA	NA	NA	NA	NA
Ctaxi_contig_70963|comp37232_c2_seq3	-1.330202335	7.19710532	1.18E-15	2.29E-13	protein kinase domain containing protein	gi|545371252|ref|XP_005650206.1|hypothetical protein COCSUDRAFT_39960 [Coccomyxa subellipsoidea C-169] >gi|384252186|gb|EIE25662.1| hypothetical protein COCSUDRAFT_39960 [Coccomyxa subellipsoidea C-169]	AT5G03730.1	"CTR1,SIS1,AtCTR1"	 Protein kinase superfamily protein 
Ctaxi_contig_32361|comp34777_c0_seq10	-1.32942584	3.114620462	0.003570597	0.030697334	NA	NA	NA	NA	NA
Ctaxi_contig_29173|comp34453_c1_seq2	-1.326795765	4.612694298	8.45E-10	5.71E-08	beta-(1-3)-glucosyl transferase	gi|495661837|ref|WP_008386416.1|glycosyl transferase family 2 [Rhodovulum sp. PH10] >gi|402500016|gb|EJW11702.1| beta-(1-3)-glucosyl transferase [Rhodovulum sp. PH10]	NA	NA	NA
Ctaxi_contig_40937|comp35542_c0_seq4	-1.326592175	2.718890023	7.69E-05	0.001400074	aldehyde dehydrogenase	gi|545357849|ref|XP_005644523.1|aldehyde dehydrogenase family protein [Coccomyxa subellipsoidea C-169] >gi|384246489|gb|EIE19979.1| aldehyde dehydrogenase family protein [Coccomyxa subellipsoidea C-169]	AT2G24270.4	ALDH11A3	 aldehyde dehydrogenase 11A3 
Ctaxi_contig_56498|comp36537_c0_seq4	-1.325635091	3.48748826	2.20E-05	0.000483298	NA	NA	NA	NA	NA
Ctaxi_contig_21130|comp33464_c1_seq5	-1.324514596	3.322397224	0.00081496	0.009730855	NA	NA	NA	NA	NA
Ctaxi_contig_22695|comp33701_c1_seq3	-1.32393772	5.672486627	1.64E-11	1.55E-09	hypothetical protein VOLCADRAFT_106063	gi|302844343|ref|XP_002953712.1|hypothetical protein VOLCADRAFT_106063 [Volvox carteri f. nagariensis] >gi|300261121|gb|EFJ45336.1| hypothetical protein VOLCADRAFT_106063 [Volvox carteri f. nagariensis]	NA	NA	NA
Ctaxi_contig_65041|comp36996_c2_seq2	-1.323297286	3.767902563	0.001440357	0.01524592	NA	NA	NA	NA	NA
Ctaxi_contig_54706|comp36425_c5_seq16	-1.323188229	2.872464447	0.005022997	0.039869284	mismatch repair endonuclease pms2	gi|302772799|ref|XP_002969817.1|hypothetical protein SELMODRAFT_171139 [Selaginella moellendorffii] >gi|300162328|gb|EFJ28941.1| hypothetical protein SELMODRAFT_171139 [Selaginella moellendorffii]	AT4G02460.1	PMS1	" DNA mismatch repair protein, putative "
Ctaxi_contig_62066|comp36842_c4_seq5	-1.322035643	2.597947703	0.000124655	0.002087688	NA	NA	NA	NA	NA
Ctaxi_contig_22693|comp33701_c1_seq1	-1.321480732	9.273770134	7.55E-19	2.32E-16	hypothetical protein VOLCADRAFT_106063	gi|302844343|ref|XP_002953712.1|hypothetical protein VOLCADRAFT_106063 [Volvox carteri f. nagariensis] >gi|300261121|gb|EFJ45336.1| hypothetical protein VOLCADRAFT_106063 [Volvox carteri f. nagariensis]	NA	NA	NA
Ctaxi_contig_29060|comp34443_c1_seq5	-1.319541247	2.306858908	0.00667312	0.049799359	NA	NA	NA	NA	NA
Ctaxi_contig_22211|comp33636_c0_seq1	-1.316554262	5.120129879	7.40E-10	5.09E-08	NA	NA	NA	NA	NA
Ctaxi_contig_22703|comp33701_c2_seq8	-1.31533174	8.285437043	1.31E-17	3.54E-15	hypothetical protein CHLNCDRAFT_139351	gi|552814768|ref|XP_005844271.1|hypothetical protein CHLNCDRAFT_139351 [Chlorella variabilis] >gi|307103912|gb|EFN52169.1| hypothetical protein CHLNCDRAFT_139351 [Chlorella variabilis]	NA	NA	NA
Ctaxi_contig_47711|comp35992_c1_seq10	-1.312853396	4.845465527	2.43E-13	3.19E-11	NA	NA	NA	NA	NA
Ctaxi_contig_11757|comp31770_c1_seq1	-1.312262543	5.179693011	2.23E-09	1.38E-07	ankyrin repeat domain protein	"gi|402550781|pdb|4GMR|AChain A, Crystal Structure Of Engineered Protein. Northeast Structural Genomics Consortium Target Or266. >gi|402550782|pdb|4GMR|B Chain B, Crystal Structure Of Engineered Protein. Northeast Structural Genomics Consortium Target Or266"	AT5G12320.1		 ankyrin repeat family protein 
Ctaxi_contig_21149|comp33468_c0_seq1	-1.312261741	4.050082988	9.38E-08	3.95E-06	NA	NA	NA	NA	NA
Ctaxi_contig_24275|comp33908_c0_seq3	-1.312220025	1.594980193	0.001498357	0.01570956	NA	NA	NA	NA	NA
Ctaxi_contig_64440|comp36963_c0_seq4	-1.310092986	3.938319617	2.49E-07	9.57E-06	NA	NA	NA	NA	NA
Ctaxi_contig_60483|comp36760_c2_seq1	-1.307957534	3.178696788	0.002353048	0.022116402	fam50a protein	gi|384496188|gb|EIE86679.1|FAM50A protein [Rhizopus delemar RA 99-880]	AT2G21150.1	XCT	 XAP5 family protein 
Ctaxi_contig_69857|comp37182_c0_seq2	-1.304871319	6.420177639	7.49E-15	1.26E-12	ferredoxin (2fe-2s)	gi|493683244|ref|WP_006633390.1|ferredoxin [Microcoleus vaginatus] >gi|333458462|gb|EGK87079.1| ferredoxin (2Fe-2S) [Microcoleus vaginatus FGP-2]	AT1G60950.1	"FEDA,ATFD2"	 2Fe-2S ferredoxin-like superfamily protein 
Ctaxi_contig_61216|comp36796_c9_seq4	-1.304585301	3.477471199	1.75E-08	8.69E-07	ankyrin- partial	"gi|565316457|gb|ETE68115.1|Ankyrin-3, partial [Ophiophagus hannah]"	AT2G03430.1		 Ankyrin repeat family protein 
Ctaxi_contig_47700|comp35992_c0_seq1	-1.303515081	6.679263119	8.33E-23	3.95E-20	NA	NA	NA	NA	NA
Ctaxi_contig_67961|comp37108_c1_seq2	-1.300393653	3.052310048	3.01E-05	0.000633402	NA	NA	NA	NA	NA
Ctaxi_contig_21840|comp33584_c0_seq2	-1.30032191	5.304939612	2.96E-15	5.46E-13	NA	NA	NA	NA	NA
Ctaxi_contig_44132|comp35759_c1_seq1	-1.296316469	1.754835675	0.002026154	0.019816194	NA	NA	NA	NA	NA
Ctaxi_contig_4840|comp26482_c0_seq1	-1.294604159	3.87129425	8.84E-09	4.73E-07	NA	NA	NA	NA	NA
Ctaxi_contig_43341|comp35704_c5_seq1	-1.292847305	2.934745643	1.81E-06	5.55E-05	NA	NA	NA	NA	NA
Ctaxi_contig_22699|comp33701_c2_seq4	-1.289740509	9.004622767	3.04E-22	1.35E-19	rna-binding protein 45	gi|302844343|ref|XP_002953712.1|hypothetical protein VOLCADRAFT_106063 [Volvox carteri f. nagariensis] >gi|300261121|gb|EFJ45336.1| hypothetical protein VOLCADRAFT_106063 [Volvox carteri f. nagariensis]	NA	NA	NA
Ctaxi_contig_38205|comp35309_c0_seq3	-1.289329883	1.725568081	0.006143979	0.046658258	NA	NA	NA	NA	NA
Ctaxi_contig_59162|comp36688_c1_seq1	-1.287480223	2.047716437	0.001011283	0.011474845	NA	NA	NA	NA	NA
Ctaxi_contig_39853|comp35448_c3_seq7	-1.286640215	8.290862271	2.10E-15	3.98E-13	NA	NA	AT2G32080.1	PURALPHA-1	 purin-rich alpha 1 
Ctaxi_contig_21841|comp33584_c0_seq3	-1.284054236	4.244188153	8.59E-10	5.80E-08	NA	NA	NA	NA	NA
Ctaxi_contig_37746|comp35264_c1_seq13	-1.28389036	5.096431654	1.73E-09	1.11E-07	NA	NA	NA	NA	NA
Ctaxi_contig_17091|comp32848_c0_seq2	-1.282940544	6.041081632	9.13E-15	1.50E-12	transcription factor iiib 90 kda subunit-like	gi|255078514|ref|XP_002502837.1|predicted protein [Micromonas sp. RCC299] >gi|226518103|gb|ACO64095.1| predicted protein [Micromonas sp. RCC299]	AT3G09360.1		 Cyclin/Brf1-like TBP-binding protein 
Ctaxi_contig_71672|comp37258_c3_seq1	-1.280503431	3.56041038	1.78E-07	7.09E-06	NA	NA	NA	NA	NA
Ctaxi_contig_47136|comp35952_c0_seq2	-1.276823666	5.485695254	4.16E-10	3.07E-08	NA	NA	NA	NA	NA
Ctaxi_contig_54420|comp36409_c1_seq1	-1.276121933	1.425504164	0.004418401	0.036150948	NA	NA	NA	NA	NA
Ctaxi_contig_17381|comp32892_c1_seq2	-1.274029243	2.694824995	3.71E-05	0.000754059	NA	NA	NA	NA	NA
Ctaxi_contig_18703|comp33101_c0_seq2	-1.273842761	2.274402473	0.000716151	0.008752549	actin-related protein 4	gi|475534779|gb|EMT08634.1|Actin-related protein 4 [Aegilops tauschii]	AT1G18450.1	"ATARP4,ARP4"	 actin-related protein 4 
Ctaxi_contig_20588|comp33400_c2_seq1	-1.270337284	3.384394133	2.37E-05	0.000513148	NA	NA	NA	NA	NA
Ctaxi_contig_69617|comp37174_c1_seq5	-1.268508682	3.787840486	0.001120789	0.012426007	kinesin-like protein	gi|334185721|ref|NP_189991.2|kinesin motor protein-like protein [Arabidopsis thaliana] >gi|332644335|gb|AEE77856.1| kinesin motor protein-like protein [Arabidopsis thaliana]	AT3G44050.1		 P-loop containing nucleoside triphosphate hydrolases superfamily protein 
Ctaxi_contig_50548|comp36182_c1_seq5	-1.268207229	7.256370788	2.36E-18	6.92E-16	NA	NA	NA	NA	NA
Ctaxi_contig_47351|comp35967_c2_seq8	-1.267027267	2.406475066	0.004864493	0.038927671	NA	NA	NA	NA	NA
Ctaxi_contig_69682|comp37175_c5_seq8	-1.266907073	1.4887046	0.001623123	0.016701157	NA	NA	NA	NA	NA
Ctaxi_contig_55395|comp36467_c1_seq4	-1.266891538	4.291515518	5.63E-05	0.001081149	chlorophyll a b-binding protein	gi|545374097|ref|XP_005651359.1|major light-harvesting complex II protein m10 [Coccomyxa subellipsoidea C-169] >gi|384253340|gb|EIE26815.1| major light-harvesting complex II protein m10 [Coccomyxa subellipsoidea C-169]	AT3G27690.1	"LHCB2.4,LHCB2.3,LHCB2"	 photosystem II light harvesting complex gene 2.3 
Ctaxi_contig_35477|comp35061_c0_seq1	-1.266775819	2.59543792	0.000460198	0.006061833	hypothetical protein Pmar_PMAR004305	gi|294956189|ref|XP_002788845.1|hypothetical protein Pmar_PMAR004305 [Perkinsus marinus ATCC 50983] >gi|239904457|gb|EER20641.1| hypothetical protein Pmar_PMAR004305 [Perkinsus marinus ATCC 50983]	NA	NA	NA
Ctaxi_contig_70973|comp37232_c3_seq4	-1.266529686	5.644121327	4.99E-09	2.81E-07	NA	NA	NA	NA	NA
Ctaxi_contig_62027|comp36841_c2_seq1	-1.264088273	3.197351828	3.31E-06	9.38E-05	NA	NA	NA	NA	NA
Ctaxi_contig_38113|comp35300_c2_seq6	-1.263356306	2.574252904	0.000497222	0.006461094	leucine-rich repeat transmembrane protein kinase	gi|545371252|ref|XP_005650206.1|hypothetical protein COCSUDRAFT_39960 [Coccomyxa subellipsoidea C-169] >gi|384252186|gb|EIE25662.1| hypothetical protein COCSUDRAFT_39960 [Coccomyxa subellipsoidea C-169]	AT4G28650.1		 Leucine-rich repeat transmembrane protein kinase family protein 
Ctaxi_contig_47073|comp35949_c2_seq1	-1.262587636	5.134712018	0.000368474	0.005071086	NA	NA	NA	NA	NA
Ctaxi_contig_45368|comp35822_c1_seq4	-1.262304819	2.53183626	0.000209865	0.003210258	NA	NA	NA	NA	NA
Ctaxi_contig_67318|comp37088_c10_seq3	-1.261079277	2.344881699	6.01E-05	0.001143533	NA	NA	NA	NA	NA
Ctaxi_contig_44210|comp35760_c2_seq59	-1.260657392	4.023988016	4.38E-07	1.57E-05	calcium-binding and coiled-coil domain-containing protein 2	gi|402169573|ref|NP_001257947.1|calcium-binding and coiled-coil domain-containing protein 2 [Mus musculus] >gi|162416032|sp|A2A6M5.1|CACO2_MOUSE RecName: Full=Calcium-binding and coiled-coil domain-containing protein 2; AltName: Full=Nuclear domain 10 protein NDP52; Short=Nuclear domain 10 protein 52	NA	NA	NA
Ctaxi_contig_43343|comp35704_c6_seq1	-1.25844286	5.656031789	6.06E-15	1.03E-12	pumilio homolog 5-like	gi|255080292|ref|XP_002503726.1|predicted protein [Micromonas sp. RCC299] >gi|226518993|gb|ACO64984.1| predicted protein [Micromonas sp. RCC299]	AT3G20250.1	"APUM5,PUM5"	 pumilio 5 
Ctaxi_contig_46935|comp35935_c0_seq2	-1.257915276	1.273917195	0.006016346	0.045888464	NA	NA	NA	NA	NA
Ctaxi_contig_21662|comp33556_c2_seq1	-1.253498218	4.203385178	2.32E-05	0.0005032	rna-binding protein nova-1	gi|552832833|ref|XP_005848420.1|hypothetical protein CHLNCDRAFT_57590 [Chlorella variabilis] >gi|307108077|gb|EFN56318.1| hypothetical protein CHLNCDRAFT_57590 [Chlorella variabilis]	AT5G04430.2	"BTR1,BTR1L"	 binding to TOMV RNA 1L (long form) 
Ctaxi_contig_71987|comp37272_c3_seq4	-1.250598637	2.205759727	0.001396722	0.014845593	NA	NA	NA	NA	NA
Ctaxi_contig_61890|comp36832_c6_seq1	-1.249657824	5.525621175	6.26E-11	5.30E-09	NA	NA	NA	NA	NA
Ctaxi_contig_15237|comp32522_c1_seq4	-1.249527437	4.345952303	2.32E-06	6.88E-05	NA	NA	NA	NA	NA
Ctaxi_contig_49372|comp36103_c2_seq3	-1.247658912	2.482318841	0.000257515	0.00378155	NA	NA	NA	NA	NA
Ctaxi_contig_69324|comp37163_c4_seq1	-1.247448795	3.972585738	2.60E-10	2.00E-08	NA	NA	NA	NA	NA
Ctaxi_contig_23552|comp33810_c2_seq16	-1.246411903	2.100997163	0.002419438	0.022610033	NA	NA	NA	NA	NA
Ctaxi_contig_46784|comp35924_c1_seq6	-1.245776754	2.599429752	9.61E-06	0.000235926	NA	NA	NA	NA	NA
Ctaxi_contig_40934|comp35542_c0_seq1	-1.244663566	2.994496174	0.000268756	0.003909328	acetolactate synthase	gi|545357847|ref|XP_005644522.1|thiamine pyrophosphate protein domain protein TPP-binding protein [Coccomyxa subellipsoidea C-169] >gi|384246488|gb|EIE19978.1| thiamine pyrophosphate protein domain protein TPP-binding protein [Coccomyxa subellipsoidea C-169]	AT3G48560.1	"CSR1,ALS,AHAS,TZP5,IMR1"	 chlorsulfuron/imidazolinone resistant 1 
Ctaxi_contig_63143|comp36900_c2_seq1	-1.242542951	3.261022033	2.89E-05	0.000608961	acrosin	gi|28326|emb|CAA68784.1|unnamed protein product [Homo sapiens]	NA	NA	NA
Ctaxi_contig_67301|comp37088_c5_seq2	-1.240041062	2.243945432	0.000462969	0.006095912	NA	NA	NA	NA	NA
Ctaxi_contig_43648|comp35729_c2_seq4	-1.235697795	1.74739146	0.001739368	0.017613358	NA	NA	NA	NA	NA
Ctaxi_contig_27991|comp34317_c0_seq3	-1.23490871	3.091107392	7.56E-05	0.001383289	nucleolar protein required for rrna processing	gi|356544468|ref|XP_003540672.1|PREDICTED: uncharacterized protein LOC100779929 [Glycine max]	AT3G18610.1	"PARLL1,ATNUC-L2,NUC-L2"	 nucleolin like 2 
Ctaxi_contig_21660|comp33556_c1_seq1	-1.234382195	5.432777991	4.43E-06	0.000120514	NA	NA	NA	NA	NA
Ctaxi_contig_28883|comp34424_c2_seq3	-1.234031623	3.136899156	9.67E-07	3.19E-05	NA	NA	NA	NA	NA
Ctaxi_contig_65031|comp36996_c0_seq1	-1.233637367	5.031207331	2.52E-05	0.00054047	NA	NA	NA	NA	NA
Ctaxi_contig_65034|comp36996_c1_seq3	-1.232012017	2.217229242	0.006028683	0.045955445	NA	NA	NA	NA	NA
Ctaxi_contig_50547|comp36182_c1_seq4	-1.230326463	6.622649837	6.69E-13	8.20E-11	NA	NA	NA	NA	NA
Ctaxi_contig_24446|comp33935_c0_seq1	-1.228898431	4.788899681	4.27E-05	0.000852362	9-cis-epoxycarotenoid dioxygenase	"gi|385763966|gb|AFI78786.1|carotenoid cleavage dioxygenase 7, partial [Coleochaete orbicularis]"	AT5G47090.1		" unknown protein; CONTAINS InterPro DOMAIN/s: Protein of unknown function DUF2052, coiled-coil (InterPro:IPR018613); Has 30201 Blast hits to 17322 proteins in 780 species: Archae - 12; Bacteria - 1396; Metazoa - 17338; Fungi - 3422; Plants - 5037; Viruses - 0; Other Eukaryotes - 2996 (source: NCBI BLink). "
Ctaxi_contig_37728|comp35264_c0_seq2	-1.228305586	5.232774508	1.40E-11	1.34E-09	pentatricopeptide repeat-containing protein	gi|545368225|ref|XP_005648894.1|hypothetical protein COCSUDRAFT_62850 [Coccomyxa subellipsoidea C-169] >gi|384250871|gb|EIE24350.1| hypothetical protein COCSUDRAFT_62850 [Coccomyxa subellipsoidea C-169]	AT4G35850.1		 Pentatricopeptide repeat (PPR) superfamily protein 
Ctaxi_contig_27486|comp34258_c0_seq1	-1.227538101	4.907677602	4.02E-10	2.99E-08	duf1764-domain-containing protein	gi|552817789|ref|XP_005845030.1|hypothetical protein CHLNCDRAFT_137255 [Chlorella variabilis] >gi|307104676|gb|EFN52928.1| hypothetical protein CHLNCDRAFT_137255 [Chlorella variabilis]	NA	NA	NA
Ctaxi_contig_54891|comp36436_c1_seq3	-1.226288053	7.059504726	4.63E-12	4.79E-10	NA	NA	NA	NA	NA
Ctaxi_contig_59164|comp36688_c2_seq1	-1.223254006	3.586937636	2.39E-06	7.04E-05	adhesin-like protein	gi|325959223|ref|YP_004290689.1|polymorphic outer membrane protein [Methanobacterium sp. AL-21] >gi|503410407|ref|WP_013645068.1| polymorphic outer membrane protein [Methanobacterium sp. AL-21] >gi|325330655|gb|ADZ09717.1| polymorphic outer membrane protein [Methanobacterium sp. AL-21]	NA	NA	NA
Ctaxi_contig_39852|comp35448_c3_seq6	-1.223224098	8.887912695	2.63E-18	7.66E-16	NA	NA	NA	NA	NA
Ctaxi_contig_44409|comp35768_c2_seq1	-1.221713574	1.460024755	0.004216101	0.034865289	NA	NA	NA	NA	NA
Ctaxi_contig_20585|comp33400_c0_seq1	-1.221199043	2.612288466	0.001376509	0.014677746	rnase e	gi|167520059|ref|XP_001744369.1|hypothetical protein [Monosiga brevicollis MX1] >gi|163777455|gb|EDQ91072.1| predicted protein [Monosiga brevicollis MX1]	NA	NA	NA
Ctaxi_contig_11537|comp31708_c0_seq1	-1.220464643	7.545969047	1.37E-10	1.10E-08	NA	NA	NA	NA	NA
Ctaxi_contig_38569|comp35330_c4_seq4	-1.21998869	2.831635542	2.51E-05	0.00053998	boron transporter	gi|357511449|ref|XP_003626013.1|Boron transporter [Medicago truncatula] >gi|355501028|gb|AES82231.1| Boron transporter [Medicago truncatula]	AT2G47160.2	BOR1	 HCO3- transporter family 
Ctaxi_contig_8807|comp30848_c1_seq1	-1.219102236	3.912676976	4.15E-06	0.000114142	NA	NA	NA	NA	NA
Ctaxi_contig_32028|comp34747_c0_seq1	-1.217467265	6.703079818	2.29E-05	0.000498104	NA	NA	NA	NA	NA
Ctaxi_contig_33389|comp34867_c2_seq3	-1.216598542	4.343197725	5.60E-11	4.78E-09	NA	NA	NA	NA	NA
Ctaxi_contig_57862|comp36615_c4_seq8	-1.216576501	3.870921091	0.000114879	0.001943578	eif4e	gi|545367580|ref|XP_005648604.1|eukaryotic translation initiation factor 4E [Coccomyxa subellipsoidea C-169] >gi|384250581|gb|EIE24060.1| eukaryotic translation initiation factor 4E [Coccomyxa subellipsoidea C-169]	AT4G18040.1	"EIF4E,CUM1,AT.EIF4E1,eIF4E1"	 eukaryotic translation initiation factor 4E 
Ctaxi_contig_56495|comp36537_c0_seq1	-1.215609935	3.98630534	4.56E-06	0.000123608	NA	NA	NA	NA	NA
Ctaxi_contig_39732|comp35441_c1_seq11	-1.215179327	5.537946583	7.35E-12	7.28E-10	NA	NA	NA	NA	NA
Ctaxi_contig_34817|comp34993_c1_seq3	-1.214831841	5.672670945	1.49E-10	1.19E-08	NA	NA	NA	NA	NA
Ctaxi_contig_50543|comp36182_c0_seq1	-1.214473229	7.57304341	5.70E-18	1.59E-15	rna-binding protein 45-like	gi|545373099|ref|XP_005650947.1|hypothetical protein COCSUDRAFT_46074 [Coccomyxa subellipsoidea C-169] >gi|384252928|gb|EIE26403.1| hypothetical protein COCSUDRAFT_46074 [Coccomyxa subellipsoidea C-169]	NA	NA	NA
Ctaxi_contig_47091|comp35949_c3_seq18	-1.213718001	6.200784241	0.005033239	0.039933806	NA	NA	NA	NA	NA
Ctaxi_contig_49120|comp36083_c4_seq1	-1.21278469	3.618636509	9.75E-09	5.15E-07	NA	NA	AT1G54830.3	NF-YC3	" nuclear factor Y, subunit C3 "
Ctaxi_contig_28055|comp34327_c1_seq3	-1.212471356	6.990152002	1.61E-19	5.52E-17	NA	NA	NA	NA	NA
Ctaxi_contig_17641|comp32939_c0_seq2	-1.211368565	2.839558984	0.000101018	0.001755595	NA	NA	NA	NA	NA
Ctaxi_contig_47712|comp35992_c1_seq11	-1.210735999	4.516732467	4.14E-11	3.62E-09	NA	NA	NA	NA	NA
Ctaxi_contig_69676|comp37175_c5_seq2	-1.207154239	3.056593076	8.11E-07	2.76E-05	NA	NA	NA	NA	NA
Ctaxi_contig_47079|comp35949_c3_seq6	-1.206069284	4.154927426	0.00197157	0.019390906	NA	NA	NA	NA	NA
Ctaxi_contig_20854|comp33426_c0_seq1	-1.20517603	1.736151433	0.002448694	0.022799989	NA	NA	NA	NA	NA
Ctaxi_contig_56497|comp36537_c0_seq3	-1.204881626	3.033082643	0.000401073	0.00542953	NA	NA	NA	NA	NA
Ctaxi_contig_18823|comp33113_c1_seq1	-1.204670305	2.684639529	0.001322717	0.014188777	NA	NA	NA	NA	NA
Ctaxi_contig_65048|comp36996_c3_seq5	-1.20313991	3.842170977	0.000548744	0.007009986	NA	NA	NA	NA	NA
Ctaxi_contig_66388|comp37045_c1_seq2	-1.20265577	2.829447304	0.00021145	0.003227075	salt-inducible zinc finger 1	gi|115464999|ref|NP_001056099.1|Os05g0525900 [Oryza sativa Japonica Group] >gi|75253371|sp|Q65X92.1|C3H37_ORYSJ RecName: Full=Zinc finger CCCH domain-containing protein 37; Short=OsC3H37 >gi|52353493|gb|AAU44059.1| unknown protein [Oryza sativa Japonica Group] >gi|113579650|dbj|BAF18013.1| Os05g0525900 [Oryza sativa Japonica Group] >gi|125553048|gb|EAY98757.1| hypothetical protein OsI_20688 [Oryza sativa Indica Group] >gi|215766116|dbj|BAG98344.1| unnamed protein product [Oryza sativa Japonica Group] >gi|217030945|gb|ACJ74073.1| zinc finger protein [Oryza sativa Japonica Group]	AT3G55980.1	"SZF1,ATSZF1"	 salt-inducible zinc finger 1 
Ctaxi_contig_52720|comp36310_c4_seq1	-1.202517304	4.421867839	1.27E-07	5.25E-06	kinase-like protein	gi|545356990|ref|XP_005644170.1|kinase-like protein [Coccomyxa subellipsoidea C-169] >gi|384246135|gb|EIE19626.1| kinase-like protein [Coccomyxa subellipsoidea C-169]	NA	NA	NA
Ctaxi_contig_33055|comp34839_c0_seq3	-1.202449192	2.114017164	0.00490869	0.03922462	NA	NA	NA	NA	NA
Ctaxi_contig_15231|comp32522_c0_seq2	-1.201696818	5.699491374	6.91E-06	0.000176409	NA	NA	NA	NA	NA
Ctaxi_contig_54894|comp36436_c7_seq1	-1.201623809	8.556199623	1.45E-12	1.65E-10	NA	NA	NA	NA	NA
Ctaxi_contig_22696|comp33701_c2_seq1	-1.199474532	9.804214325	5.07E-14	7.52E-12	short-chain dehydrogenase	gi|545355684|ref|XP_005643618.1|NAD(P)-binding protein [Coccomyxa subellipsoidea C-169] >gi|384245581|gb|EIE19074.1| NAD(P)-binding protein [Coccomyxa subellipsoidea C-169]	AT5G02540.1		 NAD(P)-binding Rossmann-fold superfamily protein 
Ctaxi_contig_61974|comp36838_c4_seq4	-1.199192923	1.359711789	0.004557619	0.037040757	NA	NA	NA	NA	NA
Ctaxi_contig_43333|comp35704_c3_seq1	-1.198259036	4.479419975	2.68E-11	2.44E-09	NA	NA	NA	NA	NA
Ctaxi_contig_16291|comp32698_c1_seq1	-1.197801203	6.999306652	8.65E-07	2.90E-05	NA	NA	NA	NA	NA
Ctaxi_contig_62959|comp36887_c1_seq6	-1.197337989	3.001182425	0.004211338	0.034834816	splicing factor 3b subunit 5	gi|545374571|ref|XP_005651560.1|hypothetical protein COCSUDRAFT_83575 [Coccomyxa subellipsoidea C-169] >gi|384253541|gb|EIE27016.1| hypothetical protein COCSUDRAFT_83575 [Coccomyxa subellipsoidea C-169]	AT3G23325.1		 Splicing factor 3B subunit 5/RDS3 complex subunit 10 
Ctaxi_contig_20312|comp33347_c0_seq7	-1.195029082	5.133907059	1.37E-05	0.000321659	glutamine synthetase	gi|552843686|ref|XP_005850902.1|hypothetical protein CHLNCDRAFT_56005 [Chlorella variabilis] >gi|307110564|gb|EFN58800.1| hypothetical protein CHLNCDRAFT_56005 [Chlorella variabilis]	AT1G48470.1	GLN1;5	 glutamine synthetase 1;5 
Ctaxi_contig_29448|comp34482_c2_seq9	-1.195007068	2.439158048	0.003538899	0.030480074	NA	NA	NA	NA	NA
Ctaxi_contig_38564|comp35330_c0_seq2	-1.193095737	3.521455756	5.04E-07	1.80E-05	boron transporter	gi|449469543|ref|XP_004152479.1|PREDICTED: probable boron transporter 2-like [Cucumis sativus] >gi|449487760|ref|XP_004157787.1| PREDICTED: probable boron transporter 2-like [Cucumis sativus]	AT3G06450.2		 HCO3- transporter family 
Ctaxi_contig_71981|comp37272_c1_seq1	-1.193066328	3.194564758	3.02E-05	0.000634848	NA	NA	NA	NA	NA
Ctaxi_contig_24832|comp33984_c1_seq1	-1.192729187	2.270189582	0.00355019	0.030553542	NA	NA	NA	NA	NA
Ctaxi_contig_67963|comp37108_c1_seq4	-1.190171698	6.876551136	5.36E-14	7.87E-12	NA	NA	NA	NA	NA
Ctaxi_contig_61078|comp36791_c5_seq5	-1.186969197	3.765717575	3.53E-05	0.000723308	NA	NA	NA	NA	NA
Ctaxi_contig_18353|comp33053_c0_seq1	-1.186599055	7.721168149	4.52E-05	0.000895854	NA	NA	NA	NA	NA
Ctaxi_contig_26120|comp34117_c2_seq1	-1.185030407	2.382069354	0.000719032	0.008784522	disks large homolog 5	gi|530583951|ref|XP_005285795.1|PREDICTED: disks large homolog 5 isoform X1 [Chrysemys picta bellii]	NA	NA	NA
Ctaxi_contig_16575|comp32751_c4_seq2	-1.183120904	1.742601935	0.005465234	0.042580683	duf778-domain-containing protein	gi|545372877|ref|XP_005650858.1|DUF778-domain-containing protein [Coccomyxa subellipsoidea C-169] >gi|384252839|gb|EIE26314.1| DUF778-domain-containing protein [Coccomyxa subellipsoidea C-169]	AT2G26070.1	RTE1	 Protein of unknown function (DUF778) 
Ctaxi_contig_22932|comp33733_c0_seq1	-1.182554188	4.143032027	5.90E-09	3.28E-07	mitochondrial carrier	gi|545360340|ref|XP_005645551.1|mitochondrial carrier [Coccomyxa subellipsoidea C-169] >gi|384247521|gb|EIE21007.1| mitochondrial carrier [Coccomyxa subellipsoidea C-169]	AT4G32400.1	"EMB104,SHS1,EMB42,ATBT1"	 Mitochondrial substrate carrier family protein 
Ctaxi_contig_14894|comp32458_c2_seq1	-1.181946983	3.717787345	4.62E-10	3.36E-08	NA	NA	NA	NA	NA
Ctaxi_contig_16969|comp32822_c1_seq1	-1.181203492	13.73401055	5.71E-08	2.52E-06	NA	NA	NA	NA	NA
Ctaxi_contig_43335|comp35704_c4_seq1	-1.180888425	4.144588102	1.38E-10	1.10E-08	NA	NA	NA	NA	NA
Ctaxi_contig_62168|comp36847_c0_seq12	-1.178728371	5.265167932	1.03E-05	0.000249394	abc transporter a family member 7-like	gi|356508588|ref|XP_003523037.1|PREDICTED: ABC transporter A family member 7-like [Glycine max]	AT3G47740.1	"ATATH2,ATH2,ABCA3"	 ABC2 homolog 2 
Ctaxi_contig_71137|comp37240_c0_seq2	-1.177824357	7.188862551	5.84E-10	4.13E-08	NA	NA	NA	NA	NA
Ctaxi_contig_24526|comp33945_c0_seq15	-1.176808697	3.853298058	0.000260155	0.003810943	chaperonin complex component	gi|168038495|ref|XP_001771736.1|predicted protein [Physcomitrella patens] >gi|162677043|gb|EDQ63519.1| predicted protein [Physcomitrella patens]	AT5G26360.1		 TCP-1/cpn60 chaperonin family protein 
Ctaxi_contig_69710|comp37176_c4_seq2	-1.172700299	4.480023256	3.34E-11	2.99E-09	NA	NA	NA	NA	NA
Ctaxi_contig_71992|comp37272_c6_seq1	-1.172102366	2.76579216	0.000539089	0.006914418	midasin	gi|552848851|ref|XP_005852202.1|hypothetical protein CHLNCDRAFT_133426 [Chlorella variabilis] >gi|307111866|gb|EFN60100.1| hypothetical protein CHLNCDRAFT_133426 [Chlorella variabilis]	AT1G67120.1		 ATPases;nucleotide binding;ATP binding;nucleoside-triphosphatases;transcription factor binding 
Ctaxi_contig_65097|comp36999_c3_seq1	-1.17183449	7.132598141	7.79E-07	2.67E-05	flagellar associated protein	gi|218191226|gb|EEC73653.1|hypothetical protein OsI_08179 [Oryza sativa Indica Group]	AT1G59453.1		 B-block binding subunit of TFIIIC 
Ctaxi_contig_15745|comp32611_c1_seq2	-1.171570559	4.27648178	9.85E-07	3.24E-05	leucine-rich repeat domain protein	gi|497719689|ref|WP_010033873.1|hypothetical protein [Gemmata obscuriglobus]	AT1G15740.1		 Leucine-rich repeat family protein 
Ctaxi_contig_13485|comp32171_c0_seq1	-1.170634253	10.45481306	2.20E-08	1.07E-06	NA	NA	NA	NA	NA
Ctaxi_contig_18837|comp33117_c3_seq1	-1.170217524	3.06218941	1.05E-06	3.43E-05	e2f dimerization partner 1	gi|308808484|ref|XP_003081552.1|E2F dimerization partner 1 (IC) [Ostreococcus tauri] >gi|116060017|emb|CAL56076.1| E2F dimerization partner 1 (IC) [Ostreococcus tauri]	AT5G03415.1	"DPB,ATDPB"	 Transcription factor DP 
Ctaxi_contig_35373|comp35048_c0_seq1	-1.169803203	5.640724687	2.08E-08	1.01E-06	cysteine desulfurase	gi|325190134|emb|CCA24615.1|cysteine desulfurase putative [Albugo laibachii Nc14]	NA	NA	NA
Ctaxi_contig_47701|comp35992_c0_seq2	-1.16921659	5.09975328	9.55E-12	9.32E-10	NA	NA	NA	NA	NA
Ctaxi_contig_71991|comp37272_c5_seq1	-1.168520907	3.181046404	9.65E-05	0.001693687	protein	"gi|545371879|ref|XP_005650461.1|hypothetical protein COCSUDRAFT_12734, partial [Coccomyxa subellipsoidea C-169] >gi|384252441|gb|EIE25917.1| hypothetical protein COCSUDRAFT_12734, partial [Coccomyxa subellipsoidea C-169]"	AT1G67120.1		 ATPases;nucleotide binding;ATP binding;nucleoside-triphosphatases;transcription factor binding 
Ctaxi_contig_39592|comp35427_c0_seq1	-1.167717669	5.045043624	2.56E-07	9.79E-06	phosphatidylserine decarboxylase	gi|518706647|ref|WP_019867744.1|hypothetical protein [Methylovulum miyakonense]	NA	NA	NA
Ctaxi_contig_22248|comp33640_c0_seq1	-1.167439185	8.335965195	2.42E-20	9.46E-18	NA	NA	NA	NA	NA
Ctaxi_contig_28052|comp34327_c0_seq3	-1.166204511	5.710531653	5.63E-15	9.63E-13	NA	NA	NA	NA	NA
Ctaxi_contig_61606|comp36816_c6_seq6	-1.164911116	4.631026578	1.61E-09	1.03E-07	NA	NA	NA	NA	NA
Ctaxi_contig_9308|comp31045_c0_seq1	-1.164537015	7.473376174	9.07E-06	0.000224104	NA	NA	NA	NA	NA
Ctaxi_contig_44136|comp35759_c6_seq1	-1.164367156	3.845021801	2.61E-05	0.00055682	NA	NA	NA	NA	NA
Ctaxi_contig_19228|comp33177_c4_seq1	-1.163533825	1.914855306	0.000783862	0.0094342	NA	NA	NA	NA	NA
Ctaxi_contig_9180|comp30995_c0_seq1	-1.162101459	7.761372839	9.12E-07	3.04E-05	NA	NA	NA	NA	NA
Ctaxi_contig_27492|comp34258_c0_seq7	-1.161919394	3.867088437	6.38E-07	2.23E-05	NA	NA	NA	NA	NA
Ctaxi_contig_50508|comp36180_c0_seq2	-1.161128081	3.134276432	0.003126493	0.027630672	125 kda kinesin-related	gi|356542585|ref|XP_003539747.1|PREDICTED: 125 kDa kinesin-related protein-like [Glycine max]	AT3G45850.2		 P-loop containing nucleoside triphosphate hydrolases superfamily protein 
Ctaxi_contig_68003|comp37110_c1_seq1	-1.160494576	3.60496471	3.95E-08	1.81E-06	NA	NA	NA	NA	NA
Ctaxi_contig_52704|comp36309_c2_seq5	-1.158703968	3.439320893	4.93E-05	0.000966481	NA	NA	NA	NA	NA
Ctaxi_contig_18356|comp33053_c2_seq1	-1.157907065	6.927739911	0.000485518	0.006345408	NA	NA	NA	NA	NA
Ctaxi_contig_61596|comp36816_c1_seq3	-1.156119826	3.102206958	0.000127879	0.00212986	NA	NA	NA	NA	NA
Ctaxi_contig_68023|comp37110_c10_seq1	-1.155623946	2.721667959	0.000368872	0.005071086	NA	NA	NA	NA	NA
Ctaxi_contig_3437|comp22145_c0_seq1	-1.154336499	2.013586808	0.00585618	0.044914737	NA	NA	NA	NA	NA
Ctaxi_contig_17617|comp32934_c1_seq7	-1.153240025	3.282404391	4.06E-05	0.000818304	NA	NA	NA	NA	NA
Ctaxi_contig_33026|comp34837_c1_seq8	-1.152803573	2.584418929	0.00369136	0.031458537	haloacid dehalogenase	gi|159465970|ref|XP_001691182.1|haloacid dehalogenase [Chlamydomonas reinhardtii] >gi|50293143|gb|AAT72930.1| halo-acid dehalogenase-like hydrolase [Chlamydomonas reinhardtii] >gi|158279154|gb|EDP04915.1| haloacid dehalogenase [Chlamydomonas reinhardtii]	NA	NA	NA
Ctaxi_contig_33747|comp34898_c0_seq1	-1.152217191	2.354372721	0.00045512	0.00600925	NA	NA	NA	NA	NA
Ctaxi_contig_16265|comp32694_c0_seq1	-1.151230724	4.493276889	3.11E-10	2.35E-08	s-adenosylmethionine decarboxylase	gi|302852337|ref|XP_002957689.1|hypothetical protein VOLCADRAFT_84198 [Volvox carteri f. nagariensis] >gi|300256983|gb|EFJ41238.1| hypothetical protein VOLCADRAFT_84198 [Volvox carteri f. nagariensis]	AT3G02470.4		 S-adenosylmethionine decarboxylase 
Ctaxi_contig_22249|comp33640_c1_seq1	-1.151145917	8.108666756	7.85E-20	2.86E-17	NA	NA	NA	NA	NA
Ctaxi_contig_21150|comp33468_c1_seq1	-1.148904096	3.87305251	5.65E-07	2.00E-05	NA	NA	NA	NA	NA
Ctaxi_contig_61780|comp36827_c3_seq1	-1.148769529	2.522592255	0.004680965	0.037805338	adhesin-like protein	gi|333987538|ref|YP_004520145.1|polymorphic outer membrane protein [Methanobacterium sp. SWAN-1] >gi|503591769|ref|WP_013825845.1| hypothetical protein [Methanobacterium sp. SWAN-1] >gi|333825682|gb|AEG18344.1| polymorphic outer membrane protein [Methanobacterium sp. SWAN-1]	NA	NA	NA
Ctaxi_contig_40028|comp35464_c1_seq6	-1.14840667	3.557145123	0.00013468	0.002214521	zinc finger ccch domain-containing protein 30-like	gi|302848599|ref|XP_002955831.1|hypothetical protein VOLCADRAFT_121468 [Volvox carteri f. nagariensis] >gi|300258799|gb|EFJ43032.1| hypothetical protein VOLCADRAFT_121468 [Volvox carteri f. nagariensis]	AT2G41900.1		 CCCH-type zinc finger protein with ARM repeat domain 
Ctaxi_contig_59986|comp36731_c2_seq8	-1.146735509	1.631353288	0.002146455	0.020657998	histone-lysine n-methyltransferase mll4	"gi|545353888|ref|XP_005642779.1|Mll1 protein, partial [Coccomyxa subellipsoidea C-169] >gi|384244737|gb|EIE18235.1| Mll1 protein, partial [Coccomyxa subellipsoidea C-169]"	AT3G61740.2	"SDG14,ATX3"	 SET domain protein 14 
Ctaxi_contig_50555|comp36182_c2_seq3	-1.144229922	6.460419514	1.10E-16	2.44E-14	rna-binding protein 45-like	gi|302844343|ref|XP_002953712.1|hypothetical protein VOLCADRAFT_106063 [Volvox carteri f. nagariensis] >gi|300261121|gb|EFJ45336.1| hypothetical protein VOLCADRAFT_106063 [Volvox carteri f. nagariensis]	NA	NA	NA
Ctaxi_contig_47702|comp35992_c1_seq1	-1.14307085	5.44336718	5.65E-10	4.04E-08	NA	NA	NA	NA	NA
Ctaxi_contig_50553|comp36182_c2_seq1	-1.139790315	7.8552149	1.66E-14	2.62E-12	NA	NA	NA	NA	NA
Ctaxi_contig_72001|comp37272_c11_seq1	-1.139080262	3.392678501	0.001397975	0.014854158	protein midasin1	gi|552848855|ref|XP_005852203.1|hypothetical protein CHLNCDRAFT_133427 [Chlorella variabilis] >gi|307111867|gb|EFN60101.1| hypothetical protein CHLNCDRAFT_133427 [Chlorella variabilis]	AT1G67120.1		 ATPases;nucleotide binding;ATP binding;nucleoside-triphosphatases;transcription factor binding 
Ctaxi_contig_24629|comp33961_c1_seq1	-1.138824953	3.103882412	6.84E-05	0.001274556	NA	NA	NA	NA	NA
Ctaxi_contig_15453|comp32559_c0_seq1	-1.137335986	2.952345378	1.39E-05	0.000325867	NA	NA	NA	NA	NA
Ctaxi_contig_15236|comp32522_c1_seq3	-1.136606183	5.672415075	5.10E-07	1.82E-05	NA	NA	NA	NA	NA
Ctaxi_contig_28651|comp34398_c0_seq2	-1.135721969	2.151007134	0.004008229	0.033547444	polymorphic outer membrane protein	gi|428216442|ref|YP_007100907.1|polymorphic outer membrane protein [Pseudanabaena sp. PCC 7367] >gi|504976351|ref|WP_015163453.1| polymorphic outer membrane protein [Pseudanabaena sp. PCC 7367] >gi|427988224|gb|AFY68479.1| polymorphic outer membrane protein [Pseudanabaena sp. PCC 7367]	NA	NA	NA
Ctaxi_contig_28054|comp34327_c1_seq2	-1.132577002	3.695994298	2.65E-06	7.73E-05	NA	NA	NA	NA	NA
Ctaxi_contig_41567|comp35583_c2_seq8	-1.132435885	1.815143003	0.006275937	0.047400106	NA	NA	NA	NA	NA
Ctaxi_contig_61597|comp36816_c3_seq1	-1.132228215	4.205148355	4.06E-10	3.00E-08	NA	NA	NA	NA	NA
Ctaxi_contig_23246|comp33769_c2_seq1	-1.132023009	2.446635488	0.002083685	0.020236032	coiled-coil domain-containing protein 96	gi|302845232|ref|XP_002954155.1|hypothetical protein VOLCADRAFT_106247 [Volvox carteri f. nagariensis] >gi|300260654|gb|EFJ44872.1| hypothetical protein VOLCADRAFT_106247 [Volvox carteri f. nagariensis]	NA	NA	NA
Ctaxi_contig_32191|comp34764_c2_seq1	-1.131606044	3.081694341	2.31E-05	0.0005022	NA	NA	NA	NA	NA
Ctaxi_contig_16290|comp32698_c0_seq1	-1.13027662	10.05260956	8.74E-07	2.92E-05	NA	NA	NA	NA	NA
Ctaxi_contig_15743|comp32611_c0_seq2	-1.130185798	6.070523969	8.76E-08	3.73E-06	protein	gi|488721446|ref|WP_002645164.1|hypothetical protein [Planctomyces maris] >gi|148846390|gb|EDL60728.1| hypothetical protein PM8797T_26210 [Planctomyces maris DSM 8797]	AT1G15740.1		 Leucine-rich repeat family protein 
Ctaxi_contig_65032|comp36996_c1_seq1	-1.129450761	5.431867539	0.00036679	0.005052867	NA	NA	NA	NA	NA
Ctaxi_contig_7743|comp30325_c0_seq1	-1.129258959	8.803878143	7.91E-13	9.41E-11	udp-glucose dehydrogenase	gi|302850907|ref|XP_002956979.1|hypothetical protein VOLCADRAFT_107492 [Volvox carteri f. nagariensis] >gi|300257697|gb|EFJ41942.1| hypothetical protein VOLCADRAFT_107492 [Volvox carteri f. nagariensis]	AT1G26570.1	"UGD1,ATUGD1"	 UDP-glucose dehydrogenase 1 
Ctaxi_contig_52709|comp36309_c2_seq10	-1.128138459	3.31703138	0.001250625	0.013553134	NA	NA	NA	NA	NA
Ctaxi_contig_15233|comp32522_c0_seq4	-1.127379146	5.097982158	6.81E-05	0.001270844	NA	NA	NA	NA	NA
Ctaxi_contig_51122|comp36219_c0_seq3	-1.12705696	2.170833956	0.000954264	0.010987111	ubiquitin carboxyl-terminal hydrolase 12	gi|565346532|ref|XP_006340305.1|PREDICTED: ubiquitin carboxyl-terminal hydrolase 13-like isoform X1 [Solanum tuberosum]	AT5G06600.3	UBP12	 ubiquitin-specific protease 12 
Ctaxi_contig_56320|comp36527_c1_seq3	-1.126339792	3.77163879	5.19E-05	0.001009968	NA	NA	NA	NA	NA
Ctaxi_contig_40208|comp35481_c0_seq1	-1.125891905	4.113762006	1.32E-07	5.41E-06	protein	gi|545369973|ref|XP_005649669.1|hypothetical protein COCSUDRAFT_35653 [Coccomyxa subellipsoidea C-169] >gi|384251648|gb|EIE25125.1| hypothetical protein COCSUDRAFT_35653 [Coccomyxa subellipsoidea C-169]	AT4G38470.1		 ACT-like protein tyrosine kinase family protein 
Ctaxi_contig_34203|comp34938_c2_seq4	-1.12480061	2.270779175	0.001131669	0.012511807	nucleosome assembly protein 1-like 1-like	"gi|527184356|gb|EPS58301.1|hypothetical protein M569_16514, partial [Genlisea aurea]"	NA	NA	NA
Ctaxi_contig_15657|comp32590_c2_seq3	-1.121099005	1.839758114	0.004199086	0.034823189	NA	NA	NA	NA	NA
Ctaxi_contig_6833|comp29645_c0_seq1	-1.121061877	2.805638364	0.000356593	0.004944338	NA	NA	NA	NA	NA
Ctaxi_contig_61219|comp36796_c9_seq7	-1.121000496	4.8062579	2.01E-12	2.23E-10	ankyrin repeat and socs box protein 13	gi|47216108|emb|CAG11176.1|unnamed protein product [Tetraodon nigroviridis]	AT2G03430.1		 Ankyrin repeat family protein 
Ctaxi_contig_39728|comp35441_c1_seq7	-1.119732499	5.113478961	2.92E-09	1.74E-07	NA	NA	NA	NA	NA
Ctaxi_contig_54466|comp36412_c0_seq1	-1.119313462	4.286512473	2.22E-08	1.08E-06	NA	NA	NA	NA	NA
Ctaxi_contig_72000|comp37272_c9_seq1	-1.117623656	3.324239288	2.11E-05	0.00046559	type a von willebrand factor domain-containing protein	gi|340726950|ref|XP_003401814.1|PREDICTED: midasin-like [Bombus terrestris]	AT1G67120.1		 ATPases;nucleotide binding;ATP binding;nucleoside-triphosphatases;transcription factor binding 
Ctaxi_contig_71677|comp37258_c6_seq3	-1.117394047	2.533895338	0.003835746	0.032414398	NA	NA	NA	NA	NA
Ctaxi_contig_22698|comp33701_c2_seq3	-1.115625988	7.372165292	3.39E-10	2.56E-08	hypothetical protein CHLNCDRAFT_139351	gi|552814768|ref|XP_005844271.1|hypothetical protein CHLNCDRAFT_139351 [Chlorella variabilis] >gi|307103912|gb|EFN52169.1| hypothetical protein CHLNCDRAFT_139351 [Chlorella variabilis]	NA	NA	NA
Ctaxi_contig_24448|comp33935_c1_seq1	-1.115524247	3.213447204	0.001916698	0.018986231	lignostilbene-alpha beta-dioxygenase	"gi|385763966|gb|AFI78786.1|carotenoid cleavage dioxygenase 7, partial [Coleochaete orbicularis]"	NA	NA	NA
Ctaxi_contig_35376|comp35048_c2_seq3	-1.113201712	3.191029176	0.002171851	0.020822205	selenocysteine lyase	gi|443693779|gb|ELT95059.1|hypothetical protein CAPTEDRAFT_204913 [Capitella teleta]	NA	NA	NA
Ctaxi_contig_24265|comp33906_c0_seq1	-1.113138152	2.006314662	0.002370837	0.022249806	transmembrane protease serine 3	gi|348521522|ref|XP_003448275.1|PREDICTED: transmembrane protease serine 11D-like [Oreochromis niloticus]	NA	NA	NA
Ctaxi_contig_39847|comp35448_c3_seq1	-1.112350176	9.81643142	4.18E-18	1.18E-15	oxysterol-binding protein	gi|159482733|ref|XP_001699422.1|oxysterol binding protein [Chlamydomonas reinhardtii] >gi|158272873|gb|EDO98668.1| oxysterol binding protein [Chlamydomonas reinhardtii]	AT5G02100.1	"UNE18,ORP3A"	 Oxysterol-binding family protein 
Ctaxi_contig_59174|comp36688_c7_seq1	-1.110485297	4.013364111	1.83E-07	7.25E-06	autotransporter beta-domain protein	gi|333986287|ref|YP_004518894.1|polymorphic outer membrane protein [Methanobacterium sp. SWAN-1] >gi|503590519|ref|WP_013824595.1| hypothetical protein [Methanobacterium sp. SWAN-1] >gi|333824431|gb|AEG17093.1| polymorphic outer membrane protein [Methanobacterium sp. SWAN-1]	NA	NA	NA
Ctaxi_contig_50538|comp36181_c2_seq9	-1.109639793	4.535784309	0.000109192	0.001872166	NA	NA	NA	NA	NA
Ctaxi_contig_50551|comp36182_c1_seq8	-1.108413498	7.05907292	2.66E-16	5.48E-14	NA	NA	NA	NA	NA
Ctaxi_contig_37144|comp35211_c2_seq1	-1.106749351	4.474137851	5.00E-09	2.81E-07	NA	NA	NA	NA	NA
Ctaxi_contig_70857|comp37226_c8_seq2	-1.106332716	2.337398302	0.000226532	0.00340403	NA	NA	NA	NA	NA
Ctaxi_contig_64784|comp36982_c2_seq8	-1.105528265	4.058714808	0.000387153	0.005266874	NA	NA	NA	NA	NA
Ctaxi_contig_54892|comp36436_c2_seq1	-1.104550265	9.395082646	2.55E-12	2.79E-10	polysaccharide pyruvyl transferase	gi|552811954|ref|XP_005843598.1|hypothetical protein CHLNCDRAFT_28005 [Chlorella variabilis] >gi|307103234|gb|EFN51496.1| hypothetical protein CHLNCDRAFT_28005 [Chlorella variabilis]	NA	NA	NA
Ctaxi_contig_15232|comp32522_c0_seq3	-1.104347655	5.828150439	2.22E-06	6.64E-05	NA	NA	NA	NA	NA
Ctaxi_contig_62634|comp36869_c0_seq7	-1.104203189	2.767316764	0.000144009	0.002340964	camp-dependent protein kinase catalytic subunit prkx	gi|302794654|ref|XP_002979091.1|hypothetical protein SELMODRAFT_110120 [Selaginella moellendorffii] >gi|300153409|gb|EFJ20048.1| hypothetical protein SELMODRAFT_110120 [Selaginella moellendorffii]	AT3G08720.2	"ATPK19,ATPK2"	 serine/threonine protein kinase 2 
Ctaxi_contig_49874|comp36137_c1_seq1	-1.103460198	1.988954371	0.001654379	0.016964923	NA	NA	NA	NA	NA
Ctaxi_contig_49066|comp36079_c1_seq1	-1.101524928	3.870863383	2.04E-08	9.94E-07	meiotic recombination 11	gi|514804175|ref|XP_004976963.1|PREDICTED: double-strand break repair protein MRE11-like isoform X2 [Setaria italica]	AT5G54260.1	"MRE11,ATMRE11"	 DNA repair and meiosis protein (Mre11) 
Ctaxi_contig_31241|comp34666_c6_seq2	-1.101433544	4.566053401	6.59E-10	4.60E-08	NA	NA	NA	NA	NA
Ctaxi_contig_37734|comp35264_c1_seq1	-1.101043405	5.65701023	9.71E-10	6.44E-08	NA	NA	NA	NA	NA
Ctaxi_contig_11276|comp31638_c0_seq1	-1.100982827	10.54290129	6.81E-09	3.72E-07	floral homeotic protein hua1	gi|302832796|ref|XP_002947962.1|hypothetical protein VOLCADRAFT_103744 [Volvox carteri f. nagariensis] >gi|300266764|gb|EFJ50950.1| hypothetical protein VOLCADRAFT_103744 [Volvox carteri f. nagariensis]	AT3G12680.1	HUA1	 floral homeotic protein (HUA1) 
Ctaxi_contig_21661|comp33556_c1_seq2	-1.100289381	3.30984754	0.001253983	0.01357623	NA	NA	NA	NA	NA
Ctaxi_contig_37142|comp35211_c1_seq1	-1.099643689	3.746520759	3.26E-07	1.21E-05	hypothetical protein F443_01771	gi|566032646|gb|ETI55557.1|hypothetical protein F443_01771 [Phytophthora parasitica P1569]	NA	NA	NA
Ctaxi_contig_23137|comp33758_c5_seq11	-1.097460643	2.3213719	0.001383414	0.014741904	NA	NA	NA	NA	NA
Ctaxi_contig_7744|comp30325_c0_seq2	-1.097175755	8.522840622	3.85E-10	2.87E-08	udp-glucose dehydrogenase	gi|159479860|ref|XP_001698004.1|UDP-glucose dehydrogenase [Chlamydomonas reinhardtii] >gi|158273803|gb|EDO99589.1| UDP-glucose dehydrogenase [Chlamydomonas reinhardtii]	AT5G15490.1		 UDP-glucose 6-dehydrogenase family protein 
Ctaxi_contig_27613|comp34275_c0_seq1	-1.096845386	5.575350239	2.87E-11	2.60E-09	protease 2-like	gi|545363706|ref|XP_005646964.1|hypothetical protein COCSUDRAFT_42729 [Coccomyxa subellipsoidea C-169] >gi|384248937|gb|EIE22420.1| hypothetical protein COCSUDRAFT_42729 [Coccomyxa subellipsoidea C-169]	AT1G50380.1		 Prolyl oligopeptidase family protein 
Ctaxi_contig_70971|comp37232_c3_seq2	-1.095308926	6.327839539	8.42E-09	4.52E-07	NA	NA	NA	NA	NA
Ctaxi_contig_50431|comp36174_c2_seq1	-1.09467595	3.442715958	3.42E-05	0.000704915	inositol hexakisphosphate and diphosphoinositol-pentakisphosphate kinase 1-like	gi|552839428|ref|XP_005849798.1|hypothetical protein CHLNCDRAFT_57228 [Chlorella variabilis] >gi|307109458|gb|EFN57696.1| hypothetical protein CHLNCDRAFT_57228 [Chlorella variabilis]	AT3G01310.2		 Phosphoglycerate mutase-like family protein 
Ctaxi_contig_16439|comp32724_c0_seq1	-1.094442696	1.68814737	0.002425509	0.02264764	signal peptide eukaryotic-type	gi|302833607|ref|XP_002948367.1|hypothetical protein VOLCADRAFT_73714 [Volvox carteri f. nagariensis] >gi|300266587|gb|EFJ50774.1| hypothetical protein VOLCADRAFT_73714 [Volvox carteri f. nagariensis]	AT2G03120.1	"ATSPP,SPP"	 signal peptide peptidase 
Ctaxi_contig_22861|comp33724_c0_seq7	-1.094390039	2.602957707	0.001776104	0.017914312	NA	NA	NA	NA	NA
Ctaxi_contig_11540|comp31708_c1_seq1	-1.094325548	8.676752471	8.33E-10	5.65E-08	NA	NA	NA	NA	NA
Ctaxi_contig_71316|comp37248_c4_seq7	-1.094116839	5.033152783	9.36E-05	0.001651727	hypothetical protein EMIHUDRAFT_110305	gi|551615628|ref|XP_005788682.1|hypothetical protein EMIHUDRAFT_110305 [Emiliania huxleyi CCMP1516] >gi|485642157|gb|EOD36253.1| hypothetical protein EMIHUDRAFT_110305 [Emiliania huxleyi CCMP1516]	NA	NA	NA
Ctaxi_contig_54467|comp36412_c1_seq1	-1.093792768	4.284832939	8.64E-07	2.90E-05	NA	NA	NA	NA	NA
Ctaxi_contig_37805|comp35270_c4_seq3	-1.092207069	2.752711897	0.000919114	0.010674971	NA	NA	NA	NA	NA
Ctaxi_contig_62962|comp36887_c1_seq9	-1.092082509	3.867226008	3.20E-06	9.14E-05	NA	NA	NA	NA	NA
Ctaxi_contig_50396|comp36171_c1_seq3	-1.091542419	3.21998765	7.40E-05	0.001360823	NA	NA	NA	NA	NA
Ctaxi_contig_21454|comp33517_c1_seq1	-1.090140136	4.253902764	2.05E-06	6.21E-05	NA	NA	NA	NA	NA
Ctaxi_contig_15838|comp32626_c0_seq3	-1.08975001	2.371263126	0.003054929	0.027113722	NA	NA	NA	NA	NA
Ctaxi_contig_44328|comp35763_c1_seq5	-1.088930637	2.889399247	0.000341664	0.004775245	NA	NA	NA	NA	NA
Ctaxi_contig_20885|comp33432_c2_seq1	-1.086892314	3.513486118	1.47E-05	0.000340924	NA	NA	NA	NA	NA
Ctaxi_contig_62957|comp36887_c1_seq4	-1.086741783	7.166691806	8.78E-10	5.91E-08	splicing factor 3b subunit 5	gi|545374571|ref|XP_005651560.1|hypothetical protein COCSUDRAFT_83575 [Coccomyxa subellipsoidea C-169] >gi|384253541|gb|EIE27016.1| hypothetical protein COCSUDRAFT_83575 [Coccomyxa subellipsoidea C-169]	AT3G23325.1		 Splicing factor 3B subunit 5/RDS3 complex subunit 10 
Ctaxi_contig_31234|comp34666_c3_seq18	-1.084086663	3.156076878	0.000125577	0.002098478	NA	NA	NA	NA	NA
Ctaxi_contig_15744|comp32611_c1_seq1	-1.083907444	5.95964341	2.25E-08	1.09E-06	leucine-rich repeat-containing protein	gi|488721338|ref|WP_002645056.1|hypothetical protein [Planctomyces maris] >gi|148846697|gb|EDL61034.1| hypothetical protein PM8797T_09949 [Planctomyces maris DSM 8797]	AT1G15740.1		 Leucine-rich repeat family protein 
Ctaxi_contig_50544|comp36182_c1_seq1	-1.083122739	8.704528653	1.58E-12	1.78E-10	NA	NA	NA	NA	NA
Ctaxi_contig_9182|comp30995_c1_seq1	-1.081662096	6.861861435	9.70E-05	0.001699203	NA	NA	NA	NA	NA
Ctaxi_contig_35382|comp35048_c6_seq1	-1.08063947	5.151051036	6.43E-08	2.82E-06	protein	gi|156406729|ref|XP_001641197.1|predicted protein [Nematostella vectensis] >gi|156228335|gb|EDO49134.1| predicted protein [Nematostella vectensis]	NA	NA	NA
Ctaxi_contig_55403|comp36467_c1_seq12	-1.080114074	6.670908581	1.30E-05	0.000307643	chlorophyll a b-binding protein	gi|545374097|ref|XP_005651359.1|major light-harvesting complex II protein m10 [Coccomyxa subellipsoidea C-169] >gi|384253340|gb|EIE26815.1| major light-harvesting complex II protein m10 [Coccomyxa subellipsoidea C-169]	AT3G27690.1	"LHCB2.4,LHCB2.3,LHCB2"	 photosystem II light harvesting complex gene 2.3 
Ctaxi_contig_30851|comp34628_c2_seq1	-1.078242039	2.391767811	0.001200954	0.01313059	NA	NA	NA	NA	NA
Ctaxi_contig_38110|comp35300_c2_seq3	-1.076495492	4.065246261	3.75E-06	0.000104513	dual specificity testis-specific protein kinase 2 isoform x1	gi|302842546|ref|XP_002952816.1|hypothetical protein VOLCADRAFT_118179 [Volvox carteri f. nagariensis] >gi|300261856|gb|EFJ46066.1| hypothetical protein VOLCADRAFT_118179 [Volvox carteri f. nagariensis]	AT5G03730.1	"CTR1,SIS1,AtCTR1"	 Protein kinase superfamily protein 
Ctaxi_contig_55400|comp36467_c1_seq9	-1.073755568	9.37375237	2.22E-05	0.000486526	tpa_inf: chloroplast light-harvesting complex ii protein precursor lhcbm7	gi|145079271|tpg|DAA05907.1|TPA_inf: chloroplast light-harvesting complex II protein precursor Lhcbm4 [Acetabularia acetabulum]	AT3G27690.1	"LHCB2.4,LHCB2.3,LHCB2"	 photosystem II light harvesting complex gene 2.3 
Ctaxi_contig_33720|comp34895_c1_seq3	-1.073548644	4.205988694	2.43E-05	0.00052466	short-chain dehydrogenase reductase sdr	gi|516887284|ref|WP_018148674.1|hypothetical protein [Henriciella marina]	AT5G10050.1		 NAD(P)-binding Rossmann-fold superfamily protein 
Ctaxi_contig_62956|comp36887_c1_seq3	-1.071163539	8.791991783	1.10E-08	5.75E-07	splicing factor 3b subunit 5	gi|557107186|gb|ESQ47493.1|hypothetical protein EUTSA_v10021852mg [Eutrema salsugineum]	AT3G23325.1		 Splicing factor 3B subunit 5/RDS3 complex subunit 10 
Ctaxi_contig_31207|comp34665_c1_seq1	-1.070735691	5.971003844	9.67E-13	1.14E-10	ga-binding protein subunit beta-1 isoform x2	gi|123461238|ref|XP_001316804.1|hypothetical protein [Trichomonas vaginalis G3] >gi|121899521|gb|EAY04581.1| hypothetical protein TVAG_233170 [Trichomonas vaginalis G3]	AT4G32500.1	"AKT5,KT5"	 K+ transporter 5 
Ctaxi_contig_27616|comp34275_c0_seq4	-1.067939966	3.429992449	2.91E-06	8.42E-05	NA	NA	NA	NA	NA
Ctaxi_contig_61209|comp36796_c4_seq1	-1.067517056	5.037909022	8.18E-10	5.57E-08	NA	NA	NA	NA	NA
Ctaxi_contig_69048|comp37152_c7_seq1	-1.067322957	2.961525367	2.73E-05	0.000580264	NA	NA	NA	NA	NA
Ctaxi_contig_46216|comp35883_c1_seq15	-1.067284481	2.407550905	0.006030038	0.045955445	NA	NA	NA	NA	NA
Ctaxi_contig_51450|comp36239_c0_seq5	-1.067272885	2.27086537	0.001898836	0.018871545	NA	NA	NA	NA	NA
Ctaxi_contig_8994|comp30918_c1_seq1	-1.064928724	10.57737977	3.45E-10	2.60E-08	NA	NA	NA	NA	NA
Ctaxi_contig_50546|comp36182_c1_seq3	-1.064852122	8.477938521	8.78E-15	1.45E-12	NA	NA	NA	NA	NA
Ctaxi_contig_38567|comp35330_c4_seq2	-1.063190499	3.452701138	4.33E-06	0.000118119	boron transporter	gi|545358863|ref|XP_005644950.1|hypothetical protein COCSUDRAFT_37744 [Coccomyxa subellipsoidea C-169] >gi|384246918|gb|EIE20406.1| hypothetical protein COCSUDRAFT_37744 [Coccomyxa subellipsoidea C-169]	AT1G15460.1	"ATBOR4,BOR4"	 HCO3- transporter family 
Ctaxi_contig_39725|comp35441_c1_seq4	-1.062236342	4.780651852	2.29E-06	6.80E-05	NA	NA	NA	NA	NA
Ctaxi_contig_29206|comp34457_c2_seq2	-1.062072657	4.470274274	6.14E-08	2.70E-06	NA	NA	NA	NA	NA
Ctaxi_contig_25105|comp34016_c2_seq1	-1.061816629	3.967110424	4.77E-07	1.71E-05	sodium potassium calcium exchanger 3-like	"gi|308809513|ref|XP_003082066.1|Solute carrier family 24 member 4, isoform 1 precursor (ISS) [Ostreococcus tauri] >gi|116060533|emb|CAL55869.1| Solute carrier family 24 member 4, isoform 1 precursor (ISS) [Ostreococcus tauri]"	AT5G17860.1	CAX7	 calcium exchanger 7 
Ctaxi_contig_38107|comp35300_c1_seq1	-1.061636244	4.355293362	8.80E-07	2.94E-05	NA	NA	NA	NA	NA
Ctaxi_contig_6762|comp29568_c0_seq1	-1.060385718	2.512803943	0.000499306	0.006478678	argonaute-1	gi|15292057|gb|AAK93297.1|LD36719p [Drosophila melanogaster]	AT1G69440.1	"AGO7,ZIP"	 Argonaute family protein 
Ctaxi_contig_47086|comp35949_c3_seq13	-1.060088524	4.638423981	0.002554326	0.02358506	NA	NA	NA	NA	NA
Ctaxi_contig_35374|comp35048_c2_seq1	-1.05929493	3.703731534	0.000229339	0.003439977	aminotransferase class v	gi|495483098|ref|WP_008207784.1|aminotransferase class V [Roseobacter sp. SK209-2-6] >gi|126719068|gb|EBA15779.1| hypothetical protein RSK20926_14149 [Roseobacter sp. SK209-2-6]	NA	NA	NA
Ctaxi_contig_63375|comp36915_c0_seq7	-1.059135053	5.306409259	4.54E-05	0.000898613	probable atp-dependent rna helicase ddx20-like	gi|308804852|ref|XP_003079738.1|DDX20_HUMAN Probable ATP-dependent RNA helicase DDX20 (ISS) [Ostreococcus tauri] >gi|116058195|emb|CAL53384.1| DDX20_HUMAN Probable ATP-dependent RNA helicase DDX20 (ISS) [Ostreococcus tauri]	AT2G45810.1		 DEA(D/H)-box RNA helicase family protein 
Ctaxi_contig_58343|comp36647_c0_seq9	-1.059071581	3.455538022	0.000810761	0.009687687	atp-binding cassette superfamily	gi|303278740|ref|XP_003058663.1|ATP-binding cassette superfamily [Micromonas pusilla CCMP1545] >gi|226459823|gb|EEH57118.1| ATP-binding cassette superfamily [Micromonas pusilla CCMP1545]	AT3G55110.1		 ABC-2 type transporter family protein 
Ctaxi_contig_47148|comp35952_c1_seq11	-1.058859639	4.662982634	1.69E-08	8.41E-07	ankyrin repeat protein	"gi|123438005|ref|XP_001309792.1|ankyrin repeat protein [Trichomonas vaginalis G3] >gi|121891533|gb|EAX96862.1| ankyrin repeat protein, putative [Trichomonas vaginalis G3]"	NA	NA	NA
Ctaxi_contig_67141|comp37080_c3_seq4	-1.058757726	3.373995658	0.000919067	0.010674971	protein	gi|302851958|ref|XP_002957501.1|hypothetical protein VOLCADRAFT_68313 [Volvox carteri f. nagariensis] >gi|300257143|gb|EFJ41395.1| hypothetical protein VOLCADRAFT_68313 [Volvox carteri f. nagariensis]	AT4G27800.1	"TAP38,PPH1"	 thylakoid-associated phosphatase 38 
Ctaxi_contig_63454|comp36919_c6_seq7	-1.058204073	4.14011124	4.10E-08	1.88E-06	NA	NA	NA	NA	NA
Ctaxi_contig_71674|comp37258_c5_seq1	-1.056744635	5.221395145	6.89E-07	2.39E-05	NA	NA	NA	NA	NA
Ctaxi_contig_19985|comp33300_c1_seq3	-1.056258292	3.010680629	0.000338648	0.004735082	rna polymerase ii elongator complex subunit	gi|508725903|gb|EOY17800.1|Elongator complex protein 4 isoform 1 [Theobroma cacao]	AT3G11220.1	ELO1	 Paxneb protein-related 
Ctaxi_contig_61214|comp36796_c9_seq2	-1.055311352	5.39953264	1.40E-10	1.12E-08	ankyrin	gi|229582572|ref|YP_002840971.1|ankyrin [Sulfolobus islandicus Y.N.15.51] >gi|502134864|ref|WP_012717676.1| ankyrin [Sulfolobus islandicus] >gi|228013288|gb|ACP49049.1| Ankyrin [Sulfolobus islandicus Y.N.15.51]	AT2G03430.1		 Ankyrin repeat family protein 
Ctaxi_contig_28053|comp34327_c1_seq1	-1.054193069	5.967021804	1.17E-11	1.13E-09	NA	NA	NA	NA	NA
Ctaxi_contig_61487|comp36810_c0_seq3	-1.053101952	3.286530935	0.000160633	0.002568431	NA	NA	NA	NA	NA
Ctaxi_contig_41971|comp35606_c0_seq4	-1.052401654	6.764866346	5.42E-08	2.40E-06	NA	NA	NA	NA	NA
Ctaxi_contig_31946|comp34740_c5_seq3	-1.051187936	3.646565229	0.00028338	0.00406999	NA	NA	NA	NA	NA
Ctaxi_contig_65101|comp36999_c3_seq5	-1.050716337	3.092663003	0.000772582	0.009311937	NA	NA	NA	NA	NA
Ctaxi_contig_70908|comp37229_c0_seq2	-1.050562661	5.350995323	5.18E-11	4.47E-09	hypothetical protein CHLNCDRAFT_58546	gi|552820386|ref|XP_005845593.1|hypothetical protein CHLNCDRAFT_58546 [Chlorella variabilis] >gi|307105241|gb|EFN53491.1| hypothetical protein CHLNCDRAFT_58546 [Chlorella variabilis]	NA	NA	NA
Ctaxi_contig_14018|comp32273_c0_seq1	-1.050221386	8.217581829	3.28E-05	0.000682359	NA	NA	NA	NA	NA
Ctaxi_contig_35094|comp35023_c1_seq1	-1.049883704	2.304946468	0.001355533	0.014500664	NA	NA	NA	NA	NA
Ctaxi_contig_64509|comp36967_c1_seq1	-1.048953315	4.431236697	3.57E-05	0.000730158	NA	NA	NA	NA	NA
Ctaxi_contig_31211|comp34665_c2_seq4	-1.048301188	6.448989652	3.09E-12	3.32E-10	u-box domain-containing protein 35-like	gi|556114238|gb|ESP02890.1|hypothetical protein LOTGIDRAFT_156843 [Lottia gigantea]	AT5G61550.1		 U-box domain-containing protein kinase family protein 
Ctaxi_contig_21670|comp33556_c4_seq1	-1.047365038	5.195986142	0.000160287	0.002564133	autophagy-related protein 8f	gi|210075853|ref|XP_503468.2|YALI0E02662p [Yarrowia lipolytica] >gi|223590155|sp|Q6C794.2|ATG8_YARLI RecName: Full=Autophagy-related protein 8; AltName: Full=Autophagy-related ubiquitin-like modifier ATG8; Flags: Precursor >gi|199426876|emb|CAG79047.2| YALI0E02662p [Yarrowia lipolytica CLIB122]	AT2G45170.2	"ATATG8E,ATG8E"	 AUTOPHAGY 8E 
Ctaxi_contig_18836|comp33117_c1_seq1	-1.047214274	3.17507593	0.000259271	0.003799659	NA	NA	NA	NA	NA
Ctaxi_contig_16251|comp32691_c0_seq1	-1.046811648	4.039295594	3.84E-08	1.77E-06	sulfur stress regulator	gi|545354055|ref|XP_005642862.1|kinase-like protein [Coccomyxa subellipsoidea C-169] >gi|384244821|gb|EIE18318.1| kinase-like protein [Coccomyxa subellipsoidea C-169]	AT4G24400.2	"CIPK8,PKS11"	 CBL-interacting protein kinase 8 
Ctaxi_contig_31940|comp34740_c1_seq1	-1.046775873	5.739825767	8.19E-11	6.86E-09	NA	NA	NA	NA	NA
Ctaxi_contig_63811|comp36939_c8_seq2	-1.045943843	4.532357301	1.01E-06	3.30E-05	NA	NA	NA	NA	NA
Ctaxi_contig_12579|comp31974_c0_seq5	-1.045136556	2.914906606	0.00021902	0.003318194	ca2+:cation antiporter family	"gi|308809513|ref|XP_003082066.1|Solute carrier family 24 member 4, isoform 1 precursor (ISS) [Ostreococcus tauri] >gi|116060533|emb|CAL55869.1| Solute carrier family 24 member 4, isoform 1 precursor (ISS) [Ostreococcus tauri]"	AT5G17860.1	CAX7	 calcium exchanger 7 
Ctaxi_contig_41471|comp35574_c0_seq17	-1.043821035	2.380904913	0.001007311	0.011445675	NA	NA	NA	NA	NA
Ctaxi_contig_36282|comp35133_c7_seq4	-1.043148173	4.476466103	2.99E-07	1.13E-05	NA	NA	NA	NA	NA
Ctaxi_contig_54576|comp36418_c2_seq5	-1.042562469	3.062741462	0.001459834	0.015398336	NA	NA	NA	NA	NA
Ctaxi_contig_15189|comp32514_c0_seq7	-1.041135338	6.125403947	0.000215622	0.003274182	NA	NA	NA	NA	NA
Ctaxi_contig_62661|comp36870_c6_seq1	-1.04043878	4.441536353	1.44E-08	7.33E-07	NA	NA	NA	NA	NA
Ctaxi_contig_48201|comp36025_c3_seq4	-1.03991852	2.407400241	0.001139591	0.012579842	NA	NA	NA	NA	NA
Ctaxi_contig_64864|comp36987_c1_seq5	-1.039195679	2.705294276	0.006719958	0.049970813	NA	NA	NA	NA	NA
Ctaxi_contig_11926|comp31811_c2_seq1	-1.038770321	2.773631556	0.000424538	0.005677726	NA	NA	NA	NA	NA
Ctaxi_contig_67962|comp37108_c1_seq3	-1.037910491	5.023436306	0.000136897	0.002248466	NA	NA	NA	NA	NA
Ctaxi_contig_64512|comp36967_c1_seq4	-1.037441683	5.190425566	2.34E-08	1.13E-06	NA	NA	NA	NA	NA
Ctaxi_contig_66640|comp37058_c3_seq1	-1.037039208	3.746507108	3.15E-06	9.01E-05	NA	NA	NA	NA	NA
Ctaxi_contig_71151|comp37240_c1_seq12	-1.03652094	4.354838905	0.000125582	0.002098478	NA	NA	NA	NA	NA
Ctaxi_contig_68775|comp37139_c2_seq1	-1.036110889	3.357020559	1.06E-05	0.000256233	ccr4-not complex subunit mot2	"gi|552842419|ref|XP_005850560.1|hypothetical protein CHLNCDRAFT_20051, partial [Chlorella variabilis] >gi|307110222|gb|EFN58458.1| hypothetical protein CHLNCDRAFT_20051, partial [Chlorella variabilis]"	AT3G45630.1		 RNA binding (RRM/RBD/RNP motifs) family protein 
Ctaxi_contig_39738|comp35441_c3_seq1	-1.035726268	2.114606252	0.004519605	0.036832397	NA	NA	NA	NA	NA
Ctaxi_contig_38148|comp35304_c1_seq1	-1.035474816	5.520232543	2.80E-09	1.68E-07	NA	NA	NA	NA	NA
Ctaxi_contig_56194|comp36516_c5_seq4	-1.034277374	2.780369825	0.000350354	0.004873293	NA	NA	NA	NA	NA
Ctaxi_contig_22150|comp33625_c3_seq3	-1.034128332	2.397128892	0.000686622	0.008457049	swr1-complex protein 4	gi|302837337|ref|XP_002950228.1|hypothetical protein VOLCADRAFT_104620 [Volvox carteri f. nagariensis] >gi|300264701|gb|EFJ48896.1| hypothetical protein VOLCADRAFT_104620 [Volvox carteri f. nagariensis]	AT2G47210.1		 myb-like transcription factor family protein 
Ctaxi_contig_16508|comp32739_c1_seq1	-1.034128155	9.432374938	1.01E-08	5.29E-07	signal recognition particle 72 kda	gi|545370518|ref|XP_005649891.1|hypothetical protein COCSUDRAFT_65205 [Coccomyxa subellipsoidea C-169] >gi|384251870|gb|EIE25347.1| hypothetical protein COCSUDRAFT_65205 [Coccomyxa subellipsoidea C-169]	AT1G67650.1		 SRP72 RNA-binding domain 
Ctaxi_contig_39227|comp35393_c2_seq3	-1.033050699	5.551744903	4.25E-08	1.94E-06	NA	NA	NA	NA	NA
Ctaxi_contig_32156|comp34760_c0_seq3	-1.032119265	4.736942528	9.45E-05	0.001662498	hypothetical protein COCSUDRAFT_39870	gi|545374321|ref|XP_005651459.1|hypothetical protein COCSUDRAFT_39870 [Coccomyxa subellipsoidea C-169] >gi|384253440|gb|EIE26915.1| hypothetical protein COCSUDRAFT_39870 [Coccomyxa subellipsoidea C-169]	NA	NA	NA
Ctaxi_contig_29205|comp34457_c2_seq1	-1.031536974	5.586002314	1.55E-10	1.24E-08	ubiquitin carboxyl-terminal hydrolase 12-like	gi|302852349|ref|XP_002957695.1|hypothetical protein VOLCADRAFT_40312 [Volvox carteri f. nagariensis] >gi|300256989|gb|EFJ41244.1| hypothetical protein VOLCADRAFT_40312 [Volvox carteri f. nagariensis]	AT5G06600.3	UBP12	 ubiquitin-specific protease 12 
Ctaxi_contig_61868|comp36832_c0_seq1	-1.029331494	5.486890335	2.45E-07	9.44E-06	NA	NA	NA	NA	NA
Ctaxi_contig_44135|comp35759_c5_seq1	-1.026107015	2.720175678	0.005911782	0.045236445	NA	NA	NA	NA	NA
Ctaxi_contig_54889|comp36436_c1_seq1	-1.025981877	7.577683205	1.49E-09	9.60E-08	mitochondrial protein	gi|552821123|ref|XP_005845763.1|hypothetical protein CHLNCDRAFT_58444 [Chlorella variabilis] >gi|307105412|gb|EFN53661.1| hypothetical protein CHLNCDRAFT_58444 [Chlorella variabilis]	NA	NA	NA
Ctaxi_contig_37143|comp35211_c1_seq2	-1.025193101	3.356500301	7.44E-05	0.001364597	NA	NA	NA	NA	NA
Ctaxi_contig_30571|comp34603_c0_seq1	-1.025035567	2.389507164	0.003388598	0.029376109	NA	NA	NA	NA	NA
Ctaxi_contig_22560|comp33681_c1_seq1	-1.022262412	5.890971963	1.08E-12	1.26E-10	asparagine synthetase b	gi|545376282|ref|XP_005652244.1|glutamine-hydrolyzing asparagine synthase [Coccomyxa subellipsoidea C-169] >gi|384254226|gb|EIE27700.1| glutamine-hydrolyzing asparagine synthase [Coccomyxa subellipsoidea C-169]	AT3G47340.1	"ASN1,DIN6,AT-ASN1"	 glutamine-dependent asparagine synthase 1 
Ctaxi_contig_38116|comp35300_c7_seq1	-1.021421913	4.2031813	1.63E-05	0.000374029	NA	NA	NA	NA	NA
Ctaxi_contig_44133|comp35759_c2_seq1	-1.02141672	3.940360787	0.000500171	0.00648542	NA	NA	NA	NA	NA
Ctaxi_contig_10576|comp31439_c0_seq2	-1.020932162	3.765361021	0.001103622	0.012264353	NA	NA	NA	NA	NA
Ctaxi_contig_55396|comp36467_c1_seq5	-1.020868067	8.906233686	4.78E-05	0.00094095	tpa_inf: chloroplast light-harvesting complex ii protein precursor lhcbm6	gi|145078830|tpg|DAA05886.1|TPA_inf: chloroplast light-harvesting complex II protein precursor Lhcbm6 [Euglena gracilis]	AT1G29920.1	"CAB2,AB165,LHCB1.1"	 chlorophyll A/B-binding protein 2 
Ctaxi_contig_67975|comp37108_c3_seq5	-1.020248096	6.690113411	1.05E-11	1.02E-09	NA	NA	NA	NA	NA
Ctaxi_contig_71984|comp37272_c3_seq1	-1.019882908	2.298916756	0.005301724	0.041496207	hypothetical protein CHLNCDRAFT_133426	gi|552848851|ref|XP_005852202.1|hypothetical protein CHLNCDRAFT_133426 [Chlorella variabilis] >gi|307111866|gb|EFN60100.1| hypothetical protein CHLNCDRAFT_133426 [Chlorella variabilis]	NA	NA	NA
Ctaxi_contig_13143|comp32092_c1_seq2	-1.019560101	2.074084753	0.002491121	0.023084945	NA	NA	NA	NA	NA
Ctaxi_contig_54895|comp36436_c7_seq2	-1.018702623	7.53026334	6.35E-07	2.22E-05	NA	NA	NA	NA	NA
Ctaxi_contig_25539|comp34057_c1_seq2	-1.01829064	5.155265181	1.34E-09	8.68E-08	predicted protein	gi|303284553|ref|XP_003061567.1|predicted protein [Micromonas pusilla CCMP1545] >gi|226456897|gb|EEH54197.1| predicted protein [Micromonas pusilla CCMP1545]	NA	NA	NA
Ctaxi_contig_45325|comp35818_c1_seq1	-1.018151941	3.547256956	1.94E-05	0.000434473	NA	NA	NA	NA	NA
Ctaxi_contig_15187|comp32514_c0_seq5	-1.017277439	8.001451385	0.000239437	0.003557692	NA	NA	NA	NA	NA
Ctaxi_contig_57624|comp36606_c4_seq2	-1.017063065	4.193418402	4.92E-05	0.000966306	NA	NA	NA	NA	NA
Ctaxi_contig_35375|comp35048_c2_seq2	-1.0154026	4.370147744	4.39E-05	0.000874078	selenocysteine lyase	"gi|551653608|ref|XP_005829581.1|hypothetical protein GUITHDRAFT_73788, partial [Guillardia theta CCMP2712] >gi|428173701|gb|EKX42601.1| hypothetical protein GUITHDRAFT_73788, partial [Guillardia theta CCMP2712]"	NA	NA	NA
Ctaxi_contig_70998|comp37234_c2_seq1	-1.014668849	5.270593045	0.000144596	0.002345903	dna repair endonuclease uvh1-like	gi|545375353|ref|XP_005651865.1|hypothetical protein COCSUDRAFT_34768 [Coccomyxa subellipsoidea C-169] >gi|384253847|gb|EIE27321.1| hypothetical protein COCSUDRAFT_34768 [Coccomyxa subellipsoidea C-169]	AT5G41150.2	"UVH1,ATRAD1,RAD1"	" Restriction endonuclease, type II-like superfamily protein "
Ctaxi_contig_55680|comp36485_c0_seq1	-1.014238875	3.451093491	0.004396766	0.036009437	NA	NA	NA	NA	NA
Ctaxi_contig_43096|comp35684_c2_seq8	-1.013995659	6.346865175	7.53E-12	7.44E-10	NA	NA	NA	NA	NA
Ctaxi_contig_66771|comp37065_c0_seq1	-1.01164447	5.255315702	2.92E-09	1.74E-07	ca2+:cation antiporter family	gi|303285051|ref|XP_003061816.1|Ca2+:Cation antiporter family [Micromonas pusilla CCMP1545] >gi|226457146|gb|EEH54446.1| Ca2+:Cation antiporter family [Micromonas pusilla CCMP1545]	AT2G47600.1	"ATMHX,MHX1,ATMHX1,MHX"	 magnesium/proton exchanger 
Ctaxi_contig_43532|comp35720_c0_seq1	-1.01115583	4.717275591	8.70E-08	3.71E-06	NA	NA	AT3G48200.1		 unknown protein; FUNCTIONS IN: molecular_function unknown; INVOLVED IN: biological_process unknown; LOCATED IN: endomembrane system; EXPRESSED IN: 21 plant structures; EXPRESSED DURING: 13 growth stages; Has 210 Blast hits to 148 proteins in 42 species: Archae - 0; Bacteria - 118; Metazoa - 0; Fungi - 0; Plants - 48; Viruses - 0; Other Eukaryotes - 44 (source: NCBI BLink). 
Ctaxi_contig_29504|comp34489_c0_seq3	-1.010652825	3.81663475	2.27E-05	0.000494384	NA	NA	NA	NA	NA
Ctaxi_contig_62560|comp36865_c3_seq1	-1.010397045	1.77658557	0.005624155	0.043545544	NA	NA	NA	NA	NA
Ctaxi_contig_66398|comp37045_c6_seq1	-1.009183749	4.633067168	4.72E-08	2.13E-06	zn-finger ccch type	gi|225455010|ref|XP_002279559.1|PREDICTED: zinc finger CCCH domain-containing protein 54 [Vitis vinifera]	AT2G19810.1		 CCCH-type zinc finger family protein 
Ctaxi_contig_63452|comp36919_c6_seq5	-1.008169369	4.809010071	5.17E-09	2.89E-07	NA	NA	AT3G09080.1		 Transducin/WD40 repeat-like superfamily protein 
Ctaxi_contig_30587|comp34605_c1_seq2	-1.007720874	7.708166402	2.60E-09	1.58E-07	NA	NA	NA	NA	NA
Ctaxi_contig_34950|comp35006_c3_seq1	-1.007172326	4.872868812	9.92E-07	3.26E-05	quinolinate synthase	gi|545366898|ref|XP_005648319.1|hypothetical protein COCSUDRAFT_23649 [Coccomyxa subellipsoidea C-169] >gi|384250295|gb|EIE23775.1| hypothetical protein COCSUDRAFT_23649 [Coccomyxa subellipsoidea C-169]	AT1G67810.1	SUFE2	 sulfur E2 
Ctaxi_contig_71982|comp37272_c2_seq1	-1.006774885	2.721737041	0.005876107	0.044984198	type a von willebrand factor domain-containing protein	gi|552848855|ref|XP_005852203.1|hypothetical protein CHLNCDRAFT_133427 [Chlorella variabilis] >gi|307111867|gb|EFN60101.1| hypothetical protein CHLNCDRAFT_133427 [Chlorella variabilis]	AT1G67120.1		 ATPases;nucleotide binding;ATP binding;nucleoside-triphosphatases;transcription factor binding 
Ctaxi_contig_39735|comp35441_c1_seq14	-1.006537831	5.35373064	2.93E-06	8.46E-05	transient receptor potential ion channel protein	gi|159479494|ref|XP_001697825.1|transient receptor potential ion channel protein [Chlamydomonas reinhardtii] >gi|158273923|gb|EDO99708.1| transient receptor potential ion channel protein [Chlamydomonas reinhardtii]	NA	NA	NA
Ctaxi_contig_66610|comp37056_c6_seq2	-1.005810642	3.280261141	0.00150673	0.015762493	von willebrand factor a	gi|546153773|ref|WP_021796003.1|hypothetical protein [Thermoplasmatales archaeon A-plasma] >gi|530556394|gb|EQB67761.1| hypothetical protein AMDU1_APLC00099G0010 [Thermoplasmatales archaeon A-plasma]	NA	NA	NA
Ctaxi_contig_62972|comp36888_c1_seq7	-1.005539118	4.778777586	0.000191305	0.002960452	ubiquitin conjugating enzyme	gi|552822109|ref|XP_005846026.1|hypothetical protein CHLNCDRAFT_53431 [Chlorella variabilis] >gi|307105676|gb|EFN53924.1| hypothetical protein CHLNCDRAFT_53431 [Chlorella variabilis]	AT5G56150.2	UBC30	 ubiquitin-conjugating enzyme 30 
Ctaxi_contig_55564|comp36478_c2_seq1	-1.004744553	4.357796256	1.53E-07	6.21E-06	NA	NA	NA	NA	NA
Ctaxi_contig_37500|comp35240_c0_seq24	-1.00326595	3.393954114	0.000981315	0.011216863	NA	NA	NA	NA	NA
Ctaxi_contig_22333|comp33652_c1_seq1	-1.002833082	6.440462588	1.87E-08	9.20E-07	NA	NA	NA	NA	NA
Ctaxi_contig_17620|comp32934_c2_seq1	-1.002504662	3.893950617	7.96E-07	2.71E-05	NA	NA	NA	NA	NA
Ctaxi_contig_47487|comp35975_c2_seq7	-1.000838576	5.434056604	1.19E-10	9.64E-09	NA	NA	NA	NA	NA
Ctaxi_contig_61607|comp36816_c6_seq7	-0.999527039	4.524765418	1.76E-07	7.05E-06	NA	NA	NA	NA	NA
Ctaxi_contig_21672|comp33556_c5_seq1	-0.998251327	4.318439944	0.002729982	0.024902173	kh domain-containing protein at4g18375-like	gi|565342616|ref|XP_006338439.1|PREDICTED: KH domain-containing protein At4g18375-like isoform X3 [Solanum tuberosum]	AT5G15270.1		 RNA-binding KH domain-containing protein 
Ctaxi_contig_34181|comp34936_c1_seq1	-0.997783606	2.284846607	0.003942888	0.033092349	NA	NA	NA	NA	NA
Ctaxi_contig_30589|comp34605_c1_seq4	-0.996554412	7.509332082	1.83E-08	9.04E-07	NA	NA	NA	NA	NA
Ctaxi_contig_51052|comp36212_c3_seq10	-0.995597288	4.28742926	1.40E-08	7.13E-07	heterogeneous nuclear ribonucleoprotein f-like	gi|303278009|ref|XP_003058298.1|predicted protein [Micromonas pusilla CCMP1545] >gi|226460955|gb|EEH58249.1| predicted protein [Micromonas pusilla CCMP1545]	AT3G20890.1		 RNA-binding (RRM/RBD/RNP motifs) family protein 
Ctaxi_contig_48634|comp36054_c0_seq1	-0.994346421	3.527388664	0.001011928	0.011475896	NA	NA	NA	NA	NA
Ctaxi_contig_7747|comp30326_c0_seq3	-0.993028873	4.887053866	0.000498893	0.006476433	NA	NA	NA	NA	NA
Ctaxi_contig_49183|comp36088_c2_seq3	-0.99234098	6.265725452	2.79E-08	1.32E-06	NA	NA	NA	NA	NA
Ctaxi_contig_61691|comp36822_c2_seq2	-0.992298414	3.109005906	0.000216019	0.003278705	NA	NA	NA	NA	NA
Ctaxi_contig_38149|comp35304_c3_seq1	-0.990421521	6.086707355	2.16E-11	2.00E-09	NA	NA	NA	NA	NA
Ctaxi_contig_14474|comp32378_c1_seq1	-0.990253042	5.712765157	5.28E-08	2.35E-06	nitrate reductase	gi|218201282|gb|EEC83709.1|hypothetical protein OsI_29535 [Oryza sativa Indica Group]	AT1G37130.1	"NIA2,B29,NIA2-1,CHL3,NR,NR2,ATNR2"	 nitrate reductase 2 
Ctaxi_contig_16253|comp32691_c0_seq3	-0.990189492	3.652391381	7.75E-05	0.001408061	serine threonine-protein kinase chk2-like	gi|383852338|ref|XP_003701685.1|PREDICTED: serine/threonine-protein kinase Chk2-like [Megachile rotundata]	AT2G45490.1	"AtAUR3,AUR3"	 ataurora3 
Ctaxi_contig_61504|comp36810_c8_seq1	-0.990082367	5.56018536	9.95E-07	3.27E-05	NA	NA	NA	NA	NA
Ctaxi_contig_11277|comp31638_c0_seq2	-0.989989766	9.618284028	4.78E-08	2.15E-06	NA	NA	NA	NA	NA
Ctaxi_contig_39403|comp35409_c2_seq2	-0.98856613	5.525741787	5.27E-09	2.94E-07	serine threonine-protein kinase a-raf-like	gi|545371252|ref|XP_005650206.1|hypothetical protein COCSUDRAFT_39960 [Coccomyxa subellipsoidea C-169] >gi|384252186|gb|EIE25662.1| hypothetical protein COCSUDRAFT_39960 [Coccomyxa subellipsoidea C-169]	AT5G47070.1		 Protein kinase superfamily protein 
Ctaxi_contig_58068|comp36628_c4_seq4	-0.98837859	4.867611607	1.97E-07	7.82E-06	carbonic anhydrase	gi|556424481|ref|WP_023309408.1|carbonic anhydrase [Enterobacter cloacae] >gi|555095851|gb|ESM38969.1| carbonic anhydrase [Enterobacter cloacae BWH 31]	NA	NA	NA
Ctaxi_contig_35280|comp35040_c4_seq1	-0.987271582	2.867498247	0.001246854	0.013516674	NA	NA	NA	NA	NA
Ctaxi_contig_47720|comp35992_c6_seq1	-0.986509169	7.233875439	9.62E-11	7.93E-09	omega-6- chloroplast isoform	"gi|159469834|ref|XP_001693068.1|omega-6-FAD, chloroplast isoform [Chlamydomonas reinhardtii] >gi|2696717|dbj|BAA23881.1| chloroplast w6 desaturase [Chlamydomonas reinhardtii] >gi|158277870|gb|EDP03637.1| omega-6-FAD, chloroplast isoform [Chlamydomonas reinhardtii]"	AT4G30950.1	"FAD6,FADC,SFD4"	 fatty acid desaturase 6 
Ctaxi_contig_38108|comp35300_c2_seq1	-0.986103054	4.883589034	2.12E-07	8.31E-06	tkl family protein kinase	gi|552816212|ref|XP_005844631.1|hypothetical protein CHLNCDRAFT_36848 [Chlorella variabilis] >gi|307104274|gb|EFN52529.1| hypothetical protein CHLNCDRAFT_36848 [Chlorella variabilis]	AT1G18160.1		 Protein kinase superfamily protein 
Ctaxi_contig_8846|comp30863_c0_seq1	-0.98589069	3.357131405	0.005808873	0.044665218	NA	NA	NA	NA	NA
Ctaxi_contig_49068|comp36079_c2_seq1	-0.985304918	3.152174702	0.000103525	0.00179167	NA	NA	NA	NA	NA
Ctaxi_contig_61241|comp36798_c7_seq5	-0.985196461	6.679344747	2.97E-12	3.20E-10	NA	NA	NA	NA	NA
Ctaxi_contig_60687|comp36772_c3_seq3	-0.984856283	3.00394094	0.00071526	0.008744879	protein	gi|552843946|ref|XP_005850969.1|hypothetical protein CHLNCDRAFT_140750 [Chlorella variabilis] >gi|307110631|gb|EFN58867.1| hypothetical protein CHLNCDRAFT_140750 [Chlorella variabilis]	AT1G70530.1	CRK3	 cysteine-rich RLK (RECEPTOR-like protein kinase) 3 
Ctaxi_contig_47518|comp35976_c15_seq1	-0.98444944	3.71024791	8.31E-05	0.001492486	NA	NA	NA	NA	NA
Ctaxi_contig_45326|comp35818_c2_seq1	-0.984003084	4.745857182	4.30E-07	1.55E-05	NA	NA	NA	NA	NA
Ctaxi_contig_61553|comp36814_c1_seq1	-0.982355414	2.624639704	0.001493408	0.01567259	NA	NA	NA	NA	NA
Ctaxi_contig_18355|comp33053_c0_seq3	-0.982265343	6.811263068	0.000900606	0.010533724	NA	NA	NA	NA	NA
Ctaxi_contig_54477|comp36412_c2_seq1	-0.981824137	4.881772538	6.79E-07	2.36E-05	NA	NA	NA	NA	NA
Ctaxi_contig_14340|comp32346_c0_seq1	-0.981535624	5.36315469	7.07E-05	0.001312404	carotenoid hydroxylase	gi|302852147|ref|XP_002957595.1|beta-carotene hydroxylase chloroplast precursor [Volvox carteri f. nagariensis] >gi|300257112|gb|EFJ41365.1| beta-carotene hydroxylase chloroplast precursor [Volvox carteri f. nagariensis]	AT5G52570.1	"BETA-OHASE2,B2,CHY2,BCH2"	 beta-carotene hydroxylase 2 
Ctaxi_contig_13145|comp32092_c2_seq2	-0.980685582	3.178145446	7.19E-05	0.001329519	NA	NA	NA	NA	NA
Ctaxi_contig_40212|comp35481_c3_seq1	-0.98052726	5.385563671	9.42E-09	5.00E-07	NA	NA	NA	NA	NA
Ctaxi_contig_56432|comp36533_c1_seq4	-0.979767135	4.875424083	6.79E-05	0.001267932	NA	NA	NA	NA	NA
Ctaxi_contig_25665|comp34069_c1_seq4	-0.978976292	6.367936623	3.18E-13	4.11E-11	sulfur stress regulator	gi|552838353|ref|XP_005849558.1|hypothetical protein CHLNCDRAFT_34706 [Chlorella variabilis] >gi|307109218|gb|EFN57456.1| hypothetical protein CHLNCDRAFT_34706 [Chlorella variabilis]	AT5G66880.1	"SNRK2-3,SNRK2.3,SRK2I"	 sucrose nonfermenting 1(SNF1)-related protein kinase 2.3 
Ctaxi_contig_39404|comp35409_c2_seq3	-0.978110677	4.217776081	8.54E-06	0.000212536	serine threonine-protein kinase a-raf-like	gi|545371252|ref|XP_005650206.1|hypothetical protein COCSUDRAFT_39960 [Coccomyxa subellipsoidea C-169] >gi|384252186|gb|EIE25662.1| hypothetical protein COCSUDRAFT_39960 [Coccomyxa subellipsoidea C-169]	AT4G17660.1		 Protein kinase superfamily protein 
Ctaxi_contig_56327|comp36527_c3_seq3	-0.977215406	5.108418685	6.56E-10	4.59E-08	NA	NA	NA	NA	NA
Ctaxi_contig_54486|comp36412_c5_seq1	-0.976986252	4.292160802	3.16E-06	9.05E-05	NA	NA	NA	NA	NA
Ctaxi_contig_8682|comp30796_c0_seq3	-0.976246237	3.370670331	0.003110343	0.027495262	NA	NA	NA	NA	NA
Ctaxi_contig_36204|comp35127_c0_seq3	-0.975720244	6.836973387	6.27E-10	4.42E-08	hypothetical protein VOLCADRAFT_105298	gi|302840682|ref|XP_002951893.1|hypothetical protein VOLCADRAFT_105298 [Volvox carteri f. nagariensis] >gi|300262794|gb|EFJ46998.1| hypothetical protein VOLCADRAFT_105298 [Volvox carteri f. nagariensis]	NA	NA	NA
Ctaxi_contig_31984|comp34745_c4_seq5	-0.975705349	4.205769707	2.42E-07	9.37E-06	NA	NA	NA	NA	NA
Ctaxi_contig_35087|comp35021_c1_seq5	-0.975087266	5.644255396	2.10E-06	6.32E-05	sulfur stress regulator	gi|159487164|ref|XP_001701605.1|Snf1-like ser/thr protein kinase [Chlamydomonas reinhardtii] >gi|158271546|gb|EDO97363.1| Snf1-like ser/thr protein kinase [Chlamydomonas reinhardtii]	AT5G63650.1	"SNRK2-5,SNRK2.5,SRK2H"	 SNF1-related protein kinase 2.5 
Ctaxi_contig_61699|comp36822_c3_seq6	-0.973887726	3.33833015	8.48E-05	0.001515079	NA	NA	NA	NA	NA
Ctaxi_contig_25663|comp34069_c1_seq2	-0.973179846	6.252286813	1.20E-10	9.68E-09	snf1-like protein kinase	gi|302832650|ref|XP_002947889.1|Snf1-like protein kinase [Volvox carteri f. nagariensis] >gi|300266691|gb|EFJ50877.1| Snf1-like protein kinase [Volvox carteri f. nagariensis]	AT4G33950.2	"OST1,SNRK2-6,SRK2E,SNRK2.6,P44"	 Protein kinase superfamily protein 
Ctaxi_contig_34668|comp34979_c0_seq1	-0.972027577	2.955337183	0.000472157	0.006197221	vacuolar protein sorting-associated protein	gi|545359797|ref|XP_005645331.1|hypothetical protein COCSUDRAFT_57345 [Coccomyxa subellipsoidea C-169] >gi|384247300|gb|EIE20787.1| hypothetical protein COCSUDRAFT_57345 [Coccomyxa subellipsoidea C-169]	AT5G24740.1		 Protein of unknown function (DUF1162) 
Ctaxi_contig_55167|comp36449_c4_seq1	-0.971718181	4.031851123	1.30E-07	5.35E-06	NA	NA	NA	NA	NA
Ctaxi_contig_60680|comp36772_c1_seq1	-0.971399777	3.506480198	3.60E-06	0.000100856	kinase-like protein	gi|159478919|ref|XP_001697548.1|mitogen activated protein kinase kinase kinase 6 [Chlamydomonas reinhardtii] >gi|158274427|gb|EDP00210.1| mitogen activated protein kinase kinase kinase 6 [Chlamydomonas reinhardtii]	AT4G35780.1		 ACT-like protein tyrosine kinase family protein 
Ctaxi_contig_57353|comp36586_c3_seq5	-0.970525849	4.39271481	3.99E-07	1.45E-05	e3 sumo-protein ligase siz1	gi|302832902|ref|XP_002948015.1|hypothetical protein VOLCADRAFT_88201 [Volvox carteri f. nagariensis] >gi|300266817|gb|EFJ51003.1| hypothetical protein VOLCADRAFT_88201 [Volvox carteri f. nagariensis]	AT5G60410.3	"ATSIZ1,SIZ1"	" DNA-binding protein with MIZ/SP-RING zinc finger, PHD-finger and SAP domain "
Ctaxi_contig_19383|comp33199_c0_seq9	-0.968897745	3.823600716	0.003047628	0.027077879	NA	NA	NA	NA	NA
Ctaxi_contig_68940|comp37148_c0_seq7	-0.968597395	2.809589725	0.000840866	0.009968462	snf1-like protein kinase	gi|302832650|ref|XP_002947889.1|Snf1-like protein kinase [Volvox carteri f. nagariensis] >gi|300266691|gb|EFJ50877.1| Snf1-like protein kinase [Volvox carteri f. nagariensis]	AT1G78290.3		 Protein kinase superfamily protein 
Ctaxi_contig_48864|comp36067_c3_seq1	-0.968529549	2.458627096	0.000569873	0.007236557	protein	gi|470468743|ref|XP_004341931.1|zinc finger domain containing protein [Acanthamoeba castellanii str. Neff] >gi|440798766|gb|ELR19831.1| zinc finger domain containing protein [Acanthamoeba castellanii str. Neff]	AT1G66810.1		 Zinc finger C-x8-C-x5-C-x3-H type family protein 
Ctaxi_contig_45366|comp35822_c1_seq2	-0.967810499	2.805239425	0.000382669	0.005219568	NA	NA	NA	NA	NA
Ctaxi_contig_39407|comp35409_c2_seq6	-0.967737664	4.47941526	8.31E-07	2.82E-05	NA	NA	NA	NA	NA
Ctaxi_contig_54896|comp36436_c8_seq1	-0.966289704	9.45082668	8.27E-09	4.45E-07	tpr-like protein	gi|302829725|ref|XP_002946429.1|hypothetical protein VOLCADRAFT_103021 [Volvox carteri f. nagariensis] >gi|300268175|gb|EFJ52356.1| hypothetical protein VOLCADRAFT_103021 [Volvox carteri f. nagariensis]	AT1G09900.1		 Pentatricopeptide repeat (PPR-like) superfamily protein 
Ctaxi_contig_14893|comp32458_c0_seq1	-0.965967542	4.668085895	7.41E-07	2.55E-05	NA	NA	NA	NA	NA
Ctaxi_contig_69709|comp37176_c4_seq1	-0.965927627	5.779196414	5.48E-11	4.69E-09	protein	gi|159484052|ref|XP_001700074.1|predicted protein [Chlamydomonas reinhardtii] >gi|158272570|gb|EDO98368.1| predicted protein [Chlamydomonas reinhardtii]	NA	NA	NA
Ctaxi_contig_66778|comp37065_c5_seq1	-0.96319714	5.452414231	1.92E-06	5.88E-05	NA	NA	NA	NA	NA
Ctaxi_contig_62824|comp36880_c5_seq4	-0.96274973	4.511793659	0.001338666	0.014334095	terminal ear1	gi|145347004|ref|XP_001417970.1|predicted protein [Ostreococcus lucimarinus CCE9901] >gi|144578198|gb|ABO96263.1| predicted protein [Ostreococcus lucimarinus CCE9901]	AT3G26120.1	TEL1	 terminal EAR1-like 1 
Ctaxi_contig_65878|comp37028_c0_seq1	-0.962334872	4.78036873	9.54E-06	0.000234612	NA	NA	NA	NA	NA
Ctaxi_contig_50552|comp36182_c1_seq9	-0.96206758	6.689894325	7.33E-10	5.05E-08	NA	NA	NA	NA	NA
Ctaxi_contig_62181|comp36848_c5_seq1	-0.961866534	2.470326697	0.00291806	0.0261931	NA	NA	NA	NA	NA
Ctaxi_contig_20668|comp33404_c2_seq6	-0.96170285	2.564119271	0.001527125	0.015914388	NA	NA	NA	NA	NA
Ctaxi_contig_67969|comp37108_c2_seq4	-0.961036772	6.595047112	4.69E-12	4.83E-10	NA	NA	NA	NA	NA
Ctaxi_contig_9183|comp30995_c1_seq2	-0.960984639	6.008719721	0.000598849	0.007529623	NA	NA	NA	NA	NA
Ctaxi_contig_65100|comp36999_c3_seq4	-0.960213793	3.777249913	0.000273204	0.003949793	NA	NA	NA	NA	NA
Ctaxi_contig_69684|comp37176_c0_seq1	-0.959730773	4.596209823	6.88E-07	2.39E-05	NA	NA	NA	NA	NA
Ctaxi_contig_64520|comp36967_c1_seq12	-0.958823135	3.980609028	3.47E-06	9.79E-05	NA	NA	NA	NA	NA
Ctaxi_contig_43416|comp35712_c1_seq11	-0.954662202	2.08477906	0.005281013	0.041370102	NA	NA	NA	NA	NA
Ctaxi_contig_31943|comp34740_c3_seq2	-0.954177084	5.385378765	1.47E-08	7.46E-07	NA	NA	NA	NA	NA
Ctaxi_contig_35948|comp35104_c0_seq2	-0.953397001	3.371963215	0.000110943	0.001890437	serine protease	gi|498066128|ref|WP_010380284.1|serine protease [Pseudoalteromonas rubra] >gi|540288234|gb|ERG46477.1| serine protease [Pseudoalteromonas rubra ATCC 29570]	NA	NA	NA
Ctaxi_contig_28279|comp34355_c1_seq3	-0.952597487	7.027325625	1.12E-07	4.67E-06	serine protease 1	gi|414151630|gb|AFW98988.1|serine protease 1 [Fenneropenaeus chinensis]	NA	NA	NA
Ctaxi_contig_11278|comp31639_c0_seq1	-0.952238477	7.994411455	4.02E-12	4.23E-10	NA	NA	NA	NA	NA
Ctaxi_contig_68113|comp37115_c3_seq3	-0.951398723	3.372886241	0.000772523	0.009311937	NA	NA	NA	NA	NA
Ctaxi_contig_61791|comp36828_c0_seq1	-0.951363816	2.710038256	0.000926269	0.010735532	NA	NA	NA	NA	NA
Ctaxi_contig_11688|comp31752_c0_seq3	-0.95135502	7.302597951	8.44E-07	2.85E-05	NA	NA	NA	NA	NA
Ctaxi_contig_54408|comp36408_c0_seq1	-0.950889987	4.466247791	4.01E-07	1.46E-05	starch synthase iii	gi|545365976|ref|XP_005647914.1|hypothetical protein COCSUDRAFT_23446 [Coccomyxa subellipsoidea C-169] >gi|384249890|gb|EIE23370.1| hypothetical protein COCSUDRAFT_23446 [Coccomyxa subellipsoidea C-169]	AT1G11720.2	SS3	 starch synthase 3 
Ctaxi_contig_54572|comp36418_c2_seq1	-0.949909227	2.627592469	0.00066645	0.008242224	NA	NA	NA	NA	NA
Ctaxi_contig_23056|comp33747_c1_seq1	-0.949764015	2.817446503	0.002029953	0.019847498	NA	NA	NA	NA	NA
Ctaxi_contig_54413|comp36408_c1_seq3	-0.949663696	3.707527423	4.96E-06	0.000132643	soluble starch synthase chloroplastic amyloplastic-like	"gi|552821967|ref|XP_005845987.1|hypothetical protein CHLNCDRAFT_25405, partial [Chlorella variabilis] >gi|307105637|gb|EFN53885.1| hypothetical protein CHLNCDRAFT_25405, partial [Chlorella variabilis]"	AT1G11720.1	"ATSS3,SS3"	 starch synthase 3 
Ctaxi_contig_21251|comp33485_c1_seq1	-0.949637408	5.462825897	3.65E-08	1.69E-06	NA	NA	NA	NA	NA
Ctaxi_contig_65886|comp37028_c2_seq1	-0.949015347	3.576125566	2.06E-05	0.000457291	serine threonine protein kinase	gi|545371398|ref|XP_005650264.1|kinase-like protein [Coccomyxa subellipsoidea C-169] >gi|384252244|gb|EIE25720.1| kinase-like protein [Coccomyxa subellipsoidea C-169]	AT5G08590.1	"ASK2,SNRK2-1,SNRK2.1,SRK2G"	 SNF1-related protein kinase 2.1 
Ctaxi_contig_45328|comp35818_c2_seq3	-0.94883559	4.037267891	3.56E-05	0.000728446	NA	NA	NA	NA	NA
Ctaxi_contig_65148|comp37002_c1_seq1	-0.94844995	6.517440755	2.76E-08	1.31E-06	methyltransferase-like protein 1-like	gi|508725025|gb|EOY16922.1|Methyltransferase MT-A70 family protein isoform 1 [Theobroma cacao]	AT4G09980.1	EMB1691	 Methyltransferase MT-A70 family protein 
Ctaxi_contig_31942|comp34740_c3_seq1	-0.948217699	5.606925923	2.17E-09	1.35E-07	NA	NA	NA	NA	NA
Ctaxi_contig_69465|comp37169_c2_seq10	-0.947248302	6.717515245	0.000110998	0.001890437	#NAME?	gi|46446831|ref|YP_008196.1|hypothetical protein pc1197 [Candidatus Protochlamydia amoebophila UWE25] >gi|499489107|ref|WP_011175747.1| hypothetical protein [Candidatus Protochlamydia amoebophila] >gi|46400472|emb|CAF23921.1| hypothetical protein pc1197 [Candidatus Protochlamydia amoebophila UWE25]	AT2G14255.1		 Ankyrin repeat family protein with DHHC zinc finger domain 
Ctaxi_contig_11171|comp31613_c0_seq3	-0.946679862	4.105108695	2.24E-05	0.000489865	NA	NA	NA	NA	NA
Ctaxi_contig_66622|comp37057_c0_seq10	-0.946609945	3.156759079	0.001502062	0.015728533	phosphoethanolamine n-methyltransferase 3-like	gi|47225231|emb|CAG09731.1|unnamed protein product [Tetraodon nigroviridis]	AT1G73600.1		 S-adenosyl-L-methionine-dependent methyltransferases superfamily protein 
Ctaxi_contig_61213|comp36796_c9_seq1	-0.946536046	6.479132575	2.95E-11	2.67E-09	ankyrin repeat protein	"gi|123507540|ref|XP_001329437.1|ankyrin repeat protein [Trichomonas vaginalis G3] >gi|121912392|gb|EAY17214.1| ankyrin repeat protein, putative [Trichomonas vaginalis G3]"	AT4G19150.1		 Ankyrin repeat family protein 
Ctaxi_contig_69692|comp37176_c0_seq9	-0.945891984	2.564864019	0.002694431	0.024602503	NA	NA	NA	NA	NA
Ctaxi_contig_18162|comp33028_c1_seq1	-0.945204669	4.792615738	2.07E-06	6.24E-05	NA	NA	NA	NA	NA
Ctaxi_contig_71233|comp37245_c1_seq3	-0.944198441	5.565937613	2.69E-07	1.02E-05	protein	gi|168017610|ref|XP_001761340.1|predicted protein [Physcomitrella patens] >gi|162687346|gb|EDQ73729.1| predicted protein [Physcomitrella patens]	AT2G42520.1		 P-loop containing nucleoside triphosphate hydrolases superfamily protein 
Ctaxi_contig_10444|comp31392_c0_seq4	-0.943853679	2.970901354	0.001516328	0.015819855	NA	NA	NA	NA	NA
Ctaxi_contig_16835|comp32797_c0_seq1	-0.943689898	4.040129466	0.000230932	0.003462314	ubiquitin-protein pub13	gi|449441580|ref|XP_004138560.1|PREDICTED: U-box domain-containing protein 13-like [Cucumis sativus] >gi|449499201|ref|XP_004160750.1| PREDICTED: U-box domain-containing protein 13-like [Cucumis sativus]	AT3G46510.1	"PUB13,ATPUB13"	 plant U-box 13 
Ctaxi_contig_71922|comp37269_c0_seq1	-0.943329352	5.2169578	1.11E-07	4.63E-06	transient receptor potential cation channel subfamily v member 6	gi|514687461|ref|XP_004991307.1|hypothetical protein PTSG_07515 [Salpingoeca rosetta] >gi|326430822|gb|EGD76392.1| hypothetical protein PTSG_07515 [Salpingoeca rosetta]	NA	NA	NA
Ctaxi_contig_55444|comp36470_c2_seq1	-0.941448143	4.377387648	6.65E-05	0.001247287	hypothetical protein VOLCADRAFT_92815	gi|302841256|ref|XP_002952173.1|hypothetical protein VOLCADRAFT_92815 [Volvox carteri f. nagariensis] >gi|300262438|gb|EFJ46644.1| hypothetical protein VOLCADRAFT_92815 [Volvox carteri f. nagariensis]	NA	NA	NA
Ctaxi_contig_50423|comp36174_c0_seq1	-0.941284847	4.756166247	8.34E-08	3.57E-06	acid phosphatase	gi|545358947|ref|XP_005644985.1|hypothetical protein COCSUDRAFT_43885 [Coccomyxa subellipsoidea C-169] >gi|384246953|gb|EIE20441.1| hypothetical protein COCSUDRAFT_43885 [Coccomyxa subellipsoidea C-169]	AT5G15070.1		 Phosphoglycerate mutase-like family protein 
Ctaxi_contig_21673|comp33556_c6_seq1	-0.940727975	4.711290068	0.000996134	0.011346849	poly -binding	gi|548856365|gb|ERN14218.1|hypothetical protein AMTR_s00033p00116200 [Amborella trichopoda]	AT3G04610.1	FLK	 RNA-binding KH domain-containing protein 
Ctaxi_contig_61689|comp36822_c1_seq2	-0.940366419	3.108342663	5.89E-05	0.001123023	NA	NA	NA	NA	NA
Ctaxi_contig_67055|comp37075_c3_seq2	-0.939761386	2.537652751	0.00138745	0.014778764	protein	gi|159484052|ref|XP_001700074.1|predicted protein [Chlamydomonas reinhardtii] >gi|158272570|gb|EDO98368.1| predicted protein [Chlamydomonas reinhardtii]	NA	NA	NA
Ctaxi_contig_50320|comp36168_c2_seq7	-0.939470556	5.009934176	3.83E-06	0.000106493	cyclin-dependent kinase	gi|462405113|gb|EMJ10577.1|hypothetical protein PRUPE_ppa008892mg [Prunus persica]	AT1G76540.1	CDKB2;1	 cyclin-dependent kinase B2;1 
Ctaxi_contig_53949|comp36378_c0_seq5	-0.939307047	5.683664631	1.88E-05	0.000422301	atp-dependent rna helicase dhx29-like	"gi|508705229|gb|EOX97125.1|ATP-dependent RNA helicase, putative isoform 1 [Theobroma cacao] >gi|508705230|gb|EOX97126.1| ATP-dependent RNA helicase, putative isoform 1 [Theobroma cacao]"	AT1G58060.1		 RNA helicase family protein 
Ctaxi_contig_40321|comp35492_c0_seq3	-0.938483441	4.934918063	8.72E-05	0.001549559	tyrosine kinase receptor cad96ca	gi|291236470|ref|XP_002738162.1|PREDICTED: fibroblast growth factor receptor 1-like [Saccoglossus kowalevskii]	NA	NA	NA
Ctaxi_contig_32221|comp34767_c0_seq5	-0.938417564	5.920895004	1.06E-10	8.58E-09	NA	NA	NA	NA	NA
Ctaxi_contig_67255|comp37086_c1_seq2	-0.937753478	4.709997553	8.49E-07	2.86E-05	p-loop containing nucleoside triphosphate hydrolase partial	"gi|545356178|ref|XP_005643834.1|P-loop containing nucleoside triphosphate hydrolase protein, partial [Coccomyxa subellipsoidea C-169] >gi|384245798|gb|EIE19290.1| P-loop containing nucleoside triphosphate hydrolase protein, partial [Coccomyxa subellipsoidea C-169]"	AT2G34660.2	"MRP2,ABCC2,AtABCC2"	 multidrug resistance-associated protein 2 
Ctaxi_contig_56428|comp36533_c0_seq1	-0.937177456	5.258261164	1.73E-05	0.00039208	NA	NA	NA	NA	NA
Ctaxi_contig_18089|comp33015_c1_seq1	-0.935893093	10.56548266	4.67E-08	2.11E-06	NA	NA	NA	NA	NA
Ctaxi_contig_62651|comp36869_c5_seq12	-0.935250205	2.662692726	0.000981944	0.011220187	NA	NA	NA	NA	NA
Ctaxi_contig_70966|comp37232_c2_seq6	-0.935010726	5.5336873	3.45E-06	9.73E-05	NA	NA	NA	NA	NA
Ctaxi_contig_37371|comp35231_c0_seq1	-0.934840663	2.903867353	0.000112511	0.001910328	NA	NA	NA	NA	NA
Ctaxi_contig_43482|comp35717_c3_seq5	-0.93454558	2.15867595	0.004211367	0.034834816	NA	NA	NA	NA	NA
Ctaxi_contig_18083|comp33015_c0_seq2	-0.934337948	10.89053044	3.31E-08	1.55E-06	NA	NA	NA	NA	NA
Ctaxi_contig_30591|comp34605_c1_seq6	-0.934304479	6.182397276	8.73E-09	4.68E-07	poly -binding protein 3	gi|294462548|gb|ADE76820.1|unknown [Picea sitchensis]	AT5G64390.1	HEN4	 RNA-binding KH domain-containing protein 
Ctaxi_contig_71144|comp37240_c1_seq5	-0.934177067	4.564621898	0.001426125	0.015109738	brain protein 44	gi|552828363|ref|XP_005847466.1|hypothetical protein CHLNCDRAFT_48225 [Chlorella variabilis] >gi|307107120|gb|EFN55364.1| hypothetical protein CHLNCDRAFT_48225 [Chlorella variabilis]	AT4G05590.1		 CONTAINS InterPro DOMAIN/s: Uncharacterised protein family UPF0041 (InterPro:IPR005336); BEST Arabidopsis thaliana protein match is: Uncharacterised protein family (UPF0041) (TAIR:AT4G22310.1); Has 30201 Blast hits to 17322 proteins in 780 species: Archae - 12; Bacteria - 1396; Metazoa - 17338; Fungi - 3422; Plants - 5037; Viruses - 0; Other Eukaryotes - 2996 (source: NCBI BLink). 
Ctaxi_contig_49365|comp36103_c0_seq1	-0.933749505	5.506861377	1.57E-09	1.01E-07	NA	NA	NA	NA	NA
Ctaxi_contig_8457|comp30704_c0_seq1	-0.933334207	2.92565131	0.001044054	0.011748426	heat shock protein 70	gi|762844|gb|AAB42159.1|Hsc70 [Solanum lycopersicum]	AT3G12580.1	"HSP70,ATHSP70"	 heat shock protein 70 
Ctaxi_contig_39224|comp35393_c1_seq3	-0.932342471	7.531836012	6.91E-06	0.000176425	kinase-like protein	gi|552832448|ref|XP_005848350.1|hypothetical protein CHLNCDRAFT_145069 [Chlorella variabilis] >gi|307108007|gb|EFN56248.1| hypothetical protein CHLNCDRAFT_145069 [Chlorella variabilis]	AT5G08590.1	"ASK2,SNRK2-1,SNRK2.1,SRK2G"	 SNF1-related protein kinase 2.1 
Ctaxi_contig_40471|comp35507_c0_seq1	-0.932167541	2.879014188	0.004081376	0.034065176	s-adenosyl-l-methionine-dependent methyltransferases superfamily protein	gi|545356022|ref|XP_005643769.1|hypothetical protein COCSUDRAFT_38412 [Coccomyxa subellipsoidea C-169] >gi|384245732|gb|EIE19225.1| hypothetical protein COCSUDRAFT_38412 [Coccomyxa subellipsoidea C-169]	AT1G08125.1		 S-adenosyl-L-methionine-dependent methyltransferases superfamily protein 
Ctaxi_contig_63442|comp36919_c0_seq1	-0.931457477	6.536342963	6.37E-10	4.47E-08	NA	NA	NA	NA	NA
Ctaxi_contig_47519|comp35976_c15_seq2	-0.931414124	4.03653618	9.52E-05	0.001673055	NA	NA	NA	NA	NA
Ctaxi_contig_22215|comp33636_c5_seq1	-0.931252764	7.542159564	1.27E-06	4.05E-05	NA	NA	NA	NA	NA
Ctaxi_contig_30754|comp34622_c1_seq1	-0.930254168	3.385433255	0.000160981	0.002572079	NA	NA	NA	NA	NA
Ctaxi_contig_9076|comp30959_c0_seq1	-0.930128416	5.119574378	0.00066891	0.008263411	NA	NA	NA	NA	NA
Ctaxi_contig_11689|comp31752_c0_seq4	-0.930053299	7.52763708	1.72E-11	1.62E-09	NA	NA	NA	NA	NA
Ctaxi_contig_61688|comp36822_c1_seq1	-0.929870182	3.129918404	0.001862465	0.018615678	NA	NA	NA	NA	NA
Ctaxi_contig_19440|comp33203_c1_seq1	-0.928957178	2.197964393	0.005706426	0.044020246	NA	NA	NA	NA	NA
Ctaxi_contig_63319|comp36912_c2_seq1	-0.928829835	3.363342879	0.000270074	0.003919915	triglyceride lipase	gi|545362405|ref|XP_005646436.1|hypothetical protein COCSUDRAFT_56339 [Coccomyxa subellipsoidea C-169] >gi|384248408|gb|EIE21892.1| hypothetical protein COCSUDRAFT_56339 [Coccomyxa subellipsoidea C-169]	AT4G13550.1		 triglyceride lipases;triglyceride lipases 
Ctaxi_contig_52754|comp36312_c3_seq1	-0.92859654	4.50721308	0.000211725	0.003229783	NA	NA	NA	NA	NA
Ctaxi_contig_38150|comp35304_c3_seq2	-0.927878279	4.760781058	4.54E-07	1.63E-05	NA	NA	NA	NA	NA
Ctaxi_contig_19628|comp33235_c5_seq2	-0.927592657	7.084277511	0.000486816	0.006359453	chlorophyll a-b binding protein chloroplastic-like	gi|302835678|ref|XP_002949400.1|hypothetical protein VOLCADRAFT_104309 [Volvox carteri f. nagariensis] >gi|300265227|gb|EFJ49419.1| hypothetical protein VOLCADRAFT_104309 [Volvox carteri f. nagariensis]	AT4G10340.1	LHCB5	 light harvesting complex of photosystem II 5 
Ctaxi_contig_47290|comp35962_c4_seq8	-0.926598671	3.404099983	0.003287267	0.028722704	NA	NA	NA	NA	NA
Ctaxi_contig_62554|comp36864_c6_seq6	-0.926012836	3.487406324	0.00153361	0.015958197	NA	NA	NA	NA	NA
Ctaxi_contig_7476|comp30146_c1_seq4	-0.924746618	3.106712496	0.002315696	0.021824876	NA	NA	NA	NA	NA
Ctaxi_contig_9110|comp30967_c0_seq1	-0.924563553	4.549769668	1.93E-06	5.88E-05	NA	NA	NA	NA	NA
Ctaxi_contig_55785|comp36491_c2_seq4	-0.923788275	6.258326463	1.71E-08	8.51E-07	NA	NA	NA	NA	NA
Ctaxi_contig_61601|comp36816_c6_seq1	-0.923046951	6.119619252	7.19E-10	4.96E-08	NA	NA	NA	NA	NA
Ctaxi_contig_39228|comp35393_c3_seq1	-0.920206688	8.476456007	4.08E-11	3.58E-09	NA	NA	NA	NA	NA
Ctaxi_contig_27498|comp34258_c1_seq6	-0.919309566	6.213467801	5.38E-11	4.61E-09	NA	NA	NA	NA	NA
Ctaxi_contig_28283|comp34355_c2_seq1	-0.919288646	3.468432793	0.000258405	0.003788642	NA	NA	NA	NA	NA
Ctaxi_contig_45026|comp35800_c2_seq3	-0.918194495	2.024387583	0.005443735	0.042487501	NA	NA	NA	NA	NA
Ctaxi_contig_30757|comp34622_c3_seq1	-0.917823859	4.799601335	6.87E-06	0.000175437	NA	NA	NA	NA	NA
Ctaxi_contig_71246|comp37245_c5_seq1	-0.917694499	8.457208517	9.62E-10	6.41E-08	NA	NA	NA	NA	NA
Ctaxi_contig_10118|comp31308_c0_seq1	-0.917458811	3.470909152	0.000174463	0.002755059	kelch repeat-containing protein	gi|302837442|ref|XP_002950280.1|hypothetical protein VOLCADRAFT_104666 [Volvox carteri f. nagariensis] >gi|300264285|gb|EFJ48481.1| hypothetical protein VOLCADRAFT_104666 [Volvox carteri f. nagariensis]	AT1G74150.1		 Galactose oxidase/kelch repeat superfamily protein 
Ctaxi_contig_30586|comp34605_c1_seq1	-0.917041642	8.177988807	2.93E-09	1.74E-07	nucleic acid binding protein	gi|514731726|ref|XP_004957252.1|PREDICTED: poly(rC)-binding protein 3-like [Setaria italica]	AT1G51580.1		 RNA-binding KH domain-containing protein 
Ctaxi_contig_30760|comp34622_c4_seq2	-0.916957958	3.454697822	1.56E-05	0.000359755	NA	NA	NA	NA	NA
Ctaxi_contig_54888|comp36436_c0_seq1	-0.915846636	7.556039778	7.37E-07	2.54E-05	tpr-like protein	gi|302829725|ref|XP_002946429.1|hypothetical protein VOLCADRAFT_103021 [Volvox carteri f. nagariensis] >gi|300268175|gb|EFJ52356.1| hypothetical protein VOLCADRAFT_103021 [Volvox carteri f. nagariensis]	AT4G28010.1		 Tetratricopeptide repeat (TPR)-like superfamily protein 
Ctaxi_contig_27279|comp34235_c0_seq1	-0.9156583	4.095617907	7.65E-05	0.001392831	atp-binding cassette superfamily	gi|552808960|ref|XP_005842827.1|hypothetical protein CHLNCDRAFT_142571 [Chlorella variabilis] >gi|307102440|gb|EFN50715.1| hypothetical protein CHLNCDRAFT_142571 [Chlorella variabilis]	AT2G37280.1	"PDR5,ATPDR5"	 pleiotropic drug resistance 5 
Ctaxi_contig_60563|comp36766_c2_seq1	-0.915337825	4.215840858	0.002099713	0.020343806	NA	NA	NA	NA	NA
Ctaxi_contig_36140|comp35122_c0_seq1	-0.91429666	3.319041133	2.22E-05	0.000486526	thioredoxin-like protein	gi|302833050|ref|XP_002948089.1|thioredoxin [Volvox carteri f. nagariensis] >gi|300266891|gb|EFJ51077.1| thioredoxin [Volvox carteri f. nagariensis]	AT3G02730.1	"TRXF1,ATF1"	 thioredoxin F-type 1 
Ctaxi_contig_63450|comp36919_c6_seq3	-0.913898466	5.363016804	2.78E-08	1.32E-06	NA	NA	NA	NA	NA
Ctaxi_contig_32421|comp34786_c0_seq5	-0.913017485	6.966009257	4.68E-08	2.11E-06	NA	NA	NA	NA	NA
Ctaxi_contig_32259|comp34771_c0_seq5	-0.91251556	3.163576246	0.000140397	0.002292353	zinc finger transcription factor	gi|118356929|ref|XP_001011718.1|hypothetical protein TTHERM_00596560 [Tetrahymena thermophila] >gi|89293485|gb|EAR91473.1| hypothetical protein TTHERM_00596560 [Tetrahymena thermophila SB210]	NA	NA	NA
Ctaxi_contig_70889|comp37228_c4_seq2	-0.911503512	5.641392198	2.71E-07	1.03E-05	40s ribosomal protein s20-2-like	gi|551548843|ref|XP_005762064.1|hypothetical protein EMIHUDRAFT_414756 [Emiliania huxleyi CCMP1516] >gi|485610942|gb|EOD09635.1| hypothetical protein EMIHUDRAFT_414756 [Emiliania huxleyi CCMP1516]	AT3G47370.3		 Ribosomal protein S10p/S20e family protein 
Ctaxi_contig_50426|comp36174_c0_seq4	-0.911447683	2.485420358	0.006290375	0.047465952	acid phosphatase	gi|302830358|ref|XP_002946745.1|hypothetical protein VOLCADRAFT_56293 [Volvox carteri f. nagariensis] >gi|300267789|gb|EFJ51971.1| hypothetical protein VOLCADRAFT_56293 [Volvox carteri f. nagariensis]	AT5G15070.1		 Phosphoglycerate mutase-like family protein 
Ctaxi_contig_61489|comp36810_c2_seq1	-0.911122763	4.091932717	0.000274421	0.00396567	NA	NA	NA	NA	NA
Ctaxi_contig_39409|comp35409_c2_seq8	-0.910031207	3.816983833	0.000105253	0.001817778	NA	NA	NA	NA	NA
Ctaxi_contig_43534|comp35720_c1_seq1	-0.909398134	6.772900562	1.56E-10	1.24E-08	NA	NA	NA	NA	NA
Ctaxi_contig_59384|comp36698_c1_seq1	-0.908086332	6.099799489	9.78E-06	0.000238772	trna (uracil-5-)-methyltransferase	gi|552547862|ref|WP_023005854.1|tRNA (uracil-5-)-methyltransferase [Halomonas sp. PBN3] >gi|550791286|gb|ERS89045.1| tRNA (uracil-5-)-methyltransferase [Halomonas sp. PBN3]	NA	NA	NA
Ctaxi_contig_17104|comp32851_c0_seq2	-0.908017132	5.071478059	7.92E-08	3.40E-06	NA	NA	NA	NA	NA
Ctaxi_contig_23261|comp33772_c0_seq1	-0.907726035	4.735546772	1.18E-05	0.000282688	hypothetical protein COCSUDRAFT_56639	gi|545361323|ref|XP_005645964.1|hypothetical protein COCSUDRAFT_56639 [Coccomyxa subellipsoidea C-169] >gi|384247935|gb|EIE21420.1| hypothetical protein COCSUDRAFT_56639 [Coccomyxa subellipsoidea C-169]	NA	NA	NA
Ctaxi_contig_25538|comp34057_c1_seq1	-0.907290361	4.878388513	2.06E-08	1.00E-06	respiratory burst oxidase	gi|530731365|gb|EQC29607.1|hypothetical protein SDRG_12614 [Saprolegnia diclina VS20]	AT3G45810.1		 ferric reductase-like transmembrane component family protein 
Ctaxi_contig_19874|comp33283_c0_seq1	-0.906235839	7.606188116	3.92E-06	0.000108879	NA	NA	NA	NA	NA
Ctaxi_contig_71236|comp37245_c2_seq1	-0.904956237	6.703121202	6.90E-08	3.00E-06	dead-box atp-dependent rna helicase 11	gi|552822421|ref|XP_005846110.1|hypothetical protein CHLNCDRAFT_31911 [Chlorella variabilis] >gi|307105760|gb|EFN54008.1| hypothetical protein CHLNCDRAFT_31911 [Chlorella variabilis]	AT3G58510.3		 DEA(D/H)-box RNA helicase family protein 
Ctaxi_contig_43533|comp35720_c0_seq2	-0.904779573	4.397497197	5.68E-06	0.000148363	NA	NA	NA	NA	NA
Ctaxi_contig_40117|comp35472_c3_seq2	-0.904731364	3.841845161	0.000714941	0.008744193	heat shock protein 70	gi|552813222|ref|XP_005843891.1|heat shock protein 70 [Chlorella variabilis] >gi|307103530|gb|EFN51789.1| heat shock protein 70 [Chlorella variabilis]	AT5G02500.1	"HSC70-1,HSP70-1,AT-HSC70-1,HSC70"	 heat shock cognate protein 70-1 
Ctaxi_contig_17157|comp32860_c1_seq5	-0.904401805	3.361473257	0.000450978	0.005968803	transcription initiation factor iib	gi|552826105|ref|XP_005846958.1|hypothetical protein CHLNCDRAFT_24273 [Chlorella variabilis] >gi|307106611|gb|EFN54856.1| hypothetical protein CHLNCDRAFT_24273 [Chlorella variabilis]	AT2G41630.1	TFIIB	 transcription factor IIB 
Ctaxi_contig_22399|comp33660_c1_seq1	-0.903345103	4.001359931	9.66E-06	0.000236865	post-gpi attachment to proteins factor 3-like	gi|168037710|ref|XP_001771346.1|predicted protein [Physcomitrella patens] >gi|162677435|gb|EDQ63906.1| predicted protein [Physcomitrella patens]	AT1G16560.4		 Per1-like family protein 
Ctaxi_contig_56325|comp36527_c3_seq1	-0.903197987	5.188508054	7.09E-08	3.07E-06	NA	NA	NA	NA	NA
Ctaxi_contig_61154|comp36793_c0_seq64	-0.903052961	3.467508482	0.000126364	0.002108854	zinc finger protein 474-like	gi|302830730|ref|XP_002946931.1|hypothetical protein VOLCADRAFT_87026 [Volvox carteri f. nagariensis] >gi|300267975|gb|EFJ52157.1| hypothetical protein VOLCADRAFT_87026 [Volvox carteri f. nagariensis]	NA	NA	NA
Ctaxi_contig_55778|comp36491_c1_seq9	-0.902823938	5.316616922	3.57E-05	0.000729175	NA	NA	NA	NA	NA
Ctaxi_contig_67966|comp37108_c2_seq1	-0.902646101	7.585196783	1.88E-11	1.75E-09	NA	NA	NA	NA	NA
Ctaxi_contig_42798|comp35665_c2_seq7	-0.902220519	6.958682845	1.75E-06	5.41E-05	NA	NA	NA	NA	NA
Ctaxi_contig_61690|comp36822_c2_seq1	-0.901472952	4.637031201	1.46E-06	4.56E-05	NA	NA	NA	NA	NA
Ctaxi_contig_61217|comp36796_c9_seq5	-0.901235855	4.527935267	1.36E-05	0.00031998	ankyrin repeat-containing protein	gi|395520287|ref|XP_003764266.1|PREDICTED: ankyrin repeat and protein kinase domain-containing protein 1 [Sarcophilus harrisii]	AT3G03790.3		 ankyrin repeat family protein / regulator of chromosome condensation (RCC1) family protein 
Ctaxi_contig_61243|comp36798_c7_seq7	-0.900868519	5.677778628	2.51E-08	1.20E-06	NA	NA	AT5G02860.1		 Pentatricopeptide repeat (PPR) superfamily protein 
Ctaxi_contig_30585|comp34605_c0_seq1	-0.900123562	5.281635974	9.20E-07	3.06E-05	rna-binding kh domain-containing protein	gi|168013158|ref|XP_001759268.1|predicted protein [Physcomitrella patens] >gi|162689581|gb|EDQ75952.1| predicted protein [Physcomitrella patens]	AT5G15270.1		 RNA-binding KH domain-containing protein 
Ctaxi_contig_6467|comp29313_c0_seq1	-0.899691833	6.266910523	0.000313292	0.004441549	NA	NA	NA	NA	NA
Ctaxi_contig_16841|comp32797_c1_seq1	-0.898024158	4.687876373	1.72E-05	0.000390762	NA	NA	NA	NA	NA
Ctaxi_contig_19800|comp33269_c1_seq1	-0.897261457	5.914225977	1.08E-08	5.68E-07	NA	NA	NA	NA	NA
Ctaxi_contig_24273|comp33908_c0_seq1	-0.896398568	3.665389208	9.15E-06	0.000225555	coiled-coil domain-containing protein 109a isoform 1	gi|557534148|gb|ESR45266.1|hypothetical protein CICLE_v10001767mg [Citrus clementina]	AT1G57610.2		 Protein of unknown function (DUF607) 
Ctaxi_contig_33718|comp34895_c1_seq1	-0.895844474	5.501668886	1.90E-07	7.55E-06	abc transporter a family member 7	gi|557105460|gb|ESQ45794.1|hypothetical protein EUTSA_v10010102mg [Eutrema salsugineum]	AT3G47780.1	"ATATH6,ATH6"	 ABC2 homolog 6 
Ctaxi_contig_10575|comp31439_c0_seq1	-0.895602687	3.690797939	0.002148177	0.020668573	NA	NA	NA	NA	NA
Ctaxi_contig_62954|comp36887_c1_seq1	-0.895020382	5.082497739	0.000221115	0.003345343	splicing factor 3b subunit 5	gi|545374571|ref|XP_005651560.1|hypothetical protein COCSUDRAFT_83575 [Coccomyxa subellipsoidea C-169] >gi|384253541|gb|EIE27016.1| hypothetical protein COCSUDRAFT_83575 [Coccomyxa subellipsoidea C-169]	AT3G23325.1		 Splicing factor 3B subunit 5/RDS3 complex subunit 10 
Ctaxi_contig_68776|comp37139_c2_seq2	-0.89356318	3.849106598	2.01E-05	0.000447548	NA	NA	NA	NA	NA
Ctaxi_contig_66609|comp37056_c6_seq1	-0.892442399	3.559330144	0.000968381	0.01110685	NA	NA	NA	NA	NA
Ctaxi_contig_70677|comp37218_c2_seq4	-0.892216002	3.031961529	0.002229174	0.021208142	NA	NA	NA	NA	NA
Ctaxi_contig_18087|comp33015_c0_seq6	-0.891926614	8.583558969	3.66E-06	0.000102353	NA	NA	NA	NA	NA
Ctaxi_contig_15190|comp32514_c2_seq1	-0.891143968	8.794036759	2.14E-05	0.000472726	NA	NA	NA	NA	NA
Ctaxi_contig_62177|comp36848_c0_seq1	-0.890759437	4.57525127	2.61E-07	9.94E-06	NA	NA	NA	NA	NA
Ctaxi_contig_41473|comp35574_c3_seq1	-0.890241275	5.889677233	2.37E-09	1.46E-07	NA	NA	NA	NA	NA
Ctaxi_contig_35952|comp35104_c0_seq6	-0.888847144	3.595454648	8.96E-06	0.00022173	d chain transport of drugs by the multidrug transporter acrb involves an access and a deep binding pocket that are separated by a switch-loop	"gi|384569034|gb|AFI09262.1|LmrCD-specific DARPin, partial [synthetic construct]"	AT2G03430.1		 Ankyrin repeat family protein 
Ctaxi_contig_19975|comp33298_c2_seq2	-0.888790454	5.805300264	1.28E-08	6.57E-07	NA	NA	NA	NA	NA
Ctaxi_contig_49180|comp36088_c0_seq1	-0.888291428	4.440525232	4.29E-06	0.000117285	NA	NA	NA	NA	NA
Ctaxi_contig_59746|comp36717_c0_seq6	-0.887918392	2.302661396	0.004945176	0.039459174	NA	NA	AT2G29570.1	"PCNA2,ATPCNA2"	 proliferating cell nuclear antigen 2 
Ctaxi_contig_39769|comp35443_c3_seq3	-0.887655913	3.225675576	0.001087142	0.012113654	ca2+:cation antiporter family	gi|328709066|ref|XP_003243863.1|PREDICTED: probable sodium/potassium/calcium exchanger CG1090-like isoform 2 [Acyrthosiphon pisum] >gi|328709068|ref|XP_001943453.2| PREDICTED: probable sodium/potassium/calcium exchanger CG1090-like isoform 1 [Acyrthosiphon pisum]	NA	NA	NA
Ctaxi_contig_14584|comp32402_c0_seq1	-0.886716293	2.713239161	0.001210518	0.013205721	serine acetyltransferase 4-like	gi|561031398|gb|ESW29977.1|hypothetical protein PHAVU_002G114700g [Phaseolus vulgaris] >gi|561031399|gb|ESW29978.1| hypothetical protein PHAVU_002G114700g [Phaseolus vulgaris]	AT4G35640.1	"ATSERAT3;2,SERAT3;2"	 serine acetyltransferase 3;2 
Ctaxi_contig_70988|comp37233_c3_seq3	-0.886131788	4.068677492	0.001493414	0.01567259	beta-glucan synthesis-associated	gi|348689204|gb|EGZ29018.1|hypothetical protein PHYSODRAFT_456709 [Phytophthora sojae]	NA	NA	NA
Ctaxi_contig_23267|comp33772_c2_seq4	-0.885986793	3.761445133	0.001782506	0.017962511	NA	NA	NA	NA	NA
Ctaxi_contig_71248|comp37245_c5_seq3	-0.885911488	2.914561551	0.006415764	0.048203911	NA	NA	NA	NA	NA
Ctaxi_contig_61488|comp36810_c1_seq1	-0.884460347	4.077880116	0.000188347	0.002925685	NA	NA	NA	NA	NA
Ctaxi_contig_71613|comp37256_c1_seq1	-0.883418394	5.233515539	3.43E-07	1.26E-05	NA	NA	NA	NA	NA
Ctaxi_contig_31941|comp34740_c2_seq1	-0.883410084	5.68857982	3.06E-09	1.81E-07	NA	NA	NA	NA	NA
Ctaxi_contig_31904|comp34735_c0_seq1	-0.881809395	3.275490201	0.003640653	0.031154399	NA	NA	NA	NA	NA
Ctaxi_contig_16599|comp32756_c0_seq2	-0.881231254	2.986238029	0.002937846	0.026342205	NA	NA	NA	NA	NA
Ctaxi_contig_55563|comp36478_c0_seq1	-0.88110852	2.880898471	0.000745728	0.009054022	NA	NA	NA	NA	NA
Ctaxi_contig_66384|comp37045_c0_seq1	-0.87910768	6.115514169	1.95E-08	9.55E-07	NA	NA	NA	NA	NA
Ctaxi_contig_39225|comp35393_c2_seq1	-0.879045014	7.035351978	1.04E-10	8.45E-09	NA	NA	NA	NA	NA
Ctaxi_contig_33729|comp34895_c3_seq3	-0.878629384	3.482632573	0.000592861	0.007476987	abc transporter a family member	gi|357477503|ref|XP_003609037.1|ABC transporter A family member [Medicago truncatula] >gi|355510092|gb|AES91234.1| ABC transporter A family member [Medicago truncatula]	AT3G47740.1	"ATATH2,ATH2,ABCA3"	 ABC2 homolog 2 
Ctaxi_contig_70219|comp37197_c6_seq1	-0.87841662	3.316271292	0.003199517	0.028171023	NA	NA	NA	NA	NA
Ctaxi_contig_20857|comp33426_c0_seq4	-0.876726174	3.445034601	0.00090714	0.010582986	NA	NA	NA	NA	NA
Ctaxi_contig_18085|comp33015_c0_seq4	-0.87622994	9.346065213	1.28E-05	0.000304006	NA	NA	NA	NA	NA
Ctaxi_contig_27144|comp34218_c1_seq3	-0.876106498	2.557481199	0.002353632	0.022116402	protein	gi|552811902|ref|XP_005843587.1|hypothetical protein CHLNCDRAFT_59242 [Chlorella variabilis] >gi|307103223|gb|EFN51485.1| hypothetical protein CHLNCDRAFT_59242 [Chlorella variabilis]	AT3G06910.1	"ULP1A,ELS1,AtULP1a"	 UB-like protease 1A 
Ctaxi_contig_39122|comp35382_c5_seq2	-0.875822928	2.584318924	0.001877499	0.018724328	NA	NA	AT1G21580.1		 Zinc finger C-x8-C-x5-C-x3-H type family protein 
Ctaxi_contig_33379|comp34866_c1_seq4	-0.874969752	4.149198973	2.16E-06	6.49E-05	NA	NA	NA	NA	NA
Ctaxi_contig_32219|comp34767_c0_seq3	-0.874575713	6.530517004	4.91E-10	3.56E-08	NA	NA	NA	NA	NA
Ctaxi_contig_20140|comp33329_c0_seq1	-0.874239401	4.969103889	0.0003352	0.004695413	protein	gi|552838982|ref|XP_005849695.1|hypothetical protein CHLNCDRAFT_30497 [Chlorella variabilis] >gi|307109355|gb|EFN57593.1| hypothetical protein CHLNCDRAFT_30497 [Chlorella variabilis]	AT3G06720.2	"AT-IMP,ATKAPALPHA,AIMPALPHA"	 importin alpha isoform 1 
Ctaxi_contig_66396|comp37045_c5_seq1	-0.87420231	5.23478896	1.21E-06	3.86E-05	dihydrofolate reductase-thymidylate synthase	gi|449462208|ref|XP_004148833.1|PREDICTED: bifunctional dihydrofolate reductase-thymidylate synthase-like [Cucumis sativus] >gi|449507353|ref|XP_004163007.1| PREDICTED: bifunctional dihydrofolate reductase-thymidylate synthase-like [Cucumis sativus]	AT2G16370.1	THY-1	 thymidylate synthase 1 
Ctaxi_contig_51441|comp36238_c3_seq2	-0.874025442	4.229568629	1.57E-05	0.000361144	NA	NA	NA	NA	NA
Ctaxi_contig_40209|comp35481_c0_seq2	-0.873435619	3.478430073	0.000343991	0.004801695	NA	NA	NA	NA	NA
Ctaxi_contig_45318|comp35818_c0_seq1	-0.87320329	3.602840578	0.001025853	0.011598152	NA	NA	NA	NA	NA
Ctaxi_contig_32406|comp34784_c0_seq1	-0.872810459	3.609961388	0.00021236	0.003237984	NA	NA	NA	NA	NA
Ctaxi_contig_20883|comp33432_c1_seq5	-0.87249603	3.179456828	0.00147124	0.015493344	NA	NA	NA	NA	NA
Ctaxi_contig_37140|comp35211_c0_seq2	-0.872395229	4.932936947	3.14E-06	9.00E-05	NA	NA	NA	NA	NA
Ctaxi_contig_37163|comp35213_c0_seq1	-0.871652105	4.580909094	4.96E-05	0.000970481	kinase-like protein	gi|545353719|ref|XP_005642695.1|kinase-like protein [Coccomyxa subellipsoidea C-169] >gi|384244652|gb|EIE18151.1| kinase-like protein [Coccomyxa subellipsoidea C-169]	NA	NA	NA
Ctaxi_contig_62924|comp36885_c3_seq3	-0.87103918	7.049213892	6.44E-08	2.82E-06	kinesin-domain-containing partial	"gi|545372404|ref|XP_005650674.1|kinesin-domain-containing protein, partial [Coccomyxa subellipsoidea C-169] >gi|384252654|gb|EIE26130.1| kinesin-domain-containing protein, partial [Coccomyxa subellipsoidea C-169]"	AT3G17360.1	POK1	 phragmoplast orienting kinesin 1 
Ctaxi_contig_66795|comp37066_c2_seq4	-0.87047107	5.134164993	0.000933421	0.010803343	NA	NA	NA	NA	NA
Ctaxi_contig_31029|comp34646_c1_seq1	-0.870265611	7.537426174	5.98E-08	2.63E-06	wd40 repeat-like partial	gi|302856070|ref|XP_002959476.1|hypothetical protein VOLCADRAFT_100946 [Volvox carteri f. nagariensis] >gi|300255043|gb|EFJ39457.1| hypothetical protein VOLCADRAFT_100946 [Volvox carteri f. nagariensis]	AT5G10940.2		 transducin family protein / WD-40 repeat family protein 
Ctaxi_contig_57348|comp36586_c0_seq3	-0.870239547	5.572393458	2.92E-08	1.38E-06	NA	NA	NA	NA	NA
Ctaxi_contig_66068|comp37036_c4_seq4	-0.869567478	3.371784797	0.000109646	0.001877439	kif4 type kinesin	gi|302852333|ref|XP_002957687.1|Kif4 type kinesin [Volvox carteri f. nagariensis] >gi|300256981|gb|EFJ41236.1| Kif4 type kinesin [Volvox carteri f. nagariensis]	NA	NA	NA
Ctaxi_contig_34673|comp34979_c1_seq1	-0.869402767	3.236472603	0.001185536	0.012987679	vacuolar protein sorting-associated protein	gi|302763729|ref|XP_002965286.1|hypothetical protein SELMODRAFT_439148 [Selaginella moellendorffii] >gi|300167519|gb|EFJ34124.1| hypothetical protein SELMODRAFT_439148 [Selaginella moellendorffii]	AT5G24740.1		 Protein of unknown function (DUF1162) 
Ctaxi_contig_61694|comp36822_c3_seq1	-0.86839412	4.905774216	1.21E-05	0.000287913	NA	NA	NA	NA	NA
Ctaxi_contig_59532|comp36703_c2_seq2	-0.868125607	3.106159463	0.005852528	0.044914737	NA	NA	NA	NA	NA
Ctaxi_contig_14341|comp32346_c1_seq1	-0.867211252	5.189855348	0.000185353	0.002888544	beta-carotene hydroxylase	"gi|75207033|sp|Q9SPK6.1|BCH_HAEPLRecName: Full=Beta-carotene 3-hydroxylase, chloroplastic; Flags: Precursor >gi|5852870|gb|AAD54243.1|AF162276_1 carotenoid hydroxylase [Haematococcus pluvialis]"	AT4G25700.1	"BETA-OHASE1,B1,chy1,BCH1"	 beta-hydroxylase 1 
Ctaxi_contig_63389|comp36915_c1_seq3	-0.867204122	4.42069755	3.96E-06	0.000109614	NA	NA	NA	NA	NA
Ctaxi_contig_40116|comp35472_c3_seq1	-0.867090384	6.613666664	2.70E-08	1.29E-06	heat shock cognate 70 kda protein	gi|326497219|dbj|BAK02194.1|predicted protein [Hordeum vulgare subsp. vulgare]	AT5G02500.1	"HSC70-1,HSP70-1,AT-HSC70-1,HSC70"	 heat shock cognate protein 70-1 
Ctaxi_contig_28996|comp34435_c2_seq12	-0.865249656	2.635002111	0.002155351	0.020707585	NA	NA	NA	NA	NA
Ctaxi_contig_28854|comp34421_c4_seq4	-0.865091705	7.343175243	4.27E-09	2.44E-07	NA	NA	NA	NA	NA
Ctaxi_contig_14981|comp32476_c1_seq1	-0.863788768	5.636802791	8.15E-08	3.49E-06	ankyrin repeat protein	gi|548830657|gb|ERM93580.1|hypothetical protein AMTR_s00004p00114250 [Amborella trichopoda]	AT2G03430.1		 Ankyrin repeat family protein 
Ctaxi_contig_22214|comp33636_c4_seq1	-0.86363133	6.050544797	5.43E-06	0.00014287	NA	NA	NA	NA	NA
Ctaxi_contig_11296|comp31643_c1_seq1	-0.863510931	2.839456457	0.00424813	0.035086447	NA	NA	NA	NA	NA
Ctaxi_contig_56373|comp36530_c1_seq13	-0.863444597	5.392389034	4.75E-06	0.000127915	peptide transporter ptr1-like	gi|356496164|ref|XP_003516940.1|PREDICTED: peptide transporter PTR1-like [Glycine max]	AT3G54140.1	"ATPTR1,PTR1"	 peptide transporter 1 
Ctaxi_contig_66061|comp37036_c0_seq5	-0.862885281	2.766635092	0.002674322	0.024481917	NA	NA	NA	NA	NA
Ctaxi_contig_37921|comp35280_c0_seq2	-0.862850128	2.726852202	0.003908904	0.03288195	-related protein kinase 2	gi|159490328|ref|XP_001703131.1|NimA-related protein kinase 2 [Chlamydomonas reinhardtii] >gi|34334393|gb|AAQ64683.1| NIMA-related kinase 2 [Chlamydomonas reinhardtii] >gi|158270761|gb|EDO96596.1| NimA-related protein kinase 2 [Chlamydomonas reinhardtii]	AT3G20860.1	"ATNEK5,NEK5"	 NIMA-related kinase 5 
Ctaxi_contig_19698|comp33252_c0_seq2	-0.862695559	4.027731995	0.000507764	0.006571036	mpn domain-containing partial	gi|551676387|ref|XP_005840947.1|hypothetical protein GUITHDRAFT_132396 [Guillardia theta CCMP2712] >gi|428185114|gb|EKX53967.1| hypothetical protein GUITHDRAFT_132396 [Guillardia theta CCMP2712]	NA	NA	NA
Ctaxi_contig_39729|comp35441_c1_seq8	-0.862322876	5.672650369	5.19E-06	0.000137786	NA	NA	NA	NA	NA
Ctaxi_contig_51260|comp36229_c4_seq1	-0.861915283	3.501236146	0.000732112	0.008912888	sulfate transporter	gi|125527049|gb|EAY75163.1|hypothetical protein OsI_03055 [Oryza sativa Indica Group]	AT2G25680.1	MOT1	 molybdate transporter 1 
Ctaxi_contig_21255|comp33485_c1_seq5	-0.859827924	3.682735704	0.000766027	0.009252896	NA	NA	NA	NA	NA
Ctaxi_contig_16844|comp32797_c2_seq2	-0.859194647	2.295320344	0.005735946	0.044217204	NA	NA	NA	NA	NA
Ctaxi_contig_71682|comp37258_c6_seq8	-0.858934482	4.06879752	0.001757741	0.017765641	NA	NA	AT5G44260.1		 Zinc finger C-x8-C-x5-C-x3-H type family protein 
Ctaxi_contig_39337|comp35403_c2_seq2	-0.858526151	2.937473234	0.002261616	0.021449069	NA	NA	NA	NA	NA
Ctaxi_contig_37372|comp35231_c1_seq1	-0.858074044	3.084238666	0.00075793	0.009178667	NA	NA	NA	NA	NA
Ctaxi_contig_31028|comp34646_c0_seq1	-0.857744355	6.147638541	3.15E-07	1.18E-05	NA	NA	NA	NA	NA
Ctaxi_contig_66608|comp37056_c5_seq2	-0.85759638	2.885038697	0.004594706	0.037280793	NA	NA	NA	NA	NA
Ctaxi_contig_11538|comp31708_c0_seq2	-0.856747363	3.393878396	0.001471667	0.015493344	NA	NA	NA	NA	NA
Ctaxi_contig_60394|comp36753_c4_seq2	-0.85619583	6.342127234	3.03E-07	1.14E-05	polyadenylate-binding cytoplasmic and nuclear-like	"gi|357139501|ref|XP_003571320.1|PREDICTED: polyadenylate-binding protein, cytoplasmic and nuclear-like [Brachypodium distachyon]"	AT1G32790.2	CID11	 CTC-interacting domain 11 
Ctaxi_contig_62442|comp36857_c3_seq1	-0.855982328	3.10993	0.001508898	0.015770261	vacuolar protein sorting-associated protein 11 homolog	gi|545356948|ref|XP_005644151.1|hypothetical protein COCSUDRAFT_58352 [Coccomyxa subellipsoidea C-169] >gi|384246116|gb|EIE19607.1| hypothetical protein COCSUDRAFT_58352 [Coccomyxa subellipsoidea C-169]	AT2G05170.1	"ATVPS11,VPS11"	 vacuolar protein sorting 11 
Ctaxi_contig_21179|comp33471_c1_seq6	-0.854796195	10.28060527	5.34E-11	4.60E-09	udp-glucose dehydrogenase	gi|159479860|ref|XP_001698004.1|UDP-glucose dehydrogenase [Chlamydomonas reinhardtii] >gi|158273803|gb|EDO99589.1| UDP-glucose dehydrogenase [Chlamydomonas reinhardtii]	AT5G15490.1		 UDP-glucose 6-dehydrogenase family protein 
Ctaxi_contig_61498|comp36810_c3_seq9	-0.854601252	3.474335244	0.003735135	0.031730352	NA	NA	NA	NA	NA
Ctaxi_contig_62180|comp36848_c4_seq1	-0.854537208	5.322464851	2.77E-07	1.05E-05	NA	NA	NA	NA	NA
Ctaxi_contig_50304|comp36167_c3_seq1	-0.854523279	3.369619048	0.000128229	0.002132362	u-box domain-containing protein 16-like	gi|47847630|dbj|BAD22116.1|Avr9/Cf-9 rapidly elicited protein-like [Oryza sativa Japonica Group] >gi|47848077|dbj|BAD21861.1| Avr9/Cf-9 rapidly elicited protein-like [Oryza sativa Japonica Group]	AT5G01830.1		 ARM repeat superfamily protein 
Ctaxi_contig_26085|comp34111_c0_seq1	-0.854061637	3.815983438	2.46E-05	0.000530495	cytidine and deoxycytidylate deaminase zinc-binding region family protein	gi|520950000|ref|WP_020356438.1|cytidine and deoxycytidylate deaminase zinc-binding region family protein [Chlamydia psittaci] >gi|519794552|gb|EPP37593.1| cytidine and deoxycytidylate deaminase zinc-binding region family protein [Chlamydia psittaci 10_743_SC13]	AT1G68720.1	"TADA,ATTADA"	 tRNA arginine adenosine deaminase 
Ctaxi_contig_11924|comp31811_c1_seq1	-0.854011282	4.108857605	0.001212534	0.013222357	NA	NA	NA	NA	NA
Ctaxi_contig_43362|comp35706_c2_seq1	-0.853186287	6.622743751	2.36E-06	6.97E-05	atp-binding cassette transporter	"gi|545364026|ref|XP_005647087.1|hypothetical protein COCSUDRAFT_16269, partial [Coccomyxa subellipsoidea C-169] >gi|384249061|gb|EIE22543.1| hypothetical protein COCSUDRAFT_16269, partial [Coccomyxa subellipsoidea C-169]"	AT1G31770.1	ABCG14	 ATP-binding cassette 14 
Ctaxi_contig_66915|comp37068_c1_seq20	-0.85243832	3.529598567	0.000799064	0.009572046	NA	NA	NA	NA	NA
Ctaxi_contig_66399|comp37045_c6_seq2	-0.852423526	5.782105052	5.22E-08	2.33E-06	NA	NA	NA	NA	NA
Ctaxi_contig_21173|comp33471_c0_seq4	-0.851909714	7.001385497	3.75E-05	0.00076156	udp-glucose dehydrogenase	gi|545363578|ref|XP_005646910.1|UDP-glucose dehydrogenase [Coccomyxa subellipsoidea C-169] >gi|384248883|gb|EIE22366.1| UDP-glucose dehydrogenase [Coccomyxa subellipsoidea C-169]	AT3G29360.2		 UDP-glucose 6-dehydrogenase family protein 
Ctaxi_contig_58157|comp36635_c2_seq1	-0.85187116	4.83437171	3.31E-07	1.23E-05	t-complex delta subunit	gi|302785866|ref|XP_002974704.1|hypothetical protein SELMODRAFT_102150 [Selaginella moellendorffii] >gi|300157599|gb|EFJ24224.1| hypothetical protein SELMODRAFT_102150 [Selaginella moellendorffii]	AT3G18190.1		 TCP-1/cpn60 chaperonin family protein 
Ctaxi_contig_37986|comp35285_c0_seq1	-0.851716164	4.402947553	1.63E-05	0.000373815	giy-yig catalytic domain-containing endonuclease	gi|545370161|ref|XP_005649746.1|hypothetical protein COCSUDRAFT_61443 [Coccomyxa subellipsoidea C-169] >gi|384251725|gb|EIE25202.1| hypothetical protein COCSUDRAFT_61443 [Coccomyxa subellipsoidea C-169]	NA	NA	NA
Ctaxi_contig_70974|comp37232_c3_seq5	-0.850955344	3.807503193	0.000501301	0.006494997	NA	NA	NA	NA	NA
Ctaxi_contig_32615|comp34797_c1_seq2	-0.850395396	2.834597268	0.00321877	0.028325517	adhesin-like protein	"gi|514483672|gb|EPH53041.1|hypothetical protein CAOG_09059, partial [Capsaspora owczarzaki ATCC 30864]"	NA	NA	NA
Ctaxi_contig_70914|comp37229_c2_seq3	-0.849225704	3.148727168	0.004861466	0.038922218	NA	NA	NA	NA	NA
Ctaxi_contig_40218|comp35481_c5_seq1	-0.849151343	6.66100441	1.21E-08	6.27E-07	atp binding protein	gi|557527329|gb|ESR38579.1|hypothetical protein CICLE_v10025256mg [Citrus clementina]	AT4G38470.1		 ACT-like protein tyrosine kinase family protein 
Ctaxi_contig_30838|comp34628_c0_seq5	-0.848799896	3.69962141	4.70E-05	0.000929017	core-2 i-branching beta- -n-acetylglucosaminyltransferase family protein	gi|552832371|ref|XP_005848332.1|hypothetical protein CHLNCDRAFT_145020 [Chlorella variabilis] >gi|307107989|gb|EFN56230.1| hypothetical protein CHLNCDRAFT_145020 [Chlorella variabilis]	AT1G62305.1		" Core-2/I-branching beta-1,6-N-acetylglucosaminyltransferase family protein "
Ctaxi_contig_59982|comp36731_c2_seq4	-0.848530464	3.506743902	0.00187238	0.018692264	histone h3 lys 4 methyltransferase	gi|302832672|ref|XP_002947900.1|histone H3 Lys 4 methyltransferase [Volvox carteri f. nagariensis] >gi|300266702|gb|EFJ50888.1| histone H3 Lys 4 methyltransferase [Volvox carteri f. nagariensis]	NA	NA	NA
Ctaxi_contig_66199|comp37037_c1_seq1	-0.84790634	4.139928758	0.000123745	0.002074548	n-methylhydantoinase b acetone alpha subunit	gi|545375648|ref|XP_005651983.1|hypothetical protein COCSUDRAFT_11457 [Coccomyxa subellipsoidea C-169] >gi|384253965|gb|EIE27439.1| hypothetical protein COCSUDRAFT_11457 [Coccomyxa subellipsoidea C-169]	AT5G37830.1	OXP1	 oxoprolinase 1 
Ctaxi_contig_14400|comp32361_c0_seq2	-0.84779206	5.210195166	1.69E-05	0.000384806	NA	NA	NA	NA	NA
Ctaxi_contig_68945|comp37148_c3_seq1	-0.847428871	3.769331882	0.000100785	0.001753388	protein	gi|302846326|ref|XP_002954700.1|hypothetical protein VOLCADRAFT_64976 [Volvox carteri f. nagariensis] >gi|300260119|gb|EFJ44341.1| hypothetical protein VOLCADRAFT_64976 [Volvox carteri f. nagariensis]	AT3G03060.1		 P-loop containing nucleoside triphosphate hydrolases superfamily protein 
Ctaxi_contig_65827|comp37026_c0_seq4	-0.847007101	4.050874886	0.004976191	0.039625445	magnesium chelatase subunit h	gi|545369496|ref|XP_005649493.1|magnesium chelatase subunit H [Coccomyxa subellipsoidea C-169] >gi|384251471|gb|EIE24949.1| magnesium chelatase subunit H [Coccomyxa subellipsoidea C-169]	AT5G13630.1	"GUN5,CCH,CHLH,CCH1,ABAR"	" magnesium-chelatase subunit chlH, chloroplast, putative / Mg-protoporphyrin IX chelatase, putative (CHLH) "
Ctaxi_contig_43907|comp35745_c0_seq3	-0.846947068	5.32848437	4.08E-06	0.000112261	voltage-dependent calcium channel subunit alpha-2 delta-2-like	gi|514642859|ref|XP_004998635.1|hypothetical protein PTSG_00082 [Salpingoeca rosetta] >gi|326426493|gb|EGD72063.1| hypothetical protein PTSG_00082 [Salpingoeca rosetta]	NA	NA	NA
Ctaxi_contig_48980|comp36074_c0_seq3	-0.846755786	5.304469595	0.000547181	0.006996584	NA	NA	NA	NA	NA
Ctaxi_contig_26620|comp34167_c1_seq2	-0.845900475	4.080366596	8.18E-05	0.001474353	NA	NA	NA	NA	NA
Ctaxi_contig_66395|comp37045_c4_seq1	-0.845381373	6.086100932	5.35E-06	0.000141116	NA	NA	NA	NA	NA
Ctaxi_contig_30531|comp34598_c0_seq2	-0.844680193	6.979002246	1.21E-08	6.27E-07	NA	NA	NA	NA	NA
Ctaxi_contig_21839|comp33584_c0_seq1	-0.844248176	4.979232845	3.34E-07	1.23E-05	NA	NA	NA	NA	NA
Ctaxi_contig_64519|comp36967_c1_seq11	-0.84356057	4.080382263	2.85E-05	0.000603032	NA	NA	NA	NA	NA
Ctaxi_contig_68937|comp37148_c0_seq4	-0.842306449	4.059405671	0.000391592	0.005316359	serine threonine protein kinase 9	gi|302849324|ref|XP_002956192.1|serine/threonine protein kinase 9 [Volvox carteri f. nagariensis] >gi|300258495|gb|EFJ42731.1| serine/threonine protein kinase 9 [Volvox carteri f. nagariensis]	AT5G01810.3	CIPK15	 CBL-interacting protein kinase 15 
Ctaxi_contig_20908|comp33434_c1_seq1	-0.841913501	3.751775872	0.000109669	0.001877439	NA	NA	NA	NA	NA
Ctaxi_contig_33387|comp34867_c2_seq1	-0.840810237	6.233408604	8.34E-10	5.65E-08	gata transcription factor family protein	gi|502145399|ref|XP_004506013.1|PREDICTED: GATA transcription factor 11-like [Cicer arietinum]	AT3G24050.1	GATA1	 GATA transcription factor 1 
Ctaxi_contig_28281|comp34355_c1_seq5	-0.839190856	5.506450997	2.95E-06	8.49E-05	NA	NA	NA	NA	NA
Ctaxi_contig_69323|comp37163_c3_seq1	-0.838407466	5.286472041	1.63E-07	6.58E-06	katanin p60 atpase-containing subunit	gi|168009415|ref|XP_001757401.1|predicted protein [Physcomitrella patens] >gi|162691524|gb|EDQ77886.1| predicted protein [Physcomitrella patens]	AT4G28000.1		 P-loop containing nucleoside triphosphate hydrolases superfamily protein 
Ctaxi_contig_47344|comp35967_c2_seq1	-0.837694078	5.171204853	0.000480555	0.006295	hexokinase protein hxk5	"gi|115435012|ref|NP_001042264.1|Os01g0190400 [Oryza sativa Japonica Group] >gi|113531795|dbj|BAF04178.1| Os01g0190400, partial [Oryza sativa Japonica Group]"	AT2G19860.2	"ATHXK2,HXK2"	 hexokinase 2 
Ctaxi_contig_54233|comp36397_c1_seq2	-0.837389582	5.483660935	7.11E-08	3.07E-06	NA	NA	NA	NA	NA
Ctaxi_contig_19500|comp33219_c0_seq1	-0.836972731	6.144582441	0.00173765	0.017607337	NA	NA	NA	NA	NA
Ctaxi_contig_49184|comp36088_c3_seq1	-0.83674518	5.242348661	7.09E-06	0.00018004	NA	NA	NA	NA	NA
Ctaxi_contig_55401|comp36467_c1_seq10	-0.836012644	9.109486558	0.000153919	0.002472711	tpa_inf: chloroplast light-harvesting complex ii protein precursor lhcbm6	gi|145078830|tpg|DAA05886.1|TPA_inf: chloroplast light-harvesting complex II protein precursor Lhcbm6 [Euglena gracilis]	AT1G29920.1	"CAB2,AB165,LHCB1.1"	 chlorophyll A/B-binding protein 2 
Ctaxi_contig_31376|comp34684_c0_seq2	-0.83591594	2.468431762	0.002633874	0.024164957	NA	NA	NA	NA	NA
Ctaxi_contig_18082|comp33015_c0_seq1	-0.835586965	9.96524459	3.27E-07	1.21E-05	NA	NA	NA	NA	NA
Ctaxi_contig_46785|comp35924_c1_seq7	-0.835542778	3.446441166	0.000172281	0.002724486	NA	NA	NA	NA	NA
Ctaxi_contig_61752|comp36825_c5_seq4	-0.835412137	7.852571038	2.58E-08	1.23E-06	NA	NA	NA	NA	NA
Ctaxi_contig_20884|comp33432_c1_seq6	-0.83519816	3.330704179	0.000252268	0.003721687	NA	NA	NA	NA	NA
Ctaxi_contig_41990|comp35606_c0_seq23	-0.832721709	4.075229119	7.33E-05	0.001351239	NA	NA	NA	NA	NA
Ctaxi_contig_20927|comp33437_c2_seq1	-0.832354369	5.286193174	4.26E-07	1.54E-05	NA	NA	NA	NA	NA
Ctaxi_contig_28857|comp34421_c4_seq7	-0.832329314	8.479601637	1.97E-09	1.24E-07	NA	NA	NA	NA	NA
Ctaxi_contig_61594|comp36816_c1_seq1	-0.831713499	6.233007666	1.97E-05	0.000439417	ankyrin repeat protein	"gi|123404687|ref|XP_001302477.1|ankyrin repeat protein [Trichomonas vaginalis G3] >gi|121883769|gb|EAX89547.1| ankyrin repeat protein, putative [Trichomonas vaginalis G3]"	AT4G27780.1	ACBP2	 acyl-CoA binding protein 2 
Ctaxi_contig_19424|comp33202_c2_seq1	-0.831363375	4.550986542	1.96E-06	5.94E-05	probable rhamnose biosynthetic enzyme 1-like	gi|159473821|ref|XP_001695032.1|predicted protein [Chlamydomonas reinhardtii] >gi|124484367|dbj|BAF46294.1| NAD-dependent epimerase/dehydratase [Chlamydomonas reinhardtii] >gi|158276411|gb|EDP02184.1| predicted protein [Chlamydomonas reinhardtii]	AT1G78570.1	"RHM1,ROL1,ATRHM1"	 rhamnose biosynthesis 1 
Ctaxi_contig_66386|comp37045_c0_seq3	-0.830826482	5.537786807	3.69E-07	1.35E-05	NA	NA	NA	NA	NA
Ctaxi_contig_47461|comp35973_c3_seq4	-0.830172334	4.428726045	0.000751148	0.009103177	NA	NA	NA	NA	NA
Ctaxi_contig_66602|comp37056_c4_seq1	-0.830083211	3.302582503	0.001360178	0.014540978	NA	NA	NA	NA	NA
Ctaxi_contig_32412|comp34784_c4_seq1	-0.829534474	3.767186915	1.05E-05	0.000254633	NA	NA	NA	NA	NA
Ctaxi_contig_59745|comp36717_c0_seq5	-0.828475185	3.944797733	0.000254175	0.003743163	NA	NA	NA	NA	NA
Ctaxi_contig_61599|comp36816_c4_seq2	-0.827419465	4.016663038	0.000994936	0.01134449	NA	NA	NA	NA	NA
Ctaxi_contig_50994|comp36210_c1_seq1	-0.827183035	4.421093185	1.61E-06	5.01E-05	ctd small phosphatase-like protein 2-like	gi|302821763|ref|XP_002992543.1|hypothetical protein SELMODRAFT_135380 [Selaginella moellendorffii] >gi|300139745|gb|EFJ06481.1| hypothetical protein SELMODRAFT_135380 [Selaginella moellendorffii]	AT3G55960.1		 Haloacid dehalogenase-like hydrolase (HAD) superfamily protein 
Ctaxi_contig_28851|comp34421_c4_seq1	-0.826598512	7.238040611	7.12E-07	2.47E-05	NA	NA	NA	NA	NA
Ctaxi_contig_56314|comp36527_c0_seq1	-0.826049855	5.874436027	3.71E-08	1.71E-06	NA	NA	NA	NA	NA
Ctaxi_contig_23265|comp33772_c2_seq2	-0.825241616	5.770387992	6.65E-06	0.000170375	hypothetical protein COCSUDRAFT_56639	gi|545361323|ref|XP_005645964.1|hypothetical protein COCSUDRAFT_56639 [Coccomyxa subellipsoidea C-169] >gi|384247935|gb|EIE21420.1| hypothetical protein COCSUDRAFT_56639 [Coccomyxa subellipsoidea C-169]	NA	NA	NA
Ctaxi_contig_45719|comp35847_c0_seq2	-0.82494266	7.037899483	7.51E-06	0.000189201	glycerol uptake facilitator protein	gi|328772455|gb|EGF82493.1|hypothetical protein BATDEDRAFT_36652 [Batrachochytrium dendrobatidis JAM81]	NA	NA	NA
Ctaxi_contig_38796|comp35352_c0_seq1	-0.824458328	4.610281364	1.10E-06	3.57E-05	NA	NA	NA	NA	NA
Ctaxi_contig_61598|comp36816_c4_seq1	-0.822755737	4.622020595	0.00038323	0.005224202	NA	NA	NA	NA	NA
Ctaxi_contig_63145|comp36900_c2_seq3	-0.82158967	3.512463902	0.000541	0.006930897	achain crystal structure of engineered northeast structural genomics consortium target	"gi|530537542|pdb|4J7W|AChain A, E3_5 Darpin L86a Mutant >gi|530537543|pdb|4J7W|B Chain B, E3_5 Darpin L86a Mutant"	AT2G17390.1	AKR2B	 ankyrin repeat-containing 2B 
Ctaxi_contig_43088|comp35684_c1_seq1	-0.821185334	7.588942404	1.83E-09	1.16E-07	NA	NA	NA	NA	NA
Ctaxi_contig_31035|comp34646_c2_seq2	-0.821125768	5.260346628	3.85E-05	0.00078112	wd and tetratricopeptide repeats protein 1	gi|552822219|ref|XP_005846057.1|hypothetical protein CHLNCDRAFT_136223 [Chlorella variabilis] >gi|307105707|gb|EFN53955.1| hypothetical protein CHLNCDRAFT_136223 [Chlorella variabilis]	AT5G10940.1		 transducin family protein / WD-40 repeat family protein 
Ctaxi_contig_29204|comp34457_c0_seq1	-0.821014796	6.948331841	2.11E-07	8.24E-06	ubiquitin carboxyl-terminal hydrolase 12	gi|545373717|ref|XP_005651196.1|cysteine proteinase [Coccomyxa subellipsoidea C-169] >gi|384253177|gb|EIE26652.1| cysteine proteinase [Coccomyxa subellipsoidea C-169]	AT5G06600.3	UBP12	 ubiquitin-specific protease 12 
Ctaxi_contig_67970|comp37108_c2_seq5	-0.820764496	6.565455893	1.14E-07	4.73E-06	NA	NA	NA	NA	NA
Ctaxi_contig_32217|comp34767_c0_seq1	-0.820614764	7.131320576	1.91E-08	9.39E-07	cre-unc-89 protein	gi|308485162|ref|XP_003104780.1|CRE-UNC-89 protein [Caenorhabditis remanei] >gi|308257478|gb|EFP01431.1| CRE-UNC-89 protein [Caenorhabditis remanei]	NA	NA	NA
Ctaxi_contig_52715|comp36310_c1_seq1	-0.819888475	6.83267961	8.38E-05	0.001501756	protein	gi|552842596|ref|XP_005850610.1|hypothetical protein CHLNCDRAFT_50283 [Chlorella variabilis] >gi|307110272|gb|EFN58508.1| hypothetical protein CHLNCDRAFT_50283 [Chlorella variabilis]	AT3G22420.2	"WNK2,ZIK3"	 with no lysine (K) kinase 2 
Ctaxi_contig_47150|comp35952_c3_seq1	-0.819269521	2.916897799	0.006671402	0.049797729	NA	NA	NA	NA	NA
Ctaxi_contig_62880|comp36884_c2_seq1	-0.818702977	2.198647457	0.005847266	0.04488764	ankyrin repeat protein	gi|405974608|gb|EKC39239.1|Ankyrin-1 [Crassostrea gigas]	NA	NA	NA
Ctaxi_contig_58472|comp36654_c4_seq1	-0.817733924	5.193806571	9.18E-08	3.88E-06	NA	NA	NA	NA	NA
Ctaxi_contig_28050|comp34327_c0_seq1	-0.816507938	8.106328216	2.34E-09	1.44E-07	thioredoxin	gi|159480598|ref|XP_001698369.1|thioredoxin-like protein [Chlamydomonas reinhardtii] >gi|158282109|gb|EDP07862.1| thioredoxin-like protein [Chlamydomonas reinhardtii]	AT4G29670.1	ACHT2	 atypical CYS  HIS rich thioredoxin 2 
Ctaxi_contig_69286|comp37162_c3_seq22	-0.815507878	4.986574452	0.000918451	0.010674971	cobalamin-dependent methionine synthase	gi|552815100|ref|XP_005844355.1|hypothetical protein CHLNCDRAFT_36916 [Chlorella variabilis] >gi|307103997|gb|EFN52253.1| hypothetical protein CHLNCDRAFT_36916 [Chlorella variabilis]	AT1G01940.1		 Cyclophilin-like peptidyl-prolyl cis-trans isomerase family protein 
Ctaxi_contig_22332|comp33652_c0_seq1	-0.815196657	5.224170041	5.33E-05	0.001031682	NA	NA	NA	NA	NA
Ctaxi_contig_45778|comp35853_c5_seq2	-0.81481308	5.352786987	2.11E-05	0.000465905	NA	NA	NA	NA	NA
Ctaxi_contig_20859|comp33426_c1_seq1	-0.814767886	4.241033612	0.00011004	0.00188103	NA	NA	NA	NA	NA
Ctaxi_contig_66913|comp37068_c1_seq18	-0.814035276	3.352838304	0.000420019	0.00563317	NA	NA	NA	NA	NA
Ctaxi_contig_66642|comp37058_c3_seq3	-0.813862929	3.228033051	0.00163462	0.016788232	NA	NA	NA	NA	NA
Ctaxi_contig_21028|comp33452_c0_seq5	-0.813551508	3.744185506	0.000427896	0.005711129	nudix hydrolase	gi|302831401|ref|XP_002947266.1|hypothetical protein VOLCADRAFT_56657 [Volvox carteri f. nagariensis] >gi|300267673|gb|EFJ51856.1| hypothetical protein VOLCADRAFT_56657 [Volvox carteri f. nagariensis]	AT1G18300.1	"atnudt4,NUDT4"	 nudix hydrolase homolog 4 
Ctaxi_contig_57619|comp36606_c0_seq1	-0.813405884	4.694092832	0.000162161	0.002586624	g-type lectin s-receptor-like serine threonine-protein kinase	"gi|462412657|gb|EMJ17706.1|hypothetical protein PRUPE_ppa025419mg, partial [Prunus persica]"	AT1G11340.1		 S-locus lectin protein kinase family protein 
Ctaxi_contig_71286|comp37247_c1_seq3	-0.812962621	2.910397661	0.001671665	0.017111674	salt overly sensitive 1	gi|298714568|emb|CBJ27559.1|salt overly sensitive 1-like protein [Ectocarpus siliculosus]	AT1G14660.1	"ATNHX8,NHX8"	 Na+/H+ exchanger 8 
Ctaxi_contig_18239|comp33039_c0_seq3	-0.812812522	6.137759415	5.25E-05	0.001019377	NA	NA	NA	NA	NA
Ctaxi_contig_30153|comp34554_c3_seq1	-0.81209762	4.698843877	4.07E-05	0.000820489	succinate dehydrogenase	gi|159463224|ref|XP_001689842.1|succinate dehydrogenase subunit A [Chlamydomonas reinhardtii] >gi|158283830|gb|EDP09580.1| succinate dehydrogenase subunit A [Chlamydomonas reinhardtii]	AT5G66760.1	SDH1-1	 succinate dehydrogenase 1-1 
Ctaxi_contig_50306|comp36167_c3_seq3	-0.811701225	3.20439372	0.001444747	0.015282645	NA	NA	NA	NA	NA
Ctaxi_contig_61237|comp36798_c7_seq1	-0.811563788	8.315143294	8.00E-09	4.32E-07	clathrin coat assembly protein ap-	gi|159476424|ref|XP_001696311.1|Mu1-Adaptin [Chlamydomonas reinhardtii] >gi|158282536|gb|EDP08288.1| Mu1-Adaptin [Chlamydomonas reinhardtii]	AT1G60780.1	HAP13	 Clathrin adaptor complexes medium subunit family protein 
Ctaxi_contig_24520|comp33945_c0_seq9	-0.811513337	5.387637071	2.55E-07	9.77E-06	protein	gi|302842241|ref|XP_002952664.1|chaperonin complex component [Volvox carteri f. nagariensis] >gi|300262008|gb|EFJ46217.1| chaperonin complex component [Volvox carteri f. nagariensis]	AT5G26360.1		 TCP-1/cpn60 chaperonin family protein 
Ctaxi_contig_19672|comp33244_c0_seq4	-0.811458851	4.959049711	0.00047856	0.006271343	NA	NA	NA	NA	NA
Ctaxi_contig_18035|comp33005_c0_seq2	-0.810935497	3.984782427	0.000255275	0.003756027	translation elongation factor ef1a initiation factor if2gamma family protein	gi|159474718|ref|XP_001695472.1|elongation factor-like protein [Chlamydomonas reinhardtii] >gi|158275955|gb|EDP01730.1| elongation factor-like protein [Chlamydomonas reinhardtii]	AT1G18070.2		 Translation elongation factor EF1A/initiation factor IF2gamma family protein 
Ctaxi_contig_60393|comp36753_c4_seq1	-0.810713717	5.989527236	4.85E-06	0.000130354	NA	NA	NA	NA	NA
Ctaxi_contig_67437|comp37090_c0_seq69	-0.810605459	5.086033929	2.92E-06	8.45E-05	arm repeat-containing protein	gi|330795551|ref|XP_003285836.1|hypothetical protein DICPUDRAFT_149720 [Dictyostelium purpureum] >gi|325084215|gb|EGC37648.1| hypothetical protein DICPUDRAFT_149720 [Dictyostelium purpureum]	AT3G07290.1		 Pentatricopeptide repeat (PPR) superfamily protein 
Ctaxi_contig_64124|comp36954_c8_seq2	-0.810597976	3.182702804	0.000239055	0.003554	NA	NA	NA	NA	NA
Ctaxi_contig_37290|comp35225_c0_seq1	-0.810386976	5.899174431	1.69E-06	5.24E-05	NA	NA	NA	NA	NA
Ctaxi_contig_9278|comp31032_c1_seq3	-0.810111098	3.051079713	0.000697385	0.008564181	NA	NA	NA	NA	NA
Ctaxi_contig_62917|comp36885_c1_seq1	-0.809413577	5.812849586	2.25E-06	6.71E-05	NA	NA	NA	NA	NA
Ctaxi_contig_45777|comp35853_c5_seq1	-0.808205964	5.688509212	4.12E-07	1.49E-05	NA	NA	NA	NA	NA
Ctaxi_contig_21254|comp33485_c1_seq4	-0.808090928	4.464876836	2.42E-06	7.12E-05	NA	NA	NA	NA	NA
Ctaxi_contig_61212|comp36796_c8_seq1	-0.807825224	5.085079657	8.37E-07	2.83E-05	NA	NA	NA	NA	NA
Ctaxi_contig_59173|comp36688_c6_seq1	-0.807656238	3.713708149	0.000500724	0.006490061	zinc finger transcription factor	gi|403360292|gb|EJY79815.1|hypothetical protein OXYTRI_22905 [Oxytricha trifallax]	NA	NA	NA
Ctaxi_contig_22936|comp33733_c2_seq1	-0.8067081	4.107275483	0.000357166	0.004947577	protein brittle- chloroplastic amyloplastic-like	gi|159464695|ref|XP_001690577.1|mitochondrial substrate carrier protein [Chlamydomonas reinhardtii] >gi|158280077|gb|EDP05836.1| mitochondrial substrate carrier protein [Chlamydomonas reinhardtii]	AT4G32400.1	"EMB104,SHS1,EMB42,ATBT1"	 Mitochondrial substrate carrier family protein 
Ctaxi_contig_68111|comp37115_c3_seq1	-0.805936384	4.503191762	0.002056927	0.020028637	NA	NA	NA	NA	NA
Ctaxi_contig_34487|comp34962_c0_seq2	-0.805515539	2.97252691	0.002742873	0.024995786	dead-box atp-dependent rna helicase 29-like	gi|470108534|ref|XP_004290571.1|PREDICTED: putative DEAD-box ATP-dependent RNA helicase 29-like [Fragaria vesca subsp. vesca]	AT1G77030.1		" hydrolases, acting on acid anhydrides, in phosphorus-containing anhydrides;ATP-dependent helicases;nucleic acid binding;ATP binding;RNA binding;helicases "
Ctaxi_contig_39827|comp35446_c5_seq2	-0.804920909	3.673101031	0.004894876	0.039142499	NA	NA	NA	NA	NA
Ctaxi_contig_50788|comp36196_c1_seq4	-0.804858468	3.241116775	0.001127653	0.012484325	p-type atpase superfamily	"gi|159479504|ref|XP_001697830.1|ATPase, phospholipid transporter [Chlamydomonas reinhardtii] >gi|158273928|gb|EDO99713.1| ATPase, phospholipid transporter [Chlamydomonas reinhardtii]"	AT3G13900.1		 ATPase E1-E2 type family protein / haloacid dehalogenase-like hydrolase family protein 
Ctaxi_contig_45720|comp35847_c0_seq3	-0.804424215	6.388685628	1.64E-08	8.18E-07	mip family channel protein	gi|516111991|ref|WP_017542571.1|glycerol transporter [Nocardiopsis prasina]	NA	NA	NA
Ctaxi_contig_49339|comp36101_c4_seq3	-0.804313343	3.527815262	0.002947358	0.026393931	isocitrate nad-dependent	"gi|545366350|ref|XP_005648076.1|isocitrate dehydrogenase, NAD-dependent [Coccomyxa subellipsoidea C-169] >gi|384250052|gb|EIE23532.1| isocitrate dehydrogenase, NAD-dependent [Coccomyxa subellipsoidea C-169]"	AT5G03290.1	IDH-V	 isocitrate dehydrogenase V 
Ctaxi_contig_22335|comp33652_c3_seq1	-0.804059776	4.603621058	1.03E-05	0.000250349	NA	NA	NA	NA	NA
Ctaxi_contig_36279|comp35133_c7_seq1	-0.803912108	6.838134623	5.75E-07	2.03E-05	NA	NA	NA	NA	NA
Ctaxi_contig_58165|comp36635_c6_seq1	-0.803071772	3.300528966	0.004750105	0.038233509	t-complex delta subunit	gi|115445891|ref|NP_001046725.1|Os02g0332200 [Oryza sativa Japonica Group] >gi|46390985|dbj|BAD16520.1| putative cytosolic chaperonin delta-subunit [Oryza sativa Japonica Group] >gi|113536256|dbj|BAF08639.1| Os02g0332200 [Oryza sativa Japonica Group] >gi|215695341|dbj|BAG90532.1| unnamed protein product [Oryza sativa Japonica Group] >gi|222636848|gb|EEE66980.1| hypothetical protein OsJ_23870 [Oryza sativa Japonica Group]	AT3G18190.1		 TCP-1/cpn60 chaperonin family protein 
Ctaxi_contig_28282|comp34355_c1_seq6	-0.80301576	4.955396688	3.38E-05	0.00069776	NA	NA	NA	NA	NA
Ctaxi_contig_35949|comp35104_c0_seq3	-0.802675641	3.38290542	0.000615815	0.007722405	ankyrin repeat protein	"gi|123507472|ref|XP_001329422.1|ankyrin repeat protein [Trichomonas vaginalis G3] >gi|121912377|gb|EAY17199.1| ankyrin repeat protein, putative [Trichomonas vaginalis G3]"	AT5G13300.1	"SFC,VAN3,AGD3"	 ARF GTPase-activating protein 
Ctaxi_contig_71264|comp37245_c5_seq19	-0.80253266	5.192538954	1.90E-05	0.000426944	NA	NA	NA	NA	NA
Ctaxi_contig_37873|comp35276_c2_seq1	-0.802432818	5.119534286	4.67E-05	0.000924353	NA	NA	NA	NA	NA
Ctaxi_contig_50039|comp36149_c7_seq2	-0.802094643	3.518448366	0.000133414	0.002199967	NA	NA	NA	NA	NA
Ctaxi_contig_62444|comp36857_c5_seq1	-0.801584418	2.983514532	0.002176563	0.020851033	vacuolar protein sorting-associated protein 11 homolog	gi|302819492|ref|XP_002991416.1|hypothetical protein SELMODRAFT_448391 [Selaginella moellendorffii] >gi|300140809|gb|EFJ07528.1| hypothetical protein SELMODRAFT_448391 [Selaginella moellendorffii]	AT2G05170.1	"ATVPS11,VPS11"	 vacuolar protein sorting 11 
Ctaxi_contig_64463|comp36964_c0_seq7	-0.800929181	4.126881628	0.000183159	0.002866472	NA	NA	NA	NA	NA
Ctaxi_contig_50433|comp36174_c3_seq1	-0.800304017	3.292743297	0.002015615	0.019747507	inositol hexakisphosphate and diphosphoinositol-pentakisphosphate kinase 1-like	gi|302830358|ref|XP_002946745.1|hypothetical protein VOLCADRAFT_56293 [Volvox carteri f. nagariensis] >gi|300267789|gb|EFJ51971.1| hypothetical protein VOLCADRAFT_56293 [Volvox carteri f. nagariensis]	AT3G01310.2		 Phosphoglycerate mutase-like family protein 
Ctaxi_contig_5419|comp27819_c0_seq4	-0.80025255	5.245497091	0.001796265	0.018062774	NA	NA	NA	NA	NA
Ctaxi_contig_22334|comp33652_c2_seq1	-0.800243482	4.608292419	7.34E-05	0.001353294	NA	NA	NA	NA	NA
Ctaxi_contig_62926|comp36885_c3_seq5	-0.800124597	5.434492478	3.39E-05	0.000700981	NA	NA	NA	NA	NA
Ctaxi_contig_51030|comp36211_c3_seq5	-0.798751636	3.474305321	0.00310792	0.027481169	NA	NA	NA	NA	NA
Ctaxi_contig_13144|comp32092_c2_seq1	-0.798704395	4.29535755	2.09E-05	0.000463784	kelch repeat-containing family protein	gi|561013325|gb|ESW12186.1|hypothetical protein PHAVU_008G091800g [Phaseolus vulgaris]	AT5G01660.1		" CONTAINS InterPro DOMAIN/s: Galactose oxidase/kelch, beta-propeller (InterPro:IPR011043), Kelch repeat type 1 (InterPro:IPR006652), Development/cell death domain (InterPro:IPR013989), Kelch related (InterPro:IPR013089), Kelch-type beta propeller (InterPro:IPR015915); BEST Arabidopsis thaliana protein match is: DCD (Development and Cell Death) domain protein (TAIR:AT3G11000.1); Has 16133 Blast hits to 7053 proteins in 482 species: Archae - 40; Bacteria - 1227; Metazoa - 10756; Fungi - 311; Plants - 1896; Viruses - 673; Other Eukaryotes - 1230 (source: NCBI BLink). "
Ctaxi_contig_41673|comp35587_c1_seq1	-0.798205005	3.9481916	9.88E-05	0.001728594	tcp-1 cpn60 chaperonin family protein	gi|302854548|ref|XP_002958781.1|chaperonin complex component [Volvox carteri f. nagariensis] >gi|300255889|gb|EFJ40171.1| chaperonin complex component [Volvox carteri f. nagariensis]	AT3G11830.2		 TCP-1/cpn60 chaperonin family protein 
Ctaxi_contig_21030|comp33452_c0_seq7	-0.797719729	3.902565282	0.000109516	0.001876763	nudix hydrolase mitochondrial-like	gi|356527904|ref|XP_003532546.1|PREDICTED: nudix hydrolase 4-like [Glycine max]	AT1G73540.1	"atnudt21,NUDT21"	 nudix hydrolase homolog 21 
Ctaxi_contig_38105|comp35300_c0_seq1	-0.797718771	4.302135617	5.24E-05	0.001017718	NA	NA	NA	NA	NA
Ctaxi_contig_52760|comp36312_c7_seq1	-0.797575495	4.841144199	0.000166953	0.002646526	NA	NA	NA	NA	NA
Ctaxi_contig_40493|comp35509_c0_seq1	-0.797338204	5.012519803	3.10E-06	8.88E-05	NA	NA	NA	NA	NA
Ctaxi_contig_8993|comp30918_c0_seq1	-0.797053066	10.15274874	3.57E-06	0.000100067	NA	NA	NA	NA	NA
Ctaxi_contig_7417|comp30115_c0_seq1	-0.796590547	3.721367819	4.77E-05	0.000938302	NA	NA	NA	NA	NA
Ctaxi_contig_33276|comp34859_c2_seq2	-0.796504488	5.232334657	0.000210586	0.003219796	NA	NA	NA	NA	NA
Ctaxi_contig_14594|comp32404_c0_seq2	-0.795888395	4.10069585	0.000376529	0.005151895	ob-fold nucleic acid binding domain containing protein	gi|548847452|gb|ERN06636.1|hypothetical protein AMTR_s00058p00174410 [Amborella trichopoda]	AT4G28440.1		" Nucleic acid-binding, OB-fold-like protein "
Ctaxi_contig_62054|comp36842_c2_seq11	-0.795311704	3.393392443	0.001472915	0.01549665	NA	NA	NA	NA	NA
Ctaxi_contig_57940|comp36620_c6_seq1	-0.792929561	4.044862655	0.00011432	0.001936096	phd zinc finger-containing protein	gi|348672863|gb|EGZ12683.1|hypothetical protein PHYSODRAFT_563400 [Phytophthora sojae]	NA	NA	NA
Ctaxi_contig_9111|comp30967_c1_seq1	-0.792731784	5.803212026	2.10E-07	8.24E-06	NA	NA	NA	NA	NA
Ctaxi_contig_14559|comp32398_c0_seq1	-0.792492936	6.698549005	1.96E-05	0.000437906	NA	NA	NA	NA	NA
Ctaxi_contig_58299|comp36644_c2_seq1	-0.791247449	3.265805693	0.001402436	0.014892021	reverse ribonuclease integrase	gi|270016623|gb|EFA13069.1|hypothetical protein TcasGA2_TC006868 [Tribolium castaneum]	NA	NA	NA
Ctaxi_contig_39789|comp35444_c1_seq1	-0.790953084	2.790126971	0.004544582	0.036976525	NA	NA	NA	NA	NA
Ctaxi_contig_14561|comp32398_c1_seq2	-0.790362135	6.984102547	0.000630262	0.007867963	NA	NA	NA	NA	NA
Ctaxi_contig_14896|comp32458_c3_seq1	-0.790314692	2.946042036	0.004748193	0.038227389	NA	NA	NA	NA	NA
Ctaxi_contig_27989|comp34317_c0_seq1	-0.789993154	4.606375399	0.000105941	0.001827756	NA	NA	NA	NA	NA
Ctaxi_contig_14980|comp32476_c0_seq1	-0.789567629	5.105546088	4.87E-06	0.000130686	NA	NA	NA	NA	NA
Ctaxi_contig_36501|comp35158_c1_seq2	-0.788575702	3.342238081	0.001268986	0.013716292	NA	NA	NA	NA	NA
Ctaxi_contig_65450|comp37010_c6_seq1	-0.788343191	3.607682678	0.001375513	0.014671839	NA	NA	NA	NA	NA
Ctaxi_contig_71963|comp37271_c2_seq2	-0.787618042	4.297973068	7.82E-05	0.001419415	NA	NA	NA	NA	NA
Ctaxi_contig_31947|comp34740_c5_seq4	-0.787012595	4.534908796	0.000767056	0.009258781	NA	NA	NA	NA	NA
Ctaxi_contig_64472|comp36964_c2_seq1	-0.786675574	3.181700816	0.002610663	0.024005081	NA	NA	NA	NA	NA
Ctaxi_contig_33732|comp34895_c4_seq2	-0.786357729	3.553447759	0.000378979	0.005176879	NA	NA	NA	NA	NA
Ctaxi_contig_40110|comp35472_c2_seq7	-0.785832253	6.77735118	3.30E-06	9.37E-05	heat shock protein 70	gi|373940147|gb|AEY80026.1|heat shock protein 70 [Haematococcus pluvialis]	AT5G02500.2	"HSC70-1,HSP70-1,AT-HSC70-1,HSC70"	 heat shock cognate protein 70-1 
Ctaxi_contig_9794|comp31212_c0_seq2	-0.785754681	3.290678183	0.001641819	0.016856961	NA	NA	NA	NA	NA
Ctaxi_contig_56644|comp36546_c3_seq1	-0.785107189	3.782803448	0.001472763	0.01549665	NA	NA	NA	NA	NA
Ctaxi_contig_50330|comp36169_c0_seq1	-0.784603799	5.440158266	0.000410873	0.005535111	vacuolar protein sorting-associated protein 41 homolog	gi|545368729|ref|XP_005649140.1|ARM repeat-containing protein [Coccomyxa subellipsoidea C-169] >gi|384251118|gb|EIE24596.1| ARM repeat-containing protein [Coccomyxa subellipsoidea C-169]	AT1G08190.1	"ATVPS41,ZIP2,VPS41,ATVAM2,VAM2"	 vacuolar protein sorting 41 
Ctaxi_contig_33363|comp34864_c14_seq1	-0.78442682	7.409421063	4.19E-08	1.92E-06	microtubule-associated protein asp	gi|545366033|ref|XP_005647939.1|hypothetical protein COCSUDRAFT_62930 [Coccomyxa subellipsoidea C-169] >gi|384249915|gb|EIE23395.1| hypothetical protein COCSUDRAFT_62930 [Coccomyxa subellipsoidea C-169]	NA	NA	NA
Ctaxi_contig_49111|comp36083_c2_seq1	-0.784186887	4.360106936	3.54E-06	9.96E-05	NA	NA	NA	NA	NA
Ctaxi_contig_70956|comp37232_c1_seq2	-0.783933599	7.426071375	8.52E-07	2.86E-05	NA	NA	NA	NA	NA
Ctaxi_contig_65108|comp37000_c1_seq1	-0.783759467	4.687177473	4.06E-06	0.000112044	endoplasmic reticulum-type calcium-transporting atpase	gi|545375905|ref|XP_005652084.1|endoplasmic reticulum-type calcium-transporting ATPase [Coccomyxa subellipsoidea C-169] >gi|384254066|gb|EIE27540.1| endoplasmic reticulum-type calcium-transporting ATPase [Coccomyxa subellipsoidea C-169]	AT4G00900.1	"ECA2,ATECA2"	 ER-type Ca2+-ATPase 2 
Ctaxi_contig_57351|comp36586_c3_seq3	-0.783495349	5.089576096	9.26E-07	3.08E-05	siz2_orysj ame: full=e3 sumo-protein ligase siz2	gi|545360034|ref|XP_005645429.1|hypothetical protein COCSUDRAFT_48449 [Coccomyxa subellipsoidea C-169] >gi|384247398|gb|EIE20885.1| hypothetical protein COCSUDRAFT_48449 [Coccomyxa subellipsoidea C-169]	NA	NA	NA
Ctaxi_contig_19501|comp33219_c1_seq1	-0.779938461	7.925730568	0.00168222	0.01716557	NA	NA	NA	NA	NA
Ctaxi_contig_70892|comp37228_c5_seq2	-0.779687154	3.172702376	0.001370696	0.014640761	NA	NA	NA	NA	NA
Ctaxi_contig_36192|comp35126_c1_seq1	-0.779612626	3.31228294	0.005247549	0.041198475	NA	NA	NA	NA	NA
Ctaxi_contig_12080|comp31852_c0_seq2	-0.779040376	3.235363481	0.002808375	0.025449411	NA	NA	NA	NA	NA
Ctaxi_contig_47135|comp35952_c0_seq1	-0.778400146	5.635537931	4.17E-06	0.000114407	NA	NA	NA	NA	NA
Ctaxi_contig_64116|comp36954_c5_seq1	-0.778378515	3.173184565	0.002576314	0.023761645	NA	NA	NA	NA	NA
Ctaxi_contig_29311|comp34466_c0_seq10	-0.778095712	4.093987819	0.000128735	0.002135693	NA	NA	NA	NA	NA
Ctaxi_contig_38817|comp35353_c0_seq8	-0.778058336	4.813370781	8.69E-05	0.001545957	rna-binding protein	gi|308803903|ref|XP_003079264.1|terminal ear1 (ISS) [Ostreococcus tauri] >gi|116057719|emb|CAL53922.1| terminal ear1 (ISS) [Ostreococcus tauri]	AT1G29400.2	"AML5,ML5"	 MEI2-like protein 5 
Ctaxi_contig_70436|comp37208_c4_seq5	-0.776896711	2.883517886	0.003252064	0.02851268	NA	NA	NA	NA	NA
Ctaxi_contig_49148|comp36085_c3_seq1	-0.776809246	5.022362592	1.45E-05	0.00033761	NA	NA	NA	NA	NA
Ctaxi_contig_62930|comp36885_c4_seq3	-0.776710138	6.778502622	2.92E-06	8.45E-05	hypothetical protein COCSUDRAFT_46897	gi|545368853|ref|XP_005649201.1|hypothetical protein COCSUDRAFT_46897 [Coccomyxa subellipsoidea C-169] >gi|384251179|gb|EIE24657.1| hypothetical protein COCSUDRAFT_46897 [Coccomyxa subellipsoidea C-169]	NA	NA	NA
Ctaxi_contig_64123|comp36954_c8_seq1	-0.776655778	3.207560165	0.001905617	0.018915988	NA	NA	NA	NA	NA
Ctaxi_contig_38151|comp35304_c5_seq1	-0.776143819	5.951922013	7.84E-06	0.000197042	NA	NA	NA	NA	NA
Ctaxi_contig_17787|comp32959_c1_seq1	-0.77600609	3.076134057	0.003850052	0.032502196	NA	NA	NA	NA	NA
Ctaxi_contig_55685|comp36485_c2_seq2	-0.775748954	7.074013319	4.95E-09	2.80E-07	NA	NA	NA	NA	NA
Ctaxi_contig_21730|comp33566_c0_seq3	-0.775524839	5.154728075	2.87E-05	0.000606229	NA	NA	NA	NA	NA
Ctaxi_contig_35082|comp35021_c0_seq8	-0.774888738	5.873855838	6.55E-05	0.001232202	sulfur stress regulator	gi|159482695|ref|XP_001699403.1|ser/thr kinase [Chlamydomonas reinhardtii] >gi|158272854|gb|EDO98649.1| ser/thr kinase [Chlamydomonas reinhardtii]	AT5G08590.1	"ASK2,SNRK2-1,SNRK2.1,SRK2G"	 SNF1-related protein kinase 2.1 
Ctaxi_contig_52218|comp36275_c4_seq2	-0.773312375	3.09050126	0.003219835	0.028327378	NA	NA	NA	NA	NA
Ctaxi_contig_61281|comp36800_c3_seq3	-0.773174357	4.394186837	0.001738243	0.017607337	24-methylenesterol c-methyltransferase 2-like	gi|545370552|ref|XP_005649905.1|sterol-C24-methyltransferase [Coccomyxa subellipsoidea C-169] >gi|384251884|gb|EIE25361.1| sterol-C24-methyltransferase [Coccomyxa subellipsoidea C-169]	AT1G76090.1	SMT3	 sterol methyltransferase 3 
Ctaxi_contig_68944|comp37148_c2_seq3	-0.772949694	3.526476875	0.000316758	0.004483785	NA	NA	NA	NA	NA
Ctaxi_contig_43086|comp35684_c0_seq1	-0.772339331	7.804978465	1.02E-05	0.000247859	tpr-like protein	gi|545368225|ref|XP_005648894.1|hypothetical protein COCSUDRAFT_62850 [Coccomyxa subellipsoidea C-169] >gi|384250871|gb|EIE24350.1| hypothetical protein COCSUDRAFT_62850 [Coccomyxa subellipsoidea C-169]	AT1G74850.1	PTAC2	 plastid transcriptionally active 2 
Ctaxi_contig_69403|comp37166_c9_seq1	-0.772326222	4.477922494	0.0032705	0.02862895	50s ribosomal protein chloroplastic-like	gi|545366358|ref|XP_005648079.1|ribosomal protein L15 [Coccomyxa subellipsoidea C-169] >gi|384250055|gb|EIE23535.1| ribosomal protein L15 [Coccomyxa subellipsoidea C-169]	AT3G25920.1	RPL15	 ribosomal protein L15 
Ctaxi_contig_48343|comp36032_c1_seq8	-0.771993998	5.300147318	0.000237605	0.00353838	probable beta- -galactosyltransferase 14-like	gi|302841593|ref|XP_002952341.1|hypothetical protein VOLCADRAFT_46325 [Volvox carteri f. nagariensis] >gi|300262277|gb|EFJ46484.1| hypothetical protein VOLCADRAFT_46325 [Volvox carteri f. nagariensis]	AT3G14960.1		 Galactosyltransferase family protein 
Ctaxi_contig_40219|comp35481_c5_seq2	-0.771939502	3.219044645	0.002555731	0.02359147	NA	NA	NA	NA	NA
Ctaxi_contig_33381|comp34866_c1_seq6	-0.771508642	3.777309625	0.000188025	0.00292333	eukaryotic translation initiation factor 3a	gi|302831998|ref|XP_002947564.1|eukaryotic translation initiation factor 3a [Volvox carteri f. nagariensis] >gi|300267428|gb|EFJ51612.1| eukaryotic translation initiation factor 3a [Volvox carteri f. nagariensis]	AT4G11420.1	"EIF3A,ATEIF3A-1,EIF3A-1,ATTIF3A1,TIF3A1"	 eukaryotic translation initiation factor 3A 
Ctaxi_contig_16968|comp32822_c0_seq1	-0.771238577	13.38768061	1.05E-05	0.000254428	NA	NA	NA	NA	NA
Ctaxi_contig_62663|comp36870_c6_seq3	-0.770379555	4.147686687	0.001037972	0.011702449	protein kinase	gi|545361567|ref|XP_005646077.1|hypothetical protein COCSUDRAFT_56748 [Coccomyxa subellipsoidea C-169] >gi|384248048|gb|EIE21533.1| hypothetical protein COCSUDRAFT_56748 [Coccomyxa subellipsoidea C-169]	NA	NA	NA
Ctaxi_contig_20523|comp33392_c2_seq1	-0.770363686	3.65054368	0.000423696	0.005668747	fk506-binding protein	gi|389609091|dbj|BAM18157.1|fk506-binding protein 2 [Papilio xuthus]	AT3G25230.1	"ROF1,ATFKBP62,FKBP62"	 rotamase FKBP 1 
Ctaxi_contig_62922|comp36885_c3_seq1	-0.769992576	8.314847261	9.68E-07	3.19E-05	myosin ii heavy chain	"gi|167376214|ref|XP_001733907.1|M protein, serotype 5 precursor [Entamoeba dispar SAW760] >gi|165904826|gb|EDR29972.1| M protein, serotype 5 precursor, putative [Entamoeba dispar SAW760]"	NA	NA	NA
Ctaxi_contig_48690|comp36057_c2_seq1	-0.769010513	2.874805854	0.002630894	0.024150968	serine threonine-protein kinase chk2	gi|552846057|ref|XP_005851518.1|hypothetical protein CHLNCDRAFT_137935 [Chlorella variabilis] >gi|307111181|gb|EFN59416.1| hypothetical protein CHLNCDRAFT_137935 [Chlorella variabilis]	AT5G39440.1	SnRK1.3	 SNF1-related protein kinase 1.3 
Ctaxi_contig_69655|comp37174_c1_seq43	-0.768251467	6.528194446	0.00102272	0.011574549	heavy polypeptide cardiac alpha	"gi|123469906|ref|XP_001318162.1|viral A-type inclusion protein [Trichomonas vaginalis G3] >gi|121900914|gb|EAY05939.1| viral A-type inclusion protein, putative [Trichomonas vaginalis G3]"	NA	NA	NA
Ctaxi_contig_53927|comp36376_c7_seq1	-0.768235561	5.061178093	7.87E-07	2.69E-05	snf1-like protein kinase	gi|552838357|ref|XP_005849559.1|hypothetical protein CHLNCDRAFT_142950 [Chlorella variabilis] >gi|307109219|gb|EFN57457.1| hypothetical protein CHLNCDRAFT_142950 [Chlorella variabilis]	AT4G33950.2	"OST1,SNRK2-6,SRK2E,SNRK2.6,P44"	 Protein kinase superfamily protein 
Ctaxi_contig_49406|comp36105_c4_seq6	-0.767605828	4.548775701	3.82E-05	0.000774853	protein	gi|159487983|ref|XP_001702002.1|predicted protein [Chlamydomonas reinhardtii] >gi|158281221|gb|EDP06977.1| predicted protein [Chlamydomonas reinhardtii]	NA	NA	NA
Ctaxi_contig_40216|comp35481_c3_seq5	-0.766841304	4.341393525	3.16E-05	0.000660126	NA	NA	NA	NA	NA
Ctaxi_contig_20879|comp33432_c1_seq1	-0.766545411	6.02875001	9.81E-08	4.11E-06	NA	NA	NA	NA	NA
Ctaxi_contig_8492|comp30717_c0_seq1	-0.766416608	2.85912589	0.002003296	0.01965634	NA	NA	NA	NA	NA
Ctaxi_contig_22046|comp33611_c1_seq3	-0.766300871	4.040188315	0.000634104	0.007901074	zinc finger ccch domain-containing protein 33-like	gi|357151616|ref|XP_003575849.1|PREDICTED: zinc finger CCCH domain-containing protein 33-like [Brachypodium distachyon]	AT5G58620.1		 zinc finger (CCCH-type) family protein 
Ctaxi_contig_63443|comp36919_c4_seq1	-0.76556011	4.165034111	0.000691795	0.008498686	NA	NA	NA	NA	NA
Ctaxi_contig_12293|comp31905_c0_seq1	-0.765326361	5.754800596	0.000140288	0.002291686	interferon-related developmental regulator 1-like	gi|552839073|ref|XP_005849711.1|hypothetical protein CHLNCDRAFT_142687 [Chlorella variabilis] >gi|307109371|gb|EFN57609.1| hypothetical protein CHLNCDRAFT_142687 [Chlorella variabilis]	AT1G27760.2	"SAT32,ATSAT32"	 interferon-related developmental regulator family protein / IFRD protein family 
Ctaxi_contig_9343|comp31055_c1_seq2	-0.765115991	4.185257766	0.000142158	0.002313133	tata-box binding component of tfiid and tfiiib	"gi|168052908|ref|XP_001778881.1|TATA-box binding protein, component of TFIID and TFIIIB [Physcomitrella patens] >gi|162669750|gb|EDQ56331.1| TATA-box binding protein, component of TFIID and TFIIIB [Physcomitrella patens]"	AT3G13445.1	"TBP1,TFIID-1"	 TATA binding protein 1 
Ctaxi_contig_56328|comp36527_c4_seq1	-0.763100974	6.52366138	2.55E-07	9.77E-06	NA	NA	NA	NA	NA
Ctaxi_contig_66385|comp37045_c0_seq2	-0.762880199	6.268481725	7.29E-07	2.52E-05	NA	NA	NA	NA	NA
Ctaxi_contig_39765|comp35443_c1_seq12	-0.762634547	3.257051222	0.001694899	0.017279014	NA	NA	NA	NA	NA
Ctaxi_contig_9206|comp31003_c1_seq1	-0.761533326	4.984377055	0.000596696	0.007513935	coiled-coil domain-containing protein 6	gi|302854485|ref|XP_002958750.1|hypothetical protein VOLCADRAFT_121752 [Volvox carteri f. nagariensis] >gi|300255925|gb|EFJ40206.1| hypothetical protein VOLCADRAFT_121752 [Volvox carteri f. nagariensis]	NA	NA	NA
Ctaxi_contig_40211|comp35481_c2_seq1	-0.761312832	4.258576356	2.18E-05	0.00047985	protein	gi|302845911|ref|XP_002954493.1|hypothetical protein VOLCADRAFT_64912 [Volvox carteri f. nagariensis] >gi|300260165|gb|EFJ44386.1| hypothetical protein VOLCADRAFT_64912 [Volvox carteri f. nagariensis]	AT4G38470.1		 ACT-like protein tyrosine kinase family protein 
Ctaxi_contig_46788|comp35924_c3_seq1	-0.759565065	4.987640697	1.22E-05	0.000290601	NA	NA	NA	NA	NA
Ctaxi_contig_61485|comp36810_c0_seq1	-0.759501393	3.872266079	0.001162519	0.012811637	NA	NA	NA	NA	NA
Ctaxi_contig_60554|comp36765_c2_seq1	-0.759500416	2.800299801	0.002474259	0.022967156	methyltransferase-like protein 13-like	gi|224060357|ref|XP_002300159.1|predicted protein [Populus trichocarpa] >gi|222847417|gb|EEE84964.1| hypothetical protein POPTR_0001s32510g [Populus trichocarpa]	AT2G31740.1		 S-adenosyl-L-methionine-dependent methyltransferases superfamily protein 
Ctaxi_contig_22285|comp33644_c0_seq2	-0.759132164	4.327243338	0.002970267	0.02655401	protein	gi|302845036|ref|XP_002954057.1|hypothetical protein VOLCADRAFT_94881 [Volvox carteri f. nagariensis] >gi|300260556|gb|EFJ44774.1| hypothetical protein VOLCADRAFT_94881 [Volvox carteri f. nagariensis]	AT1G24610.1		 Rubisco methyltransferase family protein 
Ctaxi_contig_7475|comp30146_c1_seq3	-0.75794176	3.874497153	0.002684596	0.024548889	NA	NA	NA	NA	NA
Ctaxi_contig_70856|comp37226_c8_seq1	-0.757671793	2.981999107	0.005297033	0.041469275	NA	NA	NA	NA	NA
Ctaxi_contig_33376|comp34866_c1_seq1	-0.756824068	5.260799972	1.90E-06	5.82E-05	eukaryotic translation initiation factor 3a	gi|303272307|ref|XP_003055515.1|predicted protein [Micromonas pusilla CCMP1545] >gi|226463489|gb|EEH60767.1| predicted protein [Micromonas pusilla CCMP1545]	AT4G11420.1	"EIF3A,ATEIF3A-1,EIF3A-1,ATTIF3A1,TIF3A1"	 eukaryotic translation initiation factor 3A 
Ctaxi_contig_63809|comp36939_c7_seq1	-0.756698778	5.71435774	5.98E-06	0.000155078	NA	NA	NA	NA	NA
Ctaxi_contig_50523|comp36180_c1_seq1	-0.756213324	3.026234181	0.005193328	0.040898534	NA	NA	NA	NA	NA
Ctaxi_contig_47331|comp35965_c8_seq1	-0.756033445	3.535940926	0.000493882	0.006428991	NA	NA	NA	NA	NA
Ctaxi_contig_12132|comp31865_c0_seq1	-0.75590547	4.277764603	0.001868438	0.018664141	phosphoglucomutase phosphomannomutase family protein	gi|302843790|ref|XP_002953436.1|hypothetical protein VOLCADRAFT_105962 [Volvox carteri f. nagariensis] >gi|300261195|gb|EFJ45409.1| hypothetical protein VOLCADRAFT_105962 [Volvox carteri f. nagariensis]	AT1G70820.1		" phosphoglucomutase, putative / glucose phosphomutase, putative "
Ctaxi_contig_38248|comp35311_c3_seq1	-0.754820266	4.411537709	0.000108522	0.001865497	NA	NA	NA	NA	NA
Ctaxi_contig_26341|comp34135_c3_seq1	-0.754649331	5.034918821	0.001523094	0.015883625	NA	NA	NA	NA	NA
Ctaxi_contig_26617|comp34167_c0_seq1	-0.754406643	8.177577994	1.19E-07	4.90E-06	NA	NA	NA	NA	NA
Ctaxi_contig_15311|comp32537_c0_seq2	-0.754179817	4.500934129	0.000350262	0.004873293	NA	NA	NA	NA	NA
Ctaxi_contig_50392|comp36171_c0_seq8	-0.753964626	5.434474112	4.23E-06	0.000115765	lantibiotic synthetase component c-like protein	gi|159475112|ref|XP_001695667.1|LanC lantibiotic synthetase component C-like protein [Chlamydomonas reinhardtii] >gi|158275678|gb|EDP01454.1| LanC lantibiotic synthetase component C-like protein [Chlamydomonas reinhardtii]	NA	NA	NA
Ctaxi_contig_50996|comp36210_c3_seq1	-0.753366265	4.20777777	0.000985019	0.011247297	NA	NA	NA	NA	NA
Ctaxi_contig_22555|comp33681_c0_seq3	-0.752893363	5.286711072	6.84E-05	0.001274556	asparagine synthetase	gi|552826413|ref|XP_005847015.1|hypothetical protein CHLNCDRAFT_56182 [Chlorella variabilis] >gi|307106668|gb|EFN54913.1| hypothetical protein CHLNCDRAFT_56182 [Chlorella variabilis]	AT5G10240.2	ASN3	 asparagine synthetase 3 
Ctaxi_contig_70757|comp37222_c3_seq4	-0.752772479	3.967673904	0.000134638	0.002214521	NA	NA	NA	NA	NA
Ctaxi_contig_21775|comp33572_c1_seq4	-0.752655637	4.397071979	8.98E-05	0.001592795	NA	NA	NA	NA	NA
Ctaxi_contig_30278|comp34568_c0_seq3	-0.752551835	4.901518397	0.002812744	0.025482044	NA	NA	NA	NA	NA
Ctaxi_contig_49368|comp36103_c0_seq4	-0.75219847	3.614988018	0.001544254	0.016040799	NA	NA	NA	NA	NA
Ctaxi_contig_71235|comp37245_c1_seq5	-0.751931291	5.021204134	2.80E-05	0.000594914	protein	gi|545366192|ref|XP_005648013.1|DEAD-domain-containing protein [Coccomyxa subellipsoidea C-169] >gi|384249989|gb|EIE23469.1| DEAD-domain-containing protein [Coccomyxa subellipsoidea C-169]	AT3G58510.3		 DEA(D/H)-box RNA helicase family protein 
Ctaxi_contig_66601|comp37056_c3_seq1	-0.751033358	3.178828556	0.004132391	0.034409941	NA	NA	NA	NA	NA
Ctaxi_contig_18129|comp33023_c2_seq2	-0.750963058	5.611031164	9.60E-06	0.000235885	peptidoglycan-binding protein	gi|59802561|gb|AAX07517.1|putative regulatory subunit [Gemmata sp. Wa1-1]	NA	NA	NA
Ctaxi_contig_39402|comp35409_c2_seq1	-0.750673758	6.837617499	2.92E-06	8.45E-05	NA	NA	NA	NA	NA
Ctaxi_contig_33380|comp34866_c1_seq5	-0.750323621	4.417933118	9.75E-06	0.000238248	NA	NA	NA	NA	NA
Ctaxi_contig_56821|comp36558_c1_seq1	-0.749655976	4.031215861	0.000249886	0.003693101	NA	NA	NA	NA	NA
Ctaxi_contig_56346|comp36528_c1_seq16	-0.748792397	5.943233675	6.51E-05	0.001226931	NA	NA	NA	NA	NA
Ctaxi_contig_47279|comp35962_c2_seq3	-0.747601872	3.041661882	0.006466103	0.048516239	adhesin-like protein	gi|522091199|ref|WP_020602408.1|hypothetical protein [Spirosoma spitsbergense]	NA	NA	NA
Ctaxi_contig_13141|comp32092_c0_seq1	-0.744656522	3.187803916	0.002139367	0.020619669	NA	NA	NA	NA	NA
Ctaxi_contig_56322|comp36527_c2_seq2	-0.743816984	5.749848991	3.55E-06	9.99E-05	e3 ubiquitin-protein ligase upl7	gi|168031957|ref|XP_001768486.1|predicted protein [Physcomitrella patens] >gi|162680199|gb|EDQ66637.1| predicted protein [Physcomitrella patens]	AT3G53090.2	UPL7	 ubiquitin-protein ligase 7 
Ctaxi_contig_34616|comp34975_c5_seq1	-0.7434182	7.348276981	3.23E-06	9.20E-05	NA	NA	NA	NA	NA
Ctaxi_contig_60694|comp36772_c6_seq1	-0.743176828	4.789168386	0.000118118	0.001989242	protein	gi|302850398|ref|XP_002956726.1|hypothetical protein VOLCADRAFT_107375 [Volvox carteri f. nagariensis] >gi|300257941|gb|EFJ42183.1| hypothetical protein VOLCADRAFT_107375 [Volvox carteri f. nagariensis]	AT1G53420.1		 Leucine-rich repeat transmembrane protein kinase 
Ctaxi_contig_21733|comp33566_c1_seq1	-0.743145609	7.119495818	5.56E-06	0.000145735	NA	NA	NA	NA	NA
Ctaxi_contig_22387|comp33659_c3_seq2	-0.742419952	3.860597732	0.00022697	0.003409074	sodium potassium calcium exchanger 3	gi|543264839|ref|XP_005422663.1|PREDICTED: sodium/potassium/calcium exchanger 3 [Geospiza fortis]	NA	NA	NA
Ctaxi_contig_64118|comp36954_c6_seq2	-0.741762442	3.392130839	0.001012463	0.011478037	NA	NA	NA	NA	NA
Ctaxi_contig_12398|comp31930_c2_seq1	-0.741715605	5.52999332	1.06E-05	0.000255145	dead-domain-containing protein	gi|545366192|ref|XP_005648013.1|DEAD-domain-containing protein [Coccomyxa subellipsoidea C-169] >gi|384249989|gb|EIE23469.1| DEAD-domain-containing protein [Coccomyxa subellipsoidea C-169]	AT3G58510.3		 DEA(D/H)-box RNA helicase family protein 
Ctaxi_contig_41214|comp35560_c0_seq4	-0.73992568	3.082492336	0.004766455	0.038346511	protein	gi|255075937|ref|XP_002501643.1|predicted protein [Micromonas sp. RCC299] >gi|226516907|gb|ACO62901.1| predicted protein [Micromonas sp. RCC299]	AT5G58510.1		 unknown protein; FUNCTIONS IN: molecular_function unknown; INVOLVED IN: biological_process unknown; LOCATED IN: chloroplast; EXPRESSED IN: 23 plant structures; EXPRESSED DURING: 14 growth stages; BEST Arabidopsis thaliana protein match is: unknown protein (TAIR:AT5G55060.2); Has 30201 Blast hits to 17322 proteins in 780 species: Archae - 12; Bacteria - 1396; Metazoa - 17338; Fungi - 3422; Plants - 5037; Viruses - 0; Other Eukaryotes - 2996 (source: NCBI BLink). 
Ctaxi_contig_47502|comp35976_c4_seq1	-0.739822662	7.712477483	1.71E-05	0.00038887	tpr-like protein	gi|302829725|ref|XP_002946429.1|hypothetical protein VOLCADRAFT_103021 [Volvox carteri f. nagariensis] >gi|300268175|gb|EFJ52356.1| hypothetical protein VOLCADRAFT_103021 [Volvox carteri f. nagariensis]	AT1G20300.1		 Pentatricopeptide repeat (PPR) superfamily protein 
Ctaxi_contig_43095|comp35684_c2_seq7	-0.73933289	7.067209194	1.08E-06	3.51E-05	NA	NA	NA	NA	NA
Ctaxi_contig_60674|comp36771_c5_seq2	-0.739188928	3.711995964	0.005880112	0.045004484	NA	NA	NA	NA	NA
Ctaxi_contig_50391|comp36171_c0_seq7	-0.738566574	6.400366358	3.47E-05	0.000712834	lancl1 protein	gi|524907155|ref|XP_005108703.1|PREDICTED: lanC-like protein 3-like isoform X1 [Aplysia californica]	AT1G52920.1	"GCR2,GPCR"	 G protein coupled receptor 
Ctaxi_contig_21795|comp33576_c1_seq1	-0.738354489	3.218950218	0.004448709	0.036354124	type ii citrate synthase	gi|303284339|ref|XP_003061460.1|predicted protein [Micromonas pusilla CCMP1545] >gi|226456790|gb|EEH54090.1| predicted protein [Micromonas pusilla CCMP1545]	NA	NA	NA
Ctaxi_contig_53486|comp36345_c0_seq1	-0.737996002	7.797385029	1.16E-06	3.71E-05	protein	gi|545368225|ref|XP_005648894.1|hypothetical protein COCSUDRAFT_62850 [Coccomyxa subellipsoidea C-169] >gi|384250871|gb|EIE24350.1| hypothetical protein COCSUDRAFT_62850 [Coccomyxa subellipsoidea C-169]	AT3G53700.1	MEE40	 Pentatricopeptide repeat (PPR) superfamily protein 
Ctaxi_contig_24529|comp33945_c2_seq2	-0.736947939	5.275477409	5.31E-06	0.000140515	chaperonin complex component	gi|302842241|ref|XP_002952664.1|chaperonin complex component [Volvox carteri f. nagariensis] >gi|300262008|gb|EFJ46217.1| chaperonin complex component [Volvox carteri f. nagariensis]	AT5G26360.1		 TCP-1/cpn60 chaperonin family protein 
Ctaxi_contig_62660|comp36870_c5_seq1	-0.735622721	3.76593566	0.001486703	0.01561697	NA	NA	NA	NA	NA
Ctaxi_contig_17997|comp32998_c0_seq5	-0.735604737	4.108842074	0.000434457	0.005777795	hypothetical protein VOLCADRAFT_116796	gi|302833291|ref|XP_002948209.1|hypothetical protein VOLCADRAFT_116796 [Volvox carteri f. nagariensis] >gi|300266429|gb|EFJ50616.1| hypothetical protein VOLCADRAFT_116796 [Volvox carteri f. nagariensis]	NA	NA	NA
Ctaxi_contig_32223|comp34767_c0_seq7	-0.735038956	4.524054035	7.36E-05	0.001355223	NA	NA	NA	NA	NA
Ctaxi_contig_70678|comp37218_c2_seq5	-0.734928172	2.811455073	0.004194195	0.034805529	NA	NA	NA	NA	NA
Ctaxi_contig_70866|comp37227_c1_seq4	-0.734917557	2.89267376	0.002948286	0.026393931	NA	NA	NA	NA	NA
Ctaxi_contig_55422|comp36469_c0_seq7	-0.73465012	3.939709358	0.005244829	0.041196606	NA	NA	NA	NA	NA
Ctaxi_contig_30148|comp34554_c0_seq1	-0.733475784	3.777804476	0.000456118	0.006017634	succinate dehydrogenase	"gi|302836143|ref|XP_002949632.1|succinate dehydrogenase subunit A, mitochondrial [Volvox carteri f. nagariensis] >gi|300264991|gb|EFJ49184.1| succinate dehydrogenase subunit A, mitochondrial [Volvox carteri f. nagariensis]"	AT5G66760.1	SDH1-1	 succinate dehydrogenase 1-1 
Ctaxi_contig_40843|comp35537_c2_seq5	-0.733337908	3.674423132	0.001469975	0.015488233	NA	NA	NA	NA	NA
Ctaxi_contig_56179|comp36516_c1_seq2	-0.733182063	5.589248071	0.000126855	0.002114289	dnaj homolog subfamily b member 12-like	gi|545363048|ref|XP_005646720.1|hypothetical protein COCSUDRAFT_55871 [Coccomyxa subellipsoidea C-169] >gi|384248693|gb|EIE22176.1| hypothetical protein COCSUDRAFT_55871 [Coccomyxa subellipsoidea C-169]	AT4G19590.1		 Chaperone DnaJ-domain superfamily protein 
Ctaxi_contig_15212|comp32519_c0_seq1	-0.732682182	6.286021277	0.000147046	0.002379836	s-adenosylmethionine synthetase	gi|3024121|sp|P93254.1|METK_MESCRRecName: Full=S-adenosylmethionine synthase; Short=AdoMet synthase; AltName: Full=Methionine adenosyltransferase; Short=MAT >gi|1724104|gb|AAB38500.1| methionine adenosyltransferase [Mesembryanthemum crystallinum]	AT3G17390.1	"MTO3,SAMS3,MAT4"	 S-adenosylmethionine synthetase family protein 
Ctaxi_contig_45807|comp35855_c3_seq2	-0.732634493	3.509894479	0.006233098	0.047151653	NA	NA	NA	NA	NA
Ctaxi_contig_35084|comp35021_c1_seq2	-0.732284011	5.549232483	8.10E-05	0.001461848	tfp pilus assembly protein	gi|427712514|ref|YP_007061138.1|hypothetical protein Syn6312_1425 [Synechococcus sp. PCC 6312] >gi|504937037|ref|WP_015124139.1| hypothetical protein [Synechococcus sp. PCC 6312] >gi|427376643|gb|AFY60595.1| hypothetical protein Syn6312_1425 [Synechococcus sp. PCC 6312]	AT5G63650.1	"SNRK2-5,SNRK2.5,SRK2H"	 SNF1-related protein kinase 2.5 
Ctaxi_contig_11936|comp31815_c0_seq1	-0.732198732	4.118314069	0.000190612	0.002951106	NA	NA	NA	NA	NA
Ctaxi_contig_15652|comp32590_c0_seq1	-0.731497148	4.401749599	0.002171216	0.020822205	NA	NA	NA	NA	NA
Ctaxi_contig_22937|comp33733_c3_seq1	-0.730042235	4.392806086	0.000551805	0.007042138	mitochondrial substrate carrier protein	gi|159464695|ref|XP_001690577.1|mitochondrial substrate carrier protein [Chlamydomonas reinhardtii] >gi|158280077|gb|EDP05836.1| mitochondrial substrate carrier protein [Chlamydomonas reinhardtii]	NA	NA	NA
Ctaxi_contig_35083|comp35021_c1_seq1	-0.729722929	5.440256485	0.000286848	0.004113016	tfp pilus assembly protein	gi|427712514|ref|YP_007061138.1|hypothetical protein Syn6312_1425 [Synechococcus sp. PCC 6312] >gi|504937037|ref|WP_015124139.1| hypothetical protein [Synechococcus sp. PCC 6312] >gi|427376643|gb|AFY60595.1| hypothetical protein Syn6312_1425 [Synechococcus sp. PCC 6312]	NA	NA	NA
Ctaxi_contig_60031|comp36734_c1_seq1	-0.729672151	4.590753479	0.002279095	0.021553356	NA	NA	NA	NA	NA
Ctaxi_contig_43905|comp35745_c0_seq1	-0.729651289	4.259883316	0.000112146	0.001906079	NA	NA	NA	NA	NA
Ctaxi_contig_66389|comp37045_c2_seq1	-0.728582151	6.328633196	1.81E-06	5.55E-05	NA	NA	NA	NA	NA
Ctaxi_contig_9341|comp31055_c0_seq2	-0.727326883	5.297852989	3.45E-06	9.74E-05	tata-box binding component of tfiid and tfiiib	gi|344273811|ref|XP_003408712.1|PREDICTED: TATA box-binding protein-like protein 2-like [Loxodonta africana]	AT1G55520.2	"TBP2,ATTBP2"	 TATA binding protein 2 
Ctaxi_contig_52755|comp36312_c3_seq2	-0.726953853	3.847643506	0.004730276	0.038128612	NA	NA	NA	NA	NA
Ctaxi_contig_32426|comp34786_c1_seq5	-0.726684836	4.795440475	0.002808303	0.025449411	btb poz and math domain-containing protein 4-like	gi|255086908|ref|XP_002505377.1|predicted protein [Micromonas sp. RCC299] >gi|226520647|gb|ACO66635.1| predicted protein [Micromonas sp. RCC299]	AT3G03740.1	"ATBPM4,BPM4"	 BTB-POZ and MATH domain 4 
Ctaxi_contig_22213|comp33636_c2_seq1	-0.725820803	8.252520545	3.97E-07	1.44E-05	protein	gi|545366192|ref|XP_005648013.1|DEAD-domain-containing protein [Coccomyxa subellipsoidea C-169] >gi|384249989|gb|EIE23469.1| DEAD-domain-containing protein [Coccomyxa subellipsoidea C-169]	AT3G58510.3		 DEA(D/H)-box RNA helicase family protein 
Ctaxi_contig_10810|comp31510_c1_seq1	-0.724390372	7.813027091	2.01E-07	7.94E-06	sulfur stress regulator	gi|302832650|ref|XP_002947889.1|Snf1-like protein kinase [Volvox carteri f. nagariensis] >gi|300266691|gb|EFJ50877.1| Snf1-like protein kinase [Volvox carteri f. nagariensis]	AT5G63650.1	"SNRK2-5,SNRK2.5,SRK2H"	 SNF1-related protein kinase 2.5 
Ctaxi_contig_55161|comp36449_c1_seq11	-0.723963062	3.096056252	0.006003188	0.045803797	phosphatidylinositol 4-phosphate 5-kinase 1-like	gi|561010894|gb|ESW09801.1|hypothetical protein PHAVU_009G157200g [Phaseolus vulgaris]	AT2G26420.1	PIP5K3	 1-phosphatidylinositol-4-phosphate 5-kinase 3 
Ctaxi_contig_70967|comp37232_c2_seq7	-0.723788321	4.230516202	0.005085766	0.040231514	NA	NA	NA	NA	NA
Ctaxi_contig_50489|comp36177_c3_seq1	-0.723688406	6.397965718	9.88E-06	0.000241242	vacuolar-processing enzyme-like	"gi|552826161|ref|XP_005846964.1|hypothetical protein CHLNCDRAFT_24292, partial [Chlorella variabilis] >gi|307106617|gb|EFN54862.1| hypothetical protein CHLNCDRAFT_24292, partial [Chlorella variabilis]"	AT1G62710.1	"BETA-VPE,BETAVPE"	 beta vacuolar processing enzyme 
Ctaxi_contig_25171|comp34023_c0_seq3	-0.723118061	6.23172055	1.44E-05	0.000335615	NA	NA	NA	NA	NA
Ctaxi_contig_43093|comp35684_c2_seq5	-0.722632502	6.535964997	4.35E-05	0.000866434	NA	NA	NA	NA	NA
Ctaxi_contig_20399|comp33369_c3_seq1	-0.721993822	4.060164316	0.000148533	0.002398058	f-box protein	gi|46447549|ref|YP_008914.1|hypothetical protein pc1915 [Candidatus Protochlamydia amoebophila UWE25] >gi|499489820|ref|WP_011176460.1| hypothetical protein [Candidatus Protochlamydia amoebophila] >gi|46401190|emb|CAF24639.1| conserved hypothetical protein [Candidatus Protochlamydia amoebophila UWE25]	NA	NA	NA
Ctaxi_contig_39415|comp35410_c0_seq1	-0.721476712	3.257194259	0.005342022	0.04179191	NA	NA	NA	NA	NA
Ctaxi_contig_52594|comp36302_c3_seq1	-0.72001197	5.698229786	0.00037874	0.005175754	kinase-like protein	gi|545353719|ref|XP_005642695.1|kinase-like protein [Coccomyxa subellipsoidea C-169] >gi|384244652|gb|EIE18151.1| kinase-like protein [Coccomyxa subellipsoidea C-169]	NA	NA	NA
Ctaxi_contig_40352|comp35496_c3_seq1	-0.718912051	3.663713364	0.000667677	0.008254328	NA	NA	NA	NA	NA
Ctaxi_contig_18988|comp33142_c0_seq5	-0.718457465	4.570097384	4.68E-05	0.000925983	NA	NA	NA	NA	NA
Ctaxi_contig_70951|comp37231_c4_seq3	-0.718383711	4.633155963	0.001516502	0.015819855	protein	gi|159463126|ref|XP_001689793.1|predicted protein [Chlamydomonas reinhardtii] >gi|158283781|gb|EDP09531.1| predicted protein [Chlamydomonas reinhardtii]	NA	NA	NA
Ctaxi_contig_71683|comp37258_c6_seq9	-0.718308255	4.286209966	0.002282763	0.021581898	zing finger transcription factor pei1	gi|225455010|ref|XP_002279559.1|PREDICTED: zinc finger CCCH domain-containing protein 54 [Vitis vinifera]	AT5G58620.1		 zinc finger (CCCH-type) family protein 
Ctaxi_contig_66897|comp37068_c1_seq2	-0.717646119	6.832020448	0.000116422	0.001967679	zinc finger ccch domain-containing protein 30-like	gi|302853991|ref|XP_002958507.1|hypothetical protein VOLCADRAFT_99797 [Volvox carteri f. nagariensis] >gi|300256154|gb|EFJ40427.1| hypothetical protein VOLCADRAFT_99797 [Volvox carteri f. nagariensis]	AT5G12850.1		 CCCH-type zinc finger protein with ARM repeat domain 
Ctaxi_contig_50038|comp36149_c7_seq1	-0.717603732	3.958274519	0.000232882	0.003485814	NA	NA	NA	NA	NA
Ctaxi_contig_64957|comp36992_c1_seq1	-0.717255864	3.872026693	0.001184561	0.012981287	NA	NA	NA	NA	NA
Ctaxi_contig_37341|comp35228_c1_seq2	-0.716966183	4.64243021	0.000224102	0.003379867	elongation factor 2	gi|81157943|dbj|BAE48222.1|elongation factor 2 [Chlorella pyrenoidosa]	AT3G12915.1		 Ribosomal protein S5/Elongation factor G/III/V family protein 
Ctaxi_contig_25566|comp34061_c2_seq1	-0.716795718	7.244642985	8.91E-06	0.000221051	NA	NA	NA	NA	NA
Ctaxi_contig_40217|comp35481_c4_seq1	-0.716541423	3.529801974	0.001440315	0.01524592	NA	NA	NA	NA	NA
Ctaxi_contig_26619|comp34167_c1_seq1	-0.716240785	7.964535987	7.56E-07	2.60E-05	NA	NA	NA	NA	NA
Ctaxi_contig_67290|comp37087_c5_seq4	-0.71623037	5.410325309	7.26E-07	2.51E-05	NA	NA	NA	NA	NA
Ctaxi_contig_16410|comp32717_c0_seq3	-0.715556222	7.792998121	1.79E-06	5.51E-05	NA	NA	NA	NA	NA
Ctaxi_contig_52768|comp36313_c1_seq1	-0.715267585	3.990355432	0.000312733	0.00443626	NA	NA	NA	NA	NA
Ctaxi_contig_66394|comp37045_c3_seq1	-0.714626796	4.917709067	3.80E-05	0.000771639	NA	NA	NA	NA	NA
Ctaxi_contig_14560|comp32398_c1_seq1	-0.714481788	6.959080111	0.001407219	0.014938034	NA	NA	NA	NA	NA
Ctaxi_contig_31032|comp34646_c1_seq4	-0.713227621	5.451964855	0.00033183	0.004660999	hypothetical protein VOLCADRAFT_100946	gi|302856070|ref|XP_002959476.1|hypothetical protein VOLCADRAFT_100946 [Volvox carteri f. nagariensis] >gi|300255043|gb|EFJ39457.1| hypothetical protein VOLCADRAFT_100946 [Volvox carteri f. nagariensis]	NA	NA	NA
Ctaxi_contig_58457|comp36653_c1_seq1	-0.71238912	7.214844672	0.001229629	0.013369806	NA	NA	NA	NA	NA
Ctaxi_contig_31075|comp34650_c0_seq5	-0.712323313	8.1435672	3.11E-05	0.000649965	NA	NA	NA	NA	NA
Ctaxi_contig_20367|comp33362_c1_seq1	-0.712182574	4.621866406	0.000135061	0.00221942	NA	NA	NA	NA	NA
Ctaxi_contig_12121|comp31862_c2_seq2	-0.71197585	3.866893853	0.004781534	0.038439876	NA	NA	NA	NA	NA
Ctaxi_contig_43087|comp35684_c0_seq2	-0.711443186	7.318536292	6.32E-06	0.000162738	NA	NA	NA	NA	NA
Ctaxi_contig_45937|comp35863_c6_seq4	-0.710621348	5.442421679	9.67E-06	0.000236876	NA	NA	NA	NA	NA
Ctaxi_contig_61501|comp36810_c6_seq1	-0.710082723	5.302418231	0.002855853	0.025797614	puf protein	"gi|321258093|ref|XP_003193811.1|puf protein [Cryptococcus gattii WM276] >gi|317460281|gb|ADV22024.1| Puf protein, putative [Cryptococcus gattii WM276]"	AT4G12640.1		 RNA recognition motif (RRM)-containing protein 
Ctaxi_contig_41474|comp35574_c3_seq2	-0.709726277	5.997239473	1.09E-06	3.54E-05	NA	NA	NA	NA	NA
Ctaxi_contig_49403|comp36105_c4_seq3	-0.709631297	5.545972913	1.57E-05	0.000362077	NA	NA	NA	NA	NA
Ctaxi_contig_63448|comp36919_c6_seq1	-0.709599267	5.281675692	0.00013827	0.002267658	NA	NA	NA	NA	NA
Ctaxi_contig_42987|comp35678_c3_seq1	-0.70937984	4.737410466	0.000263961	0.003854782	wd40 repeat-containing protein	gi|451845073|gb|EMD58387.1|hypothetical protein COCSADRAFT_129558 [Bipolaris sorokiniana ND90Pr]	AT5G25150.1	TAF5	 TBP-associated factor 5 
Ctaxi_contig_12263|comp31896_c0_seq3	-0.709025421	5.765620108	4.66E-06	0.000125854	NA	NA	NA	NA	NA
Ctaxi_contig_62662|comp36870_c6_seq2	-0.708363598	4.002438443	0.001003474	0.011411212	camk family protein kinase	gi|552818808|ref|XP_005845276.1|hypothetical protein CHLNCDRAFT_136979 [Chlorella variabilis] >gi|307104923|gb|EFN53174.1| hypothetical protein CHLNCDRAFT_136979 [Chlorella variabilis]	NA	NA	NA
Ctaxi_contig_50024|comp36149_c0_seq1	-0.708346246	4.52122825	0.000113104	0.00191745	NA	NA	NA	NA	NA
Ctaxi_contig_29810|comp34524_c6_seq1	-0.707753533	6.019946999	6.63E-05	0.001243237	ribosomal protein s5	gi|552841246|ref|XP_005850255.1|hypothetical protein CHLNCDRAFT_141951 [Chlorella variabilis] >gi|307109916|gb|EFN58153.1| hypothetical protein CHLNCDRAFT_141951 [Chlorella variabilis]	AT1G64880.1		 Ribosomal protein S5 family protein 
Ctaxi_contig_54215|comp36395_c5_seq3	-0.707599489	3.270554306	0.001832031	0.018350161	NA	NA	NA	NA	NA
Ctaxi_contig_47481|comp35975_c2_seq1	-0.705606746	6.823895579	3.27E-05	0.000679583	NA	NA	NA	NA	NA
Ctaxi_contig_39410|comp35409_c4_seq1	-0.705443103	4.478039845	0.0001397	0.002283211	NA	NA	NA	NA	NA
Ctaxi_contig_40721|comp35528_c0_seq1	-0.705110758	3.146285615	0.005970632	0.045602657	chaperone protein	gi|302838614|ref|XP_002950865.1|Hsp70 protein Hsp70D [Volvox carteri f. nagariensis] >gi|300263982|gb|EFJ48180.1| Hsp70 protein Hsp70D [Volvox carteri f. nagariensis]	AT4G24280.1	cpHsc70-1	 chloroplast heat shock protein 70-1 
Ctaxi_contig_38804|comp35352_c1_seq1	-0.703868877	4.781777055	0.000361818	0.005003933	wash complex subunit strumpellin-like	gi|470265315|ref|XP_004361466.1|hypothetical protein DFA_05749 [Dictyostelium fasciculatum] >gi|328875250|gb|EGG23615.1| hypothetical protein DFA_05749 [Dictyostelium fasciculatum]	NA	NA	NA
Ctaxi_contig_29978|comp34534_c1_seq1	-0.703728029	5.95496486	6.53E-05	0.001230418	NA	NA	NA	NA	NA
Ctaxi_contig_22108|comp33619_c3_seq1	-0.703558894	4.972576893	7.72E-05	0.001404045	calcineurin-like phosphoesterase family protein	gi|168030928|ref|XP_001767974.1|predicted protein [Physcomitrella patens] >gi|162680816|gb|EDQ67249.1| predicted protein [Physcomitrella patens]	AT1G18480.1		 Calcineurin-like metallo-phosphoesterase superfamily protein 
Ctaxi_contig_62184|comp36848_c7_seq3	-0.703409655	4.078750513	0.000454612	0.006004928	NA	NA	NA	NA	NA
Ctaxi_contig_64522|comp36967_c1_seq14	-0.703290422	4.133136506	0.000281608	0.004050127	NA	NA	NA	NA	NA
Ctaxi_contig_55497|comp36473_c1_seq1	-0.703282906	3.453284786	0.000543317	0.006949857	NA	NA	NA	NA	NA
Ctaxi_contig_66927|comp37069_c0_seq6	-0.702953873	5.045448917	5.19E-06	0.000137739	NA	NA	NA	NA	NA
Ctaxi_contig_18266|comp33044_c1_seq1	-0.702036592	8.182848004	0.006194938	0.0469593	NA	NA	NA	NA	NA
Ctaxi_contig_41475|comp35574_c3_seq3	-0.702017683	4.990831344	1.91E-05	0.000427489	NA	NA	NA	NA	NA
Ctaxi_contig_59773|comp36720_c0_seq1	-0.701857995	4.032076498	0.000782849	0.00942542	NA	NA	NA	NA	NA
Ctaxi_contig_46017|comp35870_c0_seq2	-0.701013895	3.510501543	0.004340231	0.035658857	cathepsin d (lysosomal aspartyl protease)	gi|189211129|ref|XP_001941895.1|vacuolar protease A precursor [Pyrenophora tritici-repentis Pt-1C-BFP] >gi|187977988|gb|EDU44614.1| vacuolar protease A precursor [Pyrenophora tritici-repentis Pt-1C-BFP]	AT1G11910.1	"APA1,ATAPA1"	 aspartic proteinase A1 
Ctaxi_contig_37476|comp35239_c1_seq1	-0.701006083	3.959649909	0.001218311	0.013276626	NA	NA	NA	NA	NA
Ctaxi_contig_64496|comp36966_c4_seq1	-0.699492407	3.782636003	0.005090031	0.040237796	NA	NA	NA	NA	NA
Ctaxi_contig_49606|comp36117_c3_seq1	-0.699447954	6.138971596	0.0006476	0.008031091	phosphotransferases inositol or phosphatidylinositol kinases	gi|302805276|ref|XP_002984389.1|hypothetical protein SELMODRAFT_156606 [Selaginella moellendorffii] >gi|300147777|gb|EFJ14439.1| hypothetical protein SELMODRAFT_156606 [Selaginella moellendorffii]	AT2G17930.1		 Phosphatidylinositol 3- and 4-kinase family protein with FAT domain 
Ctaxi_contig_61010|comp36789_c1_seq2	-0.699434197	4.894952345	0.000150437	0.002425255	NA	NA	NA	NA	NA
Ctaxi_contig_20130|comp33326_c2_seq2	-0.6991175	3.597408555	0.002590883	0.023876117	tocopherol cyclase	gi|552842287|ref|XP_005850523.1|hypothetical protein CHLNCDRAFT_19624 [Chlorella variabilis] >gi|307110185|gb|EFN58421.1| hypothetical protein CHLNCDRAFT_19624 [Chlorella variabilis]	AT4G32770.1	"VTE1,ATSDX1"	" tocopherol cyclase, chloroplast / vitamin E deficient 1 (VTE1) / sucrose export defective 1 (SXD1) "
Ctaxi_contig_22304|comp33648_c0_seq1	-0.698365259	4.531207694	0.000690217	0.008491873	NA	NA	NA	NA	NA
Ctaxi_contig_22553|comp33681_c0_seq1	-0.69768899	6.980511573	6.04E-07	2.12E-05	asparagine synthetase	gi|552826413|ref|XP_005847015.1|hypothetical protein CHLNCDRAFT_56182 [Chlorella variabilis] >gi|307106668|gb|EFN54913.1| hypothetical protein CHLNCDRAFT_56182 [Chlorella variabilis]	AT5G10240.1	ASN3	 asparagine synthetase 3 
Ctaxi_contig_39723|comp35441_c1_seq2	-0.697480703	6.089947888	1.42E-05	0.000331097	NA	NA	NA	NA	NA
Ctaxi_contig_27314|comp34238_c2_seq7	-0.696319924	4.80099421	0.000547624	0.006999549	NA	NA	NA	NA	NA
Ctaxi_contig_13115|comp32084_c0_seq1	-0.696170669	9.867109292	5.05E-06	0.000134556	NA	NA	NA	NA	NA
Ctaxi_contig_40501|comp35509_c2_seq1	-0.695953256	5.683022302	7.30E-06	0.00018464	NA	NA	NA	NA	NA
Ctaxi_contig_45064|comp35803_c0_seq1	-0.695136271	4.411528322	0.000307045	0.004363033	thioredoxin reductase	gi|548853547|gb|ERN11530.1|hypothetical protein AMTR_s00022p00137010 [Amborella trichopoda]	AT2G17420.1	"NTRA,ATNTRA,NTR2"	 NADPH-dependent thioredoxin reductase A 
Ctaxi_contig_61674|comp36821_c0_seq1	-0.694937142	6.650227666	4.50E-07	1.62E-05	NA	NA	NA	NA	NA
Ctaxi_contig_34603|comp34975_c1_seq2	-0.694821069	5.825704963	1.40E-05	0.000327528	NA	NA	NA	NA	NA
Ctaxi_contig_56192|comp36516_c5_seq2	-0.694200287	4.202612614	0.001511087	0.015783199	NA	NA	NA	NA	NA
Ctaxi_contig_51439|comp36238_c2_seq1	-0.693965318	5.021342482	9.68E-05	0.001697807	NA	NA	NA	NA	NA
Ctaxi_contig_48919|comp36071_c2_seq5	-0.693813196	5.166305237	2.70E-05	0.000575307	NA	NA	NA	NA	NA
Ctaxi_contig_62495|comp36861_c1_seq1	-0.6937913	4.187484852	0.001671783	0.017111674	glutamate synthase	gi|302853444|ref|XP_002958237.1|hypothetical protein VOLCADRAFT_108038 [Volvox carteri f. nagariensis] >gi|300256425|gb|EFJ40691.1| hypothetical protein VOLCADRAFT_108038 [Volvox carteri f. nagariensis]	AT5G53460.3	GLT1	 NADH-dependent glutamate synthase 1 
Ctaxi_contig_27146|comp34218_c2_seq1	-0.692170822	3.553400769	0.002783528	0.02528638	NA	NA	AT3G06910.1	"ULP1A,ELS1,AtULP1a"	 UB-like protease 1A 
Ctaxi_contig_33262|comp34859_c0_seq1	-0.692161129	5.063257542	0.0003439	0.004801695	NA	NA	NA	NA	NA
Ctaxi_contig_35720|comp35082_c0_seq5	-0.69209496	6.69186295	2.57E-07	9.79E-06	mrna-decapping enzyme subunit 2-like	gi|545364520|ref|XP_005647314.1|DCP2-domain-containing protein [Coccomyxa subellipsoidea C-169] >gi|384249288|gb|EIE22770.1| DCP2-domain-containing protein [Coccomyxa subellipsoidea C-169]	AT5G13570.1	"DCP2,TDT,ATDCP2"	 decapping 2 
Ctaxi_contig_33727|comp34895_c3_seq1	-0.691675249	4.532672755	0.00015082	0.002430258	abc transporter a family member 7-like	gi|550326560|gb|EEE96826.2|ABC transporter family protein [Populus trichocarpa]	AT3G47790.1	"ATATH7,ATH7"	 ABC2 homolog 7 
Ctaxi_contig_71662|comp37258_c1_seq14	-0.691504248	6.570729467	0.000194615	0.003004676	zinc finger transcription factor-like protein	"gi|159464867|ref|XP_001690663.1|Zn-finger protein, CCCH type [Chlamydomonas reinhardtii] >gi|158280163|gb|EDP05922.1| Zn-finger protein, CCCH type [Chlamydomonas reinhardtii]"	AT5G12850.1		 CCCH-type zinc finger protein with ARM repeat domain 
Ctaxi_contig_23266|comp33772_c2_seq3	-0.691336752	4.45225709	0.001124703	0.012465243	NA	NA	NA	NA	NA
Ctaxi_contig_31910|comp34735_c1_seq4	-0.689691165	4.937536762	6.23E-05	0.001180715	alphavirus core protein family	"gi|552825993|ref|XP_005846931.1|hypothetical protein CHLNCDRAFT_23974, partial [Chlorella variabilis] >gi|307106584|gb|EFN54829.1| hypothetical protein CHLNCDRAFT_23974, partial [Chlorella variabilis]"	AT3G08640.1		 Protein of unknown function (DUF3411) 
Ctaxi_contig_52252|comp36279_c0_seq1	-0.689455874	5.321836113	0.00016616	0.002640258	NA	NA	NA	NA	NA
Ctaxi_contig_12724|comp32007_c0_seq1	-0.68746455	4.079977976	0.00127495	0.013767305	NA	NA	NA	NA	NA
Ctaxi_contig_18034|comp33005_c0_seq1	-0.687324388	3.99833661	0.001535839	0.015976383	translation elongation factor ef1a initiation factor if2gamma family protein	gi|168019558|ref|XP_001762311.1|predicted protein [Physcomitrella patens] >gi|162686389|gb|EDQ72778.1| predicted protein [Physcomitrella patens]	AT1G18070.2		 Translation elongation factor EF1A/initiation factor IF2gamma family protein 
Ctaxi_contig_17430|comp32902_c1_seq3	-0.687204637	3.531786511	0.001419245	0.015046443	NA	NA	NA	NA	NA
Ctaxi_contig_30533|comp34598_c0_seq4	-0.687068713	5.876675549	0.000226158	0.003399953	NA	NA	NA	NA	NA
Ctaxi_contig_21453|comp33517_c0_seq4	-0.686631329	6.383966952	0.000102439	0.001777505	NA	NA	NA	NA	NA
Ctaxi_contig_29062|comp34443_c2_seq1	-0.686428229	3.79521438	0.000920089	0.01068256	NA	NA	NA	NA	NA
Ctaxi_contig_26091|comp34111_c1_seq4	-0.686329204	3.641801446	0.003824749	0.032354045	NA	NA	NA	NA	NA
Ctaxi_contig_48918|comp36071_c2_seq4	-0.685503824	6.258516036	1.57E-06	4.89E-05	NA	NA	NA	NA	NA
Ctaxi_contig_52277|comp36281_c1_seq1	-0.685302035	6.825377789	1.28E-05	0.000303174	NA	NA	NA	NA	NA
Ctaxi_contig_65113|comp37000_c4_seq1	-0.685185517	4.16915776	0.00047146	0.006192979	calcium-transporting endoplasmic reticulum-type	"gi|159485390|ref|XP_001700727.1|calcium-transporting ATPase, endoplasmic reticulum-type [Chlamydomonas reinhardtii] >gi|158281226|gb|EDP06981.1| calcium-transporting ATPase, endoplasmic reticulum-type [Chlamydomonas reinhardtii]"	AT4G00900.1	"ECA2,ATECA2"	 ER-type Ca2+-ATPase 2 
Ctaxi_contig_46394|comp35893_c0_seq1	-0.685130257	3.583472967	0.002157182	0.020717452	protein phosphatase methylesterase 1-like	gi|302853171|ref|XP_002958102.1|hypothetical protein VOLCADRAFT_77814 [Volvox carteri f. nagariensis] >gi|300256570|gb|EFJ40833.1| hypothetical protein VOLCADRAFT_77814 [Volvox carteri f. nagariensis]	AT4G10050.1		 esterase/lipase/thioesterase family protein 
Ctaxi_contig_69361|comp37164_c9_seq2	-0.685124001	3.678568025	0.001451099	0.015325803	NA	NA	NA	NA	NA
Ctaxi_contig_31034|comp34646_c2_seq1	-0.684765801	6.377084812	8.07E-05	0.001458764	wd and tetratricopeptide repeats protein 1-like	"gi|545366240|ref|XP_005648032.1|WD40 repeat-like protein, partial [Coccomyxa subellipsoidea C-169] >gi|384250008|gb|EIE23488.1| WD40 repeat-like protein, partial [Coccomyxa subellipsoidea C-169]"	AT5G10940.2		 transducin family protein / WD-40 repeat family protein 
Ctaxi_contig_36270|comp35132_c1_seq6	-0.684746236	4.989827288	0.001177671	0.012927117	p-loop containing nucleoside triphosphate hydrolase protein	gi|552808960|ref|XP_005842827.1|hypothetical protein CHLNCDRAFT_142571 [Chlorella variabilis] >gi|307102440|gb|EFN50715.1| hypothetical protein CHLNCDRAFT_142571 [Chlorella variabilis]	AT5G06530.3		 ABC-2 type transporter family protein 
Ctaxi_contig_37010|comp35205_c2_seq21	-0.683864461	6.338514457	9.12E-05	0.001614705	NA	NA	NA	NA	NA
Ctaxi_contig_57716|comp36611_c1_seq1	-0.683837618	3.969053624	0.004818467	0.038624533	abc transporter substrate-binding protein	gi|545356683|ref|XP_005644031.1|hypothetical protein COCSUDRAFT_38301 [Coccomyxa subellipsoidea C-169] >gi|384245995|gb|EIE19487.1| hypothetical protein COCSUDRAFT_38301 [Coccomyxa subellipsoidea C-169]	NA	NA	NA
Ctaxi_contig_45851|comp35858_c1_seq1	-0.683677876	6.836218394	1.71E-06	5.28E-05	NA	NA	NA	NA	NA
Ctaxi_contig_55515|comp36474_c4_seq1	-0.682917408	6.401807401	0.002686534	0.024559845	NA	NA	NA	NA	NA
Ctaxi_contig_24134|comp33887_c6_seq1	-0.682624659	5.556524633	0.000270974	0.003927823	NA	NA	NA	NA	NA
Ctaxi_contig_25537|comp34057_c0_seq1	-0.680463434	4.546329169	0.000152881	0.002459887	predicted protein	gi|303284553|ref|XP_003061567.1|predicted protein [Micromonas pusilla CCMP1545] >gi|226456897|gb|EEH54197.1| predicted protein [Micromonas pusilla CCMP1545]	NA	NA	NA
Ctaxi_contig_30276|comp34568_c0_seq1	-0.680439203	7.371112249	0.000903949	0.010560346	NA	NA	NA	NA	NA
Ctaxi_contig_43465|comp35716_c3_seq1	-0.680184478	3.392052457	0.006178815	0.046847781	NA	NA	NA	NA	NA
Ctaxi_contig_20454|comp33379_c0_seq1	-0.678342588	5.567880012	0.000214881	0.003264425	NA	NA	NA	NA	NA
Ctaxi_contig_17544|comp32918_c3_seq3	-0.677925137	4.26590387	8.51E-05	0.001520398	kinase-like partial	gi|302850535|ref|XP_002956794.1|hypothetical protein VOLCADRAFT_121569 [Volvox carteri f. nagariensis] >gi|300257854|gb|EFJ42097.1| hypothetical protein VOLCADRAFT_121569 [Volvox carteri f. nagariensis]	AT2G35050.1		 Protein kinase superfamily protein with octicosapeptide/Phox/Bem1p domain 
Ctaxi_contig_70732|comp37221_c4_seq1	-0.67788637	3.688087588	0.001910844	0.018939552	ubiquitin carboxyl-terminal hydrolase 12	gi|557108544|gb|ESQ48851.1|hypothetical protein EUTSA_v10019920mg [Eutrema salsugineum]	AT5G06600.3	UBP12	 ubiquitin-specific protease 12 
Ctaxi_contig_22357|comp33655_c1_seq2	-0.676957644	3.623563452	0.001904883	0.018914358	NA	NA	NA	NA	NA
Ctaxi_contig_68701|comp37134_c5_seq1	-0.676932913	3.871857596	0.000548863	0.007009986	NA	NA	NA	NA	NA
Ctaxi_contig_61593|comp36816_c0_seq2	-0.676587903	4.188081025	0.001730125	0.017564699	ankyrin repeat protein	gi|123510047|ref|XP_001330010.1|hypothetical protein [Trichomonas vaginalis G3] >gi|121913061|gb|EAY17875.1| conserved hypothetical protein [Trichomonas vaginalis G3]	NA	NA	NA
Ctaxi_contig_38240|comp35311_c2_seq3	-0.676125517	4.889090104	0.001711585	0.017417025	ankyrin repeats containing protein	gi|350418545|ref|XP_003491892.1|PREDICTED: ankyrin repeat domain-containing protein 39-like isoform 1 [Bombus impatiens]	AT2G31820.1		 Ankyrin repeat family protein 
Ctaxi_contig_38812|comp35353_c0_seq3	-0.675729686	7.24916812	3.29E-05	0.000682418	terminal ear1	gi|308803903|ref|XP_003079264.1|terminal ear1 (ISS) [Ostreococcus tauri] >gi|116057719|emb|CAL53922.1| terminal ear1 (ISS) [Ostreococcus tauri]	AT1G29400.2	"AML5,ML5"	 MEI2-like protein 5 
Ctaxi_contig_66636|comp37058_c1_seq4	-0.675577075	3.341396217	0.003540353	0.030484691	NA	NA	NA	NA	NA
Ctaxi_contig_17948|comp32988_c0_seq2	-0.674643764	5.75789744	6.32E-05	0.0011957	NA	NA	NA	NA	NA
Ctaxi_contig_16267|comp32694_c1_seq1	-0.673825436	6.191404106	1.08E-06	3.51E-05	ornithine decarboxylase	gi|552829896|ref|XP_005847800.1|hypothetical protein CHLNCDRAFT_133981 [Chlorella variabilis] >gi|307107455|gb|EFN55698.1| hypothetical protein CHLNCDRAFT_133981 [Chlorella variabilis]	AT5G11880.1		 Pyridoxal-dependent decarboxylase family protein 
Ctaxi_contig_50072|comp36151_c5_seq1	-0.672646182	3.521544603	0.003872986	0.032639905	NA	NA	NA	NA	NA
Ctaxi_contig_13197|comp32104_c1_seq3	-0.672336467	5.051410388	4.50E-05	0.000893709	hypothetical protein GLOINDRAFT_15854	gi|552939951|gb|ESA23018.1|hypothetical protein GLOINDRAFT_15854 [Rhizophagus irregularis DAOM 181602]	NA	NA	NA
Ctaxi_contig_35906|comp35100_c1_seq1	-0.672280668	3.798765558	0.005048452	0.040013925	NA	NA	NA	NA	NA
Ctaxi_contig_33362|comp34864_c13_seq1	-0.672240617	3.952791395	0.001377006	0.014678332	NA	NA	NA	NA	NA
Ctaxi_contig_10812|comp31510_c1_seq3	-0.672009142	7.489023921	4.88E-06	0.000130943	NA	NA	AT5G19450.2	"CDPK19,CPK8"	 calcium-dependent protein kinase 19 
Ctaxi_contig_35168|comp35030_c6_seq3	-0.671934626	4.226162137	0.006319372	0.047652256	NA	NA	NA	NA	NA
Ctaxi_contig_21735|comp33566_c1_seq3	-0.671509575	6.275757214	0.001286184	0.013861555	NA	NA	NA	NA	NA
Ctaxi_contig_70319|comp37202_c4_seq2	-0.671251026	4.420204882	0.000366856	0.005052867	dual specificity protein phosphatase 19	gi|557521693|gb|ESR33060.1|hypothetical protein CICLE_v10006038mg [Citrus clementina]	AT3G06110.3	MKP2	 MAPK phosphatase 2 
Ctaxi_contig_68952|comp37148_c6_seq1	-0.671227178	4.640768778	0.000453033	0.005988601	cysteinyl-trna synthetase	gi|552829249|ref|XP_005847657.1|hypothetical protein CHLNCDRAFT_57875 [Chlorella variabilis] >gi|307107312|gb|EFN55555.1| hypothetical protein CHLNCDRAFT_57875 [Chlorella variabilis]	NA	NA	NA
Ctaxi_contig_47482|comp35975_c2_seq2	-0.670862969	5.827134284	6.84E-06	0.000175052	NA	NA	NA	NA	NA
Ctaxi_contig_68374|comp37124_c6_seq6	-0.670588621	4.004086329	0.002829246	0.025603599	NA	NA	NA	NA	NA
Ctaxi_contig_36190|comp35126_c0_seq1	-0.670476916	3.876556214	0.00157741	0.016321442	NA	NA	NA	NA	NA
Ctaxi_contig_19334|comp33191_c3_seq2	-0.670334262	3.643218441	0.001933415	0.019106212	NA	NA	NA	NA	NA
Ctaxi_contig_58153|comp36635_c0_seq1	-0.670307294	4.966537213	3.96E-05	0.000801332	t-complex delta subunit	"gi|545355778|ref|XP_005643664.1|T-complex protein, delta subunit [Coccomyxa subellipsoidea C-169] >gi|384245627|gb|EIE19120.1| T-complex protein, delta subunit [Coccomyxa subellipsoidea C-169]"	AT3G18190.1		 TCP-1/cpn60 chaperonin family protein 
Ctaxi_contig_53413|comp36340_c0_seq1	-0.669651834	3.305222181	0.004732478	0.038128612	transmembrane protein 19-like	gi|302768687|ref|XP_002967763.1|hypothetical protein SELMODRAFT_145251 [Selaginella moellendorffii] >gi|300164501|gb|EFJ31110.1| hypothetical protein SELMODRAFT_145251 [Selaginella moellendorffii]	AT5G19930.2		" Protein of unknown function DUF92, transmembrane "
Ctaxi_contig_27950|comp34312_c0_seq1	-0.668699264	4.054904768	0.002858486	0.025804888	NA	NA	NA	NA	NA
Ctaxi_contig_59093|comp36683_c1_seq5	-0.668532001	3.539247043	0.00514922	0.040628288	transient receptor potential ion channel protein	gi|302845897|ref|XP_002954486.1|hypothetical protein VOLCADRAFT_118752 [Volvox carteri f. nagariensis] >gi|300260158|gb|EFJ44379.1| hypothetical protein VOLCADRAFT_118752 [Volvox carteri f. nagariensis]	NA	NA	NA
Ctaxi_contig_61683|comp36821_c3_seq2	-0.668308485	8.445764742	3.73E-06	0.000104082	NA	NA	NA	NA	NA
Ctaxi_contig_20881|comp33432_c1_seq3	-0.66816126	5.584784719	3.43E-05	0.000706564	protein rsp-3	gi|302831616|ref|XP_002947373.1|hypothetical protein VOLCADRAFT_120471 [Volvox carteri f. nagariensis] >gi|300267237|gb|EFJ51421.1| hypothetical protein VOLCADRAFT_120471 [Volvox carteri f. nagariensis]	AT4G39260.3	"CCR1,ATGRP8,GR-RBP8,GRP8"	" cold, circadian rhythm, and RNA binding 1 "
Ctaxi_contig_53930|comp36376_c8_seq3	-0.667322508	3.735814835	0.004123269	0.034371621	NA	NA	NA	NA	NA
Ctaxi_contig_36184|comp35125_c2_seq3	-0.667264111	3.973705282	0.00104379	0.011748426	NA	NA	NA	NA	NA
Ctaxi_contig_39842|comp35448_c0_seq4	-0.666206731	5.028215229	0.001258298	0.013609624	hypothetical protein COCSUDRAFT_83672	gi|545368261|ref|XP_005648912.1|hypothetical protein COCSUDRAFT_83672 [Coccomyxa subellipsoidea C-169] >gi|384250889|gb|EIE24368.1| hypothetical protein COCSUDRAFT_83672 [Coccomyxa subellipsoidea C-169]	NA	NA	NA
Ctaxi_contig_40121|comp35472_c5_seq1	-0.665967705	4.773404798	0.00024413	0.003614475	ubiquitin domain containing protein	gi|348682374|gb|EGZ22190.1|hypothetical protein PHYSODRAFT_299596 [Phytophthora sojae]	NA	NA	NA
Ctaxi_contig_55521|comp36474_c6_seq1	-0.665808819	6.703878833	0.001116764	0.012385518	hypothetical protein VOLCADRAFT_104654	gi|302837680|ref|XP_002950399.1|hypothetical protein VOLCADRAFT_104654 [Volvox carteri f. nagariensis] >gi|300264404|gb|EFJ48600.1| hypothetical protein VOLCADRAFT_104654 [Volvox carteri f. nagariensis]	NA	NA	NA
Ctaxi_contig_55519|comp36474_c5_seq1	-0.66530354	6.956477145	0.001501957	0.015728533	NA	NA	NA	NA	NA
Ctaxi_contig_64510|comp36967_c1_seq2	-0.665129659	6.690963613	7.21E-06	0.000182618	NA	NA	NA	NA	NA
Ctaxi_contig_48916|comp36071_c2_seq2	-0.664662796	6.290124621	4.29E-05	0.000856025	atp:adp antiporter family	gi|159467218|ref|XP_001691795.1|plastidic ADP/ATP translocase [Chlamydomonas reinhardtii] >gi|158279141|gb|EDP04903.1| plastidic ADP/ATP translocase [Chlamydomonas reinhardtii]	AT1G15500.1	ATNTT2	 TLC ATP/ADP transporter 
Ctaxi_contig_37340|comp35228_c1_seq1	-0.664254653	6.076652585	1.93E-05	0.000431855	elongation factor 2	gi|545363063|ref|XP_005646726.1|elongation factor 2 [Coccomyxa subellipsoidea C-169] >gi|384248699|gb|EIE22182.1| elongation factor 2 [Coccomyxa subellipsoidea C-169]	AT1G56070.1	LOS1	 Ribosomal protein S5/Elongation factor G/III/V family protein 
Ctaxi_contig_8158|comp30562_c1_seq1	-0.664243666	3.905046572	0.001036293	0.011692293	nudix hydrolase 2-like	"gi|552841308|ref|XP_005850271.1|hypothetical protein CHLNCDRAFT_11561, partial [Chlorella variabilis] >gi|307109932|gb|EFN58169.1| hypothetical protein CHLNCDRAFT_11561, partial [Chlorella variabilis]"	AT5G47650.1	"ATNUDT2,ATNUDX2,NUDT2"	 nudix hydrolase homolog 2 
Ctaxi_contig_20860|comp33426_c2_seq1	-0.663494271	4.409793604	0.002374022	0.022267102	NA	NA	NA	NA	NA
Ctaxi_contig_40210|comp35481_c1_seq1	-0.662663871	4.171384437	0.000333262	0.004674391	protein	gi|168036038|ref|XP_001770515.1|predicted protein [Physcomitrella patens] >gi|162678223|gb|EDQ64684.1| predicted protein [Physcomitrella patens]	AT4G38470.1		 ACT-like protein tyrosine kinase family protein 
Ctaxi_contig_59373|comp36698_c0_seq32	-0.662291814	6.969239244	5.70E-06	0.000148525	phosphoinositide 4-kinase gamma 4	gi|545365925|ref|XP_005647894.1|hypothetical protein COCSUDRAFT_65874 [Coccomyxa subellipsoidea C-169] >gi|384249870|gb|EIE23350.1| hypothetical protein COCSUDRAFT_65874 [Coccomyxa subellipsoidea C-169]	AT2G46500.2	"ATPI4KGAMMA4,UBDKGAMMA4,PI4KGAMMA4"	 phosphoinositide 4-kinase gamma 4 
Ctaxi_contig_30300|comp34571_c2_seq3	-0.661551452	4.471751955	0.000326383	0.004600402	NA	NA	NA	NA	NA
Ctaxi_contig_71002|comp37234_c2_seq5	-0.661197447	4.48286786	7.03E-05	0.001307499	NA	NA	NA	NA	NA
Ctaxi_contig_43537|comp35720_c2_seq1	-0.661167029	5.805292463	4.63E-05	0.000916473	NA	NA	NA	NA	NA
Ctaxi_contig_12666|comp31990_c1_seq1	-0.66109153	4.914874457	0.000587713	0.007426167	NA	NA	NA	NA	NA
Ctaxi_contig_57257|comp36579_c1_seq62	-0.660921356	3.689476674	0.001780572	0.017953924	rab gdp dissociation inhibitor alpha-like	gi|356521229|ref|XP_003529259.1|PREDICTED: rab GDP dissociation inhibitor alpha-like [Glycine max]	AT5G09550.1		 GDP dissociation inhibitor family protein / Rab GTPase activator family protein 
Ctaxi_contig_22395|comp33659_c5_seq2	-0.659875212	4.089950884	0.00039889	0.005402186	NA	NA	NA	NA	NA
Ctaxi_contig_46170|comp35880_c3_seq4	-0.659529451	3.734952418	0.001809664	0.018159002	dna repair helicase xpb1-like	gi|545372411|ref|XP_005650677.1|DNA repair helicase rad25 [Coccomyxa subellipsoidea C-169] >gi|384252657|gb|EIE26133.1| DNA repair helicase rad25 [Coccomyxa subellipsoidea C-169]	AT5G41370.1	"XPB1,ATXPB1"	 homolog of xeroderma pigmentosum complementation group B 1 
Ctaxi_contig_58733|comp36666_c0_seq30	-0.659171995	4.535389331	0.000283064	0.004067934	hypothetical protein GLOINDRAFT_226778	gi|552921062|gb|ESA05574.1|hypothetical protein GLOINDRAFT_226778 [Rhizophagus irregularis DAOM 181602]	NA	NA	NA
Ctaxi_contig_12665|comp31990_c0_seq4	-0.658812965	6.866428842	1.60E-05	0.000368564	NA	NA	NA	NA	NA
Ctaxi_contig_61334|comp36804_c3_seq1	-0.658670951	4.699568402	0.000335245	0.004695413	ubiquitin carboxyl-terminal hydrolase 12-like	gi|302807557|ref|XP_002985473.1|hypothetical protein SELMODRAFT_446288 [Selaginella moellendorffii] >gi|300146936|gb|EFJ13603.1| hypothetical protein SELMODRAFT_446288 [Selaginella moellendorffii]	AT3G11910.2	UBP13	 ubiquitin-specific protease 13 
Ctaxi_contig_51002|comp36210_c5_seq1	-0.658253615	5.631916428	0.00031995	0.004519874	NA	NA	NA	NA	NA
Ctaxi_contig_60411|comp36755_c0_seq1	-0.657219732	4.602944189	0.000112092	0.001906079	NA	NA	NA	NA	NA
Ctaxi_contig_54291|comp36401_c1_seq1	-0.656341181	6.061942544	0.000175316	0.0027659	NA	NA	NA	NA	NA
Ctaxi_contig_64518|comp36967_c1_seq10	-0.656236272	5.668141584	1.37E-05	0.00032099	dual specificity tyrosine-phosphorylation-regulated kinase 3	gi|557290567|ref|XP_006027881.1|PREDICTED: dual specificity tyrosine-phosphorylation-regulated kinase 4 [Alligator sinensis]	NA	NA	NA
Ctaxi_contig_68942|comp37148_c2_seq1	-0.65620769	4.635804397	0.000204833	0.003136181	cysteinyl-trna synthetase	gi|302848858|ref|XP_002955960.1|hypothetical protein VOLCADRAFT_66444 [Volvox carteri f. nagariensis] >gi|300258686|gb|EFJ42920.1| hypothetical protein VOLCADRAFT_66444 [Volvox carteri f. nagariensis]	AT2G31170.1	SYCOARATH	" Cysteinyl-tRNA synthetase, class Ia family protein "
Ctaxi_contig_66387|comp37045_c1_seq1	-0.656088305	5.858227552	0.000133623	0.002201226	NA	NA	NA	NA	NA
Ctaxi_contig_26583|comp34160_c3_seq1	-0.655871563	3.94802158	0.00137166	0.014644864	NA	NA	NA	NA	NA
Ctaxi_contig_10080|comp31294_c0_seq1	-0.655867225	3.42300496	0.003099639	0.027429864	histone h3	gi|412994014|emb|CCO14525.1|histone H3 [Bathycoccus prasinos]	AT1G19890.1	"ATMGH3,MGH3"	 male-gamete-specific histone H3 
Ctaxi_contig_54417|comp36408_c4_seq1	-0.655648211	4.285766309	0.000580923	0.007357174	soluble starch synthase iii-1	gi|302834341|ref|XP_002948733.1|hypothetical protein VOLCADRAFT_58732 [Volvox carteri f. nagariensis] >gi|300265924|gb|EFJ50113.1| hypothetical protein VOLCADRAFT_58732 [Volvox carteri f. nagariensis]	AT1G11720.1	"ATSS3,SS3"	 starch synthase 3 
Ctaxi_contig_51883|comp36254_c5_seq1	-0.655572623	4.607216699	0.000513098	0.006632307	NA	NA	NA	NA	NA
Ctaxi_contig_61177|comp36795_c0_seq2	-0.655545176	4.699587445	0.001748071	0.017696082	dna polymerase zeta	gi|449490962|ref|XP_004158760.1|PREDICTED: uncharacterized protein LOC101230122 [Cucumis sativus]	AT1G67500.1	"ATREV3,REV3"	 recovery protein 3 
Ctaxi_contig_22761|comp33710_c0_seq1	-0.655396312	7.857712648	4.51E-07	1.62E-05	protein disulfide isomerase	gi|159483443|ref|XP_001699770.1|protein disulfide isomerase [Chlamydomonas reinhardtii] >gi|158281712|gb|EDP07466.1| protein disulfide isomerase [Chlamydomonas reinhardtii]	AT4G27080.1	"ATPDIL5-4,ATPDI7,PDI7,PDIL5-4"	 PDI-like 5-4 
Ctaxi_contig_26087|comp34111_c0_seq3	-0.655035152	4.167325935	0.0013887	0.014783994	NA	NA	NA	NA	NA
Ctaxi_contig_46103|comp35876_c3_seq2	-0.654975816	3.469872761	0.004045768	0.033818994	erd4-related membrane protein	gi|545366553|ref|XP_005648164.1|hypothetical protein COCSUDRAFT_63147 [Coccomyxa subellipsoidea C-169] >gi|384250140|gb|EIE23620.1| hypothetical protein COCSUDRAFT_63147 [Coccomyxa subellipsoidea C-169]	AT1G30360.1	ERD4	 Early-responsive to dehydration stress protein (ERD4) 
Ctaxi_contig_54299|comp36401_c1_seq9	-0.654527449	3.821831401	0.001224789	0.013334096	NA	NA	NA	NA	NA
Ctaxi_contig_54298|comp36401_c1_seq8	-0.654524259	3.821831401	0.001222004	0.013310719	NA	NA	NA	NA	NA
Ctaxi_contig_34605|comp34975_c1_seq4	-0.653665465	7.637546924	7.33E-07	2.53E-05	NA	NA	NA	NA	NA
Ctaxi_contig_43458|comp35716_c1_seq1	-0.653287771	4.653277375	0.003417724	0.029582249	af305694_1latent nuclear antigen	gi|261853555|gb|ACY00477.1|ORF73 [Human herpesvirus 8]	NA	NA	NA
Ctaxi_contig_46649|comp35914_c0_seq3	-0.652992182	3.938359839	0.006661612	0.04975605	protein kinase family protein	gi|548855289|gb|ERN13176.1|hypothetical protein AMTR_s00040p00208740 [Amborella trichopoda]	AT5G11850.1		 Protein kinase superfamily protein 
Ctaxi_contig_61068|comp36791_c1_seq1	-0.652865044	4.979459513	0.000504218	0.006530237	NA	NA	NA	NA	NA
Ctaxi_contig_33339|comp34864_c4_seq3	-0.652221764	4.223421843	0.005874271	0.044980519	hypothetical protein COCSUDRAFT_46359	gi|545371445|ref|XP_005650283.1|hypothetical protein COCSUDRAFT_46359 [Coccomyxa subellipsoidea C-169] >gi|384252263|gb|EIE25739.1| hypothetical protein COCSUDRAFT_46359 [Coccomyxa subellipsoidea C-169]	NA	NA	NA
Ctaxi_contig_63716|comp36933_c1_seq14	-0.651896141	4.047465615	0.001731203	0.017568193	NA	NA	NA	NA	NA
Ctaxi_contig_69340|comp37164_c1_seq3	-0.651239089	3.194489611	0.004786446	0.038443753	NA	NA	NA	NA	NA
Ctaxi_contig_45853|comp35858_c1_seq3	-0.651193791	4.014876763	0.001565177	0.016215507	NA	NA	NA	NA	NA
Ctaxi_contig_24397|comp33926_c0_seq4	-0.65058724	4.966530801	9.34E-05	0.001650408	cysteine desulfurase	gi|443693779|gb|ELT95059.1|hypothetical protein CAPTEDRAFT_204913 [Capitella teleta]	NA	NA	NA
Ctaxi_contig_64495|comp36966_c3_seq2	-0.650476378	4.13048929	0.000523135	0.006743669	class v aminotransferase	gi|260803167|ref|XP_002596462.1|hypothetical protein BRAFLDRAFT_130319 [Branchiostoma floridae] >gi|229281719|gb|EEN52474.1| hypothetical protein BRAFLDRAFT_130319 [Branchiostoma floridae]	NA	NA	NA
Ctaxi_contig_64605|comp36973_c0_seq2	-0.650447018	5.693796415	0.000863755	0.010185248	alkaline phosphatase	gi|296274617|ref|YP_003657248.1|hypothetical protein [Arcobacter nitrofigilis DSM 7299] >gi|502901909|ref|WP_013136885.1| alkaline phosphatase [Arcobacter nitrofigilis] >gi|296098791|gb|ADG94741.1| protein of unknown function DUF839 [Arcobacter nitrofigilis DSM 7299]	NA	NA	NA
Ctaxi_contig_61888|comp36832_c4_seq7	-0.65037109	5.691909955	0.001529964	0.015925255	NA	NA	NA	NA	NA
Ctaxi_contig_59267|comp36694_c0_seq3	-0.650083129	4.279473642	0.000857378	0.010124614	hypothetical protein PRUPE_ppa005145mg	gi|462411473|gb|EMJ16522.1|hypothetical protein PRUPE_ppa005145mg [Prunus persica]	AT4G19040.1	EDR2	 ENHANCED DISEASE RESISTANCE 2 
Ctaxi_contig_54290|comp36401_c0_seq1	-0.64993021	5.720298878	8.76E-06	0.000217863	NA	NA	NA	NA	NA
Ctaxi_contig_70843|comp37226_c1_seq1	-0.649911762	3.733759086	0.003234667	0.028420203	NA	NA	NA	NA	NA
Ctaxi_contig_47819|comp35998_c0_seq1	-0.649658214	7.887951366	1.27E-06	4.05E-05	ap2-domain-containing protein	gi|557115392|gb|ESQ55675.1|hypothetical protein EUTSA_v10027543mg [Eutrema salsugineum]	AT3G20310.1	"ATERF-7,ATERF7,ERF7"	 ethylene response factor 7 
Ctaxi_contig_58468|comp36654_c2_seq5	-0.649542041	6.197307112	2.87E-05	0.000606694	NA	NA	NA	NA	NA
Ctaxi_contig_8618|comp30775_c2_seq1	-0.648806999	5.07513172	0.000170036	0.002692824	myb transcription factor 1	gi|561022435|gb|ESW21165.1|hypothetical protein PHAVU_005G047400g [Phaseolus vulgaris]	AT5G40330.1	"MYB23,ATMYB23,ATMYBRTF"	 myb domain protein 23 
Ctaxi_contig_62044|comp36842_c2_seq1	-0.648044455	6.107269011	0.000373281	0.005119189	NA	NA	NA	NA	NA
Ctaxi_contig_36694|comp35177_c3_seq1	-0.647889038	5.968849898	1.11E-05	0.000266183	ankyrin repeat protein	"gi|123491948|ref|XP_001325957.1|ankyrin repeat protein [Trichomonas vaginalis G3] >gi|121908864|gb|EAY13734.1| ankyrin repeat protein, putative [Trichomonas vaginalis G3]"	AT2G03430.1		 Ankyrin repeat family protein 
Ctaxi_contig_8416|comp30688_c3_seq1	-0.647461951	7.201001701	2.87E-05	0.000606999	NA	NA	NA	NA	NA
Ctaxi_contig_53490|comp36345_c1_seq2	-0.647326598	7.424195625	3.23E-05	0.000671474	NA	NA	NA	NA	NA
Ctaxi_contig_50977|comp36209_c0_seq1	-0.647245898	6.316050975	1.67E-05	0.000380816	amp deaminase	gi|159469752|ref|XP_001693027.1|predicted protein [Chlamydomonas reinhardtii] >gi|158277829|gb|EDP03596.1| predicted protein [Chlamydomonas reinhardtii]	AT2G38280.2	"FAC1,ATAMPD"	" AMP deaminase, putative / myoadenylate deaminase, putative "
Ctaxi_contig_55789|comp36491_c6_seq1	-0.646924825	8.755301241	9.23E-05	0.001632905	NA	NA	NA	NA	NA
Ctaxi_contig_43636|comp35728_c2_seq1	-0.646323148	3.335723124	0.004603138	0.037320075	e1 subunit of 2-oxoglutarate dehydrogenase	gi|545365933|ref|XP_005647897.1|E1 subunit of 2-oxoglutarate dehydrogenase [Coccomyxa subellipsoidea C-169] >gi|384249873|gb|EIE23353.1| E1 subunit of 2-oxoglutarate dehydrogenase [Coccomyxa subellipsoidea C-169]	AT5G65750.1		" 2-oxoglutarate dehydrogenase, E1 component "
Ctaxi_contig_22953|comp33737_c2_seq1	-0.646313337	5.09705131	8.37E-05	0.001500589	NA	NA	NA	NA	NA
Ctaxi_contig_48609|comp36051_c2_seq2	-0.645230449	3.616472348	0.003342537	0.029075518	NA	NA	NA	NA	NA
Ctaxi_contig_71967|comp37271_c3_seq4	-0.644532366	5.721489503	0.000131352	0.002173531	protein	gi|159463126|ref|XP_001689793.1|predicted protein [Chlamydomonas reinhardtii] >gi|158283781|gb|EDP09531.1| predicted protein [Chlamydomonas reinhardtii]	NA	NA	NA
Ctaxi_contig_12726|comp32007_c0_seq3	-0.644365681	5.187825608	0.001572682	0.016283097	NA	NA	NA	NA	NA
Ctaxi_contig_61878|comp36832_c2_seq1	-0.644205526	6.142388926	1.55E-05	0.000358413	NA	NA	NA	NA	NA
Ctaxi_contig_70920|comp37229_c8_seq1	-0.644117593	5.388128548	0.000931676	0.010790672	NA	NA	NA	NA	NA
Ctaxi_contig_70950|comp37231_c4_seq2	-0.644095423	4.718248917	0.001021709	0.011567059	hypothetical protein OXYTRI_05545	gi|403347783|gb|EJY73326.1|hypothetical protein OXYTRI_05545 [Oxytricha trifallax]	NA	NA	NA
Ctaxi_contig_60395|comp36753_c5_seq1	-0.643973357	6.98362052	1.28E-06	4.08E-05	NA	NA	NA	NA	NA
Ctaxi_contig_17539|comp32918_c0_seq1	-0.643959323	5.164831699	2.26E-05	0.000492439	kinase-like partial	gi|159486366|ref|XP_001701212.1|hypothetical protein CHLREDRAFT_122213 [Chlamydomonas reinhardtii] >gi|158271912|gb|EDO97722.1| predicted protein [Chlamydomonas reinhardtii]	AT1G79570.1		 Protein kinase superfamily protein with octicosapeptide/Phox/Bem1p domain 
Ctaxi_contig_42847|comp35667_c2_seq2	-0.642786675	3.5539337	0.004317868	0.035521019	NA	NA	NA	NA	NA
Ctaxi_contig_45854|comp35858_c1_seq4	-0.641203959	3.440476366	0.004799835	0.03852169	NA	NA	NA	NA	NA
Ctaxi_contig_69608|comp37174_c0_seq1	-0.641189085	7.663371078	8.34E-05	0.001496071	NA	NA	NA	NA	NA
Ctaxi_contig_18265|comp33044_c0_seq1	-0.641140242	6.981453847	0.006550174	0.049047254	NA	NA	NA	NA	NA
Ctaxi_contig_49223|comp36092_c0_seq4	-0.640740068	5.323292092	0.001107012	0.012293796	erd4-related membrane protein	gi|545354586|ref|XP_005643127.1|DUF221-domain-containing protein [Coccomyxa subellipsoidea C-169] >gi|384245087|gb|EIE18583.1| DUF221-domain-containing protein [Coccomyxa subellipsoidea C-169]	AT4G15430.2		 ERD (early-responsive to dehydration stress) family protein 
Ctaxi_contig_48456|comp36040_c0_seq1	-0.640111367	4.278764441	0.006331412	0.047732203	riboflavin synthase-like superfamily protein	gi|557114513|gb|ESQ54796.1|hypothetical protein EUTSA_v10024427mg [Eutrema salsugineum]	AT4G25090.2		 Riboflavin synthase-like superfamily protein 
Ctaxi_contig_16408|comp32717_c0_seq1	-0.640072181	8.236951732	2.47E-06	7.25E-05	ankyrin repeat protein	gi|390341603|ref|XP_001198750.2|PREDICTED: serine/threonine-protein phosphatase 6 regulatory ankyrin repeat subunit A-like [Strongylocentrotus purpuratus]	AT3G04710.1	TPR10	 ankyrin repeat family protein 
Ctaxi_contig_55782|comp36491_c2_seq1	-0.639609397	8.029293522	2.51E-05	0.000539105	NA	NA	NA	NA	NA
Ctaxi_contig_25163|comp34021_c1_seq1	-0.639497197	9.111518254	0.003872953	0.032639905	NA	NA	NA	NA	NA
Ctaxi_contig_46858|comp35928_c1_seq41	-0.638870556	4.029326749	0.003506595	0.03022537	NA	NA	NA	NA	NA
Ctaxi_contig_65824|comp37026_c0_seq1	-0.63706801	5.083771935	0.005206375	0.040933305	magnesium chelatase h-like protein	gi|545369496|ref|XP_005649493.1|magnesium chelatase subunit H [Coccomyxa subellipsoidea C-169] >gi|384251471|gb|EIE24949.1| magnesium chelatase subunit H [Coccomyxa subellipsoidea C-169]	AT5G13630.1	"GUN5,CCH,CHLH,CCH1,ABAR"	" magnesium-chelatase subunit chlH, chloroplast, putative / Mg-protoporphyrin IX chelatase, putative (CHLH) "
Ctaxi_contig_55787|comp36491_c4_seq2	-0.636960132	7.730981751	5.28E-05	0.001023566	NA	NA	NA	NA	NA
Ctaxi_contig_13089|comp32078_c0_seq1	-0.636849666	5.051551791	0.00018626	0.002898598	NA	NA	NA	NA	NA
Ctaxi_contig_62918|comp36885_c1_seq2	-0.63641956	5.548172292	0.000264521	0.003859567	protein	gi|302783871|ref|XP_002973708.1|hypothetical protein SELMODRAFT_414001 [Selaginella moellendorffii] >gi|300158746|gb|EFJ25368.1| hypothetical protein SELMODRAFT_414001 [Selaginella moellendorffii]	AT3G23670.1	"PAKRP1L,KINESIN-12B"	" phragmoplast-associated kinesin-related protein, putative "
Ctaxi_contig_12637|comp31987_c6_seq1	-0.636403114	3.843020774	0.001451136	0.015325803	NA	NA	NA	NA	NA
Ctaxi_contig_19329|comp33191_c0_seq1	-0.636372469	5.821905602	2.11E-05	0.000465509	leucine rich repeat -containing protein	gi|565395666|ref|XP_006363458.1|PREDICTED: uncharacterized protein LOC102594415 [Solanum tuberosum]	NA	NA	NA
Ctaxi_contig_62919|comp36885_c1_seq3	-0.636270171	4.624239367	0.002016157	0.019747507	kinesin-like calmodulin-binding	gi|551505805|ref|XP_005804435.1|PREDICTED: kinesin-like calmodulin-binding protein homolog [Xiphophorus maculatus]	AT3G23670.1	"PAKRP1L,KINESIN-12B"	" phragmoplast-associated kinesin-related protein, putative "
Ctaxi_contig_61650|comp36819_c6_seq3	-0.636241628	5.966788583	0.000362097	0.005003933	isoleucine--trna cytoplasmic-like	gi|159480322|ref|XP_001698233.1|hypothetical protein CHLREDRAFT_139213 [Chlamydomonas reinhardtii] >gi|158273731|gb|EDO99518.1| predicted protein [Chlamydomonas reinhardtii]	AT4G10320.1		" tRNA synthetase class I (I, L, M and V) family protein "
Ctaxi_contig_40123|comp35472_c6_seq1	-0.635652267	5.588276142	0.000458512	0.006045945	hsp70-like protein	gi|24638460|sp|P25840.2|HSP70_CHLRERecName: Full=Heat shock 70 kDa protein >gi|22212947|gb|AAB00730.2| 70 kDa heat shock protein [Chlamydomonas reinhardtii]	AT3G12580.1	"HSP70,ATHSP70"	 heat shock protein 70 
Ctaxi_contig_7472|comp30146_c0_seq1	-0.634907524	4.207637275	0.000962405	0.011057638	NA	NA	NA	NA	NA
Ctaxi_contig_20073|comp33316_c3_seq1	-0.633394777	3.47107605	0.005740877	0.044231735	NA	NA	NA	NA	NA
Ctaxi_contig_9342|comp31055_c1_seq1	-0.63297472	5.122994224	5.90E-05	0.001124626	NA	NA	NA	NA	NA
Ctaxi_contig_45933|comp35863_c5_seq1	-0.632970966	5.677869448	0.000162995	0.002596196	NA	NA	NA	NA	NA
Ctaxi_contig_37720|comp35262_c3_seq4	-0.632794284	5.472350025	4.22E-05	0.00084496	NA	NA	NA	NA	NA
Ctaxi_contig_37168|comp35213_c2_seq1	-0.632090884	4.261372705	0.003033466	0.026966493	NA	NA	NA	NA	NA
Ctaxi_contig_61315|comp36803_c2_seq4	-0.631654087	3.720632359	0.005620862	0.043545544	NA	NA	NA	NA	NA
Ctaxi_contig_58512|comp36657_c6_seq2	-0.631514138	3.753301502	0.002011764	0.019727237	NA	NA	NA	NA	NA
Ctaxi_contig_61057|comp36790_c7_seq3	-0.630983569	4.271219258	0.000246165	0.003639733	NA	NA	NA	NA	NA
Ctaxi_contig_20364|comp33362_c0_seq1	-0.629951998	3.339147199	0.006025359	0.04594665	tbc1 domain family member cg11727-like	gi|302836908|ref|XP_002950014.1|hypothetical protein VOLCADRAFT_90424 [Volvox carteri f. nagariensis] >gi|300264923|gb|EFJ49117.1| hypothetical protein VOLCADRAFT_90424 [Volvox carteri f. nagariensis]	AT2G37290.1		 Ypt/Rab-GAP domain of gyp1p superfamily protein 
Ctaxi_contig_39854|comp35448_c3_seq8	-0.629323335	6.172537217	7.41E-05	0.001361568	NA	NA	NA	NA	NA
Ctaxi_contig_43092|comp35684_c2_seq4	-0.62881101	6.98962533	5.66E-05	0.001085231	NA	NA	NA	NA	NA
Ctaxi_contig_66391|comp37045_c2_seq3	-0.628596598	5.512448178	0.000758832	0.009186199	NA	NA	NA	NA	NA
Ctaxi_contig_18128|comp33023_c2_seq1	-0.628416742	5.666772425	0.000122634	0.002056949	NA	NA	NA	NA	NA
Ctaxi_contig_37318|comp35225_c1_seq25	-0.628405457	4.675564318	0.004745189	0.03821247	NA	NA	NA	NA	NA
Ctaxi_contig_64450|comp36963_c0_seq14	-0.627520855	4.267088831	0.003444059	0.029771382	NA	NA	NA	NA	NA
Ctaxi_contig_50490|comp36177_c3_seq2	-0.626742808	5.787995235	0.000125325	0.002096792	NA	NA	NA	NA	NA
Ctaxi_contig_46132|comp35878_c2_seq1	-0.626542508	6.122094378	3.93E-05	0.000794119	NA	NA	NA	NA	NA
Ctaxi_contig_36548|comp35163_c1_seq2	-0.626248431	3.660837714	0.004380763	0.035913819	transcription elongation factor spt6-like	gi|545364466|ref|XP_005647292.1|hypothetical protein COCSUDRAFT_47678 [Coccomyxa subellipsoidea C-169] >gi|384249266|gb|EIE22748.1| hypothetical protein COCSUDRAFT_47678 [Coccomyxa subellipsoidea C-169]	AT1G65440.2	GTB1	 global transcription factor group B1 
Ctaxi_contig_42712|comp35659_c1_seq1	-0.62574104	5.863084263	0.000100922	0.001754844	NA	NA	NA	NA	NA
Ctaxi_contig_65126|comp37000_c8_seq1	-0.624910823	4.296359931	0.000961427	0.011050415	p-type atpase superfamily	gi|412993956|emb|CCO14467.1|P-type calcium transporting ATPase [Bathycoccus prasinos]	AT1G07670.1	"ATECA4,ECA4"	 endomembrane-type CA-ATPase 4 
Ctaxi_contig_67254|comp37086_c1_seq1	-0.624645391	4.424592618	0.004989234	0.039705741	multidrug resistance-associated protein 4-like	gi|91084129|ref|XP_969781.1|PREDICTED: similar to ATP-binding cassette transporter [Tribolium castaneum] >gi|270008023|gb|EFA04471.1| hypothetical protein TcasGA2_TC014775 [Tribolium castaneum]	AT3G60160.1	"ATMRP9,MRP9,ABCC9"	 multidrug resistance-associated protein 9 
Ctaxi_contig_67769|comp37099_c1_seq8	-0.624559453	4.114497452	0.000350441	0.004873293	NA	NA	NA	NA	NA
Ctaxi_contig_62820|comp36880_c4_seq1	-0.624493366	6.823178544	0.000156162	0.002502968	NA	NA	NA	NA	NA
Ctaxi_contig_50395|comp36171_c1_seq2	-0.624205912	4.947489898	0.001047732	0.011781302	NA	NA	NA	NA	NA
Ctaxi_contig_12517|comp31959_c1_seq1	-0.623839178	6.777401759	0.001078904	0.012050179	snf1-like protein kinase	gi|552838353|ref|XP_005849558.1|hypothetical protein CHLNCDRAFT_34706 [Chlorella variabilis] >gi|307109218|gb|EFN57456.1| hypothetical protein CHLNCDRAFT_34706 [Chlorella variabilis]	AT1G10940.2		 Protein kinase superfamily protein 
Ctaxi_contig_46655|comp35914_c2_seq1	-0.623586391	3.961056639	0.006710872	0.049953081	NA	NA	NA	NA	NA
Ctaxi_contig_43091|comp35684_c2_seq3	-0.623426586	7.793989539	7.38E-05	0.001358659	NA	NA	NA	NA	NA
Ctaxi_contig_56331|comp36528_c1_seq1	-0.622832237	6.882426736	0.001001132	0.011392378	squamosa promoter binding protein	gi|357442095|ref|XP_003591325.1|SQUAMOSA promoter binding protein [Medicago truncatula] >gi|355480373|gb|AES61576.1| SQUAMOSA promoter binding protein [Medicago truncatula]	AT2G33810.1	SPL3	 squamosa promoter binding protein-like 3 
Ctaxi_contig_31551|comp34700_c1_seq1	-0.622731006	3.909918342	0.003258265	0.028544434	group ii intron-encoded protein	gi|166197454|dbj|BAG06166.1|reverse transcriptase homolog [Pylaiella littoralis]	NA	NA	NA
Ctaxi_contig_9068|comp30954_c0_seq1	-0.622462151	5.171927513	0.00026101	0.003820091	hypothetical protein COCSUDRAFT_32673	gi|545370919|ref|XP_005650064.1|hypothetical protein COCSUDRAFT_32673 [Coccomyxa subellipsoidea C-169] >gi|384252043|gb|EIE25520.1| hypothetical protein COCSUDRAFT_32673 [Coccomyxa subellipsoidea C-169]	NA	NA	NA
Ctaxi_contig_52524|comp36296_c1_seq1	-0.622330158	4.935448605	7.25E-05	0.001339018	NA	NA	NA	NA	NA
Ctaxi_contig_14595|comp32404_c0_seq3	-0.621835975	4.051066323	0.001244818	0.013499018	NA	NA	NA	NA	NA
Ctaxi_contig_55169|comp36449_c4_seq3	-0.621815227	4.670992595	0.000731786	0.008912888	phosphatidylinositol-4-phosphate 5-kinase family protein	gi|545353781|ref|XP_005642726.1|PIP5K-domain-containing protein [Coccomyxa subellipsoidea C-169] >gi|384244683|gb|EIE18182.1| PIP5K-domain-containing protein [Coccomyxa subellipsoidea C-169]	AT3G09920.3	PIP5K9	 phosphatidyl inositol monophosphate 5 kinase 
Ctaxi_contig_45955|comp35865_c1_seq1	-0.621146343	4.469251411	0.000246063	0.003639733	NA	NA	NA	NA	NA
Ctaxi_contig_54415|comp36408_c2_seq1	-0.620582811	4.632154374	0.002698229	0.024626066	soluble starch synthase iii-2	"gi|508781450|gb|EOY28706.1|Soluble starch synthase 3, chloroplastic/amyloplastic isoform 1 [Theobroma cacao]"	AT1G11720.1	"ATSS3,SS3"	 starch synthase 3 
Ctaxi_contig_61685|comp36821_c3_seq4	-0.62052344	7.460242552	0.000255239	0.003756027	NA	NA	NA	NA	NA
Ctaxi_contig_43460|comp35716_c1_seq3	-0.620063644	4.074290432	0.000971119	0.011130987	methyltransferase family	"gi|557137684|emb|CDJ37475.1|hypothetical protein, conserved [Eimeria tenella]"	NA	NA	NA
Ctaxi_contig_64611|comp36973_c1_seq5	-0.619752329	7.359452098	0.000201999	0.003095639	NA	NA	NA	NA	NA
Ctaxi_contig_55518|comp36474_c4_seq4	-0.61903663	5.368796643	0.004816675	0.038619493	NA	NA	NA	NA	NA
Ctaxi_contig_42342|comp35630_c2_seq3	-0.618928227	6.110171552	0.000342488	0.004784741	NA	NA	NA	NA	NA
Ctaxi_contig_12396|comp31930_c0_seq1	-0.618344851	4.819756635	0.001207897	0.013189122	atp-dependent rna helicase	gi|545366192|ref|XP_005648013.1|DEAD-domain-containing protein [Coccomyxa subellipsoidea C-169] >gi|384249989|gb|EIE23469.1| DEAD-domain-containing protein [Coccomyxa subellipsoidea C-169]	AT2G42520.1		 P-loop containing nucleoside triphosphate hydrolases superfamily protein 
Ctaxi_contig_33358|comp34864_c10_seq1	-0.618261879	6.65721667	0.000147533	0.0023854	abnormal spindle-like microcephaly-associated protein homolog	gi|302822074|ref|XP_002992697.1|hypothetical protein SELMODRAFT_430867 [Selaginella moellendorffii] >gi|300139543|gb|EFJ06282.1| hypothetical protein SELMODRAFT_430867 [Selaginella moellendorffii]	NA	NA	NA
Ctaxi_contig_12074|comp31850_c0_seq1	-0.617932857	5.397082406	8.72E-05	0.001549502	NA	NA	NA	NA	NA
Ctaxi_contig_35011|comp35015_c5_seq1	-0.617274833	4.303382234	0.000410823	0.005535111	NA	NA	NA	NA	NA
Ctaxi_contig_39336|comp35403_c2_seq1	-0.617264325	4.01377216	0.002121177	0.020497921	NA	NA	NA	NA	NA
Ctaxi_contig_69688|comp37176_c0_seq5	-0.617208646	3.710087543	0.005659423	0.043728795	polymorphic outer membrane protein	gi|84488873|ref|YP_447105.1|asn/thr-rich large protein family protein [Methanosphaera stadtmanae DSM 3091] >gi|499724927|ref|WP_011405661.1| asn/thr-rich large protein family protein [Methanosphaera stadtmanae] >gi|84372192|gb|ABC56462.1| member of asn/thr-rich large protein family [Methanosphaera stadtmanae DSM 3091]	NA	NA	NA
Ctaxi_contig_61482|comp36809_c2_seq14	-0.616361422	3.871203867	0.002856126	0.025797614	NA	NA	NA	NA	NA
Ctaxi_contig_33337|comp34864_c4_seq1	-0.6163061	5.234587807	0.001885576	0.018767563	NA	NA	NA	NA	NA
Ctaxi_contig_31031|comp34646_c1_seq3	-0.616281898	5.670193178	0.000597115	0.007516361	NA	NA	NA	NA	NA
Ctaxi_contig_22043|comp33611_c0_seq3	-0.616050411	4.599903569	0.00039058	0.005306963	NA	NA	NA	NA	NA
Ctaxi_contig_36409|comp35146_c5_seq1	-0.61524465	5.548825006	0.000250013	0.003693342	NA	NA	NA	NA	NA
Ctaxi_contig_55784|comp36491_c2_seq3	-0.614667855	7.764925111	7.78E-05	0.001413161	NA	NA	NA	NA	NA
Ctaxi_contig_24396|comp33926_c0_seq3	-0.614323559	3.958045464	0.003856563	0.032540604	aminotransferase class v	gi|328724233|ref|XP_001952568.2|PREDICTED: hypothetical protein LOC100161816 [Acyrthosiphon pisum]	NA	NA	NA
Ctaxi_contig_49146|comp36085_c2_seq2	-0.614165467	6.646765668	7.46E-05	0.001366168	probable atp-dependent rna helicase dhx58	gi|548347500|ref|XP_005726146.1|PREDICTED: probable ATP-dependent RNA helicase DHX58-like isoform X1 [Pundamilia nyererei]	AT1G01040.1	"DCL1,CAF,SUS1,SIN1,ASU1,EMB76,EMB60,ATDCL1"	 dicer-like 1 
Ctaxi_contig_29818|comp34524_c9_seq1	-0.614099328	5.255504721	0.000828878	0.009867498	NA	NA	NA	NA	NA
Ctaxi_contig_29819|comp34524_c9_seq2	-0.613664782	7.12748009	3.43E-06	9.69E-05	NA	NA	NA	NA	NA
Ctaxi_contig_45909|comp35863_c2_seq1	-0.613628776	7.419616053	0.000671486	0.008289073	ras gtpase-activating protein-binding protein	gi|357149068|ref|XP_003574989.1|PREDICTED: uncharacterized protein LOC100845318 [Brachypodium distachyon]	AT5G60980.1		 Nuclear transport factor 2 (NTF2) family protein with RNA binding (RRM-RBD-RNP motifs) domain 
Ctaxi_contig_40502|comp35509_c3_seq1	-0.613020231	5.575494089	0.000163594	0.002604483	NA	NA	NA	NA	NA
Ctaxi_contig_60893|comp36780_c10_seq1	-0.612929136	5.424601089	0.000166886	0.002646526	NA	NA	NA	NA	NA
Ctaxi_contig_46954|comp35936_c0_seq14	-0.612599717	4.629115688	0.000794751	0.009534137	NA	NA	NA	NA	NA
Ctaxi_contig_23160|comp33761_c0_seq2	-0.611955231	5.659874531	0.000576979	0.007310017	ubc-like protein	gi|302830963|ref|XP_002947047.1|hypothetical protein VOLCADRAFT_73030 [Volvox carteri f. nagariensis] >gi|300267454|gb|EFJ51637.1| hypothetical protein VOLCADRAFT_73030 [Volvox carteri f. nagariensis]	AT2G36060.3	"MMZ3,UEV1C"	 MMS ZWEI homologue 3 
Ctaxi_contig_47821|comp35998_c0_seq3	-0.611744451	6.7758004	3.36E-05	0.000695406	NA	NA	NA	NA	NA
Ctaxi_contig_54411|comp36408_c1_seq1	-0.611664256	4.22871339	0.000681921	0.008402257	soluble starch synthase chloroplastic amyloplastic-like	gi|302834341|ref|XP_002948733.1|hypothetical protein VOLCADRAFT_58732 [Volvox carteri f. nagariensis] >gi|300265924|gb|EFJ50113.1| hypothetical protein VOLCADRAFT_58732 [Volvox carteri f. nagariensis]	AT1G11720.2	SS3	 starch synthase 3 
Ctaxi_contig_63810|comp36939_c8_seq1	-0.611659367	6.388996926	0.002746943	0.025008841	NA	NA	NA	NA	NA
Ctaxi_contig_19375|comp33199_c0_seq1	-0.611482449	7.621019906	0.000302527	0.004308053	NA	NA	NA	NA	NA
Ctaxi_contig_40503|comp35509_c3_seq2	-0.61101846	4.451331126	0.000444459	0.005889571	NA	NA	NA	NA	NA
Ctaxi_contig_19331|comp33191_c0_seq3	-0.610946713	4.743685968	0.000404083	0.005461373	NA	NA	NA	NA	NA
Ctaxi_contig_43102|comp35685_c2_seq4	-0.610095877	4.410351561	0.003132213	0.027673858	#NAME?	gi|167999676|ref|XP_001752543.1|predicted protein [Physcomitrella patens] >gi|162696443|gb|EDQ82782.1| predicted protein [Physcomitrella patens]	AT1G35470.2		 SPla/RYanodine receptor (SPRY) domain-containing protein 
Ctaxi_contig_65777|comp37025_c2_seq1	-0.610040002	5.196003281	8.42E-05	0.001506581	eukaryotic translation initiation factor 2 subunit alpha-like	gi|302839444|ref|XP_002951279.1|eukaryotic translation initiation factor 2 alpha [Volvox carteri f. nagariensis] >gi|300263608|gb|EFJ47808.1| eukaryotic translation initiation factor 2 alpha [Volvox carteri f. nagariensis]	AT2G40290.1		 Eukaryotic translation initiation factor 2 subunit 1 
Ctaxi_contig_40494|comp35509_c0_seq2	-0.609938514	5.037454431	0.00055425	0.00706248	NA	NA	NA	NA	NA
Ctaxi_contig_33672|comp34890_c1_seq8	-0.609604933	3.403599163	0.005456436	0.042526636	NA	NA	NA	NA	NA
Ctaxi_contig_68367|comp37124_c5_seq1	-0.609396158	6.05060583	0.000476081	0.006243791	NA	NA	NA	NA	NA
Ctaxi_contig_3422|comp19808_c0_seq1	-0.60914102	4.015567656	0.003947206	0.033113678	ycii-related protein	gi|159489753|ref|XP_001702859.1|YCII-related protein [Chlamydomonas reinhardtii] >gi|158270987|gb|EDO96816.1| YCII-related protein [Chlamydomonas reinhardtii]	NA	NA	NA
Ctaxi_contig_38237|comp35311_c0_seq2	-0.608813169	3.846508546	0.003930735	0.033023746	NA	NA	NA	NA	NA
Ctaxi_contig_40111|comp35472_c2_seq8	-0.608443648	4.948749466	0.000205796	0.003149466	NA	NA	NA	NA	NA
Ctaxi_contig_40495|comp35509_c1_seq1	-0.607930799	5.121005976	0.000366202	0.005048048	protein	gi|545368225|ref|XP_005648894.1|hypothetical protein COCSUDRAFT_62850 [Coccomyxa subellipsoidea C-169] >gi|384250871|gb|EIE24350.1| hypothetical protein COCSUDRAFT_62850 [Coccomyxa subellipsoidea C-169]	AT1G74850.1	PTAC2	 plastid transcriptionally active 2 
Ctaxi_contig_59215|comp36690_c5_seq3	-0.606628086	4.546733611	0.005144285	0.040599002	NA	NA	NA	NA	NA
Ctaxi_contig_13033|comp32062_c0_seq3	-0.606379212	4.658839426	0.000564445	0.007173122	core-2 i-branching beta- -n-acetylglucosaminyltransferase family protein	gi|552817095|ref|XP_005844847.1|hypothetical protein CHLNCDRAFT_54159 [Chlorella variabilis] >gi|307104492|gb|EFN52745.1| hypothetical protein CHLNCDRAFT_54159 [Chlorella variabilis]	AT2G19160.1		" Core-2/I-branching beta-1,6-N-acetylglucosaminyltransferase family protein "
Ctaxi_contig_62604|comp36868_c1_seq5	-0.605633293	4.668339599	0.000920733	0.010686302	mut9-related serine threonine protein kinase	gi|159486881|ref|XP_001701465.1|MUT9-related serine/threonine protein kinase [Chlamydomonas reinhardtii] >gi|158271647|gb|EDO97462.1| MUT9-related serine/threonine protein kinase [Chlamydomonas reinhardtii]	AT2G25760.1		 Protein kinase family protein 
Ctaxi_contig_58470|comp36654_c3_seq1	-0.605189835	7.353599237	1.08E-05	0.00025975	NA	NA	NA	NA	NA
Ctaxi_contig_61279|comp36800_c3_seq1	-0.605145811	4.721349327	0.004386782	0.03595402	protein	gi|302842413|ref|XP_002952750.1|hypothetical protein VOLCADRAFT_46480 [Volvox carteri f. nagariensis] >gi|300262094|gb|EFJ46303.1| hypothetical protein VOLCADRAFT_46480 [Volvox carteri f. nagariensis]	AT1G20330.1	"SMT2,CVP1,FRL1"	 sterol methyltransferase 2 
Ctaxi_contig_49082|comp36081_c1_seq1	-0.605141713	4.694065779	0.00029473	0.004215107	NA	NA	NA	NA	NA
Ctaxi_contig_70247|comp37199_c5_seq3	-0.604859244	5.785120859	0.000354051	0.004915217	mercuric reductase	gi|522075056|ref|WP_020586265.1|hypothetical protein [Desulfobacter curvatus]	AT1G48030.2	mtLPD1	 mitochondrial lipoamide dehydrogenase 1 
Ctaxi_contig_63385|comp36915_c0_seq17	-0.604837655	5.947120291	0.004631351	0.037477589	NA	NA	NA	NA	NA
Ctaxi_contig_48526|comp36044_c3_seq2	-0.604755776	3.461514038	0.004852059	0.038856268	NA	NA	NA	NA	NA
Ctaxi_contig_33378|comp34866_c1_seq3	-0.604643462	4.73731527	0.000179727	0.002824918	eukaryotic translation initiation factor 3 subunit a	gi|545358978|ref|XP_005644997.1|hypothetical protein COCSUDRAFT_30620 [Coccomyxa subellipsoidea C-169] >gi|384246965|gb|EIE20453.1| hypothetical protein COCSUDRAFT_30620 [Coccomyxa subellipsoidea C-169]	AT4G11420.1	"EIF3A,ATEIF3A-1,EIF3A-1,ATTIF3A1,TIF3A1"	 eukaryotic translation initiation factor 3A 
Ctaxi_contig_32349|comp34776_c2_seq1	-0.60432488	5.724818022	1.00E-04	0.001745152	protein	gi|552838333|ref|XP_005849554.1|hypothetical protein CHLNCDRAFT_142940 [Chlorella variabilis] >gi|307109214|gb|EFN57452.1| hypothetical protein CHLNCDRAFT_142940 [Chlorella variabilis]	AT1G14060.1		 GCK domain-containing protein 
Ctaxi_contig_61484|comp36809_c3_seq1	-0.60426732	4.371706007	0.000364517	0.005031095	NA	NA	NA	NA	NA
Ctaxi_contig_62931|comp36885_c4_seq4	-0.604212908	5.965373314	0.000270279	0.003921178	e3 ubiquitin-protein ligase chip-like	gi|159478583|ref|XP_001697382.1|hypothetical protein CHLREDRAFT_120414 [Chlamydomonas reinhardtii] >gi|158274540|gb|EDP00322.1| predicted protein [Chlamydomonas reinhardtii]	AT3G07370.1	"ATCHIP,CHIP"	 carboxyl terminus of HSC70-interacting protein 
Ctaxi_contig_55823|comp36493_c3_seq5	-0.603906672	5.094712381	0.000489894	0.006387093	NA	NA	NA	NA	NA
Ctaxi_contig_24130|comp33887_c5_seq1	-0.603784131	5.666797453	0.002035554	0.019878575	NA	NA	NA	NA	NA
Ctaxi_contig_13199|comp32104_c1_seq5	-0.603720807	3.531572334	0.006399264	0.048107387	NA	NA	NA	NA	NA
Ctaxi_contig_19699|comp33252_c1_seq1	-0.603589228	6.005909023	5.57E-05	0.001071413	NA	NA	NA	NA	NA
Ctaxi_contig_55423|comp36469_c0_seq8	-0.602915266	5.620646655	0.001276007	0.013769762	NA	NA	NA	NA	NA
Ctaxi_contig_66635|comp37058_c1_seq3	-0.601776646	3.842782731	0.003530072	0.030411943	serine threonine kinase	gi|552816663|ref|XP_005844746.1|hypothetical protein CHLNCDRAFT_138527 [Chlorella variabilis] >gi|307104390|gb|EFN52644.1| hypothetical protein CHLNCDRAFT_138527 [Chlorella variabilis]	AT5G03730.1	"CTR1,SIS1,AtCTR1"	 Protein kinase superfamily protein 
Ctaxi_contig_61001|comp36788_c1_seq1	-0.601668103	4.786562407	0.001164764	0.012826156	NA	NA	NA	NA	NA
Ctaxi_contig_24528|comp33945_c2_seq1	-0.601656774	4.667622998	0.001894144	0.018847183	t-complex protein 1 subunit gamma-like	gi|302842241|ref|XP_002952664.1|chaperonin complex component [Volvox carteri f. nagariensis] >gi|300262008|gb|EFJ46217.1| chaperonin complex component [Volvox carteri f. nagariensis]	AT5G26360.1		 TCP-1/cpn60 chaperonin family protein 
Ctaxi_contig_32417|comp34786_c0_seq1	-0.601296274	8.087453249	7.44E-05	0.001364597	NA	NA	NA	NA	NA
Ctaxi_contig_25819|comp34082_c1_seq43	-0.600304893	5.44695547	0.001060753	0.011898886	NA	NA	NA	NA	NA
Ctaxi_contig_35088|comp35022_c0_seq1	-0.600072645	7.980666451	0.002892079	0.026030282	NA	NA	NA	NA	NA
Ctaxi_contig_52765|comp36313_c0_seq1	-0.599441291	4.516892008	0.003066686	0.027196252	NA	NA	NA	NA	NA
Ctaxi_contig_59766|comp36719_c1_seq5	-0.599104359	3.766684438	0.005283119	0.041370102	2-oxoglutarate e1 component	gi|514695391|ref|XP_004995266.1|hypothetical protein PTSG_03534 [Salpingoeca rosetta] >gi|326437332|gb|EGD82902.1| hypothetical protein PTSG_03534 [Salpingoeca rosetta]	AT3G55410.1		" 2-oxoglutarate dehydrogenase, E1 component "
Ctaxi_contig_35075|comp35021_c0_seq1	-0.598880505	6.039696317	0.001464117	0.015433437	sulfur stress regulator	gi|302832650|ref|XP_002947889.1|Snf1-like protein kinase [Volvox carteri f. nagariensis] >gi|300266691|gb|EFJ50877.1| Snf1-like protein kinase [Volvox carteri f. nagariensis]	AT4G33950.1	"OST1,SNRK2-6,SRK2E,SNRK2.6,P44,ATOST1"	 Protein kinase superfamily protein 
Ctaxi_contig_21728|comp33566_c0_seq1	-0.598186635	6.192858972	0.000609895	0.007656902	NA	NA	NA	NA	NA
Ctaxi_contig_47458|comp35973_c3_seq1	-0.597869564	5.90223222	0.000211212	0.003224922	protein	gi|255087722|ref|XP_002505784.1|predicted protein [Micromonas sp. RCC299] >gi|226521054|gb|ACO67042.1| predicted protein [Micromonas sp. RCC299]	NA	NA	NA
Ctaxi_contig_37292|comp35225_c0_seq3	-0.597422846	4.481479737	0.005801682	0.044620259	NA	NA	NA	NA	NA
Ctaxi_contig_28036|comp34325_c1_seq2	-0.59725912	5.318694513	0.002400999	0.022482022	elongation factor 1-alpha	gi|220966706|gb|ACL97367.1|elongation factor-1 alpha [Caulerpa cf. racemosa GG-2009]	AT1G07930.2		 GTP binding Elongation factor Tu family protein 
Ctaxi_contig_28882|comp34424_c2_seq2	-0.597197687	4.31963447	0.001038251	0.011702449	p-type atpase superfamily	gi|302768084|ref|XP_002967462.1|hypothetical protein SELMODRAFT_86830 [Selaginella moellendorffii] >gi|300165453|gb|EFJ32061.1| hypothetical protein SELMODRAFT_86830 [Selaginella moellendorffii]	AT1G54280.1		 ATPase E1-E2 type family protein / haloacid dehalogenase-like hydrolase family protein 
Ctaxi_contig_54268|comp36399_c2_seq1	-0.597196796	5.504064691	0.000617986	0.007743842	glutamate 5-kinase	gi|545371055|ref|XP_005650129.1|glutamate 5-kinase [Coccomyxa subellipsoidea C-169] >gi|384252108|gb|EIE25585.1| glutamate 5-kinase [Coccomyxa subellipsoidea C-169]	NA	NA	NA
Ctaxi_contig_14541|comp32393_c1_seq1	-0.59684768	4.204069393	0.001804114	0.018119742	serine carboxypeptidase-like 49-like	gi|561005322|gb|ESW04316.1|hypothetical protein PHAVU_011G085000g [Phaseolus vulgaris]	AT3G10410.1	"SCPL49,CPY"	 SERINE CARBOXYPEPTIDASE-LIKE 49 
Ctaxi_contig_55780|comp36491_c1_seq11	-0.596785259	6.239192403	0.001785838	0.017985169	NA	NA	NA	NA	NA
Ctaxi_contig_15801|comp32619_c1_seq1	-0.596734805	5.33156694	0.000279986	0.004033798	NA	NA	NA	NA	NA
Ctaxi_contig_33765|comp34900_c1_seq4	-0.596433369	4.263015705	0.000882143	0.010354261	NA	NA	NA	NA	NA
Ctaxi_contig_26967|comp34196_c0_seq4	-0.596399837	3.782457222	0.003668337	0.031302513	n-terminal nucleophile aminohydrolase	gi|545356895|ref|XP_005644125.1|N-terminal nucleophile aminohydrolase [Coccomyxa subellipsoidea C-169] >gi|384246090|gb|EIE19581.1| N-terminal nucleophile aminohydrolase [Coccomyxa subellipsoidea C-169]	AT4G00590.1		 N-terminal nucleophile aminohydrolases (Ntn hydrolases) superfamily protein 
Ctaxi_contig_32409|comp34784_c3_seq1	-0.595674844	3.882317561	0.001877848	0.018724328	NA	NA	NA	NA	NA
Ctaxi_contig_39377|comp35407_c2_seq1	-0.595467869	5.264915879	0.000165664	0.002636177	protein transport protein sec24-like at3g07100-like	gi|302829947|ref|XP_002946540.1|hypothetical protein VOLCADRAFT_72688 [Volvox carteri f. nagariensis] >gi|300268286|gb|EFJ52467.1| hypothetical protein VOLCADRAFT_72688 [Volvox carteri f. nagariensis]	AT3G07100.1	"ERMO2,SEC24A"	 Sec23/Sec24 protein transport family protein 
Ctaxi_contig_11169|comp31613_c0_seq1	-0.595234735	6.875272521	2.10E-05	0.000465148	predicted protein	gi|159491140|ref|XP_001703531.1|predicted protein [Chlamydomonas reinhardtii] >gi|158280455|gb|EDP06213.1| predicted protein [Chlamydomonas reinhardtii]	NA	NA	NA
Ctaxi_contig_38853|comp35357_c1_seq4	-0.595157058	3.565347768	0.004199471	0.034823189	flavin-containing monooxygenase family protein	gi|297844070|ref|XP_002889916.1|predicted protein [Arabidopsis lyrata subsp. lyrata] >gi|297335758|gb|EFH66175.1| predicted protein [Arabidopsis lyrata subsp. lyrata]	AT1G62560.1	FMOGS-OX3	 flavin-monooxygenase glucosinolate S-oxygenase 3 
Ctaxi_contig_70321|comp37202_c5_seq1	-0.594549272	5.282419558	0.000414973	0.005576762	NA	NA	NA	NA	NA
Ctaxi_contig_56370|comp36530_c1_seq10	-0.594106845	5.312432587	0.000613345	0.007694397	udp pyrophosphate synthase	gi|494246663|ref|WP_007145911.1|UDP pyrophosphate synthase [Methylophaga aminisulfidivorans] >gi|333790143|gb|EGL56025.1| undecaprenyl pyrophosphate synthase [Methylophaga aminisulfidivorans MP]	AT5G58770.1		 Undecaprenyl pyrophosphate synthetase family protein 
Ctaxi_contig_67291|comp37087_c5_seq5	-0.592790392	4.378170145	0.001624081	0.016705838	NA	NA	NA	NA	NA
Ctaxi_contig_62667|comp36871_c2_seq3	-0.591755758	5.201861747	0.005627303	0.043549056	l-threonine 3- mitochondrial-like	gi|545363290|ref|XP_005646783.1|NAD(P)-binding protein [Coccomyxa subellipsoidea C-169] >gi|384248756|gb|EIE22239.1| NAD(P)-binding protein [Coccomyxa subellipsoidea C-169]	AT3G23820.1	GAE6	 UDP-D-glucuronate 4-epimerase 6 
Ctaxi_contig_26877|comp34189_c4_seq1	-0.59171497	5.134968503	0.000860409	0.010153014	NA	NA	NA	NA	NA
Ctaxi_contig_42590|comp35648_c0_seq5	-0.591630701	6.014345854	5.87E-05	0.00112135	protein phosphatase 2c catalytic subunit	gi|159477743|ref|XP_001696968.1|protein phosphatase 2C catalytic subunit [Chlamydomonas reinhardtii] >gi|158274880|gb|EDP00660.1| protein phosphatase 2C catalytic subunit [Chlamydomonas reinhardtii]	AT5G10740.1		 Protein phosphatase 2C family protein 
Ctaxi_contig_33423|comp34870_c0_seq16	-0.591613442	3.583107938	0.005202292	0.040933305	protein	gi|412991088|emb|CCO15933.1|predicted protein [Bathycoccus prasinos]	AT1G02080.2		 transcription regulators 
Ctaxi_contig_68979|comp37150_c4_seq1	-0.591606145	3.374454301	0.006232579	0.047151653	NA	NA	NA	NA	NA
Ctaxi_contig_31267|comp34670_c1_seq1	-0.591578634	6.424088331	0.000236733	0.003530152	NA	NA	NA	NA	NA
Ctaxi_contig_43089|comp35684_c2_seq1	-0.590819033	8.543676581	0.000140984	0.002296279	NA	NA	NA	NA	NA
Ctaxi_contig_52599|comp36302_c3_seq6	-0.590208608	4.695414778	0.003563077	0.030648558	NA	NA	NA	NA	NA
Ctaxi_contig_63802|comp36939_c3_seq1	-0.590188235	5.470534582	0.000276784	0.00399807	NA	NA	NA	NA	NA
Ctaxi_contig_18889|comp33127_c2_seq1	-0.589364544	4.641652331	0.000665869	0.008238115	NA	NA	NA	NA	NA
Ctaxi_contig_30599|comp34606_c5_seq1	-0.588526536	6.947465556	9.43E-05	0.001660829	NA	NA	NA	NA	NA
Ctaxi_contig_43645|comp35729_c2_seq1	-0.58798864	5.950012927	0.00018003	0.002826828	NA	NA	NA	NA	NA
Ctaxi_contig_54309|comp36401_c6_seq1	-0.587929114	5.511298876	0.002210772	0.021084932	NA	NA	NA	NA	NA
Ctaxi_contig_30564|comp34602_c0_seq5	-0.587878073	5.075621492	0.005102672	0.040318514	NA	NA	NA	NA	NA
Ctaxi_contig_42598|comp35649_c2_seq3	-0.587000386	3.685748977	0.002328437	0.02192628	NA	NA	NA	NA	NA
Ctaxi_contig_49181|comp36088_c2_seq1	-0.586899217	5.804494469	0.000100757	0.001753388	3-hydroxyisobutyrate dehydrogenase	gi|493033810|ref|WP_006102640.1|oxidoreductase [Coleofasciculus chthonoplastes] >gi|196178879|gb|EDX73876.1| NAD binding domain of 6-phosphogluconate dehydrogenase family [Coleofasciculus chthonoplastes PCC 7420]	AT4G29120.1		 6-phosphogluconate dehydrogenase family protein 
Ctaxi_contig_17542|comp32918_c3_seq1	-0.586808937	5.713989954	0.00012682	0.002114289	NA	NA	NA	NA	NA
Ctaxi_contig_31072|comp34650_c0_seq2	-0.586485829	7.792137038	0.000833922	0.009896744	NA	NA	NA	NA	NA
Ctaxi_contig_10147|comp31315_c0_seq3	-0.585872653	6.947974586	0.000305152	0.00433985	hypothetical protein Pfl01_3250	gi|77459472|ref|YP_348979.1|hypothetical protein Pfl01_3250 [Pseudomonas fluorescens Pf0-1] >gi|499653893|ref|WP_011334627.1| hypothetical protein [Pseudomonas fluorescens] >gi|77383475|gb|ABA74988.1| hypothetical protein Pfl01_3250 [Pseudomonas fluorescens Pf0-1]	NA	NA	NA
Ctaxi_contig_58353|comp36648_c0_seq1	-0.585765597	4.043800371	0.002262305	0.021449069	dna-directed rna polymerase iii subunit rpc1-like	gi|302840215|ref|XP_002951663.1|hypothetical protein VOLCADRAFT_81566 [Volvox carteri f. nagariensis] >gi|300262911|gb|EFJ47114.1| hypothetical protein VOLCADRAFT_81566 [Volvox carteri f. nagariensis]	AT5G60040.1	NRPC1	 nuclear RNA polymerase C1 
Ctaxi_contig_47238|comp35958_c1_seq1	-0.585751908	5.113149949	0.000370024	0.005083849	NA	NA	NA	NA	NA
Ctaxi_contig_13288|comp32127_c0_seq2	-0.585572608	4.385112418	0.00090482	0.010564402	mc family transporter	gi|299470628|emb|CBN78569.1|conserved unknown protein [Ectocarpus siliculosus]	NA	NA	NA
Ctaxi_contig_17947|comp32988_c0_seq1	-0.585488274	5.849521572	0.003907182	0.032875788	NA	NA	NA	NA	NA
Ctaxi_contig_51026|comp36211_c3_seq1	-0.585328847	4.641287459	0.000323494	0.004561627	rieske	gi|308802426|ref|XP_003078526.1|Rieske (ISS) [Ostreococcus tauri] >gi|116056979|emb|CAL51406.1| Rieske (ISS) [Ostreococcus tauri]	NA	NA	NA
Ctaxi_contig_34602|comp34975_c1_seq1	-0.585284419	8.39724775	5.56E-06	0.000145735	hypothetical zinc finger protein	gi|302829769|ref|XP_002946451.1|hypothetical protein VOLCADRAFT_86752 [Volvox carteri f. nagariensis] >gi|300268197|gb|EFJ52378.1| hypothetical protein VOLCADRAFT_86752 [Volvox carteri f. nagariensis]	NA	NA	NA
Ctaxi_contig_22107|comp33619_c1_seq1	-0.585034199	3.678821095	0.00496904	0.039582992	NA	NA	NA	NA	NA
Ctaxi_contig_70316|comp37202_c2_seq1	-0.584857421	7.486774327	2.09E-06	6.30E-05	cyclopropane-fatty-acyl-phospholipid synthase	gi|545359319|ref|XP_005645141.1|methyltransferase type 11 [Coccomyxa subellipsoidea C-169] >gi|384247109|gb|EIE20597.1| methyltransferase type 11 [Coccomyxa subellipsoidea C-169]	AT4G33120.1		 S-adenosyl-L-methionine-dependent methyltransferases superfamily protein 
Ctaxi_contig_14399|comp32361_c0_seq1	-0.584705464	7.522440136	0.001942628	0.019168724	NA	NA	NA	NA	NA
Ctaxi_contig_53918|comp36376_c0_seq1	-0.584206324	4.89377406	0.000923273	0.010712029	sulfur stress regulator	gi|545363779|ref|XP_005646993.1|sulfur stress regulator [Coccomyxa subellipsoidea C-169] >gi|384248966|gb|EIE22449.1| sulfur stress regulator [Coccomyxa subellipsoidea C-169]	AT1G60940.2	"SNRK2-10,SNRK2.10,SRK2B"	 SNF1-related protein kinase 2.10 
Ctaxi_contig_68066|comp37113_c2_seq1	-0.583910779	6.96153896	0.000147851	0.002389366	NA	NA	NA	NA	NA
Ctaxi_contig_30281|comp34568_c0_seq6	-0.58269672	6.562089038	0.006070429	0.046202608	NA	NA	NA	NA	NA
Ctaxi_contig_59775|comp36720_c1_seq1	-0.582523067	4.776376132	0.000857393	0.010124614	zinc finger transcription factor	gi|403366630|gb|EJY83119.1|hypothetical protein OXYTRI_19262 [Oxytricha trifallax]	NA	NA	NA
Ctaxi_contig_68676|comp37134_c3_seq2	-0.581413777	4.15597359	0.001958182	0.019282077	NA	NA	NA	NA	NA
Ctaxi_contig_60607|comp36768_c2_seq5	-0.581000448	4.814381708	0.004570692	0.037122472	tobamovirus multiplication 1	gi|545354267|ref|XP_005642968.1|DUF1084-domain-containing protein [Coccomyxa subellipsoidea C-169] >gi|384244927|gb|EIE18424.1| DUF1084-domain-containing protein [Coccomyxa subellipsoidea C-169]	AT4G21790.1	"TOM1,ATTOM1"	 tobamovirus multiplication 1 
Ctaxi_contig_13118|comp32084_c0_seq4	-0.580639272	9.886076015	0.000196774	0.003031325	NA	NA	NA	NA	NA
Ctaxi_contig_60390|comp36753_c2_seq1	-0.580507869	7.275050476	3.51E-05	0.000719862	transaldolase	gi|302847813|ref|XP_002955440.1|hypothetical protein VOLCADRAFT_106782 [Volvox carteri f. nagariensis] >gi|300259282|gb|EFJ43511.1| hypothetical protein VOLCADRAFT_106782 [Volvox carteri f. nagariensis]	AT1G12230.1		 Aldolase superfamily protein 
Ctaxi_contig_50761|comp36194_c5_seq1	-0.579664767	5.137935596	0.001023571	0.011580235	patatin family protein	gi|510822336|ref|WP_016195760.1|patatin family protein [Arcticibacter svalbardensis] >gi|507723909|gb|EOR94288.1| patatin family protein [Arcticibacter svalbardensis MN12-7]	AT2G26560.1	"PLP2,PLAIIA,PLA2A"	 phospholipase A 2A 
Ctaxi_contig_17925|comp32985_c0_seq1	-0.579144548	4.379474461	0.002766581	0.025157774	NA	NA	NA	NA	NA
Ctaxi_contig_57825|comp36613_c0_seq10	-0.578581299	4.099868652	0.003270174	0.02862895	protein	gi|545372043|ref|XP_005650528.1|ARM repeat-containing protein [Coccomyxa subellipsoidea C-169] >gi|384252508|gb|EIE25984.1| ARM repeat-containing protein [Coccomyxa subellipsoidea C-169]	AT1G78160.1	"APUM7,PUM7"	 pumilio 7 
Ctaxi_contig_27057|comp34208_c1_seq2	-0.578483794	9.02125894	0.000188403	0.002925685	NA	NA	NA	NA	NA
Ctaxi_contig_26086|comp34111_c0_seq2	-0.577997245	6.684033316	5.23E-05	0.001016628	duf1336-domain-containing protein	gi|545363334|ref|XP_005646801.1|DUF1336-domain-containing protein [Coccomyxa subellipsoidea C-169] >gi|384248774|gb|EIE22257.1| DUF1336-domain-containing protein [Coccomyxa subellipsoidea C-169]	AT5G35180.4		 Protein of unknown function (DUF1336) 
Ctaxi_contig_59506|comp36703_c0_seq1	-0.577768114	5.645218368	0.000144304	0.002343463	NA	NA	NA	NA	NA
Ctaxi_contig_52404|comp36289_c1_seq1	-0.577759169	5.412420358	0.001075791	0.012023505	protein kinase superfamily protein	gi|474382236|gb|EMS64679.1|putative serine/threonine-protein kinase WNK4 [Triticum urartu]	AT1G49160.2	WNK7	 Protein kinase superfamily protein 
Ctaxi_contig_69345|comp37164_c3_seq1	-0.577704224	4.367447334	0.00211247	0.02043758	NA	NA	NA	NA	NA
Ctaxi_contig_49108|comp36083_c1_seq1	-0.57745168	5.742157659	0.000304823	0.004337028	nuclear transcription factor y subunit c-9	gi|297598660|ref|NP_001046029.2|Os02g0170500 [Oryza sativa Japonica Group] >gi|49387561|dbj|BAD25492.1| putative heme activated protein [Oryza sativa Japonica Group] >gi|49388078|dbj|BAD25190.1| putative heme activated protein [Oryza sativa Japonica Group] >gi|125538259|gb|EAY84654.1| hypothetical protein OsI_06025 [Oryza sativa Indica Group] >gi|125580971|gb|EAZ21902.1| hypothetical protein OsJ_05556 [Oryza sativa Japonica Group] >gi|148921420|dbj|BAF64449.1| HAP5 subunit of HAP complex [Oryza sativa Japonica Group] >gi|215769365|dbj|BAH01594.1| unnamed protein product [Oryza sativa Japonica Group] >gi|255670636|dbj|BAF07943.2| Os02g0170500 [Oryza sativa Japonica Group] >gi|307566896|gb|ADN52614.1| nuclear transcription factor Y subunit gamma [Oryza sativa Japonica Group]	AT1G54830.3	NF-YC3	" nuclear factor Y, subunit C3 "
Ctaxi_contig_36693|comp35177_c2_seq1	-0.576492984	5.326639246	0.000404633	0.005466577	NA	NA	NA	NA	NA
Ctaxi_contig_18603|comp33092_c0_seq1	-0.576409249	5.15229182	0.001370835	0.014640761	serine threonine-protein phosphatase 2a 65 kda regulatory subunit a beta isoform-like	gi|413942733|gb|AFW75382.1|hypothetical protein ZEAMMB73_324274 [Zea mays]	AT1G13320.2	PP2AA3	 protein phosphatase 2A  subunit A3 
Ctaxi_contig_57878|comp36615_c5_seq1	-0.575943173	5.343079669	0.001954981	0.019256271	NA	NA	NA	NA	NA
Ctaxi_contig_28879|comp34424_c1_seq1	-0.574729862	4.1948594	0.002781298	0.025273035	p-type atpase superfamily	gi|303289425|ref|XP_003064000.1|p-type ATPase superfamily [Micromonas pusilla CCMP1545] >gi|226454316|gb|EEH51622.1| p-type ATPase superfamily [Micromonas pusilla CCMP1545]	AT1G59820.1	ALA3	 aminophospholipid ATPase 3 
Ctaxi_contig_23167|comp33762_c1_seq1	-0.574414056	7.438341538	0.005183507	0.040850268	NA	NA	NA	NA	NA
Ctaxi_contig_53489|comp36345_c1_seq1	-0.574190002	7.547013468	0.000362528	0.005006176	NA	NA	NA	NA	NA
Ctaxi_contig_14539|comp32393_c0_seq1	-0.573369458	6.058538059	0.000161722	0.002580861	at3g45010 f14d17_80	gi|552814273|ref|XP_005844152.1|hypothetical protein CHLNCDRAFT_32614 [Chlorella variabilis] >gi|307103793|gb|EFN52050.1| hypothetical protein CHLNCDRAFT_32614 [Chlorella variabilis]	AT3G45010.1	scpl48	 serine carboxypeptidase-like 48 
Ctaxi_contig_10809|comp31510_c0_seq1	-0.572789566	7.909216716	0.000115316	0.001949966	NA	NA	NA	NA	NA
Ctaxi_contig_60815|comp36777_c0_seq1	-0.572300006	6.496844776	0.002175607	0.020847891	mgdg specific palmitate delta-7 desaturase	gi|545373419|ref|XP_005651076.1|hypothetical protein COCSUDRAFT_27077 [Coccomyxa subellipsoidea C-169] >gi|384253057|gb|EIE26532.1| hypothetical protein COCSUDRAFT_27077 [Coccomyxa subellipsoidea C-169]	AT3G15850.1	"FAD5,FADB,JB67,ADS3"	 fatty acid desaturase 5 
Ctaxi_contig_33191|comp34854_c0_seq11	-0.572244194	6.456226846	6.04E-05	0.001148009	protein	gi|168049868|ref|XP_001777383.1|predicted protein [Physcomitrella patens] >gi|162671232|gb|EDQ57787.1| predicted protein [Physcomitrella patens]	AT5G52640.1	"HSP81-1,ATHS83,HSP81.1,HSP83,ATHSP90.1,AtHsp90-1,HSP90.1"	 heat shock protein 90.1 
Ctaxi_contig_17103|comp32851_c0_seq1	-0.571812629	5.621148268	0.000860789	0.010153884	NA	NA	NA	NA	NA
Ctaxi_contig_60413|comp36755_c1_seq2	-0.571778348	4.59700596	0.000636406	0.007914895	hypothetical protein COCSUDRAFT_62118	gi|545368941|ref|XP_005649239.1|hypothetical protein COCSUDRAFT_62118 [Coccomyxa subellipsoidea C-169] >gi|384251217|gb|EIE24695.1| hypothetical protein COCSUDRAFT_62118 [Coccomyxa subellipsoidea C-169]	NA	NA	NA
Ctaxi_contig_37976|comp35284_c0_seq4	-0.57153797	5.208005173	0.000190301	0.00294767	NA	NA	NA	NA	NA
Ctaxi_contig_34502|comp34964_c0_seq1	-0.571114095	8.04990575	0.00023144	0.003468356	NA	NA	NA	NA	NA
Ctaxi_contig_59741|comp36717_c0_seq1	-0.570060632	4.519084852	0.003103227	0.027454293	proliferating cell nuclear antigen	gi|76156859|gb|AAX27972.2|SJCHGC05965 protein [Schistosoma japonicum]	AT2G29570.1	"PCNA2,ATPCNA2"	 proliferating cell nuclear antigen 2 
Ctaxi_contig_41558|comp35583_c0_seq1	-0.569405348	6.550940705	5.57E-05	0.00107164	endonuclease v family protein	gi|18417747|ref|NP_567868.1|endonuclease V family protein [Arabidopsis thaliana] >gi|21593853|gb|AAM65820.1| unknown [Arabidopsis thaliana] >gi|51968464|dbj|BAD42924.1| unknown protein [Arabidopsis thaliana] >gi|51972029|dbj|BAD44679.1| unknown protein [Arabidopsis thaliana] >gi|119360075|gb|ABL66766.1| At4g31150 [Arabidopsis thaliana] >gi|332660465|gb|AEE85865.1| endonuclease V family protein [Arabidopsis thaliana]	AT4G31150.1		 endonuclease V family protein 
Ctaxi_contig_39699|comp35437_c4_seq2	-0.56916778	4.601957937	0.000810117	0.009683475	adp atp translocase	"gi|545365715|ref|XP_005647808.1|ADP/ATP carrier protein, partial [Coccomyxa subellipsoidea C-169] >gi|384249783|gb|EIE23264.1| ADP/ATP carrier protein, partial [Coccomyxa subellipsoidea C-169]"	AT1G15500.1	ATNTT2	 TLC ATP/ADP transporter 
Ctaxi_contig_59742|comp36717_c0_seq2	-0.568994251	5.045855917	0.004330145	0.035604364	NA	NA	NA	NA	NA
Ctaxi_contig_8537|comp30734_c1_seq2	-0.568059043	4.497588899	0.001171981	0.012877437	NA	NA	NA	NA	NA
Ctaxi_contig_61317|comp36804_c1_seq1	-0.567944459	4.289255902	0.001270317	0.013726207	ubiquitin carboxyl-terminal	gi|565344170|ref|XP_006339190.1|PREDICTED: ubiquitin carboxyl-terminal hydrolase 12-like [Solanum tuberosum]	AT3G11910.2	UBP13	 ubiquitin-specific protease 13 
Ctaxi_contig_55786|comp36491_c4_seq1	-0.567922658	7.619738133	0.001088727	0.01212318	mitogen-activated protein kinase-binding protein 1-like	gi|499028620|ref|XP_004565035.1|PREDICTED: WD repeat-containing protein 62-like [Maylandia zebra]	AT3G09080.1		 Transducin/WD40 repeat-like superfamily protein 
Ctaxi_contig_25027|comp34007_c0_seq3	-0.567911429	8.591113791	0.0029236	0.026228643	NA	NA	AT5G60980.1		 Nuclear transport factor 2 (NTF2) family protein with RNA binding (RRM-RBD-RNP motifs) domain 
Ctaxi_contig_71241|comp37245_c3_seq2	-0.567742542	6.240959867	0.000640243	0.007953672	protein	gi|545366192|ref|XP_005648013.1|DEAD-domain-containing protein [Coccomyxa subellipsoidea C-169] >gi|384249989|gb|EIE23469.1| DEAD-domain-containing protein [Coccomyxa subellipsoidea C-169]	AT3G58570.1		 P-loop containing nucleoside triphosphate hydrolases superfamily protein 
Ctaxi_contig_57937|comp36620_c3_seq1	-0.567677567	3.79987725	0.005856208	0.044914737	NA	NA	NA	NA	NA
Ctaxi_contig_70466|comp37209_c2_seq3	-0.567301799	4.20706909	0.001308872	0.014064972	hypothetical protein COCSUDRAFT_40212	gi|545372172|ref|XP_005650581.1|hypothetical protein COCSUDRAFT_40212 [Coccomyxa subellipsoidea C-169] >gi|384252561|gb|EIE26037.1| hypothetical protein COCSUDRAFT_40212 [Coccomyxa subellipsoidea C-169]	NA	NA	NA
Ctaxi_contig_7465|comp30142_c0_seq1	-0.567289168	8.344540876	7.41E-06	0.000186985	transducin family protein	gi|557108091|gb|ESQ48398.1|hypothetical protein EUTSA_v10021071mg [Eutrema salsugineum]	AT3G15610.1		 Transducin/WD40 repeat-like superfamily protein 
Ctaxi_contig_52759|comp36312_c6_seq1	-0.566689468	5.835423037	0.000556247	0.007082498	NA	NA	NA	NA	NA
Ctaxi_contig_66502|comp37050_c3_seq7	-0.566164193	6.639126693	0.000934169	0.010807421	class 3 lipase	gi|545362405|ref|XP_005646436.1|hypothetical protein COCSUDRAFT_56339 [Coccomyxa subellipsoidea C-169] >gi|384248408|gb|EIE21892.1| hypothetical protein COCSUDRAFT_56339 [Coccomyxa subellipsoidea C-169]	AT5G18630.3		 alpha/beta-Hydrolases superfamily protein 
Ctaxi_contig_15491|comp32566_c2_seq2	-0.565840585	4.984881197	0.00058637	0.007417669	NA	NA	NA	NA	NA
Ctaxi_contig_64725|comp36979_c4_seq1	-0.565419646	3.830039952	0.004891678	0.039127906	NA	NA	NA	NA	NA
Ctaxi_contig_43797|comp35736_c0_seq1	-0.565274239	5.993488241	0.004863355	0.038927671	dead-box rna helicase	"gi|552841590|ref|XP_005850349.1|hypothetical protein CHLNCDRAFT_30080, partial [Chlorella variabilis] >gi|307110010|gb|EFN58247.1| hypothetical protein CHLNCDRAFT_30080, partial [Chlorella variabilis]"	AT5G63120.1		 P-loop containing nucleoside triphosphate hydrolases superfamily protein 
Ctaxi_contig_48527|comp36045_c0_seq1	-0.564883003	4.630959693	0.002765335	0.025155535	unnamed protein product	gi|308806211|ref|XP_003080417.1|unnamed protein product [Ostreococcus tauri] >gi|116058877|emb|CAL54584.1| unnamed protein product [Ostreococcus tauri]	NA	NA	NA
Ctaxi_contig_40007|comp35462_c1_seq4	-0.56396075	8.750841065	1.20E-05	0.000287388	NA	NA	NA	NA	NA
Ctaxi_contig_49370|comp36103_c2_seq1	-0.563548262	4.917120963	0.006223943	0.047103869	serine threonineprotein kinase	gi|552818358|ref|XP_005845172.1|hypothetical protein CHLNCDRAFT_137363 [Chlorella variabilis] >gi|307104818|gb|EFN53070.1| hypothetical protein CHLNCDRAFT_137363 [Chlorella variabilis]	AT4G24480.1		 Protein kinase superfamily protein 
Ctaxi_contig_66607|comp37056_c5_seq1	-0.563136537	4.645256882	0.002418975	0.022610033	histone h2a	gi|298712425|emb|CBJ33203.1|histone protein [Ectocarpus siliculosus]	AT1G51060.1	HTA10	 histone H2A 10 
Ctaxi_contig_49590|comp36115_c6_seq3	-0.562830748	5.536757506	0.000180719	0.002836305	kinase-like protein	gi|545367242|ref|XP_005648466.1|kinase-like protein [Coccomyxa subellipsoidea C-169] >gi|384250443|gb|EIE23922.1| kinase-like protein [Coccomyxa subellipsoidea C-169]	AT5G45810.1	"CIPK19,SnRK3.5"	 CBL-interacting protein kinase 19 
Ctaxi_contig_19391|comp33199_c0_seq17	-0.562775956	5.517281419	0.000531548	0.006833536	ankyrin unc44	gi|270004596|gb|EFA01044.1|hypothetical protein TcasGA2_TC003960 [Tribolium castaneum]	AT3G09890.2		 Ankyrin repeat family protein 
Ctaxi_contig_66924|comp37069_c0_seq3	-0.562619266	6.069167228	9.43E-05	0.00166081	protein	gi|545354552|ref|XP_005643110.1|hypothetical protein COCSUDRAFT_68267 [Coccomyxa subellipsoidea C-169] >gi|384245070|gb|EIE18566.1| hypothetical protein COCSUDRAFT_68267 [Coccomyxa subellipsoidea C-169]	AT2G27100.1	SE	 C2H2 zinc-finger protein SERRATE (SE) 
Ctaxi_contig_66638|comp37058_c2_seq1	-0.56226936	4.170781595	0.005670364	0.043762392	NA	NA	NA	NA	NA
Ctaxi_contig_39938|comp35456_c0_seq4	-0.561770566	5.255513577	0.00031179	0.004424781	NA	NA	NA	NA	NA
Ctaxi_contig_67277|comp37087_c3_seq1	-0.561515367	5.965392501	0.000252196	0.003721687	NA	NA	NA	NA	NA
Ctaxi_contig_61560|comp36814_c1_seq8	-0.561471817	4.187562276	0.00467525	0.037768373	NA	NA	NA	NA	NA
Ctaxi_contig_12668|comp31990_c1_seq3	-0.561200683	4.98313862	0.000801094	0.009592893	NA	NA	NA	NA	NA
Ctaxi_contig_13922|comp32250_c2_seq1	-0.561029779	3.889203561	0.004053817	0.033877749	NA	NA	NA	NA	NA
Ctaxi_contig_67991|comp37109_c2_seq1	-0.560739111	5.245061103	0.000767859	0.009265108	serine threonine-protein kinase ctr1-like	gi|552816663|ref|XP_005844746.1|hypothetical protein CHLNCDRAFT_138527 [Chlorella variabilis] >gi|307104390|gb|EFN52644.1| hypothetical protein CHLNCDRAFT_138527 [Chlorella variabilis]	AT1G08720.1	"EDR1,ATEDR1"	 Protein kinase superfamily protein 
Ctaxi_contig_59906|comp36727_c0_seq1	-0.559909073	5.986304028	0.000420807	0.005639185	deoxyhypusine synthase	gi|552842883|ref|XP_005850683.1|hypothetical protein CHLNCDRAFT_19955 [Chlorella variabilis] >gi|307110345|gb|EFN58581.1| hypothetical protein CHLNCDRAFT_19955 [Chlorella variabilis]	AT5G05920.1	"DHS,EDA22"	 deoxyhypusine synthase 
Ctaxi_contig_61885|comp36832_c4_seq4	-0.559498383	6.649341247	0.001847339	0.018489563	importin alpha isoform 6	gi|323454977|gb|EGB10846.1|hypothetical protein AURANDRAFT_62371 [Aureococcus anophagefferens]	AT1G02690.2	IMPA-6	 importin alpha isoform 6 
Ctaxi_contig_19438|comp33202_c3_seq1	-0.559195267	4.666285191	0.00120755	0.013189122	NA	NA	NA	NA	NA
Ctaxi_contig_59668|comp36712_c3_seq3	-0.558931513	4.358062811	0.005004729	0.039781362	NA	NA	NA	NA	NA
Ctaxi_contig_66791|comp37066_c1_seq1	-0.558069002	8.540547304	0.00034676	0.004836279	NA	NA	NA	NA	NA
Ctaxi_contig_24129|comp33887_c4_seq1	-0.557094361	5.571707663	0.000560953	0.007134205	NA	NA	NA	NA	NA
Ctaxi_contig_49670|comp36121_c4_seq1	-0.556199269	8.585361903	2.22E-05	0.000486526	alanine aminotransferase	gi|159480896|ref|XP_001698518.1|alanine aminotransferase [Chlamydomonas reinhardtii] >gi|158282258|gb|EDP08011.1| alanine aminotransferase [Chlamydomonas reinhardtii]	AT1G70580.4	"AOAT2,GGT2"	 alanine-2-oxoglutarate aminotransferase 2 
Ctaxi_contig_7200|comp29983_c0_seq1	-0.555122121	5.214185162	0.006003866	0.045803797	iron permease 1	gi|159484312|ref|XP_001700202.1|zinc-nutrition responsive transporter [Chlamydomonas reinhardtii] >gi|158272518|gb|EDO98317.1| zinc-nutrition responsive transporter [Chlamydomonas reinhardtii]	AT3G20870.1	ZTP29	 ZIP metal ion transporter family 
Ctaxi_contig_58341|comp36647_c0_seq7	-0.554562032	5.723261237	0.003290864	0.028738998	p-loop containing nucleoside triphosphate hydrolase protein	gi|552812326|ref|XP_005843674.1|hypothetical protein CHLNCDRAFT_140061 [Chlorella variabilis] >gi|307103311|gb|EFN51572.1| hypothetical protein CHLNCDRAFT_140061 [Chlorella variabilis]	AT4G27420.1		 ABC-2 type transporter family protein 
Ctaxi_contig_47143|comp35952_c1_seq6	-0.554461551	4.478975416	0.001856357	0.018571407	NA	NA	AT4G27780.1	ACBP2	 acyl-CoA binding protein 2 
Ctaxi_contig_21450|comp33517_c0_seq1	-0.55444521	8.483136051	0.000525967	0.006774908	ap2 domain transcription factor	gi|159482090|ref|XP_001699106.1|hypothetical protein CHLREDRAFT_177657 [Chlamydomonas reinhardtii] >gi|158273169|gb|EDO98961.1| predicted protein [Chlamydomonas reinhardtii]	AT2G39250.1	SNZ	 Integrase-type DNA-binding superfamily protein 
Ctaxi_contig_64508|comp36966_c5_seq11	-0.554137232	4.536320846	0.002544726	0.023522596	NA	NA	NA	NA	NA
Ctaxi_contig_22565|comp33682_c1_seq3	-0.553998774	4.998951119	0.001903912	0.018910367	protein	gi|168033552|ref|XP_001769279.1|predicted protein [Physcomitrella patens] >gi|168033554|ref|XP_001769280.1| predicted protein [Physcomitrella patens] >gi|162679544|gb|EDQ65991.1| predicted protein [Physcomitrella patens] >gi|162679545|gb|EDQ65992.1| predicted protein [Physcomitrella patens]	AT4G38710.2		 glycine-rich protein 
Ctaxi_contig_19974|comp33298_c2_seq1	-0.553852737	8.646093602	1.77E-05	0.000399231	NA	NA	NA	NA	NA
Ctaxi_contig_21729|comp33566_c0_seq2	-0.553839391	6.42605146	0.003378494	0.029319141	NA	NA	NA	NA	NA
Ctaxi_contig_52767|comp36313_c0_seq3	-0.553604882	4.259377063	0.006289658	0.047465952	NA	NA	NA	NA	NA
Ctaxi_contig_55990|comp36504_c1_seq32	-0.552547477	5.361542859	0.005017478	0.039840313	NA	NA	NA	NA	NA
Ctaxi_contig_61749|comp36825_c5_seq1	-0.552160385	9.48889521	0.000368893	0.005071086	abnormal spindle-like microcephaly-associated protein homolog	gi|554587321|ref|XP_005885063.1|PREDICTED: abnormal spindle-like microcephaly-associated protein-like [Myotis brandtii]	AT4G21820.1		 binding;calmodulin binding 
Ctaxi_contig_43812|comp35736_c4_seq12	-0.551848614	4.321892271	0.001826223	0.018303038	atp-dependent rna helicase dbp2	gi|159463584|ref|XP_001690022.1|DEAD-box RNA helicase [Chlamydomonas reinhardtii] >gi|158284010|gb|EDP09760.1| DEAD-box RNA helicase [Chlamydomonas reinhardtii]	AT5G63120.1		 P-loop containing nucleoside triphosphate hydrolases superfamily protein 
Ctaxi_contig_47522|comp35977_c1_seq1	-0.551805166	5.612333248	0.000901316	0.010538319	NA	NA	NA	NA	NA
Ctaxi_contig_52276|comp36281_c0_seq3	-0.5515735	5.028290494	0.001577861	0.016321442	NA	NA	NA	NA	NA
Ctaxi_contig_60412|comp36755_c1_seq1	-0.551036523	6.082188822	1.00E-04	0.001745152	cell surface protein	gi|545368941|ref|XP_005649239.1|hypothetical protein COCSUDRAFT_62118 [Coccomyxa subellipsoidea C-169] >gi|384251217|gb|EIE24695.1| hypothetical protein COCSUDRAFT_62118 [Coccomyxa subellipsoidea C-169]	NA	NA	NA
Ctaxi_contig_57865|comp36615_c4_seq11	-0.550908447	7.349175381	8.83E-05	0.001567496	NA	NA	NA	NA	NA
Ctaxi_contig_56164|comp36514_c9_seq5	-0.55086529	5.396601234	0.001980773	0.019469877	NA	NA	NA	NA	NA
Ctaxi_contig_31845|comp34732_c0_seq5	-0.550602864	7.150162526	0.001360959	0.014544646	NA	NA	NA	NA	NA
Ctaxi_contig_54479|comp36412_c4_seq1	-0.55039542	5.683300001	0.001008229	0.011445675	26s proteasome regulatory subunit s3	gi|157127767|ref|XP_001661171.1|26S proteasome regulatory subunit S3 [Aedes aegypti] >gi|108882345|gb|EAT46570.1| AAEL002271-PA [Aedes aegypti]	AT5G14250.1	"COP13,CSN3,FUS11"	 Proteasome component (PCI) domain protein 
Ctaxi_contig_37065|comp35205_c2_seq76	-0.549895942	4.722622354	0.001701629	0.017331656	NA	NA	NA	NA	NA
Ctaxi_contig_9288|comp31037_c0_seq1	-0.54914499	5.352977648	0.002340646	0.022022511	NA	NA	NA	NA	NA
Ctaxi_contig_34604|comp34975_c1_seq3	-0.549070932	7.62144711	6.34E-05	0.001199795	NA	NA	NA	NA	NA
Ctaxi_contig_69701|comp37176_c2_seq1	-0.54859091	4.175452909	0.003344242	0.029082728	single-stranded dna-binding protein	gi|284929191|ref|YP_003421713.1|single-strand binding protein [cyanobacterium UCYN-A] >gi|502719035|ref|WP_012954019.1| single-stranded DNA-binding protein [cyanobacterium UCYN-A] >gi|284809635|gb|ADB95332.1| single-strand binding protein [cyanobacterium UCYN-A]	NA	NA	NA
Ctaxi_contig_45936|comp35863_c6_seq3	-0.548416004	6.745919137	0.000402442	0.005445852	NA	NA	NA	NA	NA
Ctaxi_contig_63388|comp36915_c1_seq2	-0.547714629	6.291296745	0.000375191	0.005137821	NA	NA	NA	NA	NA
Ctaxi_contig_37562|comp35246_c0_seq3	-0.547512488	5.180303396	0.001104969	0.012275211	chromatin-remodeling protein 11	gi|302833439|ref|XP_002948283.1|hypothetical protein VOLCADRAFT_80059 [Volvox carteri f. nagariensis] >gi|300266503|gb|EFJ50690.1| hypothetical protein VOLCADRAFT_80059 [Volvox carteri f. nagariensis]	AT3G06400.3	CHR11	 chromatin-remodeling protein 11 
Ctaxi_contig_30530|comp34598_c0_seq1	-0.547458485	7.649427396	0.000262376	0.003836702	NA	NA	NA	NA	NA
Ctaxi_contig_26618|comp34167_c0_seq2	-0.547394289	6.999547058	8.21E-05	0.001477117	NA	NA	NA	NA	NA
Ctaxi_contig_21090|comp33461_c0_seq1	-0.546677263	5.103858618	0.004266192	0.035201227	NA	NA	NA	NA	NA
Ctaxi_contig_56139|comp36514_c0_seq1	-0.546235496	6.536749706	0.000302172	0.004305482	NA	NA	NA	NA	NA
Ctaxi_contig_49404|comp36105_c4_seq4	-0.546183966	5.252764922	0.0029015	0.026100918	NA	NA	NA	NA	NA
Ctaxi_contig_46238|comp35885_c0_seq2	-0.5461391	6.21857625	0.00025662	0.003772474	NA	NA	NA	NA	NA
Ctaxi_contig_29479|comp34486_c1_seq1	-0.545489991	5.224856653	0.002551526	0.02357232	cell number regulator 2-like	gi|508709160|gb|EOY01057.1|Plant cadmium resistance 2 [Theobroma cacao]	AT3G18470.1		 PLAC8 family protein 
Ctaxi_contig_29820|comp34524_c9_seq3	-0.545193379	7.16317771	4.95E-05	0.000969583	NA	NA	NA	NA	NA
Ctaxi_contig_26089|comp34111_c1_seq2	-0.545162125	4.229871609	0.002089028	0.020275786	NA	NA	NA	NA	NA
Ctaxi_contig_26869|comp34189_c0_seq1	-0.544980704	5.40292807	0.000538835	0.006913833	NA	NA	NA	NA	NA
Ctaxi_contig_68742|comp37137_c2_seq7	-0.544818162	3.993681711	0.003304792	0.028822718	NA	NA	NA	NA	NA
Ctaxi_contig_55788|comp36491_c4_seq3	-0.544028997	6.153602701	0.000483347	0.006324056	NA	NA	NA	NA	NA
Ctaxi_contig_49676|comp36121_c4_seq7	-0.543121734	7.397333672	0.000103343	0.001789446	alanine aminotransferase	gi|302769650|ref|XP_002968244.1|hypothetical protein SELMODRAFT_145611 [Selaginella moellendorffii] >gi|302788734|ref|XP_002976136.1| hypothetical protein SELMODRAFT_267931 [Selaginella moellendorffii] >gi|300156412|gb|EFJ23041.1| hypothetical protein SELMODRAFT_267931 [Selaginella moellendorffii] >gi|300163888|gb|EFJ30498.1| hypothetical protein SELMODRAFT_145611 [Selaginella moellendorffii]	AT1G70580.4	"AOAT2,GGT2"	 alanine-2-oxoglutarate aminotransferase 2 
Ctaxi_contig_36690|comp35177_c0_seq1	-0.54285207	4.774913935	0.001168064	0.012847155	NA	NA	NA	NA	NA
Ctaxi_contig_24379|comp33923_c0_seq2	-0.542385294	10.84816411	0.00101149	0.011474845	proline-rich protein 9	gi|509391706|gb|AGN29634.1|SPT transcription factor family member [Acartia pacifica]	NA	NA	NA
Ctaxi_contig_48914|comp36071_c1_seq3	-0.541873497	4.668054845	0.001356254	0.014503698	NA	NA	NA	NA	NA
Ctaxi_contig_38109|comp35300_c2_seq2	-0.54185713	4.44950109	0.003250926	0.028510237	NA	NA	NA	NA	NA
Ctaxi_contig_36271|comp35132_c1_seq7	-0.541466429	5.060030467	0.002595364	0.02391077	p-loop containing nucleoside triphosphate hydrolase protein	gi|552812326|ref|XP_005843674.1|hypothetical protein CHLNCDRAFT_140061 [Chlorella variabilis] >gi|307103311|gb|EFN51572.1| hypothetical protein CHLNCDRAFT_140061 [Chlorella variabilis]	NA	NA	NA
Ctaxi_contig_52597|comp36302_c3_seq4	-0.541361656	4.967505369	0.004285057	0.035314459	NA	NA	NA	NA	NA
Ctaxi_contig_66736|comp37063_c3_seq1	-0.541168633	5.431697712	0.000728143	0.008876227	mannan endo- -beta-mannosidase 6-like	gi|312282355|dbj|BAJ34043.1|unnamed protein product [Thellungiella halophila]	AT5G01930.1	"MAN6,AtMAN6"	 Glycosyl hydrolase superfamily protein 
Ctaxi_contig_29807|comp34524_c1_seq1	-0.541139519	7.535709648	0.000105543	0.00182183	NA	NA	NA	NA	NA
Ctaxi_contig_52774|comp36313_c4_seq1	-0.541068034	5.671151025	0.000245978	0.003639733	ulp1 protease family protein	gi|308809956|ref|XP_003082287.1|Ulp1 protease family protein (ISS) [Ostreococcus tauri] >gi|116060755|emb|CAL57233.1| Ulp1 protease family protein (ISS) [Ostreococcus tauri]	AT4G33620.1		 Cysteine proteinases superfamily protein 
Ctaxi_contig_42714|comp35659_c3_seq1	-0.540600501	7.345993353	0.000111087	0.001890993	NA	NA	NA	NA	NA
Ctaxi_contig_35007|comp35015_c0_seq2	-0.540511546	4.451581933	0.005247373	0.041198475	NA	NA	NA	NA	NA
Ctaxi_contig_60496|comp36761_c2_seq1	-0.540332055	6.551051767	0.000796515	0.009551854	NA	NA	NA	NA	NA
Ctaxi_contig_64117|comp36954_c6_seq1	-0.540232962	3.638164477	0.006362165	0.047931391	NA	NA	NA	NA	NA
Ctaxi_contig_27059|comp34208_c1_seq4	-0.539537627	6.98208806	0.000283602	0.00406999	rna-binding protein nova- partial	gi|545361650|ref|XP_005646117.1|hypothetical protein COCSUDRAFT_17393 [Coccomyxa subellipsoidea C-169] >gi|384248088|gb|EIE21573.1| hypothetical protein COCSUDRAFT_17393 [Coccomyxa subellipsoidea C-169]	AT5G04430.1	"BTR1,BTR1S"	 binding to TOMV RNA 1L (long form) 
Ctaxi_contig_47485|comp35975_c2_seq5	-0.539123853	5.324805992	0.002081758	0.020229565	NA	NA	NA	NA	NA
Ctaxi_contig_57194|comp36578_c1_seq10	-0.53895732	6.627427723	0.000798649	0.00957053	NA	NA	NA	NA	NA
Ctaxi_contig_39222|comp35393_c1_seq1	-0.53885032	7.901103562	0.00098051	0.011215388	component of oligomeric golgi complex 6	gi|302834279|ref|XP_002948702.1|component of oligomeric golgi complex 6 [Volvox carteri f. nagariensis] >gi|300265893|gb|EFJ50082.1| component of oligomeric golgi complex 6 [Volvox carteri f. nagariensis]	AT1G31780.1		 CONTAINS InterPro DOMAIN/s: Conserved oligomeric complex COG6 (InterPro:IPR010490); Has 384 Blast hits to 379 proteins in 190 species: Archae - 0; Bacteria - 4; Metazoa - 151; Fungi - 156; Plants - 42; Viruses - 0; Other Eukaryotes - 31 (source: NCBI BLink). 
Ctaxi_contig_66644|comp37058_c4_seq1	-0.537959465	4.470537324	0.005380435	0.042032987	NA	NA	NA	NA	NA
Ctaxi_contig_68081|comp37114_c5_seq2	-0.537911852	4.681510947	0.005814045	0.04469463	protein	gi|302852357|ref|XP_002957699.1|hypothetical protein VOLCADRAFT_98771 [Volvox carteri f. nagariensis] >gi|300256993|gb|EFJ41248.1| hypothetical protein VOLCADRAFT_98771 [Volvox carteri f. nagariensis]	NA	NA	NA
Ctaxi_contig_14540|comp32393_c0_seq2	-0.537903365	4.668612298	0.001920972	0.019011556	NA	NA	NA	NA	NA
Ctaxi_contig_19973|comp33298_c1_seq2	-0.537468397	8.258683253	0.00021736	0.003297547	NA	NA	NA	NA	NA
Ctaxi_contig_32424|comp34786_c1_seq3	-0.5373596	6.494471545	0.002021209	0.019784983	speckle-type poz protein spop and related proteins with math and btb poz domains	gi|159475278|ref|XP_001695750.1|hypothetical protein CHLREDRAFT_175298 [Chlamydomonas reinhardtii] >gi|158275761|gb|EDP01537.1| predicted protein [Chlamydomonas reinhardtii]	NA	NA	NA
Ctaxi_contig_14011|comp32270_c0_seq1	-0.537252588	5.833477527	0.00031934	0.004516483	NA	NA	NA	NA	NA
Ctaxi_contig_71966|comp37271_c3_seq3	-0.536799204	7.485552978	0.001045665	0.011762046	adhesin-like protein	gi|548240723|ref|WP_022458884.1|adhesin-like protein [Fusobacterium sp. CAG:439] >gi|524763972|emb|CDE59493.1| adhesin-like protein [Fusobacterium sp. CAG:439]	NA	NA	NA
Ctaxi_contig_53488|comp36345_c0_seq3	-0.536796009	5.962840798	0.002226539	0.0212013	mitochondrial protein	"gi|551678696|ref|XP_005842100.1|hypothetical protein GUITHDRAFT_53115, partial [Guillardia theta CCMP2712] >gi|428186270|gb|EKX55120.1| hypothetical protein GUITHDRAFT_53115, partial [Guillardia theta CCMP2712]"	AT2G31400.1	GUN1	 genomes uncoupled 1 
Ctaxi_contig_58466|comp36654_c2_seq3	-0.535615326	7.440991161	9.57E-05	0.001680033	NA	NA	AT1G53720.1	"ATCYP59,CYP59"	 cyclophilin 59 
Ctaxi_contig_27058|comp34208_c1_seq3	-0.535444918	5.457531437	0.006222902	0.047103869	rna-binding protein nova- partial	gi|545361650|ref|XP_005646117.1|hypothetical protein COCSUDRAFT_17393 [Coccomyxa subellipsoidea C-169] >gi|384248088|gb|EIE21573.1| hypothetical protein COCSUDRAFT_17393 [Coccomyxa subellipsoidea C-169]	AT5G04430.1	"BTR1,BTR1S"	 binding to TOMV RNA 1L (long form) 
Ctaxi_contig_67971|comp37108_c3_seq1	-0.534897687	9.809751555	0.000110677	0.001886908	chloroplast w6 desaturase	gi|5821436|dbj|BAA83822.1|chloroplast w6 desaturase [Chlamydomonas sp. W80]	AT4G30950.1	"FAD6,FADC,SFD4"	 fatty acid desaturase 6 
Ctaxi_contig_18985|comp33142_c0_seq2	-0.534094418	5.265574719	0.002182407	0.020888931	NA	NA	NA	NA	NA
Ctaxi_contig_31804|comp34728_c1_seq1	-0.533952187	4.30438099	0.002211142	0.021084932	NA	NA	NA	NA	NA
Ctaxi_contig_51079|comp36215_c3_seq3	-0.533364139	5.92401406	0.000561289	0.007135745	NA	NA	NA	NA	NA
Ctaxi_contig_66532|comp37052_c0_seq3	-0.532528882	4.412576085	0.003703289	0.031511655	NA	NA	NA	NA	NA
Ctaxi_contig_39844|comp35448_c1_seq1	-0.532400337	6.257454329	0.000166381	0.002641947	NA	NA	NA	NA	NA
Ctaxi_contig_45706|comp35845_c4_seq1	-0.531957313	4.588237547	0.002293036	0.021654345	splicing factor 3b subunit 4-like	"gi|159476562|ref|XP_001696380.1|nuclear pre-mRNA splicing factor, component of splicing factor 3b [Chlamydomonas reinhardtii] >gi|158282605|gb|EDP08357.1| nuclear pre-mRNA splicing factor, component of splicing factor 3b [Chlamydomonas reinhardtii]"	AT2G18510.1	emb2444	 RNA-binding (RRM/RBD/RNP motifs) family protein 
Ctaxi_contig_17927|comp32985_c1_seq1	-0.531843029	4.405209097	0.003757276	0.031881142	NA	NA	NA	NA	NA
Ctaxi_contig_47460|comp35973_c3_seq3	-0.53062626	4.863887466	0.003018917	0.02686055	protein	gi|255089398|ref|XP_002506621.1|predicted protein [Micromonas sp. RCC299] >gi|226521893|gb|ACO67879.1| predicted protein [Micromonas sp. RCC299]	NA	NA	NA
Ctaxi_contig_61009|comp36789_c1_seq1	-0.530341892	5.286465473	0.000517905	0.006689243	protein	gi|545363572|ref|XP_005646907.1|hypothetical protein COCSUDRAFT_47848 [Coccomyxa subellipsoidea C-169] >gi|384248880|gb|EIE22363.1| hypothetical protein COCSUDRAFT_47848 [Coccomyxa subellipsoidea C-169]	NA	NA	NA
Ctaxi_contig_64504|comp36966_c5_seq7	-0.530280649	5.377087239	0.000435678	0.005791714	cysteine desulfurase	gi|156408487|ref|XP_001641888.1|predicted protein [Nematostella vectensis] >gi|156229028|gb|EDO49825.1| predicted protein [Nematostella vectensis]	NA	NA	NA
Ctaxi_contig_28887|comp34424_c7_seq1	-0.52896858	4.546198761	0.004998621	0.039742332	phospholipid transporter	gi|302846057|ref|XP_002954566.1|hypothetical protein VOLCADRAFT_95397 [Volvox carteri f. nagariensis] >gi|300260238|gb|EFJ44459.1| hypothetical protein VOLCADRAFT_95397 [Volvox carteri f. nagariensis]	AT1G59820.1	ALA3	 aminophospholipid ATPase 3 
Ctaxi_contig_57425|comp36592_c4_seq1	-0.528207336	7.142534835	0.00018506	0.002885343	u3snornp10 and nuc211 domain-containing protein	gi|545373347|ref|XP_005651047.1|hypothetical protein COCSUDRAFT_46114 [Coccomyxa subellipsoidea C-169] >gi|384253028|gb|EIE26503.1| hypothetical protein COCSUDRAFT_46114 [Coccomyxa subellipsoidea C-169]	AT3G06530.1		 ARM repeat superfamily protein 
Ctaxi_contig_31103|comp34653_c0_seq1	-0.527617102	4.23551828	0.005665303	0.043745687	NA	NA	NA	NA	NA
Ctaxi_contig_9289|comp31038_c0_seq1	-0.527579848	4.786944095	0.003198678	0.028171023	NA	NA	NA	NA	NA
Ctaxi_contig_42338|comp35630_c1_seq1	-0.527276788	6.330928674	0.001416664	0.01502388	ap-4 complex subunit epsilon-like	gi|168017112|ref|XP_001761092.1|predicted protein [Physcomitrella patens] >gi|162687778|gb|EDQ74159.1| predicted protein [Physcomitrella patens]	AT1G31730.1		 Adaptin family protein 
Ctaxi_contig_70672|comp37218_c0_seq1	-0.527145564	4.936628457	0.000598151	0.00752369	protein phosphatase 2c	gi|545353996|ref|XP_005642833.1|protein phosphatase 2C [Coccomyxa subellipsoidea C-169] >gi|384244791|gb|EIE18289.1| protein phosphatase 2C [Coccomyxa subellipsoidea C-169]	AT4G31860.1		 Protein phosphatase 2C family protein 
Ctaxi_contig_22356|comp33655_c1_seq1	-0.527142001	4.289051076	0.003341108	0.029070704	p-loop containing nucleoside triphosphate hydrolase partial	"gi|545356178|ref|XP_005643834.1|P-loop containing nucleoside triphosphate hydrolase protein, partial [Coccomyxa subellipsoidea C-169] >gi|384245798|gb|EIE19290.1| P-loop containing nucleoside triphosphate hydrolase protein, partial [Coccomyxa subellipsoidea C-169]"	AT1G30400.2	"ATMRP1,EST1,ABCC1"	 multidrug resistance-associated protein 1 
Ctaxi_contig_50486|comp36177_c2_seq1	-0.527114285	6.837005435	0.00013904	0.002274671	alpha-vacuolar processing enzyme	gi|297798670|ref|XP_002867219.1|GAMMA-VPE [Arabidopsis lyrata subsp. lyrata] >gi|297313055|gb|EFH43478.1| GAMMA-VPE [Arabidopsis lyrata subsp. lyrata]	AT4G32940.1	"GAMMA-VPE,GAMMAVPE"	 gamma vacuolar processing enzyme 
Ctaxi_contig_24394|comp33926_c0_seq1	-0.526909466	5.786653952	0.000519902	0.006709812	class v family	gi|530733584|gb|EQC31826.1|hypothetical protein SDRG_10614 [Saprolegnia diclina VS20]	NA	NA	NA
Ctaxi_contig_38482|comp35322_c0_seq1	-0.526830476	4.742418179	0.001627283	0.016723226	dnaj-like protein	gi|222629827|gb|EEE61959.1|hypothetical protein OsJ_16727 [Oryza sativa Japonica Group]	AT4G08320.2	TPR8	 Tetratricopeptide repeat (TPR)-like superfamily protein 
Ctaxi_contig_7596|comp30231_c1_seq1	-0.526568054	5.905354867	0.000452815	0.00598834	lipid phosphate phosphatase 3	"gi|255570667|ref|XP_002526288.1|phosphatidic acid phosphatase, putative [Ricinus communis] >gi|223534369|gb|EEF36077.1| phosphatidic acid phosphatase, putative [Ricinus communis]"	AT3G02600.5	"LPP3,ATLPP3"	 lipid phosphate phosphatase 3 
Ctaxi_contig_60044|comp36734_c5_seq1	-0.526100219	4.689540456	0.004786287	0.038443753	2-oxoglutarate and fe -dependent oxygenase superfamily protein isoform 1	gi|552823910|ref|XP_005846477.1|hypothetical protein CHLNCDRAFT_135671 [Chlorella variabilis] >gi|307106128|gb|EFN54375.1| hypothetical protein CHLNCDRAFT_135671 [Chlorella variabilis]	AT5G66060.1		 2-oxoglutarate (2OG) and Fe(II)-dependent oxygenase superfamily protein 
Ctaxi_contig_22800|comp33715_c5_seq1	-0.525879326	5.600007529	0.000295746	0.004227815	NA	NA	NA	NA	NA
Ctaxi_contig_20456|comp33379_c0_seq3	-0.525137264	7.205141317	0.000390495	0.005306963	NA	NA	NA	NA	NA
Ctaxi_contig_27955|comp34312_c2_seq1	-0.524876976	5.848841841	0.001171327	0.012874512	NA	NA	NA	NA	NA
Ctaxi_contig_43607|comp35726_c4_seq2	-0.524575251	4.632039972	0.001575896	0.016311288	NA	NA	NA	NA	NA
Ctaxi_contig_49579|comp36115_c0_seq4	-0.524140367	5.610301368	0.000636689	0.007915447	NA	NA	NA	NA	NA
Ctaxi_contig_30279|comp34568_c0_seq4	-0.524013113	6.889245628	0.004042861	0.033803203	polymorphic outer membrane protein	gi|548239627|ref|WP_022457812.1|polymorphic outer membrane protein [Fusobacterium sp. CAG:439] >gi|524762732|emb|CDE61481.1| polymorphic outer membrane protein [Fusobacterium sp. CAG:439]	NA	NA	NA
Ctaxi_contig_61239|comp36798_c7_seq3	-0.523586074	8.298138917	0.000350736	0.004875346	tpr-like protein	gi|545368225|ref|XP_005648894.1|hypothetical protein COCSUDRAFT_62850 [Coccomyxa subellipsoidea C-169] >gi|384250871|gb|EIE24350.1| hypothetical protein COCSUDRAFT_62850 [Coccomyxa subellipsoidea C-169]	AT1G74850.1	PTAC2	 plastid transcriptionally active 2 
Ctaxi_contig_70673|comp37218_c0_seq2	-0.523500205	4.776758073	0.003604144	0.030913683	NA	NA	NA	NA	NA
Ctaxi_contig_57371|comp36587_c1_seq11	-0.523462329	6.790510322	0.006395953	0.048107387	NA	NA	NA	NA	NA
Ctaxi_contig_27309|comp34238_c2_seq2	-0.52317834	6.544734367	0.00113192	0.012511807	NA	NA	NA	NA	NA
Ctaxi_contig_59716|comp36715_c0_seq1	-0.521236876	4.784883902	0.002778393	0.025253556	pheophorbide a oxygenase	gi|493209993|ref|WP_006195723.1|hypothetical protein [Nodularia spumigena] >gi|119465064|gb|EAW45965.1| hypothetical protein N9414_16222 [Nodularia spumigena CCY9414]	AT3G44880.1	"ACD1,LLS1,PAO"	 Pheophorbide a oxygenase family protein with Rieske [2Fe-2S] domain 
Ctaxi_contig_70040|comp37189_c1_seq1	-0.520548353	4.897189817	0.002233199	0.021234259	NA	NA	NA	NA	NA
Ctaxi_contig_70253|comp37199_c8_seq1	-0.520376192	5.257503162	0.005641711	0.043626016	23s rrna (uracil-5-)-methyltransferase	gi|545367125|ref|XP_005648420.1|ARM repeat-containing protein [Coccomyxa subellipsoidea C-169] >gi|384250397|gb|EIE23876.1| ARM repeat-containing protein [Coccomyxa subellipsoidea C-169]	AT4G30990.1		 ARM repeat superfamily protein 
Ctaxi_contig_55769|comp36491_c0_seq1	-0.520337103	7.28387791	0.003905204	0.03286748	NA	NA	NA	NA	NA
Ctaxi_contig_60517|comp36762_c1_seq1	-0.519765102	7.205733937	8.46E-05	0.001512961	protein kinase	gi|302851815|ref|XP_002957430.1|hypothetical protein VOLCADRAFT_77582 [Volvox carteri f. nagariensis] >gi|300257234|gb|EFJ41485.1| hypothetical protein VOLCADRAFT_77582 [Volvox carteri f. nagariensis]	AT1G73450.1		 Protein kinase superfamily protein 
Ctaxi_contig_27070|comp34209_c1_seq1	-0.519736489	6.152777014	0.00434978	0.035721575	NA	NA	NA	NA	NA
Ctaxi_contig_23177|comp33762_c1_seq11	-0.519435708	7.330991934	0.004572328	0.037126677	NA	NA	NA	NA	NA
Ctaxi_contig_34607|comp34975_c2_seq2	-0.519396603	8.924872197	8.21E-05	0.001476985	deoxycytidylate deaminase	gi|502176161|ref|XP_004515811.1|PREDICTED: deoxycytidylate deaminase-like [Cicer arietinum]	AT3G48540.1		 Cytidine/deoxycytidylate deaminase family protein 
Ctaxi_contig_51019|comp36210_c6_seq1	-0.518790688	4.36999549	0.005669397	0.043762392	NA	NA	NA	NA	NA
Ctaxi_contig_40169|comp35476_c0_seq12	-0.518556871	8.005958171	0.000110092	0.00188103	zinc finger ccch type domain-containing protein zfn-like 1	gi|215767117|dbj|BAG99345.1|unnamed protein product [Oryza sativa Japonica Group]	AT3G02830.1	ZFN1	 zinc finger protein 1 
Ctaxi_contig_68000|comp37110_c0_seq1	-0.517910122	5.79944099	0.000709363	0.008688783	NA	NA	NA	NA	NA
Ctaxi_contig_49668|comp36121_c1_seq4	-0.515330268	6.840897086	0.000281457	0.004049714	alanine aminotransferase	gi|302831908|ref|XP_002947519.1|alanine aminotransferase [Volvox carteri f. nagariensis] >gi|300267383|gb|EFJ51567.1| alanine aminotransferase [Volvox carteri f. nagariensis]	AT1G70580.4	"AOAT2,GGT2"	 alanine-2-oxoglutarate aminotransferase 2 
Ctaxi_contig_48608|comp36051_c2_seq1	-0.514971283	5.220509427	0.006701835	0.049923856	NA	NA	AT4G13550.1		 triglyceride lipases;triglyceride lipases 
Ctaxi_contig_27065|comp34208_c2_seq2	-0.514938407	8.460470476	0.000188441	0.002925685	lem3 cdc50	gi|545368217|ref|XP_005648890.1|Lem3/Cdc50 [Coccomyxa subellipsoidea C-169] >gi|384250867|gb|EIE24346.1| Lem3/Cdc50 [Coccomyxa subellipsoidea C-169]	AT3G12740.1	ALIS1	 ALA-interacting subunit 1 
Ctaxi_contig_24378|comp33923_c0_seq1	-0.514270687	11.94147801	0.00223861	0.021269416	spt transcription factor family member	gi|509391706|gb|AGN29634.1|SPT transcription factor family member [Acartia pacifica]	NA	NA	NA
Ctaxi_contig_42827|comp35665_c5_seq12	-0.514213546	5.99851891	0.001081409	0.012065979	actin	gi|297824171|ref|XP_002879968.1|hypothetical protein ARALYDRAFT_346008 [Arabidopsis lyrata subsp. lyrata] >gi|297325807|gb|EFH56227.1| hypothetical protein ARALYDRAFT_346008 [Arabidopsis lyrata subsp. lyrata]	AT2G42100.1		 Actin-like ATPase superfamily protein 
Ctaxi_contig_51196|comp36224_c2_seq1	-0.512984835	6.265464945	0.003281377	0.028678788	NA	NA	NA	NA	NA
Ctaxi_contig_59531|comp36703_c2_seq1	-0.512977596	6.050125395	0.001033487	0.01166459	NA	NA	NA	NA	NA
Ctaxi_contig_13227|comp32112_c0_seq2	-0.511890884	4.524470766	0.002444421	0.022766589	NA	NA	NA	NA	NA
Ctaxi_contig_65116|comp37000_c5_seq3	-0.511800286	7.215622516	0.000109074	0.001871118	calcium-transporting atpase endoplasmic reticulum-type-like	gi|557526650|gb|ESR37956.1|hypothetical protein CICLE_v10027724mg [Citrus clementina]	AT1G07670.1	"ATECA4,ECA4"	 endomembrane-type CA-ATPase 4 
Ctaxi_contig_38115|comp35300_c6_seq1	-0.511286916	6.111392636	0.002473976	0.022967156	NA	NA	NA	NA	NA
Ctaxi_contig_60810|comp36776_c4_seq1	-0.511182792	5.394821803	0.001817799	0.018224105	NA	NA	NA	NA	NA
Ctaxi_contig_70684|comp37218_c5_seq1	-0.511156992	4.328577163	0.00668946	0.049876447	knox-like protein	gi|5802260|gb|AAD51632.1|AF170172_1KNOX1 homeodomain protein [Acetabularia acetabulum]	AT1G62990.1	"KNAT7,IXR11"	 KNOTTED-like homeobox of Arabidopsis thaliana 7 
Ctaxi_contig_60670|comp36771_c4_seq3	-0.51042741	5.988803269	0.004296101	0.035368251	NA	NA	NA	NA	NA
Ctaxi_contig_63274|comp36909_c7_seq1	-0.510378234	4.893777666	0.004486576	0.036618491	phosphatidylinositol kinase tor2	gi|213406295|ref|XP_002173919.1|phosphatidylinositol kinase Tor2 [Schizosaccharomyces japonicus yFS275] >gi|212001966|gb|EEB07626.1| phosphatidylinositol kinase Tor2 [Schizosaccharomyces japonicus yFS275]	AT1G50030.2	TOR	 target of rapamycin 
Ctaxi_contig_60812|comp36776_c5_seq2	-0.509916865	5.605364223	0.001155976	0.012747999	NA	NA	NA	NA	NA
Ctaxi_contig_8927|comp30895_c0_seq1	-0.509113282	7.534044453	6.60E-05	0.00123916	NA	NA	NA	NA	NA
Ctaxi_contig_56770|comp36555_c1_seq1	-0.509017504	6.651360324	0.002834618	0.025644783	kinase-like partial	"gi|545354416|ref|XP_005643042.1|kinase-like protein, partial [Coccomyxa subellipsoidea C-169] >gi|384245002|gb|EIE18498.1| kinase-like protein, partial [Coccomyxa subellipsoidea C-169]"	AT2G35050.1		 Protein kinase superfamily protein with octicosapeptide/Phox/Bem1p domain 
Ctaxi_contig_61682|comp36821_c3_seq1	-0.508387889	9.147026219	0.005088898	0.040237796	glycosyl transferase	gi|302830354|ref|XP_002946743.1|hypothetical protein VOLCADRAFT_87013 [Volvox carteri f. nagariensis] >gi|300267787|gb|EFJ51969.1| hypothetical protein VOLCADRAFT_87013 [Volvox carteri f. nagariensis]	AT3G59100.1	"ATGSL11,gsl11"	 glucan synthase-like 11 
Ctaxi_contig_51904|comp36255_c4_seq14	-0.507723395	4.60648477	0.00460346	0.037320075	pheophorbide a oxygenase	gi|553730091|ref|WP_023064779.1|rieske domain protein [Lyngbya aestuarii] >gi|550817557|gb|ERT08946.1| rieske domain protein [Lyngbya aestuarii BL J]	AT4G25650.1	"ACD1-LIKE,PTC52,TIC55-IV"	 ACD1-like 
Ctaxi_contig_56145|comp36514_c4_seq3	-0.507672447	5.097785593	0.003363918	0.029200284	NA	NA	NA	NA	NA
Ctaxi_contig_19850|comp33279_c0_seq1	-0.507220733	7.109606924	0.000235698	0.003519453	catalytic protein phosphatase type 2c protein serine threonine phosphatase	gi|302773147|ref|XP_002969991.1|hypothetical protein SELMODRAFT_146683 [Selaginella moellendorffii] >gi|302799400|ref|XP_002981459.1| hypothetical protein SELMODRAFT_178894 [Selaginella moellendorffii] >gi|300150999|gb|EFJ17647.1| hypothetical protein SELMODRAFT_178894 [Selaginella moellendorffii] >gi|300162502|gb|EFJ29115.1| hypothetical protein SELMODRAFT_146683 [Selaginella moellendorffii]	AT5G10740.1		 Protein phosphatase 2C family protein 
Ctaxi_contig_25025|comp34007_c0_seq1	-0.505714227	9.257855709	0.00392359	0.032972063	NA	NA	NA	NA	NA
Ctaxi_contig_43646|comp35729_c2_seq2	-0.505518881	5.616016735	0.002152153	0.020693126	NA	NA	NA	NA	NA
Ctaxi_contig_14025|comp32274_c0_seq3	-0.505037359	4.970780337	0.002208076	0.021073856	NA	NA	NA	NA	NA
Ctaxi_contig_17540|comp32918_c2_seq1	-0.504455961	5.968835165	0.000764615	0.009239404	NA	NA	NA	NA	NA
Ctaxi_contig_61883|comp36832_c4_seq2	-0.504105072	7.551723146	0.000751036	0.009103177	NA	NA	NA	NA	NA
Ctaxi_contig_22109|comp33619_c3_seq2	-0.50408389	5.330864833	0.000638114	0.0079302	protein	gi|302760759|ref|XP_002963802.1|hypothetical protein SELMODRAFT_65599 [Selaginella moellendorffii] >gi|300169070|gb|EFJ35673.1| hypothetical protein SELMODRAFT_65599 [Selaginella moellendorffii]	AT1G18480.1		 Calcineurin-like metallo-phosphoesterase superfamily protein 
Ctaxi_contig_56163|comp36514_c9_seq4	-0.503904853	6.588456312	0.001320952	0.014176426	NA	NA	NA	NA	NA
Ctaxi_contig_62493|comp36861_c0_seq2	-0.503680567	5.181881552	0.001753741	0.017742659	glutamate synthase 1	"gi|545367443|ref|XP_005648545.1|glutamate synthase, NADH-dependent [Coccomyxa subellipsoidea C-169] >gi|384250522|gb|EIE24001.1| glutamate synthase, NADH-dependent [Coccomyxa subellipsoidea C-169]"	AT5G53460.3	GLT1	 NADH-dependent glutamate synthase 1 
Ctaxi_contig_38064|comp35296_c0_seq1	-0.503601752	7.725468663	0.001299715	0.013993756	NA	NA	NA	NA	NA
Ctaxi_contig_59527|comp36703_c1_seq21	-0.503472019	7.921565341	0.000179814	0.002824918	NA	NA	NA	NA	NA
Ctaxi_contig_68014|comp37110_c4_seq6	-0.503375187	5.37571116	0.001475802	0.015522112	NA	NA	NA	NA	NA
Ctaxi_contig_65689|comp37019_c3_seq1	-0.502704711	4.970337045	0.006618964	0.049484211	aminopeptidase family protein	gi|302844606|ref|XP_002953843.1|hypothetical protein VOLCADRAFT_106122 [Volvox carteri f. nagariensis] >gi|300260951|gb|EFJ45167.1| hypothetical protein VOLCADRAFT_106122 [Volvox carteri f. nagariensis]	AT2G24200.3		 Cytosol aminopeptidase family protein 
Ctaxi_contig_26870|comp34189_c0_seq2	-0.502552997	4.62370692	0.005279292	0.041370102	NA	NA	NA	NA	NA
Ctaxi_contig_21768|comp33572_c0_seq1	-0.50240733	5.595389045	0.002148953	0.020670049	NA	NA	NA	NA	NA
Ctaxi_contig_45847|comp35858_c0_seq5	-0.502228874	5.797605491	0.000907368	0.010582986	NA	NA	NA	NA	NA
Ctaxi_contig_27056|comp34208_c1_seq1	-0.501636016	9.665365738	0.000177267	0.002791362	rna-binding protein nova-1	gi|545361650|ref|XP_005646117.1|hypothetical protein COCSUDRAFT_17393 [Coccomyxa subellipsoidea C-169] >gi|384248088|gb|EIE21573.1| hypothetical protein COCSUDRAFT_17393 [Coccomyxa subellipsoidea C-169]	NA	NA	NA
Ctaxi_contig_32350|comp34776_c3_seq1	-0.501170529	6.830403711	0.000708371	0.008679829	NA	NA	NA	NA	NA
Ctaxi_contig_30578|comp34603_c1_seq7	-0.500563911	4.29354565	0.004361861	0.035803072	atp-binding cassette superfamily	gi|302853863|ref|XP_002958444.1|hypothetical protein VOLCADRAFT_99703 [Volvox carteri f. nagariensis] >gi|300256249|gb|EFJ40520.1| hypothetical protein VOLCADRAFT_99703 [Volvox carteri f. nagariensis]	AT4G39850.3	PXA1	 peroxisomal ABC transporter 1 
Ctaxi_contig_33762|comp34900_c1_seq1	-0.499867625	7.269865527	0.00103812	0.011702449	NA	NA	NA	NA	NA
Ctaxi_contig_31841|comp34732_c0_seq1	-0.499840768	8.72848948	0.001312037	0.014089855	c2 calcium lipidbinding region-containing protein	gi|545354147|ref|XP_005642908.1|hypothetical protein COCSUDRAFT_54957 [Coccomyxa subellipsoidea C-169] >gi|384244867|gb|EIE18364.1| hypothetical protein COCSUDRAFT_54957 [Coccomyxa subellipsoidea C-169]	NA	NA	NA
Ctaxi_contig_67289|comp37087_c5_seq3	-0.499806086	5.034630563	0.005845885	0.04488764	NA	NA	NA	NA	NA
Ctaxi_contig_40497|comp35509_c1_seq3	-0.4993322	5.369326277	0.00591946	0.045284753	pentatricopeptide repeat-containing protein	gi|545359025|ref|XP_005645016.1|hypothetical protein COCSUDRAFT_57621 [Coccomyxa subellipsoidea C-169] >gi|384246984|gb|EIE20472.1| hypothetical protein COCSUDRAFT_57621 [Coccomyxa subellipsoidea C-169]	NA	NA	NA
Ctaxi_contig_59268|comp36694_c0_seq4	-0.498663867	5.097070123	0.003620148	0.031026901	hypothetical protein PRUPE_ppa005145mg	gi|462411473|gb|EMJ16522.1|hypothetical protein PRUPE_ppa005145mg [Prunus persica]	AT3G29180.2		 Protein of unknown function (DUF1336) 
Ctaxi_contig_13226|comp32112_c0_seq1	-0.498239917	4.635714043	0.003053329	0.02710677	NA	NA	NA	NA	NA
Ctaxi_contig_62818|comp36880_c0_seq1	-0.497324674	7.360343806	0.002095681	0.020310665	NA	NA	NA	NA	NA
Ctaxi_contig_34472|comp34960_c1_seq3	-0.497188082	4.342120757	0.004126781	0.034386029	NA	NA	NA	NA	NA
Ctaxi_contig_56824|comp36558_c5_seq1	-0.496860783	6.835861165	0.000236522	0.003528589	NA	NA	NA	NA	NA
Ctaxi_contig_25215|comp34030_c1_seq1	-0.496830326	5.780536429	0.001095047	0.012178158	NA	NA	NA	NA	NA
Ctaxi_contig_37719|comp35262_c3_seq3	-0.496316731	5.412498007	0.000691186	0.008494351	NA	NA	NA	NA	NA
Ctaxi_contig_46030|comp35871_c1_seq1	-0.495613397	5.138641783	0.00281718	0.02551527	NA	NA	NA	NA	NA
Ctaxi_contig_20142|comp33329_c0_seq3	-0.495085538	7.42090837	0.005555025	0.043163271	importin alpha	gi|159481173|ref|XP_001698656.1|importin alpha [Chlamydomonas reinhardtii] >gi|158273550|gb|EDO99338.1| importin alpha [Chlamydomonas reinhardtii]	AT3G06720.2	"AT-IMP,ATKAPALPHA,AIMPALPHA"	 importin alpha isoform 1 
Ctaxi_contig_45590|comp35837_c6_seq3	-0.494523082	6.427144817	0.000646052	0.008019842	kinesin-like calmodulin binding protein	gi|545375890|ref|XP_005652078.1|kinesin-domain-containing protein [Coccomyxa subellipsoidea C-169] >gi|384254060|gb|EIE27534.1| kinesin-domain-containing protein [Coccomyxa subellipsoidea C-169]	AT5G65930.1	"ZWI,PKCBP,KCBP"	 kinesin-like calmodulin-binding protein (ZWICHEL) 
Ctaxi_contig_49666|comp36121_c1_seq2	-0.494128585	6.932328233	0.000623965	0.007806967	alanine aminotransferase	gi|545375538|ref|XP_005651940.1|alanine aminotransferase [Coccomyxa subellipsoidea C-169] >gi|384253922|gb|EIE27396.1| alanine aminotransferase [Coccomyxa subellipsoidea C-169]	AT1G23310.2	"GGT1,AOAT1,GGAT1"	 glutamate:glyoxylate aminotransferase 
Ctaxi_contig_38483|comp35322_c0_seq2	-0.493789456	4.397903803	0.003970822	0.033276312	NA	NA	NA	NA	NA
Ctaxi_contig_25966|comp34094_c0_seq1	-0.493612718	7.593366537	0.001711234	0.017417025	elongation factor 1-beta	gi|545356307|ref|XP_005643880.1|hypothetical protein COCSUDRAFT_54652 [Coccomyxa subellipsoidea C-169] >gi|384245844|gb|EIE19336.1| hypothetical protein COCSUDRAFT_54652 [Coccomyxa subellipsoidea C-169]	AT1G30230.1		" Glutathione S-transferase, C-terminal-like;Translation elongation  factor EF1B/ribosomal protein S6 "
Ctaxi_contig_16414|comp32717_c1_seq1	-0.492733194	6.244735144	0.001727181	0.017543465	NA	NA	NA	NA	NA
Ctaxi_contig_7284|comp30023_c0_seq1	-0.492640656	5.258338429	0.002036447	0.019878575	hypothetical protein SELMODRAFT_151006	gi|302788358|ref|XP_002975948.1|hypothetical protein SELMODRAFT_151006 [Selaginella moellendorffii] >gi|300156224|gb|EFJ22853.1| hypothetical protein SELMODRAFT_151006 [Selaginella moellendorffii]	AT3G27050.1		 unknown protein; Has 43 Blast hits to 43 proteins in 17 species: Archae - 0; Bacteria - 0; Metazoa - 0; Fungi - 0; Plants - 40; Viruses - 0; Other Eukaryotes - 3 (source: NCBI BLink). 
Ctaxi_contig_15091|comp32495_c0_seq4	-0.491751529	5.015541345	0.003555656	0.030592648	NA	NA	NA	NA	NA
Ctaxi_contig_61464|comp36808_c2_seq1	-0.491673393	6.670716706	0.001717494	0.017461104	NA	NA	NA	NA	NA
Ctaxi_contig_38085|comp35297_c2_seq1	-0.490614204	6.545376682	0.000761752	0.009208151	NA	NA	NA	NA	NA
Ctaxi_contig_22563|comp33682_c1_seq1	-0.490462541	5.994811976	0.00047184	0.006195508	NA	NA	NA	NA	NA
Ctaxi_contig_61000|comp36788_c0_seq1	-0.490419061	5.623055063	0.006694906	0.049897108	NA	NA	NA	NA	NA
Ctaxi_contig_39940|comp35456_c1_seq2	-0.488900548	5.666625812	0.001167571	0.012845994	NA	NA	NA	NA	NA
Ctaxi_contig_31001|comp34643_c3_seq1	-0.488810282	4.552067815	0.004174082	0.034690652	NA	NA	NA	NA	NA
Ctaxi_contig_36244|comp35130_c2_seq1	-0.48856728	5.950260909	0.001800647	0.018095872	NA	NA	NA	NA	NA
Ctaxi_contig_21170|comp33471_c0_seq1	-0.487837604	11.31603399	0.001032482	0.011661185	udp-glucose dehydrogenase	gi|159479860|ref|XP_001698004.1|UDP-glucose dehydrogenase [Chlamydomonas reinhardtii] >gi|158273803|gb|EDO99589.1| UDP-glucose dehydrogenase [Chlamydomonas reinhardtii]	AT1G26570.1	"UGD1,ATUGD1"	 UDP-glucose dehydrogenase 1 
Ctaxi_contig_23388|comp33791_c1_seq5	-0.487677327	7.173501192	0.000466913	0.006135669	NA	NA	NA	NA	NA
Ctaxi_contig_43183|comp35690_c0_seq2	-0.487135927	7.999666327	7.13E-05	0.001321455	NA	NA	NA	NA	NA
Ctaxi_contig_42801|comp35665_c2_seq10	-0.486974335	8.891706899	0.0011534	0.01272382	actin	gi|326524317|dbj|BAK00542.1|predicted protein [Hordeum vulgare subsp. vulgare]	AT3G12110.1	ACT11	 actin-11 
Ctaxi_contig_36691|comp35177_c1_seq1	-0.486918023	6.592597487	0.0055008	0.042781998	NA	NA	NA	NA	NA
Ctaxi_contig_17767|comp32956_c0_seq1	-0.486157799	8.11967466	0.000251421	0.003712483	translocon at the outer membrane of chloroplasts 64-iii	gi|115448751|ref|NP_001048155.1|Os02g0754500 [Oryza sativa Japonica Group] >gi|46805946|dbj|BAD17240.1| putative Toc64 [Oryza sativa Japonica Group] >gi|113537686|dbj|BAF10069.1| Os02g0754500 [Oryza sativa Japonica Group] >gi|215697708|dbj|BAG91702.1| unnamed protein product [Oryza sativa Japonica Group] >gi|222623695|gb|EEE57827.1| hypothetical protein OsJ_08425 [Oryza sativa Japonica Group]	AT3G17970.1	"atToc64-III,TOC64-III"	 translocon at the outer membrane of chloroplasts 64-III 
Ctaxi_contig_70754|comp37222_c3_seq1	-0.48606985	5.063680728	0.005478309	0.042667052	serine threonine kinase	gi|159472871|ref|XP_001694568.1|predicted protein [Chlamydomonas reinhardtii] >gi|158276792|gb|EDP02563.1| predicted protein [Chlamydomonas reinhardtii]	NA	NA	NA
Ctaxi_contig_60522|comp36762_c3_seq4	-0.486019354	5.96759402	0.001929404	0.01908931	NA	NA	NA	NA	NA
Ctaxi_contig_26456|comp34147_c4_seq14	-0.48549893	6.277139578	0.000882708	0.010357236	NA	NA	NA	NA	NA
Ctaxi_contig_54242|comp36397_c3_seq1	-0.485089247	5.259916199	0.001910185	0.018939552	NA	NA	NA	NA	NA
Ctaxi_contig_46463|comp35899_c1_seq3	-0.485030569	5.930570066	0.001086174	0.01210694	NA	NA	NA	NA	NA
Ctaxi_contig_14854|comp32450_c0_seq1	-0.484916415	4.635477841	0.004508039	0.036766546	transmembrane protein 19	"gi|241152818|ref|XP_002406957.1|transmembrane protein, putative [Ixodes scapularis] >gi|215493985|gb|EEC03626.1| transmembrane protein, putative [Ixodes scapularis]"	AT5G19930.2		" Protein of unknown function DUF92, transmembrane "
Ctaxi_contig_55512|comp36474_c0_seq1	-0.484616455	5.93662192	0.006720182	0.049970813	NA	NA	NA	NA	NA
Ctaxi_contig_60808|comp36776_c3_seq1	-0.484507819	6.921570345	0.001872305	0.018692264	dead-box atp-dependent rna helicase 36-like	gi|168046775|ref|XP_001775848.1|predicted protein [Physcomitrella patens] >gi|162672855|gb|EDQ59387.1| predicted protein [Physcomitrella patens]	AT1G16280.1	"RH36,AtRH36,SWA3"	 RNA helicase 36 
Ctaxi_contig_48915|comp36071_c2_seq1	-0.484410284	5.330026578	0.004638035	0.037513387	NA	NA	NA	NA	NA
Ctaxi_contig_64870|comp36987_c4_seq3	-0.484379534	4.691545395	0.005202799	0.040933305	NA	NA	NA	NA	NA
Ctaxi_contig_49354|comp36102_c1_seq11	-0.484225317	4.534261979	0.005009391	0.039800829	transcription elongation factor family protein	gi|545367885|ref|XP_005648744.1|hypothetical protein COCSUDRAFT_65792 [Coccomyxa subellipsoidea C-169] >gi|384250721|gb|EIE24200.1| hypothetical protein COCSUDRAFT_65792 [Coccomyxa subellipsoidea C-169]	AT1G32130.2	IWS1	 Transcription elongation factor (TFIIS) family protein 
Ctaxi_contig_68012|comp37110_c4_seq4	-0.483546332	5.926584417	0.000871061	0.010251584	NA	NA	NA	NA	NA
Ctaxi_contig_55699|comp36485_c4_seq1	-0.483204833	5.148163698	0.002363996	0.022198158	NA	NA	NA	NA	NA
Ctaxi_contig_70686|comp37218_c5_seq3	-0.482980144	5.645960334	0.000924419	0.010721582	protein phosphatase 2c	gi|159477373|ref|XP_001696785.1|protein phosphatase 2C [Chlamydomonas reinhardtii] >gi|158275114|gb|EDP00893.1| protein phosphatase 2C [Chlamydomonas reinhardtii]	AT2G25070.1		 Protein phosphatase 2C family protein 
Ctaxi_contig_70749|comp37222_c0_seq1	-0.482717377	5.815961572	0.001761229	0.017785896	adenylate cyclase	"gi|552821350|ref|XP_005845824.1|hypothetical protein CHLNCDRAFT_53489, partial [Chlorella variabilis] >gi|307105473|gb|EFN53722.1| hypothetical protein CHLNCDRAFT_53489, partial [Chlorella variabilis]"	NA	NA	NA
Ctaxi_contig_35771|comp35087_c4_seq1	-0.482496144	6.644526988	0.00078744	0.009466957	mfs general substrate transporter	gi|545355344|ref|XP_005643472.1|MFS general substrate transporter [Coccomyxa subellipsoidea C-169] >gi|384245434|gb|EIE18928.1| MFS general substrate transporter [Coccomyxa subellipsoidea C-169]	AT5G64500.1		 Major facilitator superfamily protein 
Ctaxi_contig_14097|comp32290_c0_seq1	-0.482397325	6.472008035	0.006242984	0.047204924	ef hand family protein	gi|159469999|ref|XP_001693147.1|predicted protein [Chlamydomonas reinhardtii] >gi|158277405|gb|EDP03173.1| predicted protein [Chlamydomonas reinhardtii]	AT4G21940.1	CPK15	 calcium-dependent protein kinase 15 
Ctaxi_contig_45307|comp35817_c0_seq1	-0.482249651	5.684176417	0.002632696	0.02416083	NA	NA	NA	NA	NA
Ctaxi_contig_63376|comp36915_c0_seq8	-0.482068027	7.009015282	0.002171841	0.020822205	probable atp-dependent rna helicase ddx20-like	gi|308804852|ref|XP_003079738.1|DDX20_HUMAN Probable ATP-dependent RNA helicase DDX20 (ISS) [Ostreococcus tauri] >gi|116058195|emb|CAL53384.1| DDX20_HUMAN Probable ATP-dependent RNA helicase DDX20 (ISS) [Ostreococcus tauri]	AT4G00660.1	"RH8,ATRH8"	 RNAhelicase-like 8 
Ctaxi_contig_41091|comp35555_c2_seq2	-0.481950847	5.676747098	0.001500083	0.015722685	s-adenosyl-l-methionine-dependent methyltransferases superfamily protein	gi|550336405|gb|EEE92745.2|hypothetical protein POPTR_0006s15500g [Populus trichocarpa]	AT4G29590.1		 S-adenosyl-L-methionine-dependent methyltransferases superfamily protein 
Ctaxi_contig_56161|comp36514_c9_seq2	-0.481862404	6.558930605	0.000213628	0.003248352	small nuclear ribonucleoprotein f-like	gi|524908218|ref|XP_005109214.1|PREDICTED: small nuclear ribonucleoprotein F-like [Aplysia californica]	AT4G30220.1	RUXF	 small nuclear ribonucleoprotein F 
Ctaxi_contig_26856|comp34188_c1_seq1	-0.480772627	5.903353514	0.00471911	0.038048611	NA	NA	NA	NA	NA
Ctaxi_contig_29310|comp34466_c0_seq9	-0.480207278	4.738826742	0.005853797	0.044914737	f-box protein	gi|46447199|ref|YP_008564.1|hypothetical protein pc1565 [Candidatus Protochlamydia amoebophila UWE25] >gi|499489471|ref|WP_011176111.1| hypothetical protein [Candidatus Protochlamydia amoebophila] >gi|46400840|emb|CAF24289.1| hypothetical protein pc1565 [Candidatus Protochlamydia amoebophila UWE25]	AT5G27920.1		 F-box family protein 
Ctaxi_contig_19902|comp33289_c0_seq1	-0.479745731	5.553215547	0.001756079	0.017760899	NA	NA	NA	NA	NA
Ctaxi_contig_23384|comp33791_c1_seq1	-0.478731972	5.958986001	0.004363347	0.035806413	trna rrna methyltransferase family protein	gi|545368007|ref|XP_005648793.1|SpoU rRNA methylase family protein [Coccomyxa subellipsoidea C-169] >gi|384250770|gb|EIE24249.1| SpoU rRNA methylase family protein [Coccomyxa subellipsoidea C-169]	AT2G19870.1		 tRNA/rRNA methyltransferase (SpoU) family protein 
Ctaxi_contig_52764|comp36312_c13_seq1	-0.47810206	7.483739495	0.000891547	0.010453552	NA	NA	NA	NA	NA
Ctaxi_contig_13557|comp32186_c0_seq4	-0.47796674	6.033082109	0.002135997	0.020617125	NA	NA	NA	NA	NA
Ctaxi_contig_66893|comp37068_c0_seq1	-0.477652113	6.410315572	0.001496256	0.015697448	NA	NA	NA	NA	NA
Ctaxi_contig_36268|comp35132_c1_seq4	-0.476960195	6.06576869	0.005239812	0.041168182	p-loop containing nucleoside triphosphate hydrolase protein	gi|552812326|ref|XP_005843674.1|hypothetical protein CHLNCDRAFT_140061 [Chlorella variabilis] >gi|307103311|gb|EFN51572.1| hypothetical protein CHLNCDRAFT_140061 [Chlorella variabilis]	AT2G13610.1		 ABC-2 type transporter family protein 
Ctaxi_contig_52711|comp36309_c2_seq12	-0.476518045	6.8905059	0.000766289	0.009252896	phosphatidylinositol 3- and 4-kinase ubiquitin family protein	gi|545365925|ref|XP_005647894.1|hypothetical protein COCSUDRAFT_65874 [Coccomyxa subellipsoidea C-169] >gi|384249870|gb|EIE23350.1| hypothetical protein COCSUDRAFT_65874 [Coccomyxa subellipsoidea C-169]	AT5G24240.1		 Phosphatidylinositol 3- and 4-kinase ;Ubiquitin family protein 
Ctaxi_contig_57185|comp36578_c1_seq1	-0.475936883	7.097579367	0.002388153	0.022380679	protease do-like chloroplastic-like	"gi|527208245|gb|EPS73282.1|hypothetical protein M569_01469, partial [Genlisea aurea]"	AT3G27925.1	"DEGP1,Deg1"	 DegP protease 1 
Ctaxi_contig_40168|comp35476_c0_seq11	-0.475537647	7.589392328	0.000242471	0.003597943	NA	NA	NA	NA	NA
Ctaxi_contig_15911|comp32637_c1_seq2	-0.475451214	5.028904933	0.004209937	0.034834816	hypothetical protein CHLNCDRAFT_135501	gi|552823652|ref|XP_005846408.1|hypothetical protein CHLNCDRAFT_135501 [Chlorella variabilis] >gi|307106059|gb|EFN54306.1| hypothetical protein CHLNCDRAFT_135501 [Chlorella variabilis]	NA	NA	NA
Ctaxi_contig_20372|comp33363_c0_seq3	-0.474767472	10.48209456	0.002398563	0.02247189	NA	NA	NA	NA	NA
Ctaxi_contig_64467|comp36964_c1_seq1	-0.474764743	5.235485933	0.004019728	0.033626728	NA	NA	NA	NA	NA
Ctaxi_contig_34943|comp35006_c0_seq1	-0.474395436	6.725406901	0.001057916	0.011875712	metal-dependent caax amino terminal protease-like protein	gi|302834736|ref|XP_002948930.1|hypothetical protein VOLCADRAFT_80447 [Volvox carteri f. nagariensis] >gi|300265675|gb|EFJ49865.1| hypothetical protein VOLCADRAFT_80447 [Volvox carteri f. nagariensis]	AT5G60750.1		 CAAX amino terminal protease family protein 
Ctaxi_contig_47357|comp35967_c4_seq5	-0.474239434	6.424570385	0.003245966	0.028474256	NA	NA	NA	NA	NA
Ctaxi_contig_32422|comp34786_c1_seq1	-0.473986358	7.723504291	0.001698773	0.017307876	protein	gi|255086908|ref|XP_002505377.1|predicted protein [Micromonas sp. RCC299] >gi|226520647|gb|ACO66635.1| predicted protein [Micromonas sp. RCC299]	AT3G06190.2	"ATBPM2,BPM2"	 BTB-POZ and MATH domain 2 
Ctaxi_contig_37561|comp35246_c0_seq2	-0.472914278	5.266354801	0.003024101	0.026890442	snf2 family dna-dependent atpase	gi|552840657|ref|XP_005850106.1|hypothetical protein CHLNCDRAFT_34395 [Chlorella variabilis] >gi|307109767|gb|EFN58004.1| hypothetical protein CHLNCDRAFT_34395 [Chlorella variabilis]	AT3G06400.2	CHR11	 chromatin-remodeling protein 11 
Ctaxi_contig_37602|comp35250_c2_seq2	-0.471633002	6.677559435	0.001059278	0.011886971	bifunctional aspartate kinase homoserine dehydrogenase	gi|159474278|ref|XP_001695256.1|bifunctional aspartate kinase/homoserine dehydrogenase [Chlamydomonas reinhardtii] >gi|158276190|gb|EDP01964.1| bifunctional aspartate kinase/homoserine dehydrogenase [Chlamydomonas reinhardtii]	AT4G19710.2	"AK-HSDHII,AK-HSDH"	 aspartate kinase-homoserine dehydrogenase ii 
Ctaxi_contig_64695|comp36977_c4_seq3	-0.471527764	6.457279742	0.003980731	0.033342515	NA	NA	NA	NA	NA
Ctaxi_contig_33210|comp34854_c1_seq11	-0.470982716	6.479870978	0.006258656	0.047301875	heat shock protein 90	"gi|115477126|ref|NP_001062159.1|Os08g0500700 [Oryza sativa Japonica Group] >gi|113624128|dbj|BAF24073.1| Os08g0500700, partial [Oryza sativa Japonica Group]"	AT5G52640.1	"HSP81-1,ATHS83,HSP81.1,HSP83,ATHSP90.1,AtHsp90-1,HSP90.1"	 heat shock protein 90.1 
Ctaxi_contig_11686|comp31752_c0_seq1	-0.470777688	9.161541144	0.001791973	0.018033407	NA	NA	NA	NA	NA
Ctaxi_contig_26865|comp34188_c6_seq1	-0.470205147	5.591265657	0.003640306	0.031154399	serine threonine protein kinase	gi|403330837|gb|EJY64329.1|Serine/threonine protein kinase [Oxytricha trifallax]	AT4G04720.1	CPK21	 calcium-dependent protein kinase 21 
Ctaxi_contig_12261|comp31896_c0_seq1	-0.469215067	5.792008085	0.00141043	0.014964544	NA	NA	NA	NA	NA
Ctaxi_contig_35006|comp35015_c0_seq1	-0.468609952	4.776570179	0.003572947	0.030701628	NA	NA	NA	NA	NA
Ctaxi_contig_39994|comp35462_c0_seq3	-0.468437498	7.765612431	0.002472046	0.022959454	nucleolysin tiar-like	"gi|545359954|ref|XP_005645396.1|hypothetical protein COCSUDRAFT_4708, partial [Coccomyxa subellipsoidea C-169] >gi|384247365|gb|EIE20852.1| hypothetical protein COCSUDRAFT_4708, partial [Coccomyxa subellipsoidea C-169]"	AT3G14100.1		 RNA-binding (RRM/RBD/RNP motifs) family protein 
Ctaxi_contig_61048|comp36790_c4_seq1	-0.468420449	5.27901679	0.004139556	0.034446831	NA	NA	NA	NA	NA
Ctaxi_contig_60521|comp36762_c3_seq3	-0.468203565	6.407151971	0.003188038	0.028092307	NA	NA	NA	NA	NA
Ctaxi_contig_45845|comp35858_c0_seq3	-0.466668353	4.712329838	0.004351374	0.035725822	NA	NA	NA	NA	NA
Ctaxi_contig_60886|comp36780_c4_seq1	-0.466308021	6.666785591	0.006196594	0.046959884	NA	NA	NA	NA	NA
Ctaxi_contig_64607|comp36973_c1_seq1	-0.464864821	8.289374182	0.0067227	0.04997834	alkaline phosphatase	gi|261854845|ref|YP_003262128.1|hypothetical protein Hneap_0218 [Halothiobacillus neapolitanus c2] >gi|502585326|ref|WP_012823117.1| hypothetical protein [Halothiobacillus neapolitanus] >gi|261835314|gb|ACX95081.1| protein of unknown function DUF839 [Halothiobacillus neapolitanus c2]	NA	NA	NA
Ctaxi_contig_38092|comp35298_c1_seq2	-0.46441937	5.674488424	0.001661694	0.017029263	NA	NA	NA	NA	NA
Ctaxi_contig_40011|comp35462_c1_seq8	-0.46426202	6.960276711	0.001790496	0.018026608	NA	NA	NA	NA	NA
Ctaxi_contig_13031|comp32062_c0_seq1	-0.464201209	5.244353903	0.006147619	0.046675222	NA	NA	NA	NA	NA
Ctaxi_contig_33741|comp34897_c0_seq1	-0.464088055	7.831461168	0.000553902	0.00706076	NA	NA	NA	NA	NA
Ctaxi_contig_11965|comp31819_c2_seq1	-0.463815125	5.344265214	0.004412749	0.036113606	serine threonine-protein kinase ht1-like	gi|552842596|ref|XP_005850610.1|hypothetical protein CHLNCDRAFT_50283 [Chlorella variabilis] >gi|307110272|gb|EFN58508.1| hypothetical protein CHLNCDRAFT_50283 [Chlorella variabilis]	AT5G40540.1		 Protein kinase superfamily protein 
Ctaxi_contig_8413|comp30688_c0_seq1	-0.463507829	6.206444906	0.003279701	0.028678788	manganese-dependent adp-ribose cdp-alcohol diphosphatase-like	"gi|255540479|ref|XP_002511304.1|hydrolase, putative [Ricinus communis] >gi|223550419|gb|EEF51906.1| hydrolase, putative [Ricinus communis]"	AT4G24730.3		 Calcineurin-like metallo-phosphoesterase superfamily protein 
Ctaxi_contig_40130|comp35473_c3_seq1	-0.463351464	6.943292737	0.000599835	0.007539156	drug metabolite transporter superfamily	gi|302765939|ref|XP_002966390.1|hypothetical protein SELMODRAFT_230903 [Selaginella moellendorffii] >gi|300165810|gb|EFJ32417.1| hypothetical protein SELMODRAFT_230903 [Selaginella moellendorffii]	AT3G07080.1		 EamA-like transporter family 
Ctaxi_contig_32344|comp34776_c0_seq1	-0.462989097	5.501871058	0.004201527	0.034827225	NA	NA	NA	NA	NA
Ctaxi_contig_50483|comp36177_c1_seq1	-0.461931075	5.360231732	0.003671907	0.031324921	vacuolar-processing enzyme-like	gi|545375157|ref|XP_005651789.1|hypothetical protein COCSUDRAFT_64138 [Coccomyxa subellipsoidea C-169] >gi|384253771|gb|EIE27245.1| hypothetical protein COCSUDRAFT_64138 [Coccomyxa subellipsoidea C-169]	AT3G20210.1	"DELTA-VPE,DELTAVPE"	 delta vacuolar processing enzyme 
Ctaxi_contig_52274|comp36281_c0_seq1	-0.461182779	6.514112565	0.002479966	0.022995783	NA	NA	NA	NA	NA
Ctaxi_contig_71860|comp37267_c2_seq1	-0.460361356	6.146358928	0.005953525	0.045510995	thyroid adenoma-associated protein homolog isoform x1	gi|302767936|ref|XP_002967388.1|hypothetical protein SELMODRAFT_86703 [Selaginella moellendorffii] >gi|300165379|gb|EFJ31987.1| hypothetical protein SELMODRAFT_86703 [Selaginella moellendorffii]	AT3G55160.1		" unknown protein; EXPRESSED IN: 11 plant structures; EXPRESSED DURING: 4 anthesis, F mature embryo stage, petal differentiation and expansion stage, E expanded cotyledon stage, D bilateral stage; CONTAINS InterPro DOMAIN/s: Protein of unknown function DUF2428, death-receptor-like (InterPro:IPR019442); Has 357 Blast hits to 330 proteins in 163 species: Archae - 0; Bacteria - 0; Metazoa - 144; Fungi - 118; Plants - 50; Viruses - 0; Other Eukaryotes - 45 (source: NCBI BLink). "
Ctaxi_contig_67977|comp37108_c5_seq1	-0.460296492	7.905006488	0.002909656	0.026138871	NA	NA	NA	NA	NA
Ctaxi_contig_52350|comp36284_c3_seq2	-0.459519413	4.81925016	0.003873248	0.032639905	hect-domain-containing protein	gi|552840795|ref|XP_005850143.1|hypothetical protein CHLNCDRAFT_34441 [Chlorella variabilis] >gi|307109804|gb|EFN58041.1| hypothetical protein CHLNCDRAFT_34441 [Chlorella variabilis]	NA	NA	NA
Ctaxi_contig_30298|comp34571_c2_seq1	-0.459029514	5.98293734	0.005954763	0.045510995	nuclear transport factor 2 family protein rna recognition motif -containing protein	gi|545703098|ref|XP_005703876.1|nuclear transport factor 2 (NTF2) family protein / RNA recognition motif (RRM)-containing protein [Galdieria sulphuraria] >gi|452820312|gb|EME27356.1| nuclear transport factor 2 (NTF2) family protein / RNA recognition motif (RRM)-containing protein [Galdieria sulphuraria]	AT3G07250.1		 nuclear transport factor 2 (NTF2) family protein / RNA recognition motif (RRM)-containing protein 
Ctaxi_contig_24132|comp33887_c5_seq3	-0.458842606	5.730784911	0.00415202	0.034515944	NA	NA	NA	NA	NA
Ctaxi_contig_27204|comp34224_c0_seq2	-0.458325859	5.931931702	0.003355508	0.029142527	NA	NA	NA	NA	NA
Ctaxi_contig_9230|comp31015_c1_seq1	-0.457943901	5.060985934	0.006071452	0.046202608	NA	NA	NA	NA	NA
Ctaxi_contig_25411|comp34045_c1_seq5	-0.457763909	7.286333545	0.002436971	0.022735209	protein phosphatase 2c	gi|514766338|ref|XP_004965974.1|PREDICTED: probable protein phosphatase 2C 57-like [Setaria italica]	AT2G25620.1	"AtDBP1,DBP1"	 DNA-binding protein phosphatase 1 
Ctaxi_contig_8541|comp30737_c0_seq1	-0.457576039	8.288841954	0.000556926	0.007085706	hypothetical protein CHLREDRAFT_193144	gi|159480288|ref|XP_001698216.1|hypothetical protein CHLREDRAFT_193144 [Chlamydomonas reinhardtii] >gi|158273714|gb|EDO99501.1| predicted protein [Chlamydomonas reinhardtii]	NA	NA	NA
Ctaxi_contig_30601|comp34606_c5_seq3	-0.457478489	5.095909158	0.00329815	0.028785378	NA	NA	NA	NA	NA
Ctaxi_contig_60804|comp36776_c0_seq1	-0.456801895	6.079670668	0.002297289	0.021676012	t-complex protein 11	"gi|552808533|ref|XP_005842755.1|hypothetical protein CHLNCDRAFT_144631, partial [Chlorella variabilis] >gi|307102332|gb|EFN50635.1| hypothetical protein CHLNCDRAFT_144631 [Chlorella variabilis]"	AT4G09150.1		 T-complex protein 11 
Ctaxi_contig_43426|comp35713_c0_seq1	-0.456788006	5.860031788	0.002606952	0.02398425	protoheme ix farnesyltransferase	gi|302832704|ref|XP_002947916.1|hypothetical protein VOLCADRAFT_79954 [Volvox carteri f. nagariensis] >gi|300266718|gb|EFJ50904.1| hypothetical protein VOLCADRAFT_79954 [Volvox carteri f. nagariensis]	AT2G44520.1	COX10	 cytochrome c oxidase 10 
Ctaxi_contig_35725|comp35082_c0_seq10	-0.456344333	6.680315919	0.001508422	0.015770254	NA	NA	NA	NA	NA
Ctaxi_contig_33183|comp34854_c0_seq3	-0.454417108	6.941973702	0.001130948	0.012509397	heat shock protein 90	gi|314998970|gb|ADT65426.1|HSP90 [Caulerpa cf. racemosa GG-2009]	AT5G56030.1	"HSP81-2,ERD8,HSP90.2,AtHsp90.2"	 heat shock protein 81-2 
Ctaxi_contig_44068|comp35751_c2_seq1	-0.453273016	4.948899956	0.006112116	0.046458434	NA	NA	NA	NA	NA
Ctaxi_contig_64683|comp36977_c1_seq1	-0.452956899	8.279684665	0.002694906	0.024602503	NA	NA	NA	NA	NA
Ctaxi_contig_64491|comp36966_c2_seq1	-0.451913084	6.874602051	0.001652845	0.016954426	NA	NA	NA	NA	NA
Ctaxi_contig_28683|comp34401_c0_seq1	-0.451736026	5.126814791	0.006400019	0.048107387	hypothetical protein CHLNCDRAFT_54289	gi|552816706|ref|XP_005844755.1|hypothetical protein CHLNCDRAFT_54289 [Chlorella variabilis] >gi|307104399|gb|EFN52653.1| hypothetical protein CHLNCDRAFT_54289 [Chlorella variabilis]	NA	NA	NA
Ctaxi_contig_21180|comp33471_c1_seq7	-0.450477713	11.02905517	0.000593681	0.00748448	udp-glucose dehydrogenase	gi|159491403|ref|XP_001703656.1|UDP-glucose dehydrogenase [Chlamydomonas reinhardtii] >gi|124484349|dbj|BAF46285.1| UDP-glucose 6-dehydrogenase [Chlamydomonas reinhardtii] >gi|158270564|gb|EDO96405.1| UDP-glucose dehydrogenase [Chlamydomonas reinhardtii]	AT3G29360.2		 UDP-glucose 6-dehydrogenase family protein 
Ctaxi_contig_37447|comp35238_c0_seq1	-0.447380728	7.075486584	0.00325725	0.028543075	NA	NA	NA	NA	NA
Ctaxi_contig_35076|comp35021_c0_seq2	-0.447376531	7.401826207	0.00085775	0.01012523	serine threonine-protein kinase srk2i-like	gi|356519681|ref|XP_003528498.1|PREDICTED: serine/threonine-protein kinase SRK2E-like [Glycine max]	AT4G33950.1	"OST1,SNRK2-6,SRK2E,SNRK2.6,P44,ATOST1"	 Protein kinase superfamily protein 
Ctaxi_contig_62439|comp36857_c2_seq1	-0.447361256	5.016379058	0.006591746	0.049307532	vacuolar protein sorting-associated protein 11 homolog	gi|168028770|ref|XP_001766900.1|predicted protein [Physcomitrella patens] >gi|162681879|gb|EDQ68302.1| predicted protein [Physcomitrella patens]	AT2G05170.1	"ATVPS11,VPS11"	 vacuolar protein sorting 11 
Ctaxi_contig_54311|comp36401_c6_seq3	-0.446806759	5.940804984	0.00420571	0.034827225	NA	NA	NA	NA	NA
Ctaxi_contig_14026|comp32274_c0_seq4	-0.44601965	4.951104658	0.006049926	0.046070486	NA	NA	NA	NA	NA
Ctaxi_contig_19124|comp33161_c0_seq1	-0.44554181	4.565529191	0.006222955	0.047103869	wd repeat-containing protein 26-like	gi|302143508|emb|CBI22069.3|unnamed protein product [Vitis vinifera]	AT5G08560.2		 transducin family protein / WD-40 repeat family protein 
Ctaxi_contig_31980|comp34745_c4_seq1	-0.445378114	5.236198154	0.004716139	0.038045476	hypothetical protein SELMODRAFT_179644	gi|302801902|ref|XP_002982707.1|hypothetical protein SELMODRAFT_179644 [Selaginella moellendorffii] >gi|300149806|gb|EFJ16460.1| hypothetical protein SELMODRAFT_179644 [Selaginella moellendorffii]	AT1G16290.1		" FUNCTIONS IN: molecular_function unknown; INVOLVED IN: biological_process unknown; LOCATED IN: chloroplast, vacuole; EXPRESSED IN: 19 plant structures; EXPRESSED DURING: 11 growth stages; CONTAINS InterPro DOMAIN/s: Lytic transglycosylase-like, catalytic (InterPro:IPR008258); Has 171 Blast hits to 155 proteins in 40 species: Archae - 0; Bacteria - 54; Metazoa - 0; Fungi - 0; Plants - 55; Viruses - 0; Other Eukaryotes - 62 (source: NCBI BLink). "
Ctaxi_contig_30935|comp34636_c1_seq1	-0.443922157	13.07434084	0.001126174	0.012477377	nitrate reductase	gi|1113861|gb|AAC49459.1|nitrate reductase [Chlorella vulgaris] >gi|1113863|gb|AAC49460.1| nitrate reductase [Chlorella vulgaris]	AT1G77760.1	"NIA1,GNR1,NR1"	 nitrate reductase 1 
Ctaxi_contig_29240|comp34459_c3_seq15	-0.441983434	7.121459805	0.001540664	0.01601654	NA	NA	NA	NA	NA
Ctaxi_contig_32423|comp34786_c1_seq2	-0.441776659	7.513012486	0.005033531	0.039933806	protein	gi|545365242|ref|XP_005647612.1|POZ domain-containing protein [Coccomyxa subellipsoidea C-169] >gi|384249587|gb|EIE23068.1| POZ domain-containing protein [Coccomyxa subellipsoidea C-169]	AT3G06190.1	"ATBPM2,BPM2"	 BTB-POZ and MATH domain 2 
Ctaxi_contig_49122|comp36083_c6_seq1	-0.4404997	5.023286508	0.004891872	0.039127906	NA	NA	NA	NA	NA
Ctaxi_contig_37560|comp35246_c0_seq1	-0.438951672	6.309453865	0.00559248	0.043389852	chromatin-remodeling protein 11	gi|302833439|ref|XP_002948283.1|hypothetical protein VOLCADRAFT_80059 [Volvox carteri f. nagariensis] >gi|300266503|gb|EFJ50690.1| hypothetical protein VOLCADRAFT_80059 [Volvox carteri f. nagariensis]	AT3G06400.1	CHR11	 chromatin-remodeling protein 11 
Ctaxi_contig_21703|comp33562_c2_seq1	-0.437495522	5.871804987	0.0054458	0.042488451	protein	gi|302847433|ref|XP_002955251.1|hypothetical protein VOLCADRAFT_106719 [Volvox carteri f. nagariensis] >gi|300259543|gb|EFJ43770.1| hypothetical protein VOLCADRAFT_106719 [Volvox carteri f. nagariensis]	AT5G23575.1		 Transmembrane CLPTM1 family protein 
Ctaxi_contig_44544|comp35779_c0_seq1	-0.437428686	5.92819646	0.002227364	0.021203077	basic-leucine zipper transcription factor	gi|302852244|ref|XP_002957643.1|hypothetical protein VOLCADRAFT_121646 [Volvox carteri f. nagariensis] >gi|300257055|gb|EFJ41309.1| hypothetical protein VOLCADRAFT_121646 [Volvox carteri f. nagariensis]	NA	NA	NA
Ctaxi_contig_45591|comp35837_c6_seq4	-0.437102559	5.592610806	0.006592361	0.049307532	kinesin motor domain-containing protein	gi|159480054|ref|XP_001698101.1|kinesin-like calmodulin binding protein [Chlamydomonas reinhardtii] >gi|158273900|gb|EDO99686.1| kinesin-like calmodulin binding protein [Chlamydomonas reinhardtii]	AT5G65930.1	"ZWI,PKCBP,KCBP"	 kinesin-like calmodulin-binding protein (ZWICHEL) 
Ctaxi_contig_51343|comp36233_c1_seq1	-0.436336526	7.383810219	0.002021771	0.019784983	zinc finger family protein	gi|545374123|ref|XP_005651372.1|hypothetical protein COCSUDRAFT_59336 [Coccomyxa subellipsoidea C-169] >gi|384253353|gb|EIE26828.1| hypothetical protein COCSUDRAFT_59336 [Coccomyxa subellipsoidea C-169]	AT1G04790.1		 RING/U-box superfamily protein 
Ctaxi_contig_15748|comp32612_c0_seq1	-0.435197522	5.003776382	0.006707481	0.0499435	NA	NA	NA	NA	NA
Ctaxi_contig_31283|comp34673_c2_seq1	-0.434955872	5.787871661	0.002621077	0.02407416	NA	NA	NA	NA	NA
Ctaxi_contig_57875|comp36615_c4_seq21	-0.434928735	6.869082597	0.00574803	0.044258898	kinesin motor family protein	gi|289540935|gb|ADD09606.1|kinesin-related protein [Trifolium repens]	AT4G39050.1		 Kinesin motor family protein
[truncated: 591,241 more chars]
