# Supplementary material for: An Intracellular Transcriptomic Atlas of the Giant Coenocyte Caulerpa taxifolia
Source: PLoS Genet. 2015 Jan 8;11(1):e1004900. doi: 10.1371/journal.pgen.1004900 (PMC4287348; doi:10.1371/journal.pgen.1004900)
Supplement: S14 Dataset — Differentially expressed transcripts between the frond base and stolon. Differentially expressed transcripts (FDR<0.05) and their annotation information are provided. (TXT) [file pgen.1004900.s015.txt]

contig_ID	logFC	logCPM	PValue	FDR	Blast2GO_Sequence_desc.	Best_Hit_to_nrDatabase_desc.	Best_TAIR10_hit_ID	Best_TAIR10_hit_gene_name	Best_TAIR10_hit_gene_description
Ctaxi_contig_19377|comp33199_c0_seq3	-9.386616677	3.528157303	1.99E-11	2.98E-09	ankyrin-2- partial	gi|390342989|ref|XP_003725772.1|PREDICTED: ankyrin-2-like [Strongylocentrotus purpuratus]	AT5G20350.1	TIP1	 Ankyrin repeat family protein with DHHC zinc finger domain 
Ctaxi_contig_69459|comp37169_c2_seq4	-8.298103214	2.597772903	8.55E-05	0.001482144	leucine-rich repeat	gi|46446831|ref|YP_008196.1|hypothetical protein pc1197 [Candidatus Protochlamydia amoebophila UWE25] >gi|499489107|ref|WP_011175747.1| hypothetical protein [Candidatus Protochlamydia amoebophila] >gi|46400472|emb|CAF23921.1| hypothetical protein pc1197 [Candidatus Protochlamydia amoebophila UWE25]	AT2G14255.1		 Ankyrin repeat family protein with DHHC zinc finger domain 
Ctaxi_contig_45122|comp35807_c0_seq1	-7.715892493	2.062067862	6.46E-11	7.91E-09	iron-sulfur cluster assembly protein	gi|297567428|ref|YP_003686400.1|sugar isomerase [Meiothermus silvanus DSM 9946] >gi|502924446|ref|WP_013159422.1| iron-sulfur cluster assembly protein HesB [Meiothermus silvanus] >gi|296851877|gb|ADH64892.1| sugar isomerase (SIS) [Meiothermus silvanus DSM 9946]	NA	NA	NA
Ctaxi_contig_32058|comp34750_c0_seq1	-7.641155488	2.02584906	1.34E-07	6.68E-06	protein	gi|302844703|ref|XP_002953891.1|hypothetical protein VOLCADRAFT_121227 [Volvox carteri f. nagariensis] >gi|300260703|gb|EFJ44920.1| hypothetical protein VOLCADRAFT_121227 [Volvox carteri f. nagariensis]	NA	NA	NA
Ctaxi_contig_62087|comp36843_c6_seq13	-7.129263188	1.589039174	4.81E-05	0.000929726	heat repeat-containing protein 2	gi|291240909|ref|XP_002740361.1|PREDICTED: hypothetical protein [Saccoglossus kowalevskii]	NA	NA	NA
Ctaxi_contig_40962|comp35544_c0_seq8	-7.036614089	1.419918116	3.32E-08	1.93E-06	n-acetylglutamate synthase	gi|551635435|ref|XP_005820551.1|hypothetical protein GUITHDRAFT_98293 [Guillardia theta CCMP2712] >gi|428164549|gb|EKX33571.1| hypothetical protein GUITHDRAFT_98293 [Guillardia theta CCMP2712]	NA	NA	NA
Ctaxi_contig_52174|comp36273_c0_seq3	-7.022555898	1.483362502	7.13E-05	0.001282647	tyrosine-specific transport	gi|168001118|ref|XP_001753262.1|predicted protein [Physcomitrella patens] >gi|162695548|gb|EDQ81891.1| predicted protein [Physcomitrella patens]	AT5G19500.1		 Tryptophan/tyrosine permease 
Ctaxi_contig_26868|comp34188_c6_seq4	-6.939422533	1.509997075	0.000615569	0.007127271	protein serine threonine kinase	gi|551669012|ref|XP_005837265.1|hypothetical protein GUITHDRAFT_85443 [Guillardia theta CCMP2712] >gi|428181421|gb|EKX50285.1| hypothetical protein GUITHDRAFT_85443 [Guillardia theta CCMP2712]	AT5G60550.1	"GRIK2,ATSNAK1"	 geminivirus rep interacting kinase 2 
Ctaxi_contig_33445|comp34871_c6_seq1	-6.718182743	1.24115177	0.001123008	0.011340396	NA	NA	NA	NA	NA
Ctaxi_contig_8544|comp30738_c1_seq1	-6.676948185	1.162103519	8.84E-08	4.62E-06	NA	NA	NA	NA	NA
Ctaxi_contig_17586|comp32930_c0_seq2	-6.634718377	1.030897885	0.00030404	0.004133005	tbc1 domain family member 1 isoform x2	gi|552845750|ref|XP_005851436.1|hypothetical protein CHLNCDRAFT_56689 [Chlorella variabilis] >gi|307111099|gb|EFN59334.1| hypothetical protein CHLNCDRAFT_56689 [Chlorella variabilis]	AT3G07890.2		 Ypt/Rab-GAP domain of gyp1p superfamily protein 
Ctaxi_contig_62767|comp36877_c0_seq1	-6.602883108	1.090894789	0.000258598	0.003655246	kinase-like partial	"gi|545354010|ref|XP_005642840.1|kinase-like protein, partial [Coccomyxa subellipsoidea C-169] >gi|384244798|gb|EIE18296.1| kinase-like protein, partial [Coccomyxa subellipsoidea C-169]"	AT5G49470.1		 PAS domain-containing protein tyrosine kinase family protein 
Ctaxi_contig_67374|comp37090_c0_seq6	-6.562412914	0.987419259	0.001043137	0.010719474	protein	gi|159463546|ref|XP_001690003.1|predicted protein [Chlamydomonas reinhardtii] >gi|158283991|gb|EDP09741.1| predicted protein [Chlamydomonas reinhardtii]	AT1G51350.1		 ARM repeat superfamily protein 
Ctaxi_contig_27582|comp34269_c1_seq3	-6.534792412	0.928662856	0.000533378	0.006392558	NA	NA	NA	NA	NA
Ctaxi_contig_24822|comp33983_c0_seq1	-6.533780242	1.014618068	7.06E-07	2.75E-05	NA	NA	NA	NA	NA
Ctaxi_contig_71467|comp37254_c3_seq3	-6.5198838	1.182252714	0.001352827	0.013066319	dynein heavy chain axonemal	"gi|30580468|sp|Q9SMH3.1|DYH1A_CHLRERecName: Full=Dynein-1-alpha heavy chain, flagellar inner arm I1 complex; AltName: Full=1-alpha DHC; AltName: Full=Dynein-1, subspecies f >gi|5931718|emb|CAB56598.1| 1-alpha dynein heavy chain [Chlamydomonas reinhardtii]"	NA	NA	NA
Ctaxi_contig_41154|comp35559_c0_seq5	-6.508697899	0.943072884	0.00208071	0.018277881	zinc finger-domain-containing protein	gi|358344028|ref|XP_003636096.1|hypothetical protein MTR_027s0011 [Medicago truncatula] >gi|355502031|gb|AES83234.1| hypothetical protein MTR_027s0011 [Medicago truncatula]	NA	NA	NA
Ctaxi_contig_68535|comp37129_c0_seq1	-6.458840076	0.965807894	4.66E-07	1.95E-05	pre-mrna splicing factor prp38 family protein	gi|302830256|ref|XP_002946694.1|hypothetical protein VOLCADRAFT_72850 [Volvox carteri f. nagariensis] >gi|300267738|gb|EFJ51920.1| hypothetical protein VOLCADRAFT_72850 [Volvox carteri f. nagariensis]	AT5G37370.4	ATSRL1	 PRP38 family protein 
Ctaxi_contig_62904|comp36884_c2_seq25	-6.416520872	0.908292513	2.91E-07	1.33E-05	ubox domain containing protein	gi|470381072|ref|XP_004333752.1|Ubox domain containing protein [Acanthamoeba castellanii str. Neff] >gi|440790456|gb|ELR11739.1| Ubox domain containing protein [Acanthamoeba castellanii str. Neff]	AT3G52450.1	PUB22	 plant U-box 22 
Ctaxi_contig_53320|comp36339_c0_seq107	-6.366232465	0.762149565	0.001036433	0.01066083	tetratricopeptide repeat family	gi|298711001|emb|CBJ32307.1|Tetratricopeptide repeat containing protein [Ectocarpus siliculosus]	NA	NA	NA
Ctaxi_contig_71487|comp37254_c3_seq23	-6.352051685	0.966146952	0.001022321	0.01057994	flagellar inner arm dynein 1 heavy chain alpha	"gi|30580468|sp|Q9SMH3.1|DYH1A_CHLRERecName: Full=Dynein-1-alpha heavy chain, flagellar inner arm I1 complex; AltName: Full=1-alpha DHC; AltName: Full=Dynein-1, subspecies f >gi|5931718|emb|CAB56598.1| 1-alpha dynein heavy chain [Chlamydomonas reinhardtii]"	NA	NA	NA
Ctaxi_contig_68539|comp37129_c1_seq2	-6.34410746	0.91385417	0.000417568	0.005272534	protein	gi|168006558|ref|XP_001755976.1|predicted protein [Physcomitrella patens] >gi|162692906|gb|EDQ79261.1| predicted protein [Physcomitrella patens]	AT1G45332.1		 Translation elongation factor EFG/EF2 protein 
Ctaxi_contig_43642|comp35729_c0_seq3	-6.336675374	0.85900485	0.000484324	0.005935508	NA	NA	NA	NA	NA
Ctaxi_contig_57650|comp36608_c0_seq9	-6.269104423	0.791535968	2.25E-06	7.52E-05	protein	gi|545368304|ref|XP_005648933.1|restriction endonuclease-like protein [Coccomyxa subellipsoidea C-169] >gi|384250911|gb|EIE24389.1| restriction endonuclease-like protein [Coccomyxa subellipsoidea C-169]	AT1G13810.1		" Restriction endonuclease, type II-like superfamily protein "
Ctaxi_contig_15044|comp32484_c1_seq2	-6.226727177	0.823521633	0.002545057	0.02115735	NA	NA	NA	NA	NA
Ctaxi_contig_64395|comp36962_c1_seq92	-6.192894432	0.811185791	0.000157406	0.002449452	nucleolar protein 58	gi|386781298|ref|NP_001248115.1|nucleolar protein 58 [Macaca mulatta] >gi|544476941|ref|XP_005574020.1| PREDICTED: nucleolar protein 58 isoform X1 [Macaca fascicularis] >gi|75076626|sp|Q4R779.1|NOP58_MACFA RecName: Full=Nucleolar protein 58; AltName: Full=Nucleolar protein 5 >gi|67969382|dbj|BAE01043.1| unnamed protein product [Macaca fascicularis] >gi|355565104|gb|EHH21593.1| hypothetical protein EGK_04698 [Macaca mulatta] >gi|355750760|gb|EHH55087.1| hypothetical protein EGM_04221 [Macaca fascicularis]	AT3G05060.1		 NOP56-like pre RNA processing ribonucleoprotein 
Ctaxi_contig_65446|comp37010_c3_seq4	-6.190868404	0.625332639	0.00370942	0.028111658	NA	NA	NA	NA	NA
Ctaxi_contig_58720|comp36666_c0_seq17	-6.158074277	0.711883377	8.31E-06	0.000221322	zinc finger transcription factor	"gi|403332515|gb|EJY65281.1|zinc finger transcription factor sma, putative [Oxytricha trifallax]"	NA	NA	NA
Ctaxi_contig_42319|comp35628_c1_seq1	-6.146134844	0.711173606	0.000142711	0.002264741	cyclophilin-like protein	gi|545368498|ref|XP_005649030.1|cyclophilin-like protein [Coccomyxa subellipsoidea C-169] >gi|384251008|gb|EIE24486.1| cyclophilin-like protein [Coccomyxa subellipsoidea C-169]	AT1G74070.1		 Cyclophilin-like peptidyl-prolyl cis-trans isomerase family protein 
Ctaxi_contig_51496|comp36242_c2_seq5	-6.096356979	0.783577357	0.002683476	0.022028268	alpha-n-acetylglucosaminidase-like	gi|545359315|ref|XP_005645139.1|hypothetical protein COCSUDRAFT_37819 [Coccomyxa subellipsoidea C-169] >gi|384247107|gb|EIE20595.1| hypothetical protein COCSUDRAFT_37819 [Coccomyxa subellipsoidea C-169]	AT5G13690.1	"CYL1,NAGLU"	 alpha-N-acetylglucosaminidase family / NAGLU family 
Ctaxi_contig_50510|comp36180_c0_seq4	-6.049067565	0.533959111	0.004434038	0.032126028	125 kda kinesin-related	gi|462403757|gb|EMJ09314.1|hypothetical protein PRUPE_ppa000688mg [Prunus persica]	AT2G28620.1		 P-loop containing nucleoside triphosphate hydrolases superfamily protein 
Ctaxi_contig_51755|comp36247_c0_seq16	-6.029436267	0.732930824	0.000612029	0.00710079	ankyrin repeat protein	gi|189502738|ref|YP_001958455.1|hypothetical protein Aasi_1435 [Candidatus Amoebophilus asiaticus 5a2] >gi|501450016|ref|WP_012473465.1| hypothetical protein [Candidatus Amoebophilus asiaticus] >gi|189498179|gb|ACE06726.1| hypothetical protein Aasi_1435 [Candidatus Amoebophilus asiaticus 5a2]	AT2G03430.1		 Ankyrin repeat family protein 
Ctaxi_contig_50313|comp36168_c1_seq3	-5.963429839	0.660858826	0.000796343	0.008669485	NA	NA	NA	NA	NA
Ctaxi_contig_62262|comp36851_c0_seq13	-5.959269249	0.659982082	2.16E-06	7.27E-05	wd repeat-containing protein 52	gi|118389930|ref|XP_001028010.1|hypothetical protein TTHERM_00498220 [Tetrahymena thermophila] >gi|89309780|gb|EAS07768.1| hypothetical protein TTHERM_00498220 [Tetrahymena thermophila SB210]	NA	NA	NA
Ctaxi_contig_65868|comp37027_c0_seq22	-5.948128789	0.720009763	0.000569492	0.006729098	spermatogenesis-associated protein 20-like	gi|545372187|ref|XP_005650587.1|hypothetical protein COCSUDRAFT_52662 [Coccomyxa subellipsoidea C-169] >gi|384252567|gb|EIE26043.1| hypothetical protein COCSUDRAFT_52662 [Coccomyxa subellipsoidea C-169]	AT4G03200.1		 catalytics 
Ctaxi_contig_70556|comp37213_c2_seq8	-5.936422125	0.678270437	0.000150816	0.002365275	polymorphic outer membrane protein	gi|490130245|ref|WP_004030632.1|hypothetical protein [Methanobacterium formicicum] >gi|407815130|gb|EKF85750.1| hypothetical protein A994_06710 [Methanobacterium formicicum DSM 3637]	NA	NA	NA
Ctaxi_contig_70557|comp37213_c2_seq9	-5.936420269	0.678270437	0.000150899	0.00236542	adhesin-like protein	gi|333986924|ref|YP_004519531.1|polymorphic outer membrane protein [Methanobacterium sp. SWAN-1] >gi|503591156|ref|WP_013825232.1| hypothetical protein [Methanobacterium sp. SWAN-1] >gi|333825068|gb|AEG17730.1| polymorphic outer membrane protein [Methanobacterium sp. SWAN-1]	NA	NA	NA
Ctaxi_contig_46411|comp35893_c0_seq18	-5.91801289	0.590921345	4.36E-05	0.000856149	NA	NA	NA	NA	NA
Ctaxi_contig_65841|comp37026_c5_seq6	-5.910858152	1.607484821	1.08E-12	2.32E-10	magnesium chelatase subunit h	gi|302847052|ref|XP_002955061.1|magnesium protoporphyrin chelatase [Volvox carteri f. nagariensis] >gi|300259589|gb|EFJ43815.1| magnesium protoporphyrin chelatase [Volvox carteri f. nagariensis]	AT5G13630.1	"GUN5,CCH,CHLH,CCH1,ABAR"	" magnesium-chelatase subunit chlH, chloroplast, putative / Mg-protoporphyrin IX chelatase, putative (CHLH) "
Ctaxi_contig_58239|comp36640_c4_seq4	-5.907840431	0.65622937	0.003541021	0.02714571	nadh dehydrogenase	gi|545372257|ref|XP_005650616.1|hypothetical protein COCSUDRAFT_40238 [Coccomyxa subellipsoidea C-169] >gi|384252596|gb|EIE26072.1| hypothetical protein COCSUDRAFT_40238 [Coccomyxa subellipsoidea C-169]	AT3G12260.1		 LYR family of Fe/S cluster biogenesis protein 
Ctaxi_contig_29293|comp34464_c3_seq5	-5.881675775	0.627912261	0.000907052	0.00962002	geranylgeranyl diphosphate synthase	gi|34484306|gb|AAQ72786.1|geranylgeranyl diphosphate synthase [Ginkgo biloba] >gi|157072687|gb|ABV08866.1| geranylgeranyl diphosphate synthase [Ginkgo biloba] >gi|157072689|gb|ABV08867.1| geranylgeranyl diphosphate synthase [Ginkgo biloba]	AT4G36810.1	GGPS1	 geranylgeranyl pyrophosphate synthase 1 
Ctaxi_contig_44663|comp35787_c0_seq23	-5.875083764	0.586822932	0.004274133	0.031218397	general transcription factor 3c polypeptide 3	gi|168001300|ref|XP_001753353.1|predicted protein [Physcomitrella patens] >gi|162695639|gb|EDQ81982.1| predicted protein [Physcomitrella patens]	AT1G17680.2		 tetratricopeptide repeat (TPR)-containing protein 
Ctaxi_contig_59335|comp36697_c3_seq10	-5.866993827	0.629381267	0.003749411	0.028294377	p-loop containing nucleoside triphosphate hydrolases superfamily protein isoform 1	gi|302852331|ref|XP_002957686.1|endcodes part of kinesin [Volvox carteri f. nagariensis] >gi|300256980|gb|EFJ41235.1| endcodes part of kinesin [Volvox carteri f. nagariensis]	AT5G47820.2	FRA1	 P-loop containing nucleoside triphosphate hydrolases superfamily protein 
Ctaxi_contig_16012|comp32654_c6_seq2	-5.834934034	0.557128171	0.000264024	0.003709057	atp-dependent clp protease atp-binding subunit -like	gi|557544117|gb|ESR55095.1|hypothetical protein CICLE_v10019167mg [Citrus clementina]	AT1G33360.1		 ATP-dependent Clp protease 
Ctaxi_contig_41822|comp35596_c0_seq9	-5.823184589	0.533394428	0.001336025	0.012960982	general transcription factor iih subunit 3-like	gi|545372820|ref|XP_005650835.1|transcription factor Tfb4 [Coccomyxa subellipsoidea C-169] >gi|384252816|gb|EIE26291.1| transcription factor Tfb4 [Coccomyxa subellipsoidea C-169]	AT1G18340.1		 basal transcription factor complex subunit-related 
Ctaxi_contig_16777|comp32788_c3_seq2	-5.61298848	1.37812865	2.50E-08	1.50E-06	fucoxanthin-chlorophyll a c light-harvesting partial	gi|224012385|ref|XP_002294845.1|fucoxanthin chlorophyll a/c protein 4 [Thalassiosira pseudonana CCMP1335] >gi|220969284|gb|EED87625.1| fucoxanthin chlorophyll a/c protein 4 [Thalassiosira pseudonana CCMP1335]	NA	NA	NA
Ctaxi_contig_55399|comp36467_c1_seq8	-5.388099735	7.587315773	6.97E-12	1.20E-09	tpa_inf: chloroplast light-harvesting complex ii protein precursor lhcbm6	gi|145078830|tpg|DAA05886.1|TPA_inf: chloroplast light-harvesting complex II protein precursor Lhcbm6 [Euglena gracilis]	AT1G29920.1	"CAB2,AB165,LHCB1.1"	 chlorophyll A/B-binding protein 2 
Ctaxi_contig_18356|comp33053_c2_seq1	-5.316942365	6.404338108	5.98E-62	1.92E-57	NA	NA	NA	NA	NA
Ctaxi_contig_1340|comp11157_c0_seq1	-5.022846605	1.007389697	0.006071642	0.040832399	NA	NA	NA	NA	NA
Ctaxi_contig_37743|comp35264_c1_seq10	-4.752612156	2.452415054	1.05E-09	9.09E-08	NA	NA	NA	NA	NA
Ctaxi_contig_18485|comp33070_c3_seq1	-4.695329118	1.199557297	5.41E-10	5.04E-08	NA	NA	NA	NA	NA
Ctaxi_contig_18353|comp33053_c0_seq1	-4.691909625	7.225421511	9.15E-44	7.34E-40	NA	NA	NA	NA	NA
Ctaxi_contig_42973|comp35676_c4_seq1	-4.598128791	0.608336073	1.85E-07	8.86E-06	NA	NA	NA	NA	NA
Ctaxi_contig_18355|comp33053_c0_seq3	-4.553364913	6.255989979	1.05E-48	1.68E-44	NA	NA	NA	NA	NA
Ctaxi_contig_3958|comp24349_c0_seq1	-4.519877275	0.573398584	6.19E-07	2.47E-05	NA	NA	NA	NA	NA
Ctaxi_contig_61186|comp36795_c0_seq11	-4.332091912	1.598892551	0.000688969	0.007807623	h+-or na+-translocating f- v-type and a-type atpase superfamily	gi|545356383|ref|XP_005643910.1|hypothetical protein COCSUDRAFT_48924 [Coccomyxa subellipsoidea C-169] >gi|384245874|gb|EIE19366.1| hypothetical protein COCSUDRAFT_48924 [Coccomyxa subellipsoidea C-169]	AT5G47030.1		" ATPase, F1 complex, delta/epsilon subunit "
Ctaxi_contig_58150|comp36634_c4_seq1	-4.303807979	1.517611336	1.51E-09	1.26E-07	NA	NA	NA	NA	NA
Ctaxi_contig_45254|comp35813_c2_seq3	-4.282590164	2.025534363	8.25E-06	0.00022022	arf-like small gtpase	gi|545370020|ref|XP_005649689.1|ARF-like small GTPase [Coccomyxa subellipsoidea C-169] >gi|384251668|gb|EIE25145.1| ARF-like small GTPase [Coccomyxa subellipsoidea C-169]	AT2G24765.2	"ARF3,ARL1,ATARL1"	 ADP-ribosylation factor 3 
Ctaxi_contig_14354|comp32349_c0_seq2	-4.244367913	1.730077019	1.17E-08	7.65E-07	catalytic coenzyme binding protein	gi|302828772|ref|XP_002945953.1|hypothetical protein VOLCADRAFT_78986 [Volvox carteri f. nagariensis] >gi|300268768|gb|EFJ52948.1| hypothetical protein VOLCADRAFT_78986 [Volvox carteri f. nagariensis]	AT3G18890.1		 NAD(P)-binding Rossmann-fold superfamily protein 
Ctaxi_contig_16776|comp32788_c3_seq1	-4.106486391	3.171693965	1.37E-08	8.76E-07	fucoxanthin-chlorophyll a c light-harvesting partial	"gi|1778733|gb|AAB70105.1|fucoxanthin-chlorophyll a/c light-harvesting protein, partial [Skeletonema costatum]"	NA	NA	NA
Ctaxi_contig_65838|comp37026_c5_seq3	-4.081464285	1.373892724	5.38E-08	2.97E-06	magnesium chelatase subunit h	gi|545369496|ref|XP_005649493.1|magnesium chelatase subunit H [Coccomyxa subellipsoidea C-169] >gi|384251471|gb|EIE24949.1| magnesium chelatase subunit H [Coccomyxa subellipsoidea C-169]	AT5G13630.2	"GUN5,CCH,CHLH,CCH1,ABAR"	" magnesium-chelatase subunit chlH, chloroplast, putative / Mg-protoporphyrin IX chelatase, putative (CHLH) "
Ctaxi_contig_9049|comp30948_c0_seq1	-4.078906871	0.737988669	8.70E-07	3.30E-05	NA	NA	NA	NA	NA
Ctaxi_contig_68541|comp37129_c1_seq4	-4.057693997	3.15270856	1.70E-05	0.000397243	protein	gi|168006558|ref|XP_001755976.1|predicted protein [Physcomitrella patens] >gi|162692906|gb|EDQ79261.1| predicted protein [Physcomitrella patens]	AT1G45332.1		 Translation elongation factor EFG/EF2 protein 
Ctaxi_contig_64306|comp36962_c1_seq3	-4.040659441	2.693016346	0.002527489	0.021065915	splicing component of the u5 snrnp and of the spliceosome	"gi|159462482|ref|XP_001689471.1|splicing factor, component of the U5 snRNP and of the spliceosome [Chlamydomonas reinhardtii] >gi|158283459|gb|EDP09209.1| splicing factor, component of the U5 snRNP and of the spliceosome [Chlamydomonas reinhardtii]"	AT1G80070.1	"SUS2,EMB33,EMB177,EMB14"	 Pre-mRNA-processing-splicing factor 
Ctaxi_contig_18822|comp33113_c0_seq1	-4.011262887	1.298714016	2.14E-09	1.72E-07	NA	NA	NA	NA	NA
Ctaxi_contig_68063|comp37113_c0_seq1	-4.000611177	2.759910002	6.01E-08	3.29E-06	NA	NA	NA	NA	NA
Ctaxi_contig_25987|comp34097_c1_seq3	-3.960792487	1.503728088	4.16E-09	3.10E-07	NA	NA	NA	NA	NA
Ctaxi_contig_45256|comp35813_c2_seq5	-3.916955706	1.284398271	9.47E-05	0.001608784	arf-like small gtpase	gi|545370020|ref|XP_005649689.1|ARF-like small GTPase [Coccomyxa subellipsoidea C-169] >gi|384251668|gb|EIE25145.1| ARF-like small GTPase [Coccomyxa subellipsoidea C-169]	AT2G24765.2	"ARF3,ARL1,ATARL1"	 ADP-ribosylation factor 3 
Ctaxi_contig_66848|comp37067_c7_seq39	-3.914502511	1.018376811	0.002539455	0.02111626	polymorphic outer membrane protein	gi|530741623|gb|EQC39865.1|hypothetical protein SDRG_02523 [Saprolegnia diclina VS20]	NA	NA	NA
Ctaxi_contig_50338|comp36169_c0_seq9	-3.893569058	0.629490176	5.18E-05	0.000993346	vacuolar protein sorting-associated protein 41 homolog	gi|545368729|ref|XP_005649140.1|ARM repeat-containing protein [Coccomyxa subellipsoidea C-169] >gi|384251118|gb|EIE24596.1| ARM repeat-containing protein [Coccomyxa subellipsoidea C-169]	AT1G08190.1	"ATVPS41,ZIP2,VPS41,ATVAM2,VAM2"	 vacuolar protein sorting 41 
Ctaxi_contig_16778|comp32788_c3_seq3	-3.888499064	2.655872137	3.77E-07	1.64E-05	fucoxanthin chlorophyll a c protein 8	gi|224012385|ref|XP_002294845.1|fucoxanthin chlorophyll a/c protein 4 [Thalassiosira pseudonana CCMP1335] >gi|220969284|gb|EED87625.1| fucoxanthin chlorophyll a/c protein 4 [Thalassiosira pseudonana CCMP1335]	NA	NA	NA
Ctaxi_contig_36792|comp35189_c2_seq5	-3.778862743	1.401415712	1.73E-05	0.000402292	NA	NA	NA	NA	NA
Ctaxi_contig_13692|comp32206_c0_seq1	-3.774193639	0.531764066	0.000503624	0.006129873	protein	gi|219127990|ref|XP_002184207.1|predicted protein [Phaeodactylum tricornutum CCAP 1055/1] >gi|217404438|gb|EEC44385.1| predicted protein [Phaeodactylum tricornutum CCAP 1055/1]	AT2G03430.1		 Ankyrin repeat family protein 
Ctaxi_contig_47204|comp35956_c3_seq1	-3.754579025	5.743524353	9.60E-48	1.03E-43	NA	NA	NA	NA	NA
Ctaxi_contig_27411|comp34252_c0_seq5	-3.743149738	1.096115097	5.97E-06	0.000166968	NA	NA	NA	NA	NA
Ctaxi_contig_65836|comp37026_c5_seq1	-3.705513535	2.126144584	9.06E-06	0.000236846	magnesium chelatase subunit h	gi|302847052|ref|XP_002955061.1|magnesium protoporphyrin chelatase [Volvox carteri f. nagariensis] >gi|300259589|gb|EFJ43815.1| magnesium protoporphyrin chelatase [Volvox carteri f. nagariensis]	AT5G13630.2	"GUN5,CCH,CHLH,CCH1,ABAR"	" magnesium-chelatase subunit chlH, chloroplast, putative / Mg-protoporphyrin IX chelatase, putative (CHLH) "
Ctaxi_contig_74309|comp3370395_c0_seq1	-3.664316839	1.77268374	5.36E-09	3.89E-07	major light-harvesting complex ii protein m10	gi|545374097|ref|XP_005651359.1|major light-harvesting complex II protein m10 [Coccomyxa subellipsoidea C-169] >gi|384253340|gb|EIE26815.1| major light-harvesting complex II protein m10 [Coccomyxa subellipsoidea C-169]	AT3G27690.1	"LHCB2.4,LHCB2.3,LHCB2"	 photosystem II light harvesting complex gene 2.3 
Ctaxi_contig_18823|comp33113_c1_seq1	-3.620231186	2.305796287	6.71E-11	8.18E-09	NA	NA	NA	NA	NA
Ctaxi_contig_28138|comp34337_c1_seq1	-3.616798338	0.988653887	0.000935806	0.009843615	dihydropteridine reductase	gi|219117837|ref|XP_002179706.1|predicted protein [Phaeodactylum tricornutum CCAP 1055/1] >gi|217408759|gb|EEC48692.1| predicted protein [Phaeodactylum tricornutum CCAP 1055/1]	NA	NA	NA
Ctaxi_contig_14489|comp32381_c2_seq1	-3.597986087	3.787304547	4.88E-15	2.14E-12	NA	NA	NA	NA	NA
Ctaxi_contig_29439|comp34482_c1_seq2	-3.596456687	2.386342688	6.38E-09	4.50E-07	NA	NA	NA	NA	NA
Ctaxi_contig_7954|comp30452_c1_seq1	-3.586772608	5.995215103	9.73E-25	3.90E-21	NA	NA	NA	NA	NA
Ctaxi_contig_49085|comp36081_c2_seq3	-3.585274747	1.196397321	3.56E-09	2.72E-07	NA	NA	NA	NA	NA
Ctaxi_contig_14007|comp32267_c0_seq2	-3.579784019	3.354287606	3.95E-17	2.82E-14	NA	NA	NA	NA	NA
Ctaxi_contig_42254|comp35620_c2_seq3	-3.57949987	1.710736532	0.000114627	0.00188819	nitrate transporter	gi|168066540|ref|XP_001785194.1|predicted protein [Physcomitrella patens] >gi|37999154|dbj|BAD00100.1| nitrate transporter [Physcomitrella patens] >gi|76880354|dbj|BAE45928.1| nitrate transporter [Physcomitrella patens] >gi|162663227|gb|EDQ50004.1| predicted protein [Physcomitrella patens]	AT5G60770.1	"ATNRT2.4,NRT2.4"	 nitrate transporter 2.4 
Ctaxi_contig_26937|comp34194_c0_seq20	-3.569974456	0.688176894	2.26E-05	0.000498545	NA	NA	NA	NA	NA
Ctaxi_contig_8058|comp30505_c0_seq1	-3.56309014	0.719348092	5.18E-06	0.000149116	NA	NA	NA	NA	NA
Ctaxi_contig_22921|comp33730_c2_seq9	-3.514733638	0.670445189	5.63E-05	0.001062511	rubisco activase	gi|342360007|gb|AEL29575.1|chloroplast rubisco activase [Chlorella pyrenoidosa]	AT2G39730.3	RCA	 rubisco activase 
Ctaxi_contig_24450|comp33935_c1_seq3	-3.492494616	1.870007631	2.75E-08	1.64E-06	9-cis-epoxycarotenoid dioxygenase	gi|412993529|emb|CCO14040.1|predicted protein [Bathycoccus prasinos]	NA	NA	NA
Ctaxi_contig_19914|comp33291_c1_seq1	-3.486541476	1.000700567	0.003323059	0.025843148	NA	NA	NA	NA	NA
Ctaxi_contig_18058|comp33009_c0_seq6	-3.481179966	1.018860162	0.000421133	0.005307102	NA	NA	NA	NA	NA
Ctaxi_contig_61429|comp36807_c0_seq9	-3.44872718	0.657033121	0.00036901	0.004799225	polymorphic outer membrane protein	gi|333987058|ref|YP_004519665.1|hypothetical protein MSWAN_0837 [Methanobacterium sp. SWAN-1] >gi|503591290|ref|WP_013825366.1| hypothetical protein [Methanobacterium sp. SWAN-1] >gi|333825202|gb|AEG17864.1| conserved repeat domain protein [Methanobacterium sp. SWAN-1]	NA	NA	NA
Ctaxi_contig_7080|comp29872_c0_seq1	-3.433095644	0.937090924	0.002271229	0.01952037	atp synthase subunit beta	gi|339256626|ref|XP_003370312.1|conserved hypothetical protein [Trichinella spiralis] >gi|316956225|gb|EFV46768.1| conserved hypothetical protein [Trichinella spiralis]	NA	NA	NA
Ctaxi_contig_7953|comp30452_c0_seq1	-3.399948888	4.70871485	1.82E-12	3.71E-10	NA	NA	NA	NA	NA
Ctaxi_contig_6855|comp29665_c1_seq1	-3.374561838	0.790453802	0.006327555	0.04211192	NA	NA	NA	NA	NA
Ctaxi_contig_8547|comp30738_c1_seq4	-3.373398403	1.506625463	0.000627436	0.00723854	NA	NA	NA	NA	NA
Ctaxi_contig_50816|comp36198_c1_seq5	-3.365715428	2.580662508	1.33E-11	2.13E-09	NA	NA	NA	NA	NA
Ctaxi_contig_40027|comp35464_c1_seq5	-3.340609627	1.162037849	3.08E-05	0.000648686	cytochrome p450	gi|552821205|ref|XP_005845783.1|hypothetical protein CHLNCDRAFT_58466 [Chlorella variabilis] >gi|307105432|gb|EFN53681.1| hypothetical protein CHLNCDRAFT_58466 [Chlorella variabilis]	NA	NA	NA
Ctaxi_contig_27043|comp34206_c0_seq4	-3.327284016	1.80239118	2.77E-07	1.27E-05	protein	gi|255081070|ref|XP_002504101.1|predicted protein [Micromonas sp. RCC299] >gi|226519368|gb|ACO65359.1| predicted protein [Micromonas sp. RCC299]	AT1G69840.7		 SPFH/Band 7/PHB domain-containing membrane-associated protein family 
Ctaxi_contig_16702|comp32774_c1_seq1	-3.30411114	0.546730821	0.000138702	0.002210955	NA	NA	NA	NA	NA
Ctaxi_contig_13005|comp32058_c1_seq1	-3.303633868	0.838896026	0.001598389	0.014841787	protein	gi|219110523|ref|XP_002177013.1|predicted protein [Phaeodactylum tricornutum CCAP 1055/1] >gi|217411548|gb|EEC51476.1| predicted protein [Phaeodactylum tricornutum CCAP 1055/1]	AT5G06530.1		 ABC-2 type transporter family protein 
Ctaxi_contig_26994|comp34198_c0_seq14	-3.28767011	3.003895402	5.14E-13	1.17E-10	phenylalanine 4-monooxygenase	"gi|545363344|ref|XP_005646805.1|aromatic amino acid hydroxylase, partial [Coccomyxa subellipsoidea C-169] >gi|384248778|gb|EIE22261.1| aromatic amino acid hydroxylase, partial [Coccomyxa subellipsoidea C-169]"	NA	NA	NA
Ctaxi_contig_14490|comp32381_c3_seq1	-3.284844968	1.120845525	8.82E-05	0.001520745	NA	NA	NA	NA	NA
Ctaxi_contig_10703|comp31481_c0_seq6	-3.268421253	0.498306968	0.005217878	0.036332565	NA	NA	NA	NA	NA
Ctaxi_contig_14488|comp32381_c0_seq1	-3.262251396	3.808959615	3.41E-15	1.56E-12	NA	NA	NA	NA	NA
Ctaxi_contig_61477|comp36809_c2_seq9	-3.252369529	0.513359919	0.000873733	0.009320327	pescadillo homolog	gi|548837838|gb|ERM98465.1|hypothetical protein AMTR_s00072p00157670 [Amborella trichopoda]	AT5G14520.1		 pescadillo-related 
Ctaxi_contig_8642|comp30781_c0_seq1	-3.232589637	6.234796083	1.59E-21	3.64E-18	NA	NA	NA	NA	NA
Ctaxi_contig_29006|comp34436_c1_seq3	-3.231939745	2.083950793	2.37E-06	7.87E-05	hypothetical protein THAPSDRAFT_21646	gi|223998074|ref|XP_002288710.1|hypothetical protein THAPSDRAFT_21646 [Thalassiosira pseudonana CCMP1335] >gi|220975818|gb|EED94146.1| hypothetical protein THAPSDRAFT_21646 [Thalassiosira pseudonana CCMP1335]	NA	NA	NA
Ctaxi_contig_7333|comp30056_c1_seq1	-3.176771786	2.72981502	6.34E-10	5.78E-08	NA	NA	NA	NA	NA
Ctaxi_contig_6805|comp29623_c0_seq1	-3.16865534	0.498470983	0.000461586	0.005722679	ribosomal protein l5	gi|383930536|ref|YP_005090344.1|rpl5 gene product (mitochondrion) [Phaeodactylum tricornutum] >gi|324309739|gb|ADY18520.1| ribosomal protein L5 [Phaeodactylum tricornutum]	ATCG00780.1	RPL14	 ribosomal protein L14 
Ctaxi_contig_13279|comp32124_c0_seq4	-3.132687594	0.876348301	0.002140819	0.018641872	NA	NA	NA	NA	NA
Ctaxi_contig_55395|comp36467_c1_seq4	-3.114189482	3.934064786	4.56E-13	1.06E-10	chlorophyll a b-binding protein	gi|545374097|ref|XP_005651359.1|major light-harvesting complex II protein m10 [Coccomyxa subellipsoidea C-169] >gi|384253340|gb|EIE26815.1| major light-harvesting complex II protein m10 [Coccomyxa subellipsoidea C-169]	AT3G27690.1	"LHCB2.4,LHCB2.3,LHCB2"	 photosystem II light harvesting complex gene 2.3 
Ctaxi_contig_47776|comp35996_c1_seq1	-3.109853155	0.480363843	0.000986354	0.010287592	PREDICTED: uncharacterized protein LOC101170592	gi|432871584|ref|XP_004071988.1|PREDICTED: uncharacterized protein LOC101170592 [Oryzias latipes]	NA	NA	NA
Ctaxi_contig_33414|comp34870_c0_seq7	-3.098198005	1.032969333	8.63E-05	0.001492765	ccr4-not transcription complex subunit 1-like	"gi|470376676|ref|XP_004333306.1|transcriptional regulatorrelated, putative [Acanthamoeba castellanii str. Neff] >gi|440790004|gb|ELR11293.1| transcriptional regulatorrelated, putative [Acanthamoeba castellanii str. Neff]"	AT1G02080.2		 transcription regulators 
Ctaxi_contig_47783|comp35996_c1_seq8	-3.088870807	1.710220764	1.90E-07	9.10E-06	retrotransposon unclassified	"gi|62701853|gb|AAX92926.1|retrotransposon protein, putative, unclassified [Oryza sativa Japonica Group] >gi|77549603|gb|ABA92400.1| retrotransposon protein, putative, unclassified [Oryza sativa Japonica Group]"	NA	NA	NA
Ctaxi_contig_5420|comp27844_c0_seq1	-3.051925779	4.032875392	1.61E-16	9.94E-14	NA	NA	NA	NA	NA
Ctaxi_contig_21420|comp33511_c2_seq1	-3.031347539	1.605965515	3.15E-05	0.000659245	argonaute family member	gi|325193161|emb|CCA27516.1|Argonaute2 (AGO2) putative [Albugo laibachii Nc14]	AT5G43810.2	ZLL	 Stabilizer of iron transporter SufD / Polynucleotidyl transferase 
Ctaxi_contig_29008|comp34436_c1_seq5	-3.013531046	1.714985078	0.000521254	0.006277154	hypothetical protein THAPSDRAFT_21646	gi|223998074|ref|XP_002288710.1|hypothetical protein THAPSDRAFT_21646 [Thalassiosira pseudonana CCMP1335] >gi|220975818|gb|EED94146.1| hypothetical protein THAPSDRAFT_21646 [Thalassiosira pseudonana CCMP1335]	NA	NA	NA
Ctaxi_contig_16813|comp32792_c2_seq1	-3.005827015	1.333236821	5.53E-06	0.000156721	NA	NA	NA	NA	NA
Ctaxi_contig_7074|comp29868_c1_seq2	-3.000483849	0.82152231	5.07E-05	0.000975201	NA	NA	NA	NA	NA
Ctaxi_contig_10965|comp31566_c1_seq1	-2.998288029	1.782450555	8.40E-07	3.21E-05	ytv protein	gi|509391706|gb|AGN29634.1|SPT transcription factor family member [Acartia pacifica]	NA	NA	NA
Ctaxi_contig_58514|comp36658_c0_seq1	-2.985900364	1.314623008	0.000302231	0.004112497	superoxide dismutase	gi|425706359|gb|AFX95918.1|copper/zinc superoxide dismutase [Mauremys reevesii]	AT2G28190.1	"CSD2,CZSOD2"	 copper/zinc superoxide dismutase 2 
Ctaxi_contig_42293|comp35624_c0_seq8	-2.973215785	1.123685575	2.92E-05	0.000620459	NA	NA	NA	NA	NA
Ctaxi_contig_14350|comp32348_c0_seq4	-2.972355425	1.133875201	5.21E-06	0.000149621	NA	NA	NA	NA	NA
Ctaxi_contig_40801|comp35533_c4_seq9	-2.971438581	1.093988026	0.000715196	0.008059654	ubox domain containing protein	gi|470381072|ref|XP_004333752.1|Ubox domain containing protein [Acanthamoeba castellanii str. Neff] >gi|440790456|gb|ELR11739.1| Ubox domain containing protein [Acanthamoeba castellanii str. Neff]	AT5G57035.1		 U-box domain-containing protein kinase family protein 
Ctaxi_contig_14361|comp32349_c2_seq1	-2.952669405	2.641038791	4.28E-10	4.06E-08	NA	NA	NA	NA	NA
Ctaxi_contig_46493|comp35902_c0_seq1	-2.951193843	2.624095846	3.82E-11	5.06E-09	NA	NA	NA	NA	NA
Ctaxi_contig_61776|comp36827_c1_seq2	-2.948268626	0.932758945	2.42E-05	0.000527652	NA	NA	NA	NA	NA
Ctaxi_contig_8546|comp30738_c1_seq3	-2.943233282	2.311881934	6.71E-08	3.62E-06	NA	NA	NA	NA	NA
Ctaxi_contig_55400|comp36467_c1_seq9	-2.941305839	8.96677064	6.18E-16	3.20E-13	tpa_inf: chloroplast light-harvesting complex ii protein precursor lhcbm7	gi|145079271|tpg|DAA05907.1|TPA_inf: chloroplast light-harvesting complex II protein precursor Lhcbm4 [Acetabularia acetabulum]	AT3G27690.1	"LHCB2.4,LHCB2.3,LHCB2"	 photosystem II light harvesting complex gene 2.3 
Ctaxi_contig_4504|comp25788_c0_seq1	-2.936857137	2.771177286	1.14E-13	3.19E-11	chlorophyll a b-binding protein	gi|8925556|gb|AAF81519.1|AF268321_1light-harvesting complex protein LHCG12 [Bigelowiella natans] >gi|145079012|tpg|DAA05893.1| TPA_inf: chloroplast light-harvesting complex II protein precursor Lhcbm7 [Bigelowiella natans]	AT1G29920.1	"CAB2,AB165,LHCB1.1"	 chlorophyll A/B-binding protein 2 
Ctaxi_contig_33695|comp34893_c0_seq5	-2.925566398	6.710880987	5.10E-13	1.17E-10	adenosine 3-phospho 5-phosphosulfate transporter 1	gi|302828518|ref|XP_002945826.1|hypothetical protein VOLCADRAFT_78846 [Volvox carteri f. nagariensis] >gi|300268641|gb|EFJ52821.1| hypothetical protein VOLCADRAFT_78846 [Volvox carteri f. nagariensis]	AT5G59740.1		 UDP-N-acetylglucosamine (UAA) transporter family 
Ctaxi_contig_27045|comp34206_c0_seq6	-2.92263614	3.510411697	7.15E-14	2.14E-11	protein	gi|552811027|ref|XP_005843354.1|hypothetical protein CHLNCDRAFT_33194 [Chlorella variabilis] >gi|307102987|gb|EFN51252.1| hypothetical protein CHLNCDRAFT_33194 [Chlorella variabilis]	AT1G69840.7		 SPFH/Band 7/PHB domain-containing membrane-associated protein family 
Ctaxi_contig_33700|comp34893_c1_seq2	-2.915103618	4.83819591	8.40E-14	2.43E-11	hyalin	gi|83646051|ref|YP_434486.1|hypothetical protein HCH_03306 [Hahella chejuensis KCTC 2396] >gi|499716396|ref|WP_011397130.1| hypothetical protein [Hahella chejuensis] >gi|83634094|gb|ABC30061.1| protein of unknown function (DUF1555) [Hahella chejuensis KCTC 2396]	NA	NA	NA
Ctaxi_contig_31053|comp34648_c1_seq12	-2.894696228	2.01131192	1.17E-06	4.23E-05	NA	NA	NA	NA	NA
Ctaxi_contig_15927|comp32639_c2_seq3	-2.888387672	0.577761128	0.000861305	0.009226382	NA	NA	NA	NA	NA
Ctaxi_contig_14360|comp32349_c1_seq5	-2.882428892	1.274531921	0.000136384	0.002181607	NA	NA	NA	NA	NA
Ctaxi_contig_7332|comp30056_c0_seq1	-2.877870511	2.964992521	4.55E-13	1.06E-10	NA	NA	NA	NA	NA
Ctaxi_contig_36281|comp35133_c7_seq3	-2.875334474	3.435064599	1.55E-22	4.15E-19	NA	NA	NA	NA	NA
Ctaxi_contig_42295|comp35624_c0_seq10	-2.869871871	1.491333193	2.66E-06	8.71E-05	NA	NA	NA	NA	NA
Ctaxi_contig_55403|comp36467_c1_seq12	-2.868053769	6.275378577	7.27E-21	1.46E-17	chlorophyll a b-binding protein	gi|545374097|ref|XP_005651359.1|major light-harvesting complex II protein m10 [Coccomyxa subellipsoidea C-169] >gi|384253340|gb|EIE26815.1| major light-harvesting complex II protein m10 [Coccomyxa subellipsoidea C-169]	AT3G27690.1	"LHCB2.4,LHCB2.3,LHCB2"	 photosystem II light harvesting complex gene 2.3 
Ctaxi_contig_24452|comp33935_c2_seq1	-2.866027791	3.466879704	8.31E-14	2.43E-11	protein	"gi|385763966|gb|AFI78786.1|carotenoid cleavage dioxygenase 7, partial [Coleochaete orbicularis]"	NA	NA	NA
Ctaxi_contig_56613|comp36544_c0_seq1	-2.854215942	0.911105844	0.000445423	0.005554283	NA	NA	NA	NA	NA
Ctaxi_contig_7956|comp30452_c2_seq1	-2.843394115	2.743251947	3.64E-09	2.76E-07	NA	NA	NA	NA	NA
Ctaxi_contig_65843|comp37026_c6_seq2	-2.841510541	3.520462253	3.29E-11	4.49E-09	magnesium chelatase subunit h	gi|15558845|emb|CAC69552.1|Magnesium chelatase H subunit [Chlamydomonas reinhardtii] >gi|15558847|emb|CAC69537.1| Magnesium chelatase H-subunit [Chlamydomonas reinhardtii]	AT5G13630.2	"GUN5,CCH,CHLH,CCH1,ABAR"	" magnesium-chelatase subunit chlH, chloroplast, putative / Mg-protoporphyrin IX chelatase, putative (CHLH) "
Ctaxi_contig_58149|comp36634_c3_seq1	-2.837187098	1.666740424	7.09E-06	0.000194183	"hypothetical protein CHLNCDRAFT_144099, partial"	"gi|552833859|ref|XP_005848602.1|hypothetical protein CHLNCDRAFT_144099, partial [Chlorella variabilis] >gi|307108260|gb|EFN56500.1| hypothetical protein CHLNCDRAFT_144099, partial [Chlorella variabilis]"	NA	NA	NA
Ctaxi_contig_12102|comp31857_c3_seq1	-2.836973893	0.581993624	0.00499371	0.035145546	cytochrome p450 liketbp	gi|403333060|gb|EJY65597.1|hypothetical protein OXYTRI_14248 [Oxytricha trifallax]	NA	NA	NA
Ctaxi_contig_13038|comp32064_c0_seq1	-2.83571611	5.828961568	1.24E-15	6.21E-13	NA	NA	NA	NA	NA
Ctaxi_contig_60843|comp36778_c2_seq5	-2.832766808	0.561536509	0.006724911	0.044169845	ankyrin repeat domain protein	"gi|403072298|pdb|4GPM|AChain A, Crystal Structure Of Engineered Protein. Northeast Structural Genomics Consortium Target Or264. >gi|403072299|pdb|4GPM|B Chain B, Crystal Structure Of Engineered Protein. Northeast Structural Genomics Consortium Target Or264"	AT3G24530.1		 AAA-type ATPase family protein / ankyrin repeat family protein 
Ctaxi_contig_42297|comp35625_c0_seq1	-2.813539538	1.571743057	4.10E-06	0.000124088	respiratory burst oxidase homolog protein e-like	gi|390339042|ref|XP_003724914.1|PREDICTED: dual oxidase 2-like [Strongylocentrotus purpuratus]	AT5G60010.1		 ferric reductase-like transmembrane component family protein 
Ctaxi_contig_11423|comp31675_c4_seq1	-2.806696303	1.95736441	6.85E-07	2.69E-05	chlorophyll a-b binding protein chloroplastic-like	gi|159478875|ref|XP_001697526.1|chlorophyll a-b binding protein of LHCII [Chlamydomonas reinhardtii] >gi|19749357|gb|AAD03732.2| light harvesting complex II protein precursor [Chlamydomonas reinhardtii] >gi|158274405|gb|EDP00188.1| chlorophyll a-b binding protein of LHCII [Chlamydomonas reinhardtii]	AT2G34430.1	"LHB1B1,LHCB1.4"	 light-harvesting chlorophyll-protein complex II subunit B1 
Ctaxi_contig_8173|comp30569_c1_seq2	-2.796049271	1.674654172	0.000645508	0.007408729	chlorophyll a b-binding protein	gi|552813436|ref|XP_005843949.1|hypothetical protein CHLNCDRAFT_59790 [Chlorella variabilis] >gi|307103588|gb|EFN51847.1| hypothetical protein CHLNCDRAFT_59790 [Chlorella variabilis]	AT2G05070.1	"LHCB2.2,LHCB2"	 photosystem II light harvesting complex gene 2.2 
Ctaxi_contig_55411|comp36468_c2_seq1	-2.793007642	0.835909353	0.000240949	0.00346845	melanotransferrin isoform x2	gi|552809764|ref|XP_005843025.1|hypothetical protein CHLNCDRAFT_59390 [Chlorella variabilis] >gi|307102653|gb|EFN50923.1| hypothetical protein CHLNCDRAFT_59390 [Chlorella variabilis]	NA	NA	NA
Ctaxi_contig_18674|comp33094_c2_seq62	-2.792362567	1.296928647	0.00106474	0.010896084	ankyrin repeat protein	"gi|157106389|ref|XP_001649301.1|ankyrin 2,3/unc44 [Aedes aegypti] >gi|108868849|gb|EAT33074.1| AAEL014668-PA, partial [Aedes aegypti]"	AT2G03430.1		 Ankyrin repeat family protein 
Ctaxi_contig_33346|comp34864_c5_seq6	-2.791739388	0.825518525	0.0007957	0.008665428	NA	NA	NA	NA	NA
Ctaxi_contig_11213|comp31625_c0_seq2	-2.788604709	2.187659584	6.65E-08	3.60E-06	photosystem i reaction center subunit n	gi|552816599|ref|XP_005844728.1|hypothetical protein CHLNCDRAFT_32470 [Chlorella variabilis] >gi|307104372|gb|EFN52626.1| hypothetical protein CHLNCDRAFT_32470 [Chlorella variabilis]	AT5G64040.1	PSAN	" photosystem I reaction center subunit PSI-N, chloroplast, putative / PSI-N, putative (PSAN) "
Ctaxi_contig_9504|comp31112_c0_seq1	-2.786627298	0.735908916	0.004937853	0.034874879	atp-binding cassette superfamily	gi|219116286|ref|XP_002178938.1|predicted protein [Phaeodactylum tricornutum CCAP 1055/1] >gi|217409705|gb|EEC49636.1| predicted protein [Phaeodactylum tricornutum CCAP 1055/1]	AT2G01320.3		 ABC-2 type transporter family protein 
Ctaxi_contig_33979|comp34917_c1_seq1	-2.786118145	0.484456871	0.000624478	0.007212194	NA	NA	NA	NA	NA
Ctaxi_contig_6833|comp29645_c0_seq1	-2.776976677	2.473798019	1.01E-10	1.17E-08	NA	NA	NA	NA	NA
Ctaxi_contig_24448|comp33935_c1_seq1	-2.767021645	2.871635499	1.48E-09	1.24E-07	lignostilbene-alpha beta-dioxygenase	"gi|385763966|gb|AFI78786.1|carotenoid cleavage dioxygenase 7, partial [Coleochaete orbicularis]"	NA	NA	NA
Ctaxi_contig_14006|comp32267_c0_seq1	-2.766454492	6.8063444	3.90E-08	2.21E-06	NA	NA	NA	NA	NA
Ctaxi_contig_18488|comp33070_c4_seq2	-2.763559306	1.216427506	3.80E-05	0.000766965	NA	NA	NA	NA	NA
Ctaxi_contig_9051|comp30948_c2_seq1	-2.756858948	3.602128532	3.65E-16	1.99E-13	NA	NA	NA	NA	NA
Ctaxi_contig_7955|comp30452_c1_seq2	-2.749728559	5.776316283	2.74E-11	3.85E-09	NA	NA	NA	NA	NA
Ctaxi_contig_60312|comp36751_c1_seq5	-2.748826659	1.080542455	0.007658122	0.048626551	polymorphic outer membrane protein	gi|333987538|ref|YP_004520145.1|polymorphic outer membrane protein [Methanobacterium sp. SWAN-1] >gi|503591769|ref|WP_013825845.1| hypothetical protein [Methanobacterium sp. SWAN-1] >gi|333825682|gb|AEG18344.1| polymorphic outer membrane protein [Methanobacterium sp. SWAN-1]	NA	NA	NA
Ctaxi_contig_65828|comp37026_c0_seq5	-2.747072724	2.882296572	2.92E-10	2.91E-08	magnesium chelatase subunit h	gi|15558845|emb|CAC69552.1|Magnesium chelatase H subunit [Chlamydomonas reinhardtii] >gi|15558847|emb|CAC69537.1| Magnesium chelatase H-subunit [Chlamydomonas reinhardtii]	AT5G13630.2	"GUN5,CCH,CHLH,CCH1,ABAR"	" magnesium-chelatase subunit chlH, chloroplast, putative / Mg-protoporphyrin IX chelatase, putative (CHLH) "
Ctaxi_contig_65844|comp37026_c6_seq3	-2.746524054	2.440308736	5.94E-10	5.46E-08	magnesium chelatase subunit h	gi|15558845|emb|CAC69552.1|Magnesium chelatase H subunit [Chlamydomonas reinhardtii] >gi|15558847|emb|CAC69537.1| Magnesium chelatase H-subunit [Chlamydomonas reinhardtii]	AT5G13630.1	"GUN5,CCH,CHLH,CCH1,ABAR"	" magnesium-chelatase subunit chlH, chloroplast, putative / Mg-protoporphyrin IX chelatase, putative (CHLH) "
Ctaxi_contig_14353|comp32349_c0_seq1	-2.74425153	2.870792811	9.71E-13	2.12E-10	protein tic chloroplastic-like	gi|302828772|ref|XP_002945953.1|hypothetical protein VOLCADRAFT_78986 [Volvox carteri f. nagariensis] >gi|300268768|gb|EFJ52948.1| hypothetical protein VOLCADRAFT_78986 [Volvox carteri f. nagariensis]	AT3G18890.1		 NAD(P)-binding Rossmann-fold superfamily protein 
Ctaxi_contig_8168|comp30569_c0_seq2	-2.737678156	5.156941284	2.56E-18	2.74E-15	light-harvesting chlorophyll a b-binding protein	gi|145079419|tpg|DAA05914.1|TPA_inf: chloroplast light-harvesting complex II protein precursor Lhcbm2 [Acetabularia acetabulum]	AT2G05070.1	"LHCB2.2,LHCB2"	 photosystem II light harvesting complex gene 2.2 
Ctaxi_contig_28559|comp34387_c7_seq2	-2.734666371	0.488301264	0.00221351	0.019156765	polymorphic outer membrane protein	gi|428219806|ref|YP_007104271.1|polymorphic outer membrane protein [Pseudanabaena sp. PCC 7367] >gi|504979694|ref|WP_015166796.1| polymorphic outer membrane protein [Pseudanabaena sp. PCC 7367] >gi|427991588|gb|AFY71843.1| polymorphic outer membrane protein [Pseudanabaena sp. PCC 7367]	NA	NA	NA
Ctaxi_contig_58886|comp36674_c2_seq23	-2.729047631	1.437352348	0.001591065	0.014799492	hypothetical protein VOLCADRAFT_118773	gi|302845929|ref|XP_002954502.1|hypothetical protein VOLCADRAFT_118773 [Volvox carteri f. nagariensis] >gi|300260174|gb|EFJ44395.1| hypothetical protein VOLCADRAFT_118773 [Volvox carteri f. nagariensis]	NA	NA	NA
Ctaxi_contig_40030|comp35464_c1_seq8	-2.723953955	1.750746156	8.46E-08	4.44E-06	cytochrome p450	gi|159491590|ref|XP_001703744.1|cytochrome P450 [Chlamydomonas reinhardtii] >gi|158270486|gb|EDO96330.1| cytochrome P450 [Chlamydomonas reinhardtii]	NA	NA	NA
Ctaxi_contig_15815|comp32621_c2_seq1	-2.720739115	6.827023889	1.01E-17	8.96E-15	tpa_inf: chloroplast light-harvesting complex ii protein precursor lhcbm7	gi|2407314|gb|AAB70556.1|chlorophyll a/b binding protein [Tetraselmis sp. RG-15]	AT3G27690.1	"LHCB2.4,LHCB2.3,LHCB2"	 photosystem II light harvesting complex gene 2.3 
Ctaxi_contig_14356|comp32349_c1_seq1	-2.711218581	3.384566176	5.52E-14	1.70E-11	NA	NA	NA	NA	NA
Ctaxi_contig_9643|comp31162_c1_seq1	-2.708067153	1.771165143	0.001669605	0.015387229	NA	NA	NA	NA	NA
Ctaxi_contig_7073|comp29868_c1_seq1	-2.705352791	2.810796888	5.15E-13	1.17E-10	NA	NA	NA	NA	NA
Ctaxi_contig_49970|comp36144_c0_seq1	-2.690955636	0.784740723	0.002807234	0.022752998	arginine decarboxylase-like	gi|502149028|ref|XP_004507364.1|PREDICTED: arginine decarboxylase-like [Cicer arietinum]	NA	NA	NA
Ctaxi_contig_52450|comp36292_c0_seq6	-2.690889647	3.328491665	3.69E-05	0.000748926	NA	NA	NA	NA	NA
Ctaxi_contig_40023|comp35464_c1_seq1	-2.682384217	3.947991506	1.51E-12	3.14E-10	cytochrome p450	gi|302852260|ref|XP_002957651.1|cytochrome P450 [Volvox carteri f. nagariensis] >gi|300257063|gb|EFJ41317.1| cytochrome P450 [Volvox carteri f. nagariensis]	NA	NA	NA
Ctaxi_contig_61187|comp36795_c0_seq12	-2.659642145	0.800420468	0.004516534	0.032566158	atp synthase delta chain	gi|545356383|ref|XP_005643910.1|hypothetical protein COCSUDRAFT_48924 [Coccomyxa subellipsoidea C-169] >gi|384245874|gb|EIE19366.1| hypothetical protein COCSUDRAFT_48924 [Coccomyxa subellipsoidea C-169]	AT5G47030.1		" ATPase, F1 complex, delta/epsilon subunit "
Ctaxi_contig_14767|comp32436_c2_seq1	-2.6590044	2.34721251	0.002653707	0.021856621	NA	NA	NA	NA	NA
Ctaxi_contig_43268|comp35698_c1_seq8	-2.658010614	0.904229831	0.000369958	0.004807659	zinc finger protein	"gi|221058941|ref|XP_002260116.1|Zinc finger protein [Plasmodium knowlesi strain H] >gi|193810189|emb|CAQ41383.1| Zinc finger protein, putative [Plasmodium knowlesi strain H]"	NA	NA	NA
Ctaxi_contig_14008|comp32267_c0_seq3	-2.651603287	3.854840942	6.60E-08	3.58E-06	NA	NA	NA	NA	NA
Ctaxi_contig_33850|comp34904_c1_seq1	-2.645879127	0.606010544	0.000258435	0.003654548	NA	NA	NA	NA	NA
Ctaxi_contig_21246|comp33483_c0_seq2	-2.626414002	2.881673922	4.80E-06	0.000140221	NA	NA	NA	NA	NA
Ctaxi_contig_55401|comp36467_c1_seq10	-2.623582439	8.661389312	9.80E-11	1.15E-08	tpa_inf: chloroplast light-harvesting complex ii protein precursor lhcbm6	gi|145078830|tpg|DAA05886.1|TPA_inf: chloroplast light-harvesting complex II protein precursor Lhcbm6 [Euglena gracilis]	AT1G29920.1	"CAB2,AB165,LHCB1.1"	 chlorophyll A/B-binding protein 2 
Ctaxi_contig_71193|comp37242_c7_seq1	-2.616441783	0.571700385	0.004869189	0.034558874	phosphoinositide phosphatase family protein	gi|356532820|ref|XP_003534968.1|PREDICTED: polyphosphoinositide phosphatase-like [Glycine max]	AT1G22620.1	ATSAC1	 Phosphoinositide phosphatase family protein 
Ctaxi_contig_10822|comp31514_c0_seq1	-2.613594936	0.829227869	0.003058851	0.024295064	protein	gi|302844430|ref|XP_002953755.1|hypothetical protein VOLCADRAFT_94556 [Volvox carteri f. nagariensis] >gi|300260863|gb|EFJ45079.1| hypothetical protein VOLCADRAFT_94556 [Volvox carteri f. nagariensis]	NA	NA	NA
Ctaxi_contig_14347|comp32348_c0_seq1	-2.609461898	4.423106213	4.32E-11	5.57E-09	NA	NA	NA	NA	NA
Ctaxi_contig_47091|comp35949_c3_seq18	-2.606339895	5.880074635	4.97E-08	2.76E-06	NA	NA	NA	NA	NA
Ctaxi_contig_21247|comp33483_c0_seq3	-2.601326412	4.541170175	3.48E-08	2.00E-06	NA	NA	NA	NA	NA
Ctaxi_contig_26593|comp34162_c1_seq1	-2.59797549	1.187309502	0.002187164	0.018963696	protein	gi|302836838|ref|XP_002949979.1|hypothetical protein VOLCADRAFT_104518 [Volvox carteri f. nagariensis] >gi|300264888|gb|EFJ49082.1| hypothetical protein VOLCADRAFT_104518 [Volvox carteri f. nagariensis]	NA	NA	NA
Ctaxi_contig_55396|comp36467_c1_seq5	-2.595232642	8.526060872	2.99E-10	2.97E-08	tpa_inf: chloroplast light-harvesting complex ii protein precursor lhcbm6	gi|145078830|tpg|DAA05886.1|TPA_inf: chloroplast light-harvesting complex II protein precursor Lhcbm6 [Euglena gracilis]	AT1G29920.1	"CAB2,AB165,LHCB1.1"	 chlorophyll A/B-binding protein 2 
Ctaxi_contig_14348|comp32348_c0_seq2	-2.592862015	3.771751453	5.57E-12	9.70E-10	NA	NA	NA	NA	NA
Ctaxi_contig_55261|comp36455_c5_seq3	-2.590537818	2.747327177	2.92E-05	0.000621003	NA	NA	NA	NA	NA
Ctaxi_contig_40136|comp35474_c3_seq2	-2.590203452	8.381222182	2.77E-06	8.99E-05	NA	NA	NA	NA	NA
Ctaxi_contig_45605|comp35838_c0_seq3	-2.588342904	0.572181558	0.002385707	0.020211998	rna-directed dna polymerase (reverse transcriptase) and integrase domain containing protein	gi|308489628|ref|XP_003107007.1|hypothetical protein CRE_17270 [Caenorhabditis remanei] >gi|308252895|gb|EFO96847.1| hypothetical protein CRE_17270 [Caenorhabditis remanei]	NA	NA	NA
Ctaxi_contig_21435|comp33514_c1_seq1	-2.586592199	7.758530032	1.26E-15	6.21E-13	tpa_inf: chloroplast light-harvesting complex ii protein precursor lhcbm6	gi|545359371|ref|XP_005645167.1|hypothetical protein COCSUDRAFT_83541 [Coccomyxa subellipsoidea C-169] >gi|384247135|gb|EIE20623.1| hypothetical protein COCSUDRAFT_83541 [Coccomyxa subellipsoidea C-169]	AT1G29930.1	"CAB1,AB140,CAB140,LHCB1.3"	 chlorophyll A/B binding protein 1 
Ctaxi_contig_63812|comp36939_c8_seq3	-2.584995304	1.057627303	0.000587441	0.006883601	NA	NA	NA	NA	NA
Ctaxi_contig_8169|comp30569_c0_seq3	-2.578554905	4.20627697	9.06E-14	2.57E-11	tpa_inf: chloroplast light-harvesting complex ii protein precursor lhcbm7	gi|8925556|gb|AAF81519.1|AF268321_1light-harvesting complex protein LHCG12 [Bigelowiella natans] >gi|145079012|tpg|DAA05893.1| TPA_inf: chloroplast light-harvesting complex II protein precursor Lhcbm7 [Bigelowiella natans]	AT1G29930.1	"CAB1,AB140,CAB140,LHCB1.3"	 chlorophyll A/B binding protein 1 
Ctaxi_contig_28338|comp34363_c2_seq1	-2.577175323	2.560142297	2.18E-06	7.35E-05	NA	NA	NA	NA	NA
Ctaxi_contig_16291|comp32698_c1_seq1	-2.570991325	6.678919136	1.73E-16	1.05E-13	NA	NA	NA	NA	NA
Ctaxi_contig_15675|comp32596_c0_seq1	-2.570703243	0.817720029	0.004328092	0.031526362	aldehyde dehydrogenase	gi|491552083|ref|WP_005409674.1|aldehyde dehydrogenase [Stenotrophomonas maltophilia] >gi|401072130|gb|EJP80639.1| hypothetical protein A1OC_02391 [Stenotrophomonas maltophilia Ab55555]	NA	NA	NA
Ctaxi_contig_14340|comp32346_c0_seq1	-2.562163451	4.977513789	1.66E-11	2.60E-09	carotenoid hydroxylase	gi|302852147|ref|XP_002957595.1|beta-carotene hydroxylase chloroplast precursor [Volvox carteri f. nagariensis] >gi|300257112|gb|EFJ41365.1| beta-carotene hydroxylase chloroplast precursor [Volvox carteri f. nagariensis]	AT5G52570.1	"BETA-OHASE2,B2,CHY2,BCH2"	 beta-carotene hydroxylase 2 
Ctaxi_contig_29277|comp34463_c2_seq1	-2.550936845	5.008760232	2.44E-06	8.08E-05	calcium-dependent protein kinase	gi|302843513|ref|XP_002953298.1|hypothetical protein VOLCADRAFT_109867 [Volvox carteri f. nagariensis] >gi|300261395|gb|EFJ45608.1| hypothetical protein VOLCADRAFT_109867 [Volvox carteri f. nagariensis]	AT1G50700.1	CPK33	 calcium-dependent protein kinase 33 
Ctaxi_contig_42299|comp35625_c0_seq3	-2.547775033	1.372891412	3.13E-05	0.000656907	respiratory burst oxidase homolog protein e-like	gi|356530463|ref|XP_003533800.1|PREDICTED: respiratory burst oxidase homolog protein E-like [Glycine max]	AT1G09090.1	"ATRBOHB,ATRBOHB-BETA,RBOHB"	 respiratory burst oxidase homolog B 
Ctaxi_contig_27857|comp34303_c1_seq1	-2.545141315	1.230118369	0.005524652	0.038080088	ankyrin repeat protein	gi|302501432|ref|XP_003012708.1|F-box domain and ankyrin repeat protein [Arthroderma benhamiae CBS 112371] >gi|291176268|gb|EFE32068.1| F-box domain and ankyrin repeat protein [Arthroderma benhamiae CBS 112371]	NA	NA	NA
Ctaxi_contig_62196|comp36849_c4_seq9	-2.544937995	1.145719844	9.43E-05	0.001604651	protein	gi|514642859|ref|XP_004998635.1|hypothetical protein PTSG_00082 [Salpingoeca rosetta] >gi|326426493|gb|EGD72063.1| hypothetical protein PTSG_00082 [Salpingoeca rosetta]	NA	NA	NA
Ctaxi_contig_11422|comp31675_c3_seq1	-2.544736385	3.931266354	3.84E-11	5.07E-09	tpa_inf: chloroplast light-harvesting complex ii protein precursor lhcbm4	gi|145079054|tpg|DAA05896.1|TPA_inf: chloroplast light-harvesting complex II protein precursor Lhcbm13 [Acetabularia acetabulum]	AT3G27690.1	"LHCB2.4,LHCB2.3,LHCB2"	 photosystem II light harvesting complex gene 2.3 
Ctaxi_contig_47093|comp35949_c3_seq20	-2.544299391	3.13012286	2.24E-05	0.000495327	NA	NA	NA	NA	NA
Ctaxi_contig_42286|comp35624_c0_seq1	-2.53335637	1.706080782	2.94E-06	9.42E-05	NA	NA	NA	NA	NA
Ctaxi_contig_26995|comp34198_c0_seq15	-2.527557391	3.88914401	2.23E-19	2.98E-16	phenylalanine hydroxylase	gi|302847751|ref|XP_002955409.1|hypothetical protein VOLCADRAFT_96350 [Volvox carteri f. nagariensis] >gi|300259251|gb|EFJ43480.1| hypothetical protein VOLCADRAFT_96350 [Volvox carteri f. nagariensis]	NA	NA	NA
Ctaxi_contig_59609|comp36708_c2_seq1	-2.526193114	0.522744884	0.000574319	0.006774389	p-type atpase	gi|68638026|emb|CAI99406.1|P-type ATPase [Flabellia petiolata]	AT1G10130.1	"ECA3,ATECA3"	 endoplasmic reticulum-type calcium-transporting ATPase 3 
Ctaxi_contig_19628|comp33235_c5_seq2	-2.525721486	6.68298489	3.51E-17	2.67E-14	chlorophyll a-b binding protein chloroplastic-like	gi|302835678|ref|XP_002949400.1|hypothetical protein VOLCADRAFT_104309 [Volvox carteri f. nagariensis] >gi|300265227|gb|EFJ49419.1| hypothetical protein VOLCADRAFT_104309 [Volvox carteri f. nagariensis]	AT4G10340.1	LHCB5	 light harvesting complex of photosystem II 5 
Ctaxi_contig_56156|comp36514_c7_seq10	-2.521673878	0.902629642	0.004070711	0.03011669	NA	NA	NA	NA	NA
Ctaxi_contig_10490|comp31407_c0_seq2	-2.5168658	3.382992673	0.000699902	0.007901186	triosephosphate cytosolic	gi|412990894|emb|CCO18266.1|triosephosphate isomerase [Bathycoccus prasinos]	AT3G55440.1	"ATCTIMC,TPI,CYTOTPI"	 triosephosphate isomerase 
Ctaxi_contig_65842|comp37026_c6_seq1	-2.515468789	4.62819319	7.45E-13	1.65E-10	magnesium chelatase subunit h	gi|302847052|ref|XP_002955061.1|magnesium protoporphyrin chelatase [Volvox carteri f. nagariensis] >gi|300259589|gb|EFJ43815.1| magnesium protoporphyrin chelatase [Volvox carteri f. nagariensis]	AT5G13630.2	"GUN5,CCH,CHLH,CCH1,ABAR"	" magnesium-chelatase subunit chlH, chloroplast, putative / Mg-protoporphyrin IX chelatase, putative (CHLH) "
Ctaxi_contig_7892|comp30423_c0_seq5	-2.511376623	5.535318439	6.81E-22	1.68E-18	light-harvesting protein of photosystem i	gi|145079136|tpg|DAA05900.1|TPA_inf: chloroplast light-harvesting complex I protein precursor Lhca9 [Acetabularia acetabulum]	AT1G19150.1	"LHCA6,LHCA2*1"	 photosystem I light harvesting complex gene 6 
Ctaxi_contig_9076|comp30959_c0_seq1	-2.509914596	4.723870665	9.19E-10	8.14E-08	NA	NA	NA	NA	NA
Ctaxi_contig_51947|comp36258_c1_seq5	-2.508893451	0.960304011	0.000314532	0.004233185	NA	NA	NA	NA	NA
Ctaxi_contig_65829|comp37026_c1_seq1	-2.508157529	3.892948944	2.21E-14	7.87E-12	magnesium chelatase subunit h	gi|302847052|ref|XP_002955061.1|magnesium protoporphyrin chelatase [Volvox carteri f. nagariensis] >gi|300259589|gb|EFJ43815.1| magnesium protoporphyrin chelatase [Volvox carteri f. nagariensis]	AT5G13630.2	"GUN5,CCH,CHLH,CCH1,ABAR"	" magnesium-chelatase subunit chlH, chloroplast, putative / Mg-protoporphyrin IX chelatase, putative (CHLH) "
Ctaxi_contig_65826|comp37026_c0_seq3	-2.506578656	4.262428694	2.47E-14	8.72E-12	magnesium chelatase subunit h	gi|412986047|emb|CCO17247.1|magnesium chelatase subunit H [Bathycoccus prasinos]	AT5G13630.2	"GUN5,CCH,CHLH,CCH1,ABAR"	" magnesium-chelatase subunit chlH, chloroplast, putative / Mg-protoporphyrin IX chelatase, putative (CHLH) "
Ctaxi_contig_9313|comp31045_c0_seq6	-2.506200109	7.748105916	4.20E-13	1.01E-10	NA	NA	NA	NA	NA
Ctaxi_contig_50802|comp36197_c0_seq3	-2.498439085	1.050491561	7.86E-05	0.001386525	hypothetical protein CAOG_08770	gi|514485308|gb|EPH53477.1|hypothetical protein CAOG_08770 [Capsaspora owczarzaki ATCC 30864]	NA	NA	NA
Ctaxi_contig_46601|comp35910_c0_seq2	-2.493598621	0.636130842	0.005656557	0.038786112	nadh-ubiquinone oxidoreductase subunit 6	gi|159474416|ref|XP_001695321.1|cyclopropane fatty acid synthase [Chlamydomonas reinhardtii] >gi|158275804|gb|EDP01579.1| cyclopropane fatty acid synthase [Chlamydomonas reinhardtii]	AT3G23530.1		 Cyclopropane-fatty-acyl-phospholipid synthase 
Ctaxi_contig_35088|comp35022_c0_seq1	-2.479756952	7.463162824	3.26E-34	2.09E-30	NA	NA	NA	NA	NA
Ctaxi_contig_20105|comp33322_c0_seq4	-2.476934664	4.501879777	1.78E-13	4.69E-11	ycf32-related polyprotein of photosystem ii	gi|552828086|ref|XP_005847389.1|hypothetical protein CHLNCDRAFT_134219 [Chlorella variabilis] >gi|307107043|gb|EFN55287.1| hypothetical protein CHLNCDRAFT_134219 [Chlorella variabilis]	AT1G67740.1	"PSBY,YCF32"	 photosystem II BY 
Ctaxi_contig_38060|comp35295_c1_seq2	-2.473344639	0.817518948	0.001306154	0.012735082	NA	NA	NA	NA	NA
Ctaxi_contig_52851|comp36318_c1_seq1	-2.468803977	1.285705685	0.006392254	0.042445626	NA	NA	NA	NA	NA
Ctaxi_contig_63384|comp36915_c0_seq16	-2.466746924	4.355856607	0.000147491	0.002324492	NA	NA	NA	NA	NA
Ctaxi_contig_70645|comp37216_c1_seq4	-2.463155531	1.230527901	0.001484034	0.014040071	hypothetical protein CHLNCDRAFT_57044	gi|552840419|ref|XP_005850040.1|hypothetical protein CHLNCDRAFT_57044 [Chlorella variabilis] >gi|307109701|gb|EFN57938.1| hypothetical protein CHLNCDRAFT_57044 [Chlorella variabilis]	NA	NA	NA
Ctaxi_contig_37259|comp35220_c3_seq3	-2.461082084	1.820141105	9.07E-07	3.41E-05	soluble inorganic pyrophosphatase chloroplastic-like	gi|168049644|ref|XP_001777272.1|predicted protein [Physcomitrella patens] >gi|162671374|gb|EDQ57927.1| predicted protein [Physcomitrella patens]	AT5G09650.1	"AtPPa6,PPa6"	 pyrophosphorylase 6 
Ctaxi_contig_41292|comp35566_c1_seq1	-2.460240458	0.753123074	0.001467223	0.013922119	NA	NA	NA	NA	NA
Ctaxi_contig_41391|comp35571_c1_seq37	-2.456495466	0.776737945	0.002391931	0.020256284	NA	NA	NA	NA	NA
Ctaxi_contig_36309|comp35136_c0_seq1	-2.455267385	4.588747356	8.62E-14	2.47E-11	light-harvesting protein of photosystem i	gi|145079153|tpg|DAA05901.1|TPA_inf: chloroplast light-harvesting complex I protein precursor Lhca6 [Acetabularia acetabulum]	AT5G28450.1		 Chlorophyll A-B binding family protein 
Ctaxi_contig_17916|comp32983_c0_seq5	-2.445307678	0.491300039	0.002151874	0.018713368	NA	NA	NA	NA	NA
Ctaxi_contig_31938|comp34739_c0_seq3	-2.434924459	0.490142449	0.002946537	0.023584065	NA	NA	NA	NA	NA
Ctaxi_contig_8172|comp30569_c1_seq1	-2.429735109	3.627688365	1.57E-12	3.25E-10	chlorophyll a b-binding protein	gi|552813436|ref|XP_005843949.1|hypothetical protein CHLNCDRAFT_59790 [Chlorella variabilis] >gi|307103588|gb|EFN51847.1| hypothetical protein CHLNCDRAFT_59790 [Chlorella variabilis]	AT2G05070.1	"LHCB2.2,LHCB2"	 photosystem II light harvesting complex gene 2.2 
Ctaxi_contig_21419|comp33511_c1_seq1	-2.425679856	1.394206237	3.25E-05	0.000676908	argonaute-like protein	gi|302842702|ref|XP_002952894.1|Argonaute-like protein [Volvox carteri f. nagariensis] >gi|300261934|gb|EFJ46144.1| Argonaute-like protein [Volvox carteri f. nagariensis]	AT1G48410.3	AGO1	 Stabilizer of iron transporter SufD / Polynucleotidyl transferase 
Ctaxi_contig_52452|comp36292_c0_seq8	-2.420435305	4.475347197	2.52E-10	2.53E-08	NA	NA	NA	NA	NA
Ctaxi_contig_35092|comp35022_c4_seq1	-2.416254386	6.370451503	4.39E-32	2.35E-28	NA	NA	NA	NA	NA
Ctaxi_contig_13040|comp32064_c0_seq3	-2.415525036	6.35523031	3.22E-14	1.12E-11	NA	NA	NA	NA	NA
Ctaxi_contig_9672|comp31172_c0_seq3	-2.414431506	2.416988096	2.80E-08	1.66E-06	NA	NA	NA	NA	NA
Ctaxi_contig_33699|comp34893_c1_seq1	-2.413938833	7.979042468	1.51E-22	4.15E-19	hyalin	gi|83646051|ref|YP_434486.1|hypothetical protein HCH_03306 [Hahella chejuensis KCTC 2396] >gi|499716396|ref|WP_011397130.1| hypothetical protein [Hahella chejuensis] >gi|83634094|gb|ABC30061.1| protein of unknown function (DUF1555) [Hahella chejuensis KCTC 2396]	NA	NA	NA
Ctaxi_contig_24171|comp33893_c3_seq1	-2.410474735	2.132806528	1.27E-09	1.09E-07	ankyrin repeat protein	"gi|156099282|ref|XP_001615643.1|hypothetical protein [Plasmodium vivax Sal-1] >gi|148804517|gb|EDL45916.1| hypothetical protein, conserved [Plasmodium vivax]"	NA	NA	NA
Ctaxi_contig_23437|comp33797_c4_seq1	-2.406629668	0.978163285	0.001357567	0.013084135	ubox domain containing protein	"gi|298706487|emb|CBJ29474.1|WD repeat, SAM and U-box domain containing 1 [Ectocarpus siliculosus]"	AT5G51270.1		 U-box domain-containing protein kinase family protein 
Ctaxi_contig_73493|comp2802622_c0_seq1	-2.406615056	0.994416711	0.000194337	0.002907075	major light-harvesting chlorophyll a b protein	gi|2407314|gb|AAB70556.1|chlorophyll a/b binding protein [Tetraselmis sp. RG-15]	AT2G05070.1	"LHCB2.2,LHCB2"	 photosystem II light harvesting complex gene 2.2 
Ctaxi_contig_24446|comp33935_c0_seq1	-2.399244299	4.513535423	4.73E-09	3.49E-07	9-cis-epoxycarotenoid dioxygenase	"gi|385763966|gb|AFI78786.1|carotenoid cleavage dioxygenase 7, partial [Coleochaete orbicularis]"	AT5G47090.1		" unknown protein; CONTAINS InterPro DOMAIN/s: Protein of unknown function DUF2052, coiled-coil (InterPro:IPR018613); Has 30201 Blast hits to 17322 proteins in 780 species: Archae - 12; Bacteria - 1396; Metazoa - 17338; Fungi - 3422; Plants - 5037; Viruses - 0; Other Eukaryotes - 2996 (source: NCBI BLink). "
Ctaxi_contig_10991|comp31572_c0_seq1	-2.38427377	1.900849699	2.06E-05	0.000462274	NA	NA	NA	NA	NA
Ctaxi_contig_10968|comp31566_c1_seq4	-2.383444361	0.990451187	0.000417391	0.005272534	spt transcription factor family member	gi|509391706|gb|AGN29634.1|SPT transcription factor family member [Acartia pacifica]	NA	NA	NA
Ctaxi_contig_35225|comp35035_c1_seq1	-2.382660745	4.219014495	1.48E-14	5.78E-12	photosystem i subunit v precursor	gi|308803731|ref|XP_003079178.1|putative photosystem I subunit V precursor (ISS) [Ostreococcus tauri] >gi|116057633|emb|CAL53836.1| putative photosystem I subunit V precursor (ISS) [Ostreococcus tauri]	AT1G55670.1	PSAG	 photosystem I subunit G 
Ctaxi_contig_65827|comp37026_c0_seq4	-2.378349873	3.654421469	1.94E-09	1.57E-07	magnesium chelatase subunit h	gi|545369496|ref|XP_005649493.1|magnesium chelatase subunit H [Coccomyxa subellipsoidea C-169] >gi|384251471|gb|EIE24949.1| magnesium chelatase subunit H [Coccomyxa subellipsoidea C-169]	AT5G13630.1	"GUN5,CCH,CHLH,CCH1,ABAR"	" magnesium-chelatase subunit chlH, chloroplast, putative / Mg-protoporphyrin IX chelatase, putative (CHLH) "
Ctaxi_contig_23679|comp33822_c0_seq4	-2.377698238	0.921147992	0.00198249	0.01760311	NA	NA	NA	NA	NA
Ctaxi_contig_43264|comp35698_c1_seq4	-2.375673979	2.499550205	8.88E-07	3.36E-05	ankyrin repeat protein	"gi|123446853|ref|XP_001312173.1|ankyrin repeat protein [Trichomonas vaginalis G3] >gi|121894011|gb|EAX99243.1| ankyrin repeat protein, putative [Trichomonas vaginalis G3]"	AT2G03430.1		 Ankyrin repeat family protein 
Ctaxi_contig_40768|comp35530_c2_seq2	-2.37441172	1.291037975	0.003146865	0.024791514	NA	NA	NA	NA	NA
Ctaxi_contig_24020|comp33870_c0_seq5	-2.367512128	1.37485854	0.000419961	0.005296499	NA	NA	NA	NA	NA
Ctaxi_contig_36254|comp35131_c1_seq4	-2.366132871	4.564747687	2.23E-09	1.78E-07	NA	NA	NA	NA	NA
Ctaxi_contig_10992|comp31572_c1_seq1	-2.353209353	1.875913609	0.000143583	0.002275198	protein unc- isoform p	gi|336287837|gb|AEI30206.1|calcium/calmodulin dependent protein kinase II association-domain-containing protein [uncultured bacterium]	NA	NA	NA
Ctaxi_contig_10805|comp31509_c0_seq1	-2.35253301	8.110043802	2.36E-10	2.40E-08	atp synthase	gi|281211748|gb|EFA85910.1|hypothetical protein PPL_01142 [Polysphondylium pallidum PN500]	NA	NA	NA
Ctaxi_contig_8846|comp30863_c0_seq1	-2.347225638	3.028479283	5.75E-08	3.16E-06	NA	NA	NA	NA	NA
Ctaxi_contig_22876|comp33725_c0_seq13	-2.345224595	0.98502107	0.001770023	0.016063433	NA	NA	NA	NA	NA
Ctaxi_contig_58148|comp36634_c2_seq1	-2.342587441	3.097639756	2.04E-08	1.24E-06	NA	NA	NA	NA	NA
Ctaxi_contig_42923|comp35672_c0_seq1	-2.33748237	3.613282316	2.01E-10	2.10E-08	NA	NA	NA	NA	NA
Ctaxi_contig_35893|comp35098_c3_seq1	-2.33416913	5.229384521	5.17E-18	5.03E-15	NA	NA	NA	NA	NA
Ctaxi_contig_29011|comp34436_c1_seq8	-2.329634344	1.557947027	0.002588393	0.021457069	hypothetical protein THAPSDRAFT_21646	gi|223998074|ref|XP_002288710.1|hypothetical protein THAPSDRAFT_21646 [Thalassiosira pseudonana CCMP1335] >gi|220975818|gb|EED94146.1| hypothetical protein THAPSDRAFT_21646 [Thalassiosira pseudonana CCMP1335]	NA	NA	NA
Ctaxi_contig_29004|comp34436_c1_seq1	-2.328508357	1.987259994	0.004863748	0.034534013	NA	NA	NA	NA	NA
Ctaxi_contig_68065|comp37113_c0_seq3	-2.310774283	1.680573735	1.39E-06	4.97E-05	NA	NA	NA	NA	NA
Ctaxi_contig_42300|comp35625_c1_seq1	-2.310491619	0.894800208	0.00251888	0.021026947	respiratory burst oxidase	gi|301105208|ref|XP_002901688.1|respiratory burst oxidase [Phytophthora infestans T30-4] >gi|262100692|gb|EEY58744.1| respiratory burst oxidase [Phytophthora infestans T30-4]	AT4G11230.1		 Riboflavin synthase-like superfamily protein 
Ctaxi_contig_32618|comp34797_c1_seq5	-2.307752393	0.833324564	0.00034133	0.004527351	NA	NA	NA	NA	NA
Ctaxi_contig_68103|comp37115_c1_seq5	-2.306703991	1.803170054	0.001245535	0.012272437	hypothetical protein CHLNCDRAFT_143448	gi|552835813|ref|XP_005849030.1|hypothetical protein CHLNCDRAFT_143448 [Chlorella variabilis] >gi|307108689|gb|EFN56928.1| hypothetical protein CHLNCDRAFT_143448 [Chlorella variabilis]	NA	NA	NA
Ctaxi_contig_61444|comp36807_c2_seq8	-2.299877284	1.584301672	9.09E-05	0.00155634	protein	gi|159482018|ref|XP_001699070.1|hypothetical protein CHLREDRAFT_193503 [Chlamydomonas reinhardtii] >gi|158273133|gb|EDO98925.1| predicted protein [Chlamydomonas reinhardtii]	NA	NA	NA
Ctaxi_contig_57259|comp36579_c1_seq64	-2.297684665	3.752964657	4.33E-06	0.000129926	serine decarboxylase	gi|302844899|ref|XP_002953989.1|serine decarboxylase [Volvox carteri f. nagariensis] >gi|300260801|gb|EFJ45018.1| serine decarboxylase [Volvox carteri f. nagariensis]	AT1G43710.1	emb1075	 Pyridoxal phosphate (PLP)-dependent transferases superfamily protein 
Ctaxi_contig_27794|comp34293_c0_seq7	-2.295707473	3.347952669	1.06E-11	1.75E-09	NA	NA	NA	NA	NA
Ctaxi_contig_36278|comp35133_c5_seq1	-2.294065705	5.513295693	4.90E-21	1.05E-17	NA	NA	NA	NA	NA
Ctaxi_contig_34320|comp34947_c4_seq1	-2.294008635	1.777563884	0.001965023	0.017481892	NA	NA	NA	NA	NA
Ctaxi_contig_47573|comp35981_c1_seq12	-2.291905387	0.91464409	0.001071857	0.010943542	NA	NA	NA	NA	NA
Ctaxi_contig_36277|comp35133_c1_seq1	-2.278408464	0.919150778	0.000396205	0.005050506	NA	NA	NA	NA	NA
Ctaxi_contig_68992|comp37151_c0_seq3	-2.277334812	1.903359795	1.35E-05	0.000328975	serine threonine-protein kinase nek5	gi|552842596|ref|XP_005850610.1|hypothetical protein CHLNCDRAFT_50283 [Chlorella variabilis] >gi|307110272|gb|EFN58508.1| hypothetical protein CHLNCDRAFT_50283 [Chlorella variabilis]	AT3G45420.1		 Concanavalin A-like lectin protein kinase family protein 
Ctaxi_contig_20591|comp33400_c3_seq1	-2.271491625	1.652346717	0.000785362	0.008602758	NA	NA	NA	NA	NA
Ctaxi_contig_56617|comp36544_c1_seq1	-2.270816204	2.134745067	5.35E-05	0.001020018	NA	NA	NA	NA	NA
Ctaxi_contig_45301|comp35816_c1_seq7	-2.269264798	0.51396704	0.002149663	0.018704286	NA	NA	NA	NA	NA
Ctaxi_contig_6460|comp29309_c1_seq1	-2.268444495	4.714279302	2.73E-17	2.19E-14	chlorophyll a b binding protein	gi|145079054|tpg|DAA05896.1|TPA_inf: chloroplast light-harvesting complex II protein precursor Lhcbm13 [Acetabularia acetabulum]	AT2G05100.1	"LHCB2.1,LHCB2"	 photosystem II light harvesting complex gene 2.1 
Ctaxi_contig_26992|comp34198_c0_seq12	-2.266550423	3.809127958	2.69E-11	3.82E-09	tyrosine 3-monooxygenase	gi|312983201|gb|ADR30399.1|chloroplast phenylalanine hydroxylase [Pinus taeda]	NA	NA	NA
Ctaxi_contig_61437|comp36807_c2_seq1	-2.2627993	2.260475847	1.56E-05	0.000370709	protein	gi|403371552|gb|EJY85656.1|hypothetical protein OXYTRI_16359 [Oxytricha trifallax]	NA	NA	NA
Ctaxi_contig_62617|comp36868_c1_seq18	-2.262017151	1.760273866	1.62E-05	0.000380903	NA	NA	NA	NA	NA
Ctaxi_contig_14341|comp32346_c1_seq1	-2.261691946	4.813252969	1.03E-08	6.89E-07	beta-carotene hydroxylase	"gi|75207033|sp|Q9SPK6.1|BCH_HAEPLRecName: Full=Beta-carotene 3-hydroxylase, chloroplastic; Flags: Precursor >gi|5852870|gb|AAD54243.1|AF162276_1 carotenoid hydroxylase [Haematococcus pluvialis]"	AT4G25700.1	"BETA-OHASE1,B1,chy1,BCH1"	 beta-hydroxylase 1 
Ctaxi_contig_58146|comp36634_c0_seq2	-2.261478676	2.482439681	9.21E-10	8.14E-08	NA	NA	NA	NA	NA
Ctaxi_contig_20121|comp33325_c1_seq1	-2.254829894	2.620206222	8.35E-07	3.19E-05	protein	gi|159467629|ref|XP_001691994.1|protein ser/thr phosphatase [Chlamydomonas reinhardtii] >gi|158278721|gb|EDP04484.1| protein ser/thr phosphatase [Chlamydomonas reinhardtii]	AT1G07010.1		 Calcineurin-like metallo-phosphoesterase superfamily protein 
Ctaxi_contig_58145|comp36634_c0_seq1	-2.253545585	2.579726561	2.88E-07	1.31E-05	helicase associated domain protein	gi|152073908|gb|EDN70824.1|helicase domain protein [Beggiatoa sp. PS]	NA	NA	NA
Ctaxi_contig_52448|comp36292_c0_seq4	-2.251778529	3.882076194	1.50E-05	0.000360299	NA	NA	NA	NA	NA
Ctaxi_contig_27428|comp34254_c1_seq4	-2.249347728	1.037514648	0.001329117	0.012913494	NA	NA	NA	NA	NA
Ctaxi_contig_12344|comp31916_c0_seq2	-2.248123054	4.488789856	1.65E-05	0.000388644	thioredoxin peroxidase	gi|303275592|ref|XP_003057090.1|predicted protein [Micromonas pusilla CCMP1545] >gi|226461442|gb|EEH58735.1| predicted protein [Micromonas pusilla CCMP1545]	AT5G06290.1	"2-CysPrxB,2CPB"	 2-cysteine peroxiredoxin B 
Ctaxi_contig_67783|comp37100_c1_seq2	-2.247345754	1.100055388	0.000581158	0.006834946	enoyl-	gi|552848742|ref|XP_005852175.1|hypothetical protein CHLNCDRAFT_59537 [Chlorella variabilis] >gi|307111839|gb|EFN60073.1| hypothetical protein CHLNCDRAFT_59537 [Chlorella variabilis]	AT2G05990.2	"MOD1,ENR1"	 NAD(P)-binding Rossmann-fold superfamily protein 
Ctaxi_contig_50817|comp36198_c1_seq6	-2.243508241	2.495508671	1.18E-08	7.66E-07	NA	NA	NA	NA	NA
Ctaxi_contig_46267|comp35887_c3_seq1	-2.241792889	7.329476598	2.32E-11	3.37E-09	ribulose bisphosphate small subunit precursor	"gi|132073|sp|P16134.1|RBS1_ACEATRecName: Full=Ribulose bisphosphate carboxylase small chain 1, chloroplastic; Short=RuBisCO small subunit 1; Flags: Precursor >gi|732551|emb|CAA36108.1| ribulose bisphosphate carboxylase, small subunit precursor [Acetabularia acetabulum]"	AT5G38430.1		 Ribulose bisphosphate carboxylase (small chain) family protein 
Ctaxi_contig_33694|comp34893_c0_seq4	-2.240677792	5.842807867	1.85E-10	1.95E-08	adenosine 3-phospho 5-phosphosulfate transporter 1	gi|302828518|ref|XP_002945826.1|hypothetical protein VOLCADRAFT_78846 [Volvox carteri f. nagariensis] >gi|300268641|gb|EFJ52821.1| hypothetical protein VOLCADRAFT_78846 [Volvox carteri f. nagariensis]	AT5G59740.1		 UDP-N-acetylglucosamine (UAA) transporter family 
Ctaxi_contig_41347|comp35569_c3_seq2	-2.237965668	7.510375038	1.22E-13	3.33E-11	NA	NA	NA	NA	NA
Ctaxi_contig_42301|comp35625_c2_seq1	-2.233201827	1.23699392	0.000295061	0.004042369	nadph oxidase	gi|194757289|ref|XP_001960897.1|GF13591 [Drosophila ananassae] >gi|190622195|gb|EDV37719.1| GF13591 [Drosophila ananassae]	AT5G47100.1	"CBL9,ATCBL9"	 calcineurin B-like protein 9 
Ctaxi_contig_29728|comp34517_c0_seq4	-2.218173905	1.874907705	0.005578429	0.038335415	pentatricopeptide repeat-containing protein	gi|552840972|ref|XP_005850189.1|hypothetical protein CHLNCDRAFT_34493 [Chlorella variabilis] >gi|307109850|gb|EFN58087.1| hypothetical protein CHLNCDRAFT_34493 [Chlorella variabilis]	AT3G22470.1		 Pentatricopeptide repeat (PPR) superfamily protein 
Ctaxi_contig_50538|comp36181_c2_seq9	-2.216849987	4.254866315	3.32E-10	3.23E-08	NA	NA	NA	NA	NA
Ctaxi_contig_16290|comp32698_c0_seq1	-2.215309061	9.766334804	1.88E-14	6.92E-12	NA	NA	NA	NA	NA
Ctaxi_contig_11359|comp31659_c2_seq2	-2.214499771	2.495076639	0.002372	0.020152263	chlorophyll a-b binding protein chloroplastic-like	gi|145079172|tpg|DAA05902.1|TPA_inf: chloroplast light-harvesting complex I protein precursor Lhca7 [Acetabularia acetabulum]	AT3G47470.1	"LHCA4,CAB4"	 light-harvesting chlorophyll-protein complex I subunit A4 
Ctaxi_contig_36314|comp35136_c4_seq1	-2.214051284	3.584137859	7.52E-10	6.77E-08	NA	NA	NA	NA	NA
Ctaxi_contig_10059|comp31290_c1_seq3	-2.213331349	4.627382732	2.06E-11	3.06E-09	NA	NA	NA	NA	NA
Ctaxi_contig_25588|comp34064_c4_seq7	-2.209916905	1.553468256	1.44E-05	0.000346977	high mobility group protein homolog tdp-1	gi|300122042|emb|CBK22616.2|unnamed protein product [Blastocystis hominis]	NA	NA	NA
Ctaxi_contig_47775|comp35996_c0_seq2	-2.208831346	1.408211737	9.49E-05	0.001610593	NA	NA	NA	NA	NA
Ctaxi_contig_13527|comp32181_c0_seq4	-2.206272456	1.061220865	0.006843181	0.044741043	sub1 homolog	gi|366988927|ref|XP_003674231.1|hypothetical protein NCAS_0A12930 [Naumovozyma castellii CBS 4309] >gi|342300094|emb|CCC67851.1| hypothetical protein NCAS_0A12930 [Naumovozyma castellii CBS 4309]	AT5G09250.1	KIWI	 ssDNA-binding transcriptional regulator 
Ctaxi_contig_35089|comp35022_c1_seq1	-2.200693331	6.295390573	2.02E-24	7.21E-21	NA	NA	NA	NA	NA
Ctaxi_contig_38946|comp35364_c7_seq10	-2.19655293	1.791226648	0.000465378	0.005760555	iron-sulfur cluster assembly protein	gi|518879846|ref|WP_020035721.1|hypothetical protein [Verrucomicrobia bacterium SCGC AAA164-N20]	NA	NA	NA
Ctaxi_contig_23759|comp33832_c4_seq4	-2.190967963	3.989176533	8.92E-10	7.95E-08	NA	NA	NA	NA	NA
Ctaxi_contig_18489|comp33071_c0_seq1	-2.1892497	5.618551198	7.40E-19	8.79E-16	glutamyl-trna reductase	gi|159468490|ref|XP_001692407.1|glutamyl-trna reductase [Chlamydomonas reinhardtii] >gi|11935084|gb|AAG41962.1|AF305613_1 glutamyl-tRNA reductase precursor [Chlamydomonas reinhardtii] >gi|158278120|gb|EDP03885.1| glutamyl-trna reductase [Chlamydomonas reinhardtii]	AT1G58290.1	HEMA1	 Glutamyl-tRNA reductase family protein 
Ctaxi_contig_11421|comp31675_c0_seq1	-2.188209252	4.419721407	1.06E-11	1.75E-09	tpa_inf: chloroplast light-harvesting complex ii protein precursor lhcbm6	gi|157965837|gb|ABW06955.1|chloroplast light-harvesting complex II protein precursor [Euglena gracilis]	AT1G29930.1	"CAB1,AB140,CAB140,LHCB1.3"	 chlorophyll A/B binding protein 1 
Ctaxi_contig_36903|comp35198_c4_seq1	-2.187190191	0.756485394	0.000731618	0.008181319	NA	NA	AT5G06060.1		 NAD(P)-binding Rossmann-fold superfamily protein 
Ctaxi_contig_7888|comp30423_c0_seq1	-2.185244953	6.460222322	4.55E-13	1.06E-10	light-harvesting protein of photosystem i	gi|545358312|ref|XP_005644735.1|light harvesting complex a protein [Coccomyxa subellipsoidea C-169] >gi|384246702|gb|EIE20191.1| light harvesting complex a protein [Coccomyxa subellipsoidea C-169]	AT4G10340.1	LHCB5	 light harvesting complex of photosystem II 5 
Ctaxi_contig_36191|comp35126_c0_seq2	-2.185082852	2.960596383	1.50E-09	1.26E-07	NA	NA	NA	NA	NA
Ctaxi_contig_20123|comp33325_c1_seq3	-2.181326861	2.10086372	7.20E-06	0.00019639	protein	gi|545359939|ref|XP_005645390.1|Metallo-dependent phosphatase [Coccomyxa subellipsoidea C-169] >gi|384247359|gb|EIE20846.1| Metallo-dependent phosphatase [Coccomyxa subellipsoidea C-169]	AT1G07010.2		 Calcineurin-like metallo-phosphoesterase superfamily protein 
Ctaxi_contig_7072|comp29868_c0_seq1	-2.180639353	2.35758089	1.24E-07	6.26E-06	NA	NA	NA	NA	NA
Ctaxi_contig_10060|comp31290_c1_seq4	-2.179616644	6.657744956	1.24E-16	7.92E-14	NA	NA	NA	NA	NA
Ctaxi_contig_56234|comp36519_c0_seq5	-2.177137042	2.89286749	5.75E-07	2.32E-05	NA	NA	NA	NA	NA
Ctaxi_contig_22874|comp33725_c0_seq11	-2.162882739	1.317227147	0.000416753	0.005268472	NA	NA	NA	NA	NA
Ctaxi_contig_33752|comp34898_c2_seq2	-2.162132981	1.418262275	0.000601112	0.00701529	cytochrome oxidase biogenesis family	gi|545359007|ref|XP_005645009.1|hypothetical protein COCSUDRAFT_67376 [Coccomyxa subellipsoidea C-169] >gi|384246977|gb|EIE20465.1| hypothetical protein COCSUDRAFT_67376 [Coccomyxa subellipsoidea C-169]	AT1G65080.1		" Membrane insertion protein, OxaA/YidC with tetratricopeptide repeat domain "
Ctaxi_contig_13480|comp32169_c0_seq1	-2.159021404	1.531429474	0.000539123	0.006432577	NA	NA	NA	NA	NA
Ctaxi_contig_68075|comp37113_c4_seq2	-2.152489867	4.093207919	1.38E-12	2.89E-10	NA	NA	NA	NA	NA
Ctaxi_contig_23724|comp33829_c1_seq1	-2.150512083	7.211105312	4.59E-15	2.07E-12	s-adenosyl homocysteine hydrolase	gi|545355424|ref|XP_005643510.1|S-Adenosyl homocysteine hydrolase [Coccomyxa subellipsoidea C-169] >gi|384245472|gb|EIE18966.1| S-Adenosyl homocysteine hydrolase [Coccomyxa subellipsoidea C-169]	AT4G13940.4	"HOG1,SAHH1"	 S-adenosyl-L-homocysteine hydrolase 
Ctaxi_contig_10062|comp31291_c0_seq1	-2.149445005	2.347765788	1.01E-05	0.000259605	adenosine kinase	gi|545361301|ref|XP_005645953.1|adenosine kinase isoform 1T-like protein [Coccomyxa subellipsoidea C-169] >gi|384247924|gb|EIE21409.1| adenosine kinase isoform 1T-like protein [Coccomyxa subellipsoidea C-169]	AT3G09820.2	ADK1	 adenosine kinase 1 
Ctaxi_contig_8170|comp30569_c0_seq4	-2.146007193	5.392953642	1.25E-12	2.67E-10	tpa_inf: chloroplast light-harvesting complex ii protein precursor lhcbm2	gi|145079271|tpg|DAA05907.1|TPA_inf: chloroplast light-harvesting complex II protein precursor Lhcbm4 [Acetabularia acetabulum]	AT2G05100.1	"LHCB2.1,LHCB2"	 photosystem II light harvesting complex gene 2.1 
Ctaxi_contig_56622|comp36544_c2_seq4	-2.142634243	1.131926607	0.001198813	0.011929358	NA	NA	NA	NA	NA
Ctaxi_contig_42288|comp35624_c0_seq3	-2.13481978	1.647667063	1.78E-05	0.000410844	NA	NA	NA	NA	NA
Ctaxi_contig_5419|comp27819_c0_seq4	-2.134447289	4.866841134	1.58E-16	9.94E-14	NA	NA	NA	NA	NA
Ctaxi_contig_12986|comp32056_c0_seq4	-2.134378932	0.856128365	0.006780855	0.044446265	NA	NA	NA	NA	NA
Ctaxi_contig_68064|comp37113_c0_seq2	-2.133229198	4.003043925	2.05E-12	4.00E-10	NA	NA	NA	NA	NA
Ctaxi_contig_13568|comp32187_c1_seq1	-2.129605986	1.471928965	0.000119298	0.001955092	NA	NA	NA	NA	NA
Ctaxi_contig_7890|comp30423_c0_seq3	-2.129062185	3.348143365	2.11E-06	7.13E-05	light-harvesting protein of photosystem i	gi|145079136|tpg|DAA05900.1|TPA_inf: chloroplast light-harvesting complex I protein precursor Lhca9 [Acetabularia acetabulum]	AT1G19150.1	"LHCA6,LHCA2*1"	 photosystem I light harvesting complex gene 6 
Ctaxi_contig_10807|comp31509_c0_seq3	-2.128834691	7.018916429	2.07E-10	2.15E-08	NA	NA	NA	NA	NA
Ctaxi_contig_49080|comp36081_c0_seq1	-2.127780245	4.154090197	3.80E-17	2.77E-14	tyrosine protein	gi|412988152|emb|CCO17488.1|predicted protein [Bathycoccus prasinos]	AT5G03730.1	"CTR1,SIS1,AtCTR1"	 Protein kinase superfamily protein 
Ctaxi_contig_65079|comp36999_c0_seq1	-2.126162836	2.108601308	0.001015035	0.010521719	tac7077	gi|302838318|ref|XP_002950717.1|hypothetical protein VOLCADRAFT_91189 [Volvox carteri f. nagariensis] >gi|300263834|gb|EFJ48032.1| hypothetical protein VOLCADRAFT_91189 [Volvox carteri f. nagariensis]	AT4G33140.1		 Haloacid dehalogenase-like hydrolase (HAD) superfamily protein 
Ctaxi_contig_60132|comp36741_c0_seq1	-2.125771076	1.836115373	0.000136777	0.002184621	hydroxypyruvate reductase	gi|159466566|ref|XP_001691480.1|hydroxypyruvate reductase [Chlamydomonas reinhardtii] >gi|158279452|gb|EDP05213.1| hydroxypyruvate reductase [Chlamydomonas reinhardtii]	AT1G68010.1	"HPR,ATHPR1"	 hydroxypyruvate reductase 
Ctaxi_contig_18479|comp33070_c1_seq2	-2.12290937	1.041034459	0.001446184	0.013779568	NA	NA	NA	NA	NA
Ctaxi_contig_11214|comp31625_c1_seq1	-2.115972974	3.028315573	2.44E-05	0.000531225	NA	NA	NA	NA	NA
Ctaxi_contig_29848|comp34528_c0_seq1	-2.108776381	5.393837675	2.02E-19	2.81E-16	NA	NA	NA	NA	NA
Ctaxi_contig_12916|comp32044_c4_seq2	-2.102840743	0.841946683	0.001132155	0.011404767	NA	NA	NA	NA	NA
Ctaxi_contig_11320|comp31648_c0_seq4	-2.101119468	5.823096424	3.45E-16	1.92E-13	sulfotransferase	gi|284040217|ref|YP_003390147.1|sulfotransferase [Spirosoma linguale DSM 74] >gi|502694430|ref|WP_012929844.1| sulfotransferase [Spirosoma linguale] >gi|283819510|gb|ADB41348.1| sulfotransferase [Spirosoma linguale DSM 74]	NA	NA	NA
Ctaxi_contig_68074|comp37113_c4_seq1	-2.096927414	5.19996334	3.14E-18	3.25E-15	NA	NA	NA	NA	NA
Ctaxi_contig_1654|comp13445_c0_seq1	-2.095487923	1.080675479	0.001068288	0.010919118	tpa_inf: chloroplast light-harvesting complex ii protein precursor lhcbm2	gi|145079419|tpg|DAA05914.1|TPA_inf: chloroplast light-harvesting complex II protein precursor Lhcbm2 [Acetabularia acetabulum]	AT2G05100.1	"LHCB2.1,LHCB2"	 photosystem II light harvesting complex gene 2.1 
Ctaxi_contig_56470|comp36535_c1_seq17	-2.091946475	0.601497846	0.005940587	0.04020395	chymotrypsin-like elastase family member 2a	"gi|148222979|ref|NP_001080861.1|chymotrypsin-like elastase family, member 2A precursor [Xenopus laevis] >gi|32450299|gb|AAH54304.1| Ela2-prov protein [Xenopus laevis]"	NA	NA	NA
Ctaxi_contig_16901|comp32808_c0_seq1	-2.086136933	3.041248043	1.25E-06	4.51E-05	aldo keto reductase	gi|145344615|ref|XP_001416824.1|predicted protein [Ostreococcus lucimarinus CCE9901] >gi|144577050|gb|ABO95117.1| predicted protein [Ostreococcus lucimarinus CCE9901]	AT1G04420.1		 NAD(P)-linked oxidoreductase superfamily protein 
Ctaxi_contig_10049|comp31287_c0_seq2	-2.084046054	0.603547593	0.003743778	0.028271825	NA	NA	NA	NA	NA
Ctaxi_contig_51946|comp36258_c1_seq4	-2.083738092	1.927753552	1.15E-05	0.000286643	NA	NA	NA	NA	NA
Ctaxi_contig_10575|comp31439_c0_seq1	-2.082993495	3.372532319	6.71E-09	4.70E-07	NA	NA	NA	NA	NA
Ctaxi_contig_8809|comp30849_c0_seq1	-2.081606951	4.639146472	1.77E-11	2.70E-09	protein	gi|168025352|ref|XP_001765198.1|predicted protein [Physcomitrella patens] >gi|162683517|gb|EDQ69926.1| predicted protein [Physcomitrella patens]	AT1G30380.1	PSAK	 photosystem I subunit K 
Ctaxi_contig_39522|comp35420_c1_seq1	-2.081398468	6.498566639	7.84E-14	2.33E-11	3-phosphoglycerate partial	gi|299115459|emb|CBN75623.1|phosphoglycerate kinase [Ectocarpus siliculosus]	AT1G56190.2		 Phosphoglycerate kinase family protein 
Ctaxi_contig_10577|comp31439_c0_seq3	-2.067987645	3.003752424	2.57E-06	8.48E-05	NA	NA	NA	NA	NA
Ctaxi_contig_14038|comp32276_c1_seq2	-2.066987235	1.07431424	0.004224046	0.030937109	ankyrin repeat domain-containing protein 39	gi|255073439|ref|XP_002500394.1|predicted protein [Micromonas sp. RCC299] >gi|226515657|gb|ACO61652.1| predicted protein [Micromonas sp. RCC299]	AT2G03430.1		 Ankyrin repeat family protein 
Ctaxi_contig_11833|comp31797_c0_seq2	-2.062060144	4.169152662	4.60E-07	1.94E-05	atp-sulfurylase	gi|159483375|ref|XP_001699736.1|ATP-sulfurylase [Chlamydomonas reinhardtii] >gi|158281678|gb|EDP07432.1| ATP-sulfurylase [Chlamydomonas reinhardtii]	AT1G19920.1	"APS2,ASA1"	 Pseudouridine synthase/archaeosine transglycosylase-like family protein 
Ctaxi_contig_45295|comp35816_c1_seq1	-2.06094329	0.92137552	0.001150209	0.011534844	NA	NA	NA	NA	NA
Ctaxi_contig_41374|comp35571_c1_seq20	-2.055535399	1.470691711	0.004933168	0.034864819	polymorphic outer membrane protein	gi|428216441|ref|YP_007100906.1|hypothetical protein Pse7367_0161 [Pseudanabaena sp. PCC 7367] >gi|504976350|ref|WP_015163452.1| hypothetical protein [Pseudanabaena sp. PCC 7367] >gi|427988223|gb|AFY68478.1| conserved repeat domain protein [Pseudanabaena sp. PCC 7367]	NA	NA	NA
Ctaxi_contig_15189|comp32514_c0_seq7	-2.053943245	5.843856688	3.35E-18	3.36E-15	NA	NA	NA	NA	NA
Ctaxi_contig_27308|comp34238_c2_seq1	-2.053344641	1.619541647	0.000193863	0.002901339	tetratricopeptide repeat protein	gi|552844387|ref|XP_005851065.1|hypothetical protein CHLNCDRAFT_56644 [Chlorella variabilis] >gi|307110728|gb|EFN58963.1| hypothetical protein CHLNCDRAFT_56644 [Chlorella variabilis]	AT3G04240.1	SEC	 Tetratricopeptide repeat (TPR)-like superfamily protein 
Ctaxi_contig_12780|comp32018_c1_seq2	-2.051608812	4.221731918	4.82E-14	1.54E-11	33kda oxygen evolving protein of photosystem ii	"gi|11134152|sp|Q9SBN6.1|PSBO_VOLCARecName: Full=Oxygen-evolving enhancer protein 1, chloroplastic; Short=OEE1; Flags: Precursor >gi|5902584|gb|AAD55562.1|AF110780_1 oxygen-evolving enhancer protein 1 precursor [Volvox carteri f. nagariensis]"	AT5G66570.1	"PSBO-1,OEE1,OEE33,OE33,PSBO1,MSP-1"	 PS II oxygen-evolving complex 1 
Ctaxi_contig_25581|comp34064_c3_seq1	-2.049522378	1.835367838	8.39E-06	0.000222742	dna topoisomerase i	gi|494943440|ref|WP_007669468.1|DNA topoisomerase I [alpha proteobacterium BAL199] >gi|159181510|gb|EDP66022.1| DNA topoisomerase I [alpha proteobacterium BAL199]	AT4G31210.1		" DNA topoisomerase, type IA, core "
Ctaxi_contig_36627|comp35170_c3_seq3	-2.049278164	1.436786395	0.002906965	0.023370766	heat shock protein 60	gi|302830850|ref|XP_002946991.1|hypothetical protein VOLCADRAFT_79395 [Volvox carteri f. nagariensis] >gi|300268035|gb|EFJ52217.1| hypothetical protein VOLCADRAFT_79395 [Volvox carteri f. nagariensis]	AT2G33210.1	HSP60-2	 heat shock protein 60-2 
Ctaxi_contig_28332|comp34363_c1_seq1	-2.045104517	6.382047854	1.81E-14	6.84E-12	NA	NA	NA	NA	NA
Ctaxi_contig_51470|comp36240_c2_seq10	-2.038261525	1.702784293	0.002072668	0.018237708	NA	NA	NA	NA	NA
Ctaxi_contig_67781|comp37100_c0_seq1	-2.037076006	2.570041554	5.39E-07	2.21E-05	enoyl-acp reductase	gi|478435713|gb|AGJ00074.1|enoyl-ACP reductase [Malus domestica]	AT2G05990.2	"MOD1,ENR1"	 NAD(P)-binding Rossmann-fold superfamily protein 
Ctaxi_contig_11212|comp31625_c0_seq1	-2.036532833	2.418089007	3.74E-05	0.000757897	photosystem i reaction center subunit n	gi|552816599|ref|XP_005844728.1|hypothetical protein CHLNCDRAFT_32470 [Chlorella variabilis] >gi|307104372|gb|EFN52626.1| hypothetical protein CHLNCDRAFT_32470 [Chlorella variabilis]	AT5G64040.1	PSAN	" photosystem I reaction center subunit PSI-N, chloroplast, putative / PSI-N, putative (PSAN) "
Ctaxi_contig_10576|comp31439_c0_seq2	-2.033449134	3.501071129	6.40E-07	2.55E-05	NA	NA	NA	NA	NA
Ctaxi_contig_39303|comp35400_c6_seq7	-2.032956269	1.547049803	0.003061503	0.024310111	NA	NA	NA	NA	NA
Ctaxi_contig_45358|comp35821_c2_seq8	-2.028848425	3.628490579	1.98E-06	6.76E-05	mitochondrial substrate carrier protein	gi|552830305|ref|XP_005847872.1|hypothetical protein CHLNCDRAFT_23011 [Chlorella variabilis] >gi|307107528|gb|EFN55770.1| hypothetical protein CHLNCDRAFT_23011 [Chlorella variabilis]	AT3G51870.1		 Mitochondrial substrate carrier family protein 
Ctaxi_contig_27671|comp34282_c0_seq4	-2.02464147	2.298173573	2.22E-06	7.46E-05	60s ribosomal protein l31	gi|74272613|gb|ABA01102.1|60S ribosomal protein L31 [Chlamydomonas incerta]	AT5G56710.1		 Ribosomal protein L31e family protein 
Ctaxi_contig_55405|comp36468_c1_seq1	-2.020154184	1.831490449	1.14E-05	0.000284576	antigen p97 (melanoma associated) identified by monoclonal antibodies and	gi|552809764|ref|XP_005843025.1|hypothetical protein CHLNCDRAFT_59390 [Chlorella variabilis] >gi|307102653|gb|EFN50923.1| hypothetical protein CHLNCDRAFT_59390 [Chlorella variabilis]	NA	NA	NA
Ctaxi_contig_60563|comp36766_c2_seq1	-2.019344151	3.904791214	5.26E-12	9.25E-10	NA	NA	NA	NA	NA
Ctaxi_contig_39528|comp35420_c4_seq5	-2.01596683	4.678500348	2.59E-13	6.49E-11	phosphoglycerate kinase	gi|148243328|ref|YP_001228485.1|phosphoglycerate kinase [Synechococcus sp. RCC307] >gi|500469808|ref|WP_011936642.1| phosphoglycerate kinase [Synechococcus sp. RCC307] >gi|166987817|sp|A5GW73.1|PGK_SYNR3 RecName: Full=Phosphoglycerate kinase >gi|147851638|emb|CAK29132.1| Phosphoglycerate kinase [Synechococcus sp. RCC307]	AT1G79550.2	PGK	 phosphoglycerate kinase 
Ctaxi_contig_19874|comp33283_c0_seq1	-2.013190493	7.284633961	5.89E-15	2.55E-12	NA	NA	NA	NA	NA
Ctaxi_contig_30392|comp34579_c2_seq4	-2.01002474	1.076370957	0.004063412	0.030083505	NA	NA	AT1G07440.2		 NAD(P)-binding Rossmann-fold superfamily protein 
Ctaxi_contig_13389|comp32148_c0_seq6	-2.009161728	1.991265964	7.76E-06	0.000209002	NA	NA	NA	NA	NA
Ctaxi_contig_13156|comp32095_c0_seq2	-2.008808224	4.149798273	3.56E-12	6.52E-10	light-harvesting protein of photosystem i	gi|159465641|ref|XP_001691031.1|light-harvesting protein of photosystem I [Chlamydomonas reinhardtii] >gi|158279717|gb|EDP05477.1| light-harvesting protein of photosystem I [Chlamydomonas reinhardtii]	AT1G45474.2	LHCA5	 photosystem I light harvesting complex gene 5 
Ctaxi_contig_34618|comp34975_c6_seq2	-2.005495825	2.805156502	6.23E-08	3.39E-06	tropinone reductase 1-like	"gi|1717752|sp|P50162.1|TRN1_DATSTRecName: Full=Tropinone reductase 1; AltName: Full=Tropine dehydrogenase; AltName: Full=Tropinone reductase I; Short=TR-I >gi|4140003|pdb|1AE1|A Chain A, Tropinone Reductase-I Complex With Nadp >gi|4140004|pdb|1AE1|B Chain B, Tropinone Reductase-I Complex With Nadp >gi|424160|gb|AAA33281.1| tropinone reductase-I [Datura stramonium]"	AT2G29290.2		 NAD(P)-binding Rossmann-fold superfamily protein 
Ctaxi_contig_36566|comp35165_c5_seq1	-2.00494512	2.346318243	4.32E-07	1.85E-05	pentatricopeptide repeat-containing protein	gi|357473123|ref|XP_003606846.1|Pentatricopeptide repeat-containing protein [Medicago truncatula] >gi|355507901|gb|AES89043.1| Pentatricopeptide repeat-containing protein [Medicago truncatula]	AT1G13040.1		 Pentatricopeptide repeat (PPR-like) superfamily protein 
Ctaxi_contig_18487|comp33070_c4_seq1	-2.003001476	1.570774028	0.000247563	0.003535908	NA	NA	NA	NA	NA
Ctaxi_contig_9389|comp31066_c0_seq1	-2.00076966	3.178343663	1.17E-07	5.93E-06	protein usf-like	gi|552843468|ref|XP_005850848.1|hypothetical protein CHLNCDRAFT_29752 [Chlorella variabilis] >gi|307110510|gb|EFN58746.1| hypothetical protein CHLNCDRAFT_29752 [Chlorella variabilis]	AT2G32520.1		 alpha/beta-Hydrolases superfamily protein 
Ctaxi_contig_47079|comp35949_c3_seq6	-1.998066245	3.949762033	7.07E-06	0.000193909	NA	NA	NA	NA	NA
Ctaxi_contig_54738|comp36426_c2_seq6	-1.997003889	0.651068885	0.007562576	0.048194376	ankyrin-1 isoform x4	"gi|390370026|ref|XP_001186856.2|PREDICTED: ankyrin repeat and KH domain-containing protein 1-like, partial [Strongylocentrotus purpuratus]"	NA	NA	NA
Ctaxi_contig_37250|comp35220_c0_seq5	-1.995699102	2.832466927	6.60E-08	3.58E-06	soluble inorganic pyrophosphatase chloroplastic-like	gi|552837053|ref|XP_005849278.1|hypothetical protein CHLNCDRAFT_56094 [Chlorella variabilis] >gi|307108937|gb|EFN57176.1| hypothetical protein CHLNCDRAFT_56094 [Chlorella variabilis]	AT5G09650.1	"AtPPa6,PPa6"	 pyrophosphorylase 6 
Ctaxi_contig_6681|comp29477_c0_seq1	-1.994235143	4.13129229	1.22E-13	3.33E-11	l-ascorbate peroxidase	gi|302843194|ref|XP_002953139.1|hypothetical protein VOLCADRAFT_105827 [Volvox carteri f. nagariensis] >gi|300261526|gb|EFJ45738.1| hypothetical protein VOLCADRAFT_105827 [Volvox carteri f. nagariensis]	AT4G09010.1	"APX4,TL29"	 ascorbate peroxidase 4 
Ctaxi_contig_41900|comp35602_c1_seq5	-1.993157582	2.298132261	0.001500997	0.014138025	acyl carrier protein	gi|545361055|ref|XP_005645848.1|acyl carrier protein [Coccomyxa subellipsoidea C-169] >gi|384247819|gb|EIE21304.1| acyl carrier protein [Coccomyxa subellipsoidea C-169]	AT1G65290.1	mtACP2	 mitochondrial acyl carrier protein 2 
Ctaxi_contig_19318|comp33188_c2_seq2	-1.992285663	7.062635104	3.15E-10	3.10E-08	NA	NA	NA	NA	NA
Ctaxi_contig_8542|comp30738_c0_seq1	-1.992269325	3.815556831	1.31E-10	1.46E-08	NA	NA	NA	NA	NA
Ctaxi_contig_11780|comp31779_c1_seq1	-1.991678427	2.568197688	4.52E-06	0.000133707	NA	NA	NA	NA	NA
Ctaxi_contig_55413|comp36468_c3_seq1	-1.987816921	0.937084568	0.004536003	0.032699189	NA	NA	NA	NA	NA
Ctaxi_contig_10064|comp31291_c2_seq1	-1.986454327	2.478633172	6.77E-05	0.001224764	adenosine kinase	gi|545361301|ref|XP_005645953.1|adenosine kinase isoform 1T-like protein [Coccomyxa subellipsoidea C-169] >gi|384247924|gb|EIE21409.1| adenosine kinase isoform 1T-like protein [Coccomyxa subellipsoidea C-169]	AT5G03300.1	ADK2	 adenosine kinase 2 
Ctaxi_contig_10057|comp31290_c1_seq1	-1.985803629	8.799485984	5.27E-13	1.19E-10	NA	NA	NA	NA	NA
Ctaxi_contig_28335|comp34363_c1_seq4	-1.984598606	1.881119038	0.000120013	0.001962802	NA	NA	NA	NA	NA
Ctaxi_contig_24170|comp33893_c0_seq1	-1.982090631	0.542988782	0.007105566	0.045945506	NA	NA	NA	NA	NA
Ctaxi_contig_69060|comp37153_c2_seq1	-1.979893793	3.537875526	1.60E-12	3.29E-10	NA	NA	NA	NA	NA
Ctaxi_contig_12781|comp32018_c1_seq3	-1.974041769	5.994610223	8.06E-13	1.77E-10	oxygen-evolving enhancer protein	gi|288816149|gb|ADC54898.1|oxygen-evolving enhancer protein [Codium sp. HEC 15711]	AT5G66570.1	"PSBO-1,OEE1,OEE33,OE33,PSBO1,MSP-1"	 PS II oxygen-evolving complex 1 
Ctaxi_contig_12779|comp32018_c1_seq1	-1.970639145	3.441290015	2.56E-07	1.19E-05	33kda oxygen evolving protein of photosystem ii	"gi|11134152|sp|Q9SBN6.1|PSBO_VOLCARecName: Full=Oxygen-evolving enhancer protein 1, chloroplastic; Short=OEE1; Flags: Precursor >gi|5902584|gb|AAD55562.1|AF110780_1 oxygen-evolving enhancer protein 1 precursor [Volvox carteri f. nagariensis]"	AT5G66570.1	"PSBO-1,OEE1,OEE33,OE33,PSBO1,MSP-1"	 PS II oxygen-evolving complex 1 
Ctaxi_contig_27790|comp34293_c0_seq3	-1.966960431	7.501019989	4.57E-14	1.48E-11	geranylgeranyl reductase	gi|159464036|ref|XP_001690248.1|geranylgeranyl reductase [Chlamydomonas reinhardtii] >gi|158284236|gb|EDP09986.1| geranylgeranyl reductase [Chlamydomonas reinhardtii]	AT1G74470.1		 Pyridine nucleotide-disulphide oxidoreductase family protein 
Ctaxi_contig_13970|comp32261_c0_seq2	-1.965568777	6.909909887	9.93E-11	1.16E-08	NA	NA	NA	NA	NA
Ctaxi_contig_36282|comp35133_c7_seq4	-1.962905382	4.22013464	9.44E-11	1.12E-08	NA	NA	NA	NA	NA
Ctaxi_contig_22871|comp33725_c0_seq8	-1.960592773	2.013446165	0.000141539	0.002249468	polymorphic outer membrane protein	gi|428216442|ref|YP_007100907.1|polymorphic outer membrane protein [Pseudanabaena sp. PCC 7367] >gi|504976351|ref|WP_015163453.1| polymorphic outer membrane protein [Pseudanabaena sp. PCC 7367] >gi|427988224|gb|AFY68479.1| polymorphic outer membrane protein [Pseudanabaena sp. PCC 7367]	NA	NA	NA
Ctaxi_contig_23760|comp33832_c4_seq5	-1.951433793	7.854807832	1.95E-11	2.96E-09	NA	NA	NA	NA	NA
Ctaxi_contig_9234|comp31017_c1_seq1	-1.949611562	2.7140988	3.58E-07	1.57E-05	NA	NA	NA	NA	NA
Ctaxi_contig_36193|comp35126_c2_seq1	-1.94933169	4.600642496	1.18E-09	1.02E-07	photosystem ii reaction center w protein	"gi|159488012|ref|XP_001702016.1|photosystem II reaction center W protein [Chlamydomonas reinhardtii] >gi|20139842|sp|Q9SPI9.1|PSBW_CHLRE RecName: Full=Photosystem II reaction center W protein, chloroplastic; AltName: Full=PSII 6.1 kDa protein; Flags: Precursor >gi|5739404|gb|AAD50464.1|AF170026_1 core subunit of photosystem II precursor [Chlamydomonas reinhardtii] >gi|158271473|gb|EDO97291.1| photosystem II reaction center W protein [Chlamydomonas reinhardtii]"	AT2G30570.1	PSBW	 photosystem II reaction center W 
Ctaxi_contig_40325|comp35492_c0_seq7	-1.948363074	2.804204444	8.05E-05	0.001415798	NA	NA	NA	NA	NA
Ctaxi_contig_15497|comp32568_c0_seq4	-1.945193802	1.963573101	5.61E-05	0.001059572	serine hydroxymethyltransferase 3	gi|159477397|ref|XP_001696797.1|serine hydroxymethyltransferase 3 [Chlamydomonas reinhardtii] >gi|158275126|gb|EDP00905.1| serine hydroxymethyltransferase 3 [Chlamydomonas reinhardtii]	AT5G26780.1	SHM2	 serine hydroxymethyltransferase 2 
Ctaxi_contig_9010|comp30925_c0_seq1	-1.94195951	3.719099388	2.00E-12	3.99E-10	NA	NA	NA	NA	NA
Ctaxi_contig_17801|comp32962_c1_seq1	-1.937572286	2.782629481	2.09E-05	0.00046877	mitochondrial-processing peptidase subunit alpha-like	gi|545360512|ref|XP_005645630.1|LuxS/MPP-like metallohydrolase [Coccomyxa subellipsoidea C-169] >gi|384247600|gb|EIE21086.1| LuxS/MPP-like metallohydrolase [Coccomyxa subellipsoidea C-169]	AT1G51980.2		 Insulinase (Peptidase family M16) protein 
Ctaxi_contig_67918|comp37106_c0_seq5	-1.935272291	1.431043293	0.002428571	0.020448712	NA	NA	NA	NA	NA
Ctaxi_contig_47086|comp35949_c3_seq13	-1.933143711	4.396970361	2.30E-06	7.70E-05	NA	NA	NA	NA	NA
Ctaxi_contig_26981|comp34198_c0_seq1	-1.932242865	5.452955739	5.51E-14	1.70E-11	NA	NA	NA	NA	NA
Ctaxi_contig_46301|comp35891_c1_seq1	-1.9289668	4.235494913	0.001736113	0.015808202	calcium-dependent protein kinase	gi|302842050|ref|XP_002952569.1|hypothetical protein VOLCADRAFT_62695 [Volvox carteri f. nagariensis] >gi|300262208|gb|EFJ46416.1| hypothetical protein VOLCADRAFT_62695 [Volvox carteri f. nagariensis]	AT1G50700.1	CPK33	 calcium-dependent protein kinase 33 
Ctaxi_contig_9948|comp31260_c1_seq3	-1.926575041	1.956695351	0.000140144	0.002231727	NA	NA	NA	NA	NA
Ctaxi_contig_41345|comp35569_c2_seq1	-1.921439078	3.358585843	7.84E-07	3.03E-05	NA	NA	NA	NA	NA
Ctaxi_contig_10930|comp31551_c0_seq1	-1.920577503	1.544120535	5.76E-05	0.001078026	predicted protein	gi|412985650|emb|CCO19096.1|predicted protein [Bathycoccus prasinos]	NA	NA	NA
Ctaxi_contig_38695|comp35343_c6_seq5	-1.918584487	2.23997263	1.85E-05	0.000422481	NA	NA	NA	NA	NA
Ctaxi_contig_57349|comp36586_c3_seq1	-1.91577424	4.269907376	8.20E-15	3.46E-12	NA	NA	AT5G60410.5	"ATSIZ1,SIZ1"	" DNA-binding protein with MIZ/SP-RING zinc finger, PHD-finger and SAP domain "
Ctaxi_contig_23890|comp33849_c3_seq5	-1.913693757	1.124140232	0.001387985	0.013331971	NA	NA	NA	NA	NA
Ctaxi_contig_15187|comp32514_c0_seq5	-1.912686055	7.738054229	1.02E-12	2.20E-10	NA	NA	NA	NA	NA
Ctaxi_contig_18762|comp33104_c0_seq1	-1.906307188	5.511732279	2.76E-16	1.58E-13	NA	NA	NA	NA	NA
Ctaxi_contig_34422|comp34954_c1_seq1	-1.903425196	2.311062688	6.51E-06	0.000180056	chloroplast lycopene epsilon cyclase precursor	gi|401662260|emb|CCG06343.1|chloroplast lycopene epsilon cyclase precursor [Chromochloris zofingiensis] >gi|401662262|emb|CCG06344.1| chloroplast lycopene epsilon cyclase precursor [Chromochloris zofingiensis]	AT5G57030.1	LUT2	 Lycopene beta/epsilon cyclase protein 
Ctaxi_contig_62619|comp36868_c2_seq1	-1.901891387	1.560448772	0.000968187	0.010139246	NA	NA	NA	NA	NA
Ctaxi_contig_41346|comp35569_c3_seq1	-1.901667968	5.979591452	3.19E-08	1.86E-06	NA	NA	NA	NA	NA
Ctaxi_contig_70817|comp37225_c5_seq2	-1.897186542	0.99781116	0.002077436	0.018258322	ankyrin repeat	"gi|414145861|pdb|4HQD|AChain A, Crystal Structure Of Engineered Protein. Northeast Structural Genomics Consortium Target Or265. >gi|414145862|pdb|4HQD|B Chain B, Crystal Structure Of Engineered Protein. Northeast Structural Genomics Consortium Target Or265"	AT2G03430.1		 Ankyrin repeat family protein 
Ctaxi_contig_44324|comp35763_c1_seq1	-1.895346075	5.89561897	1.86E-12	3.77E-10	pseudouridine-5 -phosphate glycosidase	gi|552819311|ref|XP_005845387.1|hypothetical protein CHLNCDRAFT_136920 [Chlorella variabilis] >gi|307105034|gb|EFN53285.1| hypothetical protein CHLNCDRAFT_136920 [Chlorella variabilis]	AT1G50510.1		 indigoidine synthase A family protein 
Ctaxi_contig_66605|comp37056_c4_seq4	-1.894867155	1.664389314	0.006461911	0.042854925	NA	NA	NA	NA	NA
Ctaxi_contig_6469|comp29314_c1_seq1	-1.891134578	3.53630328	1.85E-08	1.14E-06	NA	NA	NA	NA	NA
Ctaxi_contig_21131|comp33464_c1_seq6	-1.890800927	1.269777994	0.000211809	0.003119464	NA	NA	NA	NA	NA
Ctaxi_contig_36667|comp35175_c0_seq2	-1.884559822	3.971438038	5.95E-09	4.25E-07	transmembrane protease serine 12	gi|532021149|ref|XP_005353948.1|PREDICTED: transmembrane protease serine 12 [Microtus ochrogaster]	NA	NA	NA
Ctaxi_contig_26984|comp34198_c0_seq4	-1.883505623	3.709516392	1.36E-10	1.52E-08	tyrosine hydroxylase	gi|159463608|ref|XP_001690034.1|aromatic amino acid hydroxylase-related protein [Chlamydomonas reinhardtii] >gi|158284022|gb|EDP09772.1| aromatic amino acid hydroxylase-related protein [Chlamydomonas reinhardtii] >gi|312983205|gb|ADR30401.1| chloroplast phenylalanine hydroxylase [Chlamydomonas reinhardtii]	NA	NA	NA
Ctaxi_contig_32043|comp34748_c1_seq1	-1.883123619	4.155008	2.37E-12	4.53E-10	photosystem i subunit chloroplast precursor	gi|545372468|ref|XP_005650700.1|PsaL-domain-containing protein [Coccomyxa subellipsoidea C-169] >gi|384252680|gb|EIE26156.1| PsaL-domain-containing protein [Coccomyxa subellipsoidea C-169]	AT4G12800.1	PSAL	 photosystem I subunit l 
Ctaxi_contig_6459|comp29309_c0_seq1	-1.88299092	6.18225085	2.26E-12	4.34E-10	chlorophyll a b binding protein	gi|145079118|tpg|DAA05899.1|TPA_inf: chloroplast light-harvesting complex II protein precursor Lhcbm9 [Acetabularia acetabulum]	AT3G27690.1	"LHCB2.4,LHCB2.3,LHCB2"	 photosystem II light harvesting complex gene 2.3 
Ctaxi_contig_22866|comp33725_c0_seq3	-1.878728299	2.809431399	4.77E-07	1.99E-05	NA	NA	NA	NA	NA
Ctaxi_contig_14559|comp32398_c0_seq1	-1.878374737	6.365371976	8.57E-15	3.52E-12	NA	NA	NA	NA	NA
Ctaxi_contig_49093|comp36081_c4_seq5	-1.878159194	2.03235733	5.73E-05	0.001074372	NA	NA	NA	NA	NA
Ctaxi_contig_45351|comp35821_c2_seq1	-1.876848188	3.861634233	1.13E-05	0.000283083	mitochondrial substrate carrier protein	gi|552830305|ref|XP_005847872.1|hypothetical protein CHLNCDRAFT_23011 [Chlorella variabilis] >gi|307107528|gb|EFN55770.1| hypothetical protein CHLNCDRAFT_23011 [Chlorella variabilis]	AT3G51870.1		 Mitochondrial substrate carrier family protein 
Ctaxi_contig_11808|comp31787_c0_seq6	-1.872832055	5.648311445	6.19E-06	0.000172646	chlorophyll a-b binding protein 2	gi|323388125|gb|ADX60322.1|chlorophyll a-b binding protein of LHCII [Furcellaria lumbricalis]	AT1G29920.1	"CAB2,AB165,LHCB1.1"	 chlorophyll A/B-binding protein 2 
Ctaxi_contig_49090|comp36081_c4_seq2	-1.869736931	3.246453501	1.71E-11	2.65E-09	NA	NA	NA	NA	NA
Ctaxi_contig_8524|comp30729_c1_seq1	-1.868762184	1.265857204	0.003362726	0.026088377	alpha beta hydrolase	gi|552808500|ref|XP_005842749.1|hypothetical protein CHLNCDRAFT_28917 [Chlorella variabilis] >gi|307102323|gb|EFN50629.1| hypothetical protein CHLNCDRAFT_28917 [Chlorella variabilis]	NA	NA	NA
Ctaxi_contig_9012|comp30925_c1_seq1	-1.867485173	6.889783491	1.25E-20	2.30E-17	NA	NA	NA	NA	NA
Ctaxi_contig_10476|comp31401_c2_seq1	-1.860430931	4.688687215	9.72E-07	3.64E-05	NA	NA	NA	NA	NA
Ctaxi_contig_50613|comp36185_c0_seq1	-1.858934364	3.675940594	7.74E-06	0.000208732	hexokinase	gi|560939365|gb|AHB32106.1|hexokinase [Camellia sinensis]	AT3G20040.1	"ATHXK4,HKL2"	 Hexokinase 
Ctaxi_contig_13346|comp32141_c0_seq5	-1.858012298	0.713348924	0.007421043	0.047534986	NA	NA	NA	NA	NA
Ctaxi_contig_22589|comp33685_c2_seq1	-1.857752544	3.708129469	2.15E-09	1.72E-07	NA	NA	NA	NA	NA
Ctaxi_contig_9036|comp30944_c0_seq1	-1.856551908	2.760843933	4.36E-06	0.000129977	ferredoxin	gi|298712014|emb|CBJ32953.1|conserved unknown protein [Ectocarpus siliculosus]	NA	NA	NA
Ctaxi_contig_26174|comp34123_c0_seq1	-1.856093122	0.801657121	0.005186754	0.036170813	pentatricopeptide repeat-containing protein	gi|449477018|ref|XP_004154904.1|PREDICTED: putative pentatricopeptide repeat-containing protein At1g19290-like [Cucumis sativus]	AT5G61990.1		 Pentatricopeptide repeat (PPR) superfamily protein 
Ctaxi_contig_6682|comp29477_c1_seq1	-1.85311664	2.261489694	2.14E-05	0.000477708	NA	NA	NA	NA	NA
Ctaxi_contig_57351|comp36586_c3_seq3	-1.850593793	4.75948743	1.29E-20	2.30E-17	siz2_orysj ame: full=e3 sumo-protein ligase siz2	gi|545360034|ref|XP_005645429.1|hypothetical protein COCSUDRAFT_48449 [Coccomyxa subellipsoidea C-169] >gi|384247398|gb|EIE20885.1| hypothetical protein COCSUDRAFT_48449 [Coccomyxa subellipsoidea C-169]	NA	NA	NA
Ctaxi_contig_68977|comp37150_c2_seq4	-1.848253939	1.545908051	0.000286659	0.003961109	NA	NA	NA	NA	NA
Ctaxi_contig_21281|comp33490_c0_seq1	-1.84781024	1.887826038	8.14E-05	0.001427658	granule-bound starch synthase i	gi|302830173|ref|XP_002946653.1|hypothetical protein VOLCADRAFT_72820 [Volvox carteri f. nagariensis] >gi|300268399|gb|EFJ52580.1| hypothetical protein VOLCADRAFT_72820 [Volvox carteri f. nagariensis]	AT1G32900.1		 UDP-Glycosyltransferase superfamily protein 
Ctaxi_contig_66555|comp37053_c3_seq1	-1.845820031	1.889255958	0.000494323	0.006030397	NA	NA	NA	NA	NA
Ctaxi_contig_18090|comp33016_c1_seq1	-1.845173131	6.93341507	3.28E-17	2.56E-14	calcium-dependent protein kinase	gi|159468824|ref|XP_001692574.1|predicted protein [Chlamydomonas reinhardtii] >gi|158278287|gb|EDP04052.1| predicted protein [Chlamydomonas reinhardtii]	AT2G35890.1	CPK25	 calcium-dependent protein kinase 25 
Ctaxi_contig_60586|comp36766_c5_seq10	-1.842724216	2.015442852	0.000185166	0.002795971	NA	NA	NA	NA	NA
Ctaxi_contig_59046|comp36682_c0_seq1	-1.841115607	6.371394267	1.68E-07	8.18E-06	cytoplasmic protein	gi|545358548|ref|XP_005644833.1|UPF0027-domain-containing protein [Coccomyxa subellipsoidea C-169] >gi|384246800|gb|EIE20289.1| UPF0027-domain-containing protein [Coccomyxa subellipsoidea C-169]	AT5G59570.1		 Homeodomain-like superfamily protein 
Ctaxi_contig_13570|comp32187_c1_seq3	-1.839691674	4.232175836	5.91E-09	4.23E-07	copper target 1 protein	"gi|159468790|ref|XP_001692557.1|copper response defect 1 protein [Chlamydomonas reinhardtii] >gi|73620641|sp|Q9LD46.1|CRD1_CHLRE RecName: Full=Magnesium-protoporphyrin IX monomethyl ester [oxidative] cyclase 1, chloroplastic; Short=Mg-protoporphyrin IX monomethyl ester oxidative cyclase 1; AltName: Full=Copper response defect 1 protein; AltName: Full=Copper-response target 1 protein; Flags: Precursor >gi|7542488|gb|AAF63477.1|AF237671_1 copper response defect 1 protein [Chlamydomonas reinhardtii] >gi|7637739|gb|AAF65221.1|AF226628_1 copper response target 1 protein [Chlamydomonas reinhardtii] >gi|158278270|gb|EDP04035.1| copper response defect 1 protein [Chlamydomonas reinhardtii]"	AT3G56940.1	"CRD1,CHL27,ACSF"	" dicarboxylate diiron protein, putative (Crd1) "
Ctaxi_contig_47153|comp35952_c3_seq4	-1.836931885	2.139645058	0.001194734	0.011899847	NA	NA	NA	NA	NA
Ctaxi_contig_43754|comp35733_c1_seq1	-1.832321793	2.943797817	1.31E-07	6.58E-06	NA	NA	NA	NA	NA
Ctaxi_contig_23439|comp33797_c4_seq3	-1.831219996	1.513012082	0.000149704	0.002351269	ankyrin repeat protein	"gi|123482386|ref|XP_001323769.1|ankyrin repeat protein [Trichomonas vaginalis G3] >gi|121906640|gb|EAY11546.1| ankyrin repeat protein, putative [Trichomonas vaginalis G3]"	AT2G03430.1		 Ankyrin repeat family protein 
Ctaxi_contig_10604|comp31448_c1_seq1	-1.830789661	4.205491942	6.05E-11	7.55E-09	NA	NA	NA	NA	NA
Ctaxi_contig_11358|comp31659_c2_seq1	-1.830688815	3.450773428	8.83E-11	1.05E-08	chlorophyll a-b binding protein chloroplastic-like	gi|145079172|tpg|DAA05902.1|TPA_inf: chloroplast light-harvesting complex I protein precursor Lhca7 [Acetabularia acetabulum]	AT3G47470.1	"LHCA4,CAB4"	 light-harvesting chlorophyll-protein complex I subunit A4 
Ctaxi_contig_18502|comp33075_c0_seq1	-1.825361089	1.909930534	0.000217422	0.003185539	malate mitochondrial-like	"gi|502155344|ref|XP_004510039.1|PREDICTED: malate dehydrogenase, mitochondrial-like [Cicer arietinum]"	AT3G15020.2	mMDH2	 Lactate/malate dehydrogenase family protein 
Ctaxi_contig_52157|comp36272_c0_seq4	-1.824055967	2.586543046	0.000451375	0.005613223	polymorphic outer membrane protein	gi|146165911|ref|XP_001015862.2|hypothetical protein TTHERM_00266270 [Tetrahymena thermophila] >gi|146145304|gb|EAR95617.2| hypothetical protein TTHERM_00266270 [Tetrahymena thermophila SB210]	NA	NA	NA
Ctaxi_contig_67976|comp37108_c4_seq1	-1.822343567	3.00316318	9.03E-09	6.13E-07	NA	NA	NA	NA	NA
Ctaxi_contig_37437|comp35236_c2_seq1	-1.820264803	2.016408273	0.001426467	0.013628134	ankyrin repeat and protein kinase domain containing protein 1	"gi|390362249|ref|XP_001190749.2|PREDICTED: serine/threonine-protein phosphatase 6 regulatory ankyrin repeat subunit C-like, partial [Strongylocentrotus purpuratus]"	AT3G12360.1	ITN1	 Ankyrin repeat family protein 
Ctaxi_contig_34065|comp34924_c0_seq7	-1.815812357	2.255059559	0.002732892	0.022353817	NA	NA	NA	NA	NA
Ctaxi_contig_27689|comp34283_c2_seq10	-1.813136336	3.160392692	6.22E-06	0.000173475	NA	NA	NA	NA	NA
Ctaxi_contig_51943|comp36258_c1_seq1	-1.812700156	2.543514462	3.03E-06	9.60E-05	riboflavin synthase-like superfamily protein	gi|414877425|tpg|DAA54556.1|TPA: hypothetical protein ZEAMMB73_247137 [Zea mays]	AT1G19230.1		 Riboflavin synthase-like superfamily protein 
Ctaxi_contig_22955|comp33737_c3_seq1	-1.812043507	0.855107766	0.002315908	0.019806883	NA	NA	NA	NA	NA
Ctaxi_contig_9670|comp31172_c0_seq1	-1.80686696	2.803853049	5.23E-06	0.000149945	NA	NA	NA	NA	NA
Ctaxi_contig_28156|comp34339_c2_seq1	-1.805638834	1.659890848	7.03E-05	0.001268125	NA	NA	NA	NA	NA
Ctaxi_contig_24685|comp33969_c4_seq1	-1.803495487	2.121096354	0.000159381	0.002468205	NA	NA	NA	NA	NA
Ctaxi_contig_14953|comp32468_c1_seq1	-1.800907746	1.608411533	0.000791208	0.008628229	NA	NA	NA	NA	NA
Ctaxi_contig_66455|comp37049_c3_seq3	-1.798766376	1.272569502	0.005455456	0.037659792	retroelement pol poly	gi|147865908|emb|CAN80980.1|hypothetical protein VITISV_020252 [Vitis vinifera]	ATMG00860.1	ORF158	 DNA/RNA polymerases superfamily protein 
Ctaxi_contig_49474|comp36110_c2_seq3	-1.791224252	1.408737744	0.000320629	0.004297208	soluble scavenger receptor cysteine-rich domain-containing protein ssc5d	gi|443687718|gb|ELT90610.1|hypothetical protein CAPTEDRAFT_191997 [Capitella teleta]	NA	NA	NA
Ctaxi_contig_11237|comp31628_c0_seq1	-1.790617423	4.566686045	2.72E-11	3.85E-09	4-diphosphocytidyl-2-c-methyl-d-erythritol kinase	gi|545368547|ref|XP_005649054.1|4-diphosphocytidyl-2-C-methyl-D-erythritol kinase [Coccomyxa subellipsoidea C-169] >gi|384251032|gb|EIE24510.1| 4-diphosphocytidyl-2-C-methyl-D-erythritol kinase [Coccomyxa subellipsoidea C-169]	AT2G26930.1	"ATCDPMEK,PDE277,ISPE,CDPMEK"	 4-(cytidine 5'-phospho)-2-C-methyl-D-erithritol kinase 
Ctaxi_contig_66611|comp37056_c6_seq3	-1.790401337	2.674294534	1.30E-06	4.68E-05	NA	NA	NA	NA	NA
Ctaxi_contig_14132|comp32299_c2_seq1	-1.789647936	1.491044679	0.000683462	0.007756137	NA	NA	NA	NA	NA
Ctaxi_contig_18763|comp33104_c0_seq2	-1.785741334	6.06378072	9.20E-12	1.55E-09	NA	NA	NA	NA	NA
Ctaxi_contig_49094|comp36081_c4_seq6	-1.779173123	3.055240915	2.38E-09	1.89E-07	NA	NA	NA	NA	NA
Ctaxi_contig_65824|comp37026_c0_seq1	-1.777324664	4.717290339	5.24E-09	3.81E-07	magnesium chelatase h-like protein	gi|545369496|ref|XP_005649493.1|magnesium chelatase subunit H [Coccomyxa subellipsoidea C-169] >gi|384251471|gb|EIE24949.1| magnesium chelatase subunit H [Coccomyxa subellipsoidea C-169]	AT5G13630.1	"GUN5,CCH,CHLH,CCH1,ABAR"	" magnesium-chelatase subunit chlH, chloroplast, putative / Mg-protoporphyrin IX chelatase, putative (CHLH) "
Ctaxi_contig_60577|comp36766_c5_seq1	-1.774703562	5.545602684	0.00213334	0.018602628	NA	NA	NA	NA	NA
Ctaxi_contig_47945|comp36006_c1_seq9	-1.774466891	1.375628197	0.003544901	0.027160076	NA	NA	NA	NA	NA
Ctaxi_contig_37914|comp35279_c3_seq8	-1.774278865	0.921653372	0.004264439	0.031175991	NA	NA	NA	NA	NA
Ctaxi_contig_13566|comp32187_c0_seq3	-1.773411771	4.905844396	1.30E-10	1.46E-08	copper target 1 protein	gi|545372450|ref|XP_005650693.1|magnesium-protoporphyrin IX monomethyl [Coccomyxa subellipsoidea C-169] >gi|384252673|gb|EIE26149.1| magnesium-protoporphyrin IX monomethyl [Coccomyxa subellipsoidea C-169]	AT3G56940.2	CRD1	" dicarboxylate diiron protein, putative (Crd1) "
Ctaxi_contig_49014|comp36076_c0_seq3	-1.773216018	7.904063279	3.41E-14	1.18E-11	tissue factor pathway inhibitor-like	gi|558168373|ref|XP_006098471.1|PREDICTED: papilin-like [Myotis lucifugus]	NA	NA	NA
Ctaxi_contig_44915|comp35793_c1_seq5	-1.770425786	2.458940046	2.18E-07	1.03E-05	gtp-binding protein lepa	gi|552809246|ref|XP_005852325.1|hypothetical protein CHLNCDRAFT_33359 [Chlorella variabilis] >gi|307102515|gb|EFN50788.1| hypothetical protein CHLNCDRAFT_33359 [Chlorella variabilis]	NA	NA	NA
Ctaxi_contig_68076|comp37113_c4_seq3	-1.769518356	4.558482983	6.02E-08	3.29E-06	NA	NA	NA	NA	NA
Ctaxi_contig_35245|comp35038_c4_seq3	-1.766859271	1.464251679	0.002379878	0.020186695	NA	NA	NA	NA	NA
Ctaxi_contig_36379|comp35143_c2_seq1	-1.764501656	0.828281989	0.006849369	0.044741043	3-oxoacyl-(acyl-carrier-protein) reductase	gi|545365560|ref|XP_005647744.1|3-oxoacyl-reductase [Coccomyxa subellipsoidea C-169] >gi|384249719|gb|EIE23200.1| 3-oxoacyl-reductase [Coccomyxa subellipsoidea C-169]	AT1G24360.1		 NAD(P)-binding Rossmann-fold superfamily protein 
Ctaxi_contig_9649|comp31164_c2_seq1	-1.76442211	1.411903927	0.002396704	0.020276204	type ii	"gi|159462450|ref|XP_001689455.1|peroxiredoxin, type II [Chlamydomonas reinhardtii] >gi|158283443|gb|EDP09193.1| peroxiredoxin, type II [Chlamydomonas reinhardtii]"	AT3G52960.1		 Thioredoxin superfamily protein 
Ctaxi_contig_28773|comp34410_c1_seq2	-1.76065782	2.471354119	1.80E-05	0.000414605	NA	NA	NA	NA	NA
Ctaxi_contig_43589|comp35724_c2_seq1	-1.758355443	3.661587706	1.48E-09	1.24E-07	NA	NA	NA	NA	NA
Ctaxi_contig_10477|comp31401_c2_seq2	-1.757195668	2.491689449	0.000413624	0.005235097	NA	NA	NA	NA	NA
Ctaxi_contig_66602|comp37056_c4_seq1	-1.75534842	3.033645244	1.67E-08	1.05E-06	NA	NA	NA	NA	NA
Ctaxi_contig_26957|comp34194_c3_seq1	-1.754736836	1.142417602	0.002460322	0.020620391	NA	NA	NA	NA	NA
Ctaxi_contig_11318|comp31648_c0_seq2	-1.754721377	7.163476724	2.81E-10	2.81E-08	NA	NA	NA	NA	NA
Ctaxi_contig_28421|comp34371_c0_seq4	-1.753337707	2.004547593	0.000134979	0.002166916	kinesin partial	"gi|146081619|ref|XP_001464297.1|kinesin K39, putative, partial [Leishmania infantum JPCM5] >gi|134068388|emb|CAM66678.1| kinesin K39, putative, partial [Leishmania infantum JPCM5]"	NA	NA	NA
Ctaxi_contig_33054|comp34839_c0_seq2	-1.752100017	1.122317993	0.000516418	0.006240601	NA	NA	NA	NA	NA
Ctaxi_contig_33005|comp34835_c6_seq13	-1.750907023	1.113134952	0.003726647	0.02820116	diacylglycerol acyltransferase type 2	gi|159466500|ref|XP_001691447.1|hypothetical protein CHLREDRAFT_188937 [Chlamydomonas reinhardtii] >gi|158279419|gb|EDP05180.1| predicted protein [Chlamydomonas reinhardtii] >gi|514054712|gb|AGO32158.1| diacylglycerol acyltransferase type 2 [Chlamydomonas reinhardtii]	NA	NA	NA
Ctaxi_contig_13059|comp32070_c0_seq4	-1.749174876	2.482268798	2.14E-05	0.000476678	(rap annotation release2) galactose-binding like domain containing protein	gi|502165972|ref|XP_004513748.1|PREDICTED: uncharacterized protein SYNPCC7002_A1590-like [Cicer arietinum]	AT5G04440.1		 Protein of unknown function (DUF1997) 
Ctaxi_contig_42566|comp35645_c6_seq1	-1.749054023	3.154736558	1.68E-08	1.05E-06	NA	NA	NA	NA	NA
Ctaxi_contig_66769|comp37064_c4_seq1	-1.748020648	3.046206083	2.35E-08	1.42E-06	aldo keto reductase family protein	gi|552846133|ref|XP_005851535.1|hypothetical protein CHLNCDRAFT_48483 [Chlorella variabilis] >gi|307111198|gb|EFN59433.1| hypothetical protein CHLNCDRAFT_48483 [Chlorella variabilis]	AT1G04420.1		 NAD(P)-linked oxidoreductase superfamily protein 
Ctaxi_contig_65087|comp36999_c0_seq9	-1.744758342	4.074029808	1.69E-11	2.64E-09	NA	NA	NA	NA	NA
Ctaxi_contig_23505|comp33807_c1_seq1	-1.740011877	0.988345158	0.004186022	0.030735825	NA	NA	NA	NA	NA
Ctaxi_contig_50537|comp36181_c2_seq8	-1.734686894	4.453241899	2.82E-09	2.22E-07	NA	NA	NA	NA	NA
Ctaxi_contig_59889|comp36725_c3_seq4	-1.734321718	1.785201428	0.000198349	0.002951953	40s ribosomal protein s5	gi|83582438|emb|CAJ45370.1|40S ribosomal protein S5 [Chlamydomonas sp. ICE-L]	AT3G11940.2	"ATRPS5A,AML1,RPS5A"	 ribosomal protein 5A 
Ctaxi_contig_13137|comp32090_c1_seq1	-1.731300715	1.329851139	0.004793749	0.034165583	malonyl- :acp transacylase	gi|545374047|ref|XP_005651334.1|putative malonyl-CoA:Acyl carrier protein transacylase [Coccomyxa subellipsoidea C-169] >gi|384253315|gb|EIE26790.1| putative malonyl-CoA:Acyl carrier protein transacylase [Coccomyxa subellipsoidea C-169]	AT2G30200.2		 catalytics;transferases;[acyl-carrier-protein] S-malonyltransferases;binding 
Ctaxi_contig_10969|comp31566_c2_seq1	-1.731043463	0.998896531	0.006835697	0.044705235	NA	NA	NA	NA	NA
Ctaxi_contig_66609|comp37056_c6_seq1	-1.729382283	3.316650832	3.32E-09	2.55E-07	NA	NA	NA	NA	NA
Ctaxi_contig_27684|comp34283_c2_seq5	-1.728548054	7.713492949	1.73E-17	1.50E-14	NA	NA	NA	NA	NA
Ctaxi_contig_6468|comp29314_c0_seq1	-1.727441118	5.768945125	1.34E-07	6.65E-06	cytochrome c6	gi|27530930|dbj|BAC54100.1|precursor cytochrome c6 [Chlorella vulgaris]	NA	NA	NA
Ctaxi_contig_60119|comp36740_c0_seq1	-1.726553878	1.507809474	0.000670978	0.007633772	NA	NA	NA	NA	NA
Ctaxi_contig_37722|comp35263_c1_seq2	-1.722707294	6.2468514	8.16E-12	1.39E-09	glyceraldehyde-3-phosphate dehydrogenase	gi|302847518|ref|XP_002955293.1|hypothetical protein VOLCADRAFT_76662 [Volvox carteri f. nagariensis] >gi|300259365|gb|EFJ43593.1| hypothetical protein VOLCADRAFT_76662 [Volvox carteri f. nagariensis]	AT1G42970.1	GAPB	 glyceraldehyde-3-phosphate dehydrogenase B subunit 
Ctaxi_contig_36927|comp35200_c2_seq1	-1.721483391	3.553242916	1.39E-08	8.87E-07	NA	NA	NA	NA	NA
Ctaxi_contig_18768|comp33104_c1_seq5	-1.720706923	6.329216261	1.20E-14	4.75E-12	f-box lrr-repeat protein 14-like	gi|46447199|ref|YP_008564.1|hypothetical protein pc1565 [Candidatus Protochlamydia amoebophila UWE25] >gi|499489471|ref|WP_011176111.1| hypothetical protein [Candidatus Protochlamydia amoebophila] >gi|46400840|emb|CAF24289.1| hypothetical protein pc1565 [Candidatus Protochlamydia amoebophila UWE25]	AT1G80570.1		 RNI-like superfamily protein 
Ctaxi_contig_34617|comp34975_c6_seq1	-1.718893181	4.752157615	1.08E-08	7.16E-07	short chain alcohol dehydrogenase-like	gi|21536785|gb|AAM61117.1|short chain alcohol dehydrogenase-like [Arabidopsis thaliana]	AT5G06060.1		 NAD(P)-binding Rossmann-fold superfamily protein 
Ctaxi_contig_56625|comp36545_c0_seq1	-1.718588626	2.206535841	0.00070219	0.00792422	histone h3	gi|319903978|gb|ADV77191.1|histone H3 [Bolbocoleon piliferum] >gi|319904002|gb|ADV77203.1| histone H3 [Halochlorococcum tenue]	AT1G75600.1		 Histone superfamily protein 
Ctaxi_contig_51438|comp36238_c1_seq1	-1.710714929	4.600689956	5.35E-07	2.20E-05	NA	NA	NA	NA	NA
Ctaxi_contig_15351|comp32540_c8_seq10	-1.709071841	0.890431783	0.007612233	0.048449999	NA	NA	NA	NA	NA
Ctaxi_contig_49543|comp36112_c1_seq2	-1.707766358	3.765772591	0.002014404	0.017817422	NA	NA	NA	NA	NA
Ctaxi_contig_58762|comp36667_c0_seq6	-1.706237094	1.711016297	0.000282848	0.00391689	pentatricopeptide repeat-containing protein chloroplastic-like	"gi|460410580|ref|XP_004250704.1|PREDICTED: pentatricopeptide repeat-containing protein At1g10910, chloroplastic-like [Solanum lycopersicum]"	AT5G04810.1		 pentatricopeptide (PPR) repeat-containing protein 
Ctaxi_contig_58885|comp36674_c2_seq22	-1.703880378	3.293513264	7.64E-07	2.96E-05	kinase-like protein	gi|552837627|ref|XP_005849414.1|hypothetical protein CHLNCDRAFT_143933 [Chlorella variabilis] >gi|307109073|gb|EFN57312.1| hypothetical protein CHLNCDRAFT_143933 [Chlorella variabilis]	AT1G78290.3		 Protein kinase superfamily protein 
Ctaxi_contig_8296|comp30633_c0_seq1	-1.703005026	5.125019962	4.04E-11	5.26E-09	ferredoxin	gi|223646|prf||0905173Aferredoxin I	AT1G10960.1	"ATFD1,FD1"	 ferredoxin 1 
Ctaxi_contig_23726|comp33829_c1_seq3	-1.702417532	7.036315713	2.54E-09	2.01E-07	s-adenosyl-l-homocysteine hydrolase	gi|300294856|gb|ADJ96635.1|S-adenosyl homocysteine hydrolase [Dunaliella salina]	AT4G13940.4	"HOG1,SAHH1"	 S-adenosyl-L-homocysteine hydrolase 
Ctaxi_contig_17191|comp32866_c3_seq1	-1.700373228	2.186800084	0.000192064	0.00287845	NA	NA	NA	NA	NA
Ctaxi_contig_26918|comp34194_c0_seq1	-1.700283521	1.772580173	0.003070851	0.024360215	NA	NA	NA	NA	NA
Ctaxi_contig_32139|comp34757_c3_seq1	-1.696763426	1.418878353	0.001219291	0.012080663	phosphoribosylamine--glycine ligase	gi|545363431|ref|XP_005646839.1|phosphoribosylamine--glycine ligase [Coccomyxa subellipsoidea C-169] >gi|384248812|gb|EIE22295.1| phosphoribosylamine--glycine ligase [Coccomyxa subellipsoidea C-169]	AT1G09830.1		 Glycinamide ribonucleotide (GAR) synthetase 
Ctaxi_contig_10050|comp31287_c0_seq3	-1.694975189	1.943053276	0.001132227	0.011404767	serine threonine-protein kinase sapk8	gi|159482695|ref|XP_001699403.1|ser/thr kinase [Chlamydomonas reinhardtii] >gi|158272854|gb|EDO98649.1| ser/thr kinase [Chlamydomonas reinhardtii]	AT3G50500.1	"SPK-2-2,SNRK2-2,SNRK2.2,SRK2D"	 SNF1-related protein kinase 2.2 
Ctaxi_contig_69067|comp37153_c4_seq5	-1.694494359	3.004272964	4.35E-06	0.000129977	NA	NA	NA	NA	NA
Ctaxi_contig_55393|comp36467_c1_seq2	-1.694075026	4.573938485	1.10E-10	1.26E-08	general transcription factor 3c polypeptide 2-like	gi|552819413|ref|XP_005845412.1|hypothetical protein CHLNCDRAFT_136985 [Chlorella variabilis] >gi|307105059|gb|EFN53310.1| hypothetical protein CHLNCDRAFT_136985 [Chlorella variabilis]	AT1G19485.2		 Transducin/WD40 repeat-like superfamily protein 
Ctaxi_contig_24825|comp33983_c0_seq4	-1.692977417	0.94053287	0.006180533	0.041373836	NA	NA	NA	NA	NA
Ctaxi_contig_6706|comp29502_c0_seq1	-1.691342664	0.779368262	0.006648028	0.043745496	NA	NA	NA	NA	NA
Ctaxi_contig_40025|comp35464_c1_seq3	-1.691242855	3.319484722	2.15E-07	1.01E-05	cytochrome p450	gi|159491590|ref|XP_001703744.1|cytochrome P450 [Chlamydomonas reinhardtii] >gi|158270486|gb|EDO96330.1| cytochrome P450 [Chlamydomonas reinhardtii]	AT2G26170.2	CYP711A1	" cytochrome P450, family 711, subfamily A, polypeptide 1 "
Ctaxi_contig_27572|comp34267_c4_seq1	-1.690967626	1.416249281	0.00091019	0.009636614	sulfotransferase	gi|494436950|ref|WP_007230229.1|Sulfotransferase domain superfamily protein [marine gamma proteobacterium HTCC2148] >gi|214036834|gb|EEB77505.1| Sulfotransferase domain superfamily protein [marine gamma proteobacterium HTCC2148]	NA	NA	NA
Ctaxi_contig_11357|comp31659_c1_seq2	-1.689603747	5.724082118	2.99E-09	2.32E-07	light harvesting complex a protein	gi|545359134|ref|XP_005645059.1|light harvesting complex a protein [Coccomyxa subellipsoidea C-169] >gi|384247027|gb|EIE20515.1| light harvesting complex a protein [Coccomyxa subellipsoidea C-169]	AT1G45474.2	LHCA5	 photosystem I light harvesting complex gene 5 
Ctaxi_contig_55521|comp36474_c6_seq1	-1.687838343	6.366316195	1.73E-11	2.67E-09	hypothetical protein VOLCADRAFT_104654	gi|302837680|ref|XP_002950399.1|hypothetical protein VOLCADRAFT_104654 [Volvox carteri f. nagariensis] >gi|300264404|gb|EFJ48600.1| hypothetical protein VOLCADRAFT_104654 [Volvox carteri f. nagariensis]	NA	NA	NA
Ctaxi_contig_56620|comp36544_c2_seq2	-1.68551862	1.185172748	0.005570251	0.038303834	NA	NA	NA	NA	NA
Ctaxi_contig_62042|comp36842_c0_seq1	-1.685401139	7.741901242	1.49E-10	1.63E-08	NA	NA	NA	NA	NA
Ctaxi_contig_19620|comp33235_c0_seq1	-1.685332184	6.196493855	9.34E-10	8.23E-08	protein	gi|412986677|emb|CCO15103.1|predicted protein [Bathycoccus prasinos]	AT4G35450.4	"AKR2,AFT,AKR2A"	 ankyrin repeat-containing protein 2 
Ctaxi_contig_13564|comp32187_c0_seq1	-1.681732019	6.615097858	1.79E-09	1.46E-07	copper target 1 protein	gi|302833487|ref|XP_002948307.1|copper target 1 protein [Volvox carteri f. nagariensis] >gi|300266527|gb|EFJ50714.1| copper target 1 protein [Volvox carteri f. nagariensis]	AT3G56940.2	CRD1	" dicarboxylate diiron protein, putative (Crd1) "
Ctaxi_contig_13486|comp32171_c0_seq2	-1.681453656	10.04507918	3.19E-10	3.12E-08	NA	NA	NA	NA	NA
Ctaxi_contig_46878|comp35931_c0_seq1	-1.680564172	1.156071147	0.002112341	0.018489906	NA	NA	NA	NA	NA
Ctaxi_contig_28964|comp34432_c5_seq2	-1.678149764	1.813103477	0.000432308	0.00541812	carotenoid oxygenase	gi|515868520|ref|WP_017299144.1|hypothetical protein [Nodosilinea nodulosa]	NA	NA	NA
Ctaxi_contig_55519|comp36474_c5_seq1	-1.676228742	6.621399335	1.18E-10	1.34E-08	NA	NA	NA	NA	NA
Ctaxi_contig_51111|comp36217_c4_seq3	-1.676008575	1.505315049	0.001728473	0.01575223	glyoxysomal fatty acid beta-oxidation multifunctional protein	gi|552815014|ref|XP_005844329.1|hypothetical protein CHLNCDRAFT_59763 [Chlorella variabilis] >gi|307103971|gb|EFN52227.1| hypothetical protein CHLNCDRAFT_59763 [Chlorella variabilis]	AT3G06860.1	"MFP2,ATMFP2"	 multifunctional protein 2 
Ctaxi_contig_22515|comp33675_c1_seq2	-1.671886933	1.448190059	0.003441954	0.026600083	NA	NA	NA	NA	NA
Ctaxi_contig_25219|comp34031_c1_seq2	-1.671743073	1.289779279	0.000855861	0.009174188	NA	NA	NA	NA	NA
Ctaxi_contig_37310|comp35225_c1_seq17	-1.670462281	4.395204274	7.05E-05	0.001269202	mitogen-activated protein kinase-binding protein 1-like	gi|168008134|ref|XP_001756762.1|predicted protein [Physcomitrella patens] >gi|162692000|gb|EDQ78359.1| predicted protein [Physcomitrella patens]	AT5G16750.1	TOZ	 Transducin family protein / WD-40 repeat family protein 
Ctaxi_contig_28647|comp34397_c0_seq4	-1.664497672	1.16261791	0.005902349	0.040005412	NA	NA	NA	NA	NA
Ctaxi_contig_26987|comp34198_c0_seq7	-1.664450299	3.589937781	3.78E-07	1.65E-05	tyrosine 3-monooxygenase	gi|312983201|gb|ADR30399.1|chloroplast phenylalanine hydroxylase [Pinus taeda]	NA	NA	NA
Ctaxi_contig_14700|comp32421_c2_seq1	-1.660768803	1.754696603	0.003626285	0.027612108	NA	NA	NA	NA	NA
Ctaxi_contig_41858|comp35599_c1_seq1	-1.660155406	1.610277981	0.002004609	0.01775036	ankyrin repeat protein	gi|189502738|ref|YP_001958455.1|hypothetical protein Aasi_1435 [Candidatus Amoebophilus asiaticus 5a2] >gi|501450016|ref|WP_012473465.1| hypothetical protein [Candidatus Amoebophilus asiaticus] >gi|189498179|gb|ACE06726.1| hypothetical protein Aasi_1435 [Candidatus Amoebophilus asiaticus 5a2]	AT5G13530.2	KEG	 protein kinases;ubiquitin-protein ligases 
Ctaxi_contig_52445|comp36292_c0_seq1	-1.659940412	4.873707501	1.67E-05	0.000391817	cytoplasmic trna 2-thiolation protein 1-like	gi|508723287|gb|EOY15184.1|Repressor of lrx1 [Theobroma cacao]	AT2G44270.1	ROL5	 repressor of lrx1 
Ctaxi_contig_24895|comp33992_c0_seq1	-1.659712539	1.545054192	0.000230647	0.003348718	mrna (n6-adenosine)-methyltransferase	gi|528064985|gb|EPX74547.1|mRNA (N6-adenosine)-methyltransferase [Schizosaccharomyces octosporus yFS286]	AT1G19340.1		 Methyltransferase MT-A70 family protein 
Ctaxi_contig_18491|comp33071_c1_seq1	-1.659579007	5.81766096	2.02E-08	1.24E-06	glutamyl-trna reductase	gi|159468490|ref|XP_001692407.1|glutamyl-trna reductase [Chlamydomonas reinhardtii] >gi|11935084|gb|AAG41962.1|AF305613_1 glutamyl-tRNA reductase precursor [Chlamydomonas reinhardtii] >gi|158278120|gb|EDP03885.1| glutamyl-trna reductase [Chlamydomonas reinhardtii]	AT1G58290.1	HEMA1	 Glutamyl-tRNA reductase family protein 
Ctaxi_contig_16334|comp32705_c2_seq1	-1.659138983	1.495111104	0.000331147	0.004416031	mitochondrial nuclease	gi|159475832|ref|XP_001696018.1|DNA/RNA non-specific endonuclease [Chlamydomonas reinhardtii] >gi|158275189|gb|EDP00967.1| DNA/RNA non-specific endonuclease [Chlamydomonas reinhardtii]	AT3G60910.1		 S-adenosyl-L-methionine-dependent methyltransferases superfamily protein 
Ctaxi_contig_61445|comp36807_c2_seq9	-1.655979519	0.914846681	0.002967745	0.02371654	NA	NA	NA	NA	NA
Ctaxi_contig_11473|comp31689_c1_seq1	-1.655485642	1.253367009	0.003657721	0.027831658	NA	NA	NA	NA	NA
Ctaxi_contig_34421|comp34954_c0_seq9	-1.652049657	2.018690884	2.14E-05	0.000477708	lycopene epsilon cyclase	gi|401662260|emb|CCG06343.1|chloroplast lycopene epsilon cyclase precursor [Chromochloris zofingiensis] >gi|401662262|emb|CCG06344.1| chloroplast lycopene epsilon cyclase precursor [Chromochloris zofingiensis]	AT5G57030.1	LUT2	 Lycopene beta/epsilon cyclase protein 
Ctaxi_contig_19627|comp33235_c5_seq1	-1.65154935	3.923518708	0.001202048	0.011951133	chlorophyll a-b binding protein chloroplastic-like	gi|302835678|ref|XP_002949400.1|hypothetical protein VOLCADRAFT_104309 [Volvox carteri f. nagariensis] >gi|300265227|gb|EFJ49419.1| hypothetical protein VOLCADRAFT_104309 [Volvox carteri f. nagariensis]	AT4G10340.1	LHCB5	 light harvesting complex of photosystem II 5 
Ctaxi_contig_43261|comp35698_c1_seq1	-1.650387306	3.139871601	8.54E-05	0.00148101	NA	NA	NA	NA	NA
Ctaxi_contig_71935|comp37269_c2_seq1	-1.649534484	1.385512171	0.005139797	0.035921456	wd-40 repeat protein	gi|514687461|ref|XP_004991307.1|hypothetical protein PTSG_07515 [Salpingoeca rosetta] >gi|326430822|gb|EGD76392.1| hypothetical protein PTSG_07515 [Salpingoeca rosetta]	NA	NA	NA
Ctaxi_contig_40323|comp35492_c0_seq5	-1.645606632	3.147578714	1.84E-05	0.000422425	NA	NA	NA	NA	NA
Ctaxi_contig_19316|comp33188_c1_seq2	-1.644932966	6.573566453	3.96E-06	0.00012127	NA	NA	NA	NA	NA
Ctaxi_contig_62599|comp36868_c0_seq1	-1.644494838	2.217899317	0.000190365	0.002856989	glutathione peroxidase	gi|311697313|gb|ADQ00180.1|glutathione peroxidase [Chlamydomonas sp. ICE-L]	AT1G63460.1	"GPX8,ATGPX8"	 glutathione peroxidase 8 
Ctaxi_contig_34468|comp34960_c0_seq3	-1.644099802	1.330740742	0.000985202	0.010282261	NA	NA	NA	NA	NA
Ctaxi_contig_10048|comp31287_c0_seq1	-1.644054052	5.098800691	8.79E-06	0.000230616	sulfur stress regulator	gi|159488767|ref|XP_001702374.1|Snf1-like protein kinase [Chlamydomonas reinhardtii] >gi|4063894|gb|AAC98509.1| sulfur stress regulator [Chlamydomonas reinhardtii] >gi|158271168|gb|EDO96994.1| Snf1-like protein kinase [Chlamydomonas reinhardtii]	AT4G33950.1	"OST1,SNRK2-6,SRK2E,SNRK2.6,P44,ATOST1"	 Protein kinase superfamily protein 
Ctaxi_contig_10056|comp31290_c0_seq1	-1.643766054	8.478098687	1.70E-07	8.23E-06	NA	NA	NA	NA	NA
Ctaxi_contig_19711|comp33255_c1_seq1	-1.64292823	1.151201761	0.001754888	0.015948649	tyrosine-specific transport	"gi|557548975|gb|ESR59604.1|hypothetical protein CICLE_v10018028mg, partial [Citrus clementina]"	AT5G19500.1		 Tryptophan/tyrosine permease 
Ctaxi_contig_40035|comp35465_c0_seq1	-1.641150066	6.089906281	1.15E-05	0.000286797	NA	NA	NA	NA	NA
Ctaxi_contig_29445|comp34482_c2_seq6	-1.64111075	3.765262835	0.000290963	0.004003327	NA	NA	NA	NA	NA
Ctaxi_contig_18771|comp33104_c1_seq8	-1.640680617	6.009150487	4.23E-11	5.49E-09	hypothetical protein pc0993	gi|46446627|ref|YP_007992.1|hypothetical protein pc0993 [Candidatus Protochlamydia amoebophila UWE25] >gi|499488903|ref|WP_011175543.1| hypothetical protein [Candidatus Protochlamydia amoebophila] >gi|46400268|emb|CAF23717.1| conserved hypothetical protein [Candidatus Protochlamydia amoebophila UWE25]	AT4G15475.1		 F-box/RNI-like superfamily protein 
Ctaxi_contig_13771|comp32218_c0_seq2	-1.63867521	6.578922588	2.03E-12	4.00E-10	chlorophyll a-b binding protein chloroplastic-like	gi|302851012|ref|XP_002957031.1|light-harvesting chlorophyll-a/b protein of photosystem I [Volvox carteri f. nagariensis] >gi|300257587|gb|EFJ41833.1| light-harvesting chlorophyll-a/b protein of photosystem I [Volvox carteri f. nagariensis]	AT1G61520.3	LHCA3	 photosystem I light harvesting complex gene 3 
Ctaxi_contig_66768|comp37064_c3_seq1	-1.632523682	2.980677372	2.67E-06	8.73E-05	aldo-keto reductase	gi|490834098|ref|WP_004696182.1|hypothetical protein [Acinetobacter johnsonii] >gi|479888926|gb|ENU39093.1| hypothetical protein F986_02217 [Acinetobacter johnsonii CIP 64.6]	AT1G04420.1		 NAD(P)-linked oxidoreductase superfamily protein 
Ctaxi_contig_28965|comp34432_c5_seq3	-1.631318045	2.382136167	1.05E-05	0.000267563	carotenoid oxygenase	gi|515868520|ref|WP_017299144.1|hypothetical protein [Nodosilinea nodulosa]	AT2G44990.1	"CCD7,MAX3,ATCCD7"	 carotenoid cleavage dioxygenase 7 
Ctaxi_contig_62554|comp36864_c6_seq6	-1.630945865	3.286772851	0.000205944	0.003046158	NA	NA	NA	NA	NA
Ctaxi_contig_12345|comp31916_c0_seq3	-1.629064568	3.829059896	1.11E-08	7.28E-07	thioredoxin-like protein	gi|74272711|gb|ABA01151.1|chloroplast thioredoxin peroxidase [Chlamydomonas incerta]	AT3G11630.1		 Thioredoxin superfamily protein 
Ctaxi_contig_26993|comp34198_c0_seq13	-1.628534391	3.896303132	4.59E-10	4.34E-08	phenylalanine hydroxylase	"gi|545363344|ref|XP_005646805.1|aromatic amino acid hydroxylase, partial [Coccomyxa subellipsoidea C-169] >gi|384248778|gb|EIE22261.1| aromatic amino acid hydroxylase, partial [Coccomyxa subellipsoidea C-169]"	NA	NA	NA
Ctaxi_contig_51263|comp36229_c4_seq4	-1.628320196	2.770390188	7.17E-05	0.001285735	flagellar flavodoxin	gi|302831898|ref|XP_002947514.1|hypothetical protein VOLCADRAFT_108932 [Volvox carteri f. nagariensis] >gi|300267378|gb|EFJ51562.1| hypothetical protein VOLCADRAFT_108932 [Volvox carteri f. nagariensis]	AT4G27270.1		 Quinone reductase family protein 
Ctaxi_contig_13384|comp32148_c0_seq1	-1.626400107	4.476795147	1.90E-13	4.95E-11	NA	NA	NA	NA	NA
Ctaxi_contig_54484|comp36412_c4_seq6	-1.619850225	2.155292786	0.000313704	0.004227356	NA	NA	AT5G14250.2	"COP13,CSN3,FUS11"	 Proteasome component (PCI) domain protein 
Ctaxi_contig_66388|comp37045_c1_seq2	-1.619271668	2.73590004	1.37E-05	0.000333129	salt-inducible zinc finger 1	gi|115464999|ref|NP_001056099.1|Os05g0525900 [Oryza sativa Japonica Group] >gi|75253371|sp|Q65X92.1|C3H37_ORYSJ RecName: Full=Zinc finger CCCH domain-containing protein 37; Short=OsC3H37 >gi|52353493|gb|AAU44059.1| unknown protein [Oryza sativa Japonica Group] >gi|113579650|dbj|BAF18013.1| Os05g0525900 [Oryza sativa Japonica Group] >gi|125553048|gb|EAY98757.1| hypothetical protein OsI_20688 [Oryza sativa Indica Group] >gi|215766116|dbj|BAG98344.1| unnamed protein product [Oryza sativa Japonica Group] >gi|217030945|gb|ACJ74073.1| zinc finger protein [Oryza sativa Japonica Group]	AT3G55980.1	"SZF1,ATSZF1"	 salt-inducible zinc finger 1 
Ctaxi_contig_67980|comp37108_c8_seq1	-1.618795908	5.143151271	9.88E-12	1.65E-09	chlorophyll a-b binding protein	gi|552820489|ref|XP_005845614.1|hypothetical protein CHLNCDRAFT_56266 [Chlorella variabilis] >gi|307105262|gb|EFN53512.1| hypothetical protein CHLNCDRAFT_56266 [Chlorella variabilis]	AT2G40100.2	LHCB4.3	 light harvesting complex photosystem II 
Ctaxi_contig_33998|comp34917_c7_seq1	-1.618426482	1.406009986	0.000978455	0.010235163	NA	NA	NA	NA	NA
Ctaxi_contig_23722|comp33829_c0_seq2	-1.614351327	8.200805332	5.77E-09	4.15E-07	s-adenosyl homocysteine hydrolase	gi|159470383|ref|XP_001693339.1|S-Adenosyl homocysteine hydrolase [Chlamydomonas reinhardtii] >gi|158277597|gb|EDP03365.1| S-Adenosyl homocysteine hydrolase [Chlamydomonas reinhardtii]	AT4G13940.2	"HOG1,SAHH1"	 S-adenosyl-L-homocysteine hydrolase 
Ctaxi_contig_19592|comp33231_c1_seq1	-1.614109944	5.247767468	1.66E-14	6.33E-12	regulator of co2-responsive genes	gi|159483595|ref|XP_001699846.1|regulator of CO2-responsive genes [Chlamydomonas reinhardtii] >gi|11875320|dbj|BAB19629.1| CCM1-A [Chlamydomonas reinhardtii] >gi|11875323|dbj|BAB19631.1| CCM1-A [Chlamydomonas reinhardtii] >gi|158281788|gb|EDP07542.1| regulator of CO2-responsive genes [Chlamydomonas reinhardtii]	NA	NA	NA
Ctaxi_contig_53928|comp36376_c8_seq1	-1.612904478	2.927688088	0.000615795	0.007127316	sulfur stress regulator	gi|302844658|ref|XP_002953869.1|hypothetical protein VOLCADRAFT_64086 [Volvox carteri f. nagariensis] >gi|300260977|gb|EFJ45193.1| hypothetical protein VOLCADRAFT_64086 [Volvox carteri f. nagariensis]	AT4G33950.1	"OST1,SNRK2-6,SRK2E,SNRK2.6,P44,ATOST1"	 Protein kinase superfamily protein 
Ctaxi_contig_55059|comp36443_c3_seq2	-1.610845656	2.491671772	0.000731006	0.008177481	adhesin-like protein	gi|518098176|ref|WP_019268384.1|hypothetical protein [Methanobrevibacter smithii]	NA	NA	NA
Ctaxi_contig_47042|comp35945_c6_seq1	-1.610560941	3.34836054	4.64E-07	1.95E-05	NA	NA	AT4G37060.2	PLP5	 PATATIN-like protein 5 
Ctaxi_contig_57353|comp36586_c3_seq5	-1.610269873	4.195855924	6.81E-12	1.17E-09	e3 sumo-protein ligase siz1	gi|302832902|ref|XP_002948015.1|hypothetical protein VOLCADRAFT_88201 [Volvox carteri f. nagariensis] >gi|300266817|gb|EFJ51003.1| hypothetical protein VOLCADRAFT_88201 [Volvox carteri f. nagariensis]	AT5G60410.3	"ATSIZ1,SIZ1"	" DNA-binding protein with MIZ/SP-RING zinc finger, PHD-finger and SAP domain "
Ctaxi_contig_34923|comp35003_c1_seq5	-1.609460888	3.542837091	0.004173719	0.030680615	NA	NA	NA	NA	NA
Ctaxi_contig_25022|comp34006_c1_seq3	-1.609128256	1.279248241	0.006162394	0.041287029	pentatricopeptide repeat-containing protein at3g60050-like	gi|508775934|gb|EOY23190.1|Pentatricopeptide repeat (PPR) superfamily protein [Theobroma cacao]	AT3G60050.1		 Pentatricopeptide repeat (PPR) superfamily protein 
Ctaxi_contig_13969|comp32261_c0_seq1	-1.60860114	8.099258883	8.53E-12	1.45E-09	NA	NA	NA	NA	NA
Ctaxi_contig_64933|comp36990_c3_seq11	-1.60591342	2.536150389	3.46E-05	0.000710536	NA	NA	NA	NA	NA
Ctaxi_contig_31041|comp34648_c0_seq1	-1.605660344	1.804088311	0.00146355	0.01389549	NA	NA	NA	NA	NA
Ctaxi_contig_8939|comp30901_c2_seq1	-1.604424101	1.272624351	0.001991531	0.017654056	NA	NA	NA	NA	NA
Ctaxi_contig_63810|comp36939_c8_seq1	-1.600992732	6.050340878	6.74E-18	6.36E-15	NA	NA	NA	NA	NA
Ctaxi_contig_17310|comp32882_c1_seq3	-1.59985868	2.188778864	0.000278315	0.003869805	NA	NA	NA	NA	NA
Ctaxi_contig_37725|comp35263_c3_seq1	-1.599104906	6.358429641	2.03E-12	4.00E-10	glyceraldehyde-3-phosphate dehydrogenase	gi|260424076|gb|ACX37507.1|chloroplast glyceraldehyde 3-phosphate dehydrogenase [Botryococcus braunii]	AT1G42970.1	GAPB	 glyceraldehyde-3-phosphate dehydrogenase B subunit 
Ctaxi_contig_65080|comp36999_c0_seq2	-1.597012729	5.065751082	5.45E-13	1.21E-10	tac7077	gi|159479730|ref|XP_001697943.1|hypothetical protein CHLREDRAFT_151525 [Chlamydomonas reinhardtii] >gi|158274041|gb|EDO99826.1| predicted protein [Chlamydomonas reinhardtii]	AT4G33140.1		 Haloacid dehalogenase-like hydrolase (HAD) superfamily protein 
Ctaxi_contig_27313|comp34238_c2_seq6	-1.593094239	2.755726984	0.001274003	0.012510659	NA	NA	NA	NA	NA
Ctaxi_contig_35087|comp35021_c1_seq5	-1.588773358	5.447558818	1.47E-13	3.93E-11	sulfur stress regulator	gi|159487164|ref|XP_001701605.1|Snf1-like ser/thr protein kinase [Chlamydomonas reinhardtii] >gi|158271546|gb|EDO97363.1| Snf1-like ser/thr protein kinase [Chlamydomonas reinhardtii]	AT5G63650.1	"SNRK2-5,SNRK2.5,SRK2H"	 SNF1-related protein kinase 2.5 
Ctaxi_contig_24269|comp33907_c0_seq1	-1.588747605	1.392889113	0.003420907	0.026475709	NA	NA	NA	NA	NA
Ctaxi_contig_11472|comp31689_c0_seq1	-1.588649252	1.737107227	0.00165432	0.015272698	NA	NA	NA	NA	NA
Ctaxi_contig_51465|comp36240_c2_seq5	-1.588339978	3.111363306	1.15E-05	0.000286001	NA	NA	NA	NA	NA
Ctaxi_contig_10925|comp31549_c0_seq1	-1.587081175	3.306885543	0.000585631	0.006866283	expressed protein	gi|552834788|ref|XP_005848822.1|expressed protein [Chlorella variabilis] >gi|307108480|gb|EFN56720.1| expressed protein [Chlorella variabilis]	NA	NA	NA
Ctaxi_contig_12777|comp32018_c0_seq1	-1.583925105	6.972437405	1.03E-08	6.89E-07	33kda oxygen evolving protein of photosystem ii	gi|161728811|dbj|BAF94219.1|33kDa oxygen evolving protein of photosystem II [Bryopsis plumosa]	AT5G66570.1	"PSBO-1,OEE1,OEE33,OE33,PSBO1,MSP-1"	 PS II oxygen-evolving complex 1 
Ctaxi_contig_12983|comp32056_c0_seq1	-1.583748207	3.698167199	3.64E-06	0.000112588	NA	NA	NA	NA	NA
Ctaxi_contig_67959|comp37108_c0_seq2	-1.580279581	6.029401657	4.27E-10	4.06E-08	light-harvesting chlorophyll-a b binding protein lhcb4	gi|302839735|ref|XP_002951424.1|chlorophyll a/b-binding protein of photosystem II [Volvox carteri f. nagariensis] >gi|300263399|gb|EFJ47600.1| chlorophyll a/b-binding protein of photosystem II [Volvox carteri f. nagariensis]	AT2G40100.1	LHCB4.3	 light harvesting complex photosystem II 
Ctaxi_contig_18146|comp33026_c0_seq5	-1.579180958	3.019286914	4.35E-05	0.000853919	magnesium-protoporphyrin ix methyltransferase	gi|116786908|gb|ABK24293.1|unknown [Picea sitchensis] >gi|148908526|gb|ABR17374.1| unknown [Picea sitchensis]	AT4G25080.4	CHLM	 magnesium-protoporphyrin IX methyltransferase 
Ctaxi_contig_63814|comp36939_c8_seq5	-1.578260748	3.234543954	8.37E-07	3.20E-05	NA	NA	NA	NA	NA
Ctaxi_contig_36573|comp35165_c5_seq8	-1.5777623	2.259264592	0.001364418	0.013137076	pentatricopeptide repeat-containing	gi|546327393|ref|XP_005719265.1|unnamed protein product [Chondrus crispus] >gi|507115935|emb|CDF39354.1| unnamed protein product [Chondrus crispus]	AT1G63070.1		 pentatricopeptide (PPR) repeat-containing protein 
Ctaxi_contig_48809|comp36063_c0_seq5	-1.576251058	2.309008981	0.000128269	0.0020756	protein	gi|302851448|ref|XP_002957248.1|hypothetical protein VOLCADRAFT_98293 [Volvox carteri f. nagariensis] >gi|300257498|gb|EFJ41746.1| hypothetical protein VOLCADRAFT_98293 [Volvox carteri f. nagariensis]	AT3G61680.1		 alpha/beta-Hydrolases superfamily protein 
Ctaxi_contig_31636|comp34708_c0_seq3	-1.576194788	2.458091374	3.91E-05	0.00078612	NA	NA	NA	NA	NA
Ctaxi_contig_51110|comp36217_c4_seq2	-1.574941762	2.386065033	4.02E-05	0.00080133	glyoxysomal fatty acid beta-oxidation multifunctional protein	gi|552815014|ref|XP_005844329.1|hypothetical protein CHLNCDRAFT_59763 [Chlorella variabilis] >gi|307103971|gb|EFN52227.1| hypothetical protein CHLNCDRAFT_59763 [Chlorella variabilis]	AT3G06860.1	"MFP2,ATMFP2"	 multifunctional protein 2 
Ctaxi_contig_47032|comp35945_c3_seq1	-1.574774144	4.801677449	2.95E-09	2.29E-07	NA	NA	NA	NA	NA
Ctaxi_contig_64849|comp36986_c1_seq3	-1.57459507	0.983288857	0.005741614	0.039196476	voltage-gated ca2+ alpha subunit	gi|302853689|ref|XP_002958358.1|hypothetical protein VOLCADRAFT_99611 [Volvox carteri f. nagariensis] >gi|300256311|gb|EFJ40580.1| hypothetical protein VOLCADRAFT_99611 [Volvox carteri f. nagariensis]	NA	NA	NA
Ctaxi_contig_35378|comp35048_c2_seq5	-1.568921408	2.042163555	0.000871686	0.009306496	aminotransferase class v	gi|328724233|ref|XP_001952568.2|PREDICTED: hypothetical protein LOC100161816 [Acyrthosiphon pisum]	NA	NA	NA
Ctaxi_contig_35083|comp35021_c1_seq1	-1.565086475	5.161106883	4.26E-11	5.52E-09	tfp pilus assembly protein	gi|427712514|ref|YP_007061138.1|hypothetical protein Syn6312_1425 [Synechococcus sp. PCC 6312] >gi|504937037|ref|WP_015124139.1| hypothetical protein [Synechococcus sp. PCC 6312] >gi|427376643|gb|AFY60595.1| hypothetical protein Syn6312_1425 [Synechococcus sp. PCC 6312]	NA	NA	NA
Ctaxi_contig_17307|comp32882_c0_seq1	-1.562180493	3.505155769	3.64E-06	0.000112588	kinase-like protein	gi|545356380|ref|XP_005643909.1|kinase-like protein [Coccomyxa subellipsoidea C-169] >gi|384245873|gb|EIE19365.1| kinase-like protein [Coccomyxa subellipsoidea C-169]	AT3G45790.1		 Protein kinase superfamily protein 
Ctaxi_contig_43591|comp35724_c6_seq1	-1.561529718	2.866162517	1.01E-06	3.76E-05	NA	NA	NA	NA	NA
Ctaxi_contig_30939|comp34636_c2_seq1	-1.558503451	11.69344425	4.66E-15	2.08E-12	nitrate reductase	gi|18913155|gb|AAL79356.1|assimilatory nitrate reductase [Dunaliella tertiolecta]	AT1G77760.1	"NIA1,GNR1,NR1"	 nitrate reductase 1 
Ctaxi_contig_41416|comp35572_c2_seq2	-1.55652633	1.798360721	0.004734635	0.033811893	hypothetical protein DICPUDRAFT_50879	gi|330842603|ref|XP_003293264.1|hypothetical protein DICPUDRAFT_50879 [Dictyostelium purpureum] >gi|325076414|gb|EGC30201.1| hypothetical protein DICPUDRAFT_50879 [Dictyostelium purpureum]	AT5G14420.2	RGLG2	 RING domain ligase2 
Ctaxi_contig_29448|comp34482_c2_seq9	-1.556213854	2.37420752	0.000831052	0.008980291	NA	NA	NA	NA	NA
Ctaxi_contig_59994|comp36732_c2_seq1	-1.555047409	3.588056476	0.003005433	0.02395384	pentatricopeptide repeat-containing protein chloroplastic-like	gi|545359025|ref|XP_005645016.1|hypothetical protein COCSUDRAFT_57621 [Coccomyxa subellipsoidea C-169] >gi|384246984|gb|EIE20472.1| hypothetical protein COCSUDRAFT_57621 [Coccomyxa subellipsoidea C-169]	AT2G26790.1		 Pentatricopeptide repeat (PPR) superfamily protein 
Ctaxi_contig_55512|comp36474_c0_seq1	-1.553505385	5.559597914	5.28E-12	9.25E-10	NA	NA	NA	NA	NA
Ctaxi_contig_69980|comp37187_c0_seq15	-1.553330541	3.070962276	0.000113953	0.001878057	glutamate-1-semialdehyde aminotransferase	gi|302836949|ref|XP_002950034.1|hypothetical protein VOLCADRAFT_74470 [Volvox carteri f. nagariensis] >gi|300264507|gb|EFJ48702.1| hypothetical protein VOLCADRAFT_74470 [Volvox carteri f. nagariensis]	AT3G48730.1	GSA2	" glutamate-1-semialdehyde 2,1-aminomutase 2 "
Ctaxi_contig_52959|comp36326_c3_seq1	-1.551928017	1.566385883	0.003295372	0.025690127	protein lhcp translocation defect-like	gi|302781252|ref|XP_002972400.1|hypothetical protein SELMODRAFT_228130 [Selaginella moellendorffii] >gi|300159867|gb|EFJ26486.1| hypothetical protein SELMODRAFT_228130 [Selaginella moellendorffii]	AT1G50900.1	GDC1	 Ankyrin repeat family protein 
Ctaxi_contig_68797|comp37140_c2_seq1	-1.550880956	2.744130857	6.36E-05	0.001167397	helicase associated domain containing protein	gi|545357889|ref|XP_005644540.1|hypothetical protein COCSUDRAFT_58230 [Coccomyxa subellipsoidea C-169] >gi|384246506|gb|EIE19996.1| hypothetical protein COCSUDRAFT_58230 [Coccomyxa subellipsoidea C-169]	NA	NA	NA
Ctaxi_contig_65451|comp37010_c6_seq2	-1.549881486	2.92375936	0.000149789	0.002351454	NA	NA	NA	NA	NA
Ctaxi_contig_6464|comp29311_c1_seq1	-1.549096706	4.960494132	5.75E-07	2.32E-05	peptidyl-prolyl cis-trans isomerase family protein	gi|302839264|ref|XP_002951189.1|hypothetical protein VOLCADRAFT_81413 [Volvox carteri f. nagariensis] >gi|300263518|gb|EFJ47718.1| hypothetical protein VOLCADRAFT_81413 [Volvox carteri f. nagariensis]	AT5G13120.2	CYP20-2	 cyclophilin 20-2 
Ctaxi_contig_23360|comp33788_c1_seq1	-1.548087965	3.464619031	6.25E-06	0.000174099	NA	NA	NA	NA	NA
Ctaxi_contig_27040|comp34206_c0_seq1	-1.546254299	7.19563365	2.25E-12	4.34E-10	hypersensitive-induced response protein 1-like	gi|545355326|ref|XP_005643463.1|flagellar associated protein [Coccomyxa subellipsoidea C-169] >gi|384245425|gb|EIE18919.1| flagellar associated protein [Coccomyxa subellipsoidea C-169]	AT3G01290.1		 SPFH/Band 7/PHB domain-containing membrane-associated protein family 
Ctaxi_contig_35082|comp35021_c0_seq8	-1.545325139	5.614326765	9.01E-16	4.59E-13	sulfur stress regulator	gi|159482695|ref|XP_001699403.1|ser/thr kinase [Chlamydomonas reinhardtii] >gi|158272854|gb|EDO98649.1| ser/thr kinase [Chlamydomonas reinhardtii]	AT5G08590.1	"ASK2,SNRK2-1,SNRK2.1,SRK2G"	 SNF1-related protein kinase 2.1 
Ctaxi_contig_43735|comp35733_c0_seq2	-1.54478929	3.301776329	1.31E-07	6.57E-06	NA	NA	NA	NA	NA
Ctaxi_contig_34426|comp34954_c1_seq5	-1.542816791	2.673353676	6.41E-06	0.000177674	lycopene epsilon cyclase	gi|545366822|ref|XP_005648287.1|lycopene cyclase family [Coccomyxa subellipsoidea C-169] >gi|384250263|gb|EIE23743.1| lycopene cyclase family [Coccomyxa subellipsoidea C-169]	AT5G57030.1	LUT2	 Lycopene beta/epsilon cyclase protein 
Ctaxi_contig_31913|comp34735_c1_seq7	-1.540652415	1.759428179	0.002789415	0.022660115	calmodulin	gi|62825424|gb|AAY16232.1|calmodulin [Bonneviella sp. 3 830AS]	AT5G37780.1	"CAM1,TCH1,ACAM-1"	 calmodulin 1 
Ctaxi_contig_49945|comp36142_c5_seq3	-1.538873446	4.165065587	7.55E-08	4.02E-06	malic enzyme	gi|545365544|ref|XP_005647736.1|RNB-domain-containing protein [Coccomyxa subellipsoidea C-169] >gi|384249711|gb|EIE23192.1| RNB-domain-containing protein [Coccomyxa subellipsoidea C-169]	AT2G19900.1	"ATNADP-ME1,NADP-ME1"	 NADP-malic enzyme 1 
Ctaxi_contig_17802|comp32962_c1_seq2	-1.537434318	2.397208684	0.001099937	0.011160136	mitochondrial-processing peptidase subunit alpha-like	gi|552823660|ref|XP_005846410.1|hypothetical protein CHLNCDRAFT_36005 [Chlorella variabilis] >gi|307106061|gb|EFN54308.1| hypothetical protein CHLNCDRAFT_36005 [Chlorella variabilis]	AT1G51980.2		 Insulinase (Peptidase family M16) protein 
Ctaxi_contig_17304|comp32881_c0_seq1	-1.534373336	1.753136672	0.000846861	0.009105108	coproporphyrinogen iii oxidase	gi|159487437|ref|XP_001701729.1|coproporphyrinogen III oxidase [Chlamydomonas reinhardtii] >gi|4731368|gb|AAD28474.1|AF133671_1 coproporphyrinogen III oxidase precursor [Chlamydomonas reinhardtii] >gi|4731370|gb|AAD28475.1|AF133672_1 coproporphyrinogen III oxidase precursor [Chlamydomonas reinhardtii] >gi|158280948|gb|EDP06704.1| coproporphyrinogen III oxidase [Chlamydomonas reinhardtii]	AT4G03205.1	hemf2	 Coproporphyrinogen III oxidase 
Ctaxi_contig_61289|comp36801_c3_seq3	-1.533405331	2.565117691	0.002810253	0.022765957	sex-linked protein 9	gi|302838861|ref|XP_002950988.1|photosystem I reaction center subunit O [Volvox carteri f. nagariensis] >gi|300263683|gb|EFJ47882.1| photosystem I reaction center subunit O [Volvox carteri f. nagariensis]	AT1G08380.1	PSAO	 photosystem I subunit O 
Ctaxi_contig_13181|comp32100_c2_seq2	-1.532107434	2.558161872	4.77E-05	0.000923769	NA	NA	NA	NA	NA
Ctaxi_contig_29291|comp34464_c3_seq3	-1.529408633	6.224006549	2.63E-11	3.75E-09	geranylgeranyl diphosphate synthase	gi|159490409|ref|XP_001703169.1|geranylgeranyl diphosphate synthase [Chlamydomonas reinhardtii] >gi|158270709|gb|EDO96545.1| geranylgeranyl diphosphate synthase [Chlamydomonas reinhardtii]	AT4G36810.1	GGPS1	 geranylgeranyl pyrophosphate synthase 1 
Ctaxi_contig_56232|comp36519_c0_seq3	-1.527452133	4.602869261	6.73E-07	2.65E-05	duf323 domain-containing protein	gi|453081259|gb|EMF09308.1|hypothetical protein SEPMUDRAFT_151383 [Sphaerulina musiva SO2202]	NA	NA	NA
Ctaxi_contig_21154|comp33469_c0_seq3	-1.526269502	1.925453418	0.000535823	0.006409888	protoporphyrin ix magnesium-chelatase	gi|552837462|ref|XP_005849367.1|hypothetical protein CHLNCDRAFT_143829 [Chlorella variabilis] >gi|307109026|gb|EFN57265.1| hypothetical protein CHLNCDRAFT_143829 [Chlorella variabilis]	AT5G45930.1	"CHLI2,CHLI2,CHLI-2"	 magnesium chelatase i2 
Ctaxi_contig_20854|comp33426_c0_seq1	-1.524685511	1.702934334	0.001477458	0.014002668	NA	NA	NA	NA	NA
Ctaxi_contig_34878|comp34999_c0_seq5	-1.522535356	1.680366774	0.000516865	0.006241303	polymorphic outer membrane protein	gi|428216442|ref|YP_007100907.1|polymorphic outer membrane protein [Pseudanabaena sp. PCC 7367] >gi|504976351|ref|WP_015163453.1| polymorphic outer membrane protein [Pseudanabaena sp. PCC 7367] >gi|427988224|gb|AFY68479.1| polymorphic outer membrane protein [Pseudanabaena sp. PCC 7367]	NA	NA	NA
Ctaxi_contig_55520|comp36474_c5_seq2	-1.519712748	5.22493908	2.30E-07	1.08E-05	hypothetical protein VOLCADRAFT_104654	gi|302837680|ref|XP_002950399.1|hypothetical protein VOLCADRAFT_104654 [Volvox carteri f. nagariensis] >gi|300264404|gb|EFJ48600.1| hypothetical protein VOLCADRAFT_104654 [Volvox carteri f. nagariensis]	NA	NA	NA
Ctaxi_contig_35477|comp35061_c0_seq1	-1.518129705	2.554217295	0.000183447	0.002775245	hypothetical protein Pmar_PMAR004305	gi|294956189|ref|XP_002788845.1|hypothetical protein Pmar_PMAR004305 [Perkinsus marinus ATCC 50983] >gi|239904457|gb|EER20641.1| hypothetical protein Pmar_PMAR004305 [Perkinsus marinus ATCC 50983]	NA	NA	NA
Ctaxi_contig_24169|comp33892_c2_seq3	-1.517283752	1.913873239	0.00035027	0.004617404	probable mitochondrial-processing peptidase subunit beta	gi|545370984|ref|XP_005650094.1|putative mitochondrial processing peptidase [Coccomyxa subellipsoidea C-169] >gi|384252073|gb|EIE25550.1| putative mitochondrial processing peptidase [Coccomyxa subellipsoidea C-169]	AT3G02090.2	MPPBETA	 Insulinase (Peptidase family M16) protein 
Ctaxi_contig_48505|comp36043_c0_seq8	-1.516862856	3.45832575	3.55E-09	2.71E-07	NA	NA	NA	NA	NA
Ctaxi_contig_18093|comp33016_c1_seq4	-1.515927181	5.192983717	1.26E-11	2.04E-09	NA	NA	NA	NA	NA
Ctaxi_contig_65095|comp36999_c0_seq17	-1.514193771	2.430802965	0.001349391	0.013043301	hypothetical protein VOLCADRAFT_91189	gi|302838318|ref|XP_002950717.1|hypothetical protein VOLCADRAFT_91189 [Volvox carteri f. nagariensis] >gi|300263834|gb|EFJ48032.1| hypothetical protein VOLCADRAFT_91189 [Volvox carteri f. nagariensis]	AT4G33140.1		 Haloacid dehalogenase-like hydrolase (HAD) superfamily protein 
Ctaxi_contig_36283|comp35133_c9_seq1	-1.514158018	3.984888668	5.11E-08	2.83E-06	NA	NA	NA	NA	NA
Ctaxi_contig_60179|comp36744_c1_seq1	-1.511894288	1.193537523	0.002870296	0.02314713	NA	NA	NA	NA	NA
Ctaxi_contig_32773|comp34813_c1_seq2	-1.510924191	3.114225906	6.73E-08	3.63E-06	pentatricopeptide repeat-containing protein at5g02860-like	"gi|115458970|ref|NP_001053085.1|Os04g0477200 [Oryza sativa Japonica Group] >gi|113564656|dbj|BAF14999.1| Os04g0477200, partial [Oryza sativa Japonica Group]"	AT5G27270.1	EMB976	 Tetratricopeptide repeat (TPR)-like superfamily protein 
Ctaxi_contig_27680|comp34283_c2_seq1	-1.51053182	9.673122213	1.22E-13	3.33E-11	(2fe-2s)-binding protein	gi|302834209|ref|XP_002948667.1|hypothetical protein VOLCADRAFT_89014 [Volvox carteri f. nagariensis] >gi|300265858|gb|EFJ50047.1| hypothetical protein VOLCADRAFT_89014 [Volvox carteri f. nagariensis]	AT3G44880.1	"ACD1,LLS1,PAO"	 Pheophorbide a oxygenase family protein with Rieske [2Fe-2S] domain 
Ctaxi_contig_17315|comp32884_c1_seq1	-1.509821027	2.016272056	0.001502571	0.014148699	NA	NA	NA	NA	NA
Ctaxi_contig_70396|comp37206_c5_seq1	-1.50863028	6.870565102	3.62E-11	4.84E-09	leukocyte elastase inhibitor-like	gi|432855327|ref|XP_004068166.1|PREDICTED: leukocyte elastase inhibitor-like [Oryzias latipes]	AT2G25240.1		 Serine protease inhibitor (SERPIN) family protein 
Ctaxi_contig_27854|comp34303_c0_seq1	-1.507702202	2.895004121	4.91E-05	0.000947389	ankyrin repeat protein	"gi|123437955|ref|XP_001309767.1|ankyrin repeat protein [Trichomonas vaginalis G3] >gi|121891508|gb|EAX96837.1| ankyrin repeat protein, putative [Trichomonas vaginalis G3]"	AT3G04710.3	TPR10	 ankyrin repeat family protein 
Ctaxi_contig_66599|comp37056_c0_seq1	-1.507592535	2.206517694	0.000521671	0.006277154	ring zinc finger and vwf domain family protein	gi|302832626|ref|XP_002947877.1|hypothetical protein VOLCADRAFT_103646 [Volvox carteri f. nagariensis] >gi|300266679|gb|EFJ50865.1| hypothetical protein VOLCADRAFT_103646 [Volvox carteri f. nagariensis]	AT2G38970.1		 Zinc finger (C3HC4-type RING finger) family protein 
Ctaxi_contig_66612|comp37056_c6_seq4	-1.507062147	2.513968944	6.74E-05	0.001222533	NA	NA	NA	NA	NA
Ctaxi_contig_52158|comp36272_c0_seq5	-1.505254697	1.515169451	0.002801549	0.022712656	NA	NA	NA	NA	NA
Ctaxi_contig_27687|comp34283_c2_seq8	-1.502392029	6.900073997	3.64E-14	1.22E-11	pheophorbide a oxygenase	gi|242042229|ref|XP_002468509.1|hypothetical protein SORBIDRAFT_01g047120 [Sorghum bicolor] >gi|241922363|gb|EER95507.1| hypothetical protein SORBIDRAFT_01g047120 [Sorghum bicolor]	AT4G25650.2	"ACD1-LIKE,PTC52,TIC55-IV"	 ACD1-like 
Ctaxi_contig_66601|comp37056_c3_seq1	-1.501899829	2.945866831	4.19E-07	1.80E-05	NA	NA	NA	NA	NA
Ctaxi_contig_40036|comp35465_c0_seq2	-1.501009448	6.091792195	2.96E-05	0.000627959	NA	NA	NA	NA	NA
Ctaxi_contig_13458|comp32164_c1_seq2	-1.496864389	2.21540952	0.006012318	0.040543961	NA	NA	NA	NA	NA
Ctaxi_contig_27667|comp34281_c1_seq2	-1.496765771	1.982118676	0.002493472	0.020863718	NA	NA	NA	NA	NA
Ctaxi_contig_40375|comp35498_c2_seq1	-1.493197782	1.311866745	0.00300495	0.02395384	NA	NA	NA	NA	NA
Ctaxi_contig_40327|comp35492_c0_seq9	-1.492851915	2.084899344	0.000297077	0.004064778	NA	NA	NA	NA	NA
Ctaxi_contig_10589|comp31444_c4_seq1	-1.49195232	1.631356898	0.002406942	0.020323984	NA	NA	NA	NA	NA
Ctaxi_contig_69241|comp37160_c10_seq7	-1.491318749	1.666659823	0.007819732	0.049417622	NA	NA	NA	NA	NA
Ctaxi_contig_55366|comp36464_c5_seq3	-1.490802065	1.494928043	0.001652474	0.01526005	mg2+-dependent dna exonuclease	"gi|557521326|gb|ESR32693.1|hypothetical protein CICLE_v100054351mg, partial [Citrus clementina]"	AT5G26940.4		" Polynucleotidyl transferase, ribonuclease H-like superfamily protein "
Ctaxi_contig_10926|comp31549_c0_seq2	-1.490595302	4.876929444	5.40E-05	0.001027498	hypothetical protein COCSUDRAFT_57107	gi|545360778|ref|XP_005645739.1|hypothetical protein COCSUDRAFT_57107 [Coccomyxa subellipsoidea C-169] >gi|384247709|gb|EIE21195.1| hypothetical protein COCSUDRAFT_57107 [Coccomyxa subellipsoidea C-169]	NA	NA	NA
Ctaxi_contig_69578|comp37172_c8_seq1	-1.489934978	2.279127558	0.000444335	0.005545025	NA	NA	NA	NA	NA
Ctaxi_contig_19722|comp33257_c0_seq7	-1.4879865	3.298442315	0.000392607	0.005017017	atp-dependent clp protease proteolytic subunit	"gi|545356500|ref|XP_005643954.1|ATP-dependent Clp protease, proteolytic subunit ClpP [Coccomyxa subellipsoidea C-169] >gi|384245918|gb|EIE19410.1| ATP-dependent Clp protease, proteolytic subunit ClpP [Coccomyxa subellipsoidea C-169]"	AT5G45390.1	"CLPP4,NCLPP4"	 CLP protease P4 
Ctaxi_contig_30132|comp34552_c2_seq1	-1.485685004	1.494169539	0.004990366	0.035137438	choline dehydrogenase	gi|545354183|ref|XP_005642926.1|alcohol oxidase [Coccomyxa subellipsoidea C-169] >gi|384244885|gb|EIE18382.1| alcohol oxidase [Coccomyxa subellipsoidea C-169]	NA	NA	NA
Ctaxi_contig_23800|comp33836_c4_seq1	-1.484949601	1.840491651	0.001208968	0.01200806	peroxisomal membrane protein pmp22	gi|545359114|ref|XP_005645051.1|hypothetical protein COCSUDRAFT_67394 [Coccomyxa subellipsoidea C-169] >gi|384247019|gb|EIE20507.1| hypothetical protein COCSUDRAFT_67394 [Coccomyxa subellipsoidea C-169]	AT2G14860.1		 Peroxisomal membrane 22 kDa (Mpv17/PMP22) family protein 
Ctaxi_contig_20710|comp33412_c1_seq1	-1.484888584	3.963148424	4.58E-06	0.000135062	chaperonin 60a	"gi|2493647|sp|Q42694.1|RUBA_CHLRERecName: Full=RuBisCO large subunit-binding protein subunit alpha, chloroplastic; AltName: Full=60 kDa chaperonin subunit alpha; AltName: Full=CPN-60 alpha; Flags: Precursor >gi|603913|gb|AAA98642.1| chaperonin alpha-like subunit [Chlamydomonas reinhardtii]"	AT2G28000.1	"CPN60A,CH-CPN60A,SLP"	 chaperonin-60alpha 
Ctaxi_contig_36629|comp35170_c3_seq5	-1.483380531	3.102175898	3.43E-05	0.000706873	molecular chaperone	"gi|145351029|ref|XP_001419890.1|chaperonin 60, mitochondrial [Ostreococcus lucimarinus CCE9901] >gi|144580123|gb|ABO98183.1| chaperonin 60, mitochondrial [Ostreococcus lucimarinus CCE9901]"	AT3G23990.1	"HSP60,HSP60-3B"	 heat shock protein 60 
Ctaxi_contig_27688|comp34283_c2_seq9	-1.482260086	5.731951145	6.23E-14	1.88E-11	pheophorbide a oxygenase	gi|242042229|ref|XP_002468509.1|hypothetical protein SORBIDRAFT_01g047120 [Sorghum bicolor] >gi|241922363|gb|EER95507.1| hypothetical protein SORBIDRAFT_01g047120 [Sorghum bicolor]	AT4G25650.1	"ACD1-LIKE,PTC52,TIC55-IV"	 ACD1-like 
Ctaxi_contig_11110|comp31600_c0_seq1	-1.481287636	3.057732838	0.001071522	0.010943542	NA	NA	NA	NA	NA
Ctaxi_contig_14073|comp32283_c0_seq1	-1.479949851	2.716758977	2.67E-05	0.000573328	NA	NA	NA	NA	NA
Ctaxi_contig_30941|comp34636_c2_seq3	-1.476766585	11.44678855	2.19E-13	5.66E-11	nitrate reductase	"gi|468362410|gb|AGH30311.1|nitrate reductase, partial [Chromochloris zofingiensis]"	AT1G37130.1	"NIA2,B29,NIA2-1,CHL3,NR,NR2,ATNR2"	 nitrate reductase 2 
Ctaxi_contig_62380|comp36853_c3_seq2	-1.476600651	4.078514777	9.14E-06	0.000238457	duf482-domain-containing protein	gi|302834828|ref|XP_002948976.1|hypothetical protein VOLCADRAFT_104149 [Volvox carteri f. nagariensis] >gi|300265721|gb|EFJ49911.1| hypothetical protein VOLCADRAFT_104149 [Volvox carteri f. nagariensis]	AT2G23390.1		" CONTAINS InterPro DOMAIN/s: Protein of unknown function DUF482 (InterPro:IPR007434), Acyl-CoA N-acyltransferase (InterPro:IPR016181); Has 2165 Blast hits to 2163 proteins in 543 species: Archae - 0; Bacteria - 1044; Metazoa - 0; Fungi - 0; Plants - 33; Viruses - 0; Other Eukaryotes - 1088 (source: NCBI BLink). "
Ctaxi_contig_14786|comp32439_c0_seq1	-1.475685678	1.287035708	0.002999752	0.023932346	NA	NA	NA	NA	NA
Ctaxi_contig_30383|comp34578_c3_seq2	-1.474803292	2.529758271	0.000157731	0.002453316	dynamin-related protein 1e-like isoform 2	gi|310877179|gb|ADP36950.1|hypothetical protein [Asterochloris sp. DA2]	AT3G60190.1	"ADL4,ADLP2,EDR3,DRP1E,ADL1E,DL1E"	 DYNAMIN-like 1E 
Ctaxi_contig_51104|comp36217_c1_seq2	-1.474184899	4.227456171	3.98E-06	0.000121734	protein	gi|552815014|ref|XP_005844329.1|hypothetical protein CHLNCDRAFT_59763 [Chlorella variabilis] >gi|307103971|gb|EFN52227.1| hypothetical protein CHLNCDRAFT_59763 [Chlorella variabilis]	AT3G06860.1	"MFP2,ATMFP2"	 multifunctional protein 2 
Ctaxi_contig_67974|comp37108_c3_seq4	-1.473621494	4.364224446	4.08E-06	0.000123904	chloroplast w6 desaturase	gi|5821436|dbj|BAA83822.1|chloroplast w6 desaturase [Chlamydomonas sp. W80]	AT4G30950.1	"FAD6,FADC,SFD4"	 fatty acid desaturase 6 
Ctaxi_contig_51749|comp36247_c0_seq10	-1.472701772	2.971827684	0.000461548	0.005722679	ankyrin repeat protein	gi|229582572|ref|YP_002840971.1|ankyrin [Sulfolobus islandicus Y.N.15.51] >gi|502134864|ref|WP_012717676.1| ankyrin [Sulfolobus islandicus] >gi|228013288|gb|ACP49049.1| Ankyrin [Sulfolobus islandicus Y.N.15.51]	AT2G03430.1		 Ankyrin repeat family protein 
Ctaxi_contig_15190|comp32514_c2_seq1	-1.472250697	8.591650868	7.10E-09	4.95E-07	NA	NA	NA	NA	NA
Ctaxi_contig_66610|comp37056_c6_seq2	-1.472136433	3.147826878	5.83E-05	0.001089539	von willebrand factor a	gi|546153773|ref|WP_021796003.1|hypothetical protein [Thermoplasmatales archaeon A-plasma] >gi|530556394|gb|EQB67761.1| hypothetical protein AMDU1_APLC00099G0010 [Thermoplasmatales archaeon A-plasma]	NA	NA	NA
Ctaxi_contig_47073|comp35949_c2_seq1	-1.471522986	5.061012646	0.00010706	0.001790212	NA	NA	NA	NA	NA
Ctaxi_contig_57918|comp36617_c5_seq1	-1.471482006	2.480129842	6.74E-05	0.001222354	kynurenine 3-monooxygenase	gi|498159388|ref|WP_010473544.1|kynurenine 3-monooxygenase [Acaryochloris sp. CCMEE 5410]	NA	NA	NA
Ctaxi_contig_8167|comp30569_c0_seq1	-1.471350476	4.455102218	4.79E-08	2.67E-06	tpa_inf: chloroplast light-harvesting complex ii protein precursor lhcbm7	gi|8925556|gb|AAF81519.1|AF268321_1light-harvesting complex protein LHCG12 [Bigelowiella natans] >gi|145079012|tpg|DAA05893.1| TPA_inf: chloroplast light-harvesting complex II protein precursor Lhcbm7 [Bigelowiella natans]	AT1G29930.1	"CAB1,AB140,CAB140,LHCB1.3"	 chlorophyll A/B binding protein 1 
Ctaxi_contig_57641|comp36607_c1_seq1	-1.469619834	1.151300406	0.004355227	0.03165213	gata zinc finger domain-containing protein 10	"gi|545363686|ref|XP_005646956.1|hypothetical protein COCSUDRAFT_24320, partial [Coccomyxa subellipsoidea C-169] >gi|384248929|gb|EIE22412.1| hypothetical protein COCSUDRAFT_24320, partial [Coccomyxa subellipsoidea C-169]"	AT2G36885.1		 unknown protein; FUNCTIONS IN: molecular_function unknown; LOCATED IN: chloroplast; EXPRESSED IN: 22 plant structures; EXPRESSED DURING: 13 growth stages; Has 172 Blast hits to 172 proteins in 58 species: Archae - 0; Bacteria - 116; Metazoa - 0; Fungi - 0; Plants - 32; Viruses - 0; Other Eukaryotes - 24 (source: NCBI BLink). 
Ctaxi_contig_65085|comp36999_c0_seq7	-1.467967906	6.968012706	3.08E-12	5.70E-10	tac7077	gi|159479730|ref|XP_001697943.1|hypothetical protein CHLREDRAFT_151525 [Chlamydomonas reinhardtii] >gi|158274041|gb|EDO99826.1| predicted protein [Chlamydomonas reinhardtii]	AT4G33140.1		 Haloacid dehalogenase-like hydrolase (HAD) superfamily protein 
Ctaxi_contig_30047|comp34541_c0_seq1	-1.467043201	2.016591147	0.001149385	0.01153052	ankyrin repeat protein	"gi|123437955|ref|XP_001309767.1|ankyrin repeat protein [Trichomonas vaginalis G3] >gi|121891508|gb|EAX96837.1| ankyrin repeat protein, putative [Trichomonas vaginalis G3]"	AT2G03430.1		 Ankyrin repeat family protein 
Ctaxi_contig_23456|comp33799_c0_seq1	-1.466546524	3.214051712	5.12E-07	2.12E-05	NA	NA	NA	NA	NA
Ctaxi_contig_46297|comp35891_c0_seq2	-1.465086491	5.582545129	8.38E-09	5.78E-07	sodium-dependent transporter	gi|308801233|ref|XP_003077930.1|bile acid:sodium symporter family protein (ISS) [Ostreococcus tauri] >gi|116056381|emb|CAL52670.1| bile acid:sodium symporter family protein (ISS) [Ostreococcus tauri]	AT2G26900.1		 Sodium Bile acid symporter family 
Ctaxi_contig_15754|comp32612_c1_seq6	-1.464392735	1.708419386	0.002907718	0.023370766	NA	NA	NA	NA	NA
Ctaxi_contig_35374|comp35048_c2_seq1	-1.463321545	3.583133938	3.73E-06	0.000114616	aminotransferase class v	gi|495483098|ref|WP_008207784.1|aminotransferase class V [Roseobacter sp. SK209-2-6] >gi|126719068|gb|EBA15779.1| hypothetical protein RSK20926_14149 [Roseobacter sp. SK209-2-6]	NA	NA	NA
Ctaxi_contig_8522|comp30729_c0_seq1	-1.462792642	1.64534309	0.005135339	0.03591378	esterase-like protein	gi|255080112|ref|XP_002503636.1|predicted protein [Micromonas sp. RCC299] >gi|226518903|gb|ACO64894.1| predicted protein [Micromonas sp. RCC299]	AT5G38360.1		 alpha/beta-Hydrolases superfamily protein 
Ctaxi_contig_16420|comp32720_c0_seq1	-1.462765274	3.889964353	2.77E-07	1.28E-05	photosystem i reaction center subunit iv	gi|552815462|ref|XP_005844456.1|hypothetical protein CHLNCDRAFT_36926 [Chlorella variabilis] >gi|307104098|gb|EFN52354.1| hypothetical protein CHLNCDRAFT_36926 [Chlorella variabilis]	AT2G20260.1	PSAE-2	 photosystem I subunit E-2 
Ctaxi_contig_65011|comp36994_c6_seq4	-1.461166505	2.69456587	3.36E-05	0.000693418	NA	NA	NA	NA	NA
Ctaxi_contig_28190|comp34342_c4_seq3	-1.458197819	1.476169912	0.002928439	0.023491966	trypsin-like serine and cysteine	gi|527247093|ref|XP_005141876.1|PREDICTED: chymotrypsin-like elastase family member 1-like [Melopsittacus undulatus]	NA	NA	NA
Ctaxi_contig_22199|comp33634_c1_seq1	-1.455390365	2.398759205	0.000127809	0.002069199	NA	NA	NA	NA	NA
Ctaxi_contig_55999|comp36505_c3_seq1	-1.45487883	3.83639993	7.90E-07	3.05E-05	thiamin pyrophosphokinase 2	"gi|552818980|ref|XP_005845316.1|hypothetical protein CHLNCDRAFT_11702, partial [Chlorella variabilis] >gi|307104963|gb|EFN53214.1| hypothetical protein CHLNCDRAFT_11702, partial [Chlorella variabilis]"	AT2G44750.1	TPK2	 thiamin pyrophosphokinase 2 
Ctaxi_contig_66157|comp37037_c0_seq79	-1.454358276	4.061264447	0.000582555	0.006841336	kinase-like protein	gi|545356380|ref|XP_005643909.1|kinase-like protein [Coccomyxa subellipsoidea C-169] >gi|384245873|gb|EIE19365.1| kinase-like protein [Coccomyxa subellipsoidea C-169]	AT1G62400.1	HT1	 Protein kinase superfamily protein 
Ctaxi_contig_57079|comp36572_c2_seq6	-1.453924196	3.225042331	1.09E-05	0.000276059	NA	NA	NA	NA	NA
Ctaxi_contig_64636|comp36974_c5_seq2	-1.453733135	1.391003598	0.002264935	0.019480017	NA	NA	NA	NA	NA
Ctaxi_contig_14651|comp32412_c1_seq1	-1.453643807	1.688174364	0.003738025	0.028242419	NA	NA	NA	NA	NA
Ctaxi_contig_42924|comp35672_c1_seq1	-1.452745035	5.150597589	6.36E-10	5.78E-08	NA	NA	NA	NA	NA
Ctaxi_contig_14133|comp32299_c4_seq1	-1.448987407	3.393145528	2.85E-06	9.18E-05	branched-chain alpha-keto acid dehydrogenase subunit e2	gi|302837029|ref|XP_002950074.1|dihydrolipoamide acetyltransferase [Volvox carteri f. nagariensis] >gi|300264547|gb|EFJ48742.1| dihydrolipoamide acetyltransferase [Volvox carteri f. nagariensis]	AT1G34430.1	EMB3003	 2-oxoacid dehydrogenases acyltransferase family protein 
Ctaxi_contig_32808|comp34817_c2_seq1	-1.448971785	6.83763959	1.73E-13	4.59E-11	p-loop containing nucleoside triphosphate hydrolase protein	gi|159465027|ref|XP_001690733.1|hypothetical protein CHLREDRAFT_180799 [Chlamydomonas reinhardtii] >gi|158270357|gb|EDO96210.1| predicted protein [Chlamydomonas reinhardtii]	AT3G25620.1		 ABC-2 type transporter family protein 
Ctaxi_contig_65083|comp36999_c0_seq5	-1.448853268	5.276088703	1.56E-11	2.47E-09	NA	NA	NA	NA	NA
Ctaxi_contig_28818|comp34416_c0_seq2	-1.447303659	5.047697266	3.00E-10	2.97E-08	NA	NA	NA	NA	NA
Ctaxi_contig_26996|comp34198_c0_seq16	-1.447247189	4.760040814	2.01E-10	2.10E-08	phenylalanine hydroxylase	gi|312983201|gb|ADR30399.1|chloroplast phenylalanine hydroxylase [Pinus taeda]	NA	NA	NA
Ctaxi_contig_40321|comp35492_c0_seq3	-1.446755656	4.76412619	5.84E-08	3.20E-06	tyrosine kinase receptor cad96ca	gi|291236470|ref|XP_002738162.1|PREDICTED: fibroblast growth factor receptor 1-like [Saccoglossus kowalevskii]	NA	NA	NA
Ctaxi_contig_27690|comp34283_c2_seq11	-1.445946341	2.92645556	1.14E-05	0.000284576	NA	NA	NA	NA	NA
Ctaxi_contig_31087|comp34651_c1_seq1	-1.445700536	4.956697366	4.83E-08	2.68E-06	mitochondrial phosphate carrier 1	"gi|357137947|ref|XP_003570560.1|PREDICTED: phosphate carrier protein, mitochondrial-like [Brachypodium distachyon]"	AT5G14040.1	PHT3;1	 phosphate transporter 3;1 
Ctaxi_contig_46099|comp35876_c0_seq1	-1.445527992	5.844866727	6.10E-08	3.33E-06	photosystem ii oxygen-evolving complex 23 kda chloroplast precursor	gi|159471964|ref|XP_001694126.1|oxygen-evolving enhancer protein 2 of photosystem II [Chlamydomonas reinhardtii] >gi|158277293|gb|EDP03062.1| oxygen-evolving enhancer protein 2 of photosystem II [Chlamydomonas reinhardtii]	NA	NA	NA
Ctaxi_contig_13684|comp32202_c1_seq40	-1.444229797	1.760241901	0.001531035	0.014357701	NA	NA	NA	NA	NA
Ctaxi_contig_42974|comp35677_c1_seq1	-1.443948721	1.947497524	0.000793949	0.008652237	NA	NA	NA	NA	NA
Ctaxi_contig_68796|comp37140_c1_seq1	-1.443621831	2.515454236	0.000315585	0.004243796	protein	gi|552838646|ref|XP_005849622.1|hypothetical protein CHLNCDRAFT_57292 [Chlorella variabilis] >gi|307109282|gb|EFN57520.1| hypothetical protein CHLNCDRAFT_57292 [Chlorella variabilis]	NA	NA	NA
Ctaxi_contig_27296|comp34237_c0_seq1	-1.442214028	1.357738437	0.005275597	0.036659107	NA	NA	AT5G14320.2		 Ribosomal protein S13/S18 family 
Ctaxi_contig_51445|comp36238_c4_seq1	-1.441364108	1.412304002	0.006716898	0.044126247	NA	NA	NA	NA	NA
Ctaxi_contig_55438|comp36469_c2_seq1	-1.440342233	2.872809684	8.54E-05	0.00148101	transcriptional activator demeter-like	gi|545368882|ref|XP_005649215.1|hypothetical protein COCSUDRAFT_62092 [Coccomyxa subellipsoidea C-169] >gi|384251193|gb|EIE24671.1| hypothetical protein COCSUDRAFT_62092 [Coccomyxa subellipsoidea C-169]	AT5G04560.1	DME	 HhH-GPD base excision DNA repair family protein 
Ctaxi_contig_26982|comp34198_c0_seq2	-1.43774554	6.395551774	3.19E-11	4.40E-09	chloroplast phenylalanine hydroxylase	gi|159463608|ref|XP_001690034.1|aromatic amino acid hydroxylase-related protein [Chlamydomonas reinhardtii] >gi|158284022|gb|EDP09772.1| aromatic amino acid hydroxylase-related protein [Chlamydomonas reinhardtii] >gi|312983205|gb|ADR30401.1| chloroplast phenylalanine hydroxylase [Chlamydomonas reinhardtii]	NA	NA	NA
Ctaxi_contig_18766|comp33104_c1_seq3	-1.435593029	5.797905074	1.57E-09	1.30E-07	f-box protein	gi|46447560|ref|YP_008925.1|hypothetical protein pc1926 [Candidatus Protochlamydia amoebophila UWE25] >gi|499489831|ref|WP_011176471.1| hypothetical protein [Candidatus Protochlamydia amoebophila] >gi|46401201|emb|CAF24650.1| conserved hypothetical protein [Candidatus Protochlamydia amoebophila UWE25]	AT3G58530.1		 RNI-like superfamily protein 
Ctaxi_contig_71973|comp37271_c6_seq1	-1.433470935	6.612532182	9.04E-09	6.13E-07	tenascin-x precursor	gi|545376439|ref|XP_005652309.1|hypothetical protein COCSUDRAFT_39345 [Coccomyxa subellipsoidea C-169] >gi|384254291|gb|EIE27765.1| hypothetical protein COCSUDRAFT_39345 [Coccomyxa subellipsoidea C-169]	NA	NA	NA
Ctaxi_contig_27788|comp34293_c0_seq1	-1.433117108	6.183356511	1.89E-10	1.99E-08	geranylgeranyl reductase	gi|159464036|ref|XP_001690248.1|geranylgeranyl reductase [Chlamydomonas reinhardtii] >gi|158284236|gb|EDP09986.1| geranylgeranyl reductase [Chlamydomonas reinhardtii]	AT1G74470.1		 Pyridine nucleotide-disulphide oxidoreductase family protein 
Ctaxi_contig_47151|comp35952_c3_seq2	-1.433071319	4.272716201	3.52E-06	0.000109462	NA	NA	NA	NA	NA
Ctaxi_contig_36625|comp35170_c3_seq1	-1.432641755	3.815575302	2.86E-06	9.20E-05	chaperonin 60c	gi|302830850|ref|XP_002946991.1|hypothetical protein VOLCADRAFT_79395 [Volvox carteri f. nagariensis] >gi|300268035|gb|EFJ52217.1| hypothetical protein VOLCADRAFT_79395 [Volvox carteri f. nagariensis]	AT3G23990.1	"HSP60,HSP60-3B"	 heat shock protein 60 
Ctaxi_contig_38689|comp35343_c4_seq2	-1.431912121	2.436071003	6.94E-05	0.001252916	protein	gi|159463126|ref|XP_001689793.1|predicted protein [Chlamydomonas reinhardtii] >gi|158283781|gb|EDP09531.1| predicted protein [Chlamydomonas reinhardtii]	NA	NA	NA
Ctaxi_contig_23229|comp33767_c4_seq4	-1.43161441	2.1421377	0.000589619	0.006904019	NA	NA	NA	NA	NA
Ctaxi_contig_14560|comp32398_c1_seq1	-1.431016845	6.705683914	4.70E-08	2.62E-06	NA	NA	NA	NA	NA
Ctaxi_contig_57348|comp36586_c0_seq3	-1.429367212	5.376657712	6.54E-12	1.13E-09	NA	NA	NA	NA	NA
Ctaxi_contig_28298|comp34358_c0_seq4	-1.428159201	1.910828107	0.000394985	0.005038964	cytochrome b-c1 complex subunit	"gi|115456077|ref|NP_001051639.1|Os03g0806900 [Oryza sativa Japonica Group] >gi|30103022|gb|AAP21435.1| putative ubiquinol-cytochrome c reductase [Oryza sativa Japonica Group] >gi|108711654|gb|ABF99449.1| Ubiquinol-cytochrome c reductase complex 14 kDa protein, putative, expressed [Oryza sativa Japonica Group] >gi|113550110|dbj|BAF13553.1| Os03g0806900 [Oryza sativa Japonica Group] >gi|125546126|gb|EAY92265.1| hypothetical protein OsI_13986 [Oryza sativa Indica Group] >gi|125588323|gb|EAZ28987.1| hypothetical protein OsJ_13033 [Oryza sativa Japonica Group] >gi|215768388|dbj|BAH00617.1| unnamed protein product [Oryza sativa Japonica Group]"	AT5G25450.1		" Cytochrome bd ubiquinol oxidase, 14kDa subunit "
Ctaxi_contig_27820|comp34297_c0_seq1	-1.427607469	1.958088029	0.002705738	0.022193973	NA	NA	NA	NA	NA
Ctaxi_contig_55523|comp36474_c6_seq3	-1.426983032	4.681921492	6.05E-07	2.42E-05	hypothetical protein VOLCADRAFT_104654	gi|302837680|ref|XP_002950399.1|hypothetical protein VOLCADRAFT_104654 [Volvox carteri f. nagariensis] >gi|300264404|gb|EFJ48600.1| hypothetical protein VOLCADRAFT_104654 [Volvox carteri f. nagariensis]	NA	NA	NA
Ctaxi_contig_9884|comp31239_c0_seq4	-1.425894635	5.873438451	1.13E-09	9.79E-08	NA	NA	NA	NA	NA
Ctaxi_contig_11855|comp31801_c0_seq1	-1.425352636	6.9322344	2.68E-06	8.74E-05	NA	NA	NA	NA	NA
Ctaxi_contig_58351|comp36647_c0_seq17	-1.425040706	2.425825537	0.000538163	0.006430689	p-loop containing nucleoside triphosphate hydrolase protein	gi|302850659|ref|XP_002956856.1|hypothetical protein VOLCADRAFT_107413 [Volvox carteri f. nagariensis] >gi|300257916|gb|EFJ42159.1| hypothetical protein VOLCADRAFT_107413 [Volvox carteri f. nagariensis]	AT4G15230.1	"ATPDR2,PDR2"	 pleiotropic drug resistance 2 
Ctaxi_contig_28419|comp34371_c0_seq2	-1.424160941	1.8750022	0.006011216	0.040543961	hypothetical protein CHLNCDRAFT_57994	gi|552827884|ref|XP_005847330.1|hypothetical protein CHLNCDRAFT_57994 [Chlorella variabilis] >gi|307106984|gb|EFN55228.1| hypothetical protein CHLNCDRAFT_57994 [Chlorella variabilis]	NA	NA	NA
Ctaxi_contig_53458|comp36342_c0_seq4	-1.424096461	2.216949956	0.000355986	0.004681093	NA	NA	NA	NA	NA
Ctaxi_contig_32047|comp34748_c3_seq1	-1.423466238	2.382357133	2.62E-05	0.00056387	NA	NA	NA	NA	NA
Ctaxi_contig_29989|comp34535_c1_seq1	-1.421225075	3.017947042	3.60E-05	0.000735179	thylakoid lumenal protein	gi|302829835|ref|XP_002946484.1|hypothetical protein VOLCADRAFT_56064 [Volvox carteri f. nagariensis] >gi|300268230|gb|EFJ52411.1| hypothetical protein VOLCADRAFT_56064 [Volvox carteri f. nagariensis]	AT1G12250.2		 Pentapeptide repeat-containing protein 
Ctaxi_contig_35894|comp35098_c3_seq2	-1.420433925	4.945921651	1.96E-08	1.20E-06	NA	NA	NA	NA	NA
Ctaxi_contig_70920|comp37229_c8_seq1	-1.420413954	5.113297086	4.17E-09	3.11E-07	NA	NA	NA	NA	NA
Ctaxi_contig_11360|comp31659_c2_seq3	-1.420390699	3.519441922	0.000109483	0.00181652	light-harvesting protein of photosystem i	gi|145079172|tpg|DAA05902.1|TPA_inf: chloroplast light-harvesting complex I protein precursor Lhca7 [Acetabularia acetabulum]	AT3G61470.1	LHCA2	 photosystem I light harvesting complex gene 2 
Ctaxi_contig_34692|comp34981_c0_seq11	-1.42035629	1.116503689	0.0063234	0.04210174	NA	NA	NA	NA	NA
Ctaxi_contig_71789|comp37264_c0_seq1	-1.419410363	3.454678655	1.77E-05	0.000409403	protein	gi|159463126|ref|XP_001689793.1|predicted protein [Chlamydomonas reinhardtii] >gi|158283781|gb|EDP09531.1| predicted protein [Chlamydomonas reinhardtii]	NA	NA	NA
Ctaxi_contig_21000|comp33448_c3_seq3	-1.418717959	2.358625354	0.000165486	0.002541896	NA	NA	NA	NA	NA
Ctaxi_contig_31768|comp34722_c1_seq1	-1.416739392	3.338545421	8.92E-07	3.37E-05	NA	NA	NA	NA	NA
Ctaxi_contig_36580|comp35165_c5_seq15	-1.416478619	1.960135463	0.000578979	0.006815509	pentatricopeptide repeat-containing protein chloroplastic-like	gi|297741630|emb|CBI32762.3|unnamed protein product [Vitis vinifera]	AT1G13040.1		 Pentatricopeptide repeat (PPR-like) superfamily protein 
Ctaxi_contig_55513|comp36474_c1_seq1	-1.413909298	4.619902478	7.79E-09	5.42E-07	NA	NA	NA	NA	NA
Ctaxi_contig_13971|comp32261_c1_seq1	-1.413000907	12.55645656	7.76E-10	6.97E-08	NA	NA	NA	NA	NA
Ctaxi_contig_20391|comp33367_c1_seq1	-1.41224261	4.002039561	3.40E-10	3.29E-08	NA	NA	NA	NA	NA
Ctaxi_contig_34613|comp34975_c4_seq1	-1.411724075	6.760425052	3.97E-11	5.19E-09	NA	NA	NA	NA	NA
Ctaxi_contig_48813|comp36063_c4_seq2	-1.409378702	3.402911383	0.000920848	0.009718148	NA	NA	NA	NA	NA
Ctaxi_contig_68940|comp37148_c0_seq7	-1.409232505	2.690423569	1.60E-06	5.63E-05	snf1-like protein kinase	gi|302832650|ref|XP_002947889.1|Snf1-like protein kinase [Volvox carteri f. nagariensis] >gi|300266691|gb|EFJ50877.1| Snf1-like protein kinase [Volvox carteri f. nagariensis]	AT1G78290.3		 Protein kinase superfamily protein 
Ctaxi_contig_10491|comp31407_c1_seq1	-1.409156122	5.544257046	3.06E-07	1.38E-05	protein	gi|81157957|dbj|BAE48229.1|triosephosphate isomerase chloroplast type [Chlorella pyrenoidosa]	AT3G55440.1	"ATCTIMC,TPI,CYTOTPI"	 triosephosphate isomerase 
Ctaxi_contig_10698|comp31481_c0_seq1	-1.408256497	2.242512336	0.002767474	0.022538962	NA	NA	NA	NA	NA
Ctaxi_contig_23519|comp33808_c1_seq5	-1.407268122	2.551152805	0.000237763	0.003428754	NA	NA	NA	NA	NA
Ctaxi_contig_43455|comp35715_c4_seq1	-1.406860628	2.823407845	1.22E-05	0.000301698	cortactin-binding protein 2	gi|471416326|ref|XP_004389686.1|PREDICTED: cortactin-binding protein 2 [Trichechus manatus latirostris]	AT2G26650.1	"AKT1,ATAKT1,KT1"	 K+ transporter 1 
Ctaxi_contig_8001|comp30476_c1_seq1	-1.406173172	2.94916151	0.005710159	0.039048237	NA	NA	NA	NA	NA
Ctaxi_contig_34663|comp34978_c2_seq1	-1.406054893	5.229975962	3.54E-11	4.75E-09	s-adenosyl methionine partial	gi|552831080|ref|XP_005848049.1|S-adenosyl-L-methionine synthetase [Chlorella variabilis] >gi|307107705|gb|EFN55947.1| S-adenosyl-L-methionine synthetase [Chlorella variabilis]	AT3G17390.1	"MTO3,SAMS3,MAT4"	 S-adenosylmethionine synthetase family protein 
Ctaxi_contig_7952|comp30451_c1_seq1	-1.405800803	2.60299613	0.000296564	0.004061231	60s ribosomal protein l36	gi|116779417|gb|ABK21274.1|unknown [Picea sitchensis] >gi|116783786|gb|ABK23083.1| unknown [Picea sitchensis] >gi|116785615|gb|ABK23794.1| unknown [Picea sitchensis] >gi|116785758|gb|ABK23848.1| unknown [Picea sitchensis] >gi|116788665|gb|ABK24958.1| unknown [Picea sitchensis]	AT2G37600.2		 Ribosomal protein L36e family protein 
Ctaxi_contig_7714|comp30305_c0_seq1	-1.404858475	2.784104379	0.000342387	0.004539495	60s ribosomal protein l30	gi|168003323|ref|XP_001754362.1|predicted protein [Physcomitrella patens] >gi|168015295|ref|XP_001760186.1| predicted protein [Physcomitrella patens] >gi|162688566|gb|EDQ74942.1| predicted protein [Physcomitrella patens] >gi|162694464|gb|EDQ80812.1| predicted protein [Physcomitrella patens]	AT3G18740.1		 Ribosomal protein L7Ae/L30e/S12e/Gadd45 family protein 
Ctaxi_contig_66395|comp37045_c4_seq1	-1.403673215	5.889083653	3.45E-11	4.66E-09	NA	NA	NA	NA	NA
Ctaxi_contig_51823|comp36250_c5_seq1	-1.403620087	1.952652726	0.001852452	0.016695569	shikimate kinase-like protein	gi|255071735|ref|XP_002499542.1|predicted protein [Micromonas sp. RCC299] >gi|226514804|gb|ACO60800.1| predicted protein [Micromonas sp. RCC299]	AT2G35500.1	SKL2	 shikimate kinase like 2 
Ctaxi_contig_48073|comp36017_c2_seq1	-1.402540965	4.278034176	0.000205761	0.003045521	abc transporter family protein	gi|545369685|ref|XP_005649579.1|P-loop containing nucleoside triphosphate hydrolase protein [Coccomyxa subellipsoidea C-169] >gi|384251558|gb|EIE25035.1| P-loop containing nucleoside triphosphate hydrolase protein [Coccomyxa subellipsoidea C-169]	AT1G31770.1	ABCG14	 ATP-binding cassette 14 
Ctaxi_contig_55524|comp36474_c6_seq4	-1.40199652	4.086410709	8.16E-05	0.001430104	NA	NA	NA	NA	NA
Ctaxi_contig_9184|comp30995_c1_seq3	-1.401576108	4.511162524	3.92E-05	0.000787128	NA	NA	NA	NA	NA
Ctaxi_contig_55442|comp36469_c2_seq5	-1.4015001	2.21255431	0.000592747	0.006933106	dna glycosylase	gi|545368882|ref|XP_005649215.1|hypothetical protein COCSUDRAFT_62092 [Coccomyxa subellipsoidea C-169] >gi|384251193|gb|EIE24671.1| hypothetical protein COCSUDRAFT_62092 [Coccomyxa subellipsoidea C-169]	AT2G36490.1	"DML1,ROS1"	 demeter-like 1 
Ctaxi_contig_11856|comp31801_c0_seq2	-1.401357679	2.965051466	3.02E-05	0.000638153	NA	NA	NA	NA	NA
Ctaxi_contig_57081|comp36572_c3_seq2	-1.400237701	7.15826601	6.35E-10	5.78E-08	NA	NA	NA	NA	NA
Ctaxi_contig_55402|comp36467_c1_seq11	-1.400177516	9.327855732	1.46E-08	9.26E-07	tpa_inf: chloroplast light-harvesting complex ii protein precursor lhcbm7	gi|145079271|tpg|DAA05907.1|TPA_inf: chloroplast light-harvesting complex II protein precursor Lhcbm4 [Acetabularia acetabulum]	AT3G27690.1	"LHCB2.4,LHCB2.3,LHCB2"	 photosystem II light harvesting complex gene 2.3 
Ctaxi_contig_20392|comp33367_c1_seq2	-1.398848362	3.588775604	3.69E-06	0.000113732	NA	NA	NA	NA	NA
Ctaxi_contig_18293|comp33050_c1_seq2	-1.398634186	5.758601621	2.33E-11	3.37E-09	sulfotransferase	gi|494436950|ref|WP_007230229.1|Sulfotransferase domain superfamily protein [marine gamma proteobacterium HTCC2148] >gi|214036834|gb|EEB77505.1| Sulfotransferase domain superfamily protein [marine gamma proteobacterium HTCC2148]	NA	NA	NA
Ctaxi_contig_12393|comp31929_c0_seq3	-1.398477219	2.586279381	0.000954034	0.010018921	cyclophilin-like protein	gi|545368458|ref|XP_005649010.1|cyclophilin-like protein [Coccomyxa subellipsoidea C-169] >gi|384250988|gb|EIE24466.1| cyclophilin-like protein [Coccomyxa subellipsoidea C-169]	NA	NA	NA
Ctaxi_contig_10063|comp31291_c1_seq1	-1.397455908	2.618012083	0.001158797	0.011610416	adenosine kinase 1	gi|302837458|ref|XP_002950288.1|hypothetical protein VOLCADRAFT_81030 [Volvox carteri f. nagariensis] >gi|300264293|gb|EFJ48489.1| hypothetical protein VOLCADRAFT_81030 [Volvox carteri f. nagariensis]	AT3G09820.2	ADK1	 adenosine kinase 1 
Ctaxi_contig_13113|comp32083_c0_seq8	-1.397027583	2.183464065	0.002225272	0.019214442	NA	NA	NA	NA	NA
Ctaxi_contig_19996|comp33303_c1_seq1	-1.39626822	2.958864285	0.000260115	0.003670218	NA	NA	NA	NA	NA
Ctaxi_contig_32513|comp34791_c3_seq2	-1.3939387	2.444145538	0.000479815	0.005891507	NA	NA	NA	NA	NA
Ctaxi_contig_69062|comp37153_c3_seq1	-1.393744287	2.391156784	0.00072886	0.008161571	NA	NA	NA	NA	NA
Ctaxi_contig_26393|comp34140_c1_seq4	-1.393714993	6.624864848	2.49E-07	1.16E-05	NA	NA	NA	NA	NA
Ctaxi_contig_55518|comp36474_c4_seq4	-1.393302468	5.091430661	1.19E-06	4.30E-05	NA	NA	NA	NA	NA
Ctaxi_contig_16508|comp32739_c1_seq1	-1.393207988	9.300071423	1.30E-10	1.46E-08	signal recognition particle 72 kda	gi|545370518|ref|XP_005649891.1|hypothetical protein COCSUDRAFT_65205 [Coccomyxa subellipsoidea C-169] >gi|384251870|gb|EIE25347.1| hypothetical protein COCSUDRAFT_65205 [Coccomyxa subellipsoidea C-169]	AT1G67650.1		 SRP72 RNA-binding domain 
Ctaxi_contig_15217|comp32519_c2_seq1	-1.392954856	5.320505247	1.82E-10	1.93E-08	adomet decarboxylase	gi|552831080|ref|XP_005848049.1|S-adenosyl-L-methionine synthetase [Chlorella variabilis] >gi|307107705|gb|EFN55947.1| S-adenosyl-L-methionine synthetase [Chlorella variabilis]	AT3G17390.1	"MTO3,SAMS3,MAT4"	 S-adenosylmethionine synthetase family protein 
Ctaxi_contig_14525|comp32389_c0_seq1	-1.392519074	2.012230917	0.00119242	0.011880484	NA	NA	NA	NA	NA
Ctaxi_contig_19629|comp33235_c5_seq3	-1.390391869	5.292404341	1.19E-11	1.93E-09	chlorophyll a b-binding protein	gi|145079397|tpg|DAA05913.1|TPA_inf: chloroplast light-harvesting complex protein CP26 precursor Lhcb5 [Acetabularia acetabulum]	AT4G10340.1	LHCB5	 light harvesting complex of photosystem II 5 
Ctaxi_contig_71981|comp37272_c1_seq1	-1.389669644	3.14898084	3.35E-05	0.000692849	NA	NA	NA	NA	NA
Ctaxi_contig_32361|comp34777_c0_seq10	-1.387218708	3.112128545	0.003596466	0.02745676	NA	NA	NA	NA	NA
Ctaxi_contig_51952|comp36258_c2_seq2	-1.382188001	2.232344832	0.000254977	0.003616813	respiratory burst oxidase	gi|301105208|ref|XP_002901688.1|respiratory burst oxidase [Phytophthora infestans T30-4] >gi|262100692|gb|EEY58744.1| respiratory burst oxidase [Phytophthora infestans T30-4]	AT4G25090.2		 Riboflavin synthase-like superfamily protein 
Ctaxi_contig_13155|comp32095_c0_seq1	-1.380967735	3.784482188	0.000193712	0.00290043	light-harvesting protein of photosystem i	gi|159465641|ref|XP_001691031.1|light-harvesting protein of photosystem I [Chlamydomonas reinhardtii] >gi|158279717|gb|EDP05477.1| light-harvesting protein of photosystem I [Chlamydomonas reinhardtii]	AT1G45474.2	LHCA5	 photosystem I light harvesting complex gene 5 
Ctaxi_contig_47565|comp35981_c1_seq4	-1.380590196	3.547145582	2.35E-06	7.83E-05	matrilin-2 isoform 2	gi|507625461|ref|XP_004697761.1|PREDICTED: matrilin-2 [Echinops telfairi]	NA	NA	NA
Ctaxi_contig_24750|comp33973_c2_seq1	-1.37991963	2.391962925	0.000884305	0.00940678	NA	NA	NA	NA	NA
Ctaxi_contig_13387|comp32148_c0_seq4	-1.379917648	4.443485155	4.44E-07	1.89E-05	NA	NA	NA	NA	NA
Ctaxi_contig_9768|comp31205_c0_seq1	-1.377910511	2.122133748	0.005029013	0.03530105	NA	NA	NA	NA	NA
Ctaxi_contig_27571|comp34267_c3_seq1	-1.376690063	3.211041328	3.47E-06	0.000107994	sulfotransferase	gi|514655520|ref|XP_004999048.1|hypothetical protein PTSG_11596 [Salpingoeca rosetta] >gi|326426909|gb|EGD72479.1| hypothetical protein PTSG_11596 [Salpingoeca rosetta]	NA	NA	NA
Ctaxi_contig_15494|comp32568_c0_seq1	-1.376423596	6.945755154	1.36E-09	1.15E-07	serine hydroxymethyltransferase 3	gi|552826430|ref|XP_005847020.1|hypothetical protein CHLNCDRAFT_35692 [Chlorella variabilis] >gi|307106673|gb|EFN54918.1| hypothetical protein CHLNCDRAFT_35692 [Chlorella variabilis]	AT4G32520.2	SHM3	 serine hydroxymethyltransferase 3 
Ctaxi_contig_28283|comp34355_c2_seq1	-1.374924757	3.326906547	2.36E-05	0.000516821	NA	NA	NA	NA	NA
Ctaxi_contig_56629|comp36545_c1_seq4	-1.374174717	1.647622451	0.002537119	0.021113256	serine threonine-protein kinase chloroplastic-like	gi|302842740|ref|XP_002952913.1|hypothetical protein VOLCADRAFT_93636 [Volvox carteri f. nagariensis] >gi|300261953|gb|EFJ46163.1| hypothetical protein VOLCADRAFT_93636 [Volvox carteri f. nagariensis]	AT1G68830.1	STN7	 STT7 homolog STN7 
Ctaxi_contig_14047|comp32278_c0_seq1	-1.373342915	3.156833232	9.71E-05	0.001643254	cell division cycle protein 123 homolog	gi|449485740|ref|XP_004157261.1|PREDICTED: cell division cycle protein 123 homolog [Cucumis sativus]	AT4G05440.1	EDA35	 temperature sensing protein-related 
Ctaxi_contig_40377|comp35498_c2_seq3	-1.372152544	3.307776832	3.98E-06	0.000121724	NA	NA	NA	NA	NA
Ctaxi_contig_59565|comp36706_c0_seq2	-1.371348846	1.332355597	0.00392957	0.029343232	adhesin-like protein	gi|518097133|ref|WP_019267341.1|hypothetical protein [Methanobrevibacter smithii]	NA	NA	NA
Ctaxi_contig_57080|comp36572_c3_seq1	-1.371056771	5.348025295	7.30E-10	6.60E-08	NA	NA	NA	NA	NA
Ctaxi_contig_50672|comp36188_c1_seq11	-1.370875115	4.992258144	2.15E-05	0.00047906	rna recognition motif-containing protein	gi|302839324|ref|XP_002951219.1|hypothetical protein VOLCADRAFT_117772 [Volvox carteri f. nagariensis] >gi|300263548|gb|EFJ47748.1| hypothetical protein VOLCADRAFT_117772 [Volvox carteri f. nagariensis]	AT5G66010.2		 RNA-binding (RRM/RBD/RNP motifs) family protein 
Ctaxi_contig_9308|comp31045_c0_seq1	-1.36880131	7.392104559	3.70E-06	0.000113986	NA	NA	NA	NA	NA
Ctaxi_contig_43080|comp35683_c6_seq4	-1.368195273	1.611374138	0.007229261	0.0465576	dihydropyridine-sensitive l-type calcium channel	gi|514642859|ref|XP_004998635.1|hypothetical protein PTSG_00082 [Salpingoeca rosetta] >gi|326426493|gb|EGD72063.1| hypothetical protein PTSG_00082 [Salpingoeca rosetta]	NA	NA	NA
Ctaxi_contig_14561|comp32398_c1_seq2	-1.367601294	6.776666624	7.16E-07	2.79E-05	NA	NA	NA	NA	NA
Ctaxi_contig_22828|comp33719_c3_seq1	-1.365931286	3.032732863	8.61E-05	0.001490206	nadp-dependent malic enzyme	gi|159476632|ref|XP_001696415.1|NADP-dependent malic enzyme [Chlamydomonas reinhardtii] >gi|158282640|gb|EDP08392.1| NADP-dependent malic enzyme [Chlamydomonas reinhardtii]	AT5G25880.1	"ATNADP-ME3,NADP-ME3"	 NADP-malic enzyme 3 
Ctaxi_contig_10399|comp31382_c0_seq2	-1.364876627	7.444112049	1.82E-06	6.30E-05	NA	NA	NA	NA	NA
Ctaxi_contig_70914|comp37229_c2_seq3	-1.36436415	2.994582239	0.000359111	0.004699062	NA	NA	NA	NA	NA
Ctaxi_contig_36669|comp35175_c0_seq4	-1.364057013	3.139218861	0.003701353	0.028080453	NA	NA	NA	NA	NA
Ctaxi_contig_23721|comp33829_c0_seq1	-1.359079465	8.236584847	2.47E-05	0.000537666	adenosylhomocysteinase	gi|60266729|gb|AAX15999.1|S-adenosyl-L-homocysteine hydrolase 1 mutant [Arabidopsis thaliana]	AT4G13940.2	"HOG1,SAHH1"	 S-adenosyl-L-homocysteine hydrolase 
Ctaxi_contig_39526|comp35420_c4_seq3	-1.358662696	5.774295225	3.91E-07	1.70E-05	phosphoglycerate kinase	gi|497455147|ref|WP_009769345.1|3-phosphoglycerate kinase [Oscillatoriales cyanobacterium JSC-12] >gi|410709576|gb|EKQ67091.1| 3-phosphoglycerate kinase [Oscillatoriales cyanobacterium JSC-12]	AT1G79550.2	PGK	 phosphoglycerate kinase 
Ctaxi_contig_34950|comp35006_c3_seq1	-1.358220667	4.752630653	7.84E-10	7.02E-08	quinolinate synthase	gi|545366898|ref|XP_005648319.1|hypothetical protein COCSUDRAFT_23649 [Coccomyxa subellipsoidea C-169] >gi|384250295|gb|EIE23775.1| hypothetical protein COCSUDRAFT_23649 [Coccomyxa subellipsoidea C-169]	AT1G67810.1	SUFE2	 sulfur E2 
Ctaxi_contig_43766|comp35734_c3_seq3	-1.358095884	3.195425375	0.000106988	0.001789934	signal recognition particle 43 kda chloroplastic-like	gi|552817776|ref|XP_005845027.1|hypothetical protein CHLNCDRAFT_137250 [Chlorella variabilis] >gi|307104673|gb|EFN52925.1| hypothetical protein CHLNCDRAFT_137250 [Chlorella variabilis]	AT2G47450.1	"CAO,CPSRP43"	 chloroplast signal recognition particle component (CAO) 
Ctaxi_contig_54735|comp36426_c2_seq3	-1.357695903	2.622362658	1.04E-05	0.000266395	ubox domain containing protein	gi|470381072|ref|XP_004333752.1|Ubox domain containing protein [Acanthamoeba castellanii str. Neff] >gi|440790456|gb|ELR11739.1| Ubox domain containing protein [Acanthamoeba castellanii str. Neff]	AT5G51270.1		 U-box domain-containing protein kinase family protein 
Ctaxi_contig_52154|comp36272_c0_seq1	-1.355342568	3.320016439	8.71E-05	0.001501874	adhesin-like protein	gi|333987538|ref|YP_004520145.1|polymorphic outer membrane protein [Methanobacterium sp. SWAN-1] >gi|503591769|ref|WP_013825845.1| hypothetical protein [Methanobacterium sp. SWAN-1] >gi|333825682|gb|AEG18344.1| polymorphic outer membrane protein [Methanobacterium sp. SWAN-1]	NA	NA	NA
Ctaxi_contig_28676|comp34400_c0_seq3	-1.354916953	4.111738582	0.000108071	0.001800539	protein	"gi|159471131|ref|XP_001693710.1|ribosomal protein S3a, component of cytosolic 80S ribosome and 40S small subunit [Chlamydomonas reinhardtii] >gi|269969596|sp|A8HS48.1|RS3A_CHLRE RecName: Full=40S ribosomal protein S3a >gi|158283213|gb|EDP08964.1| ribosomal protein S3a [Chlamydomonas reinhardtii]"	AT4G34670.1		 Ribosomal protein S3Ae 
Ctaxi_contig_17182|comp32865_c0_seq2	-1.353621115	8.906937703	1.52E-09	1.26E-07	NA	NA	NA	NA	NA
Ctaxi_contig_43172|comp35689_c2_seq1	-1.353564549	4.897515461	1.63E-06	5.71E-05	hypothetical protein VOLCADRAFT_104654	gi|302837680|ref|XP_002950399.1|hypothetical protein VOLCADRAFT_104654 [Volvox carteri f. nagariensis] >gi|300264404|gb|EFJ48600.1| hypothetical protein VOLCADRAFT_104654 [Volvox carteri f. nagariensis]	NA	NA	NA
Ctaxi_contig_37802|comp35270_c3_seq1	-1.352420212	2.727606367	0.000131661	0.002121921	NA	NA	NA	NA	NA
Ctaxi_contig_22590|comp33685_c2_seq2	-1.350067777	4.39733405	3.09E-09	2.38E-07	NA	NA	NA	NA	NA
Ctaxi_contig_55772|comp36491_c1_seq3	-1.349350112	4.878900525	3.69E-08	2.10E-06	wd repeat-containing protein 62	gi|168008759|ref|XP_001757074.1|predicted protein [Physcomitrella patens] >gi|162691945|gb|EDQ78305.1| predicted protein [Physcomitrella patens]	NA	NA	NA
Ctaxi_contig_40668|comp35524_c3_seq5	-1.348963761	2.24433421	0.000240641	0.003465579	zeaxanthin epoxidase	gi|159487381|ref|XP_001701701.1|zeaxanthin epoxidase [Chlamydomonas reinhardtii] >gi|28629442|gb|AAO34404.1| zeaxanthin epoxidase precursor [Chlamydomonas reinhardtii] >gi|28883201|gb|AAO48940.1| zeaxanthin epoxidase precursor [Chlamydomonas reinhardtii] >gi|158280920|gb|EDP06676.1| zeaxanthin epoxidase [Chlamydomonas reinhardtii]	AT5G67030.2	"ABA1,LOS6,NPQ2,ATABA1,ZEP,IBS3,ATZEP"	 zeaxanthin epoxidase (ZEP) (ABA1) 
Ctaxi_contig_63357|comp36914_c1_seq3	-1.34876788	4.272011584	3.71E-06	0.000114149	tcp-1 cpn60 chaperonin family protein	gi|2493649|sp|Q42695.1|RUBC_CHLRERecName: Full=RuBisCO large subunit-binding protein subunit beta-2; AltName: Full=60 kDa chaperonin subunit beta-2; AltName: Full=CPN-60 beta-2 >gi|1293535|gb|AAA98643.1| chaperonin beta-like subunit [Chlamydomonas reinhardtii]	AT5G56500.2		 TCP-1/cpn60 chaperonin family protein 
Ctaxi_contig_55334|comp36461_c3_seq6	-1.348767841	2.699226437	5.52E-05	0.001045309	NA	NA	NA	NA	NA
Ctaxi_contig_63361|comp36914_c2_seq3	-1.3485279	2.324707382	0.001090337	0.011076751	chaperonin 60b2	gi|159468684|ref|XP_001692504.1|chaperonin 60B2 [Chlamydomonas reinhardtii] >gi|158278217|gb|EDP03982.1| chaperonin 60B2 [Chlamydomonas reinhardtii]	AT3G13470.1		 TCP-1/cpn60 chaperonin family protein 
Ctaxi_contig_31075|comp34650_c0_seq5	-1.34607078	7.91072107	8.09E-08	4.27E-06	NA	NA	NA	NA	NA
Ctaxi_contig_12477|comp31950_c0_seq1	-1.345755775	2.482672882	0.000131928	0.002124976	protein	gi|545376342|ref|XP_005652270.1|hypothetical protein COCSUDRAFT_55711 [Coccomyxa subellipsoidea C-169] >gi|384254252|gb|EIE27726.1| hypothetical protein COCSUDRAFT_55711 [Coccomyxa subellipsoidea C-169]	NA	NA	NA
Ctaxi_contig_50729|comp36191_c4_seq2	-1.341639043	3.015925924	0.000249896	0.003555748	rnd family transporter: niemann-pick type c1 disease protein	gi|298711289|emb|CBJ26534.1|conserved unknown protein [Ectocarpus siliculosus]	AT4G38350.1		 Patched family protein 
Ctaxi_contig_35168|comp35030_c6_seq3	-1.340956269	3.991558997	1.35E-08	8.67E-07	NA	NA	NA	NA	NA
Ctaxi_contig_53900|comp36374_c3_seq2	-1.338431078	2.821151025	0.00159428	0.014812206	NA	NA	AT5G37490.1		 ARM repeat superfamily protein 
Ctaxi_contig_62067|comp36843_c0_seq1	-1.338415159	1.905006686	0.001740878	0.015839269	histone deacetylase sin3 component	gi|255070093|ref|XP_002507128.1|SIN3 component of histone deacetylase complex [Micromonas sp. RCC299] >gi|226522403|gb|ACO68386.1| SIN3 component of histone deacetylase complex [Micromonas sp. RCC299]	AT1G24190.1	"SIN3,ATSIN3,SNL3"	 SIN3-like 3 
Ctaxi_contig_64751|comp36981_c0_seq1	-1.338332798	1.81727321	0.002305181	0.019746736	NA	NA	NA	NA	NA
Ctaxi_contig_16396|comp32714_c0_seq1	-1.333605755	2.360361544	0.000147677	0.002325139	ankyrin repeat protein	gi|155122099|gb|ABT13967.1|hypothetical protein MT325_M413L [Paramecium bursaria chlorella virus MT325]	AT3G04710.2	TPR10	 ankyrin repeat family protein 
Ctaxi_contig_5416|comp27819_c0_seq1	-1.333309185	8.539382451	4.75E-07	1.99E-05	oxygen-evolving enhancer protein chloroplast precursor	gi|302831179|ref|XP_002947155.1|oxygen-evolving enhancer protein 3 [Volvox carteri f. nagariensis] >gi|300267562|gb|EFJ51745.1| oxygen-evolving enhancer protein 3 [Volvox carteri f. nagariensis]	NA	NA	NA
Ctaxi_contig_13485|comp32171_c0_seq1	-1.333097935	10.38185066	3.42E-07	1.52E-05	NA	NA	NA	NA	NA
Ctaxi_contig_11324|comp31648_c0_seq8	-1.330091372	5.512117637	4.10E-06	0.000124085	NA	NA	NA	NA	NA
Ctaxi_contig_54736|comp36426_c2_seq4	-1.329117558	1.971292691	0.001722932	0.015725066	ankyrin repeat protein	gi|154706700|ref|YP_001423804.1|ankyrin repeat protein [Coxiella burnetii Dugway 5J108-111] >gi|500789701|ref|WP_011996553.1| ankyrin repeat protein [Coxiella burnetii] >gi|154355986|gb|ABS77448.1| ankyrin repeat protein [Coxiella burnetii Dugway 5J108-111]	AT2G25600.1	"SPIK,AKT6"	 Shaker pollen inward K+ channel 
Ctaxi_contig_41218|comp35560_c2_seq3	-1.329058277	2.943128474	3.10E-05	0.000652412	1-deoxy-d-xylulose 5-phosphate reductoisomerase	gi|40849971|gb|AAR95700.1|putative 1-deoxy-D-xylulose 5-phosphate reductoisomerase [Ginkgo biloba]	AT5G62790.2	DXR	 1-deoxy-D-xylulose 5-phosphate reductoisomerase 
Ctaxi_contig_68974|comp37150_c2_seq1	-1.328815488	2.799476123	0.000115217	0.001894997	protein	gi|159484052|ref|XP_001700074.1|predicted protein [Chlamydomonas reinhardtii] >gi|158272570|gb|EDO98368.1| predicted protein [Chlamydomonas reinhardtii]	NA	NA	NA
Ctaxi_contig_9149|comp30981_c0_seq3	-1.326992839	2.905293676	0.004302324	0.031381425	NA	NA	NA	NA	NA
Ctaxi_contig_50916|comp36205_c6_seq11	-1.326261913	2.07378815	0.002672692	0.021967857	major facilitator transporter	gi|552844680|ref|XP_005851145.1|hypothetical protein CHLNCDRAFT_137750 [Chlorella variabilis] >gi|307110808|gb|EFN59043.1| hypothetical protein CHLNCDRAFT_137750 [Chlorella variabilis]	AT3G05165.3		 Major facilitator superfamily protein 
Ctaxi_contig_26481|comp34148_c2_seq17	-1.326219262	2.209976292	0.000213119	0.003132857	hsp90-like protein	gi|303277203|ref|XP_003057895.1|predicted protein [Micromonas pusilla CCMP1545] >gi|226460552|gb|EEH57846.1| predicted protein [Micromonas pusilla CCMP1545]	NA	NA	NA
Ctaxi_contig_11603|comp31730_c1_seq1	-1.324124278	2.680158135	0.000387981	0.004976708	NA	NA	NA	NA	NA
Ctaxi_contig_51944|comp36258_c1_seq2	-1.320063817	2.091475322	0.001143769	0.011488554	NA	NA	NA	NA	NA
Ctaxi_contig_26967|comp34196_c0_seq4	-1.320002085	3.529201622	4.18E-07	1.80E-05	n-terminal nucleophile aminohydrolase	gi|545356895|ref|XP_005644125.1|N-terminal nucleophile aminohydrolase [Coccomyxa subellipsoidea C-169] >gi|384246090|gb|EIE19581.1| N-terminal nucleophile aminohydrolase [Coccomyxa subellipsoidea C-169]	AT4G00590.1		 N-terminal nucleophile aminohydrolases (Ntn hydrolases) superfamily protein 
Ctaxi_contig_44931|comp35793_c5_seq10	-1.319812747	4.067467794	1.06E-06	3.90E-05	gtp-binding protein lepa	gi|545366625|ref|XP_005648199.1|GTP-binding protein lepa [Coccomyxa subellipsoidea C-169] >gi|384250175|gb|EIE23655.1| GTP-binding protein lepa [Coccomyxa subellipsoidea C-169]	NA	NA	NA
Ctaxi_contig_11706|comp31756_c0_seq3	-1.318960679	6.810696269	0.005903808	0.04000569	NA	NA	NA	NA	NA
Ctaxi_contig_36631|comp35170_c3_seq7	-1.31882419	3.058597832	3.61E-05	0.000736812	heat shock protein 60	gi|255082704|ref|XP_002504338.1|predicted protein [Micromonas sp. RCC299] >gi|226519606|gb|ACO65596.1| predicted protein [Micromonas sp. RCC299]	AT3G23990.1	"HSP60,HSP60-3B"	 heat shock protein 60 
Ctaxi_contig_53856|comp36371_c4_seq1	-1.318401457	4.641969716	3.48E-10	3.36E-08	NA	NA	NA	NA	NA
Ctaxi_contig_16384|comp32711_c0_seq1	-1.31587534	1.548263128	0.006482175	0.042953784	protein	gi|302835405|ref|XP_002949264.1|hypothetical protein VOLCADRAFT_89535 [Volvox carteri f. nagariensis] >gi|300265566|gb|EFJ49757.1| hypothetical protein VOLCADRAFT_89535 [Volvox carteri f. nagariensis]	NA	NA	NA
Ctaxi_contig_67861|comp37103_c0_seq6	-1.315326881	3.356520662	0.000694861	0.007860877	mitochondrial protein	gi|302829725|ref|XP_002946429.1|hypothetical protein VOLCADRAFT_103021 [Volvox carteri f. nagariensis] >gi|300268175|gb|EFJ52356.1| hypothetical protein VOLCADRAFT_103021 [Volvox carteri f. nagariensis]	NA	NA	NA
Ctaxi_contig_25227|comp34031_c1_seq10	-1.314740465	4.083324582	2.98E-06	9.49E-05	NA	NA	NA	NA	NA
Ctaxi_contig_58152|comp36634_c5_seq1	-1.313629824	4.620804896	4.05E-06	0.000123379	helicase associated domain protein	gi|397644910|gb|EJK76602.1|hypothetical protein THAOC_01623 [Thalassiosira oceanica]	NA	NA	NA
Ctaxi_contig_28682|comp34400_c1_seq1	-1.310544843	3.896956833	9.09E-06	0.0002373	40s ribosomal protein s3a-like	gi|75312360|sp|Q9MBB3.1|RS3A_DAUCARecName: Full=40S ribosomal protein S3a; AltName: Full=Protein cyc07 >gi|6714564|dbj|BAA89498.1| cyc07 [Daucus carota]	AT4G34670.1		 Ribosomal protein S3Ae 
Ctaxi_contig_13185|comp32100_c2_seq6	-1.310466069	2.246057653	0.001497349	0.014111951	NA	NA	NA	NA	NA
Ctaxi_contig_10937|comp31555_c1_seq1	-1.310332407	2.701187435	0.000119977	0.001962802	chaperone protein	gi|517060314|ref|WP_018249132.1|hypothetical protein [Orenia marismortui]	AT3G08970.1	"ATERDJ3A,TMS1"	 DNAJ heat shock N-terminal domain-containing protein 
Ctaxi_contig_57070|comp36572_c0_seq1	-1.309214896	6.702018654	1.03E-08	6.89E-07	NA	NA	NA	NA	NA
Ctaxi_contig_14059|comp32280_c2_seq1	-1.308761815	2.116691548	0.003716787	0.028149299	50s ribosomal protein l3	gi|159485314|ref|XP_001700690.1|plastid ribosomal protein L3 [Chlamydomonas reinhardtii] >gi|158272032|gb|EDO97839.1| plastid ribosomal protein L3 [Chlamydomonas reinhardtii]	AT2G43030.1		 Ribosomal protein L3 family protein 
Ctaxi_contig_13157|comp32095_c1_seq1	-1.307900921	6.294930193	4.27E-07	1.83E-05	light-harvesting protein of photosystem i	gi|552825248|ref|XP_005846780.1|hypothetical protein CHLNCDRAFT_31627 [Chlorella variabilis] >gi|307106432|gb|EFN54678.1| hypothetical protein CHLNCDRAFT_31627 [Chlorella variabilis]	AT3G54890.1	LHCA1	 photosystem I light harvesting complex gene 1 
Ctaxi_contig_24684|comp33969_c2_seq1	-1.304442748	2.462536449	0.001218752	0.012079051	NA	NA	NA	NA	NA
Ctaxi_contig_34666|comp34978_c3_seq2	-1.302954642	3.044296583	0.004006489	0.029780655	snf-related serine threonine-protein kinase	gi|159477114|ref|XP_001696656.1|AMP-activated protein kinase [Chlamydomonas reinhardtii] >gi|158282881|gb|EDP08633.1| AMP-activated protein kinase [Chlamydomonas reinhardtii]	AT2G25090.1	"CIPK16,SnRK3.18"	 CBL-interacting protein kinase 16 
Ctaxi_contig_9422|comp31083_c1_seq2	-1.302479735	3.610201992	1.82E-07	8.78E-06	fructose-bisphosphate class i	"gi|159485250|ref|XP_001700659.1|fructose-1,6-bisphosphate aldolase [Chlamydomonas reinhardtii] >gi|378405148|sp|Q42690.2|ALFC_CHLRE RecName: Full=Fructose-bisphosphate aldolase 1, chloroplastic; Flags: Precursor >gi|158272091|gb|EDO97897.1| fructose-1,6-bisphosphate aldolase [Chlamydomonas reinhardtii]"	AT2G01140.1		 Aldolase superfamily protein 
Ctaxi_contig_45701|comp35845_c1_seq3	-1.299762391	1.750206189	0.007930556	0.049901664	NA	NA	NA	NA	NA
Ctaxi_contig_53861|comp36371_c5_seq1	-1.299175122	4.743872037	1.04E-09	9.09E-08	protein mei2-like 4-like	gi|546296418|ref|XP_005709859.1|Putative Mei2-like protein [Chondrus crispus] >gi|507105864|emb|CDF39565.1| Putative Mei2-like protein [Chondrus crispus]	AT1G29400.2	"AML5,ML5"	 MEI2-like protein 5 
Ctaxi_contig_44462|comp35773_c1_seq1	-1.298353392	2.872256946	0.001520082	0.014271684	protein	gi|159490008|ref|XP_001702981.1|predicted protein [Chlamydomonas reinhardtii] >gi|158270888|gb|EDO96719.1| predicted protein [Chlamydomonas reinhardtii]	AT4G21210.1	"ATRP1,RP1"	 PPDK regulatory protein 
Ctaxi_contig_7989|comp30470_c0_seq2	-1.294585248	6.366117467	2.02E-09	1.63E-07	phosphoribulokinase	gi|1885326|emb|CAA72118.1|phosphoribulokinase [Pisum sativum]	AT1G32060.1	PRK	 phosphoribulokinase 
Ctaxi_contig_27427|comp34254_c1_seq3	-1.294528261	2.554882079	0.000212171	0.003122874	NA	NA	NA	NA	NA
Ctaxi_contig_68799|comp37140_c5_seq1	-1.292487148	3.934384889	4.15E-05	0.000822695	protein	gi|302842046|ref|XP_002952567.1|hypothetical protein VOLCADRAFT_93182 [Volvox carteri f. nagariensis] >gi|300262206|gb|EFJ46414.1| hypothetical protein VOLCADRAFT_93182 [Volvox carteri f. nagariensis]	NA	NA	NA
Ctaxi_contig_25622|comp34066_c0_seq10	-1.290435777	2.209267421	0.000783206	0.008590619	polymorphic outer membrane protein	gi|428217724|ref|YP_007102189.1|polymorphic outer membrane protein [Pseudanabaena sp. PCC 7367] >gi|504977628|ref|WP_015164730.1| polymorphic outer membrane protein [Pseudanabaena sp. PCC 7367] >gi|427989506|gb|AFY69761.1| polymorphic outer membrane protein [Pseudanabaena sp. PCC 7367]	NA	NA	NA
Ctaxi_contig_56685|comp36549_c4_seq3	-1.290231808	3.937546814	0.00020691	0.003058072	NA	NA	NA	NA	NA
Ctaxi_contig_63811|comp36939_c8_seq2	-1.288040896	4.452300453	2.23E-09	1.78E-07	NA	NA	NA	NA	NA
Ctaxi_contig_57077|comp36572_c2_seq4	-1.287802753	7.18209985	2.42E-08	1.45E-06	NA	NA	NA	NA	NA
Ctaxi_contig_24194|comp33898_c0_seq1	-1.286912269	3.156519185	0.000304254	0.004133005	pheophorbide a oxygenase	gi|545366053|ref|XP_005647949.1|ISP domain-containing protein [Coccomyxa subellipsoidea C-169] >gi|384249925|gb|EIE23405.1| ISP domain-containing protein [Coccomyxa subellipsoidea C-169]	AT4G25650.2	"ACD1-LIKE,PTC52,TIC55-IV"	 ACD1-like 
Ctaxi_contig_8257|comp30611_c0_seq1	-1.286661815	2.474932145	0.000841541	0.00906614	60s ribosomal protein l35	gi|302830163|ref|XP_002946648.1|component of cytosolic 80S ribosome and 60S large subunit [Volvox carteri f. nagariensis] >gi|300268394|gb|EFJ52575.1| component of cytosolic 80S ribosome and 60S large subunit [Volvox carteri f. nagariensis]	AT2G39390.1		 Ribosomal L29 family protein  
Ctaxi_contig_28815|comp34415_c2_seq3	-1.284926258	2.189717831	0.006173764	0.041344459	NA	NA	NA	NA	NA
Ctaxi_contig_13649|comp32202_c1_seq5	-1.284738515	3.385082946	0.004588657	0.032978559	sulfur stress regulator	gi|302832650|ref|XP_002947889.1|Snf1-like protein kinase [Volvox carteri f. nagariensis] >gi|300266691|gb|EFJ50877.1| Snf1-like protein kinase [Volvox carteri f. nagariensis]	AT1G10940.1	"ASK1,SNRK2-4,SNRK2.4,SRK2A"	 Protein kinase superfamily protein 
Ctaxi_contig_49947|comp36142_c6_seq1	-1.284485216	2.297311661	0.004697951	0.033617285	nad-dependent malic enzyme	gi|358389717|gb|EHK27309.1|hypothetical protein TRIVIDRAFT_140682 [Trichoderma virens Gv29-8]	AT4G00570.1	NAD-ME2	 NAD-dependent malic enzyme 2 
Ctaxi_contig_13179|comp32100_c0_seq1	-1.283039823	2.131919517	0.001256502	0.012361516	NA	NA	NA	NA	NA
Ctaxi_contig_42553|comp35644_c0_seq4	-1.280916044	2.58559891	0.000145437	0.002301164	NA	NA	NA	NA	NA
Ctaxi_contig_44479|comp35774_c1_seq3	-1.280210429	1.930038014	0.003250116	0.025423833	NA	NA	NA	NA	NA
Ctaxi_contig_10706|comp31481_c0_seq9	-1.279806021	2.208085613	0.000699143	0.007898668	NA	NA	NA	NA	NA
Ctaxi_contig_53845|comp36371_c0_seq2	-1.279698153	1.990555655	0.002103715	0.018429484	NA	NA	NA	NA	NA
Ctaxi_contig_56523|comp36538_c5_seq3	-1.279200506	2.538280798	0.000621278	0.007180403	NA	NA	NA	NA	NA
Ctaxi_contig_50325|comp36168_c3_seq1	-1.277517354	2.309263478	0.000463387	0.005740338	NA	NA	NA	NA	NA
Ctaxi_contig_47041|comp35945_c5_seq4	-1.277078666	3.451279864	4.62E-05	0.000899536	NA	NA	NA	NA	NA
Ctaxi_contig_56237|comp36519_c0_seq8	-1.276956742	4.331354471	4.94E-07	2.05E-05	NA	NA	NA	NA	NA
Ctaxi_contig_27681|comp34283_c2_seq2	-1.274694494	9.054768088	3.29E-13	8.11E-11	(2fe-2s)-binding protein	gi|302834209|ref|XP_002948667.1|hypothetical protein VOLCADRAFT_89014 [Volvox carteri f. nagariensis] >gi|300265858|gb|EFJ50047.1| hypothetical protein VOLCADRAFT_89014 [Volvox carteri f. nagariensis]	AT3G44880.1	"ACD1,LLS1,PAO"	 Pheophorbide a oxygenase family protein with Rieske [2Fe-2S] domain 
Ctaxi_contig_18292|comp33050_c1_seq1	-1.273531482	8.650226247	2.02E-11	3.01E-09	protein	gi|552843611|ref|XP_005850883.1|hypothetical protein CHLNCDRAFT_59577 [Chlorella variabilis] >gi|307110545|gb|EFN58781.1| hypothetical protein CHLNCDRAFT_59577 [Chlorella variabilis]	NA	NA	NA
Ctaxi_contig_44913|comp35793_c1_seq3	-1.2734976	3.438146775	2.38E-05	0.000519862	cobalamin synthesis protein p47k	gi|545366625|ref|XP_005648199.1|GTP-binding protein lepa [Coccomyxa subellipsoidea C-169] >gi|384250175|gb|EIE23655.1| GTP-binding protein lepa [Coccomyxa subellipsoidea C-169]	NA	NA	NA
Ctaxi_contig_71992|comp37272_c6_seq1	-1.270003948	2.756223415	0.000785922	0.008602758	midasin	gi|552848851|ref|XP_005852202.1|hypothetical protein CHLNCDRAFT_133426 [Chlorella variabilis] >gi|307111866|gb|EFN60100.1| hypothetical protein CHLNCDRAFT_133426 [Chlorella variabilis]	AT1G67120.1		 ATPases;nucleotide binding;ATP binding;nucleoside-triphosphatases;transcription factor binding 
Ctaxi_contig_22881|comp33727_c0_seq1	-1.269195542	1.761055341	0.004500463	0.032479491	NA	NA	NA	NA	NA
Ctaxi_contig_46025|comp35871_c0_seq5	-1.268617282	2.914987571	0.001425838	0.013626183	NA	NA	NA	NA	NA
Ctaxi_contig_63782|comp36938_c0_seq1	-1.268141174	2.150897023	0.00368911	0.02802808	NA	NA	NA	NA	NA
Ctaxi_contig_65082|comp36999_c0_seq4	-1.266768772	7.744290295	6.45E-11	7.91E-09	tac7077	"gi|552821518|ref|XP_005845870.1|hypothetical protein CHLNCDRAFT_10527, partial [Chlorella variabilis] >gi|307105519|gb|EFN53768.1| hypothetical protein CHLNCDRAFT_10527, partial [Chlorella variabilis]"	AT4G33140.1		 Haloacid dehalogenase-like hydrolase (HAD) superfamily protein 
Ctaxi_contig_67211|comp37084_c1_seq1	-1.26564287	3.950404266	1.20E-07	6.06E-06	NA	NA	NA	NA	NA
Ctaxi_contig_32493|comp34789_c2_seq1	-1.264937063	3.219850401	7.47E-05	0.001331233	NA	NA	NA	NA	NA
Ctaxi_contig_45442|comp35828_c1_seq3	-1.264603093	4.16114125	2.44E-07	1.14E-05	gtp binding protein	gi|159484110|ref|XP_001700103.1|GTP binding protein TypA [Chlamydomonas reinhardtii] >gi|158272599|gb|EDO98397.1| GTP binding protein TypA [Chlamydomonas reinhardtii]	AT5G13650.2		 elongation factor family protein 
Ctaxi_contig_60409|comp36754_c3_seq1	-1.264538943	3.275679449	8.73E-06	0.000229849	patatin	gi|490760102|ref|WP_004622384.1|patatin [Clostridium papyrosolvens] >gi|325985066|gb|EGD45908.1| Patatin [Clostridium papyrosolvens DSM 2782]	NA	NA	NA
Ctaxi_contig_54379|comp36405_c3_seq1	-1.262653353	1.693470122	0.005089749	0.035664937	protein of clr family	gi|397600696|gb|EJK57702.1|hypothetical protein THAOC_22226 [Thalassiosira oceanica]	NA	NA	NA
Ctaxi_contig_11779|comp31779_c0_seq1	-1.260822496	7.299237732	2.49E-08	1.49E-06	queuine trna-ribosyltransferase	gi|552843766|ref|XP_005850924.1|hypothetical protein CHLNCDRAFT_140645 [Chlorella variabilis] >gi|307110586|gb|EFN58822.1| hypothetical protein CHLNCDRAFT_140645 [Chlorella variabilis]	AT2G45990.2		 unknown protein; FUNCTIONS IN: molecular_function unknown; INVOLVED IN: biological_process unknown; LOCATED IN: chloroplast; EXPRESSED IN: 22 plant structures; EXPRESSED DURING: 13 growth stages; Has 312 Blast hits to 312 proteins in 90 species: Archae - 0; Bacteria - 131; Metazoa - 0; Fungi - 0; Plants - 67; Viruses - 0; Other Eukaryotes - 114 (source: NCBI BLink). 
Ctaxi_contig_25218|comp34031_c1_seq1	-1.260122845	5.323606186	1.10E-08	7.24E-07	NA	NA	NA	NA	NA
Ctaxi_contig_34427|comp34954_c2_seq1	-1.257662014	4.003664048	1.95E-06	6.68E-05	lycopene epsilon cyclase	gi|302828736|ref|XP_002945935.1|hypothetical protein VOLCADRAFT_54924 [Volvox carteri f. nagariensis] >gi|300268750|gb|EFJ52930.1| hypothetical protein VOLCADRAFT_54924 [Volvox carteri f. nagariensis]	AT5G57030.1	LUT2	 Lycopene beta/epsilon cyclase protein 
Ctaxi_contig_49089|comp36081_c4_seq1	-1.25738037	3.548202379	9.44E-06	0.000244873	NA	NA	NA	NA	NA
Ctaxi_contig_46161|comp35880_c1_seq10	-1.25681742	3.122607854	3.64E-06	0.000112588	NA	NA	NA	NA	NA
Ctaxi_contig_31640|comp34708_c1_seq4	-1.256347144	4.202063624	4.99E-05	0.000960594	ankyrin repeat protein	"gi|470491319|ref|XP_004345879.1|osteoclaststimulating factor, putative [Acanthamoeba castellanii str. Neff] >gi|440800296|gb|ELR21335.1| osteoclaststimulating factor, putative [Acanthamoeba castellanii str. Neff]"	NA	NA	NA
Ctaxi_contig_14551|comp32396_c0_seq1	-1.256101856	2.900957365	0.000545829	0.006500496	chlorophyll chloroplastic-like	gi|167999913|ref|XP_001752661.1|predicted protein [Physcomitrella patens] >gi|162696192|gb|EDQ82532.1| predicted protein [Physcomitrella patens]	AT3G51820.1	"ATG4,G4,CHLG"	 UbiA prenyltransferase family protein 
Ctaxi_contig_56634|comp36545_c2_seq1	-1.256018943	2.410307612	0.002382285	0.020191503	histone -like	gi|548518428|ref|XP_005696870.1|PREDICTED: uncharacterized protein LOC102181641 [Capra hircus]	AT5G65360.1		 Histone superfamily protein 
Ctaxi_contig_51437|comp36238_c0_seq1	-1.255685666	7.477949091	2.40E-07	1.12E-05	NA	NA	NA	NA	NA
Ctaxi_contig_37873|comp35276_c2_seq1	-1.254313846	4.953631669	3.39E-08	1.96E-06	NA	NA	NA	NA	NA
Ctaxi_contig_36574|comp35165_c5_seq9	-1.253823363	2.232465297	0.000779103	0.008560944	pentatricopeptide repeat-containing protein chloroplastic-like	gi|302829725|ref|XP_002946429.1|hypothetical protein VOLCADRAFT_103021 [Volvox carteri f. nagariensis] >gi|300268175|gb|EFJ52356.1| hypothetical protein VOLCADRAFT_103021 [Volvox carteri f. nagariensis]	AT1G74850.1	PTAC2	 plastid transcriptionally active 2 
Ctaxi_contig_49092|comp36081_c4_seq4	-1.251842239	1.934667494	0.002735758	0.022365853	NA	NA	NA	NA	NA
Ctaxi_contig_24167|comp33892_c2_seq1	-1.25025263	3.97157746	4.61E-05	0.000898952	mitochondrial processing peptidase	"gi|552841110|ref|XP_005850220.1|hypothetical protein CHLNCDRAFT_20512, partial [Chlorella variabilis] >gi|307109881|gb|EFN58118.1| hypothetical protein CHLNCDRAFT_20512, partial [Chlorella variabilis]"	AT3G02090.1	MPPBETA	 Insulinase (Peptidase family M16) protein 
Ctaxi_contig_34614|comp34975_c4_seq2	-1.25020661	7.097632173	1.68E-08	1.05E-06	zinc finger ccch domain-containing protein 42	gi|302829769|ref|XP_002946451.1|hypothetical protein VOLCADRAFT_86752 [Volvox carteri f. nagariensis] >gi|300268197|gb|EFJ52378.1| hypothetical protein VOLCADRAFT_86752 [Volvox carteri f. nagariensis]	AT3G47120.1		 RNA recognition motif (RRM)-containing protein 
Ctaxi_contig_67917|comp37106_c0_seq4	-1.247106475	1.727550097	0.006100028	0.040954597	NA	NA	NA	NA	NA
Ctaxi_contig_44116|comp35757_c1_seq3	-1.24683104	2.870908356	0.001701871	0.015568281	dna mismatch repair protein	gi|392587870|gb|EIW77203.1|DNA mismatch repair protein MutL [Coniophora puteana RWD-64-598 SS2]	AT4G09140.1	"ATMLH1,MLH1"	 MUTL-homologue 1 
Ctaxi_contig_29852|comp34529_c0_seq1	-1.245648391	3.240670889	0.001176565	0.011752429	unknown protein	gi|412992691|emb|CCO18671.1|unknown protein [Bathycoccus prasinos]	NA	NA	NA
Ctaxi_contig_30937|comp34636_c1_seq3	-1.243848135	10.93003365	3.77E-09	2.83E-07	nitrate reductase	"gi|545365770|ref|XP_005647830.1|nitrate reductase, partial [Coccomyxa subellipsoidea C-169] >gi|384249805|gb|EIE23286.1| nitrate reductase, partial [Coccomyxa subellipsoidea C-169]"	AT1G77760.1	"NIA1,GNR1,NR1"	 nitrate reductase 1 
Ctaxi_contig_28689|comp34402_c2_seq1	-1.242284337	2.03794233	0.005239094	0.036456545	NA	NA	NA	NA	NA
Ctaxi_contig_49949|comp36142_c6_seq3	-1.242002374	3.438058531	0.000117222	0.001922062	malic enzyme	gi|552829273|ref|XP_005847663.1|hypothetical protein CHLNCDRAFT_35453 [Chlorella variabilis] >gi|307107318|gb|EFN55561.1| hypothetical protein CHLNCDRAFT_35453 [Chlorella variabilis]	AT1G79750.1	"ATNADP-ME4,NADP-ME4"	 NADP-malic enzyme 4 
Ctaxi_contig_28284|comp34355_c2_seq2	-1.239759914	2.181409854	0.000357981	0.004691929	NA	NA	NA	NA	NA
Ctaxi_contig_35375|comp35048_c2_seq2	-1.239250914	4.290967627	1.65E-06	5.76E-05	selenocysteine lyase	"gi|551653608|ref|XP_005829581.1|hypothetical protein GUITHDRAFT_73788, partial [Guillardia theta CCMP2712] >gi|428173701|gb|EKX42601.1| hypothetical protein GUITHDRAFT_73788, partial [Guillardia theta CCMP2712]"	NA	NA	NA
Ctaxi_contig_38856|comp35357_c1_seq7	-1.23796031	5.211812658	2.39E-07	1.12E-05	NA	NA	NA	NA	NA
Ctaxi_contig_6220|comp28845_c1_seq1	-1.237612178	3.638799099	0.001919553	0.01715828	photosystem i reaction center subunit n	gi|552816599|ref|XP_005844728.1|hypothetical protein CHLNCDRAFT_32470 [Chlorella variabilis] >gi|307104372|gb|EFN52626.1| hypothetical protein CHLNCDRAFT_32470 [Chlorella variabilis]	AT5G64040.1	PSAN	" photosystem I reaction center subunit PSI-N, chloroplast, putative / PSI-N, putative (PSAN) "
Ctaxi_contig_52421|comp36290_c2_seq3	-1.236541195	3.864989393	3.84E-08	2.18E-06	myristoyl-acyl carrier protein thioesterase	"gi|545376571|ref|XP_005652361.1|acyl-ACP thioesterase, partial [Coccomyxa subellipsoidea C-169] >gi|384254343|gb|EIE27817.1| acyl-ACP thioesterase, partial [Coccomyxa subellipsoidea C-169]"	AT4G13050.1		 Acyl-ACP thioesterase 
Ctaxi_contig_50918|comp36205_c6_seq13	-1.235532261	4.865412161	6.30E-09	4.47E-07	major facilitator transporter	gi|476411721|ref|YP_007541639.1|sugar transporter [Glaciecola psychrophila 170] >gi|494912108|ref|WP_007638147.1| D-xylose-proton symporter [Glaciecola psychrophila] >gi|410167546|dbj|GAC37823.1| D-xylose-proton symporter [Glaciecola psychrophila 170] >gi|469482438|gb|AGH42291.1| sugar transporter [Glaciecola psychrophila 170]	AT5G16150.3	"GLT1,PGLCT"	 plastidic GLC translocator 
Ctaxi_contig_38765|comp35350_c1_seq1	-1.235377662	2.033053907	0.003949063	0.029468207	NA	NA	NA	NA	NA
Ctaxi_contig_71984|comp37272_c3_seq1	-1.234292787	2.262331974	0.002998836	0.023930992	hypothetical protein CHLNCDRAFT_133426	gi|552848851|ref|XP_005852202.1|hypothetical protein CHLNCDRAFT_133426 [Chlorella variabilis] >gi|307111866|gb|EFN60100.1| hypothetical protein CHLNCDRAFT_133426 [Chlorella variabilis]	NA	NA	NA
Ctaxi_contig_62836|comp36881_c3_seq2	-1.23331707	3.447844998	7.70E-05	0.001365481	NA	NA	NA	NA	NA
Ctaxi_contig_29387|comp34476_c1_seq1	-1.232949399	2.15438712	0.003090828	0.024476303	flavin reductase domain protein fmn-binding protein	gi|545355295|ref|XP_005643449.1|flavo protein [Coccomyxa subellipsoidea C-169] >gi|384245411|gb|EIE18905.1| flavo protein [Coccomyxa subellipsoidea C-169]	NA	NA	NA
Ctaxi_contig_26557|comp34157_c0_seq3	-1.231903523	8.203194886	2.01E-12	3.99E-10	transcription factor myb4	gi|424513122|emb|CCO66706.1|predicted protein [Bathycoccus prasinos]	AT1G14350.2	"FLP,MYB124"	 Duplicated homeodomain-like superfamily protein 
Ctaxi_contig_21636|comp33553_c0_seq1	-1.229616634	3.027748812	0.000341178	0.004527212	atpase subunit of terminase (gpp-like)	gi|545360996|ref|XP_005645828.1|hypothetical protein COCSUDRAFT_48336 [Coccomyxa subellipsoidea C-169] >gi|384247798|gb|EIE21284.1| hypothetical protein COCSUDRAFT_48336 [Coccomyxa subellipsoidea C-169]	AT5G08720.1		 CONTAINS InterPro DOMAIN/s: Streptomyces cyclase/dehydrase (InterPro:IPR005031); BEST Arabidopsis thaliana protein match is: Polyketide cyclase / dehydrase and lipid transport protein (TAIR:AT4G01650.1); Has 30201 Blast hits to 17322 proteins in 780 species: Archae - 12; Bacteria - 1396; Metazoa - 17338; Fungi - 3422; Plants - 5037; Viruses - 0; Other Eukaryotes - 2996 (source: NCBI BLink). 
Ctaxi_contig_35169|comp35030_c7_seq1	-1.229591267	6.284856145	6.37E-11	7.86E-09	protein phosphatase 2c	gi|449460774|ref|XP_004148120.1|PREDICTED: probable protein phosphatase 2C 75-like [Cucumis sativus]	AT5G57050.2	"ABI2,AtABI2"	 Protein phosphatase 2C family protein 
Ctaxi_contig_68987|comp37150_c6_seq3	-1.229442488	1.682060745	0.005045695	0.03538717	NA	NA	NA	NA	NA
Ctaxi_contig_14971|comp32472_c1_seq1	-1.228476406	3.221250071	3.79E-05	0.000766688	rubredoxin family protein	gi|302833209|ref|XP_002948168.1|hypothetical protein VOLCADRAFT_120585 [Volvox carteri f. nagariensis] >gi|300266388|gb|EFJ50575.1| hypothetical protein VOLCADRAFT_120585 [Volvox carteri f. nagariensis]	AT5G17170.2	ENH1	 rubredoxin family protein 
Ctaxi_contig_13129|comp32088_c0_seq1	-1.22774614	6.661315724	1.28E-09	1.10E-07	c-terminal processing peptidase	gi|545361248|ref|XP_005645927.1|C-terminal processing peptidase [Coccomyxa subellipsoidea C-169] >gi|384247898|gb|EIE21383.1| C-terminal processing peptidase [Coccomyxa subellipsoidea C-169]	AT3G57680.1		 Peptidase S41 family protein 
Ctaxi_contig_16969|comp32822_c1_seq1	-1.227586886	13.69554419	2.43E-06	8.07E-05	NA	NA	NA	NA	NA
Ctaxi_contig_46300|comp35891_c0_seq5	-1.225767157	2.226207795	0.001449586	0.013799681	NA	NA	NA	NA	NA
Ctaxi_contig_9147|comp30981_c0_seq1	-1.224587997	3.565454627	0.005626409	0.038607233	NA	NA	NA	NA	NA
Ctaxi_contig_48808|comp36063_c0_seq4	-1.2243581	2.889563725	0.002618174	0.02164177	NA	NA	NA	NA	NA
Ctaxi_contig_20585|comp33400_c0_seq1	-1.222805225	2.632722309	0.002164316	0.018806269	rnase e	gi|167520059|ref|XP_001744369.1|hypothetical protein [Monosiga brevicollis MX1] >gi|163777455|gb|EDQ91072.1| predicted protein [Monosiga brevicollis MX1]	NA	NA	NA
Ctaxi_contig_11317|comp31648_c0_seq1	-1.222316897	7.091695348	2.03E-05	0.00045852	NA	NA	NA	NA	NA
Ctaxi_contig_25874|comp34085_c0_seq2	-1.222068631	2.344882672	0.001683502	0.015466418	NA	NA	NA	NA	NA
Ctaxi_contig_55515|comp36474_c4_seq1	-1.221225938	6.197708298	7.45E-06	0.00020177	NA	NA	NA	NA	NA
Ctaxi_contig_63359|comp36914_c2_seq1	-1.221045241	3.380861976	6.57E-05	0.001196711	chaperonin 60b2	gi|545364822|ref|XP_005647445.1|chaperonin 60B2 [Coccomyxa subellipsoidea C-169] >gi|384249419|gb|EIE22901.1| chaperonin 60B2 [Coccomyxa subellipsoidea C-169]	AT5G56500.2		 TCP-1/cpn60 chaperonin family protein 
Ctaxi_contig_40053|comp35467_c1_seq1	-1.2206735	3.907928854	3.33E-05	0.000690391	NA	NA	NA	NA	NA
Ctaxi_contig_21810|comp33579_c0_seq3	-1.220321486	1.642000109	0.003685507	0.028009855	n-alpha-acetyltransferase auxiliary subunit-like	gi|545359746|ref|XP_005645311.1|Mak10-domain-containing protein [Coccomyxa subellipsoidea C-169] >gi|384247280|gb|EIE20767.1| Mak10-domain-containing protein [Coccomyxa subellipsoidea C-169]	AT2G11000.1	"ATMAK10,MAK10"	 MAK10 homologue 
Ctaxi_contig_6477|comp29319_c0_seq1	-1.215267802	3.668241999	1.68E-05	0.000392745	cobalamin synthesis protein p47k	gi|552809246|ref|XP_005852325.1|hypothetical protein CHLNCDRAFT_33359 [Chlorella variabilis] >gi|307102515|gb|EFN50788.1| hypothetical protein CHLNCDRAFT_33359 [Chlorella variabilis]	NA	NA	NA
Ctaxi_contig_72001|comp37272_c11_seq1	-1.214807175	3.376300874	0.001443473	0.013757823	protein midasin1	gi|552848855|ref|XP_005852203.1|hypothetical protein CHLNCDRAFT_133427 [Chlorella variabilis] >gi|307111867|gb|EFN60101.1| hypothetical protein CHLNCDRAFT_133427 [Chlorella variabilis]	AT1G67120.1		 ATPases;nucleotide binding;ATP binding;nucleoside-triphosphatases;transcription factor binding 
Ctaxi_contig_62109|comp36844_c2_seq6	-1.213154202	3.469470776	0.001414603	0.013538983	NA	NA	NA	NA	NA
Ctaxi_contig_14051|comp32279_c1_seq1	-1.213067591	5.672951502	1.97E-07	9.39E-06	NA	NA	NA	NA	NA
Ctaxi_contig_7969|comp30461_c0_seq3	-1.212878206	2.777255053	0.001244091	0.012261982	oxidoreductase	gi|516887284|ref|WP_018148674.1|hypothetical protein [Henriciella marina]	AT3G55310.1		 NAD(P)-binding Rossmann-fold superfamily protein 
Ctaxi_contig_9663|comp31169_c2_seq2	-1.212602539	3.967985899	1.19E-05	0.000295207	NA	NA	NA	NA	NA
Ctaxi_contig_36296|comp35135_c5_seq1	-1.212057875	3.309875176	5.92E-06	0.000166234	NA	NA	NA	NA	NA
Ctaxi_contig_69978|comp37187_c0_seq13	-1.211875952	4.154311736	4.17E-06	0.0001258	glutamate-1-semialdehyde aminotransferase	gi|302836949|ref|XP_002950034.1|hypothetical protein VOLCADRAFT_74470 [Volvox carteri f. nagariensis] >gi|300264507|gb|EFJ48702.1| hypothetical protein VOLCADRAFT_74470 [Volvox carteri f. nagariensis]	AT3G48730.1	GSA2	" glutamate-1-semialdehyde 2,1-aminomutase 2 "
Ctaxi_contig_71808|comp37264_c3_seq1	-1.211656561	4.659281614	3.23E-06	0.000101107	NA	NA	NA	NA	NA
Ctaxi_contig_47283|comp35962_c4_seq1	-1.211580711	3.500549602	7.07E-05	0.001272739	NA	NA	NA	NA	NA
Ctaxi_contig_8508|comp30723_c1_seq1	-1.21154377	4.859249071	3.09E-07	1.39E-05	pinus taeda anonymous locus 0_12238_01 genomic sequence	"gi|302851090|ref|XP_002957070.1|ATP synthase, subunit D, chloroplast precursor [Volvox carteri f. nagariensis] >gi|5902612|gb|AAD55576.1|AF110794_1 ATP synthase-delta chain [Volvox carteri f. nagariensis] >gi|300257626|gb|EFJ41872.1| ATP synthase, subunit D, chloroplast precursor [Volvox carteri f. nagariensis]"	AT4G09650.1	ATPD	 ATP synthase delta-subunit gene 
Ctaxi_contig_33479|comp34874_c2_seq2	-1.210447515	3.232991427	1.57E-05	0.000372023	aspartate aminotransferase	gi|168037018|ref|XP_001771002.1|predicted protein [Physcomitrella patens] >gi|162677690|gb|EDQ64157.1| predicted protein [Physcomitrella patens]	AT5G11520.1	"ASP3,YLS4"	 aspartate aminotransferase 3 
Ctaxi_contig_55863|comp36496_c1_seq1	-1.209145673	1.90937037	0.006632956	0.0436732	dead deah box helicase	gi|545370263|ref|XP_005649787.1|P-loop containing nucleoside triphosphate hydrolase protein [Coccomyxa subellipsoidea C-169] >gi|384251766|gb|EIE25243.1| P-loop containing nucleoside triphosphate hydrolase protein [Coccomyxa subellipsoidea C-169]	AT1G70070.1	"EMB25,PDE317,ISE2"	" DEAD/DEAH box helicase, putative "
Ctaxi_contig_29758|comp34518_c2_seq1	-1.209042849	2.737168289	0.003714746	0.028145363	lipoamide dehydrogenase	gi|302850331|ref|XP_002956693.1|dihydrolipoamide dehydrogenase plastid precursor [Volvox carteri f. nagariensis] >gi|300258054|gb|EFJ42295.1| dihydrolipoamide dehydrogenase plastid precursor [Volvox carteri f. nagariensis]	AT3G16950.1	"LPD1,ptlpd1"	 lipoamide dehydrogenase 1 
Ctaxi_contig_51109|comp36217_c4_seq1	-1.207201578	2.809524819	0.00073918	0.008243035	glyoxysomal fatty acid beta-oxidation multifunctional protein	gi|552815014|ref|XP_005844329.1|hypothetical protein CHLNCDRAFT_59763 [Chlorella variabilis] >gi|307103971|gb|EFN52227.1| hypothetical protein CHLNCDRAFT_59763 [Chlorella variabilis]	AT3G06860.1	"MFP2,ATMFP2"	 multifunctional protein 2 
Ctaxi_contig_27682|comp34283_c2_seq3	-1.20694373	9.823883285	3.28E-11	4.49E-09	NA	NA	NA	NA	NA
Ctaxi_contig_47286|comp35962_c4_seq4	-1.206104282	3.516281923	0.000981131	0.010259804	NA	NA	NA	NA	NA
Ctaxi_contig_6218|comp28845_c0_seq1	-1.204936719	2.52268546	0.006065516	0.040808314	NA	NA	NA	NA	NA
Ctaxi_contig_47816|comp35997_c1_seq1	-1.204423807	4.378701377	4.78E-06	0.000139913	thylakoid lumenal 19 kda chloroplastic-like	gi|302837794|ref|XP_002950456.1|hypothetical protein VOLCADRAFT_109766 [Volvox carteri f. nagariensis] >gi|300264461|gb|EFJ48657.1| hypothetical protein VOLCADRAFT_109766 [Volvox carteri f. nagariensis]	AT3G07260.1		 SMAD/FHA domain-containing protein  
Ctaxi_contig_62060|comp36842_c3_seq1	-1.204392212	7.771894814	1.12E-05	0.000281473	NA	NA	NA	NA	NA
Ctaxi_contig_47078|comp35949_c3_seq5	-1.204363116	2.644545129	0.001597057	0.014833713	pan domain-containing protein	gi|530730916|gb|EQC29158.1|hypothetical protein SDRG_13031 [Saprolegnia diclina VS20]	NA	NA	NA
Ctaxi_contig_28281|comp34355_c1_seq5	-1.20411182	5.368435299	8.33E-09	5.77E-07	NA	NA	NA	NA	NA
Ctaxi_contig_22688|comp33700_c1_seq1	-1.202984994	3.209237603	5.84E-05	0.001089539	ppr protein	"gi|60390261|sp|Q76C99.1|RF1_ORYSIRecName: Full=Protein Rf1, mitochondrial; AltName: Full=Fertility restorer; AltName: Full=Protein PPR; AltName: Full=Restorer for CMS; Flags: Precursor >gi|33859440|dbj|BAC77665.2| PPR protein [Oryza sativa Indica Group] >gi|33859442|dbj|BAC77666.2| Rf1 [Oryza sativa Indica Group] >gi|41152689|dbj|BAD08214.1| fertility restorer [Oryza sativa Indica Group] >gi|46091159|dbj|BAD13708.1| PPR protein [Oryza sativa Indica Group] >gi|47550657|dbj|BAD20283.1| restorer for CMS [Oryza sativa Indica Group]"	AT5G04810.1		 pentatricopeptide (PPR) repeat-containing protein 
Ctaxi_contig_29136|comp34449_c1_seq1	-1.201259581	2.834266146	0.000356927	0.004684242	NA	NA	NA	NA	NA
Ctaxi_contig_36279|comp35133_c7_seq1	-1.200393218	6.684146434	3.60E-08	2.06E-06	NA	NA	NA	NA	NA
Ctaxi_contig_20708|comp33412_c0_seq2	-1.198619544	5.639945079	1.29E-05	0.000315863	chaperonin 60a	"gi|2493647|sp|Q42694.1|RUBA_CHLRERecName: Full=RuBisCO large subunit-binding protein subunit alpha, chloroplastic; AltName: Full=60 kDa chaperonin subunit alpha; AltName: Full=CPN-60 alpha; Flags: Precursor >gi|603913|gb|AAA98642.1| chaperonin alpha-like subunit [Chlamydomonas reinhardtii]"	AT2G28000.1	"CPN60A,CH-CPN60A,SLP"	 chaperonin-60alpha 
Ctaxi_contig_37318|comp35225_c1_seq25	-1.198486023	4.461020229	3.30E-06	0.000103003	NA	NA	NA	NA	NA
Ctaxi_contig_65454|comp37011_c1_seq1	-1.197759204	3.04499085	2.80E-05	0.000599167	paired amphipathic helix protein sin3	"gi|551634423|ref|XP_005820055.1|hypothetical protein GUITHDRAFT_81778, partial [Guillardia theta CCMP2712] >gi|428164033|gb|EKX33075.1| hypothetical protein GUITHDRAFT_81778, partial [Guillardia theta CCMP2712]"	AT3G01320.2	SNL1	 SIN3-like 1 
Ctaxi_contig_46425|comp35894_c5_seq3	-1.197400752	5.219356065	7.20E-08	3.86E-06	protein	gi|552839781|ref|XP_005849879.1|hypothetical protein CHLNCDRAFT_20786 [Chlorella variabilis] >gi|307109539|gb|EFN57777.1| hypothetical protein CHLNCDRAFT_20786 [Chlorella variabilis]	AT5G24690.1		 Protein of unknown function (DUF3411) 
Ctaxi_contig_16666|comp32766_c0_seq1	-1.197308357	2.274046036	0.000950398	0.009986272	geranylgeranyl reductase	gi|302842650|ref|XP_002952868.1|hypothetical protein VOLCADRAFT_82001 [Volvox carteri f. nagariensis] >gi|300261908|gb|EFJ46118.1| hypothetical protein VOLCADRAFT_82001 [Volvox carteri f. nagariensis]	NA	NA	NA
Ctaxi_contig_30934|comp34636_c0_seq1	-1.196863691	10.84341493	1.25E-09	1.07E-07	nitrate reductase	gi|302847243|ref|XP_002955156.1|nitrate reductase [Volvox carteri f. nagariensis] >gi|548361|sp|P36841.1|NIA_VOLCA RecName: Full=Nitrate reductase [NADH]; Short=NR >gi|21994|emb|CAA45497.1| nitrate reductase (NADH) [Volvox carteri f. nagariensis] >gi|256977|gb|AAA11144.1| nitrate reductase [Volvox carteri] >gi|300259448|gb|EFJ43675.1| nitrate reductase [Volvox carteri f. nagariensis]	AT1G37130.1	"NIA2,B29,NIA2-1,CHL3,NR,NR2,ATNR2"	 nitrate reductase 2 
Ctaxi_contig_40805|comp35533_c4_seq13	-1.196458308	2.826861214	0.000499031	0.006076281	ubox domain containing protein	gi|470381072|ref|XP_004333752.1|Ubox domain containing protein [Acanthamoeba castellanii str. Neff] >gi|440790456|gb|ELR11739.1| Ubox domain containing protein [Acanthamoeba castellanii str. Neff]	AT2G45920.1		 U-box domain-containing protein 
Ctaxi_contig_38859|comp35357_c1_seq10	-1.19595448	2.960663543	0.001099256	0.011156932	NA	NA	NA	NA	NA
Ctaxi_contig_38990|comp35368_c5_seq2	-1.195352975	3.577752024	6.59E-05	0.001197862	type ii	"gi|302849676|ref|XP_002956367.1|peroxiredoxin, type II [Volvox carteri f. nagariensis] >gi|300258273|gb|EFJ42511.1| peroxiredoxin, type II [Volvox carteri f. nagariensis]"	AT3G52960.1		 Thioredoxin superfamily protein 
Ctaxi_contig_28279|comp34355_c1_seq3	-1.193563892	6.926984927	1.01E-09	8.80E-08	serine protease 1	gi|414151630|gb|AFW98988.1|serine protease 1 [Fenneropenaeus chinensis]	NA	NA	NA
Ctaxi_contig_6237|comp28903_c0_seq1	-1.192988144	2.114037302	0.007189307	0.046383006	elongation factor chloroplastic-like	gi|412987703|emb|CCO20538.1|translation elongation factor G [Bathycoccus prasinos]	AT1G62750.1	"ATSCO1,ATSCO1/CPEF-G,SCO1"	 Translation elongation factor EFG/EF2 protein 
Ctaxi_contig_52501|comp36295_c0_seq1	-1.187506016	1.709555869	0.007014085	0.045546821	NA	NA	NA	NA	NA
Ctaxi_contig_16579|comp32752_c0_seq1	-1.187076827	4.467563781	4.60E-09	3.42E-07	serine threonine-protein phosphatase 6 regulatory ankyrin repeat subunit c	"gi|123507472|ref|XP_001329422.1|ankyrin repeat protein [Trichomonas vaginalis G3] >gi|121912377|gb|EAY17199.1| ankyrin repeat protein, putative [Trichomonas vaginalis G3]"	AT2G26650.1	"AKT1,ATAKT1,KT1"	 K+ transporter 1 
Ctaxi_contig_26341|comp34135_c3_seq1	-1.186606377	4.872468578	1.48E-08	9.33E-07	NA	NA	NA	NA	NA
Ctaxi_contig_36251|comp35131_c1_seq1	-1.186445153	3.730923647	2.16E-05	0.000481058	NA	NA	NA	NA	NA
Ctaxi_contig_55517|comp36474_c4_seq3	-1.186276398	5.687207007	4.37E-06	0.000130265	NA	NA	NA	NA	NA
Ctaxi_contig_42565|comp35645_c5_seq1	-1.184368544	4.460858537	2.57E-06	8.46E-05	NA	NA	NA	NA	NA
Ctaxi_contig_45037|comp35801_c2_seq2	-1.183460092	4.349017975	1.12E-06	4.11E-05	mfs general substrate transporter	gi|545373957|ref|XP_005651292.1|MFS general substrate transporter [Coccomyxa subellipsoidea C-169] >gi|384253273|gb|EIE26748.1| MFS general substrate transporter [Coccomyxa subellipsoidea C-169]	NA	NA	NA
Ctaxi_contig_7366|comp30090_c0_seq2	-1.183244455	3.52024219	0.000248952	0.003547048	NA	NA	NA	NA	NA
Ctaxi_contig_41537|comp35581_c5_seq3	-1.182916546	5.982530012	1.04E-08	6.94E-07	nitrate reductase	gi|50254368|gb|AAT72293.1|nitrate reductase [Dunaliella viridis]	AT1G77760.1	"NIA1,GNR1,NR1"	 nitrate reductase 1 
Ctaxi_contig_35172|comp35030_c7_seq4	-1.18273359	5.158496245	3.86E-06	0.00011833	protein phosphatase 2c	"gi|545362182|ref|XP_005646335.1|protein phosphatase 2C catalytic subunit, partial [Coccomyxa subellipsoidea C-169] >gi|384248307|gb|EIE21791.1| protein phosphatase 2C catalytic subunit, partial [Coccomyxa subellipsoidea C-169]"	AT3G11410.1	"ATPP2CA,AHG3,PP2CA"	 protein phosphatase 2CA 
Ctaxi_contig_57086|comp36572_c3_seq7	-1.182265842	6.215602806	9.92E-06	0.000255278	NA	NA	NA	NA	NA
Ctaxi_contig_71967|comp37271_c3_seq4	-1.181579967	5.514253579	8.49E-09	5.85E-07	protein	gi|159463126|ref|XP_001689793.1|predicted protein [Chlamydomonas reinhardtii] >gi|158283781|gb|EDP09531.1| predicted protein [Chlamydomonas reinhardtii]	NA	NA	NA
Ctaxi_contig_37782|comp35268_c0_seq6	-1.181169211	2.976437722	5.23E-05	0.001000925	NA	NA	NA	NA	NA
Ctaxi_contig_11356|comp31659_c1_seq1	-1.181059939	5.415246329	5.50E-07	2.24E-05	light harvesting complex a protein	gi|545359134|ref|XP_005645059.1|light harvesting complex a protein [Coccomyxa subellipsoidea C-169] >gi|384247027|gb|EIE20515.1| light harvesting complex a protein [Coccomyxa subellipsoidea C-169]	AT1G45474.2	LHCA5	 photosystem I light harvesting complex gene 5 
Ctaxi_contig_64146|comp36956_c2_seq1	-1.179581367	2.514286727	0.006235728	0.041666813	peptidyl-prolyl cis-trans isomerase cyp19-4 precursor	gi|402244311|emb|CBW52773.1|peptidyl-prolyl cis-trans isomerase [Polytomella sp. Pringsheim 198.80]	AT5G58710.1	ROC7	 rotamase CYP 7 
Ctaxi_contig_37973|comp35284_c0_seq1	-1.179321271	3.500603425	5.03E-05	0.00096843	NA	NA	NA	NA	NA
Ctaxi_contig_35171|comp35030_c7_seq3	-1.179139246	3.997812709	2.94E-06	9.42E-05	NA	NA	NA	NA	NA
Ctaxi_contig_47031|comp35945_c1_seq1	-1.177696871	4.349222184	3.03E-05	0.000639629	NA	NA	AT4G37050.1	"PLP4,PLAV,AtPLAIVC"	 PATATIN-like protein 4 
Ctaxi_contig_59390|comp36698_c3_seq5	-1.176725871	2.899169368	0.000286078	0.003954779	NA	NA	NA	NA	NA
Ctaxi_contig_22826|comp33719_c2_seq1	-1.174349123	3.55806648	3.72E-05	0.000753738	nadp-dependent malic enzyme	gi|159476632|ref|XP_001696415.1|NADP-dependent malic enzyme [Chlamydomonas reinhardtii] >gi|158282640|gb|EDP08392.1| NADP-dependent malic enzyme [Chlamydomonas reinhardtii]	AT2G19900.1	"ATNADP-ME1,NADP-ME1"	 NADP-malic enzyme 1 
Ctaxi_contig_9685|comp31176_c0_seq1	-1.174004533	5.451836481	1.13E-07	5.78E-06	NA	NA	NA	NA	NA
Ctaxi_contig_22864|comp33725_c0_seq1	-1.173386549	3.613007548	2.97E-05	0.000628557	NA	NA	NA	NA	NA
Ctaxi_contig_31399|comp34686_c1_seq4	-1.172683695	3.557590807	0.003483308	0.026835145	hsp100 family	gi|302819816|ref|XP_002991577.1|hypothetical protein SELMODRAFT_186186 [Selaginella moellendorffii] >gi|300140610|gb|EFJ07331.1| hypothetical protein SELMODRAFT_186186 [Selaginella moellendorffii]	AT5G51070.1	"ERD1,CLPD,SAG15"	 Clp ATPase 
Ctaxi_contig_39043|comp35374_c0_seq1	-1.172657057	3.951030234	0.000220108	0.00321462	protein	gi|552817317|ref|XP_005844908.1|hypothetical protein CHLNCDRAFT_54241 [Chlorella variabilis] >gi|307104553|gb|EFN52806.1| hypothetical protein CHLNCDRAFT_54241 [Chlorella variabilis]	AT5G20720.3	CPN20	 chaperonin 20 
Ctaxi_contig_32976|comp34834_c2_seq1	-1.171406615	5.223434184	9.58E-07	3.59E-05	digalactosyldiacylglycerol synthase chloroplastic-like	gi|159470905|ref|XP_001693597.1|galactolipid galactosyltransferase [Chlamydomonas reinhardtii] >gi|158283100|gb|EDP08851.1| galactolipid galactosyltransferase [Chlamydomonas reinhardtii]	AT3G11670.2	DGD1	 UDP-Glycosyltransferase superfamily protein 
Ctaxi_contig_24584|comp33953_c0_seq1	-1.169895	7.995069038	9.12E-11	1.08E-08	granule-bound starch synthase	gi|302830173|ref|XP_002946653.1|hypothetical protein VOLCADRAFT_72820 [Volvox carteri f. nagariensis] >gi|300268399|gb|EFJ52580.1| hypothetical protein VOLCADRAFT_72820 [Volvox carteri f. nagariensis]	AT1G32900.1		 UDP-Glycosyltransferase superfamily protein 
Ctaxi_contig_50266|comp36164_c0_seq1	-1.168050262	3.085910777	0.004439629	0.032148966	starch-binding domain-like protein	"gi|470119295|ref|XP_004295750.1|PREDICTED: pentatricopeptide repeat-containing protein At2g29760, chloroplastic-like [Fragaria vesca subsp. vesca]"	NA	NA	NA
Ctaxi_contig_34432|comp34955_c2_seq1	-1.16651675	4.991478431	3.91E-06	0.000120029	chloroplast photosystem ii 10 kda protein	"gi|545376432|ref|XP_005652306.1|photosystem II protein PsbR, partial [Coccomyxa subellipsoidea C-169] >gi|384254288|gb|EIE27762.1| photosystem II protein PsbR, partial [Coccomyxa subellipsoidea C-169]"	AT1G79040.1	PSBR	 photosystem II subunit R 
Ctaxi_contig_15230|comp32522_c0_seq1	-1.165663936	5.709061094	8.71E-07	3.30E-05	NA	NA	NA	NA	NA
Ctaxi_contig_55426|comp36469_c0_seq11	-1.165409421	2.961834125	0.000313473	0.004226809	NA	NA	NA	NA	NA
Ctaxi_contig_32648|comp34801_c0_seq1	-1.165244514	1.877888705	0.00538591	0.037259902	pentatricopeptide repeat-containing protein	gi|159484316|ref|XP_001700204.1|hypothetical protein CHLREDRAFT_153059 [Chlamydomonas reinhardtii] >gi|158272520|gb|EDO98319.1| hypothetical protein CHLREDRAFT_153059 [Chlamydomonas reinhardtii]	AT5G41170.1		 Pentatricopeptide repeat (PPR-like) superfamily protein 
Ctaxi_contig_25397|comp34043_c1_seq5	-1.165055098	2.343826956	0.002128515	0.018590889	NA	NA	NA	NA	NA
Ctaxi_contig_71962|comp37271_c2_seq1	-1.16442069	5.390976913	6.91E-07	2.71E-05	NA	NA	NA	NA	NA
Ctaxi_contig_55864|comp36496_c1_seq2	-1.16399975	2.540016872	0.001197222	0.011917223	NA	NA	NA	NA	NA
Ctaxi_contig_34774|comp34990_c0_seq5	-1.163106934	5.093219987	5.56E-06	0.000157413	NA	NA	NA	NA	NA
Ctaxi_contig_41541|comp35581_c6_seq1	-1.162768476	8.793180368	3.04E-10	3.00E-08	nitrate reductase	"gi|468362410|gb|AGH30311.1|nitrate reductase, partial [Chromochloris zofingiensis]"	AT1G37130.1	"NIA2,B29,NIA2-1,CHL3,NR,NR2,ATNR2"	 nitrate reductase 2 
Ctaxi_contig_63143|comp36900_c2_seq1	-1.162202825	3.295762331	0.001277513	0.01253362	acrosin	gi|28326|emb|CAA68784.1|unnamed protein product [Homo sapiens]	NA	NA	NA
Ctaxi_contig_42564|comp35645_c3_seq1	-1.160295854	2.824028751	0.001226368	0.012128302	NA	NA	NA	NA	NA
Ctaxi_contig_13643|comp32201_c0_seq1	-1.159179098	3.135036834	0.000385193	0.004953456	NA	NA	NA	NA	NA
Ctaxi_contig_35957|comp35105_c0_seq3	-1.159161813	2.587311241	0.001635524	0.015120935	nucleolar gtp-binding protein 1	gi|545362610|ref|XP_005646519.1|nucleolar GTP-binding protein [Coccomyxa subellipsoidea C-169] >gi|384248491|gb|EIE21975.1| nucleolar GTP-binding protein [Coccomyxa subellipsoidea C-169]	AT1G50920.1		 Nucleolar GTP-binding protein 
Ctaxi_contig_47137|comp35952_c0_seq3	-1.159133817	4.668081207	6.23E-05	0.001147692	NA	NA	NA	NA	NA
Ctaxi_contig_58701|comp36665_c5_seq2	-1.158914815	2.581242179	0.000520367	0.00627073	NA	NA	NA	NA	NA
Ctaxi_contig_9885|comp31239_c0_seq5	-1.158831352	6.243296579	7.06E-07	2.75E-05	NA	NA	NA	NA	NA
Ctaxi_contig_46608|comp35910_c2_seq1	-1.158767934	2.193824392	0.007222487	0.046523317	cyclopropane-fatty-acyl-phospholipid synthase	gi|545367968|ref|XP_005648777.1|cyclopropane fatty acid synthase [Coccomyxa subellipsoidea C-169] >gi|384250754|gb|EIE24233.1| cyclopropane fatty acid synthase [Coccomyxa subellipsoidea C-169]	AT3G23460.1		 S-adenosyl-L-methionine-dependent methyltransferases superfamily protein 
Ctaxi_contig_9553|comp31129_c0_seq5	-1.158210387	3.726891118	4.01E-05	0.000801147	14-3-3 protein	gi|326530300|dbj|BAJ97576.1|predicted protein [Hordeum vulgare subsp. vulgare]	AT5G38480.2	"GRF3,RCI1"	 general regulatory factor 3 
Ctaxi_contig_21475|comp33522_c0_seq5	-1.157637028	2.672192873	0.000628262	0.007244424	NA	NA	NA	NA	NA
Ctaxi_contig_30655|comp34610_c1_seq1	-1.157613456	2.266555718	0.007497411	0.047887368	protein tic chloroplastic-like	gi|302828772|ref|XP_002945953.1|hypothetical protein VOLCADRAFT_78986 [Volvox carteri f. nagariensis] >gi|300268768|gb|EFJ52948.1| hypothetical protein VOLCADRAFT_78986 [Volvox carteri f. nagariensis]	AT3G18890.1		 NAD(P)-binding Rossmann-fold superfamily protein 
Ctaxi_contig_28374|comp34367_c0_seq1	-1.156733446	4.977298908	3.94E-07	1.71E-05	NA	NA	NA	NA	NA
Ctaxi_contig_34348|comp34950_c0_seq1	-1.156453294	4.419722045	2.32E-08	1.40E-06	u-box domain-containing protein 10-like	gi|545368378|ref|XP_005648970.1|U-box-domain-containing protein [Coccomyxa subellipsoidea C-169] >gi|384250948|gb|EIE24426.1| U-box-domain-containing protein [Coccomyxa subellipsoidea C-169]	AT3G07360.1	"PUB9,ATPUB9"	 plant U-box 9 
Ctaxi_contig_17181|comp32865_c0_seq1	-1.156246581	10.9012099	1.71E-06	5.96E-05	NA	NA	NA	NA	NA
Ctaxi_contig_13543|comp32183_c0_seq3	-1.155693961	2.088993217	0.003000898	0.023935536	protein	"gi|545373724|ref|XP_005651199.1|anaphase-promoting complex, subunit 10 [Coccomyxa subellipsoidea C-169] >gi|384253180|gb|EIE26655.1| anaphase-promoting complex, subunit 10 [Coccomyxa subellipsoidea C-169]"	AT2G18290.1	APC10	 anaphase promoting complex 10 
Ctaxi_contig_66603|comp37056_c4_seq2	-1.15521576	3.040215967	0.000614081	0.007117751	NA	NA	NA	NA	NA
Ctaxi_contig_54482|comp36412_c4_seq4	-1.153646794	2.791498555	0.001338842	0.012980451	hypothetical protein CHLREDRAFT_100963	gi|159467883|ref|XP_001692121.1|hypothetical protein CHLREDRAFT_100963 [Chlamydomonas reinhardtii] >gi|158278848|gb|EDP04611.1| predicted protein [Chlamydomonas reinhardtii]	NA	NA	NA
Ctaxi_contig_40379|comp35498_c2_seq5	-1.153646412	4.209967993	3.66E-06	0.000113073	NA	NA	NA	NA	NA
Ctaxi_contig_20457|comp33379_c1_seq1	-1.15337118	4.972667478	1.59E-07	7.80E-06	NA	NA	NA	NA	NA
Ctaxi_contig_69533|comp37170_c0_seq19	-1.152088683	4.803281983	4.51E-07	1.91E-05	glycine dehydrogenase	"gi|3334198|sp|O49850.1|GCSP_FLAANRecName: Full=Glycine dehydrogenase [decarboxylating], mitochondrial; AltName: Full=Glycine cleavage system P protein; AltName: Full=Glycine decarboxylase; Flags: Precursor >gi|2894358|emb|CAB16911.1| P-protein [Flaveria anomala]"	AT2G26080.1	"AtGLDP2,GLDP2"	 glycine decarboxylase P-protein 2 
Ctaxi_contig_8793|comp30844_c0_seq1	-1.151817865	2.629566239	0.002373749	0.020156445	predicted protein	gi|168005299|ref|XP_001755348.1|predicted protein [Physcomitrella patens] >gi|162693476|gb|EDQ79828.1| predicted protein [Physcomitrella patens]	NA	NA	NA
Ctaxi_contig_36581|comp35165_c5_seq16	-1.151618361	2.014791744	0.00626936	0.041820072	pentatricopeptide repeat-containing protein mitochondrial-like	"gi|565381770|ref|XP_006357235.1|PREDICTED: pentatricopeptide repeat-containing protein At1g05670, mitochondrial-like isoform X1 [Solanum tuberosum] >gi|565381772|ref|XP_006357236.1| PREDICTED: pentatricopeptide repeat-containing protein At1g05670, mitochondrial-like isoform X2 [Solanum tuberosum] >gi|565381775|ref|XP_006357237.1| PREDICTED: pentatricopeptide repeat-containing protein At1g05670, mitochondrial-like isoform X3 [Solanum tuberosum]"	AT1G63400.1		 Pentatricopeptide repeat (PPR) superfamily protein 
Ctaxi_contig_44427|comp35770_c1_seq2	-1.151577132	4.048497203	1.77E-06	6.15E-05	NA	NA	NA	NA	NA
Ctaxi_contig_11756|comp31770_c0_seq3	-1.151196739	3.235084232	0.000121651	0.001985539	NA	NA	NA	NA	NA
Ctaxi_contig_37493|comp35240_c0_seq17	-1.151050795	4.960833274	0.000202899	0.003008493	NA	NA	NA	NA	NA
Ctaxi_contig_53847|comp36371_c0_seq4	-1.150421171	3.018257995	0.000553097	0.006574845	NA	NA	NA	NA	NA
Ctaxi_contig_9025|comp30939_c0_seq1	-1.149330589	2.784563351	0.004136251	0.030517101	40s ribosomal protein s19	gi|473753353|gb|EMS45638.1|40S ribosomal protein S19 [Triticum urartu] >gi|475584597|gb|EMT19818.1| 40S ribosomal protein S19 [Aegilops tauschii]	AT3G02080.1		 Ribosomal protein S19e family protein 
Ctaxi_contig_43170|comp35689_c0_seq3	-1.149328947	3.80795575	0.001348965	0.01304311	hypothetical protein VOLCADRAFT_104654	gi|302837680|ref|XP_002950399.1|hypothetical protein VOLCADRAFT_104654 [Volvox carteri f. nagariensis] >gi|300264404|gb|EFJ48600.1| hypothetical protein VOLCADRAFT_104654 [Volvox carteri f. nagariensis]	NA	NA	NA
Ctaxi_contig_50800|comp36197_c0_seq1	-1.149140263	2.887807504	0.000381327	0.004911611	transposase	gi|449690522|ref|XP_004212365.1|PREDICTED: uncharacterized protein LOC101237169 [Hydra vulgaris]	NA	NA	NA
Ctaxi_contig_63363|comp36914_c3_seq1	-1.149100661	3.822014506	0.00027843	0.003869805	isco subunit binding-protein beta subunit	"gi|565352240|ref|XP_006343054.1|PREDICTED: ruBisCO large subunit-binding protein subunit beta, chloroplastic [Solanum tuberosum]"	AT1G55490.2	"CPN60B,LEN1"	 chaperonin 60 beta 
Ctaxi_contig_13770|comp32218_c0_seq1	-1.148017343	4.202004578	7.72E-06	0.000208438	dna helicase mcm8-like	gi|302762382|ref|XP_002964613.1|hypothetical protein SELMODRAFT_405992 [Selaginella moellendorffii] >gi|300168342|gb|EFJ34946.1| hypothetical protein SELMODRAFT_405992 [Selaginella moellendorffii]	AT3G09660.1	MCM8	 minichromosome maintenance 8 
Ctaxi_contig_13028|comp32061_c0_seq2	-1.147827562	4.13441739	8.28E-07	3.17E-05	NA	NA	NA	NA	NA
Ctaxi_contig_28333|comp34363_c1_seq2	-1.147808071	3.337636158	0.003191219	0.025073195	NA	NA	NA	NA	NA
Ctaxi_contig_66385|comp37045_c0_seq2	-1.147450866	6.116991428	9.38E-10	8.25E-08	NA	NA	NA	NA	NA
Ctaxi_contig_18764|comp33104_c1_seq1	-1.146601958	6.890578533	4.71E-06	0.000138347	NA	NA	NA	NA	NA
Ctaxi_contig_62379|comp36853_c3_seq1	-1.14582596	3.564225785	0.000472555	0.005835881	duf482-domain-containing protein	gi|302834828|ref|XP_002948976.1|hypothetical protein VOLCADRAFT_104149 [Volvox carteri f. nagariensis] >gi|300265721|gb|EFJ49911.1| hypothetical protein VOLCADRAFT_104149 [Volvox carteri f. nagariensis]	AT2G23390.1		" CONTAINS InterPro DOMAIN/s: Protein of unknown function DUF482 (InterPro:IPR007434), Acyl-CoA N-acyltransferase (InterPro:IPR016181); Has 2165 Blast hits to 2163 proteins in 543 species: Archae - 0; Bacteria - 1044; Metazoa - 0; Fungi - 0; Plants - 33; Viruses - 0; Other Eukaryotes - 1088 (source: NCBI BLink). "
Ctaxi_contig_46339|comp35891_c1_seq39	-1.145238494	5.977616989	2.55E-05	0.000550864	sodium-dependent transporter	gi|412990383|emb|CCO19701.1|bile acid:sodium symporter [Bathycoccus prasinos]	AT2G26900.1		 Sodium Bile acid symporter family 
Ctaxi_contig_69597|comp37173_c6_seq8	-1.145089935	2.980997075	0.000804164	0.008743177	protein	gi|159462966|ref|XP_001689713.1|predicted protein [Chlamydomonas reinhardtii] >gi|158283701|gb|EDP09451.1| predicted protein [Chlamydomonas reinhardtii]	NA	NA	NA
Ctaxi_contig_22825|comp33719_c0_seq1	-1.144980413	3.107873698	0.000331817	0.004421284	nadp-dependent malic enzyme	gi|302853539|ref|XP_002958284.1|hypothetical protein VOLCADRAFT_77886 [Volvox carteri f. nagariensis] >gi|297592066|gb|ADI46851.1| MME6f [Volvox carteri f. nagariensis] >gi|300256391|gb|EFJ40658.1| hypothetical protein VOLCADRAFT_77886 [Volvox carteri f. nagariensis]	AT5G25880.1	"ATNADP-ME3,NADP-ME3"	 NADP-malic enzyme 3 
Ctaxi_contig_32807|comp34817_c1_seq1	-1.144912906	5.699096781	3.97E-07	1.72E-05	abc transporter g family member 14-like	gi|558706625|gb|AHA86565.1|ATP-binding cassette transporter [Auxenochlorella protothecoides]	AT3G25620.1		 ABC-2 type transporter family protein 
Ctaxi_contig_48207|comp36025_c7_seq1	-1.144896849	1.828166911	0.006247046	0.041710776	NA	NA	NA	NA	NA
Ctaxi_contig_50989|comp36209_c0_seq13	-1.144773315	5.147555682	2.01E-05	0.000453424	vacuolar type h+-atpase proteolipid subunit	gi|297592163|gb|ADI46947.1|ATPvL1m [Volvox carteri f. nagariensis]	AT1G19910.1	"AVA-P2,AVA-2PE,ATVHA-C2"	" ATPase, F0/V0 complex, subunit C protein "
Ctaxi_contig_64054|comp36949_c1_seq3	-1.144589783	3.913147166	0.000169963	0.002603172	NA	NA	NA	NA	NA
Ctaxi_contig_23380|comp33790_c2_seq1	-1.143545273	3.497409402	2.36E-05	0.000517074	NA	NA	NA	NA	NA
Ctaxi_contig_49450|comp36108_c0_seq3	-1.142788309	2.389747635	0.002539169	0.02111626	NA	NA	NA	NA	NA
Ctaxi_contig_66318|comp37043_c3_seq1	-1.141969342	2.493135028	0.00130498	0.012729111	had-superfamily subfamily variant 3 containing expressed	"gi|108707787|gb|ABF95582.1|HAD-superfamily hydrolase, subfamily IA, variant 3 containing protein, expressed [Oryza sativa Japonica Group]"	AT1G56500.1		 haloacid dehalogenase-like hydrolase family protein 
Ctaxi_contig_9882|comp31239_c0_seq2	-1.141602201	7.970243061	6.19E-08	3.37E-06	mitochondrial carrier	gi|302847956|ref|XP_002955511.1|hypothetical protein VOLCADRAFT_83295 [Volvox carteri f. nagariensis] >gi|300259134|gb|EFJ43364.1| hypothetical protein VOLCADRAFT_83295 [Volvox carteri f. nagariensis]	AT4G03115.1		 Mitochondrial substrate carrier family protein 
Ctaxi_contig_43171|comp35689_c1_seq1	-1.141261192	4.563619568	8.48E-06	0.00022417	NA	NA	NA	NA	NA
Ctaxi_contig_57997|comp36623_c7_seq6	-1.141215275	2.039579755	0.004454061	0.032220145	NA	NA	NA	NA	NA
Ctaxi_contig_55680|comp36485_c0_seq1	-1.140289144	3.416829136	0.002985738	0.023844273	NA	NA	NA	NA	NA
Ctaxi_contig_57846|comp36614_c3_seq3	-1.140253949	2.529225091	0.000768984	0.008481032	ankyrin repeat and death domain-containing protein 1b	gi|482889120|ref|YP_007886287.1|Ankyrin repeat domain protein [Wolbachia endosymbiont of Drosophila simulans wNo] >gi|505401423|ref|WP_015588525.1| Ankyrin repeat domain protein [Wolbachia endosymbiont of Drosophila simulans] >gi|481067864|gb|AGJ99411.1| Ankyrin repeat domain protein [Wolbachia endosymbiont of Drosophila simulans wNo]	AT4G19150.1		 Ankyrin repeat family protein 
Ctaxi_contig_22908|comp33730_c0_seq2	-1.140132321	7.39134363	1.47E-06	5.23E-05	rubisco activase	gi|342360007|gb|AEL29575.1|chloroplast rubisco activase [Chlorella pyrenoidosa]	AT2G39730.3	RCA	 rubisco activase 
Ctaxi_contig_43106|comp35685_c2_seq8	-1.139791609	3.817227557	1.38E-06	4.94E-05	NA	NA	NA	NA	NA
Ctaxi_contig_37724|comp35263_c2_seq1	-1.13902981	6.733259504	8.51E-08	4.46E-06	glyceraldehyde-3-phosphate dehydrogenase	gi|284177792|gb|ADB81489.1|glyceraldehyde-3-phosphate dehydrogenase [Derbesia sp. 2773-1]	AT3G26650.1	"GAPA,GAPA-1"	 glyceraldehyde 3-phosphate dehydrogenase A subunit 
Ctaxi_contig_66600|comp37056_c2_seq1	-1.138453772	2.575237563	0.004944022	0.034903075	NA	NA	NA	NA	NA
Ctaxi_contig_43442|comp35715_c0_seq3	-1.13799183	2.271470805	0.001352229	0.013066319	ankyrin-2 isoform x15	gi|551218196|ref|WP_022846134.1|ankyrin [Desulfurobacterium sp. TC5-1]	AT2G03430.1		 Ankyrin repeat family protein 
Ctaxi_contig_48218|comp36027_c1_seq1	-1.137743003	3.447744852	0.000454232	0.005644376	aspartyl glutamyl-trna(asn gln) amidotransferase subunit b	gi|552842161|ref|XP_005850490.1|hypothetical protein CHLNCDRAFT_50146 [Chlorella variabilis] >gi|307110152|gb|EFN58388.1| hypothetical protein CHLNCDRAFT_50146 [Chlorella variabilis]	AT1G48520.2	GATB	 GLU-ADT subunit B 
Ctaxi_contig_20873|comp33430_c1_seq1	-1.136609201	2.661474649	0.002748918	0.022444833	cold shock protein	gi|397631500|gb|EJK70178.1|hypothetical protein THAOC_08484 [Thalassiosira oceanica]	AT2G21060.1	"ATGRP2B,ATCSP4,GRP2B"	 glycine-rich protein 2B 
Ctaxi_contig_52342|comp36284_c0_seq7	-1.134474938	5.117867737	5.21E-09	3.80E-07	NA	NA	NA	NA	NA
Ctaxi_contig_32804|comp34817_c0_seq3	-1.134029886	4.335353586	3.35E-05	0.000693418	NA	NA	AT5G06530.3		 ABC-2 type transporter family protein 
Ctaxi_contig_31775|comp34723_c2_seq1	-1.133296167	3.050851987	0.002626357	0.021687053	aminolevulinic acid dehydratase	gi|545356583|ref|XP_005643986.1|ALAD-domain-containing protein [Coccomyxa subellipsoidea C-169] >gi|384245950|gb|EIE19442.1| ALAD-domain-containing protein [Coccomyxa subellipsoidea C-169]	AT1G69740.2	HEMB1	 Aldolase superfamily protein 
Ctaxi_contig_21791|comp33575_c2_seq6	-1.133159465	3.686950903	0.000258226	0.003653215	NA	NA	NA	NA	NA
Ctaxi_contig_32045|comp34748_c2_seq1	-1.132260733	3.652732253	0.000191135	0.002865871	NA	NA	NA	NA	NA
Ctaxi_contig_40060|comp35467_c3_seq2	-1.132040697	3.795630111	2.06E-06	7.00E-05	NA	NA	NA	NA	NA
Ctaxi_contig_29135|comp34449_c0_seq1	-1.12843478	5.720282888	7.48E-08	3.99E-06	(2fe-2s)-binding protein	gi|518327078|ref|WP_019497285.1|hypothetical protein [Calothrix sp. PCC 7103]	AT3G44880.1	"ACD1,LLS1,PAO"	 Pheophorbide a oxygenase family protein with Rieske [2Fe-2S] domain 
Ctaxi_contig_43873|comp35741_c1_seq7	-1.128388453	1.810876474	0.005786405	0.039409977	phosphoenolpyruvate carboxylase	gi|168027443|ref|XP_001766239.1|predicted protein [Physcomitrella patens] >gi|162682453|gb|EDQ68871.1| predicted protein [Physcomitrella patens]	AT1G53310.3	"ATPPC1,PEPC1,ATPEPC1,PPC1"	 phosphoenolpyruvate carboxylase 1 
Ctaxi_contig_50247|comp36162_c2_seq5	-1.128363963	4.494486188	1.57E-05	0.000372023	NA	NA	NA	NA	NA
Ctaxi_contig_42710|comp35658_c3_seq1	-1.128183817	4.596075464	4.62E-06	0.000136294	glycerol uptake facilitator protein	gi|545357844|ref|XP_005644521.1|aquaporin-like protein [Coccomyxa subellipsoidea C-169] >gi|384246487|gb|EIE19977.1| aquaporin-like protein [Coccomyxa subellipsoidea C-169]	NA	NA	NA
Ctaxi_contig_34662|comp34978_c0_seq1	-1.127736388	6.121530348	3.75E-08	2.13E-06	s-adenosylmethionine synthetase	gi|545376105|ref|XP_005652163.1|methionine adenosyltransferase [Coccomyxa subellipsoidea C-169] >gi|384254145|gb|EIE27619.1| methionine adenosyltransferase [Coccomyxa subellipsoidea C-169]	AT2G36880.2	MAT3	 methionine adenosyltransferase 3 
Ctaxi_contig_38529|comp35326_c3_seq1	-1.127451291	2.734010074	0.002071959	0.018237708	NA	NA	NA	NA	NA
Ctaxi_contig_46860|comp35928_c2_seq1	-1.124723412	3.612097624	7.97E-06	0.000213849	probable anion transporter chloroplastic-like	gi|302842815|ref|XP_002952950.1|hypothetical protein VOLCADRAFT_105756 [Volvox carteri f. nagariensis] >gi|300261661|gb|EFJ45872.1| hypothetical protein VOLCADRAFT_105756 [Volvox carteri f. nagariensis]	AT2G29650.2	ANTR1	 phosphate transporter 4;1 
Ctaxi_contig_16963|comp32821_c0_seq2	-1.123278743	2.750978649	0.000137322	0.002192232	cmv 1a interacting protein 1	gi|545360492|ref|XP_005645620.1|S-adenosyl-L-methionine-dependent methyltransferase [Coccomyxa subellipsoidea C-169] >gi|384247590|gb|EIE21076.1| S-adenosyl-L-methionine-dependent methyltransferase [Coccomyxa subellipsoidea C-169]	NA	NA	NA
Ctaxi_contig_7535|comp30197_c0_seq1	-1.123188774	2.312121215	0.001655757	0.015277171	50s ribosomal protein l3- chloroplastic-like	"gi|545358197|ref|XP_005644685.1|translation protein, partial [Coccomyxa subellipsoidea C-169] >gi|384246652|gb|EIE20141.1| translation protein, partial [Coccomyxa subellipsoidea C-169]"	AT3G17465.1	RPL3P	 ribosomal protein L3 plastid 
Ctaxi_contig_20120|comp33325_c0_seq3	-1.122792387	2.407057882	0.006490243	0.042971736	NA	NA	NA	NA	NA
Ctaxi_contig_48062|comp36015_c0_seq11	-1.122624022	2.640079384	0.000484722	0.00593585	NA	NA	NA	NA	NA
Ctaxi_contig_48200|comp36025_c3_seq3	-1.121902217	2.26226457	0.003213025	0.025213635	NA	NA	NA	NA	NA
Ctaxi_contig_48885|comp36069_c0_seq1	-1.121636763	4.030653893	1.15E-05	0.000286001	vacuolar proton atpase a3-like	"gi|545366310|ref|XP_005648060.1|V0/A0 complex, 116-kDa subunit of ATPase [Coccomyxa subellipsoidea C-169] >gi|384250036|gb|EIE23516.1| V0/A0 complex, 116-kDa subunit of ATPase [Coccomyxa subellipsoidea C-169]"	AT2G28520.1	VHA-A1	 vacuolar proton ATPase A1 
Ctaxi_contig_9233|comp31017_c0_seq1	-1.121418327	3.88858688	1.43E-05	0.000343555	NA	NA	NA	NA	NA
Ctaxi_contig_47136|comp35952_c0_seq2	-1.121383122	5.519304369	2.02E-06	6.87E-05	NA	NA	NA	NA	NA
Ctaxi_contig_21637|comp33553_c1_seq1	-1.120516966	2.271902566	0.004609221	0.0330783	protein tyrosine phosphatase	gi|545360996|ref|XP_005645828.1|hypothetical protein COCSUDRAFT_48336 [Coccomyxa subellipsoidea C-169] >gi|384247798|gb|EIE21284.1| hypothetical protein COCSUDRAFT_48336 [Coccomyxa subellipsoidea C-169]	NA	NA	NA
Ctaxi_contig_32772|comp34813_c1_seq1	-1.12040422	5.658659017	4.86E-07	2.02E-05	pentatricopeptide repeat-containing protein	gi|168049795|ref|XP_001777347.1|predicted protein [Physcomitrella patens] >gi|162671323|gb|EDQ57877.1| predicted protein [Physcomitrella patens]	AT2G15630.1		 Pentatricopeptide repeat (PPR) superfamily protein 
Ctaxi_contig_21282|comp33490_c1_seq1	-1.118673956	4.866017376	1.33E-07	6.65E-06	granule bound starch partial	gi|412993112|emb|CCO16645.1|granule-bound starch synthase I [Bathycoccus prasinos]	AT1G32900.1		 UDP-Glycosyltransferase superfamily protein 
Ctaxi_contig_70172|comp37195_c5_seq1	-1.118512076	3.320189349	4.73E-05	0.000917455	ankyrin repeat protein	gi|229582572|ref|YP_002840971.1|ankyrin [Sulfolobus islandicus Y.N.15.51] >gi|502134864|ref|WP_012717676.1| ankyrin [Sulfolobus islandicus] >gi|228013288|gb|ACP49049.1| Ankyrin [Sulfolobus islandicus Y.N.15.51]	AT2G03430.1		 Ankyrin repeat family protein 
Ctaxi_contig_40666|comp35524_c3_seq3	-1.117088949	2.947258682	0.000889277	0.009447132	NA	NA	AT5G67030.1	"ABA1,LOS6,NPQ2,ATABA1,ZEP,IBS3,ATZEP"	 zeaxanthin epoxidase (ZEP) (ABA1) 
Ctaxi_contig_31263|comp34669_c4_seq1	-1.116814684	2.588371949	0.001977752	0.017570761	peroxidase	gi|545355541|ref|XP_005643558.1|alpha/beta-hydrolase [Coccomyxa subellipsoidea C-169] >gi|384245521|gb|EIE19014.1| alpha/beta-hydrolase [Coccomyxa subellipsoidea C-169]	NA	NA	NA
Ctaxi_contig_18123|comp33023_c0_seq1	-1.116351619	3.891513241	1.67E-05	0.000390788	NA	NA	NA	NA	NA
Ctaxi_contig_8238|comp30599_c0_seq1	-1.115788449	2.764155142	0.002441625	0.020526293	glycine cleavage system protein h	"gi|514709381|ref|XP_004951769.1|PREDICTED: glycine cleavage system H protein 2, mitochondrial-like [Setaria italica]"	AT2G35120.1		 Single hybrid motif superfamily protein 
Ctaxi_contig_69692|comp37176_c0_seq9	-1.114331477	2.53049101	0.000658662	0.007518636	NA	NA	NA	NA	NA
Ctaxi_contig_21130|comp33464_c1_seq5	-1.114120694	3.395178977	0.003096531	0.024497957	NA	NA	NA	NA	NA
Ctaxi_contig_26464|comp34148_c1_seq1	-1.113930446	2.920210694	0.002334072	0.019925095	ogd prolyl hydroxylase domain fe ii 2-	"gi|308800114|ref|XP_003074838.1|Ogd Prolyl (Lysyl) hydroxylase domain protein, putative Fe II 2-(IC) [Ostreococcus tauri] >gi|116061380|emb|CAL52098.1| Ogd Prolyl (Lysyl) hydroxylase domain protein, putative Fe II 2-(IC) [Ostreococcus tauri]"	NA	NA	NA
Ctaxi_contig_21128|comp33464_c1_seq3	-1.113518602	2.350906353	0.002452365	0.020579828	NA	NA	NA	NA	NA
Ctaxi_contig_50245|comp36162_c2_seq3	-1.11303322	5.89908737	5.68E-07	2.30E-05	cam cdpk family	gi|545368792|ref|XP_005649171.1|kinase-like protein [Coccomyxa subellipsoidea C-169] >gi|384251149|gb|EIE24627.1| kinase-like protein [Coccomyxa subellipsoidea C-169]	AT3G50530.1	CRK	 CDPK-related kinase 
Ctaxi_contig_14053|comp32279_c1_seq3	-1.112899662	5.997744511	8.24E-08	4.34E-06	chloroplast lumenal protein	gi|545364857|ref|XP_005647459.1|hypothetical protein COCSUDRAFT_66452 [Coccomyxa subellipsoidea C-169] >gi|384249433|gb|EIE22915.1| hypothetical protein COCSUDRAFT_66452 [Coccomyxa subellipsoidea C-169]	AT2G40400.2		 Protein of unknown function (DUF399 and DUF3411) 
Ctaxi_contig_50327|comp36168_c5_seq1	-1.112897733	5.791748135	2.78E-08	1.65E-06	tbc-domain-containing protein	gi|545370404|ref|XP_005649844.1|TBC-domain-containing protein [Coccomyxa subellipsoidea C-169] >gi|384251823|gb|EIE25300.1| TBC-domain-containing protein [Coccomyxa subellipsoidea C-169]	AT2G37290.1		 Ypt/Rab-GAP domain of gyp1p superfamily protein 
Ctaxi_contig_28644|comp34397_c0_seq1	-1.111761958	5.497327965	1.57E-07	7.70E-06	dead-box atp-dependent rna helicase chloroplastic-like	"gi|356534927|ref|XP_003536002.1|PREDICTED: DEAD-box ATP-dependent RNA helicase 3, chloroplastic-like [Glycine max]"	AT5G26742.3	emb1138	 DEAD box RNA helicase (RH3) 
Ctaxi_contig_52344|comp36284_c0_seq9	-1.111328906	3.178126681	0.001619855	0.015000879	NA	NA	NA	NA	NA
Ctaxi_contig_31089|comp34651_c1_seq3	-1.110892121	5.27634417	0.000124724	0.00202745	mitochondrial phosphate carrier 1	gi|302830802|ref|XP_002946967.1|mitochondrial phosphate carrier 1 [Volvox carteri f. nagariensis] >gi|300268011|gb|EFJ52193.1| mitochondrial phosphate carrier 1 [Volvox carteri f. nagariensis]	AT5G14040.1	PHT3;1	 phosphate transporter 3;1 
Ctaxi_contig_44952|comp35795_c3_seq1	-1.110269984	2.046107899	0.002239536	0.019308168	kinesin-like calmodulin-binding	gi|1491931|gb|AAC49393.1|kinesin-like protein [Nicotiana tabacum]	AT5G65930.2	"ZWI,PKCBP,KCBP"	 kinesin-like calmodulin-binding protein (ZWICHEL) 
Ctaxi_contig_71447|comp37253_c3_seq1	-1.110043119	4.51644288	1.47E-08	9.30E-07	solanesyl diphosphate synthase	gi|552813612|ref|XP_005843988.1|hypothetical protein CHLNCDRAFT_49140 [Chlorella variabilis] >gi|307103628|gb|EFN51886.1| hypothetical protein CHLNCDRAFT_49140 [Chlorella variabilis]	AT1G17050.1	SPS2	 solanesyl diphosphate synthase 2 
Ctaxi_contig_41538|comp35581_c5_seq4	-1.109172499	4.337096639	8.13E-05	0.001425774	nitrate reductase	"gi|545365770|ref|XP_005647830.1|nitrate reductase, partial [Coccomyxa subellipsoidea C-169] >gi|384249805|gb|EIE23286.1| nitrate reductase, partial [Coccomyxa subellipsoidea C-169]"	AT1G37130.1	"NIA2,B29,NIA2-1,CHL3,NR,NR2,ATNR2"	 nitrate reductase 2 
Ctaxi_contig_26392|comp34140_c1_seq3	-1.108737827	5.367551818	4.65E-06	0.000136686	NA	NA	NA	NA	NA
Ctaxi_contig_35479|comp35061_c1_seq1	-1.106858657	4.076807917	4.05E-06	0.000123379	protein	"gi|74272623|gb|ABA01107.1|apospory-associated protein C, partial [Chlamydomonas incerta]"	AT5G66530.2		 Galactose mutarotase-like superfamily protein 
Ctaxi_contig_39306|comp35401_c0_seq1	-1.106319792	3.012684046	0.004385884	0.031853279	prohibitin	gi|302832630|ref|XP_002947879.1|prohibitin [Volvox carteri f. nagariensis] >gi|300266681|gb|EFJ50867.1| prohibitin [Volvox carteri f. nagariensis]	AT5G40770.1	"ATPHB3,PHB3"	 prohibitin 3 
Ctaxi_contig_68996|comp37151_c1_seq4	-1.106278785	3.214360178	0.000215757	0.003164409	serine threonine-protein kinase ht1-like	gi|302839156|ref|XP_002951135.1|hypothetical protein VOLCADRAFT_117773 [Volvox carteri f. nagariensis] >gi|300263464|gb|EFJ47664.1| hypothetical protein VOLCADRAFT_117773 [Volvox carteri f. nagariensis]	AT3G63260.1	ATMRK1	 Protein kinase superfamily protein 
Ctaxi_contig_31111|comp34654_c0_seq1	-1.105711071	2.983922089	0.000309896	0.004193661	NA	NA	NA	NA	NA
Ctaxi_contig_43176|comp35689_c3_seq2	-1.104674035	4.505702866	0.000175131	0.002674665	NA	NA	NA	NA	NA
Ctaxi_contig_46342|comp35891_c1_seq42	-1.103653988	4.076145524	0.004121903	0.030418237	sodium-dependent transporter	gi|412990383|emb|CCO19701.1|bile acid:sodium symporter [Bathycoccus prasinos]	AT2G26900.1		 Sodium Bile acid symporter family 
Ctaxi_contig_63145|comp36900_c2_seq3	-1.103430913	3.416640802	9.01E-05	0.001547174	achain crystal structure of engineered northeast structural genomics consortium target	"gi|530537542|pdb|4J7W|AChain A, E3_5 Darpin L86a Mutant >gi|530537543|pdb|4J7W|B Chain B, E3_5 Darpin L86a Mutant"	AT2G17390.1	AKR2B	 ankyrin repeat-containing 2B 
Ctaxi_contig_29463|comp34484_c0_seq1	-1.103268369	3.237151558	0.000107565	0.001794913	eukaryotic translation initiation factor 2d-like	gi|302831852|ref|XP_002947491.1|hypothetical protein VOLCADRAFT_56991 [Volvox carteri f. nagariensis] >gi|300267355|gb|EFJ51539.1| hypothetical protein VOLCADRAFT_56991 [Volvox carteri f. nagariensis]	AT1G71350.1		 eukaryotic translation initiation factor SUI1 family protein 
Ctaxi_contig_28249|comp34350_c0_seq1	-1.102025013	3.540895764	0.000139382	0.002220693	NA	NA	NA	NA	NA
Ctaxi_contig_25162|comp34021_c0_seq1	-1.101180865	4.890822056	0.000189937	0.002854283	NA	NA	NA	NA	NA
Ctaxi_contig_67212|comp37084_c1_seq2	-1.098737367	3.027266893	0.001033144	0.010643285	NA	NA	NA	NA	NA
Ctaxi_contig_11600|comp31729_c2_seq1	-1.098070796	2.78688267	0.000566895	0.00670843	af483060_1apeg-like protein	gi|313213846|emb|CBY40692.1|unnamed protein product [Oikopleura dioica]	NA	NA	NA
Ctaxi_contig_14061|comp32281_c0_seq1	-1.097772687	7.379628197	3.31E-10	3.22E-08	black hull 4	gi|412985955|emb|CCO17155.1|predicted protein [Bathycoccus prasinos]	AT2G41190.1		 Transmembrane amino acid transporter family protein 
Ctaxi_contig_68705|comp37135_c4_seq2	-1.097667776	2.738249689	0.000956001	0.010029945	serine carboxypeptidase-like 47	gi|297808287|ref|XP_002872027.1|hypothetical protein ARALYDRAFT_489152 [Arabidopsis lyrata subsp. lyrata] >gi|297317864|gb|EFH48286.1| hypothetical protein ARALYDRAFT_489152 [Arabidopsis lyrata subsp. lyrata]	AT5G22980.1	scpl47	 serine carboxypeptidase-like 47 
Ctaxi_contig_58887|comp36674_c2_seq24	-1.097123213	4.362792834	1.43E-05	0.000343726	hypothetical protein VOLCADRAFT_118773	gi|302845929|ref|XP_002954502.1|hypothetical protein VOLCADRAFT_118773 [Volvox carteri f. nagariensis] >gi|300260174|gb|EFJ44395.1| hypothetical protein VOLCADRAFT_118773 [Volvox carteri f. nagariensis]	NA	NA	NA
Ctaxi_contig_70373|comp37205_c2_seq2	-1.096830485	2.329726242	0.003358792	0.026064159	polymorphic outer membrane protein	gi|333987538|ref|YP_004520145.1|polymorphic outer membrane protein [Methanobacterium sp. SWAN-1] >gi|503591769|ref|WP_013825845.1| hypothetical protein [Methanobacterium sp. SWAN-1] >gi|333825682|gb|AEG18344.1| polymorphic outer membrane protein [Methanobacterium sp. SWAN-1]	NA	NA	NA
Ctaxi_contig_11688|comp31752_c0_seq3	-1.096538472	7.231550375	0.001176326	0.011752429	NA	NA	NA	NA	NA
Ctaxi_contig_42336|comp35630_c0_seq5	-1.095029449	3.883148595	7.52E-05	0.001339392	ap-4 complex subunit epsilon-like	gi|545375455|ref|XP_005651907.1|ARM repeat-containing protein [Coccomyxa subellipsoidea C-169] >gi|384253889|gb|EIE27363.1| ARM repeat-containing protein [Coccomyxa subellipsoidea C-169]	AT1G31730.1		 Adaptin family protein 
Ctaxi_contig_41216|comp35560_c2_seq1	-1.094777676	5.3873732	6.54E-07	2.59E-05	1-deoxy-d-xylulose 5-phosphate reductoisomerase	gi|388564732|gb|AFK73395.1|2-C-methyl-D-erythritol 4-phosphate synthase [Plagiochasma appendiculatum] >gi|392598159|gb|AFM78686.1| 1-deoxy-D-xylulose-5-phosphate reductoisomerase [Plagiochasma appendiculatum]	AT5G62790.1	"DXR,PDE129"	 1-deoxy-D-xylulose 5-phosphate reductoisomerase 
Ctaxi_contig_18920|comp33131_c0_seq2	-1.094756081	2.793973768	0.002734992	0.02236529	protein	gi|545354109|ref|XP_005642889.1|photosystem II stability/assembly factor HCF136 [Coccomyxa subellipsoidea C-169] >gi|384244848|gb|EIE18345.1| photosystem II stability/assembly factor HCF136 [Coccomyxa subellipsoidea C-169]	AT5G23120.1	HCF136	" photosystem II stability/assembly factor, chloroplast (HCF136) "
Ctaxi_contig_53841|comp36370_c5_seq1	-1.094632023	3.597947324	1.22E-05	0.00030143	NA	NA	NA	NA	NA
Ctaxi_contig_35376|comp35048_c2_seq3	-1.093772041	3.206946816	0.002719576	0.022301771	selenocysteine lyase	gi|443693779|gb|ELT95059.1|hypothetical protein CAPTEDRAFT_204913 [Capitella teleta]	NA	NA	NA
Ctaxi_contig_55382|comp36466_c1_seq1	-1.093722887	2.068024995	0.003872835	0.029014146	apoptotic chromatin condensation inducer in the nucleus	gi|168028945|ref|XP_001766987.1|predicted protein [Physcomitrella patens] >gi|162681729|gb|EDQ68153.1| predicted protein [Physcomitrella patens]	AT4G39680.2		 SAP domain-containing protein 
Ctaxi_contig_24163|comp33892_c0_seq1	-1.092785235	3.415508211	5.36E-05	0.00102127	mitochondrial processing peptidase	"gi|552841110|ref|XP_005850220.1|hypothetical protein CHLNCDRAFT_20512, partial [Chlorella variabilis] >gi|307109881|gb|EFN58118.1| hypothetical protein CHLNCDRAFT_20512, partial [Chlorella variabilis]"	AT3G02090.2	MPPBETA	 Insulinase (Peptidase family M16) protein 
Ctaxi_contig_71961|comp37271_c0_seq1	-1.091378528	4.266093805	3.91E-05	0.00078612	NA	NA	NA	NA	NA
Ctaxi_contig_34465|comp34959_c0_seq4	-1.089317394	5.741266532	2.85E-06	9.17E-05	nad-dependent dehydratase	gi|302848856|ref|XP_002955959.1|hypothetical protein VOLCADRAFT_66420 [Volvox carteri f. nagariensis] >gi|300258685|gb|EFJ42919.1| hypothetical protein VOLCADRAFT_66420 [Volvox carteri f. nagariensis]	AT3G53520.3	"UXS1,ATUXS1"	 UDP-glucuronic acid decarboxylase 1 
Ctaxi_contig_32978|comp34834_c2_seq3	-1.089202401	2.308128061	0.003112103	0.024559884	NA	NA	NA	NA	NA
Ctaxi_contig_32188|comp34763_c4_seq7	-1.08917071	3.527266592	0.000495417	0.006041453	NA	NA	NA	NA	NA
Ctaxi_contig_23701|comp33825_c3_seq2	-1.088742074	2.441283464	0.000914415	0.009662975	NA	NA	NA	NA	NA
Ctaxi_contig_29139|comp34449_c2_seq3	-1.088255135	6.04217396	1.65E-09	1.36E-07	ring-hydroxylating large terminal subunit	"gi|434403930|ref|YP_007146815.1|ring-hydroxylating dioxygenase, large terminal subunit [Cylindrospermum stagnale PCC 7417] >gi|505020289|ref|WP_015207391.1| ring-hydroxylating dioxygenase, large terminal subunit [Cylindrospermum stagnale] >gi|428258185|gb|AFZ24135.1| ring-hydroxylating dioxygenase, large terminal subunit [Cylindrospermum stagnale PCC 7417]"	NA	NA	NA
Ctaxi_contig_63450|comp36919_c6_seq3	-1.088120898	5.291941681	1.10E-08	7.24E-07	NA	NA	NA	NA	NA
Ctaxi_contig_14219|comp32322_c1_seq2	-1.087374081	3.853153489	6.15E-05	0.001137038	NA	NA	NA	NA	NA
Ctaxi_contig_64904|comp36989_c3_seq3	-1.087294013	1.93962238	0.003951143	0.029476869	NA	NA	NA	NA	NA
Ctaxi_contig_25393|comp34043_c1_seq1	-1.085697675	3.758675174	9.02E-05	0.001547333	NA	NA	NA	NA	NA
Ctaxi_contig_33345|comp34864_c5_seq5	-1.085623554	4.143213275	1.10E-05	0.000278197	NA	NA	NA	NA	NA
Ctaxi_contig_69454|comp37169_c0_seq3	-1.084554864	3.500262924	0.00019672	0.002937239	ferrochelatase 1	gi|2460251|gb|AAB71887.1|ferrochelatase [Hordeum vulgare]	AT5G26030.2	"FC1,FC-I,ATFC-I"	 ferrochelatase 1 
Ctaxi_contig_24241|comp33903_c1_seq1	-1.082976424	2.180225475	0.004993407	0.035145546	NA	NA	NA	NA	NA
Ctaxi_contig_40792|comp35533_c3_seq1	-1.082966081	2.821305578	0.000246883	0.003533262	NA	NA	NA	NA	NA
Ctaxi_contig_28282|comp34355_c1_seq6	-1.082925612	4.843471075	2.09E-06	7.07E-05	NA	NA	NA	NA	NA
Ctaxi_contig_10157|comp31316_c0_seq1	-1.080015103	3.480373881	0.00236456	0.020101459	predicted protein	gi|159483897|ref|XP_001699997.1|predicted protein [Chlamydomonas reinhardtii] >gi|158281939|gb|EDP07693.1| predicted protein [Chlamydomonas reinhardtii]	NA	NA	NA
Ctaxi_contig_66535|comp37052_c1_seq2	-1.079208858	3.940775174	7.32E-05	0.001308656	adhesin-like protein	gi|288560219|ref|YP_003423705.1|adhesin-like protein [Methanobrevibacter ruminantium M1] >gi|502720780|ref|WP_012955764.1| adhesin-like protein [Methanobrevibacter ruminantium] >gi|288542929|gb|ADC46813.1| adhesin-like protein [Methanobrevibacter ruminantium M1]	NA	NA	NA
Ctaxi_contig_20543|comp33394_c0_seq4	-1.078787704	2.644737299	0.002726197	0.022319205	gdp-mannose-dependent alpha-mannosyltransferase-like	gi|552811859|ref|XP_005843576.1|hypothetical protein CHLNCDRAFT_33086 [Chlorella variabilis] >gi|307103212|gb|EFN51474.1| hypothetical protein CHLNCDRAFT_33086 [Chlorella variabilis]	AT5G01220.1	SQD2	 sulfoquinovosyldiacylglycerol 2 
Ctaxi_contig_51450|comp36239_c0_seq5	-1.078509678	2.300521588	0.00502051	0.035264523	NA	NA	NA	NA	NA
Ctaxi_contig_42342|comp35630_c2_seq3	-1.078490718	5.925353202	1.15E-07	5.89E-06	NA	NA	NA	NA	NA
Ctaxi_contig_17305|comp32881_c1_seq1	-1.077842236	3.637198483	0.000262077	0.003689784	coproporphyrinogen-iii chloroplastic-like	gi|302817209|ref|XP_002990281.1|hypothetical protein SELMODRAFT_131328 [Selaginella moellendorffii] >gi|300141990|gb|EFJ08696.1| hypothetical protein SELMODRAFT_131328 [Selaginella moellendorffii]	AT1G03475.1	"LIN2,HEMF1,ATCPO-I"	 Coproporphyrinogen III oxidase 
Ctaxi_contig_57572|comp36603_c2_seq5	-1.076725869	3.744371852	0.000597559	0.006986849	transmembrane protein 106c-like	gi|302845571|ref|XP_002954324.1|hypothetical protein VOLCADRAFT_118686 [Volvox carteri f. nagariensis] >gi|300260529|gb|EFJ44748.1| hypothetical protein VOLCADRAFT_118686 [Volvox carteri f. nagariensis]	NA	NA	NA
Ctaxi_contig_66198|comp37037_c0_seq120	-1.076556013	4.45630116	1.82E-05	0.000419085	NA	NA	NA	NA	NA
Ctaxi_contig_46609|comp35910_c3_seq1	-1.075230084	2.924279671	0.003791514	0.028551639	cyclopropane fatty acid synthase	gi|545367968|ref|XP_005648777.1|cyclopropane fatty acid synthase [Coccomyxa subellipsoidea C-169] >gi|384250754|gb|EIE24233.1| cyclopropane fatty acid synthase [Coccomyxa subellipsoidea C-169]	AT3G23530.1		 Cyclopropane-fatty-acyl-phospholipid synthase 
Ctaxi_contig_60864|comp36779_c0_seq1	-1.074161269	2.307145255	0.00222404	0.019214442	NA	NA	NA	NA	NA
Ctaxi_contig_15631|comp32586_c3_seq1	-1.073979839	3.223500589	0.001689461	0.015489749	NA	NA	NA	NA	NA
Ctaxi_contig_40042|comp35466_c1_seq3	-1.072201583	5.383492519	4.83E-06	0.0001407	triose phosphate translocator	gi|302853242|ref|XP_002958137.1|hypothetical protein VOLCADRAFT_77822 [Volvox carteri f. nagariensis] >gi|300256498|gb|EFJ40762.1| hypothetical protein VOLCADRAFT_77822 [Volvox carteri f. nagariensis]	AT5G46110.2	"APE2,TPT"	 Glucose-6-phosphate/phosphate translocator-related 
Ctaxi_contig_65240|comp37005_c2_seq4	-1.071491028	4.448293942	1.41E-05	0.00034072	saccharopine dehydrogenase	gi|545374389|ref|XP_005651485.1|saccharopine dehydrogenase [Coccomyxa subellipsoidea C-169] >gi|384253466|gb|EIE26941.1| saccharopine dehydrogenase [Coccomyxa subellipsoidea C-169]	AT5G39410.1		 Saccharopine dehydrogenase  
Ctaxi_contig_55814|comp36493_c0_seq1	-1.071359784	5.798951119	1.17E-08	7.65E-07	polymorphic outer membrane protein	gi|428217724|ref|YP_007102189.1|polymorphic outer membrane protein [Pseudanabaena sp. PCC 7367] >gi|504977628|ref|WP_015164730.1| polymorphic outer membrane protein [Pseudanabaena sp. PCC 7367] >gi|427989506|gb|AFY69761.1| polymorphic outer membrane protein [Pseudanabaena sp. PCC 7367]	NA	NA	NA
Ctaxi_contig_52340|comp36284_c0_seq5	-1.070667842	5.994982552	6.90E-08	3.71E-06	regulator of chromosome condensation family protein	gi|524866999|ref|XP_005090313.1|PREDICTED: protein RCC2-like [Aplysia californica]	AT5G16040.1		 Regulator of chromosome condensation (RCC1) family protein 
Ctaxi_contig_32615|comp34797_c1_seq2	-1.070253898	2.76960594	0.003386964	0.02626371	adhesin-like protein	"gi|514483672|gb|EPH53041.1|hypothetical protein CAOG_09059, partial [Capsaspora owczarzaki ATCC 30864]"	NA	NA	NA
Ctaxi_contig_10567|comp31437_c0_seq1	-1.070047021	4.823032133	1.11E-05	0.000279616	NA	NA	NA	NA	NA
Ctaxi_contig_22920|comp33730_c2_seq8	-1.070041544	7.595698375	1.53E-06	5.41E-05	rubisco activase	gi|342360007|gb|AEL29575.1|chloroplast rubisco activase [Chlorella pyrenoidosa]	AT2G39730.3	RCA	 rubisco activase 
Ctaxi_contig_8441|comp30695_c0_seq1	-1.067579662	2.641167375	0.00276449	0.022520377	thylakoid lumenal kda chloroplastic-like	gi|545364905|ref|XP_005647472.1|hypothetical protein COCSUDRAFT_53704 [Coccomyxa subellipsoidea C-169] >gi|384249446|gb|EIE22928.1| hypothetical protein COCSUDRAFT_53704 [Coccomyxa subellipsoidea C-169]	NA	NA	NA
Ctaxi_contig_71970|comp37271_c3_seq7	-1.06677002	3.472597838	3.95E-05	0.00079032	NA	NA	NA	NA	NA
Ctaxi_contig_70495|comp37211_c0_seq12	-1.066478799	2.704309062	0.001227829	0.012135267	NA	NA	NA	NA	NA
Ctaxi_contig_34069|comp34924_c2_seq1	-1.066264573	5.632794382	7.38E-06	0.000200245	patatin	gi|428312372|ref|YP_007123349.1|patatin [Microcoleus sp. PCC 7113] >gi|504996977|ref|WP_015184079.1| patatin [Microcoleus sp. PCC 7113] >gi|428253984|gb|AFZ19943.1| patatin [Microcoleus sp. PCC 7113]	AT2G26560.1	"PLP2,PLAIIA,PLA2A"	 phospholipase A 2A 
Ctaxi_contig_18057|comp33009_c0_seq5	-1.065355375	4.502791538	6.27E-06	0.000174334	NA	NA	NA	NA	NA
Ctaxi_contig_12391|comp31929_c0_seq1	-1.064927707	4.615447194	2.54E-05	0.000547536	peptidyl-prolyl cis-trans isomerase chloroplastic-like	gi|302853750|ref|XP_002958388.1|hypothetical protein VOLCADRAFT_108119 [Volvox carteri f. nagariensis] >gi|300256268|gb|EFJ40538.1| hypothetical protein VOLCADRAFT_108119 [Volvox carteri f. nagariensis]	AT3G01480.1	"CYP38,ATCYP38"	 cyclophilin 38 
Ctaxi_contig_35084|comp35021_c1_seq2	-1.064606052	5.414839338	3.83E-07	1.67E-05	tfp pilus assembly protein	gi|427712514|ref|YP_007061138.1|hypothetical protein Syn6312_1425 [Synechococcus sp. PCC 6312] >gi|504937037|ref|WP_015124139.1| hypothetical protein [Synechococcus sp. PCC 6312] >gi|427376643|gb|AFY60595.1| hypothetical protein Syn6312_1425 [Synechococcus sp. PCC 6312]	AT5G63650.1	"SNRK2-5,SNRK2.5,SRK2H"	 SNF1-related protein kinase 2.5 
Ctaxi_contig_9235|comp31018_c0_seq1	-1.06405783	3.183685556	0.000248085	0.003537831	photosystem ii 11 kd protein	gi|552813932|ref|XP_005844068.1|hypothetical protein CHLNCDRAFT_59045 [Chlorella variabilis] >gi|307103708|gb|EFN51966.1| hypothetical protein CHLNCDRAFT_59045 [Chlorella variabilis]	AT1G03600.1	PSB27	 photosystem II family protein 
Ctaxi_contig_54301|comp36401_c3_seq1	-1.062484698	3.792653034	1.05E-05	0.000267106	serine hydroxymethyltransferase	gi|552810065|ref|XP_005843102.1|serine hydroxymethyltransferase [Chlorella variabilis] >gi|307102732|gb|EFN51000.1| serine hydroxymethyltransferase [Chlorella variabilis]	AT4G37930.1	"SHM1,STM,SHMT1"	 serine transhydroxymethyltransferase 1 
Ctaxi_contig_44107|comp35756_c0_seq1	-1.062101248	2.245226391	0.007486081	0.047846468	dna-(apurinic or apyrimidinic site) lyase 2-like	gi|545358170|ref|XP_005644674.1|DNase I-like protein [Coccomyxa subellipsoidea C-169] >gi|384246641|gb|EIE20130.1| DNase I-like protein [Coccomyxa subellipsoidea C-169]	AT4G36050.2		 endonuclease/exonuclease/phosphatase family protein 
Ctaxi_contig_18776|comp33106_c0_seq2	-1.060627676	2.091536824	0.004346477	0.031624367	NA	NA	NA	NA	NA
Ctaxi_contig_63454|comp36919_c6_seq7	-1.059834372	4.138841277	1.97E-05	0.000448148	NA	NA	NA	NA	NA
Ctaxi_contig_59659|comp36712_c0_seq1	-1.059797093	2.51042159	0.002761157	0.022498942	NA	NA	NA	NA	NA
Ctaxi_contig_25242|comp34031_c5_seq1	-1.059656358	5.482532945	6.36E-05	0.001167789	NA	NA	NA	NA	NA
Ctaxi_contig_45886|comp35861_c1_seq4	-1.05945787	3.279675544	0.000492915	0.006017807	NA	NA	NA	NA	NA
Ctaxi_contig_15479|comp32563_c2_seq1	-1.05931995	7.309378091	1.59E-05	0.000377464	NA	NA	NA	NA	NA
Ctaxi_contig_16548|comp32747_c2_seq1	-1.058824244	2.068582778	0.006892788	0.044932009	NA	NA	NA	NA	NA
Ctaxi_contig_64941|comp36991_c3_seq1	-1.058464641	6.146168973	8.03E-06	0.00021515	NA	NA	NA	NA	NA
Ctaxi_contig_47100|comp35950_c1_seq2	-1.056722969	2.144151794	0.005702817	0.039014663	NA	NA	NA	NA	NA
Ctaxi_contig_43529|comp35719_c1_seq4	-1.056360222	4.497911089	5.40E-07	2.21E-05	NA	NA	NA	NA	NA
Ctaxi_contig_68351|comp37123_c8_seq1	-1.056191068	1.932477585	0.006005161	0.040533902	NA	NA	NA	NA	NA
Ctaxi_contig_66320|comp37043_c3_seq3	-1.054216829	2.212737884	0.0016202	0.015000879	haloacid dehalogenase-like hydrolase family protein	gi|168024767|ref|XP_001764907.1|predicted protein [Physcomitrella patens] >gi|162683943|gb|EDQ70349.1| predicted protein [Physcomitrella patens]	AT1G56500.1		 haloacid dehalogenase-like hydrolase family protein 
Ctaxi_contig_25878|comp34085_c0_seq6	-1.054194686	4.204051494	8.76E-06	0.0002304	meiotically up-regulated 158 protein	gi|552929970|gb|ESA13735.1|hypothetical protein GLOINDRAFT_176056 [Rhizophagus irregularis DAOM 181602]	NA	NA	NA
Ctaxi_contig_9883|comp31239_c0_seq3	-1.052760268	4.108680258	0.000101915	0.001714916	mitochondrial substrate carrier family protein	gi|302847956|ref|XP_002955511.1|hypothetical protein VOLCADRAFT_83295 [Volvox carteri f. nagariensis] >gi|300259134|gb|EFJ43364.1| hypothetical protein VOLCADRAFT_83295 [Volvox carteri f. nagariensis]	AT4G03115.1		 Mitochondrial substrate carrier family protein 
Ctaxi_contig_24950|comp33997_c0_seq3	-1.052398348	3.495975941	0.000318942	0.004279957	NA	NA	NA	NA	NA
Ctaxi_contig_63452|comp36919_c6_seq5	-1.051965925	4.78513057	8.04E-07	3.10E-05	NA	NA	AT3G09080.1		 Transducin/WD40 repeat-like superfamily protein 
Ctaxi_contig_41530|comp35581_c2_seq1	-1.050595801	7.819737468	1.07E-08	7.13E-07	nitrate reductase	"gi|468362410|gb|AGH30311.1|nitrate reductase, partial [Chromochloris zofingiensis]"	AT1G37130.1	"NIA2,B29,NIA2-1,CHL3,NR,NR2,ATNR2"	 nitrate reductase 2 
Ctaxi_contig_63356|comp36914_c1_seq2	-1.050514366	4.163225686	1.55E-05	0.00036983	chaperonin 60b2	gi|545364822|ref|XP_005647445.1|chaperonin 60B2 [Coccomyxa subellipsoidea C-169] >gi|384249419|gb|EIE22901.1| chaperonin 60B2 [Coccomyxa subellipsoidea C-169]	AT1G55490.2	"CPN60B,LEN1"	 chaperonin 60 beta 
Ctaxi_contig_47892|comp36002_c8_seq1	-1.050326397	5.908288113	3.36E-08	1.95E-06	cysteine proteinase cathepsin f	gi|298708372|emb|CBJ48435.1|Cysteine proteinase Cathepsin F (ISS) [Ectocarpus siliculosus]	AT3G56160.1		 Sodium Bile acid symporter family 
Ctaxi_contig_32626|comp34797_c2_seq1	-1.049788418	2.384415401	0.001660544	0.015316933	NA	NA	NA	NA	NA
Ctaxi_contig_67232|comp37084_c4_seq1	-1.048777107	3.6214143	0.000306728	0.00415957	protein argonaute 1	gi|502087079|ref|XP_004488420.1|PREDICTED: protein argonaute PNH1-like isoform X1 [Cicer arietinum] >gi|502087082|ref|XP_004488421.1| PREDICTED: protein argonaute PNH1-like isoform X2 [Cicer arietinum] >gi|502087085|ref|XP_004488422.1| PREDICTED: protein argonaute PNH1-like isoform X3 [Cicer arietinum] >gi|502087088|ref|XP_004488423.1| PREDICTED: protein argonaute PNH1-like isoform X4 [Cicer arietinum] >gi|502087091|ref|XP_004488424.1| PREDICTED: protein argonaute PNH1-like isoform X5 [Cicer arietinum] >gi|502087094|ref|XP_004488425.1| PREDICTED: protein argonaute PNH1-like isoform X6 [Cicer arietinum]	AT1G48410.1	AGO1	 Stabilizer of iron transporter SufD / Polynucleotidyl transferase 
Ctaxi_contig_27314|comp34238_c2_seq7	-1.048760481	4.659730924	7.87E-06	0.000211524	NA	NA	NA	NA	NA
Ctaxi_contig_18246|comp33041_c2_seq1	-1.047735743	2.855265449	0.00516093	0.036045589	NA	NA	NA	NA	NA
Ctaxi_contig_23060|comp33748_c0_seq2	-1.046961075	2.607364292	0.006758454	0.044370849	NA	NA	NA	NA	NA
Ctaxi_contig_22168|comp33629_c0_seq4	-1.046751579	2.868583272	0.001799983	0.016298439	6-phosphogluconate partial	"gi|356528974|ref|XP_003533072.1|PREDICTED: 6-phosphogluconate dehydrogenase, decarboxylating-like [Glycine max]"	AT1G64190.1		 6-phosphogluconate dehydrogenase family protein 
Ctaxi_contig_14633|comp32409_c1_seq3	-1.04635029	2.68517003	0.000848957	0.009116199	NA	NA	NA	NA	NA
Ctaxi_contig_47422|comp35972_c2_seq2	-1.045702449	2.993243263	0.001494295	0.014087308	NA	NA	NA	NA	NA
Ctaxi_contig_42332|comp35630_c0_seq1	-1.045143429	4.864737607	5.56E-07	2.26E-05	ap-4 complex subunit epsilon-1	gi|545375455|ref|XP_005651907.1|ARM repeat-containing protein [Coccomyxa subellipsoidea C-169] >gi|384253889|gb|EIE27363.1| ARM repeat-containing protein [Coccomyxa subellipsoidea C-169]	AT1G31730.1		 Adaptin family protein 
Ctaxi_contig_40049|comp35466_c4_seq1	-1.045140733	4.998306134	5.19E-06	0.000149116	triose phosphate translocator	gi|552818702|ref|XP_005845245.1|hypothetical protein CHLNCDRAFT_58576 [Chlorella variabilis] >gi|307104892|gb|EFN53143.1| hypothetical protein CHLNCDRAFT_58576 [Chlorella variabilis]	AT5G46110.3	"APE2,TPT"	 Glucose-6-phosphate/phosphate translocator-related 
Ctaxi_contig_7753|comp30329_c0_seq1	-1.044990801	2.301373503	0.004589153	0.032978559	40s ribosomal protein s8	"gi|145356743|ref|XP_001422585.1|Ribosomal protein S8, component of cytosolic 80S ribosome and 40S small subunit [Ostreococcus lucimarinus CCE9901] >gi|144582828|gb|ABP00902.1| Ribosomal protein S8, component of cytosolic 80S ribosome and 40S small subunit [Ostreococcus lucimarinus CCE9901]"	AT5G59240.1		 Ribosomal protein S8e family protein 
Ctaxi_contig_9182|comp30995_c1_seq1	-1.044716662	6.852932902	5.50E-07	2.24E-05	NA	NA	NA	NA	NA
Ctaxi_contig_16749|comp32783_c0_seq3	-1.044152389	5.05480557	2.49E-05	0.000539862	NA	NA	NA	NA	NA
Ctaxi_contig_54733|comp36426_c2_seq1	-1.043368858	2.686141615	0.002011759	0.017798937	ankyrin repeat protein	gi|229582572|ref|YP_002840971.1|ankyrin [Sulfolobus islandicus Y.N.15.51] >gi|502134864|ref|WP_012717676.1| ankyrin [Sulfolobus islandicus] >gi|228013288|gb|ACP49049.1| Ankyrin [Sulfolobus islandicus Y.N.15.51]	AT5G02620.1	"ANK1,ATANK1"	 ankyrin-like1 
Ctaxi_contig_7476|comp30146_c1_seq4	-1.04297662	3.076015963	0.000915913	0.009672425	NA	NA	NA	NA	NA
Ctaxi_contig_43365|comp35706_c2_seq4	-1.042513209	3.147975255	0.000166481	0.00255473	atp-binding cassette superfamily	gi|530739593|gb|EQC37835.1|hypothetical protein SDRG_04858 [Saprolegnia diclina VS20]	AT1G17840.1	"WBC11,ABCG11,DSO,COF1,ATWBC11"	 white-brown complex homolog protein 11 
Ctaxi_contig_43181|comp35689_c4_seq4	-1.042194378	4.638454631	0.000293664	0.004033347	NA	NA	NA	NA	NA
Ctaxi_contig_38058|comp35295_c0_seq1	-1.04199223	3.544726881	0.000172613	0.002638718	NA	NA	NA	NA	NA
Ctaxi_contig_13136|comp32090_c0_seq1	-1.041763328	2.744203898	0.003247744	0.025411474	malonyl- -acyl carrier protein mitochondrial-like	gi|545374047|ref|XP_005651334.1|putative malonyl-CoA:Acyl carrier protein transacylase [Coccomyxa subellipsoidea C-169] >gi|384253315|gb|EIE26790.1| putative malonyl-CoA:Acyl carrier protein transacylase [Coccomyxa subellipsoidea C-169]	AT2G30200.1		 catalytics;transferases;[acyl-carrier-protein] S-malonyltransferases;binding 
Ctaxi_contig_53955|comp36378_c2_seq1	-1.041601174	5.795942605	5.90E-07	2.38E-05	cell number regulator 2	gi|475382687|gb|EMT00654.1|hypothetical protein F775_27031 [Aegilops tauschii]	AT1G14870.1	PCR2	 PLANT CADMIUM RESISTANCE 2 
Ctaxi_contig_27005|comp34200_c1_seq2	-1.041133063	9.118208328	3.16E-08	1.85E-06	manganese-dependent adp-ribose cdp-alcohol diphosphatase-like	gi|168031131|ref|XP_001768075.1|predicted protein [Physcomitrella patens] >gi|162680713|gb|EDQ67147.1| predicted protein [Physcomitrella patens]	AT4G24730.3		 Calcineurin-like metallo-phosphoesterase superfamily protein 
Ctaxi_contig_13561|comp32186_c2_seq1	-1.040387472	3.988032102	3.60E-05	0.000735179	NA	NA	NA	NA	NA
Ctaxi_contig_66747|comp37063_c4_seq1	-1.040368985	3.114317883	0.001211594	0.012030415	NA	NA	NA	NA	NA
Ctaxi_contig_52494|comp36294_c1_seq1	-1.039772806	2.908816167	0.002593609	0.02148856	beta-hexosaminidase precursor	gi|545376070|ref|XP_005652149.1|glycoside hydrolase [Coccomyxa subellipsoidea C-169] >gi|384254131|gb|EIE27605.1| glycoside hydrolase [Coccomyxa subellipsoidea C-169]	AT1G65590.1	"HEXO3,ATHEX1"	 beta-hexosaminidase 3 
Ctaxi_contig_69341|comp37164_c2_seq1	-1.038769779	3.295923063	0.000763257	0.008438186	NA	NA	NA	NA	NA
Ctaxi_contig_52336|comp36284_c0_seq1	-1.03849767	6.383721806	1.64E-07	8.04E-06	probable e3 ubiquitin-protein ligase herc3	"gi|552840792|ref|XP_005850142.1|hypothetical protein CHLNCDRAFT_20586, partial [Chlorella variabilis] >gi|307109803|gb|EFN58040.1| hypothetical protein CHLNCDRAFT_20586, partial [Chlorella variabilis]"	AT5G63860.1	UVR8	 Regulator of chromosome condensation (RCC1) family protein 
Ctaxi_contig_19624|comp33235_c3_seq1	-1.037362259	6.349780107	6.07E-06	0.000169586	chlorophyll a b-binding protein chloroplast precursor	gi|87313239|gb|ABD37916.1|light-harvesting chlorophyll-a/b binding protein Lhcb5 [Chlamydomonas incerta]	AT4G10340.1	LHCB5	 light harvesting complex of photosystem II 5 
Ctaxi_contig_37721|comp35263_c1_seq1	-1.036223172	6.770689961	0.000218588	0.003198243	glyceraldehyde-3-phosphate dehydrogenase	gi|87330914|gb|ABD37957.1|glyceraldehyde-3-phosphate dehydrogenase subunit A [Cladophora rupestris]	AT1G42970.1	GAPB	 glyceraldehyde-3-phosphate dehydrogenase B subunit 
Ctaxi_contig_46024|comp35871_c0_seq4	-1.035946002	4.096058005	4.05E-06	0.000123379	NA	NA	NA	NA	NA
Ctaxi_contig_26505|comp34151_c1_seq2	-1.035889839	2.060232383	0.004151975	0.030594008	NA	NA	NA	NA	NA
Ctaxi_contig_30935|comp34636_c1_seq1	-1.035357507	12.82827861	6.60E-07	2.61E-05	nitrate reductase	gi|1113861|gb|AAC49459.1|nitrate reductase [Chlorella vulgaris] >gi|1113863|gb|AAC49460.1| nitrate reductase [Chlorella vulgaris]	AT1G77760.1	"NIA1,GNR1,NR1"	 nitrate reductase 1 
Ctaxi_contig_28155|comp34339_c1_seq1	-1.035348711	3.479211078	0.000271186	0.003790469	adhesin-like protein	gi|288560906|ref|YP_003424392.1|adhesin-like protein [Methanobrevibacter ruminantium M1] >gi|502721464|ref|WP_012956448.1| adhesin-like protein [Methanobrevibacter ruminantium] >gi|288543616|gb|ADC47500.1| adhesin-like protein [Methanobrevibacter ruminantium M1]	NA	NA	NA
Ctaxi_contig_42338|comp35630_c1_seq1	-1.034838228	6.122372559	1.99E-07	9.47E-06	ap-4 complex subunit epsilon-like	gi|168017112|ref|XP_001761092.1|predicted protein [Physcomitrella patens] >gi|162687778|gb|EDQ74159.1| predicted protein [Physcomitrella patens]	AT1G31730.1		 Adaptin family protein 
Ctaxi_contig_22918|comp33730_c2_seq6	-1.034773841	8.938186414	1.38E-05	0.000334624	rubisco activase	gi|342360007|gb|AEL29575.1|chloroplast rubisco activase [Chlorella pyrenoidosa]	AT2G39730.3	RCA	 rubisco activase 
Ctaxi_contig_34211|comp34939_c2_seq1	-1.033921866	5.170738151	1.80E-06	6.26E-05	chlorophyllide a chloroplastic-like	gi|414878610|tpg|DAA55741.1|TPA: hypothetical protein ZEAMMB73_990220 [Zea mays]	AT1G44446.3	"CH1,ATCAO,CAO"	 Pheophorbide a oxygenase family protein with Rieske [2Fe-2S] domain 
Ctaxi_contig_51074|comp36215_c0_seq3	-1.03359006	3.778481451	1.15E-05	0.000286797	NA	NA	NA	NA	NA
Ctaxi_contig_31091|comp34651_c1_seq5	-1.032499424	4.976325987	6.80E-06	0.000187158	mitochondrial phosphate transporter	"gi|475438140|gb|EMT01356.1|Phosphate carrier protein, mitochondrial [Aegilops tauschii]"	AT5G14040.1	PHT3;1	 phosphate transporter 3;1 
Ctaxi_contig_31092|comp34651_c1_seq6	-1.032499219	4.976325987	6.80E-06	0.000187158	mitochondrial phosphate transporter	gi|474244840|gb|EMS59959.1|hypothetical protein TRIUR3_07456 [Triticum urartu]	AT5G14040.1	PHT3;1	 phosphate transporter 3;1 
Ctaxi_contig_28277|comp34355_c1_seq1	-1.031557377	4.911880009	0.001143647	0.011488554	serine protease 1	gi|195447004|ref|XP_002071022.1|GK25361 [Drosophila willistoni] >gi|194167107|gb|EDW82008.1| GK25361 [Drosophila willistoni]	NA	NA	NA
Ctaxi_contig_31562|comp34701_c2_seq4	-1.031272736	3.268388296	0.000506473	0.006150551	NA	NA	NA	NA	NA
Ctaxi_contig_21795|comp33576_c1_seq1	-1.031148263	3.119953896	0.001688762	0.015489749	type ii citrate synthase	gi|303284339|ref|XP_003061460.1|predicted protein [Micromonas pusilla CCMP1545] >gi|226456790|gb|EEH54090.1| predicted protein [Micromonas pusilla CCMP1545]	NA	NA	NA
Ctaxi_contig_67216|comp37084_c2_seq4	-1.030123829	4.624775711	7.66E-06	0.000206906	piwi-domain-containing protein	gi|545363508|ref|XP_005646875.1|Piwi-domain-containing protein [Coccomyxa subellipsoidea C-169] >gi|384248848|gb|EIE22331.1| Piwi-domain-containing protein [Coccomyxa subellipsoidea C-169]	NA	NA	NA
Ctaxi_contig_23791|comp33836_c2_seq2	-1.029093674	3.27706562	0.006481371	0.042953784	peroxisomal membrane mpv17 pmp22-like protein	gi|545359114|ref|XP_005645051.1|hypothetical protein COCSUDRAFT_67394 [Coccomyxa subellipsoidea C-169] >gi|384247019|gb|EIE20507.1| hypothetical protein COCSUDRAFT_67394 [Coccomyxa subellipsoidea C-169]	AT4G03410.2		 Peroxisomal membrane 22 kDa (Mpv17/PMP22) family protein 
Ctaxi_contig_15831|comp32624_c0_seq4	-1.02888337	3.356958583	0.00041941	0.005291632	diacylglyceryl- -trimethylhomoserine synthesis protein	"gi|545369055|ref|XP_005649296.1|diacylglyceryl-N,N,N-trimethylhomoserine synthesis protein [Coccomyxa subellipsoidea C-169] >gi|384251274|gb|EIE24752.1| diacylglyceryl-N,N,N-trimethylhomoserine synthesis protein [Coccomyxa subellipsoidea C-169]"	NA	NA	NA
Ctaxi_contig_63969|comp36945_c5_seq1	-1.028517699	5.958426176	1.84E-07	8.84E-06	NA	NA	NA	NA	NA
Ctaxi_contig_43168|comp35689_c0_seq1	-1.027853138	5.74003167	0.000298067	0.004073116	protein weak chloroplast movement under blue light 1-like	gi|302837680|ref|XP_002950399.1|hypothetical protein VOLCADRAFT_104654 [Volvox carteri f. nagariensis] >gi|300264404|gb|EFJ48600.1| hypothetical protein VOLCADRAFT_104654 [Volvox carteri f. nagariensis]	NA	NA	NA
Ctaxi_contig_59194|comp36689_c2_seq3	-1.027571045	2.509412325	0.007090196	0.045864613	protein	gi|255078964|ref|XP_002503062.1|predicted protein [Micromonas sp. RCC299] >gi|226518328|gb|ACO64320.1| predicted protein [Micromonas sp. RCC299]	AT2G18220.1		 Noc2p family 
Ctaxi_contig_71803|comp37264_c2_seq1	-1.026817916	3.18993241	0.002246443	0.01935075	polymorphic outer membrane protein	gi|507077577|ref|WP_016148348.1|hypothetical protein [Butyricicoccus pullicaecorum] >gi|500577467|gb|EOQ36193.1| hypothetical protein HMPREF1526_02225 [Butyricicoccus pullicaecorum 1.2]	NA	NA	NA
Ctaxi_contig_52937|comp36324_c3_seq2	-1.026066641	5.038758174	1.63E-06	5.71E-05	camp-dependent protein kinase regulatory subunit	gi|302838552|ref|XP_002950834.1|hypothetical protein VOLCADRAFT_81219 [Volvox carteri f. nagariensis] >gi|300263951|gb|EFJ48149.1| hypothetical protein VOLCADRAFT_81219 [Volvox carteri f. nagariensis]	AT2G20050.1		 protein serine/threonine phosphatases;protein kinases;catalytics;cAMP-dependent protein kinase regulators;ATP binding;protein serine/threonine phosphatases 
Ctaxi_contig_15499|comp32568_c1_seq1	-1.024976863	6.461814869	1.05E-05	0.000267106	serine hydroxymethyltransferase 3	gi|302839035|ref|XP_002951075.1|glycine/serine hydroxymethyltransferase [Volvox carteri f. nagariensis] >gi|300263770|gb|EFJ47969.1| glycine/serine hydroxymethyltransferase [Volvox carteri f. nagariensis]	AT4G32520.2	SHM3	 serine hydroxymethyltransferase 3 
Ctaxi_contig_48206|comp36025_c5_seq1	-1.024843658	2.547718045	0.001956436	0.017420496	NA	NA	NA	NA	NA
Ctaxi_contig_66649|comp37058_c4_seq6	-1.024790641	2.751692119	0.003777122	0.028470003	hypothetical protein VOLCADRAFT_94569	gi|302844442|ref|XP_002953761.1|hypothetical protein VOLCADRAFT_94569 [Volvox carteri f. nagariensis] >gi|300260869|gb|EFJ45085.1| hypothetical protein VOLCADRAFT_94569 [Volvox carteri f. nagariensis]	NA	NA	NA
Ctaxi_contig_41605|comp35585_c4_seq1	-1.024642296	3.99649244	0.002350576	0.020018232	nadh dehydrogenase chloroplastic mitochondrial-like	gi|159467579|ref|XP_001691969.1|type-II NADH dehydrogenase [Chlamydomonas reinhardtii] >gi|158278696|gb|EDP04459.1| type-II NADH dehydrogenase [Chlamydomonas reinhardtii]	AT5G08740.1	NDC1	 NAD(P)H dehydrogenase C1 
Ctaxi_contig_32655|comp34802_c0_seq1	-1.023713294	3.334423874	0.001354176	0.013066319	NA	NA	NA	NA	NA
Ctaxi_contig_37436|comp35236_c1_seq1	-1.023682579	3.275814947	0.002989694	0.023869922	NA	NA	NA	NA	NA
Ctaxi_contig_26038|comp34103_c1_seq1	-1.022682387	3.397951231	0.00057908	0.006815509	f1f0 atp synthase gamma subunit	gi|545370823|ref|XP_005650017.1|F1F0 ATP synthase gamma subunit [Coccomyxa subellipsoidea C-169] >gi|384251996|gb|EIE25473.1| F1F0 ATP synthase gamma subunit [Coccomyxa subellipsoidea C-169]	AT2G33040.1	ATP3	 gamma subunit of Mt ATP synthase 
Ctaxi_contig_71843|comp37266_c4_seq12	-1.022313236	3.433513373	0.000520475	0.00627073	nf-x1 finger and helicase domain protein	gi|563293499|gb|ESZ93857.1|hypothetical protein SBOR_5754 [Sclerotinia borealis F-4157]	AT5G35970.1		 P-loop containing nucleoside triphosphate hydrolases superfamily protein 
Ctaxi_contig_14788|comp32439_c2_seq2	-1.02165576	2.057310493	0.006700512	0.044036645	NA	NA	NA	NA	NA
Ctaxi_contig_65810|comp37025_c2_seq34	-1.021417451	3.495890065	0.000149457	0.002348544	protein	gi|159463126|ref|XP_001689793.1|predicted protein [Chlamydomonas reinhardtii] >gi|158283781|gb|EDP09531.1| predicted protein [Chlamydomonas reinhardtii]	NA	NA	NA
Ctaxi_contig_29289|comp34464_c3_seq1	-1.021153681	6.04102985	6.39E-06	0.000177246	geranylgeranyl diphosphate synthase	gi|302843854|ref|XP_002953468.1|hypothetical protein VOLCADRAFT_109214 [Volvox carteri f. nagariensis] >gi|300261227|gb|EFJ45441.1| hypothetical protein VOLCADRAFT_109214 [Volvox carteri f. nagariensis]	AT3G14510.1		 Polyprenyl synthetase family protein 
Ctaxi_contig_24085|comp33877_c4_seq1	-1.019733743	2.599751514	0.005116257	0.03580291	dna repair protein rev1 isoform x3	gi|168056469|ref|XP_001780242.1|predicted protein [Physcomitrella patens] >gi|162668296|gb|EDQ54906.1| predicted protein [Physcomitrella patens]	AT5G44750.1	"REV1,ATREV1"	 DNA-directed DNA polymerases 
Ctaxi_contig_55778|comp36491_c1_seq9	-1.018854349	5.261513552	7.17E-06	0.000195938	NA	NA	NA	NA	NA
Ctaxi_contig_61606|comp36816_c6_seq6	-1.016728723	4.672407862	2.23E-05	0.000494722	NA	NA	NA	NA	NA
Ctaxi_contig_18864|comp33123_c0_seq3	-1.016646606	4.146390427	0.000184113	0.002783364	hypothetical protein COCSUDRAFT_66951	gi|545361655|ref|XP_005646119.1|hypothetical protein COCSUDRAFT_66951 [Coccomyxa subellipsoidea C-169] >gi|384248090|gb|EIE21575.1| hypothetical protein COCSUDRAFT_66951 [Coccomyxa subellipsoidea C-169]	NA	NA	NA
Ctaxi_contig_7185|comp29964_c0_seq1	-1.016585566	4.566453455	0.001052893	0.010805878	aspartate aminotransferase	gi|545359628|ref|XP_005645265.1|hypothetical protein COCSUDRAFT_18195 [Coccomyxa subellipsoidea C-169] >gi|384247234|gb|EIE20721.1| hypothetical protein COCSUDRAFT_18195 [Coccomyxa subellipsoidea C-169]	AT2G30970.2	ASP1	 aspartate aminotransferase 1 
Ctaxi_contig_55264|comp36455_c5_seq6	-1.016096324	3.495439987	0.000911714	0.009643958	NA	NA	NA	NA	NA
Ctaxi_contig_47568|comp35981_c1_seq7	-1.015648634	3.585082685	0.000294288	0.00403521	latent-transforming growth factor beta-binding protein 2-like	gi|47230233|emb|CAG10647.1|unnamed protein product [Tetraodon nigroviridis]	NA	NA	NA
Ctaxi_contig_32496|comp34789_c2_seq4	-1.01561273	3.201737219	0.000984846	0.010282261	cysteine desulfurase	gi|443693779|gb|ELT95059.1|hypothetical protein CAPTEDRAFT_204913 [Capitella teleta]	NA	NA	NA
Ctaxi_contig_48880|comp36068_c2_seq6	-1.015024777	4.17446829	0.000935247	0.009843615	ribokinase-like protein	gi|545365483|ref|XP_005647707.1|Ribokinase-like protein [Coccomyxa subellipsoidea C-169] >gi|384249682|gb|EIE23163.1| Ribokinase-like protein [Coccomyxa subellipsoidea C-169]	NA	NA	NA
Ctaxi_contig_57422|comp36592_c0_seq4	-1.014289966	3.880776348	0.000215316	0.003160464	NA	NA	NA	NA	NA
Ctaxi_contig_66386|comp37045_c0_seq3	-1.014016308	5.455876541	9.83E-07	3.67E-05	NA	NA	NA	NA	NA
Ctaxi_contig_23014|comp33745_c0_seq3	-1.013224101	10.24879927	0.000844489	0.009086834	NA	NA	NA	NA	NA
Ctaxi_contig_37441|comp35237_c1_seq1	-1.012541846	5.477419048	4.31E-06	0.000129225	NA	NA	NA	NA	NA
Ctaxi_contig_69684|comp37176_c0_seq1	-1.011337134	4.567508476	6.43E-05	0.001174972	NA	NA	NA	NA	NA
Ctaxi_contig_22547|comp33680_c0_seq1	-1.011133945	5.931519946	6.96E-07	2.72E-05	low quality protein: uncharacterized loc101212159	"gi|545359163|ref|XP_005645071.1|hypothetical protein COCSUDRAFT_18573, partial [Coccomyxa subellipsoidea C-169] >gi|384247039|gb|EIE20527.1| hypothetical protein COCSUDRAFT_18573, partial [Coccomyxa subellipsoidea C-169]"	AT5G08720.1		 CONTAINS InterPro DOMAIN/s: Streptomyces cyclase/dehydrase (InterPro:IPR005031); BEST Arabidopsis thaliana protein match is: Polyketide cyclase / dehydrase and lipid transport protein (TAIR:AT4G01650.1); Has 30201 Blast hits to 17322 proteins in 780 species: Archae - 12; Bacteria - 1396; Metazoa - 17338; Fungi - 3422; Plants - 5037; Viruses - 0; Other Eukaryotes - 2996 (source: NCBI BLink). 
Ctaxi_contig_71969|comp37271_c3_seq6	-1.010455438	4.61062249	8.69E-06	0.000228946	NA	NA	NA	NA	NA
Ctaxi_contig_25565|comp34061_c0_seq2	-1.008966407	2.908314222	0.000289141	0.003986813	NA	NA	NA	NA	NA
Ctaxi_contig_46132|comp35878_c2_seq1	-1.008775798	5.96206285	8.76E-07	3.32E-05	NA	NA	NA	NA	NA
Ctaxi_contig_36586|comp35166_c1_seq1	-1.007724819	3.978187103	4.92E-06	0.000142725	abc1-like kinase related to chlorophyll degradation and oxidative stress 1	gi|557113768|gb|ESQ54051.1|hypothetical protein EUTSA_v10024610mg [Eutrema salsugineum]	AT4G31390.2		 Protein kinase superfamily protein 
Ctaxi_contig_20707|comp33412_c0_seq1	-1.007097404	5.748160534	0.000232392	0.003364917	rubisco subunit binding-protein alpha subunit	"gi|2493647|sp|Q42694.1|RUBA_CHLRERecName: Full=RuBisCO large subunit-binding protein subunit alpha, chloroplastic; AltName: Full=60 kDa chaperonin subunit alpha; AltName: Full=CPN-60 alpha; Flags: Precursor >gi|603913|gb|AAA98642.1| chaperonin alpha-like subunit [Chlamydomonas reinhardtii]"	AT2G28000.1	"CPN60A,CH-CPN60A,SLP"	 chaperonin-60alpha 
Ctaxi_contig_21750|comp33569_c0_seq6	-1.006971204	2.806930686	0.001030194	0.010630749	rna-binding protein	gi|302828240|ref|XP_002945687.1|hypothetical protein VOLCADRAFT_78664 [Volvox carteri f. nagariensis] >gi|300268502|gb|EFJ52682.1| hypothetical protein VOLCADRAFT_78664 [Volvox carteri f. nagariensis]	AT1G09340.1	"CRB,CSP41B,HIP1.3"	 chloroplast RNA binding 
Ctaxi_contig_36298|comp35135_c5_seq3	-1.006744577	3.079392965	0.00049847	0.006071751	NA	NA	NA	NA	NA
Ctaxi_contig_46167|comp35880_c3_seq1	-1.006020872	4.483816469	3.24E-05	0.000676114	dna repair and transcription factor xpb1	gi|308802017|ref|XP_003078322.1|DNA repair and transcription factor XPB1 (ISS) [Ostreococcus tauri] >gi|116056774|emb|CAL53063.1| DNA repair and transcription factor XPB1 (ISS) [Ostreococcus tauri]	AT5G41360.1	"XPB2,ATXPB2"	 homolog of Xeroderma pigmentosum complementation group B 2 
Ctaxi_contig_63373|comp36915_c0_seq5	-1.005786574	5.544146284	3.11E-05	0.000654356	protein	gi|302831375|ref|XP_002947253.1|hypothetical protein VOLCADRAFT_103340 [Volvox carteri f. nagariensis] >gi|300267660|gb|EFJ51843.1| hypothetical protein VOLCADRAFT_103340 [Volvox carteri f. nagariensis]	NA	NA	NA
Ctaxi_contig_66608|comp37056_c5_seq2	-1.00562513	2.845337252	0.00552966	0.038089122	NA	NA	NA	NA	NA
Ctaxi_contig_69881|comp37183_c3_seq1	-1.005013468	2.391367145	0.003330972	0.025892132	protoporphyrin ix magnesium chelatase	"gi|545371646|ref|XP_005650357.1|hydrogenobyrinic acid a,c-diamide cobaltochelatase, partial [Coccomyxa subellipsoidea C-169] >gi|384252337|gb|EIE25813.1| hydrogenobyrinic acid a,c-diamide cobaltochelatase, partial [Coccomyxa subellipsoidea C-169]"	AT5G13630.2	"GUN5,CCH,CHLH,CCH1,ABAR"	" magnesium-chelatase subunit chlH, chloroplast, putative / Mg-protoporphyrin IX chelatase, putative (CHLH) "
Ctaxi_contig_39493|comp35416_c1_seq1	-1.004614879	4.655240826	5.67E-05	0.001066735	NA	NA	NA	NA	NA
Ctaxi_contig_57934|comp36619_c5_seq1	-1.004492894	4.924759007	4.17E-07	1.80E-05	NA	NA	NA	NA	NA
Ctaxi_contig_13386|comp32148_c0_seq3	-1.004153151	5.041821678	4.03E-05	0.000803354	NA	NA	NA	NA	NA
Ctaxi_contig_70514|comp37211_c3_seq1	-1.004006274	2.948744152	0.00509205	0.035665481	NA	NA	NA	NA	NA
Ctaxi_contig_18291|comp33050_c0_seq1	-1.003714011	8.910378519	8.46E-06	0.00022397	hypothetical protein CHLNCDRAFT_59577	gi|552843611|ref|XP_005850883.1|hypothetical protein CHLNCDRAFT_59577 [Chlorella variabilis] >gi|307110545|gb|EFN58781.1| hypothetical protein CHLNCDRAFT_59577 [Chlorella variabilis]	NA	NA	NA
Ctaxi_contig_30343|comp34575_c4_seq1	-1.00336724	3.0326378	0.001176376	0.011752429	NA	NA	NA	NA	NA
Ctaxi_contig_71144|comp37240_c1_seq5	-1.002749451	4.531727113	0.002943521	0.023565802	brain protein 44	gi|552828363|ref|XP_005847466.1|hypothetical protein CHLNCDRAFT_48225 [Chlorella variabilis] >gi|307107120|gb|EFN55364.1| hypothetical protein CHLNCDRAFT_48225 [Chlorella variabilis]	AT4G05590.1		 CONTAINS InterPro DOMAIN/s: Uncharacterised protein family UPF0041 (InterPro:IPR005336); BEST Arabidopsis thaliana protein match is: Uncharacterised protein family (UPF0041) (TAIR:AT4G22310.1); Has 30201 Blast hits to 17322 proteins in 780 species: Archae - 12; Bacteria - 1396; Metazoa - 17338; Fungi - 3422; Plants - 5037; Viruses - 0; Other Eukaryotes - 2996 (source: NCBI BLink). 
Ctaxi_contig_14131|comp32299_c0_seq1	-1.001624958	3.10239558	0.000732773	0.008184297	pyruvate 2-oxoglutarate dehydrogenase dihydrolipoamide acyltransferase component	gi|545357141|ref|XP_005644237.1|hypothetical protein COCSUDRAFT_31081 [Coccomyxa subellipsoidea C-169] >gi|384246202|gb|EIE19693.1| hypothetical protein COCSUDRAFT_31081 [Coccomyxa subellipsoidea C-169]	AT3G25860.1	"LTA2,PLE2"	 2-oxoacid dehydrogenases acyltransferase family protein 
Ctaxi_contig_32806|comp34817_c0_seq5	-1.001129182	5.098222317	8.55E-05	0.001481652	NA	NA	NA	NA	NA
Ctaxi_contig_14970|comp32472_c0_seq1	-0.999197266	5.423166571	5.77E-06	0.000162803	protein	gi|552810787|ref|XP_005843298.1|hypothetical protein CHLNCDRAFT_141372 [Chlorella variabilis] >gi|307102930|gb|EFN51196.1| hypothetical protein CHLNCDRAFT_141372 [Chlorella variabilis]	AT5G17170.1	ENH1	 rubredoxin family protein 
Ctaxi_contig_41453|comp35573_c4_seq1	-0.998869479	2.891236437	0.002010215	0.017795087	NA	NA	NA	NA	NA
Ctaxi_contig_63855|comp36942_c3_seq9	-0.998774281	4.383205189	0.000153445	0.002397135	surface antigen protein	gi|552825185|ref|XP_005846768.1|hypothetical protein CHLNCDRAFT_52984 [Chlorella variabilis] >gi|307106420|gb|EFN54666.1| hypothetical protein CHLNCDRAFT_52984 [Chlorella variabilis]	AT1G78980.1	SRF5	 STRUBBELIG-receptor family 5 
Ctaxi_contig_63946|comp36944_c1_seq8	-0.99863803	2.436100128	0.006104875	0.040978557	NA	NA	NA	NA	NA
Ctaxi_contig_22919|comp33730_c2_seq7	-0.998437715	8.464086273	9.83E-05	0.001660506	rubisco activase	gi|552810706|ref|XP_005843275.1|hypothetical protein CHLNCDRAFT_141315 [Chlorella variabilis] >gi|307102907|gb|EFN51173.1| hypothetical protein CHLNCDRAFT_141315 [Chlorella variabilis]	AT2G39730.2	RCA	 rubisco activase 
Ctaxi_contig_32036|comp34748_c0_seq2	-0.997988872	5.678910489	5.42E-06	0.000154329	photosystem i reaction center subunit xi	gi|552813730|ref|XP_005844020.1|hypothetical protein CHLNCDRAFT_32796 [Chlorella variabilis] >gi|307103660|gb|EFN51918.1| hypothetical protein CHLNCDRAFT_32796 [Chlorella variabilis]	AT4G12800.1	PSAL	 photosystem I subunit l 
Ctaxi_contig_36294|comp35135_c1_seq1	-0.997673657	4.223053898	3.44E-05	0.000707967	NA	NA	NA	NA	NA
Ctaxi_contig_49861|comp36136_c1_seq2	-0.997648889	2.823341783	0.000606523	0.00705053	NA	NA	NA	NA	NA
Ctaxi_contig_57701|comp36610_c1_seq7	-0.996598916	4.409578909	0.000249327	0.003549225	NA	NA	NA	NA	NA
Ctaxi_contig_12343|comp31916_c0_seq1	-0.996477332	3.403729996	0.001178634	0.011765063	thioredoxin peroxidase	gi|303275592|ref|XP_003057090.1|predicted protein [Micromonas pusilla CCMP1545] >gi|226461442|gb|EEH58735.1| predicted protein [Micromonas pusilla CCMP1545]	AT5G06290.1	"2-CysPrxB,2CPB"	 2-cysteine peroxiredoxin B 
Ctaxi_contig_8478|comp30709_c0_seq1	-0.995398661	4.088566958	0.000832485	0.008989715	NA	NA	NA	NA	NA
Ctaxi_contig_17436|comp32903_c1_seq1	-0.995393988	2.878298506	0.002038727	0.017987908	wall-associated receptor kinase-like protein	gi|145534586|ref|XP_001453037.1|hypothetical protein [Paramecium tetraurelia strain d4-2] >gi|124420737|emb|CAK85640.1| unnamed protein product [Paramecium tetraurelia]	AT2G20850.1	SRF1	 STRUBBELIG-receptor family 1 
Ctaxi_contig_33729|comp34895_c3_seq3	-0.99535158	3.444415236	0.001073319	0.010945461	abc transporter a family member	gi|357477503|ref|XP_003609037.1|ABC transporter A family member [Medicago truncatula] >gi|355510092|gb|AES91234.1| ABC transporter A family member [Medicago truncatula]	AT3G47740.1	"ATATH2,ATH2,ABCA3"	 ABC2 homolog 2 
Ctaxi_contig_37292|comp35225_c0_seq3	-0.994392976	4.322144802	0.000111931	0.001850443	NA	NA	NA	NA	NA
Ctaxi_contig_56904|comp36564_c0_seq1	-0.994114107	4.681700734	2.60E-06	8.56E-05	arm repeat-containing protein	gi|545368698|ref|XP_005649127.1|ARM repeat-containing protein [Coccomyxa subellipsoidea C-169] >gi|384251105|gb|EIE24583.1| ARM repeat-containing protein [Coccomyxa subellipsoidea C-169]	AT5G42340.1	PUB15	 Plant U-Box 15 
Ctaxi_contig_50243|comp36162_c2_seq1	-0.993519292	6.773600451	7.79E-07	3.02E-05	calcium-dependent protein	gi|401403054|ref|XP_003881398.1|hypothetical protein NCLIV_044270 [Neospora caninum Liverpool] >gi|325115810|emb|CBZ51365.1| hypothetical protein NCLIV_044270 [Neospora caninum Liverpool]	AT1G76040.2	CPK29	 calcium-dependent protein kinase 29 
Ctaxi_contig_40099|comp35471_c1_seq7	-0.993457806	6.67909308	1.82E-05	0.000418496	vacuolar atp subunit a	gi|2493120|sp|Q38677.1|VATA2_ACEATRecName: Full=V-type proton ATPase catalytic subunit A isoform 2; Short=V-ATPase subunit A 2; AltName: Full=V-ATPase 69 kDa subunit 2; AltName: Full=Vacuolar proton pump subunit alpha 2 >gi|1303679|dbj|BAA09098.1| adenosine triphosphatase A subunit [Acetabularia acetabulum]	AT1G78900.2	VHA-A	 vacuolar ATP synthase subunit A 
Ctaxi_contig_24585|comp33953_c0_seq2	-0.991905245	8.150899527	2.35E-08	1.42E-06	granule-bound starch synthase	gi|88687739|dbj|BAE79814.1|granule-bound starch synthase [Parachlorella kessleri]	AT1G32900.1		 UDP-Glycosyltransferase superfamily protein 
Ctaxi_contig_25394|comp34043_c1_seq2	-0.991021588	4.730071039	1.86E-05	0.000424494	NA	NA	NA	NA	NA
Ctaxi_contig_8510|comp30724_c0_seq1	-0.990566011	4.519947237	4.77E-06	0.00013965	sulfate thiosulfate import atp-binding protein	gi|302829306|ref|XP_002946220.1|hypothetical protein VOLCADRAFT_102820 [Volvox carteri f. nagariensis] >gi|300269035|gb|EFJ53215.1| hypothetical protein VOLCADRAFT_102820 [Volvox carteri f. nagariensis]	AT1G67940.1	"ATNAP3,AtSTAR1,NAP3"	 non-intrinsic ABC protein 3 
Ctaxi_contig_24755|comp33974_c2_seq2	-0.990127618	2.995518477	0.002317677	0.019812578	cytochrome p450	gi|545360065|ref|XP_005645442.1|cytochrome P450 [Coccomyxa subellipsoidea C-169] >gi|384247411|gb|EIE20898.1| cytochrome P450 [Coccomyxa subellipsoidea C-169]	NA	NA	NA
Ctaxi_contig_15630|comp32586_c2_seq1	-0.988454027	4.773908027	4.23E-05	0.00083347	NA	NA	NA	NA	NA
Ctaxi_contig_36531|comp35161_c1_seq1	-0.987618007	4.777047907	0.000159157	0.002467124	superoxide dismutase	gi|302853910|ref|XP_002958467.1|superoxide dismutase [Mn] [Volvox carteri f. nagariensis] >gi|300256195|gb|EFJ40467.1| superoxide dismutase [Mn] [Volvox carteri f. nagariensis]	AT3G10920.1	"MSD1,MEE33,ATMSD1"	 manganese superoxide dismutase 1 
Ctaxi_contig_71972|comp37271_c4_seq1	-0.987098677	6.130350119	1.15E-06	4.20E-05	low quality protein: stabilin-2	gi|545376439|ref|XP_005652309.1|hypothetical protein COCSUDRAFT_39345 [Coccomyxa subellipsoidea C-169] >gi|384254291|gb|EIE27765.1| hypothetical protein COCSUDRAFT_39345 [Coccomyxa subellipsoidea C-169]	NA	NA	NA
Ctaxi_contig_44435|comp35771_c1_seq1	-0.986844749	5.539893044	3.14E-05	0.000659245	formate acetyltransferase	gi|159462978|ref|XP_001689719.1|pyruvate-formate lyase [Chlamydomonas reinhardtii] >gi|158283707|gb|EDP09457.1| pyruvate-formate lyase [Chlamydomonas reinhardtii]	NA	NA	NA
Ctaxi_contig_24080|comp33877_c0_seq1	-0.986752318	3.29233683	0.000185316	0.002796919	dna repair protein rev1	gi|159471724|ref|XP_001694006.1|deoxycytidyl transferase [Chlamydomonas reinhardtii] >gi|158277173|gb|EDP02942.1| deoxycytidyl transferase [Chlamydomonas reinhardtii]	AT5G44750.1	"REV1,ATREV1"	 DNA-directed DNA polymerases 
Ctaxi_contig_34213|comp34939_c2_seq3	-0.985732718	3.439544396	0.000863611	0.009244899	chlorophyllide a chloroplastic-like	gi|557536323|gb|ESR47441.1|hypothetical protein CICLE_v10000821mg [Citrus clementina]	AT1G44446.3	"CH1,ATCAO,CAO"	 Pheophorbide a oxygenase family protein with Rieske [2Fe-2S] domain 
Ctaxi_contig_21166|comp33470_c1_seq5	-0.985685954	4.555976639	0.00026302	0.003699818	NA	NA	NA	NA	NA
Ctaxi_contig_69537|comp37170_c0_seq23	-0.985449569	4.136144879	4.07E-05	0.000808768	glycine dehydrogenase	gi|545370170|ref|XP_005649750.1|glycine dehydrogenase [Coccomyxa subellipsoidea C-169] >gi|384251729|gb|EIE25206.1| glycine dehydrogenase [Coccomyxa subellipsoidea C-169]	AT2G26080.1	"AtGLDP2,GLDP2"	 glycine decarboxylase P-protein 2 
Ctaxi_contig_16458|comp32727_c1_seq1	-0.985199497	6.298207087	1.83E-07	8.80E-06	nad-dependent epimerase dehydratase	gi|255085941|ref|XP_002508937.1|predicted protein [Micromonas sp. RCC299] >gi|226524215|gb|ACO70195.1| predicted protein [Micromonas sp. RCC299]	AT4G31530.2		 NAD(P)-binding Rossmann-fold superfamily protein 
Ctaxi_contig_66084|comp37037_c0_seq6	-0.984791659	5.601460123	0.001726663	0.015745674	60s ribosomal protein l11-1	gi|545365418|ref|XP_005647682.1|ribosomal protein L5 [Coccomyxa subellipsoidea C-169] >gi|384249657|gb|EIE23138.1| ribosomal protein L5 [Coccomyxa subellipsoidea C-169]	AT2G42740.1	RPL16A	 ribosomal protein large subunit 16A 
Ctaxi_contig_23235|comp33768_c1_seq1	-0.984161761	3.985623033	0.000241409	0.003473519	NA	NA	NA	NA	NA
Ctaxi_contig_55815|comp36493_c0_seq2	-0.983578578	3.860932928	7.43E-05	0.001325901	NA	NA	NA	NA	NA
Ctaxi_contig_26556|comp34157_c0_seq2	-0.983555278	8.610435409	9.60E-09	6.46E-07	NA	NA	NA	NA	NA
Ctaxi_contig_14411|comp32363_c0_seq2	-0.9835461	2.818160669	0.002202894	0.01907871	protein	gi|168065293|ref|XP_001784588.1|predicted protein [Physcomitrella patens] >gi|162663865|gb|EDQ50607.1| predicted protein [Physcomitrella patens]	AT4G25680.1		 PPPDE putative thiol peptidase family protein 
Ctaxi_contig_60932|comp36783_c3_seq1	-0.983384519	5.229996892	3.53E-06	0.000109706	protein	gi|552813534|ref|XP_005843974.1|hypothetical protein CHLNCDRAFT_27628 [Chlorella variabilis] >gi|307103613|gb|EFN51872.1| hypothetical protein CHLNCDRAFT_27628 [Chlorella variabilis]	AT4G10030.1		 alpha/beta-Hydrolases superfamily protein 
Ctaxi_contig_22636|comp33693_c0_seq1	-0.982408421	3.63130045	0.000375124	0.004849242	ubiquitin carboxyl-terminal hydrolase 3-like	gi|168025346|ref|XP_001765195.1|predicted protein [Physcomitrella patens] >gi|162683514|gb|EDQ69923.1| predicted protein [Physcomitrella patens]	AT4G39910.1	"ATUBP3,UBP3"	 ubiquitin-specific protease 3 
Ctaxi_contig_64983|comp36993_c2_seq1	-0.982402673	2.131051334	0.007919189	0.049857926	f-box protein at3g12350-like	"gi|508723806|gb|EOY15703.1|F-box family protein, putative [Theobroma cacao]"	AT3G12350.2		 F-box family protein 
Ctaxi_contig_26391|comp34140_c1_seq2	-0.98220575	8.937113399	4.52E-05	0.000883366	NA	NA	NA	NA	NA
Ctaxi_contig_70358|comp37204_c6_seq1	-0.981276327	3.883365984	0.000143893	0.002278974	adhesin-like protein	gi|288560219|ref|YP_003423705.1|adhesin-like protein [Methanobrevibacter ruminantium M1] >gi|502720780|ref|WP_012955764.1| adhesin-like protein [Methanobrevibacter ruminantium] >gi|288542929|gb|ADC46813.1| adhesin-like protein [Methanobrevibacter ruminantium M1]	NA	NA	NA
Ctaxi_contig_21784|comp33575_c0_seq1	-0.981243219	4.826265019	6.80E-06	0.000187158	zinc finger ccch domain-containing protein 29	"gi|545365795|ref|XP_005647840.1|hypothetical protein COCSUDRAFT_15780, partial [Coccomyxa subellipsoidea C-169] >gi|384249815|gb|EIE23296.1| hypothetical protein COCSUDRAFT_15780, partial [Coccomyxa subellipsoidea C-169]"	AT2G40140.2	"CZF1,ZFAR1,SZF2,ATSZF2"	 zinc finger (CCCH-type) family protein 
Ctaxi_contig_66503|comp37050_c3_seq8	-0.980901869	3.744528689	0.000103641	0.001742132	NA	NA	NA	NA	NA
Ctaxi_contig_57082|comp36572_c3_seq3	-0.980717427	6.561932877	0.001416205	0.013546236	NA	NA	NA	NA	NA
Ctaxi_contig_27691|comp34283_c3_seq1	-0.979983532	10.20105214	5.19E-06	0.000149116	cytochrome p450	gi|545357748|ref|XP_005644485.1|hypothetical protein COCSUDRAFT_58178 [Coccomyxa subellipsoidea C-169] >gi|384246451|gb|EIE19941.1| hypothetical protein COCSUDRAFT_58178 [Coccomyxa subellipsoidea C-169]	AT5G63450.1	CYP94B1	" cytochrome P450, family 94, subfamily B, polypeptide 1 "
Ctaxi_contig_24793|comp33979_c0_seq2	-0.979214009	3.155904545	0.000612175	0.00710079	NA	NA	NA	NA	NA
Ctaxi_contig_55827|comp36493_c3_seq9	-0.978981529	5.954117613	1.63E-05	0.000383714	adhesin-like protein	gi|288560219|ref|YP_003423705.1|adhesin-like protein [Methanobrevibacter ruminantium M1] >gi|502720780|ref|WP_012955764.1| adhesin-like protein [Methanobrevibacter ruminantium] >gi|288542929|gb|ADC46813.1| adhesin-like protein [Methanobrevibacter ruminantium M1]	NA	NA	NA
Ctaxi_contig_15728|comp32607_c0_seq3	-0.978936198	5.2238941	2.88E-07	1.31E-05	calreticulin	gi|225437549|ref|XP_002270354.1|PREDICTED: calreticulin [Vitis vinifera] >gi|297743974|emb|CBI36944.3| unnamed protein product [Vitis vinifera]	AT1G09210.1	"CRT1b,AtCRT1b"	 calreticulin 1b 
Ctaxi_contig_41804|comp35594_c3_seq1	-0.978896351	3.384736768	0.003521797	0.027031121	abc transporter g family member 11-like	gi|159484023|ref|XP_001700060.1|predicted protein [Chlamydomonas reinhardtii] >gi|158282002|gb|EDP07756.1| predicted protein [Chlamydomonas reinhardtii]	AT1G17840.1	"WBC11,ABCG11,DSO,COF1,ATWBC11"	 white-brown complex homolog protein 11 
Ctaxi_contig_28386|comp34367_c1_seq9	-0.978448547	5.901550381	7.96E-07	3.07E-05	protein serine threonine	gi|471187949|ref|XP_004183732.1|hypothetical protein EIN_089890 [Entamoeba invadens IP1] >gi|440291099|gb|ELP84386.1| hypothetical protein EIN_089890 [Entamoeba invadens IP1]	NA	NA	NA
Ctaxi_contig_53838|comp36370_c3_seq1	-0.978112088	2.440521131	0.006906961	0.044996966	NA	NA	NA	NA	NA
Ctaxi_contig_9609|comp31145_c0_seq2	-0.977035889	4.536759757	4.88E-06	0.000142065	cf0 atp synthase subunit ii precursor	gi|74272633|gb|ABA01112.1|chloroplast ATP synthase subunit II [Chlamydomonas incerta]	AT4G32260.1		" ATPase, F0 complex, subunit B/B', bacterial/chloroplast "
Ctaxi_contig_33354|comp34864_c5_seq14	-0.976370361	3.40850026	0.0009148	0.009663856	NA	NA	NA	NA	NA
Ctaxi_contig_38056|comp35294_c2_seq1	-0.976083935	5.143843005	2.21E-05	0.000490744	dead-box atp-dependent rna helicase 24-like	gi|242041163|ref|XP_002467976.1|hypothetical protein SORBIDRAFT_01g037410 [Sorghum bicolor] >gi|241921830|gb|EER94974.1| hypothetical protein SORBIDRAFT_01g037410 [Sorghum bicolor]	AT2G47330.1		 P-loop containing nucleoside triphosphate hydrolases superfamily protein 
Ctaxi_contig_43175|comp35689_c3_seq1	-0.975411941	5.512274187	0.000599195	0.007000868	NA	NA	NA	NA	NA
Ctaxi_contig_7483|comp30156_c0_seq1	-0.975176334	4.94389846	2.82E-05	0.000602191	NA	NA	NA	NA	NA
Ctaxi_contig_39109|comp35381_c4_seq1	-0.975048453	4.050719789	0.000385643	0.004957245	7-hydroxymethyl chlorophyll a chloroplastic-like	gi|159482986|ref|XP_001699546.1|predicted protein [Chlamydomonas reinhardtii] >gi|158272813|gb|EDO98609.1| predicted protein [Chlamydomonas reinhardtii]	AT1G04620.1		" coenzyme F420 hydrogenase family / dehydrogenase, beta subunit family "
Ctaxi_contig_57844|comp36614_c3_seq1	-0.974272404	3.003246509	0.000789368	0.008619892	ubox domain containing protein	gi|551673859|ref|XP_005839685.1|hypothetical protein GUITHDRAFT_84671 [Guillardia theta CCMP2712] >gi|428183848|gb|EKX52705.1| hypothetical protein GUITHDRAFT_84671 [Guillardia theta CCMP2712]	AT5G51270.1		 U-box domain-containing protein kinase family protein 
Ctaxi_contig_40040|comp35466_c1_seq1	-0.973826927	6.856111031	8.43E-06	0.000223421	phosphate triose-phosphate translocator precursor	gi|302853242|ref|XP_002958137.1|hypothetical protein VOLCADRAFT_77822 [Volvox carteri f. nagariensis] >gi|300256498|gb|EFJ40762.1| hypothetical protein VOLCADRAFT_77822 [Volvox carteri f. nagariensis]	AT5G46110.2	"APE2,TPT"	 Glucose-6-phosphate/phosphate translocator-related 
Ctaxi_contig_69286|comp37162_c3_seq22	-0.973092337	4.914753777	0.000618753	0.007158969	cobalamin-dependent methionine synthase	gi|552815100|ref|XP_005844355.1|hypothetical protein CHLNCDRAFT_36916 [Chlorella variabilis] >gi|307103997|gb|EFN52253.1| hypothetical protein CHLNCDRAFT_36916 [Chlorella variabilis]	AT1G01940.1		 Cyclophilin-like peptidyl-prolyl cis-trans isomerase family protein 
Ctaxi_contig_52206|comp36274_c2_seq5	-0.973084258	4.016169317	0.000281851	0.003904759	high molecular mass early light-inducible protein chloroplastic-like	gi|326527991|dbj|BAJ89047.1|predicted protein [Hordeum vulgare subsp. vulgare]	NA	NA	NA
Ctaxi_contig_61281|comp36800_c3_seq3	-0.97295252	4.311305597	0.000457463	0.005682323	24-methylenesterol c-methyltransferase 2-like	gi|545370552|ref|XP_005649905.1|sterol-C24-methyltransferase [Coccomyxa subellipsoidea C-169] >gi|384251884|gb|EIE25361.1| sterol-C24-methyltransferase [Coccomyxa subellipsoidea C-169]	AT1G76090.1	SMT3	 sterol methyltransferase 3 
Ctaxi_contig_42581|comp35647_c0_seq5	-0.972885977	2.990435513	0.00231781	0.019812578	NA	NA	NA	NA	NA
Ctaxi_contig_55829|comp36493_c3_seq11	-0.972176118	3.874049229	4.56E-05	0.00088863	NA	NA	NA	NA	NA
Ctaxi_contig_22101|comp33618_c1_seq16	-0.971895034	6.62586306	1.70E-05	0.000397341	NA	NA	NA	NA	NA
Ctaxi_contig_52938|comp36324_c3_seq3	-0.971468172	6.004495349	1.57E-06	5.52E-05	protein	gi|226498182|ref|NP_001149223.1|LOC100282845 [Zea mays] >gi|194700336|gb|ACF84252.1| unknown [Zea mays] >gi|194704790|gb|ACF86479.1| unknown [Zea mays] >gi|195625566|gb|ACG34613.1| phosphoribulokinase [Zea mays] >gi|413938377|gb|AFW72928.1| phosphoribulokinase [Zea mays]	AT1G32060.1	PRK	 phosphoribulokinase 
Ctaxi_contig_52194|comp36274_c0_seq1	-0.97133173	4.453328455	9.64E-06	0.000248832	NA	NA	NA	NA	NA
Ctaxi_contig_57085|comp36572_c3_seq6	-0.970791474	4.137667424	0.003052651	0.024257834	NA	NA	NA	NA	NA
Ctaxi_contig_11980|comp31824_c0_seq1	-0.97024885	3.227045077	0.000371292	0.00481913	thioredoxin reductase	gi|552828047|ref|XP_005847378.1|hypothetical protein CHLNCDRAFT_134198 [Chlorella variabilis] >gi|307107032|gb|EFN55276.1| hypothetical protein CHLNCDRAFT_134198 [Chlorella variabilis]	AT2G41680.1	NTRC	 NADPH-dependent thioredoxin reductase C 
Ctaxi_contig_24027|comp33870_c0_seq12	-0.970216685	2.932073607	0.004834966	0.034395468	NA	NA	NA	NA	NA
Ctaxi_contig_42617|comp35650_c3_seq11	-0.969797696	4.372810734	0.000110184	0.001825319	sulfur stress regulator	gi|302832650|ref|XP_002947889.1|Snf1-like protein kinase [Volvox carteri f. nagariensis] >gi|300266691|gb|EFJ50877.1| Snf1-like protein kinase [Volvox carteri f. nagariensis]	AT5G08590.1	"ASK2,SNRK2-1,SNRK2.1,SRK2G"	 SNF1-related protein kinase 2.1 
Ctaxi_contig_31641|comp34708_c1_seq5	-0.969731757	2.637863086	0.00738003	0.047300625	ankyrin repeat domain-containing protein 29	gi|297702384|ref|XP_002828165.1|PREDICTED: ankyrin repeat domain-containing protein 29 [Pongo abelii]	AT4G35450.5	AKR2	 ankyrin repeat-containing protein 2 
Ctaxi_contig_30093|comp34547_c0_seq1	-0.969326178	4.127760399	0.000739484	0.008243565	NA	NA	NA	NA	NA
Ctaxi_contig_38767|comp35350_c2_seq1	-0.968774265	6.026188624	0.000761177	0.008423904	fibropellin-1- partial	gi|545376439|ref|XP_005652309.1|hypothetical protein COCSUDRAFT_39345 [Coccomyxa subellipsoidea C-169] >gi|384254291|gb|EIE27765.1| hypothetical protein COCSUDRAFT_39345 [Coccomyxa subellipsoidea C-169]	NA	NA	NA
Ctaxi_contig_21742|comp33568_c0_seq3	-0.96867686	4.362232312	0.000259728	0.003666376	ferredoxin-nadp+ reductase	gi|552835561|ref|XP_005848997.1|hypothetical protein CHLNCDRAFT_35035 [Chlorella variabilis] >gi|307108655|gb|EFN56895.1| hypothetical protein CHLNCDRAFT_35035 [Chlorella variabilis]	AT1G30510.3	"ATRFNR2,RFNR2"	 root FNR 2 
Ctaxi_contig_22851|comp33723_c0_seq1	-0.968645013	5.496394651	0.000505919	0.006146383	l3 ribosomal protein	gi|545363366|ref|XP_005646813.1|ribosomal protein L3 component of cytosolic 80S ribosome and 60S large subunit [Coccomyxa subellipsoidea C-169] >gi|384248786|gb|EIE22269.1| ribosomal protein L3 component of cytosolic 80S ribosome and 60S large subunit [Coccomyxa subellipsoidea C-169]	AT1G43170.4	"ARP1,RPL3A,RP1"	 ribosomal protein 1 
Ctaxi_contig_66754|comp37063_c5_seq2	-0.968165603	5.51582476	1.20E-05	0.000296631	NA	NA	NA	NA	NA
Ctaxi_contig_71963|comp37271_c2_seq2	-0.968109436	4.224386804	5.33E-05	0.001017102	NA	NA	NA	NA	NA
Ctaxi_contig_9183|comp30995_c1_seq2	-0.967898571	5.987786028	2.22E-05	0.000492494	NA	NA	NA	NA	NA
Ctaxi_contig_8507|comp30723_c0_seq1	-0.967830539	4.765572994	0.000725895	0.008140173	chloroplast atp synthase subunit delta precursor	"gi|159486703|ref|XP_001701377.1|chloroplast ATP synthase delta chain [Chlamydomonas reinhardtii] >gi|2493039|sp|Q42687.1|ATPD_CHLRE RecName: Full=ATP synthase delta chain, chloroplastic; AltName: Full=F-ATPase delta chain; Flags: Precursor >gi|1134976|gb|AAB51365.1| chloroplast ATP synthase subunit delta precursor [Chlamydomonas reinhardtii] >gi|158271679|gb|EDO97493.1| chloroplast ATP synthase delta chain [Chlamydomonas reinhardtii]"	AT4G09650.1	ATPD	 ATP synthase delta-subunit gene 
Ctaxi_contig_27346|comp34242_c4_seq1	-0.966306129	7.247753456	3.53E-07	1.55E-05	1-deoxy-d-xylulose 5-phosphate synthase	gi|302850873|ref|XP_002956962.1|hypothetical protein VOLCADRAFT_107482 [Volvox carteri f. nagariensis] >gi|300257680|gb|EFJ41925.1| hypothetical protein VOLCADRAFT_107482 [Volvox carteri f. nagariensis]	AT4G15560.1	"CLA1,DEF,CLA,DXS,DXPS2"	 Deoxyxylulose-5-phosphate synthase 
Ctaxi_contig_64951|comp36991_c3_seq11	-0.96569597	3.950760608	0.002072725	0.018237708	NA	NA	NA	NA	NA
Ctaxi_contig_6266|comp28966_c1_seq1	-0.962961527	3.401524922	0.000723239	0.008121384	NA	NA	NA	NA	NA
Ctaxi_contig_19267|comp33183_c1_seq1	-0.961376373	2.703580257	0.003896969	0.029154092	NA	NA	NA	NA	NA
Ctaxi_contig_36055|comp35115_c1_seq6	-0.961365504	6.999561944	3.61E-05	0.000735945	cytochrome b6-f complex iron-sulfur subunit	"gi|68566161|sp|Q5CC92.1|UCRIB_CYAPARecName: Full=Cytochrome b6-f complex iron-sulfur subunit 2, cyanelle; AltName: Full=Plastohydroquinone:plastocyanin oxidoreductase iron-sulfur protein 2; AltName: Full=Rieske iron-sulfur protein 2; Short=ISP 2; Short=RISP 2; Flags: Precursor >gi|60677363|emb|CAH04961.1| Rieske iron-sulphur protein [Cyanophora paradoxa]"	AT4G03280.1	"PETC,PGR1"	 photosynthetic electron transfer C 
Ctaxi_contig_62804|comp36879_c0_seq1	-0.960762196	2.686278003	0.002246888	0.01935075	soluble starch synthase iii	gi|302854176|ref|XP_002958598.1|hypothetical protein VOLCADRAFT_99865 [Volvox carteri f. nagariensis] >gi|300256059|gb|EFJ40335.1| hypothetical protein VOLCADRAFT_99865 [Volvox carteri f. nagariensis]	AT1G11720.1	"ATSS3,SS3"	 starch synthase 3 
Ctaxi_contig_52711|comp36309_c2_seq12	-0.960024406	6.686386513	2.15E-06	7.25E-05	phosphatidylinositol 3- and 4-kinase ubiquitin family protein	gi|545365925|ref|XP_005647894.1|hypothetical protein COCSUDRAFT_65874 [Coccomyxa subellipsoidea C-169] >gi|384249870|gb|EIE23350.1| hypothetical protein COCSUDRAFT_65874 [Coccomyxa subellipsoidea C-169]	AT5G24240.1		 Phosphatidylinositol 3- and 4-kinase ;Ubiquitin family protein 
Ctaxi_contig_23520|comp33808_c2_seq1	-0.959062712	2.665307901	0.003998769	0.029742234	NA	NA	NA	NA	NA
Ctaxi_contig_44436|comp35771_c1_seq2	-0.95816103	3.458368903	0.001408978	0.013493205	formate acetyltransferase	gi|159462978|ref|XP_001689719.1|pyruvate-formate lyase [Chlamydomonas reinhardtii] >gi|158283707|gb|EDP09457.1| pyruvate-formate lyase [Chlamydomonas reinhardtii]	NA	NA	NA
Ctaxi_contig_70765|comp37222_c4_seq8	-0.957730998	3.849759569	0.002065217	0.01818661	receptor-like kinase	gi|545358332|ref|XP_005644745.1|hypothetical protein COCSUDRAFT_67530 [Coccomyxa subellipsoidea C-169] >gi|384246712|gb|EIE20201.1| hypothetical protein COCSUDRAFT_67530 [Coccomyxa subellipsoidea C-169]	AT4G20270.1	BAM3	 Leucine-rich receptor-like protein kinase family protein 
Ctaxi_contig_29138|comp34449_c2_seq2	-0.957518996	6.21613085	5.15E-07	2.13E-05	ring-hydroxylating large terminal subunit	"gi|493554661|ref|WP_006508209.1|ring-hydroxylating dioxygenase, large terminal subunit [Xenococcus sp. PCC 7305] >gi|442795326|gb|ELS04700.1| ring-hydroxylating dioxygenase, large terminal subunit [Xenococcus sp. PCC 7305]"	NA	NA	NA
Ctaxi_contig_67979|comp37108_c6_seq1	-0.957026217	7.375868021	2.76E-05	0.000589874	omega-6- chloroplast isoform	"gi|159469834|ref|XP_001693068.1|omega-6-FAD, chloroplast isoform [Chlamydomonas reinhardtii] >gi|2696717|dbj|BAA23881.1| chloroplast w6 desaturase [Chlamydomonas reinhardtii] >gi|158277870|gb|EDP03637.1| omega-6-FAD, chloroplast isoform [Chlamydomonas reinhardtii]"	AT4G30950.1	"FAD6,FADC,SFD4"	 fatty acid desaturase 6 
Ctaxi_contig_41215|comp35560_c1_seq1	-0.95687652	4.77938174	5.53E-05	0.001046549	1-deoxy-d-xylulose 5-phosphate reductoisomerase	gi|552843354|ref|XP_005850817.1|hypothetical protein CHLNCDRAFT_29723 [Chlorella variabilis] >gi|307110479|gb|EFN58715.1| hypothetical protein CHLNCDRAFT_29723 [Chlorella variabilis]	AT5G62790.1	"DXR,PDE129"	 1-deoxy-D-xylulose 5-phosphate reductoisomerase 
Ctaxi_contig_63802|comp36939_c3_seq1	-0.956482382	5.31673368	4.41E-07	1.88E-05	NA	NA	NA	NA	NA
Ctaxi_contig_51072|comp36215_c0_seq1	-0.955813609	5.783387163	3.71E-06	0.000114112	NA	NA	NA	NA	NA
Ctaxi_contig_37290|comp35225_c0_seq1	-0.955474892	5.83033765	8.08E-06	0.000216361	NA	NA	NA	NA	NA
Ctaxi_contig_47421|comp35972_c2_seq1	-0.954942867	3.989101416	0.000197667	0.002944855	hypothetical protein COCSUDRAFT_52958	gi|545368388|ref|XP_005648975.1|hypothetical protein COCSUDRAFT_52958 [Coccomyxa subellipsoidea C-169] >gi|384250953|gb|EIE24431.1| hypothetical protein COCSUDRAFT_52958 [Coccomyxa subellipsoidea C-169]	NA	NA	NA
Ctaxi_contig_40381|comp35498_c2_seq7	-0.954539961	2.717118434	0.007472482	0.047797657	NA	NA	NA	NA	NA
Ctaxi_contig_20016|comp33307_c0_seq1	-0.953540744	4.988578124	4.35E-06	0.000129977	atp-binding cassette superfamily	gi|302834794|ref|XP_002948959.1|hypothetical protein VOLCADRAFT_104135 [Volvox carteri f. nagariensis] >gi|300265704|gb|EFJ49894.1| hypothetical protein VOLCADRAFT_104135 [Volvox carteri f. nagariensis]	NA	NA	NA
Ctaxi_contig_50615|comp36185_c0_seq3	-0.953040993	4.576029492	1.33E-05	0.000323982	hexokinase protein hxk8	gi|302780876|ref|XP_002972212.1|hypothetical protein SELMODRAFT_231902 [Selaginella moellendorffii] >gi|300159679|gb|EFJ26298.1| hypothetical protein SELMODRAFT_231902 [Selaginella moellendorffii]	AT4G29130.1	"ATHXK1,GIN2,HXK1"	 hexokinase 1 
Ctaxi_contig_66197|comp37037_c0_seq119	-0.952909103	4.436034082	0.001711567	0.015634681	NA	NA	NA	NA	NA
Ctaxi_contig_56772|comp36555_c1_seq3	-0.952451474	4.840029721	2.40E-05	0.000523959	NA	NA	NA	NA	NA
Ctaxi_contig_63159|comp36900_c8_seq2	-0.95233386	2.642365353	0.006471354	0.042899809	complement factor d	gi|297275614|ref|XP_001117186.2|PREDICTED: transmembrane protease serine 9-like [Macaca mulatta]	NA	NA	NA
Ctaxi_contig_28377|comp34367_c0_seq4	-0.952204224	2.695667771	0.002886136	0.023233974	NA	NA	NA	NA	NA
Ctaxi_contig_22056|comp33613_c0_seq4	-0.95219755	3.713326308	0.000550068	0.00654369	ankyrin repeat	"gi|123421686|ref|XP_001306037.1|ankyrin repeat protein [Trichomonas vaginalis G3] >gi|121887589|gb|EAX93107.1| ankyrin repeat protein, putative [Trichomonas vaginalis G3]"	AT2G14255.1		 Ankyrin repeat family protein with DHHC zinc finger domain 
Ctaxi_contig_41141|comp35558_c0_seq14	-0.952050659	3.085165305	0.003203566	0.025157878	elmo domain-containing protein a-like	gi|224123966|ref|XP_002319208.1|predicted protein [Populus trichocarpa] >gi|222857584|gb|EEE95131.1| phagocytosis and cell motility protein ELMO1 [Populus trichocarpa]	AT3G03610.1		 ELMO/CED-12 family protein 
Ctaxi_contig_47417|comp35972_c0_seq1	-0.950350514	3.683093192	0.00025312	0.003595244	hypothetical protein CHLREDRAFT_192990	gi|159479886|ref|XP_001698017.1|hypothetical protein CHLREDRAFT_192990 [Chlamydomonas reinhardtii] >gi|158273816|gb|EDO99602.1| predicted protein [Chlamydomonas reinhardtii]	NA	NA	NA
Ctaxi_contig_50242|comp36162_c1_seq4	-0.950100806	3.414079315	0.000968337	0.010139246	NA	NA	NA	NA	NA
Ctaxi_contig_38027|comp35290_c3_seq1	-0.948852421	4.881393507	3.09E-06	9.76E-05	protein	gi|302852139|ref|XP_002957591.1|hypothetical protein VOLCADRAFT_40547 [Volvox carteri f. nagariensis] >gi|300257108|gb|EFJ41361.1| hypothetical protein VOLCADRAFT_40547 [Volvox carteri f. nagariensis]	AT3G24190.1		 Protein kinase superfamily protein 
Ctaxi_contig_8973|comp30911_c2_seq1	-0.948065707	4.323420276	3.32E-06	0.000103642	atp-dependent clp protease atp-binding subunit	"gi|545367558|ref|XP_005648593.1|ClpX, ATPase regulatory subunit [Coccomyxa subellipsoidea C-169] >gi|384250570|gb|EIE24049.1| ClpX, ATPase regulatory subunit [Coccomyxa subellipsoidea C-169]"	AT5G53350.1	CLPX	 CLP protease regulatory subunit X 
Ctaxi_contig_10509|comp31413_c0_seq1	-0.947531109	3.376435943	0.006598543	0.043509143	NA	NA	NA	NA	NA
Ctaxi_contig_47144|comp35952_c1_seq7	-0.947404253	3.038024867	0.003014316	0.024012316	NA	NA	NA	NA	NA
Ctaxi_contig_64641|comp36974_c6_seq1	-0.947207744	3.587942426	0.000816838	0.008853544	NA	NA	NA	NA	NA
Ctaxi_contig_21574|comp33543_c0_seq2	-0.946619406	6.228338975	5.00E-06	0.000144868	NA	NA	NA	NA	NA
Ctaxi_contig_21125|comp33464_c0_seq1	-0.946557073	4.876719593	0.002738386	0.022375925	NA	NA	NA	NA	NA
Ctaxi_contig_71326|comp37249_c2_seq1	-0.946092271	2.460233405	0.007435338	0.047607538	phosphatidylinositol 4-kinase alpha	"gi|545357443|ref|XP_005644365.1|phosphatidylinositol 3 and 4-kinase family protein, partial [Coccomyxa subellipsoidea C-169] >gi|384246331|gb|EIE19821.1| phosphatidylinositol 3 and 4-kinase family protein, partial [Coccomyxa subellipsoidea C-169]"	AT1G49340.1	ATPI4KALPHA	 Phosphatidylinositol 3- and 4-kinase family protein 
Ctaxi_contig_25200|comp34027_c1_seq2	-0.94553192	2.520720355	0.004412838	0.03202003	NA	NA	NA	NA	NA
Ctaxi_contig_30652|comp34610_c0_seq31	-0.944846085	3.257852241	0.001603865	0.014875404	nad -binding partial	gi|302828772|ref|XP_002945953.1|hypothetical protein VOLCADRAFT_78986 [Volvox carteri f. nagariensis] >gi|300268768|gb|EFJ52948.1| hypothetical protein VOLCADRAFT_78986 [Volvox carteri f. nagariensis]	AT3G18890.1		 NAD(P)-binding Rossmann-fold superfamily protein 
Ctaxi_contig_54303|comp36401_c4_seq1	-0.944216131	4.583996786	1.61E-05	0.000378736	serine hydroxymethyltransferase	gi|303280786|ref|XP_003059685.1|predicted protein [Micromonas pusilla CCMP1545] >gi|226458340|gb|EEH55637.1| predicted protein [Micromonas pusilla CCMP1545]	AT5G26780.2	SHM2	 serine hydroxymethyltransferase 2 
Ctaxi_contig_54688|comp36425_c4_seq2	-0.943877448	2.854966472	0.004980737	0.035092422	NA	NA	NA	NA	NA
Ctaxi_contig_51175|comp36222_c0_seq2	-0.943401677	2.487557507	0.002942257	0.023565802	NA	NA	NA	NA	NA
Ctaxi_contig_17959|comp32989_c1_seq3	-0.942853515	4.05966503	0.000807465	0.008769734	atp synthase subunit mitochondrial-like	gi|224099437|ref|XP_002311483.1|predicted protein [Populus trichocarpa] >gi|222851303|gb|EEE88850.1| H+-transporting two-sector ATPase family protein [Populus trichocarpa]	AT5G08680.1		 ATP synthase alpha/beta family protein 
Ctaxi_contig_52350|comp36284_c3_seq2	-0.941963075	4.618600708	1.82E-06	6.28E-05	hect-domain-containing protein	gi|552840795|ref|XP_005850143.1|hypothetical protein CHLNCDRAFT_34441 [Chlorella variabilis] >gi|307109804|gb|EFN58041.1| hypothetical protein CHLNCDRAFT_34441 [Chlorella variabilis]	NA	NA	NA
Ctaxi_contig_69975|comp37187_c0_seq10	-0.941936698	4.193490008	0.000990287	0.010315192	glutamate-1-semialdehyde aminotransferase	gi|412992153|emb|CCO19866.1|glutamate-1-semialdehyde aminotransferase [Bathycoccus prasinos]	AT3G48730.1	GSA2	" glutamate-1-semialdehyde 2,1-aminomutase 2 "
Ctaxi_contig_17313|comp32884_c0_seq1	-0.941541035	5.183304855	6.06E-05	0.001122483	hnh endonuclease	gi|86607408|ref|YP_476171.1|HNH endonuclease domain-containing protein [Synechococcus sp. JA-3-3Ab] >gi|499750844|ref|WP_011431578.1| HNH nuclease [Synechococcus sp. JA-3-3Ab] >gi|86555950|gb|ABD00908.1| HNH endonuclease domain protein [Synechococcus sp. JA-3-3Ab]	AT1G70480.1		 Domain of unknown function (DUF220) 
Ctaxi_contig_56152|comp36514_c7_seq6	-0.941392443	4.204269312	0.00020276	0.003007825	NA	NA	NA	NA	NA
Ctaxi_contig_53859|comp36371_c4_seq4	-0.941132297	2.725311053	0.00325447	0.025451686	NA	NA	NA	NA	NA
Ctaxi_contig_12311|comp31908_c0_seq1	-0.940785462	2.880788712	0.004028447	0.029878881	hypothetical protein VOLCADRAFT_104049	gi|302834565|ref|XP_002948845.1|hypothetical protein VOLCADRAFT_104049 [Volvox carteri f. nagariensis] >gi|300266036|gb|EFJ50225.1| hypothetical protein VOLCADRAFT_104049 [Volvox carteri f. nagariensis]	NA	NA	NA
Ctaxi_contig_20029|comp33310_c0_seq1	-0.940482642	2.73020108	0.002899404	0.023317375	gtp-binding protein	"gi|303285814|ref|XP_003062197.1|protein-synthesizing GTPase [Micromonas pusilla CCMP1545] >gi|317411685|sp|C1N1Y2.1|GUFP_MICPC RecName: Full=Translation factor GUF1 homolog, chloroplastic; AltName: Full=Elongation factor 4 homolog; Short=EF-4; AltName: Full=GTPase GUF1 homolog; AltName: Full=Ribosomal back-translocase; Flags: Precursor >gi|226456608|gb|EEH53909.1| protein-synthesizing GTPase [Micromonas pusilla CCMP1545]"	AT5G08650.1		 Small GTP-binding protein 
Ctaxi_contig_19520|comp33222_c3_seq2	-0.939667015	2.53911944	0.006832103	0.044690842	chloroplast protease	"gi|545373155|ref|XP_005650970.1|AAA-domain-containing protein, partial [Coccomyxa subellipsoidea C-169] >gi|384252951|gb|EIE26426.1| AAA-domain-containing protein, partial [Coccomyxa subellipsoidea C-169]"	AT5G42270.1	"VAR1,FTSH5"	 FtsH extracellular protease family 
Ctaxi_contig_34214|comp34939_c4_seq1	-0.939061027	4.590274956	7.62E-05	0.001353685	chlorophyllide a oxygenase	"gi|545358292|ref|XP_005644725.1|PaO-domain-containing protein, partial [Coccomyxa subellipsoidea C-169] >gi|384246692|gb|EIE20181.1| PaO-domain-containing protein, partial [Coccomyxa subellipsoidea C-169]"	AT1G44446.1	"CH1,ATCAO,CAO"	 Pheophorbide a oxygenase family protein with Rieske [2Fe-2S] domain 
Ctaxi_contig_56770|comp36555_c1_seq1	-0.938996198	6.466197238	6.47E-05	0.001181784	kinase-like partial	"gi|545354416|ref|XP_005643042.1|kinase-like protein, partial [Coccomyxa subellipsoidea C-169] >gi|384245002|gb|EIE18498.1| kinase-like protein, partial [Coccomyxa subellipsoidea C-169]"	AT2G35050.1		 Protein kinase superfamily protein with octicosapeptide/Phox/Bem1p domain 
Ctaxi_contig_46257|comp35887_c0_seq3	-0.938986721	6.244058921	1.33E-07	6.64E-06	atp-binding cassette	"gi|545364026|ref|XP_005647087.1|hypothetical protein COCSUDRAFT_16269, partial [Coccomyxa subellipsoidea C-169] >gi|384249061|gb|EIE22543.1| hypothetical protein COCSUDRAFT_16269, partial [Coccomyxa subellipsoidea C-169]"	AT5G06530.1		 ABC-2 type transporter family protein 
Ctaxi_contig_60887|comp36780_c5_seq1	-0.938578791	3.089570335	0.003619375	0.02758509	upf0603 protein chloroplastic-like	gi|302830304|ref|XP_002946718.1|hypothetical protein VOLCADRAFT_79300 [Volvox carteri f. nagariensis] >gi|300267762|gb|EFJ51944.1| hypothetical protein VOLCADRAFT_79300 [Volvox carteri f. nagariensis]	AT1G54780.1	TLP18.3	 thylakoid lumen 18.3 kDa protein 
Ctaxi_contig_52338|comp36284_c0_seq3	-0.937645269	6.255676102	1.14E-07	5.81E-06	probable e3 ubiquitin-protein ligase herc3	"gi|565313409|gb|ETE65760.1|putative E3 ubiquitin-protein ligase HERC3, partial [Ophiophagus hannah]"	NA	NA	NA
Ctaxi_contig_57421|comp36592_c0_seq3	-0.93683632	6.147081399	0.000125425	0.002036771	s8 s53 family	"gi|404496054|ref|YP_006720160.1|subtilase family serine protease [Geobacter metallireducens GS-15] >gi|490647180|ref|WP_004512175.1| peptidase S8 [Geobacter metallireducens] >gi|78193665|gb|ABB31432.1| serine protease, subtilase family [Geobacter metallireducens GS-15] >gi|373562265|gb|EHP88482.1| peptidase S8 and S53 subtilisin kexin sedolisin [Geobacter metallireducens RCH3]"	NA	NA	NA
Ctaxi_contig_10725|comp31486_c1_seq1	-0.936580107	5.171788261	5.74E-05	0.001075525	10 kda photosystem ii polypeptide	"gi|545376432|ref|XP_005652306.1|photosystem II protein PsbR, partial [Coccomyxa subellipsoidea C-169] >gi|384254288|gb|EIE27762.1| photosystem II protein PsbR, partial [Coccomyxa subellipsoidea C-169]"	AT1G79040.1	PSBR	 photosystem II subunit R 
Ctaxi_contig_42448|comp35636_c1_seq1	-0.936417657	3.413954817	0.000397675	0.005065223	NA	NA	NA	NA	NA
Ctaxi_contig_26427|comp34145_c3_seq1	-0.935896963	2.27212018	0.005429198	0.037494667	dna topoisomerase i	gi|552815760|ref|XP_005844529.1|hypothetical protein CHLNCDRAFT_36846 [Chlorella variabilis] >gi|307104172|gb|EFN52427.1| hypothetical protein CHLNCDRAFT_36846 [Chlorella variabilis]	AT5G55310.1	"TOP1BETA,TOP1"	 DNA topoisomerase 1 beta 
Ctaxi_contig_53486|comp36345_c0_seq1	-0.935425185	7.70305384	1.71E-05	0.000398294	protein	gi|545368225|ref|XP_005648894.1|hypothetical protein COCSUDRAFT_62850 [Coccomyxa subellipsoidea C-169] >gi|384250871|gb|EIE24350.1| hypothetical protein COCSUDRAFT_62850 [Coccomyxa subellipsoidea C-169]	AT3G53700.1	MEE40	 Pentatricopeptide repeat (PPR) superfamily protein 
Ctaxi_contig_70362|comp37204_c6_seq5	-0.935300947	3.208108079	0.003207222	0.025180423	NA	NA	NA	NA	NA
Ctaxi_contig_54068|comp36386_c0_seq4	-0.935129518	3.087949134	0.002427625	0.020446108	tpt-domain-containing protein	"gi|552829188|ref|XP_005847641.1|hypothetical protein CHLNCDRAFT_11965, partial [Chlorella variabilis] >gi|307107296|gb|EFN55539.1| hypothetical protein CHLNCDRAFT_11965, partial [Chlorella variabilis]"	AT1G06890.3		 nodulin MtN21 /EamA-like transporter family protein 
Ctaxi_contig_13027|comp32061_c0_seq1	-0.934988364	6.167214823	1.06E-05	0.000270066	patatin	gi|516326562|ref|WP_017717221.1|hypothetical protein [Oscillatoria sp. PCC 10802]	NA	NA	NA
Ctaxi_contig_64046|comp36949_c0_seq1	-0.933944788	5.205001313	0.000165788	0.002545312	rnd family transporter: patched segmentation polarity protein	gi|145357117|ref|XP_001422769.1|RND family transporter: Patched (Ptc) segmentation polarity protein [Ostreococcus lucimarinus CCE9901] >gi|144583012|gb|ABP01086.1| RND family transporter: Patched (Ptc) segmentation polarity protein [Ostreococcus lucimarinus CCE9901]	AT4G38350.2		 Patched family protein 
Ctaxi_contig_65456|comp37011_c2_seq1	-0.933809513	3.083607437	0.00166843	0.015380825	NA	NA	NA	NA	NA
Ctaxi_contig_69303|comp37162_c3_seq39	-0.93353786	3.990370924	0.001005965	0.010437819	methionine synthase	gi|552815100|ref|XP_005844355.1|hypothetical protein CHLNCDRAFT_36916 [Chlorella variabilis] >gi|307103997|gb|EFN52253.1| hypothetical protein CHLNCDRAFT_36916 [Chlorella variabilis]	NA	NA	NA
Ctaxi_contig_37943|comp35281_c1_seq9	-0.93262315	2.696065199	0.004913521	0.03477547	NA	NA	NA	NA	NA
Ctaxi_contig_50863|comp36202_c3_seq1	-0.932607194	4.58026272	0.000388405	0.004978783	heat shock protein 90c	gi|552812567|ref|XP_005843734.1|hypothetical protein CHLNCDRAFT_140066 [Chlorella variabilis] >gi|307103371|gb|EFN51632.1| hypothetical protein CHLNCDRAFT_140066 [Chlorella variabilis]	AT3G07770.1	"Hsp89.1,AtHsp90.6,AtHsp90-6"	 HEAT SHOCK PROTEIN 89.1 
Ctaxi_contig_50870|comp36202_c3_seq8	-0.932282337	3.654140065	0.001957036	0.017420496	heat shock protein 85	gi|302832980|ref|XP_002948054.1|hypothetical protein VOLCADRAFT_79927 [Volvox carteri f. nagariensis] >gi|300266856|gb|EFJ51042.1| hypothetical protein VOLCADRAFT_79927 [Volvox carteri f. nagariensis]	AT2G04030.1	"CR88,EMB1956,HSP90.5,Hsp88.1,AtHsp90.5"	 Chaperone protein htpG family protein 
Ctaxi_contig_49148|comp36085_c3_seq1	-0.931815883	4.952357437	1.93E-06	6.62E-05	NA	NA	NA	NA	NA
Ctaxi_contig_59847|comp36723_c1_seq1	-0.931624634	2.673270771	0.005060126	0.03548062	d-alanine--d-alanine ligase family	gi|414591253|tpg|DAA41824.1|TPA: hypothetical protein ZEAMMB73_402779 [Zea mays]	AT3G08840.2		 D-alanine--D-alanine ligase family 
Ctaxi_contig_33478|comp34874_c2_seq1	-0.930641649	6.597570325	4.36E-06	0.000129977	aspartate aminotransferase	gi|168068005|ref|XP_001785888.1|predicted protein [Physcomitrella patens] >gi|162662442|gb|EDQ49297.1| predicted protein [Physcomitrella patens]	AT5G11520.1	"ASP3,YLS4"	 aspartate aminotransferase 3 
Ctaxi_contig_72000|comp37272_c9_seq1	-0.930106724	3.393124835	0.000584348	0.006859886	type a von willebrand factor domain-containing protein	gi|340726950|ref|XP_003401814.1|PREDICTED: midasin-like [Bombus terrestris]	AT1G67120.1		 ATPases;nucleotide binding;ATP binding;nucleoside-triphosphatases;transcription factor binding 
Ctaxi_contig_36272|comp35132_c1_seq8	-0.929914831	2.707158659	0.007582022	0.048286459	atp-binding cassette superfamily	gi|302845331|ref|XP_002954204.1|hypothetical protein VOLCADRAFT_95021 [Volvox carteri f. nagariensis] >gi|300260409|gb|EFJ44628.1| hypothetical protein VOLCADRAFT_95021 [Volvox carteri f. nagariensis]	AT3G21090.1		 ABC-2 type transporter family protein 
Ctaxi_contig_23390|comp33791_c3_seq1	-0.929670822	3.933620269	0.002920568	0.023440554	NA	NA	NA	NA	NA
Ctaxi_contig_58651|comp36663_c0_seq65	-0.929120738	3.233973256	0.003728991	0.02820116	far upstream element-binding protein 1-like	gi|545375741|ref|XP_005652020.1|hypothetical protein COCSUDRAFT_64249 [Coccomyxa subellipsoidea C-169] >gi|384254002|gb|EIE27476.1| hypothetical protein COCSUDRAFT_64249 [Coccomyxa subellipsoidea C-169]	AT2G25970.1		 KH domain-containing protein 
Ctaxi_contig_46268|comp35887_c3_seq2	-0.928408914	9.676917599	0.002630351	0.021708853	ribulose bisphosphate small subunit precursor	"gi|132073|sp|P16134.1|RBS1_ACEATRecName: Full=Ribulose bisphosphate carboxylase small chain 1, chloroplastic; Short=RuBisCO small subunit 1; Flags: Precursor >gi|732551|emb|CAA36108.1| ribulose bisphosphate carboxylase, small subunit precursor [Acetabularia acetabulum]"	AT5G38430.1		 Ribulose bisphosphate carboxylase (small chain) family protein 
Ctaxi_contig_28278|comp34355_c1_seq2	-0.92812503	4.207608873	1.79E-05	0.000413526	trypsin i-p1-like	gi|499008778|ref|XP_004536404.1|PREDICTED: trypsin I-P1-like [Ceratitis capitata]	NA	NA	NA
Ctaxi_contig_23698|comp33825_c0_seq5	-0.928038649	2.612495218	0.005279063	0.036671022	NA	NA	AT3G44100.1		 MD-2-related lipid recognition domain-containing protein 
Ctaxi_contig_61676|comp36821_c1_seq2	-0.92799	6.181541868	0.000109959	0.001823472	flagellar associated callose synthase-like protein	"gi|159471237|ref|XP_001693763.1|flagellar associated protein, callose synthase-like protein [Chlamydomonas reinhardtii] >gi|158283266|gb|EDP09017.1| flagellar associated protein, callose synthase-like protein [Chlamydomonas reinhardtii]"	AT5G36870.1	"ATGSL09,gsl09,atgsl9"	 glucan synthase-like 9 
Ctaxi_contig_63953|comp36945_c0_seq1	-0.927122565	5.345646222	4.71E-06	0.000138347	NA	NA	NA	NA	NA
Ctaxi_contig_57095|comp36574_c0_seq1	-0.92680531	7.172235507	6.23E-06	0.000173529	adhesin-like protein	gi|548240723|ref|WP_022458884.1|adhesin-like protein [Fusobacterium sp. CAG:439] >gi|524763972|emb|CDE59493.1| adhesin-like protein [Fusobacterium sp. CAG:439]	NA	NA	NA
Ctaxi_contig_13118|comp32084_c0_seq4	-0.926793191	9.732526364	0.000486538	0.005949011	NA	NA	NA	NA	NA
Ctaxi_contig_16582|comp32752_c0_seq4	-0.925263147	2.704311627	0.007540804	0.048109937	NA	NA	NA	NA	NA
Ctaxi_contig_66384|comp37045_c0_seq1	-0.925222407	6.078512278	3.40E-07	1.51E-05	NA	NA	NA	NA	NA
Ctaxi_contig_38987|comp35368_c4_seq2	-0.925018591	7.532025429	1.14E-07	5.83E-06	protein	gi|412986835|emb|CCO15261.1|predicted protein [Bathycoccus prasinos]	AT1G11000.1	"MLO4,ATMLO4"	 Seven transmembrane MLO family protein 
Ctaxi_contig_71230|comp37245_c0_seq5	-0.923616045	3.490625569	0.000335221	0.004462933	NA	NA	NA	NA	NA
Ctaxi_contig_61958|comp36837_c4_seq2	-0.923358224	2.701556321	0.006364772	0.042298169	beta-tubulin	gi|303274314|ref|XP_003056479.1|beta tubulin [Micromonas pusilla CCMP1545] >gi|226462563|gb|EEH59855.1| beta tubulin [Micromonas pusilla CCMP1545]	AT5G23860.2	TUB8	 tubulin beta 8 
Ctaxi_contig_25879|comp34085_c0_seq7	-0.922827821	4.254386929	6.70E-05	0.001216699	duf323 domain-containing protein	gi|384484957|gb|EIE77137.1|hypothetical protein RO3G_01841 [Rhizopus delemar RA 99-880]	NA	NA	NA
Ctaxi_contig_20856|comp33426_c0_seq3	-0.922666	3.374321238	0.000372167	0.004824253	NA	NA	NA	NA	NA
Ctaxi_contig_66795|comp37066_c2_seq4	-0.922608763	5.102475423	0.000134079	0.002154404	NA	NA	NA	NA	NA
Ctaxi_contig_63368|comp36914_c5_seq1	-0.92187918	4.147021814	0.00153556	0.014391723	chaperonin 60b2	gi|159486163|ref|XP_001701113.1|chaperonin 60B1 [Chlamydomonas reinhardtii] >gi|158272007|gb|EDO97815.1| chaperonin 60B1 [Chlamydomonas reinhardtii]	AT5G56500.2		 TCP-1/cpn60 chaperonin family protein 
Ctaxi_contig_39960|comp35459_c0_seq3	-0.920362308	3.491832472	0.001606169	0.014892467	amidophosphoribosyltransferase	gi|545374203|ref|XP_005651412.1|Amidophosphoribosyl transferase [Coccomyxa subellipsoidea C-169] >gi|384253393|gb|EIE26868.1| Amidophosphoribosyl transferase [Coccomyxa subellipsoidea C-169]	AT2G16570.1	"ATASE,ATASE1,ASE1"	 GLN phosphoribosyl pyrophosphate amidotransferase 1 
Ctaxi_contig_64925|comp36990_c3_seq3	-0.920247912	4.084167477	0.002813721	0.022788295	protein	gi|514817044|ref|XP_004983253.1|PREDICTED: uncharacterized protein LOC101780797 [Setaria italica]	AT1G75060.1		 unknown protein; BEST Arabidopsis thaliana protein match is: unknown protein (TAIR:AT1G19330.2); Has 104 Blast hits to 104 proteins in 22 species: Archae - 0; Bacteria - 0; Metazoa - 0; Fungi - 0; Plants - 104; Viruses - 0; Other Eukaryotes - 0 (source: NCBI BLink). 
Ctaxi_contig_65692|comp37019_c4_seq1	-0.919192008	2.786746521	0.00598513	0.040437135	NA	NA	NA	NA	NA
Ctaxi_contig_26462|comp34148_c0_seq1	-0.918197077	3.661446581	0.001691433	0.015499327	hsp90 chloroplast targeted	gi|167520798|ref|XP_001744738.1|hypothetical protein [Monosiga brevicollis MX1] >gi|163777069|gb|EDQ90687.1| predicted protein [Monosiga brevicollis MX1]	NA	NA	NA
Ctaxi_contig_33628|comp34885_c3_seq1	-0.917229278	2.297040638	0.007640557	0.048553187	rieske ferredoxin	gi|255077940|ref|XP_002502550.1|rieske ferredoxin [Micromonas sp. RCC299] >gi|226517815|gb|ACO63808.1| rieske ferredoxin [Micromonas sp. RCC299]	NA	NA	NA
Ctaxi_contig_8229|comp30596_c0_seq1	-0.916322485	5.392366051	9.05E-05	0.001551002	60s ribosomal protein l18-like	"gi|159465349|ref|XP_001690885.1|ribosomal protein L18, component of cytosolic 80S ribosome and 60S large subunit [Chlamydomonas reinhardtii] >gi|158279571|gb|EDP05331.1| ribosomal protein L18 [Chlamydomonas reinhardtii]"	AT3G05590.1	RPL18	 ribosomal protein L18 
Ctaxi_contig_71797|comp37264_c1_seq6	-0.916110233	3.205429561	0.003235144	0.02535619	NA	NA	NA	NA	NA
Ctaxi_contig_51980|comp36260_c2_seq1	-0.916053716	4.13977695	2.99E-05	0.000631825	NA	NA	NA	NA	NA
Ctaxi_contig_35030|comp35017_c4_seq1	-0.915648815	4.093228481	0.000196675	0.002937239	predicted protein	gi|159487983|ref|XP_001702002.1|predicted protein [Chlamydomonas reinhardtii] >gi|158281221|gb|EDP06977.1| predicted protein [Chlamydomonas reinhardtii]	NA	NA	NA
Ctaxi_contig_32971|comp34834_c0_seq2	-0.915492159	3.964934852	2.09E-05	0.000468523	digalactosyldiacylglycerol synthase chloroplastic-like	gi|159470905|ref|XP_001693597.1|galactolipid galactosyltransferase [Chlamydomonas reinhardtii] >gi|158283100|gb|EDP08851.1| galactolipid galactosyltransferase [Chlamydomonas reinhardtii]	AT3G11670.2	DGD1	 UDP-Glycosyltransferase superfamily protein 
Ctaxi_contig_61791|comp36828_c0_seq1	-0.915386167	2.740531953	0.003287447	0.025636291	NA	NA	NA	NA	NA
Ctaxi_contig_34729|comp34984_c5_seq1	-0.915277931	2.839689953	0.001328416	0.01291059	NA	NA	NA	NA	NA
Ctaxi_contig_64502|comp36966_c5_seq5	-0.91509306	5.234989602	2.49E-05	0.000539862	sedoheptulose- -bisphosphatase	"gi|302830724|ref|XP_002946928.1|sedoheptulose-1,7-biphosphatase [Volvox carteri f. nagariensis] >gi|300267972|gb|EFJ52154.1| sedoheptulose-1,7-biphosphatase [Volvox carteri f. nagariensis]"	AT3G55800.1	SBPASE	 sedoheptulose-bisphosphatase 
Ctaxi_contig_22451|comp33667_c1_seq1	-0.914222591	2.751703405	0.001879176	0.016878932	peptidyl serine alpha-galactosyltransferase	gi|552815249|ref|XP_005844395.1|hypothetical protein CHLNCDRAFT_58899 [Chlorella variabilis] >gi|307104037|gb|EFN52293.1| hypothetical protein CHLNCDRAFT_58899 [Chlorella variabilis]	AT3G01720.1		 unknown protein; FUNCTIONS IN: molecular_function unknown; INVOLVED IN: biological_process unknown; LOCATED IN: endomembrane system; EXPRESSED IN: 24 plant structures; EXPRESSED DURING: 13 growth stages; BEST Arabidopsis thaliana protein match is: unknown protein (TAIR:AT5G25265.1); Has 374 Blast hits to 211 proteins in 23 species: Archae - 0; Bacteria - 0; Metazoa - 0; Fungi - 0; Plants - 316; Viruses - 0; Other Eukaryotes - 58 (source: NCBI BLink). 
Ctaxi_contig_43399|comp35710_c4_seq1	-0.912579013	5.363592188	0.000358521	0.004695169	dmi1 protein	gi|323453840|gb|EGB09711.1|hypothetical protein AURANDRAFT_24123 [Aureococcus anophagefferens]	AT5G49960.1		 unknown protein; CONTAINS InterPro DOMAIN/s: Protein of unknown function DUF1012 (InterPro:IPR010420); BEST Arabidopsis thaliana protein match is: Protein of unknown function (DUF1012) (TAIR:AT5G02940.1); Has 1807 Blast hits to 1807 proteins in 277 species: Archae - 0; Bacteria - 0; Metazoa - 736; Fungi - 347; Plants - 385; Viruses - 0; Other Eukaryotes - 339 (source: NCBI BLink). 
Ctaxi_contig_7365|comp30090_c0_seq1	-0.912406868	4.098827132	0.001019431	0.010557047	NA	NA	NA	NA	NA
Ctaxi_contig_9727|comp31189_c0_seq1	-0.912268499	5.493837142	6.19E-05	0.001142499	serine protease inhibitor dipetalogastin	gi|189314000|gb|ACD88987.1|Kazal-type serine proteinase inhibitor [Azumapecten farreri]	NA	NA	NA
Ctaxi_contig_69709|comp37176_c4_seq1	-0.912069225	5.77806253	1.32E-06	4.75E-05	protein	gi|159484052|ref|XP_001700074.1|predicted protein [Chlamydomonas reinhardtii] >gi|158272570|gb|EDO98368.1| predicted protein [Chlamydomonas reinhardtii]	NA	NA	NA
Ctaxi_contig_47948|comp36007_c1_seq2	-0.911897617	3.251470857	0.007306975	0.046944969	ammonium transporter	gi|552848992|ref|XP_005852239.1|hypothetical protein CHLNCDRAFT_56592 [Chlorella variabilis] >gi|307111903|gb|EFN60137.1| hypothetical protein CHLNCDRAFT_56592 [Chlorella variabilis]	AT4G13510.1	"AMT1;1,ATAMT1,ATAMT1;1"	 ammonium transporter 1;1 
Ctaxi_contig_35959|comp35105_c0_seq5	-0.911781592	2.832182265	0.007805787	0.049348947	nucleolar gtp-binding protein	gi|557522871|gb|ESR34238.1|hypothetical protein CICLE_v10004477mg [Citrus clementina]	AT1G50920.1		 Nucleolar GTP-binding protein 
Ctaxi_contig_7967|comp30461_c0_seq1	-0.911067462	4.968742143	0.000259427	0.003663733	short-chain dehydrogenase reductase sdr	gi|354488125|ref|XP_003506221.1|PREDICTED: 17-beta-hydroxysteroid dehydrogenase type 6-like [Cricetulus griseus]	AT5G10050.1		 NAD(P)-binding Rossmann-fold superfamily protein 
Ctaxi_contig_22916|comp33730_c2_seq4	-0.910992545	9.148340406	0.000279999	0.003884143	rubisco activase	gi|302840850|ref|XP_002951971.1|hypothetical protein VOLCADRAFT_105291 [Volvox carteri f. nagariensis] >gi|300262872|gb|EFJ47076.1| hypothetical protein VOLCADRAFT_105291 [Volvox carteri f. nagariensis]	AT2G39730.3	RCA	 rubisco activase 
Ctaxi_contig_23517|comp33808_c1_seq3	-0.91097773	3.477891661	0.003184684	0.025027978	NA	NA	NA	NA	NA
Ctaxi_contig_34924|comp35003_c1_seq6	-0.910676377	4.936081071	9.31E-06	0.000242149	NA	NA	NA	NA	NA
Ctaxi_contig_30506|comp34594_c3_seq1	-0.909859985	2.888297586	0.003478381	0.026807538	NA	NA	NA	NA	NA
Ctaxi_contig_38864|comp35358_c0_seq2	-0.909547962	4.052776791	3.49E-05	0.000716087	NA	NA	NA	NA	NA
Ctaxi_contig_41546|comp35582_c0_seq2	-0.909237137	3.19005388	0.003822465	0.02868369	protein	gi|303277579|ref|XP_003058083.1|predicted protein [Micromonas pusilla CCMP1545] >gi|226460740|gb|EEH58034.1| predicted protein [Micromonas pusilla CCMP1545]	NA	NA	NA
Ctaxi_contig_12660|comp31989_c2_seq1	-0.908570538	3.458053704	0.00018135	0.00275131	thioredoxin-like protein	gi|195658947|gb|ACG48941.1|thioredoxin-like 6 [Zea mays] >gi|224035871|gb|ACN37011.1| unknown [Zea mays] >gi|413944798|gb|AFW77447.1| putative thioredoxin superfamily protein [Zea mays]	AT4G29670.2	ACHT2	 atypical CYS  HIS rich thioredoxin 2 
Ctaxi_contig_58512|comp36657_c6_seq2	-0.908320645	3.646819285	0.000129915	0.002098008	NA	NA	NA	NA	NA
Ctaxi_contig_21554|comp33537_c0_seq1	-0.908278603	2.971033775	0.000867359	0.00927883	site-specific dna endonuclease	gi|484759802|ref|YP_007890175.1|putative site-specific DNA endonuclease [Pleodorina starrii] >gi|427920577|gb|AFY64416.1| putative site-specific DNA endonuclease [Pleodorina starrii]	NA	NA	NA
Ctaxi_contig_51961|comp36259_c2_seq4	-0.908013519	3.842940531	0.000430663	0.005401734	NA	NA	NA	NA	NA
Ctaxi_contig_53857|comp36371_c4_seq2	-0.907118814	4.308510451	1.84E-05	0.000422425	NA	NA	NA	NA	NA
Ctaxi_contig_30087|comp34546_c0_seq1	-0.906983657	3.295464193	0.003692661	0.02804429	minichromosome maintenance protein 3	gi|302839681|ref|XP_002951397.1|minichromosome maintenance protein 3 [Volvox carteri f. nagariensis] >gi|300263372|gb|EFJ47573.1| minichromosome maintenance protein 3 [Volvox carteri f. nagariensis]	AT5G46280.1	MCM3	 Minichromosome maintenance (MCM2/3/5) family protein 
Ctaxi_contig_52935|comp36324_c2_seq2	-0.90610494	5.602952505	8.79E-06	0.000230616	cyclic nucleotide dependent protein kinase	gi|545370430|ref|XP_005649855.1|cyclic nucleotide dependent protein kinase [Coccomyxa subellipsoidea C-169] >gi|384251834|gb|EIE25311.1| cyclic nucleotide dependent protein kinase [Coccomyxa subellipsoidea C-169]	AT3G08730.1	"ATPK1,ATPK6,ATS6K1,PK6,PK1,S6K1"	 protein-serine kinase 1 
Ctaxi_contig_55780|comp36491_c1_seq11	-0.906073286	6.103265882	8.59E-06	0.000226719	NA	NA	NA	NA	NA
Ctaxi_contig_30460|comp34589_c1_seq1	-0.906039391	2.887459765	0.002919664	0.023439162	protein kinase	gi|552848445|ref|XP_005852101.1|hypothetical protein CHLNCDRAFT_133157 [Chlorella variabilis] >gi|307111765|gb|EFN59999.1| hypothetical protein CHLNCDRAFT_133157 [Chlorella variabilis]	NA	NA	NA
Ctaxi_contig_7486|comp30156_c0_seq4	-0.905310926	4.126886647	0.001089406	0.011074306	NA	NA	NA	NA	NA
Ctaxi_contig_45471|comp35830_c4_seq2	-0.905013189	3.133265441	0.001264578	0.012429522	NA	NA	NA	NA	NA
Ctaxi_contig_13459|comp32164_c1_seq3	-0.904295623	4.05200421	0.000254785	0.003615697	(rap annotation release2) galactose-binding like domain containing protein	gi|302828432|ref|XP_002945783.1|hypothetical protein VOLCADRAFT_102752 [Volvox carteri f. nagariensis] >gi|300268598|gb|EFJ52778.1| hypothetical protein VOLCADRAFT_102752 [Volvox carteri f. nagariensis]	AT5G04440.1		 Protein of unknown function (DUF1997) 
Ctaxi_contig_69453|comp37169_c0_seq2	-0.903917019	4.768571079	4.12E-06	0.000124417	ferrochelatase	gi|302840509|ref|XP_002951810.1|hypothetical protein VOLCADRAFT_109142 [Volvox carteri f. nagariensis] >gi|300263058|gb|EFJ47261.1| hypothetical protein VOLCADRAFT_109142 [Volvox carteri f. nagariensis]	AT5G26030.2	"FC1,FC-I,ATFC-I"	 ferrochelatase 1 
Ctaxi_contig_32346|comp34776_c0_seq3	-0.903790337	3.103873454	0.001088446	0.011068058	NA	NA	NA	NA	NA
Ctaxi_contig_27108|comp34215_c0_seq2	-0.903509926	3.360942069	0.000755497	0.008375492	protein serine threonine phosphatase 2c	gi|159480572|ref|XP_001698356.1|hypothetical protein CHLREDRAFT_143041 [Chlamydomonas reinhardtii] >gi|158282096|gb|EDP07849.1| predicted protein [Chlamydomonas reinhardtii]	AT1G09160.1		 Protein phosphatase 2C family protein 
Ctaxi_contig_34537|comp34968_c1_seq1	-0.902777065	2.869359253	0.007499533	0.047887368	NA	NA	NA	NA	NA
Ctaxi_contig_40664|comp35524_c3_seq1	-0.902363035	3.523890239	0.001356266	0.013078219	zeaxanthin epoxidase	gi|552816623|ref|XP_005844735.1|hypothetical protein CHLNCDRAFT_138731 [Chlorella variabilis] >gi|307104379|gb|EFN52633.1| hypothetical protein CHLNCDRAFT_138731 [Chlorella variabilis]	AT5G67030.2	"ABA1,LOS6,NPQ2,ATABA1,ZEP,IBS3,ATZEP"	 zeaxanthin epoxidase (ZEP) (ABA1) 
Ctaxi_contig_15098|comp32496_c3_seq2	-0.902056221	4.099534486	8.70E-05	0.001501601	sulfatase	gi|519055014|ref|WP_020210889.1|hypothetical protein [Gilvimarinus chinensis]	NA	NA	NA
Ctaxi_contig_15613|comp32584_c2_seq1	-0.902007471	3.970384651	0.000766767	0.008471149	NA	NA	AT2G36540.1		 Haloacid dehalogenase-like hydrolase (HAD) superfamily protein 
Ctaxi_contig_52941|comp36324_c7_seq1	-0.901723941	4.650989866	3.19E-06	0.000100059	cyclic nucleotide dependent protein kinase	gi|302838552|ref|XP_002950834.1|hypothetical protein VOLCADRAFT_81219 [Volvox carteri f. nagariensis] >gi|300263951|gb|EFJ48149.1| hypothetical protein VOLCADRAFT_81219 [Volvox carteri f. nagariensis]	NA	NA	NA
Ctaxi_contig_28218|comp34346_c0_seq5	-0.901651801	4.882573718	4.21E-05	0.000831028	ribonuclease j-like	gi|545362590|ref|XP_005646511.1|Metallo-hydrolase/oxidoreductase [Coccomyxa subellipsoidea C-169] >gi|384248483|gb|EIE21967.1| Metallo-hydrolase/oxidoreductase [Coccomyxa subellipsoidea C-169]	AT5G63420.1	emb2746	 RNA-metabolising metallo-beta-lactamase family protein 
Ctaxi_contig_26606|comp34164_c1_seq3	-0.901629186	4.318108333	2.40E-05	0.000523959	NA	NA	NA	NA	NA
Ctaxi_contig_27006|comp34200_c1_seq3	-0.900194661	8.157895454	8.18E-06	0.000218675	NA	NA	NA	NA	NA
Ctaxi_contig_42640|comp35652_c3_seq7	-0.899843717	2.827826466	0.005882944	0.03990647	cathepsin z precursor	gi|340382603|ref|XP_003389808.1|PREDICTED: hypothetical protein LOC100632176 [Amphimedon queenslandica]	NA	NA	NA
Ctaxi_contig_63360|comp36914_c2_seq2	-0.899674418	3.877485112	0.00159184	0.014802406	chaperonin 60b2	gi|545364822|ref|XP_005647445.1|chaperonin 60B2 [Coccomyxa subellipsoidea C-169] >gi|384249419|gb|EIE22901.1| chaperonin 60B2 [Coccomyxa subellipsoidea C-169]	AT5G56500.2		 TCP-1/cpn60 chaperonin family protein 
Ctaxi_contig_23361|comp33788_c2_seq1	-0.899545731	3.406256955	0.006358668	0.042277122	NA	NA	NA	NA	NA
Ctaxi_contig_8518|comp30727_c1_seq1	-0.899393335	7.06959066	7.90E-07	3.05E-05	NA	NA	NA	NA	NA
Ctaxi_contig_28375|comp34367_c0_seq2	-0.899226865	5.433906045	1.56E-05	0.000370341	NA	NA	NA	NA	NA
Ctaxi_contig_65773|comp37025_c0_seq3	-0.898587089	2.696105008	0.006318865	0.042083553	NA	NA	NA	NA	NA
Ctaxi_contig_62972|comp36888_c1_seq7	-0.898582267	4.803650841	0.000219303	0.003204321	ubiquitin conjugating enzyme	gi|552822109|ref|XP_005846026.1|hypothetical protein CHLNCDRAFT_53431 [Chlorella variabilis] >gi|307105676|gb|EFN53924.1| hypothetical protein CHLNCDRAFT_53431 [Chlorella variabilis]	AT5G56150.2	UBC30	 ubiquitin-conjugating enzyme 30 
Ctaxi_contig_63795|comp36938_c6_seq1	-0.897829507	3.339397712	0.001688197	0.015489749	polymorphic outer membrane protein	gi|333987538|ref|YP_004520145.1|polymorphic outer membrane protein [Methanobacterium sp. SWAN-1] >gi|503591769|ref|WP_013825845.1| hypothetical protein [Methanobacterium sp. SWAN-1] >gi|333825682|gb|AEG18344.1| polymorphic outer membrane protein [Methanobacterium sp. SWAN-1]	NA	NA	NA
Ctaxi_contig_57098|comp36574_c1_seq1	-0.89751372	7.498552275	0.000205776	0.003045521	NA	NA	NA	NA	NA
Ctaxi_contig_32039|comp34748_c0_seq5	-0.896634761	3.695729004	0.00017688	0.002697522	NA	NA	NA	NA	NA
Ctaxi_contig_56348|comp36529_c0_seq1	-0.896373101	3.115169335	0.004271512	0.031209273	leucyl-trna synthetase	gi|545374147|ref|XP_005651384.1|putative leucyl tRNA synthetase [Coccomyxa subellipsoidea C-169] >gi|384253365|gb|EIE26840.1| putative leucyl tRNA synthetase [Coccomyxa subellipsoidea C-169]	AT4G04350.1	EMB2369	" tRNA synthetase class I (I, L, M and V) family protein "
Ctaxi_contig_42326|comp35629_c0_seq1	-0.895122984	4.881040369	3.65E-05	0.000742268	protein	gi|302834892|ref|XP_002949008.1|hypothetical protein VOLCADRAFT_89241 [Volvox carteri f. nagariensis] >gi|300265753|gb|EFJ49943.1| hypothetical protein VOLCADRAFT_89241 [Volvox carteri f. nagariensis]	NA	NA	NA
Ctaxi_contig_57076|comp36572_c2_seq3	-0.894971023	6.503949106	0.000381787	0.00491557	NA	NA	NA	NA	NA
Ctaxi_contig_55416|comp36469_c0_seq1	-0.894700082	3.752083636	0.001396498	0.013401702	demeter protein partial	"gi|308803847|ref|XP_003079236.1|DEMETER protein (ISS), partial [Ostreococcus tauri] >gi|116057691|emb|CAL53894.1| DEMETER protein (ISS), partial [Ostreococcus tauri]"	AT5G04560.1	DME	 HhH-GPD base excision DNA repair family protein 
Ctaxi_contig_71653|comp37258_c1_seq5	-0.894456228	4.251929039	0.000261702	0.003688705	transmembrane protein	gi|470240050|ref|XP_004351994.1|hypothetical protein DFA_10108 [Dictyostelium fasciculatum] >gi|328866891|gb|EGG15274.1| hypothetical protein DFA_10108 [Dictyostelium fasciculatum]	AT3G46940.1	DUT1	 DUTP-PYROPHOSPHATASE-LIKE 1 
Ctaxi_contig_45773|comp35853_c0_seq3	-0.893660118	4.22192057	0.000522717	0.006285935	hypothetical protein VOLCADRAFT_106890	gi|302848169|ref|XP_002955617.1|hypothetical protein VOLCADRAFT_106890 [Volvox carteri f. nagariensis] >gi|300259026|gb|EFJ43257.1| hypothetical protein VOLCADRAFT_106890 [Volvox carteri f. nagariensis]	NA	NA	NA
Ctaxi_contig_71796|comp37264_c1_seq5	-0.893053061	3.223837743	0.002430414	0.020453485	zinc finger transcription factor	gi|403371552|gb|EJY85656.1|hypothetical protein OXYTRI_16359 [Oxytricha trifallax]	NA	NA	NA
Ctaxi_contig_9662|comp31169_c2_seq1	-0.892064484	5.933351752	7.38E-06	0.000200245	NA	NA	NA	NA	NA
Ctaxi_contig_69966|comp37187_c0_seq1	-0.891864082	4.660823464	0.005287606	0.036714461	glutamate-1-semialdehyde aminotransferase	gi|553738793|ref|WP_023073002.1|glutamate-1-semialdehyde -aminomutase [Leptolyngbya sp. Heron Island J] >gi|553084648|gb|ESA36315.1| glutamate-1-semialdehyde -aminomutase [Leptolyngbya sp. Heron Island J]	AT3G48730.1	GSA2	" glutamate-1-semialdehyde 2,1-aminomutase 2 "
Ctaxi_contig_65162|comp37002_c1_seq15	-0.890956083	5.496043414	0.000404292	0.00513116	methyltransferase-like protein 1-like	gi|508725025|gb|EOY16922.1|Methyltransferase MT-A70 family protein isoform 1 [Theobroma cacao]	AT4G09980.1	EMB1691	 Methyltransferase MT-A70 family protein 
Ctaxi_contig_38029|comp35290_c3_seq3	-0.890078936	3.704134441	7.80E-05	0.001379488	abc1 coq8 ser thr kinase	gi|159481251|ref|XP_001698695.1|ABC1/COQ8 ser/thr kinase [Chlamydomonas reinhardtii] >gi|158273589|gb|EDO99377.1| ABC1/COQ8 ser/thr kinase [Chlamydomonas reinhardtii]	AT3G24190.1		 Protein kinase superfamily protein 
Ctaxi_contig_19462|comp33207_c1_seq2	-0.890000904	2.942713106	0.005312981	0.036850764	2-oxoglutarate malate translocator	gi|159476982|ref|XP_001696590.1|2-oxoglutarate/malate translocator [Chlamydomonas reinhardtii] >gi|158282815|gb|EDP08567.1| 2-oxoglutarate/malate translocator [Chlamydomonas reinhardtii]	AT5G64290.1	"DCT,DIT2.1"	 dicarboxylate transport 2.1 
Ctaxi_contig_69690|comp37176_c0_seq7	-0.888540009	2.85522853	0.005065399	0.03550983	NA	NA	NA	NA	NA
Ctaxi_contig_51073|comp36215_c0_seq2	-0.888146209	3.933422823	0.00131125	0.012770851	NA	NA	NA	NA	NA
Ctaxi_contig_67583|comp37094_c0_seq36	-0.888144347	4.945412072	0.000365413	0.004760168	NA	NA	NA	NA	NA
Ctaxi_contig_34667|comp34978_c4_seq1	-0.887899591	4.805489207	0.000350258	0.004617404	s-adenosylmethionine synthetase	gi|545376105|ref|XP_005652163.1|methionine adenosyltransferase [Coccomyxa subellipsoidea C-169] >gi|384254145|gb|EIE27619.1| methionine adenosyltransferase [Coccomyxa subellipsoidea C-169]	AT3G17390.1	"MTO3,SAMS3,MAT4"	 S-adenosylmethionine synthetase family protein 
Ctaxi_contig_63817|comp36940_c1_seq1	-0.885418271	2.795589474	0.004168372	0.030669051	respiratory burst oxidase-like protein	gi|348689598|gb|EGZ29412.1|hypothetical protein PHYSODRAFT_349321 [Phytophthora sojae]	AT1G09090.2	"ATRBOHB,RBOHB"	 respiratory burst oxidase homolog B 
Ctaxi_contig_63160|comp36900_c9_seq1	-0.884590552	4.183700338	1.15E-05	0.000286001	NA	NA	NA	NA	NA
Ctaxi_contig_40313|comp35491_c1_seq1	-0.883978392	2.762594278	0.004777451	0.034056995	NA	NA	NA	NA	NA
Ctaxi_contig_55152|comp36449_c1_seq2	-0.883339403	3.951850507	0.000324531	0.004340427	pip5k-domain-containing protein	gi|545353781|ref|XP_005642726.1|PIP5K-domain-containing protein [Coccomyxa subellipsoidea C-169] >gi|384244683|gb|EIE18182.1| PIP5K-domain-containing protein [Coccomyxa subellipsoidea C-169]	AT1G21980.1	"ATPIP5K1,ATPIPK1,PIP5K1"	 phosphatidylinositol-4-phosphate 5-kinase 1 
Ctaxi_contig_22459|comp33667_c8_seq1	-0.883260635	3.315484597	0.002827821	0.022873613	NA	NA	NA	NA	NA
Ctaxi_contig_71966|comp37271_c3_seq3	-0.883092196	7.330936823	2.05E-05	0.000460435	adhesin-like protein	gi|548240723|ref|WP_022458884.1|adhesin-like protein [Fusobacterium sp. CAG:439] >gi|524763972|emb|CDE59493.1| adhesin-like protein [Fusobacterium sp. CAG:439]	NA	NA	NA
Ctaxi_contig_53865|comp36371_c6_seq3	-0.882985592	4.010749437	0.000119596	0.001958977	NA	NA	NA	NA	NA
Ctaxi_contig_31245|comp34667_c2_seq1	-0.88280187	7.382261683	2.79E-07	1.28E-05	chloroplast 1-hydroxy-2-methyl-2- -butenyl-4-diphosphate synthase precursor	gi|61742128|gb|AAX54905.1|putative chloroplast 1-hydroxy-2-methyl-2-(E)-butenyl-4-diphosphate synthase precursor [Chlamydomonas reinhardtii]	AT5G60600.1	"GCPE,ISPG,CSB3,CLB4,HDS"	 4-hydroxy-3-methylbut-2-enyl diphosphate synthase 
Ctaxi_contig_24948|comp33997_c0_seq1	-0.882558867	5.337317253	3.07E-06	9.68E-05	cadmium zinc-transporting atpase hma2-like	gi|242096926|ref|XP_002438953.1|hypothetical protein SORBIDRAFT_10g028920 [Sorghum bicolor] >gi|241917176|gb|EER90320.1| hypothetical protein SORBIDRAFT_10g028920 [Sorghum bicolor]	AT4G30120.1	"HMA3,ATHMA3"	 heavy metal atpase 3 
Ctaxi_contig_25877|comp34085_c0_seq5	-0.881824315	6.51405521	6.97E-07	2.72E-05	duf323 domain protein	gi|453081259|gb|EMF09308.1|hypothetical protein SEPMUDRAFT_151383 [Sphaerulina musiva SO2202]	NA	NA	NA
Ctaxi_contig_39996|comp35462_c0_seq5	-0.881757875	4.134101248	0.002691161	0.022080047	rna-binding domain-containing protein	"gi|552834047|ref|XP_005848644.1|hypothetical protein CHLNCDRAFT_144188, partial [Chlorella variabilis] >gi|307108302|gb|EFN56542.1| hypothetical protein CHLNCDRAFT_144188, partial [Chlorella variabilis]"	AT5G19350.1		 RNA-binding (RRM/RBD/RNP motifs) family protein 
Ctaxi_contig_43101|comp35685_c2_seq3	-0.880925256	4.856900297	0.003876571	0.0290225	NA	NA	NA	NA	NA
Ctaxi_contig_43808|comp35736_c4_seq8	-0.880621726	4.338560028	0.001478985	0.014008863	dead-box atp-dependent rna helicase 20-like	gi|557542168|gb|ESR53146.1|hypothetical protein CICLE_v10019394mg [Citrus clementina] >gi|557542169|gb|ESR53147.1| hypothetical protein CICLE_v10019394mg [Citrus clementina] >gi|557542170|gb|ESR53148.1| hypothetical protein CICLE_v10019394mg [Citrus clementina]	AT1G55150.1		 DEA(D/H)-box RNA helicase family protein 
Ctaxi_contig_64116|comp36954_c5_seq1	-0.880177372	3.141576292	0.00377993	0.028484471	NA	NA	NA	NA	NA
Ctaxi_contig_38061|comp35295_c3_seq1	-0.879466751	4.072502655	3.68E-05	0.000747694	NA	NA	NA	NA	NA
Ctaxi_contig_17220|comp32871_c0_seq2	-0.879284676	5.557194173	1.13E-05	0.00028363	NA	NA	NA	NA	NA
Ctaxi_contig_55816|comp36493_c1_seq1	-0.879228481	6.051374762	1.33E-05	0.000323634	adhesin-like protein	gi|491577944|ref|WP_005435519.1|polymorphic outer membrane protein [Sutterella wadsworthensis] >gi|404658075|gb|EKB30953.1| polymorphic outer membrane protein [Sutterella wadsworthensis 2_1_59BFAA]	NA	NA	NA
Ctaxi_contig_48195|comp36025_c1_seq1	-0.878936277	3.25847063	0.001440562	0.013738241	hypothetical protein OXYTRI_09542	gi|403340849|gb|EJY69718.1|hypothetical protein OXYTRI_09542 [Oxytricha trifallax]	NA	NA	NA
Ctaxi_contig_12555|comp31969_c0_seq3	-0.878564393	3.624179141	0.007822338	0.049424358	NA	NA	NA	NA	NA
Ctaxi_contig_50246|comp36162_c2_seq4	-0.878448301	3.468151601	0.003676336	0.027946779	NA	NA	NA	NA	NA
Ctaxi_contig_58935|comp36677_c7_seq5	-0.877636808	4.647239999	8.45E-06	0.000223872	NA	NA	NA	NA	NA
Ctaxi_contig_62828|comp36880_c6_seq2	-0.877250798	5.160823769	3.85E-05	0.000775877	NA	NA	NA	NA	NA
Ctaxi_contig_67403|comp37090_c0_seq35	-0.877209106	6.680299484	0.004818382	0.034318265	pentatricopeptide repeat-containing protein at5g02860-like	gi|159463546|ref|XP_001690003.1|predicted protein [Chlamydomonas reinhardtii] >gi|158283991|gb|EDP09741.1| predicted protein [Chlamydomonas reinhardtii]	AT2G31400.1	GUN1	 genomes uncoupled 1 
Ctaxi_contig_71841|comp37266_c4_seq10	-0.876835884	4.541217976	0.000135263	0.002166916	nfx1-type zinc finger-containing protein 1	gi|482804916|gb|EOA82015.1|hypothetical protein SETTUDRAFT_96932 [Setosphaeria turcica Et28A]	NA	NA	NA
Ctaxi_contig_12379|comp31927_c0_seq3	-0.876545594	4.762712659	0.00029912	0.004081502	NA	NA	NA	NA	NA
Ctaxi_contig_17651|comp32941_c0_seq7	-0.876391756	2.80894819	0.004195989	0.030773784	esterase	gi|522209574|ref|WP_020717025.1|hypothetical protein [Acidobacteriaceae bacterium KBS 96]	NA	NA	NA
Ctaxi_contig_28221|comp34346_c2_seq1	-0.876370227	3.572109923	0.000785673	0.008602758	metallo-hydrolase oxidoreductase	gi|187766731|gb|ACD36970.1|chloroplast RNase J variant 2 [Chlamydomonas reinhardtii]	AT5G63420.1	emb2746	 RNA-metabolising metallo-beta-lactamase family protein 
Ctaxi_contig_65924|comp37030_c1_seq2	-0.87620749	4.533922864	0.007188936	0.046383006	protein	gi|545375445|ref|XP_005651903.1|Cse1-domain-containing protein [Coccomyxa subellipsoidea C-169] >gi|384253885|gb|EIE27359.1| Cse1-domain-containing protein [Coccomyxa subellipsoidea C-169]	AT2G46520.1		" cellular apoptosis susceptibility protein, putative / importin-alpha re-exporter, putative "
Ctaxi_contig_56695|comp36550_c3_seq5	-0.874643915	3.018311073	0.004147326	0.030584743	NA	NA	NA	NA	NA
Ctaxi_contig_59215|comp36690_c5_seq3	-0.874482916	4.432347585	8.28E-05	0.001446377	NA	NA	NA	NA	NA
Ctaxi_contig_8000|comp30476_c0_seq1	-0.874110512	4.993631684	6.43E-05	0.00117503	NA	NA	NA	NA	NA
Ctaxi_contig_35474|comp35060_c2_seq1	-0.874038745	6.24565569	1.73E-06	6.03E-05	protein transport protein sec61 subunit alpha-like	gi|159490700|ref|XP_001703311.1|SEC61-alpha subunit of ER-translocon [Chlamydomonas reinhardtii] >gi|158280235|gb|EDP05993.1| SEC61-alpha subunit of ER-translocon [Chlamydomonas reinhardtii]	AT2G34250.2		 SecY protein transport family protein 
Ctaxi_contig_55608|comp36480_c7_seq4	-0.87227003	4.024211172	0.003110948	0.024557377	paladin-like	gi|302833770|ref|XP_002948448.1|hypothetical protein VOLCADRAFT_120628 [Volvox carteri f. nagariensis] >gi|300266135|gb|EFJ50323.1| hypothetical protein VOLCADRAFT_120628 [Volvox carteri f. nagariensis]	AT3G62010.1		 unknown protein; LOCATED IN: cellular_component unknown; EXPRESSED IN: 23 plant structures; EXPRESSED DURING: 15 growth stages; Has 553 Blast hits to 216 proteins in 93 species: Archae - 0; Bacteria - 124; Metazoa - 193; Fungi - 58; Plants - 108; Viruses - 0; Other Eukaryotes - 70 (source: NCBI BLink). 
Ctaxi_contig_9552|comp31129_c0_seq4	-0.871540037	4.358825294	5.34E-05	0.001019244	14-3-3 protein	gi|326530300|dbj|BAJ97576.1|predicted protein [Hordeum vulgare subsp. vulgare]	AT4G09000.1	"GRF1,GF14CHI"	 general regulatory factor 1 
Ctaxi_contig_71324|comp37249_c0_seq3	-0.871130913	3.232037304	0.006484372	0.042959469	NA	NA	NA	NA	NA
Ctaxi_contig_31396|comp34686_c1_seq1	-0.870673455	7.297310496	1.02E-05	0.000261199	chaperone protein	gi|326499772|dbj|BAJ86197.1|predicted protein [Hordeum vulgare subsp. vulgare]	AT5G51070.1	"ERD1,CLPD,SAG15"	 Clp ATPase 
Ctaxi_contig_16550|comp32748_c1_seq1	-0.869644033	3.01101382	0.002350813	0.020018232	lysophosphatidylcholine acyltransferase 1	gi|545357235|ref|XP_005644278.1|hypothetical protein COCSUDRAFT_19266 [Coccomyxa subellipsoidea C-169] >gi|384246243|gb|EIE19734.1| hypothetical protein COCSUDRAFT_19266 [Coccomyxa subellipsoidea C-169]	AT1G80950.1		 Phospholipid/glycerol acyltransferase family protein 
Ctaxi_contig_40066|comp35468_c1_seq3	-0.868760946	6.354986366	1.37E-05	0.000332132	tpr-like protein	gi|545355324|ref|XP_005643462.1|TPR-like protein [Coccomyxa subellipsoidea C-169] >gi|384245424|gb|EIE18918.1| TPR-like protein [Coccomyxa subellipsoidea C-169]	AT5G02860.1		 Pentatricopeptide repeat (PPR) superfamily protein 
Ctaxi_contig_11380|comp31665_c1_seq1	-0.868161611	3.227113075	0.004458028	0.032231264	uncharacterized loc101203751	gi|552811583|ref|XP_005843503.1|hypothetical protein CHLNCDRAFT_141034 [Chlorella variabilis] >gi|307103138|gb|EFN51401.1| hypothetical protein CHLNCDRAFT_141034 [Chlorella variabilis]	AT3G17300.1		 unknown protein; Has 48 Blast hits to 48 proteins in 21 species: Archae - 0; Bacteria - 0; Metazoa - 0; Fungi - 0; Plants - 40; Viruses - 0; Other Eukaryotes - 8 (source: NCBI BLink). 
Ctaxi_contig_42247|comp35620_c0_seq1	-0.868073082	5.477532637	0.000178781	0.00271976	high affinity nitrate transporter	gi|297818994|ref|XP_002877380.1|ATNRT2.3 [Arabidopsis lyrata subsp. lyrata] >gi|297323218|gb|EFH53639.1| ATNRT2.3 [Arabidopsis lyrata subsp. lyrata]	AT5G60780.1	"ATNRT2.3,NRT2.3"	 nitrate transporter 2.3 
Ctaxi_contig_64052|comp36949_c1_seq1	-0.867895911	7.495713705	0.001705268	0.01559491	membrane protein patched ptch	gi|308811600|ref|XP_003083108.1|Membrane protein Patched/PTCH (ISS) [Ostreococcus tauri] >gi|116054986|emb|CAL57063.1| Membrane protein Patched/PTCH (ISS) [Ostreococcus tauri]	NA	NA	NA
Ctaxi_contig_56354|comp36529_c2_seq2	-0.86716852	2.546324957	0.006931039	0.045135492	dead-box atp-dependent rna helicase 21-like	gi|168002555|ref|XP_001753979.1|predicted protein [Physcomitrella patens] >gi|162694955|gb|EDQ81301.1| predicted protein [Physcomitrella patens]	AT2G33730.1		 P-loop containing nucleoside triphosphate hydrolases superfamily protein 
Ctaxi_contig_46840|comp35928_c1_seq23	-0.867127933	3.0292798	0.00778264	0.049223582	hypothetical protein PHYSODRAFT_554513	gi|348683066|gb|EGZ22881.1|hypothetical protein PHYSODRAFT_554513 [Phytophthora sojae]	NA	NA	NA
Ctaxi_contig_31755|comp34720_c0_seq1	-0.866410033	8.855558229	0.000199826	0.002971166	protein phosphatase 2c	gi|169264915|dbj|BAG12299.1|protein phosphatase 2C [Physcomitrella patens]	AT4G26080.1	"ABI1,AtABI1"	 Protein phosphatase 2C family protein 
Ctaxi_contig_20390|comp33367_c0_seq1	-0.866105347	3.426203204	0.00262841	0.021698425	NA	NA	NA	NA	NA
Ctaxi_contig_15231|comp32522_c0_seq2	-0.865651684	5.792503795	9.11E-05	0.001559127	NA	NA	NA	NA	NA
Ctaxi_contig_31112|comp34654_c0_seq2	-0.865486964	3.337245992	0.00267635	0.021986653	NA	NA	NA	NA	NA
Ctaxi_contig_13051|comp32068_c0_seq1	-0.864039302	4.277241846	0.000141261	0.002247277	NA	NA	NA	NA	NA
Ctaxi_contig_52349|comp36284_c3_seq1	-0.863969197	4.657030939	5.07E-05	0.000975201	probable e3 ubiquitin-protein ligase herc3	gi|552840795|ref|XP_005850143.1|hypothetical protein CHLNCDRAFT_34441 [Chlorella variabilis] >gi|307109804|gb|EFN58041.1| hypothetical protein CHLNCDRAFT_34441 [Chlorella variabilis]	NA	NA	NA
Ctaxi_contig_71640|comp37257_c4_seq1	-0.863911966	3.397622933	0.006571268	0.043347124	polyketide synthase	gi|552830471|ref|XP_005847912.1|hypothetical protein CHLNCDRAFT_57723 [Chlorella variabilis] >gi|307107568|gb|EFN55810.1| hypothetical protein CHLNCDRAFT_57723 [Chlorella variabilis]	AT5G46290.3	KASI	 3-ketoacyl-acyl carrier protein synthase I 
Ctaxi_contig_61081|comp36792_c0_seq1	-0.863297689	5.804811294	1.08E-05	0.000273615	pantothenate kinase 2	gi|302840050|ref|XP_002951581.1|hypothetical protein VOLCADRAFT_61514 [Volvox carteri f. nagariensis] >gi|300263190|gb|EFJ47392.1| hypothetical protein VOLCADRAFT_61514 [Volvox carteri f. nagariensis]	AT4G32180.3	"ATPANK2,PANK2"	 pantothenate kinase 2 
Ctaxi_contig_47148|comp35952_c1_seq11	-0.86217222	4.718980318	3.62E-05	0.000737772	ankyrin repeat protein	"gi|123438005|ref|XP_001309792.1|ankyrin repeat protein [Trichomonas vaginalis G3] >gi|121891533|gb|EAX96862.1| ankyrin repeat protein, putative [Trichomonas vaginalis G3]"	NA	NA	NA
Ctaxi_contig_8682|comp30796_c0_seq3	-0.86076268	3.414475394	0.004853125	0.034481486	NA	NA	NA	NA	NA
Ctaxi_contig_59299|comp36695_c5_seq1	-0.860499017	6.422822294	0.000421665	0.005311718	hypothetical protein GUITHDRAFT_89280	gi|551646009|ref|XP_005825792.1|hypothetical protein GUITHDRAFT_89280 [Guillardia theta CCMP2712] >gi|428169882|gb|EKX38812.1| hypothetical protein GUITHDRAFT_89280 [Guillardia theta CCMP2712]	AT2G23140.2		 RING/U-box superfamily protein with ARM repeat domain 
Ctaxi_contig_23297|comp33779_c0_seq2	-0.860321205	3.333826552	0.002520487	0.021033367	acetolactate synthase amino acid binding protein	gi|545368021|ref|XP_005648800.1|acetolactate synthase [Coccomyxa subellipsoidea C-169] >gi|384250777|gb|EIE24256.1| acetolactate synthase [Coccomyxa subellipsoidea C-169]	AT5G16290.2	VAT1	 VALINE-TOLERANT 1 
Ctaxi_contig_54587|comp36420_c2_seq1	-0.860077553	4.654808476	1.45E-05	0.000347994	polymorphic outer membrane protein	gi|488621708|ref|WP_002558421.1|membrane protein [Bacteroides] >gi|392661415|gb|EIY55001.1| hypothetical protein HMPREF1068_00222 [Bacteroides nordii CL02T12C05] >gi|482612355|gb|EOA60368.1| hypothetical protein HMPREF1214_00413 [Bacteroides sp. HPS0048]	NA	NA	NA
Ctaxi_contig_67215|comp37084_c2_seq3	-0.860045722	4.300314634	0.000225453	0.003282224	NA	NA	NA	NA	NA
Ctaxi_contig_14065|comp32281_c0_seq5	-0.859705983	6.804490959	1.60E-05	0.000377659	vacuolar amino acid transporter 1-like	gi|412985955|emb|CCO17155.1|predicted protein [Bathycoccus prasinos]	AT2G41190.1		 Transmembrane amino acid transporter family protein 
Ctaxi_contig_31072|comp34650_c0_seq2	-0.859164811	7.665419972	0.000533795	0.006392789	NA	NA	NA	NA	NA
Ctaxi_contig_63793|comp36938_c4_seq1	-0.85854024	3.070583653	0.001054197	0.010815803	NA	NA	NA	NA	NA
Ctaxi_contig_63037|comp36892_c5_seq2	-0.858208188	4.985988103	0.000646397	0.007414609	hyalin	gi|83648549|ref|YP_436984.1|hypothetical protein HCH_05909 [Hahella chejuensis KCTC 2396] >gi|499718884|ref|WP_011399618.1| hypothetical protein [Hahella chejuensis] >gi|83636592|gb|ABC32559.1| protein of unknown function (DUF1555) [Hahella chejuensis KCTC 2396]	NA	NA	NA
Ctaxi_contig_69231|comp37160_c7_seq3	-0.857946575	4.132189571	0.000482444	0.005916999	ethanolamine kinase 1	gi|302813048|ref|XP_002988210.1|hypothetical protein SELMODRAFT_127783 [Selaginella moellendorffii] >gi|300143942|gb|EFJ10629.1| hypothetical protein SELMODRAFT_127783 [Selaginella moellendorffii]	AT2G26830.1	emb1187	 Protein kinase superfamily protein 
Ctaxi_contig_48507|comp36043_c0_seq10	-0.85719567	3.3120193	0.001357695	0.013084135	NA	NA	NA	NA	NA
Ctaxi_contig_11201|comp31623_c0_seq1	-0.85678521	8.169256152	0.001107985	0.011231131	thiazole biosynthetic enzyme	gi|545368296|ref|XP_005648929.1|thiazole biosynthetic enzyme [Coccomyxa subellipsoidea C-169] >gi|384250907|gb|EIE24385.1| thiazole biosynthetic enzyme [Coccomyxa subellipsoidea C-169]	AT5G54770.1	"THI1,TZ,THI4"	" thiazole biosynthetic enzyme, chloroplast (ARA6) (THI1) (THI4) "
Ctaxi_contig_20857|comp33426_c0_seq4	-0.856719613	3.448987701	0.000854862	0.009166546	NA	NA	NA	NA	NA
Ctaxi_contig_14052|comp32279_c1_seq2	-0.85654749	6.676224098	6.11E-05	0.001130151	protein	gi|545364857|ref|XP_005647459.1|hypothetical protein COCSUDRAFT_66452 [Coccomyxa subellipsoidea C-169] >gi|384249433|gb|EIE22915.1| hypothetical protein COCSUDRAFT_66452 [Coccomyxa subellipsoidea C-169]	AT5G12470.1		 Protein of unknown function (DUF3411) 
Ctaxi_contig_24051|comp33874_c3_seq3	-0.856377594	3.491987598	0.001239166	0.012236002	NA	NA	NA	NA	NA
Ctaxi_contig_64953|comp36991_c3_seq13	-0.856344302	5.188816003	0.001538804	0.014408834	NA	NA	NA	NA	NA
Ctaxi_contig_11832|comp31797_c0_seq1	-0.855775474	5.963895311	9.76E-05	0.001649566	atp-sulfurylase	gi|159483375|ref|XP_001699736.1|ATP-sulfurylase [Chlamydomonas reinhardtii] >gi|158281678|gb|EDP07432.1| ATP-sulfurylase [Chlamydomonas reinhardtii]	AT1G19920.1	"APS2,ASA1"	 Pseudouridine synthase/archaeosine transglycosylase-like family protein 
Ctaxi_contig_9159|comp30987_c0_seq2	-0.855375544	4.679088186	7.05E-05	0.001269202	NA	NA	NA	NA	NA
Ctaxi_contig_67131|comp37080_c1_seq1	-0.855246262	4.23148538	0.004220275	0.030923612	NA	NA	NA	NA	NA
Ctaxi_contig_71968|comp37271_c3_seq5	-0.854517182	4.20916571	0.000313531	0.004226809	NA	NA	NA	NA	NA
Ctaxi_contig_44477|comp35774_c1_seq1	-0.853966309	6.097769788	6.22E-05	0.001146583	rhodanese-like domain-containing protein chloroplastic-like	gi|552836079|ref|XP_005849085.1|hypothetical protein CHLNCDRAFT_143586 [Chlorella variabilis] >gi|307108744|gb|EFN56983.1| hypothetical protein CHLNCDRAFT_143586 [Chlorella variabilis]	AT4G24750.1		 Rhodanese/Cell cycle control phosphatase superfamily protein 
Ctaxi_contig_52103|comp36270_c3_seq5	-0.853459778	3.768111625	0.00031191	0.004213809	amino acid binding	gi|545361359|ref|XP_005645982.1|hypothetical protein COCSUDRAFT_53990 [Coccomyxa subellipsoidea C-169] >gi|384247953|gb|EIE21438.1| hypothetical protein COCSUDRAFT_53990 [Coccomyxa subellipsoidea C-169]	AT1G16880.2		 uridylyltransferase-related 
Ctaxi_contig_17311|comp32882_c2_seq1	-0.853124876	4.468086837	0.000486202	0.005947167	kinase-like protein	gi|545372376|ref|XP_005650663.1|kinase-like protein [Coccomyxa subellipsoidea C-169] >gi|384252643|gb|EIE26119.1| kinase-like protein [Coccomyxa subellipsoidea C-169]	AT4G38470.1		 ACT-like protein tyrosine kinase family protein 
Ctaxi_contig_49146|comp36085_c2_seq2	-0.853055048	6.535042126	9.83E-07	3.67E-05	probable atp-dependent rna helicase dhx58	gi|548347500|ref|XP_005726146.1|PREDICTED: probable ATP-dependent RNA helicase DHX58-like isoform X1 [Pundamilia nyererei]	AT1G01040.1	"DCL1,CAF,SUS1,SIN1,ASU1,EMB76,EMB60,ATDCL1"	 dicer-like 1 
Ctaxi_contig_41338|comp35569_c0_seq1	-0.852974423	7.201961915	5.50E-06	0.000156098	NA	NA	NA	NA	NA
Ctaxi_contig_68709|comp37135_c4_seq6	-0.852724131	4.007777237	0.001127347	0.0113708	at3g45010 f14d17_80	gi|6960455|gb|AAD42963.2|AF141384_1serine carboxypeptidase precursor [Matricaria chamomilla]	AT3G45010.1	scpl48	 serine carboxypeptidase-like 48 
Ctaxi_contig_23013|comp33745_c0_seq2	-0.851877939	10.9993975	0.006790369	0.04449932	hypothetical protein VOLCADRAFT_97429	gi|302849728|ref|XP_002956393.1|hypothetical protein VOLCADRAFT_97429 [Volvox carteri f. nagariensis] >gi|300258299|gb|EFJ42537.1| hypothetical protein VOLCADRAFT_97429 [Volvox carteri f. nagariensis]	NA	NA	NA
Ctaxi_contig_7710|comp30302_c0_seq3	-0.851093829	3.093019601	0.006846445	0.044741043	NA	NA	NA	NA	NA
Ctaxi_contig_21575|comp33543_c0_seq3	-0.85091479	5.147164571	0.000226178	0.003291282	NA	NA	NA	NA	NA
Ctaxi_contig_38983|comp35368_c3_seq4	-0.850871228	8.059136489	2.26E-06	7.56E-05	NA	NA	NA	NA	NA
Ctaxi_contig_16072|comp32668_c1_seq3	-0.849779052	5.554881135	1.98E-05	0.000449078	translation elongation factor g	gi|255072813|ref|XP_002500081.1|predicted protein [Micromonas sp. RCC299] >gi|226515343|gb|ACO61339.1| predicted protein [Micromonas sp. RCC299]	AT1G62750.1	"ATSCO1,ATSCO1/CPEF-G,SCO1"	 Translation elongation factor EFG/EF2 protein 
Ctaxi_contig_66426|comp37047_c10_seq1	-0.849682022	4.470453989	0.000906584	0.009618251	NA	NA	NA	NA	NA
Ctaxi_contig_16661|comp32765_c0_seq1	-0.849367976	2.649828935	0.00429981	0.031370225	NA	NA	NA	NA	NA
Ctaxi_contig_67825|comp37101_c4_seq1	-0.849313092	6.487130858	7.24E-05	0.001296859	splicing factor like protein	gi|302828822|ref|XP_002945978.1|splicing factor like protein [Volvox carteri f. nagariensis] >gi|300268793|gb|EFJ52973.1| splicing factor like protein [Volvox carteri f. nagariensis]	AT5G66010.1		 RNA-binding (RRM/RBD/RNP motifs) family protein 
Ctaxi_contig_49184|comp36088_c3_seq1	-0.849272754	5.220748782	0.000144502	0.002287503	NA	NA	NA	NA	NA
Ctaxi_contig_32257|comp34771_c0_seq3	-0.848940438	3.614134165	0.001279447	0.012545857	NA	NA	NA	NA	NA
Ctaxi_contig_36874|comp35197_c3_seq2	-0.848504127	3.747024553	0.002968265	0.02371654	NA	NA	NA	NA	NA
Ctaxi_contig_28603|comp34392_c4_seq4	-0.848437571	4.284414679	0.000243523	0.003496094	NA	NA	NA	NA	NA
Ctaxi_contig_59887|comp36725_c3_seq2	-0.848142202	4.542863357	9.89E-05	0.001667816	protein	gi|302830135|ref|XP_002946634.1|component of cytosolic 80S ribosome and 40S small subunit [Volvox carteri f. nagariensis] >gi|300268380|gb|EFJ52561.1| component of cytosolic 80S ribosome and 40S small subunit [Volvox carteri f. nagariensis]	AT3G11940.2	"ATRPS5A,AML1,RPS5A"	 ribosomal protein 5A 
Ctaxi_contig_43636|comp35728_c2_seq1	-0.847845313	3.259886905	0.001812234	0.016377001	e1 subunit of 2-oxoglutarate dehydrogenase	gi|545365933|ref|XP_005647897.1|E1 subunit of 2-oxoglutarate dehydrogenase [Coccomyxa subellipsoidea C-169] >gi|384249873|gb|EIE23353.1| E1 subunit of 2-oxoglutarate dehydrogenase [Coccomyxa subellipsoidea C-169]	AT5G65750.1		" 2-oxoglutarate dehydrogenase, E1 component "
Ctaxi_contig_47620|comp35985_c2_seq5	-0.847177668	2.947273418	0.00624651	0.041710776	NA	NA	NA	NA	NA
Ctaxi_contig_62835|comp36881_c3_seq1	-0.847106968	3.545166143	0.002380689	0.020186695	NA	NA	NA	NA	NA
Ctaxi_contig_32038|comp34748_c0_seq4	-0.846175636	3.676788473	0.000773	0.0085107	NA	NA	NA	NA	NA
Ctaxi_contig_21789|comp33575_c2_seq4	-0.845495353	5.234688345	2.20E-05	0.000489261	NA	NA	NA	NA	NA
Ctaxi_contig_35382|comp35048_c6_seq1	-0.845246854	5.217576782	0.000235427	0.003401182	protein	gi|156406729|ref|XP_001641197.1|predicted protein [Nematostella vectensis] >gi|156228335|gb|EDO49134.1| predicted protein [Nematostella vectensis]	NA	NA	NA
Ctaxi_contig_58348|comp36647_c0_seq14	-0.845089688	4.381118895	0.000743994	0.008288073	p-loop containing nucleoside triphosphate hydrolase protein	gi|552808960|ref|XP_005842827.1|hypothetical protein CHLNCDRAFT_142571 [Chlorella variabilis] >gi|307102440|gb|EFN50715.1| hypothetical protein CHLNCDRAFT_142571 [Chlorella variabilis]	AT1G31770.1	ABCG14	 ATP-binding cassette 14 
Ctaxi_contig_51970|comp36259_c4_seq1	-0.844750339	3.419803169	0.001554588	0.014523376	NA	NA	NA	NA	NA
Ctaxi_contig_19519|comp33222_c3_seq1	-0.843600943	3.007247652	0.006977165	0.045348826	cell division protein	"gi|545373155|ref|XP_005650970.1|AAA-domain-containing protein, partial [Coccomyxa subellipsoidea C-169] >gi|384252951|gb|EIE26426.1| AAA-domain-containing protein, partial [Coccomyxa subellipsoidea C-169]"	AT5G42270.1	"VAR1,FTSH5"	 FtsH extracellular protease family 
Ctaxi_contig_61082|comp36792_c0_seq2	-0.840891086	4.581804778	6.56E-05	0.001194138	pantothenate kinase 2	gi|302819198|ref|XP_002991270.1|hypothetical protein SELMODRAFT_269774 [Selaginella moellendorffii] >gi|300140981|gb|EFJ07698.1| hypothetical protein SELMODRAFT_269774 [Selaginella moellendorffii]	AT4G32180.3	"ATPANK2,PANK2"	 pantothenate kinase 2 
Ctaxi_contig_37312|comp35225_c1_seq19	-0.840348567	4.768287055	0.000516022	0.006239583	mitogen-activated protein kinase-binding protein 1-like	gi|168008134|ref|XP_001756762.1|predicted protein [Physcomitrella patens] >gi|162692000|gb|EDQ78359.1| predicted protein [Physcomitrella patens]	AT5G16750.1	TOZ	 Transducin family protein / WD-40 repeat family protein 
Ctaxi_contig_52351|comp36285_c1_seq1	-0.840183545	3.89152303	0.003672767	0.027932885	calcium-dependent protein kinase	gi|302832018|ref|XP_002947574.1|hypothetical protein VOLCADRAFT_116471 [Volvox carteri f. nagariensis] >gi|300267438|gb|EFJ51622.1| hypothetical protein VOLCADRAFT_116471 [Volvox carteri f. nagariensis]	AT5G12480.1	CPK7	 calmodulin-domain protein kinase 7 
Ctaxi_contig_48805|comp36063_c0_seq1	-0.839983138	5.920051437	1.11E-06	4.09E-05	triacylglycerol lipase-like protein	gi|302851448|ref|XP_002957248.1|hypothetical protein VOLCADRAFT_98293 [Volvox carteri f. nagariensis] >gi|300257498|gb|EFJ41746.1| hypothetical protein VOLCADRAFT_98293 [Volvox carteri f. nagariensis]	AT3G61680.1		 alpha/beta-Hydrolases superfamily protein 
Ctaxi_contig_9427|comp31083_c3_seq1	-0.838990978	3.231677487	0.005006489	0.035186449	probable fructose-bisphosphate aldolase chloroplastic-like	"gi|255570707|ref|XP_002526308.1|fructose-bisphosphate aldolase, putative [Ricinus communis] >gi|223534389|gb|EEF36097.1| fructose-bisphosphate aldolase, putative [Ricinus communis]"	AT2G01140.1		 Aldolase superfamily protein 
Ctaxi_contig_55787|comp36491_c4_seq2	-0.838777972	7.632916442	2.80E-06	9.06E-05	NA	NA	NA	NA	NA
Ctaxi_contig_15565|comp32576_c1_seq8	-0.838415622	3.863858708	0.000444	0.005542998	signal recognition particle 54 kda protein 2-like	gi|552822274|ref|XP_005846072.1|hypothetical protein CHLNCDRAFT_31879 [Chlorella variabilis] >gi|307105722|gb|EFN53970.1| hypothetical protein CHLNCDRAFT_31879 [Chlorella variabilis]	AT1G48900.2		" Signal recognition particle, SRP54 subunit protein "
Ctaxi_contig_45440|comp35828_c1_seq1	-0.837277054	5.994644549	1.28E-05	0.000314583	gtp-binding protein typa	gi|159484110|ref|XP_001700103.1|GTP binding protein TypA [Chlamydomonas reinhardtii] >gi|158272599|gb|EDO98397.1| GTP binding protein TypA [Chlamydomonas reinhardtii]	AT5G13650.1		 elongation factor family protein 
Ctaxi_contig_58932|comp36677_c7_seq2	-0.837146735	5.865341302	1.51E-05	0.000361383	NA	NA	NA	NA	NA
Ctaxi_contig_56682|comp36549_c3_seq1	-0.836658478	3.535996086	0.001860853	0.016754995	NA	NA	NA	NA	NA
Ctaxi_contig_12422|comp31936_c0_seq5	-0.836002702	3.289816929	0.002306039	0.01974881	mitochondrial substrate carrier family protein	gi|159466262|ref|XP_001691328.1|mitochondrial carrier protein [Chlamydomonas reinhardtii] >gi|158279300|gb|EDP05061.1| mitochondrial carrier protein [Chlamydomonas reinhardtii]	AT5G46800.1	BOU	 Mitochondrial substrate carrier family protein 
Ctaxi_contig_20373|comp33363_c0_seq4	-0.834998032	8.020626498	0.003313029	0.025791334	NA	NA	NA	NA	NA
Ctaxi_contig_48902|comp36069_c6_seq1	-0.834436717	5.437388812	7.00E-06	0.00019223	vacuolar h	gi|195395242|ref|XP_002056245.1|GJ10833 [Drosophila virilis] >gi|194142954|gb|EDW59357.1| GJ10833 [Drosophila virilis]	AT2G21410.1	VHA-A2	 vacuolar proton ATPase A2 
Ctaxi_contig_28339|comp34363_c3_seq1	-0.834128499	3.885692343	0.003103401	0.024527421	prefoldin alpha domain containing protein	gi|560119645|emb|CDJ95710.1|Prefoldin alpha domain containing protein [Haemonchus contortus]	NA	NA	NA
Ctaxi_contig_20786|comp33418_c0_seq4	-0.833695221	3.204545275	0.003729661	0.02820116	hypersensitive-induced response protein 2	gi|545355326|ref|XP_005643463.1|flagellar associated protein [Coccomyxa subellipsoidea C-169] >gi|384245425|gb|EIE18919.1| flagellar associated protein [Coccomyxa subellipsoidea C-169]	AT1G69840.7		 SPFH/Band 7/PHB domain-containing membrane-associated protein family 
Ctaxi_contig_21576|comp33543_c1_seq1	-0.833239212	6.783211222	9.36E-05	0.001595245	NA	NA	NA	NA	NA
Ctaxi_contig_35161|comp35030_c4_seq1	-0.833057132	6.896304384	1.05E-05	0.000266934	protein phosphatase 2c catalytic partial	"gi|545362182|ref|XP_005646335.1|protein phosphatase 2C catalytic subunit, partial [Coccomyxa subellipsoidea C-169] >gi|384248307|gb|EIE21791.1| protein phosphatase 2C catalytic subunit, partial [Coccomyxa subellipsoidea C-169]"	AT2G29380.1	HAI3	 highly ABA-induced PP2C gene 3 
Ctaxi_contig_26390|comp34140_c1_seq1	-0.831866334	6.439208651	0.000158121	0.002455819	NA	NA	NA	NA	NA
Ctaxi_contig_11589|comp31726_c0_seq1	-0.831609958	6.423950307	4.40E-05	0.00086109	fructose-bisphosphate chloroplast expressed	"gi|563316897|dbj|BAO19310.1|fructose-bisphosphate aldolase, class I [Chlamydomonas sp. W80]"	AT2G01140.1		 Aldolase superfamily protein 
Ctaxi_contig_22243|comp33638_c3_seq3	-0.831572335	2.995187272	0.003489922	0.026873654	legumain	gi|512845800|ref|XP_004885824.1|PREDICTED: legumain isoform X1 [Heterocephalus glaber] >gi|512949270|ref|XP_004837083.1| PREDICTED: legumain isoform X1 [Heterocephalus glaber]	AT4G32940.1	"GAMMA-VPE,GAMMAVPE"	 gamma vacuolar processing enzyme 
Ctaxi_contig_22913|comp33730_c2_seq1	-0.831521573	7.785731055	0.000511081	0.006197121	ribulose bisphosphate carboxylase oxygenase activase	gi|342360007|gb|AEL29575.1|chloroplast rubisco activase [Chlorella pyrenoidosa]	AT2G39730.3	RCA	 rubisco activase 
Ctaxi_contig_46817|comp35928_c0_seq1	-0.831349383	3.710076693	0.000465622	0.005761354	probable anion transporter chloroplastic-like	gi|168011073|ref|XP_001758228.1|predicted protein [Physcomitrella patens] >gi|162690684|gb|EDQ77050.1| predicted protein [Physcomitrella patens]	AT2G29650.2	ANTR1	 phosphate transporter 4;1 
Ctaxi_contig_42995|comp35678_c4_seq8	-0.830640416	4.126104138	0.001072198	0.010943542	phosphatase 2c family protein	gi|548859105|gb|ERN16806.1|hypothetical protein AMTR_s00057p00093140 [Amborella trichopoda]	AT1G09160.1		 Protein phosphatase 2C family protein 
Ctaxi_contig_16968|comp32822_c0_seq1	-0.830214195	13.34125114	0.000515425	0.006235655	NA	NA	NA	NA	NA
Ctaxi_contig_23929|comp33856_c0_seq1	-0.829663129	4.413652082	0.003110615	0.024557377	elongation factor mitochondrial-like	"gi|255567660|ref|XP_002524809.1|elongation factor tu, putative [Ricinus communis] >gi|223535993|gb|EEF37652.1| elongation factor tu, putative [Ricinus communis]"	AT4G02930.1		 GTP binding Elongation factor Tu family protein 
Ctaxi_contig_33343|comp34864_c5_seq3	-0.829440878	5.609981855	2.16E-05	0.000479703	NA	NA	NA	NA	NA
Ctaxi_contig_43177|comp35689_c3_seq3	-0.828349273	3.576728628	0.007499945	0.047887368	NA	NA	NA	NA	NA
Ctaxi_contig_33691|comp34893_c0_seq1	-0.828113274	8.213452014	8.36E-06	0.000222359	adenosine 3-phospho 5-phosphosulfate transporter 1	gi|302828518|ref|XP_002945826.1|hypothetical protein VOLCADRAFT_78846 [Volvox carteri f. nagariensis] >gi|300268641|gb|EFJ52821.1| hypothetical protein VOLCADRAFT_78846 [Volvox carteri f. nagariensis]	AT5G59740.1		 UDP-N-acetylglucosamine (UAA) transporter family 
Ctaxi_contig_47612|comp35984_c2_seq1	-0.827600481	3.943479533	0.002860695	0.023081311	NA	NA	NA	NA	NA
Ctaxi_contig_41417|comp35572_c3_seq1	-0.827114664	3.44920987	0.001519434	0.014271684	copine i-like	gi|302847451|ref|XP_002955260.1|hypothetical protein VOLCADRAFT_119008 [Volvox carteri f. nagariensis] >gi|300259552|gb|EFJ43779.1| hypothetical protein VOLCADRAFT_119008 [Volvox carteri f. nagariensis]	AT5G63970.2		 Copine (Calcium-dependent phospholipid-binding protein) family 
Ctaxi_contig_71033|comp37236_c1_seq1	-0.826354246	5.091675535	0.000248524	0.00354251	3-deoxy-d-arabino-heptulosonate 7-phosphate synthetase	gi|552823173|ref|XP_005846285.1|hypothetical protein CHLNCDRAFT_58264 [Chlorella variabilis] >gi|307105936|gb|EFN54183.1| hypothetical protein CHLNCDRAFT_58264 [Chlorella variabilis]	AT4G39980.1	DHS1	 3-deoxy-D-arabino-heptulosonate 7-phosphate synthase 1 
Ctaxi_contig_22907|comp33730_c0_seq1	-0.826205991	6.493061931	0.000270955	0.003789831	beta-glucan-binding protein	gi|521467262|ref|YP_008154648.1|hypothetical protein SCE1572_41440 [Sorangium cellulosum So0157-2] >gi|522827498|ref|WP_020740155.1| hypothetical protein [Sorangium cellulosum] >gi|521007405|gb|AGP40408.1| hypothetical protein SCE1572_41440 [Sorangium cellulosum So0157-2]	AT5G15870.1		 glycosyl hydrolase family 81 protein 
Ctaxi_contig_27341|comp34242_c1_seq1	-0.825235123	8.676221165	5.83E-06	0.000163941	1-deoxy-d-xylulose 5-phosphate synthase	gi|4185881|emb|CAA07554.1|1-deoxy-D-xylulose-5-phosphate synthase [Chlamydomonas reinhardtii]	AT4G15560.1	"CLA1,DEF,CLA,DXS,DXPS2"	 Deoxyxylulose-5-phosphate synthase 
Ctaxi_contig_62823|comp36880_c5_seq3	-0.824858326	5.95358221	1.35E-05	0.000328101	NA	NA	AT1G02840.3	"SR1,ATSRP34,SRP34,SR34,At-SR34"	 RNA-binding (RRM/RBD/RNP motifs) family protein 
Ctaxi_contig_41528|comp35581_c0_seq1	-0.824604137	7.530744149	5.93E-06	0.000166291	nitrate reductase	gi|514701787|ref|XP_004998461.1|NADH-cytochrome b5 reductase 3 [Salpingoeca rosetta] >gi|326430716|gb|EGD76286.1| NADH-cytochrome b5 reductase 3 [Salpingoeca rosetta]	AT1G77760.1	"NIA1,GNR1,NR1"	 nitrate reductase 1 
Ctaxi_contig_51260|comp36229_c4_seq1	-0.824022328	3.518399221	0.002435766	0.020493149	sulfate transporter	gi|125527049|gb|EAY75163.1|hypothetical protein OsI_03055 [Oryza sativa Indica Group]	AT2G25680.1	MOT1	 molybdate transporter 1 
Ctaxi_contig_26785|comp34179_c3_seq1	-0.823828584	3.317998694	0.002661903	0.021912872	NA	NA	NA	NA	NA
Ctaxi_contig_8009|comp30483_c2_seq1	-0.823812515	5.70553542	2.08E-05	0.000466763	glyoxylase family protein	gi|552809499|ref|XP_005842954.1|hypothetical protein CHLNCDRAFT_141766 [Chlorella variabilis] >gi|307102581|gb|EFN50852.1| hypothetical protein CHLNCDRAFT_141766 [Chlorella variabilis]	AT5G57040.1		 Lactoylglutathione lyase / glyoxalase I family protein 
Ctaxi_contig_34782|comp34990_c0_seq13	-0.823650255	5.309905386	0.0004175	0.005272534	malate dehydrogenase	gi|159469941|ref|XP_001693118.1|malate dehydrogenase [Chlamydomonas reinhardtii] >gi|1762104|gb|AAB39506.1| NAD-dependent malate dehydrogenase [Chlamydomonas reinhardtii] >gi|4096875|gb|AAD10324.1| NAD-dependent malate dehydrogenase [Chlamydomonas reinhardtii] >gi|158277376|gb|EDP03144.1| malate dehydrogenase [Chlamydomonas reinhardtii]	AT1G53240.1	mMDH1	 Lactate/malate dehydrogenase family protein 
Ctaxi_contig_58521|comp36658_c5_seq1	-0.823529134	3.115548531	0.001807822	0.016350948	probable trna threonylcarbamoyladenosine biosynthesis protein osgepl1-like	"gi|552819221|ref|XP_005845367.1|hypothetical protein CHLNCDRAFT_8322, partial [Chlorella variabilis] >gi|307105014|gb|EFN53265.1| hypothetical protein CHLNCDRAFT_8322, partial [Chlorella variabilis]"	AT2G45270.1	GCP1	 glycoprotease 1 
Ctaxi_contig_12642|comp31988_c0_seq1	-0.82348727	5.310706068	0.00053495	0.006401832	carbonate dehydratase	gi|159482180|ref|XP_001699151.1|carbonic anhydrase 7 [Chlamydomonas reinhardtii] >gi|158273214|gb|EDO99006.1| carbonic anhydrase 7 [Chlamydomonas reinhardtii]	NA	NA	NA
Ctaxi_contig_71922|comp37269_c0_seq1	-0.823231697	5.244651084	1.92E-05	0.000436395	transient receptor potential cation channel subfamily v member 6	gi|514687461|ref|XP_004991307.1|hypothetical protein PTSG_07515 [Salpingoeca rosetta] >gi|326430822|gb|EGD76392.1| hypothetical protein PTSG_07515 [Salpingoeca rosetta]	NA	NA	NA
Ctaxi_contig_28822|comp34416_c3_seq1	-0.823072071	4.217179011	0.005451414	0.03763999	NA	NA	NA	NA	NA
Ctaxi_contig_50864|comp36202_c3_seq2	-0.822918368	4.680802595	0.003504355	0.026939516	chaperone protein htpg family protein	gi|545356280|ref|XP_005643869.1|heat shock protein Hsp90 [Coccomyxa subellipsoidea C-169] >gi|384245833|gb|EIE19325.1| heat shock protein Hsp90 [Coccomyxa subellipsoidea C-169]	AT2G04030.1	"CR88,EMB1956,HSP90.5,Hsp88.1,AtHsp90.5"	 Chaperone protein htpG family protein 
Ctaxi_contig_30089|comp34546_c2_seq1	-0.822884287	4.256715868	0.001163705	0.011652309	dna replication licensing factor mcm3	gi|552820124|ref|XP_005845541.1|hypothetical protein CHLNCDRAFT_25737 [Chlorella variabilis] >gi|307105189|gb|EFN53439.1| hypothetical protein CHLNCDRAFT_25737 [Chlorella variabilis]	AT5G46280.1	MCM3	 Minichromosome maintenance (MCM2/3/5) family protein 
Ctaxi_contig_52714|comp36309_c2_seq15	-0.822862228	5.935467721	5.70E-05	0.001071809	NA	NA	NA	NA	NA
Ctaxi_contig_9881|comp31239_c0_seq1	-0.821484252	8.97331482	0.000314385	0.004232973	NA	NA	NA	NA	NA
Ctaxi_contig_21740|comp33568_c0_seq1	-0.820779398	7.02373862	6.53E-05	0.001189214	ferredoxin-nadp+ reductase	gi|545356935|ref|XP_005644145.1|ferredoxin-NADP+ reductase [Coccomyxa subellipsoidea C-169] >gi|384246110|gb|EIE19601.1| ferredoxin-NADP+ reductase [Coccomyxa subellipsoidea C-169]	AT1G30510.3	"ATRFNR2,RFNR2"	 root FNR 2 
Ctaxi_contig_63954|comp36945_c0_seq2	-0.820572304	5.440630579	5.51E-05	0.001043743	NA	NA	NA	NA	NA
Ctaxi_contig_71829|comp37266_c2_seq2	-0.820136399	3.967147168	0.001515103	0.01424161	nfx1-type zinc finger-containing protein 1-like	"gi|299470278|emb|CBN79582.1|NF-X1 finger and helicase domain protein, putative [Ectocarpus siliculosus]"	NA	NA	NA
Ctaxi_contig_63153|comp36900_c6_seq1	-0.820104039	4.941541297	1.67E-05	0.000391472	NA	NA	NA	NA	NA
Ctaxi_contig_71971|comp37271_c3_seq8	-0.819325371	4.350531817	0.002604759	0.021541985	NA	NA	NA	NA	NA
Ctaxi_contig_58862|comp36673_c1_seq3	-0.818586894	4.19822852	0.000460467	0.005717418	NA	NA	AT3G47690.1	"ATEB1A,EB1A,ATEB1H2"	 microtubule end binding protein EB1A 
Ctaxi_contig_46874|comp35930_c1_seq3	-0.818546773	4.969530427	3.22E-05	0.000671075	NA	NA	NA	NA	NA
Ctaxi_contig_55770|comp36491_c1_seq1	-0.818091403	6.165009778	0.000299586	0.004083584	wd repeat-containing protein 62	gi|168008759|ref|XP_001757074.1|predicted protein [Physcomitrella patens] >gi|162691945|gb|EDQ78305.1| predicted protein [Physcomitrella patens]	NA	NA	NA
Ctaxi_contig_51174|comp36222_c0_seq1	-0.816947417	4.358931939	0.000104669	0.001753887	alpha beta-hydrolase	gi|196000310|ref|XP_002110023.1|hypothetical protein TRIADDRAFT_53546 [Trichoplax adhaerens] >gi|190588147|gb|EDV28189.1| hypothetical protein TRIADDRAFT_53546 [Trichoplax adhaerens]	NA	NA	NA
Ctaxi_contig_16193|comp32680_c1_seq2	-0.816329156	3.686999377	0.004234618	0.031007457	tryptophan synthase beta chain	"gi|493576573|ref|WP_006529701.1|tryptophan synthase, beta subunit [Gloeocapsa sp. PCC 73106] >gi|442787699|gb|ELR97412.1| tryptophan synthase, beta subunit [Gloeocapsa sp. PCC 73106]"	AT4G27070.1	TSB2	 tryptophan synthase beta-subunit 2 
Ctaxi_contig_43797|comp35736_c0_seq1	-0.816000402	5.875985145	3.86E-05	0.000776491	dead-box rna helicase	"gi|552841590|ref|XP_005850349.1|hypothetical protein CHLNCDRAFT_30080, partial [Chlorella variabilis] >gi|307110010|gb|EFN58247.1| hypothetical protein CHLNCDRAFT_30080, partial [Chlorella variabilis]"	AT5G63120.1		 P-loop containing nucleoside triphosphate hydrolases superfamily protein 
Ctaxi_contig_42550|comp35644_c0_seq1	-0.815586459	6.29970371	2.71E-05	0.000581646	NA	NA	NA	NA	NA
Ctaxi_contig_6467|comp29313_c0_seq1	-0.814800683	6.276360788	0.001518647	0.014270746	NA	NA	NA	NA	NA
Ctaxi_contig_57096|comp36574_c0_seq2	-0.814455038	4.376982183	0.001059423	0.010855534	NA	NA	NA	NA	NA
Ctaxi_contig_66223|comp37039_c3_seq3	-0.813955673	4.982441332	0.000378414	0.0048839	NA	NA	NA	NA	NA
Ctaxi_contig_21573|comp33543_c0_seq1	-0.81185721	7.771129659	4.79E-05	0.000927249	NA	NA	NA	NA	NA
Ctaxi_contig_60521|comp36762_c3_seq3	-0.81172756	6.249844291	5.08E-06	0.000146992	NA	NA	NA	NA	NA
Ctaxi_contig_56773|comp36555_c1_seq4	-0.811655134	5.2805816	0.001487839	0.014049766	octicosapeptide phox bem1p domain-containing protein kinase	gi|302850535|ref|XP_002956794.1|hypothetical protein VOLCADRAFT_121569 [Volvox carteri f. nagariensis] >gi|300257854|gb|EFJ42097.1| hypothetical protein VOLCADRAFT_121569 [Volvox carteri f. nagariensis]	AT5G57610.1		 Protein kinase superfamily protein with octicosapeptide/Phox/Bem1p domain 
Ctaxi_contig_55769|comp36491_c0_seq1	-0.811501291	7.14879315	5.30E-05	0.001012732	NA	NA	NA	NA	NA
Ctaxi_contig_45715|comp35846_c4_seq1	-0.811292068	4.560740341	0.000151637	0.002373495	gtp pyrophosphokinase	"gi|328951506|ref|YP_004368841.1|(p)ppGpp synthetase I SpoT/RelA [Marinithermus hydrothermalis DSM 14884] >gi|503470115|ref|WP_013704776.1| GTP pyrophosphokinase [Marinithermus hydrothermalis] >gi|328451830|gb|AEB12731.1| (p)ppGpp synthetase I, SpoT/RelA [Marinithermus hydrothermalis DSM 14884]"	AT4G02260.2	"RSH1,AT-RSH1"	 RELA/SPOT homolog 1 
Ctaxi_contig_46856|comp35928_c1_seq39	-0.811066991	3.410418492	0.005200968	0.036254172	NA	NA	NA	NA	NA
Ctaxi_contig_20998|comp33448_c3_seq1	-0.810147478	4.278565365	0.000140981	0.002243945	serinc-domain-containing protein	gi|545361463|ref|XP_005646031.1|Serinc-domain-containing protein [Coccomyxa subellipsoidea C-169] >gi|384248002|gb|EIE21487.1| Serinc-domain-containing protein [Coccomyxa subellipsoidea C-169]	AT3G24460.1		 Serinc-domain containing serine and sphingolipid biosynthesis protein 
Ctaxi_contig_17046|comp32839_c2_seq2	-0.809662764	6.896466347	1.78E-06	6.18E-05	NA	NA	NA	NA	NA
Ctaxi_contig_34745|comp34987_c1_seq1	-0.809548734	4.599100911	0.002880624	0.023202641	NA	NA	NA	NA	NA
Ctaxi_contig_64150|comp36956_c4_seq1	-0.809107923	4.653672562	0.000777189	0.008547141	peptidyl-prolyl cis-trans isomerase cyp19-4-like	gi|508786465|gb|EOY33721.1|Cyclophilin 5 [Theobroma cacao]	AT5G58710.1	ROC7	 rotamase CYP 7
[truncated: 696,114 more chars]
