# Supplementary material for: An Intracellular Transcriptomic Atlas of the Giant Coenocyte Caulerpa taxifolia
Source: PLoS Genet. 2015 Jan 8;11(1):e1004900. doi: 10.1371/journal.pgen.1004900 (PMC4287348; doi:10.1371/journal.pgen.1004900)
Supplement: S15 Dataset — Differentially expressed transcripts between the holdfast and pinnules. Differentially expressed transcripts (FDR<0.05) and their annotation information are provided. (TXT) [file pgen.1004900.s016.txt]

contig_ID	logFC	logCPM	PValue	FDR	Blast2GO_Sequence_desc.	Best_Hit_to_nrDatabase_desc.	Best_TAIR10_hit_ID	Best_TAIR10_hit_gene_name	Best_TAIR10_hit_gene_description
Ctaxi_contig_14750|comp32432_c2_seq3	-12.28561234	5.977248429	6.35E-32	3.25E-29	NA	NA	NA	NA	NA
Ctaxi_contig_33780|comp34902_c1_seq2	-12.10863286	5.809997126	1.20E-79	3.99E-75	zn-finger ccch type	"gi|159464867|ref|XP_001690663.1|Zn-finger protein, CCCH type [Chlamydomonas reinhardtii] >gi|158280163|gb|EDP05922.1| Zn-finger protein, CCCH type [Chlamydomonas reinhardtii]"	AT5G12850.1		 CCCH-type zinc finger protein with ARM repeat domain 
Ctaxi_contig_10401|comp31382_c0_seq4	-10.79571338	4.462363439	4.61E-21	7.72E-19	NA	NA	NA	NA	NA
Ctaxi_contig_11642|comp31742_c0_seq1	-10.50450108	4.153051798	6.48E-28	2.18E-25	NA	NA	NA	NA	NA
Ctaxi_contig_15655|comp32590_c2_seq1	-10.21232168	3.89332399	2.06E-42	3.44E-39	NA	NA	NA	NA	NA
Ctaxi_contig_67397|comp37090_c0_seq29	-9.677280033	3.45323589	9.90E-08	1.90E-06	pentatricopeptide repeat-containing protein at5g02860-like	gi|159463546|ref|XP_001690003.1|predicted protein [Chlamydomonas reinhardtii] >gi|158283991|gb|EDP09741.1| predicted protein [Chlamydomonas reinhardtii]	AT2G31400.1	GUN1	 genomes uncoupled 1 
Ctaxi_contig_8450|comp30699_c1_seq1	-9.597615501	5.647557012	5.60E-79	9.33E-75	NA	NA	NA	NA	NA
Ctaxi_contig_14746|comp32432_c0_seq1	-9.564525029	3.15619876	1.22E-18	1.52E-16	NA	NA	NA	NA	NA
Ctaxi_contig_14168|comp32309_c0_seq2	-9.470013259	4.296930845	1.14E-12	5.59E-11	NA	NA	NA	NA	NA
Ctaxi_contig_19377|comp33199_c0_seq3	-9.440576507	3.093366282	5.08E-08	1.04E-06	ankyrin-2- partial	gi|390342989|ref|XP_003725772.1|PREDICTED: ankyrin-2-like [Strongylocentrotus purpuratus]	AT5G20350.1	TIP1	 Ankyrin repeat family protein with DHHC zinc finger domain 
Ctaxi_contig_14000|comp32264_c1_seq1	-9.255434117	8.497048408	2.36E-11	9.19E-10	NA	NA	NA	NA	NA
Ctaxi_contig_33524|comp34879_c0_seq6	-9.19737016	2.850934585	4.80E-28	1.65E-25	NA	NA	NA	NA	NA
Ctaxi_contig_21621|comp33550_c1_seq2	-9.169533648	2.803968735	7.02E-23	1.56E-20	serine protease inhibitor dipetalogastin	gi|189314000|gb|ACD88987.1|Kazal-type serine proteinase inhibitor [Azumapecten farreri]	NA	NA	NA
Ctaxi_contig_6768|comp29576_c1_seq1	-9.091990049	3.917714827	4.43E-07	7.52E-06	NA	NA	NA	NA	NA
Ctaxi_contig_14001|comp32264_c1_seq2	-9.042931653	5.948291067	2.83E-09	7.31E-08	NA	NA	NA	NA	NA
Ctaxi_contig_16130|comp32672_c0_seq1	-9.041731455	4.66573246	3.88E-18	4.58E-16	NA	NA	NA	NA	NA
Ctaxi_contig_16394|comp32713_c2_seq1	-9.018359669	2.581722446	7.36E-13	3.68E-11	NA	NA	NA	NA	NA
Ctaxi_contig_14167|comp32309_c0_seq1	-8.958565046	5.31113271	1.37E-21	2.59E-19	NA	NA	NA	NA	NA
Ctaxi_contig_33779|comp34902_c1_seq1	-8.954656038	2.66858264	5.03E-12	2.19E-10	zn-finger ccch type	"gi|159464867|ref|XP_001690663.1|Zn-finger protein, CCCH type [Chlamydomonas reinhardtii] >gi|158280163|gb|EDP05922.1| Zn-finger protein, CCCH type [Chlamydomonas reinhardtii]"	AT5G12850.1		 CCCH-type zinc finger protein with ARM repeat domain 
Ctaxi_contig_14169|comp32309_c1_seq1	-8.923392181	8.345816043	1.10E-21	2.12E-19	NA	NA	NA	NA	NA
Ctaxi_contig_11643|comp31742_c1_seq1	-8.769208392	6.14273676	5.90E-33	3.45E-30	keratin-associated protein 9-2	"gi|558143600|ref|XP_006119048.1|PREDICTED: vegetative cell wall protein gp1-like, partial [Pelodiscus sinensis]"	NA	NA	NA
Ctaxi_contig_8448|comp30699_c0_seq2	-8.728883578	2.405388449	6.87E-22	1.37E-19	NA	NA	NA	NA	NA
Ctaxi_contig_13998|comp32264_c0_seq3	-8.672841972	6.861398786	6.91E-10	2.01E-08	NA	NA	NA	NA	NA
Ctaxi_contig_15653|comp32590_c1_seq1	-8.595186943	2.241488794	1.12E-17	1.26E-15	NA	NA	NA	NA	NA
Ctaxi_contig_14748|comp32432_c2_seq1	-8.535202867	8.007618681	1.45E-35	1.10E-32	NA	NA	NA	NA	NA
Ctaxi_contig_17256|comp32877_c5_seq1	-8.377593934	2.164819745	6.98E-06	8.72E-05	myosin heavy nonmuscle or smooth muscle	gi|189239927|ref|XP_001814139.1|PREDICTED: similar to Myosin heavy chain CG17927-PF isoform 7 [Tribolium castaneum]	AT1G50360.1	"VIIIA,ATVIIIA"	 P-loop containing nucleoside triphosphate hydrolases superfamily protein 
Ctaxi_contig_15654|comp32590_c1_seq2	-8.345046465	4.695703365	1.16E-41	1.68E-38	NA	NA	NA	NA	NA
Ctaxi_contig_16358|comp32706_c1_seq3	-8.322549161	2.01917646	2.23E-20	3.40E-18	NA	NA	NA	NA	NA
Ctaxi_contig_9641|comp31162_c0_seq1	-8.269425816	3.798443375	2.83E-21	4.89E-19	NA	NA	NA	NA	NA
Ctaxi_contig_14747|comp32432_c1_seq1	-8.248117117	8.361698376	1.43E-37	1.45E-34	NA	NA	NA	NA	NA
Ctaxi_contig_30542|comp34599_c3_seq2	-8.176600479	1.87691755	2.14E-16	1.94E-14	NA	NA	NA	NA	NA
Ctaxi_contig_13996|comp32264_c0_seq1	-8.135041386	6.051478273	1.48E-09	4.01E-08	NA	NA	NA	NA	NA
Ctaxi_contig_53329|comp36339_c0_seq116	-8.066442254	1.775713159	1.37E-06	2.05E-05	tetratricopeptide repeat family	gi|298711001|emb|CBJ32307.1|Tetratricopeptide repeat containing protein [Ectocarpus siliculosus]	NA	NA	NA
Ctaxi_contig_23623|comp33819_c1_seq1	-8.000841765	1.881549075	3.45E-05	0.000354404	hypothetical protein	gi|487927900|ref|WP_002001366.1|hypothetical protein [Vibrio cholerae] >gi|395938267|gb|EJH48961.1| hypothetical protein VCCP104821_0001 [Vibrio cholerae CP1048(21)]	NA	NA	NA
Ctaxi_contig_23720|comp33828_c1_seq2	-7.963204511	4.790594643	4.60E-20	6.79E-18	NA	NA	NA	NA	NA
Ctaxi_contig_8610|comp30768_c0_seq1	-7.909829787	4.202668085	7.83E-18	8.91E-16	NA	NA	NA	NA	NA
Ctaxi_contig_17257|comp32877_c5_seq2	-7.907339478	1.736713024	5.43E-05	0.000522686	myosin heavy nonmuscle or smooth muscle	gi|321476144|gb|EFX87105.1|myosin heavy chain isoform 2 [Daphnia pulex]	NA	NA	NA
Ctaxi_contig_16395|comp32713_c3_seq1	-7.896505169	3.334811634	1.12E-15	9.27E-14	NA	NA	NA	NA	NA
Ctaxi_contig_8452|comp30699_c2_seq1	-7.843785539	2.737741678	3.56E-30	1.52E-27	NA	NA	NA	NA	NA
Ctaxi_contig_34506|comp34965_c1_seq1	-7.840910003	1.489755509	2.30E-08	5.04E-07	NA	NA	NA	NA	NA
Ctaxi_contig_25460|comp34051_c0_seq1	-7.836437716	1.32791543	0.000177501	0.001442113	p-loop containing nucleoside triphosphate hydrolase partial	"gi|545356178|ref|XP_005643834.1|P-loop containing nucleoside triphosphate hydrolase protein, partial [Coccomyxa subellipsoidea C-169] >gi|384245798|gb|EIE19290.1| P-loop containing nucleoside triphosphate hydrolase protein, partial [Coccomyxa subellipsoidea C-169]"	AT3G60970.1	"ATMRP15,MRP15,ABCC15"	 multidrug resistance-associated protein 15 
Ctaxi_contig_21620|comp33550_c1_seq1	-7.823199662	3.35011041	4.19E-24	1.06E-21	NA	NA	NA	NA	NA
Ctaxi_contig_39954|comp35458_c1_seq6	-7.727990807	1.303029031	1.61E-05	0.000180801	NA	NA	NA	NA	NA
Ctaxi_contig_10534|comp31424_c0_seq1	-7.637279506	6.703985594	1.90E-65	2.12E-61	NA	NA	NA	NA	NA
Ctaxi_contig_47400|comp35970_c0_seq3	-7.615832156	1.465336536	2.18E-05	0.000237012	erc protein 2-like	gi|218441295|ref|YP_002379624.1|hypothetical protein PCC7424_4392 [Cyanothece sp. PCC 7424] >gi|506436623|ref|WP_015956340.1| hypothetical protein [Cyanothece sp. PCC 7424] >gi|218174023|gb|ACK72756.1| BRCT domain protein [Cyanothece sp. PCC 7424]	NA	NA	NA
Ctaxi_contig_8449|comp30699_c0_seq3	-7.565118353	1.322486484	7.75E-15	5.53E-13	NA	NA	NA	NA	NA
Ctaxi_contig_30738|comp34619_c1_seq1	-7.464531207	3.03075426	5.78E-35	3.93E-32	NA	NA	NA	NA	NA
Ctaxi_contig_41892|comp35601_c1_seq5	-7.457753944	1.175319151	4.93E-09	1.22E-07	NA	NA	NA	NA	NA
Ctaxi_contig_53323|comp36339_c0_seq110	-7.439004779	0.998940231	8.45E-05	0.000764117	tetratricopeptide repeat family	gi|298711001|emb|CBJ32307.1|Tetratricopeptide repeat containing protein [Ectocarpus siliculosus]	NA	NA	NA
Ctaxi_contig_67395|comp37090_c0_seq27	-7.374496242	1.057497332	0.000349191	0.002556058	pentatricopeptide repeat-containing protein at5g02860-like	gi|159463546|ref|XP_001690003.1|predicted protein [Chlamydomonas reinhardtii] >gi|158283991|gb|EDP09741.1| predicted protein [Chlamydomonas reinhardtii]	AT2G31400.1	GUN1	 genomes uncoupled 1 
Ctaxi_contig_35935|comp35103_c0_seq1	-7.353331732	1.11088374	1.85E-11	7.36E-10	NA	NA	NA	NA	NA
Ctaxi_contig_34515|comp34965_c2_seq1	-7.351305518	2.90664213	5.19E-20	7.59E-18	scp-like extracellular	gi|496582164|ref|WP_009282003.1|hypothetical protein [Fibrisoma limi] >gi|387845020|emb|CCH53421.1| hypothetical protein BN8_02515 [Fibrisoma limi BUZ 3]	NA	NA	NA
Ctaxi_contig_67401|comp37090_c0_seq33	-7.341760033	2.51135029	5.49E-06	7.07E-05	pentatricopeptide repeat-containing protein at5g02860-like	gi|159463546|ref|XP_001690003.1|predicted protein [Chlamydomonas reinhardtii] >gi|158283991|gb|EDP09741.1| predicted protein [Chlamydomonas reinhardtii]	AT2G31400.1	GUN1	 genomes uncoupled 1 
Ctaxi_contig_5510|comp27931_c1_seq1	-7.298278893	2.125263694	3.42E-16	3.02E-14	NA	NA	NA	NA	NA
Ctaxi_contig_69429|comp37168_c1_seq1	-7.272648324	0.931776263	5.85E-05	0.000557704	cytoplasmic dynein 1b heavy chain	gi|75337416|sp|Q9SMH5.2|DYHC2_CHLRERecName: Full=Cytoplasmic dynein 2 heavy chain 1; AltName: Full=Cytoplasmic dynein heavy chain 1b; Short=cDHC1b >gi|50831331|emb|CAB56748.2| cytoplasmic dynein heavy chain 1b [Chlamydomonas reinhardtii]	NA	NA	NA
Ctaxi_contig_23643|comp33819_c2_seq15	-7.236588504	2.278345078	1.49E-05	0.000168779	hypothetical protein	gi|297181029|gb|ADI17229.1|hypothetical protein [uncultured alpha proteobacterium HF0070_14E07]	NA	NA	NA
Ctaxi_contig_8447|comp30699_c0_seq1	-7.20488776	2.781800798	3.52E-24	9.02E-22	NA	NA	NA	NA	NA
Ctaxi_contig_35872|comp35097_c1_seq2	-7.197739716	4.635593375	5.12E-24	1.27E-21	spt transcription factor family member	gi|155966356|gb|ABU41130.1|putative SPT transcription factor family member [Lepeophtheirus salmonis]	NA	NA	NA
Ctaxi_contig_68610|comp37131_c0_seq3	-7.197554076	0.93400197	9.02E-07	1.42E-05	NA	NA	NA	NA	NA
Ctaxi_contig_9962|comp31265_c0_seq1	-7.12906134	0.916866512	2.71E-08	5.82E-07	NA	NA	NA	NA	NA
Ctaxi_contig_11010|comp31576_c0_seq2	-7.123072819	0.883112863	4.56E-08	9.42E-07	nudc domain-containing protein 2	gi|545355944|ref|XP_005643738.1|DUF382-domain-containing protein [Coccomyxa subellipsoidea C-169] >gi|384245701|gb|EIE19194.1| DUF382-domain-containing protein [Coccomyxa subellipsoidea C-169]	AT5G53400.1	BOB1	 HSP20-like chaperones superfamily protein 
Ctaxi_contig_16137|comp32672_c0_seq8	-7.118012015	3.841929267	8.07E-16	6.83E-14	NA	NA	NA	NA	NA
Ctaxi_contig_11362|comp31660_c1_seq1	-7.109036659	0.980767733	1.27E-06	1.92E-05	NA	NA	NA	NA	NA
Ctaxi_contig_12406|comp31933_c0_seq1	-7.075602336	1.008262326	0.000128847	0.001093743	NA	NA	NA	NA	NA
Ctaxi_contig_8801|comp30846_c2_seq1	-7.074152374	0.871977669	8.42E-09	2.00E-07	NA	NA	NA	NA	NA
Ctaxi_contig_70867|comp37227_c2_seq1	-7.06878489	0.777929083	6.09E-07	1.00E-05	NA	NA	NA	NA	NA
Ctaxi_contig_15917|comp32638_c0_seq4	-7.04504736	4.12203608	4.86E-41	6.75E-38	NA	NA	NA	NA	NA
Ctaxi_contig_37733|comp35264_c0_seq7	-7.034724871	2.574529776	2.90E-26	8.62E-24	NA	NA	NA	NA	NA
Ctaxi_contig_54573|comp36418_c2_seq2	-7.033326305	0.789906027	9.18E-08	1.78E-06	NA	NA	NA	NA	NA
Ctaxi_contig_41895|comp35601_c2_seq3	-7.018015239	1.957806672	1.79E-10	5.86E-09	NA	NA	NA	NA	NA
Ctaxi_contig_42082|comp35612_c2_seq8	-7.008896747	0.914540145	4.81E-05	0.000469942	NA	NA	NA	NA	NA
Ctaxi_contig_70869|comp37227_c4_seq1	-6.991400199	3.757584506	1.06E-14	7.36E-13	pentatricopeptide repeat-containing protein chloroplastic-like	gi|545368225|ref|XP_005648894.1|hypothetical protein COCSUDRAFT_62850 [Coccomyxa subellipsoidea C-169] >gi|384250871|gb|EIE24350.1| hypothetical protein COCSUDRAFT_62850 [Coccomyxa subellipsoidea C-169]	AT1G74850.1	PTAC2	 plastid transcriptionally active 2 
Ctaxi_contig_54643|comp36422_c0_seq27	-6.958996943	0.65235189	0.000111721	0.000968064	protein arginine n-methyltransferase -like	gi|168059775|ref|XP_001781876.1|protein arginine N-methyltransferase [Physcomitrella patens] >gi|162666683|gb|EDQ53331.1| protein arginine N-methyltransferase [Physcomitrella patens]	AT4G31120.1	"SKB1,ATPRMT5"	 SHK1 binding protein 1 
Ctaxi_contig_7650|comp30262_c1_seq1	-6.927475167	2.469441629	3.83E-14	2.37E-12	NA	NA	NA	NA	NA
Ctaxi_contig_1157|comp10080_c0_seq1	-6.907239373	0.879085258	0.000161916	0.001333038	hypothetical protein VOLCADRAFT_105189	gi|302840413|ref|XP_002951762.1|hypothetical protein VOLCADRAFT_105189 [Volvox carteri f. nagariensis] >gi|300263010|gb|EFJ47213.1| hypothetical protein VOLCADRAFT_105189 [Volvox carteri f. nagariensis]	NA	NA	NA
Ctaxi_contig_12408|comp31933_c0_seq3	-6.902105916	0.860061609	0.000141768	0.001189188	NA	NA	NA	NA	NA
Ctaxi_contig_13381|comp32146_c0_seq1	-6.898597592	9.024480893	3.81E-33	2.31E-30	NA	NA	NA	NA	NA
Ctaxi_contig_6049|comp28544_c0_seq1	-6.83210658	0.831292241	0.000506414	0.00351255	facilitated trehalose transporter tret1-like	gi|158285241|ref|XP_308203.4|AGAP007667-PA [Anopheles gambiae str. PEST] >gi|157019897|gb|EAA04222.4| AGAP007667-PA [Anopheles gambiae str. PEST]	AT1G19450.1		 Major facilitator superfamily protein 
Ctaxi_contig_33783|comp34902_c1_seq5	-6.826503208	5.08548232	1.46E-38	1.68E-35	NA	NA	NA	NA	NA
Ctaxi_contig_64310|comp36962_c1_seq7	-6.802225848	0.808224605	0.000531058	0.003652326	splicing component of the u5 snrnp and of the spliceosome	"gi|159462482|ref|XP_001689471.1|splicing factor, component of the U5 snRNP and of the spliceosome [Chlamydomonas reinhardtii] >gi|158283459|gb|EDP09209.1| splicing factor, component of the U5 snRNP and of the spliceosome [Chlamydomonas reinhardtii]"	AT1G80070.1	"SUS2,EMB33,EMB177,EMB14"	 Pre-mRNA-processing-splicing factor 
Ctaxi_contig_18151|comp33027_c0_seq4	-6.796434221	0.583002094	0.000199879	0.001593632	nad-dependent epimerase dehydratase	gi|168044144|ref|XP_001774542.1|predicted protein [Physcomitrella patens] >gi|162674097|gb|EDQ60610.1| predicted protein [Physcomitrella patens]	AT1G19690.1		 NAD(P)-binding Rossmann-fold superfamily protein 
Ctaxi_contig_15657|comp32590_c2_seq3	-6.790320425	5.716690818	1.34E-40	1.79E-37	NA	NA	NA	NA	NA
Ctaxi_contig_17258|comp32877_c5_seq3	-6.740575255	0.761019801	0.00057599	0.003926509	myosin heavy nonmuscle or smooth muscle	"gi|157110721|ref|XP_001651219.1|myosin heavy chain, nonmuscle or smooth muscle [Aedes aegypti] >gi|108878633|gb|EAT42858.1| AAEL005656-PA [Aedes aegypti]"	AT3G19960.1	ATM1	 myosin 1 
Ctaxi_contig_33908|comp34910_c1_seq6	-6.721860673	1.645535484	1.11E-14	7.67E-13	hypothetical protein CHLNCDRAFT_142087	gi|552841474|ref|XP_005850317.1|hypothetical protein CHLNCDRAFT_142087 [Chlorella variabilis] >gi|307109978|gb|EFN58215.1| hypothetical protein CHLNCDRAFT_142087 [Chlorella variabilis]	NA	NA	NA
Ctaxi_contig_58380|comp36649_c1_seq6	-6.678598415	0.648243196	3.45E-06	4.67E-05	uncoupling protein	gi|565467340|ref|XP_006291550.1|hypothetical protein CARUB_v10017704mg [Capsella rubella] >gi|482560257|gb|EOA24448.1| hypothetical protein CARUB_v10017704mg [Capsella rubella]	AT3G54110.1	"ATPUMP1,UCP,PUMP1,ATUCP1,UCP1"	 plant uncoupling mitochondrial protein 1 
Ctaxi_contig_58061|comp36628_c3_seq4	-6.664914801	4.320675011	1.41E-48	3.13E-45	NA	NA	NA	NA	NA
Ctaxi_contig_45452|comp35829_c0_seq7	-6.648276152	0.485971283	5.19E-05	0.000502017	NA	NA	NA	NA	NA
Ctaxi_contig_7921|comp30435_c0_seq1	-6.621182766	0.553599055	6.90E-08	1.38E-06	von willebrand type a	"gi|383450613|ref|YP_005357334.1|hypothetical protein KQS_06585 [Flavobacterium indicum GPTSA100-9] >gi|504201300|ref|WP_014388402.1| hypothetical protein [Flavobacterium indicum] >gi|380502235|emb|CCG53277.1| Protein of unknown function, putative adhesine [Flavobacterium indicum GPTSA100-9]"	NA	NA	NA
Ctaxi_contig_11948|comp31818_c0_seq4	-6.611298302	0.550700556	1.09E-06	1.68E-05	ricin b lectin	gi|496460730|ref|WP_009169575.1|Ricin B lectin [Clostridium sp. DL-VIII] >gi|357170723|gb|EHI98897.1| Ricin B lectin [Clostridium sp. DL-VIII]	NA	NA	NA
Ctaxi_contig_70868|comp37227_c2_seq2	-6.606108111	2.023661451	2.91E-08	6.21E-07	NA	NA	NA	NA	NA
Ctaxi_contig_47869|comp36001_c2_seq6	-6.603735773	0.530276903	1.49E-05	0.000168779	regulatory protein	gi|302840937|ref|XP_002952014.1|hypothetical protein VOLCADRAFT_92625 [Volvox carteri f. nagariensis] >gi|300262600|gb|EFJ46805.1| hypothetical protein VOLCADRAFT_92625 [Volvox carteri f. nagariensis]	AT2G13100.1		 Major facilitator superfamily protein 
Ctaxi_contig_21666|comp33556_c3_seq4	-6.58074021	4.85917462	3.73E-36	3.03E-33	kh domain-containing protein at4g18375-like	gi|168013158|ref|XP_001759268.1|predicted protein [Physcomitrella patens] >gi|162689581|gb|EDQ75952.1| predicted protein [Physcomitrella patens]	AT5G15270.1		 RNA-binding KH domain-containing protein 
Ctaxi_contig_8489|comp30715_c0_seq1	-6.537955554	0.609993432	0.00082512	0.00534396	cytochrome b	gi|39980696|ref|NP_950234.1|cytochrome b [Eurypharynx pelecanoides] >gi|38453926|dbj|BAD02181.1| cytochrome b [Eurypharynx pelecanoides]	ATMG00220.1	COB	 apocytochrome b 
Ctaxi_contig_59535|comp36704_c1_seq2	-6.533320487	0.667081351	0.000694839	0.004600292	rhomboid-like protein 14	gi|561027870|gb|ESW26510.1|hypothetical protein PHAVU_003G125100g [Phaseolus vulgaris]	AT3G17611.1	"ATRBL14,RBL14"	 RHOMBOID-like protein 14 
Ctaxi_contig_35939|comp35103_c1_seq3	-6.527859573	0.515625532	1.88E-07	3.44E-06	NA	NA	NA	NA	NA
Ctaxi_contig_52113|comp36271_c2_seq3	-6.514945607	0.536863913	7.09E-07	1.14E-05	NA	NA	NA	NA	NA
Ctaxi_contig_11739|comp31764_c0_seq1	-6.500613308	1.44764638	2.90E-14	1.84E-12	translation elongation factor ef- subunit	gi|110225900|gb|ABG56231.1|translation elongation factor-like protein [Karlodinium veneficum]	AT5G60390.3		 GTP binding Elongation factor Tu family protein 
Ctaxi_contig_41893|comp35601_c2_seq1	-6.473706217	3.552378858	1.08E-21	2.10E-19	NA	NA	NA	NA	NA
Ctaxi_contig_35879|comp35097_c2_seq1	-6.446100506	4.549258326	1.65E-35	1.22E-32	NA	NA	NA	NA	NA
Ctaxi_contig_18431|comp33065_c1_seq13	-6.445443486	0.4070946	2.34E-05	0.000251541	ankyrin repeat protein	"gi|403182585|gb|EJY57493.1|AAEL017480-PA, partial [Aedes aegypti]"	AT2G03430.1		 Ankyrin repeat family protein 
Ctaxi_contig_11009|comp31576_c0_seq1	-6.434708987	0.356676779	4.59E-06	6.04E-05	nudc domain-containing protein 2	gi|545355944|ref|XP_005643738.1|DUF382-domain-containing protein [Coccomyxa subellipsoidea C-169] >gi|384245701|gb|EIE19194.1| DUF382-domain-containing protein [Coccomyxa subellipsoidea C-169]	NA	NA	NA
Ctaxi_contig_52795|comp36315_c1_seq1	-6.424549045	0.431421481	0.000205331	0.001631126	NA	NA	NA	NA	NA
Ctaxi_contig_8049|comp30500_c3_seq1	-6.397711566	0.501731132	0.000537468	0.003690315	protein binding	"gi|1353722|gb|AAB01767.1|unknown, partial [Naegleria fowleri]"	AT1G08050.1		 Zinc finger (C3HC4-type RING finger) family protein 
Ctaxi_contig_43012|comp35679_c0_seq11	-6.385078735	0.500347854	0.00104211	0.006481107	isco activase-like protein	"gi|545374399|ref|XP_005651490.1|hypothetical protein COCSUDRAFT_11792, partial [Coccomyxa subellipsoidea C-169] >gi|384253471|gb|EIE26946.1| hypothetical protein COCSUDRAFT_11792, partial [Coccomyxa subellipsoidea C-169]"	AT1G73110.1		 P-loop containing nucleoside triphosphate hydrolases superfamily protein 
Ctaxi_contig_7056|comp29853_c2_seq1	-6.379744733	0.34819417	3.63E-06	4.89E-05	elongation factor-1	"gi|118399778|ref|XP_001032213.1|translation elongation factor EF-1, subunit alpha [Tetrahymena thermophila] >gi|89286552|gb|EAR84550.1| translation elongation factor EF-1, subunit alpha [Tetrahymena thermophila SB210]"	AT5G60390.2		 GTP binding Elongation factor Tu family protein 
Ctaxi_contig_8451|comp30699_c1_seq2	-6.376410595	4.163098985	3.32E-45	5.82E-42	NA	NA	AT1G07710.1		 Ankyrin repeat family protein 
Ctaxi_contig_9643|comp31162_c1_seq1	-6.373710578	5.797024677	3.60E-21	6.16E-19	NA	NA	NA	NA	NA
Ctaxi_contig_35937|comp35103_c1_seq1	-6.362304031	0.398076029	2.02E-06	2.90E-05	adhesin-like protein	gi|288561299|ref|YP_003424785.1|adhesin-like protein [Methanobrevibacter ruminantium M1] >gi|502721857|ref|WP_012956841.1| adhesin-like protein [Methanobrevibacter ruminantium] >gi|288544009|gb|ADC47893.1| adhesin-like protein [Methanobrevibacter ruminantium M1]	NA	NA	NA
Ctaxi_contig_69459|comp37169_c2_seq4	-6.355116256	3.616444861	9.72E-05	0.000859278	leucine-rich repeat	gi|46446831|ref|YP_008196.1|hypothetical protein pc1197 [Candidatus Protochlamydia amoebophila UWE25] >gi|499489107|ref|WP_011175747.1| hypothetical protein [Candidatus Protochlamydia amoebophila] >gi|46400472|emb|CAF23921.1| hypothetical protein pc1197 [Candidatus Protochlamydia amoebophila UWE25]	AT2G14255.1		 Ankyrin repeat family protein with DHHC zinc finger domain 
Ctaxi_contig_72134|comp871469_c0_seq1	-6.344167074	0.471665012	0.001197854	0.007281088	NA	NA	NA	NA	NA
Ctaxi_contig_19740|comp33260_c0_seq1	-6.344166567	0.471665012	0.001198043	0.007281088	arginine kinase	gi|226693231|dbj|BAH56608.1|arginine kinase 1 [Neocaridina denticulata]	NA	NA	NA
Ctaxi_contig_11947|comp31818_c0_seq3	-6.332240219	0.341752471	1.50E-05	0.000169832	NA	NA	NA	NA	NA
Ctaxi_contig_12142|comp31867_c0_seq1	-6.319302316	1.284319385	2.87E-09	7.42E-08	NA	NA	NA	NA	NA
Ctaxi_contig_34508|comp34965_c1_seq3	-6.313784206	3.431305713	2.85E-17	2.96E-15	NA	NA	NA	NA	NA
Ctaxi_contig_15922|comp32638_c0_seq9	-6.298163615	2.631951363	4.68E-23	1.05E-20	NA	NA	NA	NA	NA
Ctaxi_contig_15652|comp32590_c0_seq1	-6.286459267	8.541092832	6.43E-64	5.36E-60	NA	NA	NA	NA	NA
Ctaxi_contig_859|comp6347_c0_seq1	-6.258702614	0.412636243	0.001375013	0.008150082	NA	NA	NA	NA	NA
Ctaxi_contig_11595|comp31727_c1_seq2	-6.258700906	0.412636243	0.001375689	0.008152637	NA	NA	NA	NA	NA
Ctaxi_contig_64783|comp36982_c2_seq7	-6.227501316	5.829978593	1.18E-30	5.26E-28	NA	NA	NA	NA	NA
Ctaxi_contig_7141|comp29930_c0_seq1	-6.21402442	0.382246377	0.001463543	0.008572554	peptidyl-prolyl cis-trans isomerase	gi|386836977|ref|YP_006242035.1|peptidyl-prolyl cis-trans isomerase [Streptomyces hygroscopicus subsp. jinggangensis 5008] >gi|474979252|ref|YP_007689718.1| peptidyl-prolyl cis-trans isomerase [Streptomyces hygroscopicus subsp. jinggangensis TL01] >gi|504482406|ref|WP_014669508.1| peptidylprolyl isomerase [Streptomyces hygroscopicus] >gi|374097278|gb|AEY86162.1| peptidyl-prolyl cis-trans isomerase [Streptomyces hygroscopicus subsp. jinggangensis 5008] >gi|451790335|gb|AGF60384.1| peptidyl-prolyl cis-trans isomerase [Streptomyces hygroscopicus subsp. jinggangensis TL01]	AT4G38740.1	ROC1	 rotamase CYP 1 
Ctaxi_contig_17266|comp32877_c5_seq11	-6.214024037	0.382246377	0.001463698	0.008572554	myosin heavy chain	gi|170029182|ref|XP_001842472.1|myosin heavy chain [Culex quinquefasciatus] >gi|167881575|gb|EDS44958.1| myosin heavy chain [Culex quinquefasciatus]	NA	NA	NA
Ctaxi_contig_3923|comp24266_c0_seq1	-6.214023984	0.382246377	0.001463719	0.008572554	NA	NA	NA	NA	NA
Ctaxi_contig_2035|comp14794_c0_seq1	-6.214023842	0.382246377	0.001463776	0.008572554	cell-wall-anchored protein (lpxtg motif)	gi|155966356|gb|ABU41130.1|putative SPT transcription factor family member [Lepeophtheirus salmonis]	NA	NA	NA
Ctaxi_contig_67792|comp37100_c4_seq8	-6.210549586	0.351650041	0.000322061	0.00238788	NA	NA	NA	NA	NA
Ctaxi_contig_64781|comp36982_c2_seq5	-6.205245999	4.399879834	6.84E-19	8.91E-17	NA	NA	NA	NA	NA
Ctaxi_contig_35794|comp35090_c2_seq1	-6.1948628	0.42602058	0.00126084	0.007593513	photosystem ii reaction center family protein	gi|552813981|ref|XP_005844080.1|hypothetical protein CHLNCDRAFT_139479 [Chlorella variabilis] >gi|307103720|gb|EFN51978.1| hypothetical protein CHLNCDRAFT_139479 [Chlorella variabilis]	AT3G05410.2		 Photosystem II reaction center PsbP family protein 
Ctaxi_contig_17259|comp32877_c5_seq4	-6.167866801	0.351241318	0.001581537	0.009141182	myosin heavy nonmuscle or smooth muscle	gi|343183153|dbj|BAK61429.1|myosin heavy chain type a [Marsupenaeus japonicus]	AT1G50360.1	"VIIIA,ATVIIIA"	 P-loop containing nucleoside triphosphate hydrolases superfamily protein 
Ctaxi_contig_12376|comp31926_c0_seq2	-6.167866384	0.351241318	0.001581711	0.009141182	NA	NA	NA	NA	NA
Ctaxi_contig_9787|comp31210_c1_seq1	-6.167464701	0.350737396	0.000733848	0.004820259	ribosomal protein s6 kinase alpha-2	gi|444722616|gb|ELW63304.1|Ribosomal protein S6 kinase alpha-2 [Tupaia chinensis]	NA	NA	NA
Ctaxi_contig_23629|comp33819_c2_seq1	-6.163433493	3.240735673	3.21E-06	4.37E-05	cell wall-associated hydrolase	gi|496592577|ref|WP_009288700.1|hypothetical protein [Halomonas titanicae] >gi|445563935|gb|ELY20074.1| hypothetical protein HALTITAN_3299 [Halomonas titanicae BH1]	NA	NA	NA
Ctaxi_contig_15870|comp32632_c0_seq1	-6.163325058	6.128175473	4.45E-39	5.29E-36	probable e3 ubiquitin-protein ligase lul3	gi|156387590|ref|XP_001634286.1|predicted protein [Nematostella vectensis] >gi|156221367|gb|EDO42223.1| predicted protein [Nematostella vectensis]	AT5G19080.1		 RING/U-box superfamily protein 
Ctaxi_contig_26493|comp34150_c4_seq2	-6.162605437	1.175366965	1.27E-13	7.06E-12	NA	NA	NA	NA	NA
Ctaxi_contig_11949|comp31818_c0_seq5	-6.139285636	1.135213255	2.36E-09	6.23E-08	NA	NA	NA	NA	NA
Ctaxi_contig_23276|comp33775_c1_seq1	-6.13536254	8.113933356	3.26E-46	6.39E-43	NA	NA	NA	NA	NA
Ctaxi_contig_17262|comp32877_c5_seq7	-6.120188144	0.319595559	0.001709284	0.009758348	myosin heavy chain	"gi|557753109|ref|XP_005176300.1|PREDICTED: myosin heavy chain, muscle-like isoform X10 [Musca domestica]"	NA	NA	NA
Ctaxi_contig_35877|comp35097_c1_seq7	-6.111223364	5.547451524	1.72E-32	9.54E-30	spt transcription factor family member	gi|509391706|gb|AGN29634.1|SPT transcription factor family member [Acartia pacifica]	NA	NA	NA
Ctaxi_contig_19995|comp33303_c0_seq1	-6.08643777	5.212878644	7.55E-25	2.05E-22	NA	NA	NA	NA	NA
Ctaxi_contig_16405|comp32715_c2_seq4	-6.083666848	1.254249649	5.44E-05	0.000523245	pg1 homology to homo sapiens	"gi|485778666|ref|WP_001401842.1|hypothetical protein, partial [Escherichia coli] >gi|429439347|gb|EKZ75334.1| hypothetical protein O7E_02948, partial [Escherichia coli O104:H4 str. Ec11-5604] >gi|429441943|gb|EKZ77907.1| hypothetical protein S7Y_04888, partial [Escherichia coli O104:H4 str. Ec12-0465] >gi|429458824|gb|EKZ94644.1| hypothetical protein MO7_05239, partial [Escherichia coli O104:H4 str. Ec11-9941]"	NA	NA	NA
Ctaxi_contig_142|comp2485_c0_seq2	-6.061678806	0.336173387	0.001598242	0.009219136	NA	NA	NA	NA	NA
Ctaxi_contig_35882|comp35097_c2_seq4	-6.033285893	3.276050537	3.17E-22	6.40E-20	NA	NA	NA	NA	NA
Ctaxi_contig_6471|comp29315_c0_seq2	-6.032440917	6.802102038	2.53E-42	4.02E-39	NA	NA	NA	NA	NA
Ctaxi_contig_15915|comp32638_c0_seq2	-6.011564973	5.311281274	9.65E-20	1.39E-17	NA	NA	NA	NA	NA
Ctaxi_contig_51561|comp36242_c2_seq70	-5.988515167	0.831518461	7.43E-05	0.000684878	alpha-n-acetylglucosaminidase-like	gi|545359315|ref|XP_005645139.1|hypothetical protein COCSUDRAFT_37819 [Coccomyxa subellipsoidea C-169] >gi|384247107|gb|EIE20595.1| hypothetical protein COCSUDRAFT_37819 [Coccomyxa subellipsoidea C-169]	AT5G13690.1	"CYL1,NAGLU"	 alpha-N-acetylglucosaminidase family / NAGLU family 
Ctaxi_contig_10759|comp31493_c0_seq1	-5.976836885	1.267180681	0.000689716	0.004573636	NA	NA	NA	NA	NA
Ctaxi_contig_23278|comp33775_c1_seq3	-5.957188166	8.164031628	1.89E-45	3.50E-42	NA	NA	NA	NA	NA
Ctaxi_contig_15656|comp32590_c2_seq2	-5.919857267	6.800208559	3.18E-36	2.65E-33	spt transcription factor family member	gi|509391706|gb|AGN29634.1|SPT transcription factor family member [Acartia pacifica]	NA	NA	NA
Ctaxi_contig_7740|comp30324_c0_seq2	-5.898063003	1.1633863	6.08E-06	7.72E-05	cell wall-associated hydrolase	gi|83632472|gb|ABC28439.1|conserved hypothetical protein [Hahella chejuensis KCTC 2396] >gi|83632738|gb|ABC28705.1| conserved hypothetical protein [Hahella chejuensis KCTC 2396] >gi|83633060|gb|ABC29027.1| conserved hypothetical protein [Hahella chejuensis KCTC 2396] >gi|83636594|gb|ABC32561.1| conserved hypothetical protein [Hahella chejuensis KCTC 2396] >gi|83636917|gb|ABC32884.1| conserved hypothetical protein [Hahella chejuensis KCTC 2396]	NA	NA	NA
Ctaxi_contig_68003|comp37110_c1_seq1	-5.889153042	6.901384082	1.69E-54	5.13E-51	NA	NA	NA	NA	NA
Ctaxi_contig_8463|comp30706_c1_seq1	-5.886647572	3.541351531	0.000455015	0.003216271	NA	NA	NA	NA	NA
Ctaxi_contig_13490|comp32172_c0_seq2	-5.840929597	0.870864365	2.22E-09	5.88E-08	NA	NA	NA	NA	NA
Ctaxi_contig_24346|comp33917_c1_seq13	-5.82533751	1.836634723	3.78E-14	2.35E-12	NA	NA	NA	NA	NA
Ctaxi_contig_15918|comp32638_c0_seq5	-5.824948057	5.684803759	5.56E-32	2.90E-29	NA	NA	NA	NA	NA
Ctaxi_contig_19996|comp33303_c1_seq1	-5.805229979	4.273896613	6.48E-30	2.57E-27	NA	NA	NA	NA	NA
Ctaxi_contig_6470|comp29315_c0_seq1	-5.783898792	7.456828926	4.33E-47	9.03E-44	NA	NA	NA	NA	NA
Ctaxi_contig_68023|comp37110_c10_seq1	-5.782616675	6.123796321	2.27E-37	2.17E-34	NA	NA	NA	NA	NA
Ctaxi_contig_10249|comp31343_c0_seq1	-5.776230035	1.103788656	0.001079182	0.006669486	NA	NA	NA	NA	NA
Ctaxi_contig_16423|comp32720_c3_seq1	-5.772239452	4.002834509	2.10E-13	1.14E-11	NA	NA	NA	NA	NA
Ctaxi_contig_11108|comp31599_c0_seq3	-5.752233883	3.761879142	1.98E-28	7.18E-26	clavaminate synthase-like protein	gi|545368904|ref|XP_005649224.1|Clavaminate synthase-like protein [Coccomyxa subellipsoidea C-169] >gi|384251202|gb|EIE24680.1| Clavaminate synthase-like protein [Coccomyxa subellipsoidea C-169]	NA	NA	NA
Ctaxi_contig_24231|comp33900_c1_seq1	-5.741479354	0.69262848	1.12E-05	0.000131288	NA	NA	NA	NA	NA
Ctaxi_contig_21216|comp33478_c1_seq1	-5.707868844	6.20537923	1.24E-21	2.37E-19	NA	NA	NA	NA	NA
Ctaxi_contig_15871|comp32632_c0_seq2	-5.693446999	6.749867605	3.51E-55	1.17E-51	ankyrin repeat domain-containing protein 6 isoform x5	gi|472369700|ref|XP_004404365.1|PREDICTED: ankyrin repeat domain-containing protein 6 isoform 7 [Odobenus rosmarus divergens]	AT5G19080.1		 RING/U-box superfamily protein 
Ctaxi_contig_21217|comp33478_c1_seq2	-5.675241276	5.75183894	2.69E-21	4.68E-19	NA	NA	NA	NA	NA
Ctaxi_contig_15921|comp32638_c0_seq8	-5.674436792	4.702537948	2.61E-36	2.23E-33	NA	NA	NA	NA	NA
Ctaxi_contig_26390|comp34140_c1_seq1	-5.657670064	7.198532346	7.66E-38	8.23E-35	NA	NA	NA	NA	NA
Ctaxi_contig_26492|comp34150_c4_seq1	-5.657308231	0.743049976	1.47E-09	3.99E-08	NA	NA	NA	NA	NA
Ctaxi_contig_64098|comp36952_c2_seq1	-5.636616491	7.944932281	4.68E-61	3.12E-57	NA	NA	NA	NA	NA
Ctaxi_contig_13489|comp32172_c0_seq1	-5.620730839	1.340087643	8.59E-11	3.01E-09	NA	NA	NA	NA	NA
Ctaxi_contig_17788|comp32959_c1_seq2	-5.618495162	1.254251848	6.05E-10	1.78E-08	NA	NA	NA	NA	NA
Ctaxi_contig_15919|comp32638_c0_seq6	-5.574347411	3.329481031	8.50E-17	8.34E-15	NA	NA	NA	NA	NA
Ctaxi_contig_64102|comp36952_c6_seq1	-5.556127168	6.227643951	1.06E-59	5.89E-56	NA	NA	NA	NA	NA
Ctaxi_contig_64103|comp36952_c7_seq1	-5.548134296	6.14246599	5.92E-57	2.47E-53	zinc finger ccch domain-containing protein 29	"gi|545365795|ref|XP_005647840.1|hypothetical protein COCSUDRAFT_15780, partial [Coccomyxa subellipsoidea C-169] >gi|384249815|gb|EIE23296.1| hypothetical protein COCSUDRAFT_15780, partial [Coccomyxa subellipsoidea C-169]"	AT3G55980.1	"SZF1,ATSZF1"	 salt-inducible zinc finger 1 
Ctaxi_contig_55259|comp36455_c5_seq1	-5.505309436	3.059578561	8.47E-15	6.02E-13	NA	NA	NA	NA	NA
Ctaxi_contig_65200|comp37002_c1_seq53	-5.484747137	0.807763351	5.74E-05	0.000548217	NA	NA	NA	NA	NA
Ctaxi_contig_55444|comp36470_c2_seq1	-5.481625347	7.547400944	7.74E-49	1.84E-45	hypothetical protein VOLCADRAFT_92815	gi|302841256|ref|XP_002952173.1|hypothetical protein VOLCADRAFT_92815 [Volvox carteri f. nagariensis] >gi|300262438|gb|EFJ46644.1| hypothetical protein VOLCADRAFT_92815 [Volvox carteri f. nagariensis]	NA	NA	NA
Ctaxi_contig_64786|comp36982_c2_seq10	-5.461271919	4.995829455	9.81E-21	1.57E-18	NA	NA	NA	NA	NA
Ctaxi_contig_21074|comp33458_c0_seq4	-5.44963188	4.209716781	3.84E-09	9.72E-08	NA	NA	NA	NA	NA
Ctaxi_contig_30737|comp34619_c0_seq1	-5.431089424	0.603714089	9.40E-09	2.21E-07	NA	NA	NA	NA	NA
Ctaxi_contig_64778|comp36982_c2_seq2	-5.424347825	6.816148333	2.69E-10	8.55E-09	pur alpha-1	gi|545367789|ref|XP_005648699.1|hypothetical protein COCSUDRAFT_62670 [Coccomyxa subellipsoidea C-169] >gi|384250676|gb|EIE24155.1| hypothetical protein COCSUDRAFT_62670 [Coccomyxa subellipsoidea C-169]	AT2G32080.2	PURALPHA-1	 purin-rich alpha 1 
Ctaxi_contig_64105|comp36952_c7_seq3	-5.411770941	5.096763937	4.39E-51	1.12E-47	NA	NA	NA	NA	NA
Ctaxi_contig_11945|comp31818_c0_seq1	-5.397695716	0.594843256	7.23E-08	1.43E-06	cadherin-like domain-containing protein	gi|341903492|gb|EGT59427.1|hypothetical protein CAEBREN_31568 [Caenorhabditis brenneri]	NA	NA	NA
Ctaxi_contig_39949|comp35458_c1_seq1	-5.367249266	5.301069872	8.90E-24	2.13E-21	tetrapyrrole-binding chloroplastic-like	gi|302841623|ref|XP_002952356.1|hypothetical protein VOLCADRAFT_75357 [Volvox carteri f. nagariensis] >gi|300262292|gb|EFJ46499.1| hypothetical protein VOLCADRAFT_75357 [Volvox carteri f. nagariensis]	AT3G59400.1	GUN4	 enzyme binding;tetrapyrrole binding 
Ctaxi_contig_18589|comp33089_c2_seq2	-5.34384388	0.546884423	6.96E-09	1.68E-07	NA	NA	NA	NA	NA
Ctaxi_contig_19645|comp33239_c0_seq1	-5.338881056	4.36014687	3.77E-14	2.34E-12	NA	NA	NA	NA	NA
Ctaxi_contig_18810|comp33110_c0_seq2	-5.306154818	7.124511087	2.73E-53	7.58E-50	NA	NA	NA	NA	NA
Ctaxi_contig_48589|comp36049_c2_seq12	-5.305491298	0.98425281	0.000176125	0.001432331	boron transporter	gi|294713684|gb|ADF30179.1|boron transporter [Brassica napus] >gi|294713700|gb|ADF30187.1| boron transporter [Brassica napus]	AT2G47160.1	BOR1	 HCO3- transporter family 
Ctaxi_contig_9215|comp31009_c0_seq1	-5.271332256	0.712879896	0.00258682	0.013687565	NA	NA	NA	NA	NA
Ctaxi_contig_33813|comp34902_c1_seq35	-5.264827201	4.836823011	2.40E-09	6.30E-08	NA	NA	NA	NA	NA
Ctaxi_contig_13798|comp32224_c2_seq1	-5.236660818	0.527369704	0.000361763	0.002634197	NA	NA	NA	NA	NA
Ctaxi_contig_26395|comp34140_c1_seq6	-5.205477897	0.927177426	8.16E-10	2.34E-08	NA	NA	NA	NA	NA
Ctaxi_contig_31139|comp34658_c0_seq4	-5.197232183	1.400262111	4.17E-11	1.55E-09	NA	NA	NA	NA	NA
Ctaxi_contig_67400|comp37090_c0_seq32	-5.182893826	6.314090207	1.67E-05	0.00018632	pentatricopeptide repeat-containing protein at5g02860-like	gi|159463546|ref|XP_001690003.1|predicted protein [Chlamydomonas reinhardtii] >gi|158283991|gb|EDP09741.1| predicted protein [Chlamydomonas reinhardtii]	AT2G31400.1	GUN1	 genomes uncoupled 1 
Ctaxi_contig_18809|comp33110_c0_seq1	-5.182605245	7.297764797	2.29E-56	8.49E-53	NA	NA	NA	NA	NA
Ctaxi_contig_35881|comp35097_c2_seq3	-5.17112151	3.745492504	7.64E-23	1.69E-20	small proline-rich protein 3	gi|155966356|gb|ABU41130.1|putative SPT transcription factor family member [Lepeophtheirus salmonis]	NA	NA	NA
Ctaxi_contig_9860|comp31230_c1_seq1	-5.167965595	4.609024158	1.02E-37	1.06E-34	NA	NA	NA	NA	NA
Ctaxi_contig_45020|comp35799_c2_seq2	-5.152187683	4.107409728	3.12E-14	1.97E-12	NA	NA	NA	NA	NA
Ctaxi_contig_48049|comp36014_c0_seq9	-5.126453972	3.778225159	2.71E-25	7.59E-23	NA	NA	NA	NA	NA
Ctaxi_contig_68112|comp37115_c3_seq2	-5.126272542	1.268870315	3.96E-11	1.47E-09	NA	NA	NA	NA	NA
Ctaxi_contig_68099|comp37115_c1_seq1	-5.1173148	4.037183473	5.97E-10	1.76E-08	NA	NA	NA	NA	NA
Ctaxi_contig_21661|comp33556_c1_seq2	-5.105556311	4.56820288	1.75E-33	1.10E-30	NA	NA	NA	NA	NA
Ctaxi_contig_28750|comp34409_c0_seq3	-5.084855226	0.504461257	0.000102473	0.000899783	actin	gi|330799500|ref|XP_003287782.1|hypothetical protein DICPUDRAFT_72359 [Dictyostelium purpureum] >gi|330804021|ref|XP_003289998.1| hypothetical protein DICPUDRAFT_92405 [Dictyostelium purpureum] >gi|330804035|ref|XP_003290005.1| hypothetical protein DICPUDRAFT_48914 [Dictyostelium purpureum] >gi|325079896|gb|EGC33475.1| hypothetical protein DICPUDRAFT_92405 [Dictyostelium purpureum] >gi|325079903|gb|EGC33482.1| hypothetical protein DICPUDRAFT_48914 [Dictyostelium purpureum] >gi|325082192|gb|EGC35682.1| hypothetical protein DICPUDRAFT_72359 [Dictyostelium purpureum]	AT3G12110.1	ACT11	 actin-11 
Ctaxi_contig_23282|comp33775_c1_seq7	-5.061519365	6.26650616	7.16E-31	3.23E-28	NA	NA	NA	NA	NA
Ctaxi_contig_64104|comp36952_c7_seq2	-5.061378242	2.599208406	1.46E-21	2.74E-19	NA	NA	NA	NA	NA
Ctaxi_contig_25248|comp34032_c4_seq4	-5.031760298	7.489499255	1.40E-14	9.46E-13	serine threonine-protein phosphatase 6 regulatory ankyrin repeat subunit c-like	gi|123431386|ref|XP_001308149.1|hypothetical protein [Trichomonas vaginalis G3] >gi|121889814|gb|EAX95219.1| hypothetical protein TVAG_171080 [Trichomonas vaginalis G3]	AT5G51160.1		 Ankyrin repeat family protein 
Ctaxi_contig_22251|comp33640_c1_seq3	-5.002906851	1.15712042	2.32E-11	9.06E-10	NA	NA	NA	NA	NA
Ctaxi_contig_16132|comp32672_c0_seq3	-4.998835022	3.208582078	2.40E-22	4.99E-20	NA	NA	NA	NA	NA
Ctaxi_contig_21665|comp33556_c3_seq3	-4.985146074	1.571940137	7.41E-09	1.78E-07	duf833-domain-containing protein	gi|545358246|ref|XP_005644704.1|DUF833-domain-containing protein [Coccomyxa subellipsoidea C-169] >gi|384246671|gb|EIE20160.1| DUF833-domain-containing protein [Coccomyxa subellipsoidea C-169]	AT4G38260.1		 Protein of unknown function (DUF833) 
Ctaxi_contig_17265|comp32877_c5_seq10	-4.974210622	0.500926342	0.004298646	0.020618039	myosin heavy chain	gi|501292293|dbj|BAN20457.1|myosin heavy chain [Riptortus pedestris]	NA	NA	NA
Ctaxi_contig_64777|comp36982_c2_seq1	-4.941499938	8.675109285	3.85E-59	1.83E-55	pur alpha-1	gi|545367789|ref|XP_005648699.1|hypothetical protein COCSUDRAFT_62670 [Coccomyxa subellipsoidea C-169] >gi|384250676|gb|EIE24155.1| hypothetical protein COCSUDRAFT_62670 [Coccomyxa subellipsoidea C-169]	AT2G32080.2	PURALPHA-1	 purin-rich alpha 1 
Ctaxi_contig_11574|comp31720_c0_seq2	-4.932179281	0.472245012	0.004602631	0.02177222	cytochrome oxidase subunit i	"gi|345036707|gb|AEN61998.1|cytochrome c oxidase subunit I, partial (mitochondrion) [Enicmus rugosus]"	NA	NA	NA
Ctaxi_contig_12143|comp31867_c1_seq1	-4.923833117	2.08042042	1.83E-11	7.31E-10	NA	NA	NA	NA	NA
Ctaxi_contig_60228|comp36747_c4_seq4	-4.905895306	0.31556319	0.005987946	0.026947996	NA	NA	NA	NA	NA
Ctaxi_contig_9984|comp31270_c1_seq1	-4.889165208	0.443016427	0.004892224	0.022891955	NA	NA	NA	NA	NA
Ctaxi_contig_16402|comp32715_c2_seq1	-4.868265448	2.290378635	3.35E-05	0.000345244	atp synthase subunit alpha	gi|493622131|ref|WP_006574328.1|hypothetical protein [Pseudoflavonifractor capillosus] >gi|150270408|gb|EDM97731.1| hypothetical protein BACCAP_04474 [Pseudoflavonifractor capillosus ATCC 29799] >gi|150271077|gb|EDM98346.1| hypothetical protein BACCAP_03832 [Pseudoflavonifractor capillosus ATCC 29799]	NA	NA	NA
Ctaxi_contig_25186|comp34025_c3_seq6	-4.847211665	1.679075685	1.56E-06	2.31E-05	NA	NA	NA	NA	NA
Ctaxi_contig_36276|comp35133_c0_seq1	-4.828362889	4.166450927	9.22E-26	2.65E-23	NA	NA	NA	NA	NA
Ctaxi_contig_7700|comp30294_c0_seq3	-4.799937636	2.740384919	1.14E-14	7.82E-13	NA	NA	NA	NA	NA
Ctaxi_contig_14737|comp32430_c1_seq1	-4.768485925	0.324390678	0.002361463	0.012674187	cysteine protease	"gi|400180445|gb|AFP73359.1|cysteine protease, partial [Solanum chilense]"	AT3G48340.1		 Cysteine proteinases superfamily protein 
Ctaxi_contig_5838|comp28311_c0_seq1	-4.761235636	0.858605661	0.00134992	0.008028469	NA	NA	NA	NA	NA
Ctaxi_contig_59542|comp36704_c1_seq9	-4.75230939	2.294128513	0.001394819	0.008245189	rhomboid-like protein 14	gi|561027870|gb|ESW26510.1|hypothetical protein PHAVU_003G125100g [Phaseolus vulgaris]	AT3G17611.1	"ATRBL14,RBL14"	 RHOMBOID-like protein 14 
Ctaxi_contig_10358|comp31377_c0_seq1	-4.751713198	0.322987116	0.003041554	0.015639395	ankyrin repeat protein	"gi|123437955|ref|XP_001309767.1|ankyrin repeat protein [Trichomonas vaginalis G3] >gi|121891508|gb|EAX96837.1| ankyrin repeat protein, putative [Trichomonas vaginalis G3]"	AT2G14255.1		 Ankyrin repeat family protein with DHHC zinc finger domain 
Ctaxi_contig_21076|comp33458_c1_seq1	-4.747562132	6.950774414	1.45E-16	1.37E-14	NA	NA	NA	NA	NA
Ctaxi_contig_23648|comp33819_c2_seq20	-4.741150102	1.421829821	0.000311568	0.00232612	dehydration responsive domain partial	gi|496592573|ref|WP_009288698.1|hypothetical protein [Halomonas titanicae] >gi|445563933|gb|ELY20072.1| hypothetical protein HALTITAN_3297 [Halomonas titanicae BH1]	NA	NA	NA
Ctaxi_contig_7699|comp30294_c0_seq2	-4.720143989	0.551628062	6.71E-07	1.09E-05	sulfotransferase domain superfamily protein	gi|514655520|ref|XP_004999048.1|hypothetical protein PTSG_11596 [Salpingoeca rosetta] >gi|326426909|gb|EGD72479.1| hypothetical protein PTSG_11596 [Salpingoeca rosetta]	NA	NA	NA
Ctaxi_contig_17789|comp32959_c1_seq3	-4.712401379	3.58695413	1.38E-22	2.98E-20	NA	NA	NA	NA	NA
Ctaxi_contig_5965|comp28456_c0_seq1	-4.701925613	0.320183074	0.00655144	0.028937623	NA	NA	NA	NA	NA
Ctaxi_contig_24339|comp33917_c1_seq6	-4.676554564	4.453542981	5.75E-30	2.31E-27	NA	NA	NA	NA	NA
Ctaxi_contig_26173|comp34122_c0_seq5	-4.676263171	0.522411249	3.55E-07	6.17E-06	NA	NA	NA	NA	NA
Ctaxi_contig_15914|comp32638_c0_seq1	-4.674971623	4.30470142	9.33E-24	2.22E-21	NA	NA	NA	NA	NA
Ctaxi_contig_69055|comp37152_c10_seq2	-4.6672392	2.44549188	1.11E-16	1.06E-14	NA	NA	NA	NA	NA
Ctaxi_contig_38162|comp35305_c2_seq6	-4.66185254	2.019898071	9.97E-06	0.00011861	NA	NA	NA	NA	NA
Ctaxi_contig_11946|comp31818_c0_seq2	-4.657790058	1.394797155	1.73E-07	3.19E-06	NA	NA	NA	NA	NA
Ctaxi_contig_29525|comp34492_c0_seq5	-4.651229713	1.170229387	5.35E-10	1.59E-08	serine protease inhibitor dipetalogastin	gi|61105830|gb|AAX38588.1|serine protease inhibitor [Argopecten irradians]	NA	NA	NA
Ctaxi_contig_30537|comp34599_c0_seq3	-4.609449787	1.143890963	4.39E-10	1.32E-08	NA	NA	NA	NA	NA
Ctaxi_contig_64801|comp36982_c2_seq25	-4.609198343	3.22256284	3.37E-24	8.73E-22	NA	NA	AT2G32080.1	PURALPHA-1	 purin-rich alpha 1 
Ctaxi_contig_9861|comp31230_c1_seq2	-4.604186919	4.613032393	1.08E-34	7.04E-32	NA	NA	NA	NA	NA
Ctaxi_contig_29521|comp34492_c0_seq1	-4.592746333	3.344807217	4.16E-26	1.23E-23	serine protease inhibitor dipetalogastin	gi|61105830|gb|AAX38588.1|serine protease inhibitor [Argopecten irradians]	NA	NA	NA
Ctaxi_contig_36769|comp35186_c5_seq1	-4.590239851	1.402409841	2.34E-06	3.30E-05	NA	NA	NA	NA	NA
Ctaxi_contig_18426|comp33065_c1_seq8	-4.579690054	1.593101755	7.66E-11	2.74E-09	ankyrin repeat protein	"gi|157106769|ref|XP_001649474.1|ankyrin 2,3/unc44 [Aedes aegypti] >gi|108868779|gb|EAT33004.1| AAEL014742-PA, partial [Aedes aegypti]"	AT2G03430.1		 Ankyrin repeat family protein 
Ctaxi_contig_19716|comp33257_c0_seq1	-4.562299544	1.798856203	2.35E-05	0.000252331	calcium calmodulin-dependent protein kinase type ii subunit alpha isoform x2	gi|194303588|gb|ACF41192.1|calcium/calmodulin dependent protein kinase II [Euglena gracilis]	AT1G66670.1	"CLPP3,NCLPP3"	 CLP protease proteolytic subunit 3 
Ctaxi_contig_45652|comp35842_c1_seq3	-4.555846286	0.961175318	1.11E-06	1.71E-05	NA	NA	NA	NA	NA
Ctaxi_contig_62762|comp36876_c3_seq4	-4.541695469	6.272628964	3.02E-32	1.63E-29	NA	NA	NA	NA	NA
Ctaxi_contig_23381|comp33791_c0_seq1	-4.538766242	4.330042319	5.71E-28	1.94E-25	NA	NA	NA	NA	NA
Ctaxi_contig_13496|comp32174_c0_seq1	-4.537107112	1.780787088	5.26E-10	1.57E-08	tubulin alpha chain	"gi|403362780|gb|EJY81124.1|Alpha tubulin,putative [Oxytricha trifallax]"	AT4G14960.2	TUA6	 Tubulin/FtsZ family protein 
Ctaxi_contig_3840|comp24061_c0_seq1	-4.535070505	0.688926395	0.000190764	0.00153379	NA	NA	NA	NA	NA
Ctaxi_contig_21059|comp33456_c0_seq2	-4.519047606	1.728751866	3.36E-12	1.52E-10	NA	NA	NA	NA	NA
Ctaxi_contig_33529|comp34879_c0_seq11	-4.509192752	2.190901804	2.54E-12	1.17E-10	NA	NA	NA	NA	NA
Ctaxi_contig_16556|comp32749_c0_seq1	-4.501116388	0.664752502	0.003890622	0.019103534	spt transcription factor family member	gi|509391704|gb|AGN29633.1|SPT transcription factor family member [Acartia pacifica]	NA	NA	NA
Ctaxi_contig_21660|comp33556_c1_seq1	-4.490237495	6.71421261	4.80E-35	3.40E-32	NA	NA	NA	NA	NA
Ctaxi_contig_64788|comp36982_c2_seq12	-4.489148262	4.916220654	5.69E-21	9.26E-19	NA	NA	NA	NA	NA
Ctaxi_contig_9862|comp31230_c1_seq3	-4.485453599	5.209975653	3.99E-38	4.43E-35	NA	NA	NA	NA	NA
Ctaxi_contig_23279|comp33775_c1_seq4	-4.47863161	7.994755158	1.68E-27	5.40E-25	NA	NA	NA	NA	NA
Ctaxi_contig_37216|comp35217_c1_seq1	-4.475784914	3.337596045	3.67E-09	9.32E-08	NA	NA	NA	NA	NA
Ctaxi_contig_19646|comp33239_c0_seq2	-4.473104356	2.900616662	4.75E-11	1.74E-09	NA	NA	NA	NA	NA
Ctaxi_contig_23274|comp33775_c0_seq1	-4.456532227	7.90476199	1.19E-34	7.61E-32	reverse transcriptase-like partial	gi|116221960|ref|XP_001230264.1|hypothetical protein CHGG_11114 [Chaetomium globosum CBS 148.51] >gi|88175386|gb|EAQ82862.1| hypothetical protein CHGG_11114 [Chaetomium globosum CBS 148.51]	NA	NA	NA
Ctaxi_contig_29987|comp34534_c5_seq4	-4.444924313	4.962616743	2.63E-32	1.44E-29	NA	NA	NA	NA	NA
Ctaxi_contig_67711|comp37097_c0_seq2	-4.444074798	1.753017994	3.75E-07	6.47E-06	serine threonine-protein kinase rio1	gi|198426506|ref|XP_002129851.1|PREDICTED: serine/threonine-protein kinase RIO1-like [Ciona intestinalis]	AT5G37350.2		 Serine/threonine-protein kinase Rio1 
Ctaxi_contig_21662|comp33556_c2_seq1	-4.442612917	5.183466276	9.90E-33	5.60E-30	rna-binding protein nova-1	gi|552832833|ref|XP_005848420.1|hypothetical protein CHLNCDRAFT_57590 [Chlorella variabilis] >gi|307108077|gb|EFN56318.1| hypothetical protein CHLNCDRAFT_57590 [Chlorella variabilis]	AT5G04430.2	"BTR1,BTR1L"	 binding to TOMV RNA 1L (long form) 
Ctaxi_contig_26392|comp34140_c1_seq3	-4.43796501	6.024018608	8.19E-16	6.91E-14	NA	NA	NA	NA	NA
Ctaxi_contig_9303|comp31043_c0_seq3	-4.43580089	4.426595913	5.42E-30	2.20E-27	NA	NA	NA	NA	NA
Ctaxi_contig_7080|comp29872_c0_seq1	-4.43474586	0.464762801	1.43E-05	0.00016344	atp synthase subunit beta	gi|339256626|ref|XP_003370312.1|conserved hypothetical protein [Trichinella spiralis] >gi|316956225|gb|EFV46768.1| conserved hypothetical protein [Trichinella spiralis]	NA	NA	NA
Ctaxi_contig_4111|comp24854_c0_seq1	-4.431993971	0.641472344	0.003713171	0.018413948	NA	NA	NA	NA	NA
Ctaxi_contig_64779|comp36982_c2_seq3	-4.402857218	7.120948581	2.10E-12	9.81E-11	transcription factor pur-alpha 1-like isoform x2	gi|545367789|ref|XP_005648699.1|hypothetical protein COCSUDRAFT_62670 [Coccomyxa subellipsoidea C-169] >gi|384250676|gb|EIE24155.1| hypothetical protein COCSUDRAFT_62670 [Coccomyxa subellipsoidea C-169]	AT2G32080.2	PURALPHA-1	 purin-rich alpha 1 
Ctaxi_contig_35883|comp35097_c3_seq1	-4.399075481	3.183807538	5.21E-21	8.68E-19	NA	NA	NA	NA	NA
Ctaxi_contig_29979|comp34534_c1_seq2	-4.385955852	6.028113862	7.15E-28	2.36E-25	NA	NA	NA	NA	NA
Ctaxi_contig_62761|comp36876_c3_seq3	-4.383411212	6.941351884	1.28E-35	9.95E-33	NA	NA	NA	NA	NA
Ctaxi_contig_35675|comp35079_c0_seq38	-4.37230302	3.016494346	8.48E-07	1.35E-05	clip-associating protein 1-b-like isoform 2	gi|168004984|ref|XP_001755191.1|predicted protein [Physcomitrella patens] >gi|162693784|gb|EDQ80135.1| predicted protein [Physcomitrella patens]	AT2G20190.1	"ATCLASP,CLASP"	 CLIP-associated protein 
Ctaxi_contig_70864|comp37227_c1_seq2	-4.370584325	5.807052742	3.23E-11	1.23E-09	NA	NA	NA	NA	NA
Ctaxi_contig_9980|comp31270_c0_seq1	-4.363681341	2.087718464	0.010755519	0.043010463	NA	NA	NA	NA	NA
Ctaxi_contig_68274|comp37120_c3_seq57	-4.357437839	4.661436806	6.05E-16	5.19E-14	NA	NA	NA	NA	NA
Ctaxi_contig_35876|comp35097_c1_seq6	-4.34853975	1.950230352	6.84E-05	0.000638967	spt transcription factor family member	gi|155966356|gb|ABU41130.1|putative SPT transcription factor family member [Lepeophtheirus salmonis]	NA	NA	NA
Ctaxi_contig_69049|comp37152_c7_seq2	-4.340629613	2.157700788	7.96E-14	4.62E-12	NA	NA	NA	NA	NA
Ctaxi_contig_24888|comp33991_c0_seq1	-4.324929793	1.263411746	0.002743761	0.014359238	trimeric -like enzyme isoform 1	gi|545356129|ref|XP_005643813.1|hypothetical protein COCSUDRAFT_48885 [Coccomyxa subellipsoidea C-169] >gi|384245777|gb|EIE19269.1| hypothetical protein COCSUDRAFT_48885 [Coccomyxa subellipsoidea C-169]	AT4G18300.1		 Trimeric LpxA-like enzyme 
Ctaxi_contig_27235|comp34229_c1_seq2	-4.322853131	3.769413498	6.18E-20	8.99E-18	NA	NA	NA	NA	NA
Ctaxi_contig_16560|comp32749_c1_seq1	-4.319663605	0.561439084	0.00441277	0.021053528	NA	NA	NA	NA	NA
Ctaxi_contig_28784|comp34411_c5_seq2	-4.31600037	1.32255287	6.31E-09	1.53E-07	NA	NA	NA	NA	NA
Ctaxi_contig_9642|comp31162_c0_seq2	-4.308612157	1.917240254	4.37E-06	5.78E-05	NA	NA	NA	NA	NA
Ctaxi_contig_8490|comp30715_c0_seq2	-4.293578229	0.58445686	0.010107032	0.040927832	cytochrome b	gi|290544753|gb|ADD37204.1|cytochrome b [Triops longicaudatus]	ATMG00220.1	COB	 apocytochrome b 
Ctaxi_contig_8864|comp30873_c1_seq1	-4.29285263	1.196175131	0.004843823	0.022706909	atp synthase f0 subunit 6	gi|398314422|gb|AFO73383.1|ATP synthase F0 subunit 6 (mitochondrion) [Anopheles punctulatus] >gi|398314436|gb|AFO73396.1| ATP synthase F0 subunit 6 (mitochondrion) [Anopheles punctulatus] >gi|398314450|gb|AFO73409.1| ATP synthase F0 subunit 6 (mitochondrion) [Anopheles punctulatus] >gi|398314464|gb|AFO73422.1| ATP synthase F0 subunit 6 (mitochondrion) [Anopheles punctulatus] >gi|398314520|gb|AFO73474.1| ATP synthase F0 subunit 6 (mitochondrion) [Anopheles punctulatus]	NA	NA	NA
Ctaxi_contig_64780|comp36982_c2_seq4	-4.290038062	6.306776246	8.84E-30	3.47E-27	NA	NA	NA	NA	NA
Ctaxi_contig_17255|comp32877_c4_seq1	-4.280835306	0.96402358	0.00977433	0.039807854	myosin heavy muscle-like isoform x14	"gi|557753109|ref|XP_005176300.1|PREDICTED: myosin heavy chain, muscle-like isoform X10 [Musca domestica]"	NA	NA	NA
Ctaxi_contig_18811|comp33110_c1_seq1	-4.276381249	8.091042273	3.73E-28	1.29E-25	nadh dehydrogenase	gi|159474980|ref|XP_001695601.1|NADH:ubiquinone oxidoreductase 18 kDa subunit [Chlamydomonas reinhardtii] >gi|34334026|gb|AAQ64640.1| NADH:ubiquinone oxidoreductase 18 kD-like subunit [Chlamydomonas reinhardtii] >gi|158275612|gb|EDP01388.1| NADH:ubiquinone oxidoreductase 18 kDa subunit [Chlamydomonas reinhardtii]	AT5G67590.1	FRO1	 NADH-ubiquinone oxidoreductase-related 
Ctaxi_contig_37215|comp35217_c0_seq2	-4.263371235	4.323104433	3.06E-17	3.16E-15	serine protease inhibitor	gi|189314000|gb|ACD88987.1|Kazal-type serine proteinase inhibitor [Azumapecten farreri]	NA	NA	NA
Ctaxi_contig_71254|comp37245_c5_seq9	-4.259671356	1.697038655	9.21E-11	3.20E-09	NA	NA	NA	NA	NA
Ctaxi_contig_23879|comp33847_c2_seq6	-4.25403262	2.985561704	2.32E-17	2.47E-15	NA	NA	NA	NA	NA
Ctaxi_contig_21672|comp33556_c5_seq1	-4.252312629	5.086191114	7.45E-26	2.16E-23	kh domain-containing protein at4g18375-like	gi|565342616|ref|XP_006338439.1|PREDICTED: KH domain-containing protein At4g18375-like isoform X3 [Solanum tuberosum]	AT5G15270.1		 RNA-binding KH domain-containing protein 
Ctaxi_contig_29049|comp34442_c1_seq2	-4.24690425	1.345497391	0.007752387	0.033077618	NA	NA	NA	NA	NA
Ctaxi_contig_62754|comp36876_c0_seq1	-4.236109687	8.340878537	2.77E-35	2.01E-32	NA	NA	NA	NA	NA
Ctaxi_contig_9858|comp31230_c0_seq1	-4.235273329	6.042412711	6.52E-31	2.98E-28	NA	NA	NA	NA	NA
Ctaxi_contig_46578|comp35908_c0_seq1	-4.212360977	2.586034128	7.79E-06	9.62E-05	lipase precursor	gi|545366651|ref|XP_005648212.1|alpha/beta-hydrolase [Coccomyxa subellipsoidea C-169] >gi|384250188|gb|EIE23668.1| alpha/beta-hydrolase [Coccomyxa subellipsoidea C-169]	AT5G18630.1		 alpha/beta-Hydrolases superfamily protein 
Ctaxi_contig_11926|comp31811_c2_seq1	-4.208652967	4.808799717	1.11E-13	6.25E-12	NA	NA	NA	NA	NA
Ctaxi_contig_21077|comp33458_c1_seq2	-4.206719898	5.89455623	2.70E-10	8.57E-09	NA	NA	NA	NA	NA
Ctaxi_contig_68114|comp37115_c3_seq4	-4.205970254	0.516762083	7.39E-07	1.19E-05	NA	NA	NA	NA	NA
Ctaxi_contig_69053|comp37152_c9_seq4	-4.181788964	2.729105498	1.79E-14	1.19E-12	NA	NA	NA	NA	NA
Ctaxi_contig_25244|comp34032_c3_seq1	-4.180998299	7.606147863	3.74E-17	3.80E-15	NA	NA	NA	NA	NA
Ctaxi_contig_44662|comp35787_c0_seq22	-4.180673503	2.787880557	1.65E-05	0.000184621	transcription factor tau subunit sfc4	gi|302836846|ref|XP_002949983.1|hypothetical protein VOLCADRAFT_90359 [Volvox carteri f. nagariensis] >gi|300264892|gb|EFJ49086.1| hypothetical protein VOLCADRAFT_90359 [Volvox carteri f. nagariensis]	AT1G17680.2		 tetratricopeptide repeat (TPR)-containing protein 
Ctaxi_contig_7155|comp29946_c0_seq1	-4.171288659	0.501504987	0.012799569	0.049252412	aspartic protease	gi|552812896|ref|XP_005843817.1|hypothetical protein CHLNCDRAFT_59800 [Chlorella variabilis] >gi|307103455|gb|EFN51715.1| hypothetical protein CHLNCDRAFT_59800 [Chlorella variabilis]	AT1G62290.2		 Saposin-like aspartyl protease family protein 
Ctaxi_contig_37738|comp35264_c1_seq5	-4.168239657	7.893429059	4.45E-40	5.71E-37	NA	NA	NA	NA	NA
Ctaxi_contig_481|comp3871_c0_seq1	-4.160719433	0.474212238	0.008050423	0.034051134	NA	NA	NA	NA	NA
Ctaxi_contig_9301|comp31043_c0_seq1	-4.139015287	7.538684523	1.36E-31	6.46E-29	peptidoglycan bound protein	gi|155371357|ref|YP_001426891.1|hypothetical protein ATCV1_z410R [Acanthocystis turfacea Chlorella virus 1] >gi|155124677|gb|ABT16544.1| hypothetical protein ATCV1_z410R [Acanthocystis turfacea Chlorella virus 1]	NA	NA	NA
Ctaxi_contig_25257|comp34032_c4_seq13	-4.127754853	6.066985126	4.31E-17	4.29E-15	NA	NA	NA	NA	NA
Ctaxi_contig_21673|comp33556_c6_seq1	-4.12491717	5.570606054	2.80E-22	5.68E-20	poly -binding	gi|548856365|gb|ERN14218.1|hypothetical protein AMTR_s00033p00116200 [Amborella trichopoda]	AT3G04610.1	FLK	 RNA-binding KH domain-containing protein 
Ctaxi_contig_23275|comp33775_c0_seq2	-4.107945218	8.249454974	3.22E-31	1.49E-28	NA	NA	NA	NA	NA
Ctaxi_contig_8462|comp30706_c0_seq1	-4.089898615	3.151750025	1.54E-10	5.14E-09	NA	NA	NA	NA	NA
Ctaxi_contig_7841|comp30393_c1_seq3	-4.076930412	1.357262674	1.04E-08	2.43E-07	NA	NA	NA	NA	NA
Ctaxi_contig_29556|comp34497_c2_seq1	-4.065645139	0.869895658	3.02E-06	4.14E-05	NA	NA	NA	NA	NA
Ctaxi_contig_8970|comp30910_c0_seq2	-4.064165338	0.387606672	0.007121735	0.030915402	NA	NA	NA	NA	NA
Ctaxi_contig_23349|comp33786_c6_seq1	-4.062152802	0.888585778	1.98E-05	0.000217982	NA	NA	NA	NA	NA
Ctaxi_contig_48079|comp36017_c2_seq7	-4.062020244	2.186278582	0.00087491	0.005606522	abc transporter family protein	gi|558706625|gb|AHA86565.1|ATP-binding cassette transporter [Auxenochlorella protothecoides]	AT4G27420.1		 ABC-2 type transporter family protein 
Ctaxi_contig_58058|comp36628_c3_seq1	-4.053938173	6.226663547	2.28E-11	8.91E-10	NA	NA	NA	NA	NA
Ctaxi_contig_48657|comp36054_c2_seq16	-4.052664642	0.48394463	1.62E-06	2.38E-05	NA	NA	NA	NA	NA
Ctaxi_contig_54471|comp36412_c1_seq5	-4.045124971	0.516944472	0.000409458	0.002930918	squamosa promoter-binding-like protein 2	gi|545357186|ref|XP_005644255.1|hypothetical protein COCSUDRAFT_67762 [Coccomyxa subellipsoidea C-169] >gi|384246220|gb|EIE19711.1| hypothetical protein COCSUDRAFT_67762 [Coccomyxa subellipsoidea C-169]	AT2G33810.1	SPL3	 squamosa promoter binding protein-like 3 
Ctaxi_contig_8807|comp30848_c1_seq1	-4.043909526	5.344594771	9.59E-28	3.11E-25	NA	NA	NA	NA	NA
Ctaxi_contig_8606|comp30766_c1_seq1	-4.043579169	0.554684871	0.000285529	0.002160751	alpha tubulin	gi|545374324|ref|XP_005651460.1|tubulin alpha chain [Coccomyxa subellipsoidea C-169] >gi|384253441|gb|EIE26916.1| tubulin alpha chain [Coccomyxa subellipsoidea C-169]	AT4G14960.1	TUA6	 Tubulin/FtsZ family protein 
Ctaxi_contig_15235|comp32522_c1_seq2	-4.041737776	2.674979994	7.52E-12	3.19E-10	NA	NA	NA	NA	NA
Ctaxi_contig_62591|comp36867_c2_seq2	-4.041167333	5.223945772	1.49E-26	4.60E-24	NA	NA	NA	NA	NA
Ctaxi_contig_42977|comp35677_c3_seq3	-4.038808893	2.826446508	2.23E-12	1.04E-10	NA	NA	NA	NA	NA
Ctaxi_contig_19317|comp33188_c2_seq1	-4.037469831	6.289806313	1.72E-17	1.88E-15	NA	NA	NA	NA	NA
Ctaxi_contig_26393|comp34140_c1_seq4	-4.033984999	6.754852515	2.44E-33	1.51E-30	NA	NA	NA	NA	NA
Ctaxi_contig_60137|comp36741_c4_seq3	-4.029474039	2.268754369	4.36E-10	1.31E-08	NA	NA	NA	NA	NA
Ctaxi_contig_10509|comp31413_c0_seq1	-4.028307197	3.299994602	2.58E-17	2.71E-15	NA	NA	NA	NA	NA
Ctaxi_contig_7839|comp30393_c1_seq1	-4.026186443	3.694123595	2.53E-17	2.67E-15	NA	NA	NA	NA	NA
Ctaxi_contig_36280|comp35133_c7_seq2	-4.025378947	4.680435404	4.85E-25	1.34E-22	NA	NA	NA	NA	NA
Ctaxi_contig_8808|comp30848_c2_seq1	-4.022704848	5.973467688	1.76E-36	1.54E-33	NA	NA	NA	NA	NA
Ctaxi_contig_23551|comp33810_c2_seq15	-4.019615968	3.400451434	1.51E-14	1.01E-12	NA	NA	NA	NA	NA
Ctaxi_contig_68100|comp37115_c1_seq2	-4.018938737	1.431980391	6.25E-06	7.91E-05	NA	NA	NA	NA	NA
Ctaxi_contig_29982|comp34534_c3_seq1	-4.015716235	5.801538067	1.52E-14	1.02E-12	NA	NA	NA	NA	NA
Ctaxi_contig_46333|comp35891_c1_seq33	-4.012651272	3.112532543	9.10E-15	6.45E-13	sodium-dependent transporter	gi|412990383|emb|CCO19701.1|bile acid:sodium symporter [Bathycoccus prasinos]	AT2G26900.1		 Sodium Bile acid symporter family 
Ctaxi_contig_24342|comp33917_c1_seq9	-4.010512137	6.169271488	1.29E-36	1.16E-33	NA	NA	NA	NA	NA
Ctaxi_contig_11806|comp31787_c0_seq4	-3.998272856	0.355212508	0.009524342	0.03903774	protein	gi|145079118|tpg|DAA05899.1|TPA_inf: chloroplast light-harvesting complex II protein precursor Lhcbm9 [Acetabularia acetabulum]	AT1G29930.1	"CAB1,AB140,CAB140,LHCB1.3"	 chlorophyll A/B binding protein 1 
Ctaxi_contig_10020|comp31277_c0_seq3	-3.993549143	0.44976098	4.74E-06	6.23E-05	NA	NA	NA	NA	NA
Ctaxi_contig_18088|comp33015_c0_seq7	-3.991962963	1.232646198	9.59E-09	2.25E-07	NA	NA	NA	NA	NA
Ctaxi_contig_69054|comp37152_c10_seq1	-3.991736819	4.203328	3.91E-30	1.62E-27	NA	NA	NA	NA	NA
Ctaxi_contig_24162|comp33891_c2_seq2	-3.991718649	1.058254489	0.001358975	0.008072243	NA	NA	NA	NA	NA
Ctaxi_contig_55251|comp36455_c0_seq3	-3.991669836	5.820801382	3.56E-24	9.05E-22	NA	NA	NA	NA	NA
Ctaxi_contig_30538|comp34599_c0_seq4	-3.987223182	1.854459839	5.60E-11	2.03E-09	NA	NA	NA	NA	NA
Ctaxi_contig_30541|comp34599_c3_seq1	-3.986392913	3.752358922	1.67E-18	2.03E-16	NA	NA	NA	NA	NA
Ctaxi_contig_37744|comp35264_c1_seq11	-3.986079379	6.645117033	1.27E-39	1.57E-36	pentatricopeptide repeat-containing protein	gi|545368225|ref|XP_005648894.1|hypothetical protein COCSUDRAFT_62850 [Coccomyxa subellipsoidea C-169] >gi|384250871|gb|EIE24350.1| hypothetical protein COCSUDRAFT_62850 [Coccomyxa subellipsoidea C-169]	AT1G63230.1		 Tetratricopeptide repeat (TPR)-like superfamily protein 
Ctaxi_contig_37746|comp35264_c1_seq13	-3.982885503	5.776482784	5.46E-35	3.79E-32	NA	NA	NA	NA	NA
Ctaxi_contig_37217|comp35217_c1_seq2	-3.979136544	4.756378272	9.87E-22	1.94E-19	NA	NA	NA	NA	NA
Ctaxi_contig_5883|comp28356_c0_seq1	-3.976441737	0.353812508	0.01147186	0.045202656	protein disulfide isomerase 1	gi|159487489|ref|XP_001701755.1|protein disulfide isomerase 1 [Chlamydomonas reinhardtii] >gi|2708314|gb|AAC49896.1| protein disulfide isomerase RB60 [Chlamydomonas reinhardtii] >gi|4104541|gb|AAD02069.1| protein disulfide isomerase [Chlamydomonas reinhardtii] >gi|158280974|gb|EDP06730.1| protein disulfide isomerase 1 [Chlamydomonas reinhardtii]	AT5G60640.1	"ATPDIL1-4,PDI2,ATPDI2,PDIL1-4"	 PDI-like 1-4 
Ctaxi_contig_8044|comp30500_c0_seq2	-3.973446665	0.610044804	0.007694317	0.03288334	NA	NA	NA	NA	NA
Ctaxi_contig_29981|comp34534_c2_seq2	-3.969093055	6.705455472	1.73E-21	3.21E-19	bell-like homeodomain protein	gi|255088575|ref|XP_002506210.1|predicted protein [Micromonas sp. RCC299] >gi|226521481|gb|ACO67468.1| predicted protein [Micromonas sp. RCC299]	AT2G23760.3	"BLH4,SAW2"	 BEL1-like homeodomain 4 
Ctaxi_contig_2391|comp15797_c0_seq1	-3.967154788	0.32497962	0.008374004	0.035117301	NA	NA	NA	NA	NA
Ctaxi_contig_24348|comp33917_c1_seq15	-3.965443059	4.092227114	3.63E-20	5.40E-18	NA	NA	NA	NA	NA
Ctaxi_contig_28785|comp34411_c5_seq3	-3.963564615	2.743293671	2.07E-17	2.23E-15	NA	NA	NA	NA	NA
Ctaxi_contig_46314|comp35891_c1_seq14	-3.951433193	3.50862774	3.61E-17	3.68E-15	calcium-dependent protein	gi|302842050|ref|XP_002952569.1|hypothetical protein VOLCADRAFT_62695 [Volvox carteri f. nagariensis] >gi|300262208|gb|EFJ46416.1| hypothetical protein VOLCADRAFT_62695 [Volvox carteri f. nagariensis]	AT1G50700.1	CPK33	 calcium-dependent protein kinase 33 
Ctaxi_contig_27234|comp34229_c1_seq1	-3.948901516	6.480911139	1.05E-23	2.49E-21	NA	NA	NA	NA	NA
Ctaxi_contig_35266|comp35039_c4_seq3	-3.946605641	3.642963252	4.28E-13	2.23E-11	NA	NA	NA	NA	NA
Ctaxi_contig_61456|comp36808_c1_seq8	-3.935890527	2.58936328	3.60E-11	1.35E-09	gpi anchor protein	gi|488703538|ref|WP_002627516.1|hypothetical protein [Cystobacter fuscus] >gi|528052081|gb|EPX56925.1| hypothetical protein D187_006678 [Cystobacter fuscus DSM 2262]	NA	NA	NA
Ctaxi_contig_7434|comp30127_c1_seq1	-3.93357977	0.322860779	0.012749577	0.049111062	NA	NA	NA	NA	NA
Ctaxi_contig_22522|comp33676_c4_seq2	-3.932733977	0.655814489	8.88E-07	1.40E-05	NA	NA	NA	NA	NA
Ctaxi_contig_24336|comp33917_c1_seq3	-3.931627011	6.994589729	2.37E-30	1.03E-27	NA	NA	NA	NA	NA
Ctaxi_contig_22646|comp33694_c0_seq1	-3.927255784	0.36242652	1.64E-06	2.41E-05	NA	NA	NA	NA	NA
Ctaxi_contig_16422|comp32720_c0_seq3	-3.910591621	4.394095933	5.31E-11	1.93E-09	NA	NA	NA	NA	NA
Ctaxi_contig_55261|comp36455_c5_seq3	-3.902150011	2.069087564	2.79E-09	7.24E-08	NA	NA	NA	NA	NA
Ctaxi_contig_8806|comp30848_c0_seq2	-3.895366569	3.670973212	8.79E-24	2.12E-21	NA	NA	NA	NA	NA
Ctaxi_contig_21075|comp33458_c0_seq5	-3.890366168	2.79695668	1.05E-07	2.01E-06	NA	NA	NA	NA	NA
Ctaxi_contig_24225|comp33900_c0_seq3	-3.875206979	4.988473619	6.31E-13	3.20E-11	NA	NA	NA	NA	NA
Ctaxi_contig_21520|comp33532_c2_seq5	-3.872168451	3.132887538	9.27E-11	3.22E-09	NA	NA	NA	NA	NA
Ctaxi_contig_63459|comp36920_c0_seq4	-3.871236937	0.996340828	0.000929043	0.005898456	ctp synthase-like	gi|356526673|ref|XP_003531941.1|PREDICTED: CTP synthase-like [Glycine max]	AT3G12670.1	emb2742	 CTP synthase family protein 
Ctaxi_contig_11924|comp31811_c1_seq1	-3.867569653	5.93573408	1.74E-16	1.62E-14	NA	NA	NA	NA	NA
Ctaxi_contig_62760|comp36876_c3_seq2	-3.863523302	3.850015777	1.32E-12	6.37E-11	NA	NA	NA	NA	NA
Ctaxi_contig_39161|comp35385_c0_seq9	-3.859302913	0.327841063	2.08E-05	0.000228232	NA	NA	NA	NA	NA
Ctaxi_contig_71651|comp37258_c1_seq3	-3.855342733	5.818742886	6.32E-24	1.56E-21	transmembrane protein	gi|281204298|gb|EFA78494.1|transmembrane protein [Polysphondylium pallidum PN500]	AT1G03790.1	SOM	 Zinc finger C-x8-C-x5-C-x3-H type family protein 
Ctaxi_contig_24334|comp33917_c1_seq1	-3.829325976	8.150193415	4.26E-42	6.46E-39	NA	NA	NA	NA	NA
Ctaxi_contig_17785|comp32959_c0_seq1	-3.821240897	3.312892349	9.66E-11	3.34E-09	NA	NA	NA	NA	NA
Ctaxi_contig_37729|comp35264_c0_seq3	-3.81984953	3.752937466	7.30E-13	3.66E-11	pentatricopeptide repeat-containing protein	gi|545368225|ref|XP_005648894.1|hypothetical protein COCSUDRAFT_62850 [Coccomyxa subellipsoidea C-169] >gi|384250871|gb|EIE24350.1| hypothetical protein COCSUDRAFT_62850 [Coccomyxa subellipsoidea C-169]	AT1G74850.1	PTAC2	 plastid transcriptionally active 2 
Ctaxi_contig_5830|comp28304_c2_seq1	-3.811344789	0.50035714	0.009917621	0.040292979	NA	NA	NA	NA	NA
Ctaxi_contig_28787|comp34412_c0_seq1	-3.803402701	5.902763349	2.29E-21	4.02E-19	NA	NA	NA	NA	NA
Ctaxi_contig_65040|comp36996_c2_seq1	-3.798494984	3.401907187	9.03E-22	1.78E-19	NA	NA	NA	NA	NA
Ctaxi_contig_41790|comp35593_c0_seq3	-3.792060273	2.603364207	1.55E-17	1.72E-15	hypothetical protein CHLNCDRAFT_141518	gi|552810183|ref|XP_005843136.1|hypothetical protein CHLNCDRAFT_141518 [Chlorella variabilis] >gi|307102766|gb|EFN51034.1| hypothetical protein CHLNCDRAFT_141518 [Chlorella variabilis]	NA	NA	NA
Ctaxi_contig_69043|comp37152_c5_seq1	-3.789689848	3.874674969	2.68E-24	7.04E-22	NA	NA	NA	NA	NA
Ctaxi_contig_30084|comp34545_c0_seq1	-3.789209917	4.935383756	2.06E-21	3.74E-19	NA	NA	NA	NA	NA
Ctaxi_contig_70289|comp37201_c0_seq1	-3.744944695	2.053924868	0.012955616	0.049720866	exosome complex component rrp45-like	gi|551503163|ref|XP_005803123.1|PREDICTED: exosome complex component RRP45-like [Xiphophorus maculatus]	AT3G12990.3	RRP45a	 ribonuclease PH45A 
Ctaxi_contig_32383|comp34781_c0_seq3	-3.744147358	1.027712103	1.62E-06	2.38E-05	NA	NA	NA	NA	NA
Ctaxi_contig_68863|comp37143_c4_seq3	-3.742876006	1.415133414	6.00E-07	9.88E-06	NA	NA	NA	NA	NA
Ctaxi_contig_62589|comp36867_c1_seq1	-3.738613541	7.883118088	4.00E-17	4.03E-15	protein	gi|159484052|ref|XP_001700074.1|predicted protein [Chlamydomonas reinhardtii] >gi|158272570|gb|EDO98368.1| predicted protein [Chlamydomonas reinhardtii]	NA	NA	NA
Ctaxi_contig_22976|comp33738_c2_seq8	-3.735881849	0.329841644	0.000115101	0.000994014	NA	NA	NA	NA	NA
Ctaxi_contig_11365|comp31660_c1_seq4	-3.730599588	1.224769214	0.00104409	0.006489787	NA	NA	NA	NA	NA
Ctaxi_contig_20841|comp33424_c0_seq17	-3.727822311	2.814740559	5.86E-14	3.50E-12	NA	NA	NA	NA	NA
Ctaxi_contig_23564|comp33810_c7_seq5	-3.713509459	4.821263252	1.19E-19	1.70E-17	ankyrin repeat-containing protein	gi|242009735|ref|XP_002425638.1|conserved hypothetical protein [Pediculus humanus corporis] >gi|212509531|gb|EEB12900.1| conserved hypothetical protein [Pediculus humanus corporis]	NA	NA	NA
Ctaxi_contig_8261|comp30613_c1_seq1	-3.707507303	1.274453228	5.82E-07	9.61E-06	tubulin beta chain	gi|299006968|gb|ADJ00021.1|tubulin beta chain [Chromerida sp. RM11]	AT5G23860.2	TUB8	 tubulin beta 8 
Ctaxi_contig_15500|comp32569_c0_seq1	-3.704574283	1.371368748	1.03E-05	0.00012193	NA	NA	NA	NA	NA
Ctaxi_contig_50109|comp36155_c2_seq2	-3.703567892	2.330574022	0.001052778	0.006529182	ribosomal protein l24	"gi|308809149|ref|XP_003081884.1|RK24_TOBAC 50S ribosomal protein L24, chloroplast precursor (ISS) [Ostreococcus tauri] >gi|116060351|emb|CAL55687.1| RK24_TOBAC 50S ribosomal protein L24, chloroplast precursor (ISS) [Ostreococcus tauri]"	AT5G54600.1		 Translation protein SH3-like family protein 
Ctaxi_contig_50520|comp36180_c0_seq14	-3.702174807	0.417112909	0.002114762	0.011582386	NA	NA	NA	NA	NA
Ctaxi_contig_16843|comp32797_c2_seq1	-3.701512662	4.539056067	7.72E-21	1.24E-18	NA	NA	NA	NA	NA
Ctaxi_contig_25246|comp34032_c4_seq2	-3.694384934	4.813396254	9.64E-13	4.75E-11	serine threonine-protein phosphatase 6 regulatory ankyrin repeat subunit c-like	gi|123431386|ref|XP_001308149.1|hypothetical protein [Trichomonas vaginalis G3] >gi|121889814|gb|EAX95219.1| hypothetical protein TVAG_171080 [Trichomonas vaginalis G3]	AT5G51160.1		 Ankyrin repeat family protein 
Ctaxi_contig_37730|comp35264_c0_seq4	-3.692792896	3.563862386	9.23E-17	8.97E-15	NA	NA	NA	NA	NA
Ctaxi_contig_15234|comp32522_c1_seq1	-3.692635002	4.589703032	3.61E-17	3.68E-15	NA	NA	NA	NA	NA
Ctaxi_contig_21670|comp33556_c4_seq1	-3.685750064	6.795639148	1.57E-21	2.95E-19	autophagy-related protein 8f	gi|210075853|ref|XP_503468.2|YALI0E02662p [Yarrowia lipolytica] >gi|223590155|sp|Q6C794.2|ATG8_YARLI RecName: Full=Autophagy-related protein 8; AltName: Full=Autophagy-related ubiquitin-like modifier ATG8; Flags: Precursor >gi|199426876|emb|CAG79047.2| YALI0E02662p [Yarrowia lipolytica CLIB122]	AT2G45170.2	"ATATG8E,ATG8E"	 AUTOPHAGY 8E 
Ctaxi_contig_30604|comp34606_c5_seq6	-3.679534129	0.950963627	1.22E-05	0.000142423	NA	NA	NA	NA	NA
Ctaxi_contig_38113|comp35300_c2_seq6	-3.679509603	3.489381013	1.79E-21	3.28E-19	leucine-rich repeat transmembrane protein kinase	gi|545371252|ref|XP_005650206.1|hypothetical protein COCSUDRAFT_39960 [Coccomyxa subellipsoidea C-169] >gi|384252186|gb|EIE25662.1| hypothetical protein COCSUDRAFT_39960 [Coccomyxa subellipsoidea C-169]	AT4G28650.1		 Leucine-rich repeat transmembrane protein kinase family protein 
Ctaxi_contig_28786|comp34411_c5_seq4	-3.6789579	4.085701421	1.02E-24	2.73E-22	NA	NA	NA	NA	NA
Ctaxi_contig_55250|comp36455_c0_seq2	-3.67095771	7.772989422	6.55E-33	3.76E-30	NA	NA	NA	NA	NA
Ctaxi_contig_39952|comp35458_c1_seq4	-3.667525072	3.308362729	2.31E-08	5.06E-07	NA	NA	NA	NA	NA
Ctaxi_contig_25385|comp34042_c2_seq8	-3.662065034	0.560875905	0.000892135	0.005699374	NA	NA	NA	NA	NA
Ctaxi_contig_55249|comp36455_c0_seq1	-3.657330521	8.329016592	3.64E-30	1.53E-27	NA	NA	NA	NA	NA
Ctaxi_contig_37728|comp35264_c0_seq2	-3.655507185	5.784730612	1.57E-29	5.94E-27	pentatricopeptide repeat-containing protein	gi|545368225|ref|XP_005648894.1|hypothetical protein COCSUDRAFT_62850 [Coccomyxa subellipsoidea C-169] >gi|384250871|gb|EIE24350.1| hypothetical protein COCSUDRAFT_62850 [Coccomyxa subellipsoidea C-169]	AT4G35850.1		 Pentatricopeptide repeat (PPR) superfamily protein 
Ctaxi_contig_18417|comp33064_c2_seq3	-3.652601969	0.905248386	0.007837705	0.03335928	protein	gi|302844919|ref|XP_002953999.1|hypothetical protein VOLCADRAFT_64171 [Volvox carteri f. nagariensis] >gi|300260811|gb|EFJ45028.1| hypothetical protein VOLCADRAFT_64171 [Volvox carteri f. nagariensis]	AT2G30170.1		 Protein phosphatase 2C family protein 
Ctaxi_contig_31137|comp34658_c0_seq2	-3.647552043	1.841134078	3.89E-09	9.83E-08	NA	NA	NA	NA	NA
Ctaxi_contig_26391|comp34140_c1_seq2	-3.64571752	9.058681185	1.49E-29	5.69E-27	NA	NA	NA	NA	NA
Ctaxi_contig_6757|comp29560_c0_seq1	-3.643514233	1.935178716	0.0042317	0.020358451	glycosyltransferase family 5 protein	gi|545360688|ref|XP_005645703.1|granule-bound starch synthase [Coccomyxa subellipsoidea C-169] >gi|384247673|gb|EIE21159.1| granule-bound starch synthase [Coccomyxa subellipsoidea C-169]	AT1G32900.1		 UDP-Glycosyltransferase superfamily protein 
Ctaxi_contig_55264|comp36455_c5_seq6	-3.642837227	3.209147113	1.44E-19	2.03E-17	NA	NA	NA	NA	NA
Ctaxi_contig_25243|comp34032_c0_seq1	-3.629326642	2.75980681	4.45E-08	9.21E-07	NA	NA	NA	NA	NA
Ctaxi_contig_23790|comp33836_c2_seq1	-3.623872194	1.957741484	0.000435948	0.003093303	peroxisomal membrane mpv17 pmp22-like protein	gi|545359114|ref|XP_005645051.1|hypothetical protein COCSUDRAFT_67394 [Coccomyxa subellipsoidea C-169] >gi|384247019|gb|EIE20507.1| hypothetical protein COCSUDRAFT_67394 [Coccomyxa subellipsoidea C-169]	AT4G03410.2		 Peroxisomal membrane 22 kDa (Mpv17/PMP22) family protein 
Ctaxi_contig_69046|comp37152_c6_seq3	-3.620994313	5.303696857	3.58E-28	1.26E-25	NA	NA	NA	NA	NA
Ctaxi_contig_12151|comp31873_c0_seq1	-3.618134702	0.41985492	0.004690645	0.022094484	NA	NA	NA	NA	NA
Ctaxi_contig_24333|comp33917_c0_seq2	-3.61183967	4.933629809	5.37E-11	1.95E-09	NA	NA	NA	NA	NA
Ctaxi_contig_71655|comp37258_c1_seq7	-3.610538015	1.956312263	0.000271401	0.002074083	transmembrane protein	gi|281204298|gb|EFA78494.1|transmembrane protein [Polysphondylium pallidum PN500]	NA	NA	NA
Ctaxi_contig_62598|comp36867_c4_seq1	-3.603396805	4.72006022	7.84E-18	8.91E-16	polymorphic outer membrane protein	gi|493767880|ref|WP_006716443.1|polymorphic outer membrane protein [Desulfitobacterium metallireducens] >gi|353547025|gb|EHC16472.1| polymorphic outer membrane protein [Desulfitobacterium metallireducens DSM 15288]	NA	NA	NA
Ctaxi_contig_39157|comp35385_c0_seq5	-3.600361023	0.609951692	4.97E-06	6.49E-05	NA	NA	NA	NA	NA
Ctaxi_contig_62590|comp36867_c2_seq1	-3.597477755	6.954415848	2.02E-18	2.42E-16	protein	gi|159463126|ref|XP_001689793.1|predicted protein [Chlamydomonas reinhardtii] >gi|158283781|gb|EDP09531.1| predicted protein [Chlamydomonas reinhardtii]	NA	NA	NA
Ctaxi_contig_55260|comp36455_c5_seq2	-3.593595315	7.36941466	7.15E-14	4.22E-12	NA	NA	NA	NA	NA
Ctaxi_contig_23562|comp33810_c7_seq3	-3.589086801	4.425624322	2.39E-22	4.99E-20	ankyrin repeat protein	gi|448930164|gb|AGE53729.1|ankyrin repeat PH and SEC7 domain containing protein [Paramecium bursaria Chlorella virus IL-3A]	NA	NA	NA
Ctaxi_contig_21215|comp33478_c0_seq1	-3.580266245	2.122609972	1.08E-07	2.06E-06	NA	NA	NA	NA	NA
Ctaxi_contig_27233|comp34229_c0_seq1	-3.577241555	7.071544323	6.00E-14	3.58E-12	NA	NA	NA	NA	NA
Ctaxi_contig_28734|comp34407_c1_seq1	-3.576727331	1.068710017	6.82E-06	8.56E-05	pumilio homolog 4-like	gi|449487299|ref|XP_004157558.1|PREDICTED: pumilio homolog 4-like [Cucumis sativus]	AT3G10360.1	"APUM4,PUM4"	 pumilio 4 
Ctaxi_contig_65044|comp36996_c3_seq1	-3.574419494	3.735627164	1.20E-14	8.20E-13	kinase-like protein	gi|302854347|ref|XP_002958682.1|hypothetical protein VOLCADRAFT_99977 [Volvox carteri f. nagariensis] >gi|300255963|gb|EFJ40242.1| hypothetical protein VOLCADRAFT_99977 [Volvox carteri f. nagariensis]	AT1G14000.1	VIK	 VH1-interacting kinase 
Ctaxi_contig_17552|comp32920_c1_seq2	-3.574266702	2.241867682	7.12E-11	2.56E-09	NA	NA	NA	NA	NA
Ctaxi_contig_65031|comp36996_c0_seq1	-3.567128338	5.270564231	1.98E-23	4.59E-21	NA	NA	NA	NA	NA
Ctaxi_contig_30545|comp34599_c3_seq5	-3.563995003	2.133636494	4.60E-07	7.77E-06	NA	NA	NA	NA	NA
Ctaxi_contig_60031|comp36734_c1_seq1	-3.562519106	4.310055616	1.23E-24	3.24E-22	NA	NA	NA	NA	NA
Ctaxi_contig_29528|comp34492_c2_seq1	-3.560806278	2.507777983	6.86E-13	3.45E-11	wap four-disulfide core domain 2-like	gi|291230605|ref|XP_002735256.1|PREDICTED: hypothetical protein [Saccoglossus kowalevskii]	NA	NA	NA
Ctaxi_contig_13797|comp32224_c0_seq1	-3.556133407	3.03788816	0.010768921	0.043058893	NA	NA	NA	NA	NA
Ctaxi_contig_11704|comp31756_c0_seq1	-3.555157711	6.151386208	2.13E-21	3.81E-19	NA	NA	NA	NA	NA
Ctaxi_contig_8498|comp30719_c0_seq1	-3.547799079	0.551407385	0.008390882	0.035174806	NA	NA	NA	NA	NA
Ctaxi_contig_30543|comp34599_c3_seq3	-3.541616818	1.610936834	2.18E-08	4.80E-07	NA	NA	NA	NA	NA
Ctaxi_contig_27236|comp34229_c2_seq1	-3.540784006	8.418684206	2.78E-19	3.83E-17	NA	NA	NA	NA	NA
Ctaxi_contig_55253|comp36455_c1_seq1	-3.537346394	7.94963718	6.94E-32	3.50E-29	NA	NA	NA	NA	NA
Ctaxi_contig_48978|comp36074_c0_seq1	-3.53186209	3.923638035	2.82E-09	7.29E-08	protein	"gi|294921668|ref|XP_002778705.1|potassium channel tetramerisation domain containing protein, putative [Perkinsus marinus ATCC 50983] >gi|239887425|gb|EER10500.1| potassium channel tetramerisation domain containing protein, putative [Perkinsus marinus ATCC 50983]"	NA	NA	NA
Ctaxi_contig_21060|comp33456_c2_seq1	-3.531314304	7.060676266	1.98E-37	1.94E-34	NA	NA	NA	NA	NA
Ctaxi_contig_17787|comp32959_c1_seq1	-3.5200849	5.96560316	2.44E-26	7.32E-24	NA	NA	NA	NA	NA
Ctaxi_contig_8636|comp30780_c0_seq2	-3.513021418	6.110675626	9.10E-28	2.97E-25	NA	NA	NA	NA	NA
Ctaxi_contig_34159|comp34935_c1_seq1	-3.511015541	4.957587325	2.28E-10	7.36E-09	NA	NA	NA	NA	NA
Ctaxi_contig_36782|comp35188_c1_seq1	-3.509536087	7.609399456	3.38E-11	1.28E-09	NA	NA	NA	NA	NA
Ctaxi_contig_23873|comp33847_c0_seq1	-3.506808303	2.614376694	3.92E-10	1.20E-08	NA	NA	NA	NA	NA
Ctaxi_contig_31141|comp34658_c2_seq1	-3.504661544	2.792428608	3.16E-13	1.67E-11	NA	NA	NA	NA	NA
Ctaxi_contig_30739|comp34619_c2_seq1	-3.498999453	3.28733541	1.27E-18	1.58E-16	protein	gi|159463838|ref|XP_001690149.1|predicted protein [Chlamydomonas reinhardtii] >gi|158284137|gb|EDP09887.1| predicted protein [Chlamydomonas reinhardtii]	NA	NA	NA
Ctaxi_contig_21664|comp33556_c3_seq2	-3.492353986	1.692968444	4.12E-05	0.000412046	duf833-domain-containing protein	gi|545358246|ref|XP_005644704.1|DUF833-domain-containing protein [Coccomyxa subellipsoidea C-169] >gi|384246671|gb|EIE20160.1| DUF833-domain-containing protein [Coccomyxa subellipsoidea C-169]	AT4G38260.1		 Protein of unknown function (DUF833) 
Ctaxi_contig_69050|comp37152_c9_seq1	-3.483657815	5.130124255	5.35E-21	8.79E-19	NA	NA	NA	NA	NA
Ctaxi_contig_54427|comp36409_c6_seq1	-3.483622479	0.561397821	0.000234359	0.001827876	protein	gi|159484052|ref|XP_001700074.1|predicted protein [Chlamydomonas reinhardtii] >gi|158272570|gb|EDO98368.1| predicted protein [Chlamydomonas reinhardtii]	NA	NA	NA
Ctaxi_contig_64784|comp36982_c2_seq8	-3.480301525	4.227012094	1.81E-12	8.51E-11	NA	NA	NA	NA	NA
Ctaxi_contig_68006|comp37110_c2_seq3	-3.479975878	1.174825824	1.35E-07	2.53E-06	NA	NA	NA	NA	NA
Ctaxi_contig_22378|comp33658_c2_seq1	-3.476934871	1.880305608	4.41E-05	0.000435225	NA	NA	NA	NA	NA
Ctaxi_contig_68673|comp37133_c3_seq2	-3.476427597	1.149093565	9.80E-06	0.000116805	NA	NA	NA	NA	NA
Ctaxi_contig_7782|comp30352_c0_seq1	-3.476073509	6.889836034	7.32E-19	9.45E-17	NA	NA	NA	NA	NA
Ctaxi_contig_36831|comp35191_c7_seq1	-3.474804136	6.818861191	1.35E-21	2.58E-19	NA	NA	NA	NA	NA
Ctaxi_contig_30284|comp34568_c0_seq9	-3.472571117	3.713768118	4.07E-12	1.81E-10	NA	NA	NA	NA	NA
Ctaxi_contig_13452|comp32163_c4_seq1	-3.471203654	3.36670873	4.75E-09	1.18E-07	NA	NA	NA	NA	NA
Ctaxi_contig_8635|comp30780_c0_seq1	-3.468406698	3.8192381	2.94E-18	3.49E-16	NA	NA	NA	NA	NA
Ctaxi_contig_62592|comp36867_c2_seq3	-3.460885295	3.506403706	1.71E-12	8.06E-11	NA	NA	NA	NA	NA
Ctaxi_contig_55647|comp36483_c4_seq1	-3.458577657	3.902149755	4.23E-12	1.87E-10	NA	NA	NA	NA	NA
Ctaxi_contig_41789|comp35593_c0_seq2	-3.457975641	2.841851273	1.85E-16	1.71E-14	hypothetical protein CHLNCDRAFT_141518	gi|552810183|ref|XP_005843136.1|hypothetical protein CHLNCDRAFT_141518 [Chlorella variabilis] >gi|307102766|gb|EFN51034.1| hypothetical protein CHLNCDRAFT_141518 [Chlorella variabilis]	NA	NA	NA
Ctaxi_contig_28783|comp34411_c5_seq1	-3.457797468	5.263674896	3.08E-28	1.09E-25	NA	NA	NA	NA	NA
Ctaxi_contig_69038|comp37152_c1_seq1	-3.453077017	5.702881779	3.96E-19	5.32E-17	NA	NA	NA	NA	NA
Ctaxi_contig_71252|comp37245_c5_seq7	-3.451288956	1.783933342	9.87E-07	1.54E-05	NA	NA	NA	NA	NA
Ctaxi_contig_60417|comp36755_c5_seq1	-3.448012518	2.170284825	6.07E-08	1.22E-06	NA	NA	NA	NA	NA
Ctaxi_contig_62596|comp36867_c3_seq4	-3.44649867	5.330458443	4.08E-10	1.24E-08	adhesin-like protein	gi|495376330|ref|WP_008101042.1|hypothetical protein [Verrucomicrobiae bacterium DG1235] >gi|198258659|gb|EDY82967.1| hypothetical protein VDG1235_2590 [Verrucomicrobiae bacterium DG1235]	NA	NA	NA
Ctaxi_contig_37165|comp35213_c0_seq3	-3.446404935	1.267532319	3.12E-07	5.46E-06	NA	NA	NA	NA	NA
Ctaxi_contig_65041|comp36996_c2_seq2	-3.443749408	3.737596018	6.51E-15	4.71E-13	NA	NA	NA	NA	NA
Ctaxi_contig_26277|comp34129_c1_seq2	-3.441020379	4.459532064	2.44E-15	1.88E-13	NA	NA	NA	NA	NA
Ctaxi_contig_65046|comp36996_c3_seq3	-3.43779454	3.890279529	3.15E-11	1.20E-09	kinase-like protein	gi|302854347|ref|XP_002958682.1|hypothetical protein VOLCADRAFT_99977 [Volvox carteri f. nagariensis] >gi|300255963|gb|EFJ40242.1| hypothetical protein VOLCADRAFT_99977 [Volvox carteri f. nagariensis]	AT1G14000.1	VIK	 VH1-interacting kinase 
Ctaxi_contig_55256|comp36455_c3_seq1	-3.435233539	7.476138689	1.80E-14	1.19E-12	protein of cse family	gi|545359285|ref|XP_005645124.1|hypothetical protein COCSUDRAFT_48569 [Coccomyxa subellipsoidea C-169] >gi|384247092|gb|EIE20580.1| hypothetical protein COCSUDRAFT_48569 [Coccomyxa subellipsoidea C-169]	NA	NA	NA
Ctaxi_contig_36994|comp35205_c2_seq5	-3.425793618	3.560886186	0.001079402	0.006669486	NA	NA	NA	NA	NA
Ctaxi_contig_64020|comp36947_c1_seq2	-3.418216905	0.614796005	0.001525888	0.008880964	NA	NA	NA	NA	NA
Ctaxi_contig_43007|comp35679_c0_seq6	-3.416490063	2.560829415	0.00425643	0.020456762	isco activase-like protein	"gi|545374399|ref|XP_005651490.1|hypothetical protein COCSUDRAFT_11792, partial [Coccomyxa subellipsoidea C-169] >gi|384253471|gb|EIE26946.1| hypothetical protein COCSUDRAFT_11792, partial [Coccomyxa subellipsoidea C-169]"	AT1G73110.1		 P-loop containing nucleoside triphosphate hydrolases superfamily protein 
Ctaxi_contig_31228|comp34666_c3_seq12	-3.415308814	2.730098436	3.31E-09	8.47E-08	NA	NA	NA	NA	NA
Ctaxi_contig_50337|comp36169_c0_seq8	-3.415225947	0.413193242	0.003754577	0.018561295	NA	NA	NA	NA	NA
Ctaxi_contig_17090|comp32848_c0_seq1	-3.414745372	1.892270244	8.98E-05	0.000803066	transcription factor iiib 90 kda subunit-like	gi|255078514|ref|XP_002502837.1|predicted protein [Micromonas sp. RCC299] >gi|226518103|gb|ACO64095.1| predicted protein [Micromonas sp. RCC299]	AT3G09360.1		 Cyclin/Brf1-like TBP-binding protein 
Ctaxi_contig_22089|comp33618_c1_seq4	-3.410290803	1.292750217	0.002424583	0.012952479	NA	NA	NA	NA	NA
Ctaxi_contig_9313|comp31045_c0_seq6	-3.407173377	7.659290134	1.87E-11	7.43E-10	NA	NA	NA	NA	NA
Ctaxi_contig_62597|comp36867_c3_seq5	-3.403476002	3.65082092	5.23E-09	1.29E-07	adhesin-like protein	gi|325959381|ref|YP_004290847.1|polymorphic membrane protein [Methanobacterium sp. AL-21] >gi|503410565|ref|WP_013645226.1| polymorphic membrane protein [Methanobacterium sp. AL-21] >gi|325330813|gb|ADZ09875.1| Polymorphic membrane protein Chlamydia [Methanobacterium sp. AL-21]	NA	NA	NA
Ctaxi_contig_22969|comp33738_c2_seq1	-3.400305971	0.494863713	1.73E-05	0.000192774	NA	NA	NA	NA	NA
Ctaxi_contig_70700|comp37219_c0_seq6	-3.399309634	1.980684091	0.00137002	0.008126728	trna pseudouridine(38 39) synthase-like	gi|545357044|ref|XP_005644197.1|hypothetical protein COCSUDRAFT_58398 [Coccomyxa subellipsoidea C-169] >gi|384246162|gb|EIE19653.1| hypothetical protein COCSUDRAFT_58398 [Coccomyxa subellipsoidea C-169]	AT1G34150.1		 Pseudouridine synthase family protein 
Ctaxi_contig_38110|comp35300_c2_seq3	-3.395774087	4.803563637	1.70E-27	5.41E-25	dual specificity testis-specific protein kinase 2 isoform x1	gi|302842546|ref|XP_002952816.1|hypothetical protein VOLCADRAFT_118179 [Volvox carteri f. nagariensis] >gi|300261856|gb|EFJ46066.1| hypothetical protein VOLCADRAFT_118179 [Volvox carteri f. nagariensis]	AT5G03730.1	"CTR1,SIS1,AtCTR1"	 Protein kinase superfamily protein 
Ctaxi_contig_30085|comp34545_c1_seq1	-3.390179185	4.578357338	2.74E-17	2.87E-15	NA	NA	NA	NA	NA
Ctaxi_contig_65045|comp36996_c3_seq2	-3.389508319	4.316543024	1.27E-17	1.41E-15	NA	NA	NA	NA	NA
Ctaxi_contig_59930|comp36727_c0_seq25	-3.38900185	0.927748183	0.000288847	0.0021814	NA	NA	NA	NA	NA
Ctaxi_contig_28781|comp34411_c2_seq1	-3.378867864	7.24348325	2.24E-31	1.05E-28	NA	NA	NA	NA	NA
Ctaxi_contig_28779|comp34411_c1_seq1	-3.374108582	8.894212301	2.21E-17	2.37E-15	NA	NA	AT1G15740.1		 Leucine-rich repeat family protein 
Ctaxi_contig_24341|comp33917_c1_seq8	-3.371355219	2.520847527	6.67E-09	1.61E-07	NA	NA	NA	NA	NA
Ctaxi_contig_8640|comp30780_c0_seq6	-3.371326732	5.289867867	4.04E-20	5.98E-18	NA	NA	NA	NA	NA
Ctaxi_contig_37734|comp35264_c1_seq1	-3.369081507	6.75022241	2.45E-20	3.72E-18	NA	NA	NA	NA	NA
Ctaxi_contig_70976|comp37232_c3_seq7	-3.367891573	4.6626831	1.42E-15	1.13E-13	NA	NA	NA	NA	NA
Ctaxi_contig_23552|comp33810_c2_seq16	-3.365804977	2.930786504	3.22E-12	1.46E-10	NA	NA	NA	NA	NA
Ctaxi_contig_58209|comp36638_c4_seq1	-3.351701543	1.306267134	2.01E-06	2.89E-05	NA	NA	NA	NA	NA
Ctaxi_contig_30535|comp34599_c0_seq1	-3.348986935	0.823153206	0.00017628	0.001432896	NA	NA	NA	NA	NA
Ctaxi_contig_38211|comp35309_c0_seq9	-3.344305639	3.286335505	2.11E-13	1.14E-11	NA	NA	NA	NA	NA
Ctaxi_contig_24345|comp33917_c1_seq12	-3.342125102	2.797216937	3.91E-12	1.74E-10	NA	NA	NA	NA	NA
Ctaxi_contig_16783|comp32789_c3_seq3	-3.341966866	0.709333364	0.000351612	0.00256983	NA	NA	NA	NA	NA
Ctaxi_contig_16835|comp32797_c0_seq1	-3.341767245	4.367053627	8.61E-14	4.94E-12	ubiquitin-protein pub13	gi|449441580|ref|XP_004138560.1|PREDICTED: U-box domain-containing protein 13-like [Cucumis sativus] >gi|449499201|ref|XP_004160750.1| PREDICTED: U-box domain-containing protein 13-like [Cucumis sativus]	AT3G46510.1	"PUB13,ATPUB13"	 plant U-box 13 
Ctaxi_contig_15238|comp32522_c1_seq5	-3.331096445	3.387379855	7.16E-10	2.08E-08	NA	NA	NA	NA	NA
Ctaxi_contig_30086|comp34545_c3_seq1	-3.330842441	6.632096679	9.81E-20	1.41E-17	NA	NA	NA	NA	NA
Ctaxi_contig_7698|comp30294_c0_seq1	-3.324416628	4.069393153	1.62E-12	7.67E-11	sulfotransferase family protein	gi|514655520|ref|XP_004999048.1|hypothetical protein PTSG_11596 [Salpingoeca rosetta] >gi|326426909|gb|EGD72479.1| hypothetical protein PTSG_11596 [Salpingoeca rosetta]	NA	NA	NA
Ctaxi_contig_24371|comp33921_c3_seq1	-3.320468535	5.546075644	4.24E-19	5.68E-17	glutamate dehydrogenase	gi|545364842|ref|XP_005647453.1|putative glutamate dehydrogenase [Coccomyxa subellipsoidea C-169] >gi|384249427|gb|EIE22909.1| putative glutamate dehydrogenase [Coccomyxa subellipsoidea C-169]	AT1G51720.1		 Amino acid dehydrogenase family protein 
Ctaxi_contig_11923|comp31811_c0_seq10	-3.315919023	3.497105742	6.43E-08	1.29E-06	NA	NA	NA	NA	NA
Ctaxi_contig_21402|comp33508_c0_seq5	-3.312090819	6.922160891	5.15E-25	1.41E-22	NA	NA	NA	NA	NA
Ctaxi_contig_16841|comp32797_c1_seq1	-3.311676892	5.433352143	2.95E-20	4.41E-18	NA	NA	NA	NA	NA
Ctaxi_contig_55257|comp36455_c3_seq2	-3.311297063	8.336919813	3.44E-15	2.58E-13	protein of cse family	gi|159464617|ref|XP_001690538.1|hypothetical protein CHLREDRAFT_188379 [Chlamydomonas reinhardtii] >gi|158280038|gb|EDP05797.1| predicted protein [Chlamydomonas reinhardtii]	NA	NA	NA
Ctaxi_contig_39738|comp35441_c3_seq1	-3.309335006	2.267606441	2.28E-08	5.00E-07	NA	NA	NA	NA	NA
Ctaxi_contig_66003|comp37033_c4_seq1	-3.3083527	0.862494147	0.007966893	0.033788344	zinc finger ccch-type with g patch domain-containing	gi|545355822|ref|XP_005643686.1|hypothetical protein COCSUDRAFT_59626 [Coccomyxa subellipsoidea C-169] >gi|384245649|gb|EIE19142.1| hypothetical protein COCSUDRAFT_59626 [Coccomyxa subellipsoidea C-169]	AT2G24830.1		 zinc finger (CCCH-type) family protein / D111/G-patch domain-containing protein 
Ctaxi_contig_68663|comp37133_c2_seq2	-3.300964429	2.151044314	1.12E-09	3.12E-08	NA	NA	NA	NA	NA
Ctaxi_contig_46812|comp35927_c1_seq3	-3.299001966	2.955430606	1.57E-11	6.36E-10	cell wall glucanase	gi|384500113|gb|EIE90604.1|hypothetical protein RO3G_15315 [Rhizopus delemar RA 99-880]	NA	NA	NA
Ctaxi_contig_61453|comp36808_c1_seq5	-3.297670401	4.309897616	1.05E-09	2.95E-08	NA	NA	NA	NA	NA
Ctaxi_contig_39726|comp35441_c1_seq5	-3.29318529	4.356089168	2.61E-07	4.64E-06	NA	NA	NA	NA	NA
Ctaxi_contig_23563|comp33810_c7_seq4	-3.288441857	3.978377815	6.74E-07	1.09E-05	NA	NA	NA	NA	NA
Ctaxi_contig_50112|comp36155_c2_seq5	-3.283544271	1.831105572	0.000178544	0.001449531	ribosomal protein l24	"gi|308809149|ref|XP_003081884.1|RK24_TOBAC 50S ribosomal protein L24, chloroplast precursor (ISS) [Ostreococcus tauri] >gi|116060351|emb|CAL55687.1| RK24_TOBAC 50S ribosomal protein L24, chloroplast precursor (ISS) [Ostreococcus tauri]"	AT5G54600.1		 Translation protein SH3-like family protein 
Ctaxi_contig_37163|comp35213_c0_seq1	-3.277192136	4.736576016	1.27E-20	2.00E-18	kinase-like protein	gi|545353719|ref|XP_005642695.1|kinase-like protein [Coccomyxa subellipsoidea C-169] >gi|384244652|gb|EIE18151.1| kinase-like protein [Coccomyxa subellipsoidea C-169]	NA	NA	NA
Ctaxi_contig_26029|comp34102_c0_seq3	-3.272525425	0.964541801	1.42E-05	0.000162856	ascorbate peroxidase	gi|82658838|gb|ABB88581.1|ascorbate peroxidase [Ulva fasciata]	AT4G08390.4	SAPX	 stromal ascorbate peroxidase 
Ctaxi_contig_14022|comp32273_c0_seq5	-3.271746062	5.509654939	1.77E-13	9.65E-12	NA	NA	NA	NA	NA
Ctaxi_contig_10019|comp31277_c0_seq2	-3.27081021	0.903642176	2.16E-06	3.07E-05	NA	NA	NA	NA	NA
Ctaxi_contig_16842|comp32797_c1_seq2	-3.269286013	3.507925809	1.06E-14	7.33E-13	NA	NA	NA	NA	NA
Ctaxi_contig_23267|comp33772_c2_seq4	-3.264170154	4.400793771	6.44E-24	1.58E-21	NA	NA	NA	NA	NA
Ctaxi_contig_32384|comp34781_c0_seq4	-3.262291931	0.615022878	6.61E-05	0.00062092	NA	NA	NA	NA	NA
Ctaxi_contig_28782|comp34411_c2_seq2	-3.255313068	7.080256602	1.34E-31	6.46E-29	NA	NA	NA	NA	NA
Ctaxi_contig_44210|comp35760_c2_seq59	-3.255284006	3.349855017	1.43E-13	7.87E-12	calcium-binding and coiled-coil domain-containing protein 2	gi|402169573|ref|NP_001257947.1|calcium-binding and coiled-coil domain-containing protein 2 [Mus musculus] >gi|162416032|sp|A2A6M5.1|CACO2_MOUSE RecName: Full=Calcium-binding and coiled-coil domain-containing protein 2; AltName: Full=Nuclear domain 10 protein NDP52; Short=Nuclear domain 10 protein 52	NA	NA	NA
Ctaxi_contig_65036|comp36996_c1_seq5	-3.249533078	2.838648002	1.45E-10	4.85E-09	NA	NA	NA	NA	NA
Ctaxi_contig_8876|comp30878_c0_seq3	-3.246634617	5.064103372	1.71E-11	6.89E-10	NA	NA	NA	NA	NA
Ctaxi_contig_60419|comp36755_c5_seq3	-3.246142503	0.916454766	7.85E-06	9.67E-05	NA	NA	NA	NA	NA
Ctaxi_contig_62588|comp36867_c0_seq1	-3.241071217	5.669175092	3.14E-09	8.07E-08	NA	NA	NA	NA	NA
Ctaxi_contig_36439|comp35150_c0_seq1	-3.237989113	1.905140202	5.98E-05	0.000568136	NA	NA	NA	NA	NA
Ctaxi_contig_44318|comp35762_c3_seq1	-3.237399646	0.401616136	0.003722359	0.018448535	NA	NA	NA	NA	NA
Ctaxi_contig_29202|comp34456_c2_seq2	-3.236402879	0.378062867	4.98E-05	0.000484192	NA	NA	NA	NA	NA
Ctaxi_contig_29173|comp34453_c1_seq2	-3.235268946	5.570669429	4.64E-11	1.71E-09	beta-(1-3)-glucosyl transferase	gi|495661837|ref|WP_008386416.1|glycosyl transferase family 2 [Rhodovulum sp. PH10] >gi|402500016|gb|EJW11702.1| beta-(1-3)-glucosyl transferase [Rhodovulum sp. PH10]	NA	NA	NA
Ctaxi_contig_36829|comp35191_c4_seq1	-3.231719713	7.826292605	5.77E-19	7.58E-17	hyalin	gi|522125364|ref|WP_020636573.1|hyalin [Amycolatopsis alba]	NA	NA	NA
Ctaxi_contig_55353|comp36463_c3_seq1	-3.23028801	2.317844069	3.86E-10	1.18E-08	coiled-coil domain-containing protein 112	gi|552824427|ref|XP_005846589.1|hypothetical protein CHLNCDRAFT_135161 [Chlorella variabilis] >gi|307106241|gb|EFN54487.1| hypothetical protein CHLNCDRAFT_135161 [Chlorella variabilis]	NA	NA	NA
Ctaxi_contig_47706|comp35992_c1_seq5	-3.22423864	2.496736289	5.89E-10	1.74E-08	NA	NA	NA	NA	NA
Ctaxi_contig_16840|comp32797_c0_seq6	-3.223087017	2.207992836	4.21E-11	1.56E-09	NA	NA	NA	NA	NA
Ctaxi_contig_16844|comp32797_c2_seq2	-3.222854261	2.998976708	1.60E-12	7.57E-11	NA	NA	NA	NA	NA
Ctaxi_contig_21131|comp33464_c1_seq6	-3.220330064	1.657392192	3.94E-07	6.75E-06	NA	NA	NA	NA	NA
Ctaxi_contig_62593|comp36867_c3_seq1	-3.216659776	5.659398403	1.91E-16	1.76E-14	NA	NA	NA	NA	NA
Ctaxi_contig_58059|comp36628_c3_seq2	-3.211652973	5.745569614	2.10E-16	1.92E-14	NA	NA	NA	NA	NA
Ctaxi_contig_23263|comp33772_c1_seq2	-3.204188173	2.191873074	7.16E-10	2.08E-08	NA	NA	NA	NA	NA
Ctaxi_contig_67785|comp37100_c4_seq1	-3.196156589	1.02361769	0.006717712	0.029501919	cpd photolyase	gi|81157959|dbj|BAE48230.1|CPD photolyase [Chlorella pyrenoidosa]	AT1G12370.2	"PHR1,UVR2"	 photolyase 1 
Ctaxi_contig_10698|comp31481_c0_seq1	-3.194101692	2.386336381	0.000717516	0.004727892	NA	NA	NA	NA	NA
Ctaxi_contig_39662|comp35434_c2_seq1	-3.191492424	2.257781355	3.06E-09	7.89E-08	NA	NA	NA	NA	NA
Ctaxi_contig_56179|comp36516_c1_seq2	-3.185109967	7.339588155	5.92E-23	1.33E-20	dnaj homolog subfamily b member 12-like	gi|545363048|ref|XP_005646720.1|hypothetical protein COCSUDRAFT_55871 [Coccomyxa subellipsoidea C-169] >gi|384248693|gb|EIE22176.1| hypothetical protein COCSUDRAFT_55871 [Coccomyxa subellipsoidea C-169]	AT4G19590.1		 Chaperone DnaJ-domain superfamily protein 
Ctaxi_contig_56192|comp36516_c5_seq2	-3.173408938	5.415707855	5.31E-21	8.77E-19	NA	NA	NA	NA	NA
Ctaxi_contig_10511|comp31413_c0_seq3	-3.168012977	1.840569261	1.26E-06	1.90E-05	NA	NA	NA	NA	NA
Ctaxi_contig_22212|comp33636_c1_seq1	-3.167523898	5.306555052	2.27E-26	6.89E-24	NA	NA	NA	NA	NA
Ctaxi_contig_24372|comp33921_c4_seq1	-3.162748697	2.545860106	5.21E-12	2.26E-10	nadp-dependent glutamate dehydrogenase	gi|253741430|gb|EES98300.1|NADP-specific glutamate dehydrogenase [Giardia intestinalis ATCC 50581]	AT1G51720.1		 Amino acid dehydrogenase family protein 
Ctaxi_contig_9080|comp30959_c0_seq5	-3.16236299	4.896143055	2.66E-09	6.92E-08	NA	NA	NA	NA	NA
Ctaxi_contig_70988|comp37233_c3_seq3	-3.161299184	4.541180656	5.86E-15	4.29E-13	beta-glucan synthesis-associated	gi|348689204|gb|EGZ29018.1|hypothetical protein PHYSODRAFT_456709 [Phytophthora sojae]	NA	NA	NA
Ctaxi_contig_22806|comp33716_c0_seq2	-3.157927212	3.916884382	5.56E-10	1.65E-08	protein	gi|545376459|ref|XP_005652317.1|hypothetical protein COCSUDRAFT_52265 [Coccomyxa subellipsoidea C-169] >gi|384254299|gb|EIE27773.1| hypothetical protein COCSUDRAFT_52265 [Coccomyxa subellipsoidea C-169]	AT3G57785.1		 unknown protein; BEST Arabidopsis thaliana protein match is: unknown protein (TAIR:AT2G42310.1); Has 121 Blast hits to 121 proteins in 51 species: Archae - 0; Bacteria - 0; Metazoa - 4; Fungi - 48; Plants - 67; Viruses - 0; Other Eukaryotes - 2 (source: NCBI BLink). 
Ctaxi_contig_65882|comp37028_c1_seq3	-3.157781743	4.203389278	4.19E-14	2.57E-12	protein	gi|303277611|ref|XP_003058099.1|predicted protein [Micromonas pusilla CCMP1545] >gi|226460756|gb|EEH58050.1| predicted protein [Micromonas pusilla CCMP1545]	NA	NA	NA
Ctaxi_contig_50564|comp36182_c3_seq9	-3.155191496	0.952872458	0.009600826	0.039278786	NA	NA	NA	NA	NA
Ctaxi_contig_46165|comp35880_c1_seq14	-3.141401581	0.64506606	2.44E-05	0.000262122	NA	NA	NA	NA	NA
Ctaxi_contig_21574|comp33543_c0_seq2	-3.137629156	6.462572278	2.73E-22	5.58E-20	NA	NA	NA	NA	NA
Ctaxi_contig_9079|comp30959_c0_seq4	-3.136960911	3.375493951	8.13E-11	2.88E-09	NA	NA	NA	NA	NA
Ctaxi_contig_22131|comp33622_c0_seq3	-3.132861666	1.320381312	9.75E-07	1.53E-05	NA	NA	NA	NA	NA
Ctaxi_contig_60448|comp36757_c3_seq2	-3.132806198	4.884209931	1.87E-14	1.23E-12	rna binding	gi|302846481|ref|XP_002954777.1|hypothetical protein VOLCADRAFT_95588 [Volvox carteri f. nagariensis] >gi|300259960|gb|EFJ44183.1| hypothetical protein VOLCADRAFT_95588 [Volvox carteri f. nagariensis]	AT4G12640.1		 RNA recognition motif (RRM)-containing protein 
Ctaxi_contig_60449|comp36757_c6_seq1	-3.131297256	6.407278757	3.66E-14	2.28E-12	NA	NA	NA	NA	NA
Ctaxi_contig_8797|comp30846_c1_seq1	-3.128991623	1.606403557	3.58E-07	6.21E-06	beta-(1-3)-glucosyl transferase	gi|497302394|ref|WP_009616611.1|putative glucosyl transferase [Pseudomonas sp. M1] >gi|428156743|gb|EKX03291.1| putative glucosyl transferase [Pseudomonas sp. M1]	NA	NA	NA
Ctaxi_contig_60437|comp36757_c1_seq1	-3.125651302	7.628168569	1.03E-16	9.93E-15	NA	NA	NA	NA	NA
Ctaxi_contig_34167|comp34935_c1_seq9	-3.123490645	2.686825963	2.34E-11	9.13E-10	NA	NA	NA	NA	NA
Ctaxi_contig_65032|comp36996_c1_seq1	-3.12165071	4.790420796	1.34E-15	1.09E-13	NA	NA	NA	NA	NA
Ctaxi_contig_67800|comp37100_c4_seq16	-3.121454	1.372971002	4.39E-07	7.47E-06	NA	NA	NA	NA	NA
Ctaxi_contig_8874|comp30878_c0_seq1	-3.119990359	6.084189721	2.04E-10	6.63E-09	NA	NA	NA	NA	NA
Ctaxi_contig_19060|comp33154_c0_seq4	-3.117183485	1.115501859	0.012928786	0.04964648	60s ribosomal protein l44	gi|512200577|gb|EPE29409.1|Zn-binding ribosomal protein [Glarea lozoyensis ATCC 20868]	AT4G14320.1		 Zinc-binding ribosomal protein family protein 
Ctaxi_contig_10117|comp31307_c0_seq1	-3.112339942	1.842788519	9.87E-09	2.32E-07	NA	NA	NA	NA	NA
Ctaxi_contig_30250|comp34565_c3_seq1	-3.109367636	0.843990214	0.000117885	0.001014374	NA	NA	NA	NA	NA
Ctaxi_contig_38107|comp35300_c1_seq1	-3.108410779	5.040587957	4.03E-16	3.54E-14	NA	NA	NA	NA	NA
Ctaxi_contig_17378|comp32892_c0_seq1	-3.108294759	3.287869809	1.43E-18	1.75E-16	NA	NA	NA	NA	NA
Ctaxi_contig_61463|comp36808_c1_seq15	-3.106340522	2.483402332	1.67E-11	6.76E-10	NA	NA	NA	NA	NA
Ctaxi_contig_13454|comp32163_c4_seq3	-3.104336506	2.805193168	3.75E-06	5.04E-05	NA	NA	NA	NA	NA
Ctaxi_contig_12850|comp32034_c3_seq2	-3.10392458	1.06748401	0.000525389	0.003624553	light harvesting complex protein	gi|298712617|emb|CBJ33313.1|Light harvesting complex protein [Ectocarpus siliculosus]	NA	NA	NA
Ctaxi_contig_17289|comp32879_c1_seq2	-3.098483891	0.788815069	0.000502083	0.003488317	ribonuclease p protein subunit p30	"gi|462403573|gb|EMJ09130.1|hypothetical protein PRUPE_ppa017992mg, partial [Prunus persica]"	AT5G59980.1		 Polymerase/histidinol phosphatase-like 
Ctaxi_contig_64351|comp36962_c1_seq48	-3.091225759	1.517956916	3.36E-06	4.56E-05	nucleolar protein expressed	gi|460404312|ref|XP_004247627.1|PREDICTED: probable nucleolar protein 5-2-like [Solanum lycopersicum]	AT3G05060.1		 NOP56-like pre RNA processing ribonucleoprotein 
Ctaxi_contig_17381|comp32892_c1_seq2	-3.090573044	3.630160472	4.17E-14	2.56E-12	NA	NA	NA	NA	NA
Ctaxi_contig_53922|comp36376_c6_seq1	-3.090110237	5.913564221	1.88E-05	0.000208149	bystin-like protein	gi|159484298|ref|XP_001700195.1|bystin-like protein [Chlamydomonas reinhardtii] >gi|158272511|gb|EDO98310.1| bystin-like protein [Chlamydomonas reinhardtii]	AT1G31660.1		 CONTAINS InterPro DOMAIN/s: Bystin (InterPro:IPR007955); Has 475 Blast hits to 467 proteins in 210 species: Archae - 0; Bacteria - 9; Metazoa - 155; Fungi - 139; Plants - 55; Viruses - 0; Other Eukaryotes - 117 (source: NCBI BLink). 
Ctaxi_contig_39951|comp35458_c1_seq3	-3.08976716	4.625568473	8.20E-14	4.73E-12	NA	NA	NA	NA	NA
Ctaxi_contig_54893|comp36436_c6_seq1	-3.088002334	7.728280634	2.05E-17	2.22E-15	hypothetical protein CHLNCDRAFT_59068	gi|552813710|ref|XP_005844014.1|hypothetical protein CHLNCDRAFT_59068 [Chlorella variabilis] >gi|307103654|gb|EFN51912.1| hypothetical protein CHLNCDRAFT_59068 [Chlorella variabilis]	NA	NA	NA
Ctaxi_contig_62552|comp36864_c6_seq4	-3.086202182	3.185234878	5.64E-11	2.04E-09	NA	NA	NA	NA	NA
Ctaxi_contig_42259|comp35621_c0_seq3	-3.085128652	0.349910238	0.001971747	0.010944456	polymorphic outer membrane protein	gi|288560138|ref|YP_003423624.1|adhesin-like protein [Methanobrevibacter ruminantium M1] >gi|502720699|ref|WP_012955683.1| adhesin-like protein [Methanobrevibacter ruminantium] >gi|288542848|gb|ADC46732.1| adhesin-like protein [Methanobrevibacter ruminantium M1]	NA	NA	NA
Ctaxi_contig_52122|comp36271_c2_seq12	-3.081813307	0.705178991	6.06E-05	0.000574434	NA	NA	NA	NA	NA
Ctaxi_contig_21058|comp33456_c0_seq1	-3.081801714	4.547460603	6.46E-15	4.68E-13	NA	NA	NA	NA	NA
Ctaxi_contig_21576|comp33543_c1_seq1	-3.074689164	7.012324418	1.22E-20	1.92E-18	NA	NA	NA	NA	NA
Ctaxi_contig_14866|comp32452_c0_seq1	-3.074138827	7.039779186	6.59E-21	1.07E-18	NA	NA	NA	NA	NA
Ctaxi_contig_58060|comp36628_c3_seq3	-3.066788207	7.019248726	3.44E-23	7.79E-21	NA	NA	NA	NA	NA
Ctaxi_contig_26921|comp34194_c0_seq4	-3.064879283	2.361092806	3.26E-10	1.01E-08	NA	NA	NA	NA	NA
Ctaxi_contig_67318|comp37088_c10_seq3	-3.064652727	3.287989741	1.41E-16	1.34E-14	NA	NA	NA	NA	NA
Ctaxi_contig_16356|comp32706_c1_seq1	-3.064577965	4.15961745	8.94E-13	4.42E-11	NA	NA	NA	NA	NA
Ctaxi_contig_21403|comp33508_c0_seq6	-3.057780089	1.598734396	1.13E-08	2.63E-07	NA	NA	NA	NA	NA
Ctaxi_contig_56194|comp36516_c5_seq4	-3.057572551	3.836777984	2.60E-16	2.34E-14	NA	NA	NA	NA	NA
Ctaxi_contig_33560|comp34879_c0_seq42	-3.047849884	0.650246286	9.52E-05	0.00084532	NA	NA	NA	NA	NA
Ctaxi_contig_21573|comp33543_c0_seq1	-3.046113488	7.678216378	7.81E-18	8.91E-16	NA	NA	NA	NA	NA
Ctaxi_contig_14869|comp32452_c1_seq3	-3.045926871	5.724159573	2.44E-19	3.40E-17	NA	NA	NA	NA	NA
Ctaxi_contig_54280|comp36400_c0_seq1	-3.04550338	1.728469512	2.49E-08	5.42E-07	NA	NA	NA	NA	NA
Ctaxi_contig_18089|comp33015_c1_seq1	-3.045081966	11.24362748	1.82E-22	3.91E-20	NA	NA	NA	NA	NA
Ctaxi_contig_44234|comp35760_c2_seq83	-3.044636986	5.575261712	2.23E-11	8.75E-10	calcium-binding and coiled-coil domain-containing protein 2	gi|402169573|ref|NP_001257947.1|calcium-binding and coiled-coil domain-containing protein 2 [Mus musculus] >gi|162416032|sp|A2A6M5.1|CACO2_MOUSE RecName: Full=Calcium-binding and coiled-coil domain-containing protein 2; AltName: Full=Nuclear domain 10 protein NDP52; Short=Nuclear domain 10 protein 52	NA	NA	NA
Ctaxi_contig_29985|comp34534_c5_seq2	-3.044109159	1.3672353	6.00E-08	1.21E-06	NA	NA	NA	NA	NA
Ctaxi_contig_28735|comp34407_c2_seq1	-3.040851795	1.133095678	3.43E-05	0.00035256	pumilio homolog 1-like	"gi|470123765|ref|XP_004297891.1|PREDICTED: pumilio homolog 6, chloroplastic-like [Fragaria vesca subsp. vesca]"	AT2G29140.1	"APUM3,PUM3"	 pumilio 3 
Ctaxi_contig_65048|comp36996_c3_seq5	-3.039986337	3.347124345	8.49E-14	4.88E-12	NA	NA	NA	NA	NA
Ctaxi_contig_60439|comp36757_c1_seq3	-3.03919692	6.322024214	4.20E-16	3.66E-14	NA	NA	NA	NA	NA
Ctaxi_contig_70968|comp37232_c2_seq8	-3.038024558	3.334932447	3.07E-12	1.40E-10	NA	NA	AT3G58640.2		 Mitogen activated protein kinase kinase kinase-related 
Ctaxi_contig_23594|comp33816_c1_seq2	-3.037028161	6.094654429	4.83E-12	2.12E-10	NA	NA	NA	NA	NA
Ctaxi_contig_26274|comp34129_c0_seq3	-3.035618662	0.453506289	0.006573503	0.029012013	NA	NA	NA	NA	NA
Ctaxi_contig_8464|comp30706_c1_seq2	-3.031593591	4.096952837	0.000114556	0.000990073	NA	NA	NA	NA	NA
Ctaxi_contig_39401|comp35409_c1_seq1	-3.031549616	5.259067528	2.07E-17	2.23E-15	NA	NA	AT5G03730.1	"CTR1,SIS1,AtCTR1"	 Protein kinase superfamily protein 
Ctaxi_contig_69437|comp37168_c3_seq1	-3.031444147	0.537004718	0.001225259	0.007416743	dynein heavy chain	gi|303275942|ref|XP_003057265.1|cytoplasmic dynein heavy chain 1b [Micromonas pusilla CCMP1545] >gi|226461617|gb|EEH58910.1| cytoplasmic dynein heavy chain 1b [Micromonas pusilla CCMP1545]	NA	NA	NA
Ctaxi_contig_71438|comp37253_c0_seq5	-3.025582728	4.087571162	8.70E-10	2.47E-08	hypothetical protein EMIHUDRAFT_197391	gi|551560691|ref|XP_005767244.1|hypothetical protein EMIHUDRAFT_197391 [Emiliania huxleyi CCMP1516] >gi|485617640|gb|EOD14815.1| hypothetical protein EMIHUDRAFT_197391 [Emiliania huxleyi CCMP1516]	NA	NA	NA
Ctaxi_contig_21519|comp33532_c2_seq4	-3.025541536	1.594606623	0.00141319	0.008333914	NA	NA	NA	NA	NA
Ctaxi_contig_48652|comp36054_c2_seq11	-3.025124047	1.453809871	1.01E-07	1.95E-06	NA	NA	NA	NA	NA
Ctaxi_contig_11709|comp31756_c0_seq6	-3.02341083	5.823363823	3.08E-19	4.20E-17	NA	NA	NA	NA	NA
Ctaxi_contig_43374|comp35707_c0_seq3	-3.022596443	1.393037737	1.05E-05	0.000123932	NA	NA	NA	NA	NA
Ctaxi_contig_21516|comp33532_c2_seq1	-3.020777043	0.41903174	0.000194248	0.001556175	NA	NA	NA	NA	NA
Ctaxi_contig_23818|comp33840_c0_seq1	-3.019594844	1.327776449	6.87E-05	0.000640625	NA	NA	NA	NA	NA
Ctaxi_contig_37736|comp35264_c1_seq3	-3.013708716	2.937057886	7.94E-11	2.82E-09	NA	NA	NA	NA	NA
Ctaxi_contig_38204|comp35309_c0_seq2	-3.013093691	3.393246018	1.15E-12	5.60E-11	NA	NA	NA	NA	NA
Ctaxi_contig_68598|comp37130_c0_seq2	-3.012068785	0.528604187	0.012133916	0.04719217	NA	NA	NA	NA	NA
Ctaxi_contig_38205|comp35309_c0_seq3	-3.011433281	2.912302797	8.93E-11	3.12E-09	NA	NA	NA	NA	NA
Ctaxi_contig_47010|comp35943_c4_seq7	-3.006192109	2.155562006	8.94E-08	1.74E-06	NA	NA	NA	NA	NA
Ctaxi_contig_55925|comp36501_c1_seq4	-3.00425542	0.72435963	0.001143945	0.007008526	serine protease inhibitor	gi|405962626|gb|EKC28284.1|Serine-threonine kinase receptor-associated protein [Crassostrea gigas]	NA	NA	NA
Ctaxi_contig_17550|comp32920_c0_seq1	-3.001106222	4.487142868	2.17E-21	3.85E-19	NA	NA	NA	NA	NA
Ctaxi_contig_21577|comp33543_c2_seq1	-3.000929378	7.940387775	2.64E-20	3.97E-18	NA	NA	NA	NA	NA
Ctaxi_contig_68667|comp37133_c2_seq6	-2.999783261	1.280431055	0.000189023	0.001520532	NA	NA	NA	NA	NA
Ctaxi_contig_50316|comp36168_c2_seq3	-2.998066656	3.456442047	0.001510781	0.008809143	cyclin-dependent kinase b2-2-like	gi|557020527|ref|XP_006010583.1|PREDICTED: cyclin-dependent kinase 2-like isoform X1 [Latimeria chalumnae]	AT1G76540.1	CDKB2;1	 cyclin-dependent kinase B2;1 
Ctaxi_contig_60421|comp36755_c6_seq1	-2.998033831	2.800605909	2.63E-11	1.02E-09	NA	NA	NA	NA	NA
Ctaxi_contig_19799|comp33269_c0_seq1	-2.996717315	3.63927884	1.16E-15	9.61E-14	NA	NA	NA	NA	NA
Ctaxi_contig_55252|comp36455_c0_seq4	-2.992708503	3.668873246	7.76E-18	8.91E-16	NA	NA	NA	NA	NA
Ctaxi_contig_32636|comp34799_c4_seq1	-2.989070648	0.497594397	0.000791861	0.005152586	NA	NA	NA	NA	NA
Ctaxi_contig_31224|comp34666_c3_seq8	-2.988898724	2.725339481	6.09E-07	1.00E-05	NA	NA	NA	NA	NA
Ctaxi_contig_60134|comp36741_c2_seq1	-2.985926825	3.906774591	2.87E-10	9.02E-09	NA	NA	NA	NA	NA
Ctaxi_contig_22334|comp33652_c2_seq1	-2.984105657	5.140984501	7.67E-19	9.87E-17	NA	NA	NA	NA	NA
Ctaxi_contig_18083|comp33015_c0_seq2	-2.984068428	11.27087391	4.77E-14	2.90E-12	NA	NA	NA	NA	NA
Ctaxi_contig_55254|comp36455_c2_seq1	-2.983445852	9.523788731	1.17E-20	1.86E-18	nad-dependent epimerase dehydratase	gi|325184650|emb|CCA19142.1|unnamed protein product [Albugo laibachii Nc14]	NA	NA	NA
Ctaxi_contig_16838|comp32797_c0_seq4	-2.982405586	3.414457906	2.84E-09	7.34E-08	NA	NA	NA	NA	NA
Ctaxi_contig_67299|comp37088_c2_seq1	-2.975478832	3.671649614	2.89E-11	1.11E-09	NA	NA	NA	NA	NA
Ctaxi_contig_23593|comp33816_c1_seq1	-2.974572734	2.510702877	9.73E-08	1.88E-06	NA	NA	NA	NA	NA
Ctaxi_contig_58340|comp36647_c0_seq6	-2.973904115	3.186724997	2.34E-14	1.51E-12	p-loop containing nucleoside triphosphate hydrolase protein	gi|303278740|ref|XP_003058663.1|ATP-binding cassette superfamily [Micromonas pusilla CCMP1545] >gi|226459823|gb|EEH57118.1| ATP-binding cassette superfamily [Micromonas pusilla CCMP1545]	AT2G01320.3		 ABC-2 type transporter family protein 
Ctaxi_contig_30176|comp34558_c0_seq4	-2.972723312	0.359262066	0.001180205	0.00718578	NA	NA	NA	NA	NA
Ctaxi_contig_30589|comp34605_c1_seq4	-2.968072143	7.991665791	3.94E-30	1.62E-27	NA	NA	NA	NA	NA
Ctaxi_contig_44103|comp35755_c0_seq3	-2.966948811	2.758834113	2.22E-11	8.70E-10	NA	NA	NA	NA	NA
Ctaxi_contig_69441|comp37168_c5_seq1	-2.965869385	0.339485656	0.00466797	0.022014783	cytoplasmic dynein 2 heavy chain 1-like	gi|410909786|ref|XP_003968371.1|PREDICTED: cytoplasmic dynein 2 heavy chain 1-like [Takifugu rubripes]	NA	NA	NA
Ctaxi_contig_58007|comp36624_c0_seq3	-2.965723404	4.402828694	0.000257335	0.001984331	NA	NA	NA	NA	NA
Ctaxi_contig_21399|comp33508_c0_seq2	-2.961554453	7.605180799	1.53E-25	4.35E-23	NA	NA	NA	NA	NA
Ctaxi_contig_49608|comp36118_c0_seq1	-2.960430098	3.695397424	3.98E-10	1.21E-08	biotin--protein ligase-like	gi|545360036|ref|XP_005645430.1|class II aaRS and biotin synthetase [Coccomyxa subellipsoidea C-169] >gi|384247399|gb|EIE20886.1| class II aaRS and biotin synthetase [Coccomyxa subellipsoidea C-169]	AT2G25710.2	HCS1	 holocarboxylase synthase 1 
Ctaxi_contig_22211|comp33636_c0_seq1	-2.958957806	5.548945171	7.28E-16	6.18E-14	NA	NA	NA	NA	NA
Ctaxi_contig_61504|comp36810_c8_seq1	-2.958871487	6.262865279	7.49E-14	4.39E-12	NA	NA	NA	NA	NA
Ctaxi_contig_36704|comp35178_c0_seq10	-2.957607102	0.796184061	7.93E-05	0.00072233	NA	NA	NA	NA	NA
Ctaxi_contig_10601|comp31447_c1_seq1	-2.955346708	8.247072891	1.14E-14	7.82E-13	NA	NA	NA	NA	NA
Ctaxi_contig_55641|comp36483_c1_seq1	-2.952683131	6.755623837	4.93E-19	6.55E-17	NA	NA	NA	NA	NA
Ctaxi_contig_49801|comp36131_c0_seq1	-2.949120407	1.838248202	4.48E-08	9.28E-07	phosphoenolpyruvate carboxylase	gi|302835908|ref|XP_002949515.1|hypothetical protein VOLCADRAFT_59445 [Volvox carteri f. nagariensis] >gi|300265342|gb|EFJ49534.1| hypothetical protein VOLCADRAFT_59445 [Volvox carteri f. nagariensis]	AT1G53310.3	"ATPPC1,PEPC1,ATPEPC1,PPC1"	 phosphoenolpyruvate carboxylase 1 
Ctaxi_contig_36444|comp35150_c0_seq6	-2.943104363	0.555518035	0.000116865	0.001007162	NA	NA	NA	NA	NA
Ctaxi_contig_12995|comp32057_c1_seq3	-2.941459647	1.196324508	0.006921164	0.030224667	NA	NA	NA	NA	NA
Ctaxi_contig_34172|comp34935_c1_seq14	-2.939704624	3.842254264	1.43E-11	5.84E-10	NA	NA	NA	NA	NA
Ctaxi_contig_11109|comp31599_c0_seq4	-2.939108228	3.973074136	1.15E-12	5.60E-11	transcription factor	gi|545368904|ref|XP_005649224.1|Clavaminate synthase-like protein [Coccomyxa subellipsoidea C-169] >gi|384251202|gb|EIE24680.1| Clavaminate synthase-like protein [Coccomyxa subellipsoidea C-169]	AT3G20810.2	JMJD5	 2-oxoglutarate (2OG) and Fe(II)-dependent oxygenase superfamily protein 
Ctaxi_contig_47716|comp35992_c2_seq1	-2.936922224	2.072876419	1.28E-08	2.93E-07	NA	NA	NA	NA	NA
Ctaxi_contig_46156|comp35880_c1_seq5	-2.936697065	3.715362012	7.67E-14	4.48E-12	NA	NA	NA	NA	NA
Ctaxi_contig_21284|comp33490_c2_seq1	-2.935768023	3.486835186	2.24E-12	1.04E-10	phagocytic receptor 1b-like	gi|356512261|ref|XP_003524839.1|PREDICTED: putative phagocytic receptor 1b-like [Glycine max]	AT2G01970.1		 Endomembrane protein 70 protein family 
Ctaxi_contig_67315|comp37088_c9_seq1	-2.93360112	3.043633698	5.77E-14	3.46E-12	hypothetical protein pc1495	gi|46447129|ref|YP_008494.1|hypothetical protein pc1495 [Candidatus Protochlamydia amoebophila UWE25] >gi|499489401|ref|WP_011176041.1| hypothetical protein [Candidatus Protochlamydia amoebophila] >gi|46400770|emb|CAF24219.1| hypothetical protein pc1495 [Candidatus Protochlamydia amoebophila UWE25]	NA	NA	NA
Ctaxi_contig_49802|comp36131_c1_seq1	-2.928020317	2.896403787	1.93E-10	6.32E-09	protein	gi|51701301|sp|P81831.2|CAPP1_CHLRERecName: Full=Phosphoenolpyruvate carboxylase 1; Short=PEP carboxylase 1; Short=PEPC 1; Short=PEPCase 1 >gi|41387682|gb|AAS01722.1| phosphoenolpyruvate carboxylase [Chlamydomonas reinhardtii]	AT1G53310.3	"ATPPC1,PEPC1,ATPEPC1,PPC1"	 phosphoenolpyruvate carboxylase 1 
Ctaxi_contig_11224|comp31627_c1_seq1	-2.926470356	1.889990343	0.000132513	0.00112058	NA	NA	NA	NA	NA
Ctaxi_contig_19801|comp33269_c1_seq2	-2.92291108	4.553353515	7.18E-18	8.31E-16	NA	NA	NA	NA	NA
Ctaxi_contig_20063|comp33315_c0_seq4	-2.92103308	1.426687298	0.006718136	0.029501919	NA	NA	NA	NA	NA
Ctaxi_contig_21575|comp33543_c0_seq3	-2.920499678	5.287202498	2.17E-16	1.97E-14	NA	NA	NA	NA	NA
Ctaxi_contig_10530|comp31423_c0_seq2	-2.919367085	0.763525761	0.000106123	0.000926248	NA	NA	NA	NA	NA
Ctaxi_contig_26388|comp34140_c0_seq1	-2.916457289	9.459080395	2.71E-18	3.23E-16	NA	NA	NA	NA	NA
Ctaxi_contig_23595|comp33816_c1_seq3	-2.91446263	6.348192227	8.63E-13	4.27E-11	NA	NA	NA	NA	NA
Ctaxi_contig_70866|comp37227_c1_seq4	-2.910328952	3.058185148	3.52E-08	7.41E-07	NA	NA	NA	NA	NA
Ctaxi_contig_61485|comp36810_c0_seq1	-2.90991516	4.373629296	5.56E-14	3.34E-12	NA	NA	NA	NA	NA
Ctaxi_contig_64509|comp36967_c1_seq1	-2.908469267	4.965727164	2.95E-14	1.86E-12	NA	NA	NA	NA	NA
Ctaxi_contig_34310|comp34947_c3_seq8	-2.905114859	0.932285033	0.000387621	0.002794412	NA	NA	NA	NA	NA
Ctaxi_contig_65034|comp36996_c1_seq3	-2.902556132	1.700030894	2.14E-05	0.000233462	NA	NA	NA	NA	NA
Ctaxi_contig_70973|comp37232_c3_seq4	-2.90065216	5.500488441	5.14E-11	1.87E-09	NA	NA	NA	NA	NA
Ctaxi_contig_9866|comp31232_c0_seq1	-2.899949888	1.595080007	0.000108504	0.000944873	NA	NA	NA	NA	NA
Ctaxi_contig_35406|comp35052_c2_seq3	-2.89700574	3.623419047	3.57E-13	1.86E-11	NA	NA	NA	NA	NA
Ctaxi_contig_36783|comp35188_c2_seq1	-2.891832012	9.311676726	2.90E-09	7.49E-08	NA	NA	NA	NA	NA
Ctaxi_contig_61501|comp36810_c6_seq1	-2.891720368	5.376498786	3.11E-15	2.34E-13	puf protein	"gi|321258093|ref|XP_003193811.1|puf protein [Cryptococcus gattii WM276] >gi|317460281|gb|ADV22024.1| Puf protein, putative [Cryptococcus gattii WM276]"	AT4G12640.1		 RNA recognition motif (RRM)-containing protein 
Ctaxi_contig_39403|comp35409_c2_seq2	-2.890277992	5.874183196	1.85E-15	1.45E-13	serine threonine-protein kinase a-raf-like	gi|545371252|ref|XP_005650206.1|hypothetical protein COCSUDRAFT_39960 [Coccomyxa subellipsoidea C-169] >gi|384252186|gb|EIE25662.1| hypothetical protein COCSUDRAFT_39960 [Coccomyxa subellipsoidea C-169]	AT5G47070.1		 Protein kinase superfamily protein 
Ctaxi_contig_12729|comp32007_c0_seq6	-2.889904216	1.7259009	3.51E-05	0.000359475	NA	NA	NA	NA	NA
Ctaxi_contig_56505|comp36537_c4_seq1	-2.888241506	0.342197266	0.000347436	0.002546468	NA	NA	NA	NA	NA
Ctaxi_contig_39153|comp35385_c0_seq1	-2.887170604	1.690903621	1.82E-05	0.000202128	NA	NA	NA	NA	NA
Ctaxi_contig_48359|comp36034_c0_seq3	-2.880151061	4.375724667	1.90E-12	8.89E-11	NA	NA	NA	NA	NA
Ctaxi_contig_23876|comp33847_c2_seq3	-2.876815076	3.249114183	9.72E-05	0.000859278	endo-beta- -glucanase	"gi|528294604|emb|CCU79607.1|endo-beta-1,3-glucanase [Blumeria graminis f. sp. hordei DH14]"	NA	NA	NA
Ctaxi_contig_40532|comp35511_c5_seq1	-2.870137807	2.335703407	3.37E-11	1.28E-09	NA	NA	NA	NA	NA
Ctaxi_contig_59083|comp36682_c1_seq25	-2.867399183	2.861859047	1.46E-06	2.18E-05	NA	NA	NA	NA	NA
Ctaxi_contig_48979|comp36074_c0_seq2	-2.866442087	4.713839449	6.86E-13	3.45E-11	NA	NA	NA	NA	NA
Ctaxi_contig_52618|comp36303_c4_seq2	-2.866400028	3.367032531	3.26E-14	2.04E-12	NA	NA	NA	NA	NA
Ctaxi_contig_10553|comp31430_c0_seq4	-2.865978313	2.422959731	7.26E-08	1.44E-06	NA	NA	NA	NA	NA
Ctaxi_contig_61488|comp36810_c1_seq1	-2.865203695	3.887570162	1.10E-10	3.80E-09	NA	NA	NA	NA	NA
Ctaxi_contig_67311|comp37088_c8_seq2	-2.861629096	3.724937492	1.18E-15	9.69E-14	f-box lrr-repeat protein 16	gi|548851100|gb|ERN09376.1|hypothetical protein AMTR_s00029p00023180 [Amborella trichopoda]	AT5G23340.1		 RNI-like superfamily protein 
Ctaxi_contig_30276|comp34568_c0_seq1	-2.853309782	9.27620116	1.54E-19	2.17E-17	NA	NA	NA	NA	NA
Ctaxi_contig_26169|comp34122_c0_seq1	-2.851573659	2.126022814	2.34E-10	7.51E-09	NA	NA	NA	NA	NA
Ctaxi_contig_10600|comp31447_c0_seq1	-2.851142641	9.368328493	3.95E-12	1.76E-10	NA	NA	NA	NA	NA
Ctaxi_contig_25379|comp34042_c2_seq2	-2.84937067	0.966850613	0.000115979	0.001000559	NA	NA	NA	NA	NA
Ctaxi_contig_21735|comp33566_c1_seq3	-2.847060666	6.387888845	5.27E-21	8.74E-19	NA	NA	NA	NA	NA
Ctaxi_contig_48459|comp36040_c0_seq4	-2.843713714	2.493974822	1.67E-06	2.45E-05	NA	NA	NA	NA	NA
Ctaxi_contig_60024|comp36733_c6_seq9	-2.843418809	1.48845765	3.72E-06	5.00E-05	NA	NA	NA	NA	NA
Ctaxi_contig_63711|comp36933_c1_seq9	-2.842327631	4.060197884	2.03E-16	1.87E-14	serine threonine-protein phosphatase 4 regulatory subunit 3-like	gi|470117926|ref|XP_004295097.1|PREDICTED: serine/threonine-protein phosphatase 4 regulatory subunit 3-like [Fragaria vesca subsp. vesca]	AT5G49370.1		 Pleckstrin homology (PH) domain superfamily protein 
Ctaxi_contig_34173|comp34935_c1_seq15	-2.84189965	1.394678643	1.41E-06	2.10E-05	NA	NA	NA	NA	NA
Ctaxi_contig_37979|comp35284_c3_seq1	-2.841468814	3.647125119	5.20E-16	4.50E-14	NA	NA	NA	NA	NA
Ctaxi_contig_38116|comp35300_c7_seq1	-2.832511744	4.961310268	1.27E-13	7.07E-12	NA	NA	NA	NA	NA
Ctaxi_contig_61461|comp36808_c1_seq13	-2.831991505	2.709244266	3.33E-09	8.52E-08	NA	NA	NA	NA	NA
Ctaxi_contig_12348|comp31918_c0_seq1	-2.830898824	2.622498303	1.57E-07	2.91E-06	NA	NA	NA	NA	NA
Ctaxi_contig_28740|comp34407_c8_seq1	-2.828690553	1.051418514	7.16E-06	8.93E-05	NA	NA	NA	NA	NA
Ctaxi_contig_61489|comp36810_c2_seq1	-2.828645247	4.015299882	9.18E-14	5.23E-12	NA	NA	NA	NA	NA
Ctaxi_contig_60015|comp36733_c5_seq1	-2.824423367	3.033542104	7.22E-10	2.09E-08	hypothetical protein CHLREDRAFT_173804	gi|159472420|ref|XP_001694349.1|hypothetical protein CHLREDRAFT_173804 [Chlamydomonas reinhardtii] >gi|158277012|gb|EDP02782.1| predicted protein [Chlamydomonas reinhardtii]	NA	NA	NA
Ctaxi_contig_60483|comp36760_c2_seq1	-2.820977113	4.162775659	2.40E-12	1.11E-10	fam50a protein	gi|384496188|gb|EIE86679.1|FAM50A protein [Rhizopus delemar RA 99-880]	AT2G21150.1	XCT	 XAP5 family protein 
Ctaxi_contig_37168|comp35213_c2_seq1	-2.819387121	4.529525918	5.06E-13	2.61E-11	NA	NA	NA	NA	NA
Ctaxi_contig_55262|comp36455_c5_seq4	-2.813460329	1.729402719	2.10E-06	3.00E-05	NA	NA	NA	NA	NA
Ctaxi_contig_12728|comp32007_c0_seq5	-2.81209171	3.828156151	2.09E-08	4.62E-07	NA	NA	NA	NA	NA
Ctaxi_contig_65228|comp37004_c8_seq1	-2.811618904	0.726242908	0.000748176	0.004903351	nad transhydrogenase	gi|171693143|ref|XP_001911496.1|hypothetical protein [Podospora anserina S mat+] >gi|170946520|emb|CAP73321.1| unnamed protein product [Podospora anserina S mat+]	AT5G23290.1	PFD5	 prefoldin 5 
Ctaxi_contig_23874|comp33847_c2_seq1	-2.809535284	5.207585583	1.23E-16	1.17E-14	NA	NA	NA	NA	NA
Ctaxi_contig_60447|comp36757_c3_seq1	-2.803884448	6.432017305	2.79E-13	1.49E-11	splicing arginine serine-rich	"gi|552848103|ref|XP_005852024.1|hypothetical protein CHLNCDRAFT_17893, partial [Chlorella variabilis] >gi|307111688|gb|EFN59922.1| hypothetical protein CHLNCDRAFT_17893, partial [Chlorella variabilis]"	AT4G12640.1		 RNA recognition motif (RRM)-containing protein 
Ctaxi_contig_49120|comp36083_c4_seq1	-2.802728527	3.676160139	1.79E-15	1.41E-13	NA	NA	AT1G54830.3	NF-YC3	" nuclear factor Y, subunit C3 "
Ctaxi_contig_21733|comp33566_c1_seq1	-2.802226462	6.883788188	1.84E-22	3.92E-20	NA	NA	NA	NA	NA
Ctaxi_contig_31029|comp34646_c1_seq1	-2.801079006	7.838764048	4.33E-16	3.77E-14	wd40 repeat-like partial	gi|302856070|ref|XP_002959476.1|hypothetical protein VOLCADRAFT_100946 [Volvox carteri f. nagariensis] >gi|300255043|gb|EFJ39457.1| hypothetical protein VOLCADRAFT_100946 [Volvox carteri f. nagariensis]	AT5G10940.2		 transducin family protein / WD-40 repeat family protein 
Ctaxi_contig_47713|comp35992_c1_seq12	-2.800093431	1.272209258	0.000405159	0.002902011	NA	NA	NA	NA	NA
Ctaxi_contig_11476|comp31689_c5_seq1	-2.795188591	1.408390187	0.000368437	0.002674038	NA	NA	NA	NA	NA
Ctaxi_contig_59071|comp36682_c1_seq13	-2.793765063	4.874152572	7.95E-10	2.28E-08	NA	NA	NA	NA	NA
Ctaxi_contig_12058|comp31845_c0_seq1	-2.791951121	4.428270028	1.45E-15	1.16E-13	pan domain-containing protein	gi|530735436|gb|EQC33678.1|hypothetical protein SDRG_08782 [Saprolegnia diclina VS20]	NA	NA	NA
Ctaxi_contig_48456|comp36040_c0_seq1	-2.79042418	5.417563618	2.15E-12	9.99E-11	riboflavin synthase-like superfamily protein	gi|557114513|gb|ESQ54796.1|hypothetical protein EUTSA_v10024427mg [Eutrema salsugineum]	AT4G25090.2		 Riboflavin synthase-like superfamily protein 
Ctaxi_contig_20009|comp33305_c3_seq1	-2.790368285	1.78171747	0.000605533	0.004085293	NA	NA	NA	NA	NA
Ctaxi_contig_18087|comp33015_c0_seq6	-2.789125959	8.828818838	2.77E-08	5.94E-07	NA	NA	NA	NA	NA
Ctaxi_contig_29200|comp34456_c0_seq1	-2.787438346	2.137979863	8.35E-10	2.38E-08	NA	NA	NA	NA	NA
Ctaxi_contig_61487|comp36810_c0_seq3	-2.787299619	3.394521345	1.03E-09	2.91E-08	NA	NA	NA	NA	NA
Ctaxi_contig_69617|comp37174_c1_seq5	-2.785522069	2.710243162	6.83E-06	8.56E-05	kinesin-like protein	gi|334185721|ref|NP_189991.2|kinesin motor protein-like protein [Arabidopsis thaliana] >gi|332644335|gb|AEE77856.1| kinesin motor protein-like protein [Arabidopsis thaliana]	AT3G44050.1		 P-loop containing nucleoside triphosphate hydrolases superfamily protein 
Ctaxi_contig_52008|comp36263_c1_seq2	-2.78224398	5.14204662	7.66E-06	9.48E-05	rnb-domain-containing protein	gi|552821285|ref|XP_005845806.1|hypothetical protein CHLNCDRAFT_136531 [Chlorella variabilis] >gi|307105455|gb|EFN53704.1| hypothetical protein CHLNCDRAFT_136531 [Chlorella variabilis]	AT1G77680.1		 Ribonuclease II/R family protein 
Ctaxi_contig_59086|comp36682_c1_seq28	-2.779344308	5.637004257	1.79E-16	1.67E-14	NA	NA	NA	NA	NA
Ctaxi_contig_60026|comp36733_c8_seq1	-2.7772988	3.563889193	4.28E-12	1.89E-10	NA	NA	NA	NA	NA
Ctaxi_contig_59079|comp36682_c1_seq21	-2.770499087	5.735850416	1.62E-07	2.99E-06	NA	NA	NA	NA	NA
Ctaxi_contig_24160|comp33891_c1_seq1	-2.770423693	4.490908892	1.85E-11	7.36E-10	NA	NA	NA	NA	NA
Ctaxi_contig_20312|comp33347_c0_seq7	-2.769103262	5.49321829	2.97E-16	2.65E-14	glutamine synthetase	gi|552843686|ref|XP_005850902.1|hypothetical protein CHLNCDRAFT_56005 [Chlorella variabilis] >gi|307110564|gb|EFN58800.1| hypothetical protein CHLNCDRAFT_56005 [Chlorella variabilis]	AT1G48470.1	GLN1;5	 glutamine synthetase 1;5 
Ctaxi_contig_21820|comp33580_c2_seq1	-2.764793942	1.277617022	0.000317837	0.002365503	NA	NA	NA	NA	NA
Ctaxi_contig_44382|comp35766_c2_seq1	-2.764404489	2.157133925	4.63E-10	1.39E-08	NA	NA	NA	NA	NA
Ctaxi_contig_22846|comp33722_c3_seq3	-2.762262837	0.552704068	0.00086688	0.005566835	ankyrin repeat protein	"gi|123411183|ref|XP_001303841.1|ankyrin repeat protein [Trichomonas vaginalis G3] >gi|121885250|gb|EAX90911.1| ankyrin repeat protein, putative [Trichomonas vaginalis G3]"	AT2G03430.1		 Ankyrin repeat family protein 
Ctaxi_contig_43096|comp35684_c2_seq8	-2.760966815	5.764959729	1.51E-12	7.18E-11	NA	NA	NA	NA	NA
Ctaxi_contig_41791|comp35593_c1_seq1	-2.759366623	3.216127112	2.33E-12	1.08E-10	upf0544 protein c5orf45 homolog	gi|470247376|ref|XP_004357399.1|hypothetical protein DFA_02677 [Dictyostelium fasciculatum] >gi|328870563|gb|EGG18937.1| hypothetical protein DFA_02677 [Dictyostelium fasciculatum]	AT1G71760.2		" unknown protein; FUNCTIONS IN: molecular_function unknown; INVOLVED IN: biological_process unknown; LOCATED IN: cellular_component unknown; EXPRESSED IN: shoot apex, embryo, leaf whorl, flower, seed; EXPRESSED DURING: F mature embryo stage, petal differentiation and expansion stage, E expanded cotyledon stage, D bilateral stage; Has 84 Blast hits to 84 proteins in 35 species: Archae - 0; Bacteria - 0; Metazoa - 42; Fungi - 0; Plants - 32; Viruses - 0; Other Eukaryotes - 10 (source: NCBI BLink). "
Ctaxi_contig_63716|comp36933_c1_seq14	-2.758262216	3.73412559	2.05E-15	1.59E-13	NA	NA	NA	NA	NA
Ctaxi_contig_67300|comp37088_c5_seq1	-2.754743841	3.063703931	2.19E-11	8.60E-10	NA	NA	NA	NA	NA
Ctaxi_contig_60004|comp36733_c0_seq1	-2.754359989	3.524895474	2.95E-10	9.23E-09	alpha-2-macroglobulin domain-containing protein	gi|159481760|ref|XP_001698946.1|hypothetical protein CHLREDRAFT_177538 [Chlamydomonas reinhardtii] >gi|158273438|gb|EDO99228.1| predicted protein [Chlamydomonas reinhardtii]	NA	NA	NA
Ctaxi_contig_12718|comp32004_c0_seq5	-2.753907051	0.804437642	0.000162046	0.001333777	NA	NA	NA	NA	NA
Ctaxi_contig_55643|comp36483_c2_seq2	-2.749205746	4.785775225	1.76E-13	9.63E-12	septation protein sun4	gi|400592570|gb|EJP60721.1|septation protein SUN4 [Beauveria bassiana ARSEF 2860]	NA	NA	NA
Ctaxi_contig_67710|comp37097_c0_seq1	-2.748920825	2.120058159	0.008105866	0.034230197	serine threonine-protein kinase rio1	gi|198426506|ref|XP_002129851.1|PREDICTED: serine/threonine-protein kinase RIO1-like [Ciona intestinalis]	AT5G37350.2		 Serine/threonine-protein kinase Rio1 
Ctaxi_contig_39404|comp35409_c2_seq3	-2.746687685	4.672858256	6.73E-15	4.84E-13	serine threonine-protein kinase a-raf-like	gi|545371252|ref|XP_005650206.1|hypothetical protein COCSUDRAFT_39960 [Coccomyxa subellipsoidea C-169] >gi|384252186|gb|EIE25662.1| hypothetical protein COCSUDRAFT_39960 [Coccomyxa subellipsoidea C-169]	AT4G17660.1		 Protein kinase superfamily protein 
Ctaxi_contig_28597|comp34392_c3_seq3	-2.745992628	3.299782049	9.04E-11	3.15E-09	NA	NA	NA	NA	NA
Ctaxi_contig_20002|comp33305_c0_seq1	-2.745119331	2.509955244	0.000258785	0.001991367	NA	NA	NA	NA	NA
Ctaxi_contig_7910|comp30431_c0_seq1	-2.745074063	7.026779862	9.69E-19	1.23E-16	serine protease inhibitor dipetalogastin	gi|61105830|gb|AAX38588.1|serine protease inhibitor [Argopecten irradians]	NA	NA	NA
Ctaxi_contig_30587|comp34605_c1_seq2	-2.742911829	7.827376613	9.52E-18	1.08E-15	NA	NA	NA	NA	NA
Ctaxi_contig_34823|comp34993_c1_seq9	-2.740923641	4.374043647	1.14E-07	2.16E-06	NA	NA	NA	NA	NA
Ctaxi_contig_12724|comp32007_c0_seq1	-2.740653543	4.674037743	4.60E-11	1.70E-09	NA	NA	NA	NA	NA
Ctaxi_contig_21130|comp33464_c1_seq5	-2.740174631	3.853061921	1.65E-09	4.45E-08	NA	NA	NA	NA	NA
Ctaxi_contig_49155|comp36086_c4_seq1	-2.740088548	4.205725026	8.19E-14	4.73E-12	NA	NA	NA	NA	NA
Ctaxi_contig_48042|comp36014_c0_seq2	-2.735206656	5.187523547	0.002674777	0.01406811	glycosyl hydrolase	gi|511007960|gb|EPB89236.1|hypothetical protein HMPREF1544_03976 [Mucor circinelloides f. circinelloides 1006PhL]	NA	NA	NA
Ctaxi_contig_48651|comp36054_c2_seq10	-2.732298081	1.235004447	1.03E-05	0.00012193	NA	NA	NA	NA	NA
Ctaxi_contig_11361|comp31660_c0_seq1	-2.732175901	2.686740356	4.09E-05	0.000409721	NA	NA	NA	NA	NA
Ctaxi_contig_21294|comp33490_c9_seq1	-2.73193276	1.151522473	0.000257182	0.001983612	NA	NA	NA	NA	NA
Ctaxi_contig_30281|comp34568_c0_seq6	-2.729688616	8.221652273	5.76E-17	5.68E-15	NA	NA	NA	NA	NA
Ctaxi_contig_46829|comp35928_c1_seq12	-2.726142034	3.520007376	0.000624623	0.004191185	sodium-dependent phosphate transport protein 1	gi|552838555|ref|XP_005849602.1|hypothetical protein CHLNCDRAFT_143059 [Chlorella variabilis] >gi|307109262|gb|EFN57500.1| hypothetical protein CHLNCDRAFT_143059 [Chlorella variabilis]	AT2G29650.3	ANTR1	 phosphate transporter 4;1 
Ctaxi_contig_34163|comp34935_c1_seq5	-2.725304996	5.035605968	3.63E-11	1.36E-09	NA	NA	NA	NA	NA
Ctaxi_contig_61890|comp36832_c6_seq1	-2.724826872	5.435399108	3.50E-17	3.59E-15	NA	NA	NA	NA	NA
Ctaxi_contig_24159|comp33891_c0_seq1	-2.723095524	3.126462536	7.46E-10	2.15E-08	NA	NA	NA	NA	NA
Ctaxi_contig_43086|comp35684_c0_seq1	-2.722508314	6.480873092	9.08E-19	1.16E-16	tpr-like protein	gi|545368225|ref|XP_005648894.1|hypothetical protein COCSUDRAFT_62850 [Coccomyxa subellipsoidea C-169] >gi|384250871|gb|EIE24350.1| hypothetical protein COCSUDRAFT_62850 [Coccomyxa subellipsoidea C-169]	AT1G74850.1	PTAC2	 plastid transcriptionally active 2 
Ctaxi_contig_21398|comp33508_c0_seq1	-2.722397203	7.301619621	1.05E-16	1.01E-14	NA	NA	NA	NA	NA
Ctaxi_contig_14317|comp32343_c0_seq1	-2.719810398	2.031245756	0.005820598	0.026367281	periplasmic binding protein	gi|302829116|ref|XP_002946125.1|hypothetical protein VOLCADRAFT_55499 [Volvox carteri f. nagariensis] >gi|300268940|gb|EFJ53120.1| hypothetical protein VOLCADRAFT_55499 [Volvox carteri f. nagariensis]	NA	NA	NA
Ctaxi_contig_50794|comp36196_c2_seq1	-2.718501693	3.068485836	7.21E-07	1.16E-05	phospholipid transporter	gi|302846057|ref|XP_002954566.1|hypothetical protein VOLCADRAFT_95397 [Volvox carteri f. nagariensis] >gi|300260238|gb|EFJ44459.1| hypothetical protein VOLCADRAFT_95397 [Volvox carteri f. nagariensis]	AT1G54280.1		 ATPase E1-E2 type family protein / haloacid dehalogenase-like hydrolase family protein 
Ctaxi_contig_59085|comp36682_c1_seq27	-2.716744734	2.335434959	1.68E-05	0.000187162	NA	NA	NA	NA	NA
Ctaxi_contig_70969|comp37232_c2_seq9	-2.716706589	5.39065936	4.30E-14	2.63E-12	NA	NA	AT3G58640.2		 Mitogen activated protein kinase kinase kinase-related 
Ctaxi_contig_23261|comp33772_c0_seq1	-2.714644014	4.843425826	2.39E-15	1.84E-13	hypothetical protein COCSUDRAFT_56639	gi|545361323|ref|XP_005645964.1|hypothetical protein COCSUDRAFT_56639 [Coccomyxa subellipsoidea C-169] >gi|384247935|gb|EIE21420.1| hypothetical protein COCSUDRAFT_56639 [Coccomyxa subellipsoidea C-169]	NA	NA	NA
Ctaxi_contig_21401|comp33508_c0_seq4	-2.712087332	4.720917287	1.71E-17	1.88E-15	NA	NA	NA	NA	NA
Ctaxi_contig_38203|comp35309_c0_seq1	-2.709461027	4.517305373	1.05E-09	2.95E-08	NA	NA	NA	NA	NA
Ctaxi_contig_30278|comp34568_c0_seq3	-2.708984375	5.830159689	1.31E-09	3.59E-08	NA	NA	NA	NA	NA
Ctaxi_contig_65651|comp37018_c0_seq1	-2.70420778	1.813286038	2.26E-06	3.21E-05	NA	NA	AT1G79000.1	"HAC1,PCAT2,ATHPCAT2,ATHAC1"	 histone acetyltransferase of the CBP family 1 
Ctaxi_contig_11276|comp31638_c0_seq1	-2.702477995	10.51744779	2.00E-20	3.07E-18	floral homeotic protein hua1	gi|302832796|ref|XP_002947962.1|hypothetical protein VOLCADRAFT_103744 [Volvox carteri f. nagariensis] >gi|300266764|gb|EFJ50950.1| hypothetical protein VOLCADRAFT_103744 [Volvox carteri f. nagariensis]	AT3G12680.1	HUA1	 floral homeotic protein (HUA1) 
Ctaxi_contig_31031|comp34646_c1_seq3	-2.700621465	5.74057816	1.18E-12	5.74E-11	NA	NA	NA	NA	NA
Ctaxi_contig_55682|comp36485_c0_seq3	-2.70050792	1.705241838	0.000114677	0.000990866	NA	NA	NA	NA	NA
Ctaxi_contig_54891|comp36436_c1_seq3	-2.698488499	7.2871784	6.76E-18	7.85E-16	NA	NA	NA	NA	NA
Ctaxi_contig_70963|comp37232_c2_seq3	-2.697887346	7.436158594	1.68E-15	1.33E-13	protein kinase domain containing protein	gi|545371252|ref|XP_005650206.1|hypothetical protein COCSUDRAFT_39960 [Coccomyxa subellipsoidea C-169] >gi|384252186|gb|EIE25662.1| hypothetical protein COCSUDRAFT_39960 [Coccomyxa subellipsoidea C-169]	AT5G03730.1	"CTR1,SIS1,AtCTR1"	 Protein kinase superfamily protein 
Ctaxi_contig_13923|comp32251_c1_seq1	-2.697772791	2.298685049	1.73E-07	3.19E-06	NA	NA	NA	NA	NA
Ctaxi_contig_27820|comp34297_c0_seq1	-2.69749928	2.117714556	3.72E-09	9.44E-08	NA	NA	NA	NA	NA
Ctaxi_contig_71624|comp37256_c2_seq5	-2.696153348	1.639509757	2.71E-07	4.81E-06	NA	NA	NA	NA	NA
Ctaxi_contig_61502|comp36810_c7_seq1	-2.694692891	2.956808518	1.24E-06	1.89E-05	NA	NA	NA	NA	NA
Ctaxi_contig_7724|comp30312_c4_seq2	-2.69352793	0.915604867	0.000119857	0.001028121	NA	NA	NA	NA	NA
Ctaxi_contig_48457|comp36040_c0_seq2	-2.693248373	4.070893648	1.20E-09	3.33E-08	nadph oxidase isoform 2	gi|527193689|gb|EPS63617.1|hypothetical protein M569_11166 [Genlisea aurea]	AT4G11230.1		 Riboflavin synthase-like superfamily protein 
Ctaxi_contig_40992|comp35548_c2_seq3	-2.692915518	0.968259161	0.000590935	0.004014434	NA	NA	NA	NA	NA
Ctaxi_contig_23212|comp33766_c0_seq4	-2.692381142	5.653035815	1.22E-14	8.31E-13	NA	NA	NA	NA	NA
Ctaxi_contig_59059|comp36682_c1_seq1	-2.691724191	6.913450815	1.18E-12	5.73E-11	NA	NA	NA	NA	NA
Ctaxi_contig_28738|comp34407_c6_seq1	-2.687116646	0.841444337	4.42E-05	0.000436044	NA	NA	NA	NA	NA
Ctaxi_contig_23601|comp33817_c0_seq3	-2.68696679	0.740204756	0.01137875	0.044926048	NA	NA	NA	NA	NA
Ctaxi_contig_58237|comp36640_c4_seq2	-2.684300974	4.971195772	7.73E-06	9.56E-05	nadh dehydrogenase	gi|545369152|ref|XP_005649335.1|hypothetical protein COCSUDRAFT_32818 [Coccomyxa subellipsoidea C-169] >gi|384251313|gb|EIE24791.1| hypothetical protein COCSUDRAFT_32818 [Coccomyxa subellipsoidea C-169]	AT3G12260.1		 LYR family of Fe/S cluster biogenesis protein 
Ctaxi_contig_24338|comp33917_c1_seq5	-2.683002269	4.207106267	6.02E-15	4.39E-13	NA	NA	NA	NA	NA
Ctaxi_contig_19161|comp33169_c2_seq1	-2.682523005	0.731333749	0.000661596	0.004407332	NA	NA	NA	NA	NA
Ctaxi_contig_18085|comp33015_c0_seq4	-2.680062311	9.641590389	1.39E-07	2.60E-06	NA	NA	NA	NA	NA
Ctaxi_contig_10972|comp31567_c0_seq3	-2.679553977	0.369126882	0.009598292	0.039273237	NA	NA	NA	NA	NA
Ctaxi_contig_39351|comp35406_c2_seq3	-2.67697487	1.263001039	0.000633567	0.004245215	kinesin k39	gi|157875544|ref|XP_001686160.1|conserved hypothetical protein [Leishmania major strain Friedlin] >gi|68129234|emb|CAJ07774.1| conserved hypothetical protein [Leishmania major strain Friedlin]	NA	NA	NA
Ctaxi_contig_26163|comp34121_c1_seq3	-2.675889508	1.839233881	1.21E-05	0.0001407	NA	NA	NA	NA	NA
Ctaxi_contig_62087|comp36843_c6_seq13	-2.67585482	1.724150213	0.001872912	0.010510693	heat repeat-containing protein 2	gi|291240909|ref|XP_002740361.1|PREDICTED: hypothetical protein [Saccoglossus kowalevskii]	NA	NA	NA
Ctaxi_contig_47519|comp35976_c15_seq2	-2.675818812	3.762472316	1.75E-11	7.02E-10	NA	NA	NA	NA	NA
Ctaxi_contig_49807|comp36131_c3_seq1	-2.675058465	2.858062047	2.81E-10	8.84E-09	phosphoenolpyruvate carboxylase	gi|552814823|ref|XP_005844287.1|hypothetical protein CHLNCDRAFT_37051 [Chlorella variabilis] >gi|307103928|gb|EFN52185.1| hypothetical protein CHLNCDRAFT_37051 [Chlorella variabilis]	AT2G42600.1	"ATPPC2,PPC2"	 phosphoenolpyruvate carboxylase 2 
Ctaxi_contig_18531|comp33081_c1_seq2	-2.673141324	1.83023681	2.79E-06	3.87E-05	ubiquitin specific protease 12	gi|561018567|gb|ESW17371.1|hypothetical protein PHAVU_007G234000g [Phaseolus vulgaris]	AT5G06600.3	UBP12	 ubiquitin-specific protease 12 
Ctaxi_contig_67797|comp37100_c4_seq13	-2.673079863	1.314387318	6.08E-05	0.000576308	NA	NA	NA	NA	NA
Ctaxi_contig_31241|comp34666_c6_seq2	-2.670985598	5.502495194	7.80E-14	4.55E-12	NA	NA	NA	NA	NA
Ctaxi_contig_29673|comp34510_c0_seq4	-2.670220873	2.507506448	3.57E-05	0.000364509	NA	NA	NA	NA	NA
Ctaxi_contig_43093|comp35684_c2_seq5	-2.663192664	5.485242795	5.08E-17	5.04E-15	NA	NA	NA	NA	NA
Ctaxi_contig_29812|comp34524_c8_seq2	-2.660839169	5.210759472	2.45E-16	2.21E-14	NA	NA	NA	NA	NA
Ctaxi_contig_37169|comp35213_c2_seq2	-2.660730069	4.554644593	1.23E-09	3.40E-08	NA	NA	NA	NA	NA
Ctaxi_contig_31035|comp34646_c2_seq2	-2.655242329	5.02833491	3.32E-16	2.94E-14	wd and tetratricopeptide repeats protein 1	gi|552822219|ref|XP_005846057.1|hypothetical protein CHLNCDRAFT_136223 [Chlorella variabilis] >gi|307105707|gb|EFN53955.1| hypothetical protein CHLNCDRAFT_136223 [Chlorella variabilis]	AT5G10940.1		 transducin family protein / WD-40 repeat family protein 
Ctaxi_contig_56319|comp36527_c1_seq2	-2.654439239	2.006075495	2.18E-06	3.10E-05	NA	NA	NA	NA	NA
Ctaxi_contig_60445|comp36757_c2_seq5	-2.653941166	5.583681334	8.49E-09	2.01E-07	NA	NA	NA	NA	NA
Ctaxi_contig_38565|comp35330_c3_seq1	-2.649256142	2.591794595	2.44E-09	6.38E-08	NA	NA	NA	NA	NA
Ctaxi_contig_54890|comp36436_c1_seq2	-2.646720494	4.867967205	4.03E-18	4.73E-16	NA	NA	NA	NA	NA
Ctaxi_contig_32522|comp34792_c1_seq5	-2.64530617	4.981648118	6.38E-07	1.04E-05	NA	NA	NA	NA	NA
Ctaxi_contig_69048|comp37152_c7_seq1	-2.644555634	3.306151325	7.24E-12	3.08E-10	NA	NA	NA	NA	NA
Ctaxi_contig_64093|comp36952_c1_seq1	-2.644384636	7.466105551	2.05E-25	5.78E-23	kinase-like protein	gi|545356380|ref|XP_005643909.1|kinase-like protein [Coccomyxa subellipsoidea C-169] >gi|384245873|gb|EIE19365.1| kinase-like protein [Coccomyxa subellipsoidea C-169]	AT2G17700.1		 ACT-like protein tyrosine kinase family protein 
Ctaxi_contig_14342|comp32347_c0_seq1	-2.643663162	3.038289345	0.006905823	0.030179027	NA	NA	NA	NA	NA
Ctaxi_contig_47715|comp35992_c1_seq14	-2.643421616	2.244142306	2.42E-09	6.34E-08	NA	NA	NA	NA	NA
Ctaxi_contig_12157|comp31873_c0_seq7	-2.642247251	2.788958054	1.75E-11	7.02E-10	NA	NA	NA	NA	NA
Ctaxi_contig_56947|comp36565_c2_seq1	-2.642021001	3.592207098	0.01213389	0.04719217	NA	NA	NA	NA	NA
Ctaxi_contig_21730|comp33566_c0_seq3	-2.641815277	4.706919909	1.22E-12	5.93E-11	NA	NA	NA	NA	NA
Ctaxi_contig_12153|comp31873_c0_seq3	-2.641734848	4.382400139	2.19E-14	1.43E-12	NA	NA	AT1G08465.1	YAB2	 Plant-specific transcription factor YABBY family protein 
Ctaxi_contig_63707|comp36933_c1_seq5	-2.639167456	4.974268998	6.28E-19	8.21E-17	NA	NA	NA	NA	NA
Ctaxi_contig_39227|comp35393_c2_seq3	-2.637595756	5.593414171	7.11E-15	5.09E-13	NA	NA	NA	NA	NA
Ctaxi_contig_60416|comp36755_c2_seq2	-2.632828313	3.807881945	3.90E-11	1.45E-09	NA	NA	NA	NA	NA
Ctaxi_contig_48052|comp36015_c0_seq1	-2.631493203	3.184757536	9.89E-10	2.80E-08	protein	gi|552832022|ref|XP_005848250.1|hypothetical protein CHLNCDRAFT_51790 [Chlorella variabilis] >gi|307107907|gb|EFN56148.1| hypothetical protein CHLNCDRAFT_51790 [Chlorella variabilis]	AT2G37220.1		 RNA-binding (RRM/RBD/RNP motifs) family protein 
Ctaxi_contig_54894|comp36436_c7_seq1	-2.631389644	8.617810317	1.15E-18	1.44E-16	NA	NA	NA	NA	NA
Ctaxi_contig_12080|comp31852_c0_seq2	-2.630116397	3.472135023	8.39E-06	0.000102143	NA	NA	NA	NA	NA
Ctaxi_contig_54892|comp36436_c2_seq1	-2.629129485	9.928145648	3.76E-19	5.09E-17	polysaccharide pyruvyl transferase	gi|552811954|ref|XP_005843598.1|hypothetical protein CHLNCDRAFT_28005 [Chlorella variabilis] >gi|307103234|gb|EFN51496.1| hypothetical protein CHLNCDRAFT_28005 [Chlorella variabilis]	NA	NA	NA
Ctaxi_contig_12079|comp31852_c0_seq1	-2.627701787	0.578895705	0.006085922	0.027312091	NA	NA	NA	NA	NA
Ctaxi_contig_59062|comp36682_c1_seq4	-2.62648813	4.004532842	1.85E-09	4.96E-08	NA	NA	NA	NA	NA
Ctaxi_contig_23982|comp33866_c2_seq1	-2.623512618	1.827066769	6.39E-07	1.04E-05	#NAME?	"gi|384569032|gb|AFI09261.1|LmrCD-specific DARPin, partial [synthetic construct]"	AT4G27780.1	ACBP2	 acyl-CoA binding protein 2 
Ctaxi_contig_35403|comp35052_c1_seq1	-2.621378213	3.075413128	2.13E-12	9.94E-11	u-box domain-containing protein 16-like	gi|388520537|gb|AFK48330.1|unknown [Medicago truncatula]	AT1G29340.1	"PUB17,ATPUB17"	 plant U-box 17 
Ctaxi_contig_30591|comp34605_c1_seq6	-2.620404302	6.114999741	1.38E-18	1.70E-16	poly -binding protein 3	gi|294462548|gb|ADE76820.1|unknown [Picea sitchensis]	AT5G64390.1	HEN4	 RNA-binding KH domain-containing protein 
Ctaxi_contig_72005|comp40326_c0_seq1	-2.620141184	0.876791409	0.000726794	0.004780521	NA	NA	NA	NA	NA
Ctaxi_contig_26318|comp34133_c0_seq3	-2.618778174	0.409456156	0.004144511	0.020022793	NA	NA	NA	NA	NA
Ctaxi_contig_15716|comp32604_c0_seq1	-2.618541819	6.691288714	1.57E-17	1.73E-15	NA	NA	NA	NA	NA
Ctaxi_contig_41757|comp35591_c0_seq1	-2.61822165	2.804175257	1.77E-07	3.24E-06	NA	NA	NA	NA	NA
Ctaxi_contig_70971|comp37232_c3_seq2	-2.617716172	6.418130472	9.10E-09	2.15E-07	NA	NA	NA	NA	NA
Ctaxi_contig_10188|comp31322_c0_seq3	-2.617435964	4.188738126	3.36E-10	1.04E-08	tyramine oxidase	gi|330917130|ref|XP_003297692.1|hypothetical protein PTT_08184 [Pyrenophora teres f. teres 0-1] >gi|311329489|gb|EFQ94214.1| hypothetical protein PTT_08184 [Pyrenophora teres f. teres 0-1]	AT4G12290.1		 Copper amine oxidase family protein 
Ctaxi_contig_67301|comp37088_c5_seq2	-2.616256898	2.659379317	6.14E-10	1.80E-08	NA	NA	NA	NA	NA
Ctaxi_contig_67028|comp37075_c0_seq5	-2.615792129	1.675269645	0.002405573	0.012867424	protein	gi|168037781|ref|XP_001771381.1|predicted protein [Physcomitrella patens] >gi|162677299|gb|EDQ63771.1| predicted protein [Physcomitrella patens]	AT4G24040.1	"ATTRE1,TRE1"	 trehalase 1 
Ctaxi_contig_30290|comp34570_c2_seq1	-2.61515792	2.646500212	1.65E-10	5.48E-09	NA	NA	NA	NA	NA
Ctaxi_contig_47719|comp35992_c4_seq3	-2.612698381	4.560347667	1.97E-15	1.53E-13	NA	NA	NA	NA	NA
Ctaxi_contig_52656|comp36306_c3_seq5	-2.612526524	2.190336408	0.005916576	0.026695867	phosphatidylinositol 4-kinase	gi|545365925|ref|XP_005647894.1|hypothetical protein COCSUDRAFT_65874 [Coccomyxa subellipsoidea C-169] >gi|384249870|gb|EIE23350.1| hypothetical protein COCSUDRAFT_65874 [Coccomyxa subellipsoidea C-169]	AT5G24240.1		 Phosphatidylinositol 3- and 4-kinase ;Ubiquitin family protein 
Ctaxi_contig_67776|comp37099_c1_seq15	-2.612506953	2.374225274	1.38E-05	0.000158829	NA	NA	NA	NA	NA
Ctaxi_contig_65653|comp37018_c1_seq1	-2.600881983	1.271792857	0.009202307	0.037919772	NA	NA	NA	NA	NA
Ctaxi_contig_21314|comp33494_c2_seq1	-2.599248458	1.070498458	0.003498858	0.01755221	NA	NA	NA	NA	NA
Ctaxi_contig_62962|comp36887_c1_seq9	-2.594167083	3.829311629	1.71E-11	6.88E-10	NA	NA	NA	NA	NA
Ctaxi_contig_31028|comp34646_c0_seq1	-2.592553143	6.536869928	2.75E-15	2.09E-13	NA	NA	NA	NA	NA
Ctaxi_contig_43089|comp35684_c2_seq1	-2.592176727	7.329856227	5.44E-19	7.17E-17	NA	NA	NA	NA	NA
Ctaxi_contig_25952|comp34091_c6_seq2	-2.59114818	0.961388774	0.000225126	0.001763707	NA	NA	NA	NA	NA
Ctaxi_contig_61454|comp36808_c1_seq6	-2.58956908	3.807440694	5.60E-13	2.87E-11	NA	NA	NA	NA	NA
Ctaxi_contig_57703|comp36610_c1_seq9	-2.587257961	4.009498852	7.46E-08	1.48E-06	NA	NA	NA	NA	NA
Ctaxi_contig_54575|comp36418_c2_seq4	-2.587158041	2.931969805	3.89E-09	9.83E-08	NA	NA	NA	NA	NA
Ctaxi_contig_32524|comp34792_c1_seq7	-2.587023431	4.870807898	2.32E-07	4.17E-06	NA	NA	NA	NA	NA
Ctaxi_contig_43552|comp35721_c4_seq4	-2.584078828	0.546042102	0.001874252	0.010514676	NA	NA	NA	NA	NA
Ctaxi_contig_39409|comp35409_c2_seq8	-2.581823513	4.16585367	6.03E-12	2.59E-10	NA	NA	NA	NA	NA
Ctaxi_contig_43095|comp35684_c2_seq7	-2.577751082	6.511258132	4.75E-11	1.74E-09	NA	NA	NA	NA	NA
Ctaxi_contig_56011|comp36506_c3_seq3	-2.574953503	0.498573493	0.00394701	0.019303633	cullin-associated nedd8-dissociated protein 1	gi|393906139|gb|EJD74192.1|Cullin-associated NEDD8-dissociated protein 1 [Loa loa]	AT2G02560.1	"CAND1,ATCAND1,ETA2,TIP120,HVE"	 cullin-associated and neddylation dissociated 
Ctaxi_contig_24340|comp33917_c1_seq7	-2.57446536	2.873190447	9.77E-10	2.77E-08	NA	NA	NA	NA	NA
Ctaxi_contig_21728|comp33566_c0_seq1	-2.574161778	5.892894105	6.61E-13	3.35E-11	NA	NA	NA	NA	NA
Ctaxi_contig_68090|comp37115_c0_seq3	-2.573613153	1.715015704	2.40E-06	3.38E-05	NA	NA	NA	NA	NA
Ctaxi_contig_65675|comp37018_c6_seq7	-2.573384581	0.735003002	0.004224694	0.020333549	NA	NA	NA	NA	NA
Ctaxi_contig_18082|comp33015_c0_seq1	-2.573297496	10.18401302	6.02E-08	1.22E-06	NA	NA	NA	NA	NA
Ctaxi_contig_23167|comp33762_c1_seq1	-2.569174428	7.93338965	1.87E-15	1.45E-13	NA	NA	NA	NA	NA
Ctaxi_contig_43088|comp35684_c1_seq1	-2.566591543	7.165184418	2.59E-08	5.60E-07	NA	NA	NA	NA	NA
Ctaxi_contig_39228|comp35393_c3_seq1	-2.564214579	8.502304908	1.38E-20	2.16E-18	NA	NA	NA	NA	NA
Ctaxi_contig_11277|comp31638_c0_seq2	-2.560590189	10.04619649	1.95E-16	1.80E-14	NA	NA	NA	NA	NA
Ctaxi_contig_53428|comp36340_c4_seq1	-2.556725383	0.456839354	0.010474372	0.04211217	NA	NA	NA	NA	NA
Ctaxi_contig_43091|comp35684_c2_seq3	-2.5564922	6.930960291	4.43E-19	5.91E-17	NA	NA	NA	NA	NA
Ctaxi_contig_60028|comp36733_c10_seq2	-2.55490235	1.299467218	6.40E-05	0.000603847	hypothetical protein VOLCADRAFT_99980	gi|302854363|ref|XP_002958690.1|hypothetical protein VOLCADRAFT_99980 [Volvox carteri f. nagariensis] >gi|300255971|gb|EFJ40250.1| hypothetical protein VOLCADRAFT_99980 [Volvox carteri f. nagariensis]	NA	NA	NA
Ctaxi_contig_48175|comp36024_c0_seq6	-2.550275795	1.627234131	0.000105585	0.000922343	ankyrin domain partial	gi|229582572|ref|YP_002840971.1|ankyrin [Sulfolobus islandicus Y.N.15.51] >gi|502134864|ref|WP_012717676.1| ankyrin [Sulfolobus islandicus] >gi|228013288|gb|ACP49049.1| Ankyrin [Sulfolobus islandicus Y.N.15.51]	AT2G03430.1		 Ankyrin repeat family protein 
Ctaxi_contig_49158|comp36086_c4_seq4	-2.548320832	3.909524824	9.19E-12	3.84E-10	NA	NA	NA	NA	NA
Ctaxi_contig_34455|comp34958_c0_seq2	-2.548279631	3.71499321	7.86E-11	2.80E-09	gtp-binding nuclear protein ran-like	gi|514766290|ref|XP_004965963.1|PREDICTED: GTP-binding nuclear protein Ran-3-like [Setaria italica]	AT5G20020.1	RAN2	 RAS-related GTP-binding nuclear protein 2 
Ctaxi_contig_28134|comp34336_c1_seq7	-2.546845514	0.75446142	0.000122965	0.001050796	atp-binding cassette superfamily	gi|302831455|ref|XP_002947293.1|hypothetical protein VOLCADRAFT_56598 [Volvox carteri f. nagariensis] >gi|300267700|gb|EFJ51883.1| hypothetical protein VOLCADRAFT_56598 [Volvox carteri f. nagariensis]	AT5G64840.1	"GCN5,ATGCN5"	 general control non-repressible 5 
Ctaxi_contig_45664|comp35842_c3_seq8	-2.546719428	2.073785107	9.76E-07	1.53E-05	NA	NA	NA	NA	NA
Ctaxi_contig_48980|comp36074_c0_seq3	-2.5460418	3.784764565	8.67E-06	0.000105089	NA	NA	NA	NA	NA
Ctaxi_contig_10186|comp31322_c0_seq1	-2.545127243	5.283502029	5.25E-09	1.29E-07	primary amine liver isozyme-like	gi|405966246|gb|EKC31553.1|Membrane primary amine oxidase [Crassostrea gigas]	NA	NA	NA
Ctaxi_contig_61216|comp36796_c9_seq4	-2.54509838	2.993558116	8.46E-06	0.000103015	ankyrin- partial	"gi|565316457|gb|ETE68115.1|Ankyrin-3, partial [Ophiophagus hannah]"	AT2G03430.1		 Ankyrin repeat family protein 
Ctaxi_contig_59055|comp36682_c0_seq10	-2.54450694	7.646495851	1.18E-15	9.69E-14	NA	NA	NA	NA	NA
Ctaxi_contig_64160|comp36957_c1_seq1	-2.543330577	1.544403734	0.00024488	0.001897946	cysteine desulfurase	gi|427722166|ref|YP_007069443.1|cysteine desulfurase [Leptolyngbya sp. PCC 7376] >gi|504945294|ref|WP_015132396.1| cysteine desulfurase [Leptolyngbya sp. PCC 7376] >gi|427353886|gb|AFY36609.1| cysteine desulfurase [Leptolyngbya sp. PCC 7376]	AT1G08490.1	"ATSUFS,SUFS,ATCPNIFS,ATNFS2,CPNIFS"	 chloroplastic NIFS-like cysteine desulfurase 
Ctaxi_contig_54232|comp36397_c1_seq1	-2.543201414	3.300049058	4.58E-09	1.14E-07	NA	NA	NA	NA	NA
Ctaxi_contig_22692|comp33701_c0_seq1	-2.54128985	6.479615023	1.32E-14	8.96E-13	rna-binding protein 45-like isoform 1	gi|159471882|ref|XP_001694085.1|predicted protein [Chlamydomonas reinhardtii] >gi|158277252|gb|EDP03021.1| predicted protein [Chlamydomonas reinhardtii]	NA	NA	NA
Ctaxi_contig_57104|comp36574_c3_seq1	-2.541040702	4.197401031	1.40E-07	2.63E-06	NA	NA	NA	NA	NA
Ctaxi_contig_60027|comp36733_c10_seq1	-2.538236054	4.042698246	1.13E-09	3.16E-08	hypothetical protein CHLREDRAFT_177538	gi|159481760|ref|XP_001698946.1|hypothetical protein CHLREDRAFT_177538 [Chlamydomonas reinhardtii] >gi|158273438|gb|EDO99228.1| predicted protein [Chlamydomonas reinhardtii]	NA	NA	NA
Ctaxi_contig_6252|comp28923_c0_seq3	-2.532290086	2.139684941	8.21E-05	0.000745578	NA	NA	NA	NA	NA
Ctaxi_contig_54889|comp36436_c1_seq1	-2.531352105	7.744536794	1.16E-14	7.96E-13	mitochondrial protein	gi|552821123|ref|XP_005845763.1|hypothetical protein CHLNCDRAFT_58444 [Chlorella variabilis] >gi|307105412|gb|EFN53661.1| hypothetical protein CHLNCDRAFT_58444 [Chlorella variabilis]	NA	NA	NA
Ctaxi_contig_63713|comp36933_c1_seq11	-2.531052757	4.226079505	8.39E-16	7.05E-14	NA	NA	NA	NA	NA
Ctaxi_contig_23561|comp33810_c7_seq2	-2.530963057	2.835676464	0.001714293	0.009783592	NA	NA	NA	NA	NA
Ctaxi_contig_42595|comp35649_c1_seq1	-2.530139427	1.64489624	2.80E-05	0.000295432	NA	NA	NA	NA	NA
Ctaxi_contig_44380|comp35766_c1_seq3	-2.52970563	3.725571665	1.67E-11	6.74E-10	abc transporter a family member 7	gi|297815962|ref|XP_002875864.1|hypothetical protein ARALYDRAFT_485139 [Arabidopsis lyrata subsp. lyrata] >gi|297321702|gb|EFH52123.1| hypothetical protein ARALYDRAFT_485139 [Arabidopsis lyrata subsp. lyrata]	AT3G47790.1	"ATATH7,ATH7"	 ABC2 homolog 7 
Ctaxi_contig_24335|comp33917_c1_seq2	-2.529072951	5.275821397	6.70E-13	3.39E-11	NA	NA	NA	NA	NA
Ctaxi_contig_12726|comp32007_c0_seq3	-2.524841187	5.879829101	1.53E-10	5.10E-09	NA	NA	NA	NA	NA
Ctaxi_contig_63320|comp36912_c4_seq1	-2.522240446	3.904745972	1.22E-13	6.81E-12	NA	NA	NA	NA	NA
Ctaxi_contig_25334|comp34037_c5_seq4	-2.519406356	0.763077299	0.001068472	0.006616464	NA	NA	NA	NA	NA
Ctaxi_contig_21515|comp33532_c1_seq1	-2.518767908	6.065640409	1.21E-18	1.51E-16	NA	NA	NA	NA	NA
Ctaxi_contig_49806|comp36131_c2_seq1	-2.518736749	0.638861628	0.001552435	0.009001637	phosphoenolpyruvate carboxylase	gi|302835908|ref|XP_002949515.1|hypothetical protein VOLCADRAFT_59445 [Volvox carteri f. nagariensis] >gi|300265342|gb|EFJ49534.1| hypothetical protein VOLCADRAFT_59445 [Volvox carteri f. nagariensis]	AT2G42600.1	"ATPPC2,PPC2"	 phosphoenolpyruvate carboxylase 2 
Ctaxi_contig_20845|comp33424_c0_seq21	-2.518153404	0.43468767	0.00095772	0.006051101	NA	NA	NA	NA	NA
Ctaxi_contig_32520|comp34792_c1_seq3	-2.516509185	5.698370187	1.12E-09	3.12E-08	NA	NA	NA	NA	NA
Ctaxi_contig_71128|comp37239_c1_seq1	-2.515601805	3.00220155	0.002144174	0.011713543	NA	NA	NA	NA	NA
Ctaxi_contig_39661|comp35434_c0_seq1	-2.51555841	1.769059188	3.82E-07	6.57E-06	NA	NA	NA	NA	NA
Ctaxi_contig_43092|comp35684_c2_seq4	-2.515227569	5.609142235	1.83E-14	1.21E-12	NA	NA	NA	NA	NA
Ctaxi_contig_60446|comp36757_c2_seq6	-2.513860948	4.820606195	1.47E-09	3.99E-08	NA	NA	NA	NA	NA
Ctaxi_contig_26273|comp34129_c0_seq2	-2.51196375	3.151906704	5.22E-10	1.56E-08	ankyrin-repeat protein	"gi|242760086|ref|XP_002339917.1|ankyrin, putative [Talaromyces stipitatus ATCC 10500] >gi|218723113|gb|EED22530.1| ankyrin, putative [Talaromyces stipitatus ATCC 10500]"	AT4G35450.4	"AKR2,AFT,AKR2A"	 ankyrin repeat-containing protein 2 
Ctaxi_contig_60444|comp36757_c2_seq4	-2.509793914	3.6026178	1.67E-05	0.00018632	NA	NA	NA	NA	NA
Ctaxi_contig_46374|comp35892_c5_seq20	-2.508740582	3.03383097	8.64E-06	0.000104801	sulfur stress regulator	gi|545363779|ref|XP_005646993.1|sulfur stress regulator [Coccomyxa subellipsoidea C-169] >gi|384248966|gb|EIE22449.1| sulfur stress regulator [Coccomyxa subellipsoidea C-169]	AT1G10940.1	"ASK1,SNRK2-4,SNRK2.4,SRK2A"	 Protein kinase superfamily protein 
Ctaxi_contig_32518|comp34792_c1_seq1	-2.507733295	5.78843314	6.93E-11	2.49E-09	NA	NA	NA	NA	NA
Ctaxi_contig_31234|comp34666_c3_seq18	-2.506299056	3.664986764	2.80E-12	1.28E-10	NA	NA	NA	NA	NA
Ctaxi_contig_32191|comp34764_c2_seq1	-2.505504268	3.523337916	1.14E-11	4.70E-10	NA	NA	NA	NA	NA
Ctaxi_contig_20665|comp33404_c2_seq3	-2.503799038	1.341452638	0.000110994	0.00096329	NA	NA	NA	NA	NA
Ctaxi_contig_23177|comp33762_c1_seq11	-2.500683921	7.912248296	3.51E-13	1.84E-11	NA	NA	NA	NA	NA
Ctaxi_contig_14585|comp32402_c1_seq1	-2.499951195	1.960158151	0.000286331	0.002165349	NA	NA	NA	NA	NA
Ctaxi_contig_67551|comp37094_c0_seq4	-2.49932598	5.115888636	5.84E-05	0.000556473	NA	NA	NA	NA	NA
Ctaxi_contig_62168|comp36847_c0_seq12	-2.498850795	5.844638272	5.46E-15	4.02E-13	abc transporter a family member 7-like	gi|356508588|ref|XP_003523037.1|PREDICTED: ABC transporter A family member 7-like [Glycine max]	AT3G47740.1	"ATATH2,ATH2,ABCA3"	 ABC2 homolog 2 
Ctaxi_contig_49610|comp36118_c0_seq3	-2.498553852	2.820849182	0.000852288	0.005488991	class ii aars and biotin synthetase	gi|545360036|ref|XP_005645430.1|class II aaRS and biotin synthetase [Coccomyxa subellipsoidea C-169] >gi|384247399|gb|EIE20886.1| class II aaRS and biotin synthetase [Coccomyxa subellipsoidea C-169]	AT2G25710.2	HCS1	 holocarboxylase synthase 1 
Ctaxi_contig_30602|comp34606_c5_seq4	-2.498092415	2.362303459	3.69E-05	0.000374308	NA	NA	NA	NA	NA
Ctaxi_contig_29809|comp34524_c3_seq2	-2.494994094	4.019819438	1.42E-08	3.22E-07	NA	NA	NA	NA	NA
Ctaxi_contig_43087|comp35684_c0_seq2	-2.4910633	5.839826757	7.41E-14	4.35E-12	NA	NA	NA	NA	NA
Ctaxi_contig_39224|comp35393_c1_seq3	-2.489725588	7.698255267	9.16E-11	3.19E-09	kinase-like protein	gi|552832448|ref|XP_005848350.1|hypothetical protein CHLNCDRAFT_145069 [Chlorella variabilis] >gi|307108007|gb|EFN56248.1| hypothetical protein CHLNCDRAFT_145069 [Chlorella variabilis]	AT5G08590.1	"ASK2,SNRK2-1,SNRK2.1,SRK2G"	 SNF1-related protein kinase 2.1 
Ctaxi_contig_36516|comp35160_c0_seq1	-2.486986661	1.875591479	1.10E-07	2.09E-06	hypothetical protein CHLNCDRAFT_138470	gi|552817679|ref|XP_005845007.1|hypothetical protein CHLNCDRAFT_138470 [Chlorella variabilis] >gi|307104652|gb|EFN52905.1| hypothetical protein CHLNCDRAFT_138470 [Chlorella variabilis]	NA	NA	NA
Ctaxi_contig_23166|comp33762_c0_seq1	-2.483680883	10.91911906	1.84E-15	1.44E-13	NA	NA	NA	NA	NA
Ctaxi_contig_23265|comp33772_c2_seq2	-2.483501823	5.797456791	3.48E-16	3.07E-14	hypothetical protein COCSUDRAFT_56639	gi|545361323|ref|XP_005645964.1|hypothetical protein COCSUDRAFT_56639 [Coccomyxa subellipsoidea C-169] >gi|384247935|gb|EIE21420.1| hypothetical protein COCSUDRAFT_56639 [Coccomyxa subellipsoidea C-169]	NA	NA	NA
Ctaxi_contig_26276|comp34129_c1_seq1	-2.482935664	5.792463978	3.68E-16	3.24E-14	transformed 3t3 cell double minute p53 binding protein isoform cra_c	gi|156387590|ref|XP_001634286.1|predicted protein [Nematostella vectensis] >gi|156221367|gb|EDO42223.1| predicted protein [Nematostella vectensis]	NA	NA	NA
Ctaxi_contig_61494|comp36810_c3_seq5	-2.482070032	4.756762858	8.71E-07	1.38E-05	NA	NA	NA	NA	NA
Ctaxi_contig_32534|comp34793_c0_seq5	-2.482045626	3.799862842	2.18E-07	3.93E-06	ankyrin repeat protein	gi|229582572|ref|YP_002840971.1|ankyrin [Sulfolobus islandicus Y.N.15.51] >gi|502134864|ref|WP_012717676.1| ankyrin [Sulfolobus islandicus] >gi|228013288|gb|ACP49049.1| Ankyrin [Sulfolobus islandicus Y.N.15.51]	AT2G03430.1		 Ankyrin repeat family protein 
Ctaxi_contig_21125|comp33464_c0_seq1	-2.481743564	5.393408318	1.97E-09	5.25E-08	NA	NA	NA	NA	NA
Ctaxi_contig_37164|comp35213_c0_seq2	-2.48170269	2.580562377	9.70E-07	1.52E-05	hypothetical protein CHLNCDRAFT_138382	gi|552817186|ref|XP_005844870.1|hypothetical protein CHLNCDRAFT_138382 [Chlorella variabilis] >gi|307104515|gb|EFN52768.1| hypothetical protein CHLNCDRAFT_138382 [Chlorella variabilis]	NA	NA	NA
Ctaxi_contig_54895|comp36436_c7_seq2	-2.480793131	7.59328487	5.38E-16	4.65E-14	NA	NA	NA	NA	NA
Ctaxi_contig_39407|comp35409_c2_seq6	-2.480527362	4.707158203	1.68E-12	7.95E-11	NA	NA	NA	NA	NA
Ctaxi_contig_66772|comp37065_c0_seq2	-2.479798806	3.457751902	9.26E-08	1.80E-06	NA	NA	NA	NA	NA
Ctaxi_contig_21926|comp33599_c0_seq2	-2.478211777	1.298184654	4.34E-05	0.0004299	replication factor c subunit 3	gi|470317215|gb|EMR08935.1|hypothetical protein PNEG_02716 [Pneumocystis murina B123]	AT5G27740.1	"EMB161,EMB2775,EMB251,RFC3"	 ATPase family associated with various cellular activities (AAA)  
Ctaxi_contig_39225|comp35393_c2_seq1	-2.477403163	7.361563379	3.94E-17	3.99E-15	NA	NA	NA	NA	NA
Ctaxi_contig_70966|comp37232_c2_seq6	-2.47643788	5.398850435	2.47E-15	1.90E-13	NA	NA	NA	NA	NA
Ctaxi_contig_21066|comp33457_c0_seq5	-2.475771629	1.157261741	0.002486693	0.013237611	solute carrier family 35 member g1-like	gi|552846716|ref|XP_005851682.1|hypothetical protein CHLNCDRAFT_132944 [Chlorella variabilis] >gi|307111346|gb|EFN59580.1| hypothetical protein CHLNCDRAFT_132944 [Chlorella variabilis]	NA	NA	NA
Ctaxi_contig_67804|comp37100_c4_seq20	-2.475357304	1.558271978	4.46E-06	5.89E-05	NA	NA	NA	NA	NA
Ctaxi_contig_54576|comp36418_c2_seq5	-2.474018056	3.576155154	9.38E-07	1.47E-05	NA	NA	NA	NA	NA
Ctaxi_contig_43132|comp35685_c4_seq1	-2.473800421	2.463457977	7.23E-10	2.09E-08	NA	NA	NA	NA	NA
Ctaxi_contig_28651|comp34398_c0_seq2	-2.466510923	1.752068228	2.08E-06	2.97E-05	polymorphic outer membrane protein	gi|428216442|ref|YP_007100907.1|polymorphic outer membrane protein [Pseudanabaena sp. PCC 7367] >gi|504976351|ref|WP_015163453.1| polymorphic outer membrane protein [Pseudanabaena sp. PCC 7367] >gi|427988224|gb|AFY68479.1| polymorphic outer membrane protein [Pseudanabaena sp. PCC 7367]	NA	NA	NA
Ctaxi_contig_23211|comp33766_c0_seq3	-2.465074129	5.386230213	1.07E-13	6.03E-12	NA	NA	NA	NA	NA
Ctaxi_contig_67029|comp37075_c0_seq6	-2.462104615	2.717256246	1.94E-06	2.79E-05	protein	gi|168037781|ref|XP_001771381.1|predicted protein [Physcomitrella patens] >gi|162677299|gb|EDQ63771.1| predicted protein [Physcomitrella patens]	AT4G24040.1	"ATTRE1,TRE1"	 trehalase 1 
Ctaxi_contig_52947|comp36325_c0_seq6	-2.461305805	2.006551408	0.01178115	0.046148608	hypothetical protein COCSUDRAFT_65173	gi|545370334|ref|XP_005649816.1|hypothetical protein COCSUDRAFT_65173 [Coccomyxa subellipsoidea C-169] >gi|384251795|gb|EIE25272.1| hypothetical protein COCSUDRAFT_65173 [Coccomyxa subellipsoidea C-169]	NA	NA	NA
Ctaxi_contig_36204|comp35127_c0_seq3	-2.450416932	7.330626464	2.21E-13	1.19E-11	hypothetical protein VOLCADRAFT_105298	gi|302840682|ref|XP_002951893.1|hypothetical protein VOLCADRAFT_105298 [Volvox carteri f. nagariensis] >gi|300262794|gb|EFJ46998.1| hypothetical protein VOLCADRAFT_105298 [Volvox carteri f. nagariensis]	NA	NA	NA
Ctaxi_contig_43331|comp35704_c2_seq1	-2.450299539	3.877974296	1.41E-15	1.13E-13	NA	NA	NA	NA	NA
Ctaxi_contig_29172|comp34453_c1_seq1	-2.44861425	8.317762503	6.81E-14	4.05E-12	NA	NA	NA	NA	NA
Ctaxi_contig_23794|comp33836_c2_seq5	-2.44700803	2.121291589	6.79E-07	1.10E-05	NA	NA	NA	NA	NA
Ctaxi_contig_32525|comp34792_c1_seq8	-2.446653212	3.791865625	6.72E-07	1.09E-05	NA	NA	NA	NA	NA
Ctaxi_contig_15373|comp32544_c1_seq1	-2.444067157	0.402925393	0.00342132	0.017220248	NA	NA	NA	NA	NA
Ctaxi_contig_34454|comp34958_c0_seq1	-2.444061208	5.117090145	5.35E-14	3.23E-12	sam-dependent methyltransferase	gi|495324591|ref|WP_008049335.1|SAM-dependent methyltransferase [Arthrospira sp. PCC 8005] >gi|375329729|emb|CCE15425.1| conserved hypothetical protein [Arthrospira sp. PCC 8005]	NA	NA	NA
Ctaxi_contig_71248|comp37245_c5_seq3	-2.441500266	3.097225147	6.13E-07	1.01E-05	NA	NA	NA	NA	NA
Ctaxi_contig_23877|comp33847_c2_seq4	-2.441050694	3.892461534	1.01E-11	4.21E-10	cellulose synthase	gi|511007960|gb|EPB89236.1|hypothetical protein HMPREF1544_03976 [Mucor circinelloides f. circinelloides 1006PhL]	NA	NA	NA
Ctaxi_contig_44379|comp35766_c1_seq2	-2.44084005	5.348027575	6.11E-12	2.62E-10	abc transporter a family member 7	gi|548844209|gb|ERN03835.1|hypothetical protein AMTR_s00078p00140160 [Amborella trichopoda]	AT3G47790.1	"ATATH7,ATH7"	 ABC2 homolog 7 
Ctaxi_contig_36340|comp35140_c0_seq1	-2.440330695	1.244244356	0.000138267	0.001163334	NA	NA	NA	NA	NA
Ctaxi_contig_35558|comp35069_c0_seq1	-2.43984329	0.856218199	0.001488886	0.008702788	hydrocephalus-inducing protein homolog	gi|291240427|ref|XP_002740120.1|PREDICTED: hypothetical protein [Saccoglossus kowalevskii]	NA	NA	NA
Ctaxi_contig_46525|comp35904_c2_seq1	-2.438866103	1.039859509	0.007207796	0.031216302	NA	NA	NA	NA	NA
Ctaxi_contig_30279|comp34568_c0_seq4	-2.436599314	8.233183124	1.19E-14	8.14E-13	polymorphic outer membrane protein	gi|548239627|ref|WP_022457812.1|polymorphic outer membrane protein [Fusobacterium sp. CAG:439] >gi|524762732|emb|CDE61481.1| polymorphic outer membrane protein [Fusobacterium sp. CAG:439]	NA	NA	NA
Ctaxi_contig_7543|comp30200_c0_seq1	-2.434350635	0.500600905	0.001061103	0.006578364	NA	NA	NA	NA	NA
Ctaxi_contig_21729|comp33566_c0_seq2	-2.434280425	5.948650563	6.18E-13	3.14E-11	NA	NA	NA	NA	NA
Ctaxi_contig_60018|comp36733_c6_seq3	-2.4334475	3.40444922	1.14E-10	3.89E-09	NA	NA	NA	NA	NA
Ctaxi_contig_8128|comp30552_c0_seq3	-2.432978456	1.160794466	0.002169951	0.011827226	NA	NA	NA	NA	NA
Ctaxi_contig_71316|comp37248_c4_seq7	-2.430179095	5.672439464	6.03E-10	1.77E-08	hypothetical protein EMIHUDRAFT_110305	gi|551615628|ref|XP_005788682.1|hypothetical protein EMIHUDRAFT_110305 [Emiliania huxleyi CCMP1516] >gi|485642157|gb|EOD36253.1| hypothetical protein EMIHUDRAFT_110305 [Emiliania huxleyi CCMP1516]	NA	NA	NA
Ctaxi_contig_16837|comp32797_c0_seq3	-2.430024252	1.008405734	6.73E-05	0.000630244	NA	NA	NA	NA	NA
Ctaxi_contig_31242|comp34666_c6_seq3	-2.427099439	1.266834828	0.002317314	0.012487499	NA	NA	NA	NA	NA
Ctaxi_contig_42598|comp35649_c2_seq3	-2.422192017	2.951491466	5.97E-09	1.45E-07	NA	NA	NA	NA	NA
Ctaxi_contig_60442|comp36757_c2_seq2	-2.420681508	7.082360329	1.60E-06	2.36E-05	NA	NA	NA	NA	NA
Ctaxi_contig_45528|comp35833_c1_seq5	-2.41988676	0.478444638	0.009912062	0.040275305	NA	NA	NA	NA	NA
Ctaxi_contig_6760|comp29562_c0_seq1	-2.419642153	1.734789387	8.76E-06	0.000106001	NA	NA	NA	NA	NA
Ctaxi_contig_64943|comp36991_c3_seq3	-2.415777773	4.993230588	1.31E-06	1.97E-05	NA	NA	NA	NA	NA
Ctaxi_contig_71154|comp37240_c1_seq15	-2.411635253	5.867302666	7.80E-13	3.89E-11	NA	NA	NA	NA	NA
Ctaxi_contig_15237|comp32522_c1_seq4	-2.411209663	4.507139123	1.34E-06	2.01E-05	NA	NA	NA	NA	NA
Ctaxi_contig_56596|comp36542_c1_seq2	-2.408454679	1.502352294	0.00159574	0.009206297	gtp-binding protein der	gi|517843205|ref|WP_019013413.1|hypothetical protein [Elioraea tepidiphila]	NA	NA	NA
Ctaxi_contig_19315|comp33188_c1_seq1	-2.408395256	7.717315404	0.00044668	0.003162719	NA	NA	NA	NA	NA
Ctaxi_contig_30546|comp34599_c5_seq1	-2.407475784	0.850809095	0.001916413	0.01070795	NA	NA	NA	NA	NA
Ctaxi_contig_42888|comp35670_c0_seq6	-2.407114735	1.873604809	1.94E-05	0.000213711	NA	NA	NA	NA	NA
Ctaxi_contig_52611|comp36303_c0_seq1	-2.40632853	4.64545853	8.10E-13	4.02E-11	NA	NA	NA	NA	NA
Ctaxi_contig_49805|comp36131_c1_seq4	-2.405981045	0.83381316	0.000647793	0.004326626	phosphoenolpyruvate carboxylase	gi|51701301|sp|P81831.2|CAPP1_CHLRERecName: Full=Phosphoenolpyruvate carboxylase 1; Short=PEP carboxylase 1; Short=PEPC 1; Short=PEPCase 1 >gi|41387682|gb|AAS01722.1| phosphoenolpyruvate carboxylase [Chlamydomonas reinhardtii]	AT2G42600.1	"ATPPC2,PPC2"	 phosphoenolpyruvate carboxylase 2 
Ctaxi_contig_31235|comp34666_c3_seq19	-2.405177846	2.492868233	3.35E-09	8.55E-08	NA	NA	NA	NA	NA
Ctaxi_contig_20922|comp33437_c0_seq2	-2.403521204	1.652535759	6.88E-05	0.000641634	NA	NA	NA	NA	NA
Ctaxi_contig_61693|comp36822_c2_seq4	-2.402875402	1.090836495	0.000465653	0.003278257	NA	NA	NA	NA	NA
Ctaxi_contig_31032|comp34646_c1_seq4	-2.399155419	5.436789749	1.75E-06	2.54E-05	hypothetical protein VOLCADRAFT_100946	gi|302856070|ref|XP_002959476.1|hypothetical protein VOLCADRAFT_100946 [Volvox carteri f. nagariensis] >gi|300255043|gb|EFJ39457.1| hypothetical protein VOLCADRAFT_100946 [Volvox carteri f. nagariensis]	NA	NA	NA
Ctaxi_contig_33532|comp34879_c0_seq14	-2.397628665	2.470263707	1.87E-07	3.41E-06	NA	NA	NA	NA	NA
Ctaxi_contig_62551|comp36864_c6_seq3	-2.397084674	2.23489669	5.90E-05	0.000561317	NA	NA	NA	NA	NA
Ctaxi_contig_70998|comp37234_c2_seq1	-2.396000829	5.892141683	0.000281539	0.002134916	dna repair endonuclease uvh1-like	gi|545375353|ref|XP_005651865.1|hypothetical protein COCSUDRAFT_34768 [Coccomyxa subellipsoidea C-169] >gi|384253847|gb|EIE27321.1| hypothetical protein COCSUDRAFT_34768 [Coccomyxa subellipsoidea C-169]	AT5G41150.2	"UVH1,ATRAD1,RAD1"	" Restriction endonuclease, type II-like superfamily protein "
Ctaxi_contig_47710|comp35992_c1_seq9	-2.394275072	5.447661129	1.64E-14	1.10E-12	NA	NA	NA	NA	NA
Ctaxi_contig_47717|comp35992_c4_seq1	-2.393975039	6.179240699	1.03E-15	8.56E-14	NA	NA	NA	NA	NA
Ctaxi_contig_15946|comp32643_c0_seq1	-2.3927476	1.135765426	0.000343448	0.002520109	NA	NA	NA	NA	NA
Ctaxi_contig_44374|comp35766_c0_seq1	-2.392653022	3.637086758	1.25E-09	3.44E-08	abc transporter a family member 7-like	gi|548844209|gb|ERN03835.1|hypothetical protein AMTR_s00078p00140160 [Amborella trichopoda]	AT3G47780.1	"ATATH6,ATH6"	 ABC2 homolog 6 
Ctaxi_contig_24332|comp33917_c0_seq1	-2.389399171	5.721207574	1.33E-09	3.63E-08	NA	NA	NA	NA	NA
Ctaxi_contig_58065|comp36628_c4_seq1	-2.388182648	5.583401229	9.91E-18	1.12E-15	carbonic anhydrase	gi|3133261|dbj|BAA28217.1|soluble carbonic anhydrase precursor [Chlorella sorokiniana]	NA	NA	NA
Ctaxi_contig_67813|comp37100_c6_seq1	-2.384831613	1.298678796	0.000620945	0.004169861	NA	NA	NA	NA	NA
Ctaxi_contig_40526|comp35511_c1_seq1	-2.383809964	4.823791335	2.84E-13	1.51E-11	protein phosphatase 2c family protein	gi|302809729|ref|XP_002986557.1|hypothetical protein SELMODRAFT_235036 [Selaginella moellendorffii] >gi|300145740|gb|EFJ12414.1| hypothetical protein SELMODRAFT_235036 [Selaginella moellendorffii]	AT1G09160.1		 Protein phosphatase 2C family protein 
Ctaxi_contig_59121|comp36684_c2_seq2	-2.381762323	1.914557209	8.15E-06	9.99E-05	NA	NA	NA	NA	NA
Ctaxi_contig_11713|comp31758_c0_seq1	-2.378841794	6.84554748	2.34E-17	2.48E-15	related to wd40-repeat protein (notchless protein)	gi|552827986|ref|XP_005847360.1|hypothetical protein CHLNCDRAFT_134594 [Chlorella variabilis] >gi|307107014|gb|EFN55258.1| hypothetical protein CHLNCDRAFT_134594 [Chlorella variabilis]	AT1G24530.1		 Transducin/WD40 repeat-like superfamily protein 
Ctaxi_contig_63719|comp36933_c1_seq17	-2.378420613	0.936032885	0.00112814	0.006925697	NA	NA	NA	NA	NA
Ctaxi_contig_43135|comp35686_c1_seq1	-2.374886486	1.051523624	6.51E-05	0.000612698	zinc finger transcription factor	gi|159484052|ref|XP_001700074.1|predicted protein [Chlamydomonas reinhardtii] >gi|158272570|gb|EDO98368.1| predicted protein [Chlamydomonas reinhardtii]	NA	NA	NA
Ctaxi_contig_10477|comp31401_c2_seq2	-2.374844745	3.475527737	7.12E-06	8.89E-05	NA	NA	NA	NA	NA
Ctaxi_contig_43094|comp35684_c2_seq6	-2.374777918	3.988303945	2.75E-11	1.06E-09	NA	NA	NA	NA	NA
Ctaxi_contig_30998|comp34643_c2_seq1	-2.37198138	4.742376139	3.27E-11	1.24E-09	NA	NA	NA	NA	NA
Ctaxi_contig_23216|comp33766_c1_seq3	-2.370099162	5.553934582	4.49E-12	1.98E-10	NA	NA	NA	NA	NA
Ctaxi_contig_54477|comp36412_c2_seq1	-2.369347002	3.630537339	2.08E-11	8.21E-10	NA	NA	NA	NA	NA
Ctaxi_contig_71333|comp37249_c5_seq1	-2.366064928	3.678783192	1.97E-11	7.82E-10	NA	NA	NA	NA	NA
Ctaxi_contig_54467|comp36412_c1_seq1	-2.365138491	2.484890474	3.09E-08	6.58E-07	NA	NA	NA	NA	NA
Ctaxi_contig_51071|comp36214_c1_seq9	-2.359832793	0.310346403	0.002773423	0.014486379	NA	NA	NA	NA	NA
Ctaxi_contig_47074|comp35949_c3_seq1	-2.356880893	4.331681716	4.71E-11	1.73E-09	pan domain-containing protein	gi|530741188|gb|EQC39430.1|hypothetical protein SDRG_03633 [Saprolegnia diclina VS20]	NA	NA	NA
Ctaxi_contig_17545|comp32918_c3_seq4	-2.356472038	0.334382193	0.004143295	0.02001982	NA	NA	NA	NA	NA
Ctaxi_contig_36996|comp35205_c2_seq7	-2.354814294	5.513671183	6.79E-16	5.79E-14	NA	NA	NA	NA	NA
Ctaxi_contig_35950|comp35104_c0_seq4	-2.353531412	2.046848816	7.29E-05	0.000673975	serine threonine-protein phosphatase 6 regulatory ankyrin repeat subunit c	"gi|154416745|ref|XP_001581394.1|ankyrin repeat protein [Trichomonas vaginalis G3] >gi|121915621|gb|EAY20408.1| ankyrin repeat protein, putative [Trichomonas vaginalis G3]"	AT3G09890.2		 Ankyrin repeat family protein 
Ctaxi_contig_11478|comp31689_c5_seq3	-2.353468502	1.686989725	0.000213987	0.001689547	NA	NA	NA	NA	NA
Ctaxi_contig_34157|comp34935_c0_seq2	-2.35072517	6.415586459	1.62E-16	1.51E-14	NA	NA	NA	NA	NA
Ctaxi_contig_51392|comp36236_c0_seq2	-2.347477843	3.347675985	5.65E-05	0.000540294	probable lrr receptor-like serine threonine-protein kinase at5g45780-like	gi|508782207|gb|EOY29463.1|Leucine-rich repeat transmembrane protein kinase [Theobroma cacao]	AT5G45780.1		 Leucine-rich repeat protein kinase family protein 
Ctaxi_contig_54896|comp36436_c8_seq1	-2.346129802	9.369586814	5.31E-09	1.31E-07	tpr-like protein	gi|302829725|ref|XP_002946429.1|hypothetical protein VOLCADRAFT_103021 [Volvox carteri f. nagariensis] >gi|300268175|gb|EFJ52356.1| hypothetical protein VOLCADRAFT_103021 [Volvox carteri f. nagariensis]	AT1G09900.1		 Pentatricopeptide repeat (PPR-like) superfamily protein 
Ctaxi_contig_24217|comp33899_c2_seq1	-2.34524732	0.498260737	0.005901836	0.026637861	NA	NA	NA	NA	NA
Ctaxi_contig_39732|comp35441_c1_seq11	-2.344730743	5.558951546	4.93E-13	2.55E-11	NA	NA	NA	NA	NA
Ctaxi_contig_30586|comp34605_c1_seq1	-2.344422173	7.943239972	1.19E-10	4.06E-09	nucleic acid binding protein	gi|514731726|ref|XP_004957252.1|PREDICTED: poly(rC)-binding protein 3-like [Setaria italica]	AT1G51580.1		 RNA-binding KH domain-containing protein 
Ctaxi_contig_57673|comp36609_c0_seq1	-2.341042878	2.995374723	7.92E-06	9.75E-05	NA	NA	NA	NA	NA
Ctaxi_contig_10708|comp31481_c0_seq11	-2.336394382	1.728359488	0.00028129	0.002133516	NA	NA	NA	NA	NA
Ctaxi_contig_67748|comp37098_c3_seq1	-2.334434	5.540178191	1.03E-14	7.16E-13	isovaleryl- dehydrogenase	gi|545364306|ref|XP_005647217.1|acyl-CoA dehydrogenase NM domain-like protein [Coccomyxa subellipsoidea C-169] >gi|384249191|gb|EIE22673.1| acyl-CoA dehydrogenase NM domain-like protein [Coccomyxa subellipsoidea C-169]	AT3G45300.1	"IVD,ATIVD,IVDH"	 isovaleryl-CoA-dehydrogenase 
Ctaxi_contig_61498|comp36810_c3_seq9	-2.330370211	3.118858582	1.44E-07	2.68E-06	NA	NA	NA	NA	NA
Ctaxi_contig_61691|comp36822_c2_seq2	-2.32882642	2.737600525	3.07E-08	6.53E-07	NA	NA	NA	NA	NA
Ctaxi_contig_51807|comp36250_c4_seq1	-2.328628078	0.948992642	0.002900073	0.015039504	NA	NA	NA	NA	NA
Ctaxi_contig_22698|comp33701_c2_seq3	-2.328026123	6.745591843	1.78E-11	7.11E-10	hypothetical protein CHLNCDRAFT_139351	gi|552814768|ref|XP_005844271.1|hypothetical protein CHLNCDRAFT_139351 [Chlorella variabilis] >gi|307103912|gb|EFN52169.1| hypothetical protein CHLNCDRAFT_139351 [Chlorella variabilis]	NA	NA	NA
Ctaxi_contig_24130|comp33887_c5_seq1	-2.327260311	6.552477515	8.27E-10	2.37E-08	NA	NA	NA	NA	NA
Ctaxi_contig_35906|comp35100_c1_seq1	-2.326298619	4.844891442	5.39E-14	3.25E-12	NA	NA	NA	NA	NA
Ctaxi_contig_57189|comp36578_c1_seq5	-2.326276729	5.658342714	3.22E-11	1.23E-09	zinc finger ccch domain-containing protein 20-like	gi|552827789|ref|XP_005847308.1|hypothetical protein CHLNCDRAFT_134430 [Chlorella variabilis] >gi|307106962|gb|EFN55206.1| hypothetical protein CHLNCDRAFT_134430 [Chlorella variabilis]	AT2G25900.2	ATCTH	 Zinc finger C-x8-C-x5-C-x3-H type family protein 
Ctaxi_contig_19734|comp33258_c0_seq1	-2.326084903	1.249962085	0.00013976	0.001174414	NA	NA	NA	NA	NA
Ctaxi_contig_69857|comp37182_c0_seq2	-2.325217055	7.085612107	3.74E-12	1.68E-10	ferredoxin (2fe-2s)	gi|493683244|ref|WP_006633390.1|ferredoxin [Microcoleus vaginatus] >gi|333458462|gb|EGK87079.1| ferredoxin (2Fe-2S) [Microcoleus vaginatus FGP-2]	AT1G60950.1	"FEDA,ATFD2"	 2Fe-2S ferredoxin-like superfamily protein 
Ctaxi_contig_30763|comp34622_c4_seq5	-2.325150552	0.669603007	0.000723554	0.004762965	NA	NA	NA	NA	NA
Ctaxi_contig_47708|comp35992_c1_seq7	-2.32407753	5.046260216	1.61E-09	4.36E-08	NA	NA	NA	NA	NA
Ctaxi_contig_11757|comp31770_c1_seq1	-2.323389011	5.860136217	3.24E-13	1.71E-11	ankyrin repeat domain protein	"gi|402550781|pdb|4GMR|AChain A, Crystal Structure Of Engineered Protein. Northeast Structural Genomics Consortium Target Or266. >gi|402550782|pdb|4GMR|B Chain B, Crystal Structure Of Engineered Protein. Northeast Structural Genomics Consortium Target Or266"	AT5G12320.1		 ankyrin repeat family protein 
Ctaxi_contig_29183|comp34453_c5_seq2	-2.323027861	8.494857168	9.02E-16	7.54E-14	NA	NA	NA	NA	NA
Ctaxi_contig_47851|comp36000_c0_seq9	-2.320868196	3.592458308	2.60E-10	8.31E-09	NA	NA	NA	NA	NA
Ctaxi_contig_70198|comp37196_c4_seq8	-2.31950274	1.486376897	0.001381268	0.008179885	alkylated dna repair protein alkb homolog 8	gi|545376599|ref|XP_005652372.1|hypothetical protein COCSUDRAFT_83448 [Coccomyxa subellipsoidea C-169] >gi|384254354|gb|EIE27828.1| hypothetical protein COCSUDRAFT_83448 [Coccomyxa subellipsoidea C-169]	AT1G36310.2		 S-adenosyl-L-methionine-dependent methyltransferases superfamily protein 
Ctaxi_contig_36522|comp35160_c0_seq7	-2.318289864	0.790047778	0.001747223	0.009925645	NA	NA	NA	NA	NA
Ctaxi_contig_39735|comp35441_c1_seq14	-2.317966082	5.680485686	1.06E-10	3.66E-09	transient receptor potential ion channel protein	gi|159479494|ref|XP_001697825.1|transient receptor potential ion channel protein [Chlamydomonas reinhardtii] >gi|158273923|gb|EDO99708.1| transient receptor potential ion channel protein [Chlamydomonas reinhardtii]	NA	NA	NA
Ctaxi_contig_28737|comp34407_c4_seq1	-2.317299529	0.760573478	0.003604473	0.017987293	pumilio domain-containing protein ppd1	gi|557556525|gb|ESR66539.1|hypothetical protein CICLE_v10007330mg [Citrus clementina]	AT4G25880.1	"APUM6,PUM6"	 pumilio 6 
Ctaxi_contig_39754|comp35443_c1_seq1	-2.316884535	6.391186393	1.41E-08	3.21E-07	NA	NA	NA	NA	NA
Ctaxi_contig_49246|comp36093_c1_seq1	-2.315485989	3.857943215	5.45E-07	9.03E-06	NA	NA	NA	NA	NA
Ctaxi_contig_47847|comp36000_c0_seq5	-2.314165083	5.173218915	2.51E-16	2.26E-14	NA	NA	NA	NA	NA
Ctaxi_contig_28358|comp34365_c0_seq4	-2.313233774	1.226171018	0.002680804	0.014086475	NA	NA	NA	NA	NA
Ctaxi_contig_69403|comp37166_c9_seq1	-2.312959559	4.744448691	1.04E-14	7.25E-13	50s ribosomal protein chloroplastic-like	gi|545366358|ref|XP_005648079.1|ribosomal protein L15 [Coccomyxa subellipsoidea C-169] >gi|384250055|gb|EIE23535.1| ribosomal protein L15 [Coccomyxa subellipsoidea C-169]	AT3G25920.1	RPL15	 ribosomal protein L15 
Ctaxi_contig_33543|comp34879_c0_seq25	-2.310727695	2.67061592	2.82E-06	3.90E-05	NA	NA	NA	NA	NA
Ctaxi_contig_58165|comp36635_c6_seq1	-2.310442655	2.790139692	1.40E-08	3.20E-07	t-complex delta subunit	gi|115445891|ref|NP_001046725.1|Os02g0332200 [Oryza sativa Japonica Group] >gi|46390985|dbj|BAD16520.1| putative cytosolic chaperonin delta-subunit [Oryza sativa Japonica Group] >gi|113536256|dbj|BAF08639.1| Os02g0332200 [Oryza sativa Japonica Group] >gi|215695341|dbj|BAG90532.1| unnamed protein product [Oryza sativa Japonica Group] >gi|222636848|gb|EEE66980.1| hypothetical protein OsJ_23870 [Oryza sativa Japonica Group]	AT3G18190.1		 TCP-1/cpn60 chaperonin family protein 
Ctaxi_contig_60016|comp36733_c6_seq1	-2.308699779	3.740376656	8.30E-10	2.37E-08	hypothetical protein VOLCADRAFT_99981	gi|302854365|ref|XP_002958691.1|hypothetical protein VOLCADRAFT_99981 [Volvox carteri f. nagariensis] >gi|300255972|gb|EFJ40251.1| hypothetical protein VOLCADRAFT_99981 [Volvox carteri f. nagariensis]	NA	NA	NA
Ctaxi_contig_24127|comp33887_c1_seq1	-2.307511502	4.24407042	2.62E-08	5.67E-07	NA	NA	NA	NA	NA
Ctaxi_contig_60025|comp36733_c6_seq10	-2.307430951	2.108736671	1.95E-06	2.81E-05	NA	NA	NA	NA	NA
Ctaxi_contig_30585|comp34605_c0_seq1	-2.306497434	5.018014703	2.33E-10	7.50E-09	rna-binding kh domain-containing protein	gi|168013158|ref|XP_001759268.1|predicted protein [Physcomitrella patens] >gi|162689581|gb|EDQ75952.1| predicted protein [Physcomitrella patens]	AT5G15270.1		 RNA-binding KH domain-containing protein 
Ctaxi_contig_71436|comp37253_c0_seq3	-2.301805684	4.895719427	8.36E-09	1.99E-07	copper amine oxidase	gi|551560691|ref|XP_005767244.1|hypothetical protein EMIHUDRAFT_197391 [Emiliania huxleyi CCMP1516] >gi|485617640|gb|EOD14815.1| hypothetical protein EMIHUDRAFT_197391 [Emiliania huxleyi CCMP1516]	AT1G31690.1		 Copper amine oxidase family protein 
Ctaxi_contig_49672|comp36121_c4_seq3	-2.300793059	6.755017222	8.56E-17	8.37E-15	alanine aminotransferase	gi|159480896|ref|XP_001698518.1|alanine aminotransferase [Chlamydomonas reinhardtii] >gi|158282258|gb|EDP08011.1| alanine aminotransferase [Chlamydomonas reinhardtii]	AT1G23310.1	"GGT1,AOAT1,GGAT1"	 glutamate:glyoxylate aminotransferase 
Ctaxi_contig_67794|comp37100_c4_seq10	-2.298754845	2.524525569	3.54E-08	7.44E-07	NA	NA	NA	NA	NA
Ctaxi_contig_19195|comp33172_c3_seq6	-2.296918143	0.821998829	0.000716286	0.004722584	phosphatidylserine decarboxylase	gi|518706647|ref|WP_019867744.1|hypothetical protein [Methylovulum miyakonense]	NA	NA	NA
Ctaxi_contig_33548|comp34879_c0_seq30	-2.294426477	1.592441551	0.007575615	0.0324885	NA	NA	NA	NA	NA
Ctaxi_contig_31001|comp34643_c3_seq1	-2.293027236	4.497715819	7.69E-12	3.25E-10	NA	NA	NA	NA	NA
Ctaxi_contig_60441|comp36757_c2_seq1	-2.290865854	7.354962496	3.19E-06	4.34E-05	hypothetical protein VOLCADRAFT_95582	gi|302846379|ref|XP_002954726.1|hypothetical protein VOLCADRAFT_95582 [Volvox carteri f. nagariensis] >gi|300259909|gb|EFJ44132.1| hypothetical protein VOLCADRAFT_95582 [Volvox carteri f. nagariensis]	NA	NA	NA
Ctaxi_contig_30292|comp34570_c3_seq1	-2.287362034	4.934336178	4.65E-05	0.000455879	NA	NA	NA	NA	NA
Ctaxi_contig_13271|comp32123_c0_seq4	-2.287179779	0.504354074	0.008387373	0.035164518	NA	NA	NA	NA	NA
Ctaxi_contig_17960|comp32990_c0_seq1	-2.287167371	0.827359823	0.002756808	0.014410881	NA	NA	NA	NA	NA
Ctaxi_contig_61219|comp36796_c9_seq7	-2.286106354	4.420151847	5.94E-11	2.15E-09	ankyrin repeat and socs box protein 13	gi|47216108|emb|CAG11176.1|unnamed protein product [Tetraodon nigroviridis]	AT2G03430.1		 Ankyrin repeat family protein 
Ctaxi_contig_37980|comp35284_c3_seq2	-2.283593239	4.757707039	2.73E-10	8.66E-09	sun domain-containing protein	gi|513030167|gb|AGO10211.1|AaceriAEL312Cp [Saccharomycetaceae sp. 'Ashbya aceri']	NA	NA	NA
Ctaxi_contig_32517|comp34792_c0_seq3	-2.283178526	4.336898749	3.21E-05	0.000332341	NA	NA	NA	NA	NA
Ctaxi_contig_23266|comp33772_c2_seq3	-2.28097604	5.000486895	9.49E-15	6.69E-13	NA	NA	NA	NA	NA
Ctaxi_contig_64520|comp36967_c1_seq12	-2.280781703	4.348597485	1.68E-12	7.95E-11	NA	NA	NA	NA	NA
Ctaxi_contig_22845|comp33722_c3_seq2	-2.27843939	0.854402172	0.001020989	0.006374725	NA	NA	NA	NA	NA
Ctaxi_contig_65432|comp37009_c2_seq85	-2.277937505	2.832447592	7.37E-05	0.000680071	NA	NA	NA	NA	NA
Ctaxi_contig_52328|comp36283_c3_seq2	-2.277863298	2.692595655	0.001388122	0.008217551	zinc finger ccch domain-containing protein 30-like	"gi|545365795|ref|XP_005647840.1|hypothetical protein COCSUDRAFT_15780, partial [Coccomyxa subellipsoidea C-169] >gi|384249815|gb|EIE23296.1| hypothetical protein COCSUDRAFT_15780, partial [Coccomyxa subellipsoidea C-169]"	AT5G12850.1		 CCCH-type zinc finger protein with ARM repeat domain 
Ctaxi_contig_28736|comp34407_c3_seq1	-2.27561914	1.992705715	1.00E-05	0.000119211	NA	NA	NA	NA	NA
Ctaxi_contig_10476|comp31401_c2_seq1	-2.274646384	5.847216764	1.64E-06	2.41E-05	NA	NA	NA	NA	NA
Ctaxi_contig_30946|comp34637_c0_seq5	-2.273198388	0.62209424	0.003918461	0.019197811	NA	NA	NA	NA	NA
Ctaxi_contig_42787|comp35664_c2_seq9	-2.271751411	1.356028057	0.006565668	0.028985106	NA	NA	NA	NA	NA
Ctaxi_contig_39851|comp35448_c3_seq5	-2.270329624	8.025571735	6.31E-18	7.35E-16	pur alpha-1	gi|545367789|ref|XP_005648699.1|hypothetical protein COCSUDRAFT_62670 [Coccomyxa subellipsoidea C-169] >gi|384250676|gb|EIE24155.1| hypothetical protein COCSUDRAFT_62670 [Coccomyxa subellipsoidea C-169]	AT2G32080.2	PURALPHA-1	 purin-rich alpha 1 
Ctaxi_contig_67769|comp37099_c1_seq8	-2.269379453	4.164115605	3.56E-10	1.10E-08	NA	NA	NA	NA	NA
Ctaxi_contig_57195|comp36578_c1_seq11	-2.269246427	2.475122694	0.000603737	0.004078133	NA	NA	NA	NA	NA
Ctaxi_contig_70694|comp37218_c7_seq8	-2.26923998	3.359897768	2.67E-11	1.03E-09	NA	NA	NA	NA	NA
Ctaxi_contig_66913|comp37068_c1_seq18	-2.267447719	3.878563526	4.98E-09	1.23E-07	NA	NA	NA	NA	NA
Ctaxi_contig_68662|comp37133_c2_seq1	-2.267430795	1.764386348	0.000257138	0.001983612	NA	NA	NA	NA	NA
Ctaxi_contig_29182|comp34453_c5_seq1	-2.267305196	8.816501027	6.68E-15	4.82E-13	NA	NA	NA	NA	NA
Ctaxi_contig_22696|comp33701_c2_seq1	-2.266107552	9.455048245	3.07E-17	3.16E-15	short-chain dehydrogenase	gi|545355684|ref|XP_005643618.1|NAD(P)-binding protein [Coccomyxa subellipsoidea C-169] >gi|384245581|gb|EIE19074.1| NAD(P)-binding protein [Coccomyxa subellipsoidea C-169]	AT5G02540.1		 NAD(P)-binding Rossmann-fold superfamily protein 
Ctaxi_contig_52617|comp36303_c4_seq1	-2.265162711	4.639544779	4.06E-11	1.51E-09	NA	NA	NA	NA	NA
Ctaxi_contig_52133|comp36271_c2_seq23	-2.264413724	1.157199456	0.006053373	0.027188846	ankyrin repeat protein	"gi|157106769|ref|XP_001649474.1|ankyrin 2,3/unc44 [Aedes aegypti] >gi|108868779|gb|EAT33004.1| AAEL014742-PA, partial [Aedes aegypti]"	AT2G03430.1		 Ankyrin repeat family protein 
Ctaxi_contig_28654|comp34398_c2_seq3	-2.263954285	2.054656384	7.34E-06	9.12E-05	polymorphic outer membrane protein	"gi|497725735|ref|WP_010039919.1|hypothetical protein, partial [Gemmata obscuriglobus]"	NA	NA	NA
Ctaxi_contig_39156|comp35385_c0_seq4	-2.261632598	1.3145707	0.003330437	0.016826331	NA	NA	NA	NA	NA
Ctaxi_contig_30032|comp34539_c1_seq1	-2.261025875	2.664524252	4.03E-07	6.88E-06	enolase	gi|159489988|ref|XP_001702971.1|enolase [Chlamydomonas reinhardtii] >gi|158270878|gb|EDO96709.1| enolase [Chlamydomonas reinhardtii]	AT2G29560.1	ENOC	 cytosolic enolase 
Ctaxi_contig_22699|comp33701_c2_seq4	-2.260987618	8.070145028	4.32E-14	2.64E-12	rna-binding protein 45	gi|302844343|ref|XP_002953712.1|hypothetical protein VOLCADRAFT_106063 [Volvox carteri f. nagariensis] >gi|300261121|gb|EFJ45336.1| hypothetical protein VOLCADRAFT_106063 [Volvox carteri f. nagariensis]	NA	NA	NA
Ctaxi_contig_63831|comp36941_c0_seq1	-2.25966479	4.256680106	2.55E-12	1.17E-10	molecular chaperone	gi|488804136|ref|WP_002716542.1|hypothetical protein [Afipia felis] >gi|410881103|gb|EKS28943.1| hypothetical protein HMPREF9697_01471 [Afipia felis ATCC 53690]	AT1G24120.1	ARL1	 ARG1-like 1 
Ctaxi_contig_22703|comp33701_c2_seq8	-2.259304503	7.474846519	6.23E-16	5.33E-14	hypothetical protein CHLNCDRAFT_139351	gi|552814768|ref|XP_005844271.1|hypothetical protein CHLNCDRAFT_139351 [Chlorella variabilis] >gi|307103912|gb|EFN52169.1| hypothetical protein CHLNCDRAFT_139351 [Chlorella variabilis]	NA	NA	NA
Ctaxi_contig_54475|comp36412_c1_seq9	-2.258889462	1.397969814	0.000684969	0.004549401	squamosa promoter-binding-like protein 2	gi|545357186|ref|XP_005644255.1|hypothetical protein COCSUDRAFT_67762 [Coccomyxa subellipsoidea C-169] >gi|384246220|gb|EIE19711.1| hypothetical protein COCSUDRAFT_67762 [Coccomyxa subellipsoidea C-169]	AT2G33810.1	SPL3	 squamosa promoter binding protein-like 3 
Ctaxi_contig_20906|comp33434_c0_seq3	-2.258394629	1.651553153	9.27E-05	0.000826637	NA	NA	NA	NA	NA
Ctaxi_contig_23168|comp33762_c1_seq2	-2.256778995	10.06475127	6.91E-11	2.49E-09	NA	NA	NA	NA	NA
Ctaxi_contig_63321|comp36912_c4_seq2	-2.255668521	3.717560256	6.90E-10	2.01E-08	NA	NA	NA	NA	NA
Ctaxi_contig_62756|comp36876_c1_seq1	-2.255453598	7.273476713	2.30E-14	1.49E-12	sphingosine-1-phosphate lyase	gi|545374243|ref|XP_005651428.1|PLP-dependent transferase [Coccomyxa subellipsoidea C-169] >gi|384253409|gb|EIE26884.1| PLP-dependent transferase [Coccomyxa subellipsoidea C-169]	AT1G27980.1	"DPL1,ATDPL1"	 dihydrosphingosine phosphate lyase 
Ctaxi_contig_35948|comp35104_c0_seq2	-2.251950362	3.310900712	1.95E-10	6.37E-09	serine protease	gi|498066128|ref|WP_010380284.1|serine protease [Pseudoalteromonas rubra] >gi|540288234|gb|ERG46477.1| serine protease [Pseudoalteromonas rubra ATCC 29570]	NA	NA	NA
Ctaxi_contig_31417|comp34688_c2_seq2	-2.250758062	4.735181811	2.76E-10	8.73E-09	NA	NA	NA	NA	NA
Ctaxi_contig_68113|comp37115_c3_seq3	-2.250382637	3.402730401	2.67E-10	8.51E-09	NA	NA	NA	NA	NA
Ctaxi_contig_30606|comp34606_c5_seq8	-2.25025535	2.2419429	9.27E-06	0.000111444	NA	NA	NA	NA	NA
Ctaxi_contig_31034|comp34646_c2_seq1	-2.247680038	6.067121244	5.28E-09	1.30E-07	wd and tetratricopeptide repeats protein 1-like	"gi|545366240|ref|XP_005648032.1|WD40 repeat-like protein, partial [Coccomyxa subellipsoidea C-169] >gi|384250008|gb|EIE23488.1| WD40 repeat-like protein, partial [Coccomyxa subellipsoidea C-169]"	AT5G10940.2		 transducin family protein / WD-40 repeat family protein 
Ctaxi_contig_23169|comp33762_c1_seq3	-2.247088679	11.00904493	3.69E-14	2.30E-12	NA	NA	NA	NA	NA
Ctaxi_contig_30358|comp34576_c3_seq2	-2.246969271	2.236561255	0.001809703	0.010214435	dihydrolipoyllysine-residue acetyltransferase component 1 of pyruvate dehydrogenase mitochondrial-like	gi|545372706|ref|XP_005650790.1|pyruvate dehydrogenase [Coccomyxa subellipsoidea C-169] >gi|384252771|gb|EIE26246.1| pyruvate dehydrogenase [Coccomyxa subellipsoidea C-169]	AT3G52200.1	LTA3	" Dihydrolipoamide acetyltransferase, long form protein "
Ctaxi_contig_31211|comp34665_c2_seq4	-2.2429446	6.250396048	8.80E-17	8.57E-15	u-box domain-containing protein 35-like	gi|556114238|gb|ESP02890.1|hypothetical protein LOTGIDRAFT_156843 [Lottia gigantea]	AT5G61550.1		 U-box domain-containing protein kinase family protein 
Ctaxi_contig_30599|comp34606_c5_seq1	-2.24232113	7.324594364	7.24E-15	5.18E-13	NA	NA	NA	NA	NA
Ctaxi_contig_67265|comp37086_c1_seq12	-2.242100678	1.043003314	0.000137201	0.00115641	multidrug resistance-associated protein 4	"gi|545356178|ref|XP_005643834.1|P-loop containing nucleoside triphosphate hydrolase protein, partial [Coccomyxa subellipsoidea C-169] >gi|384245798|gb|EIE19290.1| P-loop containing nucleoside triphosphate hydrolase protein, partial [Coccomyxa subellipsoidea C-169]"	NA	NA	NA
Ctaxi_contig_60009|comp36733_c1_seq5	-2.233125627	3.052125143	1.04E-08	2.44E-07	NA	NA	NA	NA	NA
Ctaxi_contig_47714|comp35992_c1_seq13	-2.232843851	3.493810578	2.15E-07	3.88E-06	NA	NA	NA	NA	NA
Ctaxi_contig_67290|comp37087_c5_seq4	-2.232114112	5.493007223	1.42E-10	4.76E-09	NA	NA	NA	NA	NA
Ctaxi_contig_34510|comp34965_c1_seq5	-2.229254883	1.94147064	0.011294581	0.044699614	NA	NA	NA	NA	NA
Ctaxi_contig_15311|comp32537_c0_seq2	-2.228264199	5.808891566	3.01E-10	9.40E-09	NA	NA	NA	NA	NA
Ctaxi_contig_40162|comp35476_c0_seq5	-2.226491882	1.349779048	0.00035779	0.002608116	fatty-acid-binding protein 1-like	gi|545353966|ref|XP_005642818.1|hypothetical protein COCSUDRAFT_34588 [Coccomyxa subellipsoidea C-169] >gi|384244776|gb|EIE18274.1| hypothetical protein COCSUDRAFT_34588 [Coccomyxa subellipsoidea C-169]	AT2G26310.3		 Chalcone-flavanone isomerase family protein 
Ctaxi_contig_15804|comp32619_c2_seq2	-2.223923305	1.929654265	4.15E-05	0.00041382	NA	NA	NA	NA	NA
Ctaxi_contig_7898|comp30427_c0_seq1	-2.222907128	1.197126462	0.000182403	0.001475106	NA	NA	NA	NA	NA
Ctaxi_contig_47509|comp35976_c9_seq1	-2.22232661	7.976471977	3.66E-15	2.73E-13	NA	NA	NA	NA	NA
Ctaxi_contig_56600|comp36543_c1_seq1	-2.221762118	1.555534032	7.20E-05	0.000666808	NA	NA	NA	NA	NA
Ctaxi_contig_10706|comp31481_c0_seq9	-2.220545916	2.406429638	8.30E-06	0.000101192	NA	NA	NA	NA	NA
Ctaxi_contig_64519|comp36967_c1_seq11	-2.218685393	4.111151754	8.50E-12	3.57E-10	NA	NA	NA	NA	NA
Ctaxi_contig_30285|comp34568_c0_seq10	-2.216973153	7.417461877	8.66E-10	2.46E-08	adhesin-like protein	gi|333987538|ref|YP_004520145.1|polymorphic outer membrane protein [Methanobacterium sp. SWAN-1] >gi|503591769|ref|WP_013825845.1| hypothetical protein [Methanobacterium sp. SWAN-1] >gi|333825682|gb|AEG18344.1| polymorphic outer membrane protein [Methanobacterium sp. SWAN-1]	NA	NA	NA
Ctaxi_contig_60023|comp36733_c6_seq8	-2.216691584	2.967932199	5.58E-07	9.23E-06	NA	NA	NA	NA	NA
Ctaxi_contig_48609|comp36051_c2_seq2	-2.216641598	4.243415837	4.93E-08	1.01E-06	NA	NA	NA	NA	NA
Ctaxi_contig_16870|comp32801_c0_seq11	-2.216599502	1.302318645	0.000132742	0.001122234	NA	NA	NA	NA	NA
Ctaxi_contig_30997|comp34643_c1_seq3	-2.215757745	4.581565715	1.58E-13	8.66E-12	NA	NA	NA	NA	NA
Ctaxi_contig_67258|comp37086_c1_seq5	-2.215095904	3.791112079	1.13E-08	2.63E-07	multidrug resistance-associated protein 4	"gi|545356178|ref|XP_005643834.1|P-loop containing nucleoside triphosphate hydrolase protein, partial [Coccomyxa subellipsoidea C-169] >gi|384245798|gb|EIE19290.1| P-loop containing nucleoside triphosphate hydrolase protein, partial [Coccomyxa subellipsoidea C-169]"	AT1G30420.1	"ATMRP12,MRP12,ABCC11"	 multidrug resistance-associated protein 12 
Ctaxi_contig_71155|comp37240_c1_seq16	-2.213692741	7.821641501	7.19E-14	4.23E-12	NA	NA	NA	NA	NA
Ctaxi_contig_30999|comp34643_c2_seq2	-2.212936697	3.376830601	7.62E-06	9.44E-05	NA	NA	NA	NA	NA
Ctaxi_contig_35904|comp35100_c0_seq2	-2.210551001	3.816313313	4.50E-09	1.12E-07	NA	NA	NA	NA	NA
Ctaxi_contig_45371|comp35822_c1_seq7	-2.210081999	1.306503176	0.000218924	0.001721592	NA	NA	NA	NA	NA
Ctaxi_contig_21522|comp33532_c5_seq1	-2.209538566	6.669535662	1.48E-12	7.08E-11	NA	NA	NA	NA	NA
Ctaxi_contig_57825|comp36613_c0_seq10	-2.208458519	4.416388522	1.73E-08	3.86E-07	protein	gi|545372043|ref|XP_005650528.1|ARM repeat-containing protein [Coccomyxa subellipsoidea C-169] >gi|384252508|gb|EIE25984.1| ARM repeat-containing protein [Coccomyxa subellipsoidea C-169]	AT1G78160.1	"APUM7,PUM7"	 pumilio 7 
Ctaxi_contig_65992|comp37032_c14_seq1	-2.208373601	5.086348231	2.71E-10	8.58E-09	NA	NA	NA	NA	NA
Ctaxi_contig_54888|comp36436_c0_seq1	-2.207323906	7.363583105	4.50E-08	9.30E-07	tpr-like protein	gi|302829725|ref|XP_002946429.1|hypothetical protein VOLCADRAFT_103021 [Volvox carteri f. nagariensis] >gi|300268175|gb|EFJ52356.1| hypothetical protein VOLCADRAFT_103021 [Volvox carteri f. nagariensis]	AT4G28010.1		 Tetratricopeptide repeat (TPR)-like superfamily protein 
Ctaxi_contig_24526|comp33945_c0_seq15	-2.206101027	3.64610781	8.34E-10	2.38E-08	chaperonin complex component	gi|168038495|ref|XP_001771736.1|predicted protein [Physcomitrella patens] >gi|162677043|gb|EDQ63519.1| predicted protein [Physcomitrella patens]	AT5G26360.1		 TCP-1/cpn60 chaperonin family protein 
Ctaxi_contig_15183|comp32514_c0_seq1	-2.205237982	8.359126624	2.65E-10	8.44E-09	NA	NA	NA	NA	NA
Ctaxi_contig_71250|comp37245_c5_seq5	-2.204501182	1.206936604	0.001813576	0.010232827	NA	NA	NA	NA	NA
Ctaxi_contig_49043|comp36079_c0_seq11	-2.204427211	0.527545846	0.005990531	0.026952944	mre11 dna repair recombination protein	gi|302829871|ref|XP_002946502.1|hypothetical protein VOLCADRAFT_55838 [Volvox carteri f. nagariensis] >gi|300268248|gb|EFJ52429.1| hypothetical protein VOLCADRAFT_55838 [Volvox carteri f. nagariensis]	AT5G54260.1	"MRE11,ATMRE11"	 DNA repair and meiosis protein (Mre11) 
Ctaxi_contig_28097|comp34332_c1_seq1	-2.204148301	6.176076698	9.95E-10	2.81E-08	protein disulfide isomerase 1	gi|159487489|ref|XP_001701755.1|protein disulfide isomerase 1 [Chlamydomonas reinhardtii] >gi|2708314|gb|AAC49896.1| protein disulfide isomerase RB60 [Chlamydomonas reinhardtii] >gi|4104541|gb|AAD02069.1| protein disulfide isomerase [Chlamydomonas reinhardtii] >gi|158280974|gb|EDP06730.1| protein disulfide isomerase 1 [Chlamydomonas reinhardtii]	AT5G60640.3	PDIL1-4	 PDI-like 1-4 
Ctaxi_contig_22694|comp33701_c1_seq2	-2.203699691	6.787146136	1.51E-12	7.18E-11	hypothetical protein VOLCADRAFT_106063	gi|302844343|ref|XP_002953712.1|hypothetical protein VOLCADRAFT_106063 [Volvox carteri f. nagariensis] >gi|300261121|gb|EFJ45336.1| hypothetical protein VOLCADRAFT_106063 [Volvox carteri f. nagariensis]	NA	NA	NA
Ctaxi_contig_32529|comp34792_c2_seq3	-2.203262104	4.346897375	1.44E-08	3.26E-07	NA	NA	NA	NA	NA
Ctaxi_contig_30107|comp34549_c0_seq1	-2.202411326	1.817847939	0.005384322	0.024739053	NA	NA	NA	NA	NA
Ctaxi_contig_38114|comp35300_c5_seq1	-2.201410627	4.919877706	5.99E-10	1.76E-08	serine threonine-protein kinase edr1-like	gi|460395424|ref|XP_004243283.1|PREDICTED: serine/threonine-protein kinase EDR1-like [Solanum lycopersicum]	AT5G03730.1	"CTR1,SIS1,AtCTR1"	 Protein kinase superfamily protein 
Ctaxi_contig_14867|comp32452_c1_seq1	-2.201379376	5.921792477	2.62E-13	1.40E-11	NA	NA	NA	NA	NA
Ctaxi_contig_29685|comp34511_c0_seq1	-2.201339943	1.153287855	0.000129765	0.001100971	NA	NA	NA	NA	NA
Ctaxi_contig_38108|comp35300_c2_seq1	-2.19999937	5.542610444	6.45E-13	3.27E-11	tkl family protein kinase	gi|552816212|ref|XP_005844631.1|hypothetical protein CHLNCDRAFT_36848 [Chlorella variabilis] >gi|307104274|gb|EFN52529.1| hypothetical protein CHLNCDRAFT_36848 [Chlorella variabilis]	AT1G18160.1		 Protein kinase superfamily protein 
Ctaxi_contig_71151|comp37240_c1_seq12	-2.198615284	4.358086259	1.30E-06	1.96E-05	NA	NA	NA	NA	NA
Ctaxi_contig_68008|comp37110_c2_seq5	-2.198557855	2.945707966	7.19E-08	1.43E-06	NA	NA	NA	NA	NA
Ctaxi_contig_15252|comp32526_c1_seq1	-2.19804896	2.161781366	1.46E-05	0.000166433	ferredoxin-nadp+ reductase	gi|302846901|ref|XP_002954986.1|ferredoxin-NADP+ reductase [Volvox carteri f. nagariensis] >gi|732532|gb|AAB40978.1| ferredoxin-NADP+ reductase [Volvox carteri] >gi|300259749|gb|EFJ43974.1| ferredoxin-NADP+ reductase [Volvox carteri f. nagariensis]	AT4G05390.2	RFNR1	 root FNR 1 
Ctaxi_contig_54572|comp36418_c2_seq1	-2.197602606	2.888478306	9.75E-06	0.000116338	NA	NA	NA	NA	NA
Ctaxi_contig_56497|comp36537_c0_seq3	-2.195956281	1.816491654	4.50E-06	5.94E-05	NA	NA	NA	NA	NA
Ctaxi_contig_45289|comp35815_c3_seq1	-2.192596071	4.244666214	1.24E-06	1.88E-05	NA	NA	NA	NA	NA
Ctaxi_contig_47461|comp35973_c3_seq4	-2.191159591	4.600088401	1.52E-12	7.21E-11	NA	NA	NA	NA	NA
Ctaxi_contig_68110|comp37115_c2_seq1	-2.190737925	2.450051487	1.61E-06	2.38E-05	NA	NA	NA	NA	NA
Ctaxi_contig_41761|comp35591_c3_seq1	-2.189696836	3.171529565	6.64E-10	1.94E-08	formate acetyltransferase	gi|218439783|ref|YP_002378112.1|formate acetyltransferase [Cyanothece sp. PCC 7424] >gi|506435127|ref|WP_015954844.1| formate acetyltransferase [Cyanothece sp. PCC 7424] >gi|218172511|gb|ACK71244.1| formate acetyltransferase [Cyanothece sp. PCC 7424]	NA	NA	NA
Ctaxi_contig_31231|comp34666_c3_seq15	-2.188946859	2.88551219	1.96E-07	3.56E-06	NA	NA	NA	NA	NA
Ctaxi_contig_62954|comp36887_c1_seq1	-2.188840954	5.60280875	1.00E-06	1.57E-05	splicing factor 3b subunit 5	gi|545374571|ref|XP_005651560.1|hypothetical protein COCSUDRAFT_83575 [Coccomyxa subellipsoidea C-169] >gi|384253541|gb|EIE27016.1| hypothetical protein COCSUDRAFT_83575 [Coccomyxa subellipsoidea C-169]	AT3G23325.1		 Splicing factor 3B subunit 5/RDS3 complex subunit 10 
Ctaxi_contig_62027|comp36841_c2_seq1	-2.18748386	3.219208913	3.97E-09	1.00E-07	NA	NA	NA	NA	NA
Ctaxi_contig_16253|comp32691_c0_seq3	-2.18674334	3.271498892	5.77E-09	1.41E-07	serine threonine-protein kinase chk2-like	gi|383852338|ref|XP_003701685.1|PREDICTED: serine/threonine-protein kinase Chk2-like [Megachile rotundata]	AT2G45490.1	"AtAUR3,AUR3"	 ataurora3 
Ctaxi_contig_59672|comp36713_c0_seq1	-2.186710316	2.256843195	9.92E-08	1.91E-06	NA	NA	NA	NA	NA
Ctaxi_contig_65888|comp37028_c2_seq3	-2.186151771	2.154095041	4.14E-07	7.06E-06	serine threonine-protein kinase	gi|357519347|ref|XP_003629962.1|Serine/threonine protein kinase [Medicago truncatula] >gi|355523984|gb|AET04438.1| Serine/threonine protein kinase [Medicago truncatula]	AT5G66880.1	"SNRK2-3,SNRK2.3,SRK2I"	 sucrose nonfermenting 1(SNF1)-related protein kinase 2.3 
Ctaxi_contig_47707|comp35992_c1_seq6	-2.186074181	4.233907364	7.06E-08	1.40E-06	NA	NA	NA	NA	NA
Ctaxi_contig_62606|comp36868_c1_seq7	-2.185616634	2.642405204	0.0088902	0.036898355	mut9-related serine threonine protein kinase	gi|159486881|ref|XP_001701465.1|MUT9-related serine/threonine protein kinase [Chlamydomonas reinhardtii] >gi|158271647|gb|EDO97462.1| MUT9-related serine/threonine protein kinase [Chlamydomonas reinhardtii]	AT2G25760.1		 Protein kinase family protein 
Ctaxi_contig_49157|comp36086_c4_seq3	-2.185584349	4.165776647	8.20E-11	2.89E-09	NA	NA	NA	NA	NA
Ctaxi_contig_9308|comp31045_c0_seq1	-2.18507883	7.891149114	3.64E-11	1.37E-09	NA	NA	NA	NA	NA
Ctaxi_contig_10784|comp31500_c0_seq5	-2.181781985	1.984279292	0.00046298	0.003263576	NA	NA	NA	NA	NA
Ctaxi_contig_30996|comp34643_c1_seq2	-2.181442866	5.00188887	1.02E-13	5.77E-12	NA	NA	NA	NA	NA
Ctaxi_contig_71138|comp37240_c0_seq3	-2.18110169	7.687369571	4.79E-14	2.91E-12	NA	NA	NA	NA	NA
Ctaxi_contig_11914|comp31811_c0_seq1	-2.180911975	3.109376392	0.000274603	0.002093756	NA	NA	NA	NA	NA
Ctaxi_contig_43339|comp35704_c4_seq5	-2.180878518	3.424417603	8.40E-10	2.39E-08	pumilio homolog 2-like	gi|50552866|ref|XP_503843.1|YALI0E12001p [Yarrowia lipolytica] >gi|49649712|emb|CAG79436.1| YALI0E12001p [Yarrowia lipolytica CLIB122]	AT2G29200.1	"APUM1,PUM1"	 pumilio 1 
Ctaxi_contig_10762|comp31494_c0_seq2	-2.180850151	0.419496391	0.012821221	0.049312958	NA	NA	NA	NA	NA
Ctaxi_contig_23384|comp33791_c1_seq1	-2.178732039	6.896285079	2.81E-13	1.50E-11	trna rrna methyltransferase family protein	gi|545368007|ref|XP_005648793.1|SpoU rRNA methylase family protein [Coccomyxa subellipsoidea C-169] >gi|384250770|gb|EIE24249.1| SpoU rRNA methylase family protein [Coccomyxa subellipsoidea C-169]	AT2G19870.1		 tRNA/rRNA methyltransferase (SpoU) family protein 
Ctaxi_contig_45133|comp35807_c0_seq12	-2.17828616	2.383343868	0.001967166	0.010929166	iron-sulfur cluster assembly protein	gi|297567428|ref|YP_003686400.1|sugar isomerase [Meiothermus silvanus DSM 9946] >gi|502924446|ref|WP_013159422.1| iron-sulfur cluster assembly protein HesB [Meiothermus silvanus] >gi|296851877|gb|ADH64892.1| sugar isomerase (SIS) [Meiothermus silvanus DSM 9946]	NA	NA	NA
Ctaxi_contig_21190|comp33473_c2_seq3	-2.177221895	0.937750824	0.00551653	0.025235836	NA	NA	NA	NA	NA
Ctaxi_contig_39402|comp35409_c2_seq1	-2.177172132	7.032074358	9.32E-14	5.30E-12	NA	NA	NA	NA	NA
Ctaxi_contig_70687|comp37218_c7_seq1	-2.176072708	4.989972227	3.32E-15	2.49E-13	NA	NA	NA	NA	NA
Ctaxi_contig_48981|comp36074_c0_seq4	-2.175238706	3.657618252	7.49E-05	0.000689086	NA	NA	NA	NA	NA
Ctaxi_contig_28617|comp34394_c0_seq1	-2.174303116	4.889738818	4.76E-15	3.52E-13	NA	NA	NA	NA	NA
Ctaxi_contig_43332|comp35704_c2_seq2	-2.17176064	3.693137578	8.78E-12	3.68E-10	NA	NA	NA	NA	NA
Ctaxi_contig_40213|comp35481_c3_seq2	-2.171196165	2.2342023	3.99E-06	5.33E-05	NA	NA	NA	NA	NA
Ctaxi_contig_71623|comp37256_c2_seq4	-2.170628688	1.396505427	0.0002594	0.00199518	NA	NA	NA	NA	NA
Ctaxi_contig_23964|comp33863_c0_seq3	-2.170536878	0.604450355	0.003694268	0.018339304	NA	NA	NA	NA	NA
Ctaxi_contig_29670|comp34510_c0_seq1	-2.169303649	5.340973935	2.73E-15	2.08E-13	NA	NA	NA	NA	NA
Ctaxi_contig_44378|comp35766_c1_seq1	-2.167509987	5.165361891	9.01E-09	2.13E-07	abc transporter a family member 7-like	gi|470126834|ref|XP_004299387.1|PREDICTED: ABC transporter A family member 7-like [Fragaria vesca subsp. vesca]	AT3G47790.1	"ATATH7,ATH7"	 ABC2 homolog 7 
Ctaxi_contig_29682|comp34510_c0_seq13	-2.166098282	3.711797792	1.02E-10	3.53E-09	NA	NA	NA	NA	NA
Ctaxi_contig_35952|comp35104_c0_seq6	-2.165210274	3.941130293	8.93E-11	3.12E-09	d chain transport of drugs by the multidrug transporter acrb involves an access and a deep binding pocket that are separated by a switch-loop	"gi|384569034|gb|AFI09262.1|LmrCD-specific DARPin, partial [synthetic construct]"	AT2G03430.1		 Ankyrin repeat family protein 
Ctaxi_contig_62167|comp36847_c0_seq11	-2.164915522	3.516667591	0.001167261	0.007118668	abc transporter a family member 7-like	gi|356508588|ref|XP_003523037.1|PREDICTED: ABC transporter A family member 7-like [Glycine max]	AT3G47740.1	"ATATH2,ATH2,ABCA3"	 ABC2 homolog 2 
Ctaxi_contig_31207|comp34665_c1_seq1	-2.163776761	5.580405671	3.26E-11	1.24E-09	ga-binding protein subunit beta-1 isoform x2	gi|123461238|ref|XP_001316804.1|hypothetical protein [Trichomonas vaginalis G3] >gi|121899521|gb|EAY04581.1| hypothetical protein TVAG_233170 [Trichomonas vaginalis G3]	AT4G32500.1	"AKT5,KT5"	 K+ transporter 5 
Ctaxi_contig_67254|comp37086_c1_seq1	-2.163755702	4.439976741	4.73E-08	9.74E-07	multidrug resistance-associated protein 4-like	gi|91084129|ref|XP_969781.1|PREDICTED: similar to ATP-binding cassette transporter [Tribolium castaneum] >gi|270008023|gb|EFA04471.1| hypothetical protein TcasGA2_TC014775 [Tribolium castaneum]	AT3G60160.1	"ATMRP9,MRP9,ABCC9"	 multidrug resistance-associated protein 9 
Ctaxi_contig_6827|comp29639_c0_seq1	-2.16281414	1.447917682	0.002877223	0.014944253	NA	NA	NA	NA	NA
Ctaxi_contig_29504|comp34489_c0_seq3	-2.162254721	3.177358429	8.25E-05	0.00074937	NA	NA	NA	NA	NA
Ctaxi_contig_23170|comp33762_c1_seq4	-2.161464786	10.431047	4.44E-11	1.64E-09	NA	NA	NA	NA	NA
Ctaxi_contig_32703|comp34807_c0_seq3	-2.1610372	1.101227242	0.001262879	0.007601027	NA	NA	NA	NA	NA
Ctaxi_contig_57831|comp36613_c3_seq1	-2.16050582	6.936281718	6.70E-08	1.34E-06	zinc finger hit domain-containing protein 1 homolog	gi|552817347|ref|XP_005844917.1|hypothetical protein CHLNCDRAFT_138485 [Chlorella variabilis] >gi|307104562|gb|EFN52815.1| hypothetical protein CHLNCDRAFT_138485 [Chlorella variabilis]	AT5G37055.1	"ATSWC6,SEF"	 HIT-type Zinc finger family protein 
Ctaxi_contig_55689|comp36485_c2_seq6	-2.159905521	5.885651533	1.53E-10	5.12E-09	NA	NA	NA	NA	NA
Ctaxi_contig_13924|comp32251_c1_seq2	-2.158885836	1.121585214	0.000180492	0.001461429	NA	NA	NA	NA	NA
Ctaxi_contig_30572|comp34603_c1_seq1	-2.157681377	6.933543451	4.51E-12	1.98E-10	potassium sodium hyperpolarization-activated cyclic nucleotide-gated channel 4-like	gi|302853863|ref|XP_002958444.1|hypothetical protein VOLCADRAFT_99703 [Volvox carteri f. nagariensis] >gi|300256249|gb|EFJ40520.1| hypothetical protein VOLCADRAFT_99703 [Volvox carteri f. nagariensis]	AT4G39850.3	PXA1	 peroxisomal ABC transporter 1 
Ctaxi_contig_60592|comp36767_c0_seq6	-2.157659068	1.08177211	0.000950945	0.006012852	NA	NA	NA	NA	NA
Ctaxi_contig_31003|comp34643_c4_seq1	-2.157427824	4.79060496	8.48E-14	4.88E-12	polymorphic outer membrane protein	gi|545357257|ref|XP_005644289.1|hypothetical protein COCSUDRAFT_48850 [Coccomyxa subellipsoidea C-169] >gi|384246254|gb|EIE19745.1| hypothetical protein COCSUDRAFT_48850 [Coccomyxa subellipsoidea C-169]	NA	NA	NA
Ctaxi_contig_47338|comp35966_c2_seq2	-2.156534935	2.843192103	2.55E-08	5.53E-07	NA	NA	NA	NA	NA
Ctaxi_contig_22332|comp33652_c0_seq1	-2.156254139	5.595852886	7.17E-14	4.22E-12	NA	NA	NA	NA	NA
Ctaxi_contig_29177|comp34453_c2_seq3	-2.155726471	7.932744981	2.56E-10	8.18E-09	polymorphic outer membrane protein	gi|333987058|ref|YP_004519665.1|hypothetical protein MSWAN_0837 [Methanobacterium sp. SWAN-1] >gi|503591290|ref|WP_013825366.1| hypothetical protein [Methanobacterium sp. SWAN-1] >gi|333825202|gb|AEG17864.1| conserved repeat domain protein [Methanobacterium sp. SWAN-1]	NA	NA	NA
Ctaxi_contig_9328|comp31052_c1_seq1	-2.154994392	1.103448599	0.002913047	0.015090351	NA	NA	NA	NA	NA
Ctaxi_contig_67011|comp37074_c5_seq1	-2.153652282	0.752655179	0.000933237	0.005919089	retrotransposon ty3-gypsy subclass	gi|449448948|ref|XP_004142227.1|PREDICTED: uncharacterized protein LOC101212475 [Cucumis sativus]	NA	NA	NA
Ctaxi_contig_30995|comp34643_c1_seq1	-2.153179843	4.997207313	4.90E-12	2.14E-10	flagellar associated protein	gi|159489332|ref|XP_001702651.1|flagellar associated protein [Chlamydomonas reinhardtii] >gi|158280673|gb|EDP06430.1| flagellar associated protein [Chlamydomonas reinhardtii]	NA	NA	NA
Ctaxi_contig_42690|comp35655_c1_seq9	-2.152268434	0.407965033	0.008750463	0.036443865	NA	NA	NA	NA	NA
Ctaxi_contig_29181|comp34453_c4_seq1	-2.152177902	4.246317405	1.20E-08	2.78E-07	NA	NA	NA	NA	NA
Ctaxi_contig_54457|comp36410_c4_seq8	-2.145383259	0.763123148	0.001671762	0.00959012	NA	NA	NA	NA	NA
Ctaxi_contig_47334|comp35966_c0_seq3	-2.14450933	3.20751545	2.39E-09	6.30E-08	NA	NA	NA	NA	NA
Ctaxi_contig_70857|comp37226_c8_seq2	-2.144460997	2.382882776	3.25E-07	5.68E-06	NA	NA	NA	NA	NA
Ctaxi_contig_28665|comp34398_c3_seq8	-2.143973015	0.489294352	0.005350773	0.024619466	NA	NA	NA	NA	NA
Ctaxi_contig_57863|comp36615_c4_seq9	-2.143831712	1.95499373	0.000106649	0.000930177	eif4e	gi|545367580|ref|XP_005648604.1|eukaryotic translation initiation factor 4E [Coccomyxa subellipsoidea C-169] >gi|384250581|gb|EIE24060.1| eukaryotic translation initiation factor 4E [Coccomyxa subellipsoidea C-169]	AT4G18040.1	"EIF4E,CUM1,AT.EIF4E1,eIF4E1"	 eukaryotic translation initiation factor 4E 
Ctaxi_contig_55922|comp36501_c1_seq1	-2.143381736	1.07690757	0.012772572	0.049165554	NA	NA	NA	NA	NA
Ctaxi_contig_16736|comp32780_c4_seq1	-2.143349378	1.754012706	7.89E-05	0.000719866	NA	NA	NA	NA	NA
Ctaxi_contig_68010|comp37110_c4_seq2	-2.141838685	7.428010922	9.92E-15	6.95E-13	NA	NA	NA	NA	NA
Ctaxi_contig_40216|comp35481_c3_seq5	-2.141032234	4.206056683	1.28E-12	6.17E-11	NA	NA	NA	NA	NA
Ctaxi_contig_67355|comp37089_c3_seq1	-2.140017314	4.982953319	6.02E-08	1.22E-06	hypothetical protein VOLCADRAFT_119515	gi|302850623|ref|XP_002956838.1|hypothetical protein VOLCADRAFT_119515 [Volvox carteri f. nagariensis] >gi|300257898|gb|EFJ42141.1| hypothetical protein VOLCADRAFT_119515 [Volvox carteri f. nagariensis]	NA	NA	NA
Ctaxi_contig_66059|comp37036_c0_seq3	-2.139300293	3.350023103	9.02E-11	3.14E-09	NA	NA	NA	NA	NA
Ctaxi_contig_16254|comp32691_c0_seq4	-2.139277608	1.232177676	0.002054194	0.011331552	NA	NA	NA	NA	NA
Ctaxi_contig_37713|comp35262_c0_seq1	-2.135679659	3.091100673	3.23E-05	0.000334253	NA	NA	NA	NA	NA
Ctaxi_contig_61213|comp36796_c9_seq1	-2.135326405	5.880142961	1.02E-08	2.40E-07	ankyrin repeat protein	"gi|123507540|ref|XP_001329437.1|ankyrin repeat protein [Trichomonas vaginalis G3] >gi|121912392|gb|EAY17214.1| ankyrin repeat protein, putative [Trichomonas vaginalis G3]"	AT4G19150.1		 Ankyrin repeat family protein 
Ctaxi_contig_57862|comp36615_c4_seq8	-2.135039504	5.401501195	0.004148066	0.020033893	eif4e	gi|545367580|ref|XP_005648604.1|eukaryotic translation initiation factor 4E [Coccomyxa subellipsoidea C-169] >gi|384250581|gb|EIE24060.1| eukaryotic translation initiation factor 4E [Coccomyxa subellipsoidea C-169]	AT4G18040.1	"EIF4E,CUM1,AT.EIF4E1,eIF4E1"	 eukaryotic translation initiation factor 4E 
Ctaxi_contig_47704|comp35992_c1_seq3	-2.134567418	2.982959342	0.000215623	0.001700044	NA	NA	NA	NA	NA
Ctaxi_contig_41760|comp35591_c2_seq1	-2.132334583	3.431548275	6.75E-08	1.35E-06	formate acetyltransferase	gi|302853296|ref|XP_002958164.1|hypothetical protein VOLCADRAFT_84348 [Volvox carteri f. nagariensis] >gi|300256525|gb|EFJ40789.1| hypothetical protein VOLCADRAFT_84348 [Volvox carteri f. nagariensis]	NA	NA	NA
Ctaxi_contig_47004|comp35943_c4_seq1	-2.131911533	1.90535168	0.006497692	0.028742115	ubiquitin carboxyl-terminal hydrolase 22-like	gi|195494556|ref|XP_002094888.1|GE22066 [Drosophila yakuba] >gi|194180989|gb|EDW94600.1| GE22066 [Drosophila yakuba]	NA	NA	NA
Ctaxi_contig_70970|comp37232_c3_seq1	-2.131010579	4.84714551	2.00E-09	5.33E-08	NA	NA	NA	NA	NA
Ctaxi_contig_30282|comp34568_c0_seq7	-2.128199796	6.498354792	1.21E-08	2.80E-07	NA	NA	NA	NA	NA
Ctaxi_contig_40528|comp35511_c1_seq3	-2.12717564	3.198323839	6.64E-07	1.08E-05	protein serine threonine phosphatase 2c	gi|545360812|ref|XP_005645754.1|protein serine/threonine phosphatase 2C [Coccomyxa subellipsoidea C-169] >gi|384247724|gb|EIE21210.1| protein serine/threonine phosphatase 2C [Coccomyxa subellipsoidea C-169]	AT1G68410.2		 Protein phosphatase 2C family protein 
Ctaxi_contig_40208|comp35481_c0_seq1	-2.126749248	3.791396729	7.65E-08	1.51E-06	protein	gi|545369973|ref|XP_005649669.1|hypothetical protein COCSUDRAFT_35653 [Coccomyxa subellipsoidea C-169] >gi|384251648|gb|EIE25125.1| hypothetical protein COCSUDRAFT_35653 [Coccomyxa subellipsoidea C-169]	AT4G38470.1		 ACT-like protein tyrosine kinase family protein 
Ctaxi_contig_40212|comp35481_c3_seq1	-2.126266723	5.663328544	2.04E-13	1.10E-11	NA	NA	NA	NA	NA
Ctaxi_contig_50547|comp36182_c1_seq4	-2.12461901	5.653262585	1.39E-13	7.70E-12	NA	NA	NA	NA	NA
Ctaxi_contig_20140|comp33329_c0_seq1	-2.124118213	5.252440607	0.002404719	0.012866321	protein	gi|552838982|ref|XP_005849695.1|hypothetical protein CHLNCDRAFT_30497 [Chlorella variabilis] >gi|307109355|gb|EFN57593.1| hypothetical protein CHLNCDRAFT_30497 [Chlorella variabilis]	AT3G06720.2	"AT-IMP,ATKAPALPHA,AIMPALPHA"	 importin alpha isoform 1 
Ctaxi_contig_54560|comp36418_c0_seq1	-2.123698637	1.251214131	0.000972785	0.006130019	NA	NA	NA	NA	NA
Ctaxi_contig_67363|comp37089_c4_seq8	-2.123060397	1.902218499	6.77E-05	0.000632926	NA	NA	NA	NA	NA
Ctaxi_contig_36830|comp35191_c6_seq1	-2.121518688	7.474121804	1.43E-11	5.84E-10	binding to tomv rna 1l (long form) isoform 1	gi|302792551|ref|XP_002978041.1|hypothetical protein SELMODRAFT_108378 [Selaginella moellendorffii] >gi|300154062|gb|EFJ20698.1| hypothetical protein SELMODRAFT_108378 [Selaginella moellendorffii]	AT5G04430.1	"BTR1,BTR1S"	 binding to TOMV RNA 1L (long form) 
Ctaxi_contig_29171|comp34453_c0_seq1	-2.120284298	6.829071607	1.31E-12	6.32E-11	NA	NA	NA	NA	NA
Ctaxi_contig_49669|comp36121_c3_seq1	-2.120133288	6.340697714	8.70E-14	4.98E-12	alanine aminotransferase	gi|302831908|ref|XP_002947519.1|alanine aminotransferase [Volvox carteri f. nagariensis] >gi|300267383|gb|EFJ51567.1| alanine aminotransferase [Volvox carteri f. nagariensis]	AT1G23310.2	"GGT1,AOAT1,GGAT1"	 glutamate:glyoxylate aminotransferase 
Ctaxi_contig_35954|comp35104_c0_seq8	-2.115639844	0.644032429	0.004179261	0.020158541	granzyme m	"gi|395750045|ref|XP_003779051.1|PREDICTED: LOW QUALITY PROTEIN: granzyme M, partial [Pongo abelii]"	NA	NA	NA
Ctaxi_contig_6259|comp28935_c0_seq1	-2.114861658	8.315733373	4.39E-05	0.00043392	NA	NA	NA	NA	NA
Ctaxi_contig_13688|comp32204_c1_seq1	-2.113927976	0.304533549	0.007839913	0.033364422	NA	NA	NA	NA	NA
Ctaxi_contig_46255|comp35887_c0_seq1	-2.113687641	7.203927426	2.02E-14	1.32E-12	atp-binding cassette	gi|558706625|gb|AHA86565.1|ATP-binding cassette transporter [Auxenochlorella protothecoides]	AT5G06530.1		 ABC-2 type transporter family protein 
Ctaxi_contig_45291|comp35815_c4_seq2	-2.11244171	2.232796211	4.90E-05	0.000477607	NA	NA	NA	NA	NA
Ctaxi_contig_9059|comp30952_c2_seq1	-2.111580353	0.537368217	0.004189466	0.020196073	NA	NA	NA	NA	NA
Ctaxi_contig_38242|comp35311_c2_seq5	-2.111534364	5.381063742	5.66E-08	1.15E-06	NA	NA	NA	NA	NA
Ctaxi_contig_68111|comp37115_c3_seq1	-2.110907271	4.451046954	3.36E-12	1.52E-10	NA	NA	NA	NA	NA
Ctaxi_contig_50552|comp36182_c1_seq9	-2.110359925	5.682717196	3.54E-15	2.64E-13	NA	NA	NA	NA	NA
Ctaxi_contig_28096|comp34332_c0_seq3	-2.110098388	4.826779905	4.39E-08	9.12E-07	NA	NA	NA	NA	NA
Ctaxi_contig_71137|comp37240_c0_seq2	-2.109846787	6.878839524	1.65E-14	1.11E-12	NA	NA	NA	NA	NA
Ctaxi_contig_25370|comp34042_c0_seq1	-2.104094021	0.551698679	0.004126158	0.01996306	NA	NA	NA	NA	NA
Ctaxi_contig_50544|comp36182_c1_seq1	-2.103843473	7.847393939	4.44E-13	2.31E-11	NA	NA	NA	NA	NA
Ctaxi_contig_53497|comp36346_c0_seq1	-2.103641078	3.024633062	2.44E-05	0.000262122	NA	NA	NA	NA	NA
Ctaxi_contig_65080|comp36999_c0_seq2	-2.10343132	3.300430351	7.64E-08	1.51E-06	tac7077	gi|159479730|ref|XP_001697943.1|hypothetical protein CHLREDRAFT_151525 [Chlamydomonas reinhardtii] >gi|158274041|gb|EDO99826.1| predicted protein [Chlamydomonas reinhardtii]	AT4G33140.1		 Haloacid dehalogenase-like hydrolase (HAD) superfamily protein 
Ctaxi_contig_56193|comp36516_c5_seq3	-2.103204109	4.393952657	3.56E-10	1.10E-08	NA	NA	NA	NA	NA
Ctaxi_contig_32531|comp34793_c0_seq2	-2.102631654	2.755930387	0.000323338	0.002395746	ankyrin repeat protein	gi|229582572|ref|YP_002840971.1|ankyrin [Sulfolobus islandicus Y.N.15.51] >gi|502134864|ref|WP_012717676.1| ankyrin [Sulfolobus islandicus] >gi|228013288|gb|ACP49049.1| Ankyrin [Sulfolobus islandicus Y.N.15.51]	AT2G03430.1		 Ankyrin repeat family protein 
Ctaxi_contig_64063|comp36950_c0_seq6	-2.10193111	3.958834509	1.15E-08	2.67E-07	NA	NA	NA	NA	NA
Ctaxi_contig_11756|comp31770_c0_seq3	-2.101824597	3.227253729	4.91E-07	8.21E-06	NA	NA	NA	NA	NA
Ctaxi_contig_35903|comp35100_c0_seq1	-2.101512729	4.074037454	9.37E-08	1.81E-06	NA	NA	NA	NA	NA
Ctaxi_contig_60005|comp36733_c1_seq1	-2.100869412	3.008422248	1.43E-06	2.13E-05	alpha-2-macroglobulin domain-containing protein	gi|302854365|ref|XP_002958691.1|hypothetical protein VOLCADRAFT_99981 [Volvox carteri f. nagariensis] >gi|300255972|gb|EFJ40251.1| hypothetical protein VOLCADRAFT_99981 [Volvox carteri f. nagariensis]	NA	NA	NA
Ctaxi_contig_30148|comp34554_c0_seq1	-2.100020802	3.588119172	4.68E-09	1.16E-07	succinate dehydrogenase	"gi|302836143|ref|XP_002949632.1|succinate dehydrogenase subunit A, mitochondrial [Volvox carteri f. nagariensis] >gi|300264991|gb|EFJ49184.1| succinate dehydrogenase subunit A, mitochondrial [Volvox carteri f. nagariensis]"	AT5G66760.1	SDH1-1	 succinate dehydrogenase 1-1 
Ctaxi_contig_30571|comp34603_c0_seq1	-2.099053862	3.007064285	7.60E-09	1.82E-07	NA	NA	NA	NA	NA
Ctaxi_contig_56502|comp36537_c2_seq1	-2.098543279	1.943768327	9.32E-06	0.000111915	NA	NA	NA	NA	NA
Ctaxi_contig_46613|comp35911_c1_seq2	-2.098507949	5.568037085	1.24E-10	4.20E-09	NA	NA	AT5G60980.1		 Nuclear transport factor 2 (NTF2) family protein with RNA binding (RRM-RBD-RNP motifs) domain 
Ctaxi_contig_39853|comp35448_c3_seq7	-2.098213568	7.872238043	1.28E-15	1.04E-13	NA	NA	AT2G32080.1	PURALPHA-1	 purin-rich alpha 1 
Ctaxi_contig_57699|comp36610_c1_seq5	-2.095409102	2.851914208	4.76E-07	8.01E-06	NA	NA	NA	NA	NA
Ctaxi_contig_38891|comp35360_c6_seq1	-2.095098383	0.470185094	0.004562712	0.021626333	NA	NA	NA	NA	NA
Ctaxi_contig_61236|comp36798_c3_seq1	-2.094322605	6.88934276	3.85E-10	1.18E-08	NA	NA	NA	NA	NA
Ctaxi_contig_29677|comp34510_c0_seq8	-2.094290189	5.184556577	1.58E-13	8.66E-12	sec14 cytosolic factor	gi|552848430|ref|XP_005852099.1|hypothetical protein CHLNCDRAFT_133154 [Chlorella variabilis] >gi|307111763|gb|EFN59997.1| hypothetical protein CHLNCDRAFT_133154 [Chlorella variabilis]	NA	NA	NA
Ctaxi_contig_67255|comp37086_c1_seq2	-2.094220233	5.060043205	3.94E-12	1.75E-10	p-loop containing nucleoside triphosphate hydrolase partial	"gi|545356178|ref|XP_005643834.1|P-loop containing nucleoside triphosphate hydrolase protein, partial [Coccomyxa subellipsoidea C-169] >gi|384245798|gb|EIE19290.1| P-loop containing nucleoside triphosphate hydrolase protein, partial [Coccomyxa subellipsoidea C-169]"	AT2G34660.2	"MRP2,ABCC2,AtABCC2"	 multidrug resistance-associated protein 2 
Ctaxi_contig_47339|comp35966_c2_seq3	-2.088545157	2.923317573	2.51E-07	4.48E-06	NA	NA	NA	NA	NA
Ctaxi_contig_13716|comp32210_c0_seq1	-2.087746434	0.307026149	0.009697724	0.03957981	NA	NA	NA	NA	NA
Ctaxi_contig_30578|comp34603_c1_seq7	-2.087722616	4.932138272	5.18E-12	2.26E-10	atp-binding cassette superfamily	gi|302853863|ref|XP_002958444.1|hypothetical protein VOLCADRAFT_99703 [Volvox carteri f. nagariensis] >gi|300256249|gb|EFJ40520.1| hypothetical protein VOLCADRAFT_99703 [Volvox carteri f. nagariensis]	AT4G39850.3	PXA1	 peroxisomal ABC transporter 1 
Ctaxi_contig_65083|comp36999_c0_seq5	-2.087290033	3.984420513	0.000182866	0.00147814	NA	NA	NA	NA	NA
Ctaxi_contig_49151|comp36086_c1_seq1	-2.086704022	2.19908891	3.11E-06	4.24E-05	NA	NA	NA	NA	NA
Ctaxi_contig_59569|comp36706_c0_seq6	-2.086027813	0.383241548	0.004927431	0.02300181	protein	gi|159478737|ref|XP_001697457.1|predicted protein [Chlamydomonas reinhardtii] >gi|158274336|gb|EDP00119.1| predicted protein [Chlamydomonas reinhardtii]	NA	NA	NA
Ctaxi_contig_64955|comp36991_c3_seq15	-2.085179061	3.604542656	2.19E-05	0.00023767	NA	NA	NA	NA	NA
Ctaxi_contig_47703|comp35992_c1_seq2	-2.083476891	5.214017374	4.44E-09	1.11E-07	NA	NA	NA	NA	NA
Ctaxi_contig_25951|comp34091_c6_seq1	-2.081747878	1.848082667	0.000433318	0.003077913	NA	NA	NA	NA	NA
Ctaxi_contig_70956|comp37232_c1_seq2	-2.080925254	7.634348062	1.64E-11	6.65E-10	NA	NA	NA	NA	NA
Ctaxi_contig_22695|comp33701_c1_seq3	-2.08032923	4.318314936	7.20E-07	1.16E-05	hypothetical protein VOLCADRAFT_106063	gi|302844343|ref|XP_002953712.1|hypothetical protein VOLCADRAFT_106063 [Volvox carteri f. nagariensis] >gi|300261121|gb|EFJ45336.1| hypothetical protein VOLCADRAFT_106063 [Volvox carteri f. nagariensis]	NA	NA	NA
Ctaxi_contig_47120|comp35950_c8_seq2	-2.07871155	0.728323054	0.007037146	0.030636446	protein serine threonine phosphatase 2c	gi|545363594|ref|XP_005646918.1|hypothetical protein COCSUDRAFT_47857 [Coccomyxa subellipsoidea C-169] >gi|384248891|gb|EIE22374.1| hypothetical protein COCSUDRAFT_47857 [Coccomyxa subellipsoidea C-169]	NA	NA	NA
Ctaxi_contig_63670|comp36931_c3_seq1	-2.078033989	4.199097095	4.38E-10	1.32E-08	NA	NA	NA	NA	NA
Ctaxi_contig_56644|comp36546_c3_seq1	-2.077355753	4.241130326	1.23E-09	3.40E-08	NA	NA	NA	NA	NA
Ctaxi_contig_54102|comp36389_c0_seq2	-2.0769576	2.136076404	0.003235627	0.016468757	low affinity sodium-glucose cotransporter-like	gi|334327457|ref|XP_001378866.2|PREDICTED: low affinity sodium-glucose cotransporter-like [Monodelphis domestica]	NA	NA	NA
Ctaxi_contig_32527|comp34792_c2_seq1	-2.075891265	4.847655274	7.01E-06	8.76E-05	NA	NA	NA	NA	NA
Ctaxi_contig_68943|comp37148_c2_seq2	-2.074109256	2.829037179	1.16E-06	1.78E-05	cysteinyl-trna synthetase	gi|159490726|ref|XP_001703324.1|predicted protein [Chlamydomonas reinhardtii] >gi|158280248|gb|EDP06006.1| predicted protein [Chlamydomonas reinhardtii]	AT2G31170.2	SYCOARATH	" Cysteinyl-tRNA synthetase, class Ia family protein "
Ctaxi_contig_12662|comp31990_c0_seq1	-2.072068068	0.489450112	0.003489413	0.017512734	NA	NA	NA	NA	NA
Ctaxi_contig_29180|comp34453_c2_seq6	-2.071922947	7.055064632	1.75E-10	5.77E-09	NA	NA	NA	NA	NA
Ctaxi_contig_43343|comp35704_c6_seq1	-2.071889856	4.280891266	1.61E-06	2.37E-05	pumilio homolog 5-like	gi|255080292|ref|XP_002503726.1|predicted protein [Micromonas sp. RCC299] >gi|226518993|gb|ACO64984.1| predicted protein [Micromonas sp. RCC299]	AT3G20250.1	"APUM5,PUM5"	 pumilio 5 
Ctaxi_contig_71634|comp37256_c9_seq1	-2.071719372	3.049088599	5.85E-09	1.43E-07	protein	gi|159484052|ref|XP_001700074.1|predicted protein [Chlamydomonas reinhardtii] >gi|158272570|gb|EDO98368.1| predicted protein [Chlamydomonas reinhardtii]	NA	NA	NA
Ctaxi_contig_69623|comp37174_c1_seq11	-2.071555794	3.34402618	0.005632051	0.025690261	kinesin motor protein	gi|403344906|gb|EJY71807.1|hypothetical protein OXYTRI_07201 [Oxytricha trifallax]	AT3G17360.1	POK1	 phragmoplast orienting kinesin 1 
Ctaxi_contig_60603|comp36768_c2_seq1	-2.070333162	2.023192474	0.000979559	0.006161056	tobamovirus multiplication 1	gi|545354267|ref|XP_005642968.1|DUF1084-domain-containing protein [Coccomyxa subellipsoidea C-169] >gi|384244927|gb|EIE18424.1| DUF1084-domain-containing protein [Coccomyxa subellipsoidea C-169]	AT4G21790.1	"TOM1,ATTOM1"	 tobamovirus multiplication 1 
Ctaxi_contig_7769|comp30343_c0_seq3	-2.068618205	8.269445758	8.70E-11	3.05E-09	NA	NA	NA	NA	NA
Ctaxi_contig_21732|comp33566_c0_seq5	-2.068569001	2.484454214	1.73E-05	0.000193068	NA	NA	NA	NA	NA
Ctaxi_contig_71246|comp37245_c5_seq1	-2.068360154	8.651955652	3.01E-16	2.69E-14	NA	NA	NA	NA	NA
Ctaxi_contig_66061|comp37036_c0_seq5	-2.067795249	3.107175503	1.30E-09	3.57E-08	NA	NA	NA	NA	NA
Ctaxi_contig_8994|comp30918_c1_seq1	-2.066397554	11.27550796	3.03E-12	1.38E-10	NA	NA	NA	NA	NA
Ctaxi_contig_54486|comp36412_c5_seq1	-2.065993662	2.768954299	7.62E-08	1.51E-06	NA	NA	NA	NA	NA
Ctaxi_contig_25333|comp34037_c5_seq3	-2.065224461	4.318538341	1.83E-08	4.08E-07	NA	NA	NA	NA	NA
Ctaxi_contig_40219|comp35481_c5_seq2	-2.063766631	3.153207486	7.67E-08	1.51E-06	NA	NA	NA	NA	NA
Ctaxi_contig_21454|comp33517_c1_seq1	-2.060347004	4.871026088	3.26E-07	5.70E-06	NA	NA	NA	NA	NA
Ctaxi_contig_14020|comp32273_c0_seq3	-2.059832981	8.269752681	2.55E-08	5.53E-07	NA	NA	NA	NA	NA
Ctaxi_contig_26520|comp34152_c4_seq4	-2.059003767	2.231944272	9.94E-06	0.00011832	NA	NA	NA	NA	NA
Ctaxi_contig_63319|comp36912_c2_seq1	-2.057481035	4.060726682	3.03E-09	7.80E-08	triglyceride lipase	gi|545362405|ref|XP_005646436.1|hypothetical protein COCSUDRAFT_56339 [Coccomyxa subellipsoidea C-169] >gi|384248408|gb|EIE21892.1| hypothetical protein COCSUDRAFT_56339 [Coccomyxa subellipsoidea C-169]	AT4G13550.1		 triglyceride lipases;triglyceride lipases 
Ctaxi_contig_34825|comp34993_c1_seq11	-2.057463229	1.73750963	0.001395016	0.008245189	NA	NA	NA	NA	NA
Ctaxi_contig_28098|comp34332_c2_seq1	-2.056512078	5.668405425	3.43E-11	1.30E-09	protein disulfide isomerase	"gi|552844396|ref|XP_005851068.1|hypothetical protein CHLNCDRAFT_14696, partial [Chlorella variabilis] >gi|307110731|gb|EFN58966.1| hypothetical protein CHLNCDRAFT_14696, partial [Chlorella variabilis]"	AT5G60640.3	PDIL1-4	 PDI-like 1-4 
Ctaxi_contig_37727|comp35264_c0_seq1	-2.05596788	2.713786789	1.64E-05	0.000183823	NA	NA	NA	NA	NA
Ctaxi_contig_39410|comp35409_c4_seq1	-2.055726758	5.141714094	4.33E-09	1.09E-07	NA	NA	NA	NA	NA
Ctaxi_contig_19735|comp33258_c0_seq2	-2.055343817	0.915896392	0.001505298	0.008780247	NA	NA	NA	NA	NA
Ctaxi_contig_55640|comp36483_c0_seq1	-2.054642546	6.286563182	1.28E-11	5.28E-10	d111 g-patch domain-containing protein	gi|302774152|ref|XP_002970493.1|hypothetical protein SELMODRAFT_411118 [Selaginella moellendorffii] >gi|300162009|gb|EFJ28623.1| hypothetical protein SELMODRAFT_411118 [Selaginella moellendorffii]	AT3G52350.1		 D111/G-patch domain-containing protein 
Ctaxi_contig_52720|comp36310_c4_seq1	-2.053973403	4.615701047	2.09E-07	3.79E-06	kinase-like protein	gi|545356990|ref|XP_005644170.1|kinase-like protein [Coccomyxa subellipsoidea C-169] >gi|384246135|gb|EIE19626.1| kinase-like protein [Coccomyxa subellipsoidea C-169]	NA	NA	NA
Ctaxi_contig_6156|comp28641_c1_seq1	-2.053377545	2.849424901	6.76E-07	1.09E-05	NA	NA	NA	NA	NA
Ctaxi_contig_32656|comp34802_c0_seq2	-2.052997348	2.37272178	0.00122087	0.00739286	NA	NA	NA	NA	NA
Ctaxi_contig_61313|comp36803_c2_seq2	-2.05260187	7.270731754	7.56E-06	9.38E-05	NA	NA	NA	NA	NA
Ctaxi_contig_39729|comp35441_c1_seq8	-2.051656849	5.931101576	2.91E-11	1.12E-09	NA	NA	NA	NA	NA
Ctaxi_contig_16793|comp32789_c3_seq13	-2.051496194	0.57227854	0.005216297	0.02411389	NA	NA	NA	NA	NA
Ctaxi_contig_49301|comp36098_c0_seq8	-2.043378543	1.610370606	0.012419725	0.048101725	NA	NA	NA	NA	NA
Ctaxi_contig_45602|comp35837_c7_seq3	-2.041567102	1.559692546	0.000459331	0.00323922	NA	NA	NA	NA	NA
Ctaxi_contig_33521|comp34879_c0_seq3	-2.041362502	2.018501751	0.007092701	0.030819597	NA	NA	NA	NA	NA
Ctaxi_contig_41496|comp35577_c3_seq4	-2.039823883	2.491080476	3.04E-06	4.17E-05	NA	NA	NA	NA	NA
Ctaxi_contig_30548|comp34599_c5_seq3	-2.038799475	2.992810561	4.69E-07	7.91E-06	NA	NA	NA	NA	NA
Ctaxi_contig_70951|comp37231_c4_seq3	-2.036724823	3.977648104	3.44E-09	8.75E-08	protein	gi|159463126|ref|XP_001689793.1|predicted protein [Chlamydomonas reinhardtii] >gi|158283781|gb|EDP09531.1| predicted protein [Chlamydomonas reinhardtii]	NA	NA	NA
Ctaxi_contig_45232|comp35811_c1_seq6	-2.036639045	2.490320052	2.59E-06	3.63E-05	NA	NA	NA	NA	NA
Ctaxi_contig_33026|comp34837_c1_seq8	-2.035713442	1.970788517	0.001169911	0.007130918	haloacid dehalogenase	gi|159465970|ref|XP_001691182.1|haloacid dehalogenase [Chlamydomonas reinhardtii] >gi|50293143|gb|AAT72930.1| halo-acid dehalogenase-like hydrolase [Chlamydomonas reinhardtii] >gi|158279154|gb|EDP04915.1| haloacid dehalogenase [Chlamydomonas reinhardtii]	NA	NA	NA
Ctaxi_contig_67274|comp37086_c5_seq2	-2.035371014	0.642828673	0.00211374	0.011579546	multidrug resistance-associated protein 4- partial	gi|552816363|ref|XP_005844664.1|hypothetical protein CHLNCDRAFT_138549 [Chlorella variabilis] >gi|307104308|gb|EFN52562.1| hypothetical protein CHLNCDRAFT_138549 [Chlorella variabilis]	NA	NA	NA
Ctaxi_contig_19787|comp33267_c0_seq1	-2.035227161	1.28886426	0.001308721	0.007829545	NA	NA	NA	NA	NA
Ctaxi_contig_57707|comp36610_c1_seq13	-2.035171827	3.156080753	1.75E-06	2.54E-05	NA	NA	NA	NA	NA
Ctaxi_contig_52655|comp36306_c3_seq4	-2.032398588	2.641136922	0.011570346	0.045493923	phosphatidylinositol 3- and 4-kinase ubiquitin family protein	gi|545365925|ref|XP_005647894.1|hypothetical protein COCSUDRAFT_65874 [Coccomyxa subellipsoidea C-169] >gi|384249870|gb|EIE23350.1| hypothetical protein COCSUDRAFT_65874 [Coccomyxa subellipsoidea C-169]	AT5G24240.1		 Phosphatidylinositol 3- and 4-kinase ;Ubiquitin family protein 
Ctaxi_contig_43333|comp35704_c3_seq1	-2.031617518	3.450107996	1.30E-08	2.98E-07	NA	NA	NA	NA	NA
Ctaxi_contig_11716|comp31758_c1_seq3	-2.031199375	4.135265272	1.30E-09	3.57E-08	wd40 repeat-like protein	gi|545365621|ref|XP_005647772.1|WD40 repeat-like protein [Coccomyxa subellipsoidea C-169] >gi|384249747|gb|EIE23228.1| WD40 repeat-like protein [Coccomyxa subellipsoidea C-169]	NA	NA	NA
Ctaxi_contig_32159|comp34760_c0_seq6	-2.029963527	3.241538536	0.000183264	0.001480636	NA	NA	NA	NA	NA
Ctaxi_contig_54268|comp36399_c2_seq1	-2.028662616	5.244909914	1.42E-11	5.82E-10	glutamate 5-kinase	gi|545371055|ref|XP_005650129.1|glutamate 5-kinase [Coccomyxa subellipsoidea C-169] >gi|384252108|gb|EIE25585.1| glutamate 5-kinase [Coccomyxa subellipsoidea C-169]	NA	NA	NA
Ctaxi_contig_69364|comp37165_c0_seq1	-2.028501698	1.880039228	9.05E-05	0.000808314	acetyl- carboxylase 2	gi|545353562|ref|XP_005642617.1|hypothetical protein COCSUDRAFT_26470 [Coccomyxa subellipsoidea C-169] >gi|384244573|gb|EIE18073.1| hypothetical protein COCSUDRAFT_26470 [Coccomyxa subellipsoidea C-169]	AT1G36160.2	ACC1	 acetyl-CoA carboxylase 1 
Ctaxi_contig_28177|comp34342_c0_seq12	-2.027489121	0.491940736	0.005003482	0.023285086	ankyrin repeat protein	"gi|123477148|ref|XP_001321743.1|ankyrin repeat protein [Trichomonas vaginalis G3] >gi|121904575|gb|EAY09520.1| ankyrin repeat protein, putative [Trichomonas vaginalis G3]"	NA	NA	NA
Ctaxi_contig_21128|comp33464_c1_seq3	-2.027435129	2.560642289	1.35E-05	0.000155358	NA	NA	NA	NA	NA
Ctaxi_contig_16860|comp32801_c0_seq1	-2.027193937	4.15049057	2.13E-05	0.000232464	NA	NA	NA	NA	NA
Ctaxi_contig_67773|comp37099_c1_seq12	-2.026196322	3.772943295	2.92E-10	9.18E-09	NA	NA	NA	NA	NA
Ctaxi_contig_66597|comp37055_c7_seq4	-2.023450831	2.051545517	4.51E-05	0.000443868	NA	NA	NA	NA	NA
Ctaxi_contig_58341|comp36647_c0_seq7	-2.020794443	5.463813064	1.83E-09	4.89E-08	p-loop containing nucleoside triphosphate hydrolase protein	gi|552812326|ref|XP_005843674.1|hypothetical protein CHLNCDRAFT_140061 [Chlorella variabilis] >gi|307103311|gb|EFN51572.1| hypothetical protein CHLNCDRAFT_140061 [Chlorella variabilis]	AT4G27420.1		 ABC-2 type transporter family protein 
Ctaxi_contig_14584|comp32402_c0_seq1	-2.019574162	2.958182237	5.65E-06	7.23E-05	serine acetyltransferase 4-like	gi|561031398|gb|ESW29977.1|hypothetical protein PHAVU_002G114700g [Phaseolus vulgaris] >gi|561031399|gb|ESW29978.1| hypothetical protein PHAVU_002G114700g [Phaseolus vulgaris]	AT4G35640.1	"ATSERAT3;2,SERAT3;2"	 serine acetyltransferase 3;2 
Ctaxi_contig_62956|comp36887_c1_seq3	-2.019450557	8.770496311	4.40E-09	1.10E-07	splicing factor 3b subunit 5	gi|557107186|gb|ESQ47493.1|hypothetical protein EUTSA_v10021852mg [Eutrema salsugineum]	AT3G23325.1		 Splicing factor 3B subunit 5/RDS3 complex subunit 10 
Ctaxi_contig_38051|comp35293_c2_seq1	-2.018990263	3.900792919	2.90E-06	4.01E-05	NA	NA	NA	NA	NA
Ctaxi_contig_30756|comp34622_c2_seq1	-2.017878216	1.800211077	0.000535484	0.003677457	NA	NA	NA	NA	NA
Ctaxi_contig_16251|comp32691_c0_seq1	-2.017524726	3.696057791	1.12E-10	3.84E-09	sulfur stress regulator	gi|545354055|ref|XP_005642862.1|kinase-like protein [Coccomyxa subellipsoidea C-169] >gi|384244821|gb|EIE18318.1| kinase-like protein [Coccomyxa subellipsoidea C-169]	AT4G24400.2	"CIPK8,PKS11"	 CBL-interacting protein kinase 8 
Ctaxi_contig_47709|comp35992_c1_seq8	-2.016949809	3.027352037	0.000183629	0.001483226	NA	NA	NA	NA	NA
Ctaxi_contig_39852|comp35448_c3_seq6	-2.016673794	8.698847394	1.57E-13	8.64E-12	NA	NA	NA	NA	NA
Ctaxi_contig_46089|comp35875_c2_seq7	-2.016135404	4.581526526	1.25E-09	3.44E-08	NA	NA	NA	NA	NA
Ctaxi_contig_29175|comp34453_c2_seq1	-2.014319452	8.174446201	3.46E-08	7.29E-07	adhesin-like protein	gi|490132382|ref|WP_004032746.1|membrane protein [Methanobrevibacter smithii] >gi|288860742|gb|EFC93040.1| polymorphic outer membrane protein repeat (3 repeats) [Methanobrevibacter smithii DSM 2374]	NA	NA	NA
Ctaxi_contig_11007|comp31575_c2_seq2	-2.012085774	3.905101356	2.87E-07	5.08E-06	NA	NA	NA	NA	NA
Ctaxi_contig_61689|comp36822_c1_seq2	-2.011918154	2.777673684	1.13E-06	1.74E-05	NA	NA	NA	NA	NA
Ctaxi_contig_38149|comp35304_c3_seq1	-2.011791877	6.151321699	1.74E-11	6.96E-10	NA	NA	NA	NA	NA
Ctaxi_contig_13995|comp32263_c13_seq4	-2.011201315	0.545840307	0.007696125	0.032886851	NA	NA	NA	NA	NA
Ctaxi_contig_38774|comp35351_c0_seq6	-2.011163595	1.519048953	0.012653039	0.048804562	NA	NA	NA	NA	NA
Ctaxi_contig_40936|comp35542_c0_seq3	-2.009769932	2.509897455	5.00E-06	6.50E-05	aldehyde dehydrogenase	gi|545357849|ref|XP_005644523.1|aldehyde dehydrogenase family protein [Coccomyxa subellipsoidea C-169] >gi|384246489|gb|EIE19979.1| aldehyde dehydrogenase family protein [Coccomyxa subellipsoidea C-169]	AT2G24270.4	ALDH11A3	 aldehyde dehydrogenase 11A3 
Ctaxi_contig_62561|comp36865_c5_seq1	-2.008998838	0.654186572	0.002396381	0.012830605	NA	NA	NA	NA	NA
Ctaxi_contig_65615|comp37015_c1_seq5	-2.008279631	1.92075097	3.74E-05	0.000378539	NA	NA	AT4G17610.1		 tRNA/rRNA methyltransferase (SpoU) family protein 
Ctaxi_contig_59745|comp36717_c0_seq5	-2.006588318	4.561615007	1.09E-07	2.07E-06	NA	NA	NA	NA	NA
Ctaxi_contig_63074|comp36894_c1_seq4	-2.006552602	0.611499359	0.006595784	0.029094939	NA	NA	NA	NA	NA
Ctaxi_contig_11717|comp31758_c1_seq4	-2.006255574	2.855392699	9.20E-08	1.78E-06	NA	NA	NA	NA	NA
Ctaxi_contig_66422|comp37047_c3_seq4	-2.006099869	4.977356647	5.26E-12	2.28E-10	NA	NA	NA	NA	NA
Ctaxi_contig_64072|comp36950_c1_seq9	-2.005566136	7.375544832	5.54E-15	4.07E-13	hypothetical protein VOLCADRAFT_90194	gi|302836481|ref|XP_002949801.1|hypothetical protein VOLCADRAFT_90194 [Volvox carteri f. nagariensis] >gi|300265160|gb|EFJ49353.1| hypothetical protein VOLCADRAFT_90194 [Volvox carteri f. nagariensis]	NA	NA	NA
Ctaxi_contig_59742|comp36717_c0_seq2	-2.003789516	6.05664334	4.85E-12	2.12E-10	NA	NA	NA	NA	NA
Ctaxi_contig_30153|comp34554_c3_seq1	-2.003671804	4.161142721	7.91E-10	2.27E-08	succinate dehydrogenase	gi|159463224|ref|XP_001689842.1|succinate dehydrogenase subunit A [Chlamydomonas reinhardtii] >gi|158283830|gb|EDP09580.1| succinate dehydrogenase subunit A [Chlamydomonas reinhardtii]	AT5G66760.1	SDH1-1	 succinate dehydrogenase 1-1 
Ctaxi_contig_65878|comp37028_c0_seq1	-2.001334867	4.188353576	1.34E-07	2.52E-06	NA	NA	NA	NA	NA
Ctaxi_contig_49154|comp36086_c3_seq1	-2.000728439	3.002414812	7.79E-07	1.24E-05	NA	NA	NA	NA	NA
Ctaxi_contig_6250|comp28923_c0_seq1	-1.999380809	3.827586961	4.60E-05	0.000451158	NA	NA	NA	NA	NA
Ctaxi_contig_15805|comp32619_c2_seq3	-1.998288322	2.752539734	0.000179988	0.001458055	NA	NA	NA	NA	NA
Ctaxi_contig_59341|comp36697_c7_seq1	-1.99785901	6.061118416	2.51E-14	1.61E-12	NA	NA	NA	NA	NA
Ctaxi_contig_50551|comp36182_c1_seq8	-1.996945311	5.671820415	5.03E-10	1.50E-08	NA	NA	NA	NA	NA
Ctaxi_contig_35280|comp35040_c4_seq1	-1.995876256	2.559047608	2.34E-06	3.30E-05	NA	NA	NA	NA	NA
Ctaxi_contig_69676|comp37175_c5_seq2	-1.995309686	2.917980501	1.52E-07	2.82E-06	NA	NA	NA	NA	NA
Ctaxi_contig_62568|comp36866_c1_seq5	-1.993360917	1.734720402	0.001989498	0.011023924	NA	NA	NA	NA	NA
Ctaxi_contig_22693|comp33701_c1_seq1	-1.991299594	8.248109679	2.79E-08	5.98E-07	hypothetical protein VOLCADRAFT_106063	gi|302844343|ref|XP_002953712.1|hypothetical protein VOLCADRAFT_106063 [Volvox carteri f. nagariensis] >gi|300261121|gb|EFJ45336.1| hypothetical protein VOLCADRAFT_106063 [Volvox carteri f. nagariensis]	NA	NA	NA
Ctaxi_contig_38206|comp35309_c0_seq4	-1.990814042	3.467600088	3.42E-07	5.97E-06	NA	NA	NA	NA	NA
Ctaxi_contig_38150|comp35304_c3_seq2	-1.989508959	4.96628537	1.20E-09	3.32E-08	NA	NA	NA	NA	NA
Ctaxi_contig_67784|comp37100_c2_seq1	-1.988392194	1.05539631	0.001413278	0.008333914	NA	NA	NA	NA	NA
Ctaxi_contig_22248|comp33640_c0_seq1	-1.987786187	7.658069775	1.76E-15	1.39E-13	NA	NA	NA	NA	NA
Ctaxi_contig_30601|comp34606_c5_seq3	-1.987119378	5.792147433	1.03E-07	1.97E-06	NA	NA	NA	NA	NA
Ctaxi_contig_69522|comp37170_c0_seq8	-1.987043249	2.129618989	2.62E-05	0.000278685	predicted protein	gi|412985985|emb|CCO17185.1|predicted protein [Bathycoccus prasinos]	NA	NA	NA
Ctaxi_contig_60010|comp36733_c1_seq6	-1.98253675	2.95046908	1.21E-05	0.000140868	NA	NA	NA	NA	NA
Ctaxi_contig_68002|comp37110_c0_seq3	-1.980677406	5.455114247	3.32E-12	1.50E-10	NA	NA	NA	NA	NA
Ctaxi_contig_55538|comp36476_c0_seq2	-1.979573205	1.688981925	0.000208288	0.001651586	NA	NA	NA	NA	NA
Ctaxi_contig_70683|comp37218_c4_seq4	-1.979490908	2.17678765	4.37E-05	0.000432404	NA	NA	NA	NA	NA
Ctaxi_contig_46865|comp35929_c1_seq2	-1.979339675	5.963010663	7.93E-14	4.61E-12	NA	NA	NA	NA	NA
Ctaxi_contig_58582|comp36662_c5_seq7	-1.979015336	2.945085944	9.68E-06	0.000115569	NA	NA	NA	NA	NA
Ctaxi_contig_71628|comp37256_c5_seq1	-1.977797174	3.641626589	1.16E-08	2.69E-07	protein	gi|159467050|ref|XP_001691711.1|predicted protein [Chlamydomonas reinhardtii] >gi|158279057|gb|EDP04819.1| predicted protein [Chlamydomonas reinhardtii]	NA	NA	NA
Ctaxi_contig_17997|comp32998_c0_seq5	-1.975663335	4.642721126	2.48E-09	6.50E-08	hypothetical protein VOLCADRAFT_116796	gi|302833291|ref|XP_002948209.1|hypothetical protein VOLCADRAFT_116796 [Volvox carteri f. nagariensis] >gi|300266429|gb|EFJ50616.1| hypothetical protein VOLCADRAFT_116796 [Volvox carteri f. nagariensis]	NA	NA	NA
Ctaxi_contig_47502|comp35976_c4_seq1	-1.97530018	7.36257766	8.35E-07	1.33E-05	tpr-like protein	gi|302829725|ref|XP_002946429.1|hypothetical protein VOLCADRAFT_103021 [Volvox carteri f. nagariensis] >gi|300268175|gb|EFJ52356.1| hypothetical protein VOLCADRAFT_103021 [Volvox carteri f. nagariensis]	AT1G20300.1		 Pentatricopeptide repeat (PPR) superfamily protein 
Ctaxi_contig_11705|comp31756_c0_seq2	-1.973888085	7.663652625	5.87E-12	2.53E-10	NA	NA	NA	NA	NA
Ctaxi_contig_69635|comp37174_c1_seq23	-1.973723255	2.763899055	0.00179877	0.010164771	myosin heavy chain	"gi|123469906|ref|XP_001318162.1|viral A-type inclusion protein [Trichomonas vaginalis G3] >gi|121900914|gb|EAY05939.1| viral A-type inclusion protein, putative [Trichomonas vaginalis G3]"	AT3G44050.1		 P-loop containing nucleoside triphosphate hydrolases superfamily protein 
Ctaxi_contig_15370|comp32544_c0_seq1	-1.973719762	1.364046364	0.004160393	0.020080499	NA	NA	NA	NA	NA
Ctaxi_contig_37748|comp35265_c0_seq2	-1.97091102	0.986376165	0.001696689	0.009701395	NA	NA	NA	NA	NA
Ctaxi_contig_35949|comp35104_c0_seq3	-1.97052432	3.494304306	3.41E-08	7.19E-07	ankyrin repeat protein	"gi|123507472|ref|XP_001329422.1|ankyrin repeat protein [Trichomonas vaginalis G3] >gi|121912377|gb|EAY17199.1| ankyrin repeat protein, putative [Trichomonas vaginalis G3]"	AT5G13300.1	"SFC,VAN3,AGD3"	 ARF GTPase-activating protein 
Ctaxi_contig_59717|comp36715_c0_seq2	-1.968675124	0.912758227	0.007275397	0.031447789	NA	NA	NA	NA	NA
Ctaxi_contig_58552|comp36660_c4_seq5	-1.967971473	3.855207194	0.011278808	0.044661492	26s proteasome regulatory complex	gi|302840120|ref|XP_002951616.1|26S proteasome regulatory complex [Volvox carteri f. nagariensis] >gi|300263225|gb|EFJ47427.1| 26S proteasome regulatory complex [Volvox carteri f. nagariensis]	AT2G32730.1		" 26S proteasome regulatory complex, non-ATPase subcomplex, Rpn2/Psmd1 subunit "
Ctaxi_contig_25325|comp34037_c1_seq1	-1.967470457	3.552813155	1.43E-06	2.13E-05	NA	NA	NA	NA	NA
Ctaxi_contig_59879|comp36725_c1_seq7	-1.966832891	3.73669184	1.93E-05	0.000213295	protein	gi|255087722|ref|XP_002505784.1|predicted protein [Micromonas sp. RCC299] >gi|226521054|gb|ACO67042.1| predicted protein [Micromonas sp. RCC299]	NA	NA	NA
Ctaxi_contig_30042|comp34540_c3_seq1	-1.966310567	0.775935401	0.003829877	0.018854729	enth-domain-containing protein	gi|545363292|ref|XP_005646784.1|ENTH-domain-containing protein [Coccomyxa subellipsoidea C-169] >gi|384248757|gb|EIE22240.1| ENTH-domain-containing protein [Coccomyxa subellipsoidea C-169]	NA	NA	NA
Ctaxi_contig_40083|comp35470_c0_seq2	-1.96472597	6.94312684	7.30E-10	2.11E-08	NA	NA	NA	NA	NA
Ctaxi_contig_61702|comp36822_c3_seq9	-1.964492788	1.370158755	0.000419048	0.002992244	NA	NA	NA	NA	NA
Ctaxi_contig_71622|comp37256_c2_seq3	-1.962765206	2.525707693	5.93E-07	9.77E-06	adhesin-like protein	gi|288561299|ref|YP_003424785.1|adhesin-like protein [Methanobrevibacter ruminantium M1] >gi|502721857|ref|WP_012956841.1| adhesin-like protein [Methanobrevibacter ruminantium] >gi|288544009|gb|ADC47893.1| adhesin-like protein [Methanobrevibacter ruminantium M1]	NA	NA	NA
Ctaxi_contig_11278|comp31639_c0_seq1	-1.961812346	8.266111647	5.26E-08	1.08E-06	NA	NA	NA	NA	NA
Ctaxi_contig_64286|comp36961_c0_seq3	-1.960976696	2.019640453	8.27E-06	0.000100868	NA	NA	NA	NA	NA
Ctaxi_contig_49651|comp36120_c0_seq3	-1.959992689	1.097012564	0.002240393	0.012147607	NA	NA	NA	NA	NA
Ctaxi_contig_38806|comp35352_c1_seq3	-1.959475943	2.443479949	0.00681919	0.02987092	wash complex subunit strumpellin	gi|545359241|ref|XP_005645104.1|hypothetical protein COCSUDRAFT_43977 [Coccomyxa subellipsoidea C-169] >gi|384247072|gb|EIE20560.1| hypothetical protein COCSUDRAFT_43977 [Coccomyxa subellipsoidea C-169]	NA	NA	NA
Ctaxi_contig_59673|comp36713_c0_seq2	-1.959132216	1.897845256	3.68E-05	0.000374006	NA	NA	NA	NA	NA
Ctaxi_contig_61209|comp36796_c4_seq1	-1.958903147	4.260837495	4.07E-06	5.42E-05	NA	NA	NA	NA	NA
Ctaxi_contig_10701|comp31481_c0_seq4	-1.958551194	1.559685079	0.006700097	0.029457629	NA	NA	NA	NA	NA
Ctaxi_contig_62651|comp36869_c5_seq12	-1.95770004	2.390762713	0.000234057	0.001825952	NA	NA	NA	NA	NA
Ctaxi_contig_10742|comp31490_c1_seq2	-1.95716495	1.668921287	0.001187864	0.00722581	NA	NA	NA	NA	NA
Ctaxi_contig_61452|comp36808_c1_seq4	-1.956612064	4.046991855	5.54E-09	1.36E-07	protein tos1	gi|488703538|ref|WP_002627516.1|hypothetical protein [Cystobacter fuscus] >gi|528052081|gb|EPX56925.1| hypothetical protein D187_006678 [Cystobacter fuscus DSM 2262]	NA	NA	NA
Ctaxi_contig_24932|comp33995_c1_seq1	-1.956500546	5.359836672	8.71E-05	0.000783779	eukaryotic initiation factor	gi|545362160|ref|XP_005646324.1|eukaryotic initiation factor [Coccomyxa subellipsoidea C-169] >gi|384248296|gb|EIE21780.1| eukaryotic initiation factor [Coccomyxa subellipsoidea C-169]	AT1G53900.1		 Eukaryotic translation initiation factor 2B (eIF-2B) family protein 
Ctaxi_contig_15233|comp32522_c0_seq4	-1.95610416	4.077419953	2.54E-05	0.0002713	NA	NA	NA	NA	NA
Ctaxi_contig_24369|comp33921_c2_seq1	-1.955873559	1.855856697	0.00139421	0.008243347	NA	NA	NA	NA	NA
Ctaxi_contig_30300|comp34571_c2_seq3	-1.95572493	5.674861604	3.22E-12	1.46E-10	NA	NA	NA	NA	NA
Ctaxi_contig_56316|comp36527_c0_seq3	-1.953435224	1.548646022	0.001341042	0.00798707	NA	NA	NA	NA	NA
Ctaxi_contig_22335|comp33652_c3_seq1	-1.951281474	4.683669185	2.91E-10	9.16E-09	NA	NA	NA	NA	NA
Ctaxi_contig_22333|comp33652_c1_seq1	-1.950999318	6.577064641	1.99E-14	1.31E-12	NA	NA	NA	NA	NA
Ctaxi_contig_26522|comp34152_c4_seq6	-1.950532759	1.769713394	0.001391313	0.008233523	NA	NA	NA	NA	NA
Ctaxi_contig_41990|comp35606_c0_seq23	-1.950440596	4.767579981	4.78E-06	6.27E-05	NA	NA	NA	NA	NA
Ctaxi_contig_44381|comp35766_c1_seq4	-1.949262745	3.392809394	2.71E-06	3.77E-05	NA	NA	NA	NA	NA
Ctaxi_contig_50566|comp36182_c3_seq11	-1.948282165	2.517081366	0.001550095	0.008994326	NA	NA	NA	NA	NA
Ctaxi_contig_57551|comp36602_c3_seq1	-1.947133211	2.5650149	7.45E-05	0.000685834	ankyrin repeat	gi|229582572|ref|YP_002840971.1|ankyrin [Sulfolobus islandicus Y.N.15.51] >gi|502134864|ref|WP_012717676.1| ankyrin [Sulfolobus islandicus] >gi|228013288|gb|ACP49049.1| Ankyrin [Sulfolobus islandicus Y.N.15.51]	AT5G07840.1		 Ankyrin repeat family protein 
Ctaxi_contig_69615|comp37174_c1_seq3	-1.946589157	3.065849414	0.001237724	0.007470491	kinesin-like protein	gi|334185721|ref|NP_189991.2|kinesin motor protein-like protein [Arabidopsis thaliana] >gi|332644335|gb|AEE77856.1| kinesin motor protein-like protein [Arabidopsis thaliana]	AT3G44050.1		 P-loop containing nucleoside triphosphate hydrolases superfamily protein 
Ctaxi_contig_69614|comp37174_c1_seq2	-1.946589132	3.065849414	0.001237694	0.007470491	kinesin-like protein	gi|334185721|ref|NP_189991.2|kinesin motor protein-like protein [Arabidopsis thaliana] >gi|332644335|gb|AEE77856.1| kinesin motor protein-like protein [Arabidopsis thaliana]	AT3G44050.1		 P-loop containing nucleoside triphosphate hydrolases superfamily protein 
Ctaxi_contig_43367|comp35706_c2_seq6	-1.945897982	3.400260711	1.18E-05	0.000138278	abc transporter	gi|552818638|ref|XP_005845237.1|hypothetical protein CHLNCDRAFT_32365 [Chlorella variabilis] >gi|307104883|gb|EFN53135.1| hypothetical protein CHLNCDRAFT_32365 [Chlorella variabilis]	AT1G17840.1	"WBC11,ABCG11,DSO,COF1,ATWBC11"	 white-brown complex homolog protein 11 
Ctaxi_contig_46611|comp35911_c0_seq2	-1.945771635	7.389075711	1.26E-11	5.19E-10	NA	NA	NA	NA	NA
Ctaxi_contig_68374|comp37124_c6_seq6	-1.945310361	4.131868431	2.95E-07	5.19E-06	NA	NA	NA	NA	NA
Ctaxi_contig_61690|comp36822_c2_seq1	-1.945077536	4.063660158	1.60E-09	4.32E-08	NA	NA	NA	NA	NA
Ctaxi_contig_32521|comp34792_c1_seq4	-1.944826216	3.20893452	0.000483806	0.003388875	NA	NA	NA	NA	NA
Ctaxi_contig_22680|comp33699_c0_seq1	-1.944753756	0.467869562	0.008121474	0.034282553	NA	NA	NA	NA	NA
Ctaxi_contig_32157|comp34760_c0_seq4	-1.944611296	3.620896841	0.00048096	0.003371067	NA	NA	NA	NA	NA
Ctaxi_contig_64301|comp36961_c4_seq4	-1.943281754	2.611775407	1.30E-05	0.000150272	NA	NA	NA	NA	NA
Ctaxi_contig_12961|comp32054_c1_seq2	-1.942822914	1.368161826	0.005217265	0.024114702	NA	NA	NA	NA	NA
Ctaxi_contig_35953|comp35104_c0_seq7	-1.942410151	2.634096767	1.28E-06	1.94E-05	NA	NA	NA	NA	NA
Ctaxi_contig_59566|comp36706_c0_seq3	-1.941296033	1.152370637	0.005548236	0.02535652	polymorphic outer membrane protein	gi|433284604|emb|CCO06808.1|exported hypothetical protein [Candidatus Desulfamplus magnetomortis BW-1]	NA	NA	NA
Ctaxi_contig_47718|comp35992_c4_seq2	-1.941003446	4.537784148	1.90E-09	5.07E-08	NA	NA	NA	NA	NA
Ctaxi_contig_19670|comp33244_c0_seq2	-1.940499535	4.693254297	2.56E-09	6.69E-08	NA	NA	NA	NA	NA
Ctaxi_contig_18000|comp32998_c0_seq8	-1.939805924	3.238750902	3.10E-07	5.44E-06	predicted protein	gi|159465795|ref|XP_001691108.1|predicted protein [Chlamydomonas reinhardtii] >gi|158279794|gb|EDP05554.1| predicted protein [Chlamydomonas reinhardtii]	NA	NA	NA
Ctaxi_contig_34255|comp34943_c1_seq3	-1.939142445	4.684750761	4.58E-08	9.44E-07	hypothetical protein CHLNCDRAFT_139922	gi|552812961|ref|XP_005843833.1|hypothetical protein CHLNCDRAFT_139922 [Chlorella variabilis] >gi|307103471|gb|EFN51731.1| hypothetical protein CHLNCDRAFT_139922 [Chlorella variabilis]	NA	NA	NA
Ctaxi_contig_30573|comp34603_c1_seq2	-1.938415654	4.262897496	0.00282537	0.014713904	potassium sodium hyperpolarization-activated cyclic nucleotide-gated channel 4-like	gi|302853863|ref|XP_002958444.1|hypothetical protein VOLCADRAFT_99703 [Volvox carteri f. nagariensis] >gi|300256249|gb|EFJ40520.1| hypothetical protein VOLCADRAFT_99703 [Volvox carteri f. nagariensis]	AT4G39850.1	"PXA1,PED3,CTS,ACN2,AtABCD1"	 peroxisomal ABC transporter 1 
Ctaxi_contig_56849|comp36559_c9_seq1	-1.937192333	2.548071799	9.33E-06	0.000111948	NA	NA	NA	NA	NA
Ctaxi_contig_20220|comp33338_c2_seq4	-1.936790294	0.401477652	0.009513489	0.039007645	NA	NA	NA	NA	NA
Ctaxi_contig_67140|comp37080_c3_seq3	-1.936413219	3.582115564	2.85E-05	0.000300129	protein serine threonine phosphatase 2c	gi|302851958|ref|XP_002957501.1|hypothetical protein VOLCADRAFT_68313 [Volvox carteri f. nagariensis] >gi|300257143|gb|EFJ41395.1| hypothetical protein VOLCADRAFT_68313 [Volvox carteri f. nagariensis]	AT4G27800.1	"TAP38,PPH1"	 thylakoid-associated phosphatase 38 
Ctaxi_contig_67805|comp37100_c4_seq21	-1.936218038	1.05890909	0.000985365	0.006188287	NA	NA	NA	NA	NA
Ctaxi_contig_44101|comp35755_c0_seq1	-1.936150063	2.583949872	1.42E-06	2.13E-05	NA	NA	NA	NA	NA
Ctaxi_contig_57709|comp36610_c1_seq15	-1.934412514	2.162225647	4.11E-05	0.000411057	NA	NA	NA	NA	NA
Ctaxi_contig_49347|comp36102_c1_seq4	-1.932579554	1.891296958	9.52E-05	0.00084532	NA	NA	NA	NA	NA
Ctaxi_contig_61239|comp36798_c7_seq3	-1.932267204	7.950221642	1.52E-11	6.16E-10	tpr-like protein	gi|545368225|ref|XP_005648894.1|hypothetical protein COCSUDRAFT_62850 [Coccomyxa subellipsoidea C-169] >gi|384250871|gb|EIE24350.1| hypothetical protein COCSUDRAFT_62850 [Coccomyxa subellipsoidea C-169]	AT1G74850.1	PTAC2	 plastid transcriptionally active 2 
Ctaxi_contig_50297|comp36166_c4_seq1	-1.930948463	0.328498115	0.012102563	0.047125211	NA	NA	NA	NA	NA
Ctaxi_contig_25332|comp34037_c5_seq2	-1.93086011	3.28017761	1.09E-05	0.000128918	NA	NA	NA	NA	NA
Ctaxi_contig_63997|comp36946_c6_seq2	-1.930704936	0.66073873	0.002712149	0.014235474	NA	NA	NA	NA	NA
Ctaxi_contig_38812|comp35353_c0_seq3	-1.929846613	6.462671536	0.000543951	0.00373099	terminal ear1	gi|308803903|ref|XP_003079264.1|terminal ear1 (ISS) [Ostreococcus tauri] >gi|116057719|emb|CAL53922.1| terminal ear1 (ISS) [Ostreococcus tauri]	AT1G29400.2	"AML5,ML5"	 MEI2-like protein 5 
Ctaxi_contig_49017|comp36076_c2_seq2	-1.929415562	8.630069631	4.41E-09	1.11E-07	protein serine threonine	"gi|471234179|ref|XP_004039300.1|leishmanolysin family protein, putative [Ichthyophthirius multifiliis] >gi|340508248|gb|EGR33996.1| leishmanolysin family protein, putative [Ichthyophthirius multifiliis]"	NA	NA	NA
Ctaxi_contig_45853|comp35858_c1_seq3	-1.929189804	4.681605109	7.65E-11	2.73E-09	NA	NA	NA	NA	NA
Ctaxi_contig_57513|comp36600_c0_seq1	-1.927404963	3.970220358	0.002283246	0.012346754	protein transport protein sec23-like	gi|159489914|ref|XP_001702936.1|COP-II coat subunit [Chlamydomonas reinhardtii] >gi|158270959|gb|EDO96789.1| COP-II coat subunit [Chlamydomonas reinhardtii]	AT3G23660.1		 Sec23/Sec24 protein transport family protein 
Ctaxi_contig_38109|comp35300_c2_seq2	-1.925898283	4.840815096	4.04E-08	8.43E-07	NA	NA	NA	NA	NA
Ctaxi_contig_30152|comp34554_c2_seq2	-1.925600602	3.476239706	9.60E-09	2.25E-07	succinate dehydrogenase	gi|552826115|ref|XP_005846959.1|hypothetical protein CHLNCDRAFT_56196 [Chlorella variabilis] >gi|307106612|gb|EFN54857.1| hypothetical protein CHLNCDRAFT_56196 [Chlorella variabilis]	AT5G66760.1	SDH1-1	 succinate dehydrogenase 1-1 
Ctaxi_contig_28788|comp34412_c1_seq1	-1.923812419	4.657470391	8.00E-07	1.27E-05	nadh:flavin oxidoreductase	gi|302760315|ref|XP_002963580.1|hypothetical protein SELMODRAFT_230186 [Selaginella moellendorffii] >gi|300168848|gb|EFJ35451.1| hypothetical protein SELMODRAFT_230186 [Selaginella moellendorffii]	AT2G06050.3	OPR3	 oxophytodienoate-reductase 3 
Ctaxi_contig_58153|comp36635_c0_seq1	-1.923284986	3.862171709	7.15E-09	1.72E-07	t-complex delta subunit	"gi|545355778|ref|XP_005643664.1|T-complex protein, delta subunit [Coccomyxa subellipsoidea C-169] >gi|384245627|gb|EIE19120.1| T-complex protein, delta subunit [Coccomyxa subellipsoidea C-169]"	AT3G18190.1		 TCP-1/cpn60 chaperonin family protein 
Ctaxi_contig_21072|comp33458_c0_seq2	-1.92219987	3.321699925	0.009127129	0.037659716	NA	NA	NA	NA	NA
Ctaxi_contig_26518|comp34152_c4_seq2	-1.91868241	1.140834366	0.00567202	0.02583722	NA	NA	NA	NA	NA
Ctaxi_contig_61214|comp36796_c9_seq2	-1.91835769	4.845254739	1.38E-06	2.07E-05	ankyrin	gi|229582572|ref|YP_002840971.1|ankyrin [Sulfolobus islandicus Y.N.15.51] >gi|502134864|ref|WP_012717676.1| ankyrin [Sulfolobus islandicus] >gi|228013288|gb|ACP49049.1| Ankyrin [Sulfolobus islandicus Y.N.15.51]	AT2G03430.1		 Ankyrin repeat family protein 
Ctaxi_contig_21151|comp33468_c2_seq1	-1.917735837	6.569077279	9.92E-08	1.91E-06	NA	NA	NA	NA	NA
Ctaxi_contig_48611|comp36051_c2_seq4	-1.91721073	1.829301308	8.87E-05	0.000795615	NA	NA	NA	NA	NA
Ctaxi_contig_71153|comp37240_c1_seq14	-1.915386034	2.960607269	0.000929143	0.005898456	NA	NA	NA	NA	NA
Ctaxi_contig_71152|comp37240_c1_seq13	-1.915377826	2.960607269	0.000930057	0.005902044	NA	NA	NA	NA	NA
Ctaxi_contig_48608|comp36051_c2_seq1	-1.915306936	5.327271586	1.15E-09	3.21E-08	NA	NA	AT4G13550.1		 triglyceride lipases;triglyceride lipases 
Ctaxi_contig_59774|comp36720_c0_seq2	-1.915142607	2.855856761	1.78E-07	3.26E-06	NA	NA	NA	NA	NA
Ctaxi_contig_38148|comp35304_c1_seq1	-1.915076671	5.444251509	7.99E-10	2.29E-08	NA	NA	NA	NA	NA
Ctaxi_contig_7205|comp29983_c0_seq6	-1.915076399	2.454327216	3.93E-05	0.000394713	zinc transporter	gi|255076127|ref|XP_002501738.1|zinc permease family [Micromonas sp. RCC299] >gi|226517002|gb|ACO62996.1| zinc permease family [Micromonas sp. RCC299]	NA	NA	NA
Ctaxi_contig_20904|comp33434_c0_seq1	-1.913629122	2.356869919	4.59E-05	0.00045042	NA	NA	NA	NA	NA
Ctaxi_contig_67201|comp37083_c5_seq1	-1.910973213	3.561696505	1.42E-07	2.66E-06	propyzamide-htpersensitive 1	gi|545359572|ref|XP_005645243.1|hypothetical protein COCSUDRAFT_57268 [Coccomyxa subellipsoidea C-169] >gi|384247212|gb|EIE20699.1| hypothetical protein COCSUDRAFT_57268 [Coccomyxa subellipsoidea C-169]	AT5G23720.1	PHS1	 dual specificity protein phosphatase family protein 
Ctaxi_contig_61694|comp36822_c3_seq1	-1.910168273	3.649361154	1.21E-06	1.84E-05	NA	NA	NA	NA	NA
Ctaxi_contig_29368|comp34473_c1_seq1	-1.910100027	1.515054313	0.000239504	0.001862344	NA	NA	NA	NA	NA
Ctaxi_contig_61241|comp36798_c7_seq5	-1.909875682	6.083039024	3.56E-11	1.34E-09	NA	NA	NA	NA	NA
Ctaxi_contig_54674|comp36424_c0_seq3	-1.909747299	1.101018924	0.002905218	0.015056698	NA	NA	NA	NA	NA
Ctaxi_contig_65886|comp37028_c2_seq1	-1.908527109	2.817598426	3.54E-06	4.79E-05	serine threonine protein kinase	gi|545371398|ref|XP_005650264.1|kinase-like protein [Coccomyxa subellipsoidea C-169] >gi|384252244|gb|EIE25720.1| kinase-like protein [Coccomyxa subellipsoidea C-169]	AT5G08590.1	"ASK2,SNRK2-1,SNRK2.1,SRK2G"	 SNF1-related protein kinase 2.1 
Ctaxi_contig_31163|comp34660_c1_seq13	-1.90722828	5.741363993	3.36E-06	4.56E-05	NA	NA	NA	NA	NA
Ctaxi_contig_71236|comp37245_c2_seq1	-1.906940499	6.269888611	1.92E-10	6.30E-09	dead-box atp-dependent rna helicase 11	gi|552822421|ref|XP_005846110.1|hypothetical protein CHLNCDRAFT_31911 [Chlorella variabilis] >gi|307105760|gb|EFN54008.1| hypothetical protein CHLNCDRAFT_31911 [Chlorella variabilis]	AT3G58510.3		 DEA(D/H)-box RNA helicase family protein 
Ctaxi_contig_14018|comp32273_c0_seq1	-1.90671353	8.974694574	5.07E-05	0.000492621	NA	NA	NA	NA	NA
Ctaxi_contig_58068|comp36628_c4_seq4	-1.905472109	5.113096622	5.32E-13	2.74E-11	carbonic anhydrase	gi|556424481|ref|WP_023309408.1|carbonic anhydrase [Enterobacter cloacae] >gi|555095851|gb|ESM38969.1| carbonic anhydrase [Enterobacter cloacae BWH 31]	NA	NA	NA
Ctaxi_contig_35905|comp35100_c0_seq3	-1.904722053	2.862507082	6.24E-06	7.90E-05	NA	NA	NA	NA	NA
Ctaxi_contig_17995|comp32998_c0_seq3	-1.904017858	4.409227931	9.98E-10	2.82E-08	hypothetical protein VOLCADRAFT_116796	gi|302833291|ref|XP_002948209.1|hypothetical protein VOLCADRAFT_116796 [Volvox carteri f. nagariensis] >gi|300266429|gb|EFJ50616.1| hypothetical protein VOLCADRAFT_116796 [Volvox carteri f. nagariensis]	NA	NA	NA
Ctaxi_contig_22249|comp33640_c1_seq1	-1.902889678	7.111725858	4.82E-09	1.20E-07	NA	NA	NA	NA	NA
Ctaxi_contig_39827|comp35446_c5_seq2	-1.900872979	4.396738512	6.04E-08	1.22E-06	NA	NA	NA	NA	NA
Ctaxi_contig_14474|comp32378_c1_seq1	-1.899185252	5.9341761	7.69E-09	1.84E-07	nitrate reductase	gi|218201282|gb|EEC83709.1|hypothetical protein OsI_29535 [Oryza sativa Indica Group]	AT1G37130.1	"NIA2,B29,NIA2-1,CHL3,NR,NR2,ATNR2"	 nitrate reductase 2 
Ctaxi_contig_55572|comp36478_c6_seq1	-1.898642167	0.997769397	0.004273387	0.020520508	NA	NA	NA	NA	NA
Ctaxi_contig_63869|comp36943_c1_seq1	-1.898420764	1.448311938	0.001896936	0.010616915	NA	NA	AT1G30550.2		 S-adenosyl-L-methionine-dependent methyltransferases superfamily protein 
Ctaxi_contig_26612|comp34165_c0_seq4	-1.898023439	2.058054427	5.31E-06	6.87E-05	NA	NA	NA	NA	NA
Ctaxi_contig_34168|comp34935_c1_seq10	-1.89640654	4.116061135	0.003356003	0.016942658	NA	NA	NA	NA	NA
Ctaxi_contig_48181|comp36024_c1_seq1	-1.896356742	0.762566134	0.006541069	0.028906853	NA	NA	NA	NA	NA
Ctaxi_contig_65449|comp37010_c5_seq1	-1.896185562	3.297307019	3.51E-07	6.10E-06	NA	NA	NA	NA	NA
Ctaxi_contig_56095|comp36511_c8_seq15	-1.896147527	1.345583805	0.001000246	0.006269733	NA	NA	NA	NA	NA
Ctaxi_contig_69446|comp37168_c5_seq6	-1.894672401	0.429227067	0.01101214	0.043826373	NA	NA	NA	NA	NA
Ctaxi_contig_64438|comp36963_c0_seq2	-1.894422007	4.13915376	9.31E-05	0.000829342	poly rna polymerase gld2-like	gi|548849130|gb|ERN08035.1|hypothetical protein AMTR_s00012p00261420 [Amborella trichopoda]	AT2G39740.1		 Nucleotidyltransferase family protein 
Ctaxi_contig_66640|comp37058_c3_seq1	-1.894244496	3.081977713	2.28E-07	4.11E-06	NA	NA	NA	NA	NA
Ctaxi_contig_40090|comp35470_c1_seq6	-1.893682839	4.201815269	1.32E-06	1.98E-05	NA	NA	NA	NA	NA
Ctaxi_contig_44050|comp35751_c1_seq81	-1.892218637	3.085463646	5.35E-05	0.000516646	squamosa promoter binding protein	gi|545376143|ref|XP_005652178.1|SBP-domain-containing protein [Coccomyxa subellipsoidea C-169] >gi|384254160|gb|EIE27634.1| SBP-domain-containing protein [Coccomyxa subellipsoidea C-169]	AT3G57920.1	SPL15	 squamosa promoter binding protein-like 15 
Ctaxi_contig_31150|comp34660_c0_seq1	-1.89166068	7.817509963	7.48E-08	1.48E-06	NA	NA	NA	NA	NA
Ctaxi_contig_42835|comp35666_c3_seq1	-1.888922335	3.690368295	9.54E-08	1.85E-06	NA	NA	NA	NA	NA
Ctaxi_contig_10881|comp31534_c0_seq3	-1.888643915	2.470641644	0.000538005	0.003693246	NA	NA	NA	NA	NA
Ctaxi_contig_52335|comp36283_c5_seq1	-1.888293521	7.179565975	4.19E-10	1.27E-08	NA	NA	NA	NA	NA
Ctaxi_contig_15342|comp32540_c8_seq1	-1.886659252	1.008932868	0.007663049	0.032770715	NA	NA	NA	NA	NA
Ctaxi_contig_52754|comp36312_c3_seq1	-1.882273075	3.872888406	1.46E-05	0.000166639	NA	NA	NA	NA	NA
Ctaxi_contig_28657|comp34398_c2_seq6	-1.879670028	1.206738033	0.001697792	0.009704429	NA	NA	NA	NA	NA
Ctaxi_contig_62035|comp36841_c2_seq9	-1.879584782	2.143220107	0.00016533	0.001357126	NA	NA	NA	NA	NA
Ctaxi_contig_68672|comp37133_c3_seq1	-1.879527114	1.439391917	0.000385156	0.002779039	NA	NA	NA	NA	NA
Ctaxi_contig_35339|comp35045_c2_seq3	-1.876535514	4.393929051	6.67E-09	1.61E-07	ankyrin repeat protein	"gi|123471670|ref|XP_001319033.1|ankyrin repeat protein [Trichomonas vaginalis G3] >gi|121901807|gb|EAY06810.1| ankyrin repeat protein, putative [Trichomonas vaginalis G3]"	AT3G04710.1	TPR10	 ankyrin repeat family protein 
Ctaxi_contig_71239|comp37245_c2_seq4	-1.876469861	3.695478428	8.90E-08	1.73E-06	NA	NA	NA	NA	NA
Ctaxi_contig_9281|comp31034_c2_seq1	-1.875265586	1.159379006	0.006279465	0.027973538	peptidyl serine alpha-galactosyltransferase	gi|552815249|ref|XP_005844395.1|hypothetical protein CHLNCDRAFT_58899 [Chlorella variabilis] >gi|307104037|gb|EFN52293.1| hypothetical protein CHLNCDRAFT_58899 [Chlorella variabilis]	AT3G01720.1		 unknown protein; FUNCTIONS IN: molecular_function unknown; INVOLVED IN: biological_process unknown; LOCATED IN: endomembrane system; EXPRESSED IN: 24 plant structures; EXPRESSED DURING: 13 growth stages; BEST Arabidopsis thaliana protein match is: unknown protein (TAIR:AT5G25265.1); Has 374 Blast hits to 211 proteins in 23 species: Archae - 0; Bacteria - 0; Metazoa - 0; Fungi - 0; Plants - 316; Viruses - 0; Other Eukaryotes - 58 (source: NCBI BLink). 
Ctaxi_contig_68776|comp37139_c2_seq2	-1.874653407	4.084875023	7.79E-07	1.24E-05	NA	NA	NA	NA	NA
Ctaxi_contig_33765|comp34900_c1_seq4	-1.873568664	4.47896835	5.65E-08	1.15E-06	NA	NA	NA	NA	NA
Ctaxi_contig_19100|comp33157_c3_seq1	-1.873337192	1.114244489	0.005999753	0.026987149	NA	NA	NA	NA	NA
Ctaxi_contig_51061|comp36214_c0_seq1	-1.873058082	4.450991726	1.75E-10	5.77E-09	NA	NA	NA	NA	NA
Ctaxi_contig_71662|comp37258_c1_seq14	-1.872285924	6.694822671	2.85E-11	1.10E-09	zinc finger transcription factor-like protein	"gi|159464867|ref|XP_001690663.1|Zn-finger protein, CCCH type [Chlamydomonas reinhardtii] >gi|158280163|gb|EDP05922.1| Zn-finger protein, CCCH type [Chlamydomonas reinhardtii]"	AT5G12850.1		 CCCH-type zinc finger protein with ARM repeat domain 
Ctaxi_contig_69416|comp37167_c1_seq1	-1.871863671	6.369874469	8.29E-12	3.49E-10	NA	NA	NA	NA	NA
Ctaxi_contig_55650|comp36483_c6_seq2	-1.871048788	3.008357157	1.64E-05	0.00018394	NA	NA	NA	NA	NA
Ctaxi_contig_19351|comp33194_c0_seq1	-1.871013357	2.742539806	0.000118626	0.001019966	zinc finger ccch domain-containing protein 58-like	gi|224107375|ref|XP_002314462.1|predicted protein [Populus trichocarpa] >gi|222863502|gb|EEF00633.1| hypothetical protein POPTR_0010s02320g [Populus trichocarpa]	AT2G47850.2		 Zinc finger C-x8-C-x5-C-x3-H type family protein 
Ctaxi_contig_26506|comp34152_c0_seq1	-1.870253934	1.899810142	0.000118476	0.001018941	NA	NA	NA	NA	NA
Ctaxi_contig_56760|comp36554_c2_seq1	-1.868770633	1.436767018	0.00204966	0.011310399	NA	NA	NA	NA	NA
Ctaxi_contig_25683|comp34071_c3_seq1	-1.867313985	1.756168888	0.000102926	0.000902429	NA	NA	NA	NA	NA
Ctaxi_contig_63842|comp36941_c2_seq2	-1.865843189	4.25422443	1.51E-05	0.000171359	dead-box atp-dependent rna helicase 16-like	gi|302772787|ref|XP_002969811.1|hypothetical protein SELMODRAFT_440996 [Selaginella moellendorffii] >gi|300162322|gb|EFJ28935.1| hypothetical protein SELMODRAFT_440996 [Selaginella moellendorffii]	AT4G34910.1		 P-loop containing nucleoside triphosphate hydrolases superfamily protein 
Ctaxi_contig_50489|comp36177_c3_seq1	-1.865666063	5.547234993	2.23E-12	1.04E-10	vacuolar-processing enzyme-like	"gi|552826161|ref|XP_005846964.1|hypothetical protein CHLNCDRAFT_24292, partial [Chlorella variabilis] >gi|307106617|gb|EFN54862.1| hypothetical protein CHLNCDRAFT_24292, partial [Chlorella variabilis]"	AT1G62710.1	"BETA-VPE,BETAVPE"	 beta vacuolar processing enzyme 
Ctaxi_contig_29675|comp34510_c0_seq6	-1.864557219	1.967904074	0.008252616	0.034713056	NA	NA	NA	NA	NA
Ctaxi_contig_67366|comp37089_c4_seq11	-1.86406288	4.000857395	6.10E-10	1.79E-08	NA	NA	AT4G13850.4	ATGRP2	 glycine-rich RNA-binding protein 2 
Ctaxi_contig_50546|comp36182_c1_seq3	-1.86351336	7.290055256	1.28E-12	6.17E-11	NA	NA	NA	NA	NA
Ctaxi_contig_63995|comp36946_c5_seq7	-1.8633313	0.39278953	0.010836628	0.04324144	NA	NA	NA	NA	NA
Ctaxi_contig_48634|comp36054_c0_seq1	-1.862670755	2.943862103	5.51E-05	0.000528676	NA	NA	NA	NA	NA
Ctaxi_contig_23390|comp33791_c3_seq1	-1.862508102	3.631504221	8.38E-05	0.000759257	NA	NA	NA	NA	NA
Ctaxi_contig_28095|comp34332_c0_seq2	-1.862099089	5.430540277	8.78E-07	1.39E-05	NA	NA	AT5G60640.1	"ATPDIL1-4,PDI2,ATPDI2,PDIL1-4"	 PDI-like 1-4 
Ctaxi_contig_50306|comp36167_c3_seq3	-1.861579481	2.700298162	0.000168939	0.001381304	NA	NA	NA	NA	NA
Ctaxi_contig_61868|comp36832_c0_seq1	-1.861479523	5.115895617	9.42E-09	2.22E-07	NA	NA	NA	NA	NA
Ctaxi_contig_67473|comp37090_c0_seq105	-1.861119091	2.390592334	0.002490565	0.013251875	high affinity nitrate transporter	"gi|255565397|ref|XP_002523689.1|nitrate transporter, putative [Ricinus communis] >gi|223536993|gb|EEF38629.1| nitrate transporter, putative [Ricinus communis]"	AT3G45060.1	"ATNRT2.6,NRT2.6"	 high affinity nitrate transporter 2.6 
Ctaxi_contig_71318|comp37248_c5_seq2	-1.860562847	6.33770776	4.86E-07	8.15E-06	NA	NA	NA	NA	NA
Ctaxi_contig_64060|comp36950_c0_seq3	-1.86013321	2.44761283	1.56E-05	0.000176277	NA	NA	NA	NA	NA
Ctaxi_contig_66064|comp37036_c3_seq1	-1.859135898	3.59860383	3.34E-08	7.06E-07	chromosome-associated kinesin kif4-like	gi|514718004|ref|XP_004953883.1|PREDICTED: chromosome-associated kinesin KIF4-like [Setaria italica]	AT5G60930.1		 P-loop containing nucleoside triphosphate hydrolases superfamily protein 
Ctaxi_contig_50548|comp36182_c1_seq5	-1.858163391	5.829221637	3.69E-11	1.38E-09	NA	NA	NA	NA	NA
Ctaxi_contig_70677|comp37218_c2_seq4	-1.858051614	3.148279689	1.32E-05	0.000152784	NA	NA	NA	NA	NA
Ctaxi_contig_19228|comp33177_c4_seq1	-1.857875684	2.300856102	0.000101832	0.000895426	NA	NA	NA	NA	NA
Ctaxi_contig_23116|comp33756_c1_seq4	-1.857808241	1.743651325	0.000275681	0.002100534	NA	NA	NA	NA	NA
Ctaxi_contig_56495|comp36537_c0_seq1	-1.857164589	2.462567613	5.13E-05	0.000497969	NA	NA	NA	NA	NA
Ctaxi_contig_45368|comp35822_c1_seq4	-1.857066885	2.422345616	1.44E-05	0.000164773	NA	NA	NA	NA	NA
Ctaxi_contig_45316|comp35817_c2_seq3	-1.856134545	1.14181348	0.003873196	0.01903793	NA	NA	NA	NA	NA
Ctaxi_contig_25025|comp34007_c0_seq1	-1.856129635	10.00697823	1.52E-11	6.18E-10	NA	NA	NA	NA	NA
Ctaxi_contig_61053|comp36790_c6_seq4	-1.855516373	2.729576569	0.000190982	0.001534439	NA	NA	NA	NA	NA
Ctaxi_contig_69411|comp37167_c0_seq1	-1.855400207	7.464461131	2.77E-09	7.19E-08	large extracellular alpha-helical protein	gi|159481760|ref|XP_001698946.1|hypothetical protein CHLREDRAFT_177538 [Chlamydomonas reinhardtii] >gi|158273438|gb|EDO99228.1| predicted protein [Chlamydomonas reinhardtii]	NA	NA	NA
Ctaxi_contig_17568|comp32924_c1_seq1	-1.855186558	8.615383249	6.47E-10	1.89E-08	tena thi-4 pqqc family protein	gi|497655607|ref|WP_009969791.1|hypothetical protein [Burkholderia pseudomallei]	NA	NA	NA
Ctaxi_contig_44137|comp35759_c8_seq1	-1.855081445	3.321652782	3.79E-07	6.52E-06	NA	NA	NA	NA	NA
Ctaxi_contig_30851|comp34628_c2_seq1	-1.853889197	1.675586054	0.000420522	0.002999399	NA	NA	NA	NA	NA
Ctaxi_contig_30296|comp34571_c0_seq1	-1.853749537	7.553528008	1.66E-10	5.49E-09	NA	NA	NA	NA	NA
Ctaxi_contig_21175|comp33471_c1_seq2	-1.853326448	9.0568753	3.66E-07	6.33E-06	udp-glucose dehydrogenase	gi|159491403|ref|XP_001703656.1|UDP-glucose dehydrogenase [Chlamydomonas reinhardtii] >gi|124484349|dbj|BAF46285.1| UDP-glucose 6-dehydrogenase [Chlamydomonas reinhardtii] >gi|158270564|gb|EDO96405.1| UDP-glucose dehydrogenase [Chlamydomonas reinhardtii]	AT5G39320.1		 UDP-glucose 6-dehydrogenase family protein 
Ctaxi_contig_61217|comp36796_c9_seq5	-1.852922471	3.74756964	1.21E-07	2.30E-06	ankyrin repeat-containing protein	gi|395520287|ref|XP_003764266.1|PREDICTED: ankyrin repeat and protein kinase domain-containing protein 1 [Sarcophilus harrisii]	AT3G03790.3		 ankyrin repeat family protein / regulator of chromosome condensation (RCC1) family protein 
Ctaxi_contig_71319|comp37248_c5_seq3	-1.852109275	5.385494423	6.52E-07	1.06E-05	large extracellular alpha-helical protein	gi|302854363|ref|XP_002958690.1|hypothetical protein VOLCADRAFT_99980 [Volvox carteri f. nagariensis] >gi|300255971|gb|EFJ40250.1| hypothetical protein VOLCADRAFT_99980 [Volvox carteri f. nagariensis]	NA	NA	NA
Ctaxi_contig_71635|comp37256_c9_seq2	-1.851151222	1.702756775	0.000169508	0.001385614	NA	NA	NA	NA	NA
Ctaxi_contig_30150|comp34554_c1_seq1	-1.850434142	4.705500967	3.10E-10	9.67E-09	protein	gi|168064589|ref|XP_001784243.1|predicted protein [Physcomitrella patens] >gi|162664209|gb|EDQ50937.1| predicted protein [Physcomitrella patens]	AT1G76540.1	CDKB2;1	 cyclin-dependent kinase B2;1 
Ctaxi_contig_70856|comp37226_c8_seq1	-1.848792784	2.906399104	3.93E-06	5.26E-05	NA	NA	NA	NA	NA
Ctaxi_contig_68376|comp37124_c6_seq8	-1.848763423	3.853934685	1.57E-06	2.32E-05	NA	NA	NA	NA	NA
Ctaxi_contig_58572|comp36662_c1_seq1	-1.8474628	2.48417473	0.000128658	0.001092966	NA	NA	NA	NA	NA
Ctaxi_contig_54420|comp36409_c1_seq1	-1.847454308	0.783180784	0.005368838	0.024688954	NA	NA	NA	NA	NA
Ctaxi_contig_15358|comp32541_c1_seq1	-1.84680738	0.736736695	0.011558461	0.045456091	polymorphic outer membrane protein	gi|383762905|ref|YP_005441887.1|hypothetical protein CLDAP_19500 [Caldilinea aerophila DSM 14535 = NBRC 104270] >gi|504246123|ref|WP_014433225.1| hypothetical protein [Caldilinea aerophila] >gi|381383173|dbj|BAL99989.1| hypothetical protein CLDAP_19500 [Caldilinea aerophila DSM 14535 = NBRC 104270]	NA	NA	NA
Ctaxi_contig_19669|comp33244_c0_seq1	-1.846511256	5.683828992	7.42E-09	1.78E-07	NA	NA	NA	NA	NA
Ctaxi_contig_58337|comp36647_c0_seq3	-1.846282387	4.053743348	0.000643468	0.004302908	p-loop containing nucleoside triphosphate hydrolase protein	gi|552812326|ref|XP_005843674.1|hypothetical protein CHLNCDRAFT_140061 [Chlorella variabilis] >gi|307103311|gb|EFN51572.1| hypothetical protein CHLNCDRAFT_140061 [Chlorella variabilis]	AT4G27420.1		 ABC-2 type transporter family protein 
Ctaxi_contig_59748|comp36717_c1_seq2	-1.845285962	6.043889319	6.92E-05	0.000644574	NA	NA	NA	NA	NA
Ctaxi_contig_68000|comp37110_c0_seq1	-1.842907538	6.30657837	4.20E-12	1.86E-10	NA	NA	NA	NA	NA
Ctaxi_contig_43376|comp35707_c2_seq1	-1.842533564	3.979081169	6.20E-09	1.51E-07	NA	NA	NA	NA	NA
Ctaxi_contig_64296|comp36961_c3_seq6	-1.841003619	2.587858587	3.26E-05	0.000336889	NA	NA	NA	NA	NA
Ctaxi_contig_30297|comp34571_c1_seq1	-1.840886644	6.830661859	2.01E-12	9.42E-11	NA	NA	NA	NA	NA
Ctaxi_contig_64290|comp36961_c1_seq2	-1.840388256	1.74631335	0.000223307	0.001751518	NA	NA	NA	NA	NA
Ctaxi_contig_26057|comp34104_c2_seq3	-1.839238971	1.558181272	0.006021655	0.027074704	NA	NA	NA	NA	NA
Ctaxi_contig_44135|comp35759_c5_seq1	-1.839168085	2.119035343	6.06E-05	0.000574469	NA	NA	NA	NA	NA
Ctaxi_contig_49398|comp36105_c2_seq6	-1.8386128	1.740745642	0.003493035	0.017528274	NA	NA	NA	NA	NA
Ctaxi_contig_64391|comp36962_c1_seq88	-1.838265886	2.709513306	0.002277675	0.012321698	nucleolar protein 58	gi|386781298|ref|NP_001248115.1|nucleolar protein 58 [Macaca mulatta] >gi|544476941|ref|XP_005574020.1| PREDICTED: nucleolar protein 58 isoform X1 [Macaca fascicularis] >gi|75076626|sp|Q4R779.1|NOP58_MACFA RecName: Full=Nucleolar protein 58; AltName: Full=Nucleolar protein 5 >gi|67969382|dbj|BAE01043.1| unnamed protein product [Macaca fascicularis] >gi|355565104|gb|EHH21593.1| hypothetical protein EGK_04698 [Macaca mulatta] >gi|355750760|gb|EHH55087.1| hypothetical protein EGM_04221 [Macaca fascicularis]	AT3G05060.1		 NOP56-like pre RNA processing ribonucleoprotein 
Ctaxi_contig_54466|comp36412_c0_seq1	-1.837839514	3.047416914	2.13E-06	3.04E-05	NA	NA	NA	NA	NA
Ctaxi_contig_54408|comp36408_c0_seq1	-1.837276001	4.949658543	7.49E-09	1.79E-07	starch synthase iii	gi|545365976|ref|XP_005647914.1|hypothetical protein COCSUDRAFT_23446 [Coccomyxa subellipsoidea C-169] >gi|384249890|gb|EIE23370.1| hypothetical protein COCSUDRAFT_23446 [Coccomyxa subellipsoidea C-169]	AT1G11720.2	SS3	 starch synthase 3 
Ctaxi_contig_28100|comp34333_c0_seq2	-1.837170183	0.849830756	0.008594253	0.035893411	NA	NA	NA	NA	NA
Ctaxi_contig_22419|comp33662_c0_seq3	-1.836691338	0.990650608	0.010150826	0.041045341	NA	NA	NA	NA	NA
Ctaxi_contig_30603|comp34606_c5_seq5	-1.835302586	2.436194664	8.94E-05	0.000800602	NA	NA	NA	NA	NA
Ctaxi_contig_49788|comp36129_c0_seq6	-1.834886468	2.24292004	3.44E-05	0.000353412	NA	NA	NA	NA	NA
Ctaxi_contig_67358|comp37089_c4_seq3	-1.834636754	4.77992215	2.97E-10	9.31E-09	NA	NA	NA	NA	NA
Ctaxi_contig_68944|comp37148_c2_seq3	-1.834459261	3.662257653	3.12E-05	0.000323635	NA	NA	NA	NA	NA
Ctaxi_contig_62957|comp36887_c1_seq4	-1.833747575	7.234616542	9.37E-07	1.47E-05	splicing factor 3b subunit 5	gi|545374571|ref|XP_005651560.1|hypothetical protein COCSUDRAFT_83575 [Coccomyxa subellipsoidea C-169] >gi|384253541|gb|EIE27016.1| hypothetical protein COCSUDRAFT_83575 [Coccomyxa subellipsoidea C-169]	AT3G23325.1		 Splicing factor 3B subunit 5/RDS3 complex subunit 10 
Ctaxi_contig_12397|comp31930_c1_seq1	-1.833332215	3.061309344	8.34E-05	0.00075523	NA	NA	NA	NA	NA
Ctaxi_contig_8492|comp30717_c0_seq1	-1.832415024	3.806432283	0.000174992	0.001424159	NA	NA	NA	NA	NA
Ctaxi_contig_66068|comp37036_c4_seq4	-1.832334286	3.487291257	4.60E-06	6.05E-05	kif4 type kinesin	gi|302852333|ref|XP_002957687.1|Kif4 type kinesin [Volvox carteri f. nagariensis] >gi|300256981|gb|EFJ41236.1| Kif4 type kinesin [Volvox carteri f. nagariensis]	NA	NA	NA
Ctaxi_contig_61864|comp36831_c4_seq1	-1.831969257	5.084731626	1.30E-08	2.97E-07	ribosomal protein s16	gi|315115385|gb|ADT80665.1|ribosomal protein S16 [Euphydryas aurinia]	AT5G18380.1		 Ribosomal protein S5 domain 2-like superfamily protein 
Ctaxi_contig_56553|comp36540_c3_seq8	-1.830233636	3.566862668	0.000119163	0.001023523	protein	gi|302831357|ref|XP_002947244.1|hypothetical protein VOLCADRAFT_79505 [Volvox carteri f. nagariensis] >gi|300267651|gb|EFJ51834.1| hypothetical protein VOLCADRAFT_79505 [Volvox carteri f. nagariensis]	AT5G06460.1	"ATUBA2,UBA2"	 ubiquitin activating enzyme 2 
Ctaxi_contig_38105|comp35300_c0_seq1	-1.829680886	5.119046474	5.84E-07	9.64E-06	NA	NA	NA	NA	NA
Ctaxi_contig_61600|comp36816_c4_seq3	-1.829142395	1.573008362	0.010192149	0.041185445	NA	NA	NA	NA	NA
Ctaxi_contig_11963|comp31819_c1_seq3	-1.828623275	4.680443676	5.57E-07	9.21E-06	protein	gi|302836123|ref|XP_002949622.1|hypothetical protein VOLCADRAFT_90042 [Volvox carteri f. nagariensis] >gi|300264981|gb|EFJ49174.1| hypothetical protein VOLCADRAFT_90042 [Volvox carteri f. nagariensis]	AT5G42440.1		 Protein kinase superfamily protein 
Ctaxi_contig_68109|comp37115_c1_seq11	-1.82822672	2.174443887	6.21E-05	0.000587202	NA	NA	NA	NA	NA
Ctaxi_contig_32421|comp34786_c0_seq5	-1.827422814	6.883582612	2.80E-10	8.83E-09	NA	NA	NA	NA	NA
Ctaxi_contig_9280|comp31034_c0_seq1	-1.826908891	3.030841009	3.07E-07	5.40E-06	peptidyl serine alpha-galactosyltransferase	gi|552845417|ref|XP_005851344.1|hypothetical protein CHLNCDRAFT_138234 [Chlorella variabilis] >gi|307111007|gb|EFN59242.1| hypothetical protein CHLNCDRAFT_138234 [Chlorella variabilis]	NA	NA	NA
Ctaxi_contig_49111|comp36083_c2_seq1	-1.825533099	4.625027754	4.01E-06	5.36E-05	NA	NA	NA	NA	NA
Ctaxi_contig_67010|comp37074_c4_seq1	-1.825523861	1.755879115	0.001732567	0.009860869	protein nynrin-like	gi|558105213|ref|XP_006110699.1|PREDICTED: protein NYNRIN-like [Pelodiscus sinensis]	NA	NA	NA
Ctaxi_contig_66984|comp37072_c3_seq2	-1.825037268	2.366123883	0.000422144	0.003007516	protein unc-50 homolog	gi|545376256|ref|XP_005652231.1|UNC-50 [Coccomyxa subellipsoidea C-169] >gi|384254213|gb|EIE27687.1| UNC-50 [Coccomyxa subellipsoidea C-169]	AT2G15240.1		 UNC-50 family protein 
Ctaxi_contig_13689|comp32204_c2_seq1	-1.82466645	0.855022486	0.011451531	0.045138558	NA	NA	NA	NA	NA
Ctaxi_contig_57690|comp36609_c1_seq7	-1.823506941	1.015207635	0.002550184	0.013525918	NA	NA	NA	NA	NA
Ctaxi_contig_22108|comp33619_c3_seq1	-1.821764613	5.517570009	2.10E-10	6.82E-09	calcineurin-like phosphoesterase family protein	gi|168030928|ref|XP_001767974.1|predicted protein [Physcomitrella patens] >gi|162680816|gb|EDQ67249.1| predicted protein [Physcomitrella patens]	AT1G18480.1		 Calcineurin-like metallo-phosphoesterase superfamily protein 
Ctaxi_contig_47336|comp35966_c1_seq1	-1.82143609	3.49249466	2.37E-07	4.25E-06	allergen v5 tpx-1 family protein	gi|256376206|ref|YP_003099866.1|SCP-like extracellular [Actinosynnema mirum DSM 43827] >gi|506281134|ref|WP_015800909.1| SCP-like extracellular [Actinosynnema mirum] >gi|255920509|gb|ACU36020.1| SCP-like extracellular [Actinosynnema mirum DSM 43827]	NA	NA	NA
Ctaxi_contig_66915|comp37068_c1_seq20	-1.82122963	4.179864585	5.33E-07	8.85E-06	NA	NA	NA	NA	NA
Ctaxi_contig_66071|comp37036_c5_seq1	-1.82108314	2.507886471	2.52E-05	0.000269669	NA	NA	NA	NA	NA
Ctaxi_contig_18239|comp33039_c0_seq3	-1.820967149	6.898048049	4.20E-06	5.57E-05	NA	NA	NA	NA	NA
Ctaxi_contig_57829|comp36613_c0_seq14	-1.82041308	3.41345203	0.001335042	0.007958448	NA	NA	NA	NA	NA
Ctaxi_contig_24975|comp34000_c0_seq2	-1.820360703	1.76753784	9.53E-05	0.000845331	blue light receptor	gi|545366873|ref|XP_005648307.1|putative blue light receptor [Coccomyxa subellipsoidea C-169] >gi|384250283|gb|EIE23763.1| putative blue light receptor [Coccomyxa subellipsoidea C-169]	AT5G58140.1	"PHOT2,NPL1"	 phototropin 2 
Ctaxi_contig_40084|comp35470_c0_seq3	-1.820270259	7.08216377	8.37E-10	2.39E-08	NA	NA	NA	NA	NA
Ctaxi_contig_50543|comp36182_c0_seq1	-1.818701592	5.96741317	4.02E-07	6.86E-06	rna-binding protein 45-like	gi|545373099|ref|XP_005650947.1|hypothetical protein COCSUDRAFT_46074 [Coccomyxa subellipsoidea C-169] >gi|384252928|gb|EIE26403.1| hypothetical protein COCSUDRAFT_46074 [Coccomyxa subellipsoidea C-169]	NA	NA	NA
Ctaxi_contig_49012|comp36076_c0_seq1	-1.817625392	8.809567007	3.13E-10	9.73E-09	polyketide cyclase	"gi|552818520|ref|XP_005845213.1|hypothetical protein CHLNCDRAFT_9491, partial [Chlorella variabilis] >gi|307104859|gb|EFN53111.1| hypothetical protein CHLNCDRAFT_9491 [Chlorella variabilis]"	AT1G48350.1		 Ribosomal L18p/L5e family protein 
Ctaxi_contig_56152|comp36514_c7_seq6	-1.816851133	3.923502758	0.000480736	0.003370204	NA	NA	NA	NA	NA
Ctaxi_contig_49124|comp36083_c8_seq1	-1.815462149	2.934250155	0.001080917	0.006677606	NA	NA	NA	NA	NA
Ctaxi_contig_63330|comp36913_c0_seq4	-1.81514515	4.461394355	2.21E-08	4.86E-07	NA	NA	NA	NA	NA
Ctaxi_contig_36523|comp35160_c1_seq1	-1.814389205	0.660999836	0.008095142	0.034201718	hypothetical protein CHLNCDRAFT_138470	gi|552817679|ref|XP_005845007.1|hypothetical protein CHLNCDRAFT_138470 [Chlorella variabilis] >gi|307104652|gb|EFN52905.1| hypothetical protein CHLNCDRAFT_138470 [Chlorella variabilis]	NA	NA	NA
Ctaxi_contig_8892|comp30883_c2_seq1	-1.813310374	3.688187686	3.05E-06	4.17E-05	NA	NA	NA	NA	NA
Ctaxi_contig_64299|comp36961_c4_seq2	-1.812990764	4.32575793	6.53E-07	1.06E-05	NA	NA	NA	NA	NA
Ctaxi_contig_22488|comp33672_c0_seq4	-1.812613731	0.831241493	0.011439105	0.045110917	NA	NA	NA	NA	NA
Ctaxi_contig_23734|comp33831_c3_seq2	-1.812475441	2.071208081	5.39E-05	0.000519609	#NAME?	"gi|384569032|gb|AFI09261.1|LmrCD-specific DARPin, partial [synthetic construct]"	AT2G03430.1		 Ankyrin repeat family protein 
Ctaxi_contig_29179|comp34453_c2_seq5	-1.812468629	7.458801506	1.32E-06	1.99E-05	NA	NA	NA	NA	NA
Ctaxi_contig_30757|comp34622_c3_seq1	-1.812048192	4.247581771	5.59E-10	1.65E-08	NA	NA	NA	NA	NA
Ctaxi_contig_64645|comp36975_c0_seq1	-1.811973709	2.115281555	0.000839561	0.005420739	NA	NA	NA	NA	NA
Ctaxi_contig_43120|comp35685_c2_seq22	-1.811766944	3.143257783	0.000447395	0.003167109	NA	NA	NA	NA	NA
Ctaxi_contig_16862|comp32801_c0_seq3	-1.811764842	4.859285487	1.23E-08	2.84E-07	NA	NA	NA	NA	NA
Ctaxi_contig_9110|comp30967_c0_seq1	-1.807403333	4.894242221	5.02E-10	1.50E-08	NA	NA	NA	NA	NA
Ctaxi_contig_70974|comp37232_c3_seq5	-1.807217409	3.829366309	4.03E-05	0.000403853	NA	NA	NA	NA	NA
Ctaxi_contig_29715|comp34514_c1_seq2	-1.806390344	9.399726963	2.26E-06	3.21E-05	NA	NA	NA	NA	NA
Ctaxi_contig_59773|comp36720_c0_seq1	-1.806311204	3.740145153	5.51E-09	1.35E-07	NA	NA	NA	NA	NA
Ctaxi_contig_46291|comp35890_c1_seq3	-1.804707958	2.81052209	3.74E-06	5.02E-05	ankyrin repeat domain protein	gi|482891671|ref|YP_007888883.1|Ankyrin repeat domain protein [Wolbachia endosymbiont of Drosophila simulans wHa] >gi|505401808|ref|WP_015588910.1| Ankyrin repeat domain protein [Wolbachia endosymbiont of Drosophila simulans] >gi|481068313|gb|AGJ99705.1| Ankyrin repeat domain protein [Wolbachia endosymbiont of Drosophila simulans wHa]	AT2G03430.1		 Ankyrin repeat family protein 
Ctaxi_contig_24520|comp33945_c0_seq9	-1.80398175	5.465594286	3.82E-11	1.42E-09	protein	gi|302842241|ref|XP_002952664.1|chaperonin complex component [Volvox carteri f. nagariensis] >gi|300262008|gb|EFJ46217.1| chaperonin complex component [Volvox carteri f. nagariensis]	AT5G26360.1		 TCP-1/cpn60 chaperonin family protein 
Ctaxi_contig_15350|comp32540_c8_seq9	-1.803672454	2.152208332	0.000486664	0.003404605	NA	NA	NA	NA	NA
Ctaxi_contig_61245|comp36798_c8_seq1	-1.802997762	6.018298119	1.46E-06	2.17E-05	pentatricopeptide repeat-containing protein	gi|545368225|ref|XP_005648894.1|hypothetical protein COCSUDRAFT_62850 [Coccomyxa subellipsoidea C-169] >gi|384250871|gb|EIE24350.1| hypothetical protein COCSUDRAFT_62850 [Coccomyxa subellipsoidea C-169]	AT3G09060.1		 Pentatricopeptide repeat (PPR) superfamily protein 
Ctaxi_contig_54233|comp36397_c1_seq2	-1.802686262	5.457953726	2.68E-09	6.99E-08	NA	NA	NA	NA	NA
Ctaxi_contig_31159|comp34660_c1_seq9	-1.802667758	5.620198624	7.67E-05	0.000702411	NA	NA	NA	NA	NA
Ctaxi_contig_50073|comp36151_c5_seq2	-1.802512528	2.495425791	1.42E-05	0.000162856	NA	NA	NA	NA	NA
Ctaxi_contig_35564|comp35070_c0_seq1	-1.802078615	3.897304583	0.003674765	0.018269691	peptidase s41	gi|255086515|ref|XP_002509224.1|predicted protein [Micromonas sp. RCC299] >gi|226524502|gb|ACO70482.1| predicted protein [Micromonas sp. RCC299]	NA	NA	NA
Ctaxi_contig_11004|comp31575_c1_seq1	-1.801706048	4.868028952	4.94E-08	1.01E-06	branchpoint-bridging protein	gi|552823753|ref|XP_005846434.1|hypothetical protein CHLNCDRAFT_53148 [Chlorella variabilis] >gi|307106085|gb|EFN54332.1| hypothetical protein CHLNCDRAFT_53148 [Chlorella variabilis]	AT5G51300.3		 splicing factor-related 
Ctaxi_contig_50304|comp36167_c3_seq1	-1.801465508	3.010275279	1.62E-06	2.38E-05	u-box domain-containing protein 16-like	gi|47847630|dbj|BAD22116.1|Avr9/Cf-9 rapidly elicited protein-like [Oryza sativa Japonica Group] >gi|47848077|dbj|BAD21861.1| Avr9/Cf-9 rapidly elicited protein-like [Oryza sativa Japonica Group]	AT5G01830.1		 ARM repeat superfamily protein 
Ctaxi_contig_46289|comp35890_c1_seq1	-1.800706944	5.507566782	1.44E-09	3.93E-08	ankyrin repeat protein	gi|340368707|ref|XP_003382892.1|PREDICTED: hypothetical protein LOC100639010 [Amphimedon queenslandica]	AT3G04710.3	TPR10	 ankyrin repeat family protein 
Ctaxi_contig_25027|comp34007_c0_seq3	-1.800294602	9.005673458	3.72E-11	1.39E-09	NA	NA	AT5G60980.1		 Nuclear transport factor 2 (NTF2) family protein with RNA binding (RRM-RBD-RNP motifs) domain 
Ctaxi_contig_40007|comp35462_c1_seq4	-1.799975623	8.722367194	2.17E-11	8.54E-10	NA	NA	NA	NA	NA
Ctaxi_contig_69169|comp37157_c4_seq4	-1.799845406	1.62527226	0.001038219	0.006461732	NA	NA	NA	NA	NA
Ctaxi_contig_11961|comp31819_c1_seq1	-1.799358794	4.778841762	6.97E-07	1.13E-05	serine threonine-protein kinase ctr1-like	gi|545356990|ref|XP_005644170.1|kinase-like protein [Coccomyxa subellipsoidea C-169] >gi|384246135|gb|EIE19626.1| kinase-like protein [Coccomyxa subellipsoidea C-169]	AT4G38470.1		 ACT-like protein tyrosine kinase family protein 
Ctaxi_contig_52820|comp36316_c0_seq21	-1.798309582	2.235420008	0.001640756	0.009430102	NA	NA	NA	NA	NA
Ctaxi_contig_45809|comp35856_c1_seq1	-1.79621258	0.416610932	0.012570091	0.04853747	NA	NA	NA	NA	NA
Ctaxi_contig_54320|comp36402_c3_seq3	-1.796095721	3.151690508	0.000321734	0.00238743	NA	NA	NA	NA	NA
Ctaxi_contig_38818|comp35353_c0_seq9	-1.79605079	1.690324237	0.001064098	0.006592031	NA	NA	NA	NA	NA
Ctaxi_contig_49108|comp36083_c1_seq1	-1.795861573	5.626508292	1.29E-10	4.36E-09	nuclear transcription factor y subunit c-9	gi|297598660|ref|NP_001046029.2|Os02g0170500 [Oryza sativa Japonica Group] >gi|49387561|dbj|BAD25492.1| putative heme activated protein [Oryza sativa Japonica Group] >gi|49388078|dbj|BAD25190.1| putative heme activated protein [Oryza sativa Japonica Group] >gi|125538259|gb|EAY84654.1| hypothetical protein OsI_06025 [Oryza sativa Indica Group] >gi|125580971|gb|EAZ21902.1| hypothetical protein OsJ_05556 [Oryza sativa Japonica Group] >gi|148921420|dbj|BAF64449.1| HAP5 subunit of HAP complex [Oryza sativa Japonica Group] >gi|215769365|dbj|BAH01594.1| unnamed protein product [Oryza sativa Japonica Group] >gi|255670636|dbj|BAF07943.2| Os02g0170500 [Oryza sativa Japonica Group] >gi|307566896|gb|ADN52614.1| nuclear transcription factor Y subunit gamma [Oryza sativa Japonica Group]	AT1G54830.3	NF-YC3	" nuclear factor Y, subunit C3 "
Ctaxi_contig_61235|comp36798_c1_seq1	-1.793835449	6.777278308	3.00E-08	6.40E-07	NA	NA	NA	NA	NA
Ctaxi_contig_32515|comp34792_c0_seq1	-1.793613151	5.952310115	3.72E-05	0.000377533	NA	NA	NA	NA	NA
Ctaxi_contig_40209|comp35481_c0_seq2	-1.791922498	3.152275553	6.20E-07	1.02E-05	NA	NA	NA	NA	NA
Ctaxi_contig_62054|comp36842_c2_seq11	-1.791140662	3.757773886	7.72E-07	1.23E-05	NA	NA	NA	NA	NA
Ctaxi_contig_38246|comp35311_c2_seq9	-1.790913536	1.882841305	0.006305288	0.028058573	NA	NA	NA	NA	NA
Ctaxi_contig_68372|comp37124_c6_seq4	-1.790352025	3.799160093	1.11E-06	1.71E-05	NA	NA	NA	NA	NA
Ctaxi_contig_40082|comp35470_c0_seq1	-1.789681885	7.660905913	8.25E-09	1.97E-07	NA	NA	NA	NA	NA
Ctaxi_contig_61212|comp36796_c8_seq1	-1.789270365	4.789560381	1.06E-07	2.02E-06	NA	NA	NA	NA	NA
Ctaxi_contig_59980|comp36731_c2_seq2	-1.788329515	3.640761731	0.002745371	0.014364612	histone-lysine n-methyltransferase atx3-like	gi|255075355|ref|XP_002501352.1|set domain protein [Micromonas sp. RCC299] >gi|226516616|gb|ACO62610.1| set domain protein [Micromonas sp. RCC299]	AT5G53430.1	"SDG29,SET29,ATX5"	 SET domain group 29 
Ctaxi_contig_38414|comp35320_c1_seq7	-1.787919263	2.69983406	7.75E-06	9.57E-05	actin-binding protein	gi|508779911|gb|EOY27167.1|S-adenosyl-L-methionine-dependent methyltransferases superfamily protein isoform 1 [Theobroma cacao]	AT2G26200.1		 S-adenosyl-L-methionine-dependent methyltransferases superfamily protein 
Ctaxi_contig_35238|comp35037_c0_seq2	-1.787619543	4.937424877	2.35E-09	6.19E-08	NA	NA	NA	NA	NA
Ctaxi_contig_71334|comp37249_c5_seq2	-1.787414489	2.034692555	0.002100269	0.011522791	NA	NA	NA	NA	NA
Ctaxi_contig_41971|comp35606_c0_seq4	-1.786626879	6.364472781	1.76E-10	5.78E-09	NA	NA	NA	NA	NA
Ctaxi_contig_28053|comp34327_c1_seq1	-1.786367678	5.170555436	1.25E-08	2.86E-07	NA	NA	NA	NA	NA
Ctaxi_contig_60020|comp36733_c6_seq5	-1.786128956	2.160137957	0.001179227	0.007181593	NA	NA	NA	NA	NA
Ctaxi_contig_70682|comp37218_c4_seq3	-1.786071704	4.78266943	1.85E-07	3.39E-06	NA	NA	NA	NA	NA
Ctaxi_contig_60035|comp36734_c2_seq3	-1.786038939	4.120913136	4.10E-07	6.99E-06	NA	NA	NA	NA	NA
Ctaxi_contig_68946|comp37148_c3_seq2	-1.783947158	3.087199876	4.88E-05	0.000475911	cysteinyl-trna synthetase	gi|159490726|ref|XP_001703324.1|predicted protein [Chlamydomonas reinhardtii] >gi|158280248|gb|EDP06006.1| predicted protein [Chlamydomonas reinhardtii]	AT2G31170.1	SYCOARATH	" Cysteinyl-tRNA synthetase, class Ia family protein "
Ctaxi_contig_63994|comp36946_c5_seq6	-1.783725351	1.492676328	0.001925044	0.010747166	NA	NA	NA	NA	NA
Ctaxi_contig_62162|comp36847_c0_seq6	-1.782868704	3.716913225	0.00541411	0.024845728	abc transporter a family member 7	gi|302829827|ref|XP_002946480.1|hypothetical protein VOLCADRAFT_79211 [Volvox carteri f. nagariensis] >gi|300268226|gb|EFJ52407.1| hypothetical protein VOLCADRAFT_79211 [Volvox carteri f. nagariensis]	AT3G47780.1	"ATATH6,ATH6"	 ABC2 homolog 6 
Ctaxi_contig_56603|comp36543_c2_seq3	-1.782812793	1.551521954	0.00145259	0.008523517	NA	NA	NA	NA	NA
Ctaxi_contig_44359|comp35764_c9_seq3	-1.782736244	0.507793451	0.009270154	0.03813186	NA	NA	NA	NA	NA
Ctaxi_contig_50064|comp36150_c4_seq4	-1.782359925	5.868883152	1.22E-10	4.14E-09	NA	NA	NA	NA	NA
Ctaxi_contig_37065|comp35205_c2_seq76	-1.782315765	3.749951945	6.59E-07	1.07E-05	NA	NA	NA	NA	NA
Ctaxi_contig_67362|comp37089_c4_seq7	-1.781439451	5.323361442	3.38E-10	1.05E-08	NA	NA	NA	NA	NA
Ctaxi_contig_30754|comp34622_c1_seq1	-1.780179731	3.264504987	0.00058759	0.003997413	NA	NA	NA	NA	NA
Ctaxi_contig_67288|comp37087_c5_seq2	-1.779429459	5.514073467	2.52E-09	6.60E-08	NA	NA	NA	NA	NA
Ctaxi_contig_47843|comp36000_c0_seq1	-1.778642337	5.78750399	2.89E-09	7.47E-08	NA	NA	NA	NA	NA
Ctaxi_contig_61210|comp36796_c6_seq1	-1.777368466	6.196162667	7.30E-11	2.62E-09	u-box domain-containing protein 33-like	gi|551544452|ref|XP_005760286.1|hypothetical protein EMIHUDRAFT_249324 [Emiliania huxleyi CCMP1516] >gi|485608671|gb|EOD07857.1| hypothetical protein EMIHUDRAFT_249324 [Emiliania huxleyi CCMP1516]	AT2G45920.1		 U-box domain-containing protein 
Ctaxi_contig_48357|comp36034_c0_seq1	-1.776704627	5.494966228	7.61E-07	1.22E-05	NA	NA	NA	NA	NA
Ctaxi_contig_59157|comp36687_c3_seq4	-1.776277934	2.779511193	6.79E-07	1.10E-05	NA	NA	NA	NA	NA
Ctaxi_contig_16410|comp32717_c0_seq3	-1.775158877	7.605914533	3.04E-12	1.39E-10	NA	NA	NA	NA	NA
Ctaxi_contig_52760|comp36312_c7_seq1	-1.775081323	4.155505648	5.12E-08	1.05E-06	NA	NA	NA	NA	NA
Ctaxi_contig_46612|comp35911_c1_seq1	-1.773418255	8.161103273	3.03E-09	7.81E-08	NA	NA	NA	NA	NA
Ctaxi_contig_57823|comp36613_c0_seq8	-1.773305723	4.730963236	5.35E-06	6.91E-05	protein	gi|159471610|ref|XP_001693949.1|puf protein [Chlamydomonas reinhardtii] >gi|158277116|gb|EDP02885.1| puf protein [Chlamydomonas reinhardtii]	AT1G78160.1	"APUM7,PUM7"	 pumilio 7 
Ctaxi_contig_30359|comp34576_c3_seq3	-1.77254668	2.099063707	0.000164266	0.001349716	dihydrolipoyllysine-residue acetyltransferase component 3 of pyruvate dehydrogenase mitochondrial	"gi|255560715|ref|XP_002521371.1|dihydrolipoamide acetyltransferase component of pyruvate dehydrogenase, putative [Ricinus communis] >gi|223539449|gb|EEF41039.1| dihydrolipoamide acetyltransferase component of pyruvate dehydrogenase, putative [Ricinus communis]"	AT3G13930.1		" Dihydrolipoamide acetyltransferase, long form protein "
Ctaxi_contig_23831|comp33841_c0_seq9	-1.771854755	1.827855388	0.000185834	0.001499221	NA	NA	NA	NA	NA
Ctaxi_contig_68851|comp37143_c2_seq1	-1.771798581	5.315700803	2.37E-07	4.25E-06	recq-mediated genome instability protein 1-like	gi|557539077|gb|ESR50121.1|hypothetical protein CICLE_v10031056mg [Citrus clementina]	AT5G63540.1	"ATRMI1,BLAP75,RMI1"	 Domain of unknown function (DUF1767) 
Ctaxi_contig_26515|comp34152_c2_seq1	-1.771234899	3.436634897	1.49E-06	2.21E-05	NA	NA	NA	NA	NA
Ctaxi_contig_57567|comp36603_c1_seq4	-1.771034182	3.086858811	1.91E-05	0.00021075	NA	NA	NA	NA	NA
Ctaxi_contig_66419|comp37047_c3_seq1	-1.771030564	6.554292738	4.16E-10	1.26E-08	leucine rich repeat family protein	gi|159472376|ref|XP_001694327.1|predicted protein [Chlamydomonas reinhardtii] >gi|158276990|gb|EDP02760.1| predicted protein [Chlamydomonas reinhardtii]	NA	NA	NA
Ctaxi_contig_68365|comp37124_c2_seq1	-1.771014136	5.271744633	6.03E-08	1.22E-06	NA	NA	NA	NA	NA
Ctaxi_contig_34542|comp34969_c1_seq1	-1.770415888	1.592557349	0.001823883	0.010273593	NA	NA	NA	NA	NA
Ctaxi_contig_70675|comp37218_c2_seq2	-1.770392154	3.508049574	0.000110748	0.00096165	predicted protein	gi|159462438|ref|XP_001689449.1|predicted protein [Chlamydomonas reinhardtii] >gi|158283437|gb|EDP09187.1| predicted protein [Chlamydomonas reinhardtii]	NA	NA	NA
Ctaxi_contig_58824|comp36671_c0_seq1	-1.769872315	2.67656873	3.14E-05	0.00032629	drug metabolite transporter superfamily	gi|159487363|ref|XP_001701692.1|predicted protein [Chlamydomonas reinhardtii] >gi|158280911|gb|EDP06667.1| predicted protein [Chlamydomonas reinhardtii]	NA	NA	NA
Ctaxi_contig_68952|comp37148_c6_seq1	-1.767237283	5.097773535	1.46E-08	3.30E-07	cysteinyl-trna synthetase	gi|552829249|ref|XP_005847657.1|hypothetical protein CHLNCDRAFT_57875 [Chlorella variabilis] >gi|307107312|gb|EFN55555.1| hypothetical protein CHLNCDRAFT_57875 [Chlorella variabilis]	NA	NA	NA
Ctaxi_contig_68012|comp37110_c4_seq4	-1.767088215	6.472866295	2.18E-10	7.05E-09	NA	NA	NA	NA	NA
Ctaxi_contig_7107|comp29893_c0_seq1	-1.765881893	1.946758909	0.007502309	0.032219718	NA	NA	NA	NA	NA
Ctaxi_contig_26621|comp34167_c1_seq3	-1.765872317	2.241953644	0.000794236	0.005165015	NA	NA	NA	NA	NA
Ctaxi_contig_55355|comp36463_c3_seq3	-1.764961833	3.308858869	9.08E-06	0.000109441	dna-directed rna polymerase 135 kda polypeptide	"gi|159487647|ref|XP_001701834.1|DNA-directed RNA polymerase II, 135 kDa polypeptide [Chlamydomonas reinhardtii] >gi|158281053|gb|EDP06809.1| DNA-directed RNA polymerase II, 135 kDa polypeptide [Chlamydomonas reinhardtii]"	AT4G21710.1	"NRPB2,EMB1989,RPB2"	 DNA-directed RNA polymerase family protein 
Ctaxi_contig_57626|comp36606_c7_seq2	-1.763760401	2.193380068	0.007317688	0.031584029	NA	NA	NA	NA	NA
Ctaxi_contig_7767|comp30343_c0_seq1	-1.763396942	11.72606508	5.53E-08	1.12E-06	NA	NA	NA	NA	NA
Ctaxi_contig_44136|comp35759_c6_seq1	-1.763189193	3.850063179	2.21E-08	4.86E-07	NA	NA	NA	NA	NA
Ctaxi_contig_36220|comp35127_c0_seq19	-1.762794907	6.834975099	1.66E-10	5.49E-09	rna-binding protein	gi|159490854|ref|XP_001703388.1|predicted protein [Chlamydomonas reinhardtii] >gi|158280312|gb|EDP06070.1| predicted protein [Chlamydomonas reinhardtii]	AT4G16280.3	FCA	 RNA binding;abscisic acid binding 
Ctaxi_contig_66573|comp37055_c0_seq1	-1.762199059	1.106517083	0.001036273	0.006453237	NA	NA	NA	NA	NA
Ctaxi_contig_47330|comp35965_c5_seq1	-1.762069025	3.182843455	3.58E-05	0.000364644	NA	NA	NA	NA	NA
Ctaxi_contig_34819|comp34993_c1_seq5	-1.761920811	2.759822908	0.007920283	0.033624891	NA	NA	NA	NA	NA
Ctaxi_contig_19116|comp33159_c1_seq1	-1.761588608	2.058773851	0.000141061	0.001184155	NA	NA	NA	NA	NA
Ctaxi_contig_39824|comp35446_c3_seq1	-1.761324805	6.088169061	2.22E-10	7.17E-09	hypothetical protein VOLCADRAFT_108402	gi|302854949|ref|XP_002958977.1|hypothetical protein VOLCADRAFT_108402 [Volvox carteri f. nagariensis] >gi|300255661|gb|EFJ39952.1| hypothetical protein VOLCADRAFT_108402 [Volvox carteri f. nagariensis]	NA	NA	NA
Ctaxi_contig_33603|comp34883_c3_seq1	-1.760959864	1.928929606	0.000996214	0.006245775	NA	NA	NA	NA	NA
Ctaxi_contig_8993|comp30918_c0_seq1	-1.759307577	11.02146671	1.03E-07	1.98E-06	NA	NA	NA	NA	NA
Ctaxi_contig_46542|comp35904_c2_seq18	-1.758608585	0.696742006	0.009894742	0.04021473	NA	NA	NA	NA	NA
Ctaxi_contig_30760|comp34622_c4_seq2	-1.757093245	2.70799466	2.27E-05	0.000245268	NA	NA	NA	NA	NA
Ctaxi_contig_20585|comp33400_c0_seq1	-1.756540542	1.567677837	0.000951584	0.00601575	rnase e	gi|167520059|ref|XP_001744369.1|hypothetical protein [Monosiga brevicollis MX1] >gi|163777455|gb|EDQ91072.1| predicted protein [Monosiga brevicollis MX1]	NA	NA	NA
Ctaxi_contig_46616|comp35911_c1_seq5	-1.755716739	5.938340712	3.17E-09	8.13E-08	NA	NA	NA	NA	NA
Ctaxi_contig_68945|comp37148_c3_seq1	-1.755584199	3.783136983	1.56E-05	0.00017589	protein	gi|302846326|ref|XP_002954700.1|hypothetical protein VOLCADRAFT_64976 [Volvox carteri f. nagariensis] >gi|300260119|gb|EFJ44341.1| hypothetical protein VOLCADRAFT_64976 [Volvox carteri f. nagariensis]	AT3G03060.1		 P-loop containing nucleoside triphosphate hydrolases superfamily protein 
Ctaxi_contig_27390|comp34250_c1_seq1	-1.754837761	1.110967232	0.005667539	0.025820339	glycerol-3-phosphate acyltransferase 3-like	"gi|545372217|ref|XP_005650599.1|acyltransferase-domain-containing protein, partial [Coccomyxa subellipsoidea C-169] >gi|384252579|gb|EIE26055.1| acyltransferase-domain-containing protein, partial [Coccomyxa subellipsoidea C-169]"	AT5G60620.1	GPAT9	 glycerol-3-phosphate acyltransferase 9 
Ctaxi_contig_38528|comp35326_c2_seq4	-1.754787678	1.332863007	0.001534321	0.008917221	microfibril-associated protein	gi|224146051|ref|XP_002325861.1|predicted protein [Populus trichocarpa] >gi|222862736|gb|EEF00243.1| hypothetical protein POPTR_0019s05630g [Populus trichocarpa]	NA	NA	NA
Ctaxi_contig_40217|comp35481_c4_seq1	-1.754350131	3.635339992	7.98E-08	1.57E-06	NA	NA	NA	NA	NA
Ctaxi_contig_31246|comp34668_c0_seq1	-1.754319913	2.854900675	0.000245363	0.001900808	NA	NA	NA	NA	NA
Ctaxi_contig_71620|comp37256_c2_seq1	-1.753382134	2.734690213	1.20E-05	0.000140609	adhesin-like protein	gi|530741623|gb|EQC39865.1|hypothetical protein SDRG_02523 [Saprolegnia diclina VS20]	NA	NA	NA
Ctaxi_contig_39728|comp35441_c1_seq7	-1.753035004	5.125876352	6.75E-06	8.48E-05	NA	NA	NA	NA	NA
Ctaxi_contig_58866|comp36674_c2_seq3	-1.751541105	2.814856036	0.000111458	0.000966265	nodal modulator 1-like	gi|557103481|gb|ESQ43835.1|hypothetical protein EUTSA_v10005752mg [Eutrema salsugineum]	AT3G62360.1		 Carbohydrate-binding-like fold 
Ctaxi_contig_49227|comp36092_c0_seq8	-1.751186721	2.956978097	0.003272028	0.016599154	erd4-related membrane protein	gi|159488668|ref|XP_001702327.1|ERD4-related membrane protein [Chlamydomonas reinhardtii] >gi|158271232|gb|EDO97057.1| ERD4-related membrane protein [Chlamydomonas reinhardtii]	AT1G32090.1		 early-responsive to dehydration stress protein (ERD4) 
Ctaxi_contig_33362|comp34864_c13_seq1	-1.750912235	3.819118404	1.08E-08	2.52E-07	NA	NA	NA	NA	NA
Ctaxi_contig_25786|comp34082_c1_seq10	-1.749177249	4.114959946	6.65E-06	8.36E-05	rrna-processing protein fcf1 homolog	gi|302835736|ref|XP_002949429.1|hypothetical protein VOLCADRAFT_109032 [Volvox carteri f. nagariensis] >gi|300265256|gb|EFJ49448.1| hypothetical protein VOLCADRAFT_109032 [Volvox carteri f. nagariensis]	AT2G46230.1		 PIN domain-like family protein 
Ctaxi_contig_48400|comp36036_c3_seq2	-1.749007886	0.952048208	0.007273573	0.031443982	NA	NA	NA	NA	NA
Ctaxi_contig_57022|comp36569_c3_seq1	-1.747803698	3.54430703	1.69E-06	2.48E-05	NA	NA	NA	NA	NA
Ctaxi_contig_45343|comp35820_c4_seq4	-1.746395297	0.971322934	0.005137334	0.02380829	NA	NA	NA	NA	NA
Ctaxi_contig_63834|comp36941_c1_seq1	-1.746264006	3.299785941	7.51E-05	0.000690546	acyl carrier protein	gi|552842747|ref|XP_005850651.1|hypothetical protein CHLNCDRAFT_29840 [Chlorella variabilis] >gi|307110313|gb|EFN58549.1| hypothetical protein CHLNCDRAFT_29840 [Chlorella variabilis]	AT4G25050.1	ACP4	 acyl carrier protein 4 
Ctaxi_contig_70855|comp37226_c7_seq1	-1.745493473	3.560220615	1.39E-05	0.000159769	NA	NA	NA	NA	NA
Ctaxi_contig_15612|comp32584_c1_seq1	-1.745177009	6.966928363	5.88E-09	1.43E-07	dihydrofolate reductase-like	gi|565434486|ref|XP_006280974.1|hypothetical protein CARUB_v10026973mg [Capsella rubella] >gi|482549678|gb|EOA13872.1| hypothetical protein CARUB_v10026973mg [Capsella rubella]	AT5G65400.1		 alpha/beta-Hydrolases superfamily protein 
Ctaxi_contig_32166|comp34762_c1_seq4	-1.745075645	2.092957128	0.012770035	0.049163847	calcineurin-like metallo-phosphoesterase superfamily protein	gi|565444584|ref|XP_006284164.1|hypothetical protein CARUB_v10005301mg [Capsella rubella] >gi|482552869|gb|EOA17062.1| hypothetical protein CARUB_v10005301mg [Capsella rubella]	AT4G24730.3		 Calcineurin-like metallo-phosphoesterase superfamily protein 
Ctaxi_contig_15505|comp32569_c0_seq6	-1.744812198	1.152822222	0.009616342	0.039332609	NA	NA	NA	NA	NA
Ctaxi_contig_15147|comp32506_c0_seq1	-1.744570069	1.228798244	0.005762054	0.026168674	NA	NA	NA	NA	NA
Ctaxi_contig_67419|comp37090_c0_seq51	-1.744145193	8.242094921	3.02E-06	4.15E-05	pentatricopeptide repeat-containing protein at5g02860-like	gi|159463546|ref|XP_001690003.1|predicted protein [Chlamydomonas reinhardtii] >gi|158283991|gb|EDP09741.1| predicted protein [Chlamydomonas reinhardtii]	AT2G31400.1	GUN1	 genomes uncoupled 1 
Ctaxi_contig_17571|comp32925_c0_seq2	-1.743852098	1.091698183	0.006795858	0.029788288	NA	NA	NA	NA	NA
Ctaxi_contig_48606|comp36051_c0_seq1	-1.743516619	2.230867952	0.000996061	0.006245775	NA	NA	NA	NA	NA
Ctaxi_contig_67012|comp37074_c7_seq1	-1.742760149	1.772720498	0.005619396	0.025643062	NA	NA	NA	NA	NA
Ctaxi_contig_20587|comp33400_c1_seq1	-1.742505738	0.895199632	0.00651694	0.028810728	NA	NA	NA	NA	NA
Ctaxi_contig_25685|comp34071_c3_seq3	-1.742502048	1.130887536	0.003999234	0.019475079	NA	NA	NA	NA	NA
Ctaxi_contig_39847|comp35448_c3_seq1	-1.741753783	9.894998935	2.67E-07	4.74E-06	oxysterol-binding protein	gi|159482733|ref|XP_001699422.1|oxysterol binding protein [Chlamydomonas reinhardtii] >gi|158272873|gb|EDO98668.1| oxysterol binding protein [Chlamydomonas reinhardtii]	AT5G02100.1	"UNE18,ORP3A"	 Oxysterol-binding family protein 
Ctaxi_contig_50305|comp36167_c3_seq2	-1.739921459	2.495111493	1.87E-05	0.000207572	NA	NA	NA	NA	NA
Ctaxi_contig_54236|comp36397_c1_seq5	-1.736990921	3.595309396	2.36E-06	3.32E-05	NA	NA	NA	NA	NA
Ctaxi_contig_17067|comp32842_c8_seq11	-1.735965871	1.361450013	0.002311689	0.012467261	NA	NA	NA	NA	NA
Ctaxi_contig_39795|comp35444_c2_seq1	-1.735127743	1.213454139	0.009794585	0.039880602	NA	NA	NA	NA	NA
Ctaxi_contig_49016|comp36076_c2_seq1	-1.734105816	9.255853119	3.98E-05	0.000399271	NA	NA	NA	NA	NA
Ctaxi_contig_33379|comp34866_c1_seq4	-1.733751424	4.448090193	2.88E-08	6.17E-07	NA	NA	NA	NA	NA
Ctaxi_contig_18429|comp33065_c1_seq11	-1.733556051	2.333042397	0.000211107	0.001671552	ankyrin repeat protein	"gi|157106769|ref|XP_001649474.1|ankyrin 2,3/unc44 [Aedes aegypti] >gi|108868779|gb|EAT33004.1| AAEL014742-PA, partial [Aedes aegypti]"	AT2G03430.1		 Ankyrin repeat family protein 
Ctaxi_contig_49400|comp36105_c3_seq1	-1.733372952	0.900170425	0.005599726	0.025567302	NA	NA	NA	NA	NA
Ctaxi_contig_57517|comp36600_c0_seq5	-1.732874568	5.445659799	1.12E-07	2.13E-06	alcohol dehydrogenase	gi|333984835|ref|YP_004514045.1|molecular chaperone GroES [Methylomonas methanica MC09] >gi|503585697|ref|WP_013819773.1| molecular chaperone GroES [Methylomonas methanica] >gi|333808876|gb|AEG01546.1| Alcohol dehydrogenase GroES domain protein [Methylomonas methanica MC09]	AT5G51970.2		 GroES-like zinc-binding alcohol dehydrogenase family protein 
Ctaxi_contig_49152|comp36086_c2_seq1	-1.732781723	5.091948356	3.81E-07	6.56E-06	NA	NA	NA	NA	NA
Ctaxi_contig_24523|comp33945_c0_seq12	-1.732519267	3.706752583	2.39E-07	4.28E-06	protein	gi|168038495|ref|XP_001771736.1|predicted protein [Physcomitrella patens] >gi|162677043|gb|EDQ63519.1| predicted protein [Physcomitrella patens]	AT5G26360.1		 TCP-1/cpn60 chaperonin family protein 
Ctaxi_contig_49403|comp36105_c4_seq3	-1.731997032	5.381591436	1.25E-09	3.44E-08	NA	NA	NA	NA	NA
Ctaxi_contig_34459|comp34958_c2_seq1	-1.731758978	1.216947587	0.002012048	0.011126681	sam-dependent methyltransferase	gi|517219725|ref|WP_018408543.1|hypothetical protein [Methylocystis rosea]	NA	NA	NA
Ctaxi_contig_22811|comp33717_c0_seq1	-1.731677847	1.018618218	0.004379609	0.020931075	NA	NA	NA	NA	NA
Ctaxi_contig_9245|comp31020_c1_seq2	-1.73117846	1.8207124	0.004666269	0.022010765	NA	NA	NA	NA	NA
Ctaxi_contig_50555|comp36182_c2_seq3	-1.730738111	5.05600536	1.72E-06	2.51E-05	rna-binding protein 45-like	gi|302844343|ref|XP_002953712.1|hypothetical protein VOLCADRAFT_106063 [Volvox carteri f. nagariensis] >gi|300261121|gb|EFJ45336.1| hypothetical protein VOLCADRAFT_106063 [Volvox carteri f. nagariensis]	NA	NA	NA
Ctaxi_contig_61789|comp36827_c5_seq2	-1.730700884	1.111715772	0.003448425	0.017340965	NA	NA	NA	NA	NA
Ctaxi_contig_50063|comp36150_c4_seq3	-1.730257359	8.728259503	1.97E-07	3.58E-06	NA	NA	NA	NA	NA
Ctaxi_contig_71308|comp37248_c3_seq1	-1.729161604	5.99069243	2.39E-08	5.22E-07	phosphoenolpyruvate carboxykinase	gi|552813639|ref|XP_005843995.1|hypothetical protein CHLNCDRAFT_139487 [Chlorella variabilis] >gi|307103635|gb|EFN51893.1| hypothetical protein CHLNCDRAFT_139487 [Chlorella variabilis]	AT5G65690.1	"PCK2,PEPCK"	 phosphoenolpyruvate carboxykinase 2 
Ctaxi_contig_40086|comp35470_c1_seq2	-1.727987196	5.702939621	6.23E-09	1.51E-07	NA	NA	NA	NA	NA
Ctaxi_contig_17999|comp32998_c0_seq7	-1.727808559	4.097712699	7.61E-08	1.51E-06	hypothetical protein VOLCADRAFT_116796	gi|302833291|ref|XP_002948209.1|hypothetical protein VOLCADRAFT_116796 [Volvox carteri f. nagariensis] >gi|300266429|gb|EFJ50616.1| hypothetical protein VOLCADRAFT_116796 [Volvox carteri f. nagariensis]	NA	NA	NA
Ctaxi_contig_17104|comp32851_c0_seq2	-1.727734789	5.263381074	3.87E-07	6.65E-06	NA	NA	NA	NA	NA
Ctaxi_contig_28094|comp34332_c0_seq1	-1.72694939	5.80449714	9.64E-07	1.51E-05	protein disulfide isomerase 1	gi|222431913|gb|ACM50883.1|protein disulfide isomerase 1 [Ulva fasciata]	AT3G54960.2	"ATPDIL1-3,PDIL1-3"	 PDI-like 1-3 
Ctaxi_contig_14893|comp32458_c0_seq1	-1.725600805	4.757337658	6.13E-09	1.49E-07	NA	NA	NA	NA	NA
Ctaxi_contig_59986|comp36731_c2_seq8	-1.7247831	2.050033619	0.000104643	0.000914838	histone-lysine n-methyltransferase mll4	"gi|545353888|ref|XP_005642779.1|Mll1 protein, partial [Coccomyxa subellipsoidea C-169] >gi|384244737|gb|EIE18235.1| Mll1 protein, partial [Coccomyxa subellipsoidea C-169]"	AT3G61740.2	"SDG14,ATX3"	 SET domain protein 14 
Ctaxi_contig_42983|comp35677_c3_seq9	-1.724562035	2.223658771	6.56E-05	0.000616286	NA	NA	NA	NA	NA
Ctaxi_contig_33602|comp34883_c2_seq1	-1.724246744	1.258892512	0.008641572	0.036057931	NA	NA	NA	NA	NA
Ctaxi_contig_20548|comp33396_c1_seq1	-1.723056664	2.007813282	0.000283531	0.002147091	NA	NA	NA	NA	NA
Ctaxi_contig_51195|comp36224_c0_seq1	-1.722930461	3.826721936	8.61E-06	0.000104541	NA	NA	NA	NA	NA
Ctaxi_contig_67962|comp37108_c1_seq3	-1.722570677	3.955531682	0.001925753	0.010749324	NA	NA	NA	NA	NA
Ctaxi_contig_13113|comp32083_c0_seq8	-1.722346999	2.802128197	0.00012126	0.001038597	NA	NA	NA	NA	NA
Ctaxi_contig_16355|comp32706_c0_seq18	-1.720844146	2.188803707	0.001920949	0.010727898	NA	NA	NA	NA	NA
Ctaxi_contig_68775|comp37139_c2_seq1	-1.720442932	3.373646178	5.39E-06	6.95E-05	ccr4-not complex subunit mot2	"gi|552842419|ref|XP_005850560.1|hypothetical protein CHLNCDRAFT_20051, partial [Chlorella variabilis] >gi|307110222|gb|EFN58458.1| hypothetical protein CHLNCDRAFT_20051, partial [Chlorella variabilis]"	AT3G45630.1		 RNA binding (RRM/RBD/RNP motifs) family protein 
Ctaxi_contig_68367|comp37124_c5_seq1	-1.718162238	5.996284315	2.97E-07	5.23E-06	NA	NA	NA	NA	NA
Ctaxi_contig_67566|comp37094_c0_seq19	-1.717488628	3.797805796	0.000159979	0.001319702	NA	NA	NA	NA	NA
Ctaxi_contig_58157|comp36635_c2_seq1	-1.716579078	3.959799246	1.33E-08	3.04E-07	t-complex delta subunit	gi|302785866|ref|XP_002974704.1|hypothetical protein SELMODRAFT_102150 [Selaginella moellendorffii] >gi|300157599|gb|EFJ24224.1| hypothetical protein SELMODRAFT_102150 [Selaginella moellendorffii]	AT3G18190.1		 TCP-1/cpn60 chaperonin family protein 
Ctaxi_contig_59775|comp36720_c1_seq1	-1.716463851	4.828486531	3.26E-08	6.90E-07	zinc finger transcription factor	gi|403366630|gb|EJY83119.1|hypothetical protein OXYTRI_19262 [Oxytricha trifallax]	NA	NA	NA
Ctaxi_contig_11714|comp31758_c1_seq1	-1.715768203	3.418629543	8.09E-07	1.29E-05	wd40 repeat-like protein	gi|545365621|ref|XP_005647772.1|WD40 repeat-like protein [Coccomyxa subellipsoidea C-169] >gi|384249747|gb|EIE23228.1| WD40 repeat-like protein [Coccomyxa subellipsoidea C-169]	NA	NA	NA
Ctaxi_contig_19113|comp33159_c0_seq5	-1.715627867	3.573992899	0.001017429	0.006357265	ankyrin repeat domain protein	gi|526204660|gb|EPS44850.1|hypothetical protein H072_1186 [Dactylellina haptotyla CBS 200.50]	AT5G07840.1		 Ankyrin repeat family protein 
Ctaxi_contig_16734|comp32780_c3_seq1	-1.714452878	2.595177407	3.02E-05	0.000315565	NA	NA	NA	NA	NA
Ctaxi_contig_66785|comp37065_c6_seq6	-1.713743887	3.591423294	0.001392201	0.00823731	ca2+:cation antiporter family	"gi|308809513|ref|XP_003082066.1|Solute carrier family 24 member 4, isoform 1 precursor (ISS) [Ostreococcus tauri] >gi|116060533|emb|CAL55869.1| Solute carrier family 24 member 4, isoform 1 precursor (ISS) [Ostreococcus tauri]"	AT3G14070.1	"CAX9,CCX3,ATCCX3"	 cation exchanger 9 
Ctaxi_contig_59778|comp36720_c2_seq3	-1.712799329	2.902094865	1.31E-05	0.000150998	NA	NA	NA	NA	NA
Ctaxi_contig_22109|comp33619_c3_seq2	-1.710280697	5.611433063	4.02E-10	1.22E-08	protein	gi|302760759|ref|XP_002963802.1|hypothetical protein SELMODRAFT_65599 [Selaginella moellendorffii] >gi|300169070|gb|EFJ35673.1| hypothetical protein SELMODRAFT_65599 [Selaginella moellendorffii]	AT1G18480.1		 Calcineurin-like metallo-phosphoesterase superfamily protein 
Ctaxi_contig_45091|comp35804_c4_seq3	-1.70950736	2.922537676	6.28E-06	7.94E-05	NA	NA	NA	NA	NA
Ctaxi_contig_59331|comp36697_c3_seq6	-1.709447931	3.58361284	0.000158986	0.001312804	chromosome-associated kinesin kif4-like	gi|159470129|ref|XP_001693212.1|kinesin family member heavy chain [Chlamydomonas reinhardtii] >gi|158277470|gb|EDP03238.1| kinesin family member heavy chain [Chlamydomonas reinhardtii]	AT5G60930.1		 P-loop containing nucleoside triphosphate hydrolases superfamily protein 
Ctaxi_contig_41471|comp35574_c0_seq17	-1.708952632	1.244611099	0.006772603	0.029701976	NA	NA	NA	NA	NA
Ctaxi_contig_46276|comp35889_c1_seq1	-1.708577593	1.809837534	0.000572673	0.003907092	kinase superfamily	"gi|508704606|gb|EOX96502.1|Kinase superfamily protein, putative [Theobroma cacao]"	AT5G40380.1	CRK42	 cysteine-rich RLK (RECEPTOR-like protein kinase) 42 
Ctaxi_contig_30151|comp34554_c2_seq1	-1.708048893	3.049771086	1.01E-06	1.57E-05	succinate dehydrogenase	gi|326503994|dbj|BAK02783.1|predicted protein [Hordeum vulgare subsp. vulgare]	AT5G66760.1	SDH1-1	 succinate dehydrogenase 1-1 
Ctaxi_contig_18549|comp33084_c0_seq1	-1.708003926	1.563162318	0.000923207	0.00587087	polymorphic outer membrane protein	gi|163845894|ref|YP_001633938.1|polymorphic outer membrane protein [Chloroflexus aurantiacus J-10-fl] >gi|222523615|ref|YP_002568085.1| polymorphic outer membrane protein [Chloroflexus sp. Y-400-fl] >gi|501213187|ref|WP_012256205.1| membrane protein [Chloroflexus] >gi|163667183|gb|ABY33549.1| polymorphic outer membrane protein [Chloroflexus aurantiacus J-10-fl] >gi|222447494|gb|ACM51760.1| polymorphic outer membrane protein [Chloroflexus sp. Y-400-fl]	NA	NA	NA
Ctaxi_contig_39822|comp35446_c2_seq1	-1.707604009	3.876917334	1.51E-06	2.23E-05	NA	NA	NA	NA	NA
Ctaxi_contig_57021|comp36569_c2_seq2	-1.70756871	3.009072383	3.13E-06	4.28E-05	NA	NA	NA	NA	NA
Ctaxi_contig_44132|comp35759_c1_seq1	-1.707302701	1.374381798	0.001262965	0.007601027	NA	NA	NA	NA	NA
Ctaxi_contig_67259|comp37086_c1_seq6	-1.706764437	2.166778453	0.000325886	0.002410875	p-loop containing nucleoside triphosphate hydrolase partial	"gi|545356178|ref|XP_005643834.1|P-loop containing nucleoside triphosphate hydrolase protein, partial [Coccomyxa subellipsoidea C-169] >gi|384245798|gb|EIE19290.1| P-loop containing nucleoside triphosphate hydrolase protein, partial [Coccomyxa subellipsoidea C-169]"	AT1G30410.1	"ATMRP13,MRP13,ABCC12"	 multidrug resistance-associated protein 13 
Ctaxi_contig_46614|comp35911_c1_seq3	-1.706516909	6.197307626	1.01E-06	1.57E-05	NA	NA	AT5G60980.1		 Nuclear transport factor 2 (NTF2) family protein with RNA binding (RRM-RBD-RNP motifs) domain 
Ctaxi_contig_61760|comp36826_c3_seq3	-1.706124247	0.563598517	0.012547786	0.048462569	NA	NA	NA	NA	NA
Ctaxi_contig_21187|comp33473_c0_seq1	-1.705818553	3.048271019	6.40E-05	0.000603847	NA	NA	NA	NA	NA
Ctaxi_contig_49019|comp36077_c1_seq1	-1.705661338	5.271028703	5.15E-07	8.60E-06	glucose-6-phosphate phosphate translocator	gi|159466972|ref|XP_001691672.1|predicted protein [Chlamydomonas reinhardtii] >gi|158279018|gb|EDP04780.1| predicted protein [Chlamydomonas reinhardtii]	AT2G30460.2		 Nucleotide/sugar transporter family protein 
Ctaxi_contig_35187|comp35031_c5_seq2	-1.705451558	3.474707033	6.51E-07	1.06E-05	NA	NA	NA	NA	NA
Ctaxi_contig_16732|comp32780_c1_seq1	-1.704912757	2.042042719	0.000153359	0.001271068	NA	NA	NA	NA	NA
Ctaxi_contig_15251|comp32526_c0_seq1	-1.704894879	1.531874293	0.002654987	0.013985142	ferredoxin-nadp+ reductase	gi|302846901|ref|XP_002954986.1|ferredoxin-NADP+ reductase [Volvox carteri f. nagariensis] >gi|732532|gb|AAB40978.1| ferredoxin-NADP+ reductase [Volvox carteri] >gi|300259749|gb|EFJ43974.1| ferredoxin-NADP+ reductase [Volvox carteri f. nagariensis]	AT4G05390.1	"ATRFNR1,RFNR1"	 root FNR 1 
Ctaxi_contig_10879|comp31534_c0_seq1	-1.704531222	3.854407192	0.000337067	0.002480927	NA	NA	NA	NA	NA
Ctaxi_contig_44105|comp35755_c0_seq5	-1.703823941	2.732622137	0.000141944	0.00118977	NA	NA	NA	NA	NA
Ctaxi_contig_22107|comp33619_c1_seq1	-1.703366709	4.209900761	5.74E-07	9.48E-06	NA	NA	NA	NA	NA
Ctaxi_contig_67291|comp37087_c5_seq5	-1.702931467	4.265624396	1.20E-08	2.78E-07	NA	NA	NA	NA	NA
Ctaxi_contig_30386|comp34579_c1_seq1	-1.702754829	2.952616351	0.000929314	0.005898456	NA	NA	AT2G29260.1		 NAD(P)-binding Rossmann-fold superfamily protein 
Ctaxi_contig_34257|comp34943_c1_seq5	-1.702519908	3.82082966	4.77E-07	8.02E-06	NA	NA	AT2G35350.1	PLL1	 poltergeist like 1 
Ctaxi_contig_47513|comp35976_c13_seq1	-1.701011924	6.803282903	1.23E-05	0.000143566	hypothetical protein CHLNCDRAFT_59068	gi|552813710|ref|XP_005844014.1|hypothetical protein CHLNCDRAFT_59068 [Chlorella variabilis] >gi|307103654|gb|EFN51912.1| hypothetical protein CHLNCDRAFT_59068 [Chlorella variabilis]	NA	NA	NA
Ctaxi_contig_52398|comp36288_c1_seq2	-1.700761846	2.093828858	0.000209125	0.00165783	sec7-like guanine nucleotide exchange family protein	gi|552826061|ref|XP_005846947.1|hypothetical protein CHLNCDRAFT_35815 [Chlorella variabilis] >gi|307106600|gb|EFN54845.1| hypothetical protein CHLNCDRAFT_35815 [Chlorella variabilis]	AT3G60860.1		 SEC7-like guanine nucleotide exchange family protein 
Ctaxi_contig_36840|comp35193_c2_seq1	-1.700740125	2.555149426	0.000144484	0.001207713	dead-box atp-dependent rna helicase 35-like	gi|545373927|ref|XP_005651280.1|P-loop containing nucleoside triphosphate hydrolase protein [Coccomyxa subellipsoidea C-169] >gi|384253261|gb|EIE26736.1| P-loop containing nucleoside triphosphate hydrolase protein [Coccomyxa subellipsoidea C-169]	AT5G51280.1		" DEAD-box protein abstrakt, putative "
Ctaxi_contig_21842|comp33584_c0_seq4	-1.699955159	0.78090775	0.009581758	0.039224843	NA	NA	NA	NA	NA
Ctaxi_contig_68004|comp37110_c2_seq1	-1.699086223	7.570694556	5.51E-08	1.12E-06	tpa: ring zinc finger domain superfamily protein	gi|357160312|ref|XP_003578725.1|PREDICTED: uncharacterized protein LOC100841891 [Brachypodium distachyon]	AT3G27330.1		 zinc finger (C3HC4-type RING finger) family protein 
Ctaxi_contig_55680|comp36485_c0_seq1	-1.698264315	3.230020892	5.47E-05	0.000526271	NA	NA	NA	NA	NA
Ctaxi_contig_46866|comp35929_c1_seq3	-1.69795425	3.859003013	8.50E-07	1.35E-05	NA	NA	NA	NA	NA
Ctaxi_contig_67272|comp37086_c4_seq1	-1.697661071	1.701492077	0.000382614	0.002761896	abc transporter	gi|159489785|ref|XP_001702875.1|predicted protein [Chlamydomonas reinhardtii] >gi|158271003|gb|EDO96832.1| predicted protein [Chlamydomonas reinhardtii]	AT1G30400.2	"ATMRP1,EST1,ABCC1"	 multidrug resistance-associated protein 1 
Ctaxi_contig_68369|comp37124_c6_seq1	-1.69645431	5.504223919	4.83E-07	8.11E-06	NA	NA	NA	NA	NA
Ctaxi_contig_21191|comp33473_c3_seq1	-1.696263958	3.863775893	5.13E-05	0.000497765	NA	NA	NA	NA	NA
Ctaxi_contig_66717|comp37062_c1_seq3	-1.696188312	6.029902794	5.78E-06	7.40E-05	nadp-dependent glutamate dehydrogenase	gi|253741430|gb|EES98300.1|NADP-specific glutamate dehydrogenase [Giardia intestinalis ATCC 50581]	AT1G51720.1		 Amino acid dehydrogenase family protein 
Ctaxi_contig_66067|comp37036_c4_seq3	-1.695951657	3.45562155	2.21E-05	0.000239574	chromosome-associated kinesin kif4-like	gi|545369508|ref|XP_005649499.1|hypothetical protein COCSUDRAFT_83647 [Coccomyxa subellipsoidea C-169] >gi|384251477|gb|EIE24955.1| hypothetical protein COCSUDRAFT_83647 [Coccomyxa subellipsoidea C-169]	AT3G50240.1	KICP-02	 ATP binding microtubule motor family protein 
Ctaxi_contig_59782|comp36720_c4_seq2	-1.695338626	2.642860778	2.67E-05	0.000283681	NA	NA	NA	NA	NA
Ctaxi_contig_64058|comp36950_c0_seq1	-1.695301011	5.797663568	2.26E-06	3.21E-05	NA	NA	NA	NA	NA
Ctaxi_contig_62550|comp36864_c6_seq2	-1.695185853	3.099054467	0.000119808	0.001028003	NA	NA	NA	NA	NA
Ctaxi_contig_44134|comp35759_c4_seq1	-1.695170805	4.226487484	1.17E-05	0.000136603	NA	NA	NA	NA	NA
Ctaxi_contig_52700|comp36309_c2_seq1	-1.694781484	8.359291072	1.55E-06	2.29E-05	phosphatidylinositol 3- and 4-kinase ubiquitin family protein	gi|545365925|ref|XP_005647894.1|hypothetical protein COCSUDRAFT_65874 [Coccomyxa subellipsoidea C-169] >gi|384249870|gb|EIE23350.1| hypothetical protein COCSUDRAFT_65874 [Coccomyxa subellipsoidea C-169]	AT5G24240.1		 Phosphatidylinositol 3- and 4-kinase ;Ubiquitin family protein 
Ctaxi_contig_29808|comp34524_c3_seq1	-1.694083067	4.625857637	3.67E-08	7.70E-07	wd repeat-containing protein wrap73-like	gi|260841469|ref|XP_002613937.1|hypothetical protein BRAFLDRAFT_268583 [Branchiostoma floridae] >gi|229299327|gb|EEN69946.1| hypothetical protein BRAFLDRAFT_268583 [Branchiostoma floridae]	AT5G07590.1		 Transducin/WD40 repeat-like superfamily protein 
Ctaxi_contig_28316|comp34360_c2_seq7	-1.694059317	1.774762205	0.000606292	0.00408959	NA	NA	NA	NA	NA
Ctaxi_contig_47510|comp35976_c10_seq1	-1.693977334	6.663070981	9.49E-11	3.29E-09	NA	NA	NA	NA	NA
Ctaxi_contig_67963|comp37108_c1_seq4	-1.693852102	6.07525325	0.002444272	0.013045119	NA	NA	NA	NA	NA
Ctaxi_contig_43755|comp35734_c0_seq1	-1.693744992	2.275540378	0.000117359	0.001010637	sulfur stress regulator	gi|302832650|ref|XP_002947889.1|Snf1-like protein kinase [Volvox carteri f. nagariensis] >gi|300266691|gb|EFJ50877.1| Snf1-like protein kinase [Volvox carteri f. nagariensis]	AT1G78290.3		 Protein kinase superfamily protein 
Ctaxi_contig_49415|comp36105_c4_seq15	-1.69327059	2.201232956	0.000125768	0.001071973	NA	NA	NA	NA	NA
Ctaxi_contig_25029|comp34007_c0_seq5	-1.692226959	7.324390306	1.71E-08	3.83E-07	NA	NA	NA	NA	NA
Ctaxi_contig_49606|comp36117_c3_seq1	-1.691586987	5.987900514	8.23E-07	1.31E-05	phosphotransferases inositol or phosphatidylinositol kinases	gi|302805276|ref|XP_002984389.1|hypothetical protein SELMODRAFT_156606 [Selaginella moellendorffii] >gi|300147777|gb|EFJ14439.1| hypothetical protein SELMODRAFT_156606 [Selaginella moellendorffii]	AT2G17930.1		 Phosphatidylinositol 3- and 4-kinase family protein with FAT domain 
Ctaxi_contig_63727|comp36934_c2_seq4	-1.69136227	2.16724891	0.001333269	0.007950719	type xi myosin heavy chain	gi|545370875|ref|XP_005650042.1|hypothetical protein COCSUDRAFT_61711 [Coccomyxa subellipsoidea C-169] >gi|384252021|gb|EIE25498.1| hypothetical protein COCSUDRAFT_61711 [Coccomyxa subellipsoidea C-169]	AT1G08730.1	"XIC,ATXIC"	 Myosin family protein with Dil domain 
Ctaxi_contig_50490|comp36177_c3_seq2	-1.690391691	5.109712033	3.50E-10	1.08E-08	NA	NA	NA	NA	NA
Ctaxi_contig_71238|comp37245_c2_seq3	-1.689661498	5.028111905	1.07E-07	2.03E-06	protein	gi|552822421|ref|XP_005846110.1|hypothetical protein CHLNCDRAFT_31911 [Chlorella variabilis] >gi|307105760|gb|EFN54008.1| hypothetical protein CHLNCDRAFT_31911 [Chlorella variabilis]	AT2G42520.1		 P-loop containing nucleoside triphosphate hydrolases superfamily protein 
Ctaxi_contig_14894|comp32458_c2_seq1	-1.689343103	3.63799829	2.04E-06	2.92E-05	NA	NA	NA	NA	NA
Ctaxi_contig_46292|comp35890_c1_seq4	-1.689340737	2.708077876	1.69E-05	0.000188304	ankyrin repeat protein	"gi|154416743|ref|XP_001581393.1|ankyrin repeat protein [Trichomonas vaginalis G3] >gi|121915620|gb|EAY20407.1| ankyrin repeat protein, putative [Trichomonas vaginalis G3]"	AT5G57740.1	XBAT32	 XB3 ortholog 2 in Arabidopsis thaliana 
Ctaxi_contig_43133|comp35685_c4_seq2	-1.689241021	3.684145751	4.14E-06	5.49E-05	NA	NA	NA	NA	NA
Ctaxi_contig_41968|comp35606_c0_seq1	-1.689061627	5.993214805	0.001316005	0.00786606	NA	NA	NA	NA	NA
Ctaxi_contig_56764|comp36554_c2_seq5	-1.68804911	1.007884732	0.0087713	0.036512398	NA	NA	NA	NA	NA
Ctaxi_contig_72007|comp46024_c0_seq1	-1.68779078	1.170958212	0.007731677	0.033004926	NA	NA	NA	NA	NA
Ctaxi_contig_23823|comp33841_c0_seq1	-1.687784318	4.270803522	2.83E-07	5.02E-06	NA	NA	NA	NA	NA
Ctaxi_contig_16735|comp32780_c3_seq2	-1.687156555	1.993533263	0.000315632	0.002352774	NA	NA	NA	NA	NA
Ctaxi_contig_54653|comp36422_c0_seq37	-1.68656706	2.791080576	0.004681265	0.022062768	peroxisomal biogenesis factor 11	gi|302829148|ref|XP_002946141.1|hypothetical protein VOLCADRAFT_102755 [Volvox carteri f. nagariensis] >gi|300268956|gb|EFJ53136.1| hypothetical protein VOLCADRAFT_102755 [Volvox carteri f. nagariensis]	AT1G01820.1	PEX11C	 peroxin 11c 
Ctaxi_contig_44133|comp35759_c2_seq1	-1.685763922	3.574891467	9.69E-07	1.52E-05	NA	NA	NA	NA	NA
Ctaxi_contig_38151|comp35304_c5_seq1	-1.684160397	5.652879093	8.27E-08	1.62E-06	NA	NA	NA	NA	NA
Ctaxi_contig_22396|comp33659_c5_seq3	-1.683746498	3.200411946	8.11E-06	9.95E-05	NA	NA	NA	NA	NA
Ctaxi_contig_43760|comp35734_c2_seq5	-1.682406491	4.711489593	2.22E-08	4.88E-07	sulfur stress regulator	gi|159488767|ref|XP_001702374.1|Snf1-like protein kinase [Chlamydomonas reinhardtii] >gi|4063894|gb|AAC98509.1| sulfur stress regulator [Chlamydomonas reinhardtii] >gi|158271168|gb|EDO96994.1| Snf1-like protein kinase [Chlamydomonas reinhardtii]	AT5G66880.1	"SNRK2-3,SNRK2.3,SRK2I"	 sucrose nonfermenting 1(SNF1)-related protein kinase 2.3 
Ctaxi_contig_55667|comp36484_c4_seq1	-1.682181338	3.423466415	2.74E-07	4.86E-06	von willebrand type a	gi|159473306|ref|XP_001694780.1|flagellar associated protein [Chlamydomonas reinhardtii] >gi|158276592|gb|EDP02364.1| flagellar associated protein [Chlamydomonas reinhardtii]	AT5G60710.1		 Zinc finger (C3HC4-type RING finger) family protein 
Ctaxi_contig_12664|comp31990_c0_seq3	-1.681854358	3.327579562	1.03E-05	0.000122035	NA	NA	NA	NA	NA
Ctaxi_contig_16408|comp32717_c0_seq1	-1.681525025	7.681469192	2.13E-08	4.69E-07	ankyrin repeat protein	gi|390341603|ref|XP_001198750.2|PREDICTED: serine/threonine-protein phosphatase 6 regulatory ankyrin repeat subunit A-like [Strongylocentrotus purpuratus]	AT3G04710.1	TPR10	 ankyrin repeat family protein 
Ctaxi_contig_66506|comp37050_c4_seq1	-1.680635558	7.371732548	2.90E-07	5.12E-06	coiled-coil domain-containing protein 113	gi|159491586|ref|XP_001703742.1|flagellar associated protein [Chlamydomonas reinhardtii] >gi|158270484|gb|EDO96328.1| flagellar associated protein [Chlamydomonas reinhardtii]	NA	NA	NA
Ctaxi_contig_56164|comp36514_c9_seq5	-1.679971265	5.256367114	7.17E-08	1.42E-06	NA	NA	NA	NA	NA
Ctaxi_contig_45344|comp35820_c4_seq5	-1.679267026	1.212271438	0.010281451	0.041462881	NA	NA	NA	NA	NA
Ctaxi_contig_63338|comp36913_c0_seq12	-1.678828483	1.353209128	0.005249213	0.024242522	NA	NA	NA	NA	NA
Ctaxi_contig_37921|comp35280_c0_seq2	-1.678425132	1.872628039	0.003303293	0.016717059	-related protein kinase 2	gi|159490328|ref|XP_001703131.1|NimA-related protein kinase 2 [Chlamydomonas reinhardtii] >gi|34334393|gb|AAQ64683.1| NIMA-related kinase 2 [Chlamydomonas reinhardtii] >gi|158270761|gb|EDO96596.1| NimA-related protein kinase 2 [Chlamydomonas reinhardtii]	AT3G20860.1	"ATNEK5,NEK5"	 NIMA-related kinase 5 
Ctaxi_contig_60494|comp36761_c1_seq1	-1.678109422	4.351722662	3.19E-07	5.59E-06	NA	NA	NA	NA	NA
Ctaxi_contig_37140|comp35211_c0_seq2	-1.677930343	4.3400012	4.69E-05	0.000459418	NA	NA	NA	NA	NA
Ctaxi_contig_67354|comp37089_c2_seq2	-1.677929707	4.643981096	8.11E-06	9.95E-05	apoptotic protease activating factor 1	gi|552810447|ref|XP_005843207.1|hypothetical protein CHLNCDRAFT_59336 [Chlorella variabilis] >gi|307102838|gb|EFN51105.1| hypothetical protein CHLNCDRAFT_59336 [Chlorella variabilis]	AT2G33340.3	MAC3B	 MOS4-associated  complex 3B 
Ctaxi_contig_28684|comp34401_c0_seq2	-1.677887155	3.874222905	2.31E-05	0.000249535	NA	NA	NA	NA	NA
Ctaxi_contig_66642|comp37058_c3_seq3	-1.677648022	2.75716046	7.73E-06	9.56E-05	NA	NA	NA	NA	NA
Ctaxi_contig_47337|comp35966_c2_seq1	-1.677119965	3.777381704	2.95E-06	4.07E-05	NA	NA	NA	NA	NA
Ctaxi_contig_57105|comp36574_c3_seq2	-1.676538758	3.882744453	3.61E-06	4.87E-05	NA	NA	NA	NA	NA
Ctaxi_contig_21251|comp33485_c1_seq1	-1.676299254	5.362208193	7.16E-06	8.93E-05	NA	NA	NA	NA	NA
Ctaxi_contig_43337|comp35704_c4_seq3	-1.676261487	3.182212076	0.000134902	0.001138761	NA	NA	NA	NA	NA
Ctaxi_contig_65209|comp37003_c2_seq5	-1.67584705	1.324613353	0.002869504	0.014913457	NA	NA	NA	NA	NA
Ctaxi_contig_61243|comp36798_c7_seq7	-1.674899654	4.820213358	1.09E-06	1.69E-05	NA	NA	AT5G02860.1		 Pentatricopeptide repeat (PPR) superfamily protein 
Ctaxi_contig_39936|comp35456_c0_seq2	-1.674717595	5.329417325	8.89E-07	1.40E-05	methylmalonate semi-aldehyde dehydrogenase	gi|302769292|ref|XP_002968065.1|hypothetical protein SELMODRAFT_270689 [Selaginella moellendorffii] >gi|300163709|gb|EFJ30319.1| hypothetical protein SELMODRAFT_270689 [Selaginella moellendorffii]	AT2G14170.2	ALDH6B2	 aldehyde dehydrogenase  6B2 
Ctaxi_contig_28653|comp34398_c2_seq2	-1.674338684	1.378355367	0.008235339	0.034657875	polymorphic outer membrane protein	gi|428216442|ref|YP_007100907.1|polymorphic outer membrane protein [Pseudanabaena sp. PCC 7367] >gi|504976351|ref|WP_015163453.1| polymorphic outer membrane protein [Pseudanabaena sp. PCC 7367] >gi|427988224|gb|AFY68479.1| polymorphic outer membrane protein [Pseudanabaena sp. PCC 7367]	NA	NA	NA
Ctaxi_contig_70692|comp37218_c7_seq6	-1.673033005	2.755364925	1.66E-05	0.000185513	NA	NA	NA	NA	NA
Ctaxi_contig_53610|comp36354_c1_seq9	-1.672662514	1.078513972	0.003533074	0.017691908	trans-aconitate methyltransferase	gi|490369010|ref|WP_004248672.1|methylase [Thauera sp. 27] >gi|479286703|gb|ENO74803.1| methylase [Thauera sp. 27]	AT1G20330.1	"SMT2,CVP1,FRL1"	 sterol methyltransferase 2 
Ctaxi_contig_30034|comp34539_c2_seq1	-1.671842958	4.950873577	3.37E-09	8.60E-08	enolase	gi|399427|sp|P31683.1|ENO_CHLRERecName: Full=Enolase; AltName: Full=2-phospho-D-glycerate hydro-lyase; AltName: Full=2-phosphoglycerate dehydratase >gi|18143|emb|CAA47043.1| enolase [Chlamydomonas reinhardtii]	AT2G36530.1	"LOS2,ENO2"	 Enolase 
Ctaxi_contig_10529|comp31423_c0_seq1	-1.671654426	5.532135026	0.00082007	0.005316419	NA	NA	NA	NA	NA
Ctaxi_contig_31806|comp34728_c1_seq3	-1.671035555	4.536296818	6.91E-09	1.67E-07	NA	NA	NA	NA	NA
Ctaxi_contig_19672|comp33244_c0_seq4	-1.670610429	4.991325663	8.90E-05	0.000797298	NA	NA	NA	NA	NA
Ctaxi_contig_59109|comp36683_c1_seq21	-1.669385786	2.19874746	0.007029314	0.03060683	NA	NA	NA	NA	NA
Ctaxi_contig_62639|comp36869_c4_seq2	-1.667414843	2.208184256	8.82E-05	0.000792482	NA	NA	NA	NA	NA
Ctaxi_contig_47316|comp35965_c2_seq1	-1.667138074	3.891750359	5.29E-05	0.000511855	camk family protein kinase	gi|545361567|ref|XP_005646077.1|hypothetical protein COCSUDRAFT_56748 [Coccomyxa subellipsoidea C-169] >gi|384248048|gb|EIE21533.1| hypothetical protein COCSUDRAFT_56748 [Coccomyxa subellipsoidea C-169]	AT4G08500.1	"MEKK1,ATMEKK1,MAPKKK8,ARAKIN"	 MAPK/ERK kinase kinase 1 
Ctaxi_contig_30039|comp34539_c3_seq3	-1.666024694	5.748418822	1.06E-09	2.97E-08	enolase	gi|545356719|ref|XP_005644049.1|enolase [Coccomyxa subellipsoidea C-169] >gi|545372533|ref|XP_005650727.1| enolase [Coccomyxa subellipsoidea C-169] >gi|384246013|gb|EIE19505.1| enolase [Coccomyxa subellipsoidea C-169] >gi|384252707|gb|EIE26183.1| enolase [Coccomyxa subellipsoidea C-169]	AT2G36530.1	"LOS2,ENO2"	 Enolase 
Ctaxi_contig_56163|comp36514_c9_seq4	-1.66597409	6.455777664	4.46E-09	1.12E-07	NA	NA	NA	NA	NA
Ctaxi_contig_39507|comp35418_c2_seq5	-1.665623967	5.016539168	5.71E-10	1.69E-08	NA	NA	NA	NA	NA
Ctaxi_contig_41758|comp35591_c1_seq1	-1.664978082	2.887846489	2.01E-05	0.000220857	pyruvate-formate lyase	gi|552832002|ref|XP_005848245.1|hypothetical protein CHLNCDRAFT_30765 [Chlorella variabilis] >gi|307107902|gb|EFN56143.1| hypothetical protein CHLNCDRAFT_30765 [Chlorella variabilis]	NA	NA	NA
Ctaxi_contig_25026|comp34007_c0_seq2	-1.664649629	8.47703054	2.21E-06	3.14E-05	NA	NA	NA	NA	NA
Ctaxi_contig_49039|comp36079_c0_seq7	-1.664492467	3.048471213	0.007707642	0.032929273	meiotic recombination 11	gi|302829871|ref|XP_002946502.1|hypothetical protein VOLCADRAFT_55838 [Volvox carteri f. nagariensis] >gi|300268248|gb|EFJ52429.1| hypothetical protein VOLCADRAFT_55838 [Volvox carteri f. nagariensis]	AT5G54260.1	"MRE11,ATMRE11"	 DNA repair and meiosis protein (Mre11) 
Ctaxi_contig_26622|comp34168_c0_seq1	-1.664240838	4.278881644	0.01223759	0.04751777	protein	gi|545363103|ref|XP_005646742.1|UDP-Glycosyltransferase/glycogen phosphorylase [Coccomyxa subellipsoidea C-169] >gi|384248715|gb|EIE22198.1| UDP-Glycosyltransferase/glycogen phosphorylase [Coccomyxa subellipsoidea C-169]	AT1G48830.2		 Ribosomal protein S7e family protein 
Ctaxi_contig_51030|comp36211_c3_seq5	-1.663854586	3.681629022	0.005390382	0.024757286	NA	NA	NA	NA	NA
Ctaxi_contig_41765|comp35591_c4_seq1	-1.662911861	1.950310416	0.003984483	0.019423728	formate acetyltransferase	gi|159462978|ref|XP_001689719.1|pyruvate-formate lyase [Chlamydomonas reinhardtii] >gi|158283707|gb|EDP09457.1| pyruvate-formate lyase [Chlamydomonas reinhardtii]	NA	NA	NA
Ctaxi_contig_50927|comp36206_c1_seq1	-1.662517986	4.996195732	2.93E-10	9.20E-09	run and fyve domain-containing protein 1	gi|118365437|ref|XP_001015939.1|Viral A-type inclusion protein repeat containing protein [Tetrahymena thermophila] >gi|89297706|gb|EAR95694.1| Viral A-type inclusion protein repeat containing protein [Tetrahymena thermophila SB210]	NA	NA	NA
Ctaxi_contig_18001|comp32998_c0_seq9	-1.661463407	1.438031994	0.001802012	0.010176749	NA	NA	NA	NA	NA
Ctaxi_contig_30036|comp34539_c2_seq3	-1.659813271	4.208666217	2.35E-07	4.23E-06	cterminal tim barrel domain containing protein	gi|302833056|ref|XP_002948092.1|hypothetical protein VOLCADRAFT_79991 [Volvox carteri f. nagariensis] >gi|300266894|gb|EFJ51080.1| hypothetical protein VOLCADRAFT_79991 [Volvox carteri f. nagariensis]	AT1G74030.1	ENO1	 enolase 1 
Ctaxi_contig_28522|comp34383_c1_seq1	-1.659800323	2.784683511	0.000130402	0.001105253	NA	NA	NA	NA	NA
Ctaxi_contig_31301|comp34676_c0_seq1	-1.659300527	1.420772754	0.0066559	0.029305122	NA	NA	NA	NA	NA
Ctaxi_contig_43648|comp35729_c2_seq4	-1.659203543	2.096832414	0.007903666	0.033580002	NA	NA	NA	NA	NA
Ctaxi_contig_68942|comp37148_c2_seq1	-1.657490531	4.909742472	2.67E-05	0.000283941	cysteinyl-trna synthetase	gi|302848858|ref|XP_002955960.1|hypothetical protein VOLCADRAFT_66444 [Volvox carteri f. nagariensis] >gi|300258686|gb|EFJ42920.1| hypothetical protein VOLCADRAFT_66444 [Volvox carteri f. nagariensis]	AT2G31170.1	SYCOARATH	" Cysteinyl-tRNA synthetase, class Ia family protein "
Ctaxi_contig_51223|comp36226_c0_seq6	-1.657122536	1.423164481	0.008577863	0.035845941	NA	NA	NA	NA	NA
Ctaxi_contig_35911|comp35100_c4_seq1	-1.656777718	0.945632488	0.008093919	0.034200887	NA	NA	NA	NA	NA
Ctaxi_contig_70845|comp37226_c1_seq3	-1.656413679	3.375188642	0.000353387	0.002581666	NA	NA	NA	NA	NA
Ctaxi_contig_35363|comp35047_c1_seq4	-1.655769919	2.032761376	0.006210671	0.027730072	NA	NA	NA	NA	NA
Ctaxi_contig_7200|comp29983_c0_seq1	-1.655158865	5.014578039	2.46E-08	5.36E-07	iron permease 1	gi|159484312|ref|XP_001700202.1|zinc-nutrition responsive transporter [Chlamydomonas reinhardtii] >gi|158272518|gb|EDO98317.1| zinc-nutrition responsive transporter [Chlamydomonas reinhardtii]	AT3G20870.1	ZTP29	 ZIP metal ion transporter family 
Ctaxi_contig_47501|comp35976_c0_seq1	-1.655047597	5.493586175	0.000229539	0.001794488	tpr-like protein	gi|552821123|ref|XP_005845763.1|hypothetical protein CHLNCDRAFT_58444 [Chlorella variabilis] >gi|307105412|gb|EFN53661.1| hypothetical protein CHLNCDRAFT_58444 [Chlorella variabilis]	AT2G31400.1	GUN1	 genomes uncoupled 1 
Ctaxi_contig_26058|comp34104_c2_seq4	-1.654870584	1.907171313	0.000805905	0.005232732	NA	NA	NA	NA	NA
Ctaxi_contig_69369|comp37165_c0_seq6	-1.654786574	1.127494137	0.009774313	0.039807854	acetyl-coenzyme a carboxylase	gi|545353562|ref|XP_005642617.1|hypothetical protein COCSUDRAFT_26470 [Coccomyxa subellipsoidea C-169] >gi|384244573|gb|EIE18073.1| hypothetical protein COCSUDRAFT_26470 [Coccomyxa subellipsoidea C-169]	AT1G36160.2	ACC1	 acetyl-CoA carboxylase 1 
Ctaxi_contig_49239|comp36093_c0_seq1	-1.652548122	7.388565655	3.97E-07	6.79E-06	patatin	gi|510822336|ref|WP_016195760.1|patatin family protein [Arcticibacter svalbardensis] >gi|507723909|gb|EOR94288.1| patatin family protein [Arcticibacter svalbardensis MN12-7]	AT2G26560.1	"PLP2,PLAIIA,PLA2A"	 phospholipase A 2A 
Ctaxi_contig_15801|comp32619_c1_seq1	-1.651788918	5.193863396	1.68E-09	4.51E-08	NA	NA	NA	NA	NA
Ctaxi_contig_37010|comp35205_c2_seq21	-1.651014883	5.263592471	8.49E-06	0.000103322	NA	NA	NA	NA	NA
Ctaxi_contig_50751|comp36193_c2_seq1	-1.650841174	1.419333801	0.002722456	0.014276085	NA	NA	NA	NA	NA
Ctaxi_contig_35597|comp35074_c1_seq1	-1.650149616	6.022462648	4.97E-09	1.23E-07	water dikinase	gi|552813375|ref|XP_005843936.1|hypothetical protein CHLNCDRAFT_37165 [Chlorella variabilis] >gi|307103575|gb|EFN51834.1| hypothetical protein CHLNCDRAFT_37165 [Chlorella variabilis]	NA	NA	NA
Ctaxi_contig_20214|comp33338_c1_seq1	-1.649735771	1.981639912	0.000822339	0.005327574	NA	NA	NA	NA	NA
Ctaxi_contig_59780|comp36720_c2_seq5	-1.649609092	2.569726288	0.001015863	0.006348671	NA	NA	NA	NA	NA
Ctaxi_contig_8417|comp30689_c0_seq1	-1.64638256	1.132347905	0.010827715	0.04321449	NA	NA	NA	NA	NA
Ctaxi_contig_32426|comp34786_c1_seq5	-1.645095057	4.453271787	6.58E-07	1.07E-05	btb poz and math domain-containing protein 4-like	gi|255086908|ref|XP_002505377.1|predicted protein [Micromonas sp. RCC299] >gi|226520647|gb|ACO66635.1| predicted protein [Micromonas sp. RCC299]	AT3G03740.1	"ATBPM4,BPM4"	 BTB-POZ and MATH domain 4 
Ctaxi_contig_52715|comp36310_c1_seq1	-1.644956418	7.000979882	1.14E-05	0.000134152	protein	gi|552842596|ref|XP_005850610.1|hypothetical protein CHLNCDRAFT_50283 [Chlorella variabilis] >gi|307110272|gb|EFN58508.1| hypothetical protein CHLNCDRAFT_50283 [Chlorella variabilis]	AT3G22420.2	"WNK2,ZIK3"	 with no lysine (K) kinase 2 
Ctaxi_contig_14586|comp32402_c1_seq2	-1.64465121	3.35453613	0.000102269	0.000898795	NA	NA	NA	NA	NA
Ctaxi_contig_18990|comp33142_c1_seq1	-1.644351147	2.500817237	0.000157573	0.001301783	NA	NA	NA	NA	NA
Ctaxi_contig_62716|comp36874_c3_seq1	-1.644229541	4.891199151	8.72E-07	1.38E-05	NA	NA	NA	NA	NA
Ctaxi_contig_67989|comp37109_c1_seq7	-1.643213576	0.814013164	0.010543053	0.042308012	NA	NA	NA	NA	NA
Ctaxi_contig_10970|comp31567_c0_seq1	-1.643016651	2.113430632	0.004874972	0.022820837	NA	NA	NA	NA	NA
Ctaxi_contig_37720|comp35262_c3_seq4	-1.640915208	5.935027274	1.22E-09	3.38E-08	NA	NA	NA	NA	NA
Ctaxi_contig_58198|comp36638_c0_seq4	-1.640700547	1.332328607	0.007014506	0.030549853	NA	NA	NA	NA	NA
Ctaxi_contig_57689|comp36609_c1_seq6	-1.640297451	2.010757755	0.009508899	0.038998418	NA	NA	NA	NA	NA
Ctaxi_contig_28655|comp34398_c2_seq4	-1.640021421	1.445602674	0.011511397	0.04531559	polymorphic outer membrane protein	gi|288561299|ref|YP_003424785.1|adhesin-like protein [Methanobrevibacter ruminantium M1] >gi|502721857|ref|WP_012956841.1| adhesin-like protein [Methanobrevibacter ruminantium] >gi|288544009|gb|ADC47893.1| adhesin-like protein [Methanobrevibacter ruminantium M1]	NA	NA	NA
Ctaxi_contig_27829|comp34299_c0_seq4	-1.639441861	1.597755034	0.001581567	0.009141182	hypothetical protein CHLNCDRAFT_59577	gi|552843611|ref|XP_005850883.1|hypothetical protein CHLNCDRAFT_59577 [Chlorella variabilis] >gi|307110545|gb|EFN58781.1| hypothetical protein CHLNCDRAFT_59577 [Chlorella variabilis]	NA	NA	NA
Ctaxi_contig_15232|comp32522_c0_seq3	-1.63939002	4.977682416	0.000110071	0.000956771	NA	NA	NA	NA	NA
Ctaxi_contig_64652|comp36975_c3_seq1	-1.639359359	2.729164031	0.00419752	0.020229048	NA	NA	NA	NA	NA
Ctaxi_contig_33363|comp34864_c14_seq1	-1.638988697	7.000720568	7.19E-08	1.43E-06	microtubule-associated protein asp	gi|545366033|ref|XP_005647939.1|hypothetical protein COCSUDRAFT_62930 [Coccomyxa subellipsoidea C-169] >gi|384249915|gb|EIE23395.1| hypothetical protein COCSUDRAFT_62930 [Coccomyxa subellipsoidea C-169]	NA	NA	NA
Ctaxi_contig_43483|comp35717_c4_seq1	-1.638920471	1.399489913	0.001994122	0.011038537	NA	NA	NA	NA	NA
Ctaxi_contig_58186|comp36637_c3_seq1	-1.638600847	2.873583359	0.00259683	0.013729633	NA	NA	NA	NA	NA
Ctaxi_contig_16868|comp32801_c0_seq9	-1.638301158	3.733892641	5.32E-06	6.87E-05	NA	NA	NA	NA	NA
Ctaxi_contig_32411|comp34784_c3_seq3	-1.63722251	1.959552739	0.000210389	0.001666665	NA	NA	NA	NA	NA
Ctaxi_contig_61234|comp36798_c0_seq3	-1.636667147	4.85226696	3.69E-05	0.000374401	NA	NA	NA	NA	NA
Ctaxi_contig_52325|comp36283_c1_seq1	-1.636646348	7.020428507	3.26E-08	6.90E-07	NA	NA	NA	NA	NA
Ctaxi_contig_67289|comp37087_c5_seq3	-1.63170111	4.763125936	7.52E-09	1.80E-07	NA	NA	NA	NA	NA
Ctaxi_contig_61247|comp36798_c8_seq3	-1.631685918	5.871376306	4.85E-05	0.000473548	tpr-like protein	gi|168034142|ref|XP_001769572.1|predicted protein [Physcomitrella patens] >gi|162679114|gb|EDQ65565.1| predicted protein [Physcomitrella patens]	AT2G31400.1	GUN1	 genomes uncoupled 1 
Ctaxi_contig_32516|comp34792_c0_seq2	-1.631034635	5.015474778	0.000124168	0.001059691	NA	NA	NA	NA	NA
Ctaxi_contig_59153|comp36687_c0_seq5	-1.629373454	5.403947895	8.29E-09	1.97E-07	NA	NA	NA	NA	NA
Ctaxi_contig_56549|comp36540_c3_seq4	-1.628619939	4.336719779	0.009202432	0.037919772	ubiquitin-activating enzyme e1	gi|545364113|ref|XP_005647121.1|ubiquitin-activating enzyme E1 [Coccomyxa subellipsoidea C-169] >gi|384249095|gb|EIE22577.1| ubiquitin-activating enzyme E1 [Coccomyxa subellipsoidea C-169]	AT5G06460.1	"ATUBA2,UBA2"	 ubiquitin activating enzyme 2 
Ctaxi_contig_22305|comp33648_c0_seq2	-1.628290239	2.280593605	0.006834438	0.029929848	NA	NA	NA	NA	NA
Ctaxi_contig_34995|comp35013_c6_seq1	-1.628197633	2.055072255	0.000476607	0.003346188	NA	NA	NA	NA	NA
Ctaxi_contig_38106|comp35300_c0_seq2	-1.627696014	3.495184759	7.71E-05	0.000705392	NA	NA	AT1G73660.1		 protein tyrosine kinase family protein 
Ctaxi_contig_40549|comp35513_c3_seq1	-1.62769528	4.720000771	1.12E-05	0.000131403	nitrite reductase	gi|302847363|ref|XP_002955216.1|hypothetical protein VOLCADRAFT_83067 [Volvox carteri f. nagariensis] >gi|300259508|gb|EFJ43735.1| hypothetical protein VOLCADRAFT_83067 [Volvox carteri f. nagariensis]	AT2G15620.1	"NIR1,NIR,ATHNIR"	 nitrite reductase 1 
Ctaxi_contig_37143|comp35211_c1_seq2	-1.627336453	2.860086391	3.80E-05	0.000384446	NA	NA	NA	NA	NA
Ctaxi_contig_18240|comp33039_c1_seq1	-1.626900245	7.612234594	0.000115426	0.00099656	NA	NA	NA	NA	NA
Ctaxi_contig_52063|comp36266_c0_seq6	-1.626474588	2.264668111	0.000571471	0.003900489	NA	NA	NA	NA	NA
Ctaxi_contig_63974|comp36946_c1_seq2	-1.626077673	1.915278809	0.000812051	0.005268535	NA	NA	NA	NA	NA
Ctaxi_contig_20588|comp33400_c2_seq1	-1.625919367	2.872052113	0.001364743	0.008099287	NA	NA	NA	NA	NA
Ctaxi_contig_53823|comp36369_c1_seq6	-1.625856994	1.046214704	0.005715394	0.025992178	NA	NA	NA	NA	NA
Ctaxi_contig_16733|comp32780_c2_seq1	-1.625560594	3.358069063	4.34E-06	5.74E-05	NA	NA	NA	NA	NA
Ctaxi_contig_38615|comp35336_c0_seq1	-1.624747118	5.926287558	1.20E-05	0.000140036	NA	NA	NA	NA	NA
Ctaxi_contig_69040|comp37152_c3_seq1	-1.624715227	7.242447983	3.45E-05	0.000354404	alkaline phosphatase	gi|296274617|ref|YP_003657248.1|hypothetical protein [Arcobacter nitrofigilis DSM 7299] >gi|502901909|ref|WP_013136885.1| alkaline phosphatase [Arcobacter nitrofigilis] >gi|296098791|gb|ADG94741.1| protein of unknown function DUF839 [Arcobacter nitrofigilis DSM 7299]	NA	NA	NA
Ctaxi_contig_71619|comp37256_c1_seq7	-1.624401411	1.137007157	0.006671683	0.029355933	NA	NA	NA	NA	NA
Ctaxi_contig_49252|comp36093_c3_seq5	-1.62382733	2.335234199	0.001440745	0.008465932	NA	NA	NA	NA	NA
Ctaxi_contig_19114|comp33159_c0_seq6	-1.621770744	5.27875095	1.82E-07	3.33E-06	ankyrin repeat domain protein	"gi|28373837|pdb|1N0R|AChain A, 4ank: A Designed Ankyrin Repeat Protein With Four Identical Consensus Repeats"	AT5G07840.1		 Ankyrin repeat family protein 
Ctaxi_contig_12006|comp31832_c0_seq1	-1.621715783	6.043055096	5.83E-08	1.18E-06	NA	NA	NA	NA	NA
Ctaxi_contig_24445|comp33934_c4_seq1	-1.620028876	2.455669073	0.000501258	0.003483607	NA	NA	AT3G18670.1		 Ankyrin repeat family protein 
Ctaxi_contig_44193|comp35760_c2_seq42	-1.61994955	2.522098003	0.001569485	0.009084699	calcium-binding and coiled-coil domain-containing protein 2	gi|402169573|ref|NP_001257947.1|calcium-binding and coiled-coil domain-containing protein 2 [Mus musculus] >gi|162416032|sp|A2A6M5.1|CACO2_MOUSE RecName: Full=Calcium-binding and coiled-coil domain-containing protein 2; AltName: Full=Nuclear domain 10 protein NDP52; Short=Nuclear domain 10 protein 52	NA	NA	NA
Ctaxi_contig_58140|comp36633_c7_seq3	-1.619887712	2.063049524	0.000926438	0.005886696	NA	NA	NA	NA	NA
Ctaxi_contig_66773|comp37065_c0_seq3	-1.61980935	1.47624046	0.002948155	0.015236169	NA	NA	NA	NA	NA
Ctaxi_contig_70249|comp37199_c6_seq1	-1.61959923	2.030830552	0.002141335	0.011699953	NA	NA	NA	NA	NA
Ctaxi_contig_59154|comp36687_c3_seq1	-1.619524691	3.63223772	7.11E-06	8.87E-05	NA	NA	NA	NA	NA
Ctaxi_contig_56498|comp36537_c0_seq4	-1.619182782	2.637681291	1.57E-05	0.000177165	NA	NA	NA	NA	NA
Ctaxi_contig_61812|comp36828_c1_seq11	-1.618965855	1.335873377	0.002471188	0.013164969	NA	NA	NA	NA	NA
Ctaxi_contig_48527|comp36045_c0_seq1	-1.618644759	4.816567289	1.62E-07	2.99E-06	unnamed protein product	gi|308806211|ref|XP_003080417.1|unnamed protein product [Ostreococcus tauri] >gi|116058877|emb|CAL54584.1| unnamed protein product [Ostreococcus tauri]	NA	NA	NA
Ctaxi_contig_47819|comp35998_c0_seq1	-1.616271495	7.721254867	1.05E-10	3.64E-09	ap2-domain-containing protein	gi|557115392|gb|ESQ55675.1|hypothetical protein EUTSA_v10027543mg [Eutrema salsugineum]	AT3G20310.1	"ATERF-7,ATERF7,ERF7"	 ethylene response factor 7 
Ctaxi_contig_33262|comp34859_c0_seq1	-1.615989767	4.706135772	3.27E-09	8.38E-08	NA	NA	NA	NA	NA
Ctaxi_contig_34676|comp34979_c2_seq1	-1.615369113	2.277442354	0.006414411	0.028441658	NA	NA	NA	NA	NA
Ctaxi_contig_11965|comp31819_c2_seq1	-1.614813144	6.082731435	1.87E-06	2.70E-05	serine threonine-protein kinase ht1-like	gi|552842596|ref|XP_005850610.1|hypothetical protein CHLNCDRAFT_50283 [Chlorella variabilis] >gi|307110272|gb|EFN58508.1| hypothetical protein CHLNCDRAFT_50283 [Chlorella variabilis]	AT5G40540.1		 Protein kinase superfamily protein 
Ctaxi_contig_68373|comp37124_c6_seq5	-1.614634981	4.166275087	2.21E-05	0.000239508	NA	NA	NA	NA	NA
Ctaxi_contig_20562|comp33396_c7_seq1	-1.614496875	3.212281095	0.001155579	0.007062931	NA	NA	NA	NA	NA
Ctaxi_contig_64695|comp36977_c4_seq3	-1.614098466	6.433027271	1.89E-08	4.20E-07	NA	NA	NA	NA	NA
Ctaxi_contig_47821|comp35998_c0_seq3	-1.613919778	6.523335102	1.37E-10	4.63E-09	NA	NA	NA	NA	NA
Ctaxi_contig_28055|comp34327_c1_seq3	-1.613743365	6.089975736	2.41E-08	5.25E-07	NA	NA	NA	NA	NA
Ctaxi_contig_46975|comp35939_c1_seq1	-1.613513716	1.536608454	0.001023654	0.006387777	NA	NA	NA	NA	NA
Ctaxi_contig_23560|comp33810_c7_seq1	-1.613339763	3.378028921	2.68E-05	0.000284344	NA	NA	NA	NA	NA
Ctaxi_contig_49176|comp36087_c4_seq2	-1.612639684	1.60462794	0.000785904	0.005119817	hypothetical protein CHLNCDRAFT_25269	gi|552822066|ref|XP_005846014.1|hypothetical protein CHLNCDRAFT_25269 [Chlorella variabilis] >gi|307105664|gb|EFN53912.1| hypothetical protein CHLNCDRAFT_25269 [Chlorella variabilis]	NA	NA	NA
Ctaxi_contig_47318|comp35965_c2_seq3	-1.612498684	2.923244828	0.000216104	0.001702632	protein kinase	gi|290983969|ref|XP_002674700.1|protein kinase [Naegleria gruberi] >gi|284088292|gb|EFC41956.1| protein kinase [Naegleria gruberi]	NA	NA	NA
Ctaxi_contig_31158|comp34660_c1_seq8	-1.612370729	4.935113774	4.78E-06	6.27E-05	zinc finger transcription factor-like protein	gi|302848599|ref|XP_002955831.1|hypothetical protein VOLCADRAFT_121468 [Volvox carteri f. nagariensis] >gi|300258799|gb|EFJ43032.1| hypothetical protein VOLCADRAFT_121468 [Volvox carteri f. nagariensis]	AT5G12850.1		 CCCH-type zinc finger protein with ARM repeat domain 
Ctaxi_contig_31157|comp34660_c1_seq7	-1.612150609	7.149525774	0.000116688	0.001005896	NA	NA	NA	NA	NA
Ctaxi_contig_25329|comp34037_c4_seq1	-1.611796155	3.976740436	0.000126705	0.001078578	NA	NA	NA	NA	NA
Ctaxi_contig_58581|comp36662_c5_seq6	-1.610750613	4.132915374	2.51E-07	4.49E-06	NA	NA	NA	NA	NA
Ctaxi_contig_34992|comp35013_c4_seq3	-1.609724036	4.4242194	1.46E-05	0.000166639	NA	NA	NA	NA	NA
Ctaxi_contig_47508|comp35976_c8_seq1	-1.609492823	4.494052411	2.39E-05	0.000256416	NA	NA	NA	NA	NA
Ctaxi_contig_51066|comp36214_c1_seq4	-1.609433003	3.266894252	9.34E-06	0.000111948	NA	NA	NA	NA	NA
Ctaxi_contig_49382|comp36105_c1_seq1	-1.608720211	4.372841947	2.02E-06	2.90E-05	polymorphic outer membrane protein	gi|333987538|ref|YP_004520145.1|polymorphic outer membrane protein [Methanobacterium sp. SWAN-1] >gi|503591769|ref|WP_013825845.1| hypothetical protein [Methanobacterium sp. SWAN-1] >gi|333825682|gb|AEG18344.1| polymorphic outer membrane protein [Methanobacterium sp. SWAN-1]	NA	NA	NA
Ctaxi_contig_40724|comp35528_c3_seq1	-1.60862212	5.429814685	4.54E-07	7.69E-06	protein	gi|545361397|ref|XP_005645999.1|hypothetical protein COCSUDRAFT_66895 [Coccomyxa subellipsoidea C-169] >gi|384247970|gb|EIE21455.1| hypothetical protein COCSUDRAFT_66895 [Coccomyxa subellipsoidea C-169]	AT4G02030.1		 Vps51/Vps67 family (components of vesicular transport) protein 
Ctaxi_contig_43335|comp35704_c4_seq1	-1.607956762	2.318115093	0.001315374	0.007863698	NA	NA	NA	NA	NA
Ctaxi_contig_48328|comp36031_c2_seq5	-1.60676905	7.757114254	3.76E-10	1.15E-08	NA	NA	NA	NA	NA
Ctaxi_contig_61699|comp36822_c3_seq6	-1.606346381	2.391205845	8.01E-05	0.000729476	NA	NA	NA	NA	NA
Ctaxi_contig_43341|comp35704_c5_seq1	-1.606327027	1.789111341	0.004895468	0.022903919	NA	NA	NA	NA	NA
Ctaxi_contig_14895|comp32458_c2_seq2	-1.605753039	1.320182754	0.004558883	0.021620484	NA	NA	NA	NA	NA
Ctaxi_contig_9244|comp31020_c1_seq1	-1.605365651	4.530126617	0.00015322	0.001270227	NA	NA	NA	NA	NA
Ctaxi_contig_62056|comp36842_c2_seq13	-1.605111422	2.976115444	5.44E-06	7.01E-05	NA	NA	NA	NA	NA
Ctaxi_contig_40256|comp35485_c3_seq4	-1.604867338	1.99512307	0.004096377	0.019839131	NA	NA	NA	NA	NA
Ctaxi_contig_55649|comp36483_c6_seq1	-1.604441804	2.022203788	0.004657111	0.021984842	NA	NA	NA	NA	NA
Ctaxi_contig_12550|comp31968_c0_seq1	-1.604163961	4.525738571	2.24E-05	0.000241929	NA	NA	NA	NA	NA
Ctaxi_contig_54174|comp36392_c0_seq4	-1.603563389	2.185569949	0.005384928	0.024739053	acetylglutamate kinase	gi|159462462|ref|XP_001689461.1|acetylglutamate kinase-like protein [Chlamydomonas reinhardtii] >gi|158283449|gb|EDP09199.1| acetylglutamate kinase-like protein [Chlamydomonas reinhardtii]	AT3G57560.1	NAGK	 N-acetyl-l-glutamate kinase 
Ctaxi_contig_48183|comp36024_c2_seq1	-1.603530597	2.668654715	0.000865728	0.005561581	microtubule-associated protein futsch-like isoform x16	"gi|390368652|ref|XP_788092.3|PREDICTED: uncharacterized protein LOC583072, partial [Strongylocentrotus purpuratus]"	AT3G04710.1	TPR10	 ankyrin repeat family protein 
Ctaxi_contig_61732|comp36824_c1_seq7	-1.602633452	3.517662825	5.22E-06	6.76E-05	NA	NA	NA	NA	NA
Ctaxi_contig_51887|comp36254_c9_seq2	-1.602491585	2.840901866	6.98E-05	0.00064987	e3 ubiquitin-protein ligase praja-2	gi|565430891|ref|XP_006279803.1|hypothetical protein CARUB_v10027994mg [Capsella rubella] >gi|482548507|gb|EOA12701.1| hypothetical protein CARUB_v10027994mg [Capsella rubella]	AT3G02340.1		 RING/U-box superfamily protein 
Ctaxi_contig_61211|comp36796_c7_seq1	-1.601665223	5.331742462	5.36E-09	1.32E-07	NA	NA	NA	NA	NA
Ctaxi_contig_6531|comp29361_c0_seq1	-1.59884989	1.431429322	0.005799334	0.026287844	NA	NA	NA	NA	NA
Ctaxi_contig_57549|comp36602_c2_seq6	-1.598427075	2.871140465	0.000329559	0.002432115	ankyrin repeat protein	"gi|414145861|pdb|4HQD|AChain A, Crystal Structure Of Engineered Protein. Northeast Structural Genomics Consortium Target Or265. >gi|414145862|pdb|4HQD|B Chain B, Crystal Structure Of Engineered Protein. Northeast Structural Genomics Consortium Target Or265"	AT2G03430.1		 Ankyrin repeat family protein 
Ctaxi_contig_46655|comp35914_c2_seq1	-1.598374448	4.550306793	3.10E-07	5.44E-06	NA	NA	NA	NA	NA
Ctaxi_contig_67273|comp37086_c5_seq1	-1.598121285	1.894330569	0.004985295	0.023211472	NA	NA	NA	NA	NA
Ctaxi_contig_49396|comp36105_c2_seq4	-1.598017194	2.438249496	0.002186402	0.011901323	NA	NA	NA	NA	NA
Ctaxi_contig_16022|comp32657_c2_seq1	-1.597959411	2.670769706	7.57E-05	0.000694483	mitochondrial substrate carrier protein	gi|552847562|ref|XP_005851892.1|hypothetical protein CHLNCDRAFT_18725 [Chlorella variabilis] >gi|307111556|gb|EFN59790.1| hypothetical protein CHLNCDRAFT_18725 [Chlorella variabilis]	AT3G21390.1		 Mitochondrial substrate carrier family protein 
Ctaxi_contig_49345|comp36102_c1_seq2	-1.59781863	2.477919674	3.99E-05	0.000400237	NA	NA	NA	NA	NA
Ctaxi_contig_61604|comp36816_c6_seq4	-1.59735742	4.008157442	1.49E-06	2.20E-05	NA	NA	NA	NA	NA
Ctaxi_contig_12379|comp31927_c0_seq3	-1.597082048	6.191477367	0.000228792	0.001789482	NA	NA	NA	NA	NA
Ctaxi_contig_13815|comp32227_c0_seq2	-1.596784428	1.815712795	0.004230342	0.020354857	NA	NA	NA	NA	NA
Ctaxi_contig_71441|comp37253_c0_seq8	-1.596436663	1.801526805	0.011316503	0.044755771	NA	NA	NA	NA	NA
Ctaxi_contig_54238|comp36397_c1_seq7	-1.596146997	3.68832485	1.08E-06	1.67E-05	NA	NA	NA	NA	NA
Ctaxi_contig_7768|comp30343_c0_seq2	-1.596008196	10.31173995	5.20E-05	0.000503098	NA	NA	NA	NA	NA
Ctaxi_contig_36019|comp35112_c1_seq1	-1.594961135	2.59697518	9.99E-05	0.000880736	NA	NA	NA	NA	NA
Ctaxi_contig_64149|comp36956_c3_seq3	-1.594799356	1.532074566	0.002369874	0.012705011	NA	NA	NA	NA	NA
Ctaxi_contig_38501|comp35324_c3_seq1	-1.594731404	3.254203249	0.0003626	0.002639716	NA	NA	NA	NA	NA
Ctaxi_contig_9243|comp31020_c0_seq2	-1.594564912	5.256961016	3.88E-06	5.20E-05	NA	NA	NA	NA	NA
Ctaxi_contig_59325|comp36697_c2_seq1	-1.594113189	4.408060867	1.09E-06	1.69E-05	NA	NA	NA	NA	NA
Ctaxi_contig_70843|comp37226_c1_seq1	-1.592293127	3.618833462	0.001487624	0.008696938	NA	NA	NA	NA	NA
Ctaxi_contig_52331|comp36283_c3_seq5	-1.59215688	5.001059244	0.000100514	0.000885939	NA	NA	NA	NA	NA
Ctaxi_contig_21299|comp33492_c1_seq1	-1.592138815	3.550694649	0.000104519	0.000913993	snf2 superfamily protein	gi|545366667|ref|XP_005648220.1|hypothetical protein COCSUDRAFT_41848 [Coccomyxa subellipsoidea C-169] >gi|384250196|gb|EIE23676.1| hypothetical protein COCSUDRAFT_41848 [Coccomyxa subellipsoidea C-169]	NA	NA	NA
Ctaxi_contig_61607|comp36816_c6_seq7	-1.591908958	3.806908375	4.64E-07	7.84E-06	NA	NA	NA	NA	NA
Ctaxi_contig_32408|comp34784_c2_seq1	-1.591433951	2.66957685	0.000250231	0.001934922	ubiquitin family protein	gi|150866496|ref|XP_001386122.2|hypothetical protein PICST_85034 [Scheffersomyces stipitis CBS 6054] >gi|149387752|gb|ABN68093.2| predicted protein [Scheffersomyces stipitis CBS 6054]	AT5G42220.1		 Ubiquitin-like superfamily protein 
Ctaxi_contig_54489|comp36413_c1_seq1	-1.591014301	2.846250308	0.000683476	0.004540387	mfs transporter	gi|300310490|ref|YP_003774582.1|major facilitator superfamily permease [Herbaspirillum seropedicae SmR1] >gi|502998209|ref|WP_013233185.1| MFS transporter [Herbaspirillum seropedicae] >gi|300073275|gb|ADJ62674.1| permease of the major facilitator superfamily protein [Herbaspirillum seropedicae SmR1]	NA	NA	NA
Ctaxi_contig_62820|comp36880_c4_seq1	-1.590874147	6.790059401	1.41E-06	2.10E-05	NA	NA	NA	NA	NA
Ctaxi_contig_67353|comp37089_c2_seq1	-1.590023262	5.272831245	3.72E-07	6.43E-06	NA	NA	NA	NA	NA
Ctaxi_contig_38623|comp35336_c2_seq4	-1.589916039	6.273644743	3.11E-07	5.46E-06	NA	NA	NA	NA	NA
Ctaxi_contig_59384|comp36698_c1_seq1	-1.588704323	5.942664277	1.71E-08	3.82E-07	trna (uracil-5-)-methyltransferase	gi|552547862|ref|WP_023005854.1|tRNA (uracil-5-)-methyltransferase [Halomonas sp. PBN3] >gi|550791286|gb|ERS89045.1| tRNA (uracil-5-)-methyltransferase [Halomonas sp. PBN3]	NA	NA	NA
Ctaxi_contig_13455|comp32163_c4_seq4	-1.587549424	2.90742511	0.006745575	0.029595124	NA	NA	NA	NA	NA
Ctaxi_contig_21090|comp33461_c0_seq1	-1.587195814	5.338091724	9.58E-06	0.000114403	NA	NA	NA	NA	NA
Ctaxi_contig_64683|comp36977_c1_seq1	-1.586550477	8.334929627	1.98E-07	3.60E-06	NA	NA	NA	NA	NA
Ctaxi_contig_39222|comp35393_c1_seq1	-1.586111164	8.388985071	5.29E-08	1.08E-06	component of oligomeric golgi complex 6	gi|302834279|ref|XP_002948702.1|component of oligomeric golgi complex 6 [Volvox carteri f. nagariensis] >gi|300265893|gb|EFJ50082.1| component of oligomeric golgi complex 6 [Volvox carteri f. nagariensis]	AT1G31780.1		 CONTAINS InterPro DOMAIN/s: Conserved oligomeric complex COG6 (InterPro:IPR010490); Has 384 Blast hits to 379 proteins in 190 species: Archae - 0; Bacteria - 4; Metazoa - 151; Fungi - 156; Plants - 42; Viruses - 0; Other Eukaryotes - 31 (source: NCBI BLink). 
Ctaxi_contig_32406|comp34784_c0_seq1	-1.585680293	3.584427186	7.50E-07	1.20E-05	NA	NA	NA	NA	NA
Ctaxi_contig_38115|comp35300_c6_seq1	-1.583483515	6.434982966	4.06E-06	5.42E-05	NA	NA	NA	NA	NA
Ctaxi_contig_57564|comp36603_c1_seq1	-1.582895424	4.546881686	3.61E-05	0.000367793	NA	NA	NA	NA	NA
Ctaxi_contig_44610|comp35784_c0_seq1	-1.582832254	2.732018148	2.63E-05	0.000279968	NA	NA	NA	NA	NA
Ctaxi_contig_37719|comp35262_c3_seq3	-1.582771513	5.808786716	2.47E-09	6.48E-08	NA	NA	NA	NA	NA
Ctaxi_contig_8395|comp30679_c0_seq1	-1.582221484	1.165201827	0.005310078	0.024469373	NA	NA	NA	NA	NA
Ctaxi_contig_12558|comp31970_c2_seq1	-1.581826139	2.316339102	0.000227131	0.001777745	copine (calcium-dependent phospholipid-binding protein) family protein	gi|545368087|ref|XP_005648833.1|Copine-domain-containing protein [Coccomyxa subellipsoidea C-169] >gi|384250810|gb|EIE24289.1| Copine-domain-containing protein [Coccomyxa subellipsoidea C-169]	AT5G63970.2		 Copine (Calcium-dependent phospholipid-binding protein) family 
Ctaxi_contig_66903|comp37068_c1_seq8	-1.581468367	3.127809713	0.001134449	0.006958026	NA	NA	NA	NA	NA
Ctaxi_contig_46633|comp35913_c1_seq1	-1.581416659	4.295612231	9.56E-07	1.50E-05	NA	NA	NA	NA	NA
Ctaxi_contig_46864|comp35929_c1_seq1	-1.581385375	6.834571767	1.99E-10	6.48E-09	NA	NA	NA	NA	NA
Ctaxi_contig_62608|comp36868_c1_seq9	-1.581059421	1.90659947	0.001762149	0.009991703	mut9-related serine threonine protein kinase	gi|159486881|ref|XP_001701465.1|MUT9-related serine/threonine protein kinase [Chlamydomonas reinhardtii] >gi|158271647|gb|EDO97462.1| MUT9-related serine/threonine protein kinase [Chlamydomonas reinhardtii]	AT2G25760.2		 Protein kinase family protein 
Ctaxi_contig_54242|comp36397_c3_seq1	-1.58014827	4.820418572	8.20E-06	0.000100348	NA	NA	NA	NA	NA
Ctaxi_contig_50061|comp36150_c4_seq1	-1.579860097	9.034120008	3.43E-08	7.23E-07	NA	NA	NA	NA	NA
Ctaxi_contig_69037|comp37152_c0_seq1	-1.579558926	7.32367353	2.60E-07	4.63E-06	alkaline phosphatase	gi|159490260|ref|XP_001703098.1|phosphate-repressible alkaline phosphatase [Chlamydomonas reinhardtii] >gi|158270794|gb|EDO96628.1| phosphate-repressible alkaline phosphatase [Chlamydomonas reinhardtii]	NA	NA	NA
Ctaxi_contig_41763|comp35591_c3_seq3	-1.579551351	2.63788737	0.000419103	0.002992244	formate acetyltransferase	gi|547719773|ref|WP_022134351.1|formate acetyltransferase [Clostridium sp. CAG:594] >gi|524323026|emb|CDA80256.1| formate acetyltransferase [Clostridium sp. CAG:594]	NA	NA	NA
Ctaxi_contig_24110|comp33884_c0_seq3	-1.577427028	3.649505038	6.76E-07	1.09E-05	NA	NA	NA	NA	NA
Ctaxi_contig_12798|comp32021_c0_seq1	-1.577242803	10.73863833	3.07E-10	9.59E-09	tubulin beta-2 chain	gi|314998966|gb|ADT65424.1|beta-tubulin [Caulerpa cf. racemosa GG-2009]	AT1G75780.1	TUB1	 tubulin beta-1 chain 
Ctaxi_contig_57691|comp36610_c0_seq1	-1.577091501	3.015904245	0.000609442	0.004106681	NA	NA	NA	NA	NA
Ctaxi_contig_34668|comp34979_c0_seq1	-1.576771052	3.18680535	1.70E-05	0.000189297	vacuolar protein sorting-associated protein	gi|545359797|ref|XP_005645331.1|hypothetical protein COCSUDRAFT_57345 [Coccomyxa subellipsoidea C-169] >gi|384247300|gb|EIE20787.1| hypothetical protein COCSUDRAFT_57345 [Coccomyxa subellipsoidea C-169]	AT5G24740.1		 Protein of unknown function (DUF1162) 
Ctaxi_contig_70252|comp37199_c7_seq1	-1.576414763	5.404814373	1.20E-06	1.83E-05	NA	NA	NA	NA	NA
Ctaxi_contig_17544|comp32918_c3_seq3	-1.575831819	3.64765471	4.51E-07	7.65E-06	kinase-like partial	gi|302850535|ref|XP_002956794.1|hypothetical protein VOLCADRAFT_121569 [Volvox carteri f. nagariensis] >gi|300257854|gb|EFJ42097.1| hypothetical protein VOLCADRAFT_121569 [Volvox carteri f. nagariensis]	AT2G35050.1		 Protein kinase superfamily protein with octicosapeptide/Phox/Bem1p domain 
Ctaxi_contig_70860|comp37226_c9_seq3	-1.575357115	2.584025217	0.000190809	0.00153379	lysine-specific demethylase 5d	gi|545370043|ref|XP_005649698.1|JmjC-domain-containing protein [Coccomyxa subellipsoidea C-169] >gi|384251677|gb|EIE25154.1| JmjC-domain-containing protein [Coccomyxa subellipsoidea C-169]	AT4G20400.1	"JMJ14,PKDM7B"	 JUMONJI 14 
Ctaxi_contig_69162|comp37157_c2_seq2	-1.575099776	2.687302467	2.96E-05	0.000309346	adhesin	gi|519095132|ref|WP_020251007.1|hypothetical protein [Cloacimonetes bacterium SCGC AAA252-N05]	NA	NA	NA
Ctaxi_contig_37142|comp35211_c1_seq1	-1.574749952	3.233421184	7.24E-05	0.000670214	hypothetical protein F443_01771	gi|566032646|gb|ETI55557.1|hypothetical protein F443_01771 [Phytophthora parasitica P1569]	NA	NA	NA
Ctaxi_contig_31757|comp34720_c1_seq1	-1.573854797	7.205562637	1.34E-07	2.53E-06	NA	NA	NA	NA	NA
Ctaxi_contig_33167|comp34851_c2_seq1	-1.573447019	3.673289278	4.49E-06	5.93E-05	NA	NA	NA	NA	NA
Ctaxi_contig_19430|comp33202_c2_seq7	-1.572281204	3.123881239	0.00043458	0.003085584	dtdp-4-dehydrorhamnose reductase	gi|159473821|ref|XP_001695032.1|predicted protein [Chlamydomonas reinhardtii] >gi|124484367|dbj|BAF46294.1| NAD-dependent epimerase/dehydratase [Chlamydomonas reinhardtii] >gi|158276411|gb|EDP02184.1| predicted protein [Chlamydomonas reinhardtii]	AT1G78570.1	"RHM1,ROL1,ATRHM1"	 rhamnose biosynthesis 1 
Ctaxi_contig_28052|comp34327_c0_seq3	-1.572176426	4.949139324	5.83E-09	1.43E-07	NA	NA	NA	NA	NA
Ctaxi_contig_39826|comp35446_c5_seq1	-1.571728791	5.427054375	3.52E-05	0.000359857	NA	NA	NA	NA	NA
Ctaxi_contig_49394|comp36105_c2_seq2	-1.570125958	3.149795045	0.000161198	0.001327783	NA	NA	NA	NA	NA
Ctaxi_contig_45863|comp35859_c1_seq7	-1.569037929	2.13228348	0.000312291	0.002328905	NA	NA	NA	NA	NA
Ctaxi_contig_53944|comp36377_c1_seq14	-1.56896143	1.73844359	0.000563834	0.003853885	NA	NA	NA	NA	NA
Ctaxi_contig_66420|comp37047_c3_seq2	-1.568629126	6.265646926	1.05E-07	2.00E-06	NA	NA	NA	NA	NA
Ctaxi_contig_15802|comp32619_c1_seq2	-1.568406756	5.104598588	8.55E-08	1.67E-06	NA	NA	NA	NA	NA
Ctaxi_contig_43128|comp35685_c2_seq30	-1.568221254	3.716239094	0.002661483	0.014007033	NA	NA	NA	NA	NA
Ctaxi_contig_38249|comp35311_c4_seq1	-1.567703377	6.18016628	1.28E-08	2.93E-07	kinase-like protein	gi|545371398|ref|XP_005650264.1|kinase-like protein [Coccomyxa subellipsoidea C-169] >gi|384252244|gb|EIE25720.1| kinase-like protein [Coccomyxa subellipsoidea C-169]	NA	NA	NA
Ctaxi_contig_49792|comp36129_c0_seq10	-1.566483535	2.330226272	0.000572326	0.003905527	NA	NA	NA	NA	NA
Ctaxi_contig_69020|comp37151_c2_seq24	-1.566397545	6.446819425	1.17E-06	1.79E-05	cl- channel voltage-gated family protein	gi|545364127|ref|XP_005647128.1|Clc chloride channel [Coccomyxa subellipsoidea C-169] >gi|384249102|gb|EIE22584.1| Clc chloride channel [Coccomyxa subellipsoidea C-169]	AT1G48280.1		 hydroxyproline-rich glycoprotein family protein 
Ctaxi_contig_19110|comp33159_c0_seq2	-1.565903186	5.557537574	1.51E-05	0.000170909	ankyrin repeat	"gi|123408578|ref|XP_001303225.1|ankyrin repeat protein [Trichomonas vaginalis G3] >gi|121884587|gb|EAX90295.1| ankyrin repeat protein, putative [Trichomonas vaginalis G3]"	NA	NA	NA
Ctaxi_contig_32028|comp34747_c0_seq1	-1.565352605	6.6844687	8.52E-05	0.000769428	NA	NA	NA	NA	NA
Ctaxi_contig_54419|comp36408_c4_seq3	-1.564917296	2.230615349	0.004085407	0.019806145	NA	NA	NA	NA	NA
Ctaxi_contig_34256|comp34943_c1_seq4	-1.564427713	3.545994475	0.003246146	0.016505536	hypothetical protein CHLNCDRAFT_139922	gi|552812961|ref|XP_005843833.1|hypothetical protein CHLNCDRAFT_139922 [Chlorella variabilis] >gi|307103471|gb|EFN51731.1| hypothetical protein CHLNCDRAFT_139922 [Chlorella variabilis]	NA	NA	NA
Ctaxi_contig_60689|comp36772_c4_seq1	-1.564297185	3.036648741	0.000130964	0.001109171	NA	NA	NA	NA	NA
Ctaxi_contig_62498|comp36861_c3_seq1	-1.564137325	3.521168771	1.46E-06	2.18E-05	glutamate synthase 1	gi|302853444|ref|XP_002958237.1|hypothetical protein VOLCADRAFT_108038 [Volvox carteri f. nagariensis] >gi|300256425|gb|EFJ40691.1| hypothetical protein VOLCADRAFT_108038 [Volvox carteri f. nagariensis]	AT5G53460.3	GLT1	 NADH-dependent glutamate synthase 1 
Ctaxi_contig_31151|comp34660_c1_seq1	-1.563816656	4.860916102	0.009150163	0.037731406	NA	NA	NA	NA	NA
Ctaxi_contig_40106|comp35472_c2_seq3	-1.563431495	3.960628906	6.09E-07	1.00E-05	heat shock protein 70	gi|28302127|gb|AAL79999.3|heat shock protein 70a [Dunaliella salina]	AT5G02500.2	"HSC70-1,HSP70-1,AT-HSC70-1,HSC70"	 heat shock cognate protein 70-1 
Ctaxi_contig_17993|comp32998_c0_seq1	-1.562960016	5.320229307	1.97E-07	3.58E-06	predicted protein	gi|159465797|ref|XP_001691109.1|predicted protein [Chlamydomonas reinhardtii] >gi|158279795|gb|EDP05555.1| predicted protein [Chlamydomonas reinhardtii]	NA	NA	NA
Ctaxi_contig_21776|comp33573_c1_seq1	-1.562044683	4.475157848	6.65E-05	0.000624378	NA	NA	NA	NA	NA
Ctaxi_contig_18556|comp33084_c2_seq3	-1.56198322	2.300548115	0.000458956	0.003237262	NA	NA	NA	NA	NA
Ctaxi_contig_36354|comp35141_c2_seq4	-1.561398052	4.444643526	6.29E-07	1.03E-05	NA	NA	NA	NA	NA
Ctaxi_contig_39801|comp35444_c4_seq5	-1.561273527	2.437773201	0.00044425	0.00314618	NA	NA	NA	NA	NA
Ctaxi_contig_30759|comp34622_c4_seq1	-1.561182862	2.154270429	0.00041953	0.002994198	NA	NA	NA	NA	NA
Ctaxi_contig_18646|comp33094_c2_seq34	-1.560986601	1.8088391	0.007907753	0.033584524	chymotrypsin-like elastase family member 1	"gi|552818332|ref|XP_005845165.1|hypothetical protein CHLNCDRAFT_11918, partial [Chlorella variabilis] >gi|307104811|gb|EFN53063.1| hypothetical protein CHLNCDRAFT_11918 [Chlorella variabilis]"	NA	NA	NA
Ctaxi_contig_70908|comp37229_c0_seq2	-1.560789628	5.476398456	6.02E-08	1.22E-06	hypothetical protein CHLNCDRAFT_58546	gi|552820386|ref|XP_005845593.1|hypothetical protein CHLNCDRAFT_58546 [Chlorella variabilis] >gi|307105241|gb|EFN53491.1| hypothetical protein CHLNCDRAFT_58546 [Chlorella variabilis]	NA	NA	NA
Ctaxi_contig_51883|comp36254_c5_seq1	-1.560675305	4.768889322	1.13E-05	0.000133191	NA	NA	NA	NA	NA
Ctaxi_contig_48325|comp36031_c2_seq2	-1.559476403	8.324201083	2.41E-08	5.25E-07	NA	NA	NA	NA	NA
Ctaxi_contig_49404|comp36105_c4_seq4	-1.558905525	4.571030624	1.65E-05	0.000184621	NA	NA	NA	NA	NA
Ctaxi_contig_38092|comp35298_c1_seq2	-1.5586194	5.400480096	9.99E-09	2.34E-07	NA	NA	NA	NA	NA
Ctaxi_contig_62516|comp36862_c3_seq2	-1.557871937	2.414448989	0.0003796	0.002744301	NA	NA	NA	NA	NA
Ctaxi_contig_36350|comp35141_c1_seq1	-1.557678143	3.509435237	5.78E-06	7.40E-05	NA	NA	NA	NA	NA
Ctaxi_contig_69056|comp37152_c11_seq1	-1.556964686	5.834739542	0.00101243	0.00633196	alkaline phosphatase	"gi|302839093|ref|XP_002951104.1|alkaline phosphatase, secreted, phosphate-repressible [Volvox carteri f. nagariensis] >gi|300263799|gb|EFJ47998.1| alkaline phosphatase, secreted, phosphate-repressible [Volvox carteri f. nagariensis]"	NA	NA	NA
Ctaxi_contig_66508|comp37050_c4_seq3	-1.556943871	4.3023259	0.000375077	0.002716311	NA	NA	NA	NA	NA
Ctaxi_contig_33389|comp34867_c2_seq3	-1.556731343	4.656763596	1.46E-07	2.73E-06	NA	NA	NA	NA	NA
Ctaxi_contig_70846|comp37226_c1_seq4	-1.556518988	2.781748934	0.001870286	0.010501263	lysine-specific demethylase 5d	gi|557088245|gb|ESQ29025.1|hypothetical protein EUTSA_v10023217mg [Eutrema salsugineum]	AT1G63490.1		 transcription factor jumonji (jmjC) domain-containing protein 
Ctaxi_contig_58475|comp36655_c2_seq1	-1.556308864	2.483313858	9.26E-05	0.000825613	NA	NA	NA	NA	NA
Ctaxi_contig_59328|comp36697_c3_seq3	-1.555758134	3.870593961	0.004136574	0.019996039	chromosome-associated kinesin kif4-like	gi|159470129|ref|XP_001693212.1|kinesin family member heavy chain [Chlamydomonas reinhardtii] >gi|158277470|gb|EDP03238.1| kinesin family member heavy chain [Chlamydomonas reinhardtii]	AT5G60930.1		 P-loop containing nucleoside triphosphate hydrolases superfamily protein 
Ctaxi_contig_61224|comp36797_c4_seq1	-1.555732326	6.72900382	1.34E-06	2.01E-05	NA	NA	NA	NA	NA
Ctaxi_contig_61882|comp36832_c4_seq1	-1.555500456	5.457424442	4.17E-05	0.000416139	NA	NA	NA	NA	NA
Ctaxi_contig_59124|comp36684_c2_seq5	-1.555374118	2.86861028	2.53E-05	0.000270182	NA	NA	NA	NA	NA
Ctaxi_contig_70243|comp37199_c4_seq10	-1.555136305	4.674308878	3.16E-08	6.71E-07	NA	NA	NA	NA	NA
Ctaxi_contig_45937|comp35863_c6_seq4	-1.554056844	4.820005132	1.85E-08	4.12E-07	NA	NA	NA	NA	NA
Ctaxi_contig_6476|comp29318_c1_seq1	-1.553476514	4.385495431	4.38E-05	0.000433442	NA	NA	NA	NA	NA
Ctaxi_contig_21837|comp33583_c1_seq2	-1.553295205	4.285350957	4.16E-06	5.52E-05	vacuolar protease a	gi|545356309|ref|XP_005643881.1|putative aspartic protease [Coccomyxa subellipsoidea C-169] >gi|384245845|gb|EIE19337.1| putative aspartic protease [Coccomyxa subellipsoidea C-169]	AT4G04460.1		 Saposin-like aspartyl protease family protein 
Ctaxi_contig_12800|comp32021_c3_seq1	-1.553290268	7.309523165	1.54E-07	2.86E-06	tubulin beta-2 chain-like	gi|565385720|ref|XP_006358716.1|PREDICTED: tubulin beta-2 chain-like [Solanum tuberosum]	AT2G29550.1	TUB7	 tubulin beta-7 chain 
Ctaxi_contig_55166|comp36449_c3_seq2	-1.552280215	2.032029567	0.000255438	0.001972443	pip5k-domain-containing protein	gi|545353781|ref|XP_005642726.1|PIP5K-domain-containing protein [Coccomyxa subellipsoidea C-169] >gi|384244683|gb|EIE18182.1| PIP5K-domain-containing protein [Coccomyxa subellipsoidea C-169]	AT3G07960.1		 Phosphatidylinositol-4-phosphate 5-kinase family protein 
Ctaxi_contig_50072|comp36151_c5_seq1	-1.551864303	3.37053743	2.15E-06	3.07E-05	NA	NA	NA	NA	NA
Ctaxi_contig_69413|comp37167_c0_seq3	-1.551421818	6.347898508	0.000204974	0.001629184	hypothetical protein CHLREDRAFT_177538	gi|159481760|ref|XP_001698946.1|hypothetical protein CHLREDRAFT_177538 [Chlamydomonas reinhardtii] >gi|158273438|gb|EDO99228.1| predicted protein [Chlamydomonas reinhardtii]	NA	NA	NA
Ctaxi_contig_64289|comp36961_c1_seq1	-1.550671563	1.66727625	0.004509014	0.021432443	NA	NA	NA	NA	NA
Ctaxi_contig_12417|comp31935_c2_seq1	-1.550176383	5.517532517	1.48E-07	2.75E-06	kinase-like protein	gi|545355167|ref|XP_005643399.1|hypothetical protein COCSUDRAFT_68054 [Coccomyxa subellipsoidea C-169] >gi|384245361|gb|EIE18855.1| hypothetical protein COCSUDRAFT_68054 [Coccomyxa subellipsoidea C-169]	NA	NA	NA
Ctaxi_contig_58343|comp36647_c0_seq9	-1.550153622	3.978915412	4.34E-05	0.0004299	atp-binding cassette superfamily	gi|303278740|ref|XP_003058663.1|ATP-binding cassette superfamily [Micromonas pusilla CCMP1545] >gi|226459823|gb|EEH57118.1| ATP-binding cassette superfamily [Micromonas pusilla CCMP1545]	AT3G55110.1		 ABC-2 type transporter family protein 
Ctaxi_contig_22395|comp33659_c5_seq2	-1.549830969	3.994278121	4.88E-07	8.17E-06	NA	NA	NA	NA	NA
Ctaxi_contig_49812|comp36132_c1_seq1	-1.549478071	3.434482782	0.000237593	0.00185137	NA	NA	NA	NA	NA
Ctaxi_contig_69709|comp37176_c4_seq1	-1.549439158	5.782366151	2.65E-06	3.69E-05	protein	gi|159484052|ref|XP_001700074.1|predicted protein [Chlamydomonas reinhardtii] >gi|158272570|gb|EDO98368.1| predicted protein [Chlamydomonas reinhardtii]	NA	NA	NA
Ctaxi_contig_19660|comp33241_c0_seq3	-1.549342096	1.929979041	0.005040576	0.023438079	protein spon-1	gi|341899811|gb|EGT55746.1|hypothetical protein CAEBREN_32835 [Caenorhabditis brenneri]	NA	NA	NA
Ctaxi_contig_11815|comp31790_c0_seq1	-1.548998825	6.606090311	2.41E-07	4.31E-06	NA	NA	NA	NA	NA
Ctaxi_contig_54240|comp36397_c2_seq1	-1.547990863	3.150783209	4.20E-05	0.000418389	NA	NA	NA	NA	NA
Ctaxi_contig_46188|comp35882_c2_seq1	-1.547920364	3.247704375	4.23E-06	5.60E-05	NA	NA	NA	NA	NA
Ctaxi_contig_38031|comp35291_c0_seq1	-1.547854943	5.832355985	2.01E-07	3.65E-06	NA	NA	NA	NA	NA
Ctaxi_contig_58034|comp36626_c0_seq7	-1.547516924	1.813502634	0.002288456	0.012365971	NA	NA	NA	NA	NA
Ctaxi_contig_57819|comp36613_c0_seq4	-1.547248756	5.371413497	0.000591255	0.004015789	NA	NA	NA	NA	NA
Ctaxi_contig_59321|comp36697_c1_seq1	-1.546659317	4.74159734	0.000968056	0.006105989	chromosome-associated kinesin kif4a	gi|545369508|ref|XP_005649499.1|hypothetical protein COCSUDRAFT_83647 [Coccomyxa subellipsoidea C-169] >gi|384251477|gb|EIE24955.1| hypothetical protein COCSUDRAFT_83647 [Coccomyxa subellipsoidea C-169]	NA	NA	NA
Ctaxi_contig_45052|comp35802_c1_seq1	-1.546248506	1.946530592	0.009517545	0.039019475	NA	NA	NA	NA	NA
Ctaxi_contig_19117|comp33159_c2_seq1	-1.546122081	5.016649472	4.31E-05	0.000427805	trypsin-like serine protease	gi|557379898|ref|WP_023400376.1|secreted trypsin-like serine protease [Pseudoalteromonas luteoviolacea] >gi|556906151|gb|ESP92079.1| secreted trypsin-like serine protease [Pseudoalteromonas luteoviolacea 2ta16]	NA	NA	NA
Ctaxi_contig_38095|comp35298_c3_seq1	-1.544390396	2.638403904	0.000421859	0.003006132	denn domain-containing protein 2a	gi|159465335|ref|XP_001690878.1|predicted protein [Chlamydomonas reinhardtii] >gi|158279564|gb|EDP05324.1| predicted protein [Chlamydomonas reinhardtii]	NA	NA	NA
Ctaxi_contig_61246|comp36798_c8_seq2	-1.544096633	6.530165108	3.67E-05	0.000373293	pentatricopeptide repeat-containing protein mitochondrial-like	gi|303280720|ref|XP_003059652.1|predicted protein [Micromonas pusilla CCMP1545] >gi|226458307|gb|EEH55604.1| predicted protein [Micromonas pusilla CCMP1545]	AT4G26680.2		 Tetratricopeptide repeat (TPR)-like superfamily protein 
Ctaxi_contig_7473|comp30146_c1_seq1	-1.541896554	2.191855438	0.001946493	0.010839685	NA	NA	NA	NA	NA
Ctaxi_contig_69641|comp37174_c1_seq29	-1.541535536	5.21607335	0.001961663	0.010904123	myosin heavy chain	"gi|123469906|ref|XP_001318162.1|viral A-type inclusion protein [Trichomonas vaginalis G3] >gi|121900914|gb|EAY05939.1| viral A-type inclusion protein, putative [Trichomonas vaginalis G3]"	NA	NA	NA
Ctaxi_contig_46529|comp35904_c2_seq5	-1.541517652	2.165705236	0.002056001	0.011334015	NA	NA	NA	NA	NA
Ctaxi_contig_24529|comp33945_c2_seq2	-1.540592977	5.272209326	1.04E-05	0.000122656	chaperonin complex component	gi|302842241|ref|XP_002952664.1|chaperonin complex component [Volvox carteri f. nagariensis] >gi|300262008|gb|EFJ46217.1| chaperonin complex component [Volvox carteri f. nagariensis]	AT5G26360.1		 TCP-1/cpn60 chaperonin family protein 
Ctaxi_contig_68833|comp37142_c5_seq4	-1.540590136	5.786688082	1.66E-05	0.000185732	vacuolar protein sorting-associated protein 35-like	gi|302847845|ref|XP_002955456.1|subunit of Retromer complex [Volvox carteri f. nagariensis] >gi|300259298|gb|EFJ43527.1| subunit of Retromer complex [Volvox carteri f. nagariensis]	AT1G75850.1	VPS35B	 VPS35 homolog B 
Ctaxi_contig_28054|comp34327_c1_seq2	-1.540191017	2.445685752	0.008429681	0.035319684	NA	NA	NA	NA	NA
Ctaxi_contig_62885|comp36884_c2_seq6	-1.539499151	1.98888961	0.001776059	0.010058599	wd sam and u-box domain-containing protein 1	gi|470381072|ref|XP_004333752.1|Ubox domain containing protein [Acanthamoeba castellanii str. Neff] >gi|440790456|gb|ELR11739.1| Ubox domain containing protein [Acanthamoeba castellanii str. Neff]	AT3G52450.1	PUB22	 plant U-box 22 
Ctaxi_contig_33380|comp34866_c1_seq5	-1.539192377	4.284377717	1.44E-05	0.000164088	NA	NA	NA	NA	NA
Ctaxi_contig_55161|comp36449_c1_seq11	-1.5375571	3.706004045	1.54E-06	2.28E-05	phosphatidylinositol 4-phosphate 5-kinase 1-like	gi|561010894|gb|ESW09801.1|hypothetical protein PHAVU_009G157200g [Phaseolus vulgaris]	AT2G26420.1	PIP5K3	 1-phosphatidylinositol-4-phosphate 5-kinase 3 
Ctaxi_contig_12415|comp31935_c0_seq1	-1.537546592	4.455328497	4.22E-08	8.78E-07	NA	NA	NA	NA	NA
Ctaxi_contig_18836|comp33117_c1_seq1	-1.537539072	3.013368395	0.000321445	0.002386323	NA	NA	NA	NA	NA
Ctaxi_contig_12396|comp31930_c0_seq1	-1.537529774	4.154331199	2.06E-05	0.000226503	atp-dependent rna helicase	gi|545366192|ref|XP_005648013.1|DEAD-domain-containing protein [Coccomyxa subellipsoidea C-169] >gi|384249989|gb|EIE23469.1| DEAD-domain-containing protein [Coccomyxa subellipsoidea C-169]	AT2G42520.1		 P-loop containing nucleoside triphosphate hydrolases superfamily protein 
Ctaxi_contig_54309|comp36401_c6_seq1	-1.53736051	5.083813737	2.79E-06	3.87E-05	NA	NA	NA	NA	NA
Ctaxi_contig_58585|comp36662_c5_seq10	-1.536475149	4.481564183	7.31E-07	1.17E-05	NA	NA	NA	NA	NA
Ctaxi_contig_10880|comp31534_c0_seq2	-1.534395174	2.784470392	0.000566054	0.003866685	NA	NA	NA	NA	NA
Ctaxi_contig_25058|comp34011_c4_seq1	-1.534251816	4.813874703	0.000351426	0.002569036	NA	NA	NA	NA	NA
Ctaxi_contig_49406|comp36105_c4_seq6	-1.533598594	3.844421963	1.68E-05	0.000187636	protein	gi|159487983|ref|XP_001702002.1|predicted protein [Chlamydomonas reinhardtii] >gi|158281221|gb|EDP06977.1| predicted protein [Chlamydomonas reinhardtii]	NA	NA	NA
Ctaxi_contig_35889|comp35098_c2_seq1	-1.533510257	6.28784155	2.16E-07	3.90E-06	NA	NA	NA	NA	NA
Ctaxi_contig_57944|comp36620_c6_seq5	-1.532243025	1.283068352	0.006228803	0.027789011	histone-lysine n- h3 lysine-36 and h4 lysine-20 specific isoform x3	gi|545359078|ref|XP_005645037.1|hypothetical protein COCSUDRAFT_57640 [Coccomyxa subellipsoidea C-169] >gi|384247005|gb|EIE20493.1| hypothetical protein COCSUDRAFT_57640 [Coccomyxa subellipsoidea C-169]	AT5G48090.1	ELP1	 EDM2-like protein1 
Ctaxi_contig_51068|comp36214_c1_seq6	-1.531595571	2.142212918	0.003235949	0.016468757	NA	NA	NA	NA	NA
Ctaxi_contig_68982|comp37150_c4_seq4	-1.531161743	1.324790066	0.005097928	0.023658561	NA	NA	NA	NA	NA
Ctaxi_contig_55540|comp36476_c5_seq1	-1.530830079	2.679117046	0.00053242	0.003658941	NA	NA	NA	NA	NA
Ctaxi_contig_71135|comp37239_c7_seq2	-1.530783224	5.17471381	1.48E-07	2.76E-06	argonaute 2	gi|502145567|ref|XP_004506083.1|PREDICTED: protein argonaute 5-like isoform X2 [Cicer arietinum]	AT5G43810.2	ZLL	 Stabilizer of iron transporter SufD / Polynucleotidyl transferase 
Ctaxi_contig_40218|comp35481_c5_seq1	-1.530635226	6.388871265	5.05E-08	1.04E-06	atp binding protein	gi|557527329|gb|ESR38579.1|hypothetical protein CICLE_v10025256mg [Citrus clementina]	AT4G38470.1		 ACT-like protein tyrosine kinase family protein 
Ctaxi_contig_33376|comp34866_c1_seq1	-1.530361244	5.255246482	1.27E-06	1.92E-05	eukaryotic translation initiation factor 3a	gi|303272307|ref|XP_003055515.1|predicted protein [Micromonas pusilla CCMP1545] >gi|226463489|gb|EEH60767.1| predicted protein [Micromonas pusilla CCMP1545]	AT4G11420.1	"EIF3A,ATEIF3A-1,EIF3A-1,ATTIF3A1,TIF3A1"	 eukaryotic translation initiation factor 3A 
Ctaxi_contig_32156|comp34760_c0_seq3	-1.53007787	4.838327142	0.000260446	0.002000912	hypothetical protein COCSUDRAFT_39870	gi|545374321|ref|XP_005651459.1|hypothetical protein COCSUDRAFT_39870 [Coccomyxa subellipsoidea C-169] >gi|384253440|gb|EIE26915.1| hypothetical protein COCSUDRAFT_39870 [Coccomyxa subellipsoidea C-169]	NA	NA	NA
Ctaxi_contig_70842|comp37226_c0_seq1	-1.529230225	1.990550359	0.002148186	0.011725851	NA	NA	NA	NA	NA
Ctaxi_contig_62667|comp36871_c2_seq3	-1.527867719	5.005675236	1.81E-08	4.04E-07	l-threonine 3- mitochondrial-like	gi|545363290|ref|XP_005646783.1|NAD(P)-binding protein [Coccomyxa subellipsoidea C-169] >gi|384248756|gb|EIE22239.1| NAD(P)-binding protein [Coccomyxa subellipsoidea C-169]	AT3G23820.1	GAE6	 UDP-D-glucuronate 4-epimerase 6 
Ctaxi_contig_69042|comp37152_c3_seq3	-1.527519476	4.981588693	0.000978213	0.006156077	alkaline phosphatase	gi|374850320|dbj|BAL53312.1|hypothetical conserved protein [uncultured Aquificae bacterium]	NA	NA	NA
Ctaxi_contig_62638|comp36869_c4_seq1	-1.527087912	3.640117323	1.53E-05	0.000172978	NA	NA	NA	NA	NA
Ctaxi_contig_71931|comp37269_c0_seq10	-1.526287781	2.164787964	0.000714046	0.004708746	NA	NA	NA	NA	NA
Ctaxi_contig_27486|comp34258_c0_seq1	-1.52601085	4.591204442	6.82E-08	1.36E-06	duf1764-domain-containing protein	gi|552817789|ref|XP_005845030.1|hypothetical protein CHLNCDRAFT_137255 [Chlorella variabilis] >gi|307104676|gb|EFN52928.1| hypothetical protein CHLNCDRAFT_137255 [Chlorella variabilis]	NA	NA	NA
Ctaxi_contig_64064|comp36950_c1_seq1	-1.525793366	7.088596533	2.40E-09	6.30E-08	peroxisome biogenesis protein 16-like	gi|224127554|ref|XP_002320103.1|predicted protein [Populus trichocarpa] >gi|222860876|gb|EEE98418.1| SHRUNKEN SEED 1 family protein [Populus trichocarpa]	AT2G45690.1	"SSE1,SSE,PEX16,ATPEX16"	 shrunken seed protein (SSE1) 
Ctaxi_contig_16731|comp32780_c0_seq1	-1.524113999	3.051027283	8.96E-05	0.000801917	NA	NA	NA	NA	NA
Ctaxi_contig_56280|comp36524_c0_seq4	-1.522936751	0.978847187	0.010823036	0.043207893	NA	NA	NA	NA	NA
Ctaxi_contig_64291|comp36961_c3_seq1	-1.522149985	4.554696999	2.52E-05	0.000270114	hypothetical protein COCSUDRAFT_39345	gi|545376439|ref|XP_005652309.1|hypothetical protein COCSUDRAFT_39345 [Coccomyxa subellipsoidea C-169] >gi|384254291|gb|EIE27765.1| hypothetical protein COCSUDRAFT_39345 [Coccomyxa subellipsoidea C-169]	NA	NA	NA
Ctaxi_contig_59340|comp36697_c6_seq1	-1.522122597	3.413401131	7.54E-05	0.000692854	NA	NA	NA	NA	NA
Ctaxi_contig_57868|comp36615_c4_seq14	-1.521523323	6.412548164	9.75E-07	1.53E-05	NA	NA	NA	NA	NA
Ctaxi_contig_14981|comp32476_c1_seq1	-1.51980955	4.887866563	4.62E-07	7.81E-06	ankyrin repeat protein	gi|548830657|gb|ERM93580.1|hypothetical protein AMTR_s00004p00114250 [Amborella trichopoda]	AT2G03430.1		 Ankyrin repeat family protein 
Ctaxi_contig_46277|comp35889_c1_seq2	-1.51889415	2.28216268	0.000484505	0.003391636	NA	NA	NA	NA	NA
Ctaxi_contig_28628|comp34394_c1_seq2	-1.518581974	1.294811349	0.005214428	0.02411389	NA	NA	NA	NA	NA
Ctaxi_contig_61878|comp36832_c2_seq1	-1.518054163	5.810110822	1.24E-06	1.88E-05	NA	NA	NA	NA	NA
Ctaxi_contig_34092|comp34927_c0_seq1	-1.517548805	4.106939003	5.66E-06	7.25E-05	NA	NA	NA	NA	NA
Ctaxi_contig_66987|comp37072_c4_seq2	-1.517178287	4.076924285	5.42E-05	0.000522217	NA	NA	NA	NA	NA
Ctaxi_contig_12398|comp31930_c2_seq1	-1.516837992	4.992435831	1.45E-05	0.000165615	dead-domain-containing protein	gi|545366192|ref|XP_005648013.1|DEAD-domain-containing protein [Coccomyxa subellipsoidea C-169] >gi|384249989|gb|EIE23469.1| DEAD-domain-containing protein [Coccomyxa subellipsoidea C-169]	AT3G58510.3		 DEA(D/H)-box RNA helicase family protein 
Ctaxi_contig_18837|comp33117_c3_seq1	-1.516636868	2.999680174	1.64E-05	0.000184282	e2f dimerization partner 1	gi|308808484|ref|XP_003081552.1|E2F dimerization partner 1 (IC) [Ostreococcus tauri] >gi|116060017|emb|CAL56076.1| E2F dimerization partner 1 (IC) [Ostreococcus tauri]	AT5G03415.1	"DPB,ATDPB"	 Transcription factor DP 
Ctaxi_contig_21149|comp33468_c0_seq1	-1.516230273	3.829406649	5.13E-06	6.65E-05	NA	NA	NA	NA	NA
Ctaxi_contig_20885|comp33432_c2_seq1	-1.516061824	3.359669877	7.54E-05	0.000692574	NA	NA	NA	NA	NA
Ctaxi_contig_27492|comp34258_c0_seq7	-1.515874427	3.318423237	1.63E-05	0.000183253	NA	NA	NA	NA	NA
Ctaxi_contig_67261|comp37086_c1_seq8	-1.515687518	1.779185526	0.008499373	0.035566983	multidrug resistance-associated protein 4	gi|507677011|ref|XP_004709825.1|PREDICTED: multidrug resistance-associated protein 4 [Echinops telfairi]	NA	NA	NA
Ctaxi_contig_48468|comp36040_c4_seq3	-1.515629663	3.597504566	0.000307614	0.002300721	zinc c2h2 type family protein	gi|159467643|ref|XP_001692001.1|predicted protein [Chlamydomonas reinhardtii] >gi|158278728|gb|EDP04491.1| predicted protein [Chlamydomonas reinhardtii]	NA	NA	NA
Ctaxi_contig_61883|comp36832_c4_seq2	-1.514963417	6.86796527	8.55E-08	1.67E-06	NA	NA	NA	NA	NA
Ctaxi_contig_38569|comp35330_c4_seq4	-1.514688468	2.425245676	0.000351167	0.002567702	boron transporter	gi|357511449|ref|XP_003626013.1|Boron transporter [Medicago truncatula] >gi|355501028|gb|AES82231.1| Boron transporter [Medicago truncatula]	AT2G47160.2	BOR1	 HCO3- transporter family 
Ctaxi_contig_12377|comp31927_c0_seq1	-1.514247233	8.869824896	0.000173065	0.001409854	rna binding protein	gi|159464635|ref|XP_001690547.1|RNA binding protein [Chlamydomonas reinhardtii] >gi|158280047|gb|EDP05806.1| RNA binding protein [Chlamydomonas reinhardtii]	AT1G32790.1	CID11	 CTC-interacting domain 11 
Ctaxi_contig_40087|comp35470_c1_seq3	-1.51375481	5.675838407	8.57E-05	0.000772929	NA	NA	NA	NA	NA
Ctaxi_contig_59679|comp36713_c2_seq1	-1.513594649	1.754739529	0.002642833	0.01392867	NA	NA	NA	NA	NA
Ctaxi_contig_22020|comp33609_c2_seq3	-1.512409052	1.350136301	0.009114578	0.037637711	NA	NA	NA	NA	NA
Ctaxi_contig_30164|comp34557_c2_seq1	-1.511707094	2.074456128	0.000786246	0.005121044	NA	NA	NA	NA	NA
Ctaxi_contig_32412|comp34784_c4_seq1	-1.511525835	4.123265306	7.31E-05	0.000674983	NA	NA	NA	NA	NA
Ctaxi_contig_24527|comp33945_c0_seq16	-1.510443735	2.32954671	0.000413844	0.00295723	NA	NA	NA	NA	NA
Ctaxi_contig_52326|comp36283_c2_seq1	-1.510143462	7.412510404	0.000142713	0.001195312	NA	NA	NA	NA	NA
Ctaxi_contig_37372|comp35231_c1_seq1	-1.509492819	3.340232953	5.74E-05	0.000548217	NA	NA	NA	NA	NA
Ctaxi_contig_71264|comp37245_c5_seq19	-1.509315248	4.869498249	1.91E-07	3.49E-06	NA	NA	NA	NA	NA
Ctaxi_contig_55537|comp36476_c0_seq1	-1.509071366	1.977958087	0.000532853	0.003660891	NA	NA	NA	NA	NA
Ctaxi_contig_33747|comp34898_c0_seq1	-1.508844223	2.056540334	0.000634907	0.004253342	NA	NA	NA	NA	NA
Ctaxi_contig_59834|comp36722_c0_seq4	-1.505914862	3.413924658	6.31E-06	7.98E-05	probable pre-mrna-splicing factor atp-dependent rna helicase-like	gi|302835331|ref|XP_002949227.1|hypothetical protein VOLCADRAFT_104170 [Volvox carteri f. nagariensis] >gi|300265529|gb|EFJ49720.1| hypothetical protein VOLCADRAFT_104170 [Volvox carteri f. nagariensis]	AT3G26560.1		" ATP-dependent RNA helicase, putative "
Ctaxi_contig_52709|comp36309_c2_seq10	-1.50587845	3.433687331	0.006155716	0.027547429	NA	NA	NA	NA	NA
Ctaxi_contig_39273|comp35399_c0_seq1	-1.504363696	0.989659471	0.01207337	0.047033517	NA	NA	NA	NA	NA
Ctaxi_contig_32219|comp34767_c0_seq3	-1.503202362	6.007768455	4.88E-09	1.21E-07	NA	NA	NA	NA	NA
Ctaxi_contig_58473|comp36655_c0_seq1	-1.502191563	3.663313887	2.61E-06	3.65E-05	5 -3 exoribonuclease 1	gi|303285350|ref|XP_003061965.1|predicted protein [Micromonas pusilla CCMP1545] >gi|226456376|gb|EEH53677.1| predicted protein [Micromonas pusilla CCMP1545]	NA	NA	NA
Ctaxi_contig_24132|comp33887_c5_seq3	-1.502189336	6.183633922	9.57E-07	1.50E-05	NA	NA	NA	NA	NA
Ctaxi_contig_37332|comp35227_c2_seq1	-1.501603203	2.993537968	0.000145331	0.001213884	hypothetical protein COCSUDRAFT_66031	gi|545366633|ref|XP_005648203.1|hypothetical protein COCSUDRAFT_66031 [Coccomyxa subellipsoidea C-169] >gi|384250179|gb|EIE23659.1| hypothetical protein COCSUDRAFT_66031 [Coccomyxa subellipsoidea C-169]	AT1G06750.1		 P-loop containing nucleoside triphosphate hydrolases superfamily protein 
Ctaxi_contig_56320|comp36527_c1_seq3	-1.501487438	3.134791803	8.43E-05	0.000762683	NA	NA	NA	NA	NA
Ctaxi_contig_23743|comp33831_c3_seq11	-1.501169346	1.385578149	0.012392915	0.048014624	ankyrin repeat protein	"gi|123401725|ref|XP_001301920.1|ankyrin repeat protein [Trichomonas vaginalis G3] >gi|121883157|gb|EAX88990.1| ankyrin repeat protein, putative [Trichomonas vaginalis G3]"	AT4G35450.4	"AKR2,AFT,AKR2A"	 ankyrin repeat-containing protein 2 
Ctaxi_contig_44237|comp35760_c2_seq86	-1.500881756	1.883946385	0.004001185	0.019479991	NA	NA	NA	NA	NA
Ctaxi_contig_12358|comp31920_c3_seq1	-1.500358524	2.051843079	0.010828093	0.04321449	catalase 1	gi|380005614|gb|AFD29285.1|catalase [Vicia faba]	AT1G20630.1	CAT1	 catalase 1 
Ctaxi_contig_9288|comp31037_c0_seq1	-1.499013645	5.047050392	0.000190927	0.001534369	NA	NA	NA	NA	NA
Ctaxi_contig_45741|comp35850_c1_seq1	-1.498381418	6.382833139	8.61E-09	2.04E-07	iron-sulfur cluster assembly protein	gi|334341646|ref|YP_004546626.1|6-phospho 3-hexuloisomerase [Desulfotomaculum ruminis DSM 2154] >gi|503609013|ref|WP_013843089.1| iron-sulfur cluster assembly protein HesB [Desulfotomaculum ruminis] >gi|334093000|gb|AEG61340.1| 6-phospho-3-hexuloisomerase [Desulfotomaculum ruminis DSM 2154]	AT5G52190.1		 Sugar isomerase (SIS) family protein 
Ctaxi_contig_67778|comp37099_c4_seq2	-1.497953864	5.139765837	2.44E-08	5.31E-07	NA	NA	NA	NA	NA
Ctaxi_contig_66774|comp37065_c1_seq1	-1.495831738	5.149529341	5.09E-08	1.04E-06	transcription activator	gi|390362049|ref|XP_001200862.2|PREDICTED: uncharacterized protein LOC764526 isoform 1 [Strongylocentrotus purpuratus]	NA	NA	NA
Ctaxi_contig_50507|comp36180_c0_seq1	-1.495634089	3.104033699	0.002621398	0.013841959	125 kda kinesin-related	gi|514817264|ref|XP_004983357.1|PREDICTED: 125 kDa kinesin-related protein-like [Setaria italica]	AT3G45850.2		 P-loop containing nucleoside triphosphate hydrolases superfamily protein 
Ctaxi_contig_29705|comp34513_c1_seq1	-1.495585057	1.476588805	0.007061478	0.0307121	alpha- -glucosidase	"gi|545365836|ref|XP_005647856.1|alpha-1,6-glucosidase, partial [Coccomyxa subellipsoidea C-169] >gi|384249831|gb|EIE23312.1| alpha-1,6-glucosidase, partial [Coccomyxa subellipsoidea C-169]"	AT5G04360.1	"ATPU1,ATLDA,PU1,LDA"	 limit dextrinase 
Ctaxi_contig_25449|comp34049_c4_seq4	-1.49403785	1.218424346	0.005899013	0.026631039	p-loop containing nucleoside triphosphate hydrolase protein	gi|552812326|ref|XP_005843674.1|hypothetical protein CHLNCDRAFT_140061 [Chlorella variabilis] >gi|307103311|gb|EFN51572.1| hypothetical protein CHLNCDRAFT_140061 [Chlorella variabilis]	AT3G55110.1		 ABC-2 type transporter family protein 
Ctaxi_contig_7202|comp29983_c0_seq3	-1.493943252	4.176223047	9.74E-07	1.53E-05	zinc permease family	gi|219124661|ref|XP_002182617.1|predicted protein [Phaeodactylum tricornutum CCAP 1055/1] >gi|217405963|gb|EEC45904.1| predicted protein [Phaeodactylum tricornutum CCAP 1055/1]	NA	NA	NA
Ctaxi_contig_27616|comp34275_c0_seq4	-1.493646416	3.424014506	8.72E-06	0.000105591	NA	NA	NA	NA	NA
Ctaxi_contig_31947|comp34740_c5_seq4	-1.492939619	3.630502532	1.46E-06	2.17E-05	NA	NA	NA	NA	NA
Ctaxi_contig_66778|comp37065_c5_seq1	-1.492666348	5.274224704	9.59E-05	0.000849059	NA	NA	NA	NA	NA
Ctaxi_contig_66427|comp37047_c11_seq1	-1.492324184	5.076158433	7.78E-07	1.24E-05	NA	NA	NA	NA	NA
Ctaxi_contig_36213|comp35127_c0_seq12	-1.492290525	7.477680663	3.87E-07	6.65E-06	flowering time control protein fca-like	gi|159490854|ref|XP_001703388.1|predicted protein [Chlamydomonas reinhardtii] >gi|158280312|gb|EDP06070.1| predicted protein [Chlamydomonas reinhardtii]	AT4G16280.3	FCA	 RNA binding;abscisic acid binding 
Ctaxi_contig_15231|comp32522_c0_seq2	-1.491927948	4.492019226	0.000567842	0.003877304	NA	NA	NA	NA	NA
Ctaxi_contig_24273|comp33908_c0_seq1	-1.491926599	3.113448519	6.98E-05	0.000650009	coiled-coil domain-containing protein 109a isoform 1	gi|557534148|gb|ESR45266.1|hypothetical protein CICLE_v10001767mg [Citrus clementina]	AT1G57610.2		 Protein of unknown function (DUF607) 
Ctaxi_contig_64295|comp36961_c3_seq5	-1.491559482	2.370880592	0.008020208	0.033955143	NA	NA	NA	NA	NA
Ctaxi_contig_25941|comp34091_c1_seq1	-1.490656113	2.589911056	0.000241043	0.001871687	NA	NA	NA	NA	NA
Ctaxi_contig_53221|comp36339_c0_seq8	-1.489248147	3.536497324	0.010200848	0.041212613	nucleoporin-domain-containing protein	gi|545357143|ref|XP_005644238.1|nucleoporin-domain-containing protein [Coccomyxa subellipsoidea C-169] >gi|384246203|gb|EIE19694.1| nucleoporin-domain-containing protein [Coccomyxa subellipsoidea C-169]	AT2G23470.1	RUS4	" Protein of unknown function, DUF647 "
Ctaxi_contig_33358|comp34864_c10_seq1	-1.48866768	6.041253266	0.000306942	0.002296206	abnormal spindle-like microcephaly-associated protein homolog	gi|302822074|ref|XP_002992697.1|hypothetical protein SELMODRAFT_430867 [Selaginella moellendorffii] >gi|300139543|gb|EFJ06282.1| hypothetical protein SELMODRAFT_430867 [Selaginella moellendorffii]	NA	NA	NA
Ctaxi_contig_55685|comp36485_c2_seq2	-1.488072937	7.211566017	5.87E-07	9.68E-06	NA	NA	NA	NA	NA
Ctaxi_contig_55497|comp36473_c1_seq1	-1.488026719	3.464736912	2.99E-05	0.000312632	NA	NA	NA	NA	NA
Ctaxi_contig_14507|comp32385_c5_seq1	-1.487810477	4.376010182	0.000604509	0.004082521	NA	NA	NA	NA	NA
Ctaxi_contig_17767|comp32956_c0_seq1	-1.48730144	7.745441351	1.23E-08	2.83E-07	translocon at the outer membrane of chloroplasts 64-iii	gi|115448751|ref|NP_001048155.1|Os02g0754500 [Oryza sativa Japonica Group] >gi|46805946|dbj|BAD17240.1| putative Toc64 [Oryza sativa Japonica Group] >gi|113537686|dbj|BAF10069.1| Os02g0754500 [Oryza sativa Japonica Group] >gi|215697708|dbj|BAG91702.1| unnamed protein product [Oryza sativa Japonica Group] >gi|222623695|gb|EEE57827.1| hypothetical protein OsJ_08425 [Oryza sativa Japonica Group]	AT3G17970.1	"atToc64-III,TOC64-III"	 translocon at the outer membrane of chloroplasts 64-III 
Ctaxi_contig_19318|comp33188_c2_seq2	-1.487183412	7.181462105	0.005530649	0.025293483	NA	NA	NA	NA	NA
Ctaxi_contig_54290|comp36401_c0_seq1	-1.486624767	5.264154446	3.21E-08	6.81E-07	NA	NA	NA	NA	NA
Ctaxi_contig_47456|comp35973_c0_seq30	-1.485204981	1.627185447	0.011037225	0.04391048	NA	NA	NA	NA	NA
Ctaxi_contig_57020|comp36569_c2_seq1	-1.485091317	2.157528061	0.000687359	0.004562545	NA	NA	NA	NA	NA
Ctaxi_contig_50975|comp36208_c3_seq1	-1.484664394	1.790924037	0.001764583	0.010002102	nad-dependent epimerase dehydratase	gi|557722904|dbj|GAD98334.1|hypothetical protein PVAR5_7026 [Byssochlamys spectabilis No. 5]	AT1G63000.1	"NRS/ER,UER1"	 nucleotide-rhamnose synthase/epimerase-reductase 
Ctaxi_contig_51067|comp36214_c1_seq5	-1.484197679	3.423708766	0.000213601	0.0016869	NA	NA	NA	NA	NA
Ctaxi_contig_48044|comp36014_c0_seq4	-1.484165051	4.958537918	4.54E-06	5.99E-05	glycosyl hydrolase	gi|511007960|gb|EPB89236.1|hypothetical protein HMPREF1544_03976 [Mucor circinelloides f. circinelloides 1006PhL]	NA	NA	NA
Ctaxi_contig_12007|comp31832_c1_seq1	-1.483730767	7.321067173	5.19E-07	8.65E-06	NA	NA	NA	NA	NA
Ctaxi_contig_47487|comp35975_c2_seq7	-1.483225461	5.327926854	6.90E-08	1.38E-06	NA	NA	NA	NA	NA
Ctaxi_contig_68654|comp37133_c0_seq1	-1.482538253	2.532854212	0.000800172	0.005200573	polymorphic outer membrane protein	gi|428216442|ref|YP_007100907.1|polymorphic outer membrane protein [Pseudanabaena sp. PCC 7367] >gi|504976351|ref|WP_015163453.1| polymorphic outer membrane protein [Pseudanabaena sp. PCC 7367] >gi|427988224|gb|AFY68479.1| polymorphic outer membrane protein [Pseudanabaena sp. PCC 7367]	NA	NA	NA
Ctaxi_contig_45314|comp35817_c2_seq1	-1.48247284	2.457265064	0.001560231	0.009038983	NA	NA	NA	NA	NA
Ctaxi_contig_56226|comp36518_c4_seq1	-1.482365849	5.348155389	2.02E-08	4.47E-07	NA	NA	NA	NA	NA
Ctaxi_contig_37335|comp35227_c2_seq4	-1.482205296	1.577665421	0.005297885	0.024426693	hypothetical protein COCSUDRAFT_66031	gi|545366633|ref|XP_005648203.1|hypothetical protein COCSUDRAFT_66031 [Coccomyxa subellipsoidea C-169] >gi|384250179|gb|EIE23659.1| hypothetical protein COCSUDRAFT_66031 [Coccomyxa subellipsoidea C-169]	NA	NA	NA
Ctaxi_contig_23536|comp33810_c1_seq1	-1.480844369	2.447533639	0.000272822	0.002083033	NA	NA	NA	NA	NA
Ctaxi_contig_50467|comp36176_c1_seq6	-1.480507283	3.080005279	9.19E-05	0.000819807	NA	NA	NA	NA	NA
Ctaxi_contig_5317|comp27616_c0_seq1	-1.480265451	2.435849333	0.00119891	0.00728503	NA	NA	NA	NA	NA
Ctaxi_contig_20908|comp33434_c1_seq1	-1.480262155	3.435228816	0.000493005	0.003436701	NA	NA	NA	NA	NA
Ctaxi_contig_15230|comp32522_c0_seq1	-1.480178491	4.411891396	3.38E-05	0.000347582	NA	NA	NA	NA	NA
Ctaxi_contig_48607|comp36051_c1_seq1	-1.479977602	3.619431873	9.54E-05	0.000846108	NA	NA	NA	NA	NA
Ctaxi_contig_34252|comp34943_c0_seq1	-1.479950977	4.565176879	3.38E-06	4.58E-05	NA	NA	NA	NA	NA
Ctaxi_contig_61197|comp36796_c1_seq1	-1.479711282	4.297899634	5.54E-06	7.12E-05	NA	NA	AT2G26650.1	"AKT1,ATAKT1,KT1"	 K+ transporter 1 
Ctaxi_contig_31978|comp34745_c0_seq7	-1.479689238	2.273667578	0.003946482	0.019303633	NA	NA	NA	NA	NA
Ctaxi_contig_42833|comp35666_c2_seq3	-1.47882085	4.513451672	0.000574695	0.003919286	ankyrin repeat domain protein	"gi|160286023|pdb|2QYJ|AChain A, Crystal Structure Of A Designed Full Consensus Ankyrin"	AT2G03430.1		 Ankyrin repeat family protein 
Ctaxi_contig_62494|comp36861_c0_seq3	-1.478722989	3.222995302	0.000181329	0.001466784	glutamate synthase	gi|302809825|ref|XP_002986605.1|hypothetical protein SELMODRAFT_158084 [Selaginella moellendorffii] >gi|300145788|gb|EFJ12462.1| hypothetical protein SELMODRAFT_158084 [Selaginella moellendorffii]	AT5G53460.3	GLT1	 NADH-dependent glutamate synthase 1 
Ctaxi_contig_34842|comp34995_c0_seq1	-1.47708262	6.493591302	1.05E-07	2.01E-06	NA	NA	NA	NA	NA
Ctaxi_contig_36466|comp35154_c3_seq1	-1.476333899	2.707318797	0.00082243	0.005327574	root hair defective 3	gi|545370807|ref|XP_005650010.1|root hair defective 3 GTP-binding protein [Coccomyxa subellipsoidea C-169] >gi|384251989|gb|EIE25466.1| root hair defective 3 GTP-binding protein [Coccomyxa subellipsoidea C-169]	AT1G72960.1		 Root hair defective 3 GTP-binding protein (RHD3) 
Ctaxi_contig_59689|comp36713_c6_seq1	-1.475193102	2.57678562	0.00050725	0.003516881	wd40 repeat-containing protein	"gi|551654388|ref|XP_005829970.1|hypothetical protein GUITHDRAFT_73490, partial [Guillardia theta CCMP2712] >gi|428174092|gb|EKX42990.1| hypothetical protein GUITHDRAFT_73490, partial [Guillardia theta CCMP2712]"	NA	NA	NA
Ctaxi_contig_17097|comp32849_c5_seq1	-1.474073541	1.618680785	0.004206529	0.020260747	NA	NA	NA	NA	NA
Ctaxi_contig_17631|comp32936_c2_seq1	-1.473813684	3.247594628	0.000386496	0.002786901	NA	NA	NA	NA	NA
Ctaxi_contig_38500|comp35324_c1_seq1	-1.473716299	4.131812982	1.92E-06	2.77E-05	NA	NA	NA	NA	NA
Ctaxi_contig_56427|comp36532_c5_seq3	-1.473685051	2.751811736	0.007350971	0.031688172	NA	NA	NA	NA	NA
Ctaxi_contig_32417|comp34786_c0_seq1	-1.473264468	7.954429183	6.57E-07	1.07E-05	NA	NA	NA	NA	NA
Ctaxi_contig_62442|comp36857_c3_seq1	-1.471955163	3.220294079	0.000119105	0.00102329	vacuolar protein sorting-associated protein 11 homolog	gi|545356948|ref|XP_005644151.1|hypothetical protein COCSUDRAFT_58352 [Coccomyxa subellipsoidea C-169] >gi|384246116|gb|EIE19607.1| hypothetical protein COCSUDRAFT_58352 [Coccomyxa subellipsoidea C-169]	AT2G05170.1	"ATVPS11,VPS11"	 vacuolar protein sorting 11 
Ctaxi_contig_58006|comp36624_c0_seq2	-1.470571556	5.246244874	2.63E-08	5.69E-07	pre-mrna-splicing factor atp-dependent rna helicase dhx16-like	gi|545356405|ref|XP_005643918.1|P-loop containing nucleoside triphosphate hydrolase protein [Coccomyxa subellipsoidea C-169] >gi|384245882|gb|EIE19374.1| P-loop containing nucleoside triphosphate hydrolase protein [Coccomyxa subellipsoidea C-169]	AT1G32490.2	ESP3	 RNA helicase family protein 
Ctaxi_contig_45935|comp35863_c6_seq2	-1.470335556	3.03834259	0.000160381	0.001322357	fructose- -bisphosphatase	"gi|159465323|ref|XP_001690872.1|fructose-1,6-bisphosphatase [Chlamydomonas reinhardtii] >gi|158279558|gb|EDP05318.1| fructose-1,6-bisphosphatase [Chlamydomonas reinhardtii]"	AT3G54050.2	HCEF1	 high cyclic electron flow 1 
Ctaxi_contig_23209|comp33766_c0_seq1	-1.469682755	7.360778588	3.85E-07	6.62E-06	vasa intronic gene	gi|552818002|ref|XP_005845087.1|expressed protein [Chlorella variabilis] >gi|307104733|gb|EFN52985.1| expressed protein [Chlorella variabilis]	NA	NA	NA
Ctaxi_contig_69058|comp37152_c11_seq3	-1.469635482	5.02991864	0.000192387	0.001543867	alkaline phosphatase	gi|518431627|ref|WP_019601834.1|hypothetical protein [Teredinibacter turnerae]	NA	NA	NA
Ctaxi_contig_66590|comp37055_c5_seq1	-1.469434805	2.624864972	0.000252197	0.001949673	NA	NA	NA	NA	NA
Ctaxi_contig_35404|comp35052_c2_seq1	-1.467974563	5.151889786	6.15E-06	7.80E-05	sugar nucleotide transporter	gi|412990674|emb|CCO18046.1|predicted protein [Bathycoccus prasinos]	AT1G76340.1	GONST3	 golgi nucleotide sugar transporter 3 
Ctaxi_contig_28996|comp34435_c2_seq12	-1.467425473	2.665048586	0.000256996	0.001983097	NA	NA	NA	NA	NA
Ctaxi_contig_57678|comp36609_c0_seq6	-1.46635652	2.428248379	0.008810761	0.03664463	NA	NA	NA	NA	NA
Ctaxi_contig_11454|comp31682_c0_seq1	-1.465896914	1.530908774	0.005025369	0.02337063	NA	NA	NA	NA	NA
Ctaxi_contig_59994|comp36732_c2_seq1	-1.465635635	1.759062187	0.001454018	0.008530395	pentatricopeptide repeat-containing protein chloroplastic-like	gi|545359025|ref|XP_005645016.1|hypothetical protein COCSUDRAFT_57621 [Coccomyxa subellipsoidea C-169] >gi|384246984|gb|EIE20472.1| hypothetical protein COCSUDRAFT_57621 [Coccomyxa subellipsoidea C-169]	AT2G26790.1		 Pentatricopeptide repeat (PPR) superfamily protein 
Ctaxi_contig_49412|comp36105_c4_seq12	-1.465184749	3.485259582	4.89E-06	6.40E-05	protein	gi|159463126|ref|XP_001689793.1|predicted protein [Chlamydomonas reinhardtii] >gi|158283781|gb|EDP09531.1| predicted protein [Chlamydomonas reinhardtii]	NA	NA	NA
Ctaxi_contig_24528|comp33945_c2_seq1	-1.464594198	4.436417958	6.42E-05	0.000605488	t-complex protein 1 subunit gamma-like	gi|302842241|ref|XP_002952664.1|chaperonin complex component [Volvox carteri f. nagariensis] >gi|300262008|gb|EFJ46217.1| chaperonin complex component [Volvox carteri f. nagariensis]	AT5G26360.1		 TCP-1/cpn60 chaperonin family protein 
Ctaxi_contig_40085|comp35470_c1_seq1	-1.464464607	7.296987288	6.31E-05	0.000595471	NA	NA	NA	NA	NA
Ctaxi_contig_35892|comp35098_c2_seq4	-1.463362718	4.467381007	1.83E-05	0.000203576	NA	NA	NA	NA	NA
Ctaxi_contig_42831|comp35666_c2_seq1	-1.461961776	6.145862012	0.000171928	0.001401964	ankyrin-2 isoform x11	gi|543749069|ref|XP_005515267.1|PREDICTED: ankyrin-2 [Columba livia]	AT5G20350.1	TIP1	 Ankyrin repeat family protein with DHHC zinc finger domain 
Ctaxi_contig_43534|comp35720_c1_seq1	-1.461487401	6.894076208	9.01E-08	1.75E-06	NA	NA	NA	NA	NA
Ctaxi_contig_35601|comp35074_c1_seq5	-1.460873567	1.615896937	0.001714669	0.009784063	water dikinase	gi|552813375|ref|XP_005843936.1|hypothetical protein CHLNCDRAFT_37165 [Chlorella variabilis] >gi|307103575|gb|EFN51834.1| hypothetical protein CHLNCDRAFT_37165 [Chlorella variabilis]	NA	NA	NA
Ctaxi_contig_41764|comp35591_c3_seq4	-1.460811817	1.695777609	0.003878184	0.019054138	formate acetyltransferase	gi|305433338|gb|ADM53419.1|pyruvate formate lyase [Mastigamoeba balamuthi]	NA	NA	NA
Ctaxi_contig_60393|comp36753_c4_seq1	-1.460618753	5.645292037	6.60E-08	1.32E-06	NA	NA	NA	NA	NA
Ctaxi_contig_33308|comp34861_c0_seq1	-1.460028382	2.329106868	0.005889047	0.026596854	NA	NA	NA	NA	NA
Ctaxi_contig_21150|comp33468_c1_seq1	-1.459761782	3.729533563	2.06E-05	0.000226683	NA	NA	NA	NA	NA
Ctaxi_contig_56314|comp36527_c0_seq1	-1.458756325	5.442525415	2.81E-08	6.02E-07	NA	NA	NA	NA	NA
Ctaxi_contig_48320|comp36031_c0_seq7	-1.458477063	6.491856405	0.000311758	0.002326346	mitochondrial protein	gi|545368225|ref|XP_005648894.1|hypothetical protein COCSUDRAFT_62850 [Coccomyxa subellipsoidea C-169] >gi|384250871|gb|EIE24350.1| hypothetical protein COCSUDRAFT_62850 [Coccomyxa subellipsoidea C-169]	AT4G34830.1	MRL1	 Pentatricopeptide repeat (PPR) superfamily protein 
Ctaxi_contig_50008|comp36147_c1_seq2	-1.45841426	7.383769088	2.91E-06	4.01E-05	NA	NA	NA	NA	NA
Ctaxi_contig_55763|comp36490_c0_seq5	-1.457989786	2.456893452	0.000621394	0.004170654	NA	NA	NA	NA	NA
Ctaxi_contig_29840|comp34527_c2_seq3	-1.457884771	2.350511974	0.000530526	0.003650398	NA	NA	NA	NA	NA
Ctaxi_contig_31232|comp34666_c3_seq16	-1.457685856	1.785026858	0.002514579	0.013354069	NA	NA	NA	NA	NA
Ctaxi_contig_68275|comp37120_c3_seq58	-1.457268665	6.976482339	5.04E-05	0.000489684	NA	NA	NA	NA	NA
Ctaxi_contig_61335|comp36804_c3_seq2	-1.45702956	3.30377741	0.000201675	0.001606415	NA	NA	NA	NA	NA
Ctaxi_contig_71625|comp37256_c2_seq6	-1.456700227	1.235754342	0.01210809	0.047138012	NA	NA	NA	NA	NA
Ctaxi_contig_64300|comp36961_c4_seq3	-1.455688953	2.452294803	0.001499726	0.008755404	NA	NA	NA	NA	NA
Ctaxi_contig_50553|comp36182_c2_seq1	-1.455214967	6.221676338	1.33E-05	0.000153187	NA	NA	NA	NA	NA
Ctaxi_contig_50071|comp36151_c4_seq1	-1.455124843	3.352453007	2.13E-05	0.000232734	NA	NA	NA	NA	NA
Ctaxi_contig_55556|comp36477_c1_seq4	-1.454319889	2.755197887	0.009982455	0.040511946	alpha beta-hydrolase	gi|545374009|ref|XP_005651315.1|hypothetical protein COCSUDRAFT_64651 [Coccomyxa subellipsoidea C-169] >gi|384253296|gb|EIE26771.1| hypothetical protein COCSUDRAFT_64651 [Coccomyxa subellipsoidea C-169]	NA	NA	NA
Ctaxi_contig_12059|comp31845_c0_seq2	-1.454235905	9.695914845	3.19E-08	6.77E-07	hypothetical protein SDRG_12893	gi|530731189|gb|EQC29431.1|hypothetical protein SDRG_12893 [Saprolegnia diclina VS20]	NA	NA	NA
Ctaxi_contig_52651|comp36306_c2_seq1	-1.454099555	3.295556568	2.24E-05	0.000242383	NA	NA	NA	NA	NA
Ctaxi_contig_49791|comp36129_c0_seq9	-1.452313313	2.728596886	6.74E-05	0.000630599	NA	NA	NA	NA	NA
Ctaxi_contig_16816|comp32794_c0_seq1	-1.452187745	3.095112157	0.000688129	0.004565841	sorting nexin 2b-like	gi|545364834|ref|XP_005647450.1|hypothetical protein COCSUDRAFT_66447 [Coccomyxa subellipsoidea C-169] >gi|384249424|gb|EIE22906.1| hypothetical protein COCSUDRAFT_66447 [Coccomyxa subellipsoidea C-169]	AT5G07120.1	SNX2b	 sorting nexin 2B 
Ctaxi_contig_22767|comp33711_c3_seq1	-1.452113149	2.669374694	0.0022869	0.012361571	protein	"gi|545357012|ref|XP_005644181.1|T-complex protein, zeta subunit [Coccomyxa subellipsoidea C-169] >gi|384246146|gb|EIE19637.1| T-complex protein, zeta subunit [Coccomyxa subellipsoidea C-169]"	AT3G02530.1		 TCP-1/cpn60 chaperonin family protein 
Ctaxi_contig_14502|comp32385_c0_seq2	-1.451498577	3.99910492	0.000527605	0.003637555	alpha-2-macroglobulin family protein	gi|290998798|ref|XP_002681967.1|predicted protein [Naegleria gruberi] >gi|284095593|gb|EFC49223.1| predicted protein [Naegleria gruberi]	NA	NA	NA
Ctaxi_contig_36842|comp35193_c4_seq1	-1.451423567	1.619339392	0.003965464	0.019355939	dead-box atp-dependent rna helicase 35-like	gi|561020261|gb|ESW19032.1|hypothetical protein PHAVU_006G090900g [Phaseolus vulgaris]	AT5G51280.1		" DEAD-box protein abstrakt, putative "
Ctaxi_contig_12552|comp31968_c1_seq2	-1.451316165	5.305505855	4.40E-05	0.000434526	NA	NA	NA	NA	NA
Ctaxi_contig_52701|comp36309_c2_seq2	-1.451095194	5.967791864	1.09E-06	1.69E-05	phosphatidylinositol 3- and 4-kinase ubiquitin family protein	gi|545365925|ref|XP_005647894.1|hypothetical protein COCSUDRAFT_65874 [Coccomyxa subellipsoidea C-169] >gi|384249870|gb|EIE23350.1| hypothetical protein COCSUDRAFT_65874 [Coccomyxa subellipsoidea C-169]	AT5G24240.1		 Phosphatidylinositol 3- and 4-kinase ;Ubiquitin family protein 
Ctaxi_contig_66637|comp37058_c1_seq5	-1.451041369	2.256441652	0.000278807	0.002119508	NA	NA	NA	NA	NA
Ctaxi_contig_52065|comp36266_c1_seq1	-1.450395663	5.346720301	9.43E-06	0.000112875	secreted trypsin-like serine protease	gi|490542384|ref|WP_004407508.1|peptidase [Vibrio nigripulchritudo] >gi|342819944|gb|EGU54776.1| Trypsin-like serine protease [Vibrio nigripulchritudo ATCC 27043]	NA	NA	NA
Ctaxi_contig_55653|comp36483_c7_seq2	-1.449921392	2.956911584	8.28E-05	0.000750933	NA	NA	NA	NA	NA
Ctaxi_contig_34673|comp34979_c1_seq1	-1.448513677	3.171396105	0.001502189	0.008765887	vacuolar protein sorting-associated protein	gi|302763729|ref|XP_002965286.1|hypothetical protein SELMODRAFT_439148 [Selaginella moellendorffii] >gi|300167519|gb|EFJ34124.1| hypothetical protein SELMODRAFT_439148 [Selaginella moellendorffii]	AT5G24740.1		 Protein of unknown function (DUF1162) 
Ctaxi_contig_8396|comp30679_c1_seq1	-1.447547176	2.388669673	0.000347499	0.002546468	NA	NA	NA	NA	NA
Ctaxi_contig_8533|comp30733_c0_seq1	-1.447263184	2.03680851	0.002696612	0.014158382	NA	NA	NA	NA	NA
Ctaxi_contig_62066|comp36842_c4_seq5	-1.446989097	2.629707865	0.000120911	0.001035866	NA	NA	NA	NA	NA
Ctaxi_contig_57132|comp36576_c2_seq1	-1.44660906	4.403319878	2.92E-05	0.000306342	hypothetical protein CHLREDRAFT_167729	"gi|159485874|ref|XP_001700969.1|hypothetical protein CHLREDRAFT_167729 [Chlamydomonas reinhardtii] >gi|158281468|gb|EDP07223.1| predicted protein, partial [Chlamydomonas reinhardtii]"	NA	NA	NA
Ctaxi_contig_68066|comp37113_c2_seq1	-1.444464075	6.830367925	1.56E-08	3.52E-07	NA	NA	NA	NA	NA
Ctaxi_contig_39825|comp35446_c4_seq1	-1.444388101	6.19805584	4.48E-05	0.000441065	alpha-2-macroglobulin	gi|159481760|ref|XP_001698946.1|hypothetical protein CHLREDRAFT_177538 [Chlamydomonas reinhardtii] >gi|158273438|gb|EDO99228.1| predicted protein [Chlamydomonas reinhardtii]	NA	NA	NA
Ctaxi_contig_38037|comp35291_c0_seq7	-1.442850992	4.601043852	0.000223147	0.001750675	NA	NA	NA	NA	NA
Ctaxi_contig_55359|comp36463_c3_seq7	-1.442822047	2.477823706	0.001126699	0.006920675	dna-directed rna polymerase	gi|308798899|ref|XP_003074229.1|DNA-directed RNA polymerase (ISS) [Ostreococcus tauri] >gi|116000401|emb|CAL50081.1| DNA-directed RNA polymerase (ISS) [Ostreococcus tauri]	AT4G21710.1	"NRPB2,EMB1989,RPB2"	 DNA-directed RNA polymerase family protein 
Ctaxi_contig_71682|comp37258_c6_seq8	-1.442772253	3.676105044	3.21E-05	0.000332156	NA	NA	AT5G44260.1		 Zinc finger C-x8-C-x5-C-x3-H type family protein 
Ctaxi_contig_40946|comp35542_c1_seq5	-1.442655771	1.444690177	0.005522659	0.025260406	aldehyde dehydrogenase	gi|168033367|ref|XP_001769187.1|predicted protein [Physcomitrella patens] >gi|162679613|gb|EDQ66059.1| predicted protein [Physcomitrella patens]	AT3G24503.1	"ALDH2C4,ALDH1A,REF1"	 aldehyde dehydrogenase 2C4 
Ctaxi_contig_62790|comp36878_c4_seq1	-1.442534147	3.523234724	2.60E-05	0.000277255	NA	NA	NA	NA	NA
Ctaxi_contig_49593|comp36115_c6_seq6	-1.442133817	3.747734218	4.33E-05	0.00042938	NA	NA	NA	NA	NA
Ctaxi_contig_69414|comp37167_c0_seq4	-1.441870766	5.058840366	0.000112053	0.000970459	large extracellular alpha-helical protein	gi|159472420|ref|XP_001694349.1|hypothetical protein CHLREDRAFT_173804 [Chlamydomonas reinhardtii] >gi|158277012|gb|EDP02782.1| predicted protein [Chlamydomonas reinhardtii]	NA	NA	NA
Ctaxi_contig_42800|comp35665_c2_seq9	-1.441450916	6.358015303	6.98E-06	8.72E-05	NA	NA	NA	NA	NA
Ctaxi_contig_42836|comp35666_c3_seq2	-1.440514505	4.133006837	0.01129029	0.044693244	NA	NA	NA	NA	NA
Ctaxi_contig_68843|comp37142_c6_seq1	-1.440489584	4.852185775	1.02E-05	0.000120582	NA	NA	NA	NA	NA
Ctaxi_contig_22215|comp33636_c5_seq1	-1.440407513	7.764246567	3.41E-07	5.96E-06	NA	NA	NA	NA	NA
Ctaxi_contig_66396|comp37045_c5_seq1	-1.439962238	5.56085049	1.10E-06	1.70E-05	dihydrofolate reductase-thymidylate synthase	gi|449462208|ref|XP_004148833.1|PREDICTED: bifunctional dihydrofolate reductase-thymidylate synthase-like [Cucumis sativus] >gi|449507353|ref|XP_004163007.1| PREDICTED: bifunctional dihydrofolate reductase-thymidylate synthase-like [Cucumis sativus]	AT2G16370.1	THY-1	 thymidylate synthase 1 
Ctaxi_contig_68077|comp37114_c0_seq1	-1.438872487	7.014342473	1.46E-06	2.17E-05	NA	NA	NA	NA	NA
Ctaxi_contig_54314|comp36401_c7_seq2	-1.438572728	3.146747449	0.002830999	0.014740917	NA	NA	NA	NA	NA
Ctaxi_contig_61802|comp36828_c1_seq1	-1.438074971	2.122951958	0.012882971	0.049516182	NA	NA	NA	NA	NA
Ctaxi_contig_59149|comp36687_c0_seq1	-1.437614008	5.809809798	1.11E-06	1.71E-05	cysteine sulfinate desulfinase cysteine desulfurase and related enzymes	gi|168037298|ref|XP_001771141.1|predicted protein [Physcomitrella patens] >gi|162677521|gb|EDQ63990.1| predicted protein [Physcomitrella patens]	AT2G43945.1		 unknown protein; LOCATED IN: chloroplast; BEST Arabidopsis thaliana protein match is: unknown protein (TAIR:AT3G59870.1); Has 292 Blast hits to 292 proteins in 84 species: Archae - 0; Bacteria - 122; Metazoa - 0; Fungi - 0; Plants - 46; Viruses - 0; Other Eukaryotes - 124 (source: NCBI BLink). 
Ctaxi_contig_15200|comp32515_c3_seq2	-1.437183435	3.11330425	0.000286846	0.002168468	NA	NA	NA	NA	NA
Ctaxi_contig_60685|comp36772_c3_seq1	-1.436055703	3.09694817	6.70E-05	0.000628108	protein	gi|552843946|ref|XP_005850969.1|hypothetical protein CHLNCDRAFT_140750 [Chlorella variabilis] >gi|307110631|gb|EFN58867.1| hypothetical protein CHLNCDRAFT_140750 [Chlorella variabilis]	AT3G46930.1		 Protein kinase superfamily protein 
Ctaxi_contig_61885|comp36832_c4_seq4	-1.435786795	5.810516607	0.000193581	0.001552144	importin alpha isoform 6	gi|323454977|gb|EGB10846.1|hypothetical protein AURANDRAFT_62371 [Aureococcus anophagefferens]	AT1G02690.2	IMPA-6	 importin alpha isoform 6 
Ctaxi_contig_37144|comp35211_c2_seq1	-1.435332286	4.179797179	7.84E-06	9.66E-05	NA	NA	NA	NA	NA
Ctaxi_contig_16412|comp32717_c0_seq5	-1.434812748	6.621778662	2.99E-05	0.000312632	ankyrin repeat protein	"gi|157106769|ref|XP_001649474.1|ankyrin 2,3/unc44 [Aedes aegypti] >gi|108868779|gb|EAT33004.1| AAEL014742-PA, partial [Aedes aegypti]"	AT2G03430.1		 Ankyrin repeat family protein 
Ctaxi_contig_23285|comp33776_c2_seq1	-1.434767207	1.470110694	0.008986148	0.037206963	NA	NA	NA	NA	NA
Ctaxi_contig_43860|comp35740_c0_seq1	-1.43442365	3.248665996	1.58E-05	0.000178071	NA	NA	NA	NA	NA
Ctaxi_contig_62665|comp36871_c2_seq1	-1.434353751	5.007611328	2.52E-07	4.50E-06	nad-dependent epimerase	gi|518784504|ref|WP_019941793.1|NAD-dependent epimerase [Dyadobacter beijingensis]	NA	NA	NA
Ctaxi_contig_60415|comp36755_c2_seq1	-1.433867367	5.408277632	2.23E-05	0.000241369	fog: rcc1 domain	gi|552823805|ref|XP_005846448.1|hypothetical protein CHLNCDRAFT_24715 [Chlorella variabilis] >gi|307106099|gb|EFN54346.1| hypothetical protein CHLNCDRAFT_24715 [Chlorella variabilis]	AT5G08710.1		 Regulator of chromosome condensation (RCC1) family protein 
Ctaxi_contig_57827|comp36613_c0_seq12	-1.433489143	5.146034229	0.000296823	0.002232533	protein	gi|545372043|ref|XP_005650528.1|ARM repeat-containing protein [Coccomyxa subellipsoidea C-169] >gi|384252508|gb|EIE25984.1| ARM repeat-containing protein [Coccomyxa subellipsoidea C-169]	AT1G22240.1	"APUM8,PUM8"	 pumilio 8 
Ctaxi_contig_59254|comp36693_c4_seq2	-1.43315491	2.10035233	0.003624238	0.018056189	NA	NA	NA	NA	NA
Ctaxi_contig_51395|comp36236_c1_seq3	-1.432764555	2.10113868	0.003007724	0.015494125	NA	NA	NA	NA	NA
Ctaxi_contig_44330|comp35763_c1_seq7	-1.4321573	2.600288239	0.000379392	0.00274339	tena family transcriptional activator-like protein	gi|390362049|ref|XP_001200862.2|PREDICTED: uncharacterized protein LOC764526 isoform 1 [Strongylocentrotus purpuratus]	NA	NA	NA
Ctaxi_contig_38111|comp35300_c2_seq4	-1.432051333	5.584107288	0.001043239	0.00648571	NA	NA	NA	NA	NA
Ctaxi_contig_70170|comp37195_c4_seq11	-1.431481062	1.915581728	0.010479896	0.042123965	peptidyl-prolyl cis-trans isomerase-like 2-like	gi|561030126|gb|ESW28705.1|hypothetical protein PHAVU_002G010800g [Phaseolus vulgaris]	AT5G67530.1	"ATPUB49,PUB49"	 plant U-box 49 
Ctaxi_contig_59337|comp36697_c3_seq12	-1.431201445	4.579477186	0.000493593	0.003439365	NA	NA	NA	NA	NA
Ctaxi_contig_54241|comp36397_c2_seq2	-1.430768003	2.446124574	0.001162124	0.007093334	NA	NA	NA	NA	NA
Ctaxi_contig_40089|comp35470_c1_seq5	-1.430639716	3.196964033	0.000177994	0.001445768	protein	gi|552844899|ref|XP_005851204.1|hypothetical protein CHLNCDRAFT_137888 [Chlorella variabilis] >gi|307110867|gb|EFN59102.1| hypothetical protein CHLNCDRAFT_137888 [Chlorella variabilis]	NA	NA	NA
Ctaxi_contig_37932|comp35281_c0_seq4	-1.429325927	5.367866296	2.99E-07	5.26E-06	dnaj homolog subfamily a member 4	gi|443721974|gb|ELU11047.1|hypothetical protein CAPTEDRAFT_164620 [Capitella teleta]	AT3G44110.2	"ATJ3,ATJ"	 DNAJ homologue 3 
Ctaxi_contig_59122|comp36684_c2_seq3	-1.428837718	3.641064032	0.000165691	0.001359415	NA	NA	NA	NA	NA
Ctaxi_contig_43098|comp35685_c1_seq1	-1.428635727	3.21449909	0.000321929	0.00238743	NA	NA	NA	NA	NA
Ctaxi_contig_66054|comp37035_c2_seq17	-1.426333302	2.589993867	0.000202853	0.001614446	NA	NA	NA	NA	NA
Ctaxi_contig_60605|comp36768_c2_seq3	-1.426291263	3.468537682	0.000248085	0.001919218	tobamovirus multiplication 1	gi|545354267|ref|XP_005642968.1|DUF1084-domain-containing protein [Coccomyxa subellipsoidea C-169] >gi|384244927|gb|EIE18424.1| DUF1084-domain-containing protein [Coccomyxa subellipsoidea C-169]	AT4G21790.1	"TOM1,ATTOM1"	 tobamovirus multiplication 1 
Ctaxi_contig_60604|comp36768_c2_seq2	-1.426291087	3.468537682	0.000247986	0.001918899	tobamovirus multiplication 1	gi|545354267|ref|XP_005642968.1|DUF1084-domain-containing protein [Coccomyxa subellipsoidea C-169] >gi|384244927|gb|EIE18424.1| DUF1084-domain-containing protein [Coccomyxa subellipsoidea C-169]	AT4G21790.1	"TOM1,ATTOM1"	 tobamovirus multiplication 1 
Ctaxi_contig_34095|comp34927_c1_seq2	-1.426243977	7.726002429	9.15E-07	1.44E-05	NA	NA	NA	NA	NA
Ctaxi_contig_54311|comp36401_c6_seq3	-1.425803781	5.398703032	0.000376502	0.002724861	NA	NA	NA	NA	NA
Ctaxi_contig_61761|comp36826_c3_seq4	-1.425765084	2.507048613	0.000320257	0.002379268	NA	NA	NA	NA	NA
Ctaxi_contig_43532|comp35720_c0_seq1	-1.425691974	4.418475447	8.85E-07	1.40E-05	NA	NA	AT3G48200.1		 unknown protein; FUNCTIONS IN: molecular_function unknown; INVOLVED IN: biological_process unknown; LOCATED IN: endomembrane system; EXPRESSED IN: 21 plant structures; EXPRESSED DURING: 13 growth stages; Has 210 Blast hits to 148 proteins in 42 species: Archae - 0; Bacteria - 118; Metazoa - 0; Fungi - 0; Plants - 48; Viruses - 0; Other Eukaryotes - 44 (source: NCBI BLink). 
Ctaxi_contig_57553|comp36602_c4_seq2	-1.425655805	2.514178058	0.000968002	0.006105989	ankyrin repeat domain protein	"gi|555929773|emb|CDJ06891.1|ankyrin 2,3:unc44 [Hymenolepis microstoma]"	NA	NA	NA
Ctaxi_contig_40110|comp35472_c2_seq7	-1.425309475	5.7116105	8.64E-06	0.000104801	heat shock protein 70	gi|373940147|gb|AEY80026.1|heat shock protein 70 [Haematococcus pluvialis]	AT5G02500.2	"HSC70-1,HSP70-1,AT-HSC70-1,HSC70"	 heat shock cognate protein 70-1 
Ctaxi_contig_46548|comp35904_c3_seq1	-1.425122804	1.55336599	0.005593216	0.025544577	NA	NA	NA	NA	NA
Ctaxi_contig_45074|comp35804_c0_seq1	-1.424623726	2.652986299	0.0003041	0.002276653	hypothetical protein Pse7367_2057	gi|428218288|ref|YP_007102753.1|hypothetical protein Pse7367_2057 [Pseudanabaena sp. PCC 7367] >gi|504978183|ref|WP_015165285.1| hypothetical protein [Pseudanabaena sp. PCC 7367] >gi|427990070|gb|AFY70325.1| hypothetical protein Pse7367_2057 [Pseudanabaena sp. PCC 7367]	NA	NA	NA
Ctaxi_contig_51219|comp36226_c0_seq2	-1.424553975	2.801354589	0.004846061	0.022711012	arm repeat superfamily protein	gi|548830582|gb|ERM93505.1|hypothetical protein AMTR_s00004p00038450 [Amborella trichopoda]	AT5G27970.1		 ARM repeat superfamily protein 
Ctaxi_contig_69335|comp37163_c7_seq9	-1.424424987	3.521131269	6.78E-05	0.000633451	uncharacterized loc101214782	gi|115465705|ref|NP_001056452.1|Os05g0584600 [Oryza sativa Japonica Group] >gi|48843801|gb|AAT47060.1| unknown protein [Oryza sativa Japonica Group] >gi|113580003|dbj|BAF18366.1| Os05g0584600 [Oryza sativa Japonica Group]	AT1G64110.2		 P-loop containing nucleoside triphosphate hydrolases superfamily protein 
Ctaxi_contig_33762|comp34900_c1_seq1	-1.424373201	7.761826914	1.26E-05	0.000146176	NA	NA	NA	NA	NA
Ctaxi_contig_29484|comp34486_c1_seq6	-1.424223046	1.967620031	0.003926688	0.019232461	NA	NA	NA	NA	NA
Ctaxi_contig_12378|comp31927_c0_seq2	-1.423478767	7.48167271	4.70E-05	0.000460038	NA	NA	NA	NA	NA
Ctaxi_contig_29205|comp34457_c2_seq1	-1.422791181	5.572801268	1.36E-07	2.55E-06	ubiquitin carboxyl-terminal hydrolase 12-like	gi|302852349|ref|XP_002957695.1|hypothetical protein VOLCADRAFT_40312 [Volvox carteri f. nagariensis] >gi|300256989|gb|EFJ41244.1| hypothetical protein VOLCADRAFT_40312 [Volvox carteri f. nagariensis]	AT5G06600.3	UBP12	 ubiquitin-specific protease 12 
Ctaxi_contig_64298|comp36961_c4_seq1	-1.422375669	4.932441973	2.36E-06	3.32E-05	hydroxymethylglutaryl- lyase	gi|552845161|ref|XP_005851278.1|hypothetical protein CHLNCDRAFT_138066 [Chlorella variabilis] >gi|307110941|gb|EFN59176.1| hypothetical protein CHLNCDRAFT_138066 [Chlorella variabilis]	AT2G26800.1		 Aldolase superfamily protein 
Ctaxi_contig_39508|comp35418_c2_seq6	-1.421982345	4.38148852	1.27E-06	1.92E-05	NA	NA	NA	NA	NA
Ctaxi_contig_57482|comp36597_c0_seq2	-1.42168492	4.065011218	2.14E-06	3.06E-05	n-methyltryptophan oxidase	gi|491704240|ref|WP_005553159.1|N-methyltryptophan oxidase [Natronococcus amylolyticus] >gi|445607571|gb|ELY61451.1| N-methyltryptophan oxidase [Natronococcus amylolyticus DSM 10524]	AT2G24580.1		 FAD-dependent oxidoreductase family protein
[truncated: 1,511,999 more chars]
