# Supplementary material for: An Intracellular Transcriptomic Atlas of the Giant Coenocyte Caulerpa taxifolia
Source: PLoS Genet. 2015 Jan 8;11(1):e1004900. doi: 10.1371/journal.pgen.1004900 (PMC4287348; doi:10.1371/journal.pgen.1004900)
Supplement: S16 Dataset — Differentially expressed transcripts between the holdfast and rachis. Differentially expressed transcripts (FDR<0.05) and their annotation information are provided. (TXT) [file pgen.1004900.s017.txt]

contig_ID	logFC	logCPM	PValue	FDR	Blast2GO_Sequence_desc.	Best_Hit_to_nrDatabase_desc.	Best_TAIR10_hit_ID	Best_TAIR10_hit_gene_name	Best_TAIR10_hit_gene_description
Ctaxi_contig_33780|comp34902_c1_seq2	-12.16187273	5.831434786	1.37E-124	2.27E-120	zn-finger ccch type	"gi|159464867|ref|XP_001690663.1|Zn-finger protein, CCCH type [Chlamydomonas reinhardtii] >gi|158280163|gb|EDP05922.1| Zn-finger protein, CCCH type [Chlamydomonas reinhardtii]"	AT5G12850.1		 CCCH-type zinc finger protein with ARM repeat domain 
Ctaxi_contig_10401|comp31382_c0_seq4	-10.83559707	4.470685144	2.13E-23	2.19E-21	NA	NA	NA	NA	NA
Ctaxi_contig_11642|comp31742_c0_seq1	-10.55998268	4.174694659	3.38E-32	8.09E-30	NA	NA	NA	NA	NA
Ctaxi_contig_6740|comp29524_c2_seq1	-10.55367514	4.149575181	3.31E-08	4.97E-07	NA	NA	NA	NA	NA
Ctaxi_contig_9641|comp31162_c0_seq1	-10.1894452	3.818095151	1.94E-25	2.38E-23	NA	NA	NA	NA	NA
Ctaxi_contig_11643|comp31742_c1_seq1	-9.858556846	6.165923944	3.41E-39	1.46E-36	keratin-associated protein 9-2	"gi|558143600|ref|XP_006119048.1|PREDICTED: vegetative cell wall protein gp1-like, partial [Pelodiscus sinensis]"	NA	NA	NA
Ctaxi_contig_16395|comp32713_c3_seq1	-9.793849541	3.344059592	3.05E-18	1.83E-16	NA	NA	NA	NA	NA
Ctaxi_contig_14169|comp32309_c1_seq1	-9.629918195	8.366443034	2.48E-32	6.22E-30	NA	NA	NA	NA	NA
Ctaxi_contig_23629|comp33819_c2_seq1	-9.511990789	3.242669184	7.37E-11	1.72E-09	cell wall-associated hydrolase	gi|496592577|ref|WP_009288700.1|hypothetical protein [Halomonas titanicae] >gi|445563935|gb|ELY20074.1| hypothetical protein HALTITAN_3299 [Halomonas titanicae BH1]	NA	NA	NA
Ctaxi_contig_19377|comp33199_c0_seq3	-9.501094176	3.112611963	8.44E-09	1.41E-07	ankyrin-2- partial	gi|390342989|ref|XP_003725772.1|PREDICTED: ankyrin-2-like [Strongylocentrotus purpuratus]	AT5G20350.1	TIP1	 Ankyrin repeat family protein with DHHC zinc finger domain 
Ctaxi_contig_14001|comp32264_c1_seq2	-9.393062932	5.976426661	2.53E-10	5.40E-09	NA	NA	NA	NA	NA
Ctaxi_contig_16130|comp32672_c0_seq1	-9.230760494	4.683130871	2.40E-21	2.01E-19	NA	NA	NA	NA	NA
Ctaxi_contig_21621|comp33550_c1_seq2	-9.22155666	2.815849319	5.38E-27	7.72E-25	serine protease inhibitor dipetalogastin	gi|189314000|gb|ACD88987.1|Kazal-type serine proteinase inhibitor [Azumapecten farreri]	NA	NA	NA
Ctaxi_contig_14750|comp32432_c2_seq3	-9.196173325	6.004088618	1.16E-32	3.05E-30	NA	NA	NA	NA	NA
Ctaxi_contig_70869|comp37227_c4_seq1	-9.001665777	3.763715098	6.97E-19	4.59E-17	pentatricopeptide repeat-containing protein chloroplastic-like	gi|545368225|ref|XP_005648894.1|hypothetical protein COCSUDRAFT_62850 [Coccomyxa subellipsoidea C-169] >gi|384250871|gb|EIE24350.1| hypothetical protein COCSUDRAFT_62850 [Coccomyxa subellipsoidea C-169]	AT1G74850.1	PTAC2	 plastid transcriptionally active 2 
Ctaxi_contig_33779|comp34902_c1_seq1	-9.001593337	2.674950755	1.02E-13	3.53E-12	zn-finger ccch type	"gi|159464867|ref|XP_001690663.1|Zn-finger protein, CCCH type [Chlamydomonas reinhardtii] >gi|158280163|gb|EDP05922.1| Zn-finger protein, CCCH type [Chlamydomonas reinhardtii]"	AT5G12850.1		 CCCH-type zinc finger protein with ARM repeat domain 
Ctaxi_contig_69459|comp37169_c2_seq4	-8.860757156	3.618242166	7.92E-09	1.34E-07	leucine-rich repeat	gi|46446831|ref|YP_008196.1|hypothetical protein pc1197 [Candidatus Protochlamydia amoebophila UWE25] >gi|499489107|ref|WP_011175747.1| hypothetical protein [Candidatus Protochlamydia amoebophila] >gi|46400472|emb|CAF23921.1| hypothetical protein pc1197 [Candidatus Protochlamydia amoebophila UWE25]	AT2G14255.1		 Ankyrin repeat family protein with DHHC zinc finger domain 
Ctaxi_contig_43007|comp35679_c0_seq6	-8.80005994	2.35875063	1.61E-14	6.11E-13	isco activase-like protein	"gi|545374399|ref|XP_005651490.1|hypothetical protein COCSUDRAFT_11792, partial [Coccomyxa subellipsoidea C-169] >gi|384253471|gb|EIE26946.1| hypothetical protein COCSUDRAFT_11792, partial [Coccomyxa subellipsoidea C-169]"	AT1G73110.1		 P-loop containing nucleoside triphosphate hydrolases superfamily protein 
Ctaxi_contig_8448|comp30699_c0_seq2	-8.786543466	2.415221207	5.85E-26	7.57E-24	NA	NA	NA	NA	NA
Ctaxi_contig_15653|comp32590_c1_seq1	-8.639420294	2.242859256	1.54E-20	1.21E-18	NA	NA	NA	NA	NA
Ctaxi_contig_69744|comp37178_c2_seq8	-8.633711313	2.391120546	2.35E-07	2.96E-06	kinase-like protein	gi|545376523|ref|XP_005652342.1|kinase-like protein [Coccomyxa subellipsoidea C-169] >gi|384254324|gb|EIE27798.1| kinase-like protein [Coccomyxa subellipsoidea C-169]	AT1G13350.1		 Protein kinase superfamily protein 
Ctaxi_contig_21620|comp33550_c1_seq1	-8.564231571	3.361035467	9.42E-30	1.77E-27	NA	NA	NA	NA	NA
Ctaxi_contig_5510|comp27931_c1_seq1	-8.560125781	2.121711794	2.91E-18	1.75E-16	NA	NA	NA	NA	NA
Ctaxi_contig_23643|comp33819_c2_seq15	-8.503584642	2.286919987	9.62E-07	1.06E-05	hypothetical protein	gi|297181029|gb|ADI17229.1|hypothetical protein [uncultured alpha proteobacterium HF0070_14E07]	NA	NA	NA
Ctaxi_contig_70868|comp37227_c2_seq2	-8.498859638	2.009200048	4.84E-10	9.86E-09	NA	NA	NA	NA	NA
Ctaxi_contig_14000|comp32264_c1_seq1	-8.423524987	8.528389263	5.48E-11	1.31E-09	NA	NA	NA	NA	NA
Ctaxi_contig_16358|comp32706_c1_seq3	-8.376577648	2.021962434	1.24E-24	1.46E-22	NA	NA	NA	NA	NA
Ctaxi_contig_8610|comp30768_c0_seq1	-8.350460885	4.218561168	2.17E-21	1.82E-19	NA	NA	NA	NA	NA
Ctaxi_contig_14168|comp32309_c0_seq2	-8.350255231	4.320969043	5.13E-12	1.40E-10	NA	NA	NA	NA	NA
Ctaxi_contig_8450|comp30699_c1_seq1	-8.323865343	5.671181499	5.58E-130	1.84E-125	NA	NA	NA	NA	NA
Ctaxi_contig_42166|comp35618_c0_seq2	-8.319530977	2.116220672	6.32E-06	5.85E-05	ring finger protein 10	gi|302791295|ref|XP_002977414.1|hypothetical protein SELMODRAFT_443565 [Selaginella moellendorffii] >gi|300154784|gb|EFJ21418.1| hypothetical protein SELMODRAFT_443565 [Selaginella moellendorffii]	AT3G26730.1		 RING/U-box superfamily protein 
Ctaxi_contig_6768|comp29576_c1_seq1	-8.290586131	3.94596371	5.00E-07	5.87E-06	NA	NA	NA	NA	NA
Ctaxi_contig_23720|comp33828_c1_seq2	-8.276473112	4.815041736	5.46E-23	5.47E-21	NA	NA	NA	NA	NA
Ctaxi_contig_14167|comp32309_c0_seq1	-8.215475078	5.335537714	1.89E-23	1.95E-21	NA	NA	NA	NA	NA
Ctaxi_contig_53329|comp36339_c0_seq116	-8.1320042	1.779481094	3.26E-07	3.98E-06	tetratricopeptide repeat family	gi|298711001|emb|CBJ32307.1|Tetratricopeptide repeat containing protein [Ectocarpus siliculosus]	NA	NA	NA
Ctaxi_contig_23623|comp33819_c1_seq1	-8.075014102	1.89076658	1.09E-05	9.47E-05	hypothetical protein	gi|487927900|ref|WP_002001366.1|hypothetical protein [Vibrio cholerae] >gi|395938267|gb|EJH48961.1| hypothetical protein VCCP104821_0001 [Vibrio cholerae CP1048(21)]	NA	NA	NA
Ctaxi_contig_69752|comp37178_c2_seq16	-8.052463151	1.835663256	1.43E-05	0.00012095	kinase-like protein	gi|545376523|ref|XP_005652342.1|kinase-like protein [Coccomyxa subellipsoidea C-169] >gi|384254324|gb|EIE27798.1| kinase-like protein [Coccomyxa subellipsoidea C-169]	AT1G13350.1		 Protein kinase superfamily protein 
Ctaxi_contig_13998|comp32264_c0_seq3	-7.967618979	6.893122117	2.76E-10	5.86E-09	NA	NA	NA	NA	NA
Ctaxi_contig_8452|comp30699_c2_seq1	-7.90264824	2.750152146	9.64E-40	4.25E-37	NA	NA	NA	NA	NA
Ctaxi_contig_16394|comp32713_c2_seq1	-7.88655437	2.59627888	4.04E-14	1.46E-12	NA	NA	NA	NA	NA
Ctaxi_contig_68428|comp37126_c1_seq18	-7.884613794	1.556254962	2.54E-13	8.36E-12	glrp1 protein	gi|159489332|ref|XP_001702651.1|flagellar associated protein [Chlamydomonas reinhardtii] >gi|158280673|gb|EDP06430.1| flagellar associated protein [Chlamydomonas reinhardtii]	NA	NA	NA
Ctaxi_contig_25460|comp34051_c0_seq1	-7.883477968	1.318381957	7.41E-05	0.000517649	p-loop containing nucleoside triphosphate hydrolase partial	"gi|545356178|ref|XP_005643834.1|P-loop containing nucleoside triphosphate hydrolase protein, partial [Coccomyxa subellipsoidea C-169] >gi|384245798|gb|EIE19290.1| P-loop containing nucleoside triphosphate hydrolase protein, partial [Coccomyxa subellipsoidea C-169]"	AT3G60970.1	"ATMRP15,MRP15,ABCC15"	 multidrug resistance-associated protein 15 
Ctaxi_contig_13996|comp32264_c0_seq1	-7.821361942	6.081898262	8.57E-10	1.69E-08	NA	NA	NA	NA	NA
Ctaxi_contig_69746|comp37178_c2_seq10	-7.783722039	1.616159175	5.72E-06	5.36E-05	kinase-like protein	gi|545376523|ref|XP_005652342.1|kinase-like protein [Coccomyxa subellipsoidea C-169] >gi|384254324|gb|EIE27798.1| kinase-like protein [Coccomyxa subellipsoidea C-169]	AT1G13350.1		 Protein kinase superfamily protein 
Ctaxi_contig_9860|comp31230_c1_seq1	-7.782590698	4.580021843	2.62E-93	1.73E-89	NA	NA	NA	NA	NA
Ctaxi_contig_14746|comp32432_c0_seq1	-7.717517612	3.179993786	1.94E-19	1.35E-17	NA	NA	NA	NA	NA
Ctaxi_contig_7650|comp30262_c1_seq1	-7.697166771	2.470373483	8.02E-17	3.96E-15	NA	NA	NA	NA	NA
Ctaxi_contig_6739|comp29524_c0_seq1	-7.645902895	3.061906208	8.03E-07	9.00E-06	NA	NA	NA	NA	NA
Ctaxi_contig_8449|comp30699_c0_seq3	-7.616359519	1.314974592	1.92E-17	1.05E-15	NA	NA	NA	NA	NA
Ctaxi_contig_16137|comp32672_c0_seq8	-7.611137659	3.850671633	9.69E-21	7.71E-19	NA	NA	NA	NA	NA
Ctaxi_contig_30738|comp34619_c1_seq1	-7.545114458	3.042372357	4.12E-48	3.10E-45	NA	NA	NA	NA	NA
Ctaxi_contig_17788|comp32959_c1_seq2	-7.534255185	1.217153405	3.21E-12	9.04E-11	NA	NA	NA	NA	NA
Ctaxi_contig_41892|comp35601_c1_seq5	-7.512249338	1.167231317	8.14E-10	1.61E-08	NA	NA	NA	NA	NA
Ctaxi_contig_53323|comp36339_c0_seq110	-7.486967541	0.985508768	3.66E-05	0.000278724	tetratricopeptide repeat family	gi|298711001|emb|CBJ32307.1|Tetratricopeptide repeat containing protein [Ectocarpus siliculosus]	NA	NA	NA
Ctaxi_contig_7841|comp30393_c1_seq3	-7.472381728	1.249282568	1.49E-12	4.37E-11	NA	NA	NA	NA	NA
Ctaxi_contig_14747|comp32432_c1_seq1	-7.433859636	8.390758406	4.02E-38	1.56E-35	NA	NA	NA	NA	NA
Ctaxi_contig_14748|comp32432_c2_seq1	-7.410143764	8.037872054	6.79E-38	2.55E-35	NA	NA	NA	NA	NA
Ctaxi_contig_35935|comp35103_c0_seq1	-7.405569019	1.101394615	9.71E-13	2.91E-11	NA	NA	NA	NA	NA
Ctaxi_contig_15654|comp32590_c1_seq2	-7.397773545	4.722755691	2.04E-48	1.60E-45	NA	NA	NA	NA	NA
Ctaxi_contig_64312|comp36962_c1_seq9	-7.38488886	1.155012878	5.51E-06	5.18E-05	splicing component of the u5 snrnp and of the spliceosome	"gi|159462482|ref|XP_001689471.1|splicing factor, component of the U5 snRNP and of the spliceosome [Chlamydomonas reinhardtii] >gi|158283459|gb|EDP09209.1| splicing factor, component of the U5 snRNP and of the spliceosome [Chlamydomonas reinhardtii]"	AT1G80070.1	"SUS2,EMB33,EMB177,EMB14"	 Pre-mRNA-processing-splicing factor 
Ctaxi_contig_47983|comp36010_c0_seq8	-7.369578913	1.149061009	7.57E-09	1.28E-07	hypothetical protein COCSUDRAFT_59757	gi|545355103|ref|XP_005643370.1|hypothetical protein COCSUDRAFT_59757 [Coccomyxa subellipsoidea C-169] >gi|384245332|gb|EIE18826.1| hypothetical protein COCSUDRAFT_59757 [Coccomyxa subellipsoidea C-169]	NA	NA	NA
Ctaxi_contig_18088|comp33015_c0_seq7	-7.363554686	1.11677567	3.57E-14	1.30E-12	NA	NA	NA	NA	NA
Ctaxi_contig_46898|comp35933_c1_seq2	-7.34698266	1.097576992	9.67E-08	1.33E-06	NA	NA	NA	NA	NA
Ctaxi_contig_69429|comp37168_c1_seq1	-7.327895739	0.919113598	2.44E-05	0.000193447	cytoplasmic dynein 1b heavy chain	gi|75337416|sp|Q9SMH5.2|DYHC2_CHLRERecName: Full=Cytoplasmic dynein 2 heavy chain 1; AltName: Full=Cytoplasmic dynein heavy chain 1b; Short=cDHC1b >gi|50831331|emb|CAB56748.2| cytoplasmic dynein heavy chain 1b [Chlamydomonas reinhardtii]	NA	NA	NA
Ctaxi_contig_17256|comp32877_c5_seq1	-7.24125214	2.163410037	1.92E-06	1.99E-05	myosin heavy nonmuscle or smooth muscle	gi|189239927|ref|XP_001814139.1|PREDICTED: similar to Myosin heavy chain CG17927-PF isoform 7 [Tribolium castaneum]	AT1G50360.1	"VIIIA,ATVIIIA"	 P-loop containing nucleoside triphosphate hydrolases superfamily protein 
Ctaxi_contig_65653|comp37018_c1_seq1	-7.226524668	0.980239683	1.12E-07	1.52E-06	NA	NA	NA	NA	NA
Ctaxi_contig_14155|comp32307_c0_seq2	-7.206517731	0.991563646	5.40E-12	1.47E-10	NA	NA	NA	NA	NA
Ctaxi_contig_51561|comp36242_c2_seq70	-7.203036625	0.794639084	3.10E-05	0.000240026	alpha-n-acetylglucosaminidase-like	gi|545359315|ref|XP_005645139.1|hypothetical protein COCSUDRAFT_37819 [Coccomyxa subellipsoidea C-169] >gi|384247107|gb|EIE20595.1| hypothetical protein COCSUDRAFT_37819 [Coccomyxa subellipsoidea C-169]	AT5G13690.1	"CYL1,NAGLU"	 alpha-N-acetylglucosaminidase family / NAGLU family 
Ctaxi_contig_12124|comp31863_c0_seq3	-7.201103035	0.977738425	4.99E-08	7.25E-07	d-3-phosphoglycerate dehydrogenase	gi|552840057|ref|XP_005849953.1|hypothetical protein CHLNCDRAFT_143308 [Chlorella variabilis] >gi|307109613|gb|EFN57851.1| hypothetical protein CHLNCDRAFT_143308 [Chlorella variabilis]	AT1G72190.1		 D-isomer specific 2-hydroxyacid dehydrogenase family protein 
Ctaxi_contig_48589|comp36049_c2_seq12	-7.191360338	0.937842614	1.14E-05	9.87E-05	boron transporter	gi|294713684|gb|ADF30179.1|boron transporter [Brassica napus] >gi|294713700|gb|ADF30187.1| boron transporter [Brassica napus]	AT2G47160.1	BOR1	 HCO3- transporter family 
Ctaxi_contig_9962|comp31265_c0_seq1	-7.184594859	0.905371049	4.61E-09	8.06E-08	NA	NA	NA	NA	NA
Ctaxi_contig_70867|comp37227_c2_seq1	-7.118019919	0.762657164	1.84E-07	2.37E-06	NA	NA	NA	NA	NA
Ctaxi_contig_12406|comp31933_c0_seq1	-7.102183952	0.990822015	5.74E-05	0.00041313	NA	NA	NA	NA	NA
Ctaxi_contig_19827|comp33275_c0_seq1	-7.011512619	0.870469518	1.56E-07	2.05E-06	tubulin-specific chaperone c-like	gi|449458285|ref|XP_004146878.1|PREDICTED: tubulin-folding cofactor C-like [Cucumis sativus] >gi|449513139|ref|XP_004164243.1| PREDICTED: tubulin-folding cofactor C-like [Cucumis sativus]	AT4G39920.1	"POR,TFCC"	 C-CAP/cofactor C-like domain-containing protein 
Ctaxi_contig_54643|comp36422_c0_seq27	-7.009709866	0.635256358	5.23E-05	0.000380434	protein arginine n-methyltransferase -like	gi|168059775|ref|XP_001781876.1|protein arginine N-methyltransferase [Physcomitrella patens] >gi|162666683|gb|EDQ53331.1| protein arginine N-methyltransferase [Physcomitrella patens]	AT4G31120.1	"SKB1,ATPRMT5"	 SHK1 binding protein 1 
Ctaxi_contig_17255|comp32877_c4_seq1	-6.944633071	0.879654497	7.83E-05	0.000543633	myosin heavy muscle-like isoform x14	"gi|557753109|ref|XP_005176300.1|PREDICTED: myosin heavy chain, muscle-like isoform X10 [Musca domestica]"	NA	NA	NA
Ctaxi_contig_49493|comp36110_c3_seq2	-6.93533794	0.785373623	1.65E-06	1.73E-05	cre-cyp-13a2 protein	"gi|409109093|gb|AFV13817.1|cytochrome P450 family 3-like 3 protein, partial [Mytilus edulis]"	AT1G47620.1	CYP96A8	" cytochrome P450, family 96, subfamily A, polypeptide 8 "
Ctaxi_contig_1157|comp10080_c0_seq1	-6.934958241	0.860609448	7.41E-05	0.000517649	hypothetical protein VOLCADRAFT_105189	gi|302840413|ref|XP_002951762.1|hypothetical protein VOLCADRAFT_105189 [Volvox carteri f. nagariensis] >gi|300263010|gb|EFJ47213.1| hypothetical protein VOLCADRAFT_105189 [Volvox carteri f. nagariensis]	NA	NA	NA
Ctaxi_contig_12408|comp31933_c0_seq3	-6.929842917	0.841373617	6.35E-05	0.000451099	NA	NA	NA	NA	NA
Ctaxi_contig_6049|comp28544_c0_seq1	-6.857911307	0.812136444	0.000222143	0.001353579	facilitated trehalose transporter tret1-like	gi|158285241|ref|XP_308203.4|AGAP007667-PA [Anopheles gambiae str. PEST] >gi|157019897|gb|EAA04222.4| AGAP007667-PA [Anopheles gambiae str. PEST]	AT1G19450.1		 Major facilitator superfamily protein 
Ctaxi_contig_18151|comp33027_c0_seq4	-6.853540844	0.566038334	0.000102615	0.000690731	nad-dependent epimerase dehydratase	gi|168044144|ref|XP_001774542.1|predicted protein [Physcomitrella patens] >gi|162674097|gb|EDQ60610.1| predicted protein [Physcomitrella patens]	AT1G19690.1		 NAD(P)-binding Rossmann-fold superfamily protein 
Ctaxi_contig_19995|comp33303_c0_seq1	-6.853365253	5.216059599	7.45E-92	3.52E-88	NA	NA	NA	NA	NA
Ctaxi_contig_8451|comp30699_c1_seq2	-6.849494159	4.174647003	2.40E-74	7.22E-71	NA	NA	AT1G07710.1		 Ankyrin repeat family protein 
Ctaxi_contig_8447|comp30699_c0_seq1	-6.837783876	2.800308159	4.06E-29	7.02E-27	NA	NA	NA	NA	NA
Ctaxi_contig_64310|comp36962_c1_seq7	-6.82809421	0.788864465	0.000249155	0.00149638	splicing component of the u5 snrnp and of the spliceosome	"gi|159462482|ref|XP_001689471.1|splicing factor, component of the U5 snRNP and of the spliceosome [Chlamydomonas reinhardtii] >gi|158283459|gb|EDP09209.1| splicing factor, component of the U5 snRNP and of the spliceosome [Chlamydomonas reinhardtii]"	AT1G80070.1	"SUS2,EMB33,EMB177,EMB14"	 Pre-mRNA-processing-splicing factor 
Ctaxi_contig_3840|comp24061_c0_seq1	-6.827567084	0.606471361	1.88E-06	1.95E-05	NA	NA	NA	NA	NA
Ctaxi_contig_26656|comp34168_c0_seq35	-6.782586837	0.578134969	1.95E-05	0.000158942	protein	"gi|159488703|ref|XP_001702342.1|ribosomal protein S7, component of cytosolic 80S ribosome and 40S small subunit [Chlamydomonas reinhardtii] >gi|158271136|gb|EDO96962.1| ribosomal protein S7 [Chlamydomonas reinhardtii]"	AT1G48830.2		 Ribosomal protein S7e family protein 
Ctaxi_contig_21216|comp33478_c1_seq1	-6.77593463	6.210489566	2.13E-35	6.89E-33	NA	NA	NA	NA	NA
Ctaxi_contig_17257|comp32877_c5_seq2	-6.77496179	1.734788406	1.66E-05	0.000137931	myosin heavy nonmuscle or smooth muscle	gi|321476144|gb|EFX87105.1|myosin heavy chain isoform 2 [Daphnia pulex]	NA	NA	NA
Ctaxi_contig_17258|comp32877_c5_seq3	-6.766539937	0.741242304	0.000279552	0.001653692	myosin heavy nonmuscle or smooth muscle	"gi|157110721|ref|XP_001651219.1|myosin heavy chain, nonmuscle or smooth muscle [Aedes aegypti] >gi|108878633|gb|EAT42858.1| AAEL005656-PA [Aedes aegypti]"	AT3G19960.1	ATM1	 myosin 1 
Ctaxi_contig_30737|comp34619_c0_seq1	-6.697695138	0.562624516	8.37E-10	1.66E-08	NA	NA	NA	NA	NA
Ctaxi_contig_45452|comp35829_c0_seq7	-6.688227869	0.46546399	2.22E-05	0.000178154	NA	NA	NA	NA	NA
Ctaxi_contig_16402|comp32715_c2_seq1	-6.68063234	2.258697015	1.74E-08	2.75E-07	atp synthase subunit alpha	gi|493622131|ref|WP_006574328.1|hypothetical protein [Pseudoflavonifractor capillosus] >gi|150270408|gb|EDM97731.1| hypothetical protein BACCAP_04474 [Pseudoflavonifractor capillosus ATCC 29799] >gi|150271077|gb|EDM98346.1| hypothetical protein BACCAP_03832 [Pseudoflavonifractor capillosus ATCC 29799]	NA	NA	NA
Ctaxi_contig_11948|comp31818_c0_seq4	-6.669438411	0.534633509	3.76E-07	4.54E-06	ricin b lectin	gi|496460730|ref|WP_009169575.1|Ricin B lectin [Clostridium sp. DL-VIII] >gi|357170723|gb|EHI98897.1| Ricin B lectin [Clostridium sp. DL-VIII]	NA	NA	NA
Ctaxi_contig_9215|comp31009_c0_seq1	-6.668973372	0.666941226	0.000335727	0.001928679	NA	NA	NA	NA	NA
Ctaxi_contig_7921|comp30435_c0_seq1	-6.666129688	0.535006363	1.19E-08	1.93E-07	von willebrand type a	"gi|383450613|ref|YP_005357334.1|hypothetical protein KQS_06585 [Flavobacterium indicum GPTSA100-9] >gi|504201300|ref|WP_014388402.1| hypothetical protein [Flavobacterium indicum] >gi|380502235|emb|CCG53277.1| Protein of unknown function, putative adhesine [Flavobacterium indicum GPTSA100-9]"	NA	NA	NA
Ctaxi_contig_11945|comp31818_c0_seq1	-6.662133291	0.555681637	1.53E-08	2.44E-07	cadherin-like domain-containing protein	gi|341903492|gb|EGT59427.1|hypothetical protein CAEBREN_31568 [Caenorhabditis brenneri]	NA	NA	NA
Ctaxi_contig_34508|comp34965_c1_seq3	-6.656167894	3.443609506	5.67E-22	5.08E-20	NA	NA	NA	NA	NA
Ctaxi_contig_9858|comp31230_c0_seq1	-6.65169696	5.980517776	5.00E-99	4.13E-95	NA	NA	NA	NA	NA
Ctaxi_contig_16423|comp32720_c3_seq1	-6.628089591	4.004996337	7.05E-18	4.01E-16	NA	NA	NA	NA	NA
Ctaxi_contig_68430|comp37126_c1_seq20	-6.62191069	0.432756795	6.99E-07	7.96E-06	glrp1 protein	gi|159489332|ref|XP_001702651.1|flagellar associated protein [Chlamydomonas reinhardtii] >gi|158280673|gb|EDP06430.1| flagellar associated protein [Chlamydomonas reinhardtii]	NA	NA	NA
Ctaxi_contig_41893|comp35601_c2_seq1	-6.601955668	3.567463982	4.89E-26	6.41E-24	NA	NA	NA	NA	NA
Ctaxi_contig_6770|comp29582_c0_seq1	-6.600081822	0.615347805	0.000378193	0.002134054	NA	NA	NA	NA	NA
Ctaxi_contig_9643|comp31162_c1_seq1	-6.594512898	5.820416177	1.21E-25	1.52E-23	NA	NA	NA	NA	NA
Ctaxi_contig_39743|comp35442_c1_seq2	-6.555687173	0.372954606	1.10E-05	9.56E-05	NA	NA	NA	NA	NA
Ctaxi_contig_12143|comp31867_c1_seq1	-6.554730221	2.031237729	5.65E-17	2.87E-15	NA	NA	NA	NA	NA
Ctaxi_contig_11009|comp31576_c0_seq1	-6.484777588	0.336830058	1.34E-06	1.44E-05	nudc domain-containing protein 2	gi|545355944|ref|XP_005643738.1|DUF382-domain-containing protein [Coccomyxa subellipsoidea C-169] >gi|384245701|gb|EIE19194.1| DUF382-domain-containing protein [Coccomyxa subellipsoidea C-169]	NA	NA	NA
Ctaxi_contig_7056|comp29853_c2_seq1	-6.430243894	0.328470213	1.24E-06	1.33E-05	elongation factor-1	"gi|118399778|ref|XP_001032213.1|translation elongation factor EF-1, subunit alpha [Tetrahymena thermophila] >gi|89286552|gb|EAR84550.1| translation elongation factor EF-1, subunit alpha [Tetrahymena thermophila SB210]"	AT5G60390.2		 GTP binding Elongation factor Tu family protein 
Ctaxi_contig_43012|comp35679_c0_seq11	-6.411806509	0.478299125	0.000580248	0.003095531	isco activase-like protein	"gi|545374399|ref|XP_005651490.1|hypothetical protein COCSUDRAFT_11792, partial [Coccomyxa subellipsoidea C-169] >gi|384253471|gb|EIE26946.1| hypothetical protein COCSUDRAFT_11792, partial [Coccomyxa subellipsoidea C-169]"	AT1G73110.1		 P-loop containing nucleoside triphosphate hydrolases superfamily protein 
Ctaxi_contig_25248|comp34032_c4_seq4	-6.397642176	7.478681211	4.03E-13	1.29E-11	serine threonine-protein phosphatase 6 regulatory ankyrin repeat subunit c-like	gi|123431386|ref|XP_001308149.1|hypothetical protein [Trichomonas vaginalis G3] >gi|121889814|gb|EAX95219.1| hypothetical protein TVAG_171080 [Trichomonas vaginalis G3]	AT5G51160.1		 Ankyrin repeat family protein 
Ctaxi_contig_11947|comp31818_c0_seq3	-6.389735899	0.322833951	5.67E-06	5.31E-05	NA	NA	NA	NA	NA
Ctaxi_contig_17265|comp32877_c5_seq10	-6.371048319	0.449371202	0.000619609	0.003275534	myosin heavy chain	gi|501292293|dbj|BAN20457.1|myosin heavy chain [Riptortus pedestris]	NA	NA	NA
Ctaxi_contig_72134|comp871469_c0_seq1	-6.371047178	0.449371202	0.000619793	0.003275823	NA	NA	NA	NA	NA
Ctaxi_contig_34515|comp34965_c2_seq1	-6.36111506	2.933602995	1.59E-20	1.25E-18	scp-like extracellular	gi|496582164|ref|WP_009282003.1|hypothetical protein [Fibrisoma limi] >gi|387845020|emb|CCH53421.1| hypothetical protein BN8_02515 [Fibrisoma limi BUZ 3]	NA	NA	NA
Ctaxi_contig_29053|comp34442_c1_seq6	-6.343993274	0.421420826	0.000350204	0.002002796	NA	NA	NA	NA	NA
Ctaxi_contig_19996|comp33303_c1_seq1	-6.334506498	4.280865082	8.41E-55	1.03E-51	NA	NA	NA	NA	NA
Ctaxi_contig_7155|comp29946_c0_seq1	-6.329069547	0.41989258	0.000668547	0.00349272	aspartic protease	gi|552812896|ref|XP_005843817.1|hypothetical protein CHLNCDRAFT_59800 [Chlorella variabilis] >gi|307103455|gb|EFN51715.1| hypothetical protein CHLNCDRAFT_59800 [Chlorella variabilis]	AT1G62290.2		 Saposin-like aspartyl protease family protein 
Ctaxi_contig_40916|comp35541_c0_seq9	-6.326049974	0.366277682	2.47E-06	2.50E-05	tubulin tyrosine ligase	gi|384484740|gb|EIE76920.1|hypothetical protein RO3G_01624 [Rhizopus delemar RA 99-880]	AT1G15810.1		" S15/NS1, RNA-binding protein "
Ctaxi_contig_10534|comp31424_c0_seq1	-6.311505052	6.734964463	1.64E-118	1.81E-114	NA	NA	NA	NA	NA
Ctaxi_contig_859|comp6347_c0_seq1	-6.285859573	0.389841883	0.000717705	0.003712563	NA	NA	NA	NA	NA
Ctaxi_contig_11595|comp31727_c1_seq2	-6.285858152	0.389841883	0.000717949	0.003713244	NA	NA	NA	NA	NA
Ctaxi_contig_9984|comp31270_c1_seq1	-6.285853438	0.389841883	0.000718759	0.003716302	NA	NA	NA	NA	NA
Ctaxi_contig_8463|comp30706_c1_seq1	-6.276918154	3.548873357	5.92E-05	0.000423929	NA	NA	NA	NA	NA
Ctaxi_contig_72124|comp825430_c0_seq1	-6.257070624	0.360730325	0.000410927	0.00229641	NA	NA	NA	NA	NA
Ctaxi_contig_21217|comp33478_c1_seq2	-6.255376885	5.764202113	7.66E-29	1.30E-26	NA	NA	NA	NA	NA
Ctaxi_contig_3923|comp24266_c0_seq1	-6.24125049	0.359196453	0.000783287	0.003996129	NA	NA	NA	NA	NA
Ctaxi_contig_2035|comp14794_c0_seq1	-6.241249752	0.359196453	0.000783419	0.003996189	cell-wall-anchored protein (lpxtg motif)	gi|155966356|gb|ABU41130.1|putative SPT transcription factor family member [Lepeophtheirus salmonis]	NA	NA	NA
Ctaxi_contig_12151|comp31873_c0_seq1	-6.222763792	0.302879516	2.49E-05	0.000197075	NA	NA	NA	NA	NA
Ctaxi_contig_9861|comp31230_c1_seq2	-6.213179956	4.574315736	2.27E-71	6.26E-68	NA	NA	NA	NA	NA
Ctaxi_contig_17259|comp32877_c5_seq4	-6.195287569	0.327932241	0.00084302	0.004252288	myosin heavy nonmuscle or smooth muscle	gi|343183153|dbj|BAK61429.1|myosin heavy chain type a [Marsupenaeus japonicus]	AT1G50360.1	"VIIIA,ATVIIIA"	 P-loop containing nucleoside triphosphate hydrolases superfamily protein 
Ctaxi_contig_12376|comp31926_c0_seq2	-6.195286771	0.327932241	0.000843167	0.004252384	NA	NA	NA	NA	NA
Ctaxi_contig_13496|comp32174_c0_seq1	-6.174748154	1.718687089	3.47E-17	1.83E-15	tubulin alpha chain	"gi|403362780|gb|EJY81124.1|Alpha tubulin,putative [Oxytricha trifallax]"	AT4G14960.2	TUA6	 Tubulin/FtsZ family protein 
Ctaxi_contig_9862|comp31230_c1_seq3	-6.155719414	5.167455413	6.28E-92	3.46E-88	NA	NA	NA	NA	NA
Ctaxi_contig_17262|comp32877_c5_seq7	-6.147755492	0.296023692	0.00091977	0.004572459	myosin heavy chain	"gi|557753109|ref|XP_005176300.1|PREDICTED: myosin heavy chain, muscle-like isoform X10 [Musca domestica]"	NA	NA	NA
Ctaxi_contig_142|comp2485_c0_seq2	-6.136029486	0.319466086	0.000912143	0.004537237	NA	NA	NA	NA	NA
Ctaxi_contig_66899|comp37068_c1_seq4	-6.08135602	1.03552036	4.37E-05	0.000325318	zinc finger ccch domain-containing protein 30-like	gi|302853991|ref|XP_002958507.1|hypothetical protein VOLCADRAFT_99797 [Volvox carteri f. nagariensis] >gi|300256154|gb|EFJ40427.1| hypothetical protein VOLCADRAFT_99797 [Volvox carteri f. nagariensis]	AT5G12850.1		 CCCH-type zinc finger protein with ARM repeat domain 
Ctaxi_contig_19646|comp33239_c0_seq2	-6.055751712	2.858681277	2.71E-13	8.90E-12	NA	NA	NA	NA	NA
Ctaxi_contig_10249|comp31343_c0_seq1	-6.018870187	1.08267564	0.000107295	0.000717266	NA	NA	NA	NA	NA
Ctaxi_contig_36769|comp35186_c5_seq1	-5.969512362	1.334475105	4.26E-08	6.27E-07	NA	NA	NA	NA	NA
Ctaxi_contig_67395|comp37090_c0_seq27	-5.9673249	1.070468695	0.001447853	0.006743178	pentatricopeptide repeat-containing protein at5g02860-like	gi|159463546|ref|XP_001690003.1|predicted protein [Chlamydomonas reinhardtii] >gi|158283991|gb|EDP09741.1| predicted protein [Chlamydomonas reinhardtii]	AT2G31400.1	GUN1	 genomes uncoupled 1 
Ctaxi_contig_9980|comp31270_c0_seq1	-5.96697144	2.028082828	8.82E-05	0.000604981	NA	NA	NA	NA	NA
Ctaxi_contig_35876|comp35097_c1_seq6	-5.943709796	1.873282387	8.11E-07	9.08E-06	spt transcription factor family member	gi|155966356|gb|ABU41130.1|putative SPT transcription factor family member [Lepeophtheirus salmonis]	NA	NA	NA
Ctaxi_contig_11010|comp31576_c0_seq2	-5.937153738	0.892139318	7.13E-08	1.00E-06	nudc domain-containing protein 2	gi|545355944|ref|XP_005643738.1|DUF382-domain-containing protein [Coccomyxa subellipsoidea C-169] >gi|384245701|gb|EIE19194.1| DUF382-domain-containing protein [Coccomyxa subellipsoidea C-169]	AT5G53400.1	BOB1	 HSP20-like chaperones superfamily protein 
Ctaxi_contig_10759|comp31493_c0_seq1	-5.929825797	1.253445906	0.000818499	0.004148231	NA	NA	NA	NA	NA
Ctaxi_contig_8801|comp30846_c2_seq1	-5.912843893	0.879722726	1.09E-09	2.13E-08	NA	NA	NA	NA	NA
Ctaxi_contig_13490|comp32172_c0_seq2	-5.909228157	0.856883431	2.18E-10	4.68E-09	NA	NA	NA	NA	NA
Ctaxi_contig_15657|comp32590_c2_seq3	-5.897476557	5.75246818	6.33E-62	9.96E-59	NA	NA	NA	NA	NA
Ctaxi_contig_24231|comp33900_c1_seq1	-5.80218527	0.675679183	4.13E-06	4.01E-05	NA	NA	NA	NA	NA
Ctaxi_contig_11946|comp31818_c0_seq2	-5.775768853	1.347896239	1.62E-09	3.07E-08	NA	NA	NA	NA	NA
Ctaxi_contig_15652|comp32590_c0_seq1	-5.772597365	8.569684228	7.10E-80	2.35E-76	NA	NA	NA	NA	NA
Ctaxi_contig_16132|comp32672_c0_seq3	-5.739685839	3.199342707	2.62E-37	9.12E-35	NA	NA	NA	NA	NA
Ctaxi_contig_5838|comp28311_c0_seq1	-5.693968673	0.812498784	5.64E-05	0.000407064	NA	NA	NA	NA	NA
Ctaxi_contig_28568|comp34388_c1_seq1	-5.685934478	0.81101557	7.65E-05	0.000532451	NA	NA	NA	NA	NA
Ctaxi_contig_34506|comp34965_c1_seq1	-5.679771401	1.521473765	6.07E-08	8.68E-07	NA	NA	NA	NA	NA
Ctaxi_contig_42082|comp35612_c2_seq8	-5.655690137	0.921773697	0.000298057	0.001745037	NA	NA	NA	NA	NA
Ctaxi_contig_35877|comp35097_c1_seq7	-5.592713278	5.577003653	2.81E-33	7.86E-31	spt transcription factor family member	gi|509391706|gb|AGN29634.1|SPT transcription factor family member [Acartia pacifica]	NA	NA	NA
Ctaxi_contig_3421|comp19791_c1_seq1	-5.587950113	1.244007933	0.000347879	0.00199122	NA	NA	NA	NA	NA
Ctaxi_contig_11949|comp31818_c0_seq5	-5.576788914	1.14225772	4.67E-09	8.15E-08	NA	NA	NA	NA	NA
Ctaxi_contig_36276|comp35133_c0_seq1	-5.520187252	4.14971427	1.06E-48	8.53E-46	NA	NA	NA	NA	NA
Ctaxi_contig_16783|comp32789_c3_seq3	-5.485365183	0.56162973	4.68E-09	8.16E-08	NA	NA	NA	NA	NA
Ctaxi_contig_21215|comp33478_c0_seq1	-5.481436928	1.994142654	1.48E-12	4.33E-11	NA	NA	NA	NA	NA
Ctaxi_contig_35639|comp35079_c0_seq2	-5.463876046	0.443394937	0.000432152	0.00239759	clip-associating protein	gi|302837169|ref|XP_002950144.1|CLIP-associating protein [Volvox carteri f. nagariensis] >gi|300264617|gb|EFJ48812.1| CLIP-associating protein [Volvox carteri f. nagariensis]	AT2G20190.1	"ATCLASP,CLASP"	 CLIP-associated protein 
Ctaxi_contig_15656|comp32590_c2_seq2	-5.45762321	6.831662991	5.33E-59	8.01E-56	spt transcription factor family member	gi|509391706|gb|AGN29634.1|SPT transcription factor family member [Acartia pacifica]	NA	NA	NA
Ctaxi_contig_36280|comp35133_c7_seq2	-5.422322959	4.620723349	1.47E-44	9.56E-42	NA	NA	NA	NA	NA
Ctaxi_contig_8369|comp30667_c0_seq1	-5.408570648	1.17675705	0.000251019	0.00150635	"hypothetical protein LOTGIDRAFT_142729, partial"	"gi|556109917|gb|ESO98569.1|hypothetical protein LOTGIDRAFT_142729, partial [Lottia gigantea]"	NA	NA	NA
Ctaxi_contig_8489|comp30715_c0_seq1	-5.407831013	0.611095475	0.000359735	0.002048549	cytochrome b	gi|39980696|ref|NP_950234.1|cytochrome b [Eurypharynx pelecanoides] >gi|38453926|dbj|BAD02181.1| cytochrome b [Eurypharynx pelecanoides]	ATMG00220.1	COB	 apocytochrome b 
Ctaxi_contig_4111|comp24854_c0_seq1	-5.398986207	0.5891458	0.000106508	0.000713226	NA	NA	NA	NA	NA
Ctaxi_contig_896|comp6703_c0_seq1	-5.395703149	0.640125343	0.000780112	0.003984856	glycoside hydrolase	gi|545354624|ref|XP_005643146.1|glycoside hydrolase [Coccomyxa subellipsoidea C-169] >gi|384245106|gb|EIE18602.1| glycoside hydrolase [Coccomyxa subellipsoidea C-169]	AT3G10890.1		 Glycosyl hydrolase superfamily protein 
Ctaxi_contig_33908|comp34910_c1_seq6	-5.382897293	1.670048121	8.63E-14	3.02E-12	hypothetical protein CHLNCDRAFT_142087	gi|552841474|ref|XP_005850317.1|hypothetical protein CHLNCDRAFT_142087 [Chlorella variabilis] >gi|307109978|gb|EFN58215.1| hypothetical protein CHLNCDRAFT_142087 [Chlorella variabilis]	NA	NA	NA
Ctaxi_contig_68023|comp37110_c10_seq1	-5.35208271	6.153978063	8.56E-57	1.18E-53	NA	NA	NA	NA	NA
Ctaxi_contig_831|comp5923_c0_seq1	-5.342102052	0.559190529	0.000213731	0.001310867	hypothetical protein VOLCADRAFT_105189	gi|302840413|ref|XP_002951762.1|hypothetical protein VOLCADRAFT_105189 [Volvox carteri f. nagariensis] >gi|300263010|gb|EFJ47213.1| hypothetical protein VOLCADRAFT_105189 [Volvox carteri f. nagariensis]	NA	NA	NA
Ctaxi_contig_5572|comp27975_c0_seq1	-5.310203648	0.563741947	0.000545908	0.002937945	carbonate dehydratase	gi|302838925|ref|XP_002951020.1|hypothetical protein VOLCADRAFT_120938 [Volvox carteri f. nagariensis] >gi|300263715|gb|EFJ47914.1| hypothetical protein VOLCADRAFT_120938 [Volvox carteri f. nagariensis]	AT3G01500.1	"CA1,ATBCA1,SABP3,ATSABP3"	 carbonic anhydrase 1 
Ctaxi_contig_6471|comp29315_c0_seq2	-5.308644692	6.834125683	2.68E-42	1.41E-39	NA	NA	NA	NA	NA
Ctaxi_contig_5464|comp27890_c0_seq2	-5.296276385	0.508431704	0.000114267	0.000757287	NA	NA	NA	NA	NA
Ctaxi_contig_11573|comp31720_c0_seq1	-5.293901544	1.357678299	0.000788046	0.004016069	cytochrome oxidase subunit partial	gi|357197269|gb|AET62630.1|cytochrome c oxidase subunit I (mitochondrion) [Trissolcus basalis]	ATMG01360.1	COX1	 cytochrome  oxidase 
Ctaxi_contig_23648|comp33819_c2_seq20	-5.292482203	1.403293785	0.000119175	0.000784938	dehydration responsive domain partial	gi|496592573|ref|WP_009288698.1|hypothetical protein [Halomonas titanicae] >gi|445563933|gb|ELY20072.1| hypothetical protein HALTITAN_3297 [Halomonas titanicae BH1]	NA	NA	NA
Ctaxi_contig_6470|comp29315_c0_seq1	-5.291797088	7.483686229	1.77E-50	1.62E-47	NA	NA	NA	NA	NA
Ctaxi_contig_6672|comp29470_c0_seq1	-5.272485085	0.536346259	0.000649408	0.003410527	NA	NA	NA	NA	NA
Ctaxi_contig_33813|comp34902_c1_seq35	-5.248916	4.843047802	2.24E-06	2.29E-05	NA	NA	NA	NA	NA
Ctaxi_contig_28750|comp34409_c0_seq3	-5.246282854	0.478641838	7.31E-06	6.65E-05	actin	gi|330799500|ref|XP_003287782.1|hypothetical protein DICPUDRAFT_72359 [Dictyostelium purpureum] >gi|330804021|ref|XP_003289998.1| hypothetical protein DICPUDRAFT_92405 [Dictyostelium purpureum] >gi|330804035|ref|XP_003290005.1| hypothetical protein DICPUDRAFT_48914 [Dictyostelium purpureum] >gi|325079896|gb|EGC33475.1| hypothetical protein DICPUDRAFT_92405 [Dictyostelium purpureum] >gi|325079903|gb|EGC33482.1| hypothetical protein DICPUDRAFT_48914 [Dictyostelium purpureum] >gi|325082192|gb|EGC35682.1| hypothetical protein DICPUDRAFT_72359 [Dictyostelium purpureum]	AT3G12110.1	ACT11	 actin-11 
Ctaxi_contig_41895|comp35601_c2_seq3	-5.246041037	2.001650397	1.54E-10	3.40E-09	NA	NA	NA	NA	NA
Ctaxi_contig_16422|comp32720_c0_seq3	-5.240819096	4.338836994	3.58E-17	1.88E-15	NA	NA	NA	NA	NA
Ctaxi_contig_17785|comp32959_c0_seq1	-5.232458973	3.246690558	6.44E-28	9.99E-26	NA	NA	NA	NA	NA
Ctaxi_contig_68003|comp37110_c1_seq1	-5.220309007	6.940435358	5.20E-71	1.23E-67	NA	NA	NA	NA	NA
Ctaxi_contig_19740|comp33260_c0_seq1	-5.21431917	0.473936974	0.00056087	0.003006715	arginine kinase	gi|226693231|dbj|BAH56608.1|arginine kinase 1 [Neocaridina denticulata]	NA	NA	NA
Ctaxi_contig_6014|comp28492_c0_seq1	-5.190153397	2.985567562	0.00040549	0.002268328	cytochrome oxidase subunit ii	"gi|399763967|gb|AFP50410.1|cytochrome c oxidase subunit II, partial (mitochondrion) [Rhinusa brondelii]"	ATMG00160.1	COX2	 cytochrome oxidase 2 
Ctaxi_contig_29048|comp34442_c1_seq1	-5.186057393	1.002049903	0.000738066	0.003800038	NA	NA	NA	NA	NA
Ctaxi_contig_17789|comp32959_c1_seq3	-5.182700756	3.581674425	2.36E-38	9.38E-36	NA	NA	NA	NA	NA
Ctaxi_contig_16788|comp32789_c3_seq8	-5.159364495	1.075231512	7.61E-07	8.58E-06	NA	NA	NA	NA	NA
Ctaxi_contig_13381|comp32146_c0_seq1	-5.137184775	9.083838316	7.34E-24	7.88E-22	NA	NA	NA	NA	NA
Ctaxi_contig_11739|comp31764_c0_seq1	-5.133627994	1.478250593	2.05E-14	7.63E-13	translation elongation factor ef- subunit	gi|110225900|gb|ABG56231.1|translation elongation factor-like protein [Karlodinium veneficum]	AT5G60390.3		 GTP binding Elongation factor Tu family protein 
Ctaxi_contig_5997|comp28473_c1_seq1	-5.127225173	0.44807436	0.001387948	0.006518664	NA	NA	NA	NA	NA
Ctaxi_contig_9642|comp31162_c0_seq2	-5.115549424	1.872322803	6.70E-08	9.51E-07	NA	NA	NA	NA	NA
Ctaxi_contig_25186|comp34025_c3_seq6	-5.109120868	1.666972991	1.78E-08	2.80E-07	NA	NA	NA	NA	NA
Ctaxi_contig_9301|comp31043_c0_seq1	-5.105784458	7.512035955	1.28E-70	2.81E-67	peptidoglycan bound protein	gi|155371357|ref|YP_001426891.1|hypothetical protein ATCV1_z410R [Acanthocystis turfacea Chlorella virus 1] >gi|155124677|gb|ABT16544.1| hypothetical protein ATCV1_z410R [Acanthocystis turfacea Chlorella virus 1]	NA	NA	NA
Ctaxi_contig_18443|comp33065_c1_seq25	-5.098612681	0.312227972	1.59E-07	2.08E-06	ankyrin repeat protein	"gi|123398895|ref|XP_001301365.1|ankyrin repeat protein [Trichomonas vaginalis G3] >gi|121882538|gb|EAX88435.1| ankyrin repeat protein, putative [Trichomonas vaginalis G3]"	AT2G03430.1		 Ankyrin repeat family protein 
Ctaxi_contig_30538|comp34599_c0_seq4	-5.09711455	1.788795799	9.66E-17	4.73E-15	NA	NA	NA	NA	NA
Ctaxi_contig_11108|comp31599_c0_seq3	-5.084498554	3.802429898	1.27E-15	5.51E-14	clavaminate synthase-like protein	gi|545368904|ref|XP_005649224.1|Clavaminate synthase-like protein [Coccomyxa subellipsoidea C-169] >gi|384251202|gb|EIE24680.1| Clavaminate synthase-like protein [Coccomyxa subellipsoidea C-169]	NA	NA	NA
Ctaxi_contig_481|comp3871_c0_seq1	-5.084435818	0.418586501	0.001498939	0.006953665	NA	NA	NA	NA	NA
Ctaxi_contig_7141|comp29930_c0_seq1	-5.084258121	0.385412087	0.000699105	0.003631128	peptidyl-prolyl cis-trans isomerase	gi|386836977|ref|YP_006242035.1|peptidyl-prolyl cis-trans isomerase [Streptomyces hygroscopicus subsp. jinggangensis 5008] >gi|474979252|ref|YP_007689718.1| peptidyl-prolyl cis-trans isomerase [Streptomyces hygroscopicus subsp. jinggangensis TL01] >gi|504482406|ref|WP_014669508.1| peptidylprolyl isomerase [Streptomyces hygroscopicus] >gi|374097278|gb|AEY86162.1| peptidyl-prolyl cis-trans isomerase [Streptomyces hygroscopicus subsp. jinggangensis 5008] >gi|451790335|gb|AGF60384.1| peptidyl-prolyl cis-trans isomerase [Streptomyces hygroscopicus subsp. jinggangensis TL01]	AT4G38740.1	ROC1	 rotamase CYP 1 
Ctaxi_contig_6658|comp29451_c0_seq1	-5.077132441	0.342847317	5.15E-06	4.87E-05	NA	NA	NA	NA	NA
Ctaxi_contig_15917|comp32638_c0_seq4	-5.065963381	4.192324537	2.92E-34	8.62E-32	NA	NA	NA	NA	NA
Ctaxi_contig_23939|comp33858_c0_seq3	-5.064550051	0.855402902	0.000205836	0.001267074	NA	NA	NA	NA	NA
Ctaxi_contig_26492|comp34150_c4_seq1	-5.051242675	0.751010172	2.01E-09	3.72E-08	NA	NA	NA	NA	NA
Ctaxi_contig_33783|comp34902_c1_seq5	-5.009993266	5.146145944	5.47E-12	1.49E-10	NA	NA	NA	NA	NA
Ctaxi_contig_16557|comp32749_c0_seq2	-4.99880445	2.396613211	0.000163232	0.001037479	spt transcription factor family member	gi|509391704|gb|AGN29633.1|SPT transcription factor family member [Acartia pacifica]	NA	NA	NA
Ctaxi_contig_15265|comp32529_c0_seq3	-4.994819631	0.357871688	0.001765739	0.007958953	NA	NA	NA	NA	NA
Ctaxi_contig_8156|comp30561_c1_seq1	-4.993439838	0.322917826	5.98E-06	5.57E-05	eukaryotic translation elongation factor 1 alpha	"gi|298711872|emb|CBJ32893.1|EEF1A2, eukaryotic translation elongation factor 1 alpha [Ectocarpus siliculosus] >gi|298711873|emb|CBJ32894.1| EEF1A1, eukaryotic translation elongation factor 1 alpha [Ectocarpus siliculosus]"	AT1G07930.2		 GTP binding Elongation factor Tu family protein 
Ctaxi_contig_8970|comp30910_c0_seq2	-4.976783865	0.329671077	0.001109774	0.005388095	NA	NA	NA	NA	NA
Ctaxi_contig_19645|comp33239_c0_seq1	-4.961788499	4.392788694	8.06E-18	4.56E-16	NA	NA	NA	NA	NA
Ctaxi_contig_4703|comp26224_c0_seq1	-4.941354443	0.291524949	0.000902296	0.004499089	troponin invertebrate	gi|225714082|gb|ACO12887.1|Troponin T [Lepeophtheirus salmonis]	NA	NA	NA
Ctaxi_contig_7433|comp30127_c0_seq1	-4.941353268	0.291524949	0.000902027	0.004498428	cytochrome c oxidase subunit iii	gi|398660219|gb|AFP16883.1|cytochrome c oxidase subunit III (mitochondrion) [Anaspis sp. BMNH 840206]	ATMG00730.1	COX3	 cytochrome c oxidase subunit 3 
Ctaxi_contig_15655|comp32590_c2_seq1	-4.934972782	3.968595068	4.30E-19	2.91E-17	NA	NA	NA	NA	NA
Ctaxi_contig_14737|comp32430_c1_seq1	-4.929038233	0.297758463	0.001217053	0.005816649	cysteine protease	"gi|400180445|gb|AFP73359.1|cysteine protease, partial [Solanum chilense]"	AT3G48340.1		 Cysteine proteinases superfamily protein 
Ctaxi_contig_65200|comp37002_c1_seq53	-4.928200888	0.81733775	0.000104489	0.000701916	NA	NA	NA	NA	NA
Ctaxi_contig_55444|comp36470_c2_seq1	-4.922635538	7.587159195	3.97E-71	1.01E-67	hypothetical protein VOLCADRAFT_92815	gi|302841256|ref|XP_002952173.1|hypothetical protein VOLCADRAFT_92815 [Volvox carteri f. nagariensis] >gi|300262438|gb|EFJ46644.1| hypothetical protein VOLCADRAFT_92815 [Volvox carteri f. nagariensis]	NA	NA	NA
Ctaxi_contig_22133|comp33622_c1_seq2	-4.912116348	1.223468568	1.08E-05	9.38E-05	mip18 family protein at1g68310-like	gi|194692926|gb|ACF80547.1|unknown [Zea mays] >gi|195609216|gb|ACG26438.1| hypothetical protein [Zea mays] >gi|195643750|gb|ACG41343.1| hypothetical protein [Zea mays] >gi|413919387|gb|AFW59319.1| hypothetical protein ZEAMMB73_301781 [Zea mays]	AT1G68310.2	AE7	 Protein of unknown function (DUF59) 
Ctaxi_contig_37216|comp35217_c1_seq1	-4.899992053	3.326159199	4.70E-17	2.41E-15	NA	NA	NA	NA	NA
Ctaxi_contig_48049|comp36014_c0_seq9	-4.894361943	3.802025821	1.49E-32	3.84E-30	NA	NA	NA	NA	NA
Ctaxi_contig_10693|comp31480_c1_seq1	-4.859837084	1.393600138	0.000935665	0.004641662	NA	NA	NA	NA	NA
Ctaxi_contig_3420|comp19791_c0_seq1	-4.842742281	3.600357866	0.001306356	0.006187961	NA	NA	NA	NA	NA
Ctaxi_contig_6987|comp29791_c0_seq1	-4.829774355	1.04274635	0.000464247	0.002555061	protein	gi|552847052|ref|XP_005851767.1|hypothetical protein CHLNCDRAFT_49465 [Chlorella variabilis] >gi|307111431|gb|EFN59665.1| hypothetical protein CHLNCDRAFT_49465 [Chlorella variabilis]	NA	NA	NA
Ctaxi_contig_7236|comp29998_c0_seq1	-4.821540709	0.63740585	0.00055271	0.002970142	glyceraldehyde-3-phosphate dehydrogenase	gi|284177792|gb|ADB81489.1|glyceraldehyde-3-phosphate dehydrogenase [Derbesia sp. 2773-1]	AT1G42970.1	GAPB	 glyceraldehyde-3-phosphate dehydrogenase B subunit 
Ctaxi_contig_50109|comp36155_c2_seq2	-4.813808762	2.263495424	7.88E-08	1.10E-06	ribosomal protein l24	"gi|308809149|ref|XP_003081884.1|RK24_TOBAC 50S ribosomal protein L24, chloroplast precursor (ISS) [Ostreococcus tauri] >gi|116060351|emb|CAL55687.1| RK24_TOBAC 50S ribosomal protein L24, chloroplast precursor (ISS) [Ostreococcus tauri]"	AT5G54600.1		 Translation protein SH3-like family protein 
Ctaxi_contig_70864|comp37227_c1_seq2	-4.795103888	5.806691836	1.38E-15	5.97E-14	NA	NA	NA	NA	NA
Ctaxi_contig_58061|comp36628_c3_seq4	-4.782220442	4.387091378	1.73E-31	3.96E-29	NA	NA	NA	NA	NA
Ctaxi_contig_23276|comp33775_c1_seq1	-4.778920597	8.175432138	2.50E-36	8.33E-34	NA	NA	NA	NA	NA
Ctaxi_contig_13797|comp32224_c0_seq1	-4.769107727	2.958187058	0.000355779	0.002029759	NA	NA	NA	NA	NA
Ctaxi_contig_21314|comp33494_c2_seq1	-4.758564698	0.843519284	6.14E-10	1.23E-08	NA	NA	NA	NA	NA
Ctaxi_contig_9303|comp31043_c0_seq3	-4.743386559	4.434142861	4.99E-44	3.05E-41	NA	NA	NA	NA	NA
Ctaxi_contig_35939|comp35103_c1_seq3	-4.742235296	0.547923238	2.99E-07	3.67E-06	NA	NA	NA	NA	NA
Ctaxi_contig_35879|comp35097_c2_seq1	-4.738777487	4.618371233	8.05E-35	2.51E-32	NA	NA	NA	NA	NA
Ctaxi_contig_7911|comp30433_c0_seq1	-4.736464374	0.938722823	0.000542745	0.002922352	spt transcription factor family member	gi|509391704|gb|AGN29633.1|SPT transcription factor family member [Acartia pacifica]	NA	NA	NA
Ctaxi_contig_15918|comp32638_c0_seq5	-4.733123631	5.743509707	6.66E-54	7.59E-51	NA	NA	NA	NA	NA
Ctaxi_contig_38162|comp35305_c2_seq6	-4.732265	2.023115624	1.70E-09	3.19E-08	NA	NA	NA	NA	NA
Ctaxi_contig_35882|comp35097_c2_seq4	-4.731666809	3.3333911	6.19E-22	5.52E-20	NA	NA	NA	NA	NA
Ctaxi_contig_23551|comp33810_c2_seq15	-4.710086349	3.370661981	1.24E-14	4.79E-13	NA	NA	NA	NA	NA
Ctaxi_contig_14738|comp32430_c1_seq2	-4.704387578	2.134972471	0.001130601	0.005466724	NA	NA	NA	NA	NA
Ctaxi_contig_8490|comp30715_c0_seq2	-4.68567076	0.553388483	0.002218642	0.009674425	cytochrome b	gi|290544753|gb|ADD37204.1|cytochrome b [Triops longicaudatus]	ATMG00220.1	COB	 apocytochrome b 
Ctaxi_contig_21075|comp33458_c0_seq5	-4.679033716	2.756916262	3.70E-08	5.51E-07	NA	NA	NA	NA	NA
Ctaxi_contig_29049|comp34442_c1_seq2	-4.646586556	1.317898254	0.002503247	0.010693895	NA	NA	NA	NA	NA
Ctaxi_contig_39949|comp35458_c1_seq1	-4.641723712	5.340850186	2.24E-31	5.00E-29	tetrapyrrole-binding chloroplastic-like	gi|302841623|ref|XP_002952356.1|hypothetical protein VOLCADRAFT_75357 [Volvox carteri f. nagariensis] >gi|300262292|gb|EFJ46499.1| hypothetical protein VOLCADRAFT_75357 [Volvox carteri f. nagariensis]	AT3G59400.1	GUN4	 enzyme binding;tetrapyrrole binding 
Ctaxi_contig_6757|comp29560_c0_seq1	-4.636042223	1.866268717	0.000176453	0.001108922	glycosyltransferase family 5 protein	gi|545360688|ref|XP_005645703.1|granule-bound starch synthase [Coccomyxa subellipsoidea C-169] >gi|384247673|gb|EIE21159.1| granule-bound starch synthase [Coccomyxa subellipsoidea C-169]	AT1G32900.1		 UDP-Glycosyltransferase superfamily protein 
Ctaxi_contig_13489|comp32172_c0_seq1	-4.635134667	1.375492111	4.33E-10	8.90E-09	NA	NA	NA	NA	NA
Ctaxi_contig_8635|comp30780_c0_seq1	-4.634217541	3.73587245	1.21E-30	2.45E-28	NA	NA	NA	NA	NA
Ctaxi_contig_66898|comp37068_c1_seq3	-4.631549374	3.099144666	0.000280255	0.001657255	zinc finger ccch domain-containing protein 30-like	gi|302853991|ref|XP_002958507.1|hypothetical protein VOLCADRAFT_99797 [Volvox carteri f. nagariensis] >gi|300256154|gb|EFJ40427.1| hypothetical protein VOLCADRAFT_99797 [Volvox carteri f. nagariensis]	AT5G12850.1		 CCCH-type zinc finger protein with ARM repeat domain 
Ctaxi_contig_30541|comp34599_c3_seq1	-4.625129799	3.718076133	5.40E-30	1.05E-27	NA	NA	NA	NA	NA
Ctaxi_contig_11362|comp31660_c1_seq1	-4.613861823	1.030270442	2.28E-05	0.000182865	NA	NA	NA	NA	NA
Ctaxi_contig_7080|comp29872_c0_seq1	-4.609764743	0.434638082	3.65E-07	4.42E-06	atp synthase subunit beta	gi|339256626|ref|XP_003370312.1|conserved hypothetical protein [Trichinella spiralis] >gi|316956225|gb|EFV46768.1| conserved hypothetical protein [Trichinella spiralis]	NA	NA	NA
Ctaxi_contig_22378|comp33658_c2_seq1	-4.574526188	1.78651541	2.89E-07	3.56E-06	NA	NA	NA	NA	NA
Ctaxi_contig_16405|comp32715_c2_seq4	-4.573306433	1.303921018	0.000378997	0.002137857	pg1 homology to homo sapiens	"gi|485778666|ref|WP_001401842.1|hypothetical protein, partial [Escherichia coli] >gi|429439347|gb|EKZ75334.1| hypothetical protein O7E_02948, partial [Escherichia coli O104:H4 str. Ec11-5604] >gi|429441943|gb|EKZ77907.1| hypothetical protein S7Y_04888, partial [Escherichia coli O104:H4 str. Ec12-0465] >gi|429458824|gb|EKZ94644.1| hypothetical protein MO7_05239, partial [Escherichia coli O104:H4 str. Ec11-9941]"	NA	NA	NA
Ctaxi_contig_11574|comp31720_c0_seq2	-4.562916509	0.469580319	0.002747689	0.011561778	cytochrome oxidase subunit i	"gi|345036707|gb|AEN61998.1|cytochrome c oxidase subunit I, partial (mitochondrion) [Enicmus rugosus]"	NA	NA	NA
Ctaxi_contig_39159|comp35385_c0_seq7	-4.544936521	0.320484758	5.67E-05	0.000408733	NA	NA	NA	NA	NA
Ctaxi_contig_7700|comp30294_c0_seq3	-4.544174067	2.763083739	3.11E-17	1.65E-15	NA	NA	NA	NA	NA
Ctaxi_contig_23278|comp33775_c1_seq3	-4.538202809	8.233066327	1.32E-29	2.44E-27	NA	NA	NA	NA	NA
Ctaxi_contig_6297|comp29035_c0_seq1	-4.514322477	1.057192329	0.000546133	0.002938678	fructose- -bisphosphate aldolase	gi|552813390|ref|XP_005843940.1|hypothetical protein CHLNCDRAFT_37179 [Chlorella variabilis] >gi|307103579|gb|EFN51838.1| hypothetical protein CHLNCDRAFT_37179 [Chlorella variabilis]	AT2G21330.1	FBA1	 fructose-bisphosphate aldolase 1 
Ctaxi_contig_24162|comp33891_c2_seq2	-4.506860937	1.024186565	0.000126362	0.000827488	NA	NA	NA	NA	NA
Ctaxi_contig_14268|comp32334_c2_seq1	-4.505774953	0.501106444	0.002716526	0.011456909	hypothetical protein VOLCADRAFT_105189	gi|302840413|ref|XP_002951762.1|hypothetical protein VOLCADRAFT_105189 [Volvox carteri f. nagariensis] >gi|300263010|gb|EFJ47213.1| hypothetical protein VOLCADRAFT_105189 [Volvox carteri f. nagariensis]	NA	NA	NA
Ctaxi_contig_37217|comp35217_c1_seq2	-4.501042698	4.740482661	2.38E-36	8.04E-34	NA	NA	NA	NA	NA
Ctaxi_contig_8863|comp30873_c0_seq1	-4.494093256	0.412985159	0.001372826	0.006462983	NA	NA	NA	NA	NA
Ctaxi_contig_6144|comp28623_c1_seq1	-4.477590476	0.474204002	0.001683033	0.007643504	NA	NA	NA	NA	NA
Ctaxi_contig_29813|comp34524_c8_seq3	-4.475502719	0.81005389	0.000561205	0.003008023	NA	NA	NA	NA	NA
Ctaxi_contig_8864|comp30873_c1_seq1	-4.475046567	1.181163953	0.00235749	0.010166576	atp synthase f0 subunit 6	gi|398314422|gb|AFO73383.1|ATP synthase F0 subunit 6 (mitochondrion) [Anopheles punctulatus] >gi|398314436|gb|AFO73396.1| ATP synthase F0 subunit 6 (mitochondrion) [Anopheles punctulatus] >gi|398314450|gb|AFO73409.1| ATP synthase F0 subunit 6 (mitochondrion) [Anopheles punctulatus] >gi|398314464|gb|AFO73422.1| ATP synthase F0 subunit 6 (mitochondrion) [Anopheles punctulatus] >gi|398314520|gb|AFO73474.1| ATP synthase F0 subunit 6 (mitochondrion) [Anopheles punctulatus]	NA	NA	NA
Ctaxi_contig_17266|comp32877_c5_seq11	-4.474771141	0.411084223	0.003170586	0.013050359	myosin heavy chain	gi|170029182|ref|XP_001842472.1|myosin heavy chain [Culex quinquefasciatus] >gi|167881575|gb|EDS44958.1| myosin heavy chain [Culex quinquefasciatus]	NA	NA	NA
Ctaxi_contig_18426|comp33065_c1_seq8	-4.474251115	1.597596176	4.02E-11	9.83E-10	ankyrin repeat protein	"gi|157106769|ref|XP_001649474.1|ankyrin 2,3/unc44 [Aedes aegypti] >gi|108868779|gb|EAT33004.1| AAEL014742-PA, partial [Aedes aegypti]"	AT2G03430.1		 Ankyrin repeat family protein 
Ctaxi_contig_37215|comp35217_c0_seq2	-4.467354832	4.334481533	3.94E-19	2.67E-17	serine protease inhibitor	gi|189314000|gb|ACD88987.1|Kazal-type serine proteinase inhibitor [Azumapecten farreri]	NA	NA	NA
Ctaxi_contig_17787|comp32959_c1_seq1	-4.462683912	5.911324294	5.62E-80	2.06E-76	NA	NA	NA	NA	NA
Ctaxi_contig_11548|comp31711_c0_seq1	-4.460289368	2.493144936	0.000691115	0.003592447	ribulose bisphosphate small subunit precursor	"gi|51849619|dbj|BAD42340.1|ribulose-1,5-bisphosphate carboxyase/oxygenase small subunit [Nannochloris bacillaris]"	AT5G38410.2		 Ribulose bisphosphate carboxylase (small chain) family protein 
Ctaxi_contig_14266|comp32334_c0_seq1	-4.452171113	1.014529867	0.001409709	0.006599012	NA	NA	NA	NA	NA
Ctaxi_contig_6668|comp29469_c0_seq1	-4.450286363	0.309395409	9.89E-06	8.69E-05	cathepsin l	gi|514701335|ref|XP_004998235.1|cysteine proteinase [Salpingoeca rosetta] >gi|326430490|gb|EGD76060.1| cysteine proteinase [Salpingoeca rosetta]	AT2G21430.1		 Papain family cysteine protease 
Ctaxi_contig_5830|comp28304_c2_seq1	-4.448017225	0.446777787	0.001270852	0.006040024	NA	NA	NA	NA	NA
Ctaxi_contig_12142|comp31867_c0_seq1	-4.447431162	1.349863187	2.97E-08	4.49E-07	NA	NA	NA	NA	NA
Ctaxi_contig_15919|comp32638_c0_seq6	-4.445813114	3.395775919	1.87E-23	1.93E-21	NA	NA	NA	NA	NA
Ctaxi_contig_21077|comp33458_c1_seq2	-4.445132345	5.905659498	8.00E-17	3.96E-15	NA	NA	NA	NA	NA
Ctaxi_contig_25244|comp34032_c3_seq1	-4.435774475	7.61231681	1.18E-53	1.30E-50	NA	NA	NA	NA	NA
Ctaxi_contig_46829|comp35928_c1_seq12	-4.429458799	3.361337105	2.76E-06	2.76E-05	sodium-dependent phosphate transport protein 1	gi|552838555|ref|XP_005849602.1|hypothetical protein CHLNCDRAFT_143059 [Chlorella variabilis] >gi|307109262|gb|EFN57500.1| hypothetical protein CHLNCDRAFT_143059 [Chlorella variabilis]	AT2G29650.3	ANTR1	 phosphate transporter 4;1 
Ctaxi_contig_9787|comp31210_c1_seq1	-4.420611638	0.380708121	0.001750357	0.007903633	ribosomal protein s6 kinase alpha-2	gi|444722616|gb|ELW63304.1|Ribosomal protein S6 kinase alpha-2 [Tupaia chinensis]	NA	NA	NA
Ctaxi_contig_35872|comp35097_c1_seq2	-4.411938293	4.739225898	9.88E-18	5.48E-16	spt transcription factor family member	gi|155966356|gb|ABU41130.1|putative SPT transcription factor family member [Lepeophtheirus salmonis]	NA	NA	NA
Ctaxi_contig_7913|comp30433_c1_seq1	-4.396041565	2.04555027	0.000687955	0.00357715	NA	NA	NA	NA	NA
Ctaxi_contig_35881|comp35097_c2_seq3	-4.384306043	3.800935919	5.81E-30	1.12E-27	small proline-rich protein 3	gi|155966356|gb|ABU41130.1|putative SPT transcription factor family member [Lepeophtheirus salmonis]	NA	NA	NA
Ctaxi_contig_26395|comp34140_c1_seq6	-4.37391872	0.966021481	2.81E-08	4.27E-07	NA	NA	NA	NA	NA
Ctaxi_contig_21076|comp33458_c1_seq1	-4.369069662	6.996806809	1.02E-19	7.37E-18	NA	NA	NA	NA	NA
Ctaxi_contig_30739|comp34619_c2_seq1	-4.356019497	3.220958061	3.65E-41	1.76E-38	protein	gi|159463838|ref|XP_001690149.1|predicted protein [Chlamydomonas reinhardtii] >gi|158284137|gb|EDP09887.1| predicted protein [Chlamydomonas reinhardtii]	NA	NA	NA
Ctaxi_contig_7698|comp30294_c0_seq1	-4.3529355	3.986023	5.56E-18	3.23E-16	sulfotransferase family protein	gi|514655520|ref|XP_004999048.1|hypothetical protein PTSG_11596 [Salpingoeca rosetta] >gi|326426909|gb|EGD72479.1| hypothetical protein PTSG_11596 [Salpingoeca rosetta]	NA	NA	NA
Ctaxi_contig_23937|comp33858_c0_seq1	-4.350891475	1.132870505	0.000745973	0.003834772	nitrite transporter nar1	gi|298713787|emb|CBJ27159.1|nitrite transporter NAR1 [Ectocarpus siliculosus]	NA	NA	NA
Ctaxi_contig_23381|comp33791_c0_seq1	-4.35045306	4.364360379	1.43E-34	4.33E-32	NA	NA	NA	NA	NA
Ctaxi_contig_5832|comp28305_c0_seq1	-4.350051521	0.353167518	0.001598783	0.007340469	transketolase	gi|302844301|ref|XP_002953691.1|hypothetical protein VOLCADRAFT_75893 [Volvox carteri f. nagariensis] >gi|300261100|gb|EFJ45315.1| hypothetical protein VOLCADRAFT_75893 [Volvox carteri f. nagariensis]	AT3G60750.1		 Transketolase 
Ctaxi_contig_15921|comp32638_c0_seq8	-4.348698013	4.77453179	8.89E-50	7.73E-47	NA	NA	NA	NA	NA
Ctaxi_contig_6944|comp29746_c0_seq1	-4.343318636	0.35342053	0.001599202	0.007340469	NA	NA	NA	NA	NA
Ctaxi_contig_14136|comp32301_c0_seq1	-4.343318617	0.35342053	0.001599186	0.007340469	NA	NA	NA	NA	NA
Ctaxi_contig_11525|comp31703_c1_seq1	-4.341114549	2.956966702	0.001579582	0.007262554	NA	NA	NA	NA	NA
Ctaxi_contig_35266|comp35039_c4_seq3	-4.324819182	3.633351552	3.72E-18	2.20E-16	NA	NA	NA	NA	NA
Ctaxi_contig_44051|comp35751_c1_seq82	-4.319361909	0.39159602	0.002186262	0.00955593	squamosa promoter binding protein	gi|545376143|ref|XP_005652178.1|SBP-domain-containing protein [Coccomyxa subellipsoidea C-169] >gi|384254160|gb|EIE27634.1| SBP-domain-containing protein [Coccomyxa subellipsoidea C-169]	AT3G57920.1	SPL15	 squamosa promoter binding protein-like 15 
Ctaxi_contig_7782|comp30352_c0_seq1	-4.312938107	6.843700404	3.30E-37	1.13E-34	NA	NA	NA	NA	NA
Ctaxi_contig_23563|comp33810_c7_seq4	-4.304490192	3.901247181	2.52E-47	1.85E-44	NA	NA	NA	NA	NA
Ctaxi_contig_8498|comp30719_c0_seq1	-4.301511486	0.473816063	0.002981615	0.012382116	NA	NA	NA	NA	NA
Ctaxi_contig_18431|comp33065_c1_seq13	-4.288150297	0.464224157	0.00027385	0.001624827	ankyrin repeat protein	"gi|403182585|gb|EJY57493.1|AAEL017480-PA, partial [Aedes aegypti]"	AT2G03430.1		 Ankyrin repeat family protein 
Ctaxi_contig_3861|comp24121_c1_seq1	-4.282335193	0.353486141	0.003927771	0.015618445	NA	NA	NA	NA	NA
Ctaxi_contig_7910|comp30431_c0_seq1	-4.282299673	6.883882168	3.94E-50	3.52E-47	serine protease inhibitor dipetalogastin	gi|61105830|gb|AAX38588.1|serine protease inhibitor [Argopecten irradians]	NA	NA	NA
Ctaxi_contig_9983|comp31270_c0_seq4	-4.280606346	0.287032806	0.004388711	0.017152047	NA	NA	NA	NA	NA
Ctaxi_contig_21074|comp33458_c0_seq4	-4.279482701	4.288924991	6.84E-11	1.61E-09	NA	NA	NA	NA	NA
Ctaxi_contig_2984|comp17805_c0_seq1	-4.260784561	0.631663105	0.003571218	0.014417503	NA	NA	NA	NA	NA
Ctaxi_contig_5883|comp28356_c0_seq1	-4.249389387	0.323730269	0.002477039	0.010595635	protein disulfide isomerase 1	gi|159487489|ref|XP_001701755.1|protein disulfide isomerase 1 [Chlamydomonas reinhardtii] >gi|2708314|gb|AAC49896.1| protein disulfide isomerase RB60 [Chlamydomonas reinhardtii] >gi|4104541|gb|AAD02069.1| protein disulfide isomerase [Chlamydomonas reinhardtii] >gi|158280974|gb|EDP06730.1| protein disulfide isomerase 1 [Chlamydomonas reinhardtii]	AT5G60640.1	"ATPDIL1-4,PDI2,ATPDI2,PDIL1-4"	 PDI-like 1-4 
Ctaxi_contig_26493|comp34150_c4_seq2	-4.244684521	1.251004062	2.52E-11	6.30E-10	NA	NA	NA	NA	NA
Ctaxi_contig_10509|comp31413_c0_seq1	-4.239391409	3.289220198	4.66E-28	7.33E-26	NA	NA	NA	NA	NA
Ctaxi_contig_28566|comp34388_c0_seq1	-4.234262499	0.821716893	0.001401249	0.006567785	ribulose bisphosphate carboxylase oxygenase activase	gi|302840850|ref|XP_002951971.1|hypothetical protein VOLCADRAFT_105291 [Volvox carteri f. nagariensis] >gi|300262872|gb|EFJ47076.1| hypothetical protein VOLCADRAFT_105291 [Volvox carteri f. nagariensis]	AT2G39730.2	RCA	 rubisco activase 
Ctaxi_contig_8261|comp30613_c1_seq1	-4.23376023	1.22458289	1.40E-08	2.25E-07	tubulin beta chain	gi|299006968|gb|ADJ00021.1|tubulin beta chain [Chromerida sp. RM11]	AT5G23860.2	TUB8	 tubulin beta 8 
Ctaxi_contig_8462|comp30706_c0_seq1	-4.233734747	3.154923148	1.46E-14	5.58E-13	NA	NA	NA	NA	NA
Ctaxi_contig_7740|comp30324_c0_seq2	-4.229151065	1.226548862	3.94E-05	0.000296793	cell wall-associated hydrolase	gi|83632472|gb|ABC28439.1|conserved hypothetical protein [Hahella chejuensis KCTC 2396] >gi|83632738|gb|ABC28705.1| conserved hypothetical protein [Hahella chejuensis KCTC 2396] >gi|83633060|gb|ABC29027.1| conserved hypothetical protein [Hahella chejuensis KCTC 2396] >gi|83636594|gb|ABC32561.1| conserved hypothetical protein [Hahella chejuensis KCTC 2396] >gi|83636917|gb|ABC32884.1| conserved hypothetical protein [Hahella chejuensis KCTC 2396]	NA	NA	NA
Ctaxi_contig_23274|comp33775_c0_seq1	-4.216432087	7.940003716	2.51E-25	3.04E-23	reverse transcriptase-like partial	gi|116221960|ref|XP_001230264.1|hypothetical protein CHGG_11114 [Chaetomium globosum CBS 148.51] >gi|88175386|gb|EAQ82862.1| hypothetical protein CHGG_11114 [Chaetomium globosum CBS 148.51]	NA	NA	NA
Ctaxi_contig_71956|comp37270_c8_seq2	-4.207902024	1.067930345	0.000972408	0.004797063	NA	NA	NA	NA	NA
Ctaxi_contig_7043|comp29842_c0_seq1	-4.199037007	0.291800017	0.002709059	0.01143201	pentatricopeptide repeat-containing protein at5g02860-like	gi|298714808|emb|CBJ25707.1|conserved unknown protein [Ectocarpus siliculosus]	AT5G02860.1		 Pentatricopeptide repeat (PPR) superfamily protein 
Ctaxi_contig_69265|comp37162_c3_seq1	-4.198687872	1.700128962	0.005136454	0.01959014	cobalamin-dependent methionine synthase	gi|552815100|ref|XP_005844355.1|hypothetical protein CHLNCDRAFT_36916 [Chlorella variabilis] >gi|307103997|gb|EFN52253.1| hypothetical protein CHLNCDRAFT_36916 [Chlorella variabilis]	AT1G01940.1		 Cyclophilin-like peptidyl-prolyl cis-trans isomerase family protein 
Ctaxi_contig_45020|comp35799_c2_seq2	-4.192322633	4.161071537	1.73E-14	6.53E-13	NA	NA	NA	NA	NA
Ctaxi_contig_18811|comp33110_c1_seq1	-4.171147006	8.109578646	4.27E-54	5.04E-51	nadh dehydrogenase	gi|159474980|ref|XP_001695601.1|NADH:ubiquinone oxidoreductase 18 kDa subunit [Chlamydomonas reinhardtii] >gi|34334026|gb|AAQ64640.1| NADH:ubiquinone oxidoreductase 18 kD-like subunit [Chlamydomonas reinhardtii] >gi|158275612|gb|EDP01388.1| NADH:ubiquinone oxidoreductase 18 kDa subunit [Chlamydomonas reinhardtii]	AT5G67590.1	FRO1	 NADH-ubiquinone oxidoreductase-related 
Ctaxi_contig_50112|comp36155_c2_seq5	-4.167363674	1.752748293	3.30E-08	4.95E-07	ribosomal protein l24	"gi|308809149|ref|XP_003081884.1|RK24_TOBAC 50S ribosomal protein L24, chloroplast precursor (ISS) [Ostreococcus tauri] >gi|116060351|emb|CAL55687.1| RK24_TOBAC 50S ribosomal protein L24, chloroplast precursor (ISS) [Ostreococcus tauri]"	AT5G54600.1		 Translation protein SH3-like family protein 
Ctaxi_contig_18810|comp33110_c0_seq2	-4.163552619	7.191871312	5.59E-38	2.15E-35	NA	NA	NA	NA	NA
Ctaxi_contig_16356|comp32706_c1_seq1	-4.147306973	4.062150445	1.18E-34	3.60E-32	NA	NA	NA	NA	NA
Ctaxi_contig_46525|comp35904_c2_seq1	-4.129151666	0.818025524	0.00016381	0.00103998	NA	NA	NA	NA	NA
Ctaxi_contig_71487|comp37254_c3_seq23	-4.097655077	0.850347289	0.008644297	0.030124673	flagellar inner arm dynein 1 heavy chain alpha	"gi|30580468|sp|Q9SMH3.1|DYH1A_CHLRERecName: Full=Dynein-1-alpha heavy chain, flagellar inner arm I1 complex; AltName: Full=1-alpha DHC; AltName: Full=Dynein-1, subspecies f >gi|5931718|emb|CAB56598.1| 1-alpha dynein heavy chain [Chlamydomonas reinhardtii]"	NA	NA	NA
Ctaxi_contig_23282|comp33775_c1_seq7	-4.092836068	6.341657869	5.98E-31	1.27E-28	NA	NA	NA	NA	NA
Ctaxi_contig_25257|comp34032_c4_seq13	-4.092389816	6.092261356	1.19E-42	6.65E-40	NA	NA	NA	NA	NA
Ctaxi_contig_35937|comp35103_c1_seq1	-4.087159598	0.462986503	1.89E-05	0.000154451	adhesin-like protein	gi|288561299|ref|YP_003424785.1|adhesin-like protein [Methanobrevibacter ruminantium M1] >gi|502721857|ref|WP_012956841.1| adhesin-like protein [Methanobrevibacter ruminantium] >gi|288544009|gb|ADC47893.1| adhesin-like protein [Methanobrevibacter ruminantium M1]	NA	NA	NA
Ctaxi_contig_9263|comp31027_c0_seq1	-4.061446983	0.727585984	0.002911303	0.012129755	NA	NA	NA	NA	NA
Ctaxi_contig_21190|comp33473_c2_seq3	-4.053437182	0.645144903	1.23E-06	1.33E-05	NA	NA	NA	NA	NA
Ctaxi_contig_26390|comp34140_c1_seq1	-4.047643652	7.293050733	4.35E-42	2.21E-39	NA	NA	NA	NA	NA
Ctaxi_contig_50316|comp36168_c2_seq3	-4.035974645	3.338068369	6.66E-05	0.00047117	cyclin-dependent kinase b2-2-like	gi|557020527|ref|XP_006010583.1|PREDICTED: cyclin-dependent kinase 2-like isoform X1 [Latimeria chalumnae]	AT1G76540.1	CDKB2;1	 cyclin-dependent kinase B2;1 
Ctaxi_contig_8876|comp30878_c0_seq3	-4.035100439	5.011564903	4.52E-49	3.73E-46	NA	NA	NA	NA	NA
Ctaxi_contig_12348|comp31918_c0_seq1	-4.021269308	2.486493828	6.52E-19	4.32E-17	NA	NA	NA	NA	NA
Ctaxi_contig_7839|comp30393_c1_seq1	-4.016472228	3.703328974	7.35E-20	5.43E-18	NA	NA	NA	NA	NA
Ctaxi_contig_18809|comp33110_c0_seq1	-4.012149236	7.373314972	5.86E-65	1.14E-61	NA	NA	NA	NA	NA
Ctaxi_contig_55925|comp36501_c1_seq4	-4.007687648	0.610056976	9.25E-06	8.19E-05	serine protease inhibitor	gi|405962626|gb|EKC28284.1|Serine-threonine kinase receptor-associated protein [Crassostrea gigas]	NA	NA	NA
Ctaxi_contig_15183|comp32514_c0_seq1	-3.984647176	8.139295631	2.43E-48	1.87E-45	NA	NA	NA	NA	NA
Ctaxi_contig_8311|comp30642_c0_seq1	-3.980725173	0.384379606	0.001403919	0.00657843	NA	NA	NA	NA	NA
Ctaxi_contig_31674|comp34711_c3_seq4	-3.975686321	1.055805169	2.99E-05	0.000232778	ankyrin repeat protein	"gi|123437955|ref|XP_001309767.1|ankyrin repeat protein [Trichomonas vaginalis G3] >gi|121891508|gb|EAX96837.1| ankyrin repeat protein, putative [Trichomonas vaginalis G3]"	AT2G03430.1		 Ankyrin repeat family protein 
Ctaxi_contig_12906|comp32043_c0_seq1	-3.966602691	1.195510916	0.002525385	0.010774541	NA	NA	NA	NA	NA
Ctaxi_contig_28787|comp34412_c0_seq1	-3.938183999	5.91457733	1.52E-28	2.52E-26	NA	NA	NA	NA	NA
Ctaxi_contig_21479|comp33524_c1_seq1	-3.936650409	0.846098015	0.00204143	0.009013499	NA	NA	NA	NA	NA
Ctaxi_contig_15922|comp32638_c0_seq9	-3.936469766	2.747661405	9.18E-20	6.71E-18	NA	NA	NA	NA	NA
Ctaxi_contig_26173|comp34122_c0_seq5	-3.932674845	0.553938602	2.32E-07	2.92E-06	NA	NA	NA	NA	NA
Ctaxi_contig_15915|comp32638_c0_seq2	-3.925368601	5.426776046	2.52E-22	2.32E-20	NA	NA	NA	NA	NA
Ctaxi_contig_23279|comp33775_c1_seq4	-3.923901809	8.054500289	2.14E-20	1.65E-18	NA	NA	NA	NA	NA
Ctaxi_contig_13140|comp32091_c1_seq2	-3.919256765	0.654571504	0.007987073	0.028200111	NA	NA	NA	NA	NA
Ctaxi_contig_25243|comp34032_c0_seq1	-3.91918369	2.736853345	8.98E-21	7.18E-19	NA	NA	NA	NA	NA
Ctaxi_contig_28761|comp34409_c0_seq14	-3.910124455	0.327793222	1.26E-06	1.36E-05	actin	gi|110645074|gb|ABG81375.1|actin [Metopus es]	AT5G09810.1	ACT7	 actin 7 
Ctaxi_contig_46165|comp35880_c1_seq14	-3.908761301	0.553710496	2.13E-07	2.70E-06	NA	NA	NA	NA	NA
Ctaxi_contig_64105|comp36952_c7_seq3	-3.889237602	5.192593856	4.45E-58	6.40E-55	NA	NA	NA	NA	NA
Ctaxi_contig_66003|comp37033_c4_seq1	-3.885392893	0.804860412	0.001976828	0.00877634	zinc finger ccch-type with g patch domain-containing	gi|545355822|ref|XP_005643686.1|hypothetical protein COCSUDRAFT_59626 [Coccomyxa subellipsoidea C-169] >gi|384245649|gb|EIE19142.1| hypothetical protein COCSUDRAFT_59626 [Coccomyxa subellipsoidea C-169]	AT2G24830.1		 zinc finger (CCCH-type) family protein / D111/G-patch domain-containing protein 
Ctaxi_contig_19317|comp33188_c2_seq1	-3.874444252	6.32226964	1.23E-21	1.06E-19	NA	NA	NA	NA	NA
Ctaxi_contig_11926|comp31811_c2_seq1	-3.872363016	4.852857485	1.15E-16	5.60E-15	NA	NA	NA	NA	NA
Ctaxi_contig_13454|comp32163_c4_seq3	-3.871920165	2.719339282	7.97E-08	1.11E-06	NA	NA	NA	NA	NA
Ctaxi_contig_67710|comp37097_c0_seq1	-3.864926573	1.979743639	3.06E-05	0.000237737	serine threonine-protein kinase rio1	gi|198426506|ref|XP_002129851.1|PREDICTED: serine/threonine-protein kinase RIO1-like [Ciona intestinalis]	AT5G37350.2		 Serine/threonine-protein kinase Rio1 
Ctaxi_contig_8636|comp30780_c0_seq2	-3.85383302	6.097297745	1.56E-49	1.32E-46	NA	NA	NA	NA	NA
Ctaxi_contig_60134|comp36741_c2_seq1	-3.851125032	3.819333284	5.93E-20	4.40E-18	NA	NA	NA	NA	NA
Ctaxi_contig_37733|comp35264_c0_seq7	-3.848863573	2.711079167	4.95E-21	4.01E-19	NA	NA	NA	NA	NA
Ctaxi_contig_8874|comp30878_c0_seq1	-3.846467419	6.028471901	1.32E-43	7.78E-41	NA	NA	NA	NA	NA
Ctaxi_contig_8049|comp30500_c3_seq1	-3.846450779	0.576345635	0.002602725	0.011053135	protein binding	"gi|1353722|gb|AAB01767.1|unknown, partial [Naegleria fowleri]"	AT1G08050.1		 Zinc finger (C3HC4-type RING finger) family protein 
Ctaxi_contig_17289|comp32879_c1_seq2	-3.841011539	0.706423408	9.75E-05	0.00066086	ribonuclease p protein subunit p30	"gi|462403573|gb|EMJ09130.1|hypothetical protein PRUPE_ppa017992mg, partial [Prunus persica]"	AT5G59980.1		 Polymerase/histidinol phosphatase-like 
Ctaxi_contig_23564|comp33810_c7_seq5	-3.840570692	4.831928428	1.43E-38	5.85E-36	ankyrin repeat-containing protein	gi|242009735|ref|XP_002425638.1|conserved hypothetical protein [Pediculus humanus corporis] >gi|212509531|gb|EEB12900.1| conserved hypothetical protein [Pediculus humanus corporis]	NA	NA	NA
Ctaxi_contig_58058|comp36628_c3_seq1	-3.838331496	6.258821433	5.40E-52	5.25E-49	NA	NA	NA	NA	NA
Ctaxi_contig_29521|comp34492_c0_seq1	-3.837058708	3.414929191	3.96E-31	8.56E-29	serine protease inhibitor dipetalogastin	gi|61105830|gb|AAX38588.1|serine protease inhibitor [Argopecten irradians]	NA	NA	NA
Ctaxi_contig_11365|comp31660_c1_seq4	-3.831344	1.210985269	0.000258236	0.001543066	NA	NA	NA	NA	NA
Ctaxi_contig_8606|comp30766_c1_seq1	-3.83006995	0.553685911	0.000135168	0.000877159	alpha tubulin	gi|545374324|ref|XP_005651460.1|tubulin alpha chain [Coccomyxa subellipsoidea C-169] >gi|384253441|gb|EIE26916.1| tubulin alpha chain [Coccomyxa subellipsoidea C-169]	AT4G14960.1	TUA6	 Tubulin/FtsZ family protein 
Ctaxi_contig_23275|comp33775_c0_seq2	-3.82283521	8.29292841	2.91E-18	1.75E-16	NA	NA	NA	NA	NA
Ctaxi_contig_8105|comp30535_c1_seq1	-3.801145802	0.412271681	1.69E-05	0.000140429	adhesin-like protein	gi|518097133|ref|WP_019267341.1|hypothetical protein [Methanobrevibacter smithii]	NA	NA	NA
Ctaxi_contig_64778|comp36982_c2_seq2	-3.791399958	6.924052762	7.22E-26	9.29E-24	pur alpha-1	gi|545367789|ref|XP_005648699.1|hypothetical protein COCSUDRAFT_62670 [Coccomyxa subellipsoidea C-169] >gi|384250676|gb|EIE24155.1| hypothetical protein COCSUDRAFT_62670 [Coccomyxa subellipsoidea C-169]	AT2G32080.2	PURALPHA-1	 purin-rich alpha 1 
Ctaxi_contig_62761|comp36876_c3_seq3	-3.790715718	7.006191677	1.13E-37	4.15E-35	NA	NA	NA	NA	NA
Ctaxi_contig_62762|comp36876_c3_seq4	-3.786996091	6.346291226	8.51E-32	1.99E-29	NA	NA	NA	NA	NA
Ctaxi_contig_30545|comp34599_c3_seq5	-3.784814958	2.108816315	4.88E-12	1.34E-10	NA	NA	NA	NA	NA
Ctaxi_contig_26392|comp34140_c1_seq3	-3.784087128	6.09011478	1.52E-22	1.44E-20	NA	NA	NA	NA	NA
Ctaxi_contig_22131|comp33622_c0_seq3	-3.782329385	1.24111109	5.54E-08	7.99E-07	NA	NA	NA	NA	NA
Ctaxi_contig_10360|comp31377_c0_seq3	-3.779032878	0.285692293	0.005778297	0.021562739	NA	NA	NA	NA	NA
Ctaxi_contig_30535|comp34599_c0_seq1	-3.769290743	0.769839333	7.78E-06	7.02E-05	NA	NA	NA	NA	NA
Ctaxi_contig_10020|comp31277_c0_seq3	-3.755454507	0.450607308	1.17E-06	1.27E-05	NA	NA	NA	NA	NA
Ctaxi_contig_10511|comp31413_c0_seq3	-3.738092716	1.772242258	7.09E-10	1.42E-08	NA	NA	NA	NA	NA
Ctaxi_contig_69016|comp37151_c2_seq20	-3.731807745	3.68553174	1.95E-26	2.68E-24	clc chloride channel	gi|545364127|ref|XP_005647128.1|Clc chloride channel [Coccomyxa subellipsoidea C-169] >gi|384249102|gb|EIE22584.1| Clc chloride channel [Coccomyxa subellipsoidea C-169]	AT1G48280.1		 hydroxyproline-rich glycoprotein family protein 
Ctaxi_contig_9080|comp30959_c0_seq5	-3.720950291	4.853430473	1.79E-32	4.58E-30	NA	NA	NA	NA	NA
Ctaxi_contig_13500|comp32175_c0_seq1	-3.719329638	0.701943472	0.004564091	0.017715943	NA	NA	NA	NA	NA
Ctaxi_contig_62551|comp36864_c6_seq3	-3.70597478	2.028894752	5.26E-08	7.61E-07	NA	NA	NA	NA	NA
Ctaxi_contig_41790|comp35593_c0_seq3	-3.697142326	2.630851269	2.44E-19	1.69E-17	hypothetical protein CHLNCDRAFT_141518	gi|552810183|ref|XP_005843136.1|hypothetical protein CHLNCDRAFT_141518 [Chlorella variabilis] >gi|307102766|gb|EFN51034.1| hypothetical protein CHLNCDRAFT_141518 [Chlorella variabilis]	NA	NA	NA
Ctaxi_contig_18589|comp33089_c2_seq2	-3.695523494	0.625707215	1.59E-07	2.08E-06	NA	NA	NA	NA	NA
Ctaxi_contig_25385|comp34042_c2_seq8	-3.689578369	0.550472681	3.38E-05	0.000259655	NA	NA	NA	NA	NA
Ctaxi_contig_15914|comp32638_c0_seq1	-3.685181774	4.395782976	3.84E-17	2.00E-15	NA	NA	NA	NA	NA
Ctaxi_contig_35883|comp35097_c3_seq1	-3.68050136	3.255857445	3.58E-24	3.99E-22	NA	NA	NA	NA	NA
Ctaxi_contig_16556|comp32749_c0_seq1	-3.670483416	0.706356051	0.007255034	0.026012949	spt transcription factor family member	gi|509391704|gb|AGN29633.1|SPT transcription factor family member [Acartia pacifica]	NA	NA	NA
Ctaxi_contig_29525|comp34492_c0_seq5	-3.666533073	1.240700939	3.37E-09	6.02E-08	serine protease inhibitor dipetalogastin	gi|61105830|gb|AAX38588.1|serine protease inhibitor [Argopecten irradians]	NA	NA	NA
Ctaxi_contig_23349|comp33786_c6_seq1	-3.665725006	0.911974999	6.53E-06	6.02E-05	NA	NA	NA	NA	NA
Ctaxi_contig_26169|comp34122_c0_seq1	-3.663313856	2.020919599	7.09E-18	4.04E-16	NA	NA	NA	NA	NA
Ctaxi_contig_22251|comp33640_c1_seq3	-3.660129931	1.246355138	1.26E-09	2.43E-08	NA	NA	NA	NA	NA
Ctaxi_contig_39157|comp35385_c0_seq5	-3.659991513	0.591979871	7.54E-07	8.51E-06	NA	NA	NA	NA	NA
Ctaxi_contig_30543|comp34599_c3_seq3	-3.659492714	1.595173339	9.41E-10	1.84E-08	NA	NA	NA	NA	NA
Ctaxi_contig_41789|comp35593_c0_seq2	-3.658757112	2.825783312	5.16E-24	5.63E-22	hypothetical protein CHLNCDRAFT_141518	gi|552810183|ref|XP_005843136.1|hypothetical protein CHLNCDRAFT_141518 [Chlorella variabilis] >gi|307102766|gb|EFN51034.1| hypothetical protein CHLNCDRAFT_141518 [Chlorella variabilis]	NA	NA	NA
Ctaxi_contig_66912|comp37068_c1_seq17	-3.654791726	2.347957284	8.31E-14	2.91E-12	NA	NA	NA	NA	NA
Ctaxi_contig_59277|comp36694_c2_seq7	-3.643499471	1.527311702	0.007986771	0.028200111	uncharacterized glycosyl hydrolase rv2006 mt2062-like	gi|115448727|ref|NP_001048143.1|Os02g0753000 [Oryza sativa Japonica Group] >gi|75135772|sp|Q6ZGP8.1|TPP4_ORYSJ RecName: Full=Probable trehalose-phosphate phosphatase 4; Short=OsTPP4; AltName: Full=Trehalose 6-phosphate phosphatase >gi|46390128|dbj|BAD15563.1| putative trehalose-6-phosphate phosphatase [Oryza sativa Japonica Group] >gi|113537674|dbj|BAF10057.1| Os02g0753000 [Oryza sativa Japonica Group] >gi|215768048|dbj|BAH00277.1| unnamed protein product [Oryza sativa Japonica Group] >gi|222623688|gb|EEE57820.1| hypothetical protein OsJ_08413 [Oryza sativa Japonica Group]	AT2G22190.1	TPPE	 Haloacid dehalogenase-like hydrolase (HAD) superfamily protein 
Ctaxi_contig_12849|comp32034_c3_seq1	-3.642135715	0.382372337	4.74E-05	0.00034913	light harvesting complex protein	gi|298712617|emb|CBJ33313.1|Light harvesting complex protein [Ectocarpus siliculosus]	NA	NA	NA
Ctaxi_contig_55654|comp36483_c7_seq3	-3.634081381	0.813432202	2.82E-05	0.000220249	NA	NA	NA	NA	NA
Ctaxi_contig_8044|comp30500_c0_seq2	-3.617040665	0.627708708	0.004490801	0.017476626	NA	NA	NA	NA	NA
Ctaxi_contig_28784|comp34411_c5_seq2	-3.610136789	1.381817799	9.10E-08	1.26E-06	NA	NA	NA	NA	NA
Ctaxi_contig_13452|comp32163_c4_seq1	-3.608523285	3.36643023	9.88E-11	2.25E-09	NA	NA	NA	NA	NA
Ctaxi_contig_8640|comp30780_c0_seq6	-3.607147517	5.278302517	1.96E-46	1.41E-43	NA	NA	NA	NA	NA
Ctaxi_contig_35941|comp35103_c1_seq5	-3.605523407	0.342539249	5.46E-06	5.13E-05	NA	NA	NA	NA	NA
Ctaxi_contig_72114|comp787539_c0_seq1	-3.598355308	0.438063099	0.009903848	0.033675938	NA	NA	NA	NA	NA
Ctaxi_contig_16560|comp32749_c1_seq1	-3.58841211	0.603125479	0.00418267	0.016447952	NA	NA	NA	NA	NA
Ctaxi_contig_58960|comp36678_c1_seq13	-3.586521647	0.366572597	1.67E-05	0.000138701	u3 small nucleolar rna-associated	"gi|545370913|ref|XP_005650061.1|WD40 repeat-like protein, partial [Coccomyxa subellipsoidea C-169] >gi|384252040|gb|EIE25517.1| WD40 repeat-like protein, partial [Coccomyxa subellipsoidea C-169]"	AT5G16750.1	TOZ	 Transducin family protein / WD-40 repeat family protein 
Ctaxi_contig_26921|comp34194_c0_seq4	-3.583743906	2.298288096	8.36E-13	2.54E-11	NA	NA	NA	NA	NA
Ctaxi_contig_13798|comp32224_c2_seq1	-3.577893826	0.601625366	0.004817255	0.018554769	NA	NA	NA	NA	NA
Ctaxi_contig_8806|comp30848_c0_seq2	-3.577571703	3.724294545	3.10E-29	5.45E-27	NA	NA	NA	NA	NA
Ctaxi_contig_64098|comp36952_c2_seq1	-3.564486143	8.072923516	1.07E-63	1.86E-60	NA	NA	NA	NA	NA
Ctaxi_contig_25682|comp34071_c2_seq10	-3.564310391	0.440667534	6.06E-05	0.00043291	NA	NA	NA	NA	NA
Ctaxi_contig_30542|comp34599_c3_seq2	-3.549967068	2.045106947	8.42E-08	1.17E-06	NA	NA	NA	NA	NA
Ctaxi_contig_44053|comp35751_c1_seq84	-3.534863925	0.512804504	0.013621243	0.043805386	squamosa promoter binding protein	gi|545376143|ref|XP_005652178.1|SBP-domain-containing protein [Coccomyxa subellipsoidea C-169] >gi|384254160|gb|EIE27634.1| SBP-domain-containing protein [Coccomyxa subellipsoidea C-169]	AT3G57920.1	SPL15	 squamosa promoter binding protein-like 15 
Ctaxi_contig_8808|comp30848_c2_seq1	-3.532983397	6.031006654	3.66E-64	6.71E-61	NA	NA	NA	NA	NA
Ctaxi_contig_71254|comp37245_c5_seq9	-3.531756486	1.762769841	1.40E-11	3.64E-10	NA	NA	NA	NA	NA
Ctaxi_contig_62754|comp36876_c0_seq1	-3.529940413	8.419426302	9.65E-36	3.16E-33	NA	NA	NA	NA	NA
Ctaxi_contig_9079|comp30959_c0_seq4	-3.529162078	3.339267642	3.58E-23	3.64E-21	NA	NA	NA	NA	NA
Ctaxi_contig_9866|comp31232_c0_seq1	-3.528495097	1.498456322	0.000140417	0.000907835	NA	NA	NA	NA	NA
Ctaxi_contig_46529|comp35904_c2_seq5	-3.52645356	1.74167282	7.87E-07	8.85E-06	NA	NA	NA	NA	NA
Ctaxi_contig_18084|comp33015_c0_seq3	-3.524946352	4.152252646	0.009362864	0.032124024	NA	NA	NA	NA	NA
Ctaxi_contig_30537|comp34599_c0_seq3	-3.514563129	1.224462871	8.35E-09	1.40E-07	NA	NA	NA	NA	NA
Ctaxi_contig_58237|comp36640_c4_seq2	-3.510193043	4.869081915	5.07E-13	1.59E-11	nadh dehydrogenase	gi|545369152|ref|XP_005649335.1|hypothetical protein COCSUDRAFT_32818 [Coccomyxa subellipsoidea C-169] >gi|384251313|gb|EIE24791.1| hypothetical protein COCSUDRAFT_32818 [Coccomyxa subellipsoidea C-169]	AT3G12260.1		 LYR family of Fe/S cluster biogenesis protein 
Ctaxi_contig_23652|comp33819_c2_seq24	-3.508026517	0.469974022	0.000525412	0.0028392	dehydration responsive domain partial	gi|189353843|ref|YP_001949470.1|hypothetical protein BMULJ_05092 [Burkholderia multivorans ATCC 17616] >gi|501444602|ref|WP_012468051.1| hypothetical protein [Burkholderia multivorans] >gi|189337865|dbj|BAG46934.1| hypothetical protein BMULJ_05092 [Burkholderia multivorans ATCC 17616]	NA	NA	NA
Ctaxi_contig_5463|comp27890_c0_seq1	-3.50697464	0.353833815	0.007157558	0.025730454	NA	NA	NA	NA	NA
Ctaxi_contig_33524|comp34879_c0_seq6	-3.498855403	3.042220421	2.54E-10	5.40E-09	NA	NA	NA	NA	NA
Ctaxi_contig_19315|comp33188_c1_seq1	-3.497866534	7.582923208	1.53E-14	5.84E-13	NA	NA	NA	NA	NA
Ctaxi_contig_29528|comp34492_c2_seq1	-3.494077985	2.521551143	8.86E-18	4.98E-16	wap four-disulfide core domain 2-like	gi|291230605|ref|XP_002735256.1|PREDICTED: hypothetical protein [Saccoglossus kowalevskii]	NA	NA	NA
Ctaxi_contig_64781|comp36982_c2_seq5	-3.493888865	4.542205429	4.82E-13	1.52E-11	NA	NA	NA	NA	NA
Ctaxi_contig_36831|comp35191_c7_seq1	-3.489639698	6.835549432	2.61E-38	1.03E-35	NA	NA	NA	NA	NA
Ctaxi_contig_68663|comp37133_c2_seq2	-3.489368315	2.127844137	1.42E-12	4.18E-11	NA	NA	NA	NA	NA
Ctaxi_contig_27235|comp34229_c1_seq2	-3.464537056	3.855210199	4.00E-22	3.61E-20	NA	NA	NA	NA	NA
Ctaxi_contig_11924|comp31811_c1_seq1	-3.459499492	5.993200272	2.33E-22	2.16E-20	NA	NA	NA	NA	NA
Ctaxi_contig_10553|comp31430_c0_seq4	-3.438190202	2.347526335	1.46E-11	3.78E-10	NA	NA	NA	NA	NA
Ctaxi_contig_34510|comp34965_c1_seq5	-3.438176598	1.761365094	0.000764851	0.003917651	NA	NA	NA	NA	NA
Ctaxi_contig_64786|comp36982_c2_seq10	-3.427830119	5.134080768	9.74E-26	1.23E-23	NA	NA	NA	NA	NA
Ctaxi_contig_22806|comp33716_c0_seq2	-3.426906162	3.898985394	3.33E-05	0.000256016	protein	gi|545376459|ref|XP_005652317.1|hypothetical protein COCSUDRAFT_52265 [Coccomyxa subellipsoidea C-169] >gi|384254299|gb|EIE27773.1| hypothetical protein COCSUDRAFT_52265 [Coccomyxa subellipsoidea C-169]	AT3G57785.1		 unknown protein; BEST Arabidopsis thaliana protein match is: unknown protein (TAIR:AT2G42310.1); Has 121 Blast hits to 121 proteins in 51 species: Archae - 0; Bacteria - 0; Metazoa - 4; Fungi - 48; Plants - 67; Viruses - 0; Other Eukaryotes - 2 (source: NCBI BLink). 
Ctaxi_contig_23562|comp33810_c7_seq3	-3.424260347	4.465210948	6.97E-30	1.34E-27	ankyrin repeat protein	gi|448930164|gb|AGE53729.1|ankyrin repeat PH and SEC7 domain containing protein [Paramecium bursaria Chlorella virus IL-3A]	NA	NA	NA
Ctaxi_contig_52113|comp36271_c2_seq3	-3.412958202	0.664301175	0.000415899	0.00232027	NA	NA	NA	NA	NA
Ctaxi_contig_48459|comp36040_c0_seq4	-3.408268612	2.418361309	1.97E-10	4.27E-09	NA	NA	NA	NA	NA
Ctaxi_contig_30546|comp34599_c5_seq1	-3.397430205	0.704739157	0.000145581	0.000937555	NA	NA	NA	NA	NA
Ctaxi_contig_16789|comp32789_c3_seq9	-3.390560921	0.867575641	0.00021904	0.001336897	NA	NA	NA	NA	NA
Ctaxi_contig_18714|comp33102_c1_seq8	-3.386128826	0.569362301	0.002272109	0.00986202	NA	NA	NA	NA	NA
Ctaxi_contig_11106|comp31599_c0_seq1	-3.384663267	1.977350521	0.001405094	0.00658102	hypoxia-inducible factor 1-alpha inhibitor	gi|551552784|ref|XP_005763737.1|hypothetical protein EMIHUDRAFT_452427 [Emiliania huxleyi CCMP1516] >gi|485613221|gb|EOD11308.1| hypothetical protein EMIHUDRAFT_452427 [Emiliania huxleyi CCMP1516]	NA	NA	NA
Ctaxi_contig_10019|comp31277_c0_seq2	-3.379195749	0.880929344	8.97E-09	1.50E-07	NA	NA	NA	NA	NA
Ctaxi_contig_62588|comp36867_c0_seq1	-3.378672154	5.661385919	1.52E-18	9.51E-17	NA	NA	NA	NA	NA
Ctaxi_contig_64103|comp36952_c7_seq1	-3.377247144	6.295745779	3.18E-55	4.20E-52	zinc finger ccch domain-containing protein 29	"gi|545365795|ref|XP_005647840.1|hypothetical protein COCSUDRAFT_15780, partial [Coccomyxa subellipsoidea C-169] >gi|384249815|gb|EIE23296.1| hypothetical protein COCSUDRAFT_15780, partial [Coccomyxa subellipsoidea C-169]"	AT3G55980.1	"SZF1,ATSZF1"	 salt-inducible zinc finger 1 
Ctaxi_contig_33532|comp34879_c0_seq14	-3.370919372	2.316952501	4.75E-17	2.43E-15	NA	NA	NA	NA	NA
Ctaxi_contig_39952|comp35458_c1_seq4	-3.370119939	3.351669841	9.08E-13	2.74E-11	NA	NA	NA	NA	NA
Ctaxi_contig_55261|comp36455_c5_seq3	-3.354164992	2.137591036	3.72E-07	4.49E-06	NA	NA	NA	NA	NA
Ctaxi_contig_56947|comp36565_c2_seq1	-3.342046109	3.485942711	0.003701369	0.014852221	NA	NA	NA	NA	NA
Ctaxi_contig_23921|comp33854_c1_seq1	-3.332687403	1.037121867	0.002324215	0.010049903	NA	NA	NA	NA	NA
Ctaxi_contig_39662|comp35434_c2_seq1	-3.33214344	2.247281503	5.07E-13	1.59E-11	NA	NA	NA	NA	NA
Ctaxi_contig_71882|comp37267_c2_seq23	-3.330425581	0.875645053	4.06E-05	0.00030505	NA	NA	NA	NA	NA
Ctaxi_contig_36829|comp35191_c4_seq1	-3.326280276	7.833118776	4.49E-35	1.43E-32	hyalin	gi|522125364|ref|WP_020636573.1|hyalin [Amycolatopsis alba]	NA	NA	NA
Ctaxi_contig_39161|comp35385_c0_seq9	-3.32051181	0.35993627	1.98E-05	0.000160866	NA	NA	NA	NA	NA
Ctaxi_contig_23561|comp33810_c7_seq2	-3.317385644	2.729813473	2.96E-12	8.36E-11	NA	NA	NA	NA	NA
Ctaxi_contig_45602|comp35837_c7_seq3	-3.314637529	1.334758351	1.70E-09	3.20E-08	NA	NA	NA	NA	NA
Ctaxi_contig_61453|comp36808_c1_seq5	-3.313231853	4.32173117	8.87E-19	5.74E-17	NA	NA	NA	NA	NA
Ctaxi_contig_21670|comp33556_c4_seq1	-3.310537899	6.846826454	1.89E-31	4.28E-29	autophagy-related protein 8f	gi|210075853|ref|XP_503468.2|YALI0E02662p [Yarrowia lipolytica] >gi|223590155|sp|Q6C794.2|ATG8_YARLI RecName: Full=Autophagy-related protein 8; AltName: Full=Autophagy-related ubiquitin-like modifier ATG8; Flags: Precursor >gi|199426876|emb|CAG79047.2| YALI0E02662p [Yarrowia lipolytica CLIB122]	AT2G45170.2	"ATATG8E,ATG8E"	 AUTOPHAGY 8E 
Ctaxi_contig_38204|comp35309_c0_seq2	-3.309255956	3.366834457	2.22E-29	3.97E-27	NA	NA	NA	NA	NA
Ctaxi_contig_8807|comp30848_c1_seq1	-3.307587739	5.428062089	6.65E-41	3.10E-38	NA	NA	NA	NA	NA
Ctaxi_contig_28322|comp34361_c0_seq2	-3.306923241	0.362820957	0.001638872	0.007480988	NA	NA	NA	NA	NA
Ctaxi_contig_22976|comp33738_c2_seq8	-3.305360671	0.352443739	7.07E-06	6.45E-05	NA	NA	NA	NA	NA
Ctaxi_contig_60137|comp36741_c4_seq3	-3.305180902	2.356332483	4.02E-08	5.94E-07	NA	NA	NA	NA	NA
Ctaxi_contig_10698|comp31481_c0_seq1	-3.298775762	2.396109201	1.22E-05	0.000104839	NA	NA	NA	NA	NA
Ctaxi_contig_57674|comp36609_c0_seq2	-3.293512698	1.052115638	0.004786354	0.018457263	NA	NA	NA	NA	NA
Ctaxi_contig_57675|comp36609_c0_seq3	-3.293505737	1.052115638	0.004784816	0.018456983	NA	NA	NA	NA	NA
Ctaxi_contig_15871|comp32632_c0_seq2	-3.291538573	6.906860761	2.38E-42	1.29E-39	ankyrin repeat domain-containing protein 6 isoform x5	gi|472369700|ref|XP_004404365.1|PREDICTED: ankyrin repeat domain-containing protein 6 isoform 7 [Odobenus rosmarus divergens]	AT5G19080.1		 RING/U-box superfamily protein 
Ctaxi_contig_55259|comp36455_c5_seq1	-3.28960451	3.218546097	2.89E-08	4.38E-07	NA	NA	NA	NA	NA
Ctaxi_contig_11923|comp31811_c0_seq10	-3.285785912	3.517004228	7.53E-11	1.75E-09	NA	NA	NA	NA	NA
Ctaxi_contig_30276|comp34568_c0_seq1	-3.282935524	9.2366477	3.71E-33	1.01E-30	NA	NA	NA	NA	NA
Ctaxi_contig_25987|comp34097_c1_seq3	-3.281441477	0.334360069	0.00012741	0.000833691	NA	NA	NA	NA	NA
Ctaxi_contig_68191|comp37119_c1_seq1	-3.281253741	1.528509361	2.68E-08	4.10E-07	hypothetical protein VOLCADRAFT_107362	gi|302850376|ref|XP_002956715.1|hypothetical protein VOLCADRAFT_107362 [Volvox carteri f. nagariensis] >gi|300257930|gb|EFJ42172.1| hypothetical protein VOLCADRAFT_107362 [Volvox carteri f. nagariensis]	NA	NA	NA
Ctaxi_contig_4205|comp25138_c0_seq1	-3.276131889	0.401051661	0.016005773	0.049990054	protein	"gi|552829421|ref|XP_005847700.1|phosphoribulokinase precursor, partial [Chlorella variabilis] >gi|307107355|gb|EFN55598.1| phosphoribulokinase precursor, partial [Chlorella variabilis]"	AT1G32060.1	PRK	 phosphoribulokinase 
Ctaxi_contig_55251|comp36455_c0_seq3	-3.274508878	5.907720873	1.42E-21	1.21E-19	NA	NA	NA	NA	NA
Ctaxi_contig_15870|comp32632_c0_seq1	-3.272414831	6.302891916	2.13E-52	2.13E-49	probable e3 ubiquitin-protein ligase lul3	gi|156387590|ref|XP_001634286.1|predicted protein [Nematostella vectensis] >gi|156221367|gb|EDO42223.1| predicted protein [Nematostella vectensis]	AT5G19080.1		 RING/U-box superfamily protein 
Ctaxi_contig_39156|comp35385_c0_seq4	-3.256409598	1.156254071	1.26E-07	1.68E-06	NA	NA	NA	NA	NA
Ctaxi_contig_15235|comp32522_c1_seq2	-3.252321254	2.77642511	7.40E-06	6.72E-05	NA	NA	NA	NA	NA
Ctaxi_contig_55964|comp36504_c1_seq6	-3.244410935	1.855932217	1.45E-06	1.54E-05	NA	NA	NA	NA	NA
Ctaxi_contig_13271|comp32123_c0_seq4	-3.242892883	0.346835507	0.000263498	0.001571947	NA	NA	NA	NA	NA
Ctaxi_contig_24346|comp33917_c1_seq13	-3.240636241	2.019755097	1.93E-08	3.02E-07	NA	NA	NA	NA	NA
Ctaxi_contig_64102|comp36952_c6_seq1	-3.23955704	6.39061458	4.95E-55	6.29E-52	NA	NA	NA	NA	NA
Ctaxi_contig_59071|comp36682_c1_seq13	-3.228672097	4.825798482	3.72E-20	2.83E-18	NA	NA	NA	NA	NA
Ctaxi_contig_52851|comp36318_c1_seq1	-3.215995711	0.773251173	0.012176018	0.039978572	NA	NA	NA	NA	NA
Ctaxi_contig_27233|comp34229_c0_seq1	-3.215556565	7.119489115	8.75E-20	6.41E-18	NA	NA	NA	NA	NA
Ctaxi_contig_67797|comp37100_c4_seq13	-3.213759562	1.230485295	9.03E-07	1.00E-05	NA	NA	NA	NA	NA
Ctaxi_contig_56179|comp36516_c1_seq2	-3.208434209	7.351160299	4.76E-41	2.25E-38	dnaj homolog subfamily b member 12-like	gi|545363048|ref|XP_005646720.1|hypothetical protein COCSUDRAFT_55871 [Coccomyxa subellipsoidea C-169] >gi|384248693|gb|EIE22176.1| hypothetical protein COCSUDRAFT_55871 [Coccomyxa subellipsoidea C-169]	AT4G19590.1		 Chaperone DnaJ-domain superfamily protein 
Ctaxi_contig_24225|comp33900_c0_seq3	-3.207878969	5.081871523	1.42E-11	3.68E-10	NA	NA	NA	NA	NA
Ctaxi_contig_22646|comp33694_c0_seq1	-3.206884028	0.417185636	3.53E-05	0.000269813	NA	NA	NA	NA	NA
Ctaxi_contig_59086|comp36682_c1_seq28	-3.202754617	5.594960113	8.23E-27	1.16E-24	NA	NA	NA	NA	NA
Ctaxi_contig_48359|comp36034_c0_seq3	-3.199140375	4.346144022	1.27E-24	1.48E-22	NA	NA	NA	NA	NA
Ctaxi_contig_12850|comp32034_c3_seq2	-3.199043114	1.063311481	0.000105347	0.000706535	light harvesting complex protein	gi|298712617|emb|CBJ33313.1|Light harvesting complex protein [Ectocarpus siliculosus]	NA	NA	NA
Ctaxi_contig_52947|comp36325_c0_seq6	-3.191089953	1.894900184	0.000212354	0.001303796	hypothetical protein COCSUDRAFT_65173	gi|545370334|ref|XP_005649816.1|hypothetical protein COCSUDRAFT_65173 [Coccomyxa subellipsoidea C-169] >gi|384251795|gb|EIE25272.1| hypothetical protein COCSUDRAFT_65173 [Coccomyxa subellipsoidea C-169]	NA	NA	NA
Ctaxi_contig_16784|comp32789_c3_seq4	-3.188735672	0.638387383	8.83E-06	7.86E-05	NA	NA	NA	NA	NA
Ctaxi_contig_42977|comp35677_c3_seq3	-3.187968523	2.934857307	1.09E-13	3.75E-12	NA	NA	NA	NA	NA
Ctaxi_contig_64783|comp36982_c2_seq7	-3.186863354	6.02099482	1.13E-27	1.71E-25	NA	NA	NA	NA	NA
Ctaxi_contig_21690|comp33560_c1_seq1	-3.185533714	0.322256263	2.49E-05	0.000197555	rna-dependent rna polymerase	gi|3097288|dbj|BAA25883.1|RNA-dependent RNA polymerase [Bryopsis cinicola]	NA	NA	NA
Ctaxi_contig_68099|comp37115_c1_seq1	-3.181964236	4.203145959	8.85E-08	1.22E-06	NA	NA	NA	NA	NA
Ctaxi_contig_21660|comp33556_c1_seq1	-3.178026684	6.840882464	3.67E-41	1.76E-38	NA	NA	NA	NA	NA
Ctaxi_contig_18417|comp33064_c2_seq3	-3.17365889	0.95712332	0.006195119	0.022811623	protein	gi|302844919|ref|XP_002953999.1|hypothetical protein VOLCADRAFT_64171 [Volvox carteri f. nagariensis] >gi|300260811|gb|EFJ45028.1| hypothetical protein VOLCADRAFT_64171 [Volvox carteri f. nagariensis]	AT2G30170.1		 Protein phosphatase 2C family protein 
Ctaxi_contig_64777|comp36982_c2_seq1	-3.169576423	8.825076435	3.14E-53	3.35E-50	pur alpha-1	gi|545367789|ref|XP_005648699.1|hypothetical protein COCSUDRAFT_62670 [Coccomyxa subellipsoidea C-169] >gi|384250676|gb|EIE24155.1| hypothetical protein COCSUDRAFT_62670 [Coccomyxa subellipsoidea C-169]	AT2G32080.2	PURALPHA-1	 purin-rich alpha 1 
Ctaxi_contig_16843|comp32797_c2_seq1	-3.168552135	4.60930621	8.05E-19	5.23E-17	NA	NA	NA	NA	NA
Ctaxi_contig_71917|comp37268_c7_seq3	-3.167444869	0.588783941	0.002322697	0.010044655	NA	NA	NA	NA	NA
Ctaxi_contig_21926|comp33599_c0_seq2	-3.163673393	1.18010896	1.92E-08	3.00E-07	replication factor c subunit 3	gi|470317215|gb|EMR08935.1|hypothetical protein PNEG_02716 [Pneumocystis murina B123]	AT5G27740.1	"EMB161,EMB2775,EMB251,RFC3"	 ATPase family associated with various cellular activities (AAA)  
Ctaxi_contig_23635|comp33819_c2_seq7	-3.156378729	0.547607562	0.000413508	0.002310053	conserved protein	gi|295691925|ref|YP_003600535.1|hypothetical protein LCRIS_00063 [Lactobacillus crispatus ST1] >gi|295692304|ref|YP_003600914.1| hypothetical protein LCRIS_00442 [Lactobacillus crispatus ST1] >gi|295692317|ref|YP_003600927.1| hypothetical protein LCRIS_00455 [Lactobacillus crispatus ST1] >gi|295693512|ref|YP_003602122.1| hypothetical protein LCRIS_01650 [Lactobacillus crispatus ST1] >gi|502850660|ref|WP_013085636.1| hypothetical protein [Lactobacillus crispatus] >gi|295030031|emb|CBL49510.1| conserved protein [Lactobacillus crispatus ST1] >gi|295030410|emb|CBL49889.1| conserved protein [Lactobacillus crispatus ST1] >gi|295030423|emb|CBL49902.1| conserved protein [Lactobacillus crispatus ST1] >gi|295031618|emb|CBL51097.1| conserved protein [Lactobacillus crispatus ST1]	NA	NA	NA
Ctaxi_contig_57862|comp36615_c4_seq8	-3.152403853	5.245150955	5.40E-27	7.73E-25	eif4e	gi|545367580|ref|XP_005648604.1|eukaryotic translation initiation factor 4E [Coccomyxa subellipsoidea C-169] >gi|384250581|gb|EIE24060.1| eukaryotic translation initiation factor 4E [Coccomyxa subellipsoidea C-169]	AT4G18040.1	"EIF4E,CUM1,AT.EIF4E1,eIF4E1"	 eukaryotic translation initiation factor 4E 
Ctaxi_contig_62589|comp36867_c1_seq1	-3.150589575	7.952236315	3.84E-19	2.61E-17	protein	gi|159484052|ref|XP_001700074.1|predicted protein [Chlamydomonas reinhardtii] >gi|158272570|gb|EDO98368.1| predicted protein [Chlamydomonas reinhardtii]	NA	NA	NA
Ctaxi_contig_59055|comp36682_c0_seq10	-3.149326947	7.57243885	1.81E-28	2.97E-26	NA	NA	NA	NA	NA
Ctaxi_contig_68660|comp37133_c0_seq7	-3.147586108	0.436810848	0.000329969	0.001899233	NA	NA	NA	NA	NA
Ctaxi_contig_45652|comp35842_c1_seq3	-3.147171219	1.096558288	0.002337521	0.01010215	NA	NA	NA	NA	NA
Ctaxi_contig_29200|comp34456_c0_seq1	-3.147033918	2.083591403	2.40E-15	1.01E-13	NA	NA	NA	NA	NA
Ctaxi_contig_19716|comp33257_c0_seq1	-3.133699013	1.90762019	0.002113868	0.009286181	calcium calmodulin-dependent protein kinase type ii subunit alpha isoform x2	gi|194303588|gb|ACF41192.1|calcium/calmodulin dependent protein kinase II [Euglena gracilis]	AT1G66670.1	"CLPP3,NCLPP3"	 CLP protease proteolytic subunit 3 
Ctaxi_contig_21661|comp33556_c1_seq2	-3.124255193	4.73638963	9.69E-31	1.99E-28	NA	NA	NA	NA	NA
Ctaxi_contig_25334|comp34037_c5_seq4	-3.124090602	0.655553126	0.000119876	0.000788455	NA	NA	NA	NA	NA
Ctaxi_contig_26393|comp34140_c1_seq4	-3.11974519	6.867342481	9.46E-32	2.20E-29	NA	NA	NA	NA	NA
Ctaxi_contig_64788|comp36982_c2_seq12	-3.115440976	5.05502858	2.99E-22	2.74E-20	NA	NA	NA	NA	NA
Ctaxi_contig_21666|comp33556_c3_seq4	-3.113508513	5.059320836	1.09E-27	1.66E-25	kh domain-containing protein at4g18375-like	gi|168013158|ref|XP_001759268.1|predicted protein [Physcomitrella patens] >gi|162689581|gb|EDQ75952.1| predicted protein [Physcomitrella patens]	AT5G15270.1		 RNA-binding KH domain-containing protein 
Ctaxi_contig_38205|comp35309_c0_seq3	-3.113097837	2.909579115	4.08E-18	2.41E-16	NA	NA	NA	NA	NA
Ctaxi_contig_30290|comp34570_c2_seq1	-3.10769985	2.573165931	7.17E-19	4.71E-17	NA	NA	NA	NA	NA
Ctaxi_contig_29982|comp34534_c3_seq1	-3.104211426	5.899612604	4.47E-12	1.24E-10	NA	NA	NA	NA	NA
Ctaxi_contig_36439|comp35150_c0_seq1	-3.097858938	1.941309908	1.72E-05	0.000142479	NA	NA	NA	NA	NA
Ctaxi_contig_62549|comp36864_c6_seq1	-3.097809392	1.741874261	1.85E-05	0.000151695	NA	NA	NA	NA	NA
Ctaxi_contig_46156|comp35880_c1_seq5	-3.093808307	3.71210725	1.68E-19	1.18E-17	NA	NA	NA	NA	NA
Ctaxi_contig_6827|comp29639_c0_seq1	-3.080262405	1.293320594	5.06E-08	7.34E-07	NA	NA	NA	NA	NA
Ctaxi_contig_23594|comp33816_c1_seq2	-3.079250857	6.113274487	1.52E-16	7.26E-15	NA	NA	NA	NA	NA
Ctaxi_contig_21284|comp33490_c2_seq1	-3.077167387	3.482569755	3.83E-12	1.07E-10	phagocytic receptor 1b-like	gi|356512261|ref|XP_003524839.1|PREDICTED: putative phagocytic receptor 1b-like [Glycine max]	AT2G01970.1		 Endomembrane protein 70 protein family 
Ctaxi_contig_68274|comp37120_c3_seq57	-3.076265708	4.798947764	1.81E-25	2.24E-23	NA	NA	NA	NA	NA
Ctaxi_contig_47080|comp35949_c3_seq7	-3.075486541	2.421823681	1.31E-11	3.43E-10	NA	NA	NA	NA	NA
Ctaxi_contig_11704|comp31756_c0_seq1	-3.072944164	6.231100809	1.36E-19	9.67E-18	NA	NA	NA	NA	NA
Ctaxi_contig_47577|comp35982_c2_seq1	-3.062695764	0.633608781	0.001708329	0.007742427	protein timeless homolog	gi|545358684|ref|XP_005644883.1|hypothetical protein COCSUDRAFT_58046 [Coccomyxa subellipsoidea C-169] >gi|384246850|gb|EIE20339.1| hypothetical protein COCSUDRAFT_58046 [Coccomyxa subellipsoidea C-169]	NA	NA	NA
Ctaxi_contig_10530|comp31423_c0_seq2	-3.060988412	0.7343134	7.56E-05	0.000527143	NA	NA	NA	NA	NA
Ctaxi_contig_65165|comp37002_c1_seq18	-3.052298066	5.514619412	0.001092359	0.005312911	methyltransferase-like protein 1-like	gi|508725025|gb|EOY16922.1|Methyltransferase MT-A70 family protein isoform 1 [Theobroma cacao]	AT4G09980.1	EMB1691	 Methyltransferase MT-A70 family protein 
Ctaxi_contig_59059|comp36682_c1_seq1	-3.051761483	6.880374294	2.46E-37	8.74E-35	NA	NA	NA	NA	NA
Ctaxi_contig_59062|comp36682_c1_seq4	-3.050453266	3.945977349	6.30E-12	1.70E-10	NA	NA	NA	NA	NA
Ctaxi_contig_55250|comp36455_c0_seq2	-3.048722387	7.855659287	3.04E-33	8.37E-31	NA	NA	NA	NA	NA
Ctaxi_contig_30086|comp34545_c3_seq1	-3.048125824	6.68774696	2.44E-20	1.87E-18	NA	NA	NA	NA	NA
Ctaxi_contig_10476|comp31401_c2_seq1	-3.046735859	5.739531516	3.26E-17	1.73E-15	NA	NA	NA	NA	NA
Ctaxi_contig_71252|comp37245_c5_seq7	-3.046571508	1.842560954	1.02E-08	1.67E-07	NA	NA	NA	NA	NA
Ctaxi_contig_23818|comp33840_c0_seq1	-3.045490876	1.316029382	3.38E-05	0.000259242	NA	NA	NA	NA	NA
Ctaxi_contig_64104|comp36952_c7_seq2	-3.039523702	2.788809935	4.98E-17	2.54E-15	NA	NA	NA	NA	NA
Ctaxi_contig_30250|comp34565_c3_seq1	-3.0275936	0.844228614	0.000170608	0.001077314	NA	NA	NA	NA	NA
Ctaxi_contig_32534|comp34793_c0_seq5	-3.026884624	3.713695022	5.92E-08	8.50E-07	ankyrin repeat protein	gi|229582572|ref|YP_002840971.1|ankyrin [Sulfolobus islandicus Y.N.15.51] >gi|502134864|ref|WP_012717676.1| ankyrin [Sulfolobus islandicus] >gi|228013288|gb|ACP49049.1| Ankyrin [Sulfolobus islandicus Y.N.15.51]	AT2G03430.1		 Ankyrin repeat family protein 
Ctaxi_contig_66429|comp37047_c12_seq2	-3.020298535	0.654623461	0.013369016	0.043151277	NA	NA	NA	NA	NA
Ctaxi_contig_59083|comp36682_c1_seq25	-3.01948432	2.844686563	1.23E-09	2.37E-08	NA	NA	NA	NA	NA
Ctaxi_contig_47004|comp35943_c4_seq1	-3.018815292	1.75962174	0.002579872	0.01097442	ubiquitin carboxyl-terminal hydrolase 22-like	gi|195494556|ref|XP_002094888.1|GE22066 [Drosophila yakuba] >gi|194180989|gb|EDW94600.1| GE22066 [Drosophila yakuba]	NA	NA	NA
Ctaxi_contig_26933|comp34194_c0_seq16	-3.014432527	0.350294755	0.011822424	0.039035596	NA	NA	NA	NA	NA
Ctaxi_contig_68548|comp37129_c1_seq11	-3.006833434	2.034298767	0.005376242	0.020326715	protein	gi|168006558|ref|XP_001755976.1|predicted protein [Physcomitrella patens] >gi|162692906|gb|EDQ79261.1| predicted protein [Physcomitrella patens]	AT1G45332.1		 Translation elongation factor EFG/EF2 protein 
Ctaxi_contig_33525|comp34879_c0_seq7	-3.005753385	1.612787177	0.003738115	0.014955186	NA	NA	NA	NA	NA
Ctaxi_contig_35943|comp35103_c1_seq7	-3.001776281	0.331688034	0.000840913	0.004242957	NA	NA	NA	NA	NA
Ctaxi_contig_20002|comp33305_c0_seq1	-3.001300335	2.476980462	7.21E-06	6.57E-05	NA	NA	NA	NA	NA
Ctaxi_contig_9313|comp31045_c0_seq6	-3.000132932	7.731604194	9.79E-23	9.52E-21	NA	NA	NA	NA	NA
Ctaxi_contig_51392|comp36236_c0_seq2	-2.997166278	3.254712572	0.000403333	0.002257025	probable lrr receptor-like serine threonine-protein kinase at5g45780-like	gi|508782207|gb|EOY29463.1|Leucine-rich repeat transmembrane protein kinase [Theobroma cacao]	AT5G45780.1		 Leucine-rich repeat protein kinase family protein 
Ctaxi_contig_37738|comp35264_c1_seq5	-2.995276163	8.022089966	7.30E-39	3.05E-36	NA	NA	NA	NA	NA
Ctaxi_contig_46812|comp35927_c1_seq3	-2.991851778	3.015508478	4.25E-12	1.18E-10	cell wall glucanase	gi|384500113|gb|EIE90604.1|hypothetical protein RO3G_15315 [Rhizopus delemar RA 99-880]	NA	NA	NA
Ctaxi_contig_6259|comp28935_c0_seq1	-2.988679263	8.179502794	9.16E-45	6.18E-42	NA	NA	NA	NA	NA
Ctaxi_contig_38211|comp35309_c0_seq9	-2.987427344	3.343331464	3.43E-19	2.34E-17	NA	NA	NA	NA	NA
Ctaxi_contig_30084|comp34545_c0_seq1	-2.982435794	5.051520628	4.95E-19	3.32E-17	NA	NA	NA	NA	NA
Ctaxi_contig_57676|comp36609_c0_seq4	-2.972280704	0.516730517	0.012198632	0.040048841	NA	NA	NA	NA	NA
Ctaxi_contig_48957|comp36073_c0_seq3	-2.965806725	0.942116141	4.53E-07	5.35E-06	NA	NA	NA	NA	NA
Ctaxi_contig_37754|comp35265_c4_seq3	-2.965753014	0.457168418	0.000255789	0.00153149	NA	NA	NA	NA	NA
Ctaxi_contig_17378|comp32892_c0_seq1	-2.964833802	3.31929388	1.15E-23	1.22E-21	NA	NA	NA	NA	NA
Ctaxi_contig_20665|comp33404_c2_seq3	-2.963150986	1.24289061	7.16E-05	0.000502198	NA	NA	NA	NA	NA
Ctaxi_contig_29979|comp34534_c1_seq2	-2.960996775	6.173011676	2.78E-19	1.90E-17	NA	NA	NA	NA	NA
Ctaxi_contig_30281|comp34568_c0_seq6	-2.960951496	8.202270286	5.28E-26	6.90E-24	NA	NA	NA	NA	NA
Ctaxi_contig_30085|comp34545_c1_seq1	-2.959813319	4.654127494	1.12E-21	9.69E-20	NA	NA	NA	NA	NA
Ctaxi_contig_60449|comp36757_c6_seq1	-2.959731225	6.441362818	1.51E-23	1.58E-21	NA	NA	NA	NA	NA
Ctaxi_contig_33529|comp34879_c0_seq11	-2.956054184	2.359023438	8.33E-13	2.53E-11	NA	NA	NA	NA	NA
Ctaxi_contig_55682|comp36485_c0_seq3	-2.952550846	1.670262834	7.50E-08	1.05E-06	NA	NA	NA	NA	NA
Ctaxi_contig_37854|comp35273_c2_seq1	-2.94046647	0.573618273	0.013796116	0.044247196	proline iminopeptidase	gi|492878512|ref|WP_006020166.1|prolyl aminopeptidase [Afipia broomeae] >gi|410891691|gb|EKS39487.1| prolyl aminopeptidase [Afipia broomeae ATCC 49717]	AT2G14260.2	PIP	 proline iminopeptidase 
Ctaxi_contig_59079|comp36682_c1_seq21	-2.938324638	5.729493148	3.74E-20	2.83E-18	NA	NA	NA	NA	NA
Ctaxi_contig_39661|comp35434_c0_seq1	-2.936688116	1.69538521	9.61E-10	1.88E-08	NA	NA	NA	NA	NA
Ctaxi_contig_23595|comp33816_c1_seq3	-2.933879127	6.370254196	9.64E-17	4.72E-15	NA	NA	NA	NA	NA
Ctaxi_contig_38203|comp35309_c0_seq1	-2.930492762	4.499844245	5.45E-24	5.90E-22	NA	NA	NA	NA	NA
Ctaxi_contig_54573|comp36418_c2_seq2	-2.929014069	1.04225044	0.000856025	0.004307366	NA	NA	NA	NA	NA
Ctaxi_contig_31228|comp34666_c3_seq12	-2.927654767	2.809981597	3.51E-07	4.26E-06	NA	NA	NA	NA	NA
Ctaxi_contig_56095|comp36511_c8_seq15	-2.924722205	1.1359613	2.63E-07	3.27E-06	NA	NA	NA	NA	NA
Ctaxi_contig_36466|comp35154_c3_seq1	-2.917894957	2.359826648	1.07E-06	1.17E-05	root hair defective 3	gi|545370807|ref|XP_005650010.1|root hair defective 3 GTP-binding protein [Coccomyxa subellipsoidea C-169] >gi|384251989|gb|EIE25466.1| root hair defective 3 GTP-binding protein [Coccomyxa subellipsoidea C-169]	AT1G72960.1		 Root hair defective 3 GTP-binding protein (RHD3) 
Ctaxi_contig_27234|comp34229_c1_seq1	-2.91280609	6.602233693	1.24E-18	7.82E-17	NA	NA	NA	NA	NA
Ctaxi_contig_63459|comp36920_c0_seq4	-2.911167801	1.109266519	0.00658578	0.024007113	ctp synthase-like	gi|356526673|ref|XP_003531941.1|PREDICTED: CTP synthase-like [Glycine max]	AT3G12670.1	emb2742	 CTP synthase family protein 
Ctaxi_contig_36340|comp35140_c0_seq1	-2.908994502	1.146478597	0.000106641	0.00071362	NA	NA	NA	NA	NA
Ctaxi_contig_12995|comp32057_c1_seq3	-2.908106313	1.216522619	0.00052488	0.002836791	NA	NA	NA	NA	NA
Ctaxi_contig_23879|comp33847_c2_seq6	-2.907062581	3.153506543	2.28E-15	9.58E-14	NA	NA	NA	NA	NA
Ctaxi_contig_13404|comp32151_c2_seq2	-2.906095768	1.287145722	0.000503037	0.00273439	equilibrative nucleotide transporter 3-like	gi|548837782|gb|ERM98409.1|hypothetical protein AMTR_s00072p00092230 [Amborella trichopoda]	AT3G09990.1		 Nucleoside transporter family protein 
Ctaxi_contig_64351|comp36962_c1_seq48	-2.901956622	1.551415789	2.53E-06	2.54E-05	nucleolar protein expressed	gi|460404312|ref|XP_004247627.1|PREDICTED: probable nucleolar protein 5-2-like [Solanum lycopersicum]	AT3G05060.1		 NOP56-like pre RNA processing ribonucleoprotein 
Ctaxi_contig_72005|comp40326_c0_seq1	-2.901173285	0.820786126	0.000640834	0.003370855	NA	NA	NA	NA	NA
Ctaxi_contig_21294|comp33490_c9_seq1	-2.900848006	1.125421702	7.45E-07	8.42E-06	NA	NA	NA	NA	NA
Ctaxi_contig_21662|comp33556_c2_seq1	-2.897142851	5.350379388	2.96E-33	8.21E-31	rna-binding protein nova-1	gi|552832833|ref|XP_005848420.1|hypothetical protein CHLNCDRAFT_57590 [Chlorella variabilis] >gi|307108077|gb|EFN56318.1| hypothetical protein CHLNCDRAFT_57590 [Chlorella variabilis]	AT5G04430.2	"BTR1,BTR1L"	 binding to TOMV RNA 1L (long form) 
Ctaxi_contig_55647|comp36483_c4_seq1	-2.887558916	4.000797555	1.39E-14	5.34E-13	NA	NA	NA	NA	NA
Ctaxi_contig_27236|comp34229_c2_seq1	-2.887114902	8.507447982	1.18E-20	9.33E-19	NA	NA	NA	NA	NA
Ctaxi_contig_63834|comp36941_c1_seq1	-2.885186287	3.059469722	6.90E-13	2.12E-11	acyl carrier protein	gi|552842747|ref|XP_005850651.1|hypothetical protein CHLNCDRAFT_29840 [Chlorella variabilis] >gi|307110313|gb|EFN58549.1| hypothetical protein CHLNCDRAFT_29840 [Chlorella variabilis]	AT4G25050.1	ACP4	 acyl carrier protein 4 
Ctaxi_contig_47180|comp35954_c0_seq9	-2.881234014	1.891983396	0.004202806	0.016519273	NA	NA	NA	NA	NA
Ctaxi_contig_55253|comp36455_c1_seq1	-2.877716012	8.043899886	8.40E-32	1.98E-29	NA	NA	NA	NA	NA
Ctaxi_contig_69652|comp37174_c1_seq40	-2.875907323	2.135400448	0.000100274	0.000677041	myosin-2 heavy non	"gi|123469906|ref|XP_001318162.1|viral A-type inclusion protein [Trichomonas vaginalis G3] >gi|121900914|gb|EAY05939.1| viral A-type inclusion protein, putative [Trichomonas vaginalis G3]"	NA	NA	NA
Ctaxi_contig_8352|comp30658_c0_seq1	-2.873804255	1.844242987	6.32E-09	1.09E-07	ankyrin repeat protein	"gi|123473806|ref|XP_001320089.1|ankyrin repeat protein [Trichomonas vaginalis G3] >gi|121902887|gb|EAY07866.1| ankyrin repeat protein, putative [Trichomonas vaginalis G3]"	AT2G03430.1		 Ankyrin repeat family protein 
Ctaxi_contig_58572|comp36662_c1_seq1	-2.871382437	2.264121073	1.11E-08	1.81E-07	NA	NA	NA	NA	NA
Ctaxi_contig_24217|comp33899_c2_seq1	-2.870011841	0.409775299	0.000157707	0.001006428	NA	NA	NA	NA	NA
Ctaxi_contig_64780|comp36982_c2_seq4	-2.864599128	6.462337194	1.22E-12	3.61E-11	NA	NA	NA	NA	NA
Ctaxi_contig_26163|comp34121_c1_seq3	-2.853266249	1.814061489	2.45E-06	2.48E-05	NA	NA	NA	NA	NA
Ctaxi_contig_38113|comp35300_c2_seq6	-2.849320973	3.604718771	7.42E-23	7.34E-21	leucine-rich repeat transmembrane protein kinase	gi|545371252|ref|XP_005650206.1|hypothetical protein COCSUDRAFT_39960 [Coccomyxa subellipsoidea C-169] >gi|384252186|gb|EIE25662.1| hypothetical protein COCSUDRAFT_39960 [Coccomyxa subellipsoidea C-169]	AT4G28650.1		 Leucine-rich repeat transmembrane protein kinase family protein 
Ctaxi_contig_69049|comp37152_c7_seq2	-2.845825941	2.34065031	4.32E-09	7.59E-08	NA	NA	NA	NA	NA
Ctaxi_contig_69522|comp37170_c0_seq8	-2.844323772	1.94876339	2.01E-09	3.71E-08	predicted protein	gi|412985985|emb|CCO17185.1|predicted protein [Bathycoccus prasinos]	NA	NA	NA
Ctaxi_contig_44662|comp35787_c0_seq22	-2.841795534	2.976372172	0.000439064	0.002431851	transcription factor tau subunit sfc4	gi|302836846|ref|XP_002949983.1|hypothetical protein VOLCADRAFT_90359 [Volvox carteri f. nagariensis] >gi|300264892|gb|EFJ49086.1| hypothetical protein VOLCADRAFT_90359 [Volvox carteri f. nagariensis]	AT1G17680.2		 tetratricopeptide repeat (TPR)-containing protein 
Ctaxi_contig_30176|comp34558_c0_seq4	-2.841413113	0.364553915	0.001420409	0.006640632	NA	NA	NA	NA	NA
Ctaxi_contig_21072|comp33458_c0_seq2	-2.834665636	3.137888945	6.49E-05	0.000459963	NA	NA	NA	NA	NA
Ctaxi_contig_10477|comp31401_c2_seq2	-2.833418227	3.412342153	9.36E-09	1.55E-07	NA	NA	NA	NA	NA
Ctaxi_contig_29173|comp34453_c1_seq2	-2.832180869	5.633565437	6.19E-14	2.20E-12	beta-(1-3)-glucosyl transferase	gi|495661837|ref|WP_008386416.1|glycosyl transferase family 2 [Rhodovulum sp. PH10] >gi|402500016|gb|EJW11702.1| beta-(1-3)-glucosyl transferase [Rhodovulum sp. PH10]	NA	NA	NA
Ctaxi_contig_32525|comp34792_c1_seq8	-2.82986522	3.735923725	5.76E-15	2.32E-13	NA	NA	NA	NA	NA
Ctaxi_contig_10881|comp31534_c0_seq3	-2.827784377	2.270815951	7.32E-09	1.25E-07	NA	NA	NA	NA	NA
Ctaxi_contig_26391|comp34140_c1_seq2	-2.827165094	9.176501454	5.81E-43	3.31E-40	NA	NA	NA	NA	NA
Ctaxi_contig_12058|comp31845_c0_seq1	-2.822669536	4.437439097	3.81E-21	3.12E-19	pan domain-containing protein	gi|530735436|gb|EQC33678.1|hypothetical protein SDRG_08782 [Saprolegnia diclina VS20]	NA	NA	NA
Ctaxi_contig_32522|comp34792_c1_seq5	-2.822446833	4.96758174	1.07E-18	6.85E-17	NA	NA	NA	NA	NA
Ctaxi_contig_55260|comp36455_c5_seq2	-2.821915215	7.475659314	9.14E-19	5.87E-17	NA	NA	NA	NA	NA
Ctaxi_contig_55249|comp36455_c0_seq1	-2.821558031	8.443190005	1.07E-33	3.08E-31	NA	NA	NA	NA	NA
Ctaxi_contig_29987|comp34534_c5_seq4	-2.818930925	5.139038086	2.02E-20	1.56E-18	NA	NA	NA	NA	NA
Ctaxi_contig_60483|comp36760_c2_seq1	-2.818303355	4.18178116	1.38E-16	6.59E-15	fam50a protein	gi|384496188|gb|EIE86679.1|FAM50A protein [Rhizopus delemar RA 99-880]	AT2G21150.1	XCT	 XAP5 family protein 
Ctaxi_contig_64801|comp36982_c2_seq25	-2.818192486	3.424526579	1.72E-24	1.96E-22	NA	NA	AT2G32080.1	PURALPHA-1	 purin-rich alpha 1 
Ctaxi_contig_66007|comp37033_c4_seq5	-2.818087816	1.248388535	0.007367189	0.026349323	zinc finger ccch-type with g patch domain-containing	gi|545355822|ref|XP_005643686.1|hypothetical protein COCSUDRAFT_59626 [Coccomyxa subellipsoidea C-169] >gi|384245649|gb|EIE19142.1| hypothetical protein COCSUDRAFT_59626 [Coccomyxa subellipsoidea C-169]	AT2G24830.1		 zinc finger (CCCH-type) family protein / D111/G-patch domain-containing protein 
Ctaxi_contig_17381|comp32892_c1_seq2	-2.81776888	3.695093098	8.85E-23	8.68E-21	NA	NA	NA	NA	NA
Ctaxi_contig_67318|comp37088_c10_seq3	-2.816172956	3.336646551	5.34E-24	5.80E-22	NA	NA	NA	NA	NA
Ctaxi_contig_37734|comp35264_c1_seq1	-2.811768651	6.836406246	3.06E-31	6.65E-29	NA	NA	NA	NA	NA
Ctaxi_contig_8464|comp30706_c1_seq2	-2.792097431	4.153434031	5.79E-05	0.000416321	NA	NA	NA	NA	NA
Ctaxi_contig_55641|comp36483_c1_seq1	-2.790982201	6.798465873	1.21E-32	3.15E-30	NA	NA	NA	NA	NA
Ctaxi_contig_14342|comp32347_c0_seq1	-2.783693009	3.039565345	0.007692129	0.027331211	NA	NA	NA	NA	NA
Ctaxi_contig_29981|comp34534_c2_seq2	-2.782159629	6.846542553	6.40E-17	3.21E-15	bell-like homeodomain protein	gi|255088575|ref|XP_002506210.1|predicted protein [Micromonas sp. RCC299] >gi|226521481|gb|ACO67468.1| predicted protein [Micromonas sp. RCC299]	AT2G23760.3	"BLH4,SAW2"	 BEL1-like homeodomain 4 
Ctaxi_contig_11709|comp31756_c0_seq6	-2.772805508	5.881379485	8.19E-18	4.62E-16	NA	NA	NA	NA	NA
Ctaxi_contig_30284|comp34568_c0_seq9	-2.76753076	3.836156326	1.27E-14	4.92E-13	NA	NA	NA	NA	NA
Ctaxi_contig_46196|comp35882_c3_seq8	-2.7660644	0.898280492	0.010241704	0.03465713	NA	NA	NA	NA	NA
Ctaxi_contig_7543|comp30200_c0_seq1	-2.764480354	0.437482742	6.77E-05	0.000477911	NA	NA	NA	NA	NA
Ctaxi_contig_56194|comp36516_c5_seq4	-2.763248684	3.903264019	6.15E-24	6.61E-22	NA	NA	NA	NA	NA
Ctaxi_contig_26388|comp34140_c0_seq1	-2.762777792	9.500930062	8.91E-45	6.14E-42	NA	NA	NA	NA	NA
Ctaxi_contig_21191|comp33473_c3_seq1	-2.761486193	3.63178883	3.21E-12	9.03E-11	NA	NA	NA	NA	NA
Ctaxi_contig_60437|comp36757_c1_seq1	-2.756746421	7.689588977	7.60E-17	3.77E-15	NA	NA	NA	NA	NA
Ctaxi_contig_56011|comp36506_c3_seq3	-2.754458036	0.465695415	0.001274763	0.006050454	cullin-associated nedd8-dissociated protein 1	gi|393906139|gb|EJD74192.1|Cullin-associated NEDD8-dissociated protein 1 [Loa loa]	AT2G02560.1	"CAND1,ATCAND1,ETA2,TIP120,HVE"	 cullin-associated and neddylation dissociated 
Ctaxi_contig_11224|comp31627_c1_seq1	-2.753845503	1.914589454	1.23E-06	1.33E-05	NA	NA	NA	NA	NA
Ctaxi_contig_22680|comp33699_c0_seq1	-2.751655628	0.316165314	0.000306156	0.001784865	NA	NA	NA	NA	NA
Ctaxi_contig_40936|comp35542_c0_seq3	-2.751422289	2.352257304	2.82E-09	5.11E-08	aldehyde dehydrogenase	gi|545357849|ref|XP_005644523.1|aldehyde dehydrogenase family protein [Coccomyxa subellipsoidea C-169] >gi|384246489|gb|EIE19979.1| aldehyde dehydrogenase family protein [Coccomyxa subellipsoidea C-169]	AT2G24270.4	ALDH11A3	 aldehyde dehydrogenase 11A3 
Ctaxi_contig_14022|comp32273_c0_seq5	-2.749864607	5.591626329	1.58E-14	6.00E-13	NA	NA	NA	NA	NA
Ctaxi_contig_23552|comp33810_c2_seq16	-2.745108784	3.037220983	2.15E-14	7.99E-13	NA	NA	NA	NA	NA
Ctaxi_contig_14317|comp32343_c0_seq1	-2.741439798	2.028537849	0.003184899	0.01309792	periplasmic binding protein	gi|302829116|ref|XP_002946125.1|hypothetical protein VOLCADRAFT_55499 [Volvox carteri f. nagariensis] >gi|300268940|gb|EFJ53120.1| hypothetical protein VOLCADRAFT_55499 [Volvox carteri f. nagariensis]	NA	NA	NA
Ctaxi_contig_15238|comp32522_c1_seq5	-2.739314655	3.495423601	2.62E-17	1.40E-15	NA	NA	NA	NA	NA
Ctaxi_contig_55256|comp36455_c3_seq1	-2.737141646	7.581245876	1.11E-20	8.84E-19	protein of cse family	gi|545359285|ref|XP_005645124.1|hypothetical protein COCSUDRAFT_48569 [Coccomyxa subellipsoidea C-169] >gi|384247092|gb|EIE20580.1| hypothetical protein COCSUDRAFT_48569 [Coccomyxa subellipsoidea C-169]	NA	NA	NA
Ctaxi_contig_71154|comp37240_c1_seq15	-2.733021408	5.826016436	2.01E-14	7.52E-13	NA	NA	NA	NA	NA
Ctaxi_contig_68006|comp37110_c2_seq3	-2.732687131	1.274811087	6.78E-07	7.75E-06	NA	NA	NA	NA	NA
Ctaxi_contig_46872|comp35930_c1_seq1	-2.732247841	2.397359526	0.003122093	0.012895804	NA	NA	NA	NA	NA
Ctaxi_contig_55254|comp36455_c2_seq1	-2.73219537	9.574116715	1.75E-26	2.42E-24	nad-dependent epimerase dehydratase	gi|325184650|emb|CCA19142.1|unnamed protein product [Albugo laibachii Nc14]	NA	NA	NA
Ctaxi_contig_23593|comp33816_c1_seq1	-2.732068338	2.567087903	1.05E-08	1.73E-07	NA	NA	NA	NA	NA
Ctaxi_contig_32531|comp34793_c0_seq2	-2.719538589	2.622992539	1.39E-05	0.000118057	ankyrin repeat protein	gi|229582572|ref|YP_002840971.1|ankyrin [Sulfolobus islandicus Y.N.15.51] >gi|502134864|ref|WP_012717676.1| ankyrin [Sulfolobus islandicus] >gi|228013288|gb|ACP49049.1| Ankyrin [Sulfolobus islandicus Y.N.15.51]	AT2G03430.1		 Ankyrin repeat family protein 
Ctaxi_contig_32518|comp34792_c1_seq1	-2.718204496	5.770755633	3.82E-22	3.46E-20	NA	NA	NA	NA	NA
Ctaxi_contig_23873|comp33847_c0_seq1	-2.713010313	2.747144724	5.60E-10	1.13E-08	NA	NA	NA	NA	NA
Ctaxi_contig_33560|comp34879_c0_seq42	-2.710441622	0.6920639	3.80E-05	0.000287636	NA	NA	NA	NA	NA
Ctaxi_contig_49608|comp36118_c0_seq1	-2.709959184	3.758904078	1.99E-08	3.11E-07	biotin--protein ligase-like	gi|545360036|ref|XP_005645430.1|class II aaRS and biotin synthetase [Coccomyxa subellipsoidea C-169] >gi|384247399|gb|EIE20886.1| class II aaRS and biotin synthetase [Coccomyxa subellipsoidea C-169]	AT2G25710.2	HCS1	 holocarboxylase synthase 1 
Ctaxi_contig_55353|comp36463_c3_seq1	-2.708559541	2.405300008	4.62E-10	9.45E-09	coiled-coil domain-containing protein 112	gi|552824427|ref|XP_005846589.1|hypothetical protein CHLNCDRAFT_135161 [Chlorella variabilis] >gi|307106241|gb|EFN54487.1| hypothetical protein CHLNCDRAFT_135161 [Chlorella variabilis]	NA	NA	NA
Ctaxi_contig_49301|comp36098_c0_seq8	-2.707612004	1.491280741	0.004996842	0.019150524	NA	NA	NA	NA	NA
Ctaxi_contig_32524|comp34792_c1_seq7	-2.699245955	4.865914709	1.79E-23	1.86E-21	NA	NA	NA	NA	NA
Ctaxi_contig_57104|comp36574_c3_seq1	-2.698830085	4.187438762	4.76E-09	8.30E-08	NA	NA	NA	NA	NA
Ctaxi_contig_69437|comp37168_c3_seq1	-2.698715328	0.568919754	0.002010375	0.008904937	dynein heavy chain	gi|303275942|ref|XP_003057265.1|cytoplasmic dynein heavy chain 1b [Micromonas pusilla CCMP1545] >gi|226461617|gb|EEH58910.1| cytoplasmic dynein heavy chain 1b [Micromonas pusilla CCMP1545]	NA	NA	NA
Ctaxi_contig_41791|comp35593_c1_seq1	-2.698211167	3.239780542	6.38E-17	3.20E-15	upf0544 protein c5orf45 homolog	gi|470247376|ref|XP_004357399.1|hypothetical protein DFA_02677 [Dictyostelium fasciculatum] >gi|328870563|gb|EGG18937.1| hypothetical protein DFA_02677 [Dictyostelium fasciculatum]	AT1G71760.2		" unknown protein; FUNCTIONS IN: molecular_function unknown; INVOLVED IN: biological_process unknown; LOCATED IN: cellular_component unknown; EXPRESSED IN: shoot apex, embryo, leaf whorl, flower, seed; EXPRESSED DURING: F mature embryo stage, petal differentiation and expansion stage, E expanded cotyledon stage, D bilateral stage; Has 84 Blast hits to 84 proteins in 35 species: Archae - 0; Bacteria - 0; Metazoa - 42; Fungi - 0; Plants - 32; Viruses - 0; Other Eukaryotes - 10 (source: NCBI BLink). "
Ctaxi_contig_67267|comp37086_c2_seq2	-2.697353723	0.434284247	0.001187473	0.005700007	NA	NA	NA	NA	NA
Ctaxi_contig_46578|comp35908_c0_seq1	-2.675000203	2.76402171	0.004024423	0.015924204	lipase precursor	gi|545366651|ref|XP_005648212.1|alpha/beta-hydrolase [Coccomyxa subellipsoidea C-169] >gi|384250188|gb|EIE23668.1| alpha/beta-hydrolase [Coccomyxa subellipsoidea C-169]	AT5G18630.1		 alpha/beta-Hydrolases superfamily protein 
Ctaxi_contig_56192|comp36516_c5_seq2	-2.67424605	5.508833605	3.05E-32	7.46E-30	NA	NA	NA	NA	NA
Ctaxi_contig_52527|comp36296_c1_seq4	-2.673727877	0.322953595	0.014850909	0.046987114	NA	NA	NA	NA	NA
Ctaxi_contig_24925|comp33994_c1_seq2	-2.673205463	0.667440041	0.000291895	0.001713211	NA	NA	NA	NA	NA
Ctaxi_contig_57990|comp36623_c5_seq3	-2.672069978	1.861060581	1.90E-05	0.000155443	ubiquitin-fold modifier-conjugating enzyme 1-like	gi|302845600|ref|XP_002954338.1|hypothetical protein VOLCADRAFT_64678 [Volvox carteri f. nagariensis] >gi|300260268|gb|EFJ44488.1| hypothetical protein VOLCADRAFT_64678 [Volvox carteri f. nagariensis]	AT1G27530.1		" CONTAINS InterPro DOMAIN/s: Ubiquitin-conjugating enzyme/RWD-like (InterPro:IPR016135), Ubiquitin-fold modifier-conjugating enzyme 1 (InterPro:IPR014806); Has 269 Blast hits to 269 proteins in 110 species: Archae - 0; Bacteria - 0; Metazoa - 175; Fungi - 0; Plants - 42; Viruses - 0; Other Eukaryotes - 52 (source: NCBI BLink). "
Ctaxi_contig_12729|comp32007_c0_seq6	-2.66749988	1.764172126	2.26E-05	0.000181505	NA	NA	NA	NA	NA
Ctaxi_contig_21520|comp33532_c2_seq5	-2.662298596	3.316115245	3.33E-09	5.97E-08	NA	NA	NA	NA	NA
Ctaxi_contig_69446|comp37168_c5_seq6	-2.661136043	0.278170819	0.000331032	0.00190469	NA	NA	NA	NA	NA
Ctaxi_contig_37729|comp35264_c0_seq3	-2.660604716	3.914968259	1.20E-10	2.70E-09	pentatricopeptide repeat-containing protein	gi|545368225|ref|XP_005648894.1|hypothetical protein COCSUDRAFT_62850 [Coccomyxa subellipsoidea C-169] >gi|384250871|gb|EIE24350.1| hypothetical protein COCSUDRAFT_62850 [Coccomyxa subellipsoidea C-169]	AT1G74850.1	PTAC2	 plastid transcriptionally active 2 
Ctaxi_contig_28623|comp34394_c0_seq7	-2.653648973	1.118001478	0.006515641	0.023792997	NA	NA	NA	NA	NA
Ctaxi_contig_48457|comp36040_c0_seq2	-2.649975991	4.095767254	9.33E-12	2.48E-10	nadph oxidase isoform 2	gi|527193689|gb|EPS63617.1|hypothetical protein M569_11166 [Genlisea aurea]	AT4G11230.1		 Riboflavin synthase-like superfamily protein 
Ctaxi_contig_15311|comp32537_c0_seq2	-2.645912395	5.747513608	1.48E-22	1.41E-20	NA	NA	NA	NA	NA
Ctaxi_contig_48042|comp36014_c0_seq2	-2.643363324	5.216298957	9.88E-06	8.68E-05	glycosyl hydrolase	gi|511007960|gb|EPB89236.1|hypothetical protein HMPREF1544_03976 [Mucor circinelloides f. circinelloides 1006PhL]	NA	NA	NA
Ctaxi_contig_21060|comp33456_c2_seq1	-2.640114774	7.198746125	1.41E-44	9.30E-42	NA	NA	NA	NA	NA
Ctaxi_contig_12962|comp32054_c2_seq1	-2.636614264	1.136578951	1.46E-06	1.55E-05	NA	NA	NA	NA	NA
Ctaxi_contig_38627|comp35337_c3_seq1	-2.630561031	1.286086818	1.17E-06	1.27E-05	e3 sumo-protein ligase 2	gi|224078105|ref|XP_002305488.1|predicted protein [Populus trichocarpa] >gi|118481549|gb|ABK92717.1| unknown [Populus trichocarpa] >gi|118485868|gb|ABK94781.1| unknown [Populus trichocarpa] >gi|222848452|gb|EEE85999.1| Peptidyl-prolyl cis-trans isomerase family protein [Populus trichocarpa]	AT2G16600.2	ROC3	 rotamase CYP 3 
Ctaxi_contig_22305|comp33648_c0_seq2	-2.628375977	2.051864676	2.75E-07	3.41E-06	NA	NA	NA	NA	NA
Ctaxi_contig_48079|comp36017_c2_seq7	-2.624111298	2.419280728	0.001981559	0.008793801	abc transporter family protein	gi|558706625|gb|AHA86565.1|ATP-binding cassette transporter [Auxenochlorella protothecoides]	AT4G27420.1		 ABC-2 type transporter family protein 
Ctaxi_contig_7699|comp30294_c0_seq2	-2.622889609	0.727911975	0.005241962	0.019917533	sulfotransferase domain superfamily protein	gi|514655520|ref|XP_004999048.1|hypothetical protein PTSG_11596 [Salpingoeca rosetta] >gi|326426909|gb|EGD72479.1| hypothetical protein PTSG_11596 [Salpingoeca rosetta]	NA	NA	NA
Ctaxi_contig_29096|comp34445_c0_seq29	-2.622758509	0.335807188	0.00492847	0.018923585	plectin-like isoform x1	gi|466007879|ref|XP_004269593.1|PREDICTED: early endosome antigen 1 [Orcinus orca]	NA	NA	NA
Ctaxi_contig_35558|comp35069_c0_seq1	-2.621501328	0.817480024	0.000731009	0.003771934	hydrocephalus-inducing protein homolog	gi|291240427|ref|XP_002740120.1|PREDICTED: hypothetical protein [Saccoglossus kowalevskii]	NA	NA	NA
Ctaxi_contig_52133|comp36271_c2_seq23	-2.620119394	1.086664987	0.005128354	0.019568281	ankyrin repeat protein	"gi|157106769|ref|XP_001649474.1|ankyrin 2,3/unc44 [Aedes aegypti] >gi|108868779|gb|EAT33004.1| AAEL014742-PA, partial [Aedes aegypti]"	AT2G03430.1		 Ankyrin repeat family protein 
Ctaxi_contig_14866|comp32452_c0_seq1	-2.619450696	7.127611117	1.82E-31	4.15E-29	NA	NA	NA	NA	NA
Ctaxi_contig_46314|comp35891_c1_seq14	-2.614911838	3.708448494	7.75E-10	1.54E-08	calcium-dependent protein	gi|302842050|ref|XP_002952569.1|hypothetical protein VOLCADRAFT_62695 [Volvox carteri f. nagariensis] >gi|300262208|gb|EFJ46416.1| hypothetical protein VOLCADRAFT_62695 [Volvox carteri f. nagariensis]	AT1G50700.1	CPK33	 calcium-dependent protein kinase 33 
Ctaxi_contig_21577|comp33543_c2_seq1	-2.614014057	8.015864868	9.98E-29	1.67E-26	NA	NA	NA	NA	NA
Ctaxi_contig_22212|comp33636_c1_seq1	-2.613349039	5.408031906	1.53E-24	1.76E-22	NA	NA	NA	NA	NA
Ctaxi_contig_29729|comp34517_c0_seq5	-2.609439674	0.835136183	0.007896301	0.027937304	pentatricopeptide repeat-containing protein	gi|552840972|ref|XP_005850189.1|hypothetical protein CHLNCDRAFT_34493 [Chlorella variabilis] >gi|307109850|gb|EFN58087.1| hypothetical protein CHLNCDRAFT_34493 [Chlorella variabilis]	AT2G16880.1		 Pentatricopeptide repeat (PPR) superfamily protein 
Ctaxi_contig_14869|comp32452_c1_seq3	-2.60474446	5.809962323	1.49E-19	1.05E-17	NA	NA	NA	NA	NA
Ctaxi_contig_43279|comp35699_c6_seq1	-2.603187265	0.756701517	4.42E-05	0.000328552	NA	NA	AT4G17380.1	"MSH4,ATMSH4"	 MUTS-like protein 4 
Ctaxi_contig_30548|comp34599_c5_seq3	-2.597340512	2.880187633	1.08E-13	3.72E-12	NA	NA	NA	NA	NA
Ctaxi_contig_60417|comp36755_c5_seq1	-2.597262394	2.31372805	1.20E-06	1.30E-05	NA	NA	NA	NA	NA
Ctaxi_contig_39153|comp35385_c0_seq1	-2.596018666	1.750032255	1.78E-05	0.000147054	NA	NA	NA	NA	NA
Ctaxi_contig_16219|comp32684_c0_seq1	-2.594587953	1.564868747	0.010829313	0.036288797	protein	gi|552818235|ref|XP_005845144.1|hypothetical protein CHLNCDRAFT_137279 [Chlorella variabilis] >gi|307104790|gb|EFN53042.1| hypothetical protein CHLNCDRAFT_137279 [Chlorella variabilis]	NA	NA	NA
Ctaxi_contig_47334|comp35966_c0_seq3	-2.593907946	3.126166979	9.14E-15	3.57E-13	NA	NA	NA	NA	NA
Ctaxi_contig_12728|comp32007_c0_seq5	-2.593637908	3.875009161	8.37E-11	1.93E-09	NA	NA	NA	NA	NA
Ctaxi_contig_29809|comp34524_c3_seq2	-2.592256511	4.014543951	2.10E-16	9.85E-15	NA	NA	NA	NA	NA
Ctaxi_contig_25325|comp34037_c1_seq1	-2.589268365	3.42176884	4.59E-15	1.87E-13	NA	NA	NA	NA	NA
Ctaxi_contig_30292|comp34570_c3_seq1	-2.586493215	4.892016476	1.59E-21	1.35E-19	NA	NA	NA	NA	NA
Ctaxi_contig_37746|comp35264_c1_seq13	-2.586489996	5.958841579	6.91E-29	1.18E-26	NA	NA	NA	NA	NA
Ctaxi_contig_25246|comp34032_c4_seq2	-2.584100285	4.976945663	9.13E-17	4.48E-15	serine threonine-protein phosphatase 6 regulatory ankyrin repeat subunit c-like	gi|123431386|ref|XP_001308149.1|hypothetical protein [Trichomonas vaginalis G3] >gi|121889814|gb|EAX95219.1| hypothetical protein TVAG_171080 [Trichomonas vaginalis G3]	AT5G51160.1		 Ankyrin repeat family protein 
Ctaxi_contig_33521|comp34879_c0_seq3	-2.583308207	1.894316855	0.003946732	0.015678748	NA	NA	NA	NA	NA
Ctaxi_contig_12378|comp31927_c0_seq2	-2.576215453	7.223264148	1.16E-17	6.41E-16	NA	NA	NA	NA	NA
Ctaxi_contig_59085|comp36682_c1_seq27	-2.574571021	2.363624483	8.58E-12	2.29E-10	NA	NA	NA	NA	NA
Ctaxi_contig_59465|comp36701_c0_seq9	-2.573455202	1.142767789	0.000967212	0.004773794	diacylglycerol o-acyltransferase 1-like	gi|552808891|ref|XP_005842809.1|hypothetical protein CHLNCDRAFT_28812 [Chlorella variabilis] >gi|307102421|gb|EFN50697.1| hypothetical protein CHLNCDRAFT_28812 [Chlorella variabilis]	AT2G19450.1	"TAG1,AS11,ABX45,DGAT1,RDS1,ATDGAT"	 membrane bound O-acyl transferase (MBOAT) family protein 
Ctaxi_contig_47875|comp36001_c2_seq12	-2.572226064	2.281696017	1.64E-10	3.60E-09	NA	NA	NA	NA	NA
Ctaxi_contig_31241|comp34666_c6_seq2	-2.570036598	5.532902691	3.73E-24	4.13E-22	NA	NA	NA	NA	NA
Ctaxi_contig_63320|comp36912_c4_seq1	-2.570006076	3.908847957	3.48E-22	3.16E-20	NA	NA	NA	NA	NA
Ctaxi_contig_32520|comp34792_c1_seq3	-2.569404539	5.708128882	1.18E-21	1.02E-19	NA	NA	NA	NA	NA
Ctaxi_contig_33548|comp34879_c0_seq30	-2.569349214	1.567777504	9.16E-05	0.000625672	NA	NA	NA	NA	NA
Ctaxi_contig_28788|comp34412_c1_seq1	-2.568700337	4.530121235	1.74E-12	5.05E-11	nadh:flavin oxidoreductase	gi|302760315|ref|XP_002963580.1|hypothetical protein SELMODRAFT_230186 [Selaginella moellendorffii] >gi|300168848|gb|EFJ35451.1| hypothetical protein SELMODRAFT_230186 [Selaginella moellendorffii]	AT2G06050.3	OPR3	 oxophytodienoate-reductase 3 
Ctaxi_contig_47580|comp35982_c2_seq4	-2.568257669	0.80094553	0.005731219	0.021418501	topoisomerase 1-associated factor 1	gi|545358684|ref|XP_005644883.1|hypothetical protein COCSUDRAFT_58046 [Coccomyxa subellipsoidea C-169] >gi|384246850|gb|EIE20339.1| hypothetical protein COCSUDRAFT_58046 [Coccomyxa subellipsoidea C-169]	AT5G52910.1	ATIM	 timeless family protein 
Ctaxi_contig_49246|comp36093_c1_seq1	-2.565606721	3.82655368	1.15E-11	3.04E-10	NA	NA	NA	NA	NA
Ctaxi_contig_9610|comp31146_c1_seq1	-2.561835831	0.550363455	0.012513891	0.040864614	pg1 partial	gi|357515297|ref|XP_003627937.1|hypothetical protein MTR_8g040260 [Medicago truncatula] >gi|355521959|gb|AET02413.1| hypothetical protein MTR_8g040260 [Medicago truncatula]	NA	NA	NA
Ctaxi_contig_30279|comp34568_c0_seq4	-2.560896006	8.227635706	5.12E-28	8.01E-26	polymorphic outer membrane protein	gi|548239627|ref|WP_022457812.1|polymorphic outer membrane protein [Fusobacterium sp. CAG:439] >gi|524762732|emb|CDE61481.1| polymorphic outer membrane protein [Fusobacterium sp. CAG:439]	NA	NA	NA
Ctaxi_contig_37744|comp35264_c1_seq11	-2.560793586	6.832384894	1.95E-33	5.50E-31	pentatricopeptide repeat-containing protein	gi|545368225|ref|XP_005648894.1|hypothetical protein COCSUDRAFT_62850 [Coccomyxa subellipsoidea C-169] >gi|384250871|gb|EIE24350.1| hypothetical protein COCSUDRAFT_62850 [Coccomyxa subellipsoidea C-169]	AT1G63230.1		 Tetratricopeptide repeat (TPR)-like superfamily protein 
Ctaxi_contig_57678|comp36609_c0_seq6	-2.560405099	2.169393643	0.000652361	0.003424404	NA	NA	NA	NA	NA
Ctaxi_contig_27820|comp34297_c0_seq1	-2.560245638	2.149679523	1.07E-08	1.75E-07	NA	NA	NA	NA	NA
Ctaxi_contig_58007|comp36624_c0_seq3	-2.559402358	4.496149793	3.51E-07	4.26E-06	NA	NA	NA	NA	NA
Ctaxi_contig_36444|comp35150_c0_seq6	-2.559235981	0.604983062	0.00014049	0.000908129	NA	NA	NA	NA	NA
Ctaxi_contig_35564|comp35070_c0_seq1	-2.555647569	3.739712282	1.19E-08	1.93E-07	peptidase s41	gi|255086515|ref|XP_002509224.1|predicted protein [Micromonas sp. RCC299] >gi|226524502|gb|ACO70482.1| predicted protein [Micromonas sp. RCC299]	NA	NA	NA
Ctaxi_contig_14585|comp32402_c1_seq1	-2.549934574	1.956076437	1.47E-06	1.56E-05	NA	NA	NA	NA	NA
Ctaxi_contig_36704|comp35178_c0_seq10	-2.549197018	0.855093448	3.81E-05	0.000288019	NA	NA	NA	NA	NA
Ctaxi_contig_21673|comp33556_c6_seq1	-2.546109482	5.772567993	5.62E-26	7.31E-24	poly -binding	gi|548856365|gb|ERN14218.1|hypothetical protein AMTR_s00033p00116200 [Amborella trichopoda]	AT3G04610.1	FLK	 RNA-binding KH domain-containing protein 
Ctaxi_contig_28518|comp34383_c0_seq5	-2.541083421	0.325423327	0.003508359	0.014208817	hypothetical protein Riv7116_6247	gi|427739599|ref|YP_007059143.1|hypothetical protein Riv7116_6247 [Rivularia sp. PCC 7116] >gi|504935045|ref|WP_015122147.1| hypothetical protein [Rivularia sp. PCC 7116] >gi|427374640|gb|AFY58596.1| hypothetical protein Riv7116_6247 [Rivularia sp. PCC 7116]	NA	NA	NA
Ctaxi_contig_36830|comp35191_c6_seq1	-2.540248408	7.40547361	2.52E-29	4.45E-27	binding to tomv rna 1l (long form) isoform 1	gi|302792551|ref|XP_002978041.1|hypothetical protein SELMODRAFT_108378 [Selaginella moellendorffii] >gi|300154062|gb|EFJ20698.1| hypothetical protein SELMODRAFT_108378 [Selaginella moellendorffii]	AT5G04430.1	"BTR1,BTR1S"	 binding to TOMV RNA 1L (long form) 
Ctaxi_contig_30296|comp34571_c0_seq1	-2.535612279	7.422720051	4.84E-44	3.02E-41	NA	NA	NA	NA	NA
Ctaxi_contig_62591|comp36867_c2_seq2	-2.535530774	5.420038186	9.98E-20	7.23E-18	NA	NA	NA	NA	NA
Ctaxi_contig_64391|comp36962_c1_seq88	-2.534936913	2.579791027	0.000415715	0.002319639	nucleolar protein 58	gi|386781298|ref|NP_001248115.1|nucleolar protein 58 [Macaca mulatta] >gi|544476941|ref|XP_005574020.1| PREDICTED: nucleolar protein 58 isoform X1 [Macaca fascicularis] >gi|75076626|sp|Q4R779.1|NOP58_MACFA RecName: Full=Nucleolar protein 58; AltName: Full=Nucleolar protein 5 >gi|67969382|dbj|BAE01043.1| unnamed protein product [Macaca fascicularis] >gi|355565104|gb|EHH21593.1| hypothetical protein EGK_04698 [Macaca mulatta] >gi|355750760|gb|EHH55087.1| hypothetical protein EGM_04221 [Macaca fascicularis]	AT3G05060.1		 NOP56-like pre RNA processing ribonucleoprotein 
Ctaxi_contig_48456|comp36040_c0_seq1	-2.531164437	5.480538097	5.64E-12	1.53E-10	riboflavin synthase-like superfamily protein	gi|557114513|gb|ESQ54796.1|hypothetical protein EUTSA_v10024427mg [Eutrema salsugineum]	AT4G25090.2		 Riboflavin synthase-like superfamily protein 
Ctaxi_contig_28597|comp34392_c3_seq3	-2.52859873	3.353655329	9.96E-16	4.42E-14	NA	NA	NA	NA	NA
Ctaxi_contig_34310|comp34947_c3_seq8	-2.527015975	0.996418401	0.000819083	0.004150559	NA	NA	NA	NA	NA
Ctaxi_contig_7108|comp29893_c1_seq1	-2.525869705	1.027951017	3.27E-05	0.000251729	NA	NA	NA	NA	NA
Ctaxi_contig_48886|comp36069_c1_seq1	-2.525150513	2.7951906	0.000393379	0.002208053	vacuolar proton atpase a3-like	gi|302831009|ref|XP_002947070.1|hypothetical protein VOLCADRAFT_79461 [Volvox carteri f. nagariensis] >gi|300267477|gb|EFJ51660.1| hypothetical protein VOLCADRAFT_79461 [Volvox carteri f. nagariensis]	AT4G39080.1	VHA-A3	 vacuolar proton ATPase A3 
Ctaxi_contig_25683|comp34071_c3_seq1	-2.519327129	1.598728877	6.20E-08	8.85E-07	NA	NA	NA	NA	NA
Ctaxi_contig_17506|comp32911_c1_seq8	-2.515612484	0.675443791	0.00866075	0.030166104	emp24 gp25l p24 family gold family protein isoform 1	gi|552816575|ref|XP_005844721.1|hypothetical protein CHLNCDRAFT_138690 [Chlorella variabilis] >gi|307104365|gb|EFN52619.1| hypothetical protein CHLNCDRAFT_138690 [Chlorella variabilis]	AT1G21900.1		 emp24/gp25L/p24 family/GOLD family protein 
Ctaxi_contig_36283|comp35133_c9_seq1	-2.515084234	4.386771104	2.88E-13	9.41E-12	NA	NA	NA	NA	NA
Ctaxi_contig_47339|comp35966_c2_seq3	-2.51428742	2.840584944	3.33E-10	6.94E-09	NA	NA	NA	NA	NA
Ctaxi_contig_22811|comp33717_c0_seq1	-2.513690142	0.830920896	0.000128382	0.000839387	NA	NA	NA	NA	NA
Ctaxi_contig_55257|comp36455_c3_seq2	-2.511703953	8.466653652	9.65E-23	9.41E-21	protein of cse family	gi|159464617|ref|XP_001690538.1|hypothetical protein CHLREDRAFT_188379 [Chlamydomonas reinhardtii] >gi|158280038|gb|EDP05797.1| predicted protein [Chlamydomonas reinhardtii]	NA	NA	NA
Ctaxi_contig_24339|comp33917_c1_seq6	-2.511688197	4.709247352	2.48E-24	2.80E-22	NA	NA	NA	NA	NA
Ctaxi_contig_48657|comp36054_c2_seq16	-2.510979153	0.652302774	6.89E-05	0.000484883	NA	NA	NA	NA	NA
Ctaxi_contig_39726|comp35441_c1_seq5	-2.503969376	4.489033389	8.92E-11	2.05E-09	NA	NA	NA	NA	NA
Ctaxi_contig_48966|comp36073_c2_seq1	-2.502534279	0.539901821	0.000751308	0.003856199	adhesin-like protein	gi|288559344|ref|YP_003422830.1|adhesin-like protein [Methanobrevibacter ruminantium M1] >gi|502719910|ref|WP_012954894.1| adhesin-like protein [Methanobrevibacter ruminantium] >gi|288542054|gb|ADC45938.1| adhesin-like protein [Methanobrevibacter ruminantium M1]	NA	NA	NA
Ctaxi_contig_61932|comp36835_c1_seq5	-2.501723078	0.770669471	0.006848433	0.024791809	NA	NA	NA	NA	NA
Ctaxi_contig_21672|comp33556_c5_seq1	-2.498922323	5.309272467	1.20E-32	3.15E-30	kh domain-containing protein at4g18375-like	gi|565342616|ref|XP_006338439.1|PREDICTED: KH domain-containing protein At4g18375-like isoform X3 [Solanum tuberosum]	AT5G15270.1		 RNA-binding KH domain-containing protein 
Ctaxi_contig_39951|comp35458_c1_seq3	-2.497229076	4.742702994	3.15E-21	2.59E-19	NA	NA	NA	NA	NA
Ctaxi_contig_62598|comp36867_c4_seq1	-2.496818292	4.886348846	1.31E-13	4.49E-12	polymorphic outer membrane protein	gi|493767880|ref|WP_006716443.1|polymorphic outer membrane protein [Desulfitobacterium metallireducens] >gi|353547025|gb|EHC16472.1| polymorphic outer membrane protein [Desulfitobacterium metallireducens DSM 15288]	NA	NA	NA
Ctaxi_contig_21131|comp33464_c1_seq6	-2.495425562	1.781439404	5.11E-05	0.000372557	NA	NA	NA	NA	NA
Ctaxi_contig_26018|comp34101_c0_seq2	-2.490343548	0.314021207	0.010401389	0.03508978	NA	NA	NA	NA	NA
Ctaxi_contig_38565|comp35330_c3_seq1	-2.489519462	2.63260966	7.03E-11	1.65E-09	NA	NA	NA	NA	NA
Ctaxi_contig_23876|comp33847_c2_seq3	-2.488159541	3.341710037	1.70E-10	3.73E-09	endo-beta- -glucanase	"gi|528294604|emb|CCU79607.1|endo-beta-1,3-glucanase [Blumeria graminis f. sp. hordei DH14]"	NA	NA	NA
Ctaxi_contig_11150|comp31608_c0_seq14	-2.48415472	0.912280953	0.000151283	0.000969362	sumo-activating enzyme subunit 1b	gi|294464849|gb|ADE77930.1|unknown [Picea sitchensis]	AT5G50680.2	"ATSAE1B,SAE1B"	 SUMO activating enzyme 1B 
Ctaxi_contig_68667|comp37133_c2_seq6	-2.484059229	1.378554995	5.82E-06	5.44E-05	NA	NA	NA	NA	NA
Ctaxi_contig_68863|comp37143_c4_seq3	-2.475888727	1.59105237	0.000310945	0.001808341	NA	NA	NA	NA	NA
Ctaxi_contig_30973|comp34641_c2_seq1	-2.47580929	0.84150258	0.000217085	0.00132717	NA	NA	NA	NA	NA
Ctaxi_contig_23390|comp33791_c3_seq1	-2.474489539	3.504481419	7.15E-08	1.01E-06	NA	NA	NA	NA	NA
Ctaxi_contig_38110|comp35300_c2_seq3	-2.470720034	4.959602147	6.35E-26	8.20E-24	dual specificity testis-specific protein kinase 2 isoform x1	gi|302842546|ref|XP_002952816.1|hypothetical protein VOLCADRAFT_118179 [Volvox carteri f. nagariensis] >gi|300261856|gb|EFJ46066.1| hypothetical protein VOLCADRAFT_118179 [Volvox carteri f. nagariensis]	AT5G03730.1	"CTR1,SIS1,AtCTR1"	 Protein kinase superfamily protein 
Ctaxi_contig_71438|comp37253_c0_seq5	-2.467284882	4.206973373	1.54E-07	2.03E-06	hypothetical protein EMIHUDRAFT_197391	gi|551560691|ref|XP_005767244.1|hypothetical protein EMIHUDRAFT_197391 [Emiliania huxleyi CCMP1516] >gi|485617640|gb|EOD14815.1| hypothetical protein EMIHUDRAFT_197391 [Emiliania huxleyi CCMP1516]	NA	NA	NA
Ctaxi_contig_22846|comp33722_c3_seq3	-2.465272386	0.599535292	0.00163821	0.007480257	ankyrin repeat protein	"gi|123411183|ref|XP_001303841.1|ankyrin repeat protein [Trichomonas vaginalis G3] >gi|121885250|gb|EAX90911.1| ankyrin repeat protein, putative [Trichomonas vaginalis G3]"	AT2G03430.1		 Ankyrin repeat family protein 
Ctaxi_contig_32384|comp34781_c0_seq4	-2.464773143	0.722657184	0.000155691	0.0009951	NA	NA	NA	NA	NA
Ctaxi_contig_52122|comp36271_c2_seq12	-2.464758718	0.797132334	0.000908066	0.004522879	NA	NA	NA	NA	NA
Ctaxi_contig_62737|comp36875_c6_seq7	-2.462355591	0.435510936	0.009274829	0.031878245	probable multidrug resistance-associated protein lethal 03659-like	gi|552816363|ref|XP_005844664.1|hypothetical protein CHLNCDRAFT_138549 [Chlorella variabilis] >gi|307104308|gb|EFN52562.1| hypothetical protein CHLNCDRAFT_138549 [Chlorella variabilis]	AT3G62700.1	"ATMRP10,MRP10,ABCC14"	 multidrug resistance-associated protein 10 
Ctaxi_contig_40162|comp35476_c0_seq5	-2.46119107	1.250947667	0.004892914	0.018806729	fatty-acid-binding protein 1-like	gi|545353966|ref|XP_005642818.1|hypothetical protein COCSUDRAFT_34588 [Coccomyxa subellipsoidea C-169] >gi|384244776|gb|EIE18274.1| hypothetical protein COCSUDRAFT_34588 [Coccomyxa subellipsoidea C-169]	AT2G26310.3		 Chalcone-flavanone isomerase family protein 
Ctaxi_contig_14126|comp32297_c0_seq1	-2.456614267	7.674955886	1.12E-14	4.33E-13	NA	NA	NA	NA	NA
Ctaxi_contig_23874|comp33847_c2_seq1	-2.451235981	5.290983377	4.71E-23	4.75E-21	NA	NA	NA	NA	NA
Ctaxi_contig_10879|comp31534_c0_seq1	-2.450198718	3.686450721	2.83E-13	9.25E-12	NA	NA	NA	NA	NA
Ctaxi_contig_61463|comp36808_c1_seq15	-2.449062599	2.609679541	3.84E-12	1.07E-10	NA	NA	NA	NA	NA
Ctaxi_contig_37736|comp35264_c1_seq3	-2.448987979	3.051539011	2.76E-08	4.21E-07	NA	NA	NA	NA	NA
Ctaxi_contig_21004|comp33449_c0_seq1	-2.447314734	1.091431092	0.003508677	0.014208817	NA	NA	NA	NA	NA
Ctaxi_contig_20009|comp33305_c3_seq1	-2.43900153	1.852614399	0.00076807	0.00392926	NA	NA	NA	NA	NA
Ctaxi_contig_36782|comp35188_c1_seq1	-2.435593524	7.765528968	1.46E-09	2.78E-08	NA	NA	NA	NA	NA
Ctaxi_contig_23211|comp33766_c0_seq3	-2.433653927	5.406558327	3.50E-24	3.91E-22	NA	NA	NA	NA	NA
Ctaxi_contig_47338|comp35966_c2_seq2	-2.432157162	2.789311185	1.89E-11	4.82E-10	NA	NA	NA	NA	NA
Ctaxi_contig_32527|comp34792_c2_seq1	-2.431894611	4.784290293	5.80E-24	6.26E-22	NA	NA	NA	NA	NA
Ctaxi_contig_60439|comp36757_c1_seq3	-2.431573385	6.431158182	5.91E-17	2.99E-15	NA	NA	NA	NA	NA
Ctaxi_contig_70198|comp37196_c4_seq8	-2.430382902	1.476664513	0.001554602	0.007165611	alkylated dna repair protein alkb homolog 8	gi|545376599|ref|XP_005652372.1|hypothetical protein COCSUDRAFT_83448 [Coccomyxa subellipsoidea C-169] >gi|384254354|gb|EIE27828.1| hypothetical protein COCSUDRAFT_83448 [Coccomyxa subellipsoidea C-169]	AT1G36310.2		 S-adenosyl-L-methionine-dependent methyltransferases superfamily protein 
Ctaxi_contig_47337|comp35966_c2_seq1	-2.429518953	3.596923502	8.73E-14	3.05E-12	NA	NA	NA	NA	NA
Ctaxi_contig_21189|comp33473_c2_seq2	-2.426981401	0.375663353	0.004413564	0.017238983	NA	NA	NA	NA	NA
Ctaxi_contig_52008|comp36263_c1_seq2	-2.426725707	5.219174618	2.37E-09	4.33E-08	rnb-domain-containing protein	gi|552821285|ref|XP_005845806.1|hypothetical protein CHLNCDRAFT_136531 [Chlorella variabilis] >gi|307105455|gb|EFN53704.1| hypothetical protein CHLNCDRAFT_136531 [Chlorella variabilis]	AT1G77680.1		 Ribonuclease II/R family protein 
Ctaxi_contig_11803|comp31787_c0_seq1	-2.425815541	1.591568178	0.010176019	0.034456027	chlorophyll a b binding protein	gi|145079271|tpg|DAA05907.1|TPA_inf: chloroplast light-harvesting complex II protein precursor Lhcbm4 [Acetabularia acetabulum]	AT2G05100.1	"LHCB2.1,LHCB2"	 photosystem II light harvesting complex gene 2.1 
Ctaxi_contig_21125|comp33464_c0_seq1	-2.423875244	5.417117289	1.12E-12	3.32E-11	NA	NA	NA	NA	NA
Ctaxi_contig_58060|comp36628_c3_seq3	-2.423352747	7.136617221	1.52E-30	3.04E-28	NA	NA	NA	NA	NA
Ctaxi_contig_67299|comp37088_c2_seq1	-2.423127836	3.785582844	3.27E-13	1.06E-11	NA	NA	NA	NA	NA
Ctaxi_contig_14128|comp32297_c1_seq2	-2.423002704	6.595758989	9.66E-19	6.18E-17	NA	NA	NA	NA	NA
Ctaxi_contig_11521|comp31701_c0_seq2	-2.422933166	0.600741075	0.002146805	0.00939714	NA	NA	NA	NA	NA
Ctaxi_contig_21187|comp33473_c0_seq1	-2.420613269	2.876485624	2.12E-08	3.30E-07	NA	NA	NA	NA	NA
Ctaxi_contig_32176|comp34763_c0_seq6	-2.420549562	0.78269438	0.000287003	0.001692011	NA	NA	NA	NA	NA
Ctaxi_contig_30300|comp34571_c2_seq3	-2.418201369	5.589880798	2.55E-31	5.66E-29	NA	NA	NA	NA	NA
Ctaxi_contig_43136|comp35686_c1_seq2	-2.416311491	0.737020008	0.000229634	0.001393574	zinc finger transcription factor	gi|403365409|gb|EJY82487.1|hypothetical protein OXYTRI_19901 [Oxytricha trifallax]	NA	NA	NA
Ctaxi_contig_57697|comp36610_c1_seq3	-2.413868626	0.814946242	0.011200164	0.037327101	NA	NA	NA	NA	NA
Ctaxi_contig_23263|comp33772_c1_seq2	-2.41215386	2.338397902	3.07E-08	4.63E-07	NA	NA	NA	NA	NA
Ctaxi_contig_61928|comp36835_c1_seq1	-2.411966548	1.743629208	0.012407696	0.040598071	wd repeat-containing protein 43-like	gi|557521348|gb|ESR32715.1|hypothetical protein CICLE_v10004544mg [Citrus clementina]	AT5G11240.1		 transducin family protein / WD-40 repeat family protein 
Ctaxi_contig_24336|comp33917_c1_seq3	-2.410867357	7.209598719	2.04E-30	4.02E-28	NA	NA	NA	NA	NA
Ctaxi_contig_16864|comp32801_c0_seq5	-2.410621922	1.610560428	0.000147719	0.000949839	NA	NA	NA	NA	NA
Ctaxi_contig_23790|comp33836_c2_seq1	-2.407571073	2.166299514	0.002342401	0.010115302	peroxisomal membrane mpv17 pmp22-like protein	gi|545359114|ref|XP_005645051.1|hypothetical protein COCSUDRAFT_67394 [Coccomyxa subellipsoidea C-169] >gi|384247019|gb|EIE20507.1| hypothetical protein COCSUDRAFT_67394 [Coccomyxa subellipsoidea C-169]	AT4G03410.2		 Peroxisomal membrane 22 kDa (Mpv17/PMP22) family protein 
Ctaxi_contig_68861|comp37143_c4_seq1	-2.405785252	4.092850453	6.03E-05	0.00043123	NA	NA	NA	NA	NA
Ctaxi_contig_63831|comp36941_c0_seq1	-2.404895576	4.243133329	6.46E-18	3.72E-16	molecular chaperone	gi|488804136|ref|WP_002716542.1|hypothetical protein [Afipia felis] >gi|410881103|gb|EKS28943.1| hypothetical protein HMPREF9697_01471 [Afipia felis ATCC 53690]	AT1G24120.1	ARL1	 ARG1-like 1 
Ctaxi_contig_11757|comp31770_c1_seq1	-2.397048203	5.866918471	2.26E-22	2.10E-20	ankyrin repeat domain protein	"gi|402550781|pdb|4GMR|AChain A, Crystal Structure Of Engineered Protein. Northeast Structural Genomics Consortium Target Or266. >gi|402550782|pdb|4GMR|B Chain B, Crystal Structure Of Engineered Protein. Northeast Structural Genomics Consortium Target Or266"	AT5G12320.1		 ankyrin repeat family protein 
Ctaxi_contig_24127|comp33887_c1_seq1	-2.396968377	4.23728597	7.31E-13	2.24E-11	NA	NA	NA	NA	NA
Ctaxi_contig_15234|comp32522_c1_seq1	-2.39644341	4.789733808	1.16E-10	2.62E-09	NA	NA	NA	NA	NA
Ctaxi_contig_37728|comp35264_c0_seq2	-2.395766685	5.978300267	4.78E-31	1.03E-28	pentatricopeptide repeat-containing protein	gi|545368225|ref|XP_005648894.1|hypothetical protein COCSUDRAFT_62850 [Coccomyxa subellipsoidea C-169] >gi|384250871|gb|EIE24350.1| hypothetical protein COCSUDRAFT_62850 [Coccomyxa subellipsoidea C-169]	AT4G35850.1		 Pentatricopeptide repeat (PPR) superfamily protein 
Ctaxi_contig_33447|comp34871_c6_seq3	-2.394251258	3.304763947	0.012777536	0.041610417	NA	NA	NA	NA	NA
Ctaxi_contig_32167|comp34762_c2_seq1	-2.391303744	2.430568137	2.45E-07	3.07E-06	manganese-dependent adp-ribose cdp-alcohol diphosphatase-like	gi|545358334|ref|XP_005644746.1|CBS-domain-containing protein [Coccomyxa subellipsoidea C-169] >gi|384246713|gb|EIE20202.1| CBS-domain-containing protein [Coccomyxa subellipsoidea C-169]	AT4G24730.3		 Calcineurin-like metallo-phosphoesterase superfamily protein 
Ctaxi_contig_46774|comp35923_c1_seq7	-2.391065797	0.483784504	0.000687734	0.003577128	rna-binding family protein isoform 1	gi|545355456|ref|XP_005643522.1|RNA-binding domain-containing protein [Coccomyxa subellipsoidea C-169] >gi|384245484|gb|EIE18978.1| RNA-binding domain-containing protein [Coccomyxa subellipsoidea C-169]	AT1G13190.1		 RNA-binding (RRM/RBD/RNP motifs) family protein 
Ctaxi_contig_24334|comp33917_c1_seq1	-2.390445533	8.356571867	7.57E-26	9.69E-24	NA	NA	NA	NA	NA
Ctaxi_contig_11815|comp31790_c0_seq1	-2.390344739	6.418458032	1.39E-30	2.79E-28	NA	NA	NA	NA	NA
Ctaxi_contig_49610|comp36118_c0_seq3	-2.384547672	2.875306165	0.002073763	0.009131853	class ii aars and biotin synthetase	gi|545360036|ref|XP_005645430.1|class II aaRS and biotin synthetase [Coccomyxa subellipsoidea C-169] >gi|384247399|gb|EIE20886.1| class II aaRS and biotin synthetase [Coccomyxa subellipsoidea C-169]	AT2G25710.2	HCS1	 holocarboxylase synthase 1 
Ctaxi_contig_32517|comp34792_c0_seq3	-2.38018196	4.327121518	9.94E-15	3.87E-13	NA	NA	NA	NA	NA
Ctaxi_contig_57690|comp36609_c1_seq7	-2.375728067	0.880890819	0.000114485	0.000758578	NA	NA	NA	NA	NA
Ctaxi_contig_38116|comp35300_c7_seq1	-2.375200134	5.055559169	2.03E-17	1.10E-15	NA	NA	NA	NA	NA
Ctaxi_contig_66984|comp37072_c3_seq2	-2.367840857	2.233817535	1.23E-06	1.33E-05	protein unc-50 homolog	gi|545376256|ref|XP_005652231.1|UNC-50 [Coccomyxa subellipsoidea C-169] >gi|384254213|gb|EIE27687.1| UNC-50 [Coccomyxa subellipsoidea C-169]	AT2G15240.1		 UNC-50 family protein 
Ctaxi_contig_21059|comp33456_c0_seq2	-2.367203432	2.007034261	3.48E-07	4.22E-06	NA	NA	NA	NA	NA
Ctaxi_contig_55262|comp36455_c5_seq4	-2.367068597	1.821927543	2.22E-05	0.000178479	NA	NA	NA	NA	NA
Ctaxi_contig_69857|comp37182_c0_seq2	-2.366945064	7.094026017	2.73E-36	9.03E-34	ferredoxin (2fe-2s)	gi|493683244|ref|WP_006633390.1|ferredoxin [Microcoleus vaginatus] >gi|333458462|gb|EGK87079.1| ferredoxin (2Fe-2S) [Microcoleus vaginatus FGP-2]	AT1G60950.1	"FEDA,ATFD2"	 2Fe-2S ferredoxin-like superfamily protein 
Ctaxi_contig_62163|comp36847_c0_seq7	-2.36687094	3.336210907	6.87E-06	6.29E-05	atp-binding cassette subfamily member group ath protein 6	gi|302829827|ref|XP_002946480.1|hypothetical protein VOLCADRAFT_79211 [Volvox carteri f. nagariensis] >gi|300268226|gb|EFJ52407.1| hypothetical protein VOLCADRAFT_79211 [Volvox carteri f. nagariensis]	AT3G47780.1	"ATATH6,ATH6"	 ABC2 homolog 6 
Ctaxi_contig_38107|comp35300_c1_seq1	-2.364751021	5.180352471	2.92E-22	2.68E-20	NA	NA	NA	NA	NA
Ctaxi_contig_35906|comp35100_c1_seq1	-2.359779746	4.852954574	2.86E-19	1.96E-17	NA	NA	NA	NA	NA
Ctaxi_contig_24348|comp33917_c1_seq15	-2.359598188	4.336588355	3.22E-14	1.18E-12	NA	NA	NA	NA	NA
Ctaxi_contig_9666|comp31170_c2_seq1	-2.359444735	1.704318557	1.47E-05	0.00012403	NA	NA	NA	NA	NA
Ctaxi_contig_37082|comp35206_c1_seq5	-2.357592919	1.434322427	0.002936899	0.012230233	protein	gi|545367108|ref|XP_005648413.1|Maf1-domain-containing protein [Coccomyxa subellipsoidea C-169] >gi|384250390|gb|EIE23869.1| Maf1-domain-containing protein [Coccomyxa subellipsoidea C-169]	AT5G13240.1		 transcription regulators 
Ctaxi_contig_19853|comp33279_c0_seq4	-2.356957969	1.665653469	0.000107804	0.000720237	NA	NA	NA	NA	NA
Ctaxi_contig_45180|comp35807_c0_seq59	-2.353683465	0.274043134	0.002829228	0.011847548	NA	NA	NA	NA	NA
Ctaxi_contig_68673|comp37133_c3_seq2	-2.352307501	1.349073759	0.001070555	0.005217616	NA	NA	NA	NA	NA
Ctaxi_contig_55922|comp36501_c1_seq1	-2.351556105	1.03641348	0.001442882	0.006726662	NA	NA	NA	NA	NA
Ctaxi_contig_21402|comp33508_c0_seq5	-2.350545291	7.087485301	7.80E-31	1.62E-28	NA	NA	NA	NA	NA
Ctaxi_contig_62561|comp36865_c5_seq1	-2.349763962	0.575998768	0.000301978	0.001765181	NA	NA	NA	NA	NA
Ctaxi_contig_13815|comp32227_c0_seq2	-2.349000033	1.633960007	0.000119804	0.000788134	NA	NA	NA	NA	NA
Ctaxi_contig_30278|comp34568_c0_seq3	-2.348265839	5.917227433	3.35E-25	4.00E-23	NA	NA	NA	NA	NA
Ctaxi_contig_10784|comp31500_c0_seq5	-2.348167121	1.949846238	2.35E-05	0.00018789	NA	NA	NA	NA	NA
Ctaxi_contig_21130|comp33464_c1_seq5	-2.347947702	3.940215737	2.04E-08	3.18E-07	NA	NA	NA	NA	NA
Ctaxi_contig_23212|comp33766_c0_seq4	-2.345334298	5.730262811	3.75E-12	1.05E-10	NA	NA	NA	NA	NA
Ctaxi_contig_10601|comp31447_c1_seq1	-2.344603668	8.367384505	1.76E-17	9.61E-16	NA	NA	NA	NA	NA
Ctaxi_contig_55264|comp36455_c5_seq6	-2.339363475	3.427128812	9.15E-13	2.76E-11	NA	NA	NA	NA	NA
Ctaxi_contig_55551|comp36477_c0_seq2	-2.338721669	1.68813498	5.65E-07	6.54E-06	NA	NA	NA	NA	NA
Ctaxi_contig_19161|comp33169_c2_seq1	-2.338652238	0.801117992	0.001935312	0.008615175	NA	NA	NA	NA	NA
Ctaxi_contig_16844|comp32797_c2_seq2	-2.336523934	3.163318914	5.69E-11	1.35E-09	NA	NA	NA	NA	NA
Ctaxi_contig_16841|comp32797_c1_seq1	-2.334736371	5.600246688	1.10E-15	4.84E-14	NA	NA	NA	NA	NA
Ctaxi_contig_19164|comp33169_c2_seq4	-2.332466236	0.379191251	0.01007776	0.034175851	NA	NA	NA	NA	NA
Ctaxi_contig_10117|comp31307_c0_seq1	-2.331778937	1.993981713	5.07E-08	7.35E-07	NA	NA	NA	NA	NA
Ctaxi_contig_47769|comp35995_c1_seq1	-2.330866475	0.556700753	0.000700836	0.003638972	NA	NA	NA	NA	NA
Ctaxi_contig_69053|comp37152_c9_seq4	-2.330777829	3.00089507	4.55E-07	5.37E-06	NA	NA	NA	NA	NA
Ctaxi_contig_63321|comp36912_c4_seq2	-2.329725635	3.715927646	7.47E-15	2.95E-13	NA	NA	NA	NA	NA
Ctaxi_contig_43700|comp35732_c1_seq17	-2.323673219	2.250124751	0.008484003	0.029656764	sulfate thiosulfate-binding protein	"gi|545375762|ref|XP_005652028.1|periplasmic binding protein-like II, partial [Coccomyxa subellipsoidea C-169] >gi|384254010|gb|EIE27484.1| periplasmic binding protein-like II, partial [Coccomyxa subellipsoidea C-169]"	NA	NA	NA
Ctaxi_contig_37825|comp35271_c0_seq1	-2.319319845	2.1140769	3.22E-05	0.000248894	elongation factor ef-2	gi|552815495|ref|XP_005844459.1|hypothetical protein CHLNCDRAFT_54387 [Chlorella variabilis] >gi|307104102|gb|EFN52357.1| hypothetical protein CHLNCDRAFT_54387 [Chlorella variabilis]	AT3G22980.1		 Ribosomal protein S5/Elongation factor G/III/V family protein 
Ctaxi_contig_47074|comp35949_c3_seq1	-2.316820339	4.363917031	5.68E-18	3.28E-16	pan domain-containing protein	gi|530741188|gb|EQC39430.1|hypothetical protein SDRG_03633 [Saprolegnia diclina VS20]	NA	NA	NA
Ctaxi_contig_20841|comp33424_c0_seq17	-2.315826888	3.046741177	2.89E-11	7.21E-10	NA	NA	NA	NA	NA
Ctaxi_contig_64093|comp36952_c1_seq1	-2.314997482	7.545268909	3.23E-42	1.67E-39	kinase-like protein	gi|545356380|ref|XP_005643909.1|kinase-like protein [Coccomyxa subellipsoidea C-169] >gi|384245873|gb|EIE19365.1| kinase-like protein [Coccomyxa subellipsoidea C-169]	AT2G17700.1		 ACT-like protein tyrosine kinase family protein 
Ctaxi_contig_13924|comp32251_c1_seq2	-2.314506289	1.082584142	0.000283684	0.001674533	NA	NA	NA	NA	NA
Ctaxi_contig_39401|comp35409_c1_seq1	-2.313112695	5.393434916	2.24E-14	8.33E-13	NA	NA	AT5G03730.1	"CTR1,SIS1,AtCTR1"	 Protein kinase superfamily protein 
Ctaxi_contig_70969|comp37232_c2_seq9	-2.3120857	5.477772431	3.87E-16	1.78E-14	NA	NA	AT3G58640.2		 Mitogen activated protein kinase kinase kinase-related 
Ctaxi_contig_61456|comp36808_c1_seq8	-2.311557077	2.855473306	1.94E-07	2.49E-06	gpi anchor protein	gi|488703538|ref|WP_002627516.1|hypothetical protein [Cystobacter fuscus] >gi|528052081|gb|EPX56925.1| hypothetical protein D187_006678 [Cystobacter fuscus DSM 2262]	NA	NA	NA
Ctaxi_contig_9328|comp31052_c1_seq1	-2.309394816	1.083016856	0.000166082	0.001051342	NA	NA	NA	NA	NA
Ctaxi_contig_10188|comp31322_c0_seq3	-2.306043181	4.274248139	8.19E-11	1.89E-09	tyramine oxidase	gi|330917130|ref|XP_003297692.1|hypothetical protein PTT_08184 [Pyrenophora teres f. teres 0-1] >gi|311329489|gb|EFQ94214.1| hypothetical protein PTT_08184 [Pyrenophora teres f. teres 0-1]	AT4G12290.1		 Copper amine oxidase family protein 
Ctaxi_contig_30098|comp34547_c0_seq6	-2.305689499	1.334890554	0.012838044	0.04175808	NA	NA	NA	NA	NA
Ctaxi_contig_14127|comp32297_c1_seq1	-2.30075135	9.10899052	1.33E-16	6.38E-15	NA	NA	NA	NA	NA
Ctaxi_contig_22845|comp33722_c3_seq2	-2.299604875	0.843018278	0.000519259	0.002810547	NA	NA	NA	NA	NA
Ctaxi_contig_25379|comp34042_c2_seq2	-2.297773023	1.064001706	4.36E-05	0.000325113	NA	NA	NA	NA	NA
Ctaxi_contig_61504|comp36810_c8_seq1	-2.296780448	6.389612346	1.07E-19	7.74E-18	NA	NA	NA	NA	NA
Ctaxi_contig_67265|comp37086_c1_seq12	-2.296209339	1.027818244	1.82E-05	0.000149936	multidrug resistance-associated protein 4	"gi|545356178|ref|XP_005643834.1|P-loop containing nucleoside triphosphate hydrolase protein, partial [Coccomyxa subellipsoidea C-169] >gi|384245798|gb|EIE19290.1| P-loop containing nucleoside triphosphate hydrolase protein, partial [Coccomyxa subellipsoidea C-169]"	NA	NA	NA
Ctaxi_contig_44103|comp35755_c0_seq3	-2.296209001	2.896848256	5.06E-12	1.39E-10	NA	NA	NA	NA	NA
Ctaxi_contig_28522|comp34383_c1_seq1	-2.295000784	2.625354555	8.63E-10	1.70E-08	NA	NA	NA	NA	NA
Ctaxi_contig_56552|comp36540_c3_seq7	-2.293147534	2.953382103	0.004470828	0.017415306	ubiquitin-activating enzyme e1	gi|545364113|ref|XP_005647121.1|ubiquitin-activating enzyme E1 [Coccomyxa subellipsoidea C-169] >gi|384249095|gb|EIE22577.1| ubiquitin-activating enzyme E1 [Coccomyxa subellipsoidea C-169]	AT5G06460.1	"ATUBA2,UBA2"	 ubiquitin activating enzyme 2 
Ctaxi_contig_15252|comp32526_c1_seq1	-2.291048607	2.147293816	7.70E-09	1.30E-07	ferredoxin-nadp+ reductase	gi|302846901|ref|XP_002954986.1|ferredoxin-NADP+ reductase [Volvox carteri f. nagariensis] >gi|732532|gb|AAB40978.1| ferredoxin-NADP+ reductase [Volvox carteri] >gi|300259749|gb|EFJ43974.1| ferredoxin-NADP+ reductase [Volvox carteri f. nagariensis]	AT4G05390.2	RFNR1	 root FNR 1 
Ctaxi_contig_21576|comp33543_c1_seq1	-2.290973958	7.158644858	1.68E-21	1.42E-19	NA	NA	NA	NA	NA
Ctaxi_contig_20869|comp33429_c0_seq1	-2.28978274	2.687166973	2.46E-05	0.000194994	NA	NA	NA	NA	NA
Ctaxi_contig_17067|comp32842_c8_seq11	-2.289489334	1.229199627	6.26E-06	5.80E-05	NA	NA	NA	NA	NA
Ctaxi_contig_62590|comp36867_c2_seq1	-2.287494921	7.154804242	1.79E-13	5.99E-12	protein	gi|159463126|ref|XP_001689793.1|predicted protein [Chlamydomonas reinhardtii] >gi|158283781|gb|EDP09531.1| predicted protein [Chlamydomonas reinhardtii]	NA	NA	NA
Ctaxi_contig_58059|comp36628_c3_seq2	-2.287019192	5.913741972	1.14E-28	1.90E-26	NA	NA	NA	NA	NA
Ctaxi_contig_13686|comp32203_c2_seq2	-2.283717029	0.412263243	0.004907561	0.018854255	NA	NA	NA	NA	NA
Ctaxi_contig_10600|comp31447_c0_seq1	-2.282910103	9.483447507	1.82E-14	6.85E-13	NA	NA	NA	NA	NA
Ctaxi_contig_12380|comp31927_c0_seq4	-2.281805541	6.340923696	3.40E-14	1.24E-12	NA	NA	NA	NA	NA
Ctaxi_contig_62158|comp36847_c0_seq2	-2.277148746	5.087145618	6.47E-05	0.000459023	abc transporter a family member 7-like	gi|557541891|gb|ESR52869.1|hypothetical protein CICLE_v10018739mg [Citrus clementina]	AT3G47780.1	"ATATH6,ATH6"	 ABC2 homolog 6 
Ctaxi_contig_30282|comp34568_c0_seq7	-2.275041363	6.481432933	7.52E-15	2.97E-13	NA	NA	NA	NA	NA
Ctaxi_contig_65572|comp37014_c1_seq20	-2.274225927	0.713942173	0.003800159	0.015171368	calcium-translocating p-type atpase	gi|545356693|ref|XP_005644036.1|calcium-translocating P-type ATPase [Coccomyxa subellipsoidea C-169] >gi|384246000|gb|EIE19492.1| calcium-translocating P-type ATPase [Coccomyxa subellipsoidea C-169]	AT4G29900.1	"ACA10,CIF1,ATACA10"	 autoinhibited Ca(2+)-ATPase 10 
Ctaxi_contig_28100|comp34333_c0_seq2	-2.27327242	0.752386507	0.00136269	0.006422585	NA	NA	NA	NA	NA
Ctaxi_contig_15150|comp32506_c1_seq1	-2.268137911	0.598679202	0.000658283	0.003449462	NA	NA	NA	NA	NA
Ctaxi_contig_62966|comp36888_c1_seq1	-2.267954497	3.527601668	1.33E-05	0.00011318	pp2ac-2 - phosphatase 2a isoform 2 belonging to family 2	gi|545368480|ref|XP_005649021.1|Metallo-dependent phosphatase [Coccomyxa subellipsoidea C-169] >gi|384250999|gb|EIE24477.1| Metallo-dependent phosphatase [Coccomyxa subellipsoidea C-169]	AT1G59830.1	PP2A-1	 protein phosphatase 2A-2 
Ctaxi_contig_69531|comp37170_c0_seq17	-2.265859963	1.156145663	0.006974683	0.025174378	NA	NA	NA	NA	NA
Ctaxi_contig_15251|comp32526_c0_seq1	-2.264655839	1.392375227	9.05E-06	8.03E-05	ferredoxin-nadp+ reductase	gi|302846901|ref|XP_002954986.1|ferredoxin-NADP+ reductase [Volvox carteri f. nagariensis] >gi|732532|gb|AAB40978.1| ferredoxin-NADP+ reductase [Volvox carteri] >gi|300259749|gb|EFJ43974.1| ferredoxin-NADP+ reductase [Volvox carteri f. nagariensis]	AT4G05390.1	"ATRFNR1,RFNR1"	 root FNR 1 
Ctaxi_contig_7473|comp30146_c1_seq1	-2.262928708	2.00565311	9.04E-05	0.000618203	NA	NA	NA	NA	NA
Ctaxi_contig_15342|comp32540_c8_seq1	-2.261496007	0.90559237	0.001744396	0.007883182	NA	NA	NA	NA	NA
Ctaxi_contig_48969|comp36073_c6_seq1	-2.260754902	0.436683559	0.000834512	0.004214523	NA	NA	NA	NA	NA
Ctaxi_contig_32383|comp34781_c0_seq3	-2.258742104	1.248868191	0.000608989	0.003227495	NA	NA	NA	NA	NA
Ctaxi_contig_32529|comp34792_c2_seq3	-2.255251122	4.350688069	1.45E-14	5.54E-13	NA	NA	NA	NA	NA
Ctaxi_contig_22211|comp33636_c0_seq1	-2.252976016	5.689661336	4.23E-20	3.16E-18	NA	NA	NA	NA	NA
Ctaxi_contig_8492|comp30717_c0_seq1	-2.252568927	3.721072769	1.26E-12	3.72E-11	NA	NA	NA	NA	NA
Ctaxi_contig_21574|comp33543_c0_seq2	-2.252511466	6.629610857	1.36E-23	1.43E-21	NA	NA	NA	NA	NA
Ctaxi_contig_11522|comp31701_c0_seq3	-2.252461298	0.349219904	0.003008864	0.012487427	NA	NA	NA	NA	NA
Ctaxi_contig_25338|comp34038_c0_seq3	-2.250523372	1.428958222	0.010908632	0.036502769	atp-nad kinase	gi|302836929|ref|XP_002950024.1|hypothetical protein VOLCADRAFT_117441 [Volvox carteri f. nagariensis] >gi|300264497|gb|EFJ48692.1| hypothetical protein VOLCADRAFT_117441 [Volvox carteri f. nagariensis]	AT1G21640.2	NADK2	 NAD kinase 2 
Ctaxi_contig_60448|comp36757_c3_seq2	-2.250197253	5.049850457	3.36E-22	3.06E-20	rna binding	gi|302846481|ref|XP_002954777.1|hypothetical protein VOLCADRAFT_95588 [Volvox carteri f. nagariensis] >gi|300259960|gb|EFJ44183.1| hypothetical protein VOLCADRAFT_95588 [Volvox carteri f. nagariensis]	AT4G12640.1		 RNA recognition motif (RRM)-containing protein 
Ctaxi_contig_23267|comp33772_c2_seq4	-2.245385168	4.591628461	8.95E-15	3.50E-13	NA	NA	NA	NA	NA
Ctaxi_contig_33543|comp34879_c0_seq25	-2.244368523	2.692953366	1.63E-08	2.59E-07	NA	NA	NA	NA	NA
Ctaxi_contig_16793|comp32789_c3_seq13	-2.242202117	0.522622269	0.000850552	0.004284595	NA	NA	NA	NA	NA
Ctaxi_contig_30285|comp34568_c0_seq10	-2.240499302	7.428566512	3.91E-20	2.96E-18	adhesin-like protein	gi|333987538|ref|YP_004520145.1|polymorphic outer membrane protein [Methanobacterium sp. SWAN-1] >gi|503591769|ref|WP_013825845.1| hypothetical protein [Methanobacterium sp. SWAN-1] >gi|333825682|gb|AEG18344.1| polymorphic outer membrane protein [Methanobacterium sp. SWAN-1]	NA	NA	NA
Ctaxi_contig_18089|comp33015_c1_seq1	-2.239375041	11.39306202	3.40E-21	2.79E-19	NA	NA	NA	NA	NA
Ctaxi_contig_65915|comp37029_c0_seq1	-2.235608347	0.703765533	0.000165564	0.001048666	NA	NA	NA	NA	NA
Ctaxi_contig_62168|comp36847_c0_seq12	-2.230381249	5.915012212	2.61E-27	3.86E-25	abc transporter a family member 7-like	gi|356508588|ref|XP_003523037.1|PREDICTED: ABC transporter A family member 7-like [Glycine max]	AT3G47740.1	"ATATH2,ATH2,ABCA3"	 ABC2 homolog 2 
Ctaxi_contig_71316|comp37248_c4_seq7	-2.229318672	5.734304416	6.35E-13	1.97E-11	hypothetical protein EMIHUDRAFT_110305	gi|551615628|ref|XP_005788682.1|hypothetical protein EMIHUDRAFT_110305 [Emiliania huxleyi CCMP1516] >gi|485642157|gb|EOD36253.1| hypothetical protein EMIHUDRAFT_110305 [Emiliania huxleyi CCMP1516]	NA	NA	NA
Ctaxi_contig_28736|comp34407_c3_seq1	-2.22565095	2.015231175	3.20E-06	3.17E-05	NA	NA	NA	NA	NA
Ctaxi_contig_30544|comp34599_c3_seq4	-2.225368259	1.004396909	0.012281915	0.040262261	NA	NA	NA	NA	NA
Ctaxi_contig_65675|comp37018_c6_seq7	-2.224010483	0.814290785	0.011462488	0.038059332	NA	NA	NA	NA	NA
Ctaxi_contig_55643|comp36483_c2_seq2	-2.223940205	4.907832135	3.44E-15	1.42E-13	septation protein sun4	gi|400592570|gb|EJP60721.1|septation protein SUN4 [Beauveria bassiana ARSEF 2860]	NA	NA	NA
Ctaxi_contig_45657|comp35842_c3_seq1	-2.221776861	0.31100797	0.003385854	0.013807497	NA	NA	NA	NA	NA
Ctaxi_contig_62592|comp36867_c2_seq3	-2.22069506	3.723177508	2.18E-09	4.00E-08	NA	NA	NA	NA	NA
Ctaxi_contig_36783|comp35188_c2_seq1	-2.219511825	9.434606689	9.91E-08	1.36E-06	NA	NA	NA	NA	NA
Ctaxi_contig_47336|comp35966_c1_seq1	-2.216868554	3.401985273	8.69E-13	2.63E-11	allergen v5 tpx-1 family protein	gi|256376206|ref|YP_003099866.1|SCP-like extracellular [Actinosynnema mirum DSM 43827] >gi|506281134|ref|WP_015800909.1| SCP-like extracellular [Actinosynnema mirum] >gi|255920509|gb|ACU36020.1| SCP-like extracellular [Actinosynnema mirum DSM 43827]	NA	NA	NA
Ctaxi_contig_10301|comp31356_c0_seq3	-2.216519372	1.059713901	0.000409076	0.002286838	NA	NA	NA	NA	NA
Ctaxi_contig_62756|comp36876_c1_seq1	-2.215870641	7.302830071	3.97E-23	4.02E-21	sphingosine-1-phosphate lyase	gi|545374243|ref|XP_005651428.1|PLP-dependent transferase [Coccomyxa subellipsoidea C-169] >gi|384253409|gb|EIE26884.1| PLP-dependent transferase [Coccomyxa subellipsoidea C-169]	AT1G27980.1	"DPL1,ATDPL1"	 dihydrosphingosine phosphate lyase 
Ctaxi_contig_63092|comp36895_c2_seq11	-2.215675236	0.74232943	0.000356484	0.002032375	NA	NA	NA	NA	NA
Ctaxi_contig_16861|comp32801_c0_seq2	-2.214311441	2.612801873	0.015743942	0.04932693	NA	NA	NA	NA	NA
Ctaxi_contig_34320|comp34947_c4_seq1	-2.212021141	0.734338849	0.004367664	0.017077871	NA	NA	NA	NA	NA
Ctaxi_contig_21401|comp33508_c0_seq4	-2.209811074	4.837477422	1.16E-10	2.62E-09	NA	NA	NA	NA	NA
Ctaxi_contig_64779|comp36982_c2_seq3	-2.209306193	7.404032585	2.58E-14	9.55E-13	transcription factor pur-alpha 1-like isoform x2	gi|545367789|ref|XP_005648699.1|hypothetical protein COCSUDRAFT_62670 [Coccomyxa subellipsoidea C-169] >gi|384250676|gb|EIE24155.1| hypothetical protein COCSUDRAFT_62670 [Coccomyxa subellipsoidea C-169]	AT2G32080.2	PURALPHA-1	 purin-rich alpha 1 
Ctaxi_contig_6760|comp29562_c0_seq1	-2.207709917	1.788873052	6.36E-07	7.29E-06	NA	NA	NA	NA	NA
Ctaxi_contig_34022|comp34920_c1_seq1	-2.207668963	0.987594298	0.001646096	0.007508777	ran-binding protein 10	"gi|552841253|ref|XP_005850257.1|hypothetical protein CHLNCDRAFT_34313, partial [Chlorella variabilis] >gi|307109918|gb|EFN58155.1| hypothetical protein CHLNCDRAFT_34313, partial [Chlorella variabilis]"	AT1G35470.2		 SPla/RYanodine receptor (SPRY) domain-containing protein 
Ctaxi_contig_42787|comp35664_c2_seq9	-2.207113763	1.362637133	0.006628247	0.024132193	NA	NA	NA	NA	NA
Ctaxi_contig_30297|comp34571_c1_seq1	-2.205754035	6.76192451	1.59E-30	3.16E-28	NA	NA	NA	NA	NA
Ctaxi_contig_24342|comp33917_c1_seq9	-2.205199686	6.434725509	4.70E-18	2.75E-16	NA	NA	NA	NA	NA
Ctaxi_contig_11361|comp31660_c0_seq1	-2.204459941	2.795936557	0.000163467	0.001038568	NA	NA	NA	NA	NA
Ctaxi_contig_24371|comp33921_c3_seq1	-2.201070433	5.744661135	7.68E-18	4.36E-16	glutamate dehydrogenase	gi|545364842|ref|XP_005647453.1|putative glutamate dehydrogenase [Coccomyxa subellipsoidea C-169] >gi|384249427|gb|EIE22909.1| putative glutamate dehydrogenase [Coccomyxa subellipsoidea C-169]	AT1G51720.1		 Amino acid dehydrogenase family protein 
Ctaxi_contig_11184|comp31618_c1_seq1	-2.199720912	1.080633411	0.002294112	0.009939248	NA	NA	NA	NA	NA
Ctaxi_contig_34034|comp34921_c3_seq4	-2.198763009	0.893418135	0.01538423	0.048368839	peptide chain release factor 1	gi|152989856|ref|YP_001355578.1|peptide chain release factor 1 [Nitratiruptor sp. SB155-2] >gi|500717834|ref|WP_011979647.1| peptide chain release factor 1 [Nitratiruptor sp. SB155-2] >gi|166223578|sp|A6Q162.1|RF1_NITSB RecName: Full=Peptide chain release factor 1; Short=RF-1 >gi|151421717|dbj|BAF69221.1| peptide chain release factor 1 [Nitratiruptor sp. SB155-2]	AT2G47020.1		 Peptide chain release factor 1 
Ctaxi_contig_67301|comp37088_c5_seq2	-2.192259596	2.758866539	2.89E-10	6.08E-09	NA	NA	NA	NA	NA
Ctaxi_contig_24160|comp33891_c1_seq1	-2.191271498	4.62840377	1.31E-09	2.53E-08	NA	NA	NA	NA	NA
Ctaxi_contig_28121|comp34335_c0_seq4	-2.190820651	0.314430709	0.002575241	0.010959551	NA	NA	NA	NA	NA
Ctaxi_contig_34819|comp34993_c1_seq5	-2.188382726	2.67207451	0.013301225	0.043006428	NA	NA	NA	NA	NA
Ctaxi_contig_10529|comp31423_c0_seq1	-2.18673611	5.426192539	5.31E-13	1.66E-11	NA	NA	NA	NA	NA
Ctaxi_contig_25335|comp34037_c5_seq5	-2.186633032	1.190262663	0.001175356	0.005649229	NA	NA	NA	NA	NA
Ctaxi_contig_32521|comp34792_c1_seq4	-2.18558611	3.154241449	3.38E-07	4.11E-06	NA	NA	NA	NA	NA
Ctaxi_contig_38242|comp35311_c2_seq5	-2.185577187	5.380458336	1.62E-09	3.07E-08	NA	NA	NA	NA	NA
Ctaxi_contig_62760|comp36876_c3_seq2	-2.185058668	4.132215465	7.53E-09	1.28E-07	NA	NA	NA	NA	NA
Ctaxi_contig_65916|comp37029_c0_seq2	-2.180770695	0.398449495	0.002437446	0.010453337	NA	NA	NA	NA	NA
Ctaxi_contig_35339|comp35045_c2_seq3	-2.178212004	4.332301623	3.91E-17	2.03E-15	ankyrin repeat protein	"gi|123471670|ref|XP_001319033.1|ankyrin repeat protein [Trichomonas vaginalis G3] >gi|121901807|gb|EAY06810.1| ankyrin repeat protein, putative [Trichomonas vaginalis G3]"	AT3G04710.1	TPR10	 ankyrin repeat family protein 
Ctaxi_contig_39277|comp35400_c0_seq1	-2.177818351	0.607039336	0.00971897	0.03317703	beta-carotene -monooxygenase	"gi|158336240|ref|YP_001517414.1|hypothetical protein AM1_3102 [Acaryochloris marina MBIC11017] >gi|501114005|ref|WP_012163526.1| hypothetical protein [Acaryochloris marina] >gi|158306481|gb|ABW28098.1| retinal pigment epithelial membrane protein, putative [Acaryochloris marina MBIC11017]"	NA	NA	NA
Ctaxi_contig_27152|comp34219_c1_seq2	-2.17776456	0.802723555	0.001749561	0.007901118	NA	NA	NA	NA	NA
Ctaxi_contig_8994|comp30918_c1_seq1	-2.177555054	11.27017617	5.23E-40	2.37E-37	NA	NA	NA	NA	NA
Ctaxi_contig_60028|comp36733_c10_seq2	-2.176318183	1.387212223	0.000733752	0.003782757	hypothetical protein VOLCADRAFT_99980	gi|302854363|ref|XP_002958690.1|hypothetical protein VOLCADRAFT_99980 [Volvox carteri f. nagariensis] >gi|300255971|gb|EFJ40250.1| hypothetical protein VOLCADRAFT_99980 [Volvox carteri f. nagariensis]	NA	NA	NA
Ctaxi_contig_64509|comp36967_c1_seq1	-2.176006333	5.114431132	1.77E-14	6.65E-13	NA	NA	NA	NA	NA
Ctaxi_contig_59742|comp36717_c0_seq2	-2.175767444	6.035230982	1.95E-18	1.20E-16	NA	NA	NA	NA	NA
Ctaxi_contig_69430|comp37168_c1_seq2	-2.175441244	1.893210505	0.009180281	0.031612464	cytoplasmic dynein 1b heavy chain	gi|75337416|sp|Q9SMH5.2|DYHC2_CHLRERecName: Full=Cytoplasmic dynein 2 heavy chain 1; AltName: Full=Cytoplasmic dynein heavy chain 1b; Short=cDHC1b >gi|50831331|emb|CAB56748.2| cytoplasmic dynein heavy chain 1b [Chlamydomonas reinhardtii]	NA	NA	NA
Ctaxi_contig_67800|comp37100_c4_seq16	-2.173496453	1.555044908	5.26E-05	0.000382273	NA	NA	NA	NA	NA
Ctaxi_contig_14018|comp32273_c0_seq1	-2.172965377	8.916245968	6.42E-07	7.35E-06	NA	NA	NA	NA	NA
Ctaxi_contig_9281|comp31034_c2_seq1	-2.172728648	1.080668802	0.000184945	0.001155913	peptidyl serine alpha-galactosyltransferase	gi|552815249|ref|XP_005844395.1|hypothetical protein CHLNCDRAFT_58899 [Chlorella variabilis] >gi|307104037|gb|EFN52293.1| hypothetical protein CHLNCDRAFT_58899 [Chlorella variabilis]	AT3G01720.1		 unknown protein; FUNCTIONS IN: molecular_function unknown; INVOLVED IN: biological_process unknown; LOCATED IN: endomembrane system; EXPRESSED IN: 24 plant structures; EXPRESSED DURING: 13 growth stages; BEST Arabidopsis thaliana protein match is: unknown protein (TAIR:AT5G25265.1); Has 374 Blast hits to 211 proteins in 23 species: Archae - 0; Bacteria - 0; Metazoa - 0; Fungi - 0; Plants - 316; Viruses - 0; Other Eukaryotes - 58 (source: NCBI BLink). 
Ctaxi_contig_57517|comp36600_c0_seq5	-2.165470236	5.355840893	8.66E-22	7.59E-20	alcohol dehydrogenase	gi|333984835|ref|YP_004514045.1|molecular chaperone GroES [Methylomonas methanica MC09] >gi|503585697|ref|WP_013819773.1| molecular chaperone GroES [Methylomonas methanica] >gi|333808876|gb|AEG01546.1| Alcohol dehydrogenase GroES domain protein [Methylomonas methanica MC09]	AT5G51970.2		 GroES-like zinc-binding alcohol dehydrogenase family protein 
Ctaxi_contig_12377|comp31927_c0_seq1	-2.163612589	8.724463202	1.11E-12	3.31E-11	rna binding protein	gi|159464635|ref|XP_001690547.1|RNA binding protein [Chlamydomonas reinhardtii] >gi|158280047|gb|EDP05806.1| RNA binding protein [Chlamydomonas reinhardtii]	AT1G32790.1	CID11	 CTC-interacting domain 11 
Ctaxi_contig_10701|comp31481_c0_seq4	-2.159033063	1.513610655	0.00082574	0.004175963	NA	NA	NA	NA	NA
Ctaxi_contig_19660|comp33241_c0_seq3	-2.156618423	1.76693989	0.000148287	0.00095312	protein spon-1	gi|341899811|gb|EGT55746.1|hypothetical protein CAEBREN_32835 [Caenorhabditis brenneri]	NA	NA	NA
Ctaxi_contig_30571|comp34603_c0_seq1	-2.155003547	3.008515363	2.77E-12	7.84E-11	NA	NA	NA	NA	NA
Ctaxi_contig_69011|comp37151_c2_seq15	-2.153920336	1.555146092	6.43E-05	0.00045585	hydroxyproline-rich glycoprotein family protein isoform 1	gi|508781075|gb|EOY28331.1|Uncharacterized protein TCM_029927 [Theobroma cacao]	AT3G25690.2	CHUP1	 Hydroxyproline-rich glycoprotein family protein 
Ctaxi_contig_38051|comp35293_c2_seq1	-2.152705943	3.889117397	1.54E-12	4.49E-11	NA	NA	NA	NA	NA
Ctaxi_contig_21575|comp33543_c0_seq3	-2.148102439	5.44773567	2.90E-18	1.75E-16	NA	NA	NA	NA	NA
Ctaxi_contig_54892|comp36436_c2_seq1	-2.147258681	10.03708755	3.42E-24	3.83E-22	polysaccharide pyruvyl transferase	gi|552811954|ref|XP_005843598.1|hypothetical protein CHLNCDRAFT_28005 [Chlorella variabilis] >gi|307103234|gb|EFN51496.1| hypothetical protein CHLNCDRAFT_28005 [Chlorella variabilis]	NA	NA	NA
Ctaxi_contig_12718|comp32004_c0_seq5	-2.14713118	0.915788564	0.000638263	0.003360005	NA	NA	NA	NA	NA
Ctaxi_contig_25685|comp34071_c3_seq3	-2.146262003	1.029783967	0.00010258	0.000690636	NA	NA	NA	NA	NA
Ctaxi_contig_71153|comp37240_c1_seq14	-2.143442578	2.935549401	5.98E-08	8.57E-07	NA	NA	NA	NA	NA
Ctaxi_contig_71152|comp37240_c1_seq13	-2.143441113	2.935549401	5.98E-08	8.57E-07	NA	NA	NA	NA	NA
Ctaxi_contig_29202|comp34456_c2_seq2	-2.14216195	0.537866931	0.000887358	0.004437997	NA	NA	NA	NA	NA
Ctaxi_contig_22474|comp33670_c2_seq7	-2.141555686	1.267315226	0.00208404	0.009167333	NA	NA	NA	NA	NA
Ctaxi_contig_70998|comp37234_c2_seq1	-2.140190604	5.95875843	1.96E-12	5.64E-11	dna repair endonuclease uvh1-like	gi|545375353|ref|XP_005651865.1|hypothetical protein COCSUDRAFT_34768 [Coccomyxa subellipsoidea C-169] >gi|384253847|gb|EIE27321.1| hypothetical protein COCSUDRAFT_34768 [Coccomyxa subellipsoidea C-169]	AT5G41150.2	"UVH1,ATRAD1,RAD1"	" Restriction endonuclease, type II-like superfamily protein "
Ctaxi_contig_40213|comp35481_c3_seq2	-2.140001659	2.253907672	1.11E-05	9.62E-05	NA	NA	NA	NA	NA
Ctaxi_contig_10706|comp31481_c0_seq9	-2.137853095	2.441868445	1.15E-07	1.55E-06	NA	NA	NA	NA	NA
Ctaxi_contig_54890|comp36436_c1_seq2	-2.136293217	4.994599926	1.14E-16	5.55E-15	NA	NA	NA	NA	NA
Ctaxi_contig_62596|comp36867_c3_seq4	-2.133317052	5.556947243	2.04E-14	7.61E-13	adhesin-like protein	gi|495376330|ref|WP_008101042.1|hypothetical protein [Verrucomicrobiae bacterium DG1235] >gi|198258659|gb|EDY82967.1| hypothetical protein VDG1235_2590 [Verrucomicrobiae bacterium DG1235]	NA	NA	NA
Ctaxi_contig_10554|comp31430_c0_seq5	-2.13331539	2.214802877	9.49E-05	0.000645468	NA	NA	NA	NA	NA
Ctaxi_contig_21454|comp33517_c1_seq1	-2.128871541	4.865619727	1.85E-10	4.03E-09	NA	NA	NA	NA	NA
Ctaxi_contig_28684|comp34401_c0_seq2	-2.127395528	3.772513123	1.56E-09	2.95E-08	NA	NA	NA	NA	NA
Ctaxi_contig_61301|comp36802_c0_seq6	-2.127347464	2.660736579	0.000371825	0.002104588	r-snare sec22-family	"gi|302835523|ref|XP_002949323.1|R-SNARE, Sec22-family [Volvox carteri f. nagariensis] >gi|300265625|gb|EFJ49816.1| R-SNARE, Sec22-family [Volvox carteri f. nagariensis]"	AT1G11890.1	"SEC22,ATSEC22"	 Synaptobrevin family protein 
Ctaxi_contig_24130|comp33887_c5_seq1	-2.125456782	6.605236657	1.96E-11	4.98E-10	NA	NA	NA	NA	NA
Ctaxi_contig_31234|comp34666_c3_seq18	-2.125446917	3.757721238	1.41E-16	6.73E-15	NA	NA	NA	NA	NA
Ctaxi_contig_38108|comp35300_c2_seq1	-2.12418548	5.576070004	1.47E-22	1.40E-20	tkl family protein kinase	gi|552816212|ref|XP_005844631.1|hypothetical protein CHLNCDRAFT_36848 [Chlorella variabilis] >gi|307104274|gb|EFN52529.1| hypothetical protein CHLNCDRAFT_36848 [Chlorella variabilis]	AT1G18160.1		 Protein kinase superfamily protein 
Ctaxi_contig_64162|comp36957_c1_seq3	-2.12079661	1.142047954	0.001555381	0.007168203	cysteine desulfurase	gi|427722166|ref|YP_007069443.1|cysteine desulfurase [Leptolyngbya sp. PCC 7376] >gi|504945294|ref|WP_015132396.1| cysteine desulfurase [Leptolyngbya sp. PCC 7376] >gi|427353886|gb|AFY36609.1| cysteine desulfurase [Leptolyngbya sp. PCC 7376]	AT1G08490.1	"ATSUFS,SUFS,ATCPNIFS,ATNFS2,CPNIFS"	 chloroplastic NIFS-like cysteine desulfurase 
Ctaxi_contig_11713|comp31758_c0_seq1	-2.118391869	6.917962478	5.67E-19	3.78E-17	related to wd40-repeat protein (notchless protein)	gi|552827986|ref|XP_005847360.1|hypothetical protein CHLNCDRAFT_134594 [Chlorella variabilis] >gi|307107014|gb|EFN55258.1| hypothetical protein CHLNCDRAFT_134594 [Chlorella variabilis]	AT1G24530.1		 Transducin/WD40 repeat-like superfamily protein 
Ctaxi_contig_63319|comp36912_c2_seq1	-2.118296827	4.061440518	1.16E-16	5.63E-15	triglyceride lipase	gi|545362405|ref|XP_005646436.1|hypothetical protein COCSUDRAFT_56339 [Coccomyxa subellipsoidea C-169] >gi|384248408|gb|EIE21892.1| hypothetical protein COCSUDRAFT_56339 [Coccomyxa subellipsoidea C-169]	AT4G13550.1		 triglyceride lipases;triglyceride lipases 
Ctaxi_contig_23877|comp33847_c2_seq4	-2.116860602	3.984081691	1.65E-13	5.58E-12	cellulose synthase	gi|511007960|gb|EPB89236.1|hypothetical protein HMPREF1544_03976 [Mucor circinelloides f. circinelloides 1006PhL]	NA	NA	NA
Ctaxi_contig_54576|comp36418_c2_seq5	-2.115919249	3.670499299	5.80E-11	1.38E-09	NA	NA	NA	NA	NA
Ctaxi_contig_26964|comp34196_c0_seq1	-2.115060687	1.815685997	0.014179381	0.045296158	n-terminal nucleophile aminohydrolase	gi|545356895|ref|XP_005644125.1|N-terminal nucleophile aminohydrolase [Coccomyxa subellipsoidea C-169] >gi|384246090|gb|EIE19581.1| N-terminal nucleophile aminohydrolase [Coccomyxa subellipsoidea C-169]	AT4G00590.1		 N-terminal nucleophile aminohydrolases (Ntn hydrolases) superfamily protein 
Ctaxi_contig_23285|comp33776_c2_seq1	-2.114568338	1.286750509	4.55E-06	4.37E-05	NA	NA	NA	NA	NA
Ctaxi_contig_14895|comp32458_c2_seq2	-2.112965291	1.187818776	7.95E-05	0.000551255	NA	NA	NA	NA	NA
Ctaxi_contig_22932|comp33733_c0_seq1	-2.11026186	4.684929945	5.63E-21	4.55E-19	mitochondrial carrier	gi|545360340|ref|XP_005645551.1|mitochondrial carrier [Coccomyxa subellipsoidea C-169] >gi|384247521|gb|EIE21007.1| mitochondrial carrier [Coccomyxa subellipsoidea C-169]	AT4G32400.1	"EMB104,SHS1,EMB42,ATBT1"	 Mitochondrial substrate carrier family protein 
Ctaxi_contig_68010|comp37110_c4_seq2	-2.108568667	7.450403389	7.17E-23	7.12E-21	NA	NA	NA	NA	NA
Ctaxi_contig_11109|comp31599_c0_seq4	-2.10850493	4.1633516	0.000164371	0.001043313	transcription factor	gi|545368904|ref|XP_005649224.1|Clavaminate synthase-like protein [Coccomyxa subellipsoidea C-169] >gi|384251202|gb|EIE24680.1| Clavaminate synthase-like protein [Coccomyxa subellipsoidea C-169]	AT3G20810.2	JMJD5	 2-oxoglutarate (2OG) and Fe(II)-dependent oxygenase superfamily protein 
Ctaxi_contig_16000|comp32653_c0_seq1	-2.107490959	0.335298345	0.00199469	0.008844944	NA	NA	NA	NA	NA
Ctaxi_contig_67784|comp37100_c2_seq1	-2.10716634	1.031699367	0.000156846	0.001001511	NA	NA	NA	NA	NA
Ctaxi_contig_67578|comp37094_c0_seq31	-2.1063923	0.980606446	0.000356026	0.002030275	NA	NA	NA	NA	NA
Ctaxi_contig_29812|comp34524_c8_seq2	-2.106164156	5.33532747	1.74E-11	4.46E-10	NA	NA	NA	NA	NA
Ctaxi_contig_16840|comp32797_c0_seq6	-2.105889882	2.428268377	1.04E-07	1.42E-06	NA	NA	NA	NA	NA
Ctaxi_contig_34454|comp34958_c0_seq1	-2.105802031	5.209023218	9.80E-18	5.44E-16	sam-dependent methyltransferase	gi|495324591|ref|WP_008049335.1|SAM-dependent methyltransferase [Arthrospira sp. PCC 8005] >gi|375329729|emb|CCE15425.1| conserved hypothetical protein [Arthrospira sp. PCC 8005]	NA	NA	NA
Ctaxi_contig_41757|comp35591_c0_seq1	-2.105653504	2.924648647	1.56E-09	2.96E-08	NA	NA	NA	NA	NA
Ctaxi_contig_13162|comp32097_c1_seq1	-2.105410315	0.665656778	0.000784655	0.004001873	NA	NA	NA	NA	NA
Ctaxi_contig_55640|comp36483_c0_seq1	-2.103763078	6.292100043	9.24E-22	8.07E-20	d111 g-patch domain-containing protein	gi|302774152|ref|XP_002970493.1|hypothetical protein SELMODRAFT_411118 [Selaginella moellendorffii] >gi|300162009|gb|EFJ28623.1| hypothetical protein SELMODRAFT_411118 [Selaginella moellendorffii]	AT3G52350.1		 D111/G-patch domain-containing protein 
Ctaxi_contig_47382|comp35969_c2_seq1	-2.102634256	1.108832666	0.001694713	0.007689392	NA	NA	NA	NA	NA
Ctaxi_contig_17552|comp32920_c1_seq2	-2.102192835	2.509855366	2.34E-08	3.61E-07	NA	NA	NA	NA	NA
Ctaxi_contig_21516|comp33532_c2_seq1	-2.101248778	0.569104585	0.001385887	0.006512408	NA	NA	NA	NA	NA
Ctaxi_contig_10186|comp31322_c0_seq1	-2.099165018	5.401332741	9.66E-09	1.60E-07	primary amine liver isozyme-like	gi|405966246|gb|EKC31553.1|Membrane primary amine oxidase [Crassostrea gigas]	NA	NA	NA
Ctaxi_contig_32191|comp34764_c2_seq1	-2.098327441	3.629636594	9.80E-18	5.44E-16	NA	NA	NA	NA	NA
Ctaxi_contig_31246|comp34668_c0_seq1	-2.098309797	2.77547191	3.33E-06	3.29E-05	NA	NA	NA	NA	NA
Ctaxi_contig_22488|comp33672_c0_seq4	-2.0959521	0.751892431	0.006812552	0.024686256	NA	NA	NA	NA	NA
Ctaxi_contig_67748|comp37098_c3_seq1	-2.094778362	5.608540544	1.69E-18	1.05E-16	isovaleryl- dehydrogenase	gi|545364306|ref|XP_005647217.1|acyl-CoA dehydrogenase NM domain-like protein [Coccomyxa subellipsoidea C-169] >gi|384249191|gb|EIE22673.1| acyl-CoA dehydrogenase NM domain-like protein [Coccomyxa subellipsoidea C-169]	AT3G45300.1	"IVD,ATIVD,IVDH"	 isovaleryl-CoA-dehydrogenase 
Ctaxi_contig_16494|comp32736_c1_seq1	-2.094194187	1.495010428	0.000515497	0.002793387	trab domain-containing	gi|148909837|gb|ABR18005.1|unknown [Picea sitchensis]	AT1G05270.1		 TraB family protein 
Ctaxi_contig_57060|comp36571_c1_seq2	-2.093784132	0.389592848	0.003825202	0.015260169	zinc finger protein	gi|548859861|gb|ERN17469.1|hypothetical protein AMTR_s00059p00031410 [Amborella trichopoda]	AT1G76950.1	PRAF1	 Regulator of chromosome condensation (RCC1) family with FYVE zinc finger domain 
Ctaxi_contig_35904|comp35100_c0_seq2	-2.091864576	3.856223492	6.86E-13	2.11E-11	NA	NA	NA	NA	NA
Ctaxi_contig_8993|comp30918_c0_seq1	-2.091419941	10.95431854	1.18E-22	1.13E-20	NA	NA	NA	NA	NA
Ctaxi_contig_47687|comp35991_c1_seq1	-2.091277565	2.796123112	0.00013205	0.000860303	perq amino acid-rich with gyf domain-containing protein 2	gi|302854783|ref|XP_002958896.1|hypothetical protein VOLCADRAFT_108378 [Volvox carteri f. nagariensis] >gi|300255740|gb|EFJ40027.1| hypothetical protein VOLCADRAFT_108378 [Volvox carteri f. nagariensis]	NA	NA	NA
Ctaxi_contig_37979|comp35284_c3_seq1	-2.090654865	3.812221551	1.18E-17	6.50E-16	NA	NA	NA	NA	NA
Ctaxi_contig_25951|comp34091_c6_seq1	-2.090607065	1.858583593	2.36E-05	0.000188112	NA	NA	NA	NA	NA
Ctaxi_contig_22969|comp33738_c2_seq1	-2.089500604	0.700382598	0.00422191	0.016584497	NA	NA	NA	NA	NA
Ctaxi_contig_39754|comp35443_c1_seq1	-2.087899798	6.449082361	2.23E-08	3.46E-07	NA	NA	NA	NA	NA
Ctaxi_contig_19787|comp33267_c0_seq1	-2.084925512	1.274313394	0.008412169	0.029450555	NA	NA	NA	NA	NA
Ctaxi_contig_23384|comp33791_c1_seq1	-2.084684163	6.938978314	5.13E-23	5.16E-21	trna rrna methyltransferase family protein	gi|545368007|ref|XP_005648793.1|SpoU rRNA methylase family protein [Coccomyxa subellipsoidea C-169] >gi|384250770|gb|EIE24249.1| SpoU rRNA methylase family protein [Coccomyxa subellipsoidea C-169]	AT2G19870.1		 tRNA/rRNA methyltransferase (SpoU) family protein 
Ctaxi_contig_8797|comp30846_c1_seq1	-2.084427831	1.818857694	2.56E-05	0.000201898	beta-(1-3)-glucosyl transferase	gi|497302394|ref|WP_009616611.1|putative glucosyl transferase [Pseudomonas sp. M1] >gi|428156743|gb|EKX03291.1| putative glucosyl transferase [Pseudomonas sp. M1]	NA	NA	NA
Ctaxi_contig_23823|comp33841_c0_seq1	-2.083291865	4.17866198	5.22E-16	2.38E-14	NA	NA	NA	NA	NA
Ctaxi_contig_34455|comp34958_c0_seq2	-2.08219983	3.832625727	2.39E-10	5.10E-09	gtp-binding nuclear protein ran-like	gi|514766290|ref|XP_004965963.1|PREDICTED: GTP-binding nuclear protein Ran-3-like [Setaria italica]	AT5G20020.1	RAN2	 RAS-related GTP-binding nuclear protein 2 
Ctaxi_contig_70988|comp37233_c3_seq3	-2.082048655	4.762322561	4.83E-09	8.41E-08	beta-glucan synthesis-associated	gi|348689204|gb|EGZ29018.1|hypothetical protein PHYSODRAFT_456709 [Phytophthora sojae]	NA	NA	NA
Ctaxi_contig_30589|comp34605_c1_seq4	-2.080279548	8.170691858	7.97E-23	7.84E-21	NA	NA	NA	NA	NA
Ctaxi_contig_26277|comp34129_c1_seq2	-2.075069839	4.700619671	6.51E-11	1.53E-09	NA	NA	NA	NA	NA
Ctaxi_contig_37730|comp35264_c0_seq4	-2.074988332	3.839919952	8.54E-11	1.96E-09	NA	NA	NA	NA	NA
Ctaxi_contig_38105|comp35300_c0_seq1	-2.074906129	5.07193869	8.47E-16	3.81E-14	NA	NA	NA	NA	NA
Ctaxi_contig_11539|comp31708_c0_seq3	-2.074902672	3.343508453	0.000298782	0.001748663	NA	NA	NA	NA	NA
Ctaxi_contig_59349|comp36698_c0_seq8	-2.073758957	1.6464175	0.000266984	0.001590446	exocyst complex component 7-like	gi|460382159|ref|XP_004236807.1|PREDICTED: exocyst complex component 7-like [Solanum lycopersicum]	AT5G03540.1	"ATEXO70A1,EXO70A1"	 exocyst subunit exo70 family protein A1 
Ctaxi_contig_65882|comp37028_c1_seq3	-2.073687559	4.418708207	4.31E-08	6.33E-07	protein	gi|303277611|ref|XP_003058099.1|predicted protein [Micromonas pusilla CCMP1545] >gi|226460756|gb|EEH58050.1| predicted protein [Micromonas pusilla CCMP1545]	NA	NA	NA
Ctaxi_contig_46542|comp35904_c2_seq18	-2.072946557	0.622265528	0.002437905	0.010453948	NA	NA	NA	NA	NA
Ctaxi_contig_65031|comp36996_c0_seq1	-2.072933313	5.525427803	1.23E-20	9.72E-19	NA	NA	NA	NA	NA
Ctaxi_contig_64628|comp36974_c3_seq3	-2.072762324	0.679578972	0.003306812	0.013516858	nucleotide-binding protein 1	gi|226493151|ref|NP_001149342.1|nucleotide-binding protein 1 [Zea mays] >gi|194703098|gb|ACF85633.1| unknown [Zea mays] >gi|413922926|gb|AFW62858.1| nucleotide-binding protein 1 [Zea mays]	AT5G50960.1	"NBP35,ATNBP35"	 nucleotide binding protein 35 
Ctaxi_contig_30572|comp34603_c1_seq1	-2.071079583	6.97299959	7.84E-31	1.62E-28	potassium sodium hyperpolarization-activated cyclic nucleotide-gated channel 4-like	gi|302853863|ref|XP_002958444.1|hypothetical protein VOLCADRAFT_99703 [Volvox carteri f. nagariensis] >gi|300256249|gb|EFJ40520.1| hypothetical protein VOLCADRAFT_99703 [Volvox carteri f. nagariensis]	AT4G39850.3	PXA1	 peroxisomal ABC transporter 1 
Ctaxi_contig_20312|comp33347_c0_seq7	-2.070172816	5.655291391	1.33E-10	2.97E-09	glutamine synthetase	gi|552843686|ref|XP_005850902.1|hypothetical protein CHLNCDRAFT_56005 [Chlorella variabilis] >gi|307110564|gb|EFN58800.1| hypothetical protein CHLNCDRAFT_56005 [Chlorella variabilis]	AT1G48470.1	GLN1;5	 glutamine synthetase 1;5 
Ctaxi_contig_29172|comp34453_c1_seq1	-2.069271846	8.414677422	1.38E-19	9.75E-18	NA	NA	NA	NA	NA
Ctaxi_contig_31224|comp34666_c3_seq8	-2.068245713	2.924921915	4.24E-06	4.10E-05	NA	NA	NA	NA	NA
Ctaxi_contig_16355|comp32706_c0_seq18	-2.066992463	2.114969806	6.93E-08	9.79E-07	NA	NA	NA	NA	NA
Ctaxi_contig_27311|comp34238_c2_seq4	-2.064172663	0.674068714	0.014545667	0.046251639	NA	NA	NA	NA	NA
Ctaxi_contig_71624|comp37256_c2_seq5	-2.063254177	1.777121862	1.46E-06	1.55E-05	NA	NA	NA	NA	NA
Ctaxi_contig_14867|comp32452_c1_seq1	-2.061966767	5.969531781	2.59E-20	1.98E-18	NA	NA	NA	NA	NA
Ctaxi_contig_54280|comp36400_c0_seq1	-2.06196496	1.933048465	2.43E-06	2.46E-05	NA	NA	NA	NA	NA
Ctaxi_contig_23827|comp33841_c0_seq5	-2.061286009	0.496650199	0.008104258	0.028531548	NA	NA	NA	NA	NA
Ctaxi_contig_24932|comp33995_c1_seq1	-2.058833907	5.33957009	8.36E-06	7.48E-05	eukaryotic initiation factor	gi|545362160|ref|XP_005646324.1|eukaryotic initiation factor [Coccomyxa subellipsoidea C-169] >gi|384248296|gb|EIE21780.1| eukaryotic initiation factor [Coccomyxa subellipsoidea C-169]	AT1G53900.1		 Eukaryotic translation initiation factor 2B (eIF-2B) family protein 
Ctaxi_contig_7769|comp30343_c0_seq3	-2.058213127	8.293431779	1.81E-19	1.27E-17	NA	NA	NA	NA	NA
Ctaxi_contig_67311|comp37088_c8_seq2	-2.05627024	3.902795835	7.59E-13	2.32E-11	f-box lrr-repeat protein 16	gi|548851100|gb|ERN09376.1|hypothetical protein AMTR_s00029p00023180 [Amborella trichopoda]	AT5G23340.1		 RNI-like superfamily protein 
Ctaxi_contig_49012|comp36076_c0_seq1	-2.056106061	8.768393545	1.71E-19	1.20E-17	polyketide cyclase	"gi|552818520|ref|XP_005845213.1|hypothetical protein CHLNCDRAFT_9491, partial [Chlorella variabilis] >gi|307104859|gb|EFN53111.1| hypothetical protein CHLNCDRAFT_9491 [Chlorella variabilis]"	AT1G48350.1		 Ribosomal L18p/L5e family protein 
Ctaxi_contig_64301|comp36961_c4_seq4	-2.055098115	2.591770502	9.95E-09	1.64E-07	NA	NA	NA	NA	NA
Ctaxi_contig_23166|comp33762_c0_seq1	-2.054446316	11.02135119	1.54E-14	5.84E-13	NA	NA	NA	NA	NA
Ctaxi_contig_58582|comp36662_c5_seq7	-2.054436052	2.93770204	2.97E-06	2.95E-05	NA	NA	NA	NA	NA
Ctaxi_contig_9245|comp31020_c1_seq2	-2.054199586	1.755844891	0.002575382	0.010959551	NA	NA	NA	NA	NA
Ctaxi_contig_14628|comp32409_c0_seq1	-2.05268024	1.782404498	7.01E-06	6.41E-05	NA	NA	NA	NA	NA
Ctaxi_contig_47355|comp35967_c4_seq3	-2.052381651	3.880690747	3.87E-09	6.86E-08	NA	NA	NA	NA	NA
Ctaxi_contig_66025|comp37034_c6_seq5	-2.051499385	1.722356769	0.000733994	0.003783198	splicing factor 3a subunit 3	gi|168049650|ref|XP_001777275.1|predicted protein [Physcomitrella patens] >gi|162671377|gb|EDQ57930.1| predicted protein [Physcomitrella patens]	AT5G06160.1	ATO	 splicing factor-related 
Ctaxi_contig_23982|comp33866_c2_seq1	-2.051191096	1.96173397	2.49E-06	2.51E-05	#NAME?	"gi|384569032|gb|AFI09261.1|LmrCD-specific DARPin, partial [synthetic construct]"	AT4G27780.1	ACBP2	 acyl-CoA binding protein 2 
Ctaxi_contig_51061|comp36214_c0_seq1	-2.050992897	4.421361507	2.16E-15	9.12E-14	NA	NA	NA	NA	NA
Ctaxi_contig_46089|comp35875_c2_seq7	-2.049931304	4.593545108	1.20E-19	8.59E-18	NA	NA	NA	NA	NA
Ctaxi_contig_69416|comp37167_c1_seq1	-2.049696596	6.343436727	2.94E-14	1.08E-12	NA	NA	NA	NA	NA
Ctaxi_contig_30154|comp34555_c0_seq1	-2.047617994	0.689999005	0.005287421	0.020057115	NA	NA	NA	NA	NA
Ctaxi_contig_52611|comp36303_c0_seq1	-2.045691778	4.740340324	1.13E-16	5.53E-15	NA	NA	NA	NA	NA
Ctaxi_contig_42479|comp35638_c2_seq2	-2.043228456	1.883940467	9.29E-05	0.000632803	protein	gi|159467050|ref|XP_001691711.1|predicted protein [Chlamydomonas reinhardtii] >gi|158279057|gb|EDP04819.1| predicted protein [Chlamydomonas reinhardtii]	NA	NA	NA
Ctaxi_contig_64619|comp36973_c4_seq2	-2.04317549	5.87572544	9.03E-18	5.07E-16	NA	NA	NA	NA	NA
Ctaxi_contig_66772|comp37065_c0_seq2	-2.036490208	3.567347108	7.96E-08	1.11E-06	NA	NA	NA	NA	NA
Ctaxi_contig_55252|comp36455_c0_seq4	-2.034614856	3.872173831	4.11E-11	1.00E-09	NA	NA	NA	NA	NA
Ctaxi_contig_29808|comp34524_c3_seq1	-2.034565789	4.546458896	3.82E-16	1.77E-14	wd repeat-containing protein wrap73-like	gi|260841469|ref|XP_002613937.1|hypothetical protein BRAFLDRAFT_268583 [Branchiostoma floridae] >gi|229299327|gb|EEN69946.1| hypothetical protein BRAFLDRAFT_268583 [Branchiostoma floridae]	AT5G07590.1		 Transducin/WD40 repeat-like superfamily protein 
Ctaxi_contig_63522|comp36923_c2_seq5	-2.032598695	1.053857384	0.004863299	0.018714669	NA	NA	NA	NA	NA
Ctaxi_contig_60026|comp36733_c8_seq1	-2.030432923	3.738843167	2.80E-15	1.16E-13	NA	NA	NA	NA	NA
Ctaxi_contig_39254|comp35397_c0_seq1	-2.029807182	0.76979673	0.00364763	0.014675791	NA	NA	AT2G45310.1	GAE4	 UDP-D-glucuronate 4-epimerase 4 
Ctaxi_contig_42895|comp35670_c0_seq13	-2.02803461	0.730529873	0.002483226	0.010619349	NA	NA	NA	NA	NA
Ctaxi_contig_11454|comp31682_c0_seq1	-2.026368261	1.372026275	7.41E-05	0.000517649	NA	NA	NA	NA	NA
Ctaxi_contig_35903|comp35100_c0_seq1	-2.025096501	4.107186547	2.34E-13	7.74E-12	NA	NA	NA	NA	NA
Ctaxi_contig_22334|comp33652_c2_seq1	-2.024489111	5.339276221	1.26E-18	7.97E-17	NA	NA	NA	NA	NA
Ctaxi_contig_31137|comp34658_c0_seq2	-2.023088109	2.134509961	9.02E-06	8.01E-05	NA	NA	NA	NA	NA
Ctaxi_contig_70963|comp37232_c2_seq3	-2.021633695	7.583286043	3.50E-17	1.84E-15	protein kinase domain containing protein	gi|545371252|ref|XP_005650206.1|hypothetical protein COCSUDRAFT_39960 [Coccomyxa subellipsoidea C-169] >gi|384252186|gb|EIE25662.1| hypothetical protein COCSUDRAFT_39960 [Coccomyxa subellipsoidea C-169]	AT5G03730.1	"CTR1,SIS1,AtCTR1"	 Protein kinase superfamily protein 
Ctaxi_contig_58198|comp36638_c0_seq4	-2.021299796	1.247399038	0.012454814	0.040724012	NA	NA	NA	NA	NA
Ctaxi_contig_39404|comp35409_c2_seq3	-2.021234074	4.834569581	1.16E-12	3.44E-11	serine threonine-protein kinase a-raf-like	gi|545371252|ref|XP_005650206.1|hypothetical protein COCSUDRAFT_39960 [Coccomyxa subellipsoidea C-169] >gi|384252186|gb|EIE25662.1| hypothetical protein COCSUDRAFT_39960 [Coccomyxa subellipsoidea C-169]	AT4G17660.1		 Protein kinase superfamily protein 
Ctaxi_contig_39827|comp35446_c5_seq2	-2.02081171	4.381692089	2.63E-16	1.22E-14	NA	NA	NA	NA	NA
Ctaxi_contig_41990|comp35606_c0_seq23	-2.020492732	4.773905493	8.42E-20	6.18E-18	NA	NA	NA	NA	NA
Ctaxi_contig_11756|comp31770_c0_seq3	-2.019741502	3.266611535	1.72E-08	2.71E-07	NA	NA	NA	NA	NA
Ctaxi_contig_67236|comp37085_c1_seq1	-2.018953093	0.760424895	0.004483485	0.017452266	NA	NA	NA	NA	NA
Ctaxi_contig_35905|comp35100_c0_seq3	-2.015864466	2.842197858	3.57E-08	5.32E-07	NA	NA	NA	NA	NA
Ctaxi_contig_12379|comp31927_c0_seq3	-2.01462642	6.101480616	1.01E-09	1.97E-08	NA	NA	NA	NA	NA
Ctaxi_contig_18239|comp33039_c0_seq3	-2.014445487	6.865468536	9.84E-20	7.16E-18	NA	NA	NA	NA	NA
Ctaxi_contig_25333|comp34037_c5_seq3	-2.012597161	4.350324776	1.93E-11	4.91E-10	NA	NA	NA	NA	NA
Ctaxi_contig_23216|comp33766_c1_seq3	-2.012479535	5.648940297	1.08E-15	4.74E-14	NA	NA	NA	NA	NA
Ctaxi_contig_65039|comp36996_c1_seq8	-2.010948721	0.30294022	0.009561222	0.032702725	NA	NA	NA	NA	NA
Ctaxi_contig_62593|comp36867_c3_seq1	-2.00941533	5.885167949	3.32E-10	6.94E-09	NA	NA	NA	NA	NA
Ctaxi_contig_24369|comp33921_c2_seq1	-2.008693635	1.860444855	6.09E-05	0.000435032	NA	NA	NA	NA	NA
Ctaxi_contig_49672|comp36121_c4_seq3	-2.008595301	6.840199706	1.12E-22	1.08E-20	alanine aminotransferase	gi|159480896|ref|XP_001698518.1|alanine aminotransferase [Chlamydomonas reinhardtii] >gi|158282258|gb|EDP08011.1| alanine aminotransferase [Chlamydomonas reinhardtii]	AT1G23310.1	"GGT1,AOAT1,GGAT1"	 glutamate:glyoxylate aminotransferase 
Ctaxi_contig_70694|comp37218_c7_seq8	-2.008262794	3.439092578	2.61E-11	6.54E-10	NA	NA	NA	NA	NA
Ctaxi_contig_36994|comp35205_c2_seq5	-2.007863436	3.847154938	0.012562881	0.040992184	NA	NA	NA	NA	NA
Ctaxi_contig_40946|comp35542_c1_seq5	-2.006047739	1.282097764	0.000271606	0.001614201	aldehyde dehydrogenase	gi|168033367|ref|XP_001769187.1|predicted protein [Physcomitrella patens] >gi|162679613|gb|EDQ66059.1| predicted protein [Physcomitrella patens]	AT3G24503.1	"ALDH2C4,ALDH1A,REF1"	 aldehyde dehydrogenase 2C4 
Ctaxi_contig_31231|comp34666_c3_seq15	-2.003239876	2.942912966	5.90E-08	8.47E-07	NA	NA	NA	NA	NA
Ctaxi_contig_25058|comp34011_c4_seq1	-2.002026313	4.700004054	1.12E-07	1.51E-06	NA	NA	NA	NA	NA
Ctaxi_contig_7898|comp30427_c0_seq1	-2.001017815	1.250275041	0.000121233	0.00079611	NA	NA	NA	NA	NA
Ctaxi_contig_66987|comp37072_c4_seq2	-1.999744282	3.950155959	1.48E-10	3.28E-09	NA	NA	NA	NA	NA
Ctaxi_contig_69048|comp37152_c7_seq1	-1.999530212	3.464067053	9.41E-13	2.83E-11	NA	NA	NA	NA	NA
Ctaxi_contig_9308|comp31045_c0_seq1	-1.998768477	7.957408949	4.71E-14	1.70E-12	NA	NA	NA	NA	NA
Ctaxi_contig_53944|comp36377_c1_seq14	-1.998068715	1.617336644	1.35E-05	0.000114715	NA	NA	NA	NA	NA
Ctaxi_contig_34825|comp34993_c1_seq11	-1.997810518	1.772439408	0.001995812	0.008848736	NA	NA	NA	NA	NA
Ctaxi_contig_12726|comp32007_c0_seq3	-1.997767771	6.000389598	6.84E-10	1.37E-08	NA	NA	NA	NA	NA
Ctaxi_contig_7107|comp29893_c0_seq1	-1.996368468	1.908462161	0.000106268	0.000712101	NA	NA	NA	NA	NA
Ctaxi_contig_14478|comp32379_c0_seq3	-1.995106738	0.357784351	0.005930098	0.022032175	protein tilb homolog	gi|303286153|ref|XP_003062366.1|predicted protein [Micromonas pusilla CCMP1545] >gi|226455883|gb|EEH53185.1| predicted protein [Micromonas pusilla CCMP1545]	NA	NA	NA
Ctaxi_contig_10708|comp31481_c0_seq11	-1.994305135	1.824885303	2.81E-05	0.000220086	NA	NA	NA	NA	NA
Ctaxi_contig_61461|comp36808_c1_seq13	-1.994118541	2.904909309	1.44E-09	2.75E-08	NA	NA	NA	NA	NA
Ctaxi_contig_49019|comp36077_c1_seq1	-1.993924321	5.210687559	1.75E-12	5.06E-11	glucose-6-phosphate phosphate translocator	gi|159466972|ref|XP_001691672.1|predicted protein [Chlamydomonas reinhardtii] >gi|158279018|gb|EDP04780.1| predicted protein [Chlamydomonas reinhardtii]	AT2G30460.2		 Nucleotide/sugar transporter family protein 
Ctaxi_contig_36204|comp35127_c0_seq3	-1.99391907	7.443106058	2.83E-21	2.35E-19	hypothetical protein VOLCADRAFT_105298	gi|302840682|ref|XP_002951893.1|hypothetical protein VOLCADRAFT_105298 [Volvox carteri f. nagariensis] >gi|300262794|gb|EFJ46998.1| hypothetical protein VOLCADRAFT_105298 [Volvox carteri f. nagariensis]	NA	NA	NA
Ctaxi_contig_70968|comp37232_c2_seq8	-1.991398367	3.554403114	3.33E-06	3.29E-05	NA	NA	AT3G58640.2		 Mitogen activated protein kinase kinase kinase-related 
Ctaxi_contig_10880|comp31534_c0_seq2	-1.989654273	2.663213513	7.78E-09	1.32E-07	NA	NA	NA	NA	NA
Ctaxi_contig_32320|comp34774_c0_seq2	-1.988123847	2.25850002	0.013880426	0.04447443	ubiquitin carboxyl-terminal hydrolase 12	gi|413925357|gb|AFW65289.1|hypothetical protein ZEAMMB73_710432 [Zea mays]	AT5G06600.1	UBP12	 ubiquitin-specific protease 12 
Ctaxi_contig_32515|comp34792_c0_seq1	-1.986387762	5.92090576	2.03E-13	6.76E-12	NA	NA	NA	NA	NA
Ctaxi_contig_55671|comp36484_c5_seq4	-1.98532538	3.372099247	1.77E-13	5.95E-12	NA	NA	NA	NA	NA
Ctaxi_contig_57863|comp36615_c4_seq9	-1.98294938	2.004688581	8.27E-05	0.000570182	eif4e	gi|545367580|ref|XP_005648604.1|eukaryotic translation initiation factor 4E [Coccomyxa subellipsoidea C-169] >gi|384250581|gb|EIE24060.1| eukaryotic translation initiation factor 4E [Coccomyxa subellipsoidea C-169]	AT4G18040.1	"EIF4E,CUM1,AT.EIF4E1,eIF4E1"	 eukaryotic translation initiation factor 4E 
Ctaxi_contig_42981|comp35677_c3_seq7	-1.981719113	2.258591981	3.69E-08	5.50E-07	NA	NA	NA	NA	NA
Ctaxi_contig_21399|comp33508_c0_seq2	-1.980728681	7.805587545	7.34E-20	5.43E-18	NA	NA	NA	NA	NA
Ctaxi_contig_67029|comp37075_c0_seq6	-1.979894985	2.846711046	8.21E-06	7.36E-05	protein	gi|168037781|ref|XP_001771381.1|predicted protein [Physcomitrella patens] >gi|162677299|gb|EDQ63771.1| predicted protein [Physcomitrella patens]	AT4G24040.1	"ATTRE1,TRE1"	 trehalase 1 
Ctaxi_contig_20931|comp33438_c1_seq1	-1.979390194	0.66818427	0.003497933	0.0141736	NA	NA	NA	NA	NA
Ctaxi_contig_12724|comp32007_c0_seq1	-1.979021947	4.83982616	1.84E-08	2.88E-07	NA	NA	NA	NA	NA
Ctaxi_contig_60421|comp36755_c6_seq1	-1.976987242	3.030926821	7.76E-09	1.31E-07	NA	NA	NA	NA	NA
Ctaxi_contig_52446|comp36292_c0_seq2	-1.976625909	1.822301525	0.004019994	0.015912395	NA	NA	NA	NA	NA
Ctaxi_contig_64645|comp36975_c0_seq1	-1.975197511	2.057494868	0.001509123	0.006989423	NA	NA	NA	NA	NA
Ctaxi_contig_11717|comp31758_c1_seq4	-1.971945746	2.881519295	7.40E-09	1.26E-07	NA	NA	NA	NA	NA
Ctaxi_contig_30604|comp34606_c5_seq6	-1.970553025	1.247214324	0.005897282	0.021932446	NA	NA	NA	NA	NA
Ctaxi_contig_49651|comp36120_c0_seq3	-1.970541145	1.093226597	0.001224615	0.005842648	NA	NA	NA	NA	NA
Ctaxi_contig_61485|comp36810_c0_seq1	-1.970506452	4.573872789	1.34E-10	2.98E-09	NA	NA	NA	NA	NA
Ctaxi_contig_31417|comp34688_c2_seq2	-1.970352829	4.814156824	8.50E-13	2.58E-11	NA	NA	NA	NA	NA
Ctaxi_contig_9059|comp30952_c2_seq1	-1.97034246	0.561999896	0.002314563	0.010012098	NA	NA	NA	NA	NA
Ctaxi_contig_65040|comp36996_c2_seq1	-1.969343081	3.726105488	1.35E-10	3.00E-09	NA	NA	NA	NA	NA
Ctaxi_contig_17068|comp32842_c9_seq1	-1.968922983	1.921138851	4.28E-07	5.08E-06	NA	NA	NA	NA	NA
Ctaxi_contig_25586|comp34064_c4_seq5	-1.967796558	0.917631234	0.001894492	0.008464251	NA	NA	NA	NA	NA
Ctaxi_contig_39792|comp35444_c1_seq4	-1.96680292	2.181516966	0.000166626	0.001054184	protein	gi|51701301|sp|P81831.2|CAPP1_CHLRERecName: Full=Phosphoenolpyruvate carboxylase 1; Short=PEP carboxylase 1; Short=PEPC 1; Short=PEPCase 1 >gi|41387682|gb|AAS01722.1| phosphoenolpyruvate carboxylase [Chlamydomonas reinhardtii]	AT1G53310.3	"ATPPC1,PEPC1,ATPEPC1,PPC1"	 phosphoenolpyruvate carboxylase 1 
Ctaxi_contig_16835|comp32797_c0_seq1	-1.966240549	4.628415738	2.19E-12	6.29E-11	ubiquitin-protein pub13	gi|449441580|ref|XP_004138560.1|PREDICTED: U-box domain-containing protein 13-like [Cucumis sativus] >gi|449499201|ref|XP_004160750.1| PREDICTED: U-box domain-containing protein 13-like [Cucumis sativus]	AT3G46510.1	"PUB13,ATPUB13"	 plant U-box 13 
Ctaxi_contig_50794|comp36196_c2_seq1	-1.964958434	3.250566212	3.77E-07	4.54E-06	phospholipid transporter	gi|302846057|ref|XP_002954566.1|hypothetical protein VOLCADRAFT_95397 [Volvox carteri f. nagariensis] >gi|300260238|gb|EFJ44459.1| hypothetical protein VOLCADRAFT_95397 [Volvox carteri f. nagariensis]	AT1G54280.1		 ATPase E1-E2 type family protein / haloacid dehalogenase-like hydrolase family protein 
Ctaxi_contig_59745|comp36717_c0_seq5	-1.96231133	4.58895502	1.37E-11	3.56E-10	NA	NA	NA	NA	NA
Ctaxi_contig_8892|comp30883_c2_seq1	-1.96177631	3.668144285	1.67E-06	1.75E-05	NA	NA	NA	NA	NA
Ctaxi_contig_66915|comp37068_c1_seq20	-1.960510644	4.154021581	9.86E-14	3.42E-12	NA	NA	NA	NA	NA
Ctaxi_contig_23820|comp33840_c0_seq3	-1.959841167	1.411357781	0.000665195	0.003477961	NA	NA	NA	NA	NA
Ctaxi_contig_19228|comp33177_c4_seq1	-1.95981718	2.283581941	5.62E-08	8.09E-07	NA	NA	NA	NA	NA
Ctaxi_contig_62597|comp36867_c3_seq5	-1.959168524	3.919633786	2.15E-06	2.21E-05	adhesin-like protein	gi|325959381|ref|YP_004290847.1|polymorphic membrane protein [Methanobacterium sp. AL-21] >gi|503410565|ref|WP_013645226.1| polymorphic membrane protein [Methanobacterium sp. AL-21] >gi|325330813|gb|ADZ09875.1| Polymorphic membrane protein Chlamydia [Methanobacterium sp. AL-21]	NA	NA	NA
Ctaxi_contig_8805|comp30848_c0_seq1	-1.958830755	0.773068852	0.001129044	0.005461593	NA	NA	NA	NA	NA
Ctaxi_contig_58649|comp36663_c0_seq63	-1.957198188	2.42847249	0.013143614	0.042588506	cathepsin z	gi|545375741|ref|XP_005652020.1|hypothetical protein COCSUDRAFT_64249 [Coccomyxa subellipsoidea C-169] >gi|384254002|gb|EIE27476.1| hypothetical protein COCSUDRAFT_64249 [Coccomyxa subellipsoidea C-169]	AT3G19400.1		 Cysteine proteinases superfamily protein 
Ctaxi_contig_48175|comp36024_c0_seq6	-1.956612937	1.753823281	0.001610037	0.007378928	ankyrin domain partial	gi|229582572|ref|YP_002840971.1|ankyrin [Sulfolobus islandicus Y.N.15.51] >gi|502134864|ref|WP_012717676.1| ankyrin [Sulfolobus islandicus] >gi|228013288|gb|ACP49049.1| Ankyrin [Sulfolobus islandicus Y.N.15.51]	AT2G03430.1		 Ankyrin repeat family protein 
Ctaxi_contig_55667|comp36484_c4_seq1	-1.956500551	3.359874088	8.05E-13	2.45E-11	von willebrand type a	gi|159473306|ref|XP_001694780.1|flagellar associated protein [Chlamydomonas reinhardtii] >gi|158276592|gb|EDP02364.1| flagellar associated protein [Chlamydomonas reinhardtii]	AT5G60710.1		 Zinc finger (C3HC4-type RING finger) family protein 
Ctaxi_contig_35403|comp35052_c1_seq1	-1.955969059	3.241860721	2.67E-07	3.32E-06	u-box domain-containing protein 16-like	gi|388520537|gb|AFK48330.1|unknown [Medicago truncatula]	AT1G29340.1	"PUB17,ATPUB17"	 plant U-box 17 
Ctaxi_contig_7768|comp30343_c0_seq2	-1.955263086	10.23669841	8.12E-15	3.19E-13	NA	NA	NA	NA	NA
Ctaxi_contig_13455|comp32163_c4_seq4	-1.955066593	2.813986626	0.000312147	0.001814673	NA	NA	NA	NA	NA
Ctaxi_contig_67813|comp37100_c6_seq1	-1.954905317	1.403253614	0.00015944	0.001016304	NA	NA	NA	NA	NA
Ctaxi_contig_60024|comp36733_c6_seq9	-1.954464829	1.688643812	0.002903721	0.012107326	NA	NA	NA	NA	NA
Ctaxi_contig_46611|comp35911_c0_seq2	-1.954283233	7.410168363	4.29E-17	2.21E-15	NA	NA	NA	NA	NA
Ctaxi_contig_16838|comp32797_c0_seq4	-1.953043671	3.633193592	3.25E-08	4.89E-07	NA	NA	NA	NA	NA
Ctaxi_contig_21573|comp33543_c0_seq1	-1.952642685	7.898564769	6.11E-17	3.08E-15	NA	NA	NA	NA	NA
Ctaxi_contig_20369|comp33362_c2_seq1	-1.952366134	1.554430133	2.06E-05	0.000166229	NA	NA	NA	NA	NA
Ctaxi_contig_12204|comp31879_c1_seq1	-1.9519053	0.544179947	0.004063715	0.016055387	NA	NA	NA	NA	NA
Ctaxi_contig_58065|comp36628_c4_seq1	-1.951776928	5.701217433	6.60E-22	5.88E-20	carbonic anhydrase	gi|3133261|dbj|BAA28217.1|soluble carbonic anhydrase precursor [Chlorella sorokiniana]	NA	NA	NA
Ctaxi_contig_66597|comp37055_c7_seq4	-1.951353119	2.071905414	2.16E-07	2.74E-06	NA	NA	NA	NA	NA
Ctaxi_contig_45371|comp35822_c1_seq7	-1.95099577	1.369083341	0.000779412	0.00398374	NA	NA	NA	NA	NA
Ctaxi_contig_11277|comp31638_c0_seq2	-1.950257367	10.18637728	4.78E-16	2.18E-14	NA	NA	NA	NA	NA
Ctaxi_contig_59986|comp36731_c2_seq8	-1.948818697	1.992369273	1.17E-07	1.58E-06	histone-lysine n-methyltransferase mll4	"gi|545353888|ref|XP_005642779.1|Mll1 protein, partial [Coccomyxa subellipsoidea C-169] >gi|384244737|gb|EIE18235.1| Mll1 protein, partial [Coccomyxa subellipsoidea C-169]"	AT3G61740.2	"SDG14,ATX3"	 SET domain protein 14 
Ctaxi_contig_22129|comp33622_c0_seq1	-1.948169697	1.427579798	0.011352702	0.03777071	NA	NA	NA	NA	NA
Ctaxi_contig_55959|comp36504_c1_seq1	-1.946655376	6.379258065	1.72E-22	1.61E-20	NA	NA	NA	NA	NA
Ctaxi_contig_37171|comp35214_c0_seq1	-1.943597736	3.97883137	4.07E-05	0.000305667	NA	NA	NA	NA	NA
Ctaxi_contig_22931|comp33732_c1_seq1	-1.941701039	4.31260751	6.46E-11	1.52E-09	NA	NA	NA	NA	NA
Ctaxi_contig_38106|comp35300_c0_seq2	-1.940859283	3.415284106	1.46E-08	2.33E-07	NA	NA	AT1G73660.1		 protein tyrosine kinase family protein 
Ctaxi_contig_54891|comp36436_c1_seq3	-1.9406504	7.456372099	3.58E-18	2.13E-16	NA	NA	NA	NA	NA
Ctaxi_contig_54575|comp36418_c2_seq4	-1.940012285	3.089805118	2.06E-09	3.80E-08	NA	NA	NA	NA	NA
Ctaxi_contig_19318|comp33188_c2_seq2	-1.939192489	7.079074025	9.41E-05	0.00064076	NA	NA	NA	NA	NA
Ctaxi_contig_64784|comp36982_c2_seq8	-1.938965213	4.517892773	5.49E-10	1.11E-08	NA	NA	NA	NA	NA
Ctaxi_contig_60415|comp36755_c2_seq1	-1.938404222	5.283572742	5.44E-12	1.48E-10	fog: rcc1 domain	gi|552823805|ref|XP_005846448.1|hypothetical protein CHLNCDRAFT_24715 [Chlorella variabilis] >gi|307106099|gb|EFN54346.1| hypothetical protein CHLNCDRAFT_24715 [Chlorella variabilis]	AT5G08710.1		 Regulator of chromosome condensation (RCC1) family protein 
Ctaxi_contig_70976|comp37232_c3_seq7	-1.938088886	4.930418274	1.63E-11	4.19E-10	NA	NA	NA	NA	NA
Ctaxi_contig_25332|comp34037_c5_seq2	-1.937895299	3.292216865	8.38E-07	9.36E-06	NA	NA	NA	NA	NA
Ctaxi_contig_21838|comp33583_c2_seq1	-1.93769554	4.514140293	1.35E-08	2.18E-07	cathepsin d (lysosomal aspartyl protease)	gi|226476856|emb|CAX72344.1|cathepsin D (lysosomal aspartyl protease) [Schistosoma japonicum]	AT1G11910.1	"APA1,ATAPA1"	 aspartic proteinase A1 
Ctaxi_contig_13923|comp32251_c1_seq1	-1.935534075	2.485071251	1.43E-05	0.000120921	NA	NA	NA	NA	NA
Ctaxi_contig_43648|comp35729_c2_seq4	-1.93510892	2.044454381	2.42E-05	0.000192266	NA	NA	NA	NA	NA
Ctaxi_contig_39403|comp35409_c2_seq2	-1.934770379	6.07329743	2.48E-12	7.06E-11	serine threonine-protein kinase a-raf-like	gi|545371252|ref|XP_005650206.1|hypothetical protein COCSUDRAFT_39960 [Coccomyxa subellipsoidea C-169] >gi|384252186|gb|EIE25662.1| hypothetical protein COCSUDRAFT_39960 [Coccomyxa subellipsoidea C-169]	AT5G47070.1		 Protein kinase superfamily protein 
Ctaxi_contig_34459|comp34958_c2_seq1	-1.933888595	1.16046587	0.000296278	0.001735545	sam-dependent methyltransferase	gi|517219725|ref|WP_018408543.1|hypothetical protein [Methylocystis rosea]	NA	NA	NA
Ctaxi_contig_18083|comp33015_c0_seq2	-1.933786477	11.48306524	1.41E-21	1.20E-19	NA	NA	NA	NA	NA
Ctaxi_contig_46188|comp35882_c2_seq1	-1.933430054	3.145913191	8.55E-12	2.29E-10	NA	NA	NA	NA	NA
Ctaxi_contig_60444|comp36757_c2_seq4	-1.933050252	3.752159217	2.42E-06	2.45E-05	NA	NA	NA	NA	NA
Ctaxi_contig_48423|comp36038_c1_seq7	-1.932677468	1.307834544	0.001763991	0.007953243	dynamin-related protein 3a-like	gi|414878983|tpg|DAA56114.1|TPA: hypothetical protein ZEAMMB73_205529 [Zea mays]	AT4G33650.2	DRP3A	 dynamin-related protein 3A 
Ctaxi_contig_66913|comp37068_c1_seq18	-1.932470813	3.977389684	6.76E-11	1.59E-09	NA	NA	NA	NA	NA
Ctaxi_contig_55689|comp36485_c2_seq6	-1.930905134	5.957571819	2.27E-20	1.75E-18	NA	NA	NA	NA	NA
Ctaxi_contig_42992|comp35678_c4_seq5	-1.930765406	2.902813325	3.29E-05	0.000253428	NA	NA	NA	NA	NA
Ctaxi_contig_25329|comp34037_c4_seq1	-1.929761941	3.903954056	1.94E-08	3.03E-07	NA	NA	NA	NA	NA
Ctaxi_contig_57105|comp36574_c3_seq2	-1.927249909	3.825201145	1.15E-11	3.03E-10	NA	NA	NA	NA	NA
Ctaxi_contig_14020|comp32273_c0_seq3	-1.925213034	8.311168522	2.36E-09	4.32E-08	NA	NA	NA	NA	NA
Ctaxi_contig_68044|comp37112_c0_seq8	-1.924735918	2.062036355	0.006589366	0.024014448	molecular chaperone	"gi|242020839|ref|XP_002430858.1|DNAj/HSP40, putative [Pediculus humanus corporis] >gi|212516069|gb|EEB18120.1| DNAj/HSP40, putative [Pediculus humanus corporis]"	AT3G62600.1	"ATERDJ3B,ERDJ3B"	 DNAJ heat shock family protein 
Ctaxi_contig_52618|comp36303_c4_seq2	-1.923615651	3.58207556	8.48E-12	2.27E-10	NA	NA	NA	NA	NA
Ctaxi_contig_37335|comp35227_c2_seq4	-1.923131999	1.453646306	0.000151348	0.00096959	hypothetical protein COCSUDRAFT_66031	gi|545366633|ref|XP_005648203.1|hypothetical protein COCSUDRAFT_66031 [Coccomyxa subellipsoidea C-169] >gi|384250179|gb|EIE23659.1| hypothetical protein COCSUDRAFT_66031 [Coccomyxa subellipsoidea C-169]	NA	NA	NA
Ctaxi_contig_49043|comp36079_c0_seq11	-1.922971428	0.568791093	0.00448712	0.017464355	mre11 dna repair recombination protein	gi|302829871|ref|XP_002946502.1|hypothetical protein VOLCADRAFT_55838 [Volvox carteri f. nagariensis] >gi|300268248|gb|EFJ52429.1| hypothetical protein VOLCADRAFT_55838 [Volvox carteri f. nagariensis]	AT5G54260.1	"MRE11,ATMRE11"	 DNA repair and meiosis protein (Mre11) 
Ctaxi_contig_39738|comp35441_c3_seq1	-1.922038917	2.545380692	1.42E-07	1.88E-06	NA	NA	NA	NA	NA
Ctaxi_contig_70687|comp37218_c7_seq1	-1.921115618	5.070389192	2.25E-09	4.14E-08	NA	NA	NA	NA	NA
Ctaxi_contig_39410|comp35409_c4_seq1	-1.919463174	5.188183947	1.62E-12	4.72E-11	NA	NA	NA	NA	NA
Ctaxi_contig_49017|comp36076_c2_seq2	-1.918858501	8.651213161	5.26E-14	1.89E-12	protein serine threonine	"gi|471234179|ref|XP_004039300.1|leishmanolysin family protein, putative [Ichthyophthirius multifiliis] >gi|340508248|gb|EGR33996.1| leishmanolysin family protein, putative [Ichthyophthirius multifiliis]"	NA	NA	NA
Ctaxi_contig_71155|comp37240_c1_seq16	-1.918819297	7.905546891	1.99E-19	1.37E-17	NA	NA	NA	NA	NA
Ctaxi_contig_67804|comp37100_c4_seq20	-1.918806564	1.694345561	2.50E-05	0.000197588	NA	NA	NA	NA	NA
Ctaxi_contig_22857|comp33724_c0_seq3	-1.918432021	0.428536757	0.011831944	0.03906232	NA	NA	NA	NA	NA
Ctaxi_contig_56553|comp36540_c3_seq8	-1.917272982	3.571820131	5.61E-05	0.000404826	protein	gi|302831357|ref|XP_002947244.1|hypothetical protein VOLCADRAFT_79505 [Volvox carteri f. nagariensis] >gi|300267651|gb|EFJ51834.1| hypothetical protein VOLCADRAFT_79505 [Volvox carteri f. nagariensis]	AT5G06460.1	"ATUBA2,UBA2"	 ubiquitin activating enzyme 2 
Ctaxi_contig_62954|comp36887_c1_seq1	-1.91588121	5.679115531	3.60E-09	6.42E-08	splicing factor 3b subunit 5	gi|545374571|ref|XP_005651560.1|hypothetical protein COCSUDRAFT_83575 [Coccomyxa subellipsoidea C-169] >gi|384253541|gb|EIE27016.1| hypothetical protein COCSUDRAFT_83575 [Coccomyxa subellipsoidea C-169]	AT3G23325.1		 Splicing factor 3B subunit 5/RDS3 complex subunit 10 
Ctaxi_contig_12153|comp31873_c0_seq3	-1.915750227	4.563914438	1.69E-15	7.23E-14	NA	NA	AT1G08465.1	YAB2	 Plant-specific transcription factor YABBY family protein 
Ctaxi_contig_16842|comp32797_c1_seq2	-1.915578996	3.782218724	3.20E-10	6.70E-09	NA	NA	NA	NA	NA
Ctaxi_contig_69171|comp37157_c4_seq6	-1.915457314	1.311491216	0.001436857	0.006705197	NA	NA	NA	NA	NA
Ctaxi_contig_6156|comp28641_c1_seq1	-1.914838043	2.897838505	1.04E-08	1.72E-07	NA	NA	NA	NA	NA
Ctaxi_contig_32636|comp34799_c4_seq1	-1.91396276	0.683507622	0.002969484	0.012339492	NA	NA	NA	NA	NA
Ctaxi_contig_47010|comp35943_c4_seq7	-1.913454985	2.388321414	1.02E-05	8.90E-05	NA	NA	NA	NA	NA
Ctaxi_contig_29685|comp34511_c0_seq1	-1.911933343	1.222748429	0.000266395	0.001587512	NA	NA	NA	NA	NA
Ctaxi_contig_40943|comp35542_c1_seq2	-1.909048105	2.210910591	7.74E-08	1.08E-06	aldehyde dehydrogenase	gi|545357849|ref|XP_005644523.1|aldehyde dehydrogenase family protein [Coccomyxa subellipsoidea C-169] >gi|384246489|gb|EIE19979.1| aldehyde dehydrogenase family protein [Coccomyxa subellipsoidea C-169]	AT1G79440.1	"ALDH5F1,SSADH1,SSADH"	 aldehyde dehydrogenase 5F1 
Ctaxi_contig_19659|comp33241_c0_seq2	-1.908880537	1.656585467	0.002352474	0.01015026	cre-spon-1 protein	gi|518180436|ref|WP_019350644.1|hypothetical protein [Vibrio splendidus]	NA	NA	NA
Ctaxi_contig_61454|comp36808_c1_seq6	-1.90852899	3.976502929	1.35E-13	4.63E-12	NA	NA	NA	NA	NA
Ctaxi_contig_31235|comp34666_c3_seq19	-1.905211994	2.630910137	6.13E-08	8.76E-07	NA	NA	NA	NA	NA
Ctaxi_contig_60447|comp36757_c3_seq1	-1.905037743	6.627744781	3.46E-17	1.83E-15	splicing arginine serine-rich	"gi|552848103|ref|XP_005852024.1|hypothetical protein CHLNCDRAFT_17893, partial [Chlorella variabilis] >gi|307111688|gb|EFN59922.1| hypothetical protein CHLNCDRAFT_17893, partial [Chlorella variabilis]"	AT4G12640.1		 RNA recognition motif (RRM)-containing protein 
Ctaxi_contig_60416|comp36755_c2_seq2	-1.90362651	3.994018693	2.51E-09	4.56E-08	NA	NA	NA	NA	NA
Ctaxi_contig_12961|comp32054_c1_seq2	-1.902561517	1.381024553	0.001314727	0.006222262	NA	NA	NA	NA	NA
Ctaxi_contig_48609|comp36051_c2_seq2	-1.902542713	4.331092861	4.55E-09	7.98E-08	NA	NA	NA	NA	NA
Ctaxi_contig_4840|comp26482_c0_seq1	-1.901460908	4.171971645	1.65E-07	2.16E-06	NA	NA	NA	NA	NA
Ctaxi_contig_11007|comp31575_c2_seq2	-1.900976752	3.944352241	6.79E-08	9.61E-07	NA	NA	NA	NA	NA
Ctaxi_contig_28734|comp34407_c1_seq1	-1.900196514	1.371099077	0.001959351	0.008709282	pumilio homolog 4-like	gi|449487299|ref|XP_004157558.1|PREDICTED: pumilio homolog 4-like [Cucumis sativus]	AT3G10360.1	"APUM4,PUM4"	 pumilio 4 
Ctaxi_contig_46613|comp35911_c1_seq2	-1.900002908	5.638724056	1.41E-13	4.80E-12	NA	NA	AT5G60980.1		 Nuclear transport factor 2 (NTF2) family protein with RNA binding (RRM-RBD-RNP motifs) domain 
Ctaxi_contig_57513|comp36600_c0_seq1	-1.89930795	4.013335052	0.01391255	0.044546568	protein transport protein sec23-like	gi|159489914|ref|XP_001702936.1|COP-II coat subunit [Chlamydomonas reinhardtii] >gi|158270959|gb|EDO96789.1| COP-II coat subunit [Chlamydomonas reinhardtii]	AT3G23660.1		 Sec23/Sec24 protein transport family protein 
Ctaxi_contig_62840|comp36881_c4_seq3	-1.898932008	3.41162469	5.85E-12	1.58E-10	NA	NA	NA	NA	NA
Ctaxi_contig_21151|comp33468_c2_seq1	-1.89857633	6.586872157	1.84E-13	6.14E-12	NA	NA	NA	NA	NA
Ctaxi_contig_48052|comp36015_c0_seq1	-1.89807838	3.365872694	8.86E-07	9.84E-06	protein	gi|552832022|ref|XP_005848250.1|hypothetical protein CHLNCDRAFT_51790 [Chlorella variabilis] >gi|307107907|gb|EFN56148.1| hypothetical protein CHLNCDRAFT_51790 [Chlorella variabilis]	AT2G37220.1		 RNA-binding (RRM/RBD/RNP motifs) family protein 
Ctaxi_contig_10742|comp31490_c1_seq2	-1.896852772	1.697512217	0.000116996	0.000772893	NA	NA	NA	NA	NA
Ctaxi_contig_6629|comp29432_c0_seq2	-1.893556042	0.88752432	0.008057379	0.028396762	NA	NA	NA	NA	NA
Ctaxi_contig_30971|comp34641_c1_seq1	-1.893483265	0.95789287	0.007403649	0.026453957	NA	NA	NA	NA	NA
Ctaxi_contig_22901|comp33729_c0_seq1	-1.893372252	2.613028937	1.28E-07	1.70E-06	NA	NA	NA	NA	NA
Ctaxi_contig_61313|comp36803_c2_seq2	-1.892481555	7.328570819	9.45E-21	7.54E-19	NA	NA	NA	NA	NA
Ctaxi_contig_32516|comp34792_c0_seq2	-1.892100181	4.95649424	4.11E-13	1.31E-11	NA	NA	NA	NA	NA
Ctaxi_contig_19540|comp33223_c10_seq1	-1.891940856	0.911765738	0.004932663	0.018935285	nadh dehydrogenase subunit 4l	gi|563940205|ref|YP_008802541.1|NADH dehydrogenase subunit 4L (mitochondrion) [Monomastix sp. OKE-1] >gi|557160524|gb|AGZ90194.1| NADH dehydrogenase subunit 4L (mitochondrion) [Monomastix sp. OKE-1]	ATMG00650.1	NAD4L	 NADH dehydrogenase subunit 4L 
Ctaxi_contig_31141|comp34658_c2_seq1	-1.889500994	3.105485667	4.33E-09	7.60E-08	NA	NA	NA	NA	NA
Ctaxi_contig_58343|comp36647_c0_seq9	-1.887721023	3.900841747	2.45E-10	5.23E-09	atp-binding cassette superfamily	gi|303278740|ref|XP_003058663.1|ATP-binding cassette superfamily [Micromonas pusilla CCMP1545] >gi|226459823|gb|EEH57118.1| ATP-binding cassette superfamily [Micromonas pusilla CCMP1545]	AT3G55110.1		 ABC-2 type transporter family protein 
Ctaxi_contig_21058|comp33456_c0_seq1	-1.887667643	4.804706906	1.47E-18	9.25E-17	NA	NA	NA	NA	NA
Ctaxi_contig_49801|comp36131_c0_seq1	-1.885608086	2.077945816	4.79E-05	0.000351948	phosphoenolpyruvate carboxylase	gi|302835908|ref|XP_002949515.1|hypothetical protein VOLCADRAFT_59445 [Volvox carteri f. nagariensis] >gi|300265342|gb|EFJ49534.1| hypothetical protein VOLCADRAFT_59445 [Volvox carteri f. nagariensis]	AT1G53310.3	"ATPPC1,PEPC1,ATPEPC1,PPC1"	 phosphoenolpyruvate carboxylase 1 
Ctaxi_contig_45664|comp35842_c3_seq8	-1.882769152	2.240449858	5.64E-07	6.53E-06	NA	NA	NA	NA	NA
Ctaxi_contig_65992|comp37032_c14_seq1	-1.879847768	5.183846713	9.81E-16	4.36E-14	NA	NA	NA	NA	NA
Ctaxi_contig_9280|comp31034_c0_seq1	-1.879792829	3.032598756	8.24E-10	1.63E-08	peptidyl serine alpha-galactosyltransferase	gi|552845417|ref|XP_005851344.1|hypothetical protein CHLNCDRAFT_138234 [Chlorella variabilis] >gi|307111007|gb|EFN59242.1| hypothetical protein CHLNCDRAFT_138234 [Chlorella variabilis]	NA	NA	NA
Ctaxi_contig_38744|comp35348_c0_seq6	-1.879583226	3.198904629	1.00E-05	8.77E-05	NA	NA	NA	NA	NA
Ctaxi_contig_67315|comp37088_c9_seq1	-1.87624729	3.281728317	6.05E-11	1.43E-09	hypothetical protein pc1495	gi|46447129|ref|YP_008494.1|hypothetical protein pc1495 [Candidatus Protochlamydia amoebophila UWE25] >gi|499489401|ref|WP_011176041.1| hypothetical protein [Candidatus Protochlamydia amoebophila] >gi|46400770|emb|CAF24219.1| hypothetical protein pc1495 [Candidatus Protochlamydia amoebophila UWE25]	NA	NA	NA
Ctaxi_contig_9794|comp31212_c0_seq2	-1.876020252	3.89176721	1.15E-15	5.02E-14	NA	NA	NA	NA	NA
Ctaxi_contig_48325|comp36031_c2_seq2	-1.875506841	8.258819145	3.73E-20	2.83E-18	NA	NA	NA	NA	NA
Ctaxi_contig_11705|comp31756_c0_seq2	-1.874939925	7.709291419	8.82E-13	2.67E-11	NA	NA	NA	NA	NA
Ctaxi_contig_45853|comp35858_c1_seq3	-1.874495853	4.712418106	4.21E-18	2.48E-16	NA	NA	NA	NA	NA
Ctaxi_contig_33585|comp34881_c0_seq3	-1.874100999	0.372686358	0.007890483	0.027921729	NA	NA	NA	NA	NA
Ctaxi_contig_63727|comp36934_c2_seq4	-1.874020982	2.121598777	0.000255262	0.001528614	type xi myosin heavy chain	gi|545370875|ref|XP_005650042.1|hypothetical protein COCSUDRAFT_61711 [Coccomyxa subellipsoidea C-169] >gi|384252021|gb|EIE25498.1| hypothetical protein COCSUDRAFT_61711 [Coccomyxa subellipsoidea C-169]	AT1G08730.1	"XIC,ATXIC"	 Myosin family protein with Dil domain 
Ctaxi_contig_55355|comp36463_c3_seq3	-1.87401168	3.290557416	4.17E-08	6.15E-07	dna-directed rna polymerase 135 kda polypeptide	"gi|159487647|ref|XP_001701834.1|DNA-directed RNA polymerase II, 135 kDa polypeptide [Chlamydomonas reinhardtii] >gi|158281053|gb|EDP06809.1| DNA-directed RNA polymerase II, 135 kDa polypeptide [Chlamydomonas reinhardtii]"	AT4G21710.1	"NRPB2,EMB1989,RPB2"	 DNA-directed RNA polymerase family protein 
Ctaxi_contig_67140|comp37080_c3_seq3	-1.869694788	3.617913534	3.06E-06	3.04E-05	protein serine threonine phosphatase 2c	gi|302851958|ref|XP_002957501.1|hypothetical protein VOLCADRAFT_68313 [Volvox carteri f. nagariensis] >gi|300257143|gb|EFJ41395.1| hypothetical protein VOLCADRAFT_68313 [Volvox carteri f. nagariensis]	AT4G27800.1	"TAP38,PPH1"	 thylakoid-associated phosphatase 38 
Ctaxi_contig_65041|comp36996_c2_seq2	-1.868863385	4.050102459	2.42E-15	1.01E-13	NA	NA	NA	NA	NA
Ctaxi_contig_44234|comp35760_c2_seq83	-1.868436253	5.817720252	9.29E-12	2.47E-10	calcium-binding and coiled-coil domain-containing protein 2	gi|402169573|ref|NP_001257947.1|calcium-binding and coiled-coil domain-containing protein 2 [Mus musculus] >gi|162416032|sp|A2A6M5.1|CACO2_MOUSE RecName: Full=Calcium-binding and coiled-coil domain-containing protein 2; AltName: Full=Nuclear domain 10 protein NDP52; Short=Nuclear domain 10 protein 52	NA	NA	NA
Ctaxi_contig_16807|comp32791_c0_seq1	-1.86402476	1.041846419	0.000859529	0.004322367	NA	NA	NA	NA	NA
Ctaxi_contig_23831|comp33841_c0_seq9	-1.863815045	1.804298077	2.05E-05	0.000165817	NA	NA	NA	NA	NA
Ctaxi_contig_47716|comp35992_c2_seq1	-1.863379517	2.316873496	3.87E-07	4.64E-06	NA	NA	NA	NA	NA
Ctaxi_contig_52595|comp36302_c3_seq2	-1.862238127	1.482629428	0.004085401	0.016126865	NA	NA	NA	NA	NA
Ctaxi_contig_15237|comp32522_c1_seq4	-1.861858781	4.657129961	5.77E-15	2.32E-13	NA	NA	NA	NA	NA
Ctaxi_contig_39409|comp35409_c2_seq8	-1.860531521	4.340379693	7.51E-11	1.75E-09	NA	NA	NA	NA	NA
Ctaxi_contig_45314|comp35817_c2_seq1	-1.858202137	2.355621883	7.78E-06	7.02E-05	NA	NA	NA	NA	NA
Ctaxi_contig_46283|comp35889_c6_seq1	-1.858186195	2.702909056	1.77E-06	1.85E-05	NA	NA	NA	NA	NA
Ctaxi_contig_35871|comp35097_c1_seq1	-1.857211373	5.554621126	9.87E-11	2.25E-09	NA	NA	NA	NA	NA
Ctaxi_contig_38176|comp35306_c0_seq3	-1.857047486	1.182666049	0.001231701	0.005874758	ankyrin repeat protein	gi|189502738|ref|YP_001958455.1|hypothetical protein Aasi_1435 [Candidatus Amoebophilus asiaticus 5a2] >gi|501450016|ref|WP_012473465.1| hypothetical protein [Candidatus Amoebophilus asiaticus] >gi|189498179|gb|ACE06726.1| hypothetical protein Aasi_1435 [Candidatus Amoebophilus asiaticus 5a2]	AT2G03430.1		 Ankyrin repeat family protein 
Ctaxi_contig_23266|comp33772_c2_seq3	-1.855942555	5.118715124	4.70E-17	2.41E-15	NA	NA	NA	NA	NA
Ctaxi_contig_65114|comp37000_c5_seq1	-1.854433196	2.680200598	0.000419804	0.002338107	calcium-transporting atpase endoplasmic reticulum-type-like	gi|159483249|ref|XP_001699673.1|hypothetical protein CHLREDRAFT_166616 [Chlamydomonas reinhardtii] >gi|158281615|gb|EDP07369.1| predicted protein [Chlamydomonas reinhardtii]	AT1G07670.1	"ATECA4,ECA4"	 endomembrane-type CA-ATPase 4 
Ctaxi_contig_44896|comp35791_c3_seq7	-1.854344368	1.097445507	0.006357821	0.023309424	dna-directed rna polymerases and iii subunit rpabc2-like	gi|552836170|ref|XP_005849104.1|hypothetical protein CHLNCDRAFT_21734 [Chlorella variabilis] >gi|307108763|gb|EFN57002.1| hypothetical protein CHLNCDRAFT_21734 [Chlorella variabilis]	AT5G51940.1	"NRPB6A,NRPD6A,NRPE6A"	 RNA polymerase Rpb6 
Ctaxi_contig_59512|comp36703_c1_seq6	-1.852661423	2.153765047	0.000307043	0.001789718	NA	NA	NA	NA	NA
Ctaxi_contig_60592|comp36767_c0_seq6	-1.851814325	1.156176029	0.000452058	0.002495876	NA	NA	NA	NA	NA
Ctaxi_contig_24110|comp33884_c0_seq3	-1.851755154	3.588459046	3.33E-11	8.20E-10	NA	NA	NA	NA	NA
Ctaxi_contig_67473|comp37090_c0_seq105	-1.849942527	2.410964296	4.48E-05	0.000332356	high affinity nitrate transporter	"gi|255565397|ref|XP_002523689.1|nitrate transporter, putative [Ricinus communis] >gi|223536993|gb|EEF38629.1| nitrate transporter, putative [Ricinus communis]"	AT3G45060.1	"ATNRT2.6,NRT2.6"	 high affinity nitrate transporter 2.6 
Ctaxi_contig_64520|comp36967_c1_seq12	-1.849176401	4.470534467	6.26E-19	4.16E-17	NA	NA	NA	NA	NA
Ctaxi_contig_46535|comp35904_c2_seq11	-1.849043927	1.619853925	0.000679097	0.003538327	NA	NA	NA	NA	NA
Ctaxi_contig_10363|comp31378_c0_seq1	-1.84783736	1.389843363	0.001651301	0.007527327	NA	NA	NA	NA	NA
Ctaxi_contig_13995|comp32263_c13_seq4	-1.845267988	0.574329829	0.005820806	0.02169197	NA	NA	NA	NA	NA
Ctaxi_contig_22861|comp33724_c0_seq7	-1.841642704	2.968758563	9.04E-10	1.78E-08	NA	NA	NA	NA	NA
Ctaxi_contig_65044|comp36996_c3_seq1	-1.84092377	4.072188344	3.40E-05	0.000260703	kinase-like protein	gi|302854347|ref|XP_002958682.1|hypothetical protein VOLCADRAFT_99977 [Volvox carteri f. nagariensis] >gi|300255963|gb|EFJ40242.1| hypothetical protein VOLCADRAFT_99977 [Volvox carteri f. nagariensis]	AT1G14000.1	VIK	 VH1-interacting kinase 
Ctaxi_contig_54408|comp36408_c0_seq1	-1.840040439	4.962201112	7.65E-15	3.01E-13	starch synthase iii	gi|545365976|ref|XP_005647914.1|hypothetical protein COCSUDRAFT_23446 [Coccomyxa subellipsoidea C-169] >gi|384249890|gb|EIE23370.1| hypothetical protein COCSUDRAFT_23446 [Coccomyxa subellipsoidea C-169]	AT1G11720.2	SS3	 starch synthase 3 
Ctaxi_contig_31028|comp34646_c0_seq1	-1.837658738	6.714213647	6.87E-15	2.74E-13	NA	NA	NA	NA	NA
Ctaxi_contig_60015|comp36733_c5_seq1	-1.837481477	3.274662038	1.73E-07	2.25E-06	hypothetical protein CHLREDRAFT_173804	gi|159472420|ref|XP_001694349.1|hypothetical protein CHLREDRAFT_173804 [Chlamydomonas reinhardtii] >gi|158277012|gb|EDP02782.1| predicted protein [Chlamydomonas reinhardtii]	NA	NA	NA
Ctaxi_contig_9081|comp30959_c0_seq6	-1.837043962	1.353079644	0.000731897	0.003775925	NA	NA	NA	NA	NA
Ctaxi_contig_31983|comp34745_c4_seq4	-1.836573984	0.51588475	0.010061539	0.034134855	NA	NA	NA	NA	NA
Ctaxi_contig_11235|comp31627_c2_seq7	-1.836103953	0.667648648	0.015781135	0.04942861	NA	NA	NA	NA	NA
Ctaxi_contig_24830|comp33983_c1_seq1	-1.835797296	1.750218674	4.86E-05	0.000356157	NA	NA	NA	NA	NA
Ctaxi_contig_65191|comp37002_c1_seq44	-1.83339215	3.898362146	0.011444094	0.038002075	aldehyde dehydrogenase	gi|195622136|gb|ACG32898.1|aldehyde dehydrogenase [Zea mays]	AT3G48000.1	"ALDH2B4,ALDH2,ALDH2A"	 aldehyde dehydrogenase 2B4 
Ctaxi_contig_67566|comp37094_c0_seq19	-1.833246078	3.786991083	0.000363029	0.002063637	NA	NA	NA	NA	NA
Ctaxi_contig_56849|comp36559_c9_seq1	-1.833161049	2.586380636	1.78E-06	1.86E-05	NA	NA	NA	NA	NA
Ctaxi_contig_12157|comp31873_c0_seq7	-1.830649997	2.995699048	5.50E-08	7.94E-07	NA	NA	NA	NA	NA
Ctaxi_contig_12059|comp31845_c0_seq2	-1.828295585	9.608075647	9.01E-27	1.27E-24	hypothetical protein SDRG_12893	gi|530731189|gb|EQC29431.1|hypothetical protein SDRG_12893 [Saprolegnia diclina VS20]	NA	NA	NA
Ctaxi_contig_37175|comp35214_c0_seq5	-1.827732175	2.556859708	9.87E-05	0.000667191	NA	NA	NA	NA	NA
Ctaxi_contig_70698|comp37219_c0_seq4	-1.826470786	2.575043129	0.000166326	0.001052686	trna pseudouridine(38 39) synthase-like	gi|545357044|ref|XP_005644197.1|hypothetical protein COCSUDRAFT_58398 [Coccomyxa subellipsoidea C-169] >gi|384246162|gb|EIE19653.1| hypothetical protein COCSUDRAFT_58398 [Coccomyxa subellipsoidea C-169]	AT1G34150.1		 Pseudouridine synthase family protein 
Ctaxi_contig_39735|comp35441_c1_seq14	-1.825875958	5.809676049	3.33E-11	8.20E-10	transient receptor potential ion channel protein	gi|159479494|ref|XP_001697825.1|transient receptor potential ion channel protein [Chlamydomonas reinhardtii] >gi|158273923|gb|EDO99708.1| transient receptor potential ion channel protein [Chlamydomonas reinhardtii]	NA	NA	NA
Ctaxi_contig_50297|comp36166_c4_seq1	-1.825773028	0.347860334	0.010554846	0.035523968	NA	NA	NA	NA	NA
Ctaxi_contig_12570|comp31972_c2_seq3	-1.825646205	0.572326099	0.007941602	0.028072939	NA	NA	NA	NA	NA
Ctaxi_contig_38114|comp35300_c5_seq1	-1.82508403	5.024583163	1.68E-10	3.69E-09	serine threonine-protein kinase edr1-like	gi|460395424|ref|XP_004243283.1|PREDICTED: serine/threonine-protein kinase EDR1-like [Solanum lycopersicum]	AT5G03730.1	"CTR1,SIS1,AtCTR1"	 Protein kinase superfamily protein 
Ctaxi_contig_45289|comp35815_c3_seq1	-1.82350766	4.352261085	8.88E-16	3.97E-14	NA	NA	NA	NA	NA
Ctaxi_contig_51067|comp36214_c1_seq5	-1.822222118	3.331758307	3.93E-11	9.62E-10	NA	NA	NA	NA	NA
Ctaxi_contig_43837|comp35738_c0_seq2	-1.821170024	2.52694574	5.45E-05	0.000394523	NA	NA	NA	NA	NA
Ctaxi_contig_25025|comp34007_c0_seq1	-1.819578855	10.03094316	1.65E-16	7.85E-15	NA	NA	NA	NA	NA
Ctaxi_contig_60027|comp36733_c10_seq1	-1.819120571	4.231237677	1.01E-10	2.29E-09	hypothetical protein CHLREDRAFT_177538	gi|159481760|ref|XP_001698946.1|hypothetical protein CHLREDRAFT_177538 [Chlamydomonas reinhardtii] >gi|158273438|gb|EDO99228.1| predicted protein [Chlamydomonas reinhardtii]	NA	NA	NA
Ctaxi_contig_48357|comp36034_c0_seq1	-1.818623122	5.500192591	5.61E-18	3.25E-16	NA	NA	NA	NA	NA
Ctaxi_contig_70170|comp37195_c4_seq11	-1.818239966	1.79404686	0.000850591	0.004284595	peptidyl-prolyl cis-trans isomerase-like 2-like	gi|561030126|gb|ESW28705.1|hypothetical protein PHAVU_002G010800g [Phaseolus vulgaris]	AT5G67530.1	"ATPUB49,PUB49"	 plant U-box 49 
Ctaxi_contig_59311|comp36696_c1_seq8	-1.8173987	0.658538985	0.001495895	0.006941491	NA	NA	NA	NA	NA
Ctaxi_contig_60446|comp36757_c2_seq6	-1.816453373	4.991347666	5.73E-11	1.36E-09	NA	NA	NA	NA	NA
Ctaxi_contig_49120|comp36083_c4_seq1	-1.813519072	3.914398293	1.51E-12	4.42E-11	NA	NA	AT1G54830.3	NF-YC3	" nuclear factor Y, subunit C3 "
Ctaxi_contig_67551|comp37094_c0_seq4	-1.813421026	5.29627635	1.20E-11	3.16E-10	NA	NA	NA	NA	NA
Ctaxi_contig_15837|comp32626_c0_seq2	-1.813137472	2.576398715	7.27E-07	8.24E-06	NA	NA	NA	NA	NA
Ctaxi_contig_56438|comp36533_c2_seq1	-1.812969172	5.011208763	7.30E-13	2.24E-11	NA	NA	NA	NA	NA
Ctaxi_contig_51795|comp36250_c0_seq2	-1.810483186	3.047579515	4.33E-06	4.17E-05	NA	NA	NA	NA	NA
Ctaxi_contig_58186|comp36637_c3_seq1	-1.807945052	2.838158083	0.000320674	0.001855752	NA	NA	NA	NA	NA
Ctaxi_contig_36409|comp35146_c5_seq1	-1.807862056	6.239251809	7.50E-09	1.27E-07	NA	NA	NA	NA	NA
Ctaxi_contig_31988|comp34745_c4_seq9	-1.807050397	2.959612531	4.31E-07	5.11E-06	NA	NA	NA	NA	NA
Ctaxi_contig_24341|comp33917_c1_seq8	-1.806394841	2.853978603	1.39E-06	1.48E-05	NA	NA	NA	NA	NA
Ctaxi_contig_19316|comp33188_c1_seq2	-1.806018385	6.708871944	4.84E-05	0.000354861	NA	NA	NA	NA	NA
Ctaxi_contig_57831|comp36613_c3_seq1	-1.805249963	7.029649572	3.93E-07	4.71E-06	zinc finger hit domain-containing protein 1 homolog	gi|552817347|ref|XP_005844917.1|hypothetical protein CHLNCDRAFT_138485 [Chlorella variabilis] >gi|307104562|gb|EFN52815.1| hypothetical protein CHLNCDRAFT_138485 [Chlorella variabilis]	AT5G37055.1	"ATSWC6,SEF"	 HIT-type Zinc finger family protein 
Ctaxi_contig_11961|comp31819_c1_seq1	-1.804757361	4.787286767	1.67E-08	2.64E-07	serine threonine-protein kinase ctr1-like	gi|545356990|ref|XP_005644170.1|kinase-like protein [Coccomyxa subellipsoidea C-169] >gi|384246135|gb|EIE19626.1| kinase-like protein [Coccomyxa subellipsoidea C-169]	AT4G38470.1		 ACT-like protein tyrosine kinase family protein 
Ctaxi_contig_33065|comp34840_c2_seq1	-1.804650674	1.261223743	0.006119226	0.022569895	abhydrolase domain-containing protein 3-like	gi|545371433|ref|XP_005650278.1|AB-hydrolase YheT [Coccomyxa subellipsoidea C-169] >gi|384252258|gb|EIE25734.1| AB-hydrolase YheT [Coccomyxa subellipsoidea C-169]	AT1G34340.1		 alpha/beta-Hydrolases superfamily protein 
Ctaxi_contig_13115|comp32084_c0_seq1	-1.804429749	10.51464748	2.49E-25	3.02E-23	NA	NA	NA	NA	NA
Ctaxi_contig_23177|comp33762_c1_seq11	-1.803946421	8.08240943	1.28E-21	1.10E-19	NA	NA	NA	NA	NA
Ctaxi_contig_16837|comp32797_c0_seq3	-1.80265286	1.151863237	0.000179118	0.001124601	NA	NA	NA	NA	NA
Ctaxi_contig_56596|comp36542_c1_seq2	-1.802212696	1.655787333	0.01159855	0.038422303	gtp-binding protein der	gi|517843205|ref|WP_019013413.1|hypothetical protein [Elioraea tepidiphila]	NA	NA	NA
Ctaxi_contig_54893|comp36436_c6_seq1	-1.802197548	7.99293405	1.73E-18	1.07E-16	hypothetical protein CHLNCDRAFT_59068	gi|552813710|ref|XP_005844014.1|hypothetical protein CHLNCDRAFT_59068 [Chlorella variabilis] >gi|307103654|gb|EFN51912.1| hypothetical protein CHLNCDRAFT_59068 [Chlorella variabilis]	NA	NA	NA
Ctaxi_contig_60603|comp36768_c2_seq1	-1.802082975	2.061188782	0.004939891	0.018960829	tobamovirus multiplication 1	gi|545354267|ref|XP_005642968.1|DUF1084-domain-containing protein [Coccomyxa subellipsoidea C-169] >gi|384244927|gb|EIE18424.1| DUF1084-domain-containing protein [Coccomyxa subellipsoidea C-169]	AT4G21790.1	"TOM1,ATTOM1"	 tobamovirus multiplication 1 
Ctaxi_contig_32229|comp34769_c0_seq1	-1.802063105	1.383854153	0.007456086	0.026609668	NA	NA	NA	NA	NA
Ctaxi_contig_68114|comp37115_c3_seq4	-1.801996759	0.846332842	0.012211168	0.040075412	NA	NA	NA	NA	NA
Ctaxi_contig_53823|comp36369_c1_seq6	-1.799635521	0.987411824	0.001396216	0.006547908	NA	NA	NA	NA	NA
Ctaxi_contig_31936|comp34739_c0_seq1	-1.799590155	1.914236261	1.22E-06	1.32E-05	NA	NA	NA	NA	NA
Ctaxi_contig_20870|comp33429_c1_seq1	-1.799236452	4.051939917	1.82E-05	0.000150122	NA	NA	NA	NA	NA
Ctaxi_contig_28665|comp34398_c3_seq8	-1.799022028	0.561094443	0.005027174	0.019242205	NA	NA	NA	NA	NA
Ctaxi_contig_17997|comp32998_c0_seq5	-1.798259726	4.703893555	1.75E-13	5.89E-12	hypothetical protein VOLCADRAFT_116796	gi|302833291|ref|XP_002948209.1|hypothetical protein VOLCADRAFT_116796 [Volvox carteri f. nagariensis] >gi|300266429|gb|EFJ50616.1| hypothetical protein VOLCADRAFT_116796 [Volvox carteri f. nagariensis]	NA	NA	NA
Ctaxi_contig_56089|comp36511_c8_seq9	-1.797753123	2.486055973	6.12E-07	7.03E-06	NA	NA	NA	NA	NA
Ctaxi_contig_58866|comp36674_c2_seq3	-1.797210323	2.809766209	3.78E-07	4.55E-06	nodal modulator 1-like	gi|557103481|gb|ESQ43835.1|hypothetical protein EUTSA_v10005752mg [Eutrema salsugineum]	AT3G62360.1		 Carbohydrate-binding-like fold 
Ctaxi_contig_24836|comp33984_c4_seq1	-1.796677375	3.351228373	4.29E-10	8.82E-09	NA	NA	NA	NA	NA
Ctaxi_contig_48328|comp36031_c2_seq5	-1.794857173	7.72296974	1.85E-24	2.10E-22	NA	NA	NA	NA	NA
Ctaxi_contig_19507|comp33220_c0_seq3	-1.794105198	0.779550906	0.014623195	0.046440063	NA	NA	NA	NA	NA
Ctaxi_contig_58181|comp36637_c0_seq2	-1.792703485	0.831617517	0.01487839	0.047051536	nadph oxidase 5-like	"gi|291222156|ref|XP_002731084.1|PREDICTED: NADPH oxidase, EF-hand calcium binding domain 5-like [Saccoglossus kowalevskii]"	NA	NA	NA
Ctaxi_contig_30578|comp34603_c1_seq7	-1.792374889	5.023012836	4.43E-19	2.99E-17	atp-binding cassette superfamily	gi|302853863|ref|XP_002958444.1|hypothetical protein VOLCADRAFT_99703 [Volvox carteri f. nagariensis] >gi|300256249|gb|EFJ40520.1| hypothetical protein VOLCADRAFT_99703 [Volvox carteri f. nagariensis]	AT4G39850.3	PXA1	 peroxisomal ABC transporter 1 
Ctaxi_contig_29946|comp34531_c2_seq5	-1.792149647	0.831562688	0.003809516	0.015204935	NA	NA	NA	NA	NA
Ctaxi_contig_30601|comp34606_c5_seq3	-1.790179568	5.859841207	9.43E-18	5.27E-16	NA	NA	NA	NA	NA
Ctaxi_contig_60442|comp36757_c2_seq2	-1.790159101	7.235869014	9.80E-08	1.34E-06	NA	NA	NA	NA	NA
Ctaxi_contig_37169|comp35213_c2_seq2	-1.789643349	4.766238521	7.39E-14	2.60E-12	NA	NA	NA	NA	NA
Ctaxi_contig_51066|comp36214_c1_seq4	-1.789392519	3.225110805	6.96E-10	1.39E-08	NA	NA	NA	NA	NA
Ctaxi_contig_71436|comp37253_c0_seq3	-1.788010519	5.046556719	1.78E-07	2.31E-06	copper amine oxidase	gi|551560691|ref|XP_005767244.1|hypothetical protein EMIHUDRAFT_197391 [Emiliania huxleyi CCMP1516] >gi|485617640|gb|EOD14815.1| hypothetical protein EMIHUDRAFT_197391 [Emiliania huxleyi CCMP1516]	AT1G31690.1		 Copper amine oxidase family protein 
Ctaxi_contig_49345|comp36102_c1_seq2	-1.786661618	2.42878672	1.17E-05	0.000101397	NA	NA	NA	NA	NA
Ctaxi_contig_18531|comp33081_c1_seq2	-1.786557064	2.057520551	0.003210164	0.013182138	ubiquitin specific protease 12	gi|561018567|gb|ESW17371.1|hypothetical protein PHAVU_007G234000g [Phaseolus vulgaris]	AT5G06600.3	UBP12	 ubiquitin-specific protease 12 
Ctaxi_contig_31029|comp34646_c1_seq1	-1.785013139	8.059728961	2.63E-11	6.59E-10	wd40 repeat-like partial	gi|302856070|ref|XP_002959476.1|hypothetical protein VOLCADRAFT_100946 [Volvox carteri f. nagariensis] >gi|300255043|gb|EFJ39457.1| hypothetical protein VOLCADRAFT_100946 [Volvox carteri f. nagariensis]	AT5G10940.2		 transducin family protein / WD-40 repeat family protein 
Ctaxi_contig_44134|comp35759_c4_seq1	-1.784983369	4.219780332	1.16E-10	2.62E-09	NA	NA	NA	NA	NA
Ctaxi_contig_33766|comp34900_c1_seq5	-1.784588688	2.317537261	0.000540992	0.002914122	NA	NA	NA	NA	NA
Ctaxi_contig_60445|comp36757_c2_seq5	-1.784409462	5.785068601	3.94E-09	6.97E-08	NA	NA	NA	NA	NA
Ctaxi_contig_56644|comp36546_c3_seq1	-1.782584612	4.332797482	8.94E-13	2.70E-11	NA	NA	NA	NA	NA
Ctaxi_contig_13209|comp32107_c0_seq1	-1.782108291	1.646065923	0.003108917	0.012847806	NA	NA	NA	NA	NA
Ctaxi_contig_21515|comp33532_c1_seq1	-1.781227812	6.254091279	1.28E-16	6.17E-15	NA	NA	NA	NA	NA
Ctaxi_contig_57624|comp36606_c4_seq2	-1.780455089	4.6011895	1.51E-07	1.99E-06	NA	NA	NA	NA	NA
Ctaxi_contig_52905|comp36322_c1_seq5	-1.778207816	0.646955221	0.005983477	0.022198098	NA	NA	NA	NA	NA
Ctaxi_contig_11689|comp31752_c0_seq4	-1.777983475	8.007383328	7.01E-09	1.20E-07	NA	NA	NA	NA	NA
Ctaxi_contig_39824|comp35446_c3_seq1	-1.777496006	6.099076033	2.61E-15	1.09E-13	hypothetical protein VOLCADRAFT_108402	gi|302854949|ref|XP_002958977.1|hypothetical protein VOLCADRAFT_108402 [Volvox carteri f. nagariensis] >gi|300255661|gb|EFJ39952.1| hypothetical protein VOLCADRAFT_108402 [Volvox carteri f. nagariensis]	NA	NA	NA
Ctaxi_contig_64635|comp36974_c5_seq1	-1.77658318	0.302683894	0.013279013	0.042947216	NA	NA	NA	NA	NA
Ctaxi_contig_68100|comp37115_c1_seq2	-1.776536743	1.83572715	0.013547755	0.043615744	NA	NA	NA	NA	NA
Ctaxi_contig_56509|comp36538_c1_seq2	-1.775824951	3.289616757	0.000149102	0.000957427	structural maintenance of chromosomes protein 6	gi|159477821|ref|XP_001697007.1|structural maintenance of chromosomes protein 6B [Chlamydomonas reinhardtii] >gi|158274919|gb|EDP00699.1| structural maintenance of chromosomes protein 6B [Chlamydomonas reinhardtii]	AT5G07660.1	SMC6A	 structural maintenance of chromosomes 6A 
Ctaxi_contig_55161|comp36449_c1_seq11	-1.77352633	3.651131056	5.36E-11	1.29E-09	phosphatidylinositol 4-phosphate 5-kinase 1-like	gi|561010894|gb|ESW09801.1|hypothetical protein PHAVU_009G157200g [Phaseolus vulgaris]	AT2G26420.1	PIP5K3	 1-phosphatidylinositol-4-phosphate 5-kinase 3 
Ctaxi_contig_21403|comp33508_c0_seq6	-1.773215128	1.878674005	7.63E-06	6.90E-05	NA	NA	NA	NA	NA
Ctaxi_contig_10244|comp31342_c0_seq2	-1.772986637	1.731124329	0.001092056	0.005312218	NA	NA	NA	NA	NA
Ctaxi_contig_43488|comp35718_c0_seq3	-1.772417009	1.971207422	6.07E-05	0.000433566	NA	NA	NA	NA	NA
Ctaxi_contig_59459|comp36701_c0_seq3	-1.772066721	1.958111654	0.003256905	0.013342568	diacylglycerol o-acyltransferase 1-like	gi|552808891|ref|XP_005842809.1|hypothetical protein CHLNCDRAFT_28812 [Chlorella variabilis] >gi|307102421|gb|EFN50697.1| hypothetical protein CHLNCDRAFT_28812 [Chlorella variabilis]	AT2G19450.1	"TAG1,AS11,ABX45,DGAT1,RDS1,ATDGAT"	 membrane bound O-acyl transferase (MBOAT) family protein 
Ctaxi_contig_64661|comp36975_c4_seq3	-1.770846824	1.782899029	0.000641281	0.003372134	NA	NA	NA	NA	NA
Ctaxi_contig_39225|comp35393_c2_seq1	-1.770333408	7.53985658	3.10E-21	2.56E-19	NA	NA	NA	NA	NA
Ctaxi_contig_62166|comp36847_c0_seq10	-1.768863264	4.899827671	9.25E-12	2.46E-10	abc transporter a family member 7-like	gi|470126834|ref|XP_004299387.1|PREDICTED: ABC transporter A family member 7-like [Fragaria vesca subsp. vesca]	AT3G47780.1	"ATATH6,ATH6"	 ABC2 homolog 6 
Ctaxi_contig_21928|comp33599_c1_seq2	-1.768542745	1.203746465	0.001384034	0.006504626	NA	NA	NA	NA	NA
Ctaxi_contig_52720|comp36310_c4_seq1	-1.768392791	4.699611657	7.02E-07	7.99E-06	kinase-like protein	gi|545356990|ref|XP_005644170.1|kinase-like protein [Coccomyxa subellipsoidea C-169] >gi|384246135|gb|EIE19626.1| kinase-like protein [Coccomyxa subellipsoidea C-169]	NA	NA	NA
Ctaxi_contig_67255|comp37086_c1_seq2	-1.768354497	5.16373431	1.17E-17	6.44E-16	p-loop containing nucleoside triphosphate hydrolase partial	"gi|545356178|ref|XP_005643834.1|P-loop containing nucleoside triphosphate hydrolase protein, partial [Coccomyxa subellipsoidea C-169] >gi|384245798|gb|EIE19290.1| P-loop containing nucleoside triphosphate hydrolase protein, partial [Coccomyxa subellipsoidea C-169]"	AT2G34660.2	"MRP2,ABCC2,AtABCC2"	 multidrug resistance-associated protein 2 
Ctaxi_contig_33389|comp34867_c2_seq3	-1.7683256	4.60820811	1.05E-15	4.63E-14	NA	NA	NA	NA	NA
Ctaxi_contig_43456|comp35715_c4_seq2	-1.767162299	1.572127018	0.002228508	0.009707198	cortactin-binding protein 2	gi|532041961|ref|XP_005363819.1|PREDICTED: cortactin-binding protein 2 [Microtus ochrogaster]	NA	NA	NA
Ctaxi_contig_35952|comp35104_c0_seq6	-1.766436823	4.065249069	3.81E-14	1.38E-12	d chain transport of drugs by the multidrug transporter acrb involves an access and a deep binding pocket that are separated by a switch-loop	"gi|384569034|gb|AFI09262.1|LmrCD-specific DARPin, partial [synthetic construct]"	AT2G03430.1		 Ankyrin repeat family protein 
Ctaxi_contig_29447|comp34482_c2_seq8	-1.766261504	2.281798676	2.43E-05	0.000192894	NA	NA	NA	NA	NA
Ctaxi_contig_54880|comp36435_c2_seq3	-1.765882396	0.935196443	0.011437564	0.037988026	NA	NA	NA	NA	NA
Ctaxi_contig_23167|comp33762_c1_seq1	-1.76586854	8.129540454	1.40E-21	1.20E-19	NA	NA	NA	NA	NA
Ctaxi_contig_57174|comp36577_c4_seq2	-1.765415642	0.584995757	0.002604127	0.011056425	NA	NA	NA	NA	NA
Ctaxi_contig_18085|comp33015_c0_seq4	-1.763948728	9.849968067	1.26E-11	3.31E-10	NA	NA	NA	NA	NA
Ctaxi_contig_48960|comp36073_c0_seq6	-1.763180099	0.64211561	0.004122554	0.016259927	NA	NA	NA	NA	NA
Ctaxi_contig_9773|comp31206_c0_seq3	-1.761839391	3.150849164	3.12E-08	4.69E-07	NA	NA	NA	NA	NA
Ctaxi_contig_48959|comp36073_c0_seq5	-1.761432495	0.538265018	0.012372066	0.04049753	NA	NA	NA	NA	NA
Ctaxi_contig_66043|comp37035_c2_seq6	-1.76133362	1.261493694	0.012465712	0.040739491	protein	gi|545366537|ref|XP_005648156.1|hypothetical protein COCSUDRAFT_41800 [Coccomyxa subellipsoidea C-169] >gi|384250132|gb|EIE23612.1| hypothetical protein COCSUDRAFT_41800 [Coccomyxa subellipsoidea C-169]	NA	NA	NA
Ctaxi_contig_57621|comp36606_c1_seq2	-1.760989082	2.198492899	0.001160333	0.005590036	NA	NA	NA	NA	NA
Ctaxi_contig_44101|comp35755_c0_seq1	-1.76097596	2.644653075	1.90E-07	2.44E-06	NA	NA	NA	NA	NA
Ctaxi_contig_67914|comp37106_c0_seq1	-1.760074417	2.292115065	4.43E-05	0.000329631	NA	NA	NA	NA	NA
Ctaxi_contig_46784|comp35924_c1_seq6	-1.758381102	2.813237647	1.12E-09	2.18E-08	NA	NA	NA	NA	NA
Ctaxi_contig_67300|comp37088_c5_seq1	-1.758246819	3.307630206	2.62E-08	4.01E-07	NA	NA	NA	NA	NA
Ctaxi_contig_36422|comp35147_c4_seq1	-1.757445121	1.293639682	0.000647089	0.00340051	NA	NA	NA	NA	NA
Ctaxi_contig_19220|comp33177_c0_seq1	-1.756794309	0.671079246	0.007410733	0.026476403	NA	NA	NA	NA	NA
Ctaxi_contig_15612|comp32584_c1_seq1	-1.756376528	6.981274452	5.58E-13	1.74E-11	dihydrofolate reductase-like	gi|565434486|ref|XP_006280974.1|hypothetical protein CARUB_v10026973mg [Capsella rubella] >gi|482549678|gb|EOA13872.1| hypothetical protein CARUB_v10026973mg [Capsella rubella]	AT5G65400.1		 alpha/beta-Hydrolases superfamily protein 
Ctaxi_contig_44374|comp35766_c0_seq1	-1.756110252	3.809264553	3.41E-09	6.09E-08	abc transporter a family member 7-like	gi|548844209|gb|ERN03835.1|hypothetical protein AMTR_s00078p00140160 [Amborella trichopoda]	AT3G47780.1	"ATATH6,ATH6"	 ABC2 homolog 6 
Ctaxi_contig_69710|comp37176_c4_seq2	-1.756008013	4.767696794	3.26E-18	1.95E-16	NA	NA	NA	NA	NA
Ctaxi_contig_60231|comp36747_c4_seq7	-1.755944801	3.189779304	0.002285538	0.009911197	NA	NA	NA	NA	NA
Ctaxi_contig_49347|comp36102_c1_seq4	-1.755269717	1.945080937	0.000235902	0.00142693	NA	NA	NA	NA	NA
Ctaxi_contig_50249|comp36163_c1_seq1	-1.755212583	2.287170507	9.05E-06	8.03E-05	NA	NA	NA	NA	NA
Ctaxi_contig_25915|comp34087_c0_seq21	-1.754997472	2.049736134	2.49E-05	0.000197075	NA	NA	NA	NA	NA
Ctaxi_contig_43374|comp35707_c0_seq3	-1.754994162	1.664677804	0.000517219	0.002801339	NA	NA	NA	NA	NA
Ctaxi_contig_61263|comp36799_c1_seq1	-1.753134886	1.04792131	0.002241378	0.009755624	zinc finger transcription factor	gi|403333191|gb|EJY65673.1|hypothetical protein OXYTRI_14171 [Oxytricha trifallax]	NA	NA	NA
Ctaxi_contig_9332|comp31052_c1_seq5	-1.752273805	0.782114631	0.004045778	0.01599721	NA	NA	NA	NA	NA
Ctaxi_contig_67011|comp37074_c5_seq1	-1.752158003	0.840694711	0.004263888	0.016720714	retrotransposon ty3-gypsy subclass	gi|449448948|ref|XP_004142227.1|PREDICTED: uncharacterized protein LOC101212475 [Cucumis sativus]	NA	NA	NA
Ctaxi_contig_45232|comp35811_c1_seq6	-1.751640341	2.582311136	5.06E-08	7.34E-07	NA	NA	NA	NA	NA
Ctaxi_contig_61487|comp36810_c0_seq3	-1.750365364	3.639435698	2.77E-07	3.43E-06	NA	NA	NA	NA	NA
Ctaxi_contig_8128|comp30552_c0_seq3	-1.749920542	1.340245953	0.001122662	0.005438679	NA	NA	NA	NA	NA
Ctaxi_contig_39407|comp35409_c2_seq6	-1.748332562	4.892875011	4.91E-12	1.35E-10	NA	NA	NA	NA	NA
Ctaxi_contig_54572|comp36418_c2_seq1	-1.746471113	3.022720853	6.43E-07	7.36E-06	NA	NA	NA	NA	NA
Ctaxi_contig_62035|comp36841_c2_seq9	-1.746353483	2.192975486	4.78E-05	0.000351619	NA	NA	NA	NA	NA
Ctaxi_contig_50073|comp36151_c5_seq2	-1.745393688	2.520155424	2.89E-07	3.56E-06	NA	NA	NA	NA	NA
Ctaxi_contig_24144|comp33889_c0_seq2	-1.745317533	1.042190666	0.008987432	0.031064927	NA	NA	NA	NA	NA
Ctaxi_contig_54319|comp36402_c3_seq2	-1.744974933	2.394521827	0.011053744	0.036902395	NA	NA	NA	NA	NA
Ctaxi_contig_68943|comp37148_c2_seq2	-1.744971189	2.930667515	1.73E-07	2.25E-06	cysteinyl-trna synthetase	gi|159490726|ref|XP_001703324.1|predicted protein [Chlamydomonas reinhardtii] >gi|158280248|gb|EDP06006.1| predicted protein [Chlamydomonas reinhardtii]	AT2G31170.2	SYCOARATH	" Cysteinyl-tRNA synthetase, class Ia family protein "
Ctaxi_contig_69038|comp37152_c1_seq1	-1.744407263	6.029341913	4.03E-11	9.85E-10	NA	NA	NA	NA	NA
Ctaxi_contig_54894|comp36436_c7_seq1	-1.744207221	8.826650131	3.49E-17	1.84E-15	NA	NA	NA	NA	NA
Ctaxi_contig_47859|comp36000_c4_seq1	-1.743542059	4.973581303	3.96E-08	5.87E-07	NA	NA	NA	NA	NA
Ctaxi_contig_8568|comp30748_c0_seq1	-1.743212394	3.054242851	0.000173331	0.001091375	NA	NA	NA	NA	NA
Ctaxi_contig_69565|comp37172_c0_seq1	-1.743055169	1.393112643	0.003571652	0.014417503	NA	NA	NA	NA	NA
Ctaxi_contig_21836|comp33583_c1_seq1	-1.743043828	5.898651753	9.55E-10	1.87E-08	protein	gi|168033581|ref|XP_001769293.1|predicted protein [Physcomitrella patens] >gi|162679399|gb|EDQ65847.1| predicted protein [Physcomitrella patens]	AT1G62290.2		 Saposin-like aspartyl protease family protein 
Ctaxi_contig_18087|comp33015_c0_seq6	-1.742347049	9.061232635	3.34E-13	1.08E-11	NA	NA	NA	NA	NA
Ctaxi_contig_61864|comp36831_c4_seq1	-1.741198418	5.124208587	1.59E-12	4.62E-11	ribosomal protein s16	gi|315115385|gb|ADT80665.1|ribosomal protein S16 [Euphydryas aurinia]	AT5G18380.1		 Ribosomal protein S5 domain 2-like superfamily protein 
Ctaxi_contig_69159|comp37157_c1_seq1	-1.741101745	1.928725535	3.31E-05	0.000254664	NA	NA	NA	NA	NA
Ctaxi_contig_66061|comp37036_c0_seq5	-1.740617067	3.210948359	7.76E-11	1.80E-09	NA	NA	NA	NA	NA
Ctaxi_contig_66422|comp37047_c3_seq4	-1.740579934	5.063768287	1.50E-15	6.47E-14	NA	NA	NA	NA	NA
Ctaxi_contig_6640|comp29440_c1_seq1	-1.740578968	2.349548198	4.59E-05	0.000339925	NA	NA	NA	NA	NA
Ctaxi_contig_22108|comp33619_c3_seq1	-1.740266171	5.555927019	3.05E-16	1.42E-14	calcineurin-like phosphoesterase family protein	gi|168030928|ref|XP_001767974.1|predicted protein [Physcomitrella patens] >gi|162680816|gb|EDQ67249.1| predicted protein [Physcomitrella patens]	AT1G18480.1		 Calcineurin-like metallo-phosphoesterase superfamily protein 
Ctaxi_contig_29133|comp34448_c1_seq3	-1.73888819	2.697823626	2.51E-05	0.00019888	serine protease inhibitor dipetalogastin	gi|189314000|gb|ACD88987.1|Kazal-type serine proteinase inhibitor [Azumapecten farreri]	NA	NA	NA
Ctaxi_contig_62568|comp36866_c1_seq5	-1.738488474	1.80195395	0.002039778	0.009007405	NA	NA	NA	NA	NA
Ctaxi_contig_29182|comp34453_c5_seq1	-1.735158195	8.965002303	5.48E-12	1.49E-10	NA	NA	NA	NA	NA
Ctaxi_contig_43135|comp35686_c1_seq1	-1.734100217	1.196391897	0.006759416	0.02452868	zinc finger transcription factor	gi|159484052|ref|XP_001700074.1|predicted protein [Chlamydomonas reinhardtii] >gi|158272570|gb|EDO98368.1| predicted protein [Chlamydomonas reinhardtii]	NA	NA	NA
Ctaxi_contig_17550|comp32920_c0_seq1	-1.733945345	4.774124019	5.85E-13	1.82E-11	NA	NA	NA	NA	NA
Ctaxi_contig_37163|comp35213_c0_seq1	-1.733723696	5.050687364	1.96E-15	8.30E-14	kinase-like protein	gi|545353719|ref|XP_005642695.1|kinase-like protein [Coccomyxa subellipsoidea C-169] >gi|384244652|gb|EIE18151.1| kinase-like protein [Coccomyxa subellipsoidea C-169]	NA	NA	NA
Ctaxi_contig_41760|comp35591_c2_seq1	-1.733672153	3.553441982	5.17E-10	1.05E-08	formate acetyltransferase	gi|302853296|ref|XP_002958164.1|hypothetical protein VOLCADRAFT_84348 [Volvox carteri f. nagariensis] >gi|300256525|gb|EFJ40789.1| hypothetical protein VOLCADRAFT_84348 [Volvox carteri f. nagariensis]	NA	NA	NA
Ctaxi_contig_8571|comp30748_c0_seq4	-1.731922815	2.985166986	0.00128368	0.006091903	NA	NA	NA	NA	NA
Ctaxi_contig_57872|comp36615_c4_seq18	-1.727011548	2.879782491	0.000301108	0.001760719	NA	NA	NA	NA	NA
Ctaxi_contig_71781|comp37263_c8_seq1	-1.726896033	1.180417393	0.003648643	0.014678083	flagellar outer dynein arm heavy chain gamma	gi|302846947|ref|XP_002955009.1|flagellar outer dynein arm heavy chain gamma [Volvox carteri f. nagariensis] >gi|300259772|gb|EFJ43997.1| flagellar outer dynein arm heavy chain gamma [Volvox carteri f. nagariensis]	NA	NA	NA
Ctaxi_contig_61726|comp36824_c1_seq1	-1.726751055	4.045490008	2.36E-10	5.06E-09	NA	NA	NA	NA	NA
Ctaxi_contig_35406|comp35052_c2_seq3	-1.726376532	3.901734768	3.48E-09	6.21E-08	NA	NA	NA	NA	NA
Ctaxi_contig_49807|comp36131_c3_seq1	-1.725398944	3.10309508	1.01E-06	1.11E-05	phosphoenolpyruvate carboxylase	gi|552814823|ref|XP_005844287.1|hypothetical protein CHLNCDRAFT_37051 [Chlorella variabilis] >gi|307103928|gb|EFN52185.1| hypothetical protein CHLNCDRAFT_37051 [Chlorella variabilis]	AT2G42600.1	"ATPPC2,PPC2"	 phosphoenolpyruvate carboxylase 2 
Ctaxi_contig_55559|comp36477_c1_seq7	-1.725005563	1.161072457	0.010412222	0.035115478	NA	NA	NA	NA	NA
Ctaxi_contig_11965|comp31819_c2_seq1	-1.724841998	6.062160995	1.79E-10	3.91E-09	serine threonine-protein kinase ht1-like	gi|552842596|ref|XP_005850610.1|hypothetical protein CHLNCDRAFT_50283 [Chlorella variabilis] >gi|307110272|gb|EFN58508.1| hypothetical protein CHLNCDRAFT_50283 [Chlorella variabilis]	AT5G40540.1		 Protein kinase superfamily protein 
Ctaxi_contig_69046|comp37152_c6_seq3	-1.723595202	5.655612097	4.81E-08	7.01E-07	NA	NA	NA	NA	NA
Ctaxi_contig_13113|comp32083_c0_seq8	-1.723468656	2.809990629	9.79E-06	8.62E-05	NA	NA	NA	NA	NA
Ctaxi_contig_37261|comp35220_c4_seq2	-1.723375062	1.819252719	0.000119286	0.00078551	hypothetical protein CHLNCDRAFT_138459	gi|552817673|ref|XP_005845005.1|hypothetical protein CHLNCDRAFT_138459 [Chlorella variabilis] >gi|307104650|gb|EFN52903.1| hypothetical protein CHLNCDRAFT_138459 [Chlorella variabilis]	NA	NA	NA
Ctaxi_contig_40212|comp35481_c3_seq1	-1.722308724	5.783919168	3.98E-17	2.06E-15	NA	NA	NA	NA	NA
Ctaxi_contig_15373|comp32544_c1_seq1	-1.720798963	0.548823986	0.013442614	0.043349053	NA	NA	NA	NA	NA
Ctaxi_contig_9243|comp31020_c0_seq2	-1.720225758	5.235687909	1.42E-12	4.17E-11	NA	NA	NA	NA	NA
Ctaxi_contig_23617|comp33818_c0_seq3	-1.718672259	1.00623577	0.002475247	0.010590712	NA	NA	NA	NA	NA
Ctaxi_contig_31820|comp34730_c1_seq1	-1.718159109	2.813220456	6.11E-08	8.73E-07	NA	NA	NA	NA	NA
Ctaxi_contig_22332|comp33652_c0_seq1	-1.716814023	5.722986174	7.10E-15	2.82E-13	NA	NA	NA	NA	NA
Ctaxi_contig_11963|comp31819_c1_seq3	-1.715181816	4.72327341	3.28E-08	4.92E-07	protein	gi|302836123|ref|XP_002949622.1|hypothetical protein VOLCADRAFT_90042 [Volvox carteri f. nagariensis] >gi|300264981|gb|EFJ49174.1| hypothetical protein VOLCADRAFT_90042 [Volvox carteri f. nagariensis]	AT5G42440.1		 Protein kinase superfamily protein 
Ctaxi_contig_39495|comp35417_c0_seq1	-1.713677964	0.788870582	0.014852861	0.046988792	NA	NA	NA	NA	NA
Ctaxi_contig_54889|comp36436_c1_seq1	-1.713316848	7.944700602	4.57E-15	1.86E-13	mitochondrial protein	gi|552821123|ref|XP_005845763.1|hypothetical protein CHLNCDRAFT_58444 [Chlorella variabilis] >gi|307105412|gb|EFN53661.1| hypothetical protein CHLNCDRAFT_58444 [Chlorella variabilis]	NA	NA	NA
Ctaxi_contig_29183|comp34453_c5_seq2	-1.71253379	8.6606499	6.93E-13	2.13E-11	NA	NA	NA	NA	NA
Ctaxi_contig_9808|comp31216_c0_seq1	-1.711357422	1.112854033	0.002207061	0.009632825	NA	NA	NA	NA	NA
Ctaxi_contig_11579|comp31721_c0_seq1	-1.709101532	1.322418472	0.001172175	0.005638043	NA	NA	NA	NA	NA
Ctaxi_contig_66419|comp37047_c3_seq1	-1.708709818	6.587866421	6.07E-15	2.43E-13	leucine rich repeat family protein	gi|159472376|ref|XP_001694327.1|predicted protein [Chlamydomonas reinhardtii] >gi|158276990|gb|EDP02760.1| predicted protein [Chlamydomonas reinhardtii]	NA	NA	NA
Ctaxi_contig_20579|comp33398_c4_seq2	-1.708440942	2.818218198	0.005262321	0.019977957	NA	NA	AT1G62710.1	"BETA-VPE,BETAVPE"	 beta vacuolar processing enzyme 
Ctaxi_contig_66059|comp37036_c0_seq3	-1.70626935	3.485421618	4.63E-10	9.46E-09	NA	NA	NA	NA	NA
Ctaxi_contig_43225|comp35694_c0_seq2	-1.705642789	1.450780512	0.009861282	0.033572657	large subunit gtpase 1 homolog	gi|302841625|ref|XP_002952357.1|hypothetical protein VOLCADRAFT_105489 [Volvox carteri f. nagariensis] >gi|300262293|gb|EFJ46500.1| hypothetical protein VOLCADRAFT_105489 [Volvox carteri f. nagariensis]	AT1G08410.1		 P-loop containing nucleoside triphosphate hydrolases superfamily protein 
Ctaxi_contig_57673|comp36609_c0_seq1	-1.704702837	3.147419836	0.005161518	0.019663041	NA	NA	NA	NA	NA
Ctaxi_contig_71931|comp37269_c0_seq10	-1.70461958	2.119367259	5.09E-05	0.000371266	NA	NA	NA	NA	NA
Ctaxi_contig_61802|comp36828_c1_seq1	-1.70351832	2.06612188	0.000291665	0.00171225	NA	NA	NA	NA	NA
Ctaxi_contig_28333|comp34363_c1_seq2	-1.700455752	4.272622345	3.43E-10	7.13E-09	NA	NA	NA	NA	NA
Ctaxi_contig_13440|comp32159_c2_seq7	-1.699429202	2.680671937	1.82E-07	2.35E-06	protein plant cadmium resistance 2-like	gi|557550811|gb|ESR61440.1|hypothetical protein CICLE_v10016918mg [Citrus clementina]	AT1G14870.1	PCR2	 PLANT CADMIUM RESISTANCE 2 
Ctaxi_contig_47603|comp35984_c0_seq5	-1.699066509	3.009358974	0.000257475	0.001539075	NA	NA	NA	NA	NA
Ctaxi_contig_15370|comp32544_c0_seq1	-1.698715284	1.455893962	0.002461112	0.010539785	NA	NA	NA	NA	NA
Ctaxi_contig_70971|comp37232_c3_seq2	-1.698480825	6.634440583	8.95E-09	1.49E-07	NA	NA	NA	NA	NA
Ctaxi_contig_36277|comp35133_c1_seq1	-1.696775159	0.897440383	0.005935535	0.022047418	NA	NA	NA	NA	NA
Ctaxi_contig_17629|comp32936_c0_seq2	-1.696504996	1.316993269	0.00196007	0.008711306	NA	NA	NA	NA	NA
Ctaxi_contig_24159|comp33891_c0_seq1	-1.69646174	3.393395066	3.46E-06	3.41E-05	NA	NA	NA	NA	NA
Ctaxi_contig_57829|comp36613_c0_seq14	-1.695970778	3.459470477	0.000546897	0.002941832	NA	NA	NA	NA	NA
Ctaxi_contig_39817|comp35446_c0_seq1	-1.695873201	4.665314268	4.27E-05	0.00031881	lipoate protein ligase-like protein	gi|545370528|ref|XP_005649895.1|lipoate protein ligase-like protein [Coccomyxa subellipsoidea C-169] >gi|384251874|gb|EIE25351.1| lipoate protein ligase-like protein [Coccomyxa subellipsoidea C-169]	AT3G29010.1		 Biotin/lipoate A/B protein ligase family 
Ctaxi_contig_8533|comp30733_c0_seq1	-1.694767085	1.966923493	8.73E-05	0.00059929	NA	NA	NA	NA	NA
Ctaxi_contig_71248|comp37245_c5_seq3	-1.69451671	3.308152703	1.06E-06	1.16E-05	NA	NA	NA	NA	NA
Ctaxi_contig_71138|comp37240_c0_seq3	-1.692703883	7.82451321	3.94E-17	2.04E-15	NA	NA	NA	NA	NA
Ctaxi_contig_30587|comp34605_c1_seq2	-1.691535377	8.072547325	2.53E-18	1.54E-16	NA	NA	NA	NA	NA
Ctaxi_contig_36488|comp35157_c1_seq2	-1.690139269	1.547480933	0.004810808	0.018532098	heat shock protein sti-like	gi|545373273|ref|XP_005651018.1|TPR-like protein [Coccomyxa subellipsoidea C-169] >gi|384252999|gb|EIE26474.1| TPR-like protein [Coccomyxa subellipsoidea C-169]	AT4G12400.1	Hop3	" stress-inducible protein, putative "
Ctaxi_contig_49016|comp36076_c2_seq1	-1.689877821	9.286448341	2.82E-11	7.05E-10	NA	NA	NA	NA	NA
Ctaxi_contig_70866|comp37227_c1_seq4	-1.688976828	3.36088197	1.58E-05	0.000132097	NA	NA	NA	NA	NA
Ctaxi_contig_46655|comp35914_c2_seq1	-1.688073635	4.53912249	2.50E-12	7.12E-11	NA	NA	NA	NA	NA
Ctaxi_contig_18240|comp33039_c1_seq1	-1.688060434	7.606585695	2.83E-10	5.98E-09	NA	NA	NA	NA	NA
Ctaxi_contig_62027|comp36841_c2_seq1	-1.688015066	3.364726896	2.22E-09	4.09E-08	NA	NA	NA	NA	NA
Ctaxi_contig_20183|comp33334_c2_seq1	-1.687717771	1.414829296	0.009453902	0.032402733	NA	NA	NA	NA	NA
Ctaxi_contig_53613|comp36354_c2_seq2	-1.687683509	2.849826393	1.71E-08	2.70E-07	NA	NA	NA	NA	NA
Ctaxi_contig_57626|comp36606_c7_seq2	-1.686866218	2.221344423	0.000395691	0.002219903	NA	NA	NA	NA	NA
Ctaxi_contig_66573|comp37055_c0_seq1	-1.68529391	1.127162754	0.001155177	0.005570882	NA	NA	NA	NA	NA
Ctaxi_contig_22465|comp33669_c0_seq4	-1.683847188	3.449662756	4.70E-05	0.00034667	hypothetical protein VOLCADRAFT_95056	gi|302845499|ref|XP_002954288.1|hypothetical protein VOLCADRAFT_95056 [Volvox carteri f. nagariensis] >gi|300260493|gb|EFJ44712.1| hypothetical protein VOLCADRAFT_95056 [Volvox carteri f. nagariensis]	AT2G46915.1		 Protein of unknown function (DUF3754) 
Ctaxi_contig_9110|comp30967_c0_seq1	-1.683739097	4.94994209	1.22E-15	5.31E-14	NA	NA	NA	NA	NA
Ctaxi_contig_71613|comp37256_c1_seq1	-1.683150402	5.665548128	9.18E-18	5.14E-16	NA	NA	NA	NA	NA
Ctaxi_contig_68493|comp37126_c1_seq83	-1.683100976	1.153254899	0.004276941	0.016760822	NA	NA	NA	NA	NA
Ctaxi_contig_12080|comp31852_c0_seq2	-1.678469914	3.709811253	4.45E-06	4.27E-05	NA	NA	NA	NA	NA
Ctaxi_contig_67344|comp37089_c0_seq26	-1.678111134	2.442892538	0.002600431	0.011046234	tubulin polyglutamylase ttll6-like	gi|443731099|gb|ELU16337.1|hypothetical protein CAPTEDRAFT_102035 [Capitella teleta]	NA	NA	NA
Ctaxi_contig_25091|comp34014_c0_seq2	-1.677841277	0.784542166	0.003466207	0.014070929	NA	NA	NA	NA	NA
Ctaxi_contig_7767|comp30343_c0_seq1	-1.677831379	11.77217848	2.56E-12	7.28E-11	NA	NA	NA	NA	NA
Ctaxi_contig_21820|comp33580_c2_seq1	-1.677643521	1.524478165	0.00500803	0.019186705	NA	NA	NA	NA	NA
Ctaxi_contig_17878|comp32974_c0_seq13	-1.676399368	1.082427506	0.003940484	0.015657692	lccl domain-containing	"gi|557246868|emb|CDJ63367.1|LCCL domain-containing protein, putative [Eimeria necatrix]"	NA	NA	NA
Ctaxi_contig_43552|comp35721_c4_seq4	-1.676337446	0.728107833	0.014616402	0.046427414	NA	NA	NA	NA	NA
Ctaxi_contig_11478|comp31689_c5_seq3	-1.676067006	1.872718866	0.001916071	0.008545639	NA	NA	NA	NA	NA
Ctaxi_contig_8395|comp30679_c0_seq1	-1.675573287	1.131913134	0.002452519	0.01050571	NA	NA	NA	NA	NA
Ctaxi_contig_31757|comp34720_c1_seq1	-1.674703963	7.192232363	3.25E-13	1.06E-11	NA	NA	NA	NA	NA
Ctaxi_contig_25069|comp34011_c8_seq1	-1.673375327	5.732995709	1.93E-08	3.02E-07	cytochrome p450	gi|257051829|ref|YP_003129662.1|cytochrome P450 [Halorhabdus utahensis DSM 12940] >gi|506268734|ref|WP_015788509.1| cytochrome P450 [Halorhabdus utahensis] >gi|256690592|gb|ACV10929.1| cytochrome P450 [Halorhabdus utahensis DSM 12940]	AT3G25180.1	CYP82G1	" cytochrome P450, family 82, subfamily G, polypeptide 1 "
Ctaxi_contig_49967|comp36143_c2_seq7	-1.671501291	3.688616822	2.26E-08	3.49E-07	NA	NA	NA	NA	NA
Ctaxi_contig_69054|comp37152_c10_seq1	-1.671344599	4.61955077	1.05E-11	2.77E-10	NA	NA	NA	NA	NA
Ctaxi_contig_67141|comp37080_c3_seq4	-1.669459779	3.687423238	2.39E-06	2.43E-05	protein	gi|302851958|ref|XP_002957501.1|hypothetical protein VOLCADRAFT_68313 [Volvox carteri f. nagariensis] >gi|300257143|gb|EFJ41395.1| hypothetical protein VOLCADRAFT_68313 [Volvox carteri f. nagariensis]	AT4G27800.1	"TAP38,PPH1"	 thylakoid-associated phosphatase 38 
Ctaxi_contig_69179|comp37157_c8_seq1	-1.669206851	4.001623072	1.32E-09	2.54E-08	NA	NA	NA	NA	NA
Ctaxi_contig_46280|comp35889_c2_seq3	-1.668030915	1.343867256	0.007854478	0.027830085	NA	NA	NA	NA	NA
Ctaxi_contig_39732|comp35441_c1_seq11	-1.667387026	5.739500446	1.57E-13	5.33E-12	NA	NA	NA	NA	NA
Ctaxi_contig_61760|comp36826_c3_seq3	-1.667188171	0.567040955	0.011000944	0.036737259	NA	NA	NA	NA	NA
Ctaxi_contig_58340|comp36647_c0_seq6	-1.665841684	3.471684073	0.005395162	0.020388579	p-loop containing nucleoside triphosphate hydrolase protein	gi|303278740|ref|XP_003058663.1|ATP-binding cassette superfamily [Micromonas pusilla CCMP1545] >gi|226459823|gb|EEH57118.1| ATP-binding cassette superfamily [Micromonas pusilla CCMP1545]	AT2G01320.3		 ABC-2 type transporter family protein 
Ctaxi_contig_21299|comp33492_c1_seq1	-1.663167943	3.546157053	4.56E-06	4.37E-05	snf2 superfamily protein	gi|545366667|ref|XP_005648220.1|hypothetical protein COCSUDRAFT_41848 [Coccomyxa subellipsoidea C-169] >gi|384250196|gb|EIE23676.1| hypothetical protein COCSUDRAFT_41848 [Coccomyxa subellipsoidea C-169]	NA	NA	NA
Ctaxi_contig_46813|comp35927_c1_seq4	-1.662862244	1.342647897	0.007432364	0.026542207	NA	NA	NA	NA	NA
Ctaxi_contig_13994|comp32263_c13_seq3	-1.661937375	0.80805712	0.005884655	0.021902743	ubiquitin carboxyl-terminal hydrolase 13	gi|508785961|gb|EOY33217.1|Ubiquitin-specific protease 12 isoform 1 [Theobroma cacao]	AT3G11910.2	UBP13	 ubiquitin-specific protease 13 
Ctaxi_contig_55650|comp36483_c6_seq2	-1.66091243	3.07872638	0.000389134	0.002187573	NA	NA	NA	NA	NA
Ctaxi_contig_67148|comp37080_c3_seq11	-1.657942282	2.156991116	1.31E-05	0.000111953	protein	gi|302851958|ref|XP_002957501.1|hypothetical protein VOLCADRAFT_68313 [Volvox carteri f. nagariensis] >gi|300257143|gb|EFJ41395.1| hypothetical protein VOLCADRAFT_68313 [Volvox carteri f. nagariensis]	AT4G27800.1	"TAP38,PPH1"	 thylakoid-associated phosphatase 38 
Ctaxi_contig_44106|comp35755_c0_seq6	-1.656206047	2.37900154	5.85E-06	5.46E-05	NA	NA	NA	NA	NA
Ctaxi_contig_44610|comp35784_c0_seq1	-1.655255194	2.719770999	4.07E-07	4.87E-06	NA	NA	NA	NA	NA
Ctaxi_contig_34203|comp34938_c2_seq4	-1.654713809	2.480658123	2.67E-05	0.000210292	nucleosome assembly protein 1-like 1-like	"gi|527184356|gb|EPS58301.1|hypothetical protein M569_16514, partial [Genlisea aurea]"	NA	NA	NA
Ctaxi_contig_11278|comp31639_c0_seq1	-1.654363609	8.370061373	7.02E-17	3.50E-15	NA	NA	NA	NA	NA
Ctaxi_contig_29484|comp34486_c1_seq6	-1.653641215	1.912006301	6.03E-05	0.00043166	NA	NA	NA	NA	NA
Ctaxi_contig_61890|comp36832_c6_seq1	-1.653101074	5.693439766	1.36E-14	5.24E-13	NA	NA	NA	NA	NA
Ctaxi_contig_49365|comp36103_c0_seq1	-1.652814625	5.883902746	7.47E-17	3.72E-15	NA	NA	NA	NA	NA
Ctaxi_contig_62631|comp36869_c0_seq4	-1.652553193	0.542195567	0.012835037	0.041752408	camp-dependent protein kinase	gi|302794654|ref|XP_002979091.1|hypothetical protein SELMODRAFT_110120 [Selaginella moellendorffii] >gi|300153409|gb|EFJ20048.1| hypothetical protein SELMODRAFT_110120 [Selaginella moellendorffii]	AT2G20050.2		 protein serine/threonine phosphatases;protein kinases;catalytics;cAMP-dependent protein kinase regulators;ATP binding;protein serine/threonine phosphatases 
Ctaxi_contig_71651|comp37258_c1_seq3	-1.65239739	6.216514305	4.40E-10	9.03E-09	transmembrane protein	gi|281204298|gb|EFA78494.1|transmembrane protein [Polysphondylium pallidum PN500]	AT1G03790.1	SOM	 Zinc finger C-x8-C-x5-C-x3-H type family protein 
Ctaxi_contig_25538|comp34057_c1_seq1	-1.650857513	5.269870393	1.68E-15	7.19E-14	respiratory burst oxidase	gi|530731365|gb|EQC29607.1|hypothetical protein SDRG_12614 [Saprolegnia diclina VS20]	AT3G45810.1		 ferric reductase-like transmembrane component family protein 
Ctaxi_contig_55307|comp36459_c3_seq3	-1.650607476	2.46891406	0.005776452	0.021559066	NA	NA	NA	NA	NA
Ctaxi_contig_59881|comp36725_c1_seq9	-1.650395605	5.350911993	6.65E-14	2.35E-12	NA	NA	NA	NA	NA
Ctaxi_contig_60004|comp36733_c0_seq1	-1.649724615	3.806977104	7.68E-08	1.08E-06	alpha-2-macroglobulin domain-containing protein	gi|159481760|ref|XP_001698946.1|hypothetical protein CHLREDRAFT_177538 [Chlamydomonas reinhardtii] >gi|158273438|gb|EDO99228.1| predicted protein [Chlamydomonas reinhardtii]	NA	NA	NA
Ctaxi_contig_22020|comp33609_c2_seq3	-1.649026318	1.320335746	0.0018374	0.008244805	NA	NA	NA	NA	NA
Ctaxi_contig_58068|comp36628_c4_seq4	-1.648411361	5.204345901	1.73E-18	1.07E-16	carbonic anhydrase	gi|556424481|ref|WP_023309408.1|carbonic anhydrase [Enterobacter cloacae] >gi|555095851|gb|ESM38969.1| carbonic anhydrase [Enterobacter cloacae BWH 31]	NA	NA	NA
Ctaxi_contig_44466|comp35773_c3_seq4	-1.648409614	2.248434318	0.000608329	0.003226064	NA	NA	NA	NA	NA
Ctaxi_contig_17960|comp32990_c0_seq1	-1.648403164	0.974169133	0.002696788	0.011389656	NA	NA	NA	NA	NA
Ctaxi_contig_20140|comp33329_c0_seq1	-1.646835567	5.393253915	7.88E-07	8.85E-06	protein	gi|552838982|ref|XP_005849695.1|hypothetical protein CHLNCDRAFT_30497 [Chlorella variabilis] >gi|307109355|gb|EFN57593.1| hypothetical protein CHLNCDRAFT_30497 [Chlorella variabilis]	AT3G06720.2	"AT-IMP,ATKAPALPHA,AIMPALPHA"	 importin alpha isoform 1 
Ctaxi_contig_18155|comp33027_c0_seq8	-1.646084475	2.30216025	0.008700284	0.030252781	epimerase	gi|168044144|ref|XP_001774542.1|predicted protein [Physcomitrella patens] >gi|162674097|gb|EDQ60610.1| predicted protein [Physcomitrella patens]	AT1G19690.1		 NAD(P)-binding Rossmann-fold superfamily protein 
Ctaxi_contig_67560|comp37094_c0_seq13	-1.645609468	4.558158836	1.94E-09	3.62E-08	NA	NA	NA	NA	NA
Ctaxi_contig_22107|comp33619_c1_seq1	-1.644979852	4.241257351	2.22E-13	7.34E-12	NA	NA	NA	NA	NA
Ctaxi_contig_23834|comp33842_c0_seq1	-1.644884988	1.347251015	0.001987472	0.008816489	NA	NA	NA	NA	NA
Ctaxi_contig_58824|comp36671_c0_seq1	-1.644742812	2.727114514	1.47E-07	1.94E-06	drug metabolite transporter superfamily	gi|159487363|ref|XP_001701692.1|predicted protein [Chlamydomonas reinhardtii] >gi|158280911|gb|EDP06667.1| predicted protein [Chlamydomonas reinhardtii]	NA	NA	NA
Ctaxi_contig_56760|comp36554_c2_seq1	-1.644740813	1.507582486	0.00081214	0.004121062	NA	NA	NA	NA	NA
Ctaxi_contig_18082|comp33015_c0_seq1	-1.643859836	10.40848938	5.73E-14	2.05E-12	NA	NA	NA	NA	NA
Ctaxi_contig_26612|comp34165_c0_seq4	-1.643757742	2.138058128	2.90E-06	2.89E-05	NA	NA	NA	NA	NA
Ctaxi_contig_46616|comp35911_c1_seq5	-1.642720098	5.9948746	9.98E-11	2.27E-09	NA	NA	NA	NA	NA
Ctaxi_contig_58229|comp36640_c0_seq4	-1.642666434	1.66230256	0.010053169	0.034113466	NA	NA	NA	NA	NA
Ctaxi_contig_26318|comp34133_c0_seq3	-1.642541076	0.604357056	0.012532287	0.040904474	NA	NA	NA	NA	NA
Ctaxi_contig_69037|comp37152_c0_seq1	-1.642309653	7.32441942	3.54E-10	7.35E-09	alkaline phosphatase	gi|159490260|ref|XP_001703098.1|phosphate-repressible alkaline phosphatase [Chlamydomonas reinhardtii] >gi|158270794|gb|EDO96628.1| phosphate-repressible alkaline phosphatase [Chlamydomonas reinhardtii]	NA	NA	NA
Ctaxi_contig_58202|comp36638_c1_seq2	-1.64124097	0.858604765	0.013789252	0.044233769	NA	NA	NA	NA	NA
Ctaxi_contig_9371|comp31063_c1_seq2	-1.641215222	4.576775157	3.73E-07	4.50E-06	glucose ribitol dehydrogenase family	"gi|302038892|ref|YP_003799214.1|oxidoreductase, Glucose/ribitol dehydrogenase family [Candidatus Nitrospira defluvii] >gi|503015133|ref|WP_013250109.1| oxidoreductase, Glucose/ribitol dehydrogenase family [Candidatus Nitrospira defluvii] >gi|300606956|emb|CBK43289.1| Oxidoreductase, Glucose/ribitol dehydrogenase family [Candidatus Nitrospira defluvii]"	AT5G10050.1		 NAD(P)-binding Rossmann-fold superfamily protein 
Ctaxi_contig_13775|comp32219_c2_seq2	-1.641173899	0.935763515	0.003592923	0.014492743	NA	NA	NA	NA	NA
Ctaxi_contig_57022|comp36569_c3_seq1	-1.640810445	3.589513501	1.00E-10	2.28E-09	NA	NA	NA	NA	NA
Ctaxi_contig_30417|comp34582_c3_seq1	-1.640389946	2.169333634	0.000584356	0.003114933	NA	NA	AT1G02160.1		 Cox19 family protein (CHCH motif) 
Ctaxi_contig_19757|comp33262_c0_seq5	-1.640370366	0.97669279	0.009166996	0.031576588	NA	NA	NA	NA	NA
Ctaxi_contig_14584|comp32402_c0_seq1	-1.64023728	3.084003741	1.67E-07	2.17E-06	serine acetyltransferase 4-like	gi|561031398|gb|ESW29977.1|hypothetical protein PHAVU_002G114700g [Phaseolus vulgaris] >gi|561031399|gb|ESW29978.1| hypothetical protein PHAVU_002G114700g [Phaseolus vulgaris]	AT4G35640.1	"ATSERAT3;2,SERAT3;2"	 serine acetyltransferase 3;2 
Ctaxi_contig_7476|comp30146_c1_seq4	-1.640192105	3.447853395	4.30E-08	6.32E-07	NA	NA	NA	NA	NA
Ctaxi_contig_37168|comp35213_c2_seq1	-1.639435448	4.806029914	6.07E-11	1.44E-09	NA	NA	NA	NA	NA
Ctaxi_contig_23536|comp33810_c1_seq1	-1.639008432	2.409122558	1.59E-06	1.67E-05	NA	NA	NA	NA	NA
Ctaxi_contig_46555|comp35905_c3_seq1	-1.637971136	1.355935404	0.00184558	0.008277056	NA	NA	NA	NA	NA
Ctaxi_contig_10978|comp31569_c1_seq1	-1.637002728	2.318356673	1.03E-05	9.04E-05	NA	NA	NA	NA	NA
Ctaxi_contig_39224|comp35393_c1_seq3	-1.636958486	7.906929291	6.20E-08	8.85E-07	kinase-like protein	gi|552832448|ref|XP_005848350.1|hypothetical protein CHLNCDRAFT_145069 [Chlorella variabilis] >gi|307108007|gb|EFN56248.1| hypothetical protein CHLNCDRAFT_145069 [Chlorella variabilis]	AT5G08590.1	"ASK2,SNRK2-1,SNRK2.1,SRK2G"	 SNF1-related protein kinase 2.1 
Ctaxi_contig_23261|comp33772_c0_seq1	-1.635320313	5.112081629	7.92E-13	2.42E-11	hypothetical protein COCSUDRAFT_56639	gi|545361323|ref|XP_005645964.1|hypothetical protein COCSUDRAFT_56639 [Coccomyxa subellipsoidea C-169] >gi|384247935|gb|EIE21420.1| hypothetical protein COCSUDRAFT_56639 [Coccomyxa subellipsoidea C-169]	NA	NA	NA
Ctaxi_contig_35303|comp35042_c0_seq4	-1.634079337	2.654603212	0.000508069	0.002757661	beta-lactamase-like protein	"gi|552813650|ref|XP_005843998.1|hypothetical protein CHLNCDRAFT_10299, partial [Chlorella variabilis] >gi|307103638|gb|EFN51896.1| hypothetical protein CHLNCDRAFT_10299 [Chlorella variabilis]"	AT4G33540.1		 metallo-beta-lactamase family protein 
Ctaxi_contig_24370|comp33921_c2_seq2	-1.633325429	2.125177182	6.00E-05	0.000429383	NA	NA	NA	NA	NA
Ctaxi_contig_61078|comp36791_c5_seq5	-1.633262603	3.952635835	2.40E-06	2.43E-05	NA	NA	NA	NA	NA
Ctaxi_contig_24890|comp33991_c0_seq3	-1.632619098	1.670716091	0.009835536	0.033502264	translation initiation factor eif2b epsilon subunit	gi|545356129|ref|XP_005643813.1|hypothetical protein COCSUDRAFT_48885 [Coccomyxa subellipsoidea C-169] >gi|384245777|gb|EIE19269.1| hypothetical protein COCSUDRAFT_48885 [Coccomyxa subellipsoidea C-169]	AT2G34970.1		 Trimeric LpxA-like enzyme 
Ctaxi_contig_70973|comp37232_c3_seq4	-1.632099419	5.785748386	2.98E-09	5.38E-08	NA	NA	NA	NA	NA
Ctaxi_contig_6252|comp28923_c0_seq3	-1.632031891	2.392228447	3.63E-06	3.56E-05	NA	NA	NA	NA	NA
Ctaxi_contig_42983|comp35677_c3_seq9	-1.631187952	2.26202174	2.02E-06	2.09E-05	NA	NA	NA	NA	NA
Ctaxi_contig_62054|comp36842_c2_seq11	-1.630641329	3.820236276	2.33E-09	4.27E-08	NA	NA	NA	NA	NA
Ctaxi_contig_46810|comp35927_c1_seq1	-1.630169659	5.235982059	3.18E-09	5.69E-08	NA	NA	NA	NA	NA
Ctaxi_contig_49669|comp36121_c3_seq1	-1.62973175	6.487644642	4.12E-15	1.69E-13	alanine aminotransferase	gi|302831908|ref|XP_002947519.1|alanine aminotransferase [Volvox carteri f. nagariensis] >gi|300267383|gb|EFJ51567.1| alanine aminotransferase [Volvox carteri f. nagariensis]	AT1G23310.2	"GGT1,AOAT1,GGAT1"	 glutamate:glyoxylate aminotransferase 
Ctaxi_contig_7472|comp30146_c0_seq1	-1.625923359	4.739904667	1.97E-14	7.35E-13	NA	NA	NA	NA	NA
Ctaxi_contig_69403|comp37166_c9_seq1	-1.625415468	4.935770066	9.96E-11	2.27E-09	50s ribosomal protein chloroplastic-like	gi|545366358|ref|XP_005648079.1|ribosomal protein L15 [Coccomyxa subellipsoidea C-169] >gi|384250055|gb|EIE23535.1| ribosomal protein L15 [Coccomyxa subellipsoidea C-169]	AT3G25920.1	RPL15	 ribosomal protein L15 
Ctaxi_contig_62611|comp36868_c1_seq12	-1.625048792	4.680415165	8.23E-10	1.63E-08	mut9-related serine threonine protein kinase	gi|552841104|ref|XP_005850218.1|hypothetical protein CHLNCDRAFT_34546 [Chlorella variabilis] >gi|307109879|gb|EFN58116.1| hypothetical protein CHLNCDRAFT_34546 [Chlorella variabilis]	AT3G13670.1		 Protein kinase family protein 
Ctaxi_contig_10288|comp31354_c1_seq1	-1.623555533	3.114174203	0.004142206	0.016312128	alpha tubulin	gi|552844676|ref|XP_005851144.1|alpha-tubulin [Chlorella variabilis] >gi|307110807|gb|EFN59042.1| alpha-tubulin [Chlorella variabilis]	AT1G50010.1	TUA2	 tubulin alpha-2 chain 
Ctaxi_contig_24372|comp33921_c4_seq1	-1.623334171	2.898544318	1.17E-06	1.27E-05	nadp-dependent glutamate dehydrogenase	gi|253741430|gb|EES98300.1|NADP-specific glutamate dehydrogenase [Giardia intestinalis ATCC 50581]	AT1G51720.1		 Amino acid dehydrogenase family protein 
Ctaxi_contig_16929|comp32815_c1_seq1	-1.622119717	2.767717657	1.86E-07	2.39E-06	luc7-domain-containing protein	gi|159463254|ref|XP_001689857.1|predicted protein [Chlamydomonas reinhardtii] >gi|158283845|gb|EDP09595.1| predicted protein [Chlamydomonas reinhardtii]	NA	NA	NA
Ctaxi_contig_61315|comp36803_c2_seq4	-1.622024514	4.245656439	3.32E-12	9.32E-11	NA	NA	NA	NA	NA
Ctaxi_contig_66962|comp37072_c1_seq2	-1.621896288	2.135492171	0.000374154	0.002115594	NA	NA	NA	NA	NA
Ctaxi_contig_70857|comp37226_c8_seq2	-1.621486579	2.536901176	1.56E-06	1.65E-05	NA	NA	NA	NA	NA
Ctaxi_contig_8456|comp30702_c0_seq2	-1.621447104	1.601715066	0.000364878	0.002072725	NA	NA	NA	NA	NA
Ctaxi_contig_56514|comp36538_c1_seq7	-1.619771832	3.421766515	0.000345465	0.001979459	structural maintenance of chromosomes protein 6-like isoform x1	gi|159477821|ref|XP_001697007.1|structural maintenance of chromosomes protein 6B [Chlamydomonas reinhardtii] >gi|158274919|gb|EDP00699.1| structural maintenance of chromosomes protein 6B [Chlamydomonas reinhardtii]	AT5G07660.1	SMC6A	 structural maintenance of chromosomes 6A 
Ctaxi_contig_9111|comp30967_c1_seq1	-1.61900717	6.249448193	5.44E-17	2.77E-15	NA	NA	NA	NA	NA
Ctaxi_contig_46612|comp35911_c1_seq1	-1.618274835	8.22810865	1.63E-11	4.20E-10	NA	NA	NA	NA	NA
Ctaxi_contig_39227|comp35393_c2_seq3	-1.61749417	5.841225115	2.62E-10	5.57E-09	NA	NA	NA	NA	NA
Ctaxi_contig_25073|comp34011_c8_seq5	-1.617305903	3.467994461	5.11E-06	4.84E-05	NA	NA	AT5G63450.1	CYP94B1	" cytochrome P450, family 94, subfamily B, polypeptide 1 "
Ctaxi_contig_68952|comp37148_c6_seq1	-1.616878543	5.156730403	4.74E-11	1.14E-09	cysteinyl-trna synthetase	gi|552829249|ref|XP_005847657.1|hypothetical protein CHLNCDRAFT_57875 [Chlorella variabilis] >gi|307107312|gb|EFN55555.1| hypothetical protein CHLNCDRAFT_57875 [Chlorella variabilis]	NA	NA	NA
Ctaxi_contig_71319|comp37248_c5_seq3	-1.616367111	5.46960726	2.87E-10	6.05E-09	large extracellular alpha-helical protein	gi|302854363|ref|XP_002958690.1|hypothetical protein VOLCADRAFT_99980 [Volvox carteri f. nagariensis] >gi|300255971|gb|EFJ40250.1| hypothetical protein VOLCADRAFT_99980 [Volvox carteri f. nagariensis]	NA	NA	NA
Ctaxi_contig_43482|comp35717_c3_seq5	-1.614867057	2.457767776	8.63E-07	9.61E-06	NA	NA	NA	NA	NA
Ctaxi_contig_14474|comp32378_c1_seq1	-1.614426642	6.029365731	5.04E-15	2.04E-13	nitrate reductase	gi|218201282|gb|EEC83709.1|hypothetical protein OsI_29535 [Oryza sativa Indica Group]	AT1G37130.1	"NIA2,B29,NIA2-1,CHL3,NR,NR2,ATNR2"	 nitrate reductase 2 
Ctaxi_contig_66961|comp37072_c1_seq1	-1.613703455	3.139698485	2.00E-07	2.55E-06	NA	NA	NA	NA	NA
Ctaxi_contig_46277|comp35889_c1_seq2	-1.613487748	2.25961608	5.25E-05	0.000381423	NA	NA	NA	NA	NA
Ctaxi_contig_69043|comp37152_c5_seq1	-1.612986917	4.293673426	3.99E-08	5.90E-07	NA	NA	NA	NA	NA
Ctaxi_contig_30473|comp34590_c1_seq4	-1.611815761	1.148378198	0.008996503	0.031086525	NA	NA	NA	NA	NA
Ctaxi_contig_69050|comp37152_c9_seq1	-1.60994595	5.505062406	1.75E-09	3.28E-08	NA	NA	NA	NA	NA
Ctaxi_contig_26058|comp34104_c2_seq4	-1.609239674	1.923074912	0.000246307	0.001480892	NA	NA	NA	NA	NA
Ctaxi_contig_24232|comp33901_c0_seq1	-1.60910059	1.166537856	0.00243617	0.010449221	NA	NA	NA	NA	NA
Ctaxi_contig_59210|comp36690_c4_seq7	-1.607942538	1.041202564	0.015755838	0.049358733	coiled-coil flagellar protein	"gi|159477475|ref|XP_001696836.1|coiled-coil flagellar protein, move backward only 2 [Chlamydomonas reinhardtii] >gi|20219008|gb|AAM15771.1|AF394181_1 coiled-coil flagellar protein [Chlamydomonas reinhardtii] >gi|158275165|gb|EDP00944.1| coiled-coil flagellar protein, move backward only 2 [Chlamydomonas reinhardtii]"	NA	NA	NA
Ctaxi_contig_33603|comp34883_c3_seq1	-1.607897236	1.973935045	0.000196377	0.00121743	NA	NA	NA	NA	NA
Ctaxi_contig_39684|comp35436_c1_seq10	-1.606758929	2.975013228	8.38E-06	7.50E-05	NA	NA	NA	NA	NA
Ctaxi_contig_31978|comp34745_c0_seq7	-1.605890917	2.246404734	0.000145839	0.000939005	NA	NA	NA	NA	NA
Ctaxi_contig_39729|comp35441_c1_seq8	-1.60563097	6.065988426	2.36E-12	6.74E-11	NA	NA	NA	NA	NA
Ctaxi_contig_54148|comp36391_c2_seq4	-1.604854429	3.293307836	1.66E-06	1.74E-05	NA	NA	NA	NA	NA
Ctaxi_contig_18429|comp33065_c1_seq11	-1.604507869	2.383239124	0.000127127	0.000832168	ankyrin repeat protein	"gi|157106769|ref|XP_001649474.1|ankyrin 2,3/unc44 [Aedes aegypti] >gi|108868779|gb|EAT33004.1| AAEL014742-PA, partial [Aedes aegypti]"	AT2G03430.1		 Ankyrin repeat family protein 
Ctaxi_contig_61481|comp36809_c2_seq13	-1.604476291	1.432089866	0.003423926	0.013938404	NA	NA	NA	NA	NA
Ctaxi_contig_44461|comp35772_c3_seq11	-1.602250973	0.741215879	0.010603578	0.035669819	rhomboid-domain-containing protein	gi|545355338|ref|XP_005643469.1|hypothetical protein COCSUDRAFT_59848 [Coccomyxa subellipsoidea C-169] >gi|384245431|gb|EIE18925.1| hypothetical protein COCSUDRAFT_59848 [Coccomyxa subellipsoidea C-169]	NA	NA	NA
Ctaxi_contig_49239|comp36093_c0_seq1	-1.602131773	7.427318121	5.22E-09	9.05E-08	patatin	gi|510822336|ref|WP_016195760.1|patatin family protein [Arcticibacter svalbardensis] >gi|507723909|gb|EOR94288.1| patatin family protein [Arcticibacter svalbardensis MN12-7]	AT2G26560.1	"PLP2,PLAIIA,PLA2A"	 phospholipase A 2A 
Ctaxi_contig_20845|comp33424_c0_seq21	-1.60176468	0.625971072	0.00901455	0.031132606	NA	NA	NA	NA	NA
Ctaxi_contig_11233|comp31627_c2_seq5	-1.600616083	3.539051948	1.76E-10	3.85E-09	NA	NA	NA	NA	NA
Ctaxi_contig_44237|comp35760_c2_seq86	-1.600371504	1.858355599	0.000354238	0.002022362	NA	NA	NA	NA	NA
Ctaxi_contig_11276|comp31638_c0_seq1	-1.599512678	10.77928033	1.20E-20	9.48E-19	floral homeotic protein hua1	gi|302832796|ref|XP_002947962.1|hypothetical protein VOLCADRAFT_103744 [Volvox carteri f. nagariensis] >gi|300266764|gb|EFJ50950.1| hypothetical protein VOLCADRAFT_103744 [Volvox carteri f. nagariensis]	AT3G12680.1	HUA1	 floral homeotic protein (HUA1) 
Ctaxi_contig_21398|comp33508_c0_seq1	-1.599034461	7.570017437	2.64E-15	1.10E-13	NA	NA	NA	NA	NA
Ctaxi_contig_25952|comp34091_c6_seq2	-1.598416812	1.199316711	0.01111116	0.037067863	NA	NA	NA	NA	NA
Ctaxi_contig_20367|comp33362_c1_seq1	-1.598045219	5.094911093	2.10E-15	8.87E-14	NA	NA	NA	NA	NA
Ctaxi_contig_70683|comp37218_c4_seq4	-1.596724281	2.296462009	3.41E-05	0.000261217	NA	NA	NA	NA	NA
Ctaxi_contig_22374|comp33658_c0_seq1	-1.596542292	2.037180291	0.00043013	0.002387623	NA	NA	NA	NA	NA
Ctaxi_contig_24333|comp33917_c0_seq2	-1.595746049	5.336089586	4.24E-06	4.10E-05	NA	NA	NA	NA	NA
Ctaxi_contig_28779|comp34411_c1_seq1	-1.595514863	9.247467517	6.38E-15	2.55E-13	NA	NA	AT1G15740.1		 Leucine-rich repeat family protein 
Ctaxi_contig_54895|comp36436_c7_seq2	-1.594324764	7.817579083	1.97E-11	5.00E-10	NA	NA	NA	NA	NA
Ctaxi_contig_59748|comp36717_c1_seq2	-1.593712836	6.132199109	5.05E-10	1.03E-08	NA	NA	NA	NA	NA
Ctaxi_contig_68000|comp37110_c0_seq1	-1.593425307	6.394382787	4.68E-18	2.74E-16	NA	NA	NA	NA	NA
Ctaxi_contig_30599|comp34606_c5_seq1	-1.593341702	7.504817801	4.98E-18	2.90E-16	NA	NA	NA	NA	NA
Ctaxi_contig_38501|comp35324_c3_seq1	-1.591751445	3.276748852	2.15E-07	2.73E-06	NA	NA	NA	NA	NA
Ctaxi_contig_68012|comp37110_c4_seq4	-1.591237588	6.53868239	2.46E-17	1.32E-15	NA	NA	NA	NA	NA
Ctaxi_contig_71333|comp37249_c5_seq1	-1.590446161	3.894266268	8.32E-08	1.15E-06	NA	NA	NA	NA	NA
Ctaxi_contig_11714|comp31758_c1_seq1	-1.590016239	3.474035904	7.51E-10	1.49E-08	wd40 repeat-like protein	gi|545365621|ref|XP_005647772.1|WD40 repeat-like protein [Coccomyxa subellipsoidea C-169] >gi|384249747|gb|EIE23228.1| WD40 repeat-like protein [Coccomyxa subellipsoidea C-169]	NA	NA	NA
Ctaxi_contig_53922|comp36376_c6_seq1	-1.589745674	6.231707824	0.001091523	0.005310408	bystin-like protein	gi|159484298|ref|XP_001700195.1|bystin-like protein [Chlamydomonas reinhardtii] >gi|158272511|gb|EDO98310.1| bystin-like protein [Chlamydomonas reinhardtii]	AT1G31660.1		 CONTAINS InterPro DOMAIN/s: Bystin (InterPro:IPR007955); Has 475 Blast hits to 467 proteins in 210 species: Archae - 0; Bacteria - 9; Metazoa - 155; Fungi - 139; Plants - 55; Viruses - 0; Other Eukaryotes - 117 (source: NCBI BLink). 
Ctaxi_contig_33379|comp34866_c1_seq4	-1.588257446	4.509797132	7.41E-15	2.93E-13	NA	NA	NA	NA	NA
Ctaxi_contig_22396|comp33659_c5_seq3	-1.588130396	3.242421564	4.09E-07	4.88E-06	NA	NA	NA	NA	NA
Ctaxi_contig_62959|comp36887_c1_seq6	-1.587486732	3.161976833	0.00348511	0.014138979	splicing factor 3b subunit 5	gi|545374571|ref|XP_005651560.1|hypothetical protein COCSUDRAFT_83575 [Coccomyxa subellipsoidea C-169] >gi|384253541|gb|EIE27016.1| hypothetical protein COCSUDRAFT_83575 [Coccomyxa subellipsoidea C-169]	AT3G23325.1		 Splicing factor 3B subunit 5/RDS3 complex subunit 10 
Ctaxi_contig_62962|comp36887_c1_seq9	-1.584871457	4.08766188	1.69E-07	2.21E-06	NA	NA	NA	NA	NA
Ctaxi_contig_31681|comp34712_c1_seq1	-1.584550916	0.993849126	0.00932378	0.03201223	NA	NA	NA	NA	NA
Ctaxi_contig_38150|comp35304_c3_seq2	-1.584355883	5.092274645	1.79E-12	5.17E-11	NA	NA	NA	NA	NA
Ctaxi_contig_67012|comp37074_c7_seq1	-1.584205039	1.838396354	0.0003661	0.002077521	NA	NA	NA	NA	NA
Ctaxi_contig_64100|comp36952_c3_seq2	-1.583387592	3.461574513	2.17E-07	2.75E-06	NA	NA	NA	NA	NA
Ctaxi_contig_60604|comp36768_c2_seq2	-1.582724777	3.42818989	7.59E-06	6.86E-05	tobamovirus multiplication 1	gi|545354267|ref|XP_005642968.1|DUF1084-domain-containing protein [Coccomyxa subellipsoidea C-169] >gi|384244927|gb|EIE18424.1| DUF1084-domain-containing protein [Coccomyxa subellipsoidea C-169]	AT4G21790.1	"TOM1,ATTOM1"	 tobamovirus multiplication 1 
Ctaxi_contig_60605|comp36768_c2_seq3	-1.58272167	3.42818989	7.59E-06	6.87E-05	tobamovirus multiplication 1	gi|545354267|ref|XP_005642968.1|DUF1084-domain-containing protein [Coccomyxa subellipsoidea C-169] >gi|384244927|gb|EIE18424.1| DUF1084-domain-containing protein [Coccomyxa subellipsoidea C-169]	AT4G21790.1	"TOM1,ATTOM1"	 tobamovirus multiplication 1 
Ctaxi_contig_66753|comp37063_c5_seq1	-1.581337341	2.660075404	0.013292876	0.042987845	NA	NA	NA	NA	NA
Ctaxi_contig_29341|comp34470_c0_seq5	-1.581016252	0.902671308	0.007128636	0.025634851	isoform a	gi|218186575|gb|EEC69002.1|hypothetical protein OsI_37783 [Oryza sativa Indica Group]	AT1G22800.1		 S-adenosyl-L-methionine-dependent methyltransferases superfamily protein 
Ctaxi_contig_63768|comp36936_c1_seq3	-1.580160823	1.250804022	0.003718735	0.014894773	NA	NA	NA	NA	NA
Ctaxi_contig_68112|comp37115_c3_seq2	-1.579689053	1.764473881	0.001694766	0.007689392	NA	NA	NA	NA	NA
Ctaxi_contig_62053|comp36842_c2_seq10	-1.579420879	2.036084669	0.012157696	0.039934286	NA	NA	NA	NA	NA
Ctaxi_contig_45720|comp35847_c0_seq3	-1.57936383	6.80423674	5.76E-10	1.16E-08	mip family channel protein	gi|516111991|ref|WP_017542571.1|glycerol transporter [Nocardiopsis prasina]	NA	NA	NA
Ctaxi_contig_40942|comp35542_c1_seq1	-1.579197862	3.769045703	3.32E-09	5.95E-08	acetolactate synthase	gi|517813995|ref|WP_018984203.1|acetolactate synthase [Salinimonas chungwhensis]	AT3G48560.1	"CSR1,ALS,AHAS,TZP5,IMR1"	 chlorsulfuron/imidazolinone resistant 1 
Ctaxi_contig_12219|comp31885_c0_seq1	-1.577668476	1.149880635	0.011814366	0.039031584	trithorax protein	gi|302851865|ref|XP_002957455.1|hypothetical protein VOLCADRAFT_107665 [Volvox carteri f. nagariensis] >gi|300257259|gb|EFJ41510.1| hypothetical protein VOLCADRAFT_107665 [Volvox carteri f. nagariensis]	AT1G51450.1	TRO	 TRAUCO 
Ctaxi_contig_15838|comp32626_c0_seq3	-1.577481308	2.550450324	0.001315333	0.006224241	NA	NA	NA	NA	NA
Ctaxi_contig_67366|comp37089_c4_seq11	-1.577272002	4.104960471	6.27E-12	1.70E-10	NA	NA	AT4G13850.4	ATGRP2	 glycine-rich RNA-binding protein 2 
Ctaxi_contig_71246|comp37245_c5_seq1	-1.577240387	8.799900056	9.13E-19	5.87E-17	NA	NA	NA	NA	NA
Ctaxi_contig_41093|comp35555_c2_seq4	-1.577089164	0.8489032	0.013369531	0.043151277	NA	NA	AT5G53490.2		 Tetratricopeptide repeat (TPR)-like superfamily protein 
Ctaxi_contig_29599|comp34502_c0_seq3	-1.576560232	2.054724402	4.80E-05	0.000352287	NA	NA	NA	NA	NA
Ctaxi_contig_56764|comp36554_c2_seq5	-1.575254656	1.048417976	0.003164351	0.013031258	NA	NA	NA	NA	NA
Ctaxi_contig_56193|comp36516_c5_seq3	-1.575105861	4.552866898	6.80E-12	1.83E-10	NA	NA	NA	NA	NA
Ctaxi_contig_34603|comp34975_c1_seq2	-1.574408716	6.302224362	3.31E-17	1.75E-15	NA	NA	NA	NA	NA
Ctaxi_contig_15051|comp32485_c0_seq1	-1.574077395	6.251830146	6.08E-16	2.75E-14	NA	NA	NA	NA	NA
Ctaxi_contig_14379|comp32355_c0_seq2	-1.57294004	0.998485514	0.006081325	0.0224627	NA	NA	NA	NA	NA
Ctaxi_contig_15406|comp32550_c2_seq2	-1.572738294	2.933139682	1.37E-06	1.47E-05	PREDICTED: uncharacterized protein LOC100206592	gi|221109790|ref|XP_002158040.1|PREDICTED: uncharacterized protein LOC100206592 [Hydra vulgaris]	NA	NA	NA
Ctaxi_contig_38246|comp35311_c2_seq9	-1.572509723	1.971994691	0.003487995	0.014143734	NA	NA	NA	NA	NA
Ctaxi_contig_53610|comp36354_c1_seq9	-1.571472651	1.112729617	0.004327479	0.016942798	trans-aconitate methyltransferase	gi|490369010|ref|WP_004248672.1|methylase [Thauera sp. 27] >gi|479286703|gb|ENO74803.1| methylase [Thauera sp. 27]	AT1G20330.1	"SMT2,CVP1,FRL1"	 sterol methyltransferase 2 
Ctaxi_contig_42118|comp35614_c1_seq2	-1.570205765	2.230240022	0.003397583	0.013849886	u3 snornp-associated protein utp7	gi|168016575|ref|XP_001760824.1|predicted protein [Physcomitrella patens] >gi|162687833|gb|EDQ74213.1| predicted protein [Physcomitrella patens]	AT3G10530.1		 Transducin/WD40 repeat-like superfamily protein 
Ctaxi_contig_52567|comp36300_c3_seq1	-1.568602696	3.141780796	1.67E-07	2.17E-06	NA	NA	NA	NA	NA
Ctaxi_contig_59747|comp36717_c1_seq1	-1.568556733	3.947025673	1.04E-06	1.14E-05	NA	NA	NA	NA	NA
Ctaxi_contig_66590|comp37055_c5_seq1	-1.567783536	2.60354081	1.56E-06	1.65E-05	NA	NA	NA	NA	NA
Ctaxi_contig_38528|comp35326_c2_seq4	-1.567423834	1.382940096	0.002060651	0.009080163	microfibril-associated protein	gi|224146051|ref|XP_002325861.1|predicted protein [Populus trichocarpa] >gi|222862736|gb|EEF00243.1| hypothetical protein POPTR_0019s05630g [Populus trichocarpa]	NA	NA	NA
Ctaxi_contig_11582|comp31722_c0_seq2	-1.567001502	1.909593576	0.000432764	0.002400179	inositol-tetrakisphosphate 1-kinase 1-like	gi|449462069|ref|XP_004148764.1|PREDICTED: inositol-tetrakisphosphate 1-kinase 1-like [Cucumis sativus] >gi|449516039|ref|XP_004165055.1| PREDICTED: inositol-tetrakisphosphate 1-kinase 1-like [Cucumis sativus]	AT4G33770.1		" Inositol 1,3,4-trisphosphate 5/6-kinase family protein "
Ctaxi_contig_65045|comp36996_c3_seq2	-1.566756651	4.703657128	1.52E-14	5.77E-13	NA	NA	NA	NA	NA
Ctaxi_contig_37720|comp35262_c3_seq4	-1.565543732	5.977259616	9.79E-16	4.35E-14	NA	NA	NA	NA	NA
Ctaxi_contig_44379|comp35766_c1_seq2	-1.564891884	5.576606201	9.65E-09	1.60E-07	abc transporter a family member 7	gi|548844209|gb|ERN03835.1|hypothetical protein AMTR_s00078p00140160 [Amborella trichopoda]	AT3G47790.1	"ATATH7,ATH7"	 ABC2 homolog 7 
Ctaxi_contig_10970|comp31567_c0_seq1	-1.564510281	2.158870735	0.000192825	0.001199947	NA	NA	NA	NA	NA
Ctaxi_contig_66773|comp37065_c0_seq3	-1.564440595	1.49833948	0.002837054	0.011868156	NA	NA	NA	NA	NA
Ctaxi_contig_46289|comp35890_c1_seq1	-1.564178209	5.596404052	6.44E-13	1.99E-11	ankyrin repeat protein	gi|340368707|ref|XP_003382892.1|PREDICTED: hypothetical protein LOC100639010 [Amphimedon queenslandica]	AT3G04710.3	TPR10	 ankyrin repeat family protein 
Ctaxi_contig_64912|comp36989_c8_seq1	-1.563294917	2.42720519	5.89E-05	0.000422315	NA	NA	NA	NA	NA
Ctaxi_contig_68833|comp37142_c5_seq4	-1.562937602	5.798182136	2.60E-15	1.09E-13	vacuolar protein sorting-associated protein 35-like	gi|302847845|ref|XP_002955456.1|subunit of Retromer complex [Volvox carteri f. nagariensis] >gi|300259298|gb|EFJ43527.1| subunit of Retromer complex [Volvox carteri f. nagariensis]	AT1G75850.1	VPS35B	 VPS35 homolog B 
Ctaxi_contig_53882|comp36373_c0_seq8	-1.562397423	2.631084487	1.05E-07	1.43E-06	asparagine synthetase domain-containing protein 1-like	gi|545359809|ref|XP_005645336.1|hypothetical protein COCSUDRAFT_57349 [Coccomyxa subellipsoidea C-169] >gi|384247305|gb|EIE20792.1| hypothetical protein COCSUDRAFT_57349 [Coccomyxa subellipsoidea C-169]	AT2G03667.1		 Asparagine synthase family protein 
Ctaxi_contig_21812|comp33579_c0_seq5	-1.562139407	1.895595265	0.013607381	0.04377359	n-alpha-acetyltransferase auxiliary subunit-like	gi|159466476|ref|XP_001691435.1|predicted protein [Chlamydomonas reinhardtii] >gi|158279407|gb|EDP05168.1| predicted protein [Chlamydomonas reinhardtii]	AT2G11000.1	"ATMAK10,MAK10"	 MAK10 homologue 
Ctaxi_contig_37476|comp35239_c1_seq1	-1.561027992	4.403954287	1.56E-09	2.96E-08	NA	NA	NA	NA	NA
Ctaxi_contig_68601|comp37130_c2_seq1	-1.559993587	1.460608355	0.00153335	0.007080494	NA	NA	NA	NA	NA
Ctaxi_contig_31139|comp34658_c0_seq4	-1.559583613	1.915038319	0.000112242	0.000745512	NA	NA	NA	NA	NA
Ctaxi_contig_68776|comp37139_c2_seq2	-1.558147027	4.189916803	4.14E-07	4.93E-06	NA	NA	NA	NA	NA
Ctaxi_contig_37165|comp35213_c0_seq3	-1.557917707	1.658701402	0.000723074	0.003734136	NA	NA	NA	NA	NA
Ctaxi_contig_32412|comp34784_c4_seq1	-1.557790051	4.12312737	5.61E-10	1.13E-08	NA	NA	NA	NA	NA
Ctaxi_contig_27313|comp34238_c2_seq6	-1.557135153	3.058596962	3.16E-05	0.000244792	NA	NA	NA	NA	NA
Ctaxi_contig_27304|comp34237_c3_seq4	-1.556558651	0.945207453	0.013535885	0.043586026	NA	NA	NA	NA	NA
Ctaxi_contig_11004|comp31575_c1_seq1	-1.556265584	4.953869004	4.55E-09	7.97E-08	branchpoint-bridging protein	gi|552823753|ref|XP_005846434.1|hypothetical protein CHLNCDRAFT_53148 [Chlorella variabilis] >gi|307106085|gb|EFN54332.1| hypothetical protein CHLNCDRAFT_53148 [Chlorella variabilis]	AT5G51300.3		 splicing factor-related 
Ctaxi_contig_71441|comp37253_c0_seq8	-1.55474409	1.825126993	0.015974241	0.049915159	NA	NA	NA	NA	NA
Ctaxi_contig_18688|comp33097_c0_seq5	-1.554305538	0.902549002	0.004620311	0.017913122	splicing rnp complex component	gi|255070751|ref|XP_002507457.1|splicing RNP complex component [Micromonas sp. RCC299] >gi|226522732|gb|ACO68715.1| splicing RNP complex component [Micromonas sp. RCC299]	NA	NA	NA
Ctaxi_contig_57619|comp36606_c0_seq1	-1.55393715	5.077388457	5.49E-08	7.93E-07	g-type lectin s-receptor-like serine threonine-protein kinase	"gi|462412657|gb|EMJ17706.1|hypothetical protein PRUPE_ppa025419mg, partial [Prunus persica]"	AT1G11340.1		 S-locus lectin protein kinase family protein 
Ctaxi_contig_14702|comp32422_c0_seq1	-1.553285652	3.497058199	2.10E-05	0.000169154	NA	NA	NA	NA	NA
Ctaxi_contig_44102|comp35755_c0_seq2	-1.553157905	1.169995038	0.00764928	0.027210983	NA	NA	NA	NA	NA
Ctaxi_contig_70925|comp37230_c0_seq3	-1.552982307	3.377673593	0.001453571	0.006766949	uridine 5 - monophosphate synthase	gi|159463040|ref|XP_001689750.1|uridine 5'- monophosphate synthase [Chlamydomonas reinhardtii] >gi|158283738|gb|EDP09488.1| uridine 5'- monophosphate synthase [Chlamydomonas reinhardtii]	AT3G54470.1		 uridine 5'-monophosphate synthase / UMP synthase (PYRE-F) (UMPS) 
Ctaxi_contig_26106|comp34114_c1_seq2	-1.551927925	1.125418593	0.006619423	0.024108038	NA	NA	NA	NA	NA
Ctaxi_contig_10748|comp31490_c2_seq1	-1.551793799	2.736790361	2.89E-07	3.56E-06	NA	NA	NA	NA	NA
Ctaxi_contig_31605|comp34704_c2_seq1	-1.551724098	3.303924331	2.99E-09	5.39E-08	tigger transposable element-derived protein 6-like	gi|348672355|gb|EGZ12175.1|hypothetical protein PHYSODRAFT_515705 [Phytophthora sojae]	NA	NA	NA
Ctaxi_contig_48606|comp36051_c0_seq1	-1.551560754	2.292123903	0.000999217	0.004908299	NA	NA	NA	NA	NA
Ctaxi_contig_71318|comp37248_c5_seq2	-1.550535158	6.444450875	4.88E-10	9.93E-09	NA	NA	NA	NA	NA
Ctaxi_contig_34668|comp34979_c0_seq1	-1.549806236	3.2061533	1.02E-07	1.39E-06	vacuolar protein sorting-associated protein	gi|545359797|ref|XP_005645331.1|hypothetical protein COCSUDRAFT_57345 [Coccomyxa subellipsoidea C-169] >gi|384247300|gb|EIE20787.1| hypothetical protein COCSUDRAFT_57345 [Coccomyxa subellipsoidea C-169]	AT5G24740.1		 Protein of unknown function (DUF1162) 
Ctaxi_contig_28294|comp34357_c2_seq2	-1.549096398	0.596688021	0.010069408	0.034154137	transcription factor	gi|302832297|ref|XP_002947713.1|hypothetical protein VOLCADRAFT_120493 [Volvox carteri f. nagariensis] >gi|300267061|gb|EFJ51246.1| hypothetical protein VOLCADRAFT_120493 [Volvox carteri f. nagariensis]	AT2G46900.1		" CONTAINS InterPro DOMAIN/s: Basic helix-loop-helix, Nulp1-type (InterPro:IPR006994); Has 2929 Blast hits to 2464 proteins in 333 species: Archae - 2; Bacteria - 151; Metazoa - 913; Fungi - 372; Plants - 141; Viruses - 47; Other Eukaryotes - 1303 (source: NCBI BLink). "
Ctaxi_contig_49693|comp36121_c6_seq15	-1.548555742	2.900593686	9.07E-05	0.000620298	NA	NA	NA	NA	NA
Ctaxi_contig_22333|comp33652_c1_seq1	-1.548491274	6.704919086	4.99E-17	2.54E-15	NA	NA	NA	NA	NA
Ctaxi_contig_33276|comp34859_c2_seq2	-1.547815892	5.623162455	3.06E-10	6.43E-09	NA	NA	NA	NA	NA
Ctaxi_contig_69411|comp37167_c0_seq1	-1.546967171	7.568530733	1.30E-11	3.38E-10	large extracellular alpha-helical protein	gi|159481760|ref|XP_001698946.1|hypothetical protein CHLREDRAFT_177538 [Chlamydomonas reinhardtii] >gi|158273438|gb|EDO99228.1| predicted protein [Chlamydomonas reinhardtii]	NA	NA	NA
Ctaxi_contig_47461|comp35973_c3_seq4	-1.546562461	4.791536245	2.83E-09	5.12E-08	NA	NA	NA	NA	NA
Ctaxi_contig_65651|comp37018_c0_seq1	-1.546387082	2.097374135	0.002784363	0.011692274	NA	NA	AT1G79000.1	"HAC1,PCAT2,ATHPCAT2,ATHAC1"	 histone acetyltransferase of the CBP family 1 
Ctaxi_contig_15395|comp32549_c0_seq1	-1.545276946	1.396022878	0.001927013	0.008583606	NA	NA	NA	NA	NA
Ctaxi_contig_60441|comp36757_c2_seq1	-1.544581051	7.552490759	3.06E-06	3.04E-05	hypothetical protein VOLCADRAFT_95582	gi|302846379|ref|XP_002954726.1|hypothetical protein VOLCADRAFT_95582 [Volvox carteri f. nagariensis] >gi|300259909|gb|EFJ44132.1| hypothetical protein VOLCADRAFT_95582 [Volvox carteri f. nagariensis]	NA	NA	NA
Ctaxi_contig_6628|comp29432_c0_seq1	-1.544344482	1.387243154	0.00329051	0.013460214	NA	NA	NA	NA	NA
Ctaxi_contig_61604|comp36816_c6_seq4	-1.544318371	4.038834905	3.40E-07	4.14E-06	NA	NA	NA	NA	NA
Ctaxi_contig_9370|comp31063_c1_seq1	-1.543925336	5.901448697	6.41E-05	0.000454687	NA	NA	NA	NA	NA
Ctaxi_contig_6476|comp29318_c1_seq1	-1.542963963	4.401960791	6.03E-07	6.94E-06	NA	NA	NA	NA	NA
Ctaxi_contig_44403|comp35768_c0_seq1	-1.542961623	1.540148153	0.000342631	0.001964924	pp2a regulatory subunit	gi|224120846|ref|XP_002318432.1|predicted protein [Populus trichocarpa] >gi|222859105|gb|EEE96652.1| hypothetical protein POPTR_0012s02360g [Populus trichocarpa]	AT5G53000.1	TAP46	 2A phosphatase associated protein of 46 kD 
Ctaxi_contig_30995|comp34643_c1_seq1	-1.541585726	5.183970551	1.88E-09	3.50E-08	flagellar associated protein	gi|159489332|ref|XP_001702651.1|flagellar associated protein [Chlamydomonas reinhardtii] >gi|158280673|gb|EDP06430.1| flagellar associated protein [Chlamydomonas reinhardtii]	NA	NA	NA
Ctaxi_contig_39811|comp35445_c0_seq3	-1.54133268	0.910653958	0.00658817	0.024012738	NA	NA	NA	NA	NA
Ctaxi_contig_46746|comp35920_c0_seq14	-1.54127772	1.221847685	0.008647948	0.03013104	NA	NA	NA	NA	NA
Ctaxi_contig_28617|comp34394_c0_seq1	-1.540746744	5.075572966	1.28E-16	6.17E-15	NA	NA	NA	NA	NA
Ctaxi_contig_19362|comp33197_c0_seq1	-1.539574494	1.653649652	0.003474845	0.014099065	equilibrative nucleotide transporter 1-like	gi|449515700|ref|XP_004164886.1|PREDICTED: equilibrative nucleotide transporter 1-like [Cucumis sativus]	AT1G02630.2		 Nucleoside transporter family protein 
Ctaxi_contig_8682|comp30796_c0_seq3	-1.538814183	3.621107462	2.67E-06	2.68E-05	NA	NA	NA	NA	NA
Ctaxi_contig_69160|comp37157_c1_seq2	-1.538356509	1.141724179	0.010401416	0.03508978	NA	NA	NA	NA	NA
Ctaxi_contig_71634|comp37256_c9_seq1	-1.537639433	3.218565484	7.93E-09	1.34E-07	protein	gi|159484052|ref|XP_001700074.1|predicted protein [Chlamydomonas reinhardtii] >gi|158272570|gb|EDO98368.1| predicted protein [Chlamydomonas reinhardtii]	NA	NA	NA
Ctaxi_contig_35730|comp35083_c2_seq1	-1.537495611	1.620795322	0.000891936	0.004456172	NA	NA	NA	NA	NA
Ctaxi_contig_42747|comp35661_c3_seq3	-1.537466588	1.075632302	0.007240762	0.025967414	NA	NA	NA	NA	NA
Ctaxi_contig_57825|comp36613_c0_seq10	-1.535510326	4.606796189	7.10E-07	8.08E-06	protein	gi|545372043|ref|XP_005650528.1|ARM repeat-containing protein [Coccomyxa subellipsoidea C-169] >gi|384252508|gb|EIE25984.1| ARM repeat-containing protein [Coccomyxa subellipsoidea C-169]	AT1G78160.1	"APUM7,PUM7"	 pumilio 7 
Ctaxi_contig_34257|comp34943_c1_seq5	-1.533802017	3.887312438	1.45E-08	2.33E-07	NA	NA	AT2G35350.1	PLL1	 poltergeist like 1 
Ctaxi_contig_45133|comp35807_c0_seq12	-1.533545956	2.578489037	0.000957901	0.004734909	iron-sulfur cluster assembly protein	gi|297567428|ref|YP_003686400.1|sugar isomerase [Meiothermus silvanus DSM 9946] >gi|502924446|ref|WP_013159422.1| iron-sulfur cluster assembly protein HesB [Meiothermus silvanus] >gi|296851877|gb|ADH64892.1| sugar isomerase (SIS) [Meiothermus silvanus DSM 9946]	NA	NA	NA
Ctaxi_contig_56033|comp36508_c0_seq2	-1.533535302	3.798258925	0.00031662	0.00183615	NA	NA	NA	NA	NA
Ctaxi_contig_23168|comp33762_c1_seq2	-1.531935064	10.26435019	2.53E-14	9.38E-13	NA	NA	NA	NA	NA
Ctaxi_contig_54329|comp36402_c3_seq12	-1.531484567	1.82278682	0.002015568	0.008923307	NA	NA	NA	NA	NA
Ctaxi_contig_47768|comp35995_c0_seq1	-1.528711091	1.394087934	0.002719464	0.011467836	NA	NA	NA	NA	NA
Ctaxi_contig_22927|comp33732_c0_seq1	-1.528542467	5.147692717	1.34E-10	2.98E-09	NA	NA	NA	NA	NA
Ctaxi_contig_23209|comp33766_c0_seq1	-1.527029046	7.359181282	1.14E-15	5.00E-14	vasa intronic gene	gi|552818002|ref|XP_005845087.1|expressed protein [Chlorella variabilis] >gi|307104733|gb|EFN52985.1| expressed protein [Chlorella variabilis]	NA	NA	NA
Ctaxi_contig_59149|comp36687_c0_seq1	-1.526680049	5.796560702	6.48E-13	2.00E-11	cysteine sulfinate desulfinase cysteine desulfurase and related enzymes	gi|168037298|ref|XP_001771141.1|predicted protein [Physcomitrella patens] >gi|162677521|gb|EDQ63990.1| predicted protein [Physcomitrella patens]	AT2G43945.1		 unknown protein; LOCATED IN: chloroplast; BEST Arabidopsis thaliana protein match is: unknown protein (TAIR:AT3G59870.1); Has 292 Blast hits to 292 proteins in 84 species: Archae - 0; Bacteria - 122; Metazoa - 0; Fungi - 0; Plants - 46; Viruses - 0; Other Eukaryotes - 124 (source: NCBI BLink). 
Ctaxi_contig_38109|comp35300_c2_seq2	-1.525976625	4.967659692	1.87E-10	4.06E-09	NA	NA	NA	NA	NA
Ctaxi_contig_41496|comp35577_c3_seq4	-1.525682876	2.654567599	4.42E-05	0.000328708	NA	NA	NA	NA	NA
Ctaxi_contig_69055|comp37152_c10_seq2	-1.525509029	2.971086459	1.75E-07	2.28E-06	NA	NA	NA	NA	NA
Ctaxi_contig_13118|comp32084_c0_seq4	-1.525506407	10.40387083	1.93E-17	1.05E-15	NA	NA	NA	NA	NA
Ctaxi_contig_62066|comp36842_c4_seq5	-1.525381868	2.615081789	5.42E-06	5.10E-05	NA	NA	NA	NA	NA
Ctaxi_contig_57102|comp36574_c2_seq2	-1.5249821	1.840411894	0.000737666	0.003799166	NA	NA	NA	NA	NA
Ctaxi_contig_49111|comp36083_c2_seq1	-1.524302835	4.737234846	2.29E-12	6.56E-11	NA	NA	NA	NA	NA
Ctaxi_contig_51457|comp36239_c1_seq6	-1.523758601	2.275110891	6.78E-05	0.000478644	hypothetical protein CHLNCDRAFT_142753	gi|552837920|ref|XP_005849471.1|hypothetical protein CHLNCDRAFT_142753 [Chlorella variabilis] >gi|307109131|gb|EFN57369.1| hypothetical protein CHLNCDRAFT_142753 [Chlorella variabilis]	NA	NA	NA
Ctaxi_contig_49813|comp36132_c2_seq1	-1.523546724	3.928392651	7.78E-06	7.02E-05	NA	NA	NA	NA	NA
Ctaxi_contig_14586|comp32402_c1_seq2	-1.523451709	3.409310506	1.93E-07	2.48E-06	NA	NA	NA	NA	NA
Ctaxi_contig_15229|comp32521_c0_seq4	-1.522616741	1.125001854	0.006790574	0.024617415	NA	NA	NA	NA	NA
Ctaxi_contig_25941|comp34091_c1_seq1	-1.521456274	2.596639515	4.02E-06	3.91E-05	NA	NA	NA	NA	NA
Ctaxi_contig_44105|comp35755_c0_seq5	-1.520204139	2.808072993	9.70E-06	8.54E-05	NA	NA	NA	NA	NA
Ctaxi_contig_25071|comp34011_c8_seq3	-1.51995879	4.781258902	5.23E-07	6.11E-06	NA	NA	NA	NA	NA
Ctaxi_contig_42846|comp35667_c2_seq1	-1.51954289	1.984392226	0.000633975	0.003341161	NA	NA	NA	NA	NA
Ctaxi_contig_46614|comp35911_c1_seq3	-1.519361891	6.277502165	2.75E-07	3.41E-06	NA	NA	AT5G60980.1		 Nuclear transport factor 2 (NTF2) family protein with RNA binding (RRM-RBD-RNP motifs) domain 
Ctaxi_contig_27829|comp34299_c0_seq4	-1.51882445	1.642695122	0.00102108	0.005002307	hypothetical protein CHLNCDRAFT_59577	gi|552843611|ref|XP_005850883.1|hypothetical protein CHLNCDRAFT_59577 [Chlorella variabilis] >gi|307110545|gb|EFN58781.1| hypothetical protein CHLNCDRAFT_59577 [Chlorella variabilis]	NA	NA	NA
Ctaxi_contig_15248|comp32524_c2_seq1	-1.518047715	2.478375396	1.39E-05	0.000118268	NA	NA	NA	NA	NA
Ctaxi_contig_30660|comp34611_c1_seq1	-1.51782936	2.288531362	0.005407188	0.02041768	NA	NA	NA	NA	NA
Ctaxi_contig_48652|comp36054_c2_seq11	-1.51738902	1.804300663	0.000132377	0.000861922	NA	NA	NA	NA	NA
Ctaxi_contig_9244|comp31020_c1_seq1	-1.516511089	4.574178665	4.47E-07	5.29E-06	NA	NA	NA	NA	NA
Ctaxi_contig_66396|comp37045_c5_seq1	-1.515835054	5.554586079	1.04E-13	3.61E-12	dihydrofolate reductase-thymidylate synthase	gi|449462208|ref|XP_004148833.1|PREDICTED: bifunctional dihydrofolate reductase-thymidylate synthase-like [Cucumis sativus] >gi|449507353|ref|XP_004163007.1| PREDICTED: bifunctional dihydrofolate reductase-thymidylate synthase-like [Cucumis sativus]	AT2G16370.1	THY-1	 thymidylate synthase 1 
Ctaxi_contig_21837|comp33583_c1_seq2	-1.515673312	4.314162292	2.93E-09	5.29E-08	vacuolar protease a	gi|545356309|ref|XP_005643881.1|putative aspartic protease [Coccomyxa subellipsoidea C-169] >gi|384245845|gb|EIE19337.1| putative aspartic protease [Coccomyxa subellipsoidea C-169]	AT4G04460.1		 Saposin-like aspartyl protease family protein 
Ctaxi_contig_47008|comp35943_c4_seq5	-1.515644126	1.416388454	0.003158964	0.013013938	NA	NA	NA	NA	NA
Ctaxi_contig_68113|comp37115_c3_seq3	-1.515278756	3.619801343	1.37E-06	1.46E-05	NA	NA	NA	NA	NA
Ctaxi_contig_57689|comp36609_c1_seq6	-1.514425338	2.081777407	0.007178653	0.025788629	NA	NA	NA	NA	NA
Ctaxi_contig_25027|comp34007_c0_seq3	-1.512174799	9.106272594	4.40E-17	2.27E-15	NA	NA	AT5G60980.1		 Nuclear transport factor 2 (NTF2) family protein with RNA binding (RRM-RBD-RNP motifs) domain 
Ctaxi_contig_68946|comp37148_c3_seq2	-1.511995337	3.178217602	1.74E-06	1.82E-05	cysteinyl-trna synthetase	gi|159490726|ref|XP_001703324.1|predicted protein [Chlamydomonas reinhardtii] >gi|158280248|gb|EDP06006.1| predicted protein [Chlamydomonas reinhardtii]	AT2G31170.1	SYCOARATH	" Cysteinyl-tRNA synthetase, class Ia family protein "
Ctaxi_contig_10576|comp31439_c0_seq2	-1.511489371	3.965947438	7.80E-09	1.32E-07	NA	NA	NA	NA	NA
Ctaxi_contig_60025|comp36733_c6_seq10	-1.510859002	2.345909309	0.000196765	0.001219183	NA	NA	NA	NA	NA
Ctaxi_contig_39228|comp35393_c3_seq1	-1.509951352	8.770495233	1.90E-18	1.17E-16	NA	NA	NA	NA	NA
Ctaxi_contig_66057|comp37036_c0_seq1	-1.509276261	4.312530878	7.36E-09	1.25E-07	signal recognition particle receptor subunit alpha	gi|552835449|ref|XP_005848975.1|hypothetical protein CHLNCDRAFT_21935 [Chlorella variabilis] >gi|307108633|gb|EFN56873.1| hypothetical protein CHLNCDRAFT_21935 [Chlorella variabilis]	AT4G30600.1		 signal recognition particle receptor alpha subunit family protein 
Ctaxi_contig_64300|comp36961_c4_seq3	-1.509039557	2.443024936	3.24E-05	0.000249886	NA	NA	NA	NA	NA
Ctaxi_contig_35238|comp35037_c0_seq2	-1.508944208	5.0368001	8.90E-10	1.75E-08	NA	NA	NA	NA	NA
Ctaxi_contig_59124|comp36684_c2_seq5	-1.507252013	2.897124618	7.62E-07	8.59E-06	NA	NA	NA	NA	NA
Ctaxi_contig_39847|comp35448_c3_seq1	-1.506376452	9.980140089	3.60E-18	2.14E-16	oxysterol-binding protein	gi|159482733|ref|XP_001699422.1|oxysterol binding protein [Chlamydomonas reinhardtii] >gi|158272873|gb|EDO98668.1| oxysterol binding protein [Chlamydomonas reinhardtii]	AT5G02100.1	"UNE18,ORP3A"	 Oxysterol-binding family protein 
Ctaxi_contig_65046|comp36996_c3_seq3	-1.505032289	4.311560743	9.31E-06	8.24E-05	kinase-like protein	gi|302854347|ref|XP_002958682.1|hypothetical protein VOLCADRAFT_99977 [Volvox carteri f. nagariensis] >gi|300255963|gb|EFJ40242.1| hypothetical protein VOLCADRAFT_99977 [Volvox carteri f. nagariensis]	AT1G14000.1	VIK	 VH1-interacting kinase 
Ctaxi_contig_52709|comp36309_c2_seq10	-1.50481403	3.463335417	1.81E-05	0.000149274	NA	NA	NA	NA	NA
Ctaxi_contig_28738|comp34407_c6_seq1	-1.504320897	1.114015042	0.004841471	0.018635012	NA	NA	NA	NA	NA
Ctaxi_contig_28883|comp34424_c2_seq3	-1.503947021	3.201933431	4.49E-08	6.57E-07	NA	NA	NA	NA	NA
Ctaxi_contig_3437|comp22145_c0_seq1	-1.503673706	2.094348059	0.000188252	0.001173922	NA	NA	NA	NA	NA
Ctaxi_contig_64613|comp36973_c1_seq7	-1.503095872	6.127598338	2.25E-10	4.83E-09	NA	NA	NA	NA	NA
Ctaxi_contig_70956|comp37232_c1_seq2	-1.502964455	7.802672594	7.88E-11	1.82E-09	NA	NA	NA	NA	NA
Ctaxi_contig_39222|comp35393_c1_seq1	-1.50282651	8.426839877	5.44E-11	1.30E-09	component of oligomeric golgi complex 6	gi|302834279|ref|XP_002948702.1|component of oligomeric golgi complex 6 [Volvox carteri f. nagariensis] >gi|300265893|gb|EFJ50082.1| component of oligomeric golgi complex 6 [Volvox carteri f. nagariensis]	AT1G31780.1		 CONTAINS InterPro DOMAIN/s: Conserved oligomeric complex COG6 (InterPro:IPR010490); Has 384 Blast hits to 379 proteins in 190 species: Archae - 0; Bacteria - 4; Metazoa - 151; Fungi - 156; Plants - 42; Viruses - 0; Other Eukaryotes - 31 (source: NCBI BLink). 
Ctaxi_contig_50071|comp36151_c4_seq1	-1.502694109	3.348443757	1.20E-08	1.94E-07	NA	NA	NA	NA	NA
Ctaxi_contig_54763|comp36428_c0_seq2	-1.501769007	3.065784477	0.003017193	0.012515708	NA	NA	NA	NA	NA
Ctaxi_contig_51068|comp36214_c1_seq6	-1.501739366	2.163508869	0.00094988	0.004700891	NA	NA	NA	NA	NA
Ctaxi_contig_29131|comp34448_c1_seq1	-1.501023682	1.18229388	0.013473834	0.043432774	serine protease inhibitor	gi|189314000|gb|ACD88987.1|Kazal-type serine proteinase inhibitor [Azumapecten farreri]	NA	NA	NA
Ctaxi_contig_41645|comp35587_c0_seq22	-1.499798219	2.790152794	5.79E-05	0.000415993	NA	NA	NA	NA	NA
Ctaxi_contig_43755|comp35734_c0_seq1	-1.499644268	2.347014521	0.000100481	0.000678306	sulfur stress regulator	gi|302832650|ref|XP_002947889.1|Snf1-like protein kinase [Volvox carteri f. nagariensis] >gi|300266691|gb|EFJ50877.1| Snf1-like protein kinase [Volvox carteri f. nagariensis]	AT1G78290.3		 Protein kinase superfamily protein 
Ctaxi_contig_8895|comp30885_c1_seq1	-1.499575809	2.39472362	0.000129485	0.000845596	gamma-interferon-inducible lysosomal thiol reductase	gi|545375661|ref|XP_005651988.1|GILT-domain-containing protein [Coccomyxa subellipsoidea C-169] >gi|384253970|gb|EIE27444.1| GILT-domain-containing protein [Coccomyxa subellipsoidea C-169]	AT1G07080.1		 Thioredoxin superfamily protein 
Ctaxi_contig_45291|comp35815_c4_seq2	-1.499506105	2.418198948	2.80E-05	0.000219257	NA	NA	NA	NA	NA
Ctaxi_contig_23169|comp33762_c1_seq3	-1.499409226	11.21663254	1.62E-14	6.12E-13	NA	NA	NA	NA	NA
Ctaxi_contig_54102|comp36389_c0_seq2	-1.499392785	2.294013853	0.005913951	0.021987014	low affinity sodium-glucose cotransporter-like	gi|334327457|ref|XP_001378866.2|PREDICTED: low affinity sodium-glucose cotransporter-like [Monodelphis domestica]	NA	NA	NA
Ctaxi_contig_14195|comp32316_c0_seq1	-1.498874979	0.966882988	0.008059871	0.028402515	NA	NA	NA	NA	NA
Ctaxi_contig_48611|comp36051_c2_seq4	-1.497456198	1.956334387	0.001313697	0.006219349	NA	NA	NA	NA	NA
Ctaxi_contig_51224|comp36226_c0_seq7	-1.496733655	1.800144401	0.005606417	0.021037753	NA	NA	NA	NA	NA
Ctaxi_contig_64072|comp36950_c1_seq9	-1.495822539	7.53550204	1.76E-15	7.48E-14	hypothetical protein VOLCADRAFT_90194	gi|302836481|ref|XP_002949801.1|hypothetical protein VOLCADRAFT_90194 [Volvox carteri f. nagariensis] >gi|300265160|gb|EFJ49353.1| hypothetical protein VOLCADRAFT_90194 [Volvox carteri f. nagariensis]	NA	NA	NA
Ctaxi_contig_39451|comp35412_c0_seq9	-1.494854304	2.283934462	0.001656431	0.007544465	NA	NA	NA	NA	NA
Ctaxi_contig_62957|comp36887_c1_seq4	-1.494537114	7.340895006	6.76E-07	7.73E-06	splicing factor 3b subunit 5	gi|545374571|ref|XP_005651560.1|hypothetical protein COCSUDRAFT_83575 [Coccomyxa subellipsoidea C-169] >gi|384253541|gb|EIE27016.1| hypothetical protein COCSUDRAFT_83575 [Coccomyxa subellipsoidea C-169]	AT3G23325.1		 Splicing factor 3B subunit 5/RDS3 complex subunit 10 
Ctaxi_contig_30107|comp34549_c0_seq1	-1.494105477	2.051973907	0.0009727	0.0047973	NA	NA	NA	NA	NA
Ctaxi_contig_61596|comp36816_c1_seq3	-1.493491757	3.221888067	1.04E-05	9.10E-05	NA	NA	NA	NA	NA
Ctaxi_contig_39402|comp35409_c2_seq1	-1.492603348	7.225687902	8.98E-12	2.40E-10	NA	NA	NA	NA	NA
Ctaxi_contig_44136|comp35759_c6_seq1	-1.492364829	3.948846744	1.52E-08	2.43E-07	NA	NA	NA	NA	NA
Ctaxi_contig_37980|comp35284_c3_seq2	-1.49158664	4.983929697	5.19E-13	1.63E-11	sun domain-containing protein	gi|513030167|gb|AGO10211.1|AaceriAEL312Cp [Saccharomycetaceae sp. 'Ashbya aceri']	NA	NA	NA
Ctaxi_contig_17104|comp32851_c0_seq2	-1.491483299	5.351866708	1.49E-13	5.08E-12	NA	NA	NA	NA	NA
Ctaxi_contig_63830|comp36940_c5_seq2	-1.491451352	2.943797998	1.15E-05	9.99E-05	NA	NA	NA	NA	NA
Ctaxi_contig_57020|comp36569_c2_seq1	-1.491009334	2.164440574	0.000129552	0.000845861	NA	NA	NA	NA	NA
Ctaxi_contig_40106|comp35472_c2_seq3	-1.490623925	3.997490856	6.16E-11	1.46E-09	heat shock protein 70	gi|28302127|gb|AAL79999.3|heat shock protein 70a [Dunaliella salina]	AT5G02500.2	"HSC70-1,HSP70-1,AT-HSC70-1,HSC70"	 heat shock cognate protein 70-1 
Ctaxi_contig_21735|comp33566_c1_seq3	-1.490487665	6.709618375	1.19E-09	2.31E-08	NA	NA	NA	NA	NA
Ctaxi_contig_61501|comp36810_c6_seq1	-1.489222587	5.708370754	1.78E-09	3.33E-08	puf protein	"gi|321258093|ref|XP_003193811.1|puf protein [Cryptococcus gattii WM276] >gi|317460281|gb|ADV22024.1| Puf protein, putative [Cryptococcus gattii WM276]"	AT4G12640.1		 RNA recognition motif (RRM)-containing protein 
Ctaxi_contig_63974|comp36946_c1_seq2	-1.489180219	1.968264158	0.00147605	0.006860001	NA	NA	NA	NA	NA
Ctaxi_contig_24549|comp33949_c1_seq2	-1.488538683	2.503019135	4.25E-05	0.000317827	NA	NA	NA	NA	NA
Ctaxi_contig_19116|comp33159_c1_seq1	-1.488362918	2.147922277	1.98E-05	0.000160936	NA	NA	NA	NA	NA
Ctaxi_contig_70183|comp37196_c1_seq5	-1.487797604	1.013367065	0.010859996	0.036365798	trna methyltransferase 9	gi|168033740|ref|XP_001769372.1|predicted protein [Physcomitrella patens] >gi|162679292|gb|EDQ65741.1| predicted protein [Physcomitrella patens]	AT1G31600.2		 RNA-binding (RRM/RBD/RNP motifs) family protein 
Ctaxi_contig_27187|comp34223_c2_seq3	-1.487606747	1.798154171	0.000516719	0.002799553	NA	NA	NA	NA	NA
Ctaxi_contig_38414|comp35320_c1_seq7	-1.486813588	2.81050789	3.12E-06	3.10E-05	actin-binding protein	gi|508779911|gb|EOY27167.1|S-adenosyl-L-methionine-dependent methyltransferases superfamily protein isoform 1 [Theobroma cacao]	AT2G26200.1		 S-adenosyl-L-methionine-dependent methyltransferases superfamily protein 
Ctaxi_contig_4174|comp25030_c0_seq1	-1.486234427	1.213583461	0.006834273	0.024748681	NA	NA	NA	NA	NA
Ctaxi_contig_71151|comp37240_c1_seq12	-1.485151272	4.568592352	1.37E-05	0.000116515	NA	NA	NA	NA	NA
Ctaxi_contig_54413|comp36408_c1_seq3	-1.484739785	3.945270978	1.81E-09	3.40E-08	soluble starch synthase chloroplastic amyloplastic-like	"gi|552821967|ref|XP_005845987.1|hypothetical protein CHLNCDRAFT_25405, partial [Chlorella variabilis] >gi|307105637|gb|EFN53885.1| hypothetical protein CHLNCDRAFT_25405, partial [Chlorella variabilis]"	AT1G11720.1	"ATSS3,SS3"	 starch synthase 3 
Ctaxi_contig_36278|comp35133_c5_seq1	-1.484614191	5.704089814	2.35E-06	2.39E-05	NA	NA	NA	NA	NA
Ctaxi_contig_13689|comp32204_c2_seq1	-1.484350935	0.957621073	0.015490901	0.048653298	NA	NA	NA	NA	NA
Ctaxi_contig_71628|comp37256_c5_seq1	-1.483889271	3.800430065	1.03E-07	1.41E-06	protein	gi|159467050|ref|XP_001691711.1|predicted protein [Chlamydomonas reinhardtii] >gi|158279057|gb|EDP04819.1| predicted protein [Chlamydomonas reinhardtii]	NA	NA	NA
Ctaxi_contig_61591|comp36815_c7_seq2	-1.482492479	1.139407212	0.004877032	0.018756593	NA	NA	NA	NA	NA
Ctaxi_contig_45368|comp35822_c1_seq4	-1.481068486	2.550674119	2.59E-06	2.61E-05	NA	NA	NA	NA	NA
Ctaxi_contig_17103|comp32851_c0_seq1	-1.480247083	6.106105927	7.53E-13	2.30E-11	NA	NA	NA	NA	NA
Ctaxi_contig_61789|comp36827_c5_seq2	-1.480081522	1.180990782	0.003139783	0.012949705	NA	NA	NA	NA	NA
Ctaxi_contig_38149|comp35304_c3_seq1	-1.479716158	6.312484624	7.20E-11	1.69E-09	NA	NA	NA	NA	NA
Ctaxi_contig_18000|comp32998_c0_seq8	-1.479677048	3.39207124	1.79E-07	2.32E-06	predicted protein	gi|159465795|ref|XP_001691108.1|predicted protein [Chlamydomonas reinhardtii] >gi|158279794|gb|EDP05554.1| predicted protein [Chlamydomonas reinhardtii]	NA	NA	NA
Ctaxi_contig_37372|comp35231_c1_seq1	-1.479437307	3.366020992	2.19E-08	3.40E-07	NA	NA	NA	NA	NA
Ctaxi_contig_21778|comp33573_c3_seq2	-1.477278154	4.862059555	7.06E-07	8.03E-06	NA	NA	NA	NA	NA
Ctaxi_contig_62167|comp36847_c0_seq11	-1.476963077	3.720719765	0.002313069	0.010011618	abc transporter a family member 7-like	gi|356508588|ref|XP_003523037.1|PREDICTED: ABC transporter A family member 7-like [Glycine max]	AT3G47740.1	"ATATH2,ATH2,ABCA3"	 ABC2 homolog 2 
Ctaxi_contig_28740|comp34407_c8_seq1	-1.475930966	1.366819198	0.004263508	0.016720714	NA	NA	NA	NA	NA
Ctaxi_contig_69162|comp37157_c2_seq2	-1.475185631	2.729325234	6.97E-06	6.38E-05	adhesin	gi|519095132|ref|WP_020251007.1|hypothetical protein [Cloacimonetes bacterium SCGC AAA252-N05]	NA	NA	NA
Ctaxi_contig_39723|comp35441_c1_seq2	-1.472589401	6.49334308	1.94E-12	5.57E-11	NA	NA	NA	NA	NA
Ctaxi_contig_22929|comp33732_c0_seq3	-1.472581664	3.01031334	4.79E-06	4.56E-05	NA	NA	NA	NA	NA
Ctaxi_contig_38206|comp35309_c0_seq4	-1.472363468	3.640930762	1.83E-08	2.87E-07	NA	NA	NA	NA	NA
Ctaxi_contig_48044|comp36014_c0_seq4	-1.472355129	4.984793518	5.76E-09	9.95E-08	glycosyl hydrolase	gi|511007960|gb|EPB89236.1|hypothetical protein HMPREF1544_03976 [Mucor circinelloides f. circinelloides 1006PhL]	NA	NA	NA
Ctaxi_contig_64298|comp36961_c4_seq1	-1.47227073	4.930006281	1.48E-10	3.28E-09	hydroxymethylglutaryl- lyase	gi|552845161|ref|XP_005851278.1|hypothetical protein CHLNCDRAFT_138066 [Chlorella variabilis] >gi|307110941|gb|EFN59176.1| hypothetical protein CHLNCDRAFT_138066 [Chlorella variabilis]	AT2G26800.1		 Aldolase superfamily protein 
Ctaxi_contig_65036|comp36996_c1_seq5	-1.471185194	3.252054449	5.19E-08	7.51E-07	NA	NA	NA	NA	NA
Ctaxi_contig_61489|comp36810_c2_seq1	-1.468795592	4.355075962	8.68E-08	1.20E-06	NA	NA	NA	NA	NA
Ctaxi_contig_24679|comp33968_c1_seq3	-1.468290443	1.419341988	0.006945155	0.025084239	NA	NA	NA	NA	NA
Ctaxi_contig_59879|comp36725_c1_seq7	-1.466647563	3.903133226	1.09E-05	9.51E-05	protein	gi|255087722|ref|XP_002505784.1|predicted protein [Micromonas sp. RCC299] >gi|226521054|gb|ACO67042.1| predicted protein [Micromonas sp. RCC299]	NA	NA	NA
Ctaxi_contig_33512|comp34877_c4_seq1	-1.466618988	1.683329014	0.002371824	0.010219658	NA	NA	NA	NA	NA
Ctaxi_contig_46276|comp35889_c1_seq1	-1.465637905	1.888727041	0.001380827	0.006493248	kinase superfamily	"gi|508704606|gb|EOX96502.1|Kinase superfamily protein, putative [Theobroma cacao]"	AT5G40380.1	CRK42	 cysteine-rich RLK (RECEPTOR-like protein kinase) 42 
Ctaxi_contig_24523|comp33945_c0_seq12	-1.465544272	3.804568909	6.66E-07	7.62E-06	protein	gi|168038495|ref|XP_001771736.1|predicted protein [Physcomitrella patens] >gi|162677043|gb|EDQ63519.1| predicted protein [Physcomitrella patens]	AT5G26360.1		 TCP-1/cpn60 chaperonin family protein 
Ctaxi_contig_70220|comp37197_c6_seq2	-1.465493808	2.763792	1.85E-05	0.000151537	NA	NA	NA	NA	NA
Ctaxi_contig_19359|comp33196_c2_seq1	-1.465199938	2.716133231	2.47E-05	0.000195735	NA	NA	NA	NA	NA
Ctaxi_contig_55555|comp36477_c1_seq3	-1.465166437	2.852049091	0.004668502	0.018072398	alpha beta-hydrolase	gi|545374009|ref|XP_005651315.1|hypothetical protein COCSUDRAFT_64651 [Coccomyxa subellipsoidea C-169] >gi|384253296|gb|EIE26771.1| hypothetical protein COCSUDRAFT_64651 [Coccomyxa subellipsoidea C-169]	NA	NA	NA
Ctaxi_contig_30032|comp34539_c1_seq1	-1.464777784	2.903498889	4.61E-06	4.41E-05	enolase	gi|159489988|ref|XP_001702971.1|enolase [Chlamydomonas reinhardtii] >gi|158270878|gb|EDO96709.1| enolase [Chlamydomonas reinhardtii]	AT2G29560.1	ENOC	 cytosolic enolase 
Ctaxi_contig_23560|comp33810_c7_seq1	-1.4644361	3.444178586	9.15E-06	8.11E-05	NA	NA	NA	NA	NA
Ctaxi_contig_10482|comp31404_c0_seq1	-1.464005703	3.981242201	8.83E-06	7.86E-05	NA	NA	NA	NA	NA
Ctaxi_contig_19612|comp33234_c0_seq3	-1.462724418	4.959134252	2.96E-05	0.000230185	ubiquitin carboxyl-terminal hydrolase 6	gi|552819459|ref|XP_005845420.1|hypothetical protein CHLNCDRAFT_25814 [Chlorella variabilis] >gi|307105067|gb|EFN53318.1| hypothetical protein CHLNCDRAFT_25814 [Chlorella variabilis]	AT1G51710.2	UBP6	 ubiquitin-specific protease 6 
Ctaxi_contig_55653|comp36483_c7_seq2	-1.462560815	2.963607404	3.18E-05	0.000245599	NA	NA	NA	NA	NA
Ctaxi_contig_70908|comp37229_c0_seq2	-1.462428889	5.521492091	4.24E-11	1.03E-09	hypothetical protein CHLNCDRAFT_58546	gi|552820386|ref|XP_005845593.1|hypothetical protein CHLNCDRAFT_58546 [Chlorella variabilis] >gi|307105241|gb|EFN53491.1| hypothetical protein CHLNCDRAFT_58546 [Chlorella variabilis]	NA	NA	NA
Ctaxi_contig_31817|comp34730_c0_seq3	-1.461496379	0.886028216	0.012594009	0.041083313	NA	NA	NA	NA	NA
Ctaxi_contig_55354|comp36463_c3_seq2	-1.461134898	4.051771032	8.10E-10	1.61E-08	rna polymerase ii second largest subunit	gi|552814830|ref|XP_005844289.1|hypothetical protein CHLNCDRAFT_59036 [Chlorella variabilis] >gi|307103930|gb|EFN52187.1| hypothetical protein CHLNCDRAFT_59036 [Chlorella variabilis]	AT4G21710.1	"NRPB2,EMB1989,RPB2"	 DNA-directed RNA polymerase family protein 
Ctaxi_contig_32656|comp34802_c0_seq2	-1.460951821	2.573756173	0.004796676	0.018490594	NA	NA	NA	NA	NA
Ctaxi_contig_64611|comp36973_c1_seq5	-1.459842961	7.805635189	6.61E-08	9.40E-07	NA	NA	NA	NA	NA
Ctaxi_contig_46387|comp35892_c5_seq33	-1.45913308	4.220022966	2.48E-08	3.80E-07	NA	NA	NA	NA	NA
Ctaxi_contig_21608|comp33549_c0_seq4	-1.457308063	1.726501351	0.012600204	0.041097734	n-acetyltransferase 11	gi|159489384|ref|XP_001702677.1|predicted protein [Chlamydomonas reinhardtii] >gi|158280699|gb|EDP06456.1| predicted protein [Chlamydomonas reinhardtii]	AT1G18335.1		 Acyl-CoA N-acyltransferases (NAT) superfamily protein 
Ctaxi_contig_60018|comp36733_c6_seq3	-1.456287016	3.687977264	1.77E-06	1.85E-05	NA	NA	NA	NA	NA
Ctaxi_contig_25663|comp34069_c1_seq2	-1.456262686	6.471060044	2.07E-13	6.86E-12	snf1-like protein kinase	gi|302832650|ref|XP_002947889.1|Snf1-like protein kinase [Volvox carteri f. nagariensis] >gi|300266691|gb|EFJ50877.1| Snf1-like protein kinase [Volvox carteri f. nagariensis]	AT4G33950.2	"OST1,SNRK2-6,SRK2E,SNRK2.6,P44"	 Protein kinase superfamily protein 
Ctaxi_contig_51884|comp36254_c7_seq1	-1.455926202	4.72206221	1.76E-11	4.51E-10	e3 ubiquitin ligase	gi|357124388|ref|XP_003563882.1|PREDICTED: uncharacterized protein LOC100832937 [Brachypodium distachyon]	AT3G19950.1		 RING/U-box superfamily protein 
Ctaxi_contig_69040|comp37152_c3_seq1	-1.455504059	7.313132428	1.18E-08	1.91E-07	alkaline phosphatase	gi|296274617|ref|YP_003657248.1|hypothetical protein [Arcobacter nitrofigilis DSM 7299] >gi|502901909|ref|WP_013136885.1| alkaline phosphatase [Arcobacter nitrofigilis] >gi|296098791|gb|ADG94741.1| protein of unknown function DUF839 [Arcobacter nitrofigilis DSM 7299]	NA	NA	NA
Ctaxi_contig_13981|comp32263_c5_seq1	-1.455024082	1.157878745	0.007692176	0.027331211	ubiquitin carboxyl-terminal hydrolase 13	gi|168032240|ref|XP_001768627.1|predicted protein [Physcomitrella patens] >gi|162680126|gb|EDQ66565.1| predicted protein [Physcomitrella patens]	AT3G11910.2	UBP13	 ubiquitin-specific protease 13 
Ctaxi_contig_46100|comp35876_c1_seq1	-1.454993067	4.52281797	1.83E-10	3.98E-09	erd4-related membrane protein	gi|302835201|ref|XP_002949162.1|hypothetical protein VOLCADRAFT_104236 [Volvox carteri f. nagariensis] >gi|300265464|gb|EFJ49655.1| hypothetical protein VOLCADRAFT_104236 [Volvox carteri f. nagariensis]	NA	NA	NA
Ctaxi_contig_20922|comp33437_c0_seq2	-1.45361495	1.911463672	0.003623924	0.01459463	NA	NA	NA	NA	NA
Ctaxi_contig_9947|comp31260_c1_seq2	-1.453297521	2.38517889	0.002090272	0.0091923	NA	NA	NA	NA	NA
Ctaxi_contig_17989|comp32996_c1_seq2	-1.452872921	3.561614014	4.58E-06	4.39E-05	NA	NA	NA	NA	NA
Ctaxi_contig_34173|comp34935_c1_seq15	-1.452675002	1.735177447	0.001103863	0.005361758	NA	NA	NA	NA	NA
Ctaxi_contig_22865|comp33725_c0_seq2	-1.451741417	2.060865549	0.000316548	0.001836054	NA	NA	NA	NA	NA
Ctaxi_contig_62885|comp36884_c2_seq6	-1.45121638	2.029421846	0.00101716	0.004986062	wd sam and u-box domain-containing protein 1	gi|470381072|ref|XP_004333752.1|Ubox domain containing protein [Acanthamoeba castellanii str. Neff] >gi|440790456|gb|ELR11739.1| Ubox domain containing protein [Acanthamoeba castellanii str. Neff]	AT3G52450.1	PUB22	 plant U-box 22 
Ctaxi_contig_70677|comp37218_c2_seq4	-1.450032719	3.281983097	3.87E-05	0.000292294	NA	NA	NA	NA	NA
Ctaxi_contig_18204|comp33035_c1_seq1	-1.449715722	1.042041825	0.003106158	0.012838009	NA	NA	NA	NA	NA
Ctaxi_contig_57029|comp36569_c4_seq7	-1.44957109	2.385867994	0.000140795	0.000909566	NA	NA	NA	NA	NA
Ctaxi_contig_30573|comp34603_c1_seq2	-1.449307399	4.429209587	1.15E-07	1.55E-06	potassium sodium hyperpolarization-activated cyclic nucleotide-gated channel 4-like	gi|302853863|ref|XP_002958444.1|hypothetical protein VOLCADRAFT_99703 [Volvox carteri f. nagariensis] >gi|300256249|gb|EFJ40520.1| hypothetical protein VOLCADRAFT_99703 [Volvox carteri f. nagariensis]	AT4G39850.1	"PXA1,PED3,CTS,ACN2,AtABCD1"	 peroxisomal ABC transporter 1 
Ctaxi_contig_23265|comp33772_c2_seq2	-1.448813988	6.077603323	7.10E-12	1.91E-10	hypothetical protein COCSUDRAFT_56639	gi|545361323|ref|XP_005645964.1|hypothetical protein COCSUDRAFT_56639 [Coccomyxa subellipsoidea C-169] >gi|384247935|gb|EIE21420.1| hypothetical protein COCSUDRAFT_56639 [Coccomyxa subellipsoidea C-169]	NA	NA	NA
Ctaxi_contig_55935|comp36502_c3_seq5	-1.448138564	3.726583117	0.000130159	0.000849492	NA	NA	NA	NA	NA
Ctaxi_contig_43376|comp35707_c2_seq1	-1.44742217	4.117667679	1.97E-09	3.65E-08	NA	NA	NA	NA	NA
Ctaxi_contig_61130|comp36793_c0_seq40	-1.446975728	2.53817066	0.004013529	0.015896325	calcineurin-like metallo-phosphoesterase superfamily protein	gi|302836029|ref|XP_002949575.1|hypothetical protein VOLCADRAFT_32158 [Volvox carteri f. nagariensis] >gi|300264934|gb|EFJ49127.1| hypothetical protein VOLCADRAFT_32158 [Volvox carteri f. nagariensis]	AT5G58200.1		 Calcineurin-like metallo-phosphoesterase superfamily protein 
Ctaxi_contig_62056|comp36842_c2_seq13	-1.446798269	3.038302099	4.80E-07	5.64E-06	NA	NA	NA	NA	NA
Ctaxi_contig_35597|comp35074_c1_seq1	-1.446770852	6.099900949	1.69E-12	4.90E-11	water dikinase	gi|552813375|ref|XP_005843936.1|hypothetical protein CHLNCDRAFT_37165 [Chlorella variabilis] >gi|307103575|gb|EFN51834.1| hypothetical protein CHLNCDRAFT_37165 [Chlorella variabilis]	NA	NA	NA
Ctaxi_contig_39728|comp35441_c1_seq7	-1.446649093	5.230399088	5.75E-07	6.64E-06	NA	NA	NA	NA	NA
Ctaxi_contig_45753|comp35850_c5_seq10	-1.445708332	1.422906005	0.009037215	0.031197841	NA	NA	NA	NA	NA
Ctaxi_contig_30591|comp34605_c1_seq6	-1.445570307	6.420531741	5.71E-14	2.04E-12	poly -binding protein 3	gi|294462548|gb|ADE76820.1|unknown [Picea sitchensis]	AT5G64390.1	HEN4	 RNA-binding KH domain-containing protein 
Ctaxi_contig_69676|comp37175_c5_seq2	-1.444910574	3.101237134	5.98E-07	6.88E-06	NA	NA	NA	NA	NA
Ctaxi_contig_28683|comp34401_c0_seq1	-1.444412628	5.650615911	1.27E-12	3.75E-11	hypothetical protein CHLNCDRAFT_54289	gi|552816706|ref|XP_005844755.1|hypothetical protein CHLNCDRAFT_54289 [Chlorella variabilis] >gi|307104399|gb|EFN52653.1| hypothetical protein CHLNCDRAFT_54289 [Chlorella variabilis]	NA	NA	NA
Ctaxi_contig_53751|comp36365_c3_seq2	-1.444288375	1.594167305	0.001684711	0.007650075	tryptophan-rich sensory protein	gi|545361147|ref|XP_005645885.1|hypothetical protein COCSUDRAFT_48071 [Coccomyxa subellipsoidea C-169] >gi|384247856|gb|EIE21341.1| hypothetical protein COCSUDRAFT_48071 [Coccomyxa subellipsoidea C-169]	NA	NA	NA
Ctaxi_contig_61502|comp36810_c7_seq1	-1.443850063	3.281287535	0.000214776	0.001316223	NA	NA	NA	NA	NA
Ctaxi_contig_64491|comp36966_c2_seq1	-1.443825951	7.408304187	1.70E-12	4.93E-11	NA	NA	NA	NA	NA
Ctaxi_contig_20371|comp33363_c0_seq2	-1.442232752	7.438783962	6.28E-11	1.49E-09	NA	NA	NA	NA	NA
Ctaxi_contig_33762|comp34900_c1_seq1	-1.441312342	7.775186015	1.06E-15	4.67E-14	NA	NA	NA	NA	NA
Ctaxi_contig_28785|comp34411_c5_seq3	-1.441161249	3.246677468	5.20E-06	4.91E-05	NA	NA	NA	NA	NA
Ctaxi_contig_62956|comp36887_c1_seq3	-1.441150628	8.939090252	5.40E-07	6.29E-06	splicing factor 3b subunit 5	gi|557107186|gb|ESQ47493.1|hypothetical protein EUTSA_v10021852mg [Eutrema salsugineum]	AT3G23325.1		 Splicing factor 3B subunit 5/RDS3 complex subunit 10 
Ctaxi_contig_57021|comp36569_c2_seq2	-1.440568193	3.109568955	3.53E-06	3.47E-05	NA	NA	NA	NA	NA
Ctaxi_contig_56037|comp36508_c2_seq1	-1.440522459	2.012886398	0.008829063	0.030616808	rnd family transporter: niemann-pick type c1 disease protein	gi|412985294|emb|CCO20319.1|RND family transporter: Niemann-Pick type C1 disease protein-like protein [Bathycoccus prasinos]	AT1G42470.1		 Patched family protein 
Ctaxi_contig_67288|comp37087_c5_seq2	-1.440109467	5.636926129	3.00E-11	7.45E-10	NA	NA	NA	NA	NA
Ctaxi_contig_44890|comp35791_c3_seq1	-1.439923945	2.525207011	0.011751037	0.038845666	dihydroxy-acid dehydratase	gi|495545897|ref|WP_008270476.1|dihydroxy-acid dehydratase [Flavobacteriales bacterium ALC-1] >gi|159877335|gb|EDP71392.1| dihydroxy-acid dehydratase [Flavobacteriales bacterium ALC-1]	AT5G51940.1	"NRPB6A,NRPD6A,NRPE6A"	 RNA polymerase Rpb6 
Ctaxi_contig_22215|comp33636_c5_seq1	-1.439170302	7.779437623	1.60E-09	3.02E-08	NA	NA	NA	NA	NA
Ctaxi_contig_44137|comp35759_c8_seq1	-1.438719389	3.464315831	7.47E-06	6.78E-05	NA	NA	NA	NA	NA
Ctaxi_contig_42847|comp35667_c2_seq2	-1.438579337	3.941829288	7.06E-10	1.41E-08	NA	NA	NA	NA	NA
Ctaxi_contig_32028|comp34747_c0_seq1	-1.438453597	6.745730833	5.61E-13	1.75E-11	NA	NA	NA	NA	NA
Ctaxi_contig_64060|comp36950_c0_seq3	-1.437665737	2.592761486	1.00E-05	8.77E-05	NA	NA	NA	NA	NA
Ctaxi_contig_60011|comp36733_c2_seq1	-1.437439158	6.055164258	4.38E-11	1.06E-09	NA	NA	NA	NA	NA
Ctaxi_contig_36220|comp35127_c0_seq19	-1.436931765	6.951482487	6.81E-11	1.60E-09	rna-binding protein	gi|159490854|ref|XP_001703388.1|predicted protein [Chlamydomonas reinhardtii] >gi|158280312|gb|EDP06070.1| predicted protein [Chlamydomonas reinhardtii]	AT4G16280.3	FCA	 RNA binding;abscisic acid binding 
Ctaxi_contig_22112|comp33619_c5_seq1	-1.436869331	3.417108622	0.005095421	0.019451606	vesicle tethering family protein	gi|308804109|ref|XP_003079367.1|vesicle tethering family protein (ISS) [Ostreococcus tauri] >gi|116057822|emb|CAL54025.1| vesicle tethering family protein (ISS) [Ostreococcus tauri]	AT1G18480.1		 Calcineurin-like metallo-phosphoesterase superfamily protein 
Ctaxi_contig_63711|comp36933_c1_seq9	-1.436625051	4.414489686	7.76E-08	1.08E-06	serine threonine-protein phosphatase 4 regulatory subunit 3-like	gi|470117926|ref|XP_004295097.1|PREDICTED: serine/threonine-protein phosphatase 4 regulatory subunit 3-like [Fragaria vesca subsp. vesca]	AT5G49370.1		 Pleckstrin homology (PH) domain superfamily protein 
Ctaxi_contig_38477|comp35321_c2_seq1	-1.436566845	1.063189703	0.014105875	0.045091859	NA	NA	NA	NA	NA
Ctaxi_contig_31356|comp34680_c0_seq3	-1.436330135	2.548447492	0.014214007	0.045376064	NA	NA	NA	NA	NA
Ctaxi_contig_66068|comp37036_c4_seq4	-1.436078968	3.622708353	1.14E-08	1.85E-07	kif4 type kinesin	gi|302852333|ref|XP_002957687.1|Kif4 type kinesin [Volvox carteri f. nagariensis] >gi|300256981|gb|EFJ41236.1| Kif4 type kinesin [Volvox carteri f. nagariensis]	NA	NA	NA
Ctaxi_contig_67258|comp37086_c1_seq5	-1.435176183	4.026846586	2.49E-08	3.83E-07	multidrug resistance-associated protein 4	"gi|545356178|ref|XP_005643834.1|P-loop containing nucleoside triphosphate hydrolase protein, partial [Coccomyxa subellipsoidea C-169] >gi|384245798|gb|EIE19290.1| P-loop containing nucleoside triphosphate hydrolase protein, partial [Coccomyxa subellipsoidea C-169]"	AT1G30420.1	"ATMRP12,MRP12,ABCC11"	 multidrug resistance-associated protein 12 
Ctaxi_contig_38424|comp35321_c0_seq2	-1.433693722	3.295235411	3.50E-06	3.44E-05	tbc1 domain family member 4	gi|302836908|ref|XP_002950014.1|hypothetical protein VOLCADRAFT_90424 [Volvox carteri f. nagariensis] >gi|300264923|gb|EFJ49117.1| hypothetical protein VOLCADRAFT_90424 [Volvox carteri f. nagariensis]	NA	NA	NA
Ctaxi_contig_51030|comp36211_c3_seq5	-1.433693601	3.78393595	1.15E-05	9.95E-05	NA	NA	NA	NA	NA
Ctaxi_contig_25539|comp34057_c1_seq2	-1.431957881	5.324785135	7.01E-14	2.47E-12	predicted protein	gi|303284553|ref|XP_003061567.1|predicted protein [Micromonas pusilla CCMP1545] >gi|226456897|gb|EEH54197.1| predicted protein [Micromonas pusilla CCMP1545]	NA	NA	NA
Ctaxi_contig_12293|comp31905_c0_seq1	-1.431393882	6.091234674	3.47E-09	6.20E-08	interferon-related developmental regulator 1-like	gi|552839073|ref|XP_005849711.1|hypothetical protein CHLNCDRAFT_142687 [Chlorella variabilis] >gi|307109371|gb|EFN57609.1| hypothetical protein CHLNCDRAFT_142687 [Chlorella variabilis]	AT1G27760.2	"SAT32,ATSAT32"	 interferon-related developmental regulator family protein / IFRD protein family 
Ctaxi_contig_35949|comp35104_c0_seq3	-1.430555172	3.672345318	1.70E-08	2.69E-07	ankyrin repeat protein	"gi|123507472|ref|XP_001329422.1|ankyrin repeat protein [Trichomonas vaginalis G3] >gi|121912377|gb|EAY17199.1| ankyrin repeat protein, putative [Trichomonas vaginalis G3]"	AT5G13300.1	"SFC,VAN3,AGD3"	 ARF GTPase-activating protein 
Ctaxi_contig_55558|comp36477_c1_seq6	-1.430459589	3.343641179	0.000194289	0.001207462	NA	NA	NA	NA	NA
Ctaxi_contig_14893|comp32458_c0_seq1	-1.430102877	4.868329811	1.93E-11	4.91E-10	NA	NA	NA	NA	NA
Ctaxi_contig_57679|comp36609_c0_seq7	-1.429385003	2.660759538	0.008725592	0.030324828	NA	NA	NA	NA	NA
Ctaxi_contig_12559|comp31970_c3_seq1	-1.428980336	4.0315033	2.29E-07	2.89E-06	NA	NA	NA	NA	NA
Ctaxi_contig_57682|comp36609_c0_seq10	-1.427593184	3.527931783	1.33E-05	0.00011312	NA	NA	NA	NA	NA
Ctaxi_contig_23170|comp33762_c1_seq4	-1.427494722	10.64191182	2.38E-12	6.81E-11	NA	NA	NA	NA	NA
Ctaxi_contig_62639|comp36869_c4_seq2	-1.427422704	2.300222783	2.54E-05	0.000200809	NA	NA	NA	NA	NA
Ctaxi_contig_63158|comp36900_c8_seq1	-1.427413404	2.218568438	0.000532628	0.002873494	NA	NA	NA	NA	NA
Ctaxi_contig_67201|comp37083_c5_seq1	-1.4268673	3.724702395	4.02E-08	5.94E-07	propyzamide-htpersensitive 1	gi|545359572|ref|XP_005645243.1|hypothetical protein COCSUDRAFT_57268 [Coccomyxa subellipsoidea C-169] >gi|384247212|gb|EIE20699.1| hypothetical protein COCSUDRAFT_57268 [Coccomyxa subellipsoidea C-169]	AT5G23720.1	PHS1	 dual specificity protein phosphatase family protein 
Ctaxi_contig_68948|comp37148_c4_seq1	-1.426743992	5.047729243	6.67E-06	6.13E-05	protein	gi|302837570|ref|XP_002950344.1|hypothetical protein VOLCADRAFT_104725 [Volvox carteri f. nagariensis] >gi|300264349|gb|EFJ48545.1| hypothetical protein VOLCADRAFT_104725 [Volvox carteri f. nagariensis]	AT3G48420.1		 Haloacid dehalogenase-like hydrolase (HAD) superfamily protein 
Ctaxi_contig_56226|comp36518_c4_seq1	-1.426717866	5.384725578	1.72E-11	4.40E-10	NA	NA	NA	NA	NA
Ctaxi_contig_48315|comp36031_c0_seq2	-1.426549747	8.515049493	1.63E-13	5.52E-12	tpr-like protein	gi|545368225|ref|XP_005648894.1|hypothetical protein COCSUDRAFT_62850 [Coccomyxa subellipsoidea C-169] >gi|384250871|gb|EIE24350.1| hypothetical protein COCSUDRAFT_62850 [Coccomyxa subellipsoidea C-169]	AT2G31400.1	GUN1	 genomes uncoupled 1 
Ctaxi_contig_20523|comp33392_c2_seq1	-1.426038202	3.955264818	4.72E-08	6.89E-07	fk506-binding protein	gi|389609091|dbj|BAM18157.1|fk506-binding protein 2 [Papilio xuthus]	AT3G25230.1	"ROF1,ATFKBP62,FKBP62"	 rotamase FKBP 1 
Ctaxi_contig_67273|comp37086_c5_seq1	-1.426037276	1.958942927	0.000378917	0.002137772	NA	NA	NA	NA	NA
Ctaxi_contig_20185|comp33334_c2_seq3	-1.424267656	0.959852439	0.010965123	0.036647266	NA	NA	NA	NA	NA
Ctaxi_contig_64149|comp36956_c3_seq3	-1.423882206	1.586864249	0.002047858	0.009034633	NA	NA	NA	NA	NA
Ctaxi_contig_64519|comp36967_c1_seq11	-1.423508208	4.345973549	3.26E-10	6.82E-09	NA	NA	NA	NA	NA
Ctaxi_contig_35948|comp35104_c0_seq2	-1.422942134	3.562197926	1.69E-08	2.68E-07	serine protease	gi|498066128|ref|WP_010380284.1|serine protease [Pseudoalteromonas rubra] >gi|540288234|gb|ERG46477.1| serine protease [Pseudoalteromonas rubra ATCC 29570]	NA	NA	NA
Ctaxi_contig_26059|comp34104_c2_seq5	-1.422651416	3.618487128	2.68E-07	3.33E-06	kinase-like protein	gi|159468734|ref|XP_001692529.1|predicted protein [Chlamydomonas reinhardtii] >gi|158278242|gb|EDP04007.1| predicted protein [Chlamydomonas reinhardtii]	NA	NA	NA
Ctaxi_contig_37173|comp35214_c0_seq3	-1.422274717	3.659270182	1.87E-06	1.95E-05	NA	NA	NA	NA	NA
Ctaxi_contig_56319|comp36527_c1_seq2	-1.422026884	2.34121023	0.000888881	0.004444157	NA	NA	NA	NA	NA
Ctaxi_contig_8375|comp30671_c0_seq1	-1.421623461	3.038108383	5.04E-05	0.000367822	NA	NA	NA	NA	NA
Ctaxi_contig_28264|comp34352_c2_seq3	-1.420307472	1.695248905	0.01066249	0.035824231	NA	NA	NA	NA	NA
Ctaxi_contig_24335|comp33917_c1_seq2	-1.419961182	5.578239735	9.20E-08	1.27E-06	NA	NA	NA	NA	NA
Ctaxi_contig_26055|comp34104_c2_seq1	-1.419651815	4.250972247	3.50E-08	5.24E-07	NA	NA	NA	NA	NA
Ctaxi_contig_70219|comp37197_c6_seq1	-1.419404594	3.550240895	1.07E-06	1.17E-05	NA	NA	NA	NA	NA
Ctaxi_contig_24265|comp33906_c0_seq1	-1.419366367	2.075572416	0.000339535	0.001948185	transmembrane protease serine 3	gi|348521522|ref|XP_003448275.1|PREDICTED: transmembrane protease serine 11D-like [Oreochromis niloticus]	NA	NA	NA
Ctaxi_contig_60835|comp36777_c4_seq3	-1.41818779	3.595603246	0.003810076	0.015205333	aldo keto reductase	gi|545376160|ref|XP_005652185.1|aldo/keto reductase [Coccomyxa subellipsoidea C-169] >gi|384254167|gb|EIE27641.1| aldo/keto reductase [Coccomyxa subellipsoidea C-169]	AT1G60730.1		 NAD(P)-linked oxidoreductase superfamily protein 
Ctaxi_contig_32156|comp34760_c0_seq3	-1.417278561	4.88958516	4.88E-08	7.11E-07	hypothetical protein COCSUDRAFT_39870	gi|545374321|ref|XP_005651459.1|hypothetical protein COCSUDRAFT_39870 [Coccomyxa subellipsoidea C-169] >gi|384253440|gb|EIE26915.1| hypothetical protein COCSUDRAFT_39870 [Coccomyxa subellipsoidea C-169]	NA	NA	NA
Ctaxi_contig_38549|comp35328_c3_seq2	-1.416843624	1.900081524	0.003710186	0.014871348	ankyrin repeat protein	"gi|154413193|ref|XP_001579627.1|ankyrin repeat protein [Trichomonas vaginalis G3] >gi|121913836|gb|EAY18641.1| ankyrin repeat protein, putative [Trichomonas vaginalis G3]"	AT5G12320.1		 ankyrin repeat family protein 
Ctaxi_contig_58573|comp36662_c1_seq2	-1.416231786	2.854261803	2.99E-05	0.000232778	NA	NA	NA	NA	NA
Ctaxi_contig_9555|comp31130_c0_seq1	-1.415774547	1.459459338	0.007056359	0.025433063	NA	NA	NA	NA	NA
Ctaxi_contig_34115|comp34930_c0_seq2	-1.414736953	2.534867553	0.008846831	0.030659116	3-ketoacyl- thiolase peroxisomal-like	gi|302829022|ref|XP_002946078.1|hypothetical protein VOLCADRAFT_102696 [Volvox carteri f. nagariensis] >gi|300268893|gb|EFJ53073.1| hypothetical protein VOLCADRAFT_102696 [Volvox carteri f. nagariensis]	AT5G48880.1	"PKT1,KAT5"	 peroxisomal 3-keto-acyl-CoA thiolase 2 
Ctaxi_contig_36840|comp35193_c2_seq1	-1.414318236	2.653831054	0.000199297	0.001232332	dead-box atp-dependent rna helicase 35-like	gi|545373927|ref|XP_005651280.1|P-loop containing nucleoside triphosphate hydrolase protein [Coccomyxa subellipsoidea C-169] >gi|384253261|gb|EIE26736.1| P-loop containing nucleoside triphosphate hydrolase protein [Coccomyxa subellipsoidea C-169]	AT5G51280.1		" DEAD-box protein abstrakt, putative "
Ctaxi_contig_32166|comp34762_c1_seq4	-1.413868812	2.225446777	0.012396944	0.040566905	calcineurin-like metallo-phosphoesterase superfamily protein	gi|565444584|ref|XP_006284164.1|hypothetical protein CARUB_v10005301mg [Capsella rubella] >gi|482552869|gb|EOA17062.1| hypothetical protein CARUB_v10005301mg [Capsella rubella]	AT4G24730.3		 Calcineurin-like metallo-phosphoesterase superfamily protein 
Ctaxi_contig_17127|comp32854_c2_seq1	-1.413834216	1.19005358	0.003306795	0.013516858	NA	NA	NA	NA	NA
Ctaxi_contig_23794|comp33836_c2_seq5	-1.413288165	2.415409966	3.43E-05	0.000263119	NA	NA	NA	NA	NA
Ctaxi_contig_11296|comp31643_c1_seq1	-1.412292567	3.065114735	3.98E-06	3.87E-05	NA	NA	NA	NA	NA
Ctaxi_contig_35522|comp35065_c1_seq1	-1.412055391	4.389466015	1.98E-07	2.54E-06	formate nitrite transporter	gi|298713787|emb|CBJ27159.1|nitrite transporter NAR1 [Ectocarpus siliculosus]	NA	NA	NA
Ctaxi_contig_15617|comp32585_c1_seq1	-1.411504297	2.430380601	0.000446027	0.002466696	NA	NA	NA	NA	NA
Ctaxi_contig_30386|comp34579_c1_seq1	-1.41001359	3.058899057	0.001375385	0.006472261	NA	NA	AT2G29260.1		 NAD(P)-binding Rossmann-fold superfamily protein 
Ctaxi_contig_11716|comp31758_c1_seq3	-1.408485927	4.336043842	1.89E-10	4.09E-09	wd40 repeat-like protein	gi|545365621|ref|XP_005647772.1|WD40 repeat-like protein [Coccomyxa subellipsoidea C-169] >gi|384249747|gb|EIE23228.1| WD40 repeat-like protein [Coccomyxa subellipsoidea C-169]	NA	NA	NA
Ctaxi_contig_29206|comp34457_c2_seq2	-1.407024603	4.591456472	1.31E-11	3.42E-10	NA	NA	NA	NA	NA
Ctaxi_contig_45976|comp35867_c0_seq2	-1.406870086	3.981052629	5.65E-11	1.35E-09	NA	NA	NA	NA	NA
Ctaxi_contig_55166|comp36449_c3_seq2	-1.405470282	2.089839191	0.000184846	0.001155619	pip5k-domain-containing protein	gi|545353781|ref|XP_005642726.1|PIP5K-domain-containing protein [Coccomyxa subellipsoidea C-169] >gi|384244683|gb|EIE18182.1| PIP5K-domain-containing protein [Coccomyxa subellipsoidea C-169]	AT3G07960.1		 Phosphatidylinositol-4-phosphate 5-kinase family protein 
Ctaxi_contig_61674|comp36821_c0_seq1	-1.405296452	7.013779358	1.04E-12	3.13E-11	NA	NA	NA	NA	NA
Ctaxi_contig_11914|comp31811_c0_seq1	-1.405073091	3.365632451	0.003524869	0.014261757	NA	NA	NA	NA	NA
Ctaxi_contig_24413|comp33929_c0_seq3	-1.40438597	1.633162176	0.001180581	0.005670219	4 -phosphopantetheinyl transferase	gi|255076243|ref|XP_002501796.1|predicted protein [Micromonas sp. RCC299] >gi|226517060|gb|ACO63054.1| predicted protein [Micromonas sp. RCC299]	NA	NA	NA
Ctaxi_contig_24526|comp33945_c0_seq15	-1.403764473	3.895091179	3.84E-06	3.74E-05	chaperonin complex component	gi|168038495|ref|XP_001771736.1|predicted protein [Physcomitrella patens] >gi|162677043|gb|EDQ63519.1| predicted protein [Physcomitrella patens]	AT5G26360.1		 TCP-1/cpn60 chaperonin family protein 
Ctaxi_contig_24132|comp33887_c5_seq3	-1.403355901	6.227807136	4.40E-09	7.72E-08	NA	NA	NA	NA	NA
Ctaxi_contig_34607|comp34975_c2_seq2	-1.403293526	9.39473689	5.78E-17	2.93E-15	deoxycytidylate deaminase	gi|502176161|ref|XP_004515811.1|PREDICTED: deoxycytidylate deaminase-like [Cicer arietinum]	AT3G48540.1		 Cytidine/deoxycytidylate deaminase family protein 
Ctaxi_contig_52801|comp36316_c0_seq2	-1.402883752	3.073388761	0.000248934	0.001495325	NA	NA	AT2G36130.1		 Cyclophilin-like peptidyl-prolyl cis-trans isomerase family protein 
Ctaxi_contig_12957|comp32053_c0_seq3	-1.40273402	7.040641367	3.43E-14	1.25E-12	NA	NA	NA	NA	NA
Ctaxi_contig_24260|comp33905_c0_seq6	-1.402324135	1.778210266	0.004021347	0.015913939	NA	NA	NA	NA	NA
Ctaxi_contig_19109|comp33159_c0_seq1	-1.401989202	6.941082348	1.04E-09	2.03E-08	dead box atp-dependent rna helicase	gi|527188911|gb|EPS60784.1|hypothetical protein M569_14017 [Genlisea aurea]	AT3G19760.1	EIF4A-III	 eukaryotic initiation factor 4A-III 
Ctaxi_contig_37719|comp35262_c3_seq3	-1.401651611	5.885919431	1.50E-13	5.12E-12	NA	NA	NA	NA	NA
Ctaxi_contig_68775|comp37139_c2_seq1	-1.400083184	3.488250255	5.32E-06	5.01E-05	ccr4-not complex subunit mot2	"gi|552842419|ref|XP_005850560.1|hypothetical protein CHLNCDRAFT_20051, partial [Chlorella variabilis] >gi|307110222|gb|EFN58458.1| hypothetical protein CHLNCDRAFT_20051, partial [Chlorella variabilis]"	AT3G45630.1		 RNA binding (RRM/RBD/RNP motifs) family protein 
Ctaxi_contig_14087|comp32286_c1_seq2	-1.399773523	2.763906469	9.10E-06	8.07E-05	NA	NA	NA	NA	NA
Ctaxi_contig_29062|comp34443_c2_seq1	-1.399405229	4.138920561	4.33E-10	8.90E-09	NA	NA	NA	NA	NA
Ctaxi_contig_52243|comp36278_c3_seq3	-1.399090606	2.57361148	0.000120007	0.000789154	NA	NA	NA	NA	NA
Ctaxi_contig_15341|comp32540_c6_seq1	-1.398759645	1.523637868	0.007986202	0.028200111	NA	NA	NA	NA	NA
Ctaxi_contig_14894|comp32458_c2_seq1	-1.398489349	3.752239919	5.15E-07	6.02E-06	NA	NA	NA	NA	NA
Ctaxi_contig_67847|comp37102_c2_seq5	-1.398313259	3.929081151	1.76E-06	1.84E-05	hypothetical protein COCSUDRAFT_48993	gi|545355635|ref|XP_005643596.1|hypothetical protein COCSUDRAFT_48993 [Coccomyxa subellipsoidea C-169] >gi|384245559|gb|EIE19052.1| hypothetical protein COCSUDRAFT_48993 [Coccomyxa subellipsoidea C-169]	NA	NA	NA
Ctaxi_contig_62044|comp36842_c2_seq1	-1.398234655	6.491601842	5.61E-11	1.34E-09	NA	NA	NA	NA	NA
Ctaxi_contig_12722|comp32005_c0_seq4	-1.39758252	1.932019026	0.000324797	0.001874363	NA	NA	NA	NA	NA
Ctaxi_contig_67805|comp37100_c4_seq21	-1.396421592	1.216652961	0.005732523	0.021420954	NA	NA	NA	NA	NA
Ctaxi_contig_63300|comp36911_c0_seq1	-1.396276473	3.023871188	0.000122004	0.000800856	hypothetical protein CHLREDRAFT_194627	gi|159488218|ref|XP_001702114.1|hypothetical protein CHLREDRAFT_194627 [Chlamydomonas reinhardtii] >gi|158271383|gb|EDO97203.1| predicted protein [Chlamydomonas reinhardtii]	NA	NA	NA
Ctaxi_contig_49253|comp36093_c3_seq6	-1.395832156	1.843959393	0.00365307	0.0146941	NA	NA	NA	NA	NA
Ctaxi_contig_69020|comp37151_c2_seq24	-1.394778636	6.521969292	1.54E-08	2.45E-07	cl- channel voltage-gated family protein	gi|545364127|ref|XP_005647128.1|Clc chloride channel [Coccomyxa subellipsoidea C-169] >gi|384249102|gb|EIE22584.1| Clc chloride channel [Coccomyxa subellipsoidea C-169]	AT1G48280.1		 hydroxyproline-rich glycoprotein family protein 
Ctaxi_contig_36425|comp35148_c0_seq3	-1.393984754	3.179801966	3.00E-05	0.000233029	NA	NA	NA	NA	NA
Ctaxi_contig_36281|comp35133_c7_seq3	-1.39322641	3.243493718	6.16E-06	5.72E-05	NA	NA	NA	NA	NA
Ctaxi_contig_41871|comp35599_c1_seq14	-1.392728594	1.160656687	0.014219968	0.045386324	achain crystal structure of engineered northeast structural genomics consortium target	"gi|28373837|pdb|1N0R|AChain A, 4ank: A Designed Ankyrin Repeat Protein With Four Identical Consensus Repeats"	AT5G40160.1	"EMB139,EMB506"	 Ankyrin repeat family protein 
Ctaxi_contig_27485|comp34257_c2_seq1	-1.39263882	3.030632311	2.17E-06	2.22E-05	NA	NA	NA	NA	NA
Ctaxi_contig_26382|comp34138_c0_seq16	-1.392483299	1.789963668	0.00151594	0.007014806	NA	NA	NA	NA	NA
Ctaxi_contig_41413|comp35572_c1_seq2	-1.39170552	2.616436357	0.004389614	0.017153549	protein	gi|159470047|ref|XP_001693171.1|predicted protein [Chlamydomonas reinhardtii] >gi|158277429|gb|EDP03197.1| predicted protein [Chlamydomonas reinhardtii]	NA	NA	NA
Ctaxi_contig_44366|comp35765_c3_seq3	-1.391469995	3.343919292	0.007690444	0.027330935	NA	NA	NA	NA	NA
Ctaxi_contig_31031|comp34646_c1_seq3	-1.39104528	6.069265591	1.12E-07	1.52E-06	NA	NA	NA	NA	NA
Ctaxi_contig_67290|comp37087_c5_seq4	-1.390689336	5.744381604	7.23E-11	1.69E-09	NA	NA	NA	NA	NA
Ctaxi_contig_68944|comp37148_c2_seq3	-1.390538076	3.809759067	5.07E-06	4.80E-05	NA	NA	NA	NA	NA
Ctaxi_contig_6250|comp28923_c0_seq1	-1.390363126	4.037143652	8.36E-08	1.16E-06	NA	NA	NA	NA	NA
Ctaxi_contig_60016|comp36733_c6_seq1	-1.390306281	4.015677196	6.74E-07	7.71E-06	hypothetical protein VOLCADRAFT_99981	gi|302854365|ref|XP_002958691.1|hypothetical protein VOLCADRAFT_99981 [Volvox carteri f. nagariensis] >gi|300255972|gb|EFJ40251.1| hypothetical protein VOLCADRAFT_99981 [Volvox carteri f. nagariensis]	NA	NA	NA
Ctaxi_contig_36844|comp35194_c0_seq2	-1.390061981	1.953856224	0.000597279	0.003177157	NA	NA	NA	NA	NA
Ctaxi_contig_61812|comp36828_c1_seq11	-1.389910979	1.415094551	0.002015602	0.008923307	NA	NA	NA	NA	NA
Ctaxi_contig_68851|comp37143_c2_seq1	-1.389770688	5.448771592	1.09E-10	2.47E-09	recq-mediated genome instability protein 1-like	gi|557539077|gb|ESR50121.1|hypothetical protein CICLE_v10031056mg [Citrus clementina]	AT5G63540.1	"ATRMI1,BLAP75,RMI1"	 Domain of unknown function (DUF1767) 
Ctaxi_contig_68942|comp37148_c2_seq1	-1.388646102	5.006317168	3.48E-07	4.23E-06	cysteinyl-trna synthetase	gi|302848858|ref|XP_002955960.1|hypothetical protein VOLCADRAFT_66444 [Volvox carteri f. nagariensis] >gi|300258686|gb|EFJ42920.1| hypothetical protein VOLCADRAFT_66444 [Volvox carteri f. nagariensis]	AT2G31170.1	SYCOARATH	" Cysteinyl-tRNA synthetase, class Ia family protein "
Ctaxi_contig_12121|comp31862_c2_seq2	-1.388419613	4.195982234	1.38E-05	0.000117089	NA	NA	NA	NA	NA
Ctaxi_contig_54896|comp36436_c8_seq1	-1.388305072	9.631436259	6.76E-11	1.59E-09	tpr-like protein	gi|302829725|ref|XP_002946429.1|hypothetical protein VOLCADRAFT_103021 [Volvox carteri f. nagariensis] >gi|300268175|gb|EFJ52356.1| hypothetical protein VOLCADRAFT_103021 [Volvox carteri f. nagariensis]	AT1G09900.1		 Pentatricopeptide repeat (PPR-like) superfamily protein 
Ctaxi_contig_13987|comp32263_c11_seq4	-1.388239359	1.095840791	0.009807466	0.033423876	ubiquitin carboxyl-terminal hydrolase 12-like	gi|561018567|gb|ESW17371.1|hypothetical protein PHAVU_007G234000g [Phaseolus vulgaris]	AT5G06600.3	UBP12	 ubiquitin-specific protease 12 
Ctaxi_contig_63842|comp36941_c2_seq2	-1.388038368	4.419363234	1.93E-05	0.000157072	dead-box atp-dependent rna helicase 16-like	gi|302772787|ref|XP_002969811.1|hypothetical protein SELMODRAFT_440996 [Selaginella moellendorffii] >gi|300162322|gb|EFJ28935.1| hypothetical protein SELMODRAFT_440996 [Selaginella moellendorffii]	AT4G34910.1		 P-loop containing nucleoside triphosphate hydrolases superfamily protein 
Ctaxi_contig_28258|comp34352_c0_seq1	-1.387891377	2.197558307	0.00054413	0.002929331	hypothetical protein VOLCADRAFT_116796	gi|302833291|ref|XP_002948209.1|hypothetical protein VOLCADRAFT_116796 [Volvox carteri f. nagariensis] >gi|300266429|gb|EFJ50616.1| hypothetical protein VOLCADRAFT_116796 [Volvox carteri f. nagariensis]	NA	NA	NA
Ctaxi_contig_33734|comp34896_c1_seq1	-1.387862174	4.895571223	1.49E-11	3.84E-10	gamma-interferon-inducible lysosomal thiol reductase	gi|545375661|ref|XP_005651988.1|GILT-domain-containing protein [Coccomyxa subellipsoidea C-169] >gi|384253970|gb|EIE27444.1| GILT-domain-containing protein [Coccomyxa subellipsoidea C-169]	AT1G07080.1		 Thioredoxin superfamily protein 
Ctaxi_contig_35892|comp35098_c2_seq4	-1.386764429	4.512535043	3.19E-06	3.16E-05	NA	NA	NA	NA	NA
Ctaxi_contig_49015|comp36076_c1_seq1	-1.386493936	7.521349956	1.57E-07	2.06E-06	NA	NA	NA	NA	NA
Ctaxi_contig_39852|comp35448_c3_seq6	-1.386346812	8.89291117	1.99E-14	7.43E-13	NA	NA	NA	NA	NA
Ctaxi_contig_10780|comp31500_c0_seq1	-1.386171087	3.457348452	0.000126283	0.000827135	NA	NA	NA	NA	NA
Ctaxi_contig_15538|comp32573_c6_seq1	-1.385938243	1.28125898	0.008373071	0.029338023	NA	NA	NA	NA	NA
Ctaxi_contig_46709|comp35918_c0_seq1	-1.38468699	1.020885775	0.015808142	0.049503813	NA	NA	NA	NA	NA
Ctaxi_contig_63994|comp36946_c5_seq6	-1.3841792	1.617009995	0.005493033	0.020675678	NA	NA	NA	NA	NA
Ctaxi_contig_52820|comp36316_c0_seq21	-1.383378293	2.369774471	0.004747792	0.018334233	NA	NA	NA	NA	NA
Ctaxi_contig_67794|comp37100_c4_seq10	-1.382396793	2.802585007	8.79E-06	7.83E-05	NA	NA	NA	NA	NA
Ctaxi_contig_29709|comp34514_c0_seq1	-1.381850076	7.601004281	0.001011958	0.004962033	NA	NA	NA	NA	NA
Ctaxi_contig_52379|comp36287_c1_seq2	-1.379878732	3.084420512	0.012515458	0.040865691	transducin family protein wd-40 repeat family protein	"gi|159489721|ref|XP_001702845.1|R-SNARE protein, tomsyn-like family [Chlamydomonas reinhardtii] >gi|158271062|gb|EDO96890.1| R-SNARE protein, tomsyn-like family [Chlamydomonas reinhardtii]"	AT5G05570.1		 transducin family protein / WD-40 repeat family protein 
Ctaxi_contig_38623|comp35336_c2_seq4	-1.379518802	6.358958363	5.07E-07	5.94E-06	NA	NA	NA	NA	NA
Ctaxi_contig_60154|comp36742_c0_seq8	-1.379120722	2.556934359	0.001302463	0.006173061	chymotrypsin-like protease ctrl-1	gi|527268857|ref|XP_005152474.1|PREDICTED: chymotrypsin-like protease CTRL-1 [Melopsittacus undulatus]	NA	NA	NA
Ctaxi_contig_46103|comp35876_c3_seq2	-1.378364458	3.806245126	6.72E-06	6.17E-05	erd4-related membrane protein	gi|545366553|ref|XP_005648164.1|hypothetical protein COCSUDRAFT_63147 [Coccomyxa subellipsoidea C-169] >gi|384250140|gb|EIE23620.1| hypothetical protein COCSUDRAFT_63147 [Coccomyxa subellipsoidea C-169]	AT1G30360.1	ERD4	 Early-responsive to dehydration stress protein (ERD4) 
Ctaxi_contig_22335|comp33652_c3_seq1	-1.378186063	4.871327186	9.83E-11	2.24E-09	NA	NA	NA	NA	NA
Ctaxi_contig_34542|comp34969_c1_seq1	-1.377784196	1.719738522	0.008525303	0.02979483	NA	NA	NA	NA	NA
Ctaxi_contig_22730|comp33705_c3_seq1	-1.377652725	3.679521371	0.000948379	0.004696275	NA	NA	NA	NA	NA
Ctaxi_contig_19482|comp33213_c2_seq1	-1.377469248	2.755936836	1.17E-05	0.000100849	NA	NA	NA	NA	NA
Ctaxi_contig_58825|comp36671_c0_seq2	-1.377374462	4.749999317	1.43E-11	3.71E-10	drug metabolite transporter superfamily	gi|159487363|ref|XP_001701692.1|predicted protein [Chlamydomonas reinhardtii] >gi|158280911|gb|EDP06667.1| predicted protein [Chlamydomonas reinhardtii]	NA	NA	NA
Ctaxi_contig_49368|comp36103_c0_seq4	-1.376875564	3.897572466	2.67E-07	3.32E-06	NA	NA	NA	NA	NA
Ctaxi_contig_38888|comp35360_c4_seq1	-1.376021814	2.421081678	0.000160317	0.001021147	NA	NA	NA	NA	NA
Ctaxi_contig_55730|comp36487_c2_seq2	-1.37585597	2.611137681	0.00427876	0.016765962	haloacid dehalogenase superfamily protein	gi|302839154|ref|XP_002951134.1|hypothetical protein VOLCADRAFT_104984 [Volvox carteri f. nagariensis] >gi|300263463|gb|EFJ47663.1| hypothetical protein VOLCADRAFT_104984 [Volvox carteri f. nagariensis]	AT3G58830.1		 haloacid dehalogenase (HAD) superfamily protein 
Ctaxi_contig_66508|comp37050_c4_seq3	-1.375693427	4.372069704	3.16E-05	0.000244303	NA	NA	NA	NA	NA
Ctaxi_contig_56821|comp36558_c1_seq1	-1.375652361	4.325966203	8.23E-11	1.90E-09	NA	NA	NA	NA	NA
Ctaxi_contig_45270|comp35813_c4_seq8	-1.374955111	5.002508213	1.19E-09	2.31E-08	NA	NA	NA	NA	NA
Ctaxi_contig_57183|comp36578_c0_seq5	-1.374829434	2.368469298	0.002391636	0.010288922	serine threonine protein kinase	gi|116788790|gb|ABK25003.1|unknown [Picea sitchensis]	AT5G66880.1	"SNRK2-3,SNRK2.3,SRK2I"	 sucrose nonfermenting 1(SNF1)-related protein kinase 2.3 
Ctaxi_contig_57868|comp36615_c4_seq14	-1.374293996	6.471781941	1.01E-06	1.11E-05	NA	NA	NA	NA	NA
Ctaxi_contig_31683|comp34712_c2_seq1	-1.373841499	4.109582668	1.63E-09	3.07E-08	NA	NA	NA	NA	NA
Ctaxi_contig_32159|comp34760_c0_seq6	-1.373461263	3.440675202	0.000305821	0.001783539	NA	NA	NA	NA	NA
Ctaxi_contig_44380|comp35766_c1_seq3	-1.372070522	4.046101757	4.69E-07	5.53E-06	abc transporter a family member 7	gi|297815962|ref|XP_002875864.1|hypothetical protein ARALYDRAFT_485139 [Arabidopsis lyrata subsp. lyrata] >gi|297321702|gb|EFH52123.1| hypothetical protein ARALYDRAFT_485139 [Arabidopsis lyrata subsp. lyrata]	AT3G47790.1	"ATATH7,ATH7"	 ABC2 homolog 7 
Ctaxi_contig_35009|comp35015_c3_seq1	-1.371749257	4.324756936	2.14E-10	4.60E-09	NA	NA	NA	NA	NA
Ctaxi_contig_30156|comp34555_c1_seq2	-1.371739486	1.152761677	0.006305101	0.023145429	NA	NA	NA	NA	NA
Ctaxi_contig_51195|comp36224_c0_seq1	-1.371412658	3.952627914	4.04E-07	4.83E-06	NA	NA	NA	NA	NA
Ctaxi_contig_51122|comp36219_c0_seq3	-1.370911747	2.186199023	0.010070323	0.034154137	ubiquitin carboxyl-terminal hydrolase 12	gi|565346532|ref|XP_006340305.1|PREDICTED: ubiquitin carboxyl-terminal hydrolase 13-like isoform X1 [Solanum tuberosum]	AT5G06600.3	UBP12	 ubiquitin-specific protease 12 
Ctaxi_contig_29607|comp34502_c1_seq1	-1.370892806	1.356529654	0.012728932	0.041464687	NA	NA	NA	NA	NA
Ctaxi_contig_36306|comp35135_c6_seq8	-1.370838482	3.732288721	8.53E-06	7.62E-05	soluble inorganic pyrophosphatase	gi|545355746|ref|XP_005643649.1|soluble inorganic pyrophosphatase 2 [Coccomyxa subellipsoidea C-169] >gi|384245612|gb|EIE19105.1| soluble inorganic pyrophosphatase 2 [Coccomyxa subellipsoidea C-169]	AT2G46860.1	"AtPPa3,PPa3"	 pyrophosphorylase 3 
Ctaxi_contig_22936|comp33733_c2_seq1	-1.370722704	4.365990301	1.96E-08	3.06E-07	protein brittle- chloroplastic amyloplastic-like	gi|159464695|ref|XP_001690577.1|mitochondrial substrate carrier protein [Chlamydomonas reinhardtii] >gi|158280077|gb|EDP05836.1| mitochondrial substrate carrier protein [Chlamydomonas reinhardtii]	AT4G32400.1	"EMB104,SHS1,EMB42,ATBT1"	 Mitochondrial substrate carrier family protein 
Ctaxi_contig_19801|comp33269_c1_seq2	-1.370688641	4.943115032	1.97E-09	3.65E-08	NA	NA	NA	NA	NA
Ctaxi_contig_52715|comp36310_c1_seq1	-1.370303958	7.094264085	2.28E-05	0.000182416	protein	gi|552842596|ref|XP_005850610.1|hypothetical protein CHLNCDRAFT_50283 [Chlorella variabilis] >gi|307110272|gb|EFN58508.1| hypothetical protein CHLNCDRAFT_50283 [Chlorella variabilis]	AT3G22420.2	"WNK2,ZIK3"	 with no lysine (K) kinase 2 
Ctaxi_contig_33765|comp34900_c1_seq4	-1.370170317	4.643171376	2.66E-07	3.31E-06	NA	NA	NA	NA	NA
Ctaxi_contig_71625|comp37256_c2_seq6	-1.369986293	1.267298889	0.008772936	0.030447735	NA	NA	NA	NA	NA
Ctaxi_contig_66427|comp37047_c11_seq1	-1.369831617	5.130629634	8.82E-10	1.74E-08	NA	NA	NA	NA	NA
Ctaxi_contig_43416|comp35712_c1_seq11	-1.369236697	2.213840399	0.000419653	0.002337661	NA	NA	NA	NA	NA
Ctaxi_contig_53497|comp36346_c0_seq1	-1.369168297	3.25606785	0.002247248	0.009774656	NA	NA	NA	NA	NA
Ctaxi_contig_11185|comp31618_c1_seq2	-1.368863177	1.983167211	0.009100887	0.031378308	NA	NA	NA	NA	NA
Ctaxi_contig_36282|comp35133_c7_seq4	-1.368717355	4.588137775	8.56E-09	1.43E-07	NA	NA	NA	NA	NA
Ctaxi_contig_55359|comp36463_c3_seq7	-1.368334338	2.509372133	0.000131689	0.000858454	dna-directed rna polymerase	gi|308798899|ref|XP_003074229.1|DNA-directed RNA polymerase (ISS) [Ostreococcus tauri] >gi|116000401|emb|CAL50081.1| DNA-directed RNA polymerase (ISS) [Ostreococcus tauri]	AT4G21710.1	"NRPB2,EMB1989,RPB2"	 DNA-directed RNA polymerase family protein 
Ctaxi_contig_70954|comp37231_c6_seq1	-1.368249291	2.656421756	2.08E-05	0.000167614	NA	NA	NA	NA	NA
Ctaxi_contig_52597|comp36302_c3_seq4	-1.368119364	5.394702858	0.000290406	0.001707448	NA	NA	NA	NA	NA
Ctaxi_contig_15189|comp32514_c0_seq7	-1.367902012	6.241154241	2.73E-05	0.000214047	NA	NA	NA	NA	NA
Ctaxi_contig_40471|comp35507_c0_seq1	-1.367887211	3.04878052	1.02E-05	8.89E-05	s-adenosyl-l-methionine-dependent methyltransferases superfamily protein	gi|545356022|ref|XP_005643769.1|hypothetical protein COCSUDRAFT_38412 [Coccomyxa subellipsoidea C-169] >gi|384245732|gb|EIE19225.1| hypothetical protein COCSUDRAFT_38412 [Coccomyxa subellipsoidea C-169]	AT1G08125.1		 S-adenosyl-L-methionine-dependent methyltransferases superfamily protein 
Ctaxi_contig_21776|comp33573_c1_seq1	-1.367720046	4.562238073	6.59E-05	0.000466419	NA	NA	NA	NA	NA
Ctaxi_contig_21128|comp33464_c1_seq3	-1.367379677	2.774877525	0.004550964	0.017675371	NA	NA	NA	NA	NA
Ctaxi_contig_39851|comp35448_c3_seq5	-1.365621126	8.284817086	5.93E-11	1.41E-09	pur alpha-1	gi|545367789|ref|XP_005648699.1|hypothetical protein COCSUDRAFT_62670 [Coccomyxa subellipsoidea C-169] >gi|384250676|gb|EIE24155.1| hypothetical protein COCSUDRAFT_62670 [Coccomyxa subellipsoidea C-169]	AT2G32080.2	PURALPHA-1	 purin-rich alpha 1 
Ctaxi_contig_20983|comp33446_c0_seq2	-1.364379821	1.689147279	0.002546145	0.010851902	chromatin assembly factor-1	gi|545370119|ref|XP_005649729.1|hypothetical protein COCSUDRAFT_61427 [Coccomyxa subellipsoidea C-169] >gi|384251708|gb|EIE25185.1| hypothetical protein COCSUDRAFT_61427 [Coccomyxa subellipsoidea C-169]	NA	NA	NA
Ctaxi_contig_53879|comp36373_c0_seq5	-1.364235206	3.111028091	7.97E-07	8.95E-06	asparagine synthetase domain-containing protein 1-like	gi|168037255|ref|XP_001771120.1|predicted protein [Physcomitrella patens] >gi|162677653|gb|EDQ64121.1| predicted protein [Physcomitrella patens]	AT2G03667.1		 Asparagine synthase family protein 
Ctaxi_contig_48320|comp36031_c0_seq7	-1.363908468	6.545581766	9.39E-09	1.56E-07	mitochondrial protein	gi|545368225|ref|XP_005648894.1|hypothetical protein COCSUDRAFT_62850 [Coccomyxa subellipsoidea C-169] >gi|384250871|gb|EIE24350.1| hypothetical protein COCSUDRAFT_62850 [Coccomyxa subellipsoidea C-169]	AT4G34830.1	MRL1	 Pentatricopeptide repeat (PPR) superfamily protein 
Ctaxi_contig_31465|comp34694_c0_seq3	-1.363865872	2.258602814	0.002333686	0.010088217	NA	NA	NA	NA	NA
Ctaxi_contig_66506|comp37050_c4_seq1	-1.363268661	7.481525709	1.10E-07	1.49E-06	coiled-coil domain-containing protein 113	gi|159491586|ref|XP_001703742.1|flagellar associated protein [Chlamydomonas reinhardtii] >gi|158270484|gb|EDO96328.1| flagellar associated protein [Chlamydomonas reinhardtii]	NA	NA	NA
Ctaxi_contig_21522|comp33532_c5_seq1	-1.362492986	6.922147009	1.73E-10	3.79E-09	NA	NA	NA	NA	NA
Ctaxi_contig_29715|comp34514_c1_seq2	-1.362234421	9.552870985	2.12E-07	2.69E-06	NA	NA	NA	NA	NA
Ctaxi_contig_35889|comp35098_c2_seq1	-1.36135657	6.362912968	7.90E-09	1.34E-07	NA	NA	NA	NA	NA
Ctaxi_contig_34823|comp34993_c1_seq9	-1.361330231	4.732159676	5.85E-06	5.46E-05	NA	NA	NA	NA	NA
Ctaxi_contig_46975|comp35939_c1_seq1	-1.361055976	1.623476738	0.001633524	0.007463755	NA	NA	NA	NA	NA
Ctaxi_contig_40532|comp35511_c5_seq1	-1.358182804	2.731177014	5.41E-06	5.09E-05	NA	NA	NA	NA	NA
Ctaxi_contig_44381|comp35766_c1_seq4	-1.35814374	3.584291561	2.61E-06	2.63E-05	NA	NA	NA	NA	NA
Ctaxi_contig_37332|comp35227_c2_seq1	-1.357491496	3.05363458	1.49E-05	0.000125406	hypothetical protein COCSUDRAFT_66031	gi|545366633|ref|XP_005648203.1|hypothetical protein COCSUDRAFT_66031 [Coccomyxa subellipsoidea C-169] >gi|384250179|gb|EIE23659.1| hypothetical protein COCSUDRAFT_66031 [Coccomyxa subellipsoidea C-169]	AT1G06750.1		 P-loop containing nucleoside triphosphate hydrolases superfamily protein 
Ctaxi_contig_25026|comp34007_c0_seq2	-1.356502295	8.587180326	7.73E-13	2.36E-11	NA	NA	NA	NA	NA
Ctaxi_contig_18837|comp33117_c3_seq1	-1.356219375	3.070388517	2.10E-06	2.16E-05	e2f dimerization partner 1	gi|308808484|ref|XP_003081552.1|E2F dimerization partner 1 (IC) [Ostreococcus tauri] >gi|116060017|emb|CAL56076.1| E2F dimerization partner 1 (IC) [Ostreococcus tauri]	AT5G03415.1	"DPB,ATDPB"	 Transcription factor DP 
Ctaxi_contig_36246|comp35130_c3_seq1	-1.355374341	5.739170315	6.40E-10	1.28E-08	NA	NA	NA	NA	NA
Ctaxi_contig_55942|comp36502_c5_seq7	-1.354623012	3.627624714	6.58E-07	7.53E-06	NA	NA	NA	NA	NA
Ctaxi_contig_24832|comp33984_c1_seq1	-1.354204807	2.272207895	0.001645035	0.007506011	NA	NA	NA	NA	NA
Ctaxi_contig_46055|comp35873_c2_seq1	-1.353538729	3.764919152	0.010258763	0.034697089	NA	NA	NA	NA	NA
Ctaxi_contig_51774|comp36248_c2_seq1	-1.35299402	1.826505607	0.009563427	0.03270688	nad h-quinone oxidoreductase subunit h	gi|302807082|ref|XP_002985272.1|hypothetical protein SELMODRAFT_424281 [Selaginella moellendorffii] >gi|300147100|gb|EFJ13766.1| hypothetical protein SELMODRAFT_424281 [Selaginella moellendorffii]	AT2G25605.1		 unknown protein; FUNCTIONS IN: molecular_function unknown; INVOLVED IN: biological_process unknown; LOCATED IN: chloroplast; Has 75 Blast hits to 75 proteins in 20 species: Archae - 2; Bacteria - 4; Metazoa - 0; Fungi - 0; Plants - 36; Viruses - 0; Other Eukaryotes - 33 (source: NCBI BLink). 
Ctaxi_contig_37145|comp35212_c1_seq1	-1.352582707	1.474161202	0.009316377	0.03199775	ribosome biogenesis protein brx1 homolog	gi|302853890|ref|XP_002958457.1|hypothetical protein VOLCADRAFT_69496 [Volvox carteri f. nagariensis] >gi|300256185|gb|EFJ40457.1| hypothetical protein VOLCADRAFT_69496 [Volvox carteri f. nagariensis]	AT3G15460.1		 Ribosomal RNA processing Brix domain protein 
Ctaxi_contig_64762|comp36981_c2_seq6	-1.351991901	3.592973274	3.70E-05	0.000281507	probable udp-n-acetylglucosamine--peptide n-acetylglucosaminyltransferase sec-like	gi|545376120|ref|XP_005652169.1|TPR-like protein [Coccomyxa subellipsoidea C-169] >gi|384254151|gb|EIE27625.1| TPR-like protein [Coccomyxa subellipsoidea C-169]	AT3G04240.1	SEC	 Tetratricopeptide repeat (TPR)-like superfamily protein 
Ctaxi_contig_38148|comp35304_c1_seq1	-1.351197311	5.626821635	9.78E-11	2.24E-09	NA	NA	NA	NA	NA
Ctaxi_contig_70966|comp37232_c2_seq6	-1.350982581	5.705857676	4.04E-09	7.14E-08	NA	NA	NA	NA	NA
Ctaxi_contig_16870|comp32801_c0_seq11	-1.350496727	1.551578205	0.003615787	0.014570738	NA	NA	NA	NA	NA
Ctaxi_contig_57189|comp36578_c1_seq5	-1.350167661	5.944095463	1.54E-05	0.000128929	zinc finger ccch domain-containing protein 20-like	gi|552827789|ref|XP_005847308.1|hypothetical protein CHLNCDRAFT_134430 [Chlorella variabilis] >gi|307106962|gb|EFN55206.1| hypothetical protein CHLNCDRAFT_134430 [Chlorella variabilis]	AT2G25900.2	ATCTH	 Zinc finger C-x8-C-x5-C-x3-H type family protein 
Ctaxi_contig_61488|comp36810_c1_seq1	-1.349172498	4.272121756	8.75E-07	9.72E-06	NA	NA	NA	NA	NA
Ctaxi_contig_36707|comp35179_c1_seq1	-1.349092208	3.035435802	0.004000468	0.015850295	heat stress transcription factor a-1d-like	gi|561031686|gb|ESW30265.1|hypothetical protein PHAVU_002G138500g [Phaseolus vulgaris]	AT1G32330.1	"ATHSFA1D,HSFA1D"	 heat shock transcription factor A1D 
Ctaxi_contig_44614|comp35784_c1_seq4	-1.34781399	2.297626089	0.002350146	0.010143446	NA	NA	NA	NA	NA
Ctaxi_contig_68374|comp37124_c6_seq6	-1.346567905	4.32366884	1.56E-05	0.000130244	NA	NA	NA	NA	NA
Ctaxi_contig_7863|comp30409_c0_seq1	-1.346301553	1.344739196	0.011131461	0.037120599	NA	NA	NA	NA	NA
Ctaxi_contig_18419|comp33065_c1_seq1	-1.346208323	3.642151834	2.55E-05	0.000201504	NA	NA	NA	NA	NA
Ctaxi_contig_69334|comp37163_c7_seq8	-1.345096463	3.262474243	2.84E-05	0.000222179	aaa-type atpase family protein	gi|565361303|ref|XP_006347396.1|PREDICTED: uncharacterized protein LOC102604053 [Solanum tuberosum]	AT4G02480.1		 AAA-type ATPase family protein 
Ctaxi_contig_51204|comp36224_c5_seq1	-1.345074787	3.602323303	2.14E-06	2.19E-05	2-c-methyl-d-erythritol -cyclodiphosphate synthase	gi|302832844|ref|XP_002947986.1|hypothetical protein VOLCADRAFT_88137 [Volvox carteri f. nagariensis] >gi|300266788|gb|EFJ50974.1| hypothetical protein VOLCADRAFT_88137 [Volvox carteri f. nagariensis]	AT1G63970.1	"ISPF,MECPS"	 isoprenoid F 
Ctaxi_contig_19093|comp33157_c1_seq12	-1.342285254	1.689465403	0.009900451	0.033671316	NA	NA	NA	NA	NA
Ctaxi_contig_61109|comp36793_c0_seq19	-1.341114021	3.947062851	0.014212124	0.045374439	calcineurin-like metallo-phosphoesterase superfamily protein	gi|302836029|ref|XP_002949575.1|hypothetical protein VOLCADRAFT_32158 [Volvox carteri f. nagariensis] >gi|300264934|gb|EFJ49127.1| hypothetical protein VOLCADRAFT_32158 [Volvox carteri f. nagariensis]	AT5G58200.2		 Calcineurin-like metallo-phosphoesterase superfamily protein 
Ctaxi_contig_15295|comp32533_c3_seq1	-1.341039511	2.702718069	1.98E-05	0.000160866	duf1336-domain-containing protein	gi|552818351|ref|XP_005845170.1|hypothetical protein CHLNCDRAFT_137358 [Chlorella variabilis] >gi|307104816|gb|EFN53068.1| hypothetical protein CHLNCDRAFT_137358 [Chlorella variabilis]	AT5G45560.1		 Pleckstrin homology (PH) domain-containing protein / lipid-binding START domain-containing protein 
Ctaxi_contig_55929|comp36502_c2_seq1	-1.339462467	4.008678094	0.000451863	0.002495213	NA	NA	NA	NA	NA
Ctaxi_contig_27616|comp34275_c0_seq4	-1.336968282	3.496159674	7.52E-08	1.05E-06	NA	NA	NA	NA	NA
Ctaxi_contig_45362|comp35821_c2_seq12	-1.336943662	2.341722874	0.005019589	0.019219848	NA	NA	NA	NA	NA
Ctaxi_contig_43534|comp35720_c1_seq1	-1.336827853	6.954041244	5.23E-15	2.11E-13	NA	NA	NA	NA	NA
Ctaxi_contig_9242|comp31020_c0_seq1	-1.33590884	7.332499517	1.50E-08	2.40E-07	NA	NA	NA	NA	NA
Ctaxi_contig_24520|comp33945_c0_seq9	-1.335523934	5.626646212	2.93E-13	9.54E-12	protein	gi|302842241|ref|XP_002952664.1|chaperonin complex component [Volvox carteri f. nagariensis] >gi|300262008|gb|EFJ46217.1| chaperonin complex component [Volvox carteri f. nagariensis]	AT5G26360.1		 TCP-1/cpn60 chaperonin family protein 
Ctaxi_contig_26057|comp34104_c2_seq3	-1.335196933	1.706977507	0.014023291	0.044853898	NA	NA	NA	NA	NA
Ctaxi_contig_30093|comp34547_c0_seq1	-1.334796159	3.767868113	0.000142019	0.000916756	NA	NA	NA	NA	NA
Ctaxi_contig_39822|comp35446_c2_seq1	-1.334149566	4.014093809	2.42E-07	3.04E-06	NA	NA	NA	NA	NA
Ctaxi_contig_45656|comp35842_c1_seq7	-1.333544194	1.486407907	0.011278937	0.037566897	NA	NA	NA	NA	NA
Ctaxi_contig_16862|comp32801_c0_seq3	-1.333435553	5.021340086	2.60E-07	3.24E-06	NA	NA	NA	NA	NA
Ctaxi_contig_23707|comp33826_c0_seq2	-1.333355014	2.89049135	3.75E-05	0.000284314	u4 tri-snrnp-associated	gi|302830228|ref|XP_002946680.1|hypothetical protein VOLCADRAFT_120332 [Volvox carteri f. nagariensis] >gi|300267724|gb|EFJ51906.1| hypothetical protein VOLCADRAFT_120332 [Volvox carteri f. nagariensis]	AT5G53800.1		 unknown protein; Has 30201 Blast hits to 17322 proteins in 780 species: Archae - 12; Bacteria - 1396; Metazoa - 17338; Fungi - 3422; Plants - 5037; Viruses - 0; Other Eukaryotes - 2996 (source: NCBI BLink). 
Ctaxi_contig_30270|comp34567_c0_seq3	-1.333154075	1.766945778	0.001806565	0.00811861	NA	NA	NA	NA	NA
Ctaxi_contig_64290|comp36961_c1_seq2	-1.333099947	1.913951057	0.001372342	0.006461621	NA	NA	NA	NA	NA
Ctaxi_contig_36354|comp35141_c2_seq4	-1.332132871	4.537515753	1.34E-08	2.16E-07	NA	NA	NA	NA	NA
Ctaxi_contig_17631|comp32936_c2_seq1	-1.331429034	3.316934093	9.74E-05	0.000660477	NA	NA	NA	NA	NA
Ctaxi_contig_61211|comp36796_c7_seq1	-1.330726753	5.43438588	2.15E-10	4.62E-09	NA	NA	NA	NA	NA
Ctaxi_contig_68002|comp37110_c0_seq3	-1.33053822	5.666348593	3.04E-10	6.38E-09	NA	NA	NA	NA	NA
Ctaxi_contig_7475|comp30146_c1_seq3	-1.330307933	4.130760828	5.05E-08	7.33E-07	NA	NA	NA	NA	NA
Ctaxi_contig_64299|comp36961_c4_seq2	-1.330101209	4.491189149	5.29E-10	1.07E-08	NA	NA	NA	NA	NA
Ctaxi_contig_45719|comp35847_c0_seq2	-1.329878854	7.269503041	9.39E-10	1.84E-08	glycerol uptake facilitator protein	gi|328772455|gb|EGF82493.1|hypothetical protein BATDEDRAFT_36652 [Batrachochytrium dendrobatidis JAM81]	NA	NA	NA
Ctaxi_contig_70124|comp37193_c1_seq1	-1.329355603	1.753589881	0.001095148	0.005324125	NA	NA	NA	NA	NA
Ctaxi_contig_13586|comp32191_c0_seq3	-1.32837085	2.849544693	5.29E-06	4.99E-05	inositol transporter 4	gi|15227479|ref|NP_181117.1|putative inositol transporter 3 [Arabidopsis thaliana] >gi|75216277|sp|Q9ZQP6.1|INT3_ARATH RecName: Full=Probable inositol transporter 3 >gi|4263781|gb|AAD15441.1| putative sugar transporter [Arabidopsis thaliana] >gi|84617971|emb|CAJ00305.1| inositol transporter 3 [Arabidopsis thaliana] >gi|330254061|gb|AEC09155.1| putative inositol transporter 3 [Arabidopsis thaliana]	AT2G35740.1	"ATINT3,INT3"	 nositol transporter 3 
Ctaxi_contig_38115|comp35300_c6_seq1	-1.328074441	6.531433907	1.11E-09	2.16E-08	NA	NA	NA	NA	NA
Ctaxi_contig_49812|comp36132_c1_seq1	-1.328020504	3.529973236	0.000256528	0.001535081	NA	NA	NA	NA	NA
Ctaxi_contig_56435|comp36533_c1_seq7	-1.327685615	2.316251752	0.007942422	0.028072939	ap2 family transcription factor	gi|159482090|ref|XP_001699106.1|hypothetical protein CHLREDRAFT_177657 [Chlamydomonas reinhardtii] >gi|158273169|gb|EDO98961.1| predicted protein [Chlamydomonas reinhardtii]	AT5G57390.1	"AIL5,CHO1,EMK"	 AINTEGUMENTA-like 5 
Ctaxi_contig_22109|comp33619_c3_seq2	-1.327214334	5.749643881	6.44E-14	2.28E-12	protein	gi|302760759|ref|XP_002963802.1|hypothetical protein SELMODRAFT_65599 [Selaginella moellendorffii] >gi|300169070|gb|EFJ35673.1| hypothetical protein SELMODRAFT_65599 [Selaginella moellendorffii]	AT1G18480.1		 Calcineurin-like metallo-phosphoesterase superfamily protein 
Ctaxi_contig_38031|comp35291_c0_seq1	-1.326831533	5.92107671	1.32E-09	2.54E-08	NA	NA	NA	NA	NA
Ctaxi_contig_66077|comp37036_c7_seq5	-1.325729527	3.075389114	0.001287636	0.006108044	signal recognition particle receptor	gi|159467803|ref|XP_001692081.1|alpha subunit of the SRP receptor [Chlamydomonas reinhardtii] >gi|158278808|gb|EDP04571.1| alpha subunit of the SRP receptor [Chlamydomonas reinhardtii]	AT4G30600.1		 signal recognition particle receptor alpha subunit family protein 
Ctaxi_contig_70967|comp37232_c2_seq7	-1.325293019	4.509794844	2.88E-07	3.56E-06	NA	NA	NA	NA	NA
Ctaxi_contig_62800|comp36878_c8_seq3	-1.32508266	2.231572492	0.000700633	0.003638493	NA	NA	NA	NA	NA
Ctaxi_contig_67769|comp37099_c1_seq8	-1.325055457	4.447249253	1.27E-11	3.31E-10	NA	NA	NA	NA	NA
Ctaxi_contig_64621|comp36974_c2_seq1	-1.323753663	3.647501666	5.46E-05	0.000395246	NA	NA	NA	NA	NA
Ctaxi_contig_24345|comp33917_c1_seq12	-1.323329194	3.284945247	8.21E-05	0.000567101	NA	NA	NA	NA	NA
Ctaxi_contig_34604|comp34975_c1_seq3	-1.323177281	8.018691393	2.88E-11	7.18E-10	NA	NA	NA	NA	NA
Ctaxi_contig_9068|comp30954_c0_seq1	-1.322609265	5.517110372	6.40E-11	1.51E-09	hypothetical protein COCSUDRAFT_32673	gi|545370919|ref|XP_005650064.1|hypothetical protein COCSUDRAFT_32673 [Coccomyxa subellipsoidea C-169] >gi|384252043|gb|EIE25520.1| hypothetical protein COCSUDRAFT_32673 [Coccomyxa subellipsoidea C-169]	NA	NA	NA
Ctaxi_contig_11686|comp31752_c0_seq1	-1.32243421	9.606304895	4.86E-06	4.62E-05	NA	NA	NA	NA	NA
Ctaxi_contig_33167|comp34851_c2_seq1	-1.321872723	3.775564186	2.42E-07	3.04E-06	NA	NA	NA	NA	NA
Ctaxi_contig_13926|comp32251_c2_seq2	-1.32180615	4.013637247	3.00E-06	2.98E-05	NA	NA	NA	NA	NA
Ctaxi_contig_30471|comp34590_c1_seq2	-1.321722915	2.759900231	5.02E-06	4.75E-05	NA	NA	NA	NA	NA
Ctaxi_contig_69042|comp37152_c3_seq3	-1.320538195	5.067800095	8.61E-06	7.69E-05	alkaline phosphatase	gi|374850320|dbj|BAL53312.1|hypothetical conserved protein [uncultured Aquificae bacterium]	NA	NA	NA
Ctaxi_contig_71596|comp37255_c5_seq5	-1.319770362	1.178277468	0.013838535	0.044357412	hypothetical protein COCSUDRAFT_61368	gi|545369980|ref|XP_005649672.1|hypothetical protein COCSUDRAFT_61368 [Coccomyxa subellipsoidea C-169] >gi|384251651|gb|EIE25128.1| hypothetical protein COCSUDRAFT_61368 [Coccomyxa subellipsoidea C-169]	NA	NA	NA
Ctaxi_contig_66785|comp37065_c6_seq6	-1.318982908	3.724441777	0.001425331	0.006658932	ca2+:cation antiporter family	"gi|308809513|ref|XP_003082066.1|Solute carrier family 24 member 4, isoform 1 precursor (ISS) [Ostreococcus tauri] >gi|116060533|emb|CAL55869.1| Solute carrier family 24 member 4, isoform 1 precursor (ISS) [Ostreococcus tauri]"	AT3G14070.1	"CAX9,CCX3,ATCCX3"	 cation exchanger 9 
Ctaxi_contig_48978|comp36074_c0_seq1	-1.318299882	4.420744847	4.66E-06	4.45E-05	protein	"gi|294921668|ref|XP_002778705.1|potassium channel tetramerisation domain containing protein, putative [Perkinsus marinus ATCC 50983] >gi|239887425|gb|EER10500.1| potassium channel tetramerisation domain containing protein, putative [Perkinsus marinus ATCC 50983]"	NA	NA	NA
Ctaxi_contig_56361|comp36530_c1_seq1	-1.318259268	3.684635038	0.001547143	0.007137205	peptide transporter ptr1-like	"gi|545357148|ref|XP_005644240.1|PTR2-domain-containing protein, partial [Coccomyxa subellipsoidea C-169] >gi|384246205|gb|EIE19696.1| PTR2-domain-containing protein, partial [Coccomyxa subellipsoidea C-169]"	AT3G54140.1	"ATPTR1,PTR1"	 peptide transporter 1 
Ctaxi_contig_34449|comp34957_c5_seq3	-1.318127738	3.88827443	8.93E-05	0.000611521	NA	NA	NA	NA	NA
Ctaxi_contig_71662|comp37258_c1_seq14	-1.318115408	6.875765458	4.64E-09	8.11E-08	zinc finger transcription factor-like protein	"gi|159464867|ref|XP_001690663.1|Zn-finger protein, CCCH type [Chlamydomonas reinhardtii] >gi|158280163|gb|EDP05922.1| Zn-finger protein, CCCH type [Chlamydomonas reinhardtii]"	AT5G12850.1		 CCCH-type zinc finger protein with ARM repeat domain 
Ctaxi_contig_37713|comp35262_c0_seq1	-1.318018943	3.343368086	0.005485724	0.020655227	NA	NA	NA	NA	NA
Ctaxi_contig_51220|comp36226_c0_seq3	-1.317876158	4.193817773	0.000130684	0.000852247	protein mon2 homolog	gi|565361315|ref|XP_006347402.1|PREDICTED: protein MON2 homolog isoform X1 [Solanum tuberosum]	AT5G27970.1		 ARM repeat superfamily protein 
Ctaxi_contig_62442|comp36857_c3_seq1	-1.317432891	3.29231232	8.34E-06	7.47E-05	vacuolar protein sorting-associated protein 11 homolog	gi|545356948|ref|XP_005644151.1|hypothetical protein COCSUDRAFT_58352 [Coccomyxa subellipsoidea C-169] >gi|384246116|gb|EIE19607.1| hypothetical protein COCSUDRAFT_58352 [Coccomyxa subellipsoidea C-169]	AT2G05170.1	"ATVPS11,VPS11"	 vacuolar protein sorting 11 
Ctaxi_contig_64606|comp36973_c0_seq3	-1.316940832	6.942666282	4.15E-06	4.02E-05	NA	NA	NA	NA	NA
Ctaxi_contig_59157|comp36687_c3_seq4	-1.316845654	2.943336605	1.39E-06	1.48E-05	NA	NA	NA	NA	NA
Ctaxi_contig_15055|comp32485_c5_seq1	-1.316651264	6.055606944	2.06E-11	5.24E-10	rna binding protein	gi|159464635|ref|XP_001690547.1|RNA binding protein [Chlamydomonas reinhardtii] >gi|158280047|gb|EDP05806.1| RNA binding protein [Chlamydomonas reinhardtii]	AT3G14450.1	CID9	 CTC-interacting domain 9 
Ctaxi_contig_47078|comp35949_c3_seq5	-1.31659441	3.415332947	4.71E-05	0.000346927	pan domain-containing protein	gi|530730916|gb|EQC29158.1|hypothetical protein SDRG_13031 [Saprolegnia diclina VS20]	NA	NA	NA
Ctaxi_contig_32541|comp34793_c0_seq12	-1.31643781	3.332033351	3.45E-05	0.000263987	NA	NA	NA	NA	NA
Ctaxi_contig_40217|comp35481_c4_seq1	-1.316420253	3.793420755	1.90E-07	2.45E-06	NA	NA	NA	NA	NA
Ctaxi_contig_57110|comp36574_c7_seq1	-1.316268625	7.018775822	7.28E-09	1.24E-07	NA	NA	NA	NA	NA
Ctaxi_contig_28316|comp34360_c2_seq7	-1.316184384	1.90502181	0.001699353	0.007705973	NA	NA	NA	NA	NA
Ctaxi_contig_70692|comp37218_c7_seq6	-1.316132355	2.886932148	0.000362293	0.002059812	NA	NA	NA	NA	NA
Ctaxi_contig_69058|comp37152_c11_seq3	-1.315723237	5.10103898	2.80E-06	2.80E-05	alkaline phosphatase	gi|518431627|ref|WP_019601834.1|hypothetical protein [Teredinibacter turnerae]	NA	NA	NA
Ctaxi_contig_51028|comp36211_c3_seq3	-1.315445445	3.107873896	7.50E-06	6.80E-05	rieske	gi|159477387|ref|XP_001696792.1|rieske [2Fe-2S] protein [Chlamydomonas reinhardtii] >gi|158275121|gb|EDP00900.1| rieske [2Fe-2S] protein [Chlamydomonas reinhardtii]	NA	NA	NA
Ctaxi_contig_36551|comp35163_c2_seq1	-1.315221413	1.521831192	0.004323368	0.016928709	NA	NA	NA	NA	NA
Ctaxi_contig_31211|comp34665_c2_seq4	-1.315129094	6.525709797	1.28E-12	3.78E-11	u-box domain-containing protein 35-like	gi|556114238|gb|ESP02890.1|hypothetical protein LOTGIDRAFT_156843 [Lottia gigantea]	AT5G61550.1		 U-box domain-containing protein kinase family protein 
Ctaxi_contig_19643|comp33238_c0_seq1	-1.315123369	1.126990575	0.007860565	0.027843088	flagellar associated protein	gi|302838678|ref|XP_002950897.1|hypothetical protein VOLCADRAFT_117700 [Volvox carteri f. nagariensis] >gi|300264014|gb|EFJ48212.1| hypothetical protein VOLCADRAFT_117700 [Volvox carteri f. nagariensis]	NA	NA	NA
Ctaxi_contig_38877|comp35359_c1_seq3	-1.314478828	1.482524256	0.004536712	0.017630381	radical sam domain-containing protein	gi|159463592|ref|XP_001690026.1|predicted protein [Chlamydomonas reinhardtii] >gi|158284014|gb|EDP09764.1| predicted protein [Chlamydomonas reinhardtii]	AT3G19630.1		 Radical SAM superfamily protein 
Ctaxi_contig_69935|comp37185_c4_seq23	-1.314001867	3.546088091	0.002891798	0.012066746	hypothetical protein VOLCADRAFT_106827	gi|302848004|ref|XP_002955535.1|hypothetical protein VOLCADRAFT_106827 [Volvox carteri f. nagariensis] >gi|300259158|gb|EFJ43388.1| hypothetical protein VOLCADRAFT_106827 [Volvox carteri f. nagariensis]	NA	NA	NA
Ctaxi_contig_50893|comp36205_c0_seq1	-1.313997115	1.880818969	0.001441194	0.00672069	NA	NA	NA	NA	NA
Ctaxi_contig_44382|comp35766_c2_seq1	-1.313922896	2.547620675	0.000162954	0.001036105	NA	NA	NA	NA	NA
Ctaxi_contig_37717|comp35262_c3_seq1	-1.313906806	6.926327006	1.82E-12	5.24E-11	cell number regulator 2-like	gi|449449034|ref|XP_004142270.1|PREDICTED: protein PLANT CADMIUM RESISTANCE 2-like [Cucumis sativus] >gi|449523051|ref|XP_004168538.1| PREDICTED: protein PLANT CADMIUM RESISTANCE 2-like [Cucumis sativus]	AT2G40935.1		 PLAC8 family protein 
Ctaxi_contig_31032|comp34646_c1_seq4	-1.313078842	5.736037314	6.84E-06	6.27E-05	hypothetical protein VOLCADRAFT_100946	gi|302856070|ref|XP_002959476.1|hypothetical protein VOLCADRAFT_100946 [Volvox carteri f. nagariensis] >gi|300255043|gb|EFJ39457.1| hypothetical protein VOLCADRAFT_100946 [Volvox carteri f. nagariensis]	NA	NA	NA
Ctaxi_contig_50573|comp36183_c2_seq1	-1.312550413	3.020314236	1.40E-05	0.000118268	NA	NA	NA	NA	NA
Ctaxi_contig_14452|comp32372_c0_seq2	-1.312309991	3.341748874	3.66E-05	0.000278475	NA	NA	NA	NA	NA
Ctaxi_contig_19430|comp33202_c2_seq7	-1.311757845	3.228304049	0.000106539	0.000713226	dtdp-4-dehydrorhamnose reductase	gi|159473821|ref|XP_001695032.1|predicted protein [Chlamydomonas reinhardtii] >gi|124484367|dbj|BAF46294.1| NAD-dependent epimerase/dehydratase [Chlamydomonas reinhardtii] >gi|158276411|gb|EDP02184.1| predicted protein [Chlamydomonas reinhardtii]	AT1G78570.1	"RHM1,ROL1,ATRHM1"	 rhamnose biosynthesis 1 
Ctaxi_contig_34605|comp34975_c1_seq4	-1.311245611	7.964465885	1.43E-14	5.47E-13	NA	NA	NA	NA	NA
Ctaxi_contig_49713|comp36124_c1_seq2	-1.310690508	1.165262736	0.00927121	0.031871198	NA	NA	AT2G27600.1	"SKD1,VPS4,ATSKD1"	 AAA-type ATPase family protein 
Ctaxi_contig_70974|comp37232_c3_seq5	-1.310004957	3.995110977	0.000100171	0.000676484	NA	NA	NA	NA	NA
Ctaxi_contig_52617|comp36303_c4_seq1	-1.309681635	4.923112982	1.62E-09	3.07E-08	NA	NA	NA	NA	NA
Ctaxi_contig_59121|comp36684_c2_seq2	-1.309574409	2.229983643	0.000197261	0.001221572	NA	NA	NA	NA	NA
Ctaxi_contig_17613|comp32934_c1_seq3	-1.307594646	2.532127574	0.008013029	0.028264572	NA	NA	NA	NA	NA
Ctaxi_contig_37500|comp35240_c0_seq24	-1.307006969	3.487654373	4.49E-06	4.31E-05	NA	NA	NA	NA	NA
Ctaxi_contig_30997|comp34643_c1_seq3	-1.306843939	4.863317495	1.86E-08	2.92E-07	NA	NA	NA	NA	NA
Ctaxi_contig_67363|comp37089_c4_seq8	-1.306689165	2.160146228	0.005507624	0.0207188	NA	NA	NA	NA	NA
Ctaxi_contig_22464|comp33669_c0_seq3	-1.306241536	4.489489303	0.000682098	0.003551725	hypothetical protein VOLCADRAFT_95056	gi|302845499|ref|XP_002954288.1|hypothetical protein VOLCADRAFT_95056 [Volvox carteri f. nagariensis] >gi|300260493|gb|EFJ44712.1| hypothetical protein VOLCADRAFT_95056 [Volvox carteri f. nagariensis]	AT2G46915.1		 Protein of unknown function (DUF3754) 
Ctaxi_contig_17568|comp32924_c1_seq1	-1.305845298	8.796613205	7.00E-09	1.20E-07	tena thi-4 pqqc family protein	gi|497655607|ref|WP_009969791.1|hypothetical protein [Burkholderia pseudomallei]	NA	NA	NA
Ctaxi_contig_47728|comp35993_c2_seq2	-1.305112651	2.452337326	0.000187537	0.001169903	NA	NA	NA	NA	NA
Ctaxi_contig_52800|comp36316_c0_seq1	-1.304414237	3.655000744	0.005450621	0.020551155	NA	NA	NA	NA	NA
Ctaxi_contig_18238|comp33039_c0_seq2	-1.302938128	9.102724794	5.87E-08	8.43E-07	NA	NA	NA	NA	NA
Ctaxi_contig_35404|comp35052_c2_seq1	-1.302538579	5.22478172	1.68E-09	3.16E-08	sugar nucleotide transporter	gi|412990674|emb|CCO18046.1|predicted protein [Bathycoccus prasinos]	AT1G76340.1	GONST3	 golgi nucleotide sugar transporter 3 
Ctaxi_contig_44050|comp35751_c1_seq81	-1.301589197	3.296706638	0.000717635	0.003712563	squamosa promoter binding protein	gi|545376143|ref|XP_005652178.1|SBP-domain-containing protein [Coccomyxa subellipsoidea C-169] >gi|384254160|gb|EIE27634.1| SBP-domain-containing protein [Coccomyxa subellipsoidea C-169]	AT3G57920.1	SPL15	 squamosa promoter binding protein-like 15 
Ctaxi_contig_49176|comp36087_c4_seq2	-1.301367521	1.713663015	0.003738344	0.014955186	hypothetical protein CHLNCDRAFT_25269	gi|552822066|ref|XP_005846014.1|hypothetical protein CHLNCDRAFT_25269 [Chlorella variabilis] >gi|307105664|gb|EFN53912.1| hypothetical protein CHLNCDRAFT_25269 [Chlorella variabilis]	NA	NA	NA
Ctaxi_contig_29060|comp34443_c1_seq5	-1.301144036	2.193313809	0.009480629	0.032467397	NA	NA	NA	NA	NA
Ctaxi_contig_25029|comp34007_c0_seq5	-1.300776314	7.462505565	1.17E-12	3.49E-11	NA	NA	NA	NA	NA
Ctaxi_contig_31986|comp34745_c4_seq7	-1.300646151	3.30065103	3.76E-05	0.00028468	NA	NA	NA	NA	NA
Ctaxi_contig_67437|comp37090_c0_seq69	-1.299503634	5.302618686	1.22E-09	2.36E-08	arm repeat-containing protein	gi|330795551|ref|XP_003285836.1|hypothetical protein DICPUDRAFT_149720 [Dictyostelium purpureum] >gi|325084215|gb|EGC37648.1| hypothetical protein DICPUDRAFT_149720 [Dictyostelium purpureum]	AT3G07290.1		 Pentatricopeptide repeat (PPR) superfamily protein 
Ctaxi_contig_37727|comp35264_c0_seq1	-1.299175743	2.958098194	0.000221912	0.001352427	NA	NA	NA	NA	NA
Ctaxi_contig_43836|comp35738_c0_seq1	-1.299134761	2.126626284	0.003816716	0.015228152	NA	NA	NA	NA	NA
Ctaxi_contig_68308|comp37122_c0_seq2	-1.2988761	3.524981257	0.000244771	0.001473266	s-acyltransferase tip1-like	gi|545373709|ref|XP_005651193.1|ankyrin [Coccomyxa subellipsoidea C-169] >gi|384253174|gb|EIE26649.1| ankyrin [Coccomyxa subellipsoidea C-169]	AT5G20350.1	TIP1	 Ankyrin repeat family protein with DHHC zinc finger domain 
Ctaxi_contig_71604|comp37255_c11_seq3	-1.297912133	2.113889584	0.001375962	0.006474057	NA	NA	NA	NA	NA
Ctaxi_contig_28857|comp34421_c4_seq7	-1.297751451	8.687095262	1.68E-13	5.65E-12	NA	NA	NA	NA	NA
Ctaxi_contig_59122|comp36684_c2_seq3	-1.296736703	3.700995163	4.26E-06	4.11E-05	NA	NA	NA	NA	NA
Ctaxi_contig_38796|comp35352_c0_seq1	-1.296512643	4.814059783	2.48E-07	3.10E-06	NA	NA	NA	NA	NA
Ctaxi_contig_31627|comp34707_c0_seq2	-1.29620472	3.208150341	0.000872005	0.004376448	NA	NA	NA	NA	NA
Ctaxi_contig_52704|comp36309_c2_seq5	-1.296137481	3.429358787	6.21E-06	5.76E-05	NA	NA	NA	NA	NA
Ctaxi_contig_46189|comp35882_c3_seq1	-1.295896134	3.786566306	1.42E-07	1.88E-06	chloroplast rna-binding protein 31b	gi|15240641|ref|NP_199836.1|chloroplast RNA-binding protein 31B [Arabidopsis thaliana] >gi|9759027|dbj|BAB09396.1| RNA-binding protein-like [Arabidopsis thaliana] >gi|14532488|gb|AAK63972.1| AT5g50250/K6A12_11 [Arabidopsis thaliana] >gi|18655365|gb|AAL76138.1| AT5g50250/K6A12_11 [Arabidopsis thaliana] >gi|332008535|gb|AED95918.1| chloroplast RNA-binding protein 31B [Arabidopsis thaliana]	AT5G50250.1	CP31B	 chloroplast RNA-binding protein 31B 
Ctaxi_contig_17948|comp32988_c0_seq2	-1.295681142	6.05929267	2.28E-09	4.19E-08	NA	NA	NA	NA	NA
Ctaxi_contig_54417|comp36408_c4_seq1	-1.295340669	4.587036456	2.92E-08	4.42E-07	soluble starch synthase iii-1	gi|302834341|ref|XP_002948733.1|hypothetical protein VOLCADRAFT_58732 [Volvox carteri f. nagariensis] >gi|300265924|gb|EFJ50113.1| hypothetical protein VOLCADRAFT_58732 [Volvox carteri f. nagariensis]	AT1G11720.1	"ATSS3,SS3"	 starch synthase 3 
Ctaxi_contig_31072|comp34650_c0_seq2	-1.295120108	8.149100945	3.42E-14	1.25E-12	NA	NA	NA	NA	NA
Ctaxi_contig_39796|comp35444_c3_seq1	-1.294155626	2.359150477	0.000360084	0.002050074	NA	NA	NA	NA	NA
Ctaxi_contig_61216|comp36796_c9_seq4	-1.293655268	3.358560175	0.000226816	0.001377993	ankyrin- partial	"gi|565316457|gb|ETE68115.1|Ankyrin-3, partial [Ophiophagus hannah]"	AT2G03430.1		 Ankyrin repeat family protein 
Ctaxi_contig_35675|comp35079_c0_seq38	-1.2931533	3.610882915	0.000310333	0.001805712	clip-associating protein 1-b-like isoform 2	gi|168004984|ref|XP_001755191.1|predicted protein [Physcomitrella patens] >gi|162693784|gb|EDQ80135.1| predicted protein [Physcomitrella patens]	AT2G20190.1	"ATCLASP,CLASP"	 CLIP-associated protein 
Ctaxi_contig_62560|comp36865_c3_seq1	-1.292278025	1.837609924	0.001168159	0.005623639	NA	NA	NA	NA	NA
Ctaxi_contig_67778|comp37099_c4_seq2	-1.291716115	5.229587959	2.45E-11	6.15E-10	NA	NA	NA	NA	NA
Ctaxi_contig_61597|comp36816_c3_seq1	-1.290939975	4.199185956	3.52E-09	6.27E-08	NA	NA	NA	NA	NA
Ctaxi_contig_37336|comp35227_c3_seq1	-1.289693485	2.127917276	0.00025169	0.001509884	NA	NA	NA	NA	NA
Ctaxi_contig_26050|comp34104_c0_seq1	-1.289650086	3.568673853	3.33E-05	0.00025617	kinase-like protein	gi|545353719|ref|XP_005642695.1|kinase-like protein [Coccomyxa subellipsoidea C-169] >gi|384244652|gb|EIE18151.1| kinase-like protein [Coccomyxa subellipsoidea C-169]	NA	NA	NA
Ctaxi_contig_57622|comp36606_c2_seq1	-1.288656292	5.713788055	1.08E-05	9.43E-05	atp-dependent dna helicase 2 subunit ku80-like	gi|242037345|ref|XP_002466067.1|hypothetical protein SORBIDRAFT_01g000620 [Sorghum bicolor] >gi|241919921|gb|EER93065.1| hypothetical protein SORBIDRAFT_01g000620 [Sorghum bicolor]	AT1G48050.1	"KU80,ATKU80"	 Ku80 family protein 
Ctaxi_contig_45344|comp35820_c4_seq5	-1.288575119	1.345728606	0.008152642	0.02868966	NA	NA	NA	NA	NA
Ctaxi_contig_40937|comp35542_c0_seq4	-1.288109561	2.585826168	0.000257274	0.001538429	aldehyde dehydrogenase	gi|545357849|ref|XP_005644523.1|aldehyde dehydrogenase family protein [Coccomyxa subellipsoidea C-169] >gi|384246489|gb|EIE19979.1| aldehyde dehydrogenase family protein [Coccomyxa subellipsoidea C-169]	AT2G24270.4	ALDH11A3	 aldehyde dehydrogenase 11A3 
Ctaxi_contig_11006|comp31575_c2_seq1	-1.286613115	4.369279963	1.92E-05	0.000156554	NA	NA	NA	NA	NA
Ctaxi_contig_68945|comp37148_c3_seq1	-1.286094817	3.945730265	1.08E-05	9.38E-05	protein	gi|302846326|ref|XP_002954700.1|hypothetical protein VOLCADRAFT_64976 [Volvox carteri f. nagariensis] >gi|300260119|gb|EFJ44341.1| hypothetical protein VOLCADRAFT_64976 [Volvox carteri f. nagariensis]	AT3G03060.1		 P-loop containing nucleoside triphosphate hydrolases superfamily protein 
Ctaxi_contig_19114|comp33159_c0_seq6	-1.28608871	5.407092374	3.77E-07	4.54E-06	ankyrin repeat domain protein	"gi|28373837|pdb|1N0R|AChain A, 4ank: A Designed Ankyrin Repeat Protein With Four Identical Consensus Repeats"	AT5G07840.1		 Ankyrin repeat family protein 
Ctaxi_contig_14222|comp32323_c2_seq1	-1.285181544	1.867569948	0.001273096	0.006046886	NA	NA	NA	NA	NA
Ctaxi_contig_69709|comp37176_c4_seq1	-1.285126867	5.889642237	4.64E-11	1.12E-09	protein	gi|159484052|ref|XP_001700074.1|predicted protein [Chlamydomonas reinhardtii] >gi|158272570|gb|EDO98368.1| predicted protein [Chlamydomonas reinhardtii]	NA	NA	NA
Ctaxi_contig_32532|comp34793_c0_seq3	-1.284408421	3.594520895	5.69E-07	6.58E-06	ankyrin repeat protein	gi|229582572|ref|YP_002840971.1|ankyrin [Sulfolobus islandicus Y.N.15.51] >gi|502134864|ref|WP_012717676.1| ankyrin [Sulfolobus islandicus] >gi|228013288|gb|ACP49049.1| Ankyrin [Sulfolobus islandicus Y.N.15.51]	AT2G03430.1		 Ankyrin repeat family protein 
Ctaxi_contig_15053|comp32485_c3_seq2	-1.283689066	7.135595358	1.07E-09	2.08E-08	rna binding protein	gi|548847528|gb|ERN06712.1|hypothetical protein AMTR_s00058p00219700 [Amborella trichopoda]	AT3G49390.2	CID10	 CTC-interacting domain 10 
Ctaxi_contig_11228|comp31627_c1_seq5	-1.283672354	3.287195805	3.86E-06	3.76E-05	NA	NA	NA	NA	NA
Ctaxi_contig_15805|comp32619_c2_seq3	-1.283403708	2.982195224	0.000116277	0.000768448	NA	NA	NA	NA	NA
Ctaxi_contig_54143|comp36391_c0_seq2	-1.283364042	2.607208702	0.000618138	0.003269166	polyphenol oxidase	gi|495509170|ref|WP_008233816.1|polyphenol oxidase [Roseobacter sp. CCS2] >gi|126715724|gb|EBA12589.1| hypothetical protein RCCS2_14869 [Roseobacter sp. CCS2]	NA	NA	NA
Ctaxi_contig_21149|comp33468_c0_seq1	-1.283322782	3.925837005	5.06E-07	5.93E-06	NA	NA	NA	NA	NA
Ctaxi_contig_66067|comp37036_c4_seq3	-1.283236806	3.602397842	4.10E-07	4.89E-06	chromosome-associated kinesin kif4-like	gi|545369508|ref|XP_005649499.1|hypothetical protein COCSUDRAFT_83647 [Coccomyxa subellipsoidea C-169] >gi|384251477|gb|EIE24955.1| hypothetical protein COCSUDRAFT_83647 [Coccomyxa subellipsoidea C-169]	AT3G50240.1	KICP-02	 ATP binding microtubule motor family protein 
Ctaxi_contig_31804|comp34728_c1_seq1	-1.283097694	4.663697491	5.47E-10	1.11E-08	NA	NA	NA	NA	NA
Ctaxi_contig_20368|comp33362_c1_seq2	-1.282872948	3.468727269	6.71E-07	7.67E-06	gtpase activating protein	gi|552845750|ref|XP_005851436.1|hypothetical protein CHLNCDRAFT_56689 [Chlorella variabilis] >gi|307111099|gb|EFN59334.1| hypothetical protein CHLNCDRAFT_56689 [Chlorella variabilis]	NA	NA	NA
Ctaxi_contig_62622|comp36868_c3_seq2	-1.282783635	2.06044756	0.000843467	0.004253245	mut9-related serine threonine protein kinase	gi|552841104|ref|XP_005850218.1|hypothetical protein CHLNCDRAFT_34546 [Chlorella variabilis] >gi|307109879|gb|EFN58116.1| hypothetical protein CHLNCDRAFT_34546 [Chlorella variabilis]	AT3G03940.1		 Protein kinase family protein 
Ctaxi_contig_9664|comp31170_c0_seq1	-1.282495093	3.11856828	7.59E-05	0.000529015	NA	NA	NA	NA	NA
Ctaxi_contig_63145|comp36900_c2_seq3	-1.28237641	3.695049055	0.000170261	0.001075534	achain crystal structure of engineered northeast structural genomics consortium target	"gi|530537542|pdb|4J7W|AChain A, E3_5 Darpin L86a Mutant >gi|530537543|pdb|4J7W|B Chain B, E3_5 Darpin L86a Mutant"	AT2G17390.1	AKR2B	 ankyrin repeat-containing 2B 
Ctaxi_contig_68111|comp37115_c3_seq1	-1.282291204	4.709356659	1.98E-07	2.53E-06	NA	NA	NA	NA	NA
Ctaxi_contig_34973|comp35010_c0_seq1	-1.282161562	5.655184773	1.56E-05	0.000130851	NA	NA	NA	NA	NA
Ctaxi_contig_9698|comp31182_c0_seq1	-1.281380672	2.05946484	0.001570179	0.00722431	NA	NA	NA	NA	NA
Ctaxi_contig_27604|comp34273_c0_seq1	-1.280800623	5.820091895	4.19E-11	1.02E-09	ankyrin repeat protein	"gi|242816801|ref|XP_002486819.1|ankyrin repeat-containing protein, putative [Talaromyces stipitatus ATCC 10500] >gi|218713284|gb|EED12708.1| ankyrin repeat-containing protein, putative [Talaromyces stipitatus ATCC 10500]"	AT2G14255.1		 Ankyrin repeat family protein with DHHC zinc finger domain 
Ctaxi_contig_40697|comp35526_c4_seq1	-1.280453173	4.425891859	4.88E-09	8.48E-08	hypothetical protein GLOINDRAFT_337278	gi|552917597|gb|ESA02625.1|hypothetical protein GLOINDRAFT_337278 [Rhizophagus irregularis DAOM 181602]	NA	NA	NA
Ctaxi_contig_54320|comp36402_c3_seq3	-1.28043183	3.346212818	8.06E-05	0.000557812	NA	NA	NA	NA	NA
Ctaxi_contig_69147|comp37156_c3_seq3	-1.280202546	1.202840877	0.006959926	0.025123858	NA	NA	NA	NA	NA
Ctaxi_contig_45284|comp35814_c4_seq1	-1.278992848	1.717411275	0.014834024	0.046951676	NA	NA	NA	NA	NA
Ctaxi_contig_48979|comp36074_c0_seq2	-1.278648855	5.128729386	0.000375999	0.002123483	NA	NA	NA	NA	NA
Ctaxi_contig_65238|comp37005_c2_seq2	-1.277795766	3.758721594	0.006901728	0.024960131	zinc finger	gi|225452682|ref|XP_002276790.1|PREDICTED: uncharacterized protein LOC100249210 [Vitis vinifera] >gi|296087780|emb|CBI35036.3| unnamed protein product [Vitis vinifera]	AT3G47550.1		 RING/FYVE/PHD zinc finger superfamily protein 
Ctaxi_contig_16969|comp32822_c1_seq1	-1.277240504	13.69504615	6.64E-08	9.43E-07	NA	NA	NA	NA	NA
Ctaxi_contig_47519|comp35976_c15_seq2	-1.276804704	4.152012894	5.09E-05	0.000371266	NA	NA	NA	NA	NA
Ctaxi_contig_33743|comp34897_c2_seq2	-1.27619906	6.001348176	7.24E-08	1.02E-06	NA	NA	NA	NA	NA
Ctaxi_contig_54200|comp36394_c3_seq1	-1.276179343	0.975792048	0.014727223	0.046694143	NA	NA	NA	NA	NA
Ctaxi_contig_21312|comp33494_c1_seq1	-1.275125965	4.577830266	1.29E-09	2.49E-08	NA	NA	NA	NA	NA
Ctaxi_contig_7297|comp30036_c0_seq1	-1.274930882	6.118414973	2.58E-10	5.49E-09	histone h2av	gi|353233309|emb|CCD80664.1|putative histone H2A [Schistosoma mansoni]	AT3G54560.1	HTA11	 histone H2A 11 
Ctaxi_contig_12719|comp32005_c0_seq1	-1.274455957	4.713343585	1.63E-06	1.71E-05	NA	NA	NA	NA	NA
Ctaxi_contig_40945|comp35542_c1_seq4	-1.274366603	1.622314529	0.007968399	0.028155236	acetolactate synthase	gi|545357847|ref|XP_005644522.1|thiamine pyrophosphate protein domain protein TPP-binding protein [Coccomyxa subellipsoidea C-169] >gi|384246488|gb|EIE19978.1| thiamine pyrophosphate protein domain protein TPP-binding protein [Coccomyxa subellipsoidea C-169]	NA	NA	NA
Ctaxi_contig_19082|comp33157_c1_seq1	-1.274206503	3.21565954	0.000133228	0.000866441	NA	NA	NA	NA	NA
Ctaxi_contig_65048|comp36996_c3_seq5	-1.274133706	3.796965287	5.38E-07	6.27E-06	NA	NA	NA	NA	NA
Ctaxi_contig_54560|comp36418_c0_seq1	-1.27364185	1.511261047	0.003224932	0.013236201	NA	NA	NA	NA	NA
Ctaxi_contig_70947|comp37231_c3_seq3	-1.273534711	4.375173732	1.58E-07	2.07E-06	NA	NA	NA	NA	NA
Ctaxi_contig_69364|comp37165_c0_seq1	-1.273172282	2.12593144	0.001313735	0.006219349	acetyl- carboxylase 2	gi|545353562|ref|XP_005642617.1|hypothetical protein COCSUDRAFT_26470 [Coccomyxa subellipsoidea C-169] >gi|384244573|gb|EIE18073.1| hypothetical protein COCSUDRAFT_26470 [Coccomyxa subellipsoidea C-169]	AT1G36160.2	ACC1	 acetyl-CoA carboxylase 1 
Ctaxi_contig_71622|comp37256_c2_seq3	-1.272959663	2.755100045	1.97E-05	0.000160199	adhesin-like protein	gi|288561299|ref|YP_003424785.1|adhesin-like protein [Methanobrevibacter ruminantium M1] >gi|502721857|ref|WP_012956841.1| adhesin-like protein [Methanobrevibacter ruminantium] >gi|288544009|gb|ADC47893.1| adhesin-like protein [Methanobrevibacter ruminantium M1]	NA	NA	NA
Ctaxi_contig_55685|comp36485_c2_seq2	-1.272942847	7.298080449	7.33E-13	2.25E-11	NA	NA	NA	NA	NA
Ctaxi_contig_31284|comp34673_c3_seq1	-1.272465214	4.621208235	3.47E-10	7.21E-09	NA	NA	NA	NA	NA
Ctaxi_contig_23792|comp33836_c2_seq3	-1.272443071	3.281686126	2.48E-06	2.51E-05	ubiquitin-protein ligase e3a-like	gi|545371028|ref|XP_005650116.1|HECT-domain-containing protein [Coccomyxa subellipsoidea C-169] >gi|384252095|gb|EIE25572.1| HECT-domain-containing protein [Coccomyxa subellipsoidea C-169]	AT1G55860.1	UPL1	 ubiquitin-protein ligase 1 
Ctaxi_contig_28514|comp34383_c0_seq1	-1.272372504	1.41127751	0.006741861	0.024475725	hypothetical protein Cylst_2548	gi|434404550|ref|YP_007147435.1|hypothetical protein Cylst_2548 [Cylindrospermum stagnale PCC 7417] >gi|505020907|ref|WP_015208009.1| hypothetical protein [Cylindrospermum stagnale] >gi|428258805|gb|AFZ24755.1| hypothetical protein Cylst_2548 [Cylindrospermum stagnale PCC 7417]	NA	NA	NA
Ctaxi_contig_19734|comp33258_c0_seq1	-1.272146932	1.554003123	0.006787503	0.024608981	NA	NA	NA	NA	NA
Ctaxi_contig_29205|comp34457_c2_seq1	-1.271985382	5.642721775	1.72E-11	4.40E-10	ubiquitin carboxyl-terminal hydrolase 12-like	gi|302852349|ref|XP_002957695.1|hypothetical protein VOLCADRAFT_40312 [Volvox carteri f. nagariensis] >gi|300256989|gb|EFJ41244.1| hypothetical protein VOLCADRAFT_40312 [Volvox carteri f. nagariensis]	AT5G06600.3	UBP12	 ubiquitin-specific protease 12 
Ctaxi_contig_66900|comp37068_c1_seq5	-1.271722688	4.083733493	0.012692037	0.0413646	zinc finger ccch domain-containing protein 30-like	gi|302853991|ref|XP_002958507.1|hypothetical protein VOLCADRAFT_99797 [Volvox carteri f. nagariensis] >gi|300256154|gb|EFJ40427.1| hypothetical protein VOLCADRAFT_99797 [Volvox carteri f. nagariensis]	AT2G41900.1		 CCCH-type zinc finger protein with ARM repeat domain 
Ctaxi_contig_24680|comp33968_c2_seq1	-1.271461256	4.616242239	0.000623106	0.003291753	"hypothetical protein COCSUDRAFT_83517, partial"	"gi|545361017|ref|XP_005645837.1|hypothetical protein COCSUDRAFT_83517, partial [Coccomyxa subellipsoidea C-169] >gi|384247807|gb|EIE21293.1| hypothetical protein COCSUDRAFT_83517, partial [Coccomyxa subellipsoidea C-169]"	AT4G16410.1		 unknown protein; CONTAINS InterPro DOMAIN/s: Protein of unknown function DUF751 (InterPro:IPR008470); Has 30201 Blast hits to 17322 proteins in 780 species: Archae - 12; Bacteria - 1396; Metazoa - 17338; Fungi - 3422; Plants - 5037; Viruses - 0; Other Eukaryotes - 2996 (source: NCBI BLink). 
Ctaxi_contig_52813|comp36316_c0_seq14	-1.271413737	2.836462205	0.006033686	0.022331665	NA	NA	NA	NA	NA
Ctaxi_contig_56970|comp36566_c5_seq1	-1.27096756	5.383157425	6.27E-06	5.81E-05	ubiquinol cytochrome c reductase	gi|412993777|emb|CCO14288.1|predicted protein [Bathycoccus prasinos]	AT5G51220.1		 ubiquinol-cytochrome C chaperone family protein 
Ctaxi_contig_21090|comp33461_c0_seq1	-1.270880793	5.458801027	7.67E-11	1.78E-09	NA	NA	NA	NA	NA
Ctaxi_contig_29177|comp34453_c2_seq3	-1.270567685	8.199468941	2.59E-09	4.70E-08	polymorphic outer membrane protein	gi|333987058|ref|YP_004519665.1|hypothetical protein MSWAN_0837 [Methanobacterium sp. SWAN-1] >gi|503591290|ref|WP_013825366.1| hypothetical protein [Methanobacterium sp. SWAN-1] >gi|333825202|gb|AEG17864.1| conserved repeat domain protein [Methanobacterium sp. SWAN-1]	NA	NA	NA
Ctaxi_contig_57208|comp36579_c1_seq13	-1.270116504	5.873570917	2.94E-05	0.000229363	rab gdp dissociation inhibitor alpha-like	gi|159473597|ref|XP_001694920.1|rab GDP dissociation inhibitor protein [Chlamydomonas reinhardtii] >gi|158276299|gb|EDP02072.1| rab GDP dissociation inhibitor protein [Chlamydomonas reinhardtii]	AT5G09550.1		 GDP dissociation inhibitor family protein / Rab GTPase activator family protein 
Ctaxi_contig_34992|comp35013_c4_seq3	-1.269796926	4.556359655	8.51E-09	1.42E-07	NA	NA	NA	NA	NA
Ctaxi_contig_57823|comp36613_c0_seq8	-1.269764537	4.898374104	4.88E-05	0.000357616	protein	gi|159471610|ref|XP_001693949.1|puf protein [Chlamydomonas reinhardtii] >gi|158277116|gb|EDP02885.1| puf protein [Chlamydomonas reinhardtii]	AT1G78160.1	"APUM7,PUM7"	 pumilio 7 
Ctaxi_contig_69169|comp37157_c4_seq4	-1.269567191	1.809154196	0.00238732	0.01027423	NA	NA	NA	NA	NA
Ctaxi_contig_40219|comp35481_c5_seq2	-1.26954533	3.414830501	6.02E-06	5.60E-05	NA	NA	NA	NA	NA
Ctaxi_contig_20152|comp33331_c1_seq1	-1.269071443	5.523678503	3.67E-05	0.000279051	NA	NA	NA	NA	NA
Ctaxi_contig_20927|comp33437_c2_seq1	-1.268349654	5.467104985	4.92E-09	8.54E-08	NA	NA	NA	NA	NA
Ctaxi_contig_31483|comp34696_c3_seq3	-1.268259733	3.015046805	0.001095318	0.005324169	NA	NA	NA	NA	NA
Ctaxi_contig_67247|comp37085_c2_seq4	-1.268008525	1.67282742	0.00273185	0.011505384	NA	NA	NA	NA	NA
Ctaxi_contig_28743|comp34408_c0_seq3	-1.266513044	2.93497057	0.002820773	0.011819635	ribulose-phosphate 3-epimerase	gi|302848131|ref|XP_002955598.1|hypothetical protein VOLCADRAFT_109319 [Volvox carteri f. nagariensis] >gi|300259007|gb|EFJ43238.1| hypothetical protein VOLCADRAFT_109319 [Volvox carteri f. nagariensis]	AT3G01850.2		 Aldolase-type TIM barrel family protein 
Ctaxi_contig_23424|comp33796_c3_seq1	-1.265771265	2.733790667	6.75E-05	0.000476443	NA	NA	NA	NA	NA
Ctaxi_contig_68110|comp37115_c2_seq1	-1.265385264	2.740079587	5.13E-05	0.000373802	NA	NA	NA	NA	NA
Ctaxi_contig_35011|comp35015_c5_seq1	-1.265052654	4.60547744	1.82E-09	3.40E-08	NA	NA	NA	NA	NA
Ctaxi_contig_34159|comp34935_c1_seq1	-1.264903052	5.448200289	6.57E-08	9.34E-07	NA	NA	NA	NA	NA
Ctaxi_contig_28823|comp34416_c4_seq1	-1.264749964	2.816751577	0.000127211	0.00083255	NA	NA	NA	NA	NA
Ctaxi_contig_57424|comp36592_c0_seq6	-1.264464402	1.959210747	0.00120498	0.005768122	NA	NA	NA	NA	NA
Ctaxi_contig_41214|comp35560_c0_seq4	-1.264293851	3.297773982	2.26E-06	2.30E-05	protein	gi|255075937|ref|XP_002501643.1|predicted protein [Micromonas sp. RCC299] >gi|226516907|gb|ACO62901.1| predicted protein [Micromonas sp. RCC299]	AT5G58510.1		 unknown protein; FUNCTIONS IN: molecular_function unknown; INVOLVED IN: biological_process unknown; LOCATED IN: chloroplast; EXPRESSED IN: 23 plant structures; EXPRESSED DURING: 14 growth stages; BEST Arabidopsis thaliana protein match is: unknown protein (TAIR:AT5G55060.2); Has 30201 Blast hits to 17322 proteins in 780 species: Archae - 12; Bacteria - 1396; Metazoa - 17338; Fungi - 3422; Plants - 5037; Viruses - 0; Other Eukaryotes - 2996 (source: NCBI BLink). 
Ctaxi_contig_69161|comp37157_c2_seq1	-1.264228941	3.678800462	4.67E-06	4.46E-05	protein	gi|159463126|ref|XP_001689793.1|predicted protein [Chlamydomonas reinhardtii] >gi|158283781|gb|EDP09531.1| predicted protein [Chlamydomonas reinhardtii]	NA	NA	NA
Ctaxi_contig_15249|comp32524_c3_seq1	-1.264125686	4.271215855	4.10E-09	7.24E-08	f-box lrr-repeat protein 16-like	gi|390365366|ref|XP_780460.2|PREDICTED: F-box/LRR-repeat protein 16-like [Strongylocentrotus purpuratus]	AT5G27920.1		 F-box family protein 
Ctaxi_contig_22696|comp33701_c2_seq1	-1.263764517	9.743720325	2.50E-10	5.34E-09	short-chain dehydrogenase	gi|545355684|ref|XP_005643618.1|NAD(P)-binding protein [Coccomyxa subellipsoidea C-169] >gi|384245581|gb|EIE19074.1| NAD(P)-binding protein [Coccomyxa subellipsoidea C-169]	AT5G02540.1		 NAD(P)-binding Rossmann-fold superfamily protein 
Ctaxi_contig_65989|comp37032_c11_seq1	-1.263508439	6.26144373	8.71E-10	1.72E-08	NA	NA	NA	NA	NA
Ctaxi_contig_64522|comp36967_c1_seq14	-1.263476136	4.382121147	4.56E-10	9.34E-09	NA	NA	NA	NA	NA
Ctaxi_contig_56316|comp36527_c0_seq3	-1.263159528	1.764966465	0.012460939	0.040731949	NA	NA	NA	NA	NA
Ctaxi_contig_15540|comp32573_c6_seq3	-1.26294456	1.372739887	0.015205624	0.047916713	NA	NA	NA	NA	NA
Ctaxi_contig_11479|comp31689_c5_seq4	-1.261489231	1.594045202	0.004017238	0.015903541	NA	NA	NA	NA	NA
Ctaxi_contig_61494|comp36810_c3_seq5	-1.261340018	5.094533552	0.000144289	0.00093014	NA	NA	NA	NA	NA
Ctaxi_contig_29171|comp34453_c0_seq1	-1.260386295	7.093980815	3.15E-07	3.85E-06	NA	NA	NA	NA	NA
Ctaxi_contig_55121|comp36447_c1_seq1	-1.260377639	3.268936112	0.000627996	0.003314405	protein	gi|159474766|ref|XP_001695496.1|predicted protein [Chlamydomonas reinhardtii] >gi|158275979|gb|EDP01754.1| predicted protein [Chlamydomonas reinhardtii]	AT3G56800.1	"CAM3,acam-3"	 calmodulin 3 
Ctaxi_contig_25665|comp34069_c1_seq4	-1.259941962	6.452047384	9.17E-12	2.44E-10	sulfur stress regulator	gi|552838353|ref|XP_005849558.1|hypothetical protein CHLNCDRAFT_34706 [Chlorella variabilis] >gi|307109218|gb|EFN57456.1| hypothetical protein CHLNCDRAFT_34706 [Chlorella variabilis]	AT5G66880.1	"SNRK2-3,SNRK2.3,SRK2I"	 sucrose nonfermenting 1(SNF1)-related protein kinase 2.3 
Ctaxi_contig_71137|comp37240_c0_seq2	-1.259901241	7.140390687	4.57E-09	8.00E-08	NA	NA	NA	NA	NA
Ctaxi_contig_16732|comp32780_c1_seq1	-1.259398733	2.20360868	0.000798144	0.004062519	NA	NA	NA	NA	NA
Ctaxi_contig_19263|comp33183_c0_seq1	-1.258644233	3.833112093	3.59E-05	0.000274261	animal heme peroxidase homologue	gi|546296612|ref|XP_005709921.1|Animal heme peroxidase homologue [Chondrus crispus] >gi|507105932|emb|CDF39627.1| Animal heme peroxidase homologue [Chondrus crispus]	NA	NA	NA
Ctaxi_contig_49792|comp36129_c0_seq10	-1.25860513	2.446606051	0.00066704	0.003486403	NA	NA	NA	NA	NA
Ctaxi_contig_67254|comp37086_c1_seq1	-1.25773861	4.72008905	9.12E-09	1.52E-07	multidrug resistance-associated protein 4-like	gi|91084129|ref|XP_969781.1|PREDICTED: similar to ATP-binding cassette transporter [Tribolium castaneum] >gi|270008023|gb|EFA04471.1| hypothetical protein TcasGA2_TC014775 [Tribolium castaneum]	AT3G60160.1	"ATMRP9,MRP9,ABCC9"	 multidrug resistance-associated protein 9 
Ctaxi_contig_60999|comp36787_c3_seq1	-1.257219209	4.151783307	3.16E-07	3.86E-06	NA	NA	NA	NA	NA
Ctaxi_contig_17947|comp32988_c0_seq1	-1.256672566	6.176601422	4.10E-11	1.00E-09	NA	NA	NA	NA	NA
Ctaxi_contig_24338|comp33917_c1_seq5	-1.256573794	4.602580438	1.19E-06	1.29E-05	NA	NA	NA	NA	NA
Ctaxi_contig_14812|comp32444_c2_seq1	-1.255670654	3.671243143	5.43E-05	0.000393455	duf607-domain-containing protein	gi|545353820|ref|XP_005642745.1|DUF607-domain-containing protein [Coccomyxa subellipsoidea C-169] >gi|384244703|gb|EIE18201.1| DUF607-domain-containing protein [Coccomyxa subellipsoidea C-169]	AT1G57610.2		 Protein of unknown function (DUF607) 
Ctaxi_contig_33872|comp34907_c3_seq1	-1.254974535	4.122108056	1.80E-07	2.33E-06	NA	NA	NA	NA	NA
Ctaxi_contig_63454|comp36919_c6_seq7	-1.254844905	4.161189117	2.65E-08	4.06E-07	NA	NA	NA	NA	NA
Ctaxi_contig_42308|comp35626_c4_seq1	-1.254590597	3.863092382	8.04E-06	7.23E-05	NA	NA	NA	NA	NA
Ctaxi_contig_14137|comp32302_c0_seq1	-1.254189539	3.823171371	1.21E-07	1.63E-06	riboflavin biosynthesis protein	gi|303280293|ref|XP_003059439.1|predicted protein [Micromonas pusilla CCMP1545] >gi|226459275|gb|EEH56571.1| predicted protein [Micromonas pusilla CCMP1545]	AT5G64300.1	"ATGCH,GCH,ATRIBA1,RFD1"	 GTP cyclohydrolase II 
Ctaxi_contig_40934|comp35542_c0_seq1	-1.253827233	2.889807066	0.000223796	0.0013614	acetolactate synthase	gi|545357847|ref|XP_005644522.1|thiamine pyrophosphate protein domain protein TPP-binding protein [Coccomyxa subellipsoidea C-169] >gi|384246488|gb|EIE19978.1| thiamine pyrophosphate protein domain protein TPP-binding protein [Coccomyxa subellipsoidea C-169]	AT3G48560.1	"CSR1,ALS,AHAS,TZP5,IMR1"	 chlorsulfuron/imidazolinone resistant 1 
Ctaxi_contig_55352|comp36463_c2_seq1	-1.253755234	3.223344393	5.16E-06	4.88E-05	rna polymerase ii second largest subunit	gi|545355366|ref|XP_005643483.1|RNA polymerase II second largest subunit [Coccomyxa subellipsoidea C-169] >gi|384245445|gb|EIE18939.1| RNA polymerase II second largest subunit [Coccomyxa subellipsoidea C-169]	AT4G21710.1	"NRPB2,EMB1989,RPB2"	 DNA-directed RNA polymerase family protein 
Ctaxi_contig_34616|comp34975_c5_seq1	-1.253474269	7.58112365	1.31E-13	4.49E-12	NA	NA	NA	NA	NA
Ctaxi_contig_38214|comp35309_c4_seq1	-1.252907395	5.161796092	4.71E-10	9.60E-09	NA	NA	NA	NA	NA
Ctaxi_contig_51883|comp36254_c5_seq1	-1.252840092	4.886720918	8.35E-07	9.33E-06	NA	NA	NA	NA	NA
Ctaxi_contig_45777|comp35853_c5_seq1	-1.252198949	5.876159506	4.64E-10	9.48E-09	NA	NA	NA	NA	NA
Ctaxi_contig_56575|comp36541_c2_seq1	-1.252143447	2.444551924	0.000994603	0.004891101	NA	NA	NA	NA	NA
Ctaxi_contig_53597|comp36353_c5_seq2	-1.251674433	3.261733882	1.61E-06	1.69E-05	NA	NA	NA	NA	NA
Ctaxi_contig_10575|comp31439_c0_seq1	-1.251502561	3.809012892	2.43E-07	3.05E-06	NA	NA	NA	NA	NA
Ctaxi_contig_65087|comp36999_c0_seq9	-1.251156343	3.056930435	0.007516421	0.026798943	NA	NA	NA	NA	NA
Ctaxi_contig_19672|comp33244_c0_seq4	-1.25103526	5.14214642	1.94E-05	0.000157949	NA	NA	NA	NA	NA
Ctaxi_contig_57195|comp36578_c1_seq11	-1.250884993	2.806234258	0.011145169	0.03715881	NA	NA	NA	NA	NA
Ctaxi_contig_48527|comp36045_c0_seq1	-1.250881354	4.95823058	3.50E-08	5.24E-07	unnamed protein product	gi|308806211|ref|XP_003080417.1|unnamed protein product [Ostreococcus tauri] >gi|116058877|emb|CAL54584.1| unnamed protein product [Ostreococcus tauri]	NA	NA	NA
Ctaxi_contig_66425|comp37047_c8_seq2	-1.249448967	4.806746356	2.02E-06	2.08E-05	NA	NA	NA	NA	NA
Ctaxi_contig_17617|comp32934_c1_seq7	-1.249285233	3.246324205	0.002114721	0.009288693	NA	NA	NA	NA	NA
Ctaxi_contig_22968|comp33738_c1_seq1	-1.248634232	2.538117255	0.000117238	0.00077405	NA	NA	NA	NA	NA
Ctaxi_contig_55156|comp36449_c1_seq6	-1.248388779	3.485726894	1.24E-05	0.000106314	phosphatidylinositol-4-phosphate 5-	gi|298204540|emb|CBI23815.3|unnamed protein product [Vitis vinifera]	AT1G10900.1		 Phosphatidylinositol-4-phosphate 5-kinase family protein 
Ctaxi_contig_28651|comp34398_c0_seq2	-1.248256275	2.109459615	0.00202613	0.008958899	polymorphic outer membrane protein	gi|428216442|ref|YP_007100907.1|polymorphic outer membrane protein [Pseudanabaena sp. PCC 7367] >gi|504976351|ref|WP_015163453.1| polymorphic outer membrane protein [Pseudanabaena sp. PCC 7367] >gi|427988224|gb|AFY68479.1| polymorphic outer membrane protein [Pseudanabaena sp. PCC 7367]	NA	NA	NA
Ctaxi_contig_9202|comp31001_c1_seq1	-1.247638745	1.903087348	0.010814701	0.03625086	NA	NA	NA	NA	NA
Ctaxi_contig_28996|comp34435_c2_seq12	-1.247280435	2.759496227	1.06E-05	9.21E-05	NA	NA	NA	NA	NA
Ctaxi_contig_46079|comp35874_c3_seq5	-1.246697006	5.322779777	1.39E-09	2.66E-08	vacuolar-processing enzyme beta-isozyme	"gi|552826161|ref|XP_005846964.1|hypothetical protein CHLNCDRAFT_24292, partial [Chlorella variabilis] >gi|307106617|gb|EFN54862.1| hypothetical protein CHLNCDRAFT_24292, partial [Chlorella variabilis]"	AT4G32940.1	"GAMMA-VPE,GAMMAVPE"	 gamma vacuolar processing enzyme 
Ctaxi_contig_54233|comp36397_c1_seq2	-1.2465852	5.649677114	2.93E-11	7.29E-10	NA	NA	NA	NA	NA
Ctaxi_contig_37371|comp35231_c0_seq1	-1.245732342	2.98917169	7.26E-06	6.61E-05	NA	NA	NA	NA	NA
Ctaxi_contig_66420|comp37047_c3_seq2	-1.245642123	6.386076961	9.75E-08	1.34E-06	NA	NA	NA	NA	NA
Ctaxi_contig_62609|comp36868_c1_seq10	-1.245345072	4.212998545	1.56E-06	1.65E-05	mut9-related serine threonine protein kinase	gi|159486881|ref|XP_001701465.1|MUT9-related serine/threonine protein kinase [Chlamydomonas reinhardtii] >gi|158271647|gb|EDO97462.1| MUT9-related serine/threonine protein kinase [Chlamydomonas reinhardtii]	AT2G25760.1		 Protein kinase family protein 
Ctaxi_contig_40727|comp35528_c3_seq4	-1.244639164	2.658079796	0.000103227	0.000694285	NA	NA	NA	NA	NA
Ctaxi_contig_60031|comp36734_c1_seq1	-1.244141576	4.818812724	4.85E-08	7.06E-07	NA	NA	NA	NA	NA
Ctaxi_contig_48816|comp36063_c5_seq3	-1.243834404	5.749749152	0.005036082	0.019271834	alpha beta-hydrolase	gi|302851448|ref|XP_002957248.1|hypothetical protein VOLCADRAFT_98293 [Volvox carteri f. nagariensis] >gi|300257498|gb|EFJ41746.1| hypothetical protein VOLCADRAFT_98293 [Volvox carteri f. nagariensis]	AT1G02660.1		 alpha/beta-Hydrolases superfamily protein 
Ctaxi_contig_56267|comp36522_c2_seq1	-1.243294408	2.599988697	0.001028291	0.005031669	NA	NA	NA	NA	NA
Ctaxi_contig_7298|comp30036_c0_seq2	-1.242789713	3.145613665	4.27E-05	0.000318731	NA	NA	NA	NA	NA
Ctaxi_contig_63442|comp36919_c0_seq1	-1.242111783	6.640229535	4.26E-11	1.03E-09	NA	NA	NA	NA	NA
Ctaxi_contig_44438|comp35772_c0_seq1	-1.241909577	2.896187357	5.84E-05	0.000419711	NA	NA	NA	NA	NA
Ctaxi_contig_71950|comp37270_c5_seq1	-1.241079043	4.003661891	3.02E-08	4.56E-07	NA	NA	NA	NA	NA
Ctaxi_contig_39826|comp35446_c5_seq1	-1.240888619	5.549270789	4.58E-07	5.40E-06	NA	NA	NA	NA	NA
Ctaxi_contig_21501|comp33529_c0_seq1	-1.24068898	6.366984772	4.59E-09	8.02E-08	dna repair protein rad5	gi|552846740|ref|XP_005851689.1|hypothetical protein CHLNCDRAFT_132964 [Chlorella variabilis] >gi|307111353|gb|EFN59587.1| hypothetical protein CHLNCDRAFT_132964 [Chlorella variabilis]	NA	NA	NA
Ctaxi_contig_10139|comp31312_c1_seq1	-1.240448121	6.056217326	9.24E-07	1.02E-05	NA	NA	NA	NA	NA
Ctaxi_contig_37805|comp35270_c4_seq3	-1.240425443	2.731932619	0.001189838	0.005710531	NA	NA	NA	NA	NA
Ctaxi_contig_37697|comp35259_c4_seq1	-1.240388342	1.632916105	0.008769543	0.030442357	upf0586 protein c9orf41 homolog	gi|242088447|ref|XP_002440056.1|hypothetical protein SORBIDRAFT_09g025210 [Sorghum bicolor] >gi|241945341|gb|EES18486.1| hypothetical protein SORBIDRAFT_09g025210 [Sorghum bicolor]	AT2G32170.1		 S-adenosyl-L-methionine-dependent methyltransferases superfamily protein 
Ctaxi_contig_9253|comp31023_c0_seq2	-1.239898747	1.780238246	0.001610483	0.007379864	NA	NA	NA	NA	NA
Ctaxi_contig_19669|comp33244_c0_seq1	-1.239373013	5.887878694	1.78E-09	3.33E-08	NA	NA	NA	NA	NA
Ctaxi_contig_36866|comp35196_c0_seq6	-1.238320795	3.639038103	5.38E-06	5.06E-05	NA	NA	NA	NA	NA
Ctaxi_contig_67362|comp37089_c4_seq7	-1.237512208	5.51320807	3.01E-11	7.45E-10	NA	NA	NA	NA	NA
Ctaxi_contig_19799|comp33269_c0_seq1	-1.237221371	4.097246261	7.85E-06	7.07E-05	NA	NA	NA	NA	NA
Ctaxi_contig_64955|comp36991_c3_seq15	-1.237015445	3.886446009	0.002439973	0.010460102	NA	NA	NA	NA	NA
Ctaxi_contig_14166|comp32308_c5_seq1	-1.235930994	3.215815159	2.08E-06	2.13E-05	NA	NA	NA	NA	NA
Ctaxi_contig_40083|comp35470_c0_seq2	-1.235725488	7.170804152	3.77E-07	4.54E-06	NA	NA	NA	NA	NA
Ctaxi_contig_21330|comp33496_c3_seq3	-1.234742459	3.677003877	7.53E-06	6.83E-05	NA	NA	NA	NA	NA
Ctaxi_contig_32421|comp34786_c0_seq5	-1.234660429	7.078547012	1.61E-08	2.56E-07	NA	NA	NA	NA	NA
Ctaxi_contig_40208|comp35481_c0_seq1	-1.234632359	4.08012937	2.32E-06	2.35E-05	protein	gi|545369973|ref|XP_005649669.1|hypothetical protein COCSUDRAFT_35653 [Coccomyxa subellipsoidea C-169] >gi|384251648|gb|EIE25125.1| hypothetical protein COCSUDRAFT_35653 [Coccomyxa subellipsoidea C-169]	AT4G38470.1		 ACT-like protein tyrosine kinase family protein 
Ctaxi_contig_40526|comp35511_c1_seq1	-1.234348665	5.15613839	2.66E-06	2.67E-05	protein phosphatase 2c family protein	gi|302809729|ref|XP_002986557.1|hypothetical protein SELMODRAFT_235036 [Selaginella moellendorffii] >gi|300145740|gb|EFJ12414.1| hypothetical protein SELMODRAFT_235036 [Selaginella moellendorffii]	AT1G09160.1		 Protein phosphatase 2C family protein 
Ctaxi_contig_58831|comp36671_c3_seq1	-1.234108277	4.019801343	3.64E-08	5.41E-07	adenosine 3 -phospho 5 -phosphosulfate transporter 2	gi|556113822|gb|ESP02474.1|hypothetical protein LOTGIDRAFT_138397 [Lottia gigantea]	AT1G12600.1		 UDP-N-acetylglucosamine (UAA) transporter family 
Ctaxi_contig_56669|comp36549_c2_seq1	-1.233736878	4.664839802	0.000113791	0.00075474	NA	NA	NA	NA	NA
Ctaxi_contig_54321|comp36402_c3_seq4	-1.233598393	2.958754645	0.000288375	0.001697982	NA	NA	NA	NA	NA
Ctaxi_contig_55763|comp36490_c0_seq5	-1.233426051	2.548790497	0.000508424	0.002758681	NA	NA	NA	NA	NA
Ctaxi_contig_30775|comp34624_c0_seq6	-1.232490128	2.938206297	0.000138447	0.000895976	NA	NA	NA	NA	NA
Ctaxi_contig_66064|comp37036_c3_seq1	-1.232217247	3.813481854	1.98E-06	2.05E-05	chromosome-associated kinesin kif4-like	gi|514718004|ref|XP_004953883.1|PREDICTED: chromosome-associated kinesin KIF4-like [Setaria italica]	AT5G60930.1		 P-loop containing nucleoside triphosphate hydrolases superfamily protein 
Ctaxi_contig_17620|comp32934_c2_seq1	-1.232101443	3.939080123	1.21E-08	1.96E-07	NA	NA	NA	NA	NA
Ctaxi_contig_24524|comp33945_c0_seq13	-1.232091268	2.545157873	0.001587884	0.007296627	NA	NA	NA	NA	NA
Ctaxi_contig_35887|comp35098_c0_seq1	-1.23150666	5.170899255	5.74E-07	6.64E-06	NA	NA	NA	NA	NA
Ctaxi_contig_33434|comp34871_c3_seq1	-1.231430228	2.837030847	4.88E-05	0.000357606	NA	NA	NA	NA	NA
Ctaxi_contig_46374|comp35892_c5_seq20	-1.230550904	3.41389187	0.014668072	0.046564682	sulfur stress regulator	gi|545363779|ref|XP_005646993.1|sulfur stress regulator [Coccomyxa subellipsoidea C-169] >gi|384248966|gb|EIE22449.1| sulfur stress regulator [Coccomyxa subellipsoidea C-169]	AT1G10940.1	"ASK1,SNRK2-4,SNRK2.4,SRK2A"	 Protein kinase superfamily protein 
Ctaxi_contig_21150|comp33468_c1_seq1	-1.230396062	3.821730242	1.84E-05	0.000151413	NA	NA	NA	NA	NA
Ctaxi_contig_30754|comp34622_c1_seq1	-1.229830418	3.470481339	1.31E-06	1.40E-05	NA	NA	NA	NA	NA
Ctaxi_contig_48043|comp36014_c0_seq3	-1.228995378	5.980337765	4.63E-06	4.43E-05	glycosyl hydrolase	gi|511007960|gb|EPB89236.1|hypothetical protein HMPREF1544_03976 [Mucor circinelloides f. circinelloides 1006PhL]	NA	NA	NA
[truncated: 1,911,517 more chars]
