# Supplementary material for: An Intracellular Transcriptomic Atlas of the Giant Coenocyte Caulerpa taxifolia
Source: PLoS Genet. 2015 Jan 8;11(1):e1004900. doi: 10.1371/journal.pgen.1004900 (PMC4287348; doi:10.1371/journal.pgen.1004900)
Supplement: S17 Dataset — Differentially expressed transcripts between the holdfast and stolon. Differentially expressed transcripts (FDR<0.05) and their annotation information are provided. (TXT) [file pgen.1004900.s018.txt]

contig_ID	logFC	logCPM	PValue	FDR	Blast2GO_Sequence_desc.	Best_Hit_to_nrDatabase_desc.	Best_TAIR10_hit_ID	Best_TAIR10_hit_gene_name	Best_TAIR10_hit_gene_description
Ctaxi_contig_69459|comp37169_c2_seq4	-9.751442175	3.659542393	5.47E-08	2.52E-06	leucine-rich repeat	gi|46446831|ref|YP_008196.1|hypothetical protein pc1197 [Candidatus Protochlamydia amoebophila UWE25] >gi|499489107|ref|WP_011175747.1| hypothetical protein [Candidatus Protochlamydia amoebophila] >gi|46400472|emb|CAF23921.1| hypothetical protein pc1197 [Candidatus Protochlamydia amoebophila UWE25]	AT2G14255.1		 Ankyrin repeat family protein with DHHC zinc finger domain 
Ctaxi_contig_8463|comp30706_c1_seq1	-9.731391258	3.576545402	1.11E-07	4.70E-06	NA	NA	NA	NA	NA
Ctaxi_contig_19377|comp33199_c0_seq3	-9.243675615	3.177885687	5.84E-08	2.67E-06	ankyrin-2- partial	gi|390342989|ref|XP_003725772.1|PREDICTED: ankyrin-2-like [Strongylocentrotus purpuratus]	AT5G20350.1	TIP1	 Ankyrin repeat family protein with DHHC zinc finger domain 
Ctaxi_contig_14168|comp32309_c0_seq2	-9.214778646	4.35016739	7.99E-12	9.20E-10	NA	NA	NA	NA	NA
Ctaxi_contig_14167|comp32309_c0_seq1	-8.894773823	5.347575491	4.69E-20	2.56E-17	NA	NA	NA	NA	NA
Ctaxi_contig_67374|comp37090_c0_seq6	-8.432586603	2.56112876	1.46E-05	0.000321958	protein	gi|159463546|ref|XP_001690003.1|predicted protein [Chlamydomonas reinhardtii] >gi|158283991|gb|EDP09741.1| predicted protein [Chlamydomonas reinhardtii]	AT1G51350.1		 ARM repeat superfamily protein 
Ctaxi_contig_59542|comp36704_c1_seq9	-8.364368879	2.341142797	3.98E-07	1.44E-05	rhomboid-like protein 14	gi|561027870|gb|ESW26510.1|hypothetical protein PHAVU_003G125100g [Phaseolus vulgaris]	AT3G17611.1	"ATRBL14,RBL14"	 RHOMBOID-like protein 14 
Ctaxi_contig_5510|comp27931_c1_seq1	-8.30331763	2.23676407	1.30E-16	3.94E-14	NA	NA	NA	NA	NA
Ctaxi_contig_70868|comp37227_c2_seq2	-8.245311328	2.133277298	2.57E-09	1.73E-07	NA	NA	NA	NA	NA
Ctaxi_contig_14169|comp32309_c1_seq1	-8.225318795	8.367787731	4.30E-14	8.05E-12	NA	NA	NA	NA	NA
Ctaxi_contig_45122|comp35807_c0_seq1	-8.017756766	2.098154667	5.74E-11	5.47E-09	iron-sulfur cluster assembly protein	gi|297567428|ref|YP_003686400.1|sugar isomerase [Meiothermus silvanus DSM 9946] >gi|502924446|ref|WP_013159422.1| iron-sulfur cluster assembly protein HesB [Meiothermus silvanus] >gi|296851877|gb|ADH64892.1| sugar isomerase (SIS) [Meiothermus silvanus DSM 9946]	NA	NA	NA
Ctaxi_contig_9641|comp31162_c0_seq1	-7.99012649	3.861043333	5.75E-22	4.92E-19	NA	NA	NA	NA	NA
Ctaxi_contig_6739|comp29524_c0_seq1	-7.964786961	3.127547754	2.06E-06	5.96E-05	NA	NA	NA	NA	NA
Ctaxi_contig_70869|comp37227_c4_seq1	-7.927593403	3.814797053	9.17E-16	2.36E-13	pentatricopeptide repeat-containing protein chloroplastic-like	gi|545368225|ref|XP_005648894.1|hypothetical protein COCSUDRAFT_62850 [Coccomyxa subellipsoidea C-169] >gi|384250871|gb|EIE24350.1| hypothetical protein COCSUDRAFT_62850 [Coccomyxa subellipsoidea C-169]	AT1G74850.1	PTAC2	 plastid transcriptionally active 2 
Ctaxi_contig_11642|comp31742_c0_seq1	-7.834189581	4.214436209	7.35E-26	1.01E-22	NA	NA	NA	NA	NA
Ctaxi_contig_23623|comp33819_c1_seq1	-7.80456634	2.005994278	4.36E-05	0.000818217	hypothetical protein	gi|487927900|ref|WP_002001366.1|hypothetical protein [Vibrio cholerae] >gi|395938267|gb|EJH48961.1| hypothetical protein VCCP104821_0001 [Vibrio cholerae CP1048(21)]	NA	NA	NA
Ctaxi_contig_34506|comp34965_c1_seq1	-7.641870232	1.635712087	1.86E-08	9.83E-07	NA	NA	NA	NA	NA
Ctaxi_contig_25460|comp34051_c0_seq1	-7.639805047	1.484701352	0.000222293	0.003112403	p-loop containing nucleoside triphosphate hydrolase partial	"gi|545356178|ref|XP_005643834.1|P-loop containing nucleoside triphosphate hydrolase protein, partial [Coccomyxa subellipsoidea C-169] >gi|384245798|gb|EIE19290.1| P-loop containing nucleoside triphosphate hydrolase protein, partial [Coccomyxa subellipsoidea C-169]"	AT3G60970.1	"ATMRP15,MRP15,ABCC15"	 multidrug resistance-associated protein 15 
Ctaxi_contig_32058|comp34750_c0_seq1	-7.622961276	1.716908515	2.56E-08	1.29E-06	protein	gi|302844703|ref|XP_002953891.1|hypothetical protein VOLCADRAFT_121227 [Volvox carteri f. nagariensis] >gi|300260703|gb|EFJ44920.1| hypothetical protein VOLCADRAFT_121227 [Volvox carteri f. nagariensis]	NA	NA	NA
Ctaxi_contig_11643|comp31742_c1_seq1	-7.519001109	6.175723249	2.93E-30	1.16E-26	keratin-associated protein 9-2	"gi|558143600|ref|XP_006119048.1|PREDICTED: vegetative cell wall protein gp1-like, partial [Pelodiscus sinensis]"	NA	NA	NA
Ctaxi_contig_23720|comp33828_c1_seq2	-7.467933963	4.834628385	1.13E-15	2.85E-13	NA	NA	NA	NA	NA
Ctaxi_contig_62087|comp36843_c6_seq13	-7.462907279	1.565146915	2.02E-12	2.68E-10	heat repeat-containing protein 2	gi|291240909|ref|XP_002740361.1|PREDICTED: hypothetical protein [Saccoglossus kowalevskii]	NA	NA	NA
Ctaxi_contig_9643|comp31162_c1_seq1	-7.402440295	5.81524488	2.43E-20	1.40E-17	NA	NA	NA	NA	NA
Ctaxi_contig_6740|comp29524_c2_seq1	-7.378971676	4.19025215	7.06E-06	0.000173237	NA	NA	NA	NA	NA
Ctaxi_contig_48812|comp36063_c4_seq1	-7.310969388	1.481635331	1.66E-07	6.69E-06	NA	NA	NA	NA	NA
Ctaxi_contig_16423|comp32720_c3_seq1	-7.301882225	4.035923516	1.30E-17	4.84E-15	NA	NA	NA	NA	NA
Ctaxi_contig_68535|comp37129_c0_seq1	-7.251452626	1.393318424	3.42E-14	6.61E-12	pre-mrna splicing factor prp38 family protein	gi|302830256|ref|XP_002946694.1|hypothetical protein VOLCADRAFT_72850 [Volvox carteri f. nagariensis] >gi|300267738|gb|EFJ51920.1| hypothetical protein VOLCADRAFT_72850 [Volvox carteri f. nagariensis]	AT5G37370.4	ATSRL1	 PRP38 family protein 
Ctaxi_contig_33445|comp34871_c6_seq1	-7.249288284	1.28197728	0.000362387	0.004576019	NA	NA	NA	NA	NA
Ctaxi_contig_53323|comp36339_c0_seq110	-7.241685894	1.166910735	0.000100407	0.001633395	tetratricopeptide repeat family	gi|298711001|emb|CBJ32307.1|Tetratricopeptide repeat containing protein [Ectocarpus siliculosus]	NA	NA	NA
Ctaxi_contig_67395|comp37090_c0_seq27	-7.17296062	1.219896593	0.000431026	0.005268332	pentatricopeptide repeat-containing protein at5g02860-like	gi|159463546|ref|XP_001690003.1|predicted protein [Chlamydomonas reinhardtii] >gi|158283991|gb|EDP09741.1| predicted protein [Chlamydomonas reinhardtii]	AT2G31400.1	GUN1	 genomes uncoupled 1 
Ctaxi_contig_44152|comp35760_c2_seq1	-7.157337201	1.308560534	2.91E-07	1.09E-05	NA	NA	NA	NA	NA
Ctaxi_contig_16395|comp32713_c3_seq1	-7.095542406	3.418605178	2.89E-14	5.65E-12	NA	NA	NA	NA	NA
Ctaxi_contig_24888|comp33991_c0_seq1	-7.083574736	1.319804696	2.22E-05	0.000464525	trimeric -like enzyme isoform 1	gi|545356129|ref|XP_005643813.1|hypothetical protein COCSUDRAFT_48885 [Coccomyxa subellipsoidea C-169] >gi|384245777|gb|EIE19269.1| hypothetical protein COCSUDRAFT_48885 [Coccomyxa subellipsoidea C-169]	AT4G18300.1		 Trimeric LpxA-like enzyme 
Ctaxi_contig_23643|comp33819_c2_seq15	-6.990686185	2.387932085	1.65E-05	0.00035797	hypothetical protein	gi|297181029|gb|ADI17229.1|hypothetical protein [uncultured alpha proteobacterium HF0070_14E07]	NA	NA	NA
Ctaxi_contig_48589|comp36049_c2_seq12	-6.935307533	1.112279848	3.80E-05	0.000734394	boron transporter	gi|294713684|gb|ADF30179.1|boron transporter [Brassica napus] >gi|294713700|gb|ADF30187.1| boron transporter [Brassica napus]	AT2G47160.1	BOR1	 HCO3- transporter family 
Ctaxi_contig_9962|comp31265_c0_seq1	-6.928072397	1.082696501	3.07E-08	1.51E-06	NA	NA	NA	NA	NA
Ctaxi_contig_70867|comp37227_c2_seq1	-6.867328076	0.950879219	7.62E-07	2.51E-05	NA	NA	NA	NA	NA
Ctaxi_contig_12406|comp31933_c0_seq1	-6.829301554	1.156171002	0.000146971	0.00222766	NA	NA	NA	NA	NA
Ctaxi_contig_16358|comp32706_c1_seq3	-6.817925234	2.146132761	5.13E-22	4.64E-19	NA	NA	NA	NA	NA
Ctaxi_contig_13454|comp32163_c4_seq3	-6.799833887	2.677484627	4.52E-12	5.59E-10	NA	NA	NA	NA	NA
Ctaxi_contig_71487|comp37254_c3_seq23	-6.785415499	0.918595298	0.000759337	0.008260591	flagellar inner arm dynein 1 heavy chain alpha	"gi|30580468|sp|Q9SMH3.1|DYH1A_CHLRERecName: Full=Dynein-1-alpha heavy chain, flagellar inner arm I1 complex; AltName: Full=1-alpha DHC; AltName: Full=Dynein-1, subspecies f >gi|5931718|emb|CAB56598.1| 1-alpha dynein heavy chain [Chlamydomonas reinhardtii]"	NA	NA	NA
Ctaxi_contig_42082|comp35612_c2_seq8	-6.773898104	1.069748323	5.21E-05	0.000947259	NA	NA	NA	NA	NA
Ctaxi_contig_8610|comp30768_c0_seq1	-6.744482272	4.267961158	1.40E-14	2.86E-12	NA	NA	NA	NA	NA
Ctaxi_contig_24231|comp33900_c1_seq1	-6.722970713	0.846386146	1.39E-05	0.000310123	NA	NA	NA	NA	NA
Ctaxi_contig_29813|comp34524_c8_seq3	-6.717050758	0.916861667	7.16E-05	0.001234552	NA	NA	NA	NA	NA
Ctaxi_contig_29556|comp34497_c2_seq1	-6.708045365	0.938715903	1.17E-09	8.45E-08	NA	NA	NA	NA	NA
Ctaxi_contig_62767|comp36877_c0_seq1	-6.702439962	0.938771908	5.70E-05	0.001016338	kinase-like partial	"gi|545354010|ref|XP_005642840.1|kinase-like protein, partial [Coccomyxa subellipsoidea C-169] >gi|384244798|gb|EIE18296.1| kinase-like protein, partial [Coccomyxa subellipsoidea C-169]"	AT5G49470.1		 PAS domain-containing protein tyrosine kinase family protein 
Ctaxi_contig_16245|comp32690_c0_seq1	-6.69247092	0.915750062	2.02E-08	1.05E-06	NA	NA	NA	NA	NA
Ctaxi_contig_16137|comp32672_c0_seq8	-6.692447994	3.901515271	2.59E-17	9.02E-15	NA	NA	NA	NA	NA
Ctaxi_contig_16130|comp32672_c0_seq1	-6.689776346	4.721130217	6.62E-16	1.76E-13	NA	NA	NA	NA	NA
Ctaxi_contig_12408|comp31933_c0_seq3	-6.65831993	1.015025784	0.000171042	0.002524327	NA	NA	NA	NA	NA
Ctaxi_contig_9642|comp31162_c0_seq2	-6.634093572	1.957120994	2.64E-08	1.32E-06	NA	NA	NA	NA	NA
Ctaxi_contig_18151|comp33027_c0_seq4	-6.595900001	0.762046381	0.000251538	0.003432298	nad-dependent epimerase dehydratase	gi|168044144|ref|XP_001774542.1|predicted protein [Physcomitrella patens] >gi|162674097|gb|EDQ60610.1| predicted protein [Physcomitrella patens]	AT1G19690.1		 NAD(P)-binding Rossmann-fold superfamily protein 
Ctaxi_contig_6049|comp28544_c0_seq1	-6.583533755	0.986297927	0.000590521	0.006753656	facilitated trehalose transporter tret1-like	gi|158285241|ref|XP_308203.4|AGAP007667-PA [Anopheles gambiae str. PEST] >gi|157019897|gb|EAA04222.4| AGAP007667-PA [Anopheles gambiae str. PEST]	AT1G19450.1		 Major facilitator superfamily protein 
Ctaxi_contig_21216|comp33478_c1_seq1	-6.579487256	6.214026253	1.41E-28	2.78E-25	NA	NA	NA	NA	NA
Ctaxi_contig_3840|comp24061_c0_seq1	-6.569026983	0.798499993	6.51E-06	0.000161249	NA	NA	NA	NA	NA
Ctaxi_contig_26656|comp34168_c0_seq35	-6.519703204	0.770823151	4.76E-05	0.000881122	protein	"gi|159488703|ref|XP_001702342.1|ribosomal protein S7, component of cytosolic 80S ribosome and 40S small subunit [Chlamydomonas reinhardtii] >gi|158271136|gb|EDO96962.1| ribosomal protein S7 [Chlamydomonas reinhardtii]"	AT1G48830.2		 Ribosomal protein S7e family protein 
Ctaxi_contig_17289|comp32879_c1_seq2	-6.482085902	0.783425801	3.86E-09	2.48E-07	ribonuclease p protein subunit p30	"gi|462403573|gb|EMJ09130.1|hypothetical protein PRUPE_ppa017992mg, partial [Prunus persica]"	AT5G59980.1		 Polymerase/histidinol phosphatase-like 
Ctaxi_contig_53631|comp36356_c3_seq1	-6.469038193	0.735271497	0.000133956	0.002065587	trna (guanine-n -)-methyltransferase-like	gi|302785758|ref|XP_002974650.1|hypothetical protein SELMODRAFT_101998 [Selaginella moellendorffii] >gi|300157545|gb|EFJ24170.1| hypothetical protein SELMODRAFT_101998 [Selaginella moellendorffii]	AT5G24840.1		 tRNA (guanine-N-7) methyltransferase 
Ctaxi_contig_21217|comp33478_c1_seq2	-6.450189076	5.76590273	5.51E-22	4.85E-19	NA	NA	NA	NA	NA
Ctaxi_contig_35639|comp35079_c0_seq2	-6.429316286	0.619365155	0.000254989	0.003467431	clip-associating protein	gi|302837169|ref|XP_002950144.1|CLIP-associating protein [Volvox carteri f. nagariensis] >gi|300264617|gb|EFJ48812.1| CLIP-associating protein [Volvox carteri f. nagariensis]	AT2G20190.1	"ATCLASP,CLASP"	 CLIP-associated protein 
Ctaxi_contig_59535|comp36704_c1_seq2	-6.337997556	0.837429645	0.000877033	0.009218853	rhomboid-like protein 14	gi|561027870|gb|ESW26510.1|hypothetical protein PHAVU_003G125100g [Phaseolus vulgaris]	AT3G17611.1	"ATRBL14,RBL14"	 RHOMBOID-like protein 14 
Ctaxi_contig_62904|comp36884_c2_seq25	-6.280239541	0.617810101	3.82E-05	0.000736533	ubox domain containing protein	gi|470381072|ref|XP_004333752.1|Ubox domain containing protein [Acanthamoeba castellanii str. Neff] >gi|440790456|gb|ELR11739.1| Ubox domain containing protein [Acanthamoeba castellanii str. Neff]	AT3G52450.1	PUB22	 plant U-box 22 
Ctaxi_contig_16394|comp32713_c2_seq1	-6.249203156	2.711148958	2.85E-09	1.91E-07	NA	NA	NA	NA	NA
Ctaxi_contig_7650|comp30262_c1_seq1	-6.22070317	2.582724233	8.56E-13	1.24E-10	NA	NA	NA	NA	NA
Ctaxi_contig_21620|comp33550_c1_seq1	-6.216666241	3.43929947	3.09E-22	3.06E-19	NA	NA	NA	NA	NA
Ctaxi_contig_11947|comp31818_c0_seq3	-6.133561379	0.526333003	1.87E-05	0.000399076	NA	NA	NA	NA	NA
Ctaxi_contig_50313|comp36168_c1_seq3	-6.126763746	0.525566281	1.75E-05	0.000377103	NA	NA	NA	NA	NA
Ctaxi_contig_14750|comp32432_c2_seq3	-6.11861593	6.032084656	5.73E-18	2.27E-15	NA	NA	NA	NA	NA
Ctaxi_contig_72134|comp871469_c0_seq1	-6.097530958	0.641636354	0.001375346	0.0132661	NA	NA	NA	NA	NA
Ctaxi_contig_14746|comp32432_c0_seq1	-6.081161414	3.265240504	1.70E-15	4.13E-13	NA	NA	NA	NA	NA
Ctaxi_contig_11595|comp31727_c1_seq2	-6.012469216	0.584917946	0.001620802	0.015111677	NA	NA	NA	NA	NA
Ctaxi_contig_859|comp6347_c0_seq1	-6.012468373	0.584917946	0.001621103	0.015111677	NA	NA	NA	NA	NA
Ctaxi_contig_46531|comp35904_c2_seq7	-6.002161284	0.581317526	0.000208222	0.002958565	NA	NA	NA	NA	NA
Ctaxi_contig_7141|comp29930_c0_seq1	-5.968005096	0.555700567	0.001755263	0.016055001	peptidyl-prolyl cis-trans isomerase	gi|386836977|ref|YP_006242035.1|peptidyl-prolyl cis-trans isomerase [Streptomyces hygroscopicus subsp. jinggangensis 5008] >gi|474979252|ref|YP_007689718.1| peptidyl-prolyl cis-trans isomerase [Streptomyces hygroscopicus subsp. jinggangensis TL01] >gi|504482406|ref|WP_014669508.1| peptidylprolyl isomerase [Streptomyces hygroscopicus] >gi|374097278|gb|AEY86162.1| peptidyl-prolyl cis-trans isomerase [Streptomyces hygroscopicus subsp. jinggangensis 5008] >gi|451790335|gb|AGF60384.1| peptidyl-prolyl cis-trans isomerase [Streptomyces hygroscopicus subsp. jinggangensis TL01]	AT4G38740.1	ROC1	 rotamase CYP 1 
Ctaxi_contig_2035|comp14794_c0_seq1	-5.968003381	0.555700567	0.001755897	0.016056159	cell-wall-anchored protein (lpxtg motif)	gi|155966356|gb|ABU41130.1|putative SPT transcription factor family member [Lepeophtheirus salmonis]	NA	NA	NA
Ctaxi_contig_23629|comp33819_c2_seq1	-5.959076328	3.317558156	4.40E-08	2.06E-06	cell wall-associated hydrolase	gi|496592577|ref|WP_009288700.1|hypothetical protein [Halomonas titanicae] >gi|445563935|gb|ELY20074.1| hypothetical protein HALTITAN_3299 [Halomonas titanicae BH1]	NA	NA	NA
Ctaxi_contig_17259|comp32877_c5_seq4	-5.922103043	0.525879722	0.001914132	0.017165912	myosin heavy nonmuscle or smooth muscle	gi|343183153|dbj|BAK61429.1|myosin heavy chain type a [Marsupenaeus japonicus]	AT1G50360.1	"VIIIA,ATVIIIA"	 P-loop containing nucleoside triphosphate hydrolases superfamily protein 
Ctaxi_contig_14747|comp32432_c1_seq1	-5.877646369	8.404136386	2.91E-24	3.41E-21	NA	NA	NA	NA	NA
Ctaxi_contig_17262|comp32877_c5_seq7	-5.874641626	0.495430046	0.002112319	0.018549151	myosin heavy chain	"gi|557753109|ref|XP_005176300.1|PREDICTED: myosin heavy chain, muscle-like isoform X10 [Musca domestica]"	NA	NA	NA
Ctaxi_contig_142|comp2485_c0_seq2	-5.866888438	0.51750228	0.002059781	0.018223948	NA	NA	NA	NA	NA
Ctaxi_contig_17586|comp32930_c0_seq2	-5.866886064	0.51750228	0.002060551	0.018223948	tbc1 domain family member 1 isoform x2	gi|552845750|ref|XP_005851436.1|hypothetical protein CHLNCDRAFT_56689 [Chlorella variabilis] >gi|307111099|gb|EFN59334.1| hypothetical protein CHLNCDRAFT_56689 [Chlorella variabilis]	AT3G07890.2		 Ypt/Rab-GAP domain of gyp1p superfamily protein 
Ctaxi_contig_14748|comp32432_c2_seq1	-5.846456498	8.052408694	1.74E-21	1.31E-18	NA	NA	NA	NA	NA
Ctaxi_contig_29049|comp34442_c1_seq2	-5.835153682	1.417326676	0.000696834	0.007724058	NA	NA	NA	NA	NA
Ctaxi_contig_10759|comp31493_c0_seq1	-5.763771141	1.401939859	0.000748027	0.008171249	NA	NA	NA	NA	NA
Ctaxi_contig_16405|comp32715_c2_seq4	-5.754982897	1.405184995	6.62E-05	0.001151188	pg1 homology to homo sapiens	"gi|485778666|ref|WP_001401842.1|hypothetical protein, partial [Escherichia coli] >gi|429439347|gb|EKZ75334.1| hypothetical protein O7E_02948, partial [Escherichia coli O104:H4 str. Ec11-5604] >gi|429441943|gb|EKZ77907.1| hypothetical protein S7Y_04888, partial [Escherichia coli O104:H4 str. Ec12-0465] >gi|429458824|gb|EKZ94644.1| hypothetical protein MO7_05239, partial [Escherichia coli O104:H4 str. Ec11-9941]"	NA	NA	NA
Ctaxi_contig_8448|comp30699_c0_seq2	-5.747477945	2.539983246	3.83E-20	2.13E-17	NA	NA	NA	NA	NA
Ctaxi_contig_17256|comp32877_c5_seq1	-5.731607018	2.281632656	0.0001495	0.002255828	myosin heavy nonmuscle or smooth muscle	gi|189239927|ref|XP_001814139.1|PREDICTED: similar to Myosin heavy chain CG17927-PF isoform 7 [Tribolium castaneum]	AT1G50360.1	"VIIIA,ATVIIIA"	 P-loop containing nucleoside triphosphate hydrolases superfamily protein 
Ctaxi_contig_16422|comp32720_c0_seq3	-5.641662718	4.352997067	3.95E-17	1.34E-14	NA	NA	NA	NA	NA
Ctaxi_contig_11010|comp31576_c0_seq2	-5.60721482	1.072498301	4.13E-07	1.48E-05	nudc domain-containing protein 2	gi|545355944|ref|XP_005643738.1|DUF382-domain-containing protein [Coccomyxa subellipsoidea C-169] >gi|384245701|gb|EIE19194.1| DUF382-domain-containing protein [Coccomyxa subellipsoidea C-169]	AT5G53400.1	BOB1	 HSP20-like chaperones superfamily protein 
Ctaxi_contig_11739|comp31764_c0_seq1	-5.518394951	1.606941985	9.89E-13	1.40E-10	translation elongation factor ef- subunit	gi|110225900|gb|ABG56231.1|translation elongation factor-like protein [Karlodinium veneficum]	AT5G60390.3		 GTP binding Elongation factor Tu family protein 
Ctaxi_contig_19645|comp33239_c0_seq1	-5.511687268	4.399776938	7.52E-16	1.98E-13	NA	NA	NA	NA	NA
Ctaxi_contig_21621|comp33550_c1_seq2	-5.505043071	2.931867506	2.61E-18	1.09E-15	serine protease inhibitor dipetalogastin	gi|189314000|gb|ACD88987.1|Kazal-type serine proteinase inhibitor [Azumapecten farreri]	NA	NA	NA
Ctaxi_contig_21314|comp33494_c2_seq1	-5.477783087	0.990349022	9.34E-09	5.51E-07	NA	NA	NA	NA	NA
Ctaxi_contig_11946|comp31818_c0_seq2	-5.358822766	1.507405307	5.42E-08	2.50E-06	NA	NA	NA	NA	NA
Ctaxi_contig_17257|comp32877_c5_seq2	-5.263710564	1.88258714	0.000914776	0.009554291	myosin heavy nonmuscle or smooth muscle	gi|321476144|gb|EFX87105.1|myosin heavy chain isoform 2 [Daphnia pulex]	NA	NA	NA
Ctaxi_contig_34515|comp34965_c2_seq1	-5.260022894	3.028498197	4.06E-15	9.30E-13	scp-like extracellular	gi|496582164|ref|WP_009282003.1|hypothetical protein [Fibrisoma limi] >gi|387845020|emb|CCH53421.1| hypothetical protein BN8_02515 [Fibrisoma limi BUZ 3]	NA	NA	NA
Ctaxi_contig_8498|comp30719_c0_seq1	-5.199473578	0.622480463	0.001214865	0.012014677	NA	NA	NA	NA	NA
Ctaxi_contig_34510|comp34965_c1_seq5	-5.187717056	1.759259416	5.03E-06	0.000128627	NA	NA	NA	NA	NA
Ctaxi_contig_11949|comp31818_c0_seq5	-5.120763484	1.315248418	1.02E-07	4.37E-06	NA	NA	NA	NA	NA
Ctaxi_contig_9215|comp31009_c0_seq1	-5.111050386	0.871538175	0.002910859	0.023603752	NA	NA	NA	NA	NA
Ctaxi_contig_7921|comp30435_c0_seq1	-5.097909642	0.754960769	8.02E-07	2.62E-05	von willebrand type a	"gi|383450613|ref|YP_005357334.1|hypothetical protein KQS_06585 [Flavobacterium indicum GPTSA100-9] >gi|504201300|ref|WP_014388402.1| hypothetical protein [Flavobacterium indicum] >gi|380502235|emb|CCG53277.1| Protein of unknown function, putative adhesine [Flavobacterium indicum GPTSA100-9]"	NA	NA	NA
Ctaxi_contig_11948|comp31818_c0_seq4	-5.097194866	0.75485702	1.22E-05	0.000277441	ricin b lectin	gi|496460730|ref|WP_009169575.1|Ricin B lectin [Clostridium sp. DL-VIII] >gi|357170723|gb|EHI98897.1| Ricin B lectin [Clostridium sp. DL-VIII]	NA	NA	NA
Ctaxi_contig_21215|comp33478_c0_seq1	-5.063550082	2.126035751	3.47E-10	2.84E-08	NA	NA	NA	NA	NA
Ctaxi_contig_13452|comp32163_c4_seq1	-5.050615549	3.316025719	1.73E-13	2.87E-11	NA	NA	NA	NA	NA
Ctaxi_contig_44051|comp35751_c1_seq82	-5.019850549	0.545954309	0.001390501	0.013379661	squamosa promoter binding protein	gi|545376143|ref|XP_005652178.1|SBP-domain-containing protein [Coccomyxa subellipsoidea C-169] >gi|384254160|gb|EIE27634.1| SBP-domain-containing protein [Coccomyxa subellipsoidea C-169]	AT3G57920.1	SPL15	 squamosa promoter binding protein-like 15 
Ctaxi_contig_23182|comp33764_c4_seq1	-4.995569047	0.61812009	0.000205027	0.002922206	macrophage mannose receptor 1-like	gi|528512682|ref|XP_005173902.1|PREDICTED: macrophage mannose receptor 1-like [Danio rerio]	NA	NA	NA
Ctaxi_contig_19646|comp33239_c0_seq2	-4.989200208	2.957833123	4.63E-13	7.04E-11	NA	NA	NA	NA	NA
Ctaxi_contig_70864|comp37227_c1_seq2	-4.967930129	5.805854562	1.05E-15	2.69E-13	NA	NA	NA	NA	NA
Ctaxi_contig_16402|comp32715_c2_seq1	-4.944964641	2.389823432	1.88E-06	5.48E-05	atp synthase subunit alpha	gi|493622131|ref|WP_006574328.1|hypothetical protein [Pseudoflavonifractor capillosus] >gi|150270408|gb|EDM97731.1| hypothetical protein BACCAP_04474 [Pseudoflavonifractor capillosus ATCC 29799] >gi|150271077|gb|EDM98346.1| hypothetical protein BACCAP_03832 [Pseudoflavonifractor capillosus ATCC 29799]	NA	NA	NA
Ctaxi_contig_11009|comp31576_c0_seq1	-4.917748072	0.572380898	3.86E-05	0.000741655	nudc domain-containing protein 2	gi|545355944|ref|XP_005643738.1|DUF382-domain-containing protein [Coccomyxa subellipsoidea C-169] >gi|384245701|gb|EIE19194.1| DUF382-domain-containing protein [Coccomyxa subellipsoidea C-169]	NA	NA	NA
Ctaxi_contig_15654|comp32590_c1_seq2	-4.825449211	4.792451761	9.94E-27	1.57E-23	NA	NA	NA	NA	NA
Ctaxi_contig_25335|comp34037_c5_seq5	-4.824342391	1.034522429	2.12E-07	8.24E-06	NA	NA	NA	NA	NA
Ctaxi_contig_29053|comp34442_c1_seq6	-4.79286627	0.642218761	0.002916724	0.023640272	NA	NA	NA	NA	NA
Ctaxi_contig_39153|comp35385_c0_seq1	-4.76018421	1.638643172	9.82E-09	5.78E-07	NA	NA	NA	NA	NA
Ctaxi_contig_37216|comp35217_c1_seq1	-4.755870151	3.389256154	1.09E-13	1.85E-11	NA	NA	NA	NA	NA
Ctaxi_contig_37215|comp35217_c0_seq2	-4.734796915	4.341064238	1.35E-19	6.68E-17	serine protease inhibitor	gi|189314000|gb|ACD88987.1|Kazal-type serine proteinase inhibitor [Azumapecten farreri]	NA	NA	NA
Ctaxi_contig_17266|comp32877_c5_seq11	-4.684032514	0.583975045	0.005997947	0.041019011	myosin heavy chain	gi|170029182|ref|XP_001842472.1|myosin heavy chain [Culex quinquefasciatus] >gi|167881575|gb|EDS44958.1| myosin heavy chain [Culex quinquefasciatus]	NA	NA	NA
Ctaxi_contig_19740|comp33260_c0_seq1	-4.67359185	0.67108826	0.005113617	0.036624834	arginine kinase	gi|226693231|dbj|BAH56608.1|arginine kinase 1 [Neocaridina denticulata]	NA	NA	NA
Ctaxi_contig_59062|comp36682_c1_seq4	-4.666879274	3.828588139	4.74E-21	3.41E-18	NA	NA	NA	NA	NA
Ctaxi_contig_13496|comp32174_c0_seq1	-4.654498652	1.891774743	1.87E-09	1.30E-07	tubulin alpha chain	"gi|403362780|gb|EJY81124.1|Alpha tubulin,putative [Oxytricha trifallax]"	AT4G14960.2	TUA6	 Tubulin/FtsZ family protein 
Ctaxi_contig_12376|comp31926_c0_seq2	-4.645956588	0.554575504	0.006481184	0.043478459	NA	NA	NA	NA	NA
Ctaxi_contig_9787|comp31210_c1_seq1	-4.638042942	0.55447469	0.003724627	0.028605172	ribosomal protein s6 kinase alpha-2	gi|444722616|gb|ELW63304.1|Ribosomal protein S6 kinase alpha-2 [Tupaia chinensis]	NA	NA	NA
Ctaxi_contig_8156|comp30561_c1_seq1	-4.618176584	0.524914127	0.000171549	0.002527022	eukaryotic translation elongation factor 1 alpha	"gi|298711872|emb|CBJ32893.1|EEF1A2, eukaryotic translation elongation factor 1 alpha [Ectocarpus siliculosus] >gi|298711873|emb|CBJ32894.1| EEF1A1, eukaryotic translation elongation factor 1 alpha [Ectocarpus siliculosus]"	AT1G07930.2		 GTP binding Elongation factor Tu family protein 
Ctaxi_contig_16356|comp32706_c1_seq1	-4.608114803	4.064204805	3.72E-28	6.53E-25	NA	NA	NA	NA	NA
Ctaxi_contig_9949|comp31260_c1_seq4	-4.556390706	0.8356002	5.02E-06	0.000128448	NA	NA	NA	NA	NA
Ctaxi_contig_17788|comp32959_c1_seq2	-4.523738077	1.440847363	6.72E-08	3.02E-06	NA	NA	NA	NA	NA
Ctaxi_contig_19060|comp33154_c0_seq4	-4.467761626	1.113974363	5.14E-05	0.000938154	60s ribosomal protein l44	gi|512200577|gb|EPE29409.1|Zn-binding ribosomal protein [Glarea lozoyensis ATCC 20868]	AT4G14320.1		 Zinc-binding ribosomal protein family protein 
Ctaxi_contig_9980|comp31270_c0_seq1	-4.439804144	2.181230547	0.002985966	0.024095518	NA	NA	NA	NA	NA
Ctaxi_contig_17258|comp32877_c5_seq3	-4.431645629	0.965187991	0.005001806	0.036034598	myosin heavy nonmuscle or smooth muscle	"gi|157110721|ref|XP_001651219.1|myosin heavy chain, nonmuscle or smooth muscle [Aedes aegypti] >gi|108878633|gb|EAT42858.1| AAEL005656-PA [Aedes aegypti]"	AT3G19960.1	ATM1	 myosin 1 
Ctaxi_contig_8450|comp30699_c1_seq1	-4.426821766	5.750553905	1.81E-29	5.20E-26	NA	NA	NA	NA	NA
Ctaxi_contig_11945|comp31818_c0_seq1	-4.387573039	0.800642232	4.04E-06	0.000106697	cadherin-like domain-containing protein	gi|341903492|gb|EGT59427.1|hypothetical protein CAEBREN_31568 [Caenorhabditis brenneri]	NA	NA	NA
Ctaxi_contig_9866|comp31232_c0_seq1	-4.387047516	1.567198546	2.02E-07	7.93E-06	NA	NA	NA	NA	NA
Ctaxi_contig_45256|comp35813_c2_seq5	-4.351292029	1.366552316	1.93E-08	1.01E-06	arf-like small gtpase	gi|545370020|ref|XP_005649689.1|ARF-like small GTPase [Coccomyxa subellipsoidea C-169] >gi|384251668|gb|EIE25145.1| ARF-like small GTPase [Coccomyxa subellipsoidea C-169]	AT2G24765.2	"ARF3,ARL1,ATARL1"	 ADP-ribosylation factor 3 
Ctaxi_contig_17255|comp32877_c4_seq1	-4.279023407	1.109065425	0.002127609	0.018662711	myosin heavy muscle-like isoform x14	"gi|557753109|ref|XP_005176300.1|PREDICTED: myosin heavy chain, muscle-like isoform X10 [Musca domestica]"	NA	NA	NA
Ctaxi_contig_28787|comp34412_c0_seq1	-4.266771979	5.892714658	7.39E-20	3.90E-17	NA	NA	NA	NA	NA
Ctaxi_contig_41924|comp35604_c4_seq1	-4.259270564	1.140344219	0.001104992	0.011151018	chorismate pyruvate lyase	gi|159489332|ref|XP_001702651.1|flagellar associated protein [Chlamydomonas reinhardtii] >gi|158280673|gb|EDP06430.1| flagellar associated protein [Chlamydomonas reinhardtii]	NA	NA	NA
Ctaxi_contig_9947|comp31260_c1_seq2	-4.239838326	1.977476229	1.03E-09	7.57E-08	NA	NA	NA	NA	NA
Ctaxi_contig_8105|comp30535_c1_seq1	-4.223381312	0.565645646	2.02E-05	0.000428113	adhesin-like protein	gi|518097133|ref|WP_019267341.1|hypothetical protein [Methanobrevibacter smithii]	NA	NA	NA
Ctaxi_contig_5838|comp28311_c0_seq1	-4.219349046	1.030486849	0.001173414	0.011706863	NA	NA	NA	NA	NA
Ctaxi_contig_7056|comp29853_c2_seq1	-4.200675902	0.591829091	0.000125518	0.001961264	elongation factor-1	"gi|118399778|ref|XP_001032213.1|translation elongation factor EF-1, subunit alpha [Tetrahymena thermophila] >gi|89286552|gb|EAR84550.1| translation elongation factor EF-1, subunit alpha [Tetrahymena thermophila SB210]"	AT5G60390.2		 GTP binding Elongation factor Tu family protein 
Ctaxi_contig_36769|comp35186_c5_seq1	-4.175943502	1.565721581	1.27E-05	0.000286541	NA	NA	NA	NA	NA
Ctaxi_contig_39159|comp35385_c0_seq7	-4.150808917	0.531465234	0.000589151	0.006740423	NA	NA	NA	NA	NA
Ctaxi_contig_45254|comp35813_c2_seq3	-4.141928033	1.644969226	7.33E-08	3.24E-06	arf-like small gtpase	gi|545370020|ref|XP_005649689.1|ARF-like small GTPase [Coccomyxa subellipsoidea C-169] >gi|384251668|gb|EIE25145.1| ARF-like small GTPase [Coccomyxa subellipsoidea C-169]	AT2G24765.2	"ARF3,ARL1,ATARL1"	 ADP-ribosylation factor 3 
Ctaxi_contig_36792|comp35189_c2_seq5	-4.140313314	1.464753643	0.00018935	0.002747139	NA	NA	NA	NA	NA
Ctaxi_contig_9984|comp31270_c1_seq1	-4.111212617	0.638503322	0.004545217	0.033376926	NA	NA	NA	NA	NA
Ctaxi_contig_28750|comp34409_c0_seq3	-4.111135421	0.703710077	0.000444194	0.005391809	actin	gi|330799500|ref|XP_003287782.1|hypothetical protein DICPUDRAFT_72359 [Dictyostelium purpureum] >gi|330804021|ref|XP_003289998.1| hypothetical protein DICPUDRAFT_92405 [Dictyostelium purpureum] >gi|330804035|ref|XP_003290005.1| hypothetical protein DICPUDRAFT_48914 [Dictyostelium purpureum] >gi|325079896|gb|EGC33475.1| hypothetical protein DICPUDRAFT_92405 [Dictyostelium purpureum] >gi|325079903|gb|EGC33482.1| hypothetical protein DICPUDRAFT_48914 [Dictyostelium purpureum] >gi|325082192|gb|EGC35682.1| hypothetical protein DICPUDRAFT_72359 [Dictyostelium purpureum]	AT3G12110.1	ACT11	 actin-11 
Ctaxi_contig_59083|comp36682_c1_seq25	-4.103360669	2.785957229	2.03E-13	3.31E-11	NA	NA	NA	NA	NA
Ctaxi_contig_32234|comp34770_c0_seq1	-4.091299804	1.623496213	0.001019667	0.010456624	atp-dependent hsl protease atp-binding subunit hslu	gi|545364643|ref|XP_005647364.1|ATP-dependent hsl protease ATP-binding subunit hslU [Coccomyxa subellipsoidea C-169] >gi|384249338|gb|EIE22820.1| ATP-dependent hsl protease ATP-binding subunit hslU [Coccomyxa subellipsoidea C-169]	AT5G49840.1		 ATP-dependent Clp protease 
Ctaxi_contig_9861|comp31230_c1_seq2	-4.073786961	4.6765688	1.61E-33	8.51E-30	NA	NA	NA	NA	NA
Ctaxi_contig_39181|comp35388_c0_seq2	-4.068212168	0.804709522	0.000110016	0.001761651	NA	NA	NA	NA	NA
Ctaxi_contig_22663|comp33697_c0_seq2	-4.064360736	0.591696901	0.000292524	0.003847941	NA	NA	NA	NA	NA
Ctaxi_contig_18443|comp33065_c1_seq25	-4.046767624	0.549630666	3.26E-05	0.00063872	ankyrin repeat protein	"gi|123398895|ref|XP_001301365.1|ankyrin repeat protein [Trichomonas vaginalis G3] >gi|121882538|gb|EAX88435.1| ankyrin repeat protein, putative [Trichomonas vaginalis G3]"	AT2G03430.1		 Ankyrin repeat family protein 
Ctaxi_contig_8369|comp30667_c0_seq1	-4.043686337	1.380738613	0.002782872	0.022916254	"hypothetical protein LOTGIDRAFT_142729, partial"	"gi|556109917|gb|ESO98569.1|hypothetical protein LOTGIDRAFT_142729, partial [Lottia gigantea]"	NA	NA	NA
Ctaxi_contig_27411|comp34252_c0_seq5	-4.043554393	1.164217443	5.57E-06	0.000140325	NA	NA	NA	NA	NA
Ctaxi_contig_16132|comp32672_c0_seq3	-4.037497341	3.338292505	9.84E-21	6.36E-18	NA	NA	NA	NA	NA
Ctaxi_contig_15653|comp32590_c1_seq1	-4.020282013	2.455667143	1.37E-10	1.22E-08	NA	NA	NA	NA	NA
Ctaxi_contig_15656|comp32590_c2_seq2	-4.018045634	6.893687279	2.22E-34	1.75E-30	spt transcription factor family member	gi|509391706|gb|AGN29634.1|SPT transcription factor family member [Acartia pacifica]	NA	NA	NA
Ctaxi_contig_15657|comp32590_c2_seq3	-4.01022579	5.834018812	5.65E-30	1.79E-26	NA	NA	NA	NA	NA
Ctaxi_contig_8863|comp30873_c0_seq1	-4.007650723	0.615217052	0.007570434	0.048871926	NA	NA	NA	NA	NA
Ctaxi_contig_30737|comp34619_c0_seq1	-3.998444801	0.830529954	2.85E-06	7.96E-05	NA	NA	NA	NA	NA
Ctaxi_contig_9610|comp31146_c1_seq1	-3.981191071	0.559927096	0.000185415	0.00269746	pg1 partial	gi|357515297|ref|XP_003627937.1|hypothetical protein MTR_8g040260 [Medicago truncatula] >gi|355521959|gb|AET02413.1| hypothetical protein MTR_8g040260 [Medicago truncatula]	NA	NA	NA
Ctaxi_contig_25334|comp34037_c5_seq4	-3.97102886	0.737824017	2.40E-05	0.000496306	NA	NA	NA	NA	NA
Ctaxi_contig_38162|comp35305_c2_seq6	-3.970512302	2.180895981	3.66E-07	1.34E-05	NA	NA	NA	NA	NA
Ctaxi_contig_9860|comp31230_c1_seq1	-3.95900103	4.705271007	2.93E-33	1.33E-29	NA	NA	NA	NA	NA
Ctaxi_contig_22595|comp33686_c0_seq1	-3.949956628	1.300525107	6.68E-06	0.000165062	lpxtg-motif cell wall anchor domain protein	gi|489094832|ref|WP_003004716.1|peptidase [Streptococcus parasanguinis] >gi|311096541|gb|EFQ54781.1| LPXTG-motif cell wall anchor domain protein [Streptococcus parasanguinis F0405]	NA	NA	NA
Ctaxi_contig_9862|comp31230_c1_seq3	-3.943945407	5.265045142	1.39E-35	2.19E-31	NA	NA	NA	NA	NA
Ctaxi_contig_20009|comp33305_c3_seq1	-3.938259432	1.745703349	2.34E-05	0.000487027	NA	NA	NA	NA	NA
Ctaxi_contig_15652|comp32590_c0_seq1	-3.928217244	8.641644179	8.41E-34	5.33E-30	NA	NA	NA	NA	NA
Ctaxi_contig_8451|comp30699_c1_seq2	-3.877381015	4.306928491	1.13E-21	8.75E-19	NA	NA	AT1G07710.1		 Ankyrin repeat family protein 
Ctaxi_contig_32527|comp34792_c2_seq1	-3.875178787	4.600992571	7.45E-19	3.47E-16	NA	NA	NA	NA	NA
Ctaxi_contig_39183|comp35388_c2_seq1	-3.859575556	1.375956634	1.04E-07	4.47E-06	NA	NA	NA	NA	NA
Ctaxi_contig_39157|comp35385_c0_seq5	-3.840459432	0.748673445	5.06E-06	0.000129066	NA	NA	NA	NA	NA
Ctaxi_contig_7740|comp30324_c0_seq2	-3.839544666	1.385563378	0.000265706	0.003581563	cell wall-associated hydrolase	gi|83632472|gb|ABC28439.1|conserved hypothetical protein [Hahella chejuensis KCTC 2396] >gi|83632738|gb|ABC28705.1| conserved hypothetical protein [Hahella chejuensis KCTC 2396] >gi|83633060|gb|ABC29027.1| conserved hypothetical protein [Hahella chejuensis KCTC 2396] >gi|83636594|gb|ABC32561.1| conserved hypothetical protein [Hahella chejuensis KCTC 2396] >gi|83636917|gb|ABC32884.1| conserved hypothetical protein [Hahella chejuensis KCTC 2396]	NA	NA	NA
Ctaxi_contig_32522|comp34792_c1_seq5	-3.83261145	4.856490027	2.88E-25	3.80E-22	NA	NA	NA	NA	NA
Ctaxi_contig_32529|comp34792_c2_seq3	-3.826134443	4.138511347	9.74E-28	1.62E-24	NA	NA	NA	NA	NA
Ctaxi_contig_42787|comp35664_c2_seq9	-3.804875898	1.273640826	0.00014692	0.00222766	NA	NA	NA	NA	NA
Ctaxi_contig_19914|comp33291_c1_seq1	-3.789801685	1.102660403	0.000321934	0.004169998	NA	NA	NA	NA	NA
Ctaxi_contig_3420|comp19791_c0_seq1	-3.782380428	3.691367782	0.003699392	0.028438963	NA	NA	NA	NA	NA
Ctaxi_contig_17785|comp32959_c0_seq1	-3.781618281	3.37921734	3.48E-17	1.20E-14	NA	NA	NA	NA	NA
Ctaxi_contig_8447|comp30699_c0_seq1	-3.76276705	2.989477905	1.41E-08	7.85E-07	NA	NA	NA	NA	NA
Ctaxi_contig_37217|comp35217_c1_seq2	-3.752419117	4.808097373	4.21E-25	5.33E-22	NA	NA	NA	NA	NA
Ctaxi_contig_6014|comp28492_c0_seq1	-3.73724004	3.116265092	0.003076727	0.024670702	cytochrome oxidase subunit ii	"gi|399763967|gb|AFP50410.1|cytochrome c oxidase subunit II, partial (mitochondrion) [Rhinusa brondelii]"	ATMG00160.1	COX2	 cytochrome oxidase 2 
Ctaxi_contig_23551|comp33810_c2_seq15	-3.736921582	3.487007441	1.98E-13	3.25E-11	NA	NA	NA	NA	NA
Ctaxi_contig_34508|comp34965_c1_seq3	-3.734071374	3.615918193	1.66E-09	1.17E-07	NA	NA	NA	NA	NA
Ctaxi_contig_8452|comp30699_c2_seq1	-3.731776585	2.955483071	3.80E-13	5.96E-11	NA	NA	NA	NA	NA
Ctaxi_contig_32524|comp34792_c1_seq7	-3.695316775	4.748190097	3.99E-29	1.05E-25	NA	NA	NA	NA	NA
Ctaxi_contig_49044|comp36079_c0_seq12	-3.668924374	1.913491712	3.28E-07	1.21E-05	NA	NA	NA	NA	NA
Ctaxi_contig_20002|comp33305_c0_seq1	-3.665319491	2.472054178	1.64E-06	4.91E-05	NA	NA	NA	NA	NA
Ctaxi_contig_17789|comp32959_c1_seq3	-3.6633104	3.712677937	1.01E-23	1.14E-20	NA	NA	NA	NA	NA
Ctaxi_contig_9858|comp31230_c0_seq1	-3.644485776	6.101744295	3.10E-26	4.67E-23	NA	NA	NA	NA	NA
Ctaxi_contig_21188|comp33473_c2_seq1	-3.643200268	0.780715469	0.001051108	0.010706221	NA	NA	NA	NA	NA
Ctaxi_contig_32517|comp34792_c0_seq3	-3.636080294	4.160648919	1.71E-14	3.47E-12	NA	NA	NA	NA	NA
Ctaxi_contig_32518|comp34792_c1_seq1	-3.635293271	5.654206632	7.29E-21	4.91E-18	NA	NA	NA	NA	NA
Ctaxi_contig_23276|comp33775_c1_seq1	-3.628762617	8.240041285	8.65E-09	5.13E-07	NA	NA	NA	NA	NA
Ctaxi_contig_18589|comp33089_c2_seq2	-3.608622826	0.798025919	2.43E-06	6.91E-05	NA	NA	NA	NA	NA
Ctaxi_contig_7108|comp29893_c1_seq1	-3.59084879	1.027676464	7.13E-07	2.38E-05	NA	NA	NA	NA	NA
Ctaxi_contig_32525|comp34792_c1_seq8	-3.551555185	3.671891068	4.08E-16	1.13E-13	NA	NA	NA	NA	NA
Ctaxi_contig_47205|comp35956_c3_seq2	-3.547138542	2.026685778	8.20E-05	0.001380101	NA	NA	NA	NA	NA
Ctaxi_contig_32520|comp34792_c1_seq3	-3.542645811	5.574625366	4.63E-30	1.63E-26	NA	NA	NA	NA	NA
Ctaxi_contig_6658|comp29451_c0_seq1	-3.534837494	0.607920265	0.000393125	0.004888118	NA	NA	NA	NA	NA
Ctaxi_contig_10703|comp31481_c0_seq6	-3.525941721	0.560393655	0.00261171	0.021884308	NA	NA	NA	NA	NA
Ctaxi_contig_59059|comp36682_c1_seq1	-3.519557641	6.818824682	6.05E-23	6.61E-20	NA	NA	NA	NA	NA
Ctaxi_contig_59086|comp36682_c1_seq28	-3.511148805	5.560527892	6.73E-29	1.64E-25	NA	NA	NA	NA	NA
Ctaxi_contig_12849|comp32034_c3_seq1	-3.497395158	0.569106096	0.000237058	0.003278568	light harvesting complex protein	gi|298712617|emb|CBJ33313.1|Light harvesting complex protein [Ectocarpus siliculosus]	NA	NA	NA
Ctaxi_contig_19996|comp33303_c1_seq1	-3.494206908	4.440403423	4.97E-26	7.15E-23	NA	NA	NA	NA	NA
Ctaxi_contig_41895|comp35601_c2_seq3	-3.487325015	2.230116169	1.05E-05	0.000243858	NA	NA	NA	NA	NA
Ctaxi_contig_23278|comp33775_c1_seq3	-3.485536234	8.300375654	3.29E-08	1.60E-06	NA	NA	NA	NA	NA
Ctaxi_contig_23274|comp33775_c0_seq1	-3.480876275	7.990513208	5.85E-12	7.09E-10	reverse transcriptase-like partial	gi|116221960|ref|XP_001230264.1|hypothetical protein CHGG_11114 [Chaetomium globosum CBS 148.51] >gi|88175386|gb|EAQ82862.1| hypothetical protein CHGG_11114 [Chaetomium globosum CBS 148.51]	NA	NA	NA
Ctaxi_contig_19995|comp33303_c0_seq1	-3.439348431	5.369787521	1.05E-24	1.28E-21	NA	NA	NA	NA	NA
Ctaxi_contig_9080|comp30959_c0_seq5	-3.438587215	4.892799415	1.55E-17	5.65E-15	NA	NA	NA	NA	NA
Ctaxi_contig_59079|comp36682_c1_seq21	-3.430330088	5.668645193	7.29E-21	4.91E-18	NA	NA	NA	NA	NA
Ctaxi_contig_28788|comp34412_c1_seq1	-3.425723219	4.420358458	9.82E-15	2.06E-12	nadh:flavin oxidoreductase	gi|302760315|ref|XP_002963580.1|hypothetical protein SELMODRAFT_230186 [Selaginella moellendorffii] >gi|300168848|gb|EFJ35451.1| hypothetical protein SELMODRAFT_230186 [Selaginella moellendorffii]	AT2G06050.3	OPR3	 oxophytodienoate-reductase 3 
Ctaxi_contig_59071|comp36682_c1_seq13	-3.420137065	4.8139525	5.50E-21	3.87E-18	NA	NA	NA	NA	NA
Ctaxi_contig_17787|comp32959_c1_seq1	-3.41694185	5.992241205	1.00E-34	1.06E-30	NA	NA	NA	NA	NA
Ctaxi_contig_41892|comp35601_c1_seq5	-3.413818235	1.48552361	5.53E-05	0.000992878	NA	NA	NA	NA	NA
Ctaxi_contig_32521|comp34792_c1_seq4	-3.400875036	2.99132474	1.09E-11	1.20E-09	NA	NA	NA	NA	NA
Ctaxi_contig_7953|comp30452_c0_seq1	-3.398905418	4.497387511	1.99E-09	1.38E-07	NA	NA	NA	NA	NA
Ctaxi_contig_12850|comp32034_c3_seq2	-3.397920195	1.17411488	4.86E-05	0.000896394	light harvesting complex protein	gi|298712617|emb|CBJ33313.1|Light harvesting complex protein [Ectocarpus siliculosus]	NA	NA	NA
Ctaxi_contig_22662|comp33697_c0_seq1	-3.392344583	1.001287516	0.000260761	0.003532524	NA	NA	NA	NA	NA
Ctaxi_contig_30738|comp34619_c1_seq1	-3.38261449	3.265482913	2.15E-07	8.34E-06	NA	NA	NA	NA	NA
Ctaxi_contig_21187|comp33473_c0_seq1	-3.373049949	2.778609459	1.99E-11	2.08E-09	NA	NA	NA	NA	NA
Ctaxi_contig_35939|comp35103_c1_seq3	-3.37084344	0.813306541	0.000175907	0.002582874	NA	NA	NA	NA	NA
Ctaxi_contig_8261|comp30613_c1_seq1	-3.369590233	1.432029745	2.05E-05	0.000432695	tubulin beta chain	gi|299006968|gb|ADJ00021.1|tubulin beta chain [Chromerida sp. RM11]	AT5G23860.2	TUB8	 tubulin beta 8 
Ctaxi_contig_7080|comp29872_c0_seq1	-3.369312008	0.697139694	8.70E-05	0.001448722	atp synthase subunit beta	gi|339256626|ref|XP_003370312.1|conserved hypothetical protein [Trichinella spiralis] >gi|316956225|gb|EFV46768.1| conserved hypothetical protein [Trichinella spiralis]	NA	NA	NA
Ctaxi_contig_47577|comp35982_c2_seq1	-3.361284744	0.750102973	0.000391841	0.004874066	protein timeless homolog	gi|545358684|ref|XP_005644883.1|hypothetical protein COCSUDRAFT_58046 [Coccomyxa subellipsoidea C-169] >gi|384246850|gb|EIE20339.1| hypothetical protein COCSUDRAFT_58046 [Coccomyxa subellipsoidea C-169]	NA	NA	NA
Ctaxi_contig_22806|comp33716_c0_seq2	-3.359636561	3.936918432	0.000570917	0.006584161	protein	gi|545376459|ref|XP_005652317.1|hypothetical protein COCSUDRAFT_52265 [Coccomyxa subellipsoidea C-169] >gi|384254299|gb|EIE27773.1| hypothetical protein COCSUDRAFT_52265 [Coccomyxa subellipsoidea C-169]	AT3G57785.1		 unknown protein; BEST Arabidopsis thaliana protein match is: unknown protein (TAIR:AT2G42310.1); Has 121 Blast hits to 121 proteins in 51 species: Archae - 0; Bacteria - 0; Metazoa - 4; Fungi - 48; Plants - 67; Viruses - 0; Other Eukaryotes - 2 (source: NCBI BLink). 
Ctaxi_contig_40136|comp35474_c3_seq2	-3.357562962	8.871910132	1.20E-17	4.52E-15	NA	NA	NA	NA	NA
Ctaxi_contig_8801|comp30846_c2_seq1	-3.353082803	1.182232449	1.27E-05	0.000287082	NA	NA	NA	NA	NA
Ctaxi_contig_48816|comp36063_c5_seq3	-3.351694136	5.291118422	7.14E-09	4.37E-07	alpha beta-hydrolase	gi|302851448|ref|XP_002957248.1|hypothetical protein VOLCADRAFT_98293 [Volvox carteri f. nagariensis] >gi|300257498|gb|EFJ41746.1| hypothetical protein VOLCADRAFT_98293 [Volvox carteri f. nagariensis]	AT1G02660.1		 alpha/beta-Hydrolases superfamily protein 
Ctaxi_contig_48809|comp36063_c0_seq5	-3.342753685	3.540386037	3.44E-08	1.66E-06	protein	gi|302851448|ref|XP_002957248.1|hypothetical protein VOLCADRAFT_98293 [Volvox carteri f. nagariensis] >gi|300257498|gb|EFJ41746.1| hypothetical protein VOLCADRAFT_98293 [Volvox carteri f. nagariensis]	AT3G61680.1		 alpha/beta-Hydrolases superfamily protein 
Ctaxi_contig_59055|comp36682_c0_seq10	-3.321724108	7.543370658	7.50E-29	1.70E-25	NA	NA	NA	NA	NA
Ctaxi_contig_42783|comp35664_c2_seq5	-3.321142079	3.300687655	7.97E-06	0.000193429	dihydrolipoamide acetyltransferase	gi|552817851|ref|XP_005845047.1|hypothetical protein CHLNCDRAFT_58670 [Chlorella variabilis] >gi|307104693|gb|EFN52945.1| hypothetical protein CHLNCDRAFT_58670 [Chlorella variabilis]	AT3G06850.2	"BCE2,LTA1,DIN3"	 2-oxoacid dehydrogenases acyltransferase family protein 
Ctaxi_contig_44662|comp35787_c0_seq22	-3.315979808	2.945143506	5.34E-09	3.34E-07	transcription factor tau subunit sfc4	gi|302836846|ref|XP_002949983.1|hypothetical protein VOLCADRAFT_90359 [Volvox carteri f. nagariensis] >gi|300264892|gb|EFJ49086.1| hypothetical protein VOLCADRAFT_90359 [Volvox carteri f. nagariensis]	AT1G17680.2		 tetratricopeptide repeat (TPR)-containing protein 
Ctaxi_contig_62762|comp36876_c3_seq4	-3.308250033	6.390983535	7.16E-13	1.05E-10	NA	NA	NA	NA	NA
Ctaxi_contig_10476|comp31401_c2_seq1	-3.298847906	5.705767019	1.19E-20	7.52E-18	NA	NA	NA	NA	NA
Ctaxi_contig_22134|comp33622_c2_seq1	-3.298304858	1.501668262	0.002645619	0.022086593	NA	NA	NA	NA	NA
Ctaxi_contig_12142|comp31867_c0_seq1	-3.289878039	1.588327428	1.49E-05	0.000329785	NA	NA	NA	NA	NA
Ctaxi_contig_36280|comp35133_c7_seq2	-3.26401771	4.780957237	8.94E-20	4.57E-17	NA	NA	NA	NA	NA
Ctaxi_contig_14317|comp32343_c0_seq1	-3.259871537	2.044870953	0.002829255	0.023149235	periplasmic binding protein	gi|302829116|ref|XP_002946125.1|hypothetical protein VOLCADRAFT_55499 [Volvox carteri f. nagariensis] >gi|300268940|gb|EFJ53120.1| hypothetical protein VOLCADRAFT_55499 [Volvox carteri f. nagariensis]	NA	NA	NA
Ctaxi_contig_21190|comp33473_c2_seq3	-3.25619653	0.882413979	5.25E-05	0.00095385	NA	NA	NA	NA	NA
Ctaxi_contig_32515|comp34792_c0_seq1	-3.249671167	5.694117182	4.14E-22	3.85E-19	NA	NA	NA	NA	NA
Ctaxi_contig_39277|comp35400_c0_seq1	-3.244572369	0.597097736	0.000668386	0.007453011	beta-carotene -monooxygenase	"gi|158336240|ref|YP_001517414.1|hypothetical protein AM1_3102 [Acaryochloris marina MBIC11017] >gi|501114005|ref|WP_012163526.1| hypothetical protein [Acaryochloris marina] >gi|158306481|gb|ABW28098.1| retinal pigment epithelial membrane protein, putative [Acaryochloris marina MBIC11017]"	NA	NA	NA
Ctaxi_contig_21074|comp33458_c0_seq4	-3.215928374	4.412491492	0.000351892	0.004483629	NA	NA	NA	NA	NA
Ctaxi_contig_11702|comp31755_c0_seq3	-3.215260126	1.190171416	0.00281208	0.023065403	cbs domain protein	gi|552849163|ref|XP_005852283.1|hypothetical protein CHLNCDRAFT_33710 [Chlorella variabilis] >gi|307111947|gb|EFN60181.1| hypothetical protein CHLNCDRAFT_33710 [Chlorella variabilis]	AT5G10860.1		 Cystathionine beta-synthase (CBS) family protein 
Ctaxi_contig_8449|comp30699_c0_seq3	-3.207165929	1.635344905	3.77E-06	0.000100258	NA	NA	NA	NA	NA
Ctaxi_contig_37433|comp35236_c0_seq7	-3.205190718	1.185559783	0.001377283	0.013280736	transmembrane protein 14c	gi|552810389|ref|XP_005843190.1|hypothetical protein CHLNCDRAFT_141477 [Chlorella variabilis] >gi|307102821|gb|EFN51088.1| hypothetical protein CHLNCDRAFT_141477 [Chlorella variabilis]	AT3G20510.1		 Transmembrane proteins 14C 
Ctaxi_contig_15655|comp32590_c2_seq1	-3.199394784	4.130754618	6.57E-07	2.22E-05	NA	NA	NA	NA	NA
Ctaxi_contig_8606|comp30766_c1_seq1	-3.184441595	0.773775366	0.002851846	0.023274269	alpha tubulin	gi|545374324|ref|XP_005651460.1|tubulin alpha chain [Coccomyxa subellipsoidea C-169] >gi|384253441|gb|EIE26916.1| tubulin alpha chain [Coccomyxa subellipsoidea C-169]	AT4G14960.1	TUA6	 Tubulin/FtsZ family protein 
Ctaxi_contig_54771|comp36428_c3_seq5	-3.178603656	4.159750127	1.80E-06	5.29E-05	low quality protein: kallikrein-8	gi|551579443|ref|XP_005775280.1|hypothetical protein EMIHUDRAFT_349549 [Emiliania huxleyi CCMP1516] >gi|485627224|gb|EOD22851.1| hypothetical protein EMIHUDRAFT_349549 [Emiliania huxleyi CCMP1516]	NA	NA	NA
Ctaxi_contig_24162|comp33891_c2_seq2	-3.177330653	1.279254208	0.004194979	0.031350434	NA	NA	NA	NA	NA
Ctaxi_contig_10477|comp31401_c2_seq2	-3.17526834	3.398742924	1.21E-12	1.68E-10	NA	NA	NA	NA	NA
Ctaxi_contig_36276|comp35133_c0_seq1	-3.169698867	4.333130814	9.51E-22	7.72E-19	NA	NA	NA	NA	NA
Ctaxi_contig_55086|comp36445_c2_seq4	-3.162779814	1.304288063	3.36E-05	0.000656568	NA	NA	NA	NA	NA
Ctaxi_contig_19361|comp33196_c2_seq3	-3.146815992	0.549239104	0.000374416	0.004699795	NA	NA	NA	NA	NA
Ctaxi_contig_9079|comp30959_c0_seq4	-3.14224863	3.42979634	1.36E-13	2.27E-11	NA	NA	NA	NA	NA
Ctaxi_contig_23648|comp33819_c2_seq20	-3.132788965	1.6628462	0.007452813	0.048297582	dehydration responsive domain partial	gi|496592573|ref|WP_009288698.1|hypothetical protein [Halomonas titanicae] >gi|445563933|gb|ELY20072.1| hypothetical protein HALTITAN_3297 [Halomonas titanicae BH1]	NA	NA	NA
Ctaxi_contig_62761|comp36876_c3_seq3	-3.121635547	7.06870304	1.51E-12	2.06E-10	NA	NA	NA	NA	NA
Ctaxi_contig_9945|comp31260_c0_seq1	-3.120797792	1.858750318	3.83E-07	1.39E-05	NA	NA	NA	NA	NA
Ctaxi_contig_9948|comp31260_c1_seq3	-3.11319456	2.668054359	6.67E-13	9.82E-11	NA	NA	NA	NA	NA
Ctaxi_contig_39156|comp35385_c0_seq4	-3.105090654	1.307253774	3.70E-06	9.88E-05	NA	NA	NA	NA	NA
Ctaxi_contig_7955|comp30452_c1_seq2	-3.068670139	5.866718172	2.46E-10	2.08E-08	NA	NA	NA	NA	NA
Ctaxi_contig_24225|comp33900_c0_seq3	-3.055822814	5.11062603	2.02E-09	1.40E-07	NA	NA	NA	NA	NA
Ctaxi_contig_53030|comp36331_c0_seq1	-3.031979846	0.622015057	0.000290422	0.003833984	NA	NA	NA	NA	NA
Ctaxi_contig_18426|comp33065_c1_seq8	-3.027394146	1.848993113	4.50E-07	1.59E-05	ankyrin repeat protein	"gi|157106769|ref|XP_001649474.1|ankyrin 2,3/unc44 [Aedes aegypti] >gi|108868779|gb|EAT33004.1| AAEL014742-PA, partial [Aedes aegypti]"	AT2G03430.1		 Ankyrin repeat family protein 
Ctaxi_contig_7954|comp30452_c1_seq1	-3.019659494	5.288788082	6.96E-12	8.25E-10	NA	NA	NA	NA	NA
Ctaxi_contig_32516|comp34792_c0_seq2	-3.009611255	4.74261649	3.94E-22	3.78E-19	NA	NA	NA	NA	NA
Ctaxi_contig_22608|comp33688_c2_seq1	-3.007221546	0.737504397	0.000620508	0.007015509	NA	NA	NA	NA	NA
Ctaxi_contig_57104|comp36574_c3_seq1	-3.002245953	4.157705905	1.07E-09	7.83E-08	NA	NA	NA	NA	NA
Ctaxi_contig_27861|comp34303_c1_seq5	-2.994395023	0.93610605	0.001151897	0.011543399	ankyrin repeat protein	"gi|123474370|ref|XP_001320368.1|ankyrin repeat protein [Trichomonas vaginalis G3] >gi|121903172|gb|EAY08145.1| ankyrin repeat protein, putative [Trichomonas vaginalis G3]"	AT3G58760.1		 Integrin-linked protein kinase family 
Ctaxi_contig_42295|comp35624_c0_seq10	-2.979095735	1.33419548	0.000158615	0.002369645	NA	NA	NA	NA	NA
Ctaxi_contig_59085|comp36682_c1_seq27	-2.97860614	2.367370935	2.77E-07	1.05E-05	NA	NA	NA	NA	NA
Ctaxi_contig_33346|comp34864_c5_seq6	-2.975953763	0.781079422	0.000129772	0.002011848	NA	NA	NA	NA	NA
Ctaxi_contig_41893|comp35601_c2_seq1	-2.968577428	3.828287258	4.97E-06	0.000127603	NA	NA	NA	NA	NA
Ctaxi_contig_20869|comp33429_c0_seq1	-2.961040433	2.618407934	1.14E-05	0.000259627	NA	NA	NA	NA	NA
Ctaxi_contig_35266|comp35039_c4_seq3	-2.955468288	3.80312702	3.20E-11	3.21E-09	NA	NA	NA	NA	NA
Ctaxi_contig_28338|comp34363_c2_seq1	-2.951036713	2.645569464	6.95E-07	2.33E-05	NA	NA	NA	NA	NA
Ctaxi_contig_72005|comp40326_c0_seq1	-2.949860367	0.962608971	0.000252029	0.00343752	NA	NA	NA	NA	NA
Ctaxi_contig_62754|comp36876_c0_seq1	-2.946870102	8.477971992	1.72E-12	2.33E-10	NA	NA	NA	NA	NA
Ctaxi_contig_25186|comp34025_c3_seq6	-2.944315142	1.979727159	0.000833052	0.00886154	NA	NA	NA	NA	NA
Ctaxi_contig_34119|comp34930_c2_seq2	-2.933979566	2.091012248	0.000203514	0.002903394	3-ketoacyl- thiolase peroxisomal-like	gi|302829022|ref|XP_002946078.1|hypothetical protein VOLCADRAFT_102696 [Volvox carteri f. nagariensis] >gi|300268893|gb|EFJ53073.1| hypothetical protein VOLCADRAFT_102696 [Volvox carteri f. nagariensis]	AT2G33150.1	"PKT3,PED1,KAT2"	 peroxisomal 3-ketoacyl-CoA thiolase 3 
Ctaxi_contig_7956|comp30452_c2_seq1	-2.927186769	2.622179273	1.27E-06	3.91E-05	NA	NA	NA	NA	NA
Ctaxi_contig_25246|comp34032_c4_seq2	-2.92686902	4.925760875	1.11E-06	3.48E-05	serine threonine-protein phosphatase 6 regulatory ankyrin repeat subunit c-like	gi|123431386|ref|XP_001308149.1|hypothetical protein [Trichomonas vaginalis G3] >gi|121889814|gb|EAX95219.1| hypothetical protein TVAG_171080 [Trichomonas vaginalis G3]	AT5G51160.1		 Ankyrin repeat family protein 
Ctaxi_contig_13490|comp32172_c0_seq2	-2.926207447	1.213185611	2.45E-05	0.00050677	NA	NA	NA	NA	NA
Ctaxi_contig_23982|comp33866_c2_seq1	-2.923335275	1.875141117	2.21E-07	8.53E-06	#NAME?	"gi|384569032|gb|AFI09261.1|LmrCD-specific DARPin, partial [synthetic construct]"	AT4G27780.1	ACBP2	 acyl-CoA binding protein 2 
Ctaxi_contig_21131|comp33464_c1_seq6	-2.90900027	1.800096542	1.10E-06	3.45E-05	NA	NA	NA	NA	NA
Ctaxi_contig_33528|comp34879_c0_seq10	-2.902708388	1.203577512	0.005303124	0.037456717	NA	NA	NA	NA	NA
Ctaxi_contig_9951|comp31260_c2_seq2	-2.901200192	2.757515075	1.01E-11	1.11E-09	NA	NA	NA	NA	NA
Ctaxi_contig_48808|comp36063_c0_seq4	-2.897448983	4.005506116	3.13E-08	1.54E-06	NA	NA	NA	NA	NA
Ctaxi_contig_58866|comp36674_c2_seq3	-2.892429422	2.624731298	9.42E-08	4.07E-06	nodal modulator 1-like	gi|557103481|gb|ESQ43835.1|hypothetical protein EUTSA_v10005752mg [Eutrema salsugineum]	AT3G62360.1		 Carbohydrate-binding-like fold 
Ctaxi_contig_41789|comp35593_c0_seq2	-2.887839774	2.987088399	1.15E-12	1.61E-10	hypothetical protein CHLNCDRAFT_141518	gi|552810183|ref|XP_005843136.1|hypothetical protein CHLNCDRAFT_141518 [Chlorella variabilis] >gi|307102766|gb|EFN51034.1| hypothetical protein CHLNCDRAFT_141518 [Chlorella variabilis]	NA	NA	NA
Ctaxi_contig_6435|comp29290_c0_seq1	-2.866991498	0.919815668	0.000765038	0.008302643	16s ribosomal rna	"gi|485701964|ref|WP_001335071.1|hypothetical protein, partial [Escherichia coli] >gi|300309108|gb|EFJ63628.1| hypothetical protein HMPREF9553_00243, partial [Escherichia coli MS 200-1] >gi|412971811|emb|CCJ46477.1| putative uncharacterized protein, partial [Escherichia coli]"	NA	NA	NA
Ctaxi_contig_62760|comp36876_c3_seq2	-2.8595283	4.019627778	3.02E-07	1.13E-05	NA	NA	NA	NA	NA
Ctaxi_contig_41790|comp35593_c0_seq3	-2.858718194	2.791002548	5.98E-13	8.89E-11	hypothetical protein CHLNCDRAFT_141518	gi|552810183|ref|XP_005843136.1|hypothetical protein CHLNCDRAFT_141518 [Chlorella variabilis] >gi|307102766|gb|EFN51034.1| hypothetical protein CHLNCDRAFT_141518 [Chlorella variabilis]	NA	NA	NA
Ctaxi_contig_30154|comp34555_c0_seq1	-2.857302273	0.698145115	0.00020121	0.002879609	NA	NA	NA	NA	NA
Ctaxi_contig_23381|comp33791_c0_seq1	-2.856857173	4.532481775	8.51E-11	7.87E-09	NA	NA	NA	NA	NA
Ctaxi_contig_12541|comp31966_c0_seq2	-2.855837112	0.519342584	0.004190479	0.0313242	NA	NA	NA	NA	NA
Ctaxi_contig_25385|comp34042_c2_seq8	-2.855253388	0.807034389	0.007253762	0.047434899	NA	NA	NA	NA	NA
Ctaxi_contig_25987|comp34097_c1_seq3	-2.853697235	0.551526084	0.001002414	0.010316455	NA	NA	NA	NA	NA
Ctaxi_contig_23635|comp33819_c2_seq7	-2.852742805	0.73621955	0.000577082	0.006640089	conserved protein	gi|295691925|ref|YP_003600535.1|hypothetical protein LCRIS_00063 [Lactobacillus crispatus ST1] >gi|295692304|ref|YP_003600914.1| hypothetical protein LCRIS_00442 [Lactobacillus crispatus ST1] >gi|295692317|ref|YP_003600927.1| hypothetical protein LCRIS_00455 [Lactobacillus crispatus ST1] >gi|295693512|ref|YP_003602122.1| hypothetical protein LCRIS_01650 [Lactobacillus crispatus ST1] >gi|502850660|ref|WP_013085636.1| hypothetical protein [Lactobacillus crispatus] >gi|295030031|emb|CBL49510.1| conserved protein [Lactobacillus crispatus ST1] >gi|295030410|emb|CBL49889.1| conserved protein [Lactobacillus crispatus ST1] >gi|295030423|emb|CBL49902.1| conserved protein [Lactobacillus crispatus ST1] >gi|295031618|emb|CBL51097.1| conserved protein [Lactobacillus crispatus ST1]	NA	NA	NA
Ctaxi_contig_39182|comp35388_c1_seq1	-2.852269333	0.721150935	0.000613248	0.006955787	NA	NA	NA	NA	NA
Ctaxi_contig_60137|comp36741_c4_seq3	-2.851428242	2.502605314	1.83E-05	0.000393546	NA	NA	NA	NA	NA
Ctaxi_contig_48459|comp36040_c0_seq4	-2.850804279	2.57360858	3.07E-07	1.14E-05	NA	NA	NA	NA	NA
Ctaxi_contig_23563|comp33810_c7_seq4	-2.848191996	4.079477352	4.27E-15	9.71E-13	NA	NA	NA	NA	NA
Ctaxi_contig_52446|comp36292_c0_seq2	-2.848107683	1.733911823	0.000320491	0.004153001	NA	NA	NA	NA	NA
Ctaxi_contig_58886|comp36674_c2_seq23	-2.835286443	1.422892694	0.003891209	0.029575988	hypothetical protein VOLCADRAFT_118773	gi|302845929|ref|XP_002954502.1|hypothetical protein VOLCADRAFT_118773 [Volvox carteri f. nagariensis] >gi|300260174|gb|EFJ44395.1| hypothetical protein VOLCADRAFT_118773 [Volvox carteri f. nagariensis]	NA	NA	NA
Ctaxi_contig_23282|comp33775_c1_seq7	-2.834590954	6.470111739	2.98E-07	1.11E-05	NA	NA	NA	NA	NA
Ctaxi_contig_26921|comp34194_c0_seq4	-2.829888562	2.478893682	2.60E-08	1.30E-06	NA	NA	NA	NA	NA
Ctaxi_contig_30739|comp34619_c2_seq1	-2.82323677	3.427725219	9.82E-12	1.09E-09	protein	gi|159463838|ref|XP_001690149.1|predicted protein [Chlamydomonas reinhardtii] >gi|158284137|gb|EDP09887.1| predicted protein [Chlamydomonas reinhardtii]	NA	NA	NA
Ctaxi_contig_8462|comp30706_c0_seq1	-2.815008143	3.368591443	2.44E-09	1.66E-07	NA	NA	NA	NA	NA
Ctaxi_contig_68003|comp37110_c1_seq1	-2.807713764	7.125950219	2.88E-14	5.65E-12	NA	NA	NA	NA	NA
Ctaxi_contig_32656|comp34802_c0_seq2	-2.807330021	2.304983157	1.35E-05	0.000302434	NA	NA	NA	NA	NA
Ctaxi_contig_21076|comp33458_c1_seq1	-2.805471388	7.144378777	0.000384875	0.004802519	NA	NA	NA	NA	NA
Ctaxi_contig_47603|comp35984_c0_seq5	-2.803109932	2.807195795	0.001385188	0.013336529	NA	NA	NA	NA	NA
Ctaxi_contig_7074|comp29868_c1_seq2	-2.798498031	0.573066404	0.000919699	0.009596211	NA	NA	NA	NA	NA
Ctaxi_contig_55647|comp36483_c4_seq1	-2.797720857	4.039839504	8.73E-10	6.53E-08	NA	NA	NA	NA	NA
Ctaxi_contig_22474|comp33670_c2_seq7	-2.793839384	1.26071469	0.000453846	0.005487933	NA	NA	NA	NA	NA
Ctaxi_contig_56081|comp36511_c8_seq1	-2.767242036	1.569312645	0.007597298	0.049023166	set domain-containing partial	"gi|545367500|ref|XP_005648568.1|SET domain-containing protein, partial [Coccomyxa subellipsoidea C-169] >gi|384250545|gb|EIE24024.1| SET domain-containing protein, partial [Coccomyxa subellipsoidea C-169]"	AT3G03750.2	"SUVR3,SDG20"	 SET domain protein 20 
Ctaxi_contig_9303|comp31043_c0_seq3	-2.752000998	4.635986277	1.59E-16	4.75E-14	NA	NA	NA	NA	NA
Ctaxi_contig_34114|comp34930_c0_seq1	-2.74921935	2.179226138	0.000414887	0.005108422	3-ketoacyl- thiolase peroxisomal-like	gi|545361765|ref|XP_005646163.1|thiolase [Coccomyxa subellipsoidea C-169] >gi|384248134|gb|EIE21619.1| thiolase [Coccomyxa subellipsoidea C-169]	AT2G33150.1	"PKT3,PED1,KAT2"	 peroxisomal 3-ketoacyl-CoA thiolase 3 
Ctaxi_contig_8892|comp30883_c2_seq1	-2.746521549	3.527453697	3.17E-15	7.55E-13	NA	NA	NA	NA	NA
Ctaxi_contig_9301|comp31043_c0_seq1	-2.744582231	7.698879399	1.98E-17	6.98E-15	peptidoglycan bound protein	gi|155371357|ref|YP_001426891.1|hypothetical protein ATCV1_z410R [Acanthocystis turfacea Chlorella virus 1] >gi|155124677|gb|ABT16544.1| hypothetical protein ATCV1_z410R [Acanthocystis turfacea Chlorella virus 1]	NA	NA	NA
Ctaxi_contig_67105|comp37079_c1_seq3	-2.732181895	1.245889655	0.000313116	0.004072438	NA	NA	NA	NA	NA
Ctaxi_contig_34115|comp34930_c0_seq2	-2.730160561	2.27360777	5.88E-05	0.001043511	3-ketoacyl- thiolase peroxisomal-like	gi|302829022|ref|XP_002946078.1|hypothetical protein VOLCADRAFT_102696 [Volvox carteri f. nagariensis] >gi|300268893|gb|EFJ53073.1| hypothetical protein VOLCADRAFT_102696 [Volvox carteri f. nagariensis]	AT5G48880.1	"PKT1,KAT5"	 peroxisomal 3-keto-acyl-CoA thiolase 2 
Ctaxi_contig_57109|comp36574_c6_seq1	-2.729691361	5.354755031	9.10E-06	0.00021608	NA	NA	NA	NA	NA
Ctaxi_contig_9313|comp31045_c0_seq6	-2.729325496	7.762927954	4.12E-18	1.67E-15	NA	NA	NA	NA	NA
Ctaxi_contig_23279|comp33775_c1_seq4	-2.725108662	8.180321001	3.97E-06	0.000105114	NA	NA	NA	NA	NA
Ctaxi_contig_36340|comp35140_c0_seq1	-2.718673659	1.307862501	8.09E-06	0.000195896	NA	NA	NA	NA	NA
Ctaxi_contig_51812|comp36250_c4_seq6	-2.706803077	1.069642268	0.004245619	0.031644175	NA	NA	NA	NA	NA
Ctaxi_contig_7543|comp30200_c0_seq1	-2.700975318	0.604268176	0.001018084	0.010443771	NA	NA	NA	NA	NA
Ctaxi_contig_12379|comp31927_c0_seq3	-2.691524566	5.959581468	7.36E-12	8.57E-10	NA	NA	NA	NA	NA
Ctaxi_contig_25682|comp34071_c2_seq10	-2.690068712	0.711149663	0.002668677	0.022191308	NA	NA	NA	NA	NA
Ctaxi_contig_8764|comp30828_c1_seq1	-2.685427792	1.218854303	0.000266302	0.003587375	rrna intron-encoded homing endonuclease	gi|224010946|ref|XP_002294430.1|rRNA intron-encoded homing endonuclease [Thalassiosira pseudonana CCMP1335] >gi|220969925|gb|EED88264.1| rRNA intron-encoded homing endonuclease [Thalassiosira pseudonana CCMP1335]	NA	NA	NA
Ctaxi_contig_23564|comp33810_c7_seq5	-2.6784329	4.978415577	6.97E-18	2.73E-15	ankyrin repeat-containing protein	gi|242009735|ref|XP_002425638.1|conserved hypothetical protein [Pediculus humanus corporis] >gi|212509531|gb|EEB12900.1| conserved hypothetical protein [Pediculus humanus corporis]	NA	NA	NA
Ctaxi_contig_30085|comp34545_c1_seq1	-2.675497555	4.711607179	6.79E-09	4.18E-07	NA	NA	NA	NA	NA
Ctaxi_contig_16807|comp32791_c0_seq1	-2.666355573	1.000733292	9.01E-05	0.001489453	NA	NA	NA	NA	NA
Ctaxi_contig_15183|comp32514_c0_seq1	-2.663543968	8.2802403	3.30E-06	8.91E-05	NA	NA	NA	NA	NA
Ctaxi_contig_48813|comp36063_c4_seq2	-2.659836588	4.20710212	1.67E-08	9.10E-07	NA	NA	NA	NA	NA
Ctaxi_contig_23275|comp33775_c0_seq2	-2.659470358	8.42133109	3.16E-07	1.17E-05	NA	NA	NA	NA	NA
Ctaxi_contig_30084|comp34545_c0_seq1	-2.64540141	5.107773595	9.14E-09	5.40E-07	NA	NA	NA	NA	NA
Ctaxi_contig_12380|comp31927_c0_seq4	-2.642152496	6.266410954	7.31E-15	1.59E-12	NA	NA	NA	NA	NA
Ctaxi_contig_9950|comp31260_c2_seq1	-2.626497389	2.701641636	2.36E-08	1.21E-06	NA	NA	NA	NA	NA
Ctaxi_contig_61323|comp36804_c2_seq5	-2.623911679	1.053016628	0.005712652	0.039537695	NA	NA	NA	NA	NA
Ctaxi_contig_26964|comp34196_c0_seq1	-2.623446319	1.772381678	0.00238685	0.020362739	n-terminal nucleophile aminohydrolase	gi|545356895|ref|XP_005644125.1|N-terminal nucleophile aminohydrolase [Coccomyxa subellipsoidea C-169] >gi|384246090|gb|EIE19581.1| N-terminal nucleophile aminohydrolase [Coccomyxa subellipsoidea C-169]	AT4G00590.1		 N-terminal nucleophile aminohydrolases (Ntn hydrolases) superfamily protein 
Ctaxi_contig_50109|comp36155_c2_seq2	-2.622864174	2.567901458	0.003585992	0.0277763	ribosomal protein l24	"gi|308809149|ref|XP_003081884.1|RK24_TOBAC 50S ribosomal protein L24, chloroplast precursor (ISS) [Ostreococcus tauri] >gi|116060351|emb|CAL55687.1| RK24_TOBAC 50S ribosomal protein L24, chloroplast precursor (ISS) [Ostreococcus tauri]"	AT5G54600.1		 Translation protein SH3-like family protein 
Ctaxi_contig_22955|comp33737_c3_seq1	-2.612898026	1.122229393	0.000617871	0.007003197	NA	NA	NA	NA	NA
Ctaxi_contig_21077|comp33458_c1_seq2	-2.611222854	6.098038662	0.000530333	0.006188262	NA	NA	NA	NA	NA
Ctaxi_contig_43136|comp35686_c1_seq2	-2.606506924	0.845165225	0.000373863	0.004697197	zinc finger transcription factor	gi|403365409|gb|EJY82487.1|hypothetical protein OXYTRI_19901 [Oxytricha trifallax]	NA	NA	NA
Ctaxi_contig_55925|comp36501_c1_seq4	-2.598088466	0.925137454	0.000756174	0.008234673	serine protease inhibitor	gi|405962626|gb|EKC28284.1|Serine-threonine kinase receptor-associated protein [Crassostrea gigas]	NA	NA	NA
Ctaxi_contig_26395|comp34140_c1_seq6	-2.596954677	1.289322109	0.000266796	0.003590967	NA	NA	NA	NA	NA
Ctaxi_contig_9147|comp30981_c0_seq1	-2.586900505	4.410927091	3.10E-09	2.05E-07	NA	NA	NA	NA	NA
Ctaxi_contig_22131|comp33622_c0_seq3	-2.576963965	1.517225397	0.000707415	0.007811175	NA	NA	NA	NA	NA
Ctaxi_contig_55641|comp36483_c1_seq1	-2.569298969	6.828715181	2.94E-16	8.46E-14	NA	NA	NA	NA	NA
Ctaxi_contig_35935|comp35103_c0_seq1	-2.56389365	1.525202531	8.47E-06	0.000204158	NA	NA	NA	NA	NA
Ctaxi_contig_47334|comp35966_c0_seq3	-2.562126372	3.171207496	7.95E-13	1.16E-10	NA	NA	NA	NA	NA
Ctaxi_contig_68023|comp37110_c10_seq1	-2.555311881	6.392237702	5.84E-13	8.72E-11	NA	NA	NA	NA	NA
Ctaxi_contig_12143|comp31867_c1_seq1	-2.551067136	2.421550718	8.92E-06	0.000212325	NA	NA	NA	NA	NA
Ctaxi_contig_16884|comp32804_c0_seq5	-2.549002627	1.334529029	0.007288271	0.047615601	NA	NA	NA	NA	NA
Ctaxi_contig_13489|comp32172_c0_seq1	-2.547945691	1.71055016	4.92E-05	0.000904182	NA	NA	NA	NA	NA
Ctaxi_contig_12377|comp31927_c0_seq1	-2.545501458	8.637181606	9.97E-12	1.10E-09	rna binding protein	gi|159464635|ref|XP_001690547.1|RNA binding protein [Chlamydomonas reinhardtii] >gi|158280047|gb|EDP05806.1| RNA binding protein [Chlamydomonas reinhardtii]	AT1G32790.1	CID11	 CTC-interacting domain 11 
Ctaxi_contig_58186|comp36637_c3_seq1	-2.545157602	2.706338351	0.000279022	0.003709787	NA	NA	NA	NA	NA
Ctaxi_contig_47339|comp35966_c2_seq3	-2.542784514	2.884151614	3.54E-09	2.31E-07	NA	NA	NA	NA	NA
Ctaxi_contig_10576|comp31439_c0_seq2	-2.537799938	3.722826482	3.22E-12	4.08E-10	NA	NA	NA	NA	NA
Ctaxi_contig_41292|comp35566_c1_seq1	-2.532081995	0.645326782	0.007684656	0.049395565	NA	NA	NA	NA	NA
Ctaxi_contig_36281|comp35133_c7_seq3	-2.525495354	2.982931051	5.56E-12	6.77E-10	NA	NA	NA	NA	NA
Ctaxi_contig_35866|comp35096_c0_seq22	-2.520986035	2.247246015	0.000317483	0.004121389	fructose -bisphosphatase	gi|302840497|ref|XP_002951804.1|hypothetical protein VOLCADRAFT_92325 [Volvox carteri f. nagariensis] >gi|300263052|gb|EFJ47255.1| hypothetical protein VOLCADRAFT_92325 [Volvox carteri f. nagariensis]	NA	NA	NA
Ctaxi_contig_25333|comp34037_c5_seq3	-2.519153867	4.253524298	6.89E-14	1.22E-11	NA	NA	NA	NA	NA
Ctaxi_contig_30086|comp34545_c3_seq1	-2.514242221	6.764203043	1.64E-08	8.93E-07	NA	NA	NA	NA	NA
Ctaxi_contig_16788|comp32789_c3_seq8	-2.514006691	1.496061323	0.00345796	0.02701236	NA	NA	NA	NA	NA
Ctaxi_contig_25332|comp34037_c5_seq2	-2.51243471	3.195796441	1.43E-08	7.94E-07	NA	NA	NA	NA	NA
Ctaxi_contig_22885|comp33727_c1_seq1	-2.506468904	1.719976884	0.002620892	0.021941267	glycoside hydrolase	gi|302848992|ref|XP_002956027.1|hypothetical protein VOLCADRAFT_107029 [Volvox carteri f. nagariensis] >gi|300258753|gb|EFJ42987.1| hypothetical protein VOLCADRAFT_107029 [Volvox carteri f. nagariensis]	AT2G44490.1	"PEN2,BGLU26"	 Glycosyl hydrolase superfamily protein 
Ctaxi_contig_46555|comp35905_c3_seq1	-2.496184193	1.250058778	7.63E-05	0.001304271	NA	NA	NA	NA	NA
Ctaxi_contig_12378|comp31927_c0_seq2	-2.486480075	7.230600881	9.82E-13	1.39E-10	NA	NA	NA	NA	NA
Ctaxi_contig_27353|comp34244_c2_seq4	-2.48237435	1.608507693	4.80E-05	0.000887335	NA	NA	NA	NA	NA
Ctaxi_contig_26392|comp34140_c1_seq3	-2.48068777	6.256743027	1.05E-12	1.48E-10	NA	NA	NA	NA	NA
Ctaxi_contig_58007|comp36624_c0_seq3	-2.474231998	4.516927688	0.004550545	0.033406025	NA	NA	NA	NA	NA
Ctaxi_contig_9149|comp30981_c0_seq3	-2.471008507	3.567377465	2.21E-07	8.52E-06	NA	NA	NA	NA	NA
Ctaxi_contig_55667|comp36484_c4_seq1	-2.469208106	3.274212964	2.43E-10	2.05E-08	von willebrand type a	gi|159473306|ref|XP_001694780.1|flagellar associated protein [Chlamydomonas reinhardtii] >gi|158276592|gb|EDP02364.1| flagellar associated protein [Chlamydomonas reinhardtii]	AT5G60710.1		 Zinc finger (C3HC4-type RING finger) family protein 
Ctaxi_contig_10575|comp31439_c0_seq1	-2.466562897	3.497392698	7.91E-16	2.07E-13	NA	NA	NA	NA	NA
Ctaxi_contig_48456|comp36040_c0_seq1	-2.465669257	5.495901427	2.75E-09	1.85E-07	riboflavin synthase-like superfamily protein	gi|557114513|gb|ESQ54796.1|hypothetical protein EUTSA_v10024427mg [Eutrema salsugineum]	AT4G25090.2		 Riboflavin synthase-like superfamily protein 
Ctaxi_contig_15213|comp32519_c0_seq2	-2.460829016	1.756557826	2.38E-06	6.78E-05	NA	NA	NA	NA	NA
Ctaxi_contig_47336|comp35966_c1_seq1	-2.460235552	3.386051098	7.11E-08	3.17E-06	allergen v5 tpx-1 family protein	gi|256376206|ref|YP_003099866.1|SCP-like extracellular [Actinosynnema mirum DSM 43827] >gi|506281134|ref|WP_015800909.1| SCP-like extracellular [Actinosynnema mirum] >gi|255920509|gb|ACU36020.1| SCP-like extracellular [Actinosynnema mirum DSM 43827]	NA	NA	NA
Ctaxi_contig_10784|comp31500_c0_seq5	-2.460235215	2.012131303	3.19E-06	8.71E-05	NA	NA	NA	NA	NA
Ctaxi_contig_21926|comp33599_c0_seq2	-2.456308662	1.410195356	3.71E-06	9.90E-05	replication factor c subunit 3	gi|470317215|gb|EMR08935.1|hypothetical protein PNEG_02716 [Pneumocystis murina B123]	AT5G27740.1	"EMB161,EMB2775,EMB251,RFC3"	 ATPase family associated with various cellular activities (AAA)  
Ctaxi_contig_21191|comp33473_c3_seq1	-2.456033583	3.717587512	1.81E-08	9.61E-07	NA	NA	NA	NA	NA
Ctaxi_contig_46578|comp35908_c0_seq1	-2.453219271	2.868675543	0.006119367	0.04166039	lipase precursor	gi|545366651|ref|XP_005648212.1|alpha/beta-hydrolase [Coccomyxa subellipsoidea C-169] >gi|384250188|gb|EIE23668.1| alpha/beta-hydrolase [Coccomyxa subellipsoidea C-169]	AT5G18630.1		 alpha/beta-Hydrolases superfamily protein 
Ctaxi_contig_36277|comp35133_c1_seq1	-2.447026205	0.864389537	0.000582604	0.006687276	NA	NA	NA	NA	NA
Ctaxi_contig_35864|comp35096_c0_seq20	-2.445598577	1.731590481	5.29E-05	0.000958464	NA	NA	NA	NA	NA
Ctaxi_contig_30545|comp34599_c3_seq5	-2.445189068	2.386587897	2.59E-08	1.30E-06	NA	NA	NA	NA	NA
Ctaxi_contig_26390|comp34140_c1_seq1	-2.440201586	7.47758669	8.25E-18	3.15E-15	NA	NA	NA	NA	NA
Ctaxi_contig_33908|comp34910_c1_seq6	-2.438633375	2.057155776	4.66E-05	0.000866884	hypothetical protein CHLNCDRAFT_142087	gi|552841474|ref|XP_005850317.1|hypothetical protein CHLNCDRAFT_142087 [Chlorella variabilis] >gi|307109978|gb|EFN58215.1| hypothetical protein CHLNCDRAFT_142087 [Chlorella variabilis]	NA	NA	NA
Ctaxi_contig_55643|comp36483_c2_seq2	-2.43767211	4.869246201	3.03E-12	3.86E-10	septation protein sun4	gi|400592570|gb|EJP60721.1|septation protein SUN4 [Beauveria bassiana ARSEF 2860]	NA	NA	NA
Ctaxi_contig_36278|comp35133_c5_seq1	-2.435441414	5.462092029	7.93E-15	1.70E-12	NA	NA	NA	NA	NA
Ctaxi_contig_46165|comp35880_c1_seq14	-2.435237144	0.882649158	0.001359955	0.013141667	NA	NA	NA	NA	NA
Ctaxi_contig_16682|comp32769_c0_seq5	-2.430081783	1.129767068	0.005672736	0.03935608	uridine 5 -diphosphate-sulfoquinovose partial	gi|302845927|ref|XP_002954501.1|hypothetical protein VOLCADRAFT_109932 [Volvox carteri f. nagariensis] >gi|300260173|gb|EFJ44394.1| hypothetical protein VOLCADRAFT_109932 [Volvox carteri f. nagariensis]	AT4G33030.1	SQD1	 sulfoquinovosyldiacylglycerol 1 
Ctaxi_contig_63403|comp36916_c6_seq1	-2.428836794	2.982167993	0.007396432	0.048053904	mpn domain-containing protein	gi|545371504|ref|XP_005650307.1|hypothetical protein COCSUDRAFT_60779 [Coccomyxa subellipsoidea C-169] >gi|384252287|gb|EIE25763.1| hypothetical protein COCSUDRAFT_60779 [Coccomyxa subellipsoidea C-169]	NA	NA	NA
Ctaxi_contig_10577|comp31439_c0_seq3	-2.425584423	3.092583193	6.09E-08	2.77E-06	NA	NA	NA	NA	NA
Ctaxi_contig_28333|comp34363_c1_seq2	-2.424052806	4.107158268	3.65E-12	4.58E-10	NA	NA	NA	NA	NA
Ctaxi_contig_10701|comp31481_c0_seq4	-2.410116461	1.543190739	0.001747272	0.016005032	NA	NA	NA	NA	NA
Ctaxi_contig_15189|comp32514_c0_seq7	-2.405472798	5.965696249	5.63E-17	1.86E-14	NA	NA	NA	NA	NA
Ctaxi_contig_55261|comp36455_c5_seq3	-2.397253808	2.370985142	0.000602515	0.006868495	NA	NA	NA	NA	NA
Ctaxi_contig_10965|comp31566_c1_seq1	-2.391466748	1.208177418	0.005179377	0.036870594	ytv protein	gi|509391706|gb|AGN29634.1|SPT transcription factor family member [Acartia pacifica]	NA	NA	NA
Ctaxi_contig_13645|comp32202_c1_seq1	-2.389276504	2.810242024	0.000246678	0.003377636	sulfur stress regulator	gi|302832650|ref|XP_002947889.1|Snf1-like protein kinase [Volvox carteri f. nagariensis] >gi|300266691|gb|EFJ50877.1| Snf1-like protein kinase [Volvox carteri f. nagariensis]	AT1G10940.1	"ASK1,SNRK2-4,SNRK2.4,SRK2A"	 Protein kinase superfamily protein 
Ctaxi_contig_29183|comp34453_c5_seq2	-2.387289805	8.490513518	4.61E-13	7.04E-11	NA	NA	NA	NA	NA
Ctaxi_contig_42293|comp35624_c0_seq8	-2.378130205	0.60827247	0.007638639	0.049219701	NA	NA	NA	NA	NA
Ctaxi_contig_13113|comp32083_c0_seq8	-2.37806144	2.692466158	1.78E-07	7.13E-06	NA	NA	NA	NA	NA
Ctaxi_contig_55723|comp36486_c8_seq1	-2.376500597	0.807660872	0.001852114	0.01674732	protein	gi|159463126|ref|XP_001689793.1|predicted protein [Chlamydomonas reinhardtii] >gi|158283781|gb|EDP09531.1| predicted protein [Chlamydomonas reinhardtii]	NA	NA	NA
Ctaxi_contig_35341|comp35045_c2_seq5	-2.375209162	0.946899063	0.000500605	0.005917347	NA	NA	NA	NA	NA
Ctaxi_contig_39817|comp35446_c0_seq1	-2.36580887	4.506084287	4.86E-10	3.87E-08	lipoate protein ligase-like protein	gi|545370528|ref|XP_005649895.1|lipoate protein ligase-like protein [Coccomyxa subellipsoidea C-169] >gi|384251874|gb|EIE25351.1| lipoate protein ligase-like protein [Coccomyxa subellipsoidea C-169]	AT3G29010.1		 Biotin/lipoate A/B protein ligase family 
Ctaxi_contig_13381|comp32146_c0_seq1	-2.365319807	9.33713327	0.004435407	0.032797346	NA	NA	NA	NA	NA
Ctaxi_contig_24830|comp33983_c1_seq1	-2.364409546	1.710874242	3.97E-06	0.000105114	NA	NA	NA	NA	NA
Ctaxi_contig_48457|comp36040_c0_seq2	-2.362579203	4.171266329	4.32E-08	2.02E-06	nadph oxidase isoform 2	gi|527193689|gb|EPS63617.1|hypothetical protein M569_11166 [Genlisea aurea]	AT4G11230.1		 Riboflavin synthase-like superfamily protein 
Ctaxi_contig_20870|comp33429_c1_seq1	-2.358393609	3.930652274	1.75E-05	0.000377653	NA	NA	NA	NA	NA
Ctaxi_contig_63300|comp36911_c0_seq1	-2.357714672	2.797918741	1.76E-05	0.00037804	hypothetical protein CHLREDRAFT_194627	gi|159488218|ref|XP_001702114.1|hypothetical protein CHLREDRAFT_194627 [Chlamydomonas reinhardtii] >gi|158271383|gb|EDO97203.1| predicted protein [Chlamydomonas reinhardtii]	NA	NA	NA
Ctaxi_contig_57106|comp36574_c3_seq3	-2.354522109	3.216152368	4.71E-07	1.65E-05	NA	NA	NA	NA	NA
Ctaxi_contig_8796|comp30846_c0_seq1	-2.350320272	0.519156415	0.004137825	0.031061686	NA	NA	NA	NA	NA
Ctaxi_contig_64617|comp36973_c2_seq4	-2.340920008	2.951719985	2.15E-07	8.33E-06	NA	NA	NA	NA	NA
Ctaxi_contig_31053|comp34648_c1_seq12	-2.338832114	1.46246898	0.001069807	0.010858643	NA	NA	NA	NA	NA
Ctaxi_contig_35944|comp35103_c2_seq1	-2.336161608	0.539135289	0.001416006	0.013583788	NA	NA	NA	NA	NA
Ctaxi_contig_36283|comp35133_c9_seq1	-2.334837905	4.437088093	1.35E-09	9.66E-08	NA	NA	NA	NA	NA
Ctaxi_contig_26612|comp34165_c0_seq4	-2.334422667	2.033889442	2.60E-06	7.33E-05	NA	NA	NA	NA	NA
Ctaxi_contig_43374|comp35707_c0_seq3	-2.332547997	1.618053785	0.000458621	0.005539326	NA	NA	NA	NA	NA
Ctaxi_contig_56194|comp36516_c5_seq4	-2.330461215	4.000107544	4.82E-17	1.61E-14	NA	NA	NA	NA	NA
Ctaxi_contig_30543|comp34599_c3_seq3	-2.330261311	1.889511086	2.81E-05	0.000567497	NA	NA	NA	NA	NA
Ctaxi_contig_29182|comp34453_c5_seq1	-2.327641691	8.812658193	2.21E-12	2.90E-10	NA	NA	NA	NA	NA
Ctaxi_contig_29171|comp34453_c0_seq1	-2.325791835	6.796079874	1.42E-12	1.97E-10	NA	NA	NA	NA	NA
Ctaxi_contig_54143|comp36391_c0_seq2	-2.323347883	2.365692331	7.97E-07	2.61E-05	polyphenol oxidase	gi|495509170|ref|WP_008233816.1|polyphenol oxidase [Roseobacter sp. CCS2] >gi|126715724|gb|EBA12589.1| hypothetical protein RCCS2_14869 [Roseobacter sp. CCS2]	NA	NA	NA
Ctaxi_contig_9672|comp31172_c0_seq3	-2.321629011	2.118810296	0.000545026	0.006333785	NA	NA	NA	NA	NA
Ctaxi_contig_31973|comp34745_c0_seq2	-2.318718261	1.769443074	0.0074904	0.04846229	type 1 phosphatases regulator ypi1-like isoform x1	gi|552827170|ref|XP_005847183.1|hypothetical protein CHLNCDRAFT_134971 [Chlorella variabilis] >gi|307106836|gb|EFN55081.1| hypothetical protein CHLNCDRAFT_134971 [Chlorella variabilis]	AT2G31305.1	INH3	 inhibitor-3 
Ctaxi_contig_52133|comp36271_c2_seq23	-2.31840116	1.236867351	0.000807363	0.008634689	ankyrin repeat protein	"gi|157106769|ref|XP_001649474.1|ankyrin 2,3/unc44 [Aedes aegypti] >gi|108868779|gb|EAT33004.1| AAEL014742-PA, partial [Aedes aegypti]"	AT2G03430.1		 Ankyrin repeat family protein 
Ctaxi_contig_36282|comp35133_c7_seq4	-2.316005559	4.335737035	7.72E-12	8.93E-10	NA	NA	NA	NA	NA
Ctaxi_contig_30292|comp34570_c3_seq1	-2.312865129	4.946752767	1.31E-16	3.94E-14	NA	NA	NA	NA	NA
Ctaxi_contig_7107|comp29893_c0_seq1	-2.311466977	1.918946271	3.11E-05	0.000615591	NA	NA	NA	NA	NA
Ctaxi_contig_28177|comp34342_c0_seq12	-2.308748887	0.574769941	0.001305174	0.012713194	ankyrin repeat protein	"gi|123477148|ref|XP_001321743.1|ankyrin repeat protein [Trichomonas vaginalis G3] >gi|121904575|gb|EAY09520.1| ankyrin repeat protein, putative [Trichomonas vaginalis G3]"	NA	NA	NA
Ctaxi_contig_45517|comp35833_c0_seq6	-2.306047464	1.759205781	0.002621903	0.021941267	NA	NA	NA	NA	NA
Ctaxi_contig_49832|comp36134_c0_seq1	-2.301071561	0.862912668	0.000864004	0.009102087	NA	NA	NA	NA	NA
Ctaxi_contig_47338|comp35966_c2_seq2	-2.297464568	2.865983731	2.36E-10	2.00E-08	NA	NA	NA	NA	NA
Ctaxi_contig_41345|comp35569_c2_seq1	-2.294335384	3.476471938	4.71E-10	3.77E-08	NA	NA	NA	NA	NA
Ctaxi_contig_8635|comp30780_c0_seq1	-2.290630881	4.045746907	0.000128959	0.002003174	NA	NA	NA	NA	NA
Ctaxi_contig_9379|comp31064_c0_seq7	-2.28852904	1.908146909	8.84E-06	0.000210976	NA	NA	NA	NA	NA
Ctaxi_contig_16291|comp32698_c1_seq1	-2.28828355	6.277880867	2.99E-15	7.17E-13	NA	NA	NA	NA	NA
Ctaxi_contig_69942|comp37185_c4_seq30	-2.287432141	0.991695293	0.00055121	0.006382459	NA	NA	NA	NA	NA
Ctaxi_contig_19317|comp33188_c2_seq1	-2.28486142	6.532414509	2.90E-11	2.94E-09	NA	NA	NA	NA	NA
Ctaxi_contig_29181|comp34453_c4_seq1	-2.279439524	4.248532131	8.30E-12	9.48E-10	NA	NA	NA	NA	NA
Ctaxi_contig_64849|comp36986_c1_seq3	-2.276564718	1.250481251	4.23E-05	0.000799153	voltage-gated ca2+ alpha subunit	gi|302853689|ref|XP_002958358.1|hypothetical protein VOLCADRAFT_99611 [Volvox carteri f. nagariensis] >gi|300256311|gb|EFJ40580.1| hypothetical protein VOLCADRAFT_99611 [Volvox carteri f. nagariensis]	NA	NA	NA
Ctaxi_contig_16809|comp32791_c1_seq1	-2.27546982	1.05850438	0.000206008	0.002932378	NA	NA	NA	NA	NA
Ctaxi_contig_10698|comp31481_c0_seq1	-2.27477624	2.648414111	0.000125913	0.001963563	NA	NA	NA	NA	NA
Ctaxi_contig_29180|comp34453_c2_seq6	-2.27318891	7.020133196	2.86E-13	4.55E-11	NA	NA	NA	NA	NA
Ctaxi_contig_13775|comp32219_c2_seq2	-2.272724873	0.907543338	0.003231037	0.025634658	NA	NA	NA	NA	NA
Ctaxi_contig_24159|comp33891_c0_seq1	-2.270895018	3.275084477	4.67E-07	1.64E-05	NA	NA	NA	NA	NA
Ctaxi_contig_46613|comp35911_c1_seq2	-2.266464585	5.551464884	3.11E-12	3.95E-10	NA	NA	AT5G60980.1		 Nuclear transport factor 2 (NTF2) family protein with RNA binding (RRM-RBD-RNP motifs) domain 
Ctaxi_contig_29175|comp34453_c2_seq1	-2.259784628	8.128791666	3.78E-11	3.73E-09	adhesin-like protein	gi|490132382|ref|WP_004032746.1|membrane protein [Methanobrevibacter smithii] >gi|288860742|gb|EFC93040.1| polymorphic outer membrane protein repeat (3 repeats) [Methanobrevibacter smithii DSM 2374]	NA	NA	NA
Ctaxi_contig_12858|comp32034_c3_seq10	-2.256100263	0.566439142	0.004644604	0.033887644	NA	NA	NA	NA	NA
Ctaxi_contig_12348|comp31918_c0_seq1	-2.251593739	2.800849368	1.21E-08	6.91E-07	NA	NA	NA	NA	NA
Ctaxi_contig_37187|comp35214_c0_seq17	-2.251254833	2.519326267	0.002425934	0.020639022	NA	NA	NA	NA	NA
Ctaxi_contig_55922|comp36501_c1_seq1	-2.250132463	1.186072609	0.001411878	0.013552546	NA	NA	NA	NA	NA
Ctaxi_contig_21247|comp33483_c0_seq3	-2.246626495	4.065595043	1.29E-05	0.000291606	NA	NA	NA	NA	NA
Ctaxi_contig_38204|comp35309_c0_seq2	-2.242820989	3.57454967	9.04E-12	1.02E-09	NA	NA	NA	NA	NA
Ctaxi_contig_27311|comp34238_c2_seq4	-2.242285395	0.782473409	0.006326553	0.042688068	NA	NA	NA	NA	NA
Ctaxi_contig_67267|comp37086_c2_seq2	-2.241576952	0.653571204	0.007461658	0.04834501	NA	NA	NA	NA	NA
Ctaxi_contig_11709|comp31756_c0_seq6	-2.239470399	5.978036797	5.65E-07	1.93E-05	NA	NA	NA	NA	NA
Ctaxi_contig_8797|comp30846_c1_seq1	-2.234679511	1.875529136	0.000262523	0.003551571	beta-(1-3)-glucosyl transferase	gi|497302394|ref|WP_009616611.1|putative glucosyl transferase [Pseudomonas sp. M1] >gi|428156743|gb|EKX03291.1| putative glucosyl transferase [Pseudomonas sp. M1]	NA	NA	NA
Ctaxi_contig_10780|comp31500_c0_seq1	-2.234339735	3.24342246	2.56E-09	1.73E-07	NA	NA	NA	NA	NA
Ctaxi_contig_7841|comp30393_c1_seq3	-2.232159507	1.701795595	0.005856141	0.04024921	NA	NA	NA	NA	NA
Ctaxi_contig_28332|comp34363_c1_seq1	-2.231108271	6.370139106	2.24E-10	1.92E-08	NA	NA	NA	NA	NA
Ctaxi_contig_61463|comp36808_c1_seq15	-2.230854893	2.713424937	4.05E-08	1.92E-06	NA	NA	NA	NA	NA
Ctaxi_contig_55942|comp36502_c5_seq7	-2.230844282	3.400218935	5.27E-11	5.07E-09	NA	NA	NA	NA	NA
Ctaxi_contig_29177|comp34453_c2_seq3	-2.225579968	7.924891037	5.58E-14	1.02E-11	polymorphic outer membrane protein	gi|333987058|ref|YP_004519665.1|hypothetical protein MSWAN_0837 [Methanobacterium sp. SWAN-1] >gi|503591290|ref|WP_013825366.1| hypothetical protein [Methanobacterium sp. SWAN-1] >gi|333825202|gb|AEG17864.1| conserved repeat domain protein [Methanobacterium sp. SWAN-1]	NA	NA	NA
Ctaxi_contig_9308|comp31045_c0_seq1	-2.225340431	7.895887248	8.72E-13	1.25E-10	NA	NA	NA	NA	NA
Ctaxi_contig_41347|comp35569_c3_seq2	-2.224668077	7.339706757	8.21E-16	2.13E-13	NA	NA	NA	NA	NA
Ctaxi_contig_46611|comp35911_c0_seq2	-2.219414535	7.338982197	5.01E-12	6.18E-10	NA	NA	NA	NA	NA
Ctaxi_contig_47078|comp35949_c3_seq5	-2.201999576	3.18754361	1.31E-08	7.44E-07	pan domain-containing protein	gi|530730916|gb|EQC29158.1|hypothetical protein SDRG_13031 [Saprolegnia diclina VS20]	NA	NA	NA
Ctaxi_contig_16813|comp32792_c2_seq1	-2.201951363	0.700309954	0.002793044	0.022966079	NA	NA	NA	NA	NA
Ctaxi_contig_30548|comp34599_c5_seq3	-2.200022044	3.007517456	1.16E-08	6.70E-07	NA	NA	NA	NA	NA
Ctaxi_contig_66007|comp37033_c4_seq5	-2.196895277	1.492336714	0.007041368	0.04639707	zinc finger ccch-type with g patch domain-containing	gi|545355822|ref|XP_005643686.1|hypothetical protein COCSUDRAFT_59626 [Coccomyxa subellipsoidea C-169] >gi|384245649|gb|EIE19142.1| hypothetical protein COCSUDRAFT_59626 [Coccomyxa subellipsoidea C-169]	AT2G24830.1		 zinc finger (CCCH-type) family protein / D111/G-patch domain-containing protein 
Ctaxi_contig_63041|comp36892_c9_seq1	-2.19605141	2.167021304	1.60E-05	0.000349892	iq and aaa domain-containing protein 1	gi|302839557|ref|XP_002951335.1|hypothetical protein VOLCADRAFT_105077 [Volvox carteri f. nagariensis] >gi|300263310|gb|EFJ47511.1| hypothetical protein VOLCADRAFT_105077 [Volvox carteri f. nagariensis]	NA	NA	NA
Ctaxi_contig_69522|comp37170_c0_seq8	-2.190390152	2.164431042	0.000118555	0.001873609	predicted protein	gi|412985985|emb|CCO17185.1|predicted protein [Bathycoccus prasinos]	NA	NA	NA
Ctaxi_contig_27820|comp34297_c0_seq1	-2.18643035	2.299469701	1.50E-07	6.11E-06	NA	NA	NA	NA	NA
Ctaxi_contig_6451|comp29306_c0_seq1	-2.182862133	2.808960321	4.17E-06	0.000109461	NA	NA	NA	NA	NA
Ctaxi_contig_23552|comp33810_c2_seq16	-2.181433927	3.188791521	1.33E-08	7.55E-07	NA	NA	NA	NA	NA
Ctaxi_contig_31552|comp34700_c1_seq2	-2.180007076	3.976560871	0.0005768	0.006639908	NA	NA	NA	NA	NA
Ctaxi_contig_69164|comp37157_c3_seq2	-2.179524837	0.833038805	0.002097113	0.018451444	adhesin-like protein	gi|323449058|gb|EGB04949.1|hypothetical protein AURANDRAFT_66792 [Aureococcus anophagefferens]	NA	NA	NA
Ctaxi_contig_41346|comp35569_c3_seq1	-2.178230894	6.037491248	3.86E-16	1.08E-13	NA	NA	NA	NA	NA
Ctaxi_contig_27915|comp34308_c0_seq6	-2.178212475	2.601347164	3.31E-07	1.22E-05	NA	NA	NA	NA	NA
Ctaxi_contig_28335|comp34363_c1_seq4	-2.175014839	1.830888006	0.000162211	0.002410856	NA	NA	NA	NA	NA
Ctaxi_contig_49017|comp36076_c2_seq2	-2.164091772	8.579870796	6.81E-15	1.49E-12	protein serine threonine	"gi|471234179|ref|XP_004039300.1|leishmanolysin family protein, putative [Ichthyophthirius multifiliis] >gi|340508248|gb|EGR33996.1| leishmanolysin family protein, putative [Ichthyophthirius multifiliis]"	NA	NA	NA
Ctaxi_contig_27308|comp34238_c2_seq1	-2.16072128	1.541934771	0.000781771	0.008446207	tetratricopeptide repeat protein	gi|552844387|ref|XP_005851065.1|hypothetical protein CHLNCDRAFT_56644 [Chlorella variabilis] >gi|307110728|gb|EFN58963.1| hypothetical protein CHLNCDRAFT_56644 [Chlorella variabilis]	AT3G04240.1	SEC	 Tetratricopeptide repeat (TPR)-like superfamily protein 
Ctaxi_contig_46559|comp35905_c3_seq5	-2.159004807	0.801063345	0.002000755	0.017761614	NA	NA	NA	NA	NA
Ctaxi_contig_21130|comp33464_c1_seq5	-2.158434132	3.993905857	3.22E-08	1.58E-06	NA	NA	NA	NA	NA
Ctaxi_contig_46612|comp35911_c1_seq1	-2.156864447	8.079178601	2.89E-12	3.74E-10	NA	NA	NA	NA	NA
Ctaxi_contig_54767|comp36428_c3_seq1	-2.14975119	4.965846357	0.000716003	0.007900485	low quality protein: kallikrein-8	gi|504164417|ref|XP_004592341.1|PREDICTED: chymotrypsin-like elastase family member 3B-like [Ochotona princeps]	NA	NA	NA
Ctaxi_contig_49016|comp36076_c2_seq1	-2.148419726	9.157637631	2.16E-14	4.34E-12	NA	NA	NA	NA	NA
Ctaxi_contig_55650|comp36483_c6_seq2	-2.146769784	2.97855399	0.000158959	0.002373664	NA	NA	NA	NA	NA
Ctaxi_contig_37176|comp35214_c0_seq6	-2.146009977	6.063738607	2.75E-13	4.40E-11	NA	NA	NA	NA	NA
Ctaxi_contig_16290|comp32698_c0_seq1	-2.142258384	9.549359031	5.73E-15	1.26E-12	NA	NA	NA	NA	NA
Ctaxi_contig_27350|comp34244_c2_seq1	-2.139040305	0.685134246	0.002940445	0.023790931	NA	NA	NA	NA	NA
Ctaxi_contig_19318|comp33188_c2_seq2	-2.138660868	7.021093433	7.61E-10	5.79E-08	NA	NA	NA	NA	NA
Ctaxi_contig_50112|comp36155_c2_seq5	-2.137377076	2.125921268	0.001611953	0.015042424	ribosomal protein l24	"gi|308809149|ref|XP_003081884.1|RK24_TOBAC 50S ribosomal protein L24, chloroplast precursor (ISS) [Ostreococcus tauri] >gi|116060351|emb|CAL55687.1| RK24_TOBAC 50S ribosomal protein L24, chloroplast precursor (ISS) [Ostreococcus tauri]"	AT5G54600.1		 Translation protein SH3-like family protein 
Ctaxi_contig_59034|comp36681_c1_seq2	-2.135843866	1.523572344	0.00079795	0.008565859	tbc protein	"gi|552820212|ref|XP_005845558.1|hypothetical protein CHLNCDRAFT_25749, partial [Chlorella variabilis] >gi|307105206|gb|EFN53456.1| hypothetical protein CHLNCDRAFT_25749, partial [Chlorella variabilis]"	AT2G30710.1		 Ypt/Rab-GAP domain of gyp1p superfamily protein 
Ctaxi_contig_46616|comp35911_c1_seq5	-2.135494906	5.860934738	3.71E-12	4.65E-10	NA	NA	NA	NA	NA
Ctaxi_contig_29179|comp34453_c2_seq5	-2.12968843	7.392365072	2.81E-10	2.35E-08	NA	NA	NA	NA	NA
Ctaxi_contig_42286|comp35624_c0_seq1	-2.125753582	1.27402901	0.003815484	0.029105245	NA	NA	NA	NA	NA
Ctaxi_contig_47337|comp35966_c2_seq1	-2.125691695	3.691851828	1.04E-09	7.62E-08	NA	NA	NA	NA	NA
Ctaxi_contig_10511|comp31413_c0_seq3	-2.124673238	2.125259295	0.000362083	0.004576019	NA	NA	NA	NA	NA
Ctaxi_contig_26393|comp34140_c1_seq4	-2.124026592	7.027917737	7.09E-12	8.34E-10	NA	NA	NA	NA	NA
Ctaxi_contig_25329|comp34037_c4_seq1	-2.118921241	3.875542886	7.63E-08	3.36E-06	NA	NA	NA	NA	NA
Ctaxi_contig_17991|comp32997_c1_seq1	-2.117818307	2.061556759	4.29E-05	0.000807899	NA	NA	NA	NA	NA
Ctaxi_contig_15960|comp32645_c1_seq2	-2.114689071	1.488094047	0.000666474	0.007436929	NA	NA	NA	NA	NA
Ctaxi_contig_10530|comp31423_c0_seq2	-2.112651511	1.030535905	0.001432992	0.013701068	NA	NA	NA	NA	NA
Ctaxi_contig_10020|comp31277_c0_seq3	-2.104624544	0.817140256	0.004627977	0.033804308	NA	NA	NA	NA	NA
Ctaxi_contig_31550|comp34700_c0_seq1	-2.10239549	1.777319211	0.000659282	0.00736966	NA	NA	NA	NA	NA
Ctaxi_contig_19315|comp33188_c1_seq1	-2.1016661	7.792528016	4.32E-09	2.75E-07	NA	NA	NA	NA	NA
Ctaxi_contig_24160|comp33891_c1_seq1	-2.098481446	4.659191668	1.05E-06	3.33E-05	NA	NA	NA	NA	NA
Ctaxi_contig_11705|comp31756_c0_seq2	-2.096868543	7.645189167	1.08E-08	6.25E-07	NA	NA	NA	NA	NA
Ctaxi_contig_32863|comp34820_c1_seq31	-2.095282346	1.212084391	0.000449026	0.005442123	NA	NA	NA	NA	NA
Ctaxi_contig_21520|comp33532_c2_seq5	-2.094298776	3.469454586	1.33E-08	7.55E-07	NA	NA	NA	NA	NA
Ctaxi_contig_15187|comp32514_c0_seq5	-2.092377523	7.725011903	4.10E-11	4.01E-09	NA	NA	NA	NA	NA
Ctaxi_contig_62756|comp36876_c1_seq1	-2.09123793	7.321026124	1.53E-11	1.62E-09	sphingosine-1-phosphate lyase	gi|545374243|ref|XP_005651428.1|PLP-dependent transferase [Coccomyxa subellipsoidea C-169] >gi|384253409|gb|EIE26884.1| PLP-dependent transferase [Coccomyxa subellipsoidea C-169]	AT1G27980.1	"DPL1,ATDPL1"	 dihydrosphingosine phosphate lyase 
Ctaxi_contig_33780|comp34902_c1_seq2	-2.088162003	6.209781919	1.59E-10	1.41E-08	zn-finger ccch type	"gi|159464867|ref|XP_001690663.1|Zn-finger protein, CCCH type [Chlamydomonas reinhardtii] >gi|158280163|gb|EDP05922.1| Zn-finger protein, CCCH type [Chlamydomonas reinhardtii]"	AT5G12850.1		 CCCH-type zinc finger protein with ARM repeat domain 
Ctaxi_contig_27313|comp34238_c2_seq6	-2.086142294	2.944381862	1.31E-06	4.01E-05	NA	NA	NA	NA	NA
Ctaxi_contig_49012|comp36076_c0_seq1	-2.081843622	8.748869319	1.01E-16	3.13E-14	polyketide cyclase	"gi|552818520|ref|XP_005845213.1|hypothetical protein CHLNCDRAFT_9491, partial [Chlorella variabilis] >gi|307104859|gb|EFN53111.1| hypothetical protein CHLNCDRAFT_9491 [Chlorella variabilis]"	AT1G48350.1		 Ribosomal L18p/L5e family protein 
Ctaxi_contig_46614|comp35911_c1_seq3	-2.081825445	6.118735037	2.90E-09	1.93E-07	NA	NA	AT5G60980.1		 Nuclear transport factor 2 (NTF2) family protein with RNA binding (RRM-RBD-RNP motifs) domain 
Ctaxi_contig_9244|comp31020_c1_seq1	-2.080024156	4.42227134	1.28E-11	1.39E-09	NA	NA	NA	NA	NA
Ctaxi_contig_37175|comp35214_c0_seq5	-2.068845799	2.542888236	0.000106891	0.001719431	NA	NA	NA	NA	NA
Ctaxi_contig_57105|comp36574_c3_seq2	-2.064738773	3.81019702	3.23E-09	2.12E-07	NA	NA	NA	NA	NA
Ctaxi_contig_20084|comp33319_c1_seq1	-2.06403071	0.807105984	0.006361603	0.042857899	phosphoglucan phosphatase dsp4	gi|545370153|ref|XP_005649743.1|phosphatases II [Coccomyxa subellipsoidea C-169] >gi|384251722|gb|EIE25199.1| phosphatases II [Coccomyxa subellipsoidea C-169]	AT3G52180.2	"ATPTPKIS1,DSP4,SEX4,ATSEX4"	 dual specificity protein phosphatase (DsPTP1) family protein 
Ctaxi_contig_37165|comp35213_c0_seq3	-2.063149254	1.602138973	0.000186986	0.00271408	NA	NA	NA	NA	NA
Ctaxi_contig_31681|comp34712_c1_seq1	-2.062785443	0.97976499	0.003713392	0.028532734	NA	NA	NA	NA	NA
Ctaxi_contig_57098|comp36574_c1_seq1	-2.059434577	8.196332723	8.75E-17	2.74E-14	NA	NA	NA	NA	NA
Ctaxi_contig_30538|comp34599_c0_seq4	-2.057989862	2.225594531	4.82E-06	0.000124125	NA	NA	NA	NA	NA
Ctaxi_contig_24865|comp33988_c0_seq1	-2.057575532	3.607813338	3.32E-06	8.97E-05	glycerophosphoryl diester phosphodiesterase family protein	gi|159470395|ref|XP_001693345.1|glycerophosphoryl diester phosphodiesterase family protein [Chlamydomonas reinhardtii] >gi|158277603|gb|EDP03371.1| glycerophosphoryl diester phosphodiesterase family protein [Chlamydomonas reinhardtii]	AT5G41080.1		 PLC-like phosphodiesterases superfamily protein 
Ctaxi_contig_34449|comp34957_c5_seq3	-2.056176699	3.685780592	4.15E-07	1.48E-05	NA	NA	NA	NA	NA
Ctaxi_contig_61456|comp36808_c1_seq8	-2.055122123	2.970613493	0.000664148	0.007413583	gpi anchor protein	gi|488703538|ref|WP_002627516.1|hypothetical protein [Cystobacter fuscus] >gi|528052081|gb|EPX56925.1| hypothetical protein D187_006678 [Cystobacter fuscus DSM 2262]	NA	NA	NA
Ctaxi_contig_11815|comp31790_c0_seq1	-2.054352909	6.483600867	8.78E-15	1.87E-12	NA	NA	NA	NA	NA
Ctaxi_contig_30473|comp34590_c1_seq4	-2.049030384	1.137062901	0.00377275	0.028855746	NA	NA	NA	NA	NA
Ctaxi_contig_21072|comp33458_c0_seq2	-2.047094472	3.356211377	0.000504049	0.005942025	NA	NA	NA	NA	NA
Ctaxi_contig_10928|comp31549_c0_seq4	-2.045410721	4.308367695	1.79E-06	5.25E-05	NA	NA	NA	NA	NA
Ctaxi_contig_25248|comp34032_c4_seq4	-2.042896888	7.834845484	1.46E-08	8.05E-07	serine threonine-protein phosphatase 6 regulatory ankyrin repeat subunit c-like	gi|123431386|ref|XP_001308149.1|hypothetical protein [Trichomonas vaginalis G3] >gi|121889814|gb|EAX95219.1| hypothetical protein TVAG_171080 [Trichomonas vaginalis G3]	AT5G51160.1		 Ankyrin repeat family protein 
Ctaxi_contig_14127|comp32297_c1_seq1	-2.041179681	9.15312425	1.44E-07	5.91E-06	NA	NA	NA	NA	NA
Ctaxi_contig_19631|comp33236_c0_seq2	-2.040858135	1.688971098	0.000614938	0.006972451	hephaestin-like protein 1	gi|558221903|ref|XP_006136196.1|PREDICTED: hephaestin [Pelodiscus sinensis]	NA	NA	NA
Ctaxi_contig_48960|comp36073_c0_seq6	-2.034159819	0.713579422	0.006983011	0.046140925	NA	NA	NA	NA	NA
Ctaxi_contig_21778|comp33573_c3_seq2	-2.028234212	4.709140777	3.24E-07	1.20E-05	NA	NA	NA	NA	NA
Ctaxi_contig_50242|comp36162_c1_seq4	-2.026340295	4.030728096	3.35E-06	9.05E-05	NA	NA	NA	NA	NA
Ctaxi_contig_50441|comp36175_c1_seq6	-2.023036356	1.209973062	0.004251813	0.031663057	NA	NA	NA	NA	NA
Ctaxi_contig_21125|comp33464_c0_seq1	-2.01859321	5.498124411	1.03E-08	6.03E-07	NA	NA	NA	NA	NA
Ctaxi_contig_62626|comp36868_c3_seq6	-2.017485716	2.221881131	0.001503688	0.014213869	mut9-related serine threonine protein kinase	gi|302845887|ref|XP_002954481.1|hypothetical protein VOLCADRAFT_76324 [Volvox carteri f. nagariensis] >gi|300260153|gb|EFJ44374.1| hypothetical protein VOLCADRAFT_76324 [Volvox carteri f. nagariensis]	AT2G25760.2		 Protein kinase family protein 
Ctaxi_contig_30284|comp34568_c0_seq9	-2.017062234	4.009002887	0.001029832	0.010543787	NA	NA	NA	NA	NA
Ctaxi_contig_38549|comp35328_c3_seq2	-2.015823794	1.785423493	3.07E-05	0.000609434	ankyrin repeat protein	"gi|154413193|ref|XP_001579627.1|ankyrin repeat protein [Trichomonas vaginalis G3] >gi|121913836|gb|EAY18641.1| ankyrin repeat protein, putative [Trichomonas vaginalis G3]"	AT5G12320.1		 ankyrin repeat family protein 
Ctaxi_contig_12359|comp31920_c3_seq2	-2.011801471	1.579078311	0.005988181	0.040987643	catalase	gi|380005614|gb|AFD29285.1|catalase [Vicia faba]	AT1G20630.1	CAT1	 catalase 1 
Ctaxi_contig_60586|comp36766_c5_seq10	-2.010656693	1.96903327	7.94E-05	0.001344841	NA	NA	NA	NA	NA
Ctaxi_contig_9280|comp31034_c0_seq1	-2.007832445	3.032256247	7.99E-09	4.80E-07	peptidyl serine alpha-galactosyltransferase	gi|552845417|ref|XP_005851344.1|hypothetical protein CHLNCDRAFT_138234 [Chlorella variabilis] >gi|307111007|gb|EFN59242.1| hypothetical protein CHLNCDRAFT_138234 [Chlorella variabilis]	NA	NA	NA
Ctaxi_contig_47180|comp35954_c0_seq9	-2.006492892	2.163266473	0.007484114	0.04844093	NA	NA	NA	NA	NA
Ctaxi_contig_45541|comp35834_c1_seq10	-2.004248029	1.669894063	0.000281105	0.003731207	NA	NA	NA	NA	NA
Ctaxi_contig_10706|comp31481_c0_seq9	-2.003232496	2.53075884	1.36E-06	4.14E-05	NA	NA	NA	NA	NA
Ctaxi_contig_25715|comp34075_c0_seq14	-2.0025095	3.415710141	0.000127889	0.001989469	glutathione s-transferase	gi|545355600|ref|XP_005643582.1|glutathione S-transferase [Coccomyxa subellipsoidea C-169] >gi|384245545|gb|EIE19038.1| glutathione S-transferase [Coccomyxa subellipsoidea C-169]	AT2G02380.1	"ATGSTZ2,GSTZ2"	 glutathione S-transferase (class zeta) 2 
Ctaxi_contig_39492|comp35416_c0_seq3	-2.000509811	1.344654497	0.001429127	0.013680684	octicosapeptide phox bem1p domain-containing protein kinase	gi|159486366|ref|XP_001701212.1|hypothetical protein CHLREDRAFT_122213 [Chlamydomonas reinhardtii] >gi|158271912|gb|EDO97722.1| predicted protein [Chlamydomonas reinhardtii]	AT1G16270.2		 Protein kinase superfamily protein with octicosapeptide/Phox/Bem1p domain 
Ctaxi_contig_25058|comp34011_c4_seq1	-1.996021072	4.710162322	4.44E-07	1.57E-05	NA	NA	NA	NA	NA
Ctaxi_contig_49015|comp36076_c1_seq1	-1.995606325	7.337557982	6.09E-12	7.25E-10	NA	NA	NA	NA	NA
Ctaxi_contig_50816|comp36198_c1_seq5	-1.995559044	1.405765392	0.002285469	0.019703453	NA	NA	NA	NA	NA
Ctaxi_contig_11150|comp31608_c0_seq14	-1.995483591	1.131058791	0.000877559	0.009218853	sumo-activating enzyme subunit 1b	gi|294464849|gb|ADE77930.1|unknown [Picea sitchensis]	AT5G50680.2	"ATSAE1B,SAE1B"	 SUMO activating enzyme 1B 
Ctaxi_contig_57679|comp36609_c0_seq7	-1.994245306	2.546552072	0.00502625	0.036170945	NA	NA	NA	NA	NA
Ctaxi_contig_14128|comp32297_c1_seq2	-1.988023236	6.681278206	3.17E-07	1.17E-05	NA	NA	NA	NA	NA
Ctaxi_contig_9243|comp31020_c0_seq2	-1.984245687	5.163511763	3.63E-10	2.96E-08	NA	NA	NA	NA	NA
Ctaxi_contig_23967|comp33863_c1_seq3	-1.982995178	2.197248888	7.47E-05	0.001280722	NA	NA	NA	NA	NA
Ctaxi_contig_10925|comp31549_c0_seq1	-1.978296209	3.459454856	4.33E-05	0.00081353	expressed protein	gi|552834788|ref|XP_005848822.1|expressed protein [Chlorella variabilis] >gi|307108480|gb|EFN56720.1| expressed protein [Chlorella variabilis]	NA	NA	NA
Ctaxi_contig_22845|comp33722_c3_seq2	-1.978191834	1.03732855	0.002505572	0.021146068	NA	NA	NA	NA	NA
Ctaxi_contig_25325|comp34037_c1_seq1	-1.974090964	3.591383165	1.74E-08	9.39E-07	NA	NA	NA	NA	NA
Ctaxi_contig_18088|comp33015_c0_seq7	-1.972016465	1.638701535	0.00010777	0.001730936	NA	NA	NA	NA	NA
Ctaxi_contig_10708|comp31481_c0_seq11	-1.971094073	1.907595366	0.000237893	0.003285763	NA	NA	NA	NA	NA
Ctaxi_contig_34310|comp34947_c3_seq8	-1.970480572	1.210269057	0.003863498	0.029400662	NA	NA	NA	NA	NA
Ctaxi_contig_17989|comp32996_c1_seq2	-1.969834036	3.430943389	8.67E-08	3.78E-06	NA	NA	NA	NA	NA
Ctaxi_contig_6640|comp29440_c1_seq1	-1.96839776	2.342245478	0.000201356	0.002880403	NA	NA	NA	NA	NA
Ctaxi_contig_39110|comp35381_c4_seq2	-1.965026849	4.917627281	0.000202938	0.00289779	7-hydroxymethyl chlorophyll a chloroplastic-like	gi|302842339|ref|XP_002952713.1|hypothetical protein VOLCADRAFT_93375 [Volvox carteri f. nagariensis] >gi|300262057|gb|EFJ46266.1| hypothetical protein VOLCADRAFT_93375 [Volvox carteri f. nagariensis]	AT1G04620.1		" coenzyme F420 hydrogenase family / dehydrogenase, beta subunit family "
Ctaxi_contig_35865|comp35096_c0_seq21	-1.961991525	3.198934071	1.16E-05	0.000263807	fructose -bisphosphatase	gi|545364173|ref|XP_005647151.1|hypothetical protein COCSUDRAFT_53601 [Coccomyxa subellipsoidea C-169] >gi|384249125|gb|EIE22607.1| hypothetical protein COCSUDRAFT_53601 [Coccomyxa subellipsoidea C-169]	NA	NA	NA
Ctaxi_contig_18810|comp33110_c0_seq2	-1.961714287	7.485563088	2.58E-13	4.16E-11	NA	NA	NA	NA	NA
Ctaxi_contig_18809|comp33110_c0_seq1	-1.960772412	7.656211158	4.24E-14	7.98E-12	NA	NA	NA	NA	NA
Ctaxi_contig_24000|comp33866_c6_seq3	-1.957161445	1.202991944	0.002916856	0.023640272	ankyrin repeat protein	"gi|123437955|ref|XP_001309767.1|ankyrin repeat protein [Trichomonas vaginalis G3] >gi|121891508|gb|EAX96837.1| ankyrin repeat protein, putative [Trichomonas vaginalis G3]"	AT2G03430.1		 Ankyrin repeat family protein 
Ctaxi_contig_19316|comp33188_c1_seq2	-1.955891078	6.65911345	5.16E-07	1.78E-05	NA	NA	NA	NA	NA
Ctaxi_contig_10926|comp31549_c0_seq2	-1.955731633	5.086632593	3.47E-06	9.35E-05	hypothetical protein COCSUDRAFT_57107	gi|545360778|ref|XP_005645739.1|hypothetical protein COCSUDRAFT_57107 [Coccomyxa subellipsoidea C-169] >gi|384247709|gb|EIE21195.1| hypothetical protein COCSUDRAFT_57107 [Coccomyxa subellipsoidea C-169]	NA	NA	NA
Ctaxi_contig_46282|comp35889_c3_seq1	-1.948519232	1.00024326	0.005131432	0.0367109	NA	NA	NA	NA	NA
Ctaxi_contig_67109|comp37079_c1_seq7	-1.947879211	1.162017072	0.001016739	0.010440126	NA	NA	NA	NA	NA
Ctaxi_contig_26163|comp34121_c1_seq3	-1.946796957	2.092937517	0.000880565	0.00923966	NA	NA	NA	NA	NA
Ctaxi_contig_49347|comp36102_c1_seq4	-1.945756407	1.965732381	0.000222597	0.003115273	NA	NA	NA	NA	NA
Ctaxi_contig_11704|comp31756_c0_seq1	-1.945239234	6.436093862	0.000147877	0.00223667	NA	NA	NA	NA	NA
Ctaxi_contig_55671|comp36484_c5_seq4	-1.944929348	3.402071287	3.55E-11	3.55E-09	NA	NA	NA	NA	NA
Ctaxi_contig_50538|comp36181_c2_seq9	-1.937370125	3.883029822	6.52E-05	0.001139844	NA	NA	NA	NA	NA
Ctaxi_contig_13115|comp32084_c0_seq1	-1.934728356	10.46780521	1.38E-11	1.49E-09	NA	NA	NA	NA	NA
Ctaxi_contig_25243|comp34032_c0_seq1	-1.930695725	3.119508727	8.39E-07	2.72E-05	NA	NA	NA	NA	NA
Ctaxi_contig_33122|comp34846_c5_seq2	-1.930576913	3.955514315	3.02E-05	0.000601298	NA	NA	NA	NA	NA
Ctaxi_contig_55475|comp36472_c4_seq1	-1.929225374	0.874500755	0.007033478	0.046367931	NA	NA	NA	NA	NA
Ctaxi_contig_42779|comp35664_c2_seq1	-1.928824979	4.260987677	2.19E-06	6.30E-05	lipoamide acyltransferase component of branched-chain alpha-keto acid dehydrogenase mitochondrial	gi|328771066|gb|EGF81106.1|hypothetical protein BATDEDRAFT_34723 [Batrachochytrium dendrobatidis JAM81]	AT3G06850.2	"BCE2,LTA1,DIN3"	 2-oxoacid dehydrogenases acyltransferase family protein 
Ctaxi_contig_55964|comp36504_c1_seq6	-1.926807486	2.195834544	0.001992561	0.017713701	NA	NA	NA	NA	NA
Ctaxi_contig_48083|comp36017_c2_seq11	-1.92588491	2.359883918	0.000171422	0.002527022	abc transporter g family member 25-like	gi|302836125|ref|XP_002949623.1|hypothetical protein VOLCADRAFT_104378 [Volvox carteri f. nagariensis] >gi|300264982|gb|EFJ49175.1| hypothetical protein VOLCADRAFT_104378 [Volvox carteri f. nagariensis]	AT3G25620.2		 ABC-2 type transporter family protein 
Ctaxi_contig_14126|comp32297_c0_seq1	-1.925730559	7.779355076	1.16E-06	3.60E-05	NA	NA	NA	NA	NA
Ctaxi_contig_35867|comp35096_c0_seq23	-1.919388868	2.918934833	6.30E-05	0.001104178	fructose -bisphosphatase	gi|302840497|ref|XP_002951804.1|hypothetical protein VOLCADRAFT_92325 [Volvox carteri f. nagariensis] >gi|300263052|gb|EFJ47255.1| hypothetical protein VOLCADRAFT_92325 [Volvox carteri f. nagariensis]	NA	NA	NA
Ctaxi_contig_57110|comp36574_c7_seq1	-1.918964048	6.832299832	2.76E-16	8.02E-14	NA	NA	NA	NA	NA
Ctaxi_contig_18811|comp33110_c1_seq1	-1.916225632	8.413032679	1.27E-11	1.39E-09	nadh dehydrogenase	gi|159474980|ref|XP_001695601.1|NADH:ubiquinone oxidoreductase 18 kDa subunit [Chlamydomonas reinhardtii] >gi|34334026|gb|AAQ64640.1| NADH:ubiquinone oxidoreductase 18 kD-like subunit [Chlamydomonas reinhardtii] >gi|158275612|gb|EDP01388.1| NADH:ubiquinone oxidoreductase 18 kDa subunit [Chlamydomonas reinhardtii]	AT5G67590.1	FRO1	 NADH-ubiquinone oxidoreductase-related 
Ctaxi_contig_34992|comp35013_c4_seq3	-1.915628937	4.364587289	4.59E-13	7.04E-11	NA	NA	NA	NA	NA
Ctaxi_contig_10604|comp31448_c1_seq1	-1.912640212	4.102067291	5.97E-07	2.03E-05	NA	NA	NA	NA	NA
Ctaxi_contig_57174|comp36577_c4_seq2	-1.912292233	0.680402755	0.00550349	0.038528084	NA	NA	NA	NA	NA
Ctaxi_contig_13455|comp32163_c4_seq4	-1.912210083	2.86923592	0.003243407	0.025707697	NA	NA	NA	NA	NA
Ctaxi_contig_66912|comp37068_c1_seq17	-1.910692296	2.70196039	0.000526134	0.006148328	NA	NA	NA	NA	NA
Ctaxi_contig_21776|comp33573_c1_seq1	-1.910197267	4.405277835	1.75E-06	5.16E-05	NA	NA	NA	NA	NA
Ctaxi_contig_16024|comp32658_c0_seq1	-1.90791675	1.444734115	0.002411377	0.020548305	NA	NA	NA	NA	NA
Ctaxi_contig_21928|comp33599_c1_seq2	-1.906372502	1.271509283	0.000425636	0.005210497	NA	NA	NA	NA	NA
Ctaxi_contig_43264|comp35698_c1_seq4	-1.905772928	2.001650324	0.000315492	0.004099971	ankyrin repeat protein	"gi|123446853|ref|XP_001312173.1|ankyrin repeat protein [Trichomonas vaginalis G3] >gi|121894011|gb|EAX99243.1| ankyrin repeat protein, putative [Trichomonas vaginalis G3]"	AT2G03430.1		 Ankyrin repeat family protein 
Ctaxi_contig_8568|comp30748_c0_seq1	-1.904422322	3.036996334	0.002452115	0.020783558	NA	NA	NA	NA	NA
Ctaxi_contig_13118|comp32084_c0_seq4	-1.897077842	10.28739152	3.46E-10	2.84E-08	NA	NA	NA	NA	NA
Ctaxi_contig_69162|comp37157_c2_seq2	-1.893726329	2.646885266	4.32E-06	0.000113105	adhesin	gi|519095132|ref|WP_020251007.1|hypothetical protein [Cloacimonetes bacterium SCGC AAA252-N05]	NA	NA	NA
Ctaxi_contig_45351|comp35821_c2_seq1	-1.891976833	3.733856496	1.02E-05	0.00023801	mitochondrial substrate carrier protein	gi|552830305|ref|XP_005847872.1|hypothetical protein CHLNCDRAFT_23011 [Chlorella variabilis] >gi|307107528|gb|EFN55770.1| hypothetical protein CHLNCDRAFT_23011 [Chlorella variabilis]	AT3G51870.1		 Mitochondrial substrate carrier family protein 
Ctaxi_contig_66223|comp37039_c3_seq3	-1.887504397	5.593333288	5.73E-14	1.04E-11	NA	NA	NA	NA	NA
Ctaxi_contig_51111|comp36217_c4_seq3	-1.886782246	1.497942659	0.000546998	0.006346649	glyoxysomal fatty acid beta-oxidation multifunctional protein	gi|552815014|ref|XP_005844329.1|hypothetical protein CHLNCDRAFT_59763 [Chlorella variabilis] >gi|307103971|gb|EFN52227.1| hypothetical protein CHLNCDRAFT_59763 [Chlorella variabilis]	AT3G06860.1	"MFP2,ATMFP2"	 multifunctional protein 2 
Ctaxi_contig_21299|comp33492_c1_seq1	-1.886381904	3.507275081	9.69E-07	3.09E-05	snf2 superfamily protein	gi|545366667|ref|XP_005648220.1|hypothetical protein COCSUDRAFT_41848 [Coccomyxa subellipsoidea C-169] >gi|384250196|gb|EIE23676.1| hypothetical protein COCSUDRAFT_41848 [Coccomyxa subellipsoidea C-169]	NA	NA	NA
Ctaxi_contig_69161|comp37157_c2_seq1	-1.885302334	3.502815947	1.49E-07	6.09E-06	protein	gi|159463126|ref|XP_001689793.1|predicted protein [Chlamydomonas reinhardtii] >gi|158283781|gb|EDP09531.1| predicted protein [Chlamydomonas reinhardtii]	NA	NA	NA
Ctaxi_contig_10301|comp31356_c0_seq3	-1.877970651	1.248612753	0.003428687	0.026846885	NA	NA	NA	NA	NA
Ctaxi_contig_25721|comp34075_c0_seq20	-1.875622358	2.593395	8.67E-07	2.80E-05	glutathione s-transferase a	gi|1150788|gb|AAC50036.1|glutathione S-transferase [Coccomyxa sp. PA]	AT1G02950.2	"ATGSTF4,GST31,GSTF4"	 glutathione S-transferase F4 
Ctaxi_contig_67344|comp37089_c0_seq26	-1.874567537	2.420053474	0.001463028	0.013895917	tubulin polyglutamylase ttll6-like	gi|443731099|gb|ELU16337.1|hypothetical protein CAPTEDRAFT_102035 [Capitella teleta]	NA	NA	NA
Ctaxi_contig_23595|comp33816_c1_seq3	-1.871767138	6.573645332	5.61E-05	0.001002268	NA	NA	NA	NA	NA
Ctaxi_contig_9946|comp31260_c1_seq1	-1.870544058	4.121303806	1.91E-05	0.000406717	NA	NA	NA	NA	NA
Ctaxi_contig_35861|comp35096_c0_seq17	-1.869191772	2.488523609	0.003117759	0.024918388	fructose -bisphosphatase	gi|302840497|ref|XP_002951804.1|hypothetical protein VOLCADRAFT_92325 [Volvox carteri f. nagariensis] >gi|300263052|gb|EFJ47255.1| hypothetical protein VOLCADRAFT_92325 [Volvox carteri f. nagariensis]	NA	NA	NA
Ctaxi_contig_49608|comp36118_c0_seq1	-1.868407642	3.961822757	2.38E-08	1.22E-06	biotin--protein ligase-like	gi|545360036|ref|XP_005645430.1|class II aaRS and biotin synthetase [Coccomyxa subellipsoidea C-169] >gi|384247399|gb|EIE20886.1| class II aaRS and biotin synthetase [Coccomyxa subellipsoidea C-169]	AT2G25710.2	HCS1	 holocarboxylase synthase 1 
Ctaxi_contig_55959|comp36504_c1_seq1	-1.867597168	6.391164545	1.74E-12	2.35E-10	NA	NA	NA	NA	NA
Ctaxi_contig_64105|comp36952_c7_seq3	-1.866391459	5.509806287	3.60E-13	5.70E-11	NA	NA	NA	NA	NA
Ctaxi_contig_13108|comp32083_c0_seq3	-1.865644621	6.118020094	7.94E-14	1.39E-11	NA	NA	NA	NA	NA
Ctaxi_contig_21294|comp33490_c9_seq1	-1.86549037	1.443563176	0.000547469	0.006346649	NA	NA	NA	NA	NA
Ctaxi_contig_12809|comp32023_c0_seq2	-1.864583004	7.790902224	0.000190066	0.002751219	NA	NA	NA	NA	NA
Ctaxi_contig_21663|comp33556_c3_seq1	-1.861086378	2.229714736	0.000219302	0.003080058	duf833-domain-containing protein	gi|545358246|ref|XP_005644704.1|DUF833-domain-containing protein [Coccomyxa subellipsoidea C-169] >gi|384246671|gb|EIE20160.1| DUF833-domain-containing protein [Coccomyxa subellipsoidea C-169]	AT4G38260.1		 Protein of unknown function (DUF833) 
Ctaxi_contig_34697|comp34982_c0_seq2	-1.859274797	1.846616283	0.00054545	0.0063343	vacuolar protein sorting-associated protein 16 homolog	gi|545372556|ref|XP_005650736.1|vacuolar protein sorting-associated protein 16 [Coccomyxa subellipsoidea C-169] >gi|384252716|gb|EIE26192.1| vacuolar protein sorting-associated protein 16 [Coccomyxa subellipsoidea C-169]	AT2G38020.1	"VCL1,MAN,EMB258"	 vacuoleless1 (VCL1) 
Ctaxi_contig_10523|comp31419_c1_seq1	-1.859151123	3.954859845	3.11E-07	1.16E-05	NA	NA	NA	NA	NA
Ctaxi_contig_33603|comp34883_c3_seq1	-1.858166182	1.965607559	0.000193224	0.002785467	NA	NA	NA	NA	NA
Ctaxi_contig_37184|comp35214_c0_seq14	-1.857024522	3.938334109	1.68E-08	9.10E-07	NA	NA	NA	NA	NA
Ctaxi_contig_26492|comp34150_c4_seq1	-1.857009077	1.264346832	0.001597736	0.014935603	NA	NA	NA	NA	NA
Ctaxi_contig_51795|comp36250_c0_seq2	-1.849889175	3.064443953	0.001590445	0.014882857	NA	NA	NA	NA	NA
Ctaxi_contig_21777|comp33573_c3_seq1	-1.849428534	5.279691535	2.19E-05	0.000459492	NA	NA	NA	NA	NA
Ctaxi_contig_6259|comp28935_c0_seq1	-1.844333123	8.387747733	3.63E-08	1.74E-06	NA	NA	NA	NA	NA
Ctaxi_contig_8636|comp30780_c0_seq2	-1.844086099	6.408728849	1.12E-09	8.18E-08	NA	NA	NA	NA	NA
Ctaxi_contig_30541|comp34599_c3_seq1	-1.842653152	4.125876807	2.45E-09	1.67E-07	NA	NA	NA	NA	NA
Ctaxi_contig_21574|comp33543_c0_seq2	-1.834895078	6.7213376	1.79E-12	2.40E-10	NA	NA	NA	NA	NA
Ctaxi_contig_36667|comp35175_c0_seq2	-1.834722742	3.780591242	7.70E-07	2.53E-05	transmembrane protease serine 12	gi|532021149|ref|XP_005353948.1|PREDICTED: transmembrane protease serine 12 [Microtus ochrogaster]	NA	NA	NA
Ctaxi_contig_42288|comp35624_c0_seq3	-1.830757341	1.273219679	0.007586086	0.0489608	NA	NA	NA	NA	NA
Ctaxi_contig_18531|comp33081_c1_seq2	-1.827880081	2.096440214	0.002306053	0.019826924	ubiquitin specific protease 12	gi|561018567|gb|ESW17371.1|hypothetical protein PHAVU_007G234000g [Phaseolus vulgaris]	AT5G06600.3	UBP12	 ubiquitin-specific protease 12 
Ctaxi_contig_23876|comp33847_c2_seq3	-1.827171805	3.521852934	3.74E-06	9.95E-05	endo-beta- -glucanase	"gi|528294604|emb|CCU79607.1|endo-beta-1,3-glucanase [Blumeria graminis f. sp. hordei DH14]"	NA	NA	NA
Ctaxi_contig_7700|comp30294_c0_seq3	-1.825089963	3.225252516	5.00E-05	0.000918398	NA	NA	NA	NA	NA
Ctaxi_contig_25683|comp34071_c3_seq1	-1.820656747	1.848786251	0.000144682	0.002199948	NA	NA	NA	NA	NA
Ctaxi_contig_54148|comp36391_c2_seq4	-1.818712633	3.257643596	1.55E-05	0.000341026	NA	NA	NA	NA	NA
Ctaxi_contig_65915|comp37029_c0_seq1	-1.818238367	0.92326105	0.005652707	0.039234323	NA	NA	NA	NA	NA
Ctaxi_contig_68992|comp37151_c0_seq3	-1.8172068	1.442623511	0.004287131	0.031873579	serine threonine-protein kinase nek5	gi|552842596|ref|XP_005850610.1|hypothetical protein CHLNCDRAFT_50283 [Chlorella variabilis] >gi|307110272|gb|EFN58508.1| hypothetical protein CHLNCDRAFT_50283 [Chlorella variabilis]	AT3G45420.1		 Concanavalin A-like lectin protein kinase family protein 
Ctaxi_contig_22881|comp33727_c0_seq1	-1.807212845	1.970457531	0.000390232	0.0048617	NA	NA	NA	NA	NA
Ctaxi_contig_52571|comp36300_c3_seq5	-1.806068991	1.026858556	0.007001699	0.046225817	NA	NA	NA	NA	NA
Ctaxi_contig_60563|comp36766_c2_seq1	-1.80592793	3.592790757	9.23E-07	2.97E-05	NA	NA	NA	NA	NA
Ctaxi_contig_23212|comp33766_c0_seq4	-1.801210285	5.851530482	8.13E-08	3.56E-06	NA	NA	NA	NA	NA
Ctaxi_contig_24471|comp33939_c0_seq1	-1.799641271	1.269181714	0.003804585	0.029036104	NA	NA	NA	NA	NA
Ctaxi_contig_27352|comp34244_c2_seq3	-1.799103873	2.813326021	2.32E-06	6.63E-05	NA	NA	AT3G09370.2	MYB3R-3	 myb domain protein 3r-3 
Ctaxi_contig_61591|comp36815_c7_seq2	-1.798721993	1.152232905	0.003196363	0.025436719	NA	NA	NA	NA	NA
Ctaxi_contig_34454|comp34958_c0_seq1	-1.79759927	5.28652441	2.56E-10	2.15E-08	sam-dependent methyltransferase	gi|495324591|ref|WP_008049335.1|SAM-dependent methyltransferase [Arthrospira sp. PCC 8005] >gi|375329729|emb|CCE15425.1| conserved hypothetical protein [Arthrospira sp. PCC 8005]	NA	NA	NA
Ctaxi_contig_55653|comp36483_c7_seq2	-1.797552808	2.893982338	7.85E-07	2.57E-05	NA	NA	NA	NA	NA
Ctaxi_contig_67111|comp37079_c1_seq9	-1.797370396	1.611607112	0.000802837	0.008603725	NA	NA	NA	NA	NA
Ctaxi_contig_55444|comp36470_c2_seq1	-1.796383126	7.966685215	2.00E-08	1.04E-06	hypothetical protein VOLCADRAFT_92815	gi|302841256|ref|XP_002952173.1|hypothetical protein VOLCADRAFT_92815 [Volvox carteri f. nagariensis] >gi|300262438|gb|EFJ46644.1| hypothetical protein VOLCADRAFT_92815 [Volvox carteri f. nagariensis]	NA	NA	NA
Ctaxi_contig_29172|comp34453_c1_seq1	-1.795831983	8.468880867	2.93E-06	8.13E-05	NA	NA	NA	NA	NA
Ctaxi_contig_21128|comp33464_c1_seq3	-1.794495309	2.673167383	6.54E-05	0.001142217	NA	NA	NA	NA	NA
Ctaxi_contig_45656|comp35842_c1_seq7	-1.793145904	1.435187298	0.003859736	0.029386162	NA	NA	NA	NA	NA
Ctaxi_contig_15238|comp32522_c1_seq5	-1.792270257	3.72953431	1.53E-08	8.43E-07	NA	NA	NA	NA	NA
Ctaxi_contig_46301|comp35891_c1_seq1	-1.791242005	3.986909405	0.0020848	0.018377084	calcium-dependent protein kinase	gi|302842050|ref|XP_002952569.1|hypothetical protein VOLCADRAFT_62695 [Volvox carteri f. nagariensis] >gi|300262208|gb|EFJ46416.1| hypothetical protein VOLCADRAFT_62695 [Volvox carteri f. nagariensis]	AT1G50700.1	CPK33	 calcium-dependent protein kinase 33 
Ctaxi_contig_71781|comp37263_c8_seq1	-1.790851734	1.257788019	0.002830418	0.023149235	flagellar outer dynein arm heavy chain gamma	gi|302846947|ref|XP_002955009.1|flagellar outer dynein arm heavy chain gamma [Volvox carteri f. nagariensis] >gi|300259772|gb|EFJ43997.1| flagellar outer dynein arm heavy chain gamma [Volvox carteri f. nagariensis]	NA	NA	NA
Ctaxi_contig_11746|comp31767_c0_seq3	-1.790830448	2.291470922	0.00017991	0.002632224	NA	NA	NA	NA	NA
Ctaxi_contig_49345|comp36102_c1_seq2	-1.790435174	2.481116981	0.000135664	0.002086839	NA	NA	NA	NA	NA
Ctaxi_contig_14867|comp32452_c1_seq1	-1.789976246	6.033392244	3.67E-14	7.01E-12	NA	NA	NA	NA	NA
Ctaxi_contig_11744|comp31767_c0_seq1	-1.788696617	2.142506935	0.000265217	0.003577318	duf833-domain-containing protein	gi|545358246|ref|XP_005644704.1|DUF833-domain-containing protein [Coccomyxa subellipsoidea C-169] >gi|384246671|gb|EIE20160.1| DUF833-domain-containing protein [Coccomyxa subellipsoidea C-169]	AT4G38260.1		 Protein of unknown function (DUF833) 
Ctaxi_contig_63037|comp36892_c5_seq2	-1.788451472	5.494782212	8.35E-12	9.51E-10	hyalin	gi|83648549|ref|YP_436984.1|hypothetical protein HCH_05909 [Hahella chejuensis KCTC 2396] >gi|499718884|ref|WP_011399618.1| hypothetical protein [Hahella chejuensis] >gi|83636592|gb|ABC32559.1| protein of unknown function (DUF1555) [Hahella chejuensis KCTC 2396]	NA	NA	NA
Ctaxi_contig_42118|comp35614_c1_seq2	-1.787967785	2.214671987	0.001093745	0.011065737	u3 snornp-associated protein utp7	gi|168016575|ref|XP_001760824.1|predicted protein [Physcomitrella patens] >gi|162687833|gb|EDQ74213.1| predicted protein [Physcomitrella patens]	AT3G10530.1		 Transducin/WD40 repeat-like superfamily protein 
Ctaxi_contig_26391|comp34140_c1_seq2	-1.787574988	9.374636342	7.34E-12	8.57E-10	NA	NA	NA	NA	NA
Ctaxi_contig_43135|comp35686_c1_seq1	-1.787347871	1.291524805	0.002222375	0.01931733	zinc finger transcription factor	gi|159484052|ref|XP_001700074.1|predicted protein [Chlamydomonas reinhardtii] >gi|158272570|gb|EDO98368.1| predicted protein [Chlamydomonas reinhardtii]	NA	NA	NA
Ctaxi_contig_37467|comp35239_c0_seq16	-1.786750814	1.201531192	0.001818348	0.016525944	hypothetical protein COCSUDRAFT_64378	gi|545376462|ref|XP_005652318.1|hypothetical protein COCSUDRAFT_64378 [Coccomyxa subellipsoidea C-169] >gi|384254300|gb|EIE27774.1| hypothetical protein COCSUDRAFT_64378 [Coccomyxa subellipsoidea C-169]	NA	NA	NA
Ctaxi_contig_37171|comp35214_c0_seq1	-1.785231702	4.044449556	1.71E-05	0.000369582	NA	NA	NA	NA	NA
Ctaxi_contig_9719|comp31186_c0_seq3	-1.784761181	1.287515113	0.006539582	0.043768193	NA	NA	NA	NA	NA
Ctaxi_contig_7476|comp30146_c1_seq4	-1.782260835	3.431423698	7.74E-09	4.67E-07	NA	NA	NA	NA	NA
Ctaxi_contig_37079|comp35206_c1_seq2	-1.78222655	2.344670272	0.000587658	0.006727832	protein	"gi|552844160|ref|XP_005851026.1|hypothetical protein CHLNCDRAFT_17431, partial [Chlorella variabilis] >gi|307110688|gb|EFN58924.1| hypothetical protein CHLNCDRAFT_17431, partial [Chlorella variabilis]"	AT5G13240.1		 transcription regulators 
Ctaxi_contig_31079|comp34650_c1_seq3	-1.781307228	1.805149408	0.000201131	0.002879609	NA	NA	NA	NA	NA
Ctaxi_contig_35877|comp35097_c1_seq7	-1.781192891	6.006758591	0.000114397	0.001818234	spt transcription factor family member	gi|509391706|gb|AGN29634.1|SPT transcription factor family member [Acartia pacifica]	NA	NA	NA
Ctaxi_contig_26493|comp34150_c4_seq2	-1.771883282	1.731413574	0.000129861	0.002012238	NA	NA	NA	NA	NA
Ctaxi_contig_67265|comp37086_c1_seq12	-1.7717398	1.252468569	0.002267325	0.019612787	multidrug resistance-associated protein 4	"gi|545356178|ref|XP_005643834.1|P-loop containing nucleoside triphosphate hydrolase protein, partial [Coccomyxa subellipsoidea C-169] >gi|384245798|gb|EIE19290.1| P-loop containing nucleoside triphosphate hydrolase protein, partial [Coccomyxa subellipsoidea C-169]"	NA	NA	NA
Ctaxi_contig_41791|comp35593_c1_seq1	-1.771569616	3.485159525	2.64E-08	1.32E-06	upf0544 protein c5orf45 homolog	gi|470247376|ref|XP_004357399.1|hypothetical protein DFA_02677 [Dictyostelium fasciculatum] >gi|328870563|gb|EGG18937.1| hypothetical protein DFA_02677 [Dictyostelium fasciculatum]	AT1G71760.2		" unknown protein; FUNCTIONS IN: molecular_function unknown; INVOLVED IN: biological_process unknown; LOCATED IN: cellular_component unknown; EXPRESSED IN: shoot apex, embryo, leaf whorl, flower, seed; EXPRESSED DURING: F mature embryo stage, petal differentiation and expansion stage, E expanded cotyledon stage, D bilateral stage; Has 84 Blast hits to 84 proteins in 35 species: Archae - 0; Bacteria - 0; Metazoa - 42; Fungi - 0; Plants - 32; Viruses - 0; Other Eukaryotes - 10 (source: NCBI BLink). "
Ctaxi_contig_20665|comp33404_c2_seq3	-1.76762995	1.597767513	0.005305549	0.037460124	NA	NA	NA	NA	NA
Ctaxi_contig_46089|comp35875_c2_seq7	-1.764176209	4.669891854	1.87E-12	2.50E-10	NA	NA	NA	NA	NA
Ctaxi_contig_56192|comp36516_c5_seq2	-1.762860165	5.704428875	2.85E-11	2.90E-09	NA	NA	NA	NA	NA
Ctaxi_contig_39827|comp35446_c5_seq2	-1.761526364	4.454380267	4.80E-13	7.27E-11	NA	NA	NA	NA	NA
Ctaxi_contig_38205|comp35309_c0_seq3	-1.756622151	3.230266897	2.09E-07	8.14E-06	NA	NA	NA	NA	NA
Ctaxi_contig_9242|comp31020_c0_seq1	-1.755691833	7.193005845	2.70E-08	1.34E-06	NA	NA	NA	NA	NA
Ctaxi_contig_31075|comp34650_c0_seq5	-1.75445062	8.071141499	1.71E-10	1.49E-08	NA	NA	NA	NA	NA
Ctaxi_contig_7072|comp29868_c0_seq1	-1.754196653	1.918082547	0.000173703	0.002552888	NA	NA	NA	NA	NA
Ctaxi_contig_12058|comp31845_c0_seq1	-1.753268074	4.680410215	1.76E-08	9.45E-07	pan domain-containing protein	gi|530735436|gb|EQC33678.1|hypothetical protein SDRG_08782 [Saprolegnia diclina VS20]	NA	NA	NA
Ctaxi_contig_15190|comp32514_c2_seq1	-1.745704167	8.653695383	4.09E-09	2.62E-07	NA	NA	NA	NA	NA
Ctaxi_contig_8846|comp30863_c0_seq1	-1.743697576	2.423129487	8.80E-06	0.000210373	NA	NA	NA	NA	NA
Ctaxi_contig_63036|comp36892_c5_seq1	-1.743496002	3.325665318	3.21E-06	8.74E-05	hyalin	gi|83648549|ref|YP_436984.1|hypothetical protein HCH_05909 [Hahella chejuensis KCTC 2396] >gi|499718884|ref|WP_011399618.1| hypothetical protein [Hahella chejuensis] >gi|83636592|gb|ABC32559.1| protein of unknown function (DUF1555) [Hahella chejuensis KCTC 2396]	NA	NA	NA
Ctaxi_contig_7769|comp30343_c0_seq3	-1.742500924	8.361637097	1.07E-07	4.57E-06	NA	NA	NA	NA	NA
Ctaxi_contig_51104|comp36217_c1_seq2	-1.742316341	4.286723417	3.00E-05	0.000600158	protein	gi|552815014|ref|XP_005844329.1|hypothetical protein CHLNCDRAFT_59763 [Chlorella variabilis] >gi|307103971|gb|EFN52227.1| hypothetical protein CHLNCDRAFT_59763 [Chlorella variabilis]	AT3G06860.1	"MFP2,ATMFP2"	 multifunctional protein 2 
Ctaxi_contig_21576|comp33543_c1_seq1	-1.740919421	7.280873317	7.34E-11	6.90E-09	NA	NA	NA	NA	NA
Ctaxi_contig_61453|comp36808_c1_seq5	-1.736453452	4.6438322	1.64E-07	6.62E-06	NA	NA	NA	NA	NA
Ctaxi_contig_55640|comp36483_c0_seq1	-1.735910309	6.379547552	2.18E-10	1.87E-08	d111 g-patch domain-containing protein	gi|302774152|ref|XP_002970493.1|hypothetical protein SELMODRAFT_411118 [Selaginella moellendorffii] >gi|300162009|gb|EFJ28623.1| hypothetical protein SELMODRAFT_411118 [Selaginella moellendorffii]	AT3G52350.1		 D111/G-patch domain-containing protein 
Ctaxi_contig_46055|comp35873_c2_seq1	-1.735595274	3.655051937	0.000515659	0.006057225	NA	NA	NA	NA	NA
Ctaxi_contig_21836|comp33583_c1_seq1	-1.734702579	5.891388597	3.91E-05	0.000748817	protein	gi|168033581|ref|XP_001769293.1|predicted protein [Physcomitrella patens] >gi|162679399|gb|EDQ65847.1| predicted protein [Physcomitrella patens]	AT1G62290.2		 Saposin-like aspartyl protease family protein 
Ctaxi_contig_14488|comp32381_c0_seq1	-1.733803581	2.445448973	0.000367928	0.004633054	NA	NA	NA	NA	NA
Ctaxi_contig_42553|comp35644_c0_seq4	-1.73196983	2.720631343	2.60E-05	0.000529261	NA	NA	NA	NA	NA
Ctaxi_contig_14628|comp32409_c0_seq1	-1.731797666	1.939220131	0.000159774	0.002383582	NA	NA	NA	NA	NA
Ctaxi_contig_23562|comp33810_c7_seq3	-1.727685827	4.789784759	1.04E-08	6.06E-07	ankyrin repeat protein	gi|448930164|gb|AGE53729.1|ankyrin repeat PH and SEC7 domain containing protein [Paramecium bursaria Chlorella virus IL-3A]	NA	NA	NA
Ctaxi_contig_35872|comp35097_c1_seq2	-1.725090991	5.154651888	0.000836584	0.008886306	spt transcription factor family member	gi|155966356|gb|ABU41130.1|putative SPT transcription factor family member [Lepeophtheirus salmonis]	NA	NA	NA
Ctaxi_contig_30300|comp34571_c2_seq3	-1.723667868	5.751212081	1.70E-08	9.20E-07	NA	NA	NA	NA	NA
Ctaxi_contig_65451|comp37010_c6_seq2	-1.722914577	2.91382291	8.77E-05	0.00145789	NA	NA	NA	NA	NA
Ctaxi_contig_19659|comp33241_c0_seq2	-1.720976973	1.79425333	0.006669627	0.044385195	cre-spon-1 protein	gi|518180436|ref|WP_019350644.1|hypothetical protein [Vibrio splendidus]	NA	NA	NA
Ctaxi_contig_12059|comp31845_c0_seq2	-1.720216875	9.622431769	4.33E-13	6.69E-11	hypothetical protein SDRG_12893	gi|530731189|gb|EQC29431.1|hypothetical protein SDRG_12893 [Saprolegnia diclina VS20]	NA	NA	NA
Ctaxi_contig_56179|comp36516_c1_seq2	-1.719867332	7.620898387	1.58E-09	1.12E-07	dnaj homolog subfamily b member 12-like	gi|545363048|ref|XP_005646720.1|hypothetical protein COCSUDRAFT_55871 [Coccomyxa subellipsoidea C-169] >gi|384248693|gb|EIE22176.1| hypothetical protein COCSUDRAFT_55871 [Coccomyxa subellipsoidea C-169]	AT4G19590.1		 Chaperone DnaJ-domain superfamily protein 
Ctaxi_contig_9773|comp31206_c0_seq3	-1.717622742	3.191606202	3.46E-07	1.27E-05	NA	NA	NA	NA	NA
Ctaxi_contig_47607|comp35984_c0_seq9	-1.714249766	2.1892719	0.000697751	0.00772603	NA	NA	NA	NA	NA
Ctaxi_contig_64955|comp36991_c3_seq15	-1.71290247	3.74323506	0.002244276	0.019469605	NA	NA	NA	NA	NA
Ctaxi_contig_13014|comp32059_c1_seq4	-1.712764815	3.127184379	0.001056525	0.010747557	NA	NA	NA	NA	NA
Ctaxi_contig_46464|comp35900_c0_seq1	-1.706022473	1.797047925	0.000171815	0.002528659	ubiquitin carboxyl-terminal hydrolase 12-like	gi|414883624|tpg|DAA59638.1|TPA: hypothetical protein ZEAMMB73_244345 [Zea mays]	AT5G06600.3	UBP12	 ubiquitin-specific protease 12 
Ctaxi_contig_33700|comp34893_c1_seq2	-1.705646812	3.732169126	3.70E-05	0.000719541	hyalin	gi|83646051|ref|YP_434486.1|hypothetical protein HCH_03306 [Hahella chejuensis KCTC 2396] >gi|499716396|ref|WP_011397130.1| hypothetical protein [Hahella chejuensis] >gi|83634094|gb|ABC30061.1| protein of unknown function (DUF1555) [Hahella chejuensis KCTC 2396]	NA	NA	NA
Ctaxi_contig_20371|comp33363_c0_seq2	-1.705010588	7.347722253	3.20E-06	8.74E-05	NA	NA	NA	NA	NA
Ctaxi_contig_49246|comp36093_c1_seq1	-1.703634736	4.052566332	2.63E-06	7.37E-05	NA	NA	NA	NA	NA
Ctaxi_contig_10509|comp31413_c0_seq1	-1.70335695	3.736623203	1.76E-06	5.19E-05	NA	NA	NA	NA	NA
Ctaxi_contig_7910|comp30431_c0_seq1	-1.702962734	7.255327704	8.58E-06	0.000206164	serine protease inhibitor dipetalogastin	gi|61105830|gb|AAX38588.1|serine protease inhibitor [Argopecten irradians]	NA	NA	NA
Ctaxi_contig_16420|comp32720_c0_seq1	-1.698342018	3.903293571	0.000395254	0.004910732	photosystem i reaction center subunit iv	gi|552815462|ref|XP_005844456.1|hypothetical protein CHLNCDRAFT_36926 [Chlorella variabilis] >gi|307104098|gb|EFN52354.1| hypothetical protein CHLNCDRAFT_36926 [Chlorella variabilis]	AT2G20260.1	PSAE-2	 photosystem I subunit E-2 
Ctaxi_contig_22589|comp33685_c2_seq1	-1.695827784	3.449144634	1.92E-07	7.60E-06	NA	NA	NA	NA	NA
Ctaxi_contig_10574|comp31438_c3_seq3	-1.694735935	3.749195473	7.28E-08	3.23E-06	NA	NA	NA	NA	NA
Ctaxi_contig_66984|comp37072_c3_seq2	-1.691712627	2.46623901	0.000455357	0.005504099	protein unc-50 homolog	gi|545376256|ref|XP_005652231.1|UNC-50 [Coccomyxa subellipsoidea C-169] >gi|384254213|gb|EIE27687.1| UNC-50 [Coccomyxa subellipsoidea C-169]	AT2G15240.1		 UNC-50 family protein 
Ctaxi_contig_64641|comp36974_c6_seq1	-1.690929952	3.957401269	6.59E-10	5.14E-08	NA	NA	NA	NA	NA
Ctaxi_contig_21284|comp33490_c2_seq1	-1.688543975	3.80787456	1.53E-06	4.59E-05	phagocytic receptor 1b-like	gi|356512261|ref|XP_003524839.1|PREDICTED: putative phagocytic receptor 1b-like [Glycine max]	AT2G01970.1		 Endomembrane protein 70 protein family 
Ctaxi_contig_35883|comp35097_c3_seq1	-1.688248963	3.664538612	6.77E-06	0.000166711	NA	NA	NA	NA	NA
Ctaxi_contig_7473|comp30146_c1_seq1	-1.688189209	2.220878818	0.000107308	0.001724389	NA	NA	NA	NA	NA
Ctaxi_contig_23211|comp33766_c0_seq3	-1.684396541	5.582578509	2.93E-09	1.95E-07	NA	NA	NA	NA	NA
Ctaxi_contig_21515|comp33532_c1_seq1	-1.684145278	6.273759869	1.30E-10	1.17E-08	NA	NA	NA	NA	NA
Ctaxi_contig_11757|comp31770_c1_seq1	-1.682868269	6.032691769	8.66E-10	6.50E-08	ankyrin repeat domain protein	"gi|402550781|pdb|4GMR|AChain A, Crystal Structure Of Engineered Protein. Northeast Structural Genomics Consortium Target Or266. >gi|402550782|pdb|4GMR|B Chain B, Crystal Structure Of Engineered Protein. Northeast Structural Genomics Consortium Target Or266"	AT5G12320.1		 ankyrin repeat family protein 
Ctaxi_contig_8640|comp30780_c0_seq6	-1.680723553	5.62219302	3.63E-11	3.61E-09	NA	NA	NA	NA	NA
Ctaxi_contig_30290|comp34570_c2_seq1	-1.679703176	2.922914257	4.49E-05	0.000838217	NA	NA	NA	NA	NA
Ctaxi_contig_60154|comp36742_c0_seq8	-1.679566982	2.491357117	1.11E-05	0.000254366	chymotrypsin-like protease ctrl-1	gi|527268857|ref|XP_005152474.1|PREDICTED: chymotrypsin-like protease CTRL-1 [Melopsittacus undulatus]	NA	NA	NA
Ctaxi_contig_10879|comp31534_c0_seq1	-1.675134537	3.898951896	9.71E-05	0.001588821	NA	NA	NA	NA	NA
Ctaxi_contig_22901|comp33729_c0_seq1	-1.675040372	2.719532461	9.97E-06	0.000233493	NA	NA	NA	NA	NA
Ctaxi_contig_67551|comp37094_c0_seq4	-1.673174214	5.330298531	1.35E-08	7.58E-07	NA	NA	NA	NA	NA
Ctaxi_contig_50245|comp36162_c2_seq3	-1.670281409	6.165037309	7.30E-07	2.42E-05	cam cdpk family	gi|545368792|ref|XP_005649171.1|kinase-like protein [Coccomyxa subellipsoidea C-169] >gi|384251149|gb|EIE24627.1| kinase-like protein [Coccomyxa subellipsoidea C-169]	AT3G50530.1	CRK	 CDPK-related kinase 
Ctaxi_contig_17182|comp32865_c0_seq2	-1.669981517	9.003119574	1.24E-10	1.12E-08	NA	NA	NA	NA	NA
Ctaxi_contig_12554|comp31969_c0_seq2	-1.669221608	2.904569754	0.005610862	0.039055203	NA	NA	NA	NA	NA
Ctaxi_contig_28319|comp34360_c3_seq1	-1.66874967	2.347859231	5.87E-05	0.001042441	NA	NA	NA	NA	NA
Ctaxi_contig_14869|comp32452_c1_seq3	-1.667644568	6.017316069	6.34E-14	1.13E-11	NA	NA	NA	NA	NA
Ctaxi_contig_19359|comp33196_c2_seq1	-1.666010606	2.691259474	1.52E-05	0.000334552	NA	NA	NA	NA	NA
Ctaxi_contig_49672|comp36121_c4_seq3	-1.66542294	6.921195645	1.77E-08	9.48E-07	alanine aminotransferase	gi|159480896|ref|XP_001698518.1|alanine aminotransferase [Chlamydomonas reinhardtii] >gi|158282258|gb|EDP08011.1| alanine aminotransferase [Chlamydomonas reinhardtii]	AT1G23310.1	"GGT1,AOAT1,GGAT1"	 glutamate:glyoxylate aminotransferase 
Ctaxi_contig_9666|comp31170_c2_seq1	-1.665041436	1.963359752	0.001354202	0.013098069	NA	NA	NA	NA	NA
Ctaxi_contig_64642|comp36974_c6_seq2	-1.664901455	1.701096173	0.001975292	0.017604676	NA	NA	NA	NA	NA
Ctaxi_contig_21575|comp33543_c0_seq3	-1.662781791	5.571938935	1.38E-09	9.80E-08	NA	NA	NA	NA	NA
Ctaxi_contig_15915|comp32638_c0_seq2	-1.661443428	5.801437827	8.89E-08	3.87E-06	NA	NA	NA	NA	NA
Ctaxi_contig_35339|comp35045_c2_seq3	-1.657823719	4.478088	1.37E-09	9.74E-08	ankyrin repeat protein	"gi|123471670|ref|XP_001319033.1|ankyrin repeat protein [Trichomonas vaginalis G3] >gi|121901807|gb|EAY06810.1| ankyrin repeat protein, putative [Trichomonas vaginalis G3]"	AT3G04710.1	TPR10	 ankyrin repeat family protein 
Ctaxi_contig_21837|comp33583_c1_seq2	-1.654931072	4.272476766	0.00017158	0.002527022	vacuolar protease a	gi|545356309|ref|XP_005643881.1|putative aspartic protease [Coccomyxa subellipsoidea C-169] >gi|384245845|gb|EIE19337.1| putative aspartic protease [Coccomyxa subellipsoidea C-169]	AT4G04460.1		 Saposin-like aspartyl protease family protein 
Ctaxi_contig_14866|comp32452_c0_seq1	-1.653176787	7.335375222	3.27E-14	6.35E-12	NA	NA	NA	NA	NA
Ctaxi_contig_58885|comp36674_c2_seq22	-1.650945881	3.090860819	0.00010152	0.001649809	kinase-like protein	gi|552837627|ref|XP_005849414.1|hypothetical protein CHLNCDRAFT_143933 [Chlorella variabilis] >gi|307109073|gb|EFN57312.1| hypothetical protein CHLNCDRAFT_143933 [Chlorella variabilis]	AT1G78290.3		 Protein kinase superfamily protein 
Ctaxi_contig_29715|comp34514_c1_seq2	-1.650765885	9.452513371	9.54E-08	4.12E-06	NA	NA	NA	NA	NA
Ctaxi_contig_23873|comp33847_c0_seq1	-1.650721072	3.044954698	0.000403162	0.004993305	NA	NA	NA	NA	NA
Ctaxi_contig_28522|comp34383_c1_seq1	-1.649577482	2.839769032	0.000271627	0.003643604	NA	NA	NA	NA	NA
Ctaxi_contig_35171|comp35030_c7_seq3	-1.648726024	4.184528737	5.40E-09	3.37E-07	NA	NA	NA	NA	NA
Ctaxi_contig_37261|comp35220_c4_seq2	-1.648574423	1.906600277	0.000569604	0.006571413	hypothetical protein CHLNCDRAFT_138459	gi|552817673|ref|XP_005845005.1|hypothetical protein CHLNCDRAFT_138459 [Chlorella variabilis] >gi|307104650|gb|EFN52903.1| hypothetical protein CHLNCDRAFT_138459 [Chlorella variabilis]	NA	NA	NA
Ctaxi_contig_17467|comp32907_c0_seq4	-1.64686518	1.375097811	0.000782592	0.00844682	atpase asna1 homolog	gi|552848359|ref|XP_005852082.1|hypothetical protein CHLNCDRAFT_133103 [Chlorella variabilis] >gi|307111746|gb|EFN59980.1| hypothetical protein CHLNCDRAFT_133103 [Chlorella variabilis]	AT1G01910.3		 P-loop containing nucleoside triphosphate hydrolases superfamily protein 
Ctaxi_contig_61166|comp36794_c5_seq1	-1.645767022	1.553599623	0.006203609	0.042089081	protein	gi|514642859|ref|XP_004998635.1|hypothetical protein PTSG_00082 [Salpingoeca rosetta] >gi|326426493|gb|EGD72063.1| hypothetical protein PTSG_00082 [Salpingoeca rosetta]	NA	NA	NA
Ctaxi_contig_51110|comp36217_c4_seq2	-1.64543506	2.297833541	0.000170249	0.002513789	glyoxysomal fatty acid beta-oxidation multifunctional protein	gi|552815014|ref|XP_005844329.1|hypothetical protein CHLNCDRAFT_59763 [Chlorella variabilis] >gi|307103971|gb|EFN52227.1| hypothetical protein CHLNCDRAFT_59763 [Chlorella variabilis]	AT3G06860.1	"MFP2,ATMFP2"	 multifunctional protein 2 
Ctaxi_contig_39661|comp35434_c0_seq1	-1.642907598	2.056186876	0.001109832	0.011189157	NA	NA	NA	NA	NA
Ctaxi_contig_14525|comp32389_c0_seq1	-1.639643728	2.024733388	0.002653453	0.022122827	NA	NA	NA	NA	NA
Ctaxi_contig_11923|comp31811_c0_seq10	-1.637400016	3.891729343	0.000723763	0.007968326	NA	NA	NA	NA	NA
Ctaxi_contig_12962|comp32054_c2_seq1	-1.636021861	1.46536246	0.003727248	0.028611422	NA	NA	NA	NA	NA
Ctaxi_contig_58036|comp36626_c0_seq9	-1.634690273	1.307068174	0.005348842	0.037636876	NA	NA	NA	NA	NA
Ctaxi_contig_15538|comp32573_c6_seq1	-1.634230025	1.296440365	0.004313427	0.032046509	NA	NA	NA	NA	NA
Ctaxi_contig_19660|comp33241_c0_seq3	-1.630847479	1.978779157	0.001825634	0.016574161	protein spon-1	gi|341899811|gb|EGT55746.1|hypothetical protein CAEBREN_32835 [Caenorhabditis brenneri]	NA	NA	NA
Ctaxi_contig_53928|comp36376_c8_seq1	-1.629274428	2.770063153	0.000144685	0.002199948	sulfur stress regulator	gi|302844658|ref|XP_002953869.1|hypothetical protein VOLCADRAFT_64086 [Volvox carteri f. nagariensis] >gi|300260977|gb|EFJ45193.1| hypothetical protein VOLCADRAFT_64086 [Volvox carteri f. nagariensis]	AT4G33950.1	"OST1,SNRK2-6,SRK2E,SNRK2.6,P44,ATOST1"	 Protein kinase superfamily protein 
Ctaxi_contig_42710|comp35658_c3_seq1	-1.623329867	4.806358136	1.69E-10	1.48E-08	glycerol uptake facilitator protein	gi|545357844|ref|XP_005644521.1|aquaporin-like protein [Coccomyxa subellipsoidea C-169] >gi|384246487|gb|EIE19977.1| aquaporin-like protein [Coccomyxa subellipsoidea C-169]	NA	NA	NA
Ctaxi_contig_11833|comp31797_c0_seq2	-1.623314353	3.704923839	0.000471763	0.00566134	atp-sulfurylase	gi|159483375|ref|XP_001699736.1|ATP-sulfurylase [Chlamydomonas reinhardtii] >gi|158281678|gb|EDP07432.1| ATP-sulfurylase [Chlamydomonas reinhardtii]	AT1G19920.1	"APS2,ASA1"	 Pseudouridine synthase/archaeosine transglycosylase-like family protein 
Ctaxi_contig_13106|comp32083_c0_seq1	-1.622065072	7.737004783	1.28E-11	1.39E-09	NA	NA	NA	NA	NA
Ctaxi_contig_50249|comp36163_c1_seq1	-1.620563104	2.376578912	0.00047261	0.005665054	NA	NA	NA	NA	NA
Ctaxi_contig_7073|comp29868_c1_seq1	-1.620158021	1.886291712	0.002371437	0.020251576	NA	NA	NA	NA	NA
Ctaxi_contig_21838|comp33583_c2_seq1	-1.619803922	4.602287395	0.001733263	0.015913548	cathepsin d (lysosomal aspartyl protease)	gi|226476856|emb|CAX72344.1|cathepsin D (lysosomal aspartyl protease) [Schistosoma japonicum]	AT1G11910.1	"APA1,ATAPA1"	 aspartic proteinase A1 
Ctaxi_contig_11756|comp31770_c0_seq3	-1.618973761	3.407110604	1.13E-05	0.000258195	NA	NA	NA	NA	NA
Ctaxi_contig_66550|comp37053_c1_seq1	-1.617227202	2.1739307	7.84E-05	0.001333846	NA	NA	NA	NA	NA
Ctaxi_contig_36662|comp35174_c0_seq6	-1.616870219	2.001085491	0.005050282	0.036310874	ammonium transporter	gi|552810768|ref|XP_005843293.1|hypothetical protein CHLNCDRAFT_141357 [Chlorella variabilis] >gi|307102925|gb|EFN51191.1| hypothetical protein CHLNCDRAFT_141357 [Chlorella variabilis]	AT3G24290.1	AMT1;5	 ammonium transporter 1;5 
Ctaxi_contig_49341|comp36101_c6_seq1	-1.614973541	2.188859385	5.60E-05	0.001001882	rna-binding protein	gi|357482897|ref|XP_003611735.1|RNA-binding protein [Medicago truncatula] >gi|355513070|gb|AES94693.1| RNA-binding protein [Medicago truncatula]	AT4G36960.2		 RNA-binding (RRM/RBD/RNP motifs) family protein 
Ctaxi_contig_33121|comp34846_c5_seq1	-1.61416145	4.088706644	2.05E-05	0.00043381	NA	NA	NA	NA	NA
Ctaxi_contig_23593|comp33816_c1_seq1	-1.612816808	2.879765695	0.001594468	0.014911694	NA	NA	NA	NA	NA
Ctaxi_contig_52130|comp36271_c2_seq20	-1.610344624	1.768042884	0.003277884	0.025916077	ankyrin repeat protein	"gi|123437955|ref|XP_001309767.1|ankyrin repeat protein [Trichomonas vaginalis G3] >gi|121891508|gb|EAX96837.1| ankyrin repeat protein, putative [Trichomonas vaginalis G3]"	AT2G03430.1		 Ankyrin repeat family protein 
Ctaxi_contig_69174|comp37157_c4_seq9	-1.610268855	1.722519321	0.000471014	0.005654493	NA	NA	NA	NA	NA
Ctaxi_contig_63830|comp36940_c5_seq2	-1.608527837	2.938398837	2.51E-05	0.000515584	NA	NA	NA	NA	NA
Ctaxi_contig_25702|comp34075_c0_seq1	-1.605800377	4.630490903	6.50E-08	2.94E-06	glutathione s-transferase	"gi|374414472|pdb|3QAV|AChain A, Crystal Structure Of A Glutathione S-transferase From Antarctic Clam Laternula Elliptica >gi|374414473|pdb|3QAW|A Chain A, Crystal Structure Of A Glutathione-s-transferase From Antarctic Clam Laternula Elliptica In A Complex With Glutathione"	NA	NA	NA
Ctaxi_contig_66426|comp37047_c10_seq1	-1.603316441	4.846159912	1.84E-08	9.72E-07	NA	NA	NA	NA	NA
Ctaxi_contig_57689|comp36609_c1_seq6	-1.603190256	2.089677355	0.004805636	0.034900668	NA	NA	NA	NA	NA
Ctaxi_contig_11320|comp31648_c0_seq4	-1.602403837	5.302331728	1.39E-08	7.78E-07	sulfotransferase	gi|284040217|ref|YP_003390147.1|sulfotransferase [Spirosoma linguale DSM 74] >gi|502694430|ref|WP_012929844.1| sulfotransferase [Spirosoma linguale] >gi|283819510|gb|ADB41348.1| sulfotransferase [Spirosoma linguale DSM 74]	NA	NA	NA
Ctaxi_contig_25069|comp34011_c8_seq1	-1.602365655	5.751075778	4.51E-06	0.000117394	cytochrome p450	gi|257051829|ref|YP_003129662.1|cytochrome P450 [Halorhabdus utahensis DSM 12940] >gi|506268734|ref|WP_015788509.1| cytochrome P450 [Halorhabdus utahensis] >gi|256690592|gb|ACV10929.1| cytochrome P450 [Halorhabdus utahensis DSM 12940]	AT3G25180.1	CYP82G1	" cytochrome P450, family 82, subfamily G, polypeptide 1 "
Ctaxi_contig_23216|comp33766_c1_seq3	-1.601721488	5.752515726	2.66E-08	1.33E-06	NA	NA	NA	NA	NA
Ctaxi_contig_57673|comp36609_c0_seq1	-1.601720212	3.239367374	0.006159035	0.041858434	NA	NA	NA	NA	NA
Ctaxi_contig_10522|comp31419_c0_seq1	-1.601668886	5.299897271	0.00077904	0.008419963	NA	NA	NA	NA	NA
Ctaxi_contig_15311|comp32537_c0_seq2	-1.598277285	5.987064719	1.96E-07	7.72E-06	NA	NA	NA	NA	NA
Ctaxi_contig_31072|comp34650_c0_seq2	-1.593868599	8.04194997	1.43E-09	1.01E-07	NA	NA	NA	NA	NA
Ctaxi_contig_40325|comp35492_c0_seq7	-1.593797764	2.411081422	0.000244369	0.003351817	NA	NA	NA	NA	NA
Ctaxi_contig_25071|comp34011_c8_seq3	-1.593431312	4.762918166	1.38E-05	0.000307233	NA	NA	NA	NA	NA
Ctaxi_contig_36844|comp35194_c0_seq2	-1.592918464	1.950027141	0.002748963	0.022709793	NA	NA	NA	NA	NA
Ctaxi_contig_36669|comp35175_c0_seq4	-1.592824858	3.141552108	0.000802698	0.008603725	NA	NA	NA	NA	NA
Ctaxi_contig_49059|comp36079_c0_seq27	-1.592800792	3.25294299	5.15E-05	0.000939776	NA	NA	NA	NA	NA
Ctaxi_contig_30297|comp34571_c1_seq1	-1.592669311	6.905249598	6.48E-09	4.00E-07	NA	NA	NA	NA	NA
Ctaxi_contig_69163|comp37157_c3_seq1	-1.592493484	1.535548375	0.000831426	0.008850185	adhesin-like protein	gi|148642521|ref|YP_001273034.1|adhesin-like protein [Methanobrevibacter smithii ATCC 35061] >gi|500588271|ref|WP_011953902.1| adhesin-like protein [Methanobrevibacter smithii] >gi|148551538|gb|ABQ86666.1| adhesin-like protein [Methanobrevibacter smithii ATCC 35061]	NA	NA	NA
Ctaxi_contig_7698|comp30294_c0_seq1	-1.590393888	4.45471471	1.55E-05	0.000340138	sulfotransferase family protein	gi|514655520|ref|XP_004999048.1|hypothetical protein PTSG_11596 [Salpingoeca rosetta] >gi|326426909|gb|EGD72479.1| hypothetical protein PTSG_11596 [Salpingoeca rosetta]	NA	NA	NA
Ctaxi_contig_63145|comp36900_c2_seq3	-1.590052987	3.608604363	3.42E-05	0.000668091	achain crystal structure of engineered northeast structural genomics consortium target	"gi|530537542|pdb|4J7W|AChain A, E3_5 Darpin L86a Mutant >gi|530537543|pdb|4J7W|B Chain B, E3_5 Darpin L86a Mutant"	AT2G17390.1	AKR2B	 ankyrin repeat-containing 2B 
Ctaxi_contig_57271|comp36580_c1_seq1	-1.586232096	4.872563324	1.11E-06	3.47E-05	NA	NA	NA	NA	NA
Ctaxi_contig_57422|comp36592_c0_seq4	-1.585847528	4.138081227	6.19E-06	0.000154196	NA	NA	NA	NA	NA
Ctaxi_contig_64093|comp36952_c1_seq1	-1.585652806	7.712630559	2.63E-12	3.42E-10	kinase-like protein	gi|545356380|ref|XP_005643909.1|kinase-like protein [Coccomyxa subellipsoidea C-169] >gi|384245873|gb|EIE19365.1| kinase-like protein [Coccomyxa subellipsoidea C-169]	AT2G17700.1		 ACT-like protein tyrosine kinase family protein 
Ctaxi_contig_11454|comp31682_c0_seq1	-1.583286198	1.578798073	0.002415785	0.020580329	NA	NA	NA	NA	NA
Ctaxi_contig_13667|comp32202_c1_seq23	-1.580997682	1.367757592	0.005076561	0.036442356	NA	NA	NA	NA	NA
Ctaxi_contig_42745|comp35661_c3_seq1	-1.58046155	1.86952295	0.000491029	0.005837216	NA	NA	NA	NA	NA
Ctaxi_contig_19268|comp33183_c2_seq1	-1.57968031	4.297926868	1.78E-08	9.54E-07	animal heme peroxidase homologue	gi|522055840|ref|WP_020567049.1|hypothetical protein [Lewinella persica]	NA	NA	NA
Ctaxi_contig_54151|comp36391_c2_seq7	-1.579179912	1.656539714	0.007436167	0.048209452	polyphenol oxidase	gi|495662161|ref|WP_008386740.1|polyphenol oxidase [Rhodovulum sp. PH10] >gi|402499872|gb|EJW11563.1| hypothetical protein A33M_3041 [Rhodovulum sp. PH10]	NA	NA	NA
Ctaxi_contig_69160|comp37157_c1_seq2	-1.576316831	1.225752003	0.004322525	0.032104025	NA	NA	NA	NA	NA
Ctaxi_contig_47875|comp36001_c2_seq12	-1.574461938	2.588373977	0.001258788	0.012356416	NA	NA	NA	NA	NA
Ctaxi_contig_14489|comp32381_c2_seq1	-1.571962691	2.043041327	0.00426623	0.031740551	NA	NA	NA	NA	NA
Ctaxi_contig_23561|comp33810_c7_seq2	-1.570485996	3.138135642	0.001277504	0.01252073	NA	NA	NA	NA	NA
Ctaxi_contig_17624|comp32935_c0_seq4	-1.570054	2.692340377	3.16E-05	0.000623	NA	NA	NA	NA	NA
Ctaxi_contig_9076|comp30959_c0_seq1	-1.567197083	3.852828389	0.000245633	0.003366239	NA	NA	NA	NA	NA
Ctaxi_contig_27854|comp34303_c0_seq1	-1.560232975	2.811698656	0.000839583	0.008898114	ankyrin repeat protein	"gi|123437955|ref|XP_001309767.1|ankyrin repeat protein [Trichomonas vaginalis G3] >gi|121891508|gb|EAX96837.1| ankyrin repeat protein, putative [Trichomonas vaginalis G3]"	AT3G04710.3	TPR10	 ankyrin repeat family protein 
Ctaxi_contig_14560|comp32398_c1_seq1	-1.558970625	6.664448519	2.51E-06	7.11E-05	NA	NA	NA	NA	NA
Ctaxi_contig_27045|comp34206_c0_seq6	-1.556347228	2.327431306	0.003423051	0.026820968	protein	gi|552811027|ref|XP_005843354.1|hypothetical protein CHLNCDRAFT_33194 [Chlorella variabilis] >gi|307102987|gb|EFN51252.1| hypothetical protein CHLNCDRAFT_33194 [Chlorella variabilis]	AT1G69840.7		 SPFH/Band 7/PHB domain-containing membrane-associated protein family 
Ctaxi_contig_11184|comp31618_c1_seq1	-1.555972377	1.350078864	0.005262883	0.037272281	NA	NA	NA	NA	NA
Ctaxi_contig_15917|comp32638_c0_seq4	-1.550481049	4.684257936	3.56E-08	1.71E-06	NA	NA	NA	NA	NA
Ctaxi_contig_27912|comp34308_c0_seq3	-1.549132379	1.894836516	0.005310045	0.037460124	NA	NA	NA	NA	NA
Ctaxi_contig_19630|comp33236_c0_seq1	-1.547487294	2.998401923	1.70E-05	0.000368036	multicopper oxidase	gi|518712437|ref|WP_019873534.1|hypothetical protein [Sporichthya polymorpha]	NA	NA	NA
Ctaxi_contig_61461|comp36808_c1_seq13	-1.546241221	3.071213644	3.92E-05	0.000749592	NA	NA	NA	NA	NA
Ctaxi_contig_15918|comp32638_c0_seq5	-1.545053323	6.198881407	8.46E-09	5.04E-07	NA	NA	NA	NA	NA
Ctaxi_contig_6827|comp29639_c0_seq1	-1.544638922	1.713002537	0.001980055	0.017637199	NA	NA	NA	NA	NA
Ctaxi_contig_70396|comp37206_c5_seq1	-1.542277129	6.762894317	2.41E-08	1.23E-06	leukocyte elastase inhibitor-like	gi|432855327|ref|XP_004068166.1|PREDICTED: leukocyte elastase inhibitor-like [Oryzias latipes]	AT2G25240.1		 Serine protease inhibitor (SERPIN) family protein 
Ctaxi_contig_45540|comp35834_c1_seq9	-1.54197932	3.140928651	3.65E-05	0.000709601	probable protein phosphatase 2c 49-like	gi|356534653|ref|XP_003535867.1|PREDICTED: probable protein phosphatase 2C 49-like [Glycine max]	AT2G25620.1	"AtDBP1,DBP1"	 DNA-binding protein phosphatase 1 
Ctaxi_contig_31041|comp34648_c0_seq1	-1.541382858	1.618344483	0.005210557	0.036998232	NA	NA	NA	NA	NA
Ctaxi_contig_68308|comp37122_c0_seq2	-1.53805553	3.457934471	0.000372741	0.004689935	s-acyltransferase tip1-like	gi|545373709|ref|XP_005651193.1|ankyrin [Coccomyxa subellipsoidea C-169] >gi|384253174|gb|EIE26649.1| ankyrin [Coccomyxa subellipsoidea C-169]	AT5G20350.1	TIP1	 Ankyrin repeat family protein with DHHC zinc finger domain 
Ctaxi_contig_16880|comp32804_c0_seq1	-1.537579915	2.102082614	0.000608826	0.006914928	NA	NA	NA	NA	NA
Ctaxi_contig_23834|comp33842_c0_seq1	-1.533197928	1.462962907	0.00584727	0.040235327	NA	NA	NA	NA	NA
Ctaxi_contig_19263|comp33183_c0_seq1	-1.532530224	3.751132487	9.35E-05	0.001536273	animal heme peroxidase homologue	gi|546296612|ref|XP_005709921.1|Animal heme peroxidase homologue [Chondrus crispus] >gi|507105932|emb|CDF39627.1| Animal heme peroxidase homologue [Chondrus crispus]	NA	NA	NA
Ctaxi_contig_36279|comp35133_c7_seq1	-1.531865277	6.788052786	7.48E-10	5.75E-08	NA	NA	NA	NA	NA
Ctaxi_contig_21779|comp33573_c4_seq1	-1.528045529	3.913812735	7.33E-05	0.001258861	predicted protein	gi|168039004|ref|XP_001771989.1|predicted protein [Physcomitrella patens] >gi|162676771|gb|EDQ63250.1| predicted protein [Physcomitrella patens]	NA	NA	NA
Ctaxi_contig_50246|comp36162_c2_seq4	-1.527136881	3.76782847	6.90E-08	3.09E-06	NA	NA	NA	NA	NA
Ctaxi_contig_13924|comp32251_c1_seq2	-1.526949631	1.382081672	0.005159719	0.036821737	NA	NA	NA	NA	NA
Ctaxi_contig_32534|comp34793_c0_seq5	-1.525649884	4.055167991	0.001930846	0.017291313	ankyrin repeat protein	gi|229582572|ref|YP_002840971.1|ankyrin [Sulfolobus islandicus Y.N.15.51] >gi|502134864|ref|WP_012717676.1| ankyrin [Sulfolobus islandicus] >gi|228013288|gb|ACP49049.1| Ankyrin [Sulfolobus islandicus Y.N.15.51]	AT2G03430.1		 Ankyrin repeat family protein 
Ctaxi_contig_49239|comp36093_c0_seq1	-1.525431555	7.439449636	3.87E-06	0.000102637	patatin	gi|510822336|ref|WP_016195760.1|patatin family protein [Arcticibacter svalbardensis] >gi|507723909|gb|EOR94288.1| patatin family protein [Arcticibacter svalbardensis MN12-7]	AT2G26560.1	"PLP2,PLAIIA,PLA2A"	 phospholipase A 2A 
Ctaxi_contig_51388|comp36235_c7_seq1	-1.524203487	3.532891894	8.33E-05	0.0013976	4-hydroxyphenylpyruvate dioxygenase	gi|168010496|ref|XP_001757940.1|predicted protein [Physcomitrella patens] >gi|162690817|gb|EDQ77182.1| predicted protein [Physcomitrella patens]	AT1G06570.2	"PDS1,HPD"	 phytoene desaturation 1 
Ctaxi_contig_35881|comp35097_c2_seq3	-1.524081774	4.301720684	0.001673439	0.015499136	small proline-rich protein 3	gi|155966356|gb|ABU41130.1|putative SPT transcription factor family member [Lepeophtheirus salmonis]	NA	NA	NA
Ctaxi_contig_8352|comp30658_c0_seq1	-1.521938997	2.22532469	0.000185589	0.002698749	ankyrin repeat protein	"gi|123473806|ref|XP_001320089.1|ankyrin repeat protein [Trichomonas vaginalis G3] >gi|121902887|gb|EAY07866.1| ankyrin repeat protein, putative [Trichomonas vaginalis G3]"	AT2G03430.1		 Ankyrin repeat family protein 
Ctaxi_contig_26388|comp34140_c0_seq1	-1.520572117	9.764825748	4.29E-10	3.46E-08	NA	NA	NA	NA	NA
Ctaxi_contig_38180|comp35306_c1_seq1	-1.519620355	1.188349518	0.005897931	0.040483698	ankyrin repeat protein	gi|155122099|gb|ABT13967.1|hypothetical protein MT325_M413L [Paramecium bursaria chlorella virus MT325]	AT4G27780.1	ACBP2	 acyl-CoA binding protein 2 
Ctaxi_contig_23014|comp33745_c0_seq3	-1.519046716	10.47256527	6.83E-06	0.000168063	NA	NA	NA	NA	NA
Ctaxi_contig_25073|comp34011_c8_seq5	-1.518049859	3.525399587	0.000374061	0.004697197	NA	NA	AT5G63450.1	CYP94B1	" cytochrome P450, family 94, subfamily B, polypeptide 1 "
Ctaxi_contig_66157|comp37037_c0_seq79	-1.5173142	3.969262055	0.000553142	0.006402486	kinase-like protein	gi|545356380|ref|XP_005643909.1|kinase-like protein [Coccomyxa subellipsoidea C-169] >gi|384245873|gb|EIE19365.1| kinase-like protein [Coccomyxa subellipsoidea C-169]	AT1G62400.1	HT1	 Protein kinase superfamily protein 
Ctaxi_contig_56522|comp36538_c5_seq2	-1.51698601	3.401072697	0.000225813	0.003149143	conserved hypothetical protein	gi|301105287|ref|XP_002901727.1|conserved hypothetical protein [Phytophthora infestans T30-4] >gi|262099065|gb|EEY57117.1| conserved hypothetical protein [Phytophthora infestans T30-4]	NA	NA	NA
Ctaxi_contig_64948|comp36991_c3_seq8	-1.515553733	4.52692625	0.00458209	0.033531029	NA	NA	NA	NA	NA
Ctaxi_contig_56193|comp36516_c5_seq3	-1.512367915	4.572473288	2.40E-08	1.23E-06	NA	NA	NA	NA	NA
Ctaxi_contig_69179|comp37157_c8_seq1	-1.511992521	4.056882517	0.000105401	0.001703263	NA	NA	NA	NA	NA
Ctaxi_contig_23594|comp33816_c1_seq2	-1.511244554	6.440190794	0.000703439	0.007772694	NA	NA	NA	NA	NA
Ctaxi_contig_10880|comp31534_c0_seq2	-1.510376312	2.845837375	7.25E-05	0.001246742	NA	NA	NA	NA	NA
Ctaxi_contig_11700|comp31755_c0_seq1	-1.510083744	2.521681243	0.004953421	0.035744345	cbs domain protein	"gi|225434277|ref|XP_002262902.1|PREDICTED: CBS domain-containing protein CBSX3, mitochondrial isoform 1 [Vitis vinifera] >gi|225434279|ref|XP_002262927.1| PREDICTED: CBS domain-containing protein CBSX3, mitochondrial isoform 2 [Vitis vinifera] >gi|225434281|ref|XP_002262956.1| PREDICTED: CBS domain-containing protein CBSX3, mitochondrial isoform 3 [Vitis vinifera]"	AT5G10860.1		 Cystathionine beta-synthase (CBS) family protein 
Ctaxi_contig_39281|comp35400_c0_seq5	-1.509593272	2.2973509	0.001359189	0.013138277	beta-carotene -monooxygenase	"gi|158336240|ref|YP_001517414.1|hypothetical protein AM1_3102 [Acaryochloris marina MBIC11017] >gi|501114005|ref|WP_012163526.1| hypothetical protein [Acaryochloris marina] >gi|158306481|gb|ABW28098.1| retinal pigment epithelial membrane protein, putative [Acaryochloris marina MBIC11017]"	NA	NA	NA
Ctaxi_contig_13018|comp32059_c1_seq8	-1.509039898	2.071477389	0.007327358	0.047777998	NA	NA	NA	NA	NA
Ctaxi_contig_62042|comp36842_c0_seq1	-1.505497674	7.476187015	5.87E-08	2.67E-06	NA	NA	NA	NA	NA
Ctaxi_contig_23879|comp33847_c2_seq6	-1.504051307	3.516052183	0.000345419	0.004419944	NA	NA	NA	NA	NA
Ctaxi_contig_40699|comp35526_c4_seq3	-1.502871884	2.149005319	0.000277693	0.003697136	btb:poz domain containing protein 9	gi|552924711|gb|ESA08631.1|hypothetical protein GLOINDRAFT_31470 [Rhizophagus irregularis DAOM 181602]	NA	NA	NA
Ctaxi_contig_36351|comp35141_c2_seq1	-1.501403092	4.359336488	1.80E-07	7.20E-06	NA	NA	NA	NA	NA
Ctaxi_contig_38051|comp35293_c2_seq1	-1.49859698	4.081166219	4.57E-05	0.000851675	NA	NA	NA	NA	NA
Ctaxi_contig_63831|comp36941_c0_seq1	-1.497917394	4.485443797	5.48E-08	2.52E-06	molecular chaperone	gi|488804136|ref|WP_002716542.1|hypothetical protein [Afipia felis] >gi|410881103|gb|EKS28943.1| hypothetical protein HMPREF9697_01471 [Afipia felis ATCC 53690]	AT1G24120.1	ARL1	 ARG1-like 1 
Ctaxi_contig_47204|comp35956_c3_seq1	-1.495490601	3.712768213	3.23E-06	8.78E-05	NA	NA	NA	NA	NA
Ctaxi_contig_39662|comp35434_c2_seq1	-1.494256014	2.694098796	0.000519585	0.006089788	NA	NA	NA	NA	NA
Ctaxi_contig_49952|comp36143_c0_seq1	-1.493528315	2.266150821	0.000113274	0.001804691	pinus taeda anonymous locus umn_1733_01 genomic sequence	gi|552837355|ref|XP_005849341.1|expressed protein [Chlorella variabilis] >gi|307109000|gb|EFN57239.1| expressed protein [Chlorella variabilis]	NA	NA	NA
Ctaxi_contig_14953|comp32468_c1_seq1	-1.492801573	1.295187925	0.005906942	0.040527971	NA	NA	NA	NA	NA
Ctaxi_contig_46277|comp35889_c1_seq2	-1.491585521	2.34562308	0.000338416	0.004344383	NA	NA	NA	NA	NA
Ctaxi_contig_62840|comp36881_c4_seq3	-1.491311362	3.547256647	2.87E-07	1.08E-05	NA	NA	NA	NA	NA
Ctaxi_contig_48049|comp36014_c0_seq9	-1.491068504	4.333945688	0.0013798	0.013295604	NA	NA	NA	NA	NA
Ctaxi_contig_55264|comp36455_c5_seq6	-1.490018526	3.678096535	2.32E-07	8.89E-06	NA	NA	NA	NA	NA
Ctaxi_contig_63842|comp36941_c2_seq2	-1.489211865	4.389883885	3.80E-07	1.39E-05	dead-box atp-dependent rna helicase 16-like	gi|302772787|ref|XP_002969811.1|hypothetical protein SELMODRAFT_440996 [Selaginella moellendorffii] >gi|300162322|gb|EFJ28935.1| hypothetical protein SELMODRAFT_440996 [Selaginella moellendorffii]	AT4G34910.1		 P-loop containing nucleoside triphosphate hydrolases superfamily protein 
Ctaxi_contig_33875|comp34907_c3_seq4	-1.487560464	2.438934933	9.37E-05	0.00153891	NA	NA	NA	NA	NA
Ctaxi_contig_21577|comp33543_c2_seq1	-1.486982923	8.269739271	1.12E-07	4.73E-06	NA	NA	NA	NA	NA
Ctaxi_contig_7767|comp30343_c0_seq1	-1.485248753	11.8155422	2.15E-05	0.000451837	NA	NA	NA	NA	NA
Ctaxi_contig_55657|comp36484_c2_seq1	-1.485208544	3.277528554	4.56E-05	0.000849232	von willebrand factor type a domain containing protein	gi|514680714|ref|XP_004987944.1|hypothetical protein PTSG_11020 [Salpingoeca rosetta] >gi|326435505|gb|EGD81075.1| hypothetical protein PTSG_11020 [Salpingoeca rosetta]	AT5G60710.1		 Zinc finger (C3HC4-type RING finger) family protein 
Ctaxi_contig_55656|comp36484_c0_seq1	-1.48517099	3.556684517	0.00013664	0.002095058	von willebrand factor type a domain-containing protein	gi|514680714|ref|XP_004987944.1|hypothetical protein PTSG_11020 [Salpingoeca rosetta] >gi|326435505|gb|EGD81075.1| hypothetical protein PTSG_11020 [Salpingoeca rosetta]	AT3G54780.1		 Zinc finger (C3HC4-type RING finger) family protein 
Ctaxi_contig_42812|comp35665_c3_seq2	-1.483786268	6.384419446	3.70E-11	3.67E-09	NA	NA	NA	NA	NA
Ctaxi_contig_10244|comp31342_c0_seq2	-1.483611762	1.887775767	0.004675127	0.034074901	NA	NA	NA	NA	NA
Ctaxi_contig_17990|comp32996_c1_seq3	-1.482981112	4.072508056	1.93E-07	7.63E-06	NA	NA	NA	NA	NA
Ctaxi_contig_32659|comp34802_c0_seq5	-1.481867848	4.143190431	2.91E-06	8.09E-05	NA	NA	NA	NA	NA
Ctaxi_contig_10553|comp31430_c0_seq4	-1.481676493	2.826237444	0.002027297	0.017977071	NA	NA	NA	NA	NA
Ctaxi_contig_56055|comp36509_c5_seq3	-1.481430736	3.924694315	3.13E-05	0.000618411	phosphatidylserine decarboxylase	gi|517431158|ref|WP_018602105.1|hypothetical protein [Mycobacterium sp. 155]	AT4G25970.1	PSD3	 phosphatidylserine decarboxylase 3 
Ctaxi_contig_58237|comp36640_c4_seq2	-1.481133991	5.254466773	0.001724398	0.015841344	nadh dehydrogenase	gi|545369152|ref|XP_005649335.1|hypothetical protein COCSUDRAFT_32818 [Coccomyxa subellipsoidea C-169] >gi|384251313|gb|EIE24791.1| hypothetical protein COCSUDRAFT_32818 [Coccomyxa subellipsoidea C-169]	AT3G12260.1		 LYR family of Fe/S cluster biogenesis protein 
Ctaxi_contig_66422|comp37047_c3_seq4	-1.477845834	5.140597307	8.02E-06	0.000194603	NA	NA	NA	NA	NA
Ctaxi_contig_8425|comp30690_c1_seq2	-1.47586899	3.309822603	8.09E-05	0.001366831	nascent polypeptide-associated complex subunit alpha	gi|557534458|gb|ESR45576.1|hypothetical protein CICLE_v10002513mg [Citrus clementina] >gi|557534459|gb|ESR45577.1| hypothetical protein CICLE_v10002513mg [Citrus clementina]	AT3G12390.1		" Nascent polypeptide-associated complex (NAC), alpha subunit family protein "
Ctaxi_contig_61315|comp36803_c2_seq4	-1.473651844	4.294180635	2.18E-07	8.43E-06	NA	NA	NA	NA	NA
Ctaxi_contig_16472|comp32732_c2_seq2	-1.473544722	2.470483752	0.001658752	0.015399149	NA	NA	NA	NA	NA
Ctaxi_contig_64943|comp36991_c3_seq3	-1.472842867	5.25777612	0.00702837	0.046345383	NA	NA	NA	NA	NA
Ctaxi_contig_64644|comp36974_c7_seq1	-1.471353291	1.788703606	0.001411893	0.013552546	NA	NA	NA	NA	NA
Ctaxi_contig_12808|comp32023_c0_seq1	-1.47016469	10.9280848	0.001323771	0.012864347	NA	NA	NA	NA	NA
Ctaxi_contig_34455|comp34958_c0_seq2	-1.470071642	4.022097952	5.03E-06	0.000128627	gtp-binding nuclear protein ran-like	gi|514766290|ref|XP_004965963.1|PREDICTED: GTP-binding nuclear protein Ran-3-like [Setaria italica]	AT5G20020.1	RAN2	 RAS-related GTP-binding nuclear protein 2 
Ctaxi_contig_17181|comp32865_c0_seq1	-1.466061084	10.99206097	3.41E-09	2.24E-07	NA	NA	NA	NA	NA
Ctaxi_contig_35882|comp35097_c2_seq4	-1.466003262	3.899700144	0.003697152	0.028428649	NA	NA	NA	NA	NA
Ctaxi_contig_35337|comp35045_c2_seq1	-1.465978171	2.911654241	0.005466871	0.03833106	ankyrin repeat protein	"gi|123471670|ref|XP_001319033.1|ankyrin repeat protein [Trichomonas vaginalis G3] >gi|121901807|gb|EAY06810.1| ankyrin repeat protein, putative [Trichomonas vaginalis G3]"	AT3G04710.1	TPR10	 ankyrin repeat family protein 
Ctaxi_contig_40697|comp35526_c4_seq1	-1.463536666	4.367761476	8.18E-09	4.90E-07	hypothetical protein GLOINDRAFT_337278	gi|552917597|gb|ESA02625.1|hypothetical protein GLOINDRAFT_337278 [Rhizophagus irregularis DAOM 181602]	NA	NA	NA
Ctaxi_contig_60409|comp36754_c3_seq1	-1.463388148	3.272257122	6.05E-06	0.000151296	patatin	gi|490760102|ref|WP_004622384.1|patatin [Clostridium papyrosolvens] >gi|325985066|gb|EGD45908.1| Patatin [Clostridium papyrosolvens DSM 2782]	NA	NA	NA
Ctaxi_contig_16864|comp32801_c0_seq5	-1.463326363	1.920513382	0.002978929	0.024063268	NA	NA	NA	NA	NA
Ctaxi_contig_6470|comp29315_c0_seq1	-1.461888316	7.965139736	9.98E-06	0.000233493	NA	NA	NA	NA	NA
Ctaxi_contig_34804|comp34992_c0_seq5	-1.460660289	3.353261353	0.002259595	0.019570994	NA	NA	NA	NA	NA
Ctaxi_contig_21522|comp33532_c5_seq1	-1.460245625	6.880225747	4.68E-08	2.18E-06	NA	NA	NA	NA	NA
Ctaxi_contig_22305|comp33648_c0_seq2	-1.459959532	2.396232928	0.003637359	0.028098555	NA	NA	NA	NA	NA
Ctaxi_contig_29200|comp34456_c0_seq1	-1.459701433	2.522732729	2.70E-05	0.000547241	NA	NA	NA	NA	NA
Ctaxi_contig_35879|comp35097_c2_seq1	-1.459364746	5.132110938	0.00184017	0.016677429	NA	NA	NA	NA	NA
Ctaxi_contig_27355|comp34244_c3_seq1	-1.456415776	4.96514979	8.06E-07	2.63E-05	histidine acid phosphatase family protein	gi|470144062|ref|XP_004307684.1|PREDICTED: multiple inositol polyphosphate phosphatase 1-like isoform 2 [Fragaria vesca subsp. vesca]	AT1G09870.1		 histidine acid phosphatase family protein 
Ctaxi_contig_38627|comp35337_c3_seq1	-1.456392736	1.655889786	0.004188295	0.031320922	e3 sumo-protein ligase 2	gi|224078105|ref|XP_002305488.1|predicted protein [Populus trichocarpa] >gi|118481549|gb|ABK92717.1| unknown [Populus trichocarpa] >gi|118485868|gb|ABK94781.1| unknown [Populus trichocarpa] >gi|222848452|gb|EEE85999.1| Peptidyl-prolyl cis-trans isomerase family protein [Populus trichocarpa]	AT2G16600.2	ROC3	 rotamase CYP 3 
Ctaxi_contig_17184|comp32865_c1_seq1	-1.454486066	10.04934947	5.02E-08	2.32E-06	solute carrier family 25 member 38	gi|552831142|ref|XP_005848065.1|hypothetical protein CHLNCDRAFT_145279 [Chlorella variabilis] >gi|307107721|gb|EFN55963.1| hypothetical protein CHLNCDRAFT_145279 [Chlorella variabilis]	AT2G47490.1	"ATNDT1,NDT1"	 NAD+ transporter 1 
Ctaxi_contig_12555|comp31969_c0_seq3	-1.453737669	3.874434786	8.22E-06	0.000198735	NA	NA	NA	NA	NA
Ctaxi_contig_62551|comp36864_c6_seq3	-1.453182718	2.543979693	0.001417346	0.01358841	NA	NA	NA	NA	NA
Ctaxi_contig_45990|comp35868_c1_seq7	-1.450405312	2.201363396	0.000136003	0.002090016	prli-interacting factor l	gi|552841835|ref|XP_005850416.1|hypothetical protein CHLNCDRAFT_142328 [Chlorella variabilis] >gi|307110077|gb|EFN58314.1| hypothetical protein CHLNCDRAFT_142328 [Chlorella variabilis]	AT1G15730.1		 Cobalamin biosynthesis CobW-like protein 
Ctaxi_contig_35420|comp35054_c1_seq3	-1.448795039	2.305133606	0.00116808	0.011668641	NA	NA	NA	NA	NA
Ctaxi_contig_38242|comp35311_c2_seq5	-1.448236679	5.580609041	6.07E-06	0.000151653	NA	NA	NA	NA	NA
Ctaxi_contig_8682|comp30796_c0_seq3	-1.447879241	3.666698607	1.57E-06	4.70E-05	NA	NA	NA	NA	NA
Ctaxi_contig_11924|comp31811_c1_seq1	-1.447544675	6.391456101	0.000304575	0.003991094	NA	NA	NA	NA	NA
Ctaxi_contig_15396|comp32549_c1_seq1	-1.444570155	1.7467821	0.00452239	0.033247862	NA	NA	NA	NA	NA
Ctaxi_contig_64751|comp36981_c0_seq1	-1.444049036	1.759093632	0.003888977	0.029573227	NA	NA	NA	NA	NA
Ctaxi_contig_30905|comp34633_c0_seq1	-1.44302619	4.286721958	2.46E-06	6.97E-05	chaperone co-chaperone with	gi|159464843|ref|XP_001690651.1|DnaJ-like protein [Chlamydomonas reinhardtii] >gi|158280151|gb|EDP05910.1| DnaJ-like protein [Chlamydomonas reinhardtii]	AT5G59610.1		 Chaperone DnaJ-domain superfamily protein 
Ctaxi_contig_35172|comp35030_c7_seq4	-1.441585925	5.209115205	2.81E-07	1.06E-05	protein phosphatase 2c	"gi|545362182|ref|XP_005646335.1|protein phosphatase 2C catalytic subunit, partial [Coccomyxa subellipsoidea C-169] >gi|384248307|gb|EIE21791.1| protein phosphatase 2C catalytic subunit, partial [Coccomyxa subellipsoidea C-169]"	AT3G11410.1	"ATPP2CA,AHG3,PP2CA"	 protein phosphatase 2CA 
Ctaxi_contig_17067|comp32842_c8_seq11	-1.440013804	1.537316382	0.001773969	0.016188678	NA	NA	NA	NA	NA
Ctaxi_contig_35363|comp35047_c1_seq4	-1.439838067	2.158615174	0.003205124	0.025474417	NA	NA	NA	NA	NA
Ctaxi_contig_9203|comp31001_c1_seq2	-1.437117082	2.240562212	0.000784787	0.008458973	NA	NA	NA	NA	NA
Ctaxi_contig_30417|comp34582_c3_seq1	-1.43367262	2.291980313	0.004553832	0.033415218	NA	NA	AT1G02160.1		 Cox19 family protein (CHCH motif) 
Ctaxi_contig_13117|comp32084_c0_seq3	-1.433204585	10.04445686	3.97E-07	1.43E-05	NA	NA	NA	NA	NA
Ctaxi_contig_45664|comp35842_c3_seq8	-1.431432912	2.430587096	0.000581544	0.006684795	NA	NA	NA	NA	NA
Ctaxi_contig_38548|comp35328_c3_seq1	-1.430976665	2.581441471	0.000586569	0.006718169	ankyrin repeat protein	"gi|123437955|ref|XP_001309767.1|ankyrin repeat protein [Trichomonas vaginalis G3] >gi|121891508|gb|EAX96837.1| ankyrin repeat protein, putative [Trichomonas vaginalis G3]"	AT2G03430.1		 Ankyrin repeat family protein 
Ctaxi_contig_66420|comp37047_c3_seq2	-1.42917502	6.314850987	8.03E-06	0.000194671	NA	NA	NA	NA	NA
Ctaxi_contig_55927|comp36502_c0_seq1	-1.428555364	5.826556891	7.49E-07	2.48E-05	hypothetical protein	gi|518442400|ref|WP_019612607.1|hypothetical protein [Thioalkalivibrio sp. AKL7]	NA	NA	NA
Ctaxi_contig_36831|comp35191_c7_seq1	-1.426022418	7.231680399	7.76E-07	2.54E-05	NA	NA	NA	NA	NA
Ctaxi_contig_55930|comp36502_c2_seq2	-1.424897671	2.060939331	0.000366046	0.004616695	NA	NA	NA	NA	NA
Ctaxi_contig_30296|comp34571_c0_seq1	-1.424591336	7.681494582	2.28E-07	8.77E-06	NA	NA	NA	NA	NA
Ctaxi_contig_55551|comp36477_c0_seq2	-1.420612074	2.005817272	0.000996022	0.010254003	NA	NA	NA	NA	NA
Ctaxi_contig_28070|comp34330_c0_seq1	-1.420154743	4.73645049	4.70E-06	0.000121237	succinyl- ligase	"gi|470107271|ref|XP_004289972.1|PREDICTED: succinyl-CoA ligase [ADP-forming] subunit beta, mitochondrial-like [Fragaria vesca subsp. vesca]"	AT2G20420.1		 ATP citrate lyase (ACL) family protein 
Ctaxi_contig_55939|comp36502_c5_seq4	-1.419960021	5.176638132	1.76E-06	5.19E-05	NA	NA	NA	NA	NA
Ctaxi_contig_64621|comp36974_c2_seq1	-1.416868319	3.629987625	2.03E-05	0.000429153	NA	NA	NA	NA	NA
Ctaxi_contig_30939|comp34636_c2_seq1	-1.415611611	11.46218728	1.35E-07	5.59E-06	nitrate reductase	gi|18913155|gb|AAL79356.1|assimilatory nitrate reductase [Dunaliella tertiolecta]	AT1G77760.1	"NIA1,GNR1,NR1"	 nitrate reductase 1 
Ctaxi_contig_62608|comp36868_c1_seq9	-1.415093145	2.027077603	0.006226596	0.042199819	mut9-related serine threonine protein kinase	gi|159486881|ref|XP_001701465.1|MUT9-related serine/threonine protein kinase [Chlamydomonas reinhardtii] >gi|158271647|gb|EDO97462.1| MUT9-related serine/threonine protein kinase [Chlamydomonas reinhardtii]	AT2G25760.2		 Protein kinase family protein 
Ctaxi_contig_42550|comp35644_c0_seq1	-1.413783388	6.578132134	2.00E-09	1.38E-07	NA	NA	NA	NA	NA
Ctaxi_contig_46156|comp35880_c1_seq5	-1.411530445	4.114175185	0.000390925	0.004864585	NA	NA	NA	NA	NA
Ctaxi_contig_25257|comp34032_c4_seq13	-1.411036204	6.548719641	2.63E-06	7.38E-05	NA	NA	NA	NA	NA
Ctaxi_contig_66425|comp37047_c8_seq2	-1.409002837	4.750557322	3.22E-06	8.76E-05	NA	NA	NA	NA	NA
Ctaxi_contig_18246|comp33041_c2_seq1	-1.408481602	2.949497306	0.000307743	0.004019074	NA	NA	NA	NA	NA
Ctaxi_contig_22512|comp33674_c2_seq1	-1.407283388	2.402492583	0.001228543	0.012120082	NA	NA	NA	NA	NA
Ctaxi_contig_22929|comp33732_c0_seq3	-1.405791001	3.055086621	9.67E-06	0.000227831	NA	NA	NA	NA	NA
Ctaxi_contig_55936|comp36502_c5_seq1	-1.405739402	5.899099796	7.04E-08	3.14E-06	NA	NA	NA	NA	NA
Ctaxi_contig_64936|comp36991_c0_seq1	-1.405548211	6.862851851	3.04E-05	0.000604401	animal heme peroxidase homologue	gi|546301793|ref|XP_005711514.1|Animal heme peroxidase homologue [Chondrus crispus] >gi|507107793|emb|CDF41220.1| Animal heme peroxidase homologue [Chondrus crispus]	NA	NA	NA
Ctaxi_contig_49669|comp36121_c3_seq1	-1.404315969	6.54849566	2.39E-07	9.18E-06	alanine aminotransferase	gi|302831908|ref|XP_002947519.1|alanine aminotransferase [Volvox carteri f. nagariensis] >gi|300267383|gb|EFJ51567.1| alanine aminotransferase [Volvox carteri f. nagariensis]	AT1G23310.2	"GGT1,AOAT1,GGAT1"	 glutamate:glyoxylate aminotransferase 
Ctaxi_contig_11706|comp31756_c0_seq3	-1.403777438	6.743381434	0.000281332	0.003732658	NA	NA	NA	NA	NA
Ctaxi_contig_61033|comp36789_c4_seq22	-1.403108253	1.817172855	0.002634996	0.022014073	fas-associated factor 2-b-like	gi|159470171|ref|XP_001693233.1|hypothetical protein CHLREDRAFT_147602 [Chlamydomonas reinhardtii] >gi|158277491|gb|EDP03259.1| predicted protein [Chlamydomonas reinhardtii]	AT4G10790.1		 UBX domain-containing protein 
Ctaxi_contig_22890|comp33727_c2_seq1	-1.402305019	1.989525241	0.003208928	0.025491856	NA	NA	NA	NA	NA
Ctaxi_contig_10937|comp31555_c1_seq1	-1.401606767	2.635952287	0.00014552	0.002210514	chaperone protein	gi|517060314|ref|WP_018249132.1|hypothetical protein [Orenia marismortui]	AT3G08970.1	"ATERDJ3A,TMS1"	 DNAJ heat shock N-terminal domain-containing protein 
Ctaxi_contig_10019|comp31277_c0_seq2	-1.401376313	1.382773673	0.004461203	0.032928028	NA	NA	NA	NA	NA
Ctaxi_contig_34348|comp34950_c0_seq1	-1.40122245	4.463949263	7.35E-09	4.48E-07	u-box domain-containing protein 10-like	gi|545368378|ref|XP_005648970.1|U-box-domain-containing protein [Coccomyxa subellipsoidea C-169] >gi|384250948|gb|EIE24426.1| U-box-domain-containing protein [Coccomyxa subellipsoidea C-169]	AT3G07360.1	"PUB9,ATPUB9"	 plant U-box 9 
Ctaxi_contig_29272|comp34462_c3_seq2	-1.400652274	3.242035379	3.69E-06	9.87E-05	NA	NA	NA	NA	NA
Ctaxi_contig_21573|comp33543_c0_seq1	-1.398438441	8.044604346	6.99E-08	3.12E-06	NA	NA	NA	NA	NA
Ctaxi_contig_17988|comp32996_c1_seq1	-1.398261276	7.184715716	7.60E-09	4.60E-07	NA	NA	NA	NA	NA
Ctaxi_contig_20373|comp33363_c0_seq4	-1.398127365	8.277361308	2.03E-06	5.90E-05	NA	NA	NA	NA	NA
Ctaxi_contig_56575|comp36541_c2_seq1	-1.397926412	2.442988212	0.002844458	0.023237933	NA	NA	NA	NA	NA
Ctaxi_contig_13923|comp32251_c1_seq1	-1.397492253	2.692787836	0.000497033	0.005882086	NA	NA	NA	NA	NA
Ctaxi_contig_13684|comp32202_c1_seq40	-1.39744066	1.604235313	0.004035954	0.030471311	NA	NA	NA	NA	NA
Ctaxi_contig_64616|comp36973_c2_seq3	-1.394167664	6.460595521	9.34E-08	4.05E-06	alkaline phosphatase	gi|159490260|ref|XP_001703098.1|phosphate-repressible alkaline phosphatase [Chlamydomonas reinhardtii] >gi|158270794|gb|EDO96628.1| phosphate-repressible alkaline phosphatase [Chlamydomonas reinhardtii]	NA	NA	NA
Ctaxi_contig_16508|comp32739_c1_seq1	-1.391944458	9.174142452	4.66E-08	2.17E-06	signal recognition particle 72 kda	gi|545370518|ref|XP_005649891.1|hypothetical protein COCSUDRAFT_65205 [Coccomyxa subellipsoidea C-169] >gi|384251870|gb|EIE25347.1| hypothetical protein COCSUDRAFT_65205 [Coccomyxa subellipsoidea C-169]	AT1G67650.1		 SRP72 RNA-binding domain 
Ctaxi_contig_24549|comp33949_c1_seq2	-1.391042353	2.577121879	0.00031094	0.004052461	NA	NA	NA	NA	NA
Ctaxi_contig_66428|comp37047_c12_seq1	-1.390660538	2.84474501	0.001385597	0.013336529	NA	NA	NA	NA	NA
Ctaxi_contig_37825|comp35271_c0_seq1	-1.390577016	2.424511619	0.001942971	0.017365507	elongation factor ef-2	gi|552815495|ref|XP_005844459.1|hypothetical protein CHLNCDRAFT_54387 [Chlorella variabilis] >gi|307104102|gb|EFN52357.1| hypothetical protein CHLNCDRAFT_54387 [Chlorella variabilis]	AT3G22980.1		 Ribosomal protein S5/Elongation factor G/III/V family protein 
Ctaxi_contig_23831|comp33841_c0_seq9	-1.387545973	2.006632128	0.00414738	0.031104855	NA	NA	NA	NA	NA
Ctaxi_contig_24372|comp33921_c4_seq1	-1.387075684	3.008135018	0.000239183	0.003297826	nadp-dependent glutamate dehydrogenase	gi|253741430|gb|EES98300.1|NADP-specific glutamate dehydrogenase [Giardia intestinalis ATCC 50581]	AT1G51720.1		 Amino acid dehydrogenase family protein 
Ctaxi_contig_56523|comp36538_c5_seq3	-1.383456732	2.476585404	0.000201133	0.002879609	NA	NA	NA	NA	NA
Ctaxi_contig_63450|comp36919_c6_seq3	-1.381899282	5.371623664	2.11E-09	1.46E-07	NA	NA	NA	NA	NA
Ctaxi_contig_66427|comp37047_c11_seq1	-1.381094372	5.12510995	8.08E-05	0.001366071	NA	NA	NA	NA	NA
Ctaxi_contig_36657|comp35174_c0_seq1	-1.381037241	3.128705018	0.000162359	0.002411913	NA	NA	NA	NA	NA
Ctaxi_contig_14819|comp32446_c0_seq2	-1.379192495	3.181196311	8.86E-05	0.001470663	NA	NA	NA	NA	NA
Ctaxi_contig_66987|comp37072_c4_seq2	-1.378561667	4.14835585	0.000115605	0.00183305	NA	NA	NA	NA	NA
Ctaxi_contig_67246|comp37085_c2_seq3	-1.378541613	1.568770623	0.003491095	0.027167551	NA	NA	NA	NA	NA
Ctaxi_contig_7472|comp30146_c0_seq1	-1.377770886	4.819850483	3.10E-09	2.05E-07	NA	NA	NA	NA	NA
Ctaxi_contig_11224|comp31627_c1_seq1	-1.376623158	2.3098783	0.00417271	0.03124302	NA	NA	NA	NA	NA
Ctaxi_contig_9373|comp31064_c0_seq1	-1.375849487	2.258869445	0.002175965	0.01900787	NA	NA	NA	NA	NA
Ctaxi_contig_10881|comp31534_c0_seq3	-1.374961092	2.686665016	0.003440787	0.02690835	NA	NA	NA	NA	NA
Ctaxi_contig_47371|comp35968_c4_seq1	-1.373042228	2.911987553	0.00048796	0.005813831	NA	NA	NA	NA	NA
Ctaxi_contig_56772|comp36555_c1_seq3	-1.372803622	4.998193299	4.05E-08	1.92E-06	NA	NA	NA	NA	NA
Ctaxi_contig_14139|comp32302_c0_seq3	-1.372455894	1.749691126	0.002303203	0.019807798	bifunctional -dihydroxy-2-butanone 4-phosphate synthase gtp cyclohydrolase ii protein	gi|302831902|ref|XP_002947516.1|hypothetical protein VOLCADRAFT_116428 [Volvox carteri f. nagariensis] >gi|300267380|gb|EFJ51564.1| hypothetical protein VOLCADRAFT_116428 [Volvox carteri f. nagariensis]	AT5G59750.2		 DHBP synthase RibB-like alpha/beta domain;GTP cyclohydrolase II 
Ctaxi_contig_10573|comp31438_c3_seq2	-1.370546522	5.061418165	1.14E-06	3.54E-05	NA	NA	NA	NA	NA
Ctaxi_contig_39824|comp35446_c3_seq1	-1.369950817	6.213605279	4.76E-09	2.99E-07	hypothetical protein VOLCADRAFT_108402	gi|302854949|ref|XP_002958977.1|hypothetical protein VOLCADRAFT_108402 [Volvox carteri f. nagariensis] >gi|300255661|gb|EFJ39952.1| hypothetical protein VOLCADRAFT_108402 [Volvox carteri f. nagariensis]	NA	NA	NA
Ctaxi_contig_64613|comp36973_c1_seq7	-1.369229224	6.160253423	2.88E-06	8.02E-05	NA	NA	NA	NA	NA
Ctaxi_contig_8647|comp30786_c1_seq1	-1.367941572	1.596284594	0.007071029	0.046567	protein trigalactosyldiacylglycerol chloroplastic-like	gi|545358286|ref|XP_005644722.1|ATP-binding cassette transporter [Coccomyxa subellipsoidea C-169] >gi|384246689|gb|EIE20178.1| ATP-binding cassette transporter [Coccomyxa subellipsoidea C-169]	AT1G19800.1	TGD1	 trigalactosyldiacylglycerol 1 
Ctaxi_contig_64946|comp36991_c3_seq6	-1.367029599	6.218801337	0.000106007	0.001707824	NA	NA	NA	NA	NA
Ctaxi_contig_55929|comp36502_c2_seq1	-1.366477095	4.007524391	8.84E-06	0.000210963	NA	NA	NA	NA	NA
Ctaxi_contig_40379|comp35498_c2_seq5	-1.365540743	4.229341066	2.64E-07	1.00E-05	NA	NA	NA	NA	NA
Ctaxi_contig_6471|comp29315_c0_seq2	-1.365382247	7.350312452	7.88E-05	0.001337053	NA	NA	NA	NA	NA
Ctaxi_contig_66419|comp37047_c3_seq1	-1.364913347	6.682256549	5.22E-05	0.000948471	leucine rich repeat family protein	gi|159472376|ref|XP_001694327.1|predicted protein [Chlamydomonas reinhardtii] >gi|158276990|gb|EDP02760.1| predicted protein [Chlamydomonas reinhardtii]	NA	NA	NA
Ctaxi_contig_28688|comp34401_c3_seq2	-1.364514089	1.695209362	0.005294522	0.037404304	NA	NA	NA	NA	NA
Ctaxi_contig_40377|comp35498_c2_seq3	-1.363637889	3.186328183	9.41E-05	0.001544229	NA	NA	NA	NA	NA
Ctaxi_contig_16810|comp32791_c2_seq1	-1.363488057	1.994162562	0.004532457	0.033306404	NA	NA	NA	NA	NA
Ctaxi_contig_23013|comp33745_c0_seq2	-1.360448922	11.22069673	0.000141082	0.002153435	hypothetical protein VOLCADRAFT_97429	gi|302849728|ref|XP_002956393.1|hypothetical protein VOLCADRAFT_97429 [Volvox carteri f. nagariensis] >gi|300258299|gb|EFJ42537.1| hypothetical protein VOLCADRAFT_97429 [Volvox carteri f. nagariensis]	NA	NA	NA
Ctaxi_contig_15617|comp32585_c1_seq1	-1.356926556	2.481295509	0.006313756	0.042641211	NA	NA	NA	NA	NA
Ctaxi_contig_10288|comp31354_c1_seq1	-1.356292358	3.217598401	0.000297157	0.003898503	alpha tubulin	gi|552844676|ref|XP_005851144.1|alpha-tubulin [Chlorella variabilis] >gi|307110807|gb|EFN59042.1| alpha-tubulin [Chlorella variabilis]	AT1G50010.1	TUA2	 tubulin alpha-2 chain 
Ctaxi_contig_42977|comp35677_c3_seq3	-1.355398441	3.402014462	0.000345995	0.004423739	NA	NA	NA	NA	NA
Ctaxi_contig_36254|comp35131_c1_seq4	-1.355084793	3.658866175	0.000879887	0.009238672	NA	NA	NA	NA	NA
Ctaxi_contig_21795|comp33576_c1_seq1	-1.353792711	3.216889241	0.000209373	0.002971396	type ii citrate synthase	gi|303284339|ref|XP_003061460.1|predicted protein [Micromonas pusilla CCMP1545] >gi|226456790|gb|EEH54090.1| predicted protein [Micromonas pusilla CCMP1545]	NA	NA	NA
Ctaxi_contig_26510|comp34152_c1_seq3	-1.352726818	5.118814	7.72E-08	3.40E-06	cellulose synthase catalytic subunit	gi|495893598|ref|WP_008618177.1|cellulose synthase catalytic subunit [Magnetospirillum sp. SO-1] >gi|452964465|gb|EME69505.1| cellulose synthase catalytic subunit [Magnetospirillum sp. SO-1]	NA	NA	NA
Ctaxi_contig_12961|comp32054_c1_seq2	-1.352294081	1.61838783	0.007390723	0.048042732	NA	NA	NA	NA	NA
Ctaxi_contig_31081|comp34650_c1_seq5	-1.351325945	3.721479545	3.03E-06	8.34E-05	NA	NA	NA	NA	NA
Ctaxi_contig_59873|comp36725_c1_seq1	-1.349965802	5.899763891	1.42E-06	4.28E-05	protein	gi|255089398|ref|XP_002506621.1|predicted protein [Micromonas sp. RCC299] >gi|226521893|gb|ACO67879.1| predicted protein [Micromonas sp. RCC299]	NA	NA	NA
Ctaxi_contig_5317|comp27616_c0_seq1	-1.349716118	2.52500361	0.003726692	0.028611422	NA	NA	NA	NA	NA
Ctaxi_contig_23484|comp33803_c2_seq2	-1.347820613	2.259344634	0.004824785	0.034985522	stomatin-like protein	"gi|557102718|gb|ESQ43081.1|hypothetical protein EUTSA_v10015444mg, partial [Eutrema salsugineum]"	AT5G54100.1		 SPFH/Band 7/PHB domain-containing membrane-associated protein family 
Ctaxi_contig_46467|comp35900_c2_seq3	-1.347055562	1.755172593	0.007381719	0.048013784	ubiquitin carboxyl-terminal hydrolase 12	gi|222619321|gb|EEE55453.1|hypothetical protein OsJ_03614 [Oryza sativa Japonica Group]	AT5G06600.2	UBP12	 ubiquitin-specific protease 12 
Ctaxi_contig_16969|comp32822_c1_seq1	-1.346854761	13.65765542	2.94E-06	8.15E-05	NA	NA	NA	NA	NA
Ctaxi_contig_64941|comp36991_c3_seq1	-1.346371372	6.218853727	1.73E-06	5.12E-05	NA	NA	NA	NA	NA
Ctaxi_contig_14559|comp32398_c0_seq1	-1.344307825	5.840540921	8.09E-07	2.64E-05	NA	NA	NA	NA	NA
Ctaxi_contig_19269|comp33183_c2_seq2	-1.343287456	3.681772105	4.26E-05	0.000802567	peroxidase	gi|488725225|ref|WP_002648789.1|peroxidase [Planctomyces maris] >gi|148842669|gb|EDL57043.1| peroxidase [Planctomyces maris DSM 8797]	NA	NA	NA
Ctaxi_contig_19628|comp33235_c5_seq2	-1.341917031	5.629015893	1.85E-05	0.000395419	chlorophyll a-b binding protein chloroplastic-like	gi|302835678|ref|XP_002949400.1|hypothetical protein VOLCADRAFT_104309 [Volvox carteri f. nagariensis] >gi|300265227|gb|EFJ49419.1| hypothetical protein VOLCADRAFT_104309 [Volvox carteri f. nagariensis]	AT4G10340.1	LHCB5	 light harvesting complex of photosystem II 5 
Ctaxi_contig_33348|comp34864_c5_seq8	-1.340926365	1.905665807	0.004246279	0.031644175	NA	NA	NA	NA	NA
Ctaxi_contig_18356|comp33053_c2_seq1	-1.340571219	2.813185128	0.005679342	0.039393283	NA	NA	NA	NA	NA
Ctaxi_contig_46276|comp35889_c1_seq1	-1.338575084	1.985066677	0.003071241	0.0246392	kinase superfamily	"gi|508704606|gb|EOX96502.1|Kinase superfamily protein, putative [Theobroma cacao]"	AT5G40380.1	CRK42	 cysteine-rich RLK (RECEPTOR-like protein kinase) 42 
Ctaxi_contig_50537|comp36181_c2_seq8	-1.338189153	4.041742185	1.84E-05	0.000393879	NA	NA	NA	NA	NA
Ctaxi_contig_28537|comp34387_c1_seq1	-1.337514398	1.73350751	0.00286006	0.023315762	predicted protein	gi|159484052|ref|XP_001700074.1|predicted protein [Chlamydomonas reinhardtii] >gi|158272570|gb|EDO98368.1| predicted protein [Chlamydomonas reinhardtii]	NA	NA	NA
Ctaxi_contig_48315|comp36031_c0_seq2	-1.33690911	8.531638195	1.15E-08	6.65E-07	tpr-like protein	gi|545368225|ref|XP_005648894.1|hypothetical protein COCSUDRAFT_62850 [Coccomyxa subellipsoidea C-169] >gi|384250871|gb|EIE24350.1| hypothetical protein COCSUDRAFT_62850 [Coccomyxa subellipsoidea C-169]	AT2G31400.1	GUN1	 genomes uncoupled 1 
Ctaxi_contig_17068|comp32842_c9_seq1	-1.336531349	2.171126491	0.000478917	0.005723324	NA	NA	NA	NA	NA
Ctaxi_contig_12550|comp31968_c0_seq1	-1.336327066	4.632002623	0.000259834	0.003528771	NA	NA	NA	NA	NA
Ctaxi_contig_20523|comp33392_c2_seq1	-1.335671593	3.997380058	1.34E-05	0.000300478	fk506-binding protein	gi|389609091|dbj|BAM18157.1|fk506-binding protein 2 [Papilio xuthus]	AT3G25230.1	"ROF1,ATFKBP62,FKBP62"	 rotamase FKBP 1 
Ctaxi_contig_34359|comp34950_c2_seq3	-1.335377466	5.008311797	1.17E-08	6.70E-07	membrane protein	gi|302765296|ref|XP_002966069.1|hypothetical protein SELMODRAFT_84059 [Selaginella moellendorffii] >gi|300166883|gb|EFJ33489.1| hypothetical protein SELMODRAFT_84059 [Selaginella moellendorffii]	NA	NA	NA
Ctaxi_contig_7483|comp30156_c0_seq1	-1.335212499	5.065042747	2.25E-07	8.66E-06	NA	NA	NA	NA	NA
Ctaxi_contig_13038|comp32064_c0_seq1	-1.335101544	4.515057909	5.05E-05	0.000924265	NA	NA	NA	NA	NA
Ctaxi_contig_13440|comp32159_c2_seq7	-1.334551395	2.835207016	4.13E-05	0.000782822	protein plant cadmium resistance 2-like	gi|557550811|gb|ESR61440.1|hypothetical protein CICLE_v10016918mg [Citrus clementina]	AT1G14870.1	PCR2	 PLANT CADMIUM RESISTANCE 2 
Ctaxi_contig_19117|comp33159_c2_seq1	-1.334321731	5.101142062	3.17E-07	1.17E-05	trypsin-like serine protease	gi|557379898|ref|WP_023400376.1|secreted trypsin-like serine protease [Pseudoalteromonas luteoviolacea] >gi|556906151|gb|ESP92079.1| secreted trypsin-like serine protease [Pseudoalteromonas luteoviolacea 2ta16]	NA	NA	NA
Ctaxi_contig_69067|comp37153_c4_seq5	-1.3340821	2.630920949	0.000223045	0.003117414	NA	NA	NA	NA	NA
Ctaxi_contig_23285|comp33776_c2_seq1	-1.332881892	1.589772724	0.005542824	0.038704962	NA	NA	NA	NA	NA
Ctaxi_contig_29852|comp34529_c0_seq1	-1.332689507	3.177765895	0.002211831	0.019257404	unknown protein	gi|412992691|emb|CCO18671.1|unknown protein [Bathycoccus prasinos]	NA	NA	NA
Ctaxi_contig_69060|comp37153_c2_seq1	-1.330988769	2.962459417	0.000190477	0.0027534	NA	NA	NA	NA	NA
Ctaxi_contig_9340|comp31055_c0_seq1	-1.327951105	3.118478486	0.002875459	0.023392097	tata-box-binding protein	gi|470431999|ref|XP_004338454.1|TATAbox-binding protein [Acanthamoeba castellanii str. Neff] >gi|135634|sp|P26354.1|TBP_ACACA RecName: Full=TATA-box-binding protein; AltName: Full=TATA sequence-binding protein; Short=TBP; AltName: Full=TATA-binding factor; AltName: Full=TATA-box factor; AltName: Full=Transcription initiation factor TFIID TBP subunit >gi|5593|emb|CAA44843.1| TFIID [Acanthamoeba castellanii] >gi|155636|gb|AAA27712.1| transcription factor [Acanthamoeba castellanii] >gi|155638|gb|AAA27713.1| TFIID [Acanthamoeba castellanii] >gi|440795312|gb|ELR16441.1| TATAbox-binding protein [Acanthamoeba castellanii str. Neff]	AT1G55520.2	"TBP2,ATTBP2"	 TATA binding protein 2 
Ctaxi_contig_19267|comp33183_c1_seq1	-1.326514563	2.815181311	7.00E-05	0.00121086	NA	NA	NA	NA	NA
Ctaxi_contig_66554|comp37053_c2_seq3	-1.324401092	3.798491058	5.33E-06	0.000135183	kinase-like protein	gi|545375433|ref|XP_005651898.1|kinase-like protein [Coccomyxa subellipsoidea C-169] >gi|384253880|gb|EIE27354.1| kinase-like protein [Coccomyxa subellipsoidea C-169]	AT3G06630.1		 protein kinase family protein 
Ctaxi_contig_33872|comp34907_c3_seq1	-1.323898517	4.105607494	1.51E-07	6.14E-06	NA	NA	NA	NA	NA
Ctaxi_contig_28699|comp34402_c5_seq3	-1.323487008	1.978179586	0.00600621	0.041066651	ubiquitin carboxyl-terminal hydrolase family protein	gi|552819378|ref|XP_005845402.1|hypothetical protein CHLNCDRAFT_136964 [Chlorella variabilis] >gi|307105049|gb|EFN53300.1| hypothetical protein CHLNCDRAFT_136964 [Chlorella variabilis]	AT2G40930.1	"UBP5,ATUBP5,PDE323"	 ubiquitin-specific protease 5 
Ctaxi_contig_24371|comp33921_c3_seq1	-1.323319891	5.98145435	0.000360032	0.004559018	glutamate dehydrogenase	gi|545364842|ref|XP_005647453.1|putative glutamate dehydrogenase [Coccomyxa subellipsoidea C-169] >gi|384249427|gb|EIE22909.1| putative glutamate dehydrogenase [Coccomyxa subellipsoidea C-169]	AT1G51720.1		 Amino acid dehydrogenase family protein 
Ctaxi_contig_43376|comp35707_c2_seq1	-1.322333657	4.166890509	1.12E-06	3.48E-05	NA	NA	NA	NA	NA
Ctaxi_contig_57421|comp36592_c0_seq3	-1.321850889	6.285937612	1.58E-06	4.74E-05	s8 s53 family	"gi|404496054|ref|YP_006720160.1|subtilase family serine protease [Geobacter metallireducens GS-15] >gi|490647180|ref|WP_004512175.1| peptidase S8 [Geobacter metallireducens] >gi|78193665|gb|ABB31432.1| serine protease, subtilase family [Geobacter metallireducens GS-15] >gi|373562265|gb|EHP88482.1| peptidase S8 and S53 subtilisin kexin sedolisin [Geobacter metallireducens RCH3]"	NA	NA	NA
Ctaxi_contig_8874|comp30878_c0_seq1	-1.320645698	6.495375955	2.99E-08	1.48E-06	NA	NA	NA	NA	NA
Ctaxi_contig_55935|comp36502_c3_seq5	-1.320431549	3.778222458	0.001282985	0.012556047	NA	NA	NA	NA	NA
Ctaxi_contig_67103|comp37079_c1_seq1	-1.319602542	3.834475542	2.17E-06	6.26E-05	NA	NA	NA	NA	NA
Ctaxi_contig_52452|comp36292_c0_seq8	-1.318157318	3.517761675	0.002546458	0.021428287	NA	NA	NA	NA	NA
Ctaxi_contig_62060|comp36842_c3_seq1	-1.3174778	7.727783212	2.52E-05	0.00051681	NA	NA	NA	NA	NA
Ctaxi_contig_64937|comp36991_c1_seq1	-1.316328213	7.178819863	1.66E-05	0.000359358	peroxidase	"gi|449683172|ref|XP_002164795.2|PREDICTED: uncharacterized protein LOC100214132, partial [Hydra vulgaris]"	AT1G73680.1	ALPHADOX2	 alpha dioxygenase 
Ctaxi_contig_9494|comp31106_c0_seq4	-1.316015678	2.304484739	0.001638351	0.015245521	NA	NA	NA	NA	NA
Ctaxi_contig_46529|comp35904_c2_seq5	-1.315070938	2.302084758	0.004373282	0.032422717	NA	NA	NA	NA	NA
Ctaxi_contig_57353|comp36586_c3_seq5	-1.314090885	3.867569339	6.65E-06	0.000164306	e3 sumo-protein ligase siz1	gi|302832902|ref|XP_002948015.1|hypothetical protein VOLCADRAFT_88201 [Volvox carteri f. nagariensis] >gi|300266817|gb|EFJ51003.1| hypothetical protein VOLCADRAFT_88201 [Volvox carteri f. nagariensis]	AT5G60410.3	"ATSIZ1,SIZ1"	" DNA-binding protein with MIZ/SP-RING zinc finger, PHD-finger and SAP domain "
Ctaxi_contig_49080|comp36081_c0_seq1	-1.31346324	3.424340461	4.89E-05	0.000899784	tyrosine protein	gi|412988152|emb|CCO17488.1|predicted protein [Bathycoccus prasinos]	AT5G03730.1	"CTR1,SIS1,AtCTR1"	 Protein kinase superfamily protein 
Ctaxi_contig_45602|comp35837_c7_seq3	-1.312803333	1.852484176	0.002075872	0.018325676	NA	NA	NA	NA	NA
Ctaxi_contig_61949|comp36836_c5_seq2	-1.311827124	2.796064632	0.000566406	0.006539282	ankyrin repeat and zinc finger domain-containing protein 1-like	gi|443721354|gb|ELU10697.1|hypothetical protein CAPTEDRAFT_99754 [Capitella teleta]	AT1G01930.1		 zinc finger protein-related 
Ctaxi_contig_48320|comp36031_c0_seq7	-1.311806979	6.552888082	1.04E-05	0.000241884	mitochondrial protein	gi|545368225|ref|XP_005648894.1|hypothetical protein COCSUDRAFT_62850 [Coccomyxa subellipsoidea C-169] >gi|384250871|gb|EIE24350.1| hypothetical protein COCSUDRAFT_62850 [Coccomyxa subellipsoidea C-169]	AT4G34830.1	MRL1	 Pentatricopeptide repeat (PPR) superfamily protein 
Ctaxi_contig_17568|comp32924_c1_seq1	-1.311558385	8.782113962	5.83E-08	2.67E-06	tena thi-4 pqqc family protein	gi|497655607|ref|WP_009969791.1|hypothetical protein [Burkholderia pseudomallei]	NA	NA	NA
Ctaxi_contig_46975|comp35939_c1_seq1	-1.311256528	1.705265157	0.004563338	0.033440186	NA	NA	NA	NA	NA
Ctaxi_contig_70478|comp37210_c8_seq1	-1.311215237	5.411168761	1.81E-08	9.61E-07	large extracellular alpha-helical protein	gi|159481760|ref|XP_001698946.1|hypothetical protein CHLREDRAFT_177538 [Chlamydomonas reinhardtii] >gi|158273438|gb|EDO99228.1| predicted protein [Chlamydomonas reinhardtii]	NA	NA	NA
Ctaxi_contig_30282|comp34568_c0_seq7	-1.310431615	6.731820556	2.50E-05	0.000513949	NA	NA	NA	NA	NA
Ctaxi_contig_44952|comp35795_c3_seq1	-1.309664704	2.047126198	0.001299886	0.012677289	kinesin-like calmodulin-binding	gi|1491931|gb|AAC49393.1|kinesin-like protein [Nicotiana tabacum]	AT5G65930.2	"ZWI,PKCBP,KCBP"	 kinesin-like calmodulin-binding protein (ZWICHEL) 
Ctaxi_contig_71931|comp37269_c0_seq10	-1.309412536	2.297866847	0.000619367	0.007012628	NA	NA	NA	NA	NA
Ctaxi_contig_48328|comp36031_c2_seq5	-1.309292984	7.856709925	3.46E-10	2.84E-08	NA	NA	NA	NA	NA
Ctaxi_contig_38739|comp35348_c0_seq1	-1.307791015	4.422263065	0.000740741	0.008108445	NA	NA	NA	NA	NA
Ctaxi_contig_66388|comp37045_c1_seq2	-1.307466116	2.396516626	0.002619129	0.021934858	salt-inducible zinc finger 1	gi|115464999|ref|NP_001056099.1|Os05g0525900 [Oryza sativa Japonica Group] >gi|75253371|sp|Q65X92.1|C3H37_ORYSJ RecName: Full=Zinc finger CCCH domain-containing protein 37; Short=OsC3H37 >gi|52353493|gb|AAU44059.1| unknown protein [Oryza sativa Japonica Group] >gi|113579650|dbj|BAF18013.1| Os05g0525900 [Oryza sativa Japonica Group] >gi|125553048|gb|EAY98757.1| hypothetical protein OsI_20688 [Oryza sativa Indica Group] >gi|215766116|dbj|BAG98344.1| unnamed protein product [Oryza sativa Japonica Group] >gi|217030945|gb|ACJ74073.1| zinc finger protein [Oryza sativa Japonica Group]	AT3G55980.1	"SZF1,ATSZF1"	 salt-inducible zinc finger 1 
Ctaxi_contig_36210|comp35127_c0_seq9	-1.303786761	4.94090885	2.26E-06	6.47E-05	hypothetical protein VOLCADRAFT_105298	gi|302840682|ref|XP_002951893.1|hypothetical protein VOLCADRAFT_105298 [Volvox carteri f. nagariensis] >gi|300262794|gb|EFJ46998.1| hypothetical protein VOLCADRAFT_105298 [Volvox carteri f. nagariensis]	NA	NA	NA
Ctaxi_contig_62759|comp36876_c3_seq1	-1.30310223	6.123544111	3.51E-07	1.28E-05	embryogenesis-associated protein emb8-like	gi|302828714|ref|XP_002945924.1|hypothetical protein VOLCADRAFT_102878 [Volvox carteri f. nagariensis] >gi|300268739|gb|EFJ52919.1| hypothetical protein VOLCADRAFT_102878 [Volvox carteri f. nagariensis]	AT3G50790.1		 esterase/lipase/thioesterase family protein 
Ctaxi_contig_55931|comp36502_c3_seq1	-1.302092145	7.258387669	3.63E-07	1.33E-05	NA	NA	NA	NA	NA
Ctaxi_contig_18054|comp33009_c0_seq2	-1.302037169	5.814617533	1.62E-05	0.000353348	NA	NA	NA	NA	NA
Ctaxi_contig_37979|comp35284_c3_seq1	-1.301597894	4.060173355	3.05E-05	0.000606377	NA	NA	NA	NA	NA
Ctaxi_contig_12006|comp31832_c0_seq1	-1.301091579	6.158834503	6.51E-06	0.000161249	NA	NA	NA	NA	NA
Ctaxi_contig_15922|comp32638_c0_seq9	-1.299498852	3.314191242	9.23E-05	0.00152134	NA	NA	NA	NA	NA
Ctaxi_contig_9663|comp31169_c2_seq2	-1.298994098	3.910936083	2.55E-05	0.000522307	NA	NA	NA	NA	NA
Ctaxi_contig_55680|comp36485_c0_seq1	-1.298772985	3.396982142	4.32E-05	0.000812525	NA	NA	NA	NA	NA
Ctaxi_contig_34357|comp34950_c2_seq1	-1.29844299	5.249451937	4.64E-07	1.63E-05	protein	gi|219109878|ref|XP_002176692.1|predicted protein [Phaeodactylum tricornutum CCAP 1055/1] >gi|217411227|gb|EEC51155.1| predicted protein [Phaeodactylum tricornutum CCAP 1055/1]	AT2G29050.2	"ATRBL1,RBL1"	 RHOMBOID-like 1 
Ctaxi_contig_64954|comp36991_c3_seq14	-1.296395062	4.914892389	0.001196371	0.011880024	NA	NA	NA	NA	NA
Ctaxi_contig_68132|comp37116_c7_seq3	-1.294926777	2.19213128	0.006405018	0.043092052	isochorismate synthase	gi|552845782|ref|XP_005851445.1|hypothetical protein CHLNCDRAFT_137782 [Chlorella variabilis] >gi|307111108|gb|EFN59343.1| hypothetical protein CHLNCDRAFT_137782 [Chlorella variabilis]	AT1G74710.1	"EDS16,ICS1,SID2,ATICS1"	 ADC synthase superfamily protein 
Ctaxi_contig_30941|comp34636_c2_seq3	-1.294860017	11.19411944	2.98E-07	1.11E-05	nitrate reductase	"gi|468362410|gb|AGH30311.1|nitrate reductase, partial [Chromochloris zofingiensis]"	AT1G37130.1	"NIA2,B29,NIA2-1,CHL3,NR,NR2,ATNR2"	 nitrate reductase 2 
Ctaxi_contig_30935|comp34636_c1_seq1	-1.294286685	12.88538501	1.64E-07	6.62E-06	nitrate reductase	gi|1113861|gb|AAC49459.1|nitrate reductase [Chlorella vulgaris] >gi|1113863|gb|AAC49460.1| nitrate reductase [Chlorella vulgaris]	AT1G77760.1	"NIA1,GNR1,NR1"	 nitrate reductase 1 
Ctaxi_contig_64606|comp36973_c0_seq3	-1.293733065	6.936483236	0.000323649	0.004188779	NA	NA	NA	NA	NA
Ctaxi_contig_6266|comp28966_c1_seq1	-1.292562564	3.491118749	5.54E-06	0.000139946	NA	NA	NA	NA	NA
Ctaxi_contig_63158|comp36900_c8_seq1	-1.289697362	2.312202682	0.003298505	0.026020627	NA	NA	NA	NA	NA
Ctaxi_contig_51100|comp36216_c9_seq2	-1.288259632	3.081888198	0.00113831	0.011450738	flagella associated protein	gi|123476387|ref|XP_001321366.1|hypothetical protein [Trichomonas vaginalis G3] >gi|121904191|gb|EAY09143.1| conserved hypothetical protein [Trichomonas vaginalis G3]	AT5G12320.1		 ankyrin repeat family protein 
Ctaxi_contig_26169|comp34122_c0_seq1	-1.287849381	2.579418777	0.000291694	0.003844364	NA	NA	NA	NA	NA
Ctaxi_contig_28823|comp34416_c4_seq1	-1.287550428	2.8371951	0.000482026	0.00575613	NA	NA	NA	NA	NA
Ctaxi_contig_25244|comp34032_c3_seq1	-1.286601076	8.121521941	1.07E-05	0.000246392	NA	NA	NA	NA	NA
Ctaxi_contig_63033|comp36892_c2_seq1	-1.285820832	6.162554559	1.44E-05	0.000318386	NA	NA	NA	NA	NA
Ctaxi_contig_13040|comp32064_c0_seq3	-1.283962673	5.359398883	2.95E-06	8.18E-05	NA	NA	NA	NA	NA
Ctaxi_contig_10399|comp31382_c0_seq2	-1.283040522	7.264202623	3.54E-06	9.52E-05	NA	NA	NA	NA	NA
Ctaxi_contig_60399|comp36754_c2_seq3	-1.280696344	4.730649954	3.10E-06	8.52E-05	NA	NA	NA	NA	NA
Ctaxi_contig_44955|comp35795_c5_seq1	-1.280021745	1.660153777	0.007651882	0.049284971	NA	NA	NA	NA	NA
Ctaxi_contig_33119|comp34846_c3_seq1	-1.279296745	5.509277933	0.001688024	0.015602271	sm sec1-family protein	gi|159477639|ref|XP_001696916.1|SM/Sec1-family protein [Chlamydomonas reinhardtii] >gi|158274828|gb|EDP00608.1| SM/Sec1-family protein [Chlamydomonas reinhardtii]	AT2G17980.1	ATSLY1	 Sec1/munc18-like (SM) proteins superfamily 
Ctaxi_contig_33269|comp34859_c0_seq8	-1.27911923	2.643694219	0.000818234	0.008730316	glycosyl transferase family 1 protein	gi|159490515|ref|XP_001703220.1|glycosyl transferase [Chlamydomonas reinhardtii] >gi|158270679|gb|EDO96516.1| glycosyl transferase [Chlamydomonas reinhardtii]	AT1G16570.1		 UDP-Glycosyltransferase superfamily protein 
Ctaxi_contig_35903|comp35100_c0_seq1	-1.278267378	4.335192859	8.53E-06	0.000205132	NA	NA	NA	NA	NA
Ctaxi_contig_22374|comp33658_c0_seq1	-1.278059594	2.198998735	0.005293854	0.037404304	NA	NA	NA	NA	NA
Ctaxi_contig_64610|comp36973_c1_seq4	-1.278050324	8.001505639	3.94E-05	0.000753451	alkaline phosphatase	gi|384171359|ref|YP_005552736.1|hypothetical protein [Arcobacter sp. L] >gi|504286157|ref|WP_014473259.1| hypothetical protein [Arcobacter sp. L] >gi|345470969|dbj|BAK72419.1| conserved hypothetical protein [Arcobacter sp. L]	NA	NA	NA
Ctaxi_contig_66221|comp37039_c3_seq1	-1.277052276	6.433501209	3.49E-09	2.28E-07	NA	NA	NA	NA	NA
Ctaxi_contig_63454|comp36919_c6_seq7	-1.274860533	4.161990448	5.93E-06	0.000148468	NA	NA	NA	NA	NA
Ctaxi_contig_43591|comp35724_c6_seq1	-1.274826907	2.555322743	0.000771849	0.008362225	NA	NA	NA	NA	NA
Ctaxi_contig_70363|comp37204_c6_seq6	-1.274535276	2.23585005	0.002739429	0.022654677	polymorphic outer membrane protein	gi|307154892|ref|YP_003890276.1|cadherin [Cyanothece sp. PCC 7822] >gi|503090198|ref|WP_013325039.1| cadherin [Cyanothece sp. PCC 7822] >gi|306985120|gb|ADN17001.1| Cadherin [Cyanothece sp. PCC 7822]	NA	NA	NA
Ctaxi_contig_55933|comp36502_c3_seq3	-1.271691367	5.592012504	0.000154727	0.002319215	NA	NA	NA	NA	NA
Ctaxi_contig_57351|comp36586_c3_seq3	-1.271411004	4.217580736	9.41E-07	3.02E-05	siz2_orysj ame: full=e3 sumo-protein ligase siz2	gi|545360034|ref|XP_005645429.1|hypothetical protein COCSUDRAFT_48449 [Coccomyxa subellipsoidea C-169] >gi|384247398|gb|EIE20885.1| hypothetical protein COCSUDRAFT_48449 [Coccomyxa subellipsoidea C-169]	NA	NA	NA
Ctaxi_contig_45381|comp35823_c3_seq1	-1.269944588	5.526913897	6.44E-08	2.92E-06	kinase-like protein	gi|159489446|ref|XP_001702708.1|calcium/calmodulin dependent protein kinase kinase 1 [Chlamydomonas reinhardtii] >gi|158280730|gb|EDP06487.1| calcium/calmodulin dependent protein kinase kinase 1 [Chlamydomonas reinhardtii]	AT5G60550.1	"GRIK2,ATSNAK1"	 geminivirus rep interacting kinase 2 
Ctaxi_contig_64615|comp36973_c2_seq2	-1.269803181	7.215522645	2.28E-07	8.77E-06	alkaline phosphate-repressible	"gi|302839093|ref|XP_002951104.1|alkaline phosphatase, secreted, phosphate-repressible [Volvox carteri f. nagariensis] >gi|300263799|gb|EFJ47998.1| alkaline phosphatase, secreted, phosphate-repressible [Volvox carteri f. nagariensis]"	NA	NA	NA
Ctaxi_contig_66913|comp37068_c1_seq18	-1.269741352	4.185385019	0.000410367	0.005064709	NA	NA	NA	NA	NA
Ctaxi_contig_14818|comp32446_c0_seq1	-1.269490591	6.704268726	1.33E-08	7.54E-07	NA	NA	NA	NA	NA
Ctaxi_contig_69743|comp37178_c2_seq7	-1.267925543	5.942916619	0.000987949	0.010184146	kinase-like protein	gi|545376523|ref|XP_005652342.1|kinase-like protein [Coccomyxa subellipsoidea C-169] >gi|384254324|gb|EIE27798.1| kinase-like protein [Coccomyxa subellipsoidea C-169]	AT1G13350.1		 Protein kinase superfamily protein 
Ctaxi_contig_39825|comp35446_c4_seq1	-1.266373205	6.263936127	3.02E-08	1.49E-06	alpha-2-macroglobulin	gi|159481760|ref|XP_001698946.1|hypothetical protein CHLREDRAFT_177538 [Chlamydomonas reinhardtii] >gi|158273438|gb|EDO99228.1| predicted protein [Chlamydomonas reinhardtii]	NA	NA	NA
Ctaxi_contig_13610|comp32197_c0_seq4	-1.266025844	2.744966867	0.000597495	0.006818641	protein	gi|460395336|ref|XP_004243240.1|PREDICTED: uncharacterized protein LOC101258385 [Solanum lycopersicum]	AT2G42780.2		" FUNCTIONS IN: molecular_function unknown; INVOLVED IN: regulation of transcription; LOCATED IN: integral to membrane, nucleus; EXPRESSED IN: 20 plant structures; EXPRESSED DURING: 11 growth stages; CONTAINS InterPro DOMAIN/s: RNA polymerase II transcription factor SIII, subunit A (InterPro:IPR010684). "
Ctaxi_contig_47612|comp35984_c2_seq1	-1.265650195	4.106629377	0.000251496	0.003432298	NA	NA	NA	NA	NA
Ctaxi_contig_10048|comp31287_c0_seq1	-1.264733106	4.704906605	0.000576524	0.006639144	sulfur stress regulator	gi|159488767|ref|XP_001702374.1|Snf1-like protein kinase [Chlamydomonas reinhardtii] >gi|4063894|gb|AAC98509.1| sulfur stress regulator [Chlamydomonas reinhardtii] >gi|158271168|gb|EDO96994.1| Snf1-like protein kinase [Chlamydomonas reinhardtii]	AT4G33950.1	"OST1,SNRK2-6,SRK2E,SNRK2.6,P44,ATOST1"	 Protein kinase superfamily protein 
Ctaxi_contig_31231|comp34666_c3_seq15	-1.26448275	3.20317439	0.000822405	0.008760055	NA	NA	NA	NA	NA
Ctaxi_contig_64952|comp36991_c3_seq12	-1.263344599	3.071346891	0.003486764	0.027147193	NA	NA	NA	NA	NA
Ctaxi_contig_56770|comp36555_c1_seq1	-1.263079609	6.564654807	1.45E-06	4.38E-05	kinase-like partial	"gi|545354416|ref|XP_005643042.1|kinase-like protein, partial [Coccomyxa subellipsoidea C-169] >gi|384245002|gb|EIE18498.1| kinase-like protein, partial [Coccomyxa subellipsoidea C-169]"	AT2G35050.1		 Protein kinase superfamily protein with octicosapeptide/Phox/Bem1p domain 
Ctaxi_contig_54735|comp36426_c2_seq3	-1.262157593	2.444485387	0.000438716	0.005345626	ubox domain containing protein	gi|470381072|ref|XP_004333752.1|Ubox domain containing protein [Acanthamoeba castellanii str. Neff] >gi|440790456|gb|ELR11739.1| Ubox domain containing protein [Acanthamoeba castellanii str. Neff]	AT5G51270.1		 U-box domain-containing protein kinase family protein 
Ctaxi_contig_58521|comp36658_c5_seq1	-1.261446914	3.267532414	9.83E-05	0.001605027	probable trna threonylcarbamoyladenosine biosynthesis protein osgepl1-like	"gi|552819221|ref|XP_005845367.1|hypothetical protein CHLNCDRAFT_8322, partial [Chlorella variabilis] >gi|307105014|gb|EFN53265.1| hypothetical protein CHLNCDRAFT_8322, partial [Chlorella variabilis]"	AT2G45270.1	GCP1	 glycoprotease 1 
Ctaxi_contig_31936|comp34739_c0_seq1	-1.260705433	2.141583494	0.001855982	0.016765735	NA	NA	NA	NA	NA
Ctaxi_contig_14411|comp32363_c0_seq2	-1.260108156	2.869484085	0.000417059	0.005125441	protein	gi|168065293|ref|XP_001784588.1|predicted protein [Physcomitrella patens] >gi|162663865|gb|EDQ50607.1| predicted protein [Physcomitrella patens]	AT4G25680.1		 PPPDE putative thiol peptidase family protein 
Ctaxi_contig_10216|comp31331_c0_seq2	-1.257728662	2.505450335	0.001438754	0.013735414	NA	NA	NA	NA	NA
Ctaxi_contig_69709|comp37176_c4_seq1	-1.257391295	5.890848938	1.23E-07	5.15E-06	protein	gi|159484052|ref|XP_001700074.1|predicted protein [Chlamydomonas reinhardtii] >gi|158272570|gb|EDO98368.1| predicted protein [Chlamydomonas reinhardtii]	NA	NA	NA
Ctaxi_contig_12720|comp32005_c0_seq2	-1.25672949	5.600143142	2.00E-05	0.000424551	NA	NA	NA	NA	NA
Ctaxi_contig_28815|comp34415_c2_seq3	-1.256331131	2.036559631	0.003640962	0.028112667	NA	NA	NA	NA	NA
Ctaxi_contig_32978|comp34834_c2_seq3	-1.256141183	2.296283419	0.00257486	0.02163279	NA	NA	NA	NA	NA
Ctaxi_contig_14561|comp32398_c1_seq2	-1.255973814	6.575769018	0.000247729	0.003389092	NA	NA	NA	NA	NA
Ctaxi_contig_7768|comp30343_c0_seq2	-1.255259811	10.42796954	0.000440866	0.00535869	NA	NA	NA	NA	NA
Ctaxi_contig_17644|comp32940_c0_seq1	-1.254837924	10.84707115	0.000659671	0.007371412	c-terminal domain of histone macro h2a1 like protein	gi|443710810|gb|ELU04881.1|hypothetical protein CAPTEDRAFT_227756 [Capitella teleta]	NA	NA	NA
Ctaxi_contig_66424|comp37047_c8_seq1	-1.251812335	5.989575726	4.04E-07	1.46E-05	NA	NA	NA	NA	NA
Ctaxi_contig_8680|comp30796_c0_seq1	-1.250742819	5.172895759	7.13E-08	3.17E-06	NA	NA	NA	NA	NA
Ctaxi_contig_46810|comp35927_c1_seq1	-1.250245125	5.357521107	0.000312171	0.004066832	NA	NA	NA	NA	NA
Ctaxi_contig_42815|comp35665_c4_seq1	-1.250136828	6.165931599	1.05E-06	3.33E-05	NA	NA	NA	NA	NA
Ctaxi_contig_66197|comp37037_c0_seq119	-1.249971719	4.513444734	0.000547516	0.006346649	NA	NA	NA	NA	NA
Ctaxi_contig_24832|comp33984_c1_seq1	-1.249808019	2.357553687	0.005535222	0.038664721	NA	NA	NA	NA	NA
Ctaxi_contig_46283|comp35889_c6_seq1	-1.249632979	2.919593128	0.003575244	0.027699825	NA	NA	NA	NA	NA
Ctaxi_contig_19110|comp33159_c0_seq2	-1.248112145	5.672992405	1.20E-07	5.03E-06	ankyrin repeat	"gi|123408578|ref|XP_001303225.1|ankyrin repeat protein [Trichomonas vaginalis G3] >gi|121884587|gb|EAX90295.1| ankyrin repeat protein, putative [Trichomonas vaginalis G3]"	NA	NA	NA
Ctaxi_contig_63817|comp36940_c1_seq1	-1.246221301	2.897966099	8.12E-05	0.001370978	respiratory burst oxidase-like protein	gi|348689598|gb|EGZ29412.1|hypothetical protein PHYSODRAFT_349321 [Phytophthora sojae]	AT1G09090.2	"ATRBOHB,RBOHB"	 respiratory burst oxidase homolog B 
Ctaxi_contig_42814|comp35665_c3_seq4	-1.245455674	3.269820851	5.73E-05	0.001020792	NA	NA	NA	NA	NA
Ctaxi_contig_58518|comp36658_c4_seq3	-1.245261288	4.558838221	5.66E-06	0.000142329	pre-mrna-processing factor 39-like	gi|557546002|gb|ESR56980.1|hypothetical protein CICLE_v10018866mg [Citrus clementina] >gi|557546004|gb|ESR56982.1| hypothetical protein CICLE_v10018866mg [Citrus clementina]	AT1G04080.1	PRP39	 Tetratricopeptide repeat (TPR)-like superfamily protein 
Ctaxi_contig_51096|comp36216_c7_seq1	-1.244049432	1.848898408	0.004456447	0.032903394	ankyrin repeat protein	"gi|123482386|ref|XP_001323769.1|ankyrin repeat protein [Trichomonas vaginalis G3] >gi|121906640|gb|EAY11546.1| ankyrin repeat protein, putative [Trichomonas vaginalis G3]"	AT5G37500.1	GORK	 gated outwardly-rectifying K+ channel 
Ctaxi_contig_36350|comp35141_c1_seq1	-1.243917852	3.647329317	4.14E-05	0.000783564	NA	NA	NA	NA	NA
Ctaxi_contig_70481|comp37210_c9_seq1	-1.241220452	2.387472354	0.001229916	0.012125644	NA	NA	NA	NA	NA
Ctaxi_contig_67029|comp37075_c0_seq6	-1.240596912	3.122306172	0.005261617	0.037271653	protein	gi|168037781|ref|XP_001771381.1|predicted protein [Physcomitrella patens] >gi|162677299|gb|EDQ63771.1| predicted protein [Physcomitrella patens]	AT4G24040.1	"ATTRE1,TRE1"	 trehalase 1 
Ctaxi_contig_64604|comp36973_c0_seq1	-1.239827614	6.280287243	2.96E-05	0.000592817	alkaline phosphatase	gi|296274617|ref|YP_003657248.1|hypothetical protein [Arcobacter nitrofigilis DSM 7299] >gi|502901909|ref|WP_013136885.1| alkaline phosphatase [Arcobacter nitrofigilis] >gi|296098791|gb|ADG94741.1| protein of unknown function DUF839 [Arcobacter nitrofigilis DSM 7299]	NA	NA	NA
Ctaxi_contig_20372|comp33363_c0_seq3	-1.238315423	10.62057659	6.58E-05	0.001146471	NA	NA	NA	NA	NA
Ctaxi_contig_45378|comp35823_c0_seq3	-1.237644616	4.68655266	4.55E-07	1.60E-05	NA	NA	NA	NA	NA
Ctaxi_contig_35905|comp35100_c0_seq3	-1.236475727	3.106747679	0.000954165	0.009884159	NA	NA	NA	NA	NA
Ctaxi_contig_15921|comp32638_c0_seq8	-1.236336111	5.325448796	5.98E-07	2.03E-05	NA	NA	NA	NA	NA
Ctaxi_contig_14822|comp32446_c2_seq1	-1.236071504	5.634776585	7.64E-07	2.51E-05	NA	NA	NA	NA	NA
Ctaxi_contig_8332|comp30651_c1_seq3	-1.236063925	2.498442567	0.000380862	0.004763706	NA	NA	NA	NA	NA
Ctaxi_contig_65449|comp37010_c5_seq1	-1.234429091	3.538884982	0.000788498	0.008481642	NA	NA	NA	NA	NA
Ctaxi_contig_31224|comp34666_c3_seq8	-1.234162086	3.193502717	0.007744338	0.049638085	NA	NA	NA	NA	NA
Ctaxi_contig_35169|comp35030_c7_seq1	-1.233820644	6.17073762	2.11E-07	8.22E-06	protein phosphatase 2c	gi|449460774|ref|XP_004148120.1|PREDICTED: probable protein phosphatase 2C 75-like [Cucumis sativus]	AT5G57050.2	"ABI2,AtABI2"	 Protein phosphatase 2C family protein 
Ctaxi_contig_37999|comp35287_c1_seq2	-1.23283891	3.645851352	0.001743781	0.015982307	trehalose phosphate synthase	gi|159467837|ref|XP_001692098.1|trehalose-6-phosphate synthase/phosphatase [Chlamydomonas reinhardtii] >gi|158278825|gb|EDP04588.1| trehalose-6-phosphate synthase/phosphatase [Chlamydomonas reinhardtii]	AT1G78580.1	"ATTPS1,TPS1"	 trehalose-6-phosphate synthase 
Ctaxi_contig_39792|comp35444_c1_seq4	-1.232774353	2.457034175	0.005333484	0.03757056	protein	gi|51701301|sp|P81831.2|CAPP1_CHLRERecName: Full=Phosphoenolpyruvate carboxylase 1; Short=PEP carboxylase 1; Short=PEPC 1; Short=PEPCase 1 >gi|41387682|gb|AAS01722.1| phosphoenolpyruvate carboxylase [Chlamydomonas reinhardtii]	AT1G53310.3	"ATPPC1,PEPC1,ATPEPC1,PPC1"	 phosphoenolpyruvate carboxylase 1 
Ctaxi_contig_42981|comp35677_c3_seq7	-1.232687229	2.53673243	0.000913025	0.009539158	NA	NA	NA	NA	NA
Ctaxi_contig_69692|comp37176_c0_seq9	-1.232388934	2.474708092	0.001887372	0.016964379	NA	NA	NA	NA	NA
Ctaxi_contig_64619|comp36973_c4_seq2	-1.232115105	6.105529027	1.03E-05	0.000240493	NA	NA	NA	NA	NA
Ctaxi_contig_68010|comp37110_c4_seq2	-1.231604203	7.687707965	2.00E-05	0.000424551	NA	NA	NA	NA	NA
Ctaxi_contig_47859|comp36000_c4_seq1	-1.23126841	5.134454572	1.05E-05	0.000243012	NA	NA	NA	NA	NA
Ctaxi_contig_67583|comp37094_c0_seq36	-1.230754495	5.056276097	8.80E-06	0.000210373	NA	NA	NA	NA	NA
Ctaxi_contig_17139|comp32857_c2_seq1	-1.23063298	2.741194136	0.002732451	0.022602871	NA	NA	NA	NA	NA
Ctaxi_contig_8499|comp30720_c0_seq1	-1.230116893	1.805064222	0.00603845	0.041242552	NA	NA	NA	NA	NA
Ctaxi_contig_30279|comp34568_c0_seq4	-1.229693657	8.555876531	9.12E-05	0.001505934	polymorphic outer membrane protein	gi|548239627|ref|WP_022457812.1|polymorphic outer membrane protein [Fusobacterium sp. CAG:439] >gi|524762732|emb|CDE61481.1| polymorphic outer membrane protein [Fusobacterium sp. CAG:439]	NA	NA	NA
Ctaxi_contig_13374|comp32144_c0_seq3	-1.228732835	2.064307056	0.0059403	0.040703911	NA	NA	NA	NA	NA
Ctaxi_contig_44953|comp35795_c3_seq2	-1.228557268	1.71563487	0.00614519	0.041791255	kinesin motor domain-containing protein	gi|326506346|dbj|BAJ86491.1|predicted protein [Hordeum vulgare subsp. vulgare]	AT5G65930.1	"ZWI,PKCBP,KCBP"	 kinesin-like calmodulin-binding protein (ZWICHEL) 
Ctaxi_contig_30281|comp34568_c0_seq6	-1.228401605	8.593580862	0.000440957	0.00535869	NA	NA	NA	NA	NA
Ctaxi_contig_66962|comp37072_c1_seq2	-1.228392291	2.321966776	0.004366768	0.032382007	NA	NA	NA	NA	NA
Ctaxi_contig_35904|comp35100_c0_seq2	-1.228074406	4.12088892	6.92E-05	0.001198897	NA	NA	NA	NA	NA
Ctaxi_contig_69062|comp37153_c3_seq1	-1.225872301	2.162612343	0.002746735	0.02269731	NA	NA	NA	NA	NA
Ctaxi_contig_14864|comp32451_c0_seq1	-1.225614619	3.204988139	0.000161349	0.002402555	NA	NA	NA	NA	NA
Ctaxi_contig_28818|comp34416_c0_seq2	-1.22552641	4.773430707	2.95E-06	8.17E-05	NA	NA	NA	NA	NA
Ctaxi_contig_12719|comp32005_c0_seq1	-1.224412457	4.729020649	9.86E-06	0.000231561	NA	NA	NA	NA	NA
Ctaxi_contig_35522|comp35065_c1_seq1	-1.223954306	4.458576958	6.02E-05	0.001062872	formate nitrite transporter	gi|298713787|emb|CBJ27159.1|nitrite transporter NAR1 [Ectocarpus siliculosus]	NA	NA	NA
Ctaxi_contig_49090|comp36081_c4_seq2	-1.223894601	2.681429774	0.000450779	0.00545919	NA	NA	NA	NA	NA
Ctaxi_contig_71624|comp37256_c2_seq5	-1.221530904	2.089145606	0.005481462	0.038424854	NA	NA	NA	NA	NA
Ctaxi_contig_33532|comp34879_c0_seq14	-1.220789467	2.857419412	0.003661698	0.028217715	NA	NA	NA	NA	NA
Ctaxi_contig_42847|comp35667_c2_seq2	-1.220381361	4.028695448	1.34E-05	0.000299836	NA	NA	NA	NA	NA
Ctaxi_contig_50916|comp36205_c6_seq11	-1.220169009	1.902282211	0.007146644	0.046889389	major facilitator transporter	gi|552844680|ref|XP_005851145.1|hypothetical protein CHLNCDRAFT_137750 [Chlorella variabilis] >gi|307110808|gb|EFN59043.1| hypothetical protein CHLNCDRAFT_137750 [Chlorella variabilis]	AT3G05165.3		 Major facilitator superfamily protein 
Ctaxi_contig_37164|comp35213_c0_seq2	-1.219396017	2.966037183	0.004554879	0.033415218	hypothetical protein CHLNCDRAFT_138382	gi|552817186|ref|XP_005844870.1|hypothetical protein CHLNCDRAFT_138382 [Chlorella variabilis] >gi|307104515|gb|EFN52768.1| hypothetical protein CHLNCDRAFT_138382 [Chlorella variabilis]	NA	NA	NA
Ctaxi_contig_18059|comp33009_c0_seq7	-1.218784517	2.766719692	0.001033304	0.01056908	NA	NA	NA	NA	NA
Ctaxi_contig_38192|comp35307_c3_seq3	-1.218089383	1.957866099	0.003660459	0.028217715	NA	NA	NA	NA	NA
Ctaxi_contig_11562|comp31714_c0_seq3	-1.216799276	1.935012043	0.004395439	0.032571723	caffeate o-methyltransferase	"gi|294932975|ref|XP_002780535.1|Protein C9orf32, putative [Perkinsus marinus ATCC 50983] >gi|239890469|gb|EER12330.1| Protein C9orf32, putative [Perkinsus marinus ATCC 50983]"	AT5G44450.1		 methyltransferases 
Ctaxi_contig_30572|comp34603_c1_seq1	-1.216719165	7.208378836	6.62E-06	0.000163822	potassium sodium hyperpolarization-activated cyclic nucleotide-gated channel 4-like	gi|302853863|ref|XP_002958444.1|hypothetical protein VOLCADRAFT_99703 [Volvox carteri f. nagariensis] >gi|300256249|gb|EFJ40520.1| hypothetical protein VOLCADRAFT_99703 [Volvox carteri f. nagariensis]	AT4G39850.3	PXA1	 peroxisomal ABC transporter 1 
Ctaxi_contig_40230|comp35482_c0_seq11	-1.216469978	4.516260259	2.80E-07	1.05E-05	NA	NA	NA	NA	NA
Ctaxi_contig_36346|comp35141_c0_seq1	-1.215412587	4.288038084	1.48E-05	0.000327701	NA	NA	NA	NA	NA
Ctaxi_contig_30285|comp34568_c0_seq10	-1.215302344	7.700916834	5.05E-05	0.000924265	adhesin-like protein	gi|333987538|ref|YP_004520145.1|polymorphic outer membrane protein [Methanobacterium sp. SWAN-1] >gi|503591769|ref|WP_013825845.1| hypothetical protein [Methanobacterium sp. SWAN-1] >gi|333825682|gb|AEG18344.1| polymorphic outer membrane protein [Methanobacterium sp. SWAN-1]	NA	NA	NA
Ctaxi_contig_39949|comp35458_c1_seq1	-1.214058984	5.909104827	0.002448369	0.020762356	tetrapyrrole-binding chloroplastic-like	gi|302841623|ref|XP_002952356.1|hypothetical protein VOLCADRAFT_75357 [Volvox carteri f. nagariensis] >gi|300262292|gb|EFJ46499.1| hypothetical protein VOLCADRAFT_75357 [Volvox carteri f. nagariensis]	AT3G59400.1	GUN4	 enzyme binding;tetrapyrrole binding 
Ctaxi_contig_46065|comp35873_c3_seq3	-1.213613799	4.127639641	2.22E-05	0.00046515	NA	NA	NA	NA	NA
Ctaxi_contig_24715|comp33972_c1_seq1	-1.21356316	1.972166567	0.007773995	0.049787853	NA	NA	NA	NA	NA
Ctaxi_contig_30937|comp34636_c1_seq3	-1.213249492	10.79033493	1.63E-06	4.86E-05	nitrate reductase	"gi|545365770|ref|XP_005647830.1|nitrate reductase, partial [Coccomyxa subellipsoidea C-169] >gi|384249805|gb|EIE23286.1| nitrate reductase, partial [Coccomyxa subellipsoidea C-169]"	AT1G77760.1	"NIA1,GNR1,NR1"	 nitrate reductase 1 
Ctaxi_contig_10601|comp31447_c1_seq1	-1.213167338	8.659408907	0.003736994	0.028658437	NA	NA	NA	NA	NA
Ctaxi_contig_11296|comp31643_c1_seq1	-1.210033661	3.158773781	0.000140648	0.002148893	NA	NA	NA	NA	NA
Ctaxi_contig_24260|comp33905_c0_seq6	-1.208889899	1.906021808	0.004702536	0.034246186	NA	NA	NA	NA	NA
Ctaxi_contig_51440|comp36238_c3_seq1	-1.208763518	5.141164436	7.91E-08	3.47E-06	NA	NA	NA	NA	NA
Ctaxi_contig_24836|comp33984_c4_seq1	-1.207047025	3.565981016	0.000853146	0.009008688	NA	NA	NA	NA	NA
Ctaxi_contig_14137|comp32302_c0_seq1	-1.20663142	3.847323293	0.000101939	0.001654885	riboflavin biosynthesis protein	gi|303280293|ref|XP_003059439.1|predicted protein [Micromonas pusilla CCMP1545] >gi|226459275|gb|EEH56571.1| predicted protein [Micromonas pusilla CCMP1545]	AT5G64300.1	"ATGCH,GCH,ATRIBA1,RFD1"	 GTP cyclohydrolase II 
Ctaxi_contig_48325|comp36031_c2_seq2	-1.204339051	8.448737385	7.56E-07	2.49E-05	NA	NA	NA	NA	NA
Ctaxi_contig_56773|comp36555_c1_seq4	-1.203351177	5.41745516	1.45E-05	0.000321558	octicosapeptide phox bem1p domain-containing protein kinase	gi|302850535|ref|XP_002956794.1|hypothetical protein VOLCADRAFT_121569 [Volvox carteri f. nagariensis] >gi|300257854|gb|EFJ42097.1| hypothetical protein VOLCADRAFT_121569 [Volvox carteri f. nagariensis]	AT5G57610.1		 Protein kinase superfamily protein with octicosapeptide/Phox/Bem1p domain 
Ctaxi_contig_46982|comp35940_c0_seq3	-1.201821178	4.7624667	1.35E-07	5.59E-06	hypothetical protein CHLNCDRAFT_134377	gi|552828320|ref|XP_005847455.1|hypothetical protein CHLNCDRAFT_134377 [Chlorella variabilis] >gi|307107109|gb|EFN55353.1| hypothetical protein CHLNCDRAFT_134377 [Chlorella variabilis]	NA	NA	NA
Ctaxi_contig_58232|comp36640_c1_seq3	-1.20062058	3.877871161	9.03E-05	0.001492615	protein	gi|159469560|ref|XP_001692931.1|predicted protein [Chlamydomonas reinhardtii] >gi|158277733|gb|EDP03500.1| predicted protein [Chlamydomonas reinhardtii]	AT2G42880.1	"ATMPK20,MPK20"	 MAP kinase 20 
Ctaxi_contig_55670|comp36484_c5_seq3	-1.200558739	4.48179221	3.85E-05	0.000740206	PREDICTED: uncharacterized protein LOC101777447 isoform X1	gi|514822155|ref|XP_004985747.1|PREDICTED: uncharacterized protein LOC101777447 isoform X1 [Setaria italica]	NA	NA	NA
Ctaxi_contig_19114|comp33159_c0_seq6	-1.20030595	5.430320445	1.15E-06	3.56E-05	ankyrin repeat domain protein	"gi|28373837|pdb|1N0R|AChain A, 4ank: A Designed Ankyrin Repeat Protein With Four Identical Consensus Repeats"	AT5G07840.1		 Ankyrin repeat family protein 
Ctaxi_contig_19116|comp33159_c1_seq1	-1.199896933	2.296999686	0.001660216	0.01540289	NA	NA	NA	NA	NA
Ctaxi_contig_44105|comp35755_c0_seq5	-1.199238946	2.949883151	0.000598729	0.006830259	NA	NA	NA	NA	NA
Ctaxi_contig_23177|comp33762_c1_seq11	-1.197456697	8.255325253	2.73E-06	7.62E-05	NA	NA	NA	NA	NA
Ctaxi_contig_66084|comp37037_c0_seq6	-1.196897697	5.622886971	0.00025388	0.003456803	60s ribosomal protein l11-1	gi|545365418|ref|XP_005647682.1|ribosomal protein L5 [Coccomyxa subellipsoidea C-169] >gi|384249657|gb|EIE23138.1| ribosomal protein L5 [Coccomyxa subellipsoidea C-169]	AT2G42740.1	RPL16A	 ribosomal protein large subunit 16A 
Ctaxi_contig_24130|comp33887_c5_seq1	-1.195436165	6.858669524	0.00281211	0.023065403	NA	NA	NA	NA	NA
Ctaxi_contig_36220|comp35127_c0_seq19	-1.194986633	7.021756456	1.34E-07	5.57E-06	rna-binding protein	gi|159490854|ref|XP_001703388.1|predicted protein [Chlamydomonas reinhardtii] >gi|158280312|gb|EDP06070.1| predicted protein [Chlamydomonas reinhardtii]	AT4G16280.3	FCA	 RNA binding;abscisic acid binding 
Ctaxi_contig_35161|comp35030_c4_seq1	-1.194148807	7.020531934	3.96E-07	1.43E-05	protein phosphatase 2c catalytic partial	"gi|545362182|ref|XP_005646335.1|protein phosphatase 2C catalytic subunit, partial [Coccomyxa subellipsoidea C-169] >gi|384248307|gb|EIE21791.1| protein phosphatase 2C catalytic subunit, partial [Coccomyxa subellipsoidea C-169]"	AT2G29380.1	HAI3	 highly ABA-induced PP2C gene 3 
Ctaxi_contig_37173|comp35214_c0_seq3	-1.193656551	3.753307692	5.20E-05	0.000946204	NA	NA	NA	NA	NA
Ctaxi_contig_69710|comp37176_c4_seq2	-1.193557987	4.946221149	9.76E-08	4.21E-06	NA	NA	NA	NA	NA
Ctaxi_contig_26508|comp34152_c1_seq1	-1.192874754	4.129937069	1.05E-05	0.000243127	NA	NA	NA	NA	NA
Ctaxi_contig_54355|comp36404_c0_seq6	-1.19253046	2.56709653	0.003916785	0.029741822	protein tyrosine phosphatase	gi|159477609|ref|XP_001696901.1|protein tyrosine phosphatase 3 [Chlamydomonas reinhardtii] >gi|158274813|gb|EDP00593.1| protein tyrosine phosphatase 3 [Chlamydomonas reinhardtii]	AT1G71860.3	"PTP1,ATPTP1"	 protein tyrosine phosphatase 1 
Ctaxi_contig_48359|comp36034_c0_seq3	-1.192420896	4.821122924	0.000218642	0.003073519	NA	NA	NA	NA	NA
Ctaxi_contig_39826|comp35446_c5_seq1	-1.192368319	5.558421644	1.33E-06	4.06E-05	NA	NA	NA	NA	NA
Ctaxi_contig_66915|comp37068_c1_seq20	-1.191414678	4.400393885	1.87E-05	0.000399076	NA	NA	NA	NA	NA
Ctaxi_contig_31012|comp34644_c3_seq9	-1.191404003	3.403896684	6.24E-05	0.001095185	NA	NA	NA	NA	NA
Ctaxi_contig_68702|comp37135_c2_seq1	-1.191108066	3.786169944	0.000140061	0.002140946	NA	NA	NA	NA	NA
Ctaxi_contig_10578|comp31440_c0_seq1	-1.190897551	2.51811954	0.00038412	0.004794991	NA	NA	NA	NA	NA
Ctaxi_contig_70220|comp37197_c6_seq2	-1.190713583	2.889694983	0.000755007	0.0082248	NA	NA	NA	NA	NA
Ctaxi_contig_10529|comp31423_c0_seq1	-1.189859058	5.71155658	0.000158441	0.002368157	NA	NA	NA	NA	NA
Ctaxi_contig_51195|comp36224_c0_seq1	-1.189321073	4.02432109	0.000362325	0.004576019	NA	NA	NA	NA	NA
Ctaxi_contig_50672|comp36188_c1_seq11	-1.188678614	4.747132498	0.001546085	0.01451495	rna recognition motif-containing protein	gi|302839324|ref|XP_002951219.1|hypothetical protein VOLCADRAFT_117772 [Volvox carteri f. nagariensis] >gi|300263548|gb|EFJ47748.1| hypothetical protein VOLCADRAFT_117772 [Volvox carteri f. nagariensis]	AT5G66010.2		 RNA-binding (RRM/RBD/RNP motifs) family protein 
Ctaxi_contig_49094|comp36081_c4_seq6	-1.188386518	2.543553811	0.001436991	0.013726858	NA	NA	NA	NA	NA
Ctaxi_contig_64953|comp36991_c3_seq13	-1.18751912	5.288896853	6.18E-05	0.001086997	NA	NA	NA	NA	NA
Ctaxi_contig_30573|comp34603_c1_seq2	-1.187041756	4.521175332	0.00027004	0.003626004	potassium sodium hyperpolarization-activated cyclic nucleotide-gated channel 4-like	gi|302853863|ref|XP_002958444.1|hypothetical protein VOLCADRAFT_99703 [Volvox carteri f. nagariensis] >gi|300256249|gb|EFJ40520.1| hypothetical protein VOLCADRAFT_99703 [Volvox carteri f. nagariensis]	AT4G39850.1	"PXA1,PED3,CTS,ACN2,AtABCD1"	 peroxisomal ABC transporter 1 
Ctaxi_contig_55928|comp36502_c0_seq2	-1.186488225	4.003221716	0.000264669	0.0035745	clumping factor b	gi|390948854|ref|YP_006412613.1|hypothetical protein Thivi_0419 [Thiocystis violascens DSM 198] >gi|504589888|ref|WP_014776990.1| hypothetical protein [Thiocystis violascens] >gi|390425423|gb|AFL72488.1| Protein of unknown function (DUF2868) [Thiocystis violascens DSM 198]	NA	NA	NA
Ctaxi_contig_58522|comp36658_c6_seq1	-1.185894103	5.305226286	5.27E-07	1.82E-05	NA	NA	NA	NA	NA
Ctaxi_contig_51109|comp36217_c4_seq1	-1.18575645	2.681097928	0.002517607	0.021230653	glyoxysomal fatty acid beta-oxidation multifunctional protein	gi|552815014|ref|XP_005844329.1|hypothetical protein CHLNCDRAFT_59763 [Chlorella variabilis] >gi|307103971|gb|EFN52227.1| hypothetical protein CHLNCDRAFT_59763 [Chlorella variabilis]	AT3G06860.1	"MFP2,ATMFP2"	 multifunctional protein 2 
Ctaxi_contig_30934|comp34636_c0_seq1	-1.185663166	10.71918145	4.32E-07	1.53E-05	nitrate reductase	gi|302847243|ref|XP_002955156.1|nitrate reductase [Volvox carteri f. nagariensis] >gi|548361|sp|P36841.1|NIA_VOLCA RecName: Full=Nitrate reductase [NADH]; Short=NR >gi|21994|emb|CAA45497.1| nitrate reductase (NADH) [Volvox carteri f. nagariensis] >gi|256977|gb|AAA11144.1| nitrate reductase [Volvox carteri] >gi|300259448|gb|EFJ43675.1| nitrate reductase [Volvox carteri f. nagariensis]	AT1G37130.1	"NIA2,B29,NIA2-1,CHL3,NR,NR2,ATNR2"	 nitrate reductase 2 
Ctaxi_contig_29521|comp34492_c0_seq1	-1.185366223	3.988959616	0.000480594	0.0057412	serine protease inhibitor dipetalogastin	gi|61105830|gb|AAX38588.1|serine protease inhibitor [Argopecten irradians]	NA	NA	NA
Ctaxi_contig_10117|comp31307_c0_seq1	-1.18480166	2.378739841	0.002985009	0.024093937	NA	NA	NA	NA	NA
Ctaxi_contig_24110|comp33884_c0_seq3	-1.183178918	3.812037167	1.03E-05	0.000239281	NA	NA	NA	NA	NA
Ctaxi_contig_66961|comp37072_c1_seq1	-1.181457525	3.310171381	0.000434443	0.005301141	NA	NA	NA	NA	NA
Ctaxi_contig_67135|comp37080_c1_seq5	-1.180900857	2.438230378	0.003640402	0.028112667	NA	NA	NA	NA	NA
Ctaxi_contig_34613|comp34975_c4_seq1	-1.177656215	6.479298906	1.81E-06	5.31E-05	NA	NA	NA	NA	NA
Ctaxi_contig_22168|comp33629_c0_seq4	-1.1770273	2.826397202	0.000596099	0.006805158	6-phosphogluconate partial	"gi|356528974|ref|XP_003533072.1|PREDICTED: 6-phosphogluconate dehydrogenase, decarboxylating-like [Glycine max]"	AT1G64190.1		 6-phosphogluconate dehydrogenase family protein 
Ctaxi_contig_32854|comp34820_c1_seq22	-1.176586818	3.624710835	0.000523298	0.006119837	alpha beta-hydrolase	gi|552839371|ref|XP_005849784.1|hypothetical protein CHLNCDRAFT_142867 [Chlorella variabilis] >gi|307109444|gb|EFN57682.1| hypothetical protein CHLNCDRAFT_142867 [Chlorella variabilis]	AT4G24160.2		 alpha/beta-Hydrolases superfamily protein 
Ctaxi_contig_11318|comp31648_c0_seq2	-1.176338804	6.62426252	0.000226202	0.003153181	NA	NA	NA	NA	NA
Ctaxi_contig_19109|comp33159_c0_seq1	-1.176042864	7.006038717	1.63E-07	6.56E-06	dead box atp-dependent rna helicase	gi|527188911|gb|EPS60784.1|hypothetical protein M569_14017 [Genlisea aurea]	AT3G19760.1	EIF4A-III	 eukaryotic initiation factor 4A-III 
Ctaxi_contig_61454|comp36808_c1_seq6	-1.175614255	4.213407767	0.000312751	0.004071603	NA	NA	NA	NA	NA
Ctaxi_contig_35088|comp35022_c0_seq1	-1.174968697	6.339107255	7.00E-07	2.35E-05	NA	NA	NA	NA	NA
Ctaxi_contig_45018|comp35799_c1_seq2	-1.174759232	4.433774893	1.04E-05	0.000241193	malate dehydrogenase	gi|345560704|gb|EGX43829.1|hypothetical protein AOL_s00215g565 [Arthrobotrys oligospora ATCC 24927]	AT1G53240.1	mMDH1	 Lactate/malate dehydrogenase family protein 
Ctaxi_contig_15052|comp32485_c3_seq1	-1.174592926	7.425242567	1.16E-05	0.000264778	NA	NA	NA	NA	NA
Ctaxi_contig_62609|comp36868_c1_seq10	-1.173448081	4.240183433	0.000153523	0.002302262	mut9-related serine threonine protein kinase	gi|159486881|ref|XP_001701465.1|MUT9-related serine/threonine protein kinase [Chlamydomonas reinhardtii] >gi|158271647|gb|EDO97462.1| MUT9-related serine/threonine protein kinase [Chlamydomonas reinhardtii]	AT2G25760.1		 Protein kinase family protein 
Ctaxi_contig_66903|comp37068_c1_seq8	-1.172753785	3.302665157	0.005177655	0.036870594	NA	NA	NA	NA	NA
Ctaxi_contig_10482|comp31404_c0_seq1	-1.172062816	4.085609114	0.001038927	0.010602616	NA	NA	NA	NA	NA
Ctaxi_contig_55352|comp36463_c2_seq1	-1.171686033	3.273605802	0.000406464	0.005026343	rna polymerase ii second largest subunit	gi|545355366|ref|XP_005643483.1|RNA polymerase II second largest subunit [Coccomyxa subellipsoidea C-169] >gi|384245445|gb|EIE18939.1| RNA polymerase II second largest subunit [Coccomyxa subellipsoidea C-169]	AT4G21710.1	"NRPB2,EMB1989,RPB2"	 DNA-directed RNA polymerase family protein 
Ctaxi_contig_17381|comp32892_c1_seq2	-1.171431968	4.13270204	9.42E-06	0.000222503	NA	NA	NA	NA	NA
Ctaxi_contig_40323|comp35492_c0_seq5	-1.168889678	2.715774316	0.000758011	0.008251838	NA	NA	NA	NA	NA
Ctaxi_contig_36454|comp35152_c0_seq7	-1.168686182	4.981066622	6.57E-05	0.001144766	NA	NA	AT3G47350.1	"ATHSD2,HSD2"	 hydroxysteroid dehydrogenase 2 
Ctaxi_contig_23219|comp33766_c1_seq6	-1.16719773	3.431735521	0.000432191	0.005278505	NA	NA	NA	NA	NA
Ctaxi_contig_11534|comp31706_c2_seq1	-1.166151677	2.507172115	0.004390517	0.03254287	NA	NA	NA	NA	NA
Ctaxi_contig_36540|comp35162_c1_seq6	-1.165779522	5.136751343	1.07E-05	0.000246392	e set domain-containing protein	gi|545355342|ref|XP_005643471.1|hypothetical protein COCSUDRAFT_49110 [Coccomyxa subellipsoidea C-169] >gi|384245433|gb|EIE18927.1| hypothetical protein COCSUDRAFT_49110 [Coccomyxa subellipsoidea C-169]	NA	NA	NA
Ctaxi_contig_71307|comp37248_c1_seq3	-1.16557395	3.556153691	0.000149849	0.002258931	hypothetical protein CHLREDRAFT_173804	gi|159472420|ref|XP_001694349.1|hypothetical protein CHLREDRAFT_173804 [Chlamydomonas reinhardtii] >gi|158277012|gb|EDP02782.1| predicted protein [Chlamydomonas reinhardtii]	NA	NA	NA
Ctaxi_contig_46610|comp35911_c0_seq1	-1.164596155	7.84200902	3.82E-07	1.39E-05	arogenate dehydratase prephenate dehydratase chloroplastic-like	"gi|470117051|ref|XP_004294680.1|PREDICTED: arogenate dehydratase/prephenate dehydratase 2, chloroplastic-like [Fragaria vesca subsp. vesca]"	AT3G07630.2	ADT2	 arogenate dehydratase 2 
Ctaxi_contig_30578|comp34603_c1_seq7	-1.164015603	5.220878626	1.50E-06	4.51E-05	atp-binding cassette superfamily	gi|302853863|ref|XP_002958444.1|hypothetical protein VOLCADRAFT_99703 [Volvox carteri f. nagariensis] >gi|300256249|gb|EFJ40520.1| hypothetical protein VOLCADRAFT_99703 [Volvox carteri f. nagariensis]	AT4G39850.3	PXA1	 peroxisomal ABC transporter 1 
Ctaxi_contig_64589|comp36972_c0_seq1	-1.163931192	3.471323976	0.000139761	0.002137404	NA	NA	NA	NA	NA
Ctaxi_contig_71051|comp37237_c1_seq1	-1.163806451	3.244154007	0.000248348	0.003396096	NA	NA	NA	NA	NA
Ctaxi_contig_39822|comp35446_c2_seq1	-1.162037144	4.081407108	4.52E-06	0.000117412	NA	NA	NA	NA	NA
Ctaxi_contig_68002|comp37110_c0_seq3	-1.158232493	5.718255392	7.44E-07	2.46E-05	NA	NA	NA	NA	NA
Ctaxi_contig_8942|comp30904_c0_seq1	-1.157487325	2.502687175	0.004009924	0.030303695	NA	NA	NA	NA	NA
Ctaxi_contig_15613|comp32584_c2_seq1	-1.157174486	4.02445575	0.00018513	0.002695798	NA	NA	AT2G36540.1		 Haloacid dehalogenase-like hydrolase (HAD) superfamily protein 
Ctaxi_contig_29714|comp34514_c1_seq1	-1.15477802	10.79698868	6.61E-05	0.001150274	spt transcription factor family member	gi|509391706|gb|AGN29634.1|SPT transcription factor family member [Acartia pacifica]	NA	NA	NA
Ctaxi_contig_66198|comp37037_c0_seq120	-1.154729692	4.395550434	0.000167224	0.002476052	NA	NA	NA	NA	NA
Ctaxi_contig_5415|comp27813_c0_seq1	-1.153678092	3.05490189	0.002360849	0.020182929	NA	NA	NA	NA	NA
Ctaxi_contig_23823|comp33841_c0_seq1	-1.153040815	4.46534218	2.49E-06	7.05E-05	NA	NA	NA	NA	NA
Ctaxi_contig_8492|comp30717_c0_seq1	-1.152146875	4.062927054	0.000291404	0.003842136	NA	NA	NA	NA	NA
Ctaxi_contig_57348|comp36586_c0_seq3	-1.152139602	5.069694411	1.86E-06	5.45E-05	NA	NA	NA	NA	NA
Ctaxi_contig_15919|comp32638_c0_seq6	-1.152012542	4.013767308	0.001392745	0.013397178	NA	NA	NA	NA	NA
Ctaxi_contig_58701|comp36665_c5_seq2	-1.151291915	2.46288993	0.00134285	0.013008141	NA	NA	NA	NA	NA
Ctaxi_contig_38424|comp35321_c0_seq2	-1.150649808	3.415210256	0.000228701	0.003182412	tbc1 domain family member 4	gi|302836908|ref|XP_002950014.1|hypothetical protein VOLCADRAFT_90424 [Volvox carteri f. nagariensis] >gi|300264923|gb|EFJ49117.1| hypothetical protein VOLCADRAFT_90424 [Volvox carteri f. nagariensis]	NA	NA	NA
Ctaxi_contig_37191|comp35215_c2_seq1	-1.150271418	5.966299314	3.14E-05	0.000619895	NA	NA	NA	NA	NA
Ctaxi_contig_64652|comp36975_c3_seq1	-1.147380146	2.934216609	0.001193429	0.011858249	NA	NA	NA	NA	NA
Ctaxi_contig_22288|comp33645_c0_seq2	-1.147097755	2.592956689	0.003237925	0.025677102	NA	NA	NA	NA	NA
Ctaxi_contig_33276|comp34859_c2_seq2	-1.146713465	5.752071282	0.000189881	0.002749803	NA	NA	NA	NA	NA
Ctaxi_contig_39449|comp35412_c0_seq7	-1.146624136	5.088870719	1.88E-05	0.000401758	dead-box atp-dependent rna helicase 56-like	gi|470110376|ref|XP_004291460.1|PREDICTED: DEAD-box ATP-dependent RNA helicase 56-like [Fragaria vesca subsp. vesca]	AT5G11170.2		 DEAD/DEAH box RNA helicase family protein  
Ctaxi_contig_10246|comp31342_c1_seq1	-1.145573878	4.562100794	0.000164791	0.002442323	NA	NA	NA	NA	NA
Ctaxi_contig_47955|comp36007_c2_seq1	-1.144463665	4.480541348	0.000133729	0.002063084	duf292-domain-containing protein	gi|545361518|ref|XP_005646055.1|DUF292-domain-containing protein [Coccomyxa subellipsoidea C-169] >gi|384248026|gb|EIE21511.1| DUF292-domain-containing protein [Coccomyxa subellipsoidea C-169]	AT1G25420.1		 Regulator of Vps4 activity in the MVB pathway protein 
Ctaxi_contig_17058|comp32842_c8_seq2	-1.144038336	4.200067885	0.000105019	0.001697944	NA	NA	NA	NA	NA
Ctaxi_contig_64054|comp36949_c1_seq3	-1.143497165	3.798153459	0.001185009	0.011793096	NA	NA	NA	NA	NA
Ctaxi_contig_18090|comp33016_c1_seq1	-1.142982057	6.307703334	2.87E-05	0.000578005	calcium-dependent protein kinase	gi|159468824|ref|XP_001692574.1|predicted protein [Chlamydomonas reinhardtii] >gi|158278287|gb|EDP04052.1| predicted protein [Chlamydomonas reinhardtii]	AT2G35890.1	CPK25	 calcium-dependent protein kinase 25 
Ctaxi_contig_41972|comp35606_c0_seq5	-1.142794216	6.864914852	0.002621973	0.021941267	NA	NA	NA	NA	NA
Ctaxi_contig_9794|comp31212_c0_seq2	-1.142658748	4.131907201	5.54E-05	0.000992884	NA	NA	NA	NA	NA
Ctaxi_contig_26505|comp34151_c1_seq2	-1.142567183	2.006539164	0.005492425	0.038476146	NA	NA	NA	NA	NA
Ctaxi_contig_8646|comp30786_c0_seq1	-1.141888866	2.214816307	0.005790227	0.039934902	protein trigalactosyldiacylglycerol chloroplastic-like	"gi|552821208|ref|XP_005845784.1|hypothetical protein CHLNCDRAFT_10117, partial [Chlorella variabilis] >gi|307105433|gb|EFN53682.1| hypothetical protein CHLNCDRAFT_10117, partial [Chlorella variabilis]"	AT1G19800.1	TGD1	 trigalactosyldiacylglycerol 1 
Ctaxi_contig_10534|comp31424_c0_seq1	-1.141732969	7.357817323	2.18E-06	6.28E-05	NA	NA	NA	NA	NA
Ctaxi_contig_40321|comp35492_c0_seq3	-1.14161348	4.439212508	7.22E-06	0.000176685	tyrosine kinase receptor cad96ca	gi|291236470|ref|XP_002738162.1|PREDICTED: fibroblast growth factor receptor 1-like [Saccoglossus kowalevskii]	NA	NA	NA
Ctaxi_contig_64949|comp36991_c3_seq9	-1.141321539	5.918960361	0.00048955	0.005826197	NA	NA	NA	NA	NA
Ctaxi_contig_51456|comp36239_c1_seq5	-1.140255186	2.192051077	0.005748792	0.039727024	NA	NA	NA	NA	NA
Ctaxi_contig_58543|comp36660_c2_seq1	-1.140118055	2.716627933	0.003594539	0.027822087	poly polymerase-like	gi|552829103|ref|XP_005847622.1|hypothetical protein CHLNCDRAFT_23208 [Chlorella variabilis] >gi|307107277|gb|EFN55520.1| hypothetical protein CHLNCDRAFT_23208 [Chlorella variabilis]	AT1G17980.1	PAPS1	 poly(A) polymerase 1 
Ctaxi_contig_42995|comp35678_c4_seq8	-1.139730371	4.210908151	2.81E-05	0.000567651	phosphatase 2c family protein	gi|548859105|gb|ERN16806.1|hypothetical protein AMTR_s00057p00093140 [Amborella trichopoda]	AT1G09160.1		 Protein phosphatase 2C family protein 
Ctaxi_contig_13486|comp32171_c0_seq2	-1.1379759	9.537871684	8.43E-05	0.001412109	NA	NA	NA	NA	NA
Ctaxi_contig_64944|comp36991_c3_seq4	-1.137257273	5.281937296	1.56E-05	0.000342812	NA	NA	NA	NA	NA
Ctaxi_contig_8099|comp30533_c0_seq1	-1.136325183	7.236455599	6.06E-05	0.001066708	40s ribosomal protein s25	gi|548831839|gb|ERM94641.1|hypothetical protein AMTR_s00011p00198170 [Amborella trichopoda]	AT4G39200.2		 Ribosomal protein S25 family protein 
Ctaxi_contig_10188|comp31322_c0_seq3	-1.135713646	4.619371603	0.004105631	0.030916263	tyramine oxidase	gi|330917130|ref|XP_003297692.1|hypothetical protein PTT_08184 [Pyrenophora teres f. teres 0-1] >gi|311329489|gb|EFQ94214.1| hypothetical protein PTT_08184 [Pyrenophora teres f. teres 0-1]	AT4G12290.1		 Copper amine oxidase family protein 
Ctaxi_contig_40135|comp35474_c3_seq1	-1.134169691	2.789255133	0.002492771	0.021077366	NA	NA	NA	NA	NA
Ctaxi_contig_63814|comp36939_c8_seq5	-1.132902799	2.832753817	0.003089589	0.024747057	NA	NA	NA	NA	NA
Ctaxi_contig_51803|comp36250_c3_seq1	-1.131064249	2.67922123	0.006869213	0.045495057	NA	NA	NA	NA	NA
Ctaxi_contig_63442|comp36919_c0_seq1	-1.130069459	6.668165795	3.84E-05	0.000740206	NA	NA	NA	NA	NA
Ctaxi_contig_30833|comp34627_c8_seq1	-1.129928307	2.438864904	0.001604261	0.014976731	ubiquitin carboxyl-terminal hydrolase 7	gi|222619321|gb|EEE55453.1|hypothetical protein OsJ_03614 [Oryza sativa Japonica Group]	AT5G06600.1	UBP12	 ubiquitin-specific protease 12 
Ctaxi_contig_30571|comp34603_c0_seq1	-1.128704709	3.34848612	0.000279658	0.003716687	NA	NA	NA	NA	NA
Ctaxi_contig_14702|comp32422_c0_seq1	-1.127638287	3.661203812	0.000469119	0.005636016	NA	NA	NA	NA	NA
Ctaxi_contig_43455|comp35715_c4_seq1	-1.127150339	2.537818287	0.00104293	0.010629759	cortactin-binding protein 2	gi|471416326|ref|XP_004389686.1|PREDICTED: cortactin-binding protein 2 [Trichechus manatus latirostris]	AT2G26650.1	"AKT1,ATAKT1,KT1"	 K+ transporter 1 
Ctaxi_contig_29710|comp34514_c0_seq2	-1.124332369	11.55263701	0.000539272	0.006280989	NA	NA	NA	NA	NA
Ctaxi_contig_48327|comp36031_c2_seq4	-1.123854587	2.597392756	0.003056512	0.024549551	NA	NA	NA	NA	NA
Ctaxi_contig_43589|comp35724_c2_seq1	-1.123626781	3.109069482	0.000266731	0.003590967	NA	NA	NA	NA	NA
Ctaxi_contig_13010|comp32059_c0_seq1	-1.123510308	4.169351959	0.00415295	0.031137355	NA	NA	NA	NA	NA
Ctaxi_contig_52935|comp36324_c2_seq2	-1.123387048	5.633078522	2.42E-06	6.87E-05	cyclic nucleotide dependent protein kinase	gi|545370430|ref|XP_005649855.1|cyclic nucleotide dependent protein kinase [Coccomyxa subellipsoidea C-169] >gi|384251834|gb|EIE25311.1| cyclic nucleotide dependent protein kinase [Coccomyxa subellipsoidea C-169]	AT3G08730.1	"ATPK1,ATPK6,ATS6K1,PK6,PK1,S6K1"	 protein-serine kinase 1 
Ctaxi_contig_10186|comp31322_c0_seq1	-1.122999665	5.689865756	0.006108148	0.041619811	primary amine liver isozyme-like	gi|405966246|gb|EKC31553.1|Membrane primary amine oxidase [Crassostrea gigas]	NA	NA	NA
Ctaxi_contig_46063|comp35873_c3_seq1	-1.122973235	5.906579939	3.92E-07	1.42E-05	NA	NA	NA	NA	NA
Ctaxi_contig_50239|comp36162_c1_seq1	-1.12273107	7.318777533	7.16E-05	0.001234552	fg-gap repeat-containing family protein	gi|545374553|ref|XP_005651553.1|hypothetical protein COCSUDRAFT_83568 [Coccomyxa subellipsoidea C-169] >gi|384253534|gb|EIE27009.1| hypothetical protein COCSUDRAFT_83568 [Coccomyxa subellipsoidea C-169]	AT3G51050.1		 FG-GAP repeat-containing protein 
Ctaxi_contig_15400|comp32549_c2_seq1	-1.121378875	2.75233736	0.004200077	0.031373725	NA	NA	NA	NA	NA
Ctaxi_contig_14820|comp32446_c0_seq3	-1.121142135	4.557923631	5.94E-05	0.001050905	NA	NA	NA	NA	NA
Ctaxi_contig_67131|comp37080_c1_seq1	-1.117108001	4.291438838	7.52E-05	0.001288634	NA	NA	NA	NA	NA
Ctaxi_contig_3432|comp21379_c0_seq1	-1.116951108	5.694809748	4.41E-06	0.000115111	NA	NA	NA	NA	NA
Ctaxi_contig_56045|comp36509_c1_seq1	-1.116196529	3.12637289	0.001482077	0.01405364	NA	NA	NA	NA	NA
Ctaxi_contig_30146|comp34553_c1_seq11	-1.1156241	3.24395906	0.000222987	0.003117414	protein phosphatase 1 beta	gi|302853264|ref|XP_002958148.1|hypothetical protein VOLCADRAFT_84366 [Volvox carteri f. nagariensis] >gi|300256509|gb|EFJ40773.1| hypothetical protein VOLCADRAFT_84366 [Volvox carteri f. nagariensis]	AT1G08420.2	BSL2	 BRI1 suppressor 1 (BSU1)-like 2 
Ctaxi_contig_63826|comp36940_c4_seq2	-1.114429429	2.829750154	0.001036775	0.010587831	respiratory burst oxidase-like protein	gi|460392071|ref|XP_004241641.1|PREDICTED: respiratory burst oxidase homolog protein D-like [Solanum lycopersicum]	AT5G47910.1	"RBOHD,ATRBOHD"	 respiratory burst oxidase homologue D 
Ctaxi_contig_37782|comp35268_c0_seq6	-1.113999374	2.814480716	0.001944222	0.017371789	NA	NA	NA	NA	NA
Ctaxi_contig_37197|comp35215_c2_seq7	-1.113621304	3.801960947	0.001465929	0.013919286	NA	NA	NA	NA	NA
Ctaxi_contig_10572|comp31438_c3_seq1	-1.111413684	5.296034882	0.000417068	0.005125441	protein tyrosine phosphatase	gi|168006897|ref|XP_001756145.1|predicted protein [Physcomitrella patens] >gi|162692655|gb|EDQ79011.1| predicted protein [Physcomitrella patens]	AT3G44620.1		 protein tyrosine phosphatases;protein tyrosine phosphatases 
Ctaxi_contig_8445|comp30697_c1_seq1	-1.111067425	5.553563322	3.27E-06	8.86E-05	NA	NA	NA	NA	NA
Ctaxi_contig_30466|comp34590_c0_seq2	-1.110957237	2.351326526	0.006634716	0.044217935	NA	NA	NA	NA	NA
Ctaxi_contig_54544|comp36417_c2_seq1	-1.110754878	2.739105937	0.001930505	0.017291313	NA	NA	NA	NA	NA
Ctaxi_contig_52941|comp36324_c7_seq1	-1.110720474	4.674965907	5.08E-07	1.76E-05	cyclic nucleotide dependent protein kinase	gi|302838552|ref|XP_002950834.1|hypothetical protein VOLCADRAFT_81219 [Volvox carteri f. nagariensis] >gi|300263951|gb|EFJ48149.1| hypothetical protein VOLCADRAFT_81219 [Volvox carteri f. nagariensis]	NA	NA	NA
Ctaxi_contig_33743|comp34897_c2_seq2	-1.109014436	6.049870967	3.26E-05	0.000639028	NA	NA	NA	NA	NA
Ctaxi_contig_41761|comp35591_c3_seq1	-1.108929856	3.538443683	0.003630778	0.028061415	formate acetyltransferase	gi|218439783|ref|YP_002378112.1|formate acetyltransferase [Cyanothece sp. PCC 7424] >gi|506435127|ref|WP_015954844.1| formate acetyltransferase [Cyanothece sp. PCC 7424] >gi|218172511|gb|ACK71244.1| formate acetyltransferase [Cyanothece sp. PCC 7424]	NA	NA	NA
Ctaxi_contig_8121|comp30548_c0_seq1	-1.108754829	3.619772869	0.000924475	0.009633341	cbs domain-containing protein	gi|545368245|ref|XP_005648904.1|CBS-domain-containing protein [Coccomyxa subellipsoidea C-169] >gi|384250881|gb|EIE24360.1| CBS-domain-containing protein [Coccomyxa subellipsoidea C-169]	AT5G10860.1		 Cystathionine beta-synthase (CBS) family protein 
Ctaxi_contig_16396|comp32714_c0_seq1	-1.108231401	2.107069737	0.007167759	0.046998706	ankyrin repeat protein	gi|155122099|gb|ABT13967.1|hypothetical protein MT325_M413L [Paramecium bursaria chlorella virus MT325]	AT3G04710.2	TPR10	 ankyrin repeat family protein 
Ctaxi_contig_19469|comp33209_c1_seq2	-1.107619736	4.309558897	0.000180679	0.002641925	NA	NA	NA	NA	NA
Ctaxi_contig_11688|comp31752_c0_seq3	-1.106533913	7.123786165	0.002999177	0.024177472	NA	NA	NA	NA	NA
Ctaxi_contig_36590|comp35166_c2_seq4	-1.105127144	4.592245301	0.000494818	0.005860499	abc1 family protein	gi|470361659|ref|XP_004365160.1|ABC1 family protein [Capsaspora owczarzaki ATCC 30864] >gi|320162865|gb|EFW39764.1| ABC1 family protein [Capsaspora owczarzaki ATCC 30864]	AT5G24810.1		 ABC1 family protein 
Ctaxi_contig_36355|comp35141_c2_seq5	-1.104925197	4.430749631	1.62E-05	0.000354251	NA	NA	NA	NA	NA
Ctaxi_contig_19113|comp33159_c0_seq5	-1.104383682	3.812926948	0.00021736	0.003061813	ankyrin repeat domain protein	gi|526204660|gb|EPS44850.1|hypothetical protein H072_1186 [Dactylellina haptotyla CBS 200.50]	AT5G07840.1		 Ankyrin repeat family protein 
Ctaxi_contig_15592|comp32578_c0_seq1	-1.104062017	4.728505708	0.003410052	0.026727415	iron-sulfur cluster co-chaperone protein mitochondrial	"gi|502122206|ref|XP_004497631.1|PREDICTED: iron-sulfur cluster co-chaperone protein HscB, mitochondrial-like isoform X1 [Cicer arietinum]"	AT5G06410.1		 DNAJ heat shock N-terminal domain-containing protein 
Ctaxi_contig_61726|comp36824_c1_seq1	-1.103701841	4.260541954	1.03E-05	0.000239478	NA	NA	NA	NA	NA
Ctaxi_contig_13970|comp32261_c0_seq2	-1.103423432	6.164519921	0.002624523	0.021950996	NA	NA	NA	NA	NA
Ctaxi_contig_19219|comp33176_c2_seq3	-1.102818606	3.090918762	0.000364555	0.004599723	NA	NA	NA	NA	NA
Ctaxi_contig_23166|comp33762_c0_seq1	-1.102514882	11.28824308	0.000241203	0.003318651	NA	NA	NA	NA	NA
Ctaxi_contig_67133|comp37080_c1_seq3	-1.102411408	4.766517221	8.62E-05	0.001438913	NA	NA	NA	NA	NA
Ctaxi_contig_22195|comp33633_c0_seq5	-1.101771616	3.312454943	0.005309601	0.037460124	duf1118-domain-containing protein	gi|552848299|ref|XP_005852068.1|hypothetical protein CHLNCDRAFT_133072 [Chlorella variabilis] >gi|307111732|gb|EFN59966.1| hypothetical protein CHLNCDRAFT_133072 [Chlorella variabilis]	AT1G74730.1		 Protein of unknown function (DUF1118) 
Ctaxi_contig_12552|comp31968_c1_seq2	-1.100245217	5.43990158	0.000853657	0.009011076	NA	NA	NA	NA	NA
Ctaxi_contig_22927|comp33732_c0_seq1	-1.099115022	5.288949145	2.52E-06	7.12E-05	NA	NA	NA	NA	NA
Ctaxi_contig_15719|comp32604_c0_seq4	-1.098632547	5.001076033	2.71E-06	7.56E-05	protein	gi|565360932|ref|XP_006347217.1|PREDICTED: SRSF protein kinase 3-like isoform X1 [Solanum tuberosum]	AT3G44850.1		 Protein kinase superfamily protein 
Ctaxi_contig_69229|comp37160_c7_seq1	-1.097689232	3.609461697	0.000675591	0.007520109	NA	NA	NA	NA	NA
Ctaxi_contig_61748|comp36825_c3_seq1	-1.096029017	4.899992968	7.18E-06	0.000175933	NA	NA	NA	NA	NA
Ctaxi_contig_40224|comp35482_c0_seq5	-1.095962914	3.52861537	0.000841419	0.008914592	NA	NA	NA	NA	NA
Ctaxi_contig_39821|comp35446_c1_seq1	-1.095566285	3.809518218	0.000150263	0.002263024	NA	NA	NA	NA	NA
Ctaxi_contig_37189|comp35215_c0_seq2	-1.095500338	4.765042231	1.44E-05	0.000320025	rhomboid-domain-containing protein	gi|545355338|ref|XP_005643469.1|hypothetical protein COCSUDRAFT_59848 [Coccomyxa subellipsoidea C-169] >gi|384245431|gb|EIE18925.1| hypothetical protein COCSUDRAFT_59848 [Coccomyxa subellipsoidea C-169]	NA	NA	NA
Ctaxi_contig_18821|comp33112_c0_seq4	-1.095237825	3.911416898	9.42E-05	0.001544557	NA	NA	NA	NA	NA
Ctaxi_contig_50794|comp36196_c2_seq1	-1.094974303	3.554396055	0.001328147	0.012893334	phospholipid transporter	gi|302846057|ref|XP_002954566.1|hypothetical protein VOLCADRAFT_95397 [Volvox carteri f. nagariensis] >gi|300260238|gb|EFJ44459.1| hypothetical protein VOLCADRAFT_95397 [Volvox carteri f. nagariensis]	AT1G54280.1		 ATPase E1-E2 type family protein / haloacid dehalogenase-like hydrolase family protein 
Ctaxi_contig_31682|comp34712_c1_seq2	-1.09494112	3.497672295	0.00032741	0.004223641	NA	NA	NA	NA	NA
Ctaxi_contig_9664|comp31170_c0_seq1	-1.094818999	3.211426273	0.004119065	0.030992879	NA	NA	NA	NA	NA
Ctaxi_contig_28684|comp34401_c0_seq2	-1.094477682	4.107974797	0.003004903	0.024211302	NA	NA	NA	NA	NA
Ctaxi_contig_61653|comp36820_c0_seq1	-1.094380032	2.869110134	0.001455073	0.013847391	protein	gi|302835455|ref|XP_002949289.1|hypothetical protein VOLCADRAFT_104229 [Volvox carteri f. nagariensis] >gi|300265591|gb|EFJ49782.1| hypothetical protein VOLCADRAFT_104229 [Volvox carteri f. nagariensis]	NA	NA	NA
Ctaxi_contig_71971|comp37271_c3_seq8	-1.093765306	4.41161899	2.52E-06	7.13E-05	NA	NA	NA	NA	NA
Ctaxi_contig_15053|comp32485_c3_seq2	-1.092929286	7.192771825	9.03E-06	0.000214662	rna binding protein	gi|548847528|gb|ERN06712.1|hypothetical protein AMTR_s00058p00219700 [Amborella trichopoda]	AT3G49390.2	CID10	 CTC-interacting domain 10 
Ctaxi_contig_56824|comp36558_c5_seq1	-1.09201822	7.046250081	5.74E-07	1.96E-05	NA	NA	NA	NA	NA
Ctaxi_contig_60761|comp36774_c0_seq1	-1.091236955	3.650696191	6.65E-05	0.001154588	NA	NA	NA	NA	NA
Ctaxi_contig_56821|comp36558_c1_seq1	-1.091212756	4.425350091	4.01E-05	0.000764457	NA	NA	NA	NA	NA
Ctaxi_contig_59325|comp36697_c2_seq1	-1.090911078	4.596792312	8.67E-06	0.000208025	NA	NA	NA	NA	NA
Ctaxi_contig_57420|comp36592_c0_seq2	-1.090281379	2.626435964	0.004844079	0.035059219	NA	NA	NA	NA	NA
Ctaxi_contig_30276|comp34568_c0_seq1	-1.086927194	9.718007737	0.002367633	0.020224546	NA	NA	NA	NA	NA
Ctaxi_contig_31820|comp34730_c1_seq1	-1.08618038	3.056558403	0.000424643	0.005200355	NA	NA	NA	NA	NA
Ctaxi_contig_30470|comp34590_c1_seq1	-1.084386644	3.574441891	5.06E-05	0.000925256	NA	NA	NA	NA	NA
Ctaxi_contig_63810|comp36939_c8_seq1	-1.084246016	5.573199916	2.58E-06	7.29E-05	NA	NA	NA	NA	NA
Ctaxi_contig_63355|comp36914_c1_seq1	-1.083362713	5.156984646	2.06E-06	5.96E-05	chaperonin 60b2	gi|545364822|ref|XP_005647445.1|chaperonin 60B2 [Coccomyxa subellipsoidea C-169] >gi|384249419|gb|EIE22901.1| chaperonin 60B2 [Coccomyxa subellipsoidea C-169]	AT1G55490.2	"CPN60B,LEN1"	 chaperonin 60 beta 
Ctaxi_contig_12559|comp31970_c3_seq1	-1.082891806	4.158759017	0.000260778	0.003532524	NA	NA	NA	NA	NA
Ctaxi_contig_16026|comp32658_c0_seq3	-1.082140531	3.113740314	0.002125823	0.018652208	NA	NA	NA	NA	NA
Ctaxi_contig_23390|comp33791_c3_seq1	-1.080832929	3.922272595	0.002220106	0.019307979	NA	NA	NA	NA	NA
Ctaxi_contig_55092|comp36445_c3_seq1	-1.080725906	4.110139856	0.000296233	0.003887999	anthranilate phosphoribosyltransferase	"gi|552814415|ref|XP_005844184.1|hypothetical protein CHLNCDRAFT_27114, partial [Chlorella variabilis] >gi|307103825|gb|EFN52082.1| hypothetical protein CHLNCDRAFT_27114 [Chlorella variabilis]"	AT5G17990.1	"TRP1,pat1"	 tryptophan biosynthesis 1 
Ctaxi_contig_56506|comp36538_c0_seq1	-1.080154833	3.679657924	0.000362178	0.004576019	NA	NA	NA	NA	NA
Ctaxi_contig_34361|comp34950_c3_seq1	-1.0796221	5.492645976	4.89E-06	0.000125768	transferase	gi|557687156|ref|YP_008790652.1|hypothetical protein M271_21085 [Streptomyces rapamycinicus NRRL 5491] >gi|526991943|ref|WP_020869191.1| hypothetical protein [Streptomyces rapamycinicus] >gi|521357443|gb|AGP55760.1| hypothetical protein M271_21085 [Streptomyces rapamycinicus NRRL 5491]	AT1G24430.1		 HXXXD-type acyl-transferase family protein 
Ctaxi_contig_56152|comp36514_c7_seq6	-1.07945056	4.184439104	3.90E-05	0.000747196	NA	NA	NA	NA	NA
Ctaxi_contig_42617|comp35650_c3_seq11	-1.079034993	4.331852961	2.55E-05	0.000522043	sulfur stress regulator	gi|302832650|ref|XP_002947889.1|Snf1-like protein kinase [Volvox carteri f. nagariensis] >gi|300266691|gb|EFJ50877.1| Snf1-like protein kinase [Volvox carteri f. nagariensis]	AT5G08590.1	"ASK2,SNRK2-1,SNRK2.1,SRK2G"	 SNF1-related protein kinase 2.1 
Ctaxi_contig_24027|comp33870_c0_seq12	-1.078489781	2.890632974	0.005904143	0.040517549	NA	NA	NA	NA	NA
Ctaxi_contig_21346|comp33500_c0_seq1	-1.078042371	2.871828448	0.007337258	0.047825034	NA	NA	NA	NA	NA
Ctaxi_contig_33519|comp34879_c0_seq1	-1.077718147	3.950385661	0.001093123	0.011062981	NA	NA	NA	NA	NA
Ctaxi_contig_28597|comp34392_c3_seq3	-1.077596959	3.778423632	0.000125868	0.001963563	NA	NA	NA	NA	NA
Ctaxi_contig_39538|comp35422_c5_seq1	-1.077549929	4.238452469	3.25E-05	0.000637437	novel plant snare 11-like	"gi|159468724|ref|XP_001692524.1|Qb-SNARE protein, NPSN-family [Chlamydomonas reinhardtii] >gi|158278237|gb|EDP04002.1| Qb-SNARE protein, NPSN-family [Chlamydomonas reinhardtii]"	AT1G48240.1	"ATNPSN12,NPSN12"	 novel plant snare 12 
Ctaxi_contig_64939|comp36991_c2_seq2	-1.07705996	6.921337847	5.19E-05	0.000944559	hi0933-like protein	gi|545365780|ref|XP_005647834.1|HI0933-like protein [Coccomyxa subellipsoidea C-169] >gi|384249809|gb|EIE23290.1| HI0933-like protein [Coccomyxa subellipsoidea C-169]	AT5G39940.1		 FAD/NAD(P)-binding oxidoreductase family protein 
Ctaxi_contig_71317|comp37248_c5_seq1	-1.075865984	6.351999381	5.25E-06	0.00013339	large extracellular alpha-helical protein	gi|302854365|ref|XP_002958691.1|hypothetical protein VOLCADRAFT_99981 [Volvox carteri f. nagariensis] >gi|300255972|gb|EFJ40251.1| hypothetical protein VOLCADRAFT_99981 [Volvox carteri f. nagariensis]	NA	NA	NA
Ctaxi_contig_3437|comp22145_c0_seq1	-1.075629716	2.290802824	0.007229087	0.047332204	NA	NA	NA	NA	NA
Ctaxi_contig_14821|comp32446_c1_seq1	-1.075287118	6.135415176	1.75E-05	0.000376746	NA	NA	NA	NA	NA
Ctaxi_contig_10147|comp31315_c0_seq3	-1.074881482	7.250100613	6.92E-06	0.00017006	hypothetical protein Pfl01_3250	gi|77459472|ref|YP_348979.1|hypothetical protein Pfl01_3250 [Pseudomonas fluorescens Pf0-1] >gi|499653893|ref|WP_011334627.1| hypothetical protein [Pseudomonas fluorescens] >gi|77383475|gb|ABA74988.1| hypothetical protein Pfl01_3250 [Pseudomonas fluorescens Pf0-1]	NA	NA	NA
Ctaxi_contig_41541|comp35581_c6_seq1	-1.074580954	8.622645538	1.12E-06	3.49E-05	nitrate reductase	"gi|468362410|gb|AGH30311.1|nitrate reductase, partial [Chromochloris zofingiensis]"	AT1G37130.1	"NIA2,B29,NIA2-1,CHL3,NR,NR2,ATNR2"	 nitrate reductase 2 
Ctaxi_contig_11317|comp31648_c0_seq1	-1.07233156	6.876098367	0.002431659	0.020682168	NA	NA	NA	NA	NA
Ctaxi_contig_39415|comp35410_c0_seq1	-1.07150144	3.365484669	0.000220001	0.003087139	NA	NA	NA	NA	NA
Ctaxi_contig_35212|comp35033_c1_seq5	-1.071239198	2.239408832	0.003132678	0.025017955	NA	NA	NA	NA	NA
Ctaxi_contig_55470|comp36472_c2_seq1	-1.071041339	2.335929623	0.005943817	0.040719195	NA	NA	NA	NA	NA
Ctaxi_contig_71306|comp37248_c1_seq2	-1.070431885	6.050383179	4.14E-06	0.000108974	alpha-2-macroglobulin domain-containing protein	gi|159481760|ref|XP_001698946.1|hypothetical protein CHLREDRAFT_177538 [Chlamydomonas reinhardtii] >gi|158273438|gb|EDO99228.1| predicted protein [Chlamydomonas reinhardtii]	NA	NA	NA
Ctaxi_contig_49788|comp36129_c0_seq6	-1.067494785	2.54453115	0.003988343	0.030183832	NA	NA	NA	NA	NA
Ctaxi_contig_42707|comp35658_c1_seq1	-1.067190723	7.181554827	1.28E-06	3.94E-05	trna wybutosine-synthesizing protein 1 homolog	gi|545372954|ref|XP_005650889.1|hypothetical protein COCSUDRAFT_26989 [Coccomyxa subellipsoidea C-169] >gi|384252870|gb|EIE26345.1| hypothetical protein COCSUDRAFT_26989 [Coccomyxa subellipsoidea C-169]	AT1G75200.1		 flavodoxin family protein / radical SAM domain-containing protein 
Ctaxi_contig_66001|comp37033_c3_seq1	-1.06658072	2.937566308	0.004445237	0.032856148	NA	NA	NA	NA	NA
Ctaxi_contig_25317|comp34036_c0_seq2	-1.063893342	2.889161966	0.003364952	0.026465658	carbonyl reductase	gi|194226225|ref|XP_001916308.1|PREDICTED: carbonyl reductase [NADPH] 1-like [Equus caballus]	AT1G01800.1		 NAD(P)-binding Rossmann-fold superfamily protein 
Ctaxi_contig_67137|comp37080_c2_seq1	-1.063736808	3.570161914	0.001553206	0.014573156	NA	NA	NA	NA	NA
Ctaxi_contig_71436|comp37253_c0_seq3	-1.063604954	5.280230529	0.004487257	0.033038796	copper amine oxidase	gi|551560691|ref|XP_005767244.1|hypothetical protein EMIHUDRAFT_197391 [Emiliania huxleyi CCMP1516] >gi|485617640|gb|EOD14815.1| hypothetical protein EMIHUDRAFT_197391 [Emiliania huxleyi CCMP1516]	AT1G31690.1		 Copper amine oxidase family protein 
Ctaxi_contig_11609|comp31732_c2_seq1	-1.063401587	7.742608565	7.31E-06	0.000178619	NA	NA	NA	NA	NA
Ctaxi_contig_71756|comp37262_c1_seq9	-1.063049448	6.767580405	6.58E-07	2.22E-05	key regulator in er unfolded protein response	gi|159486531|ref|XP_001701292.1|key regulator in ER unfolded protein response [Chlamydomonas reinhardtii] >gi|158271775|gb|EDO97587.1| key regulator in ER unfolded protein response [Chlamydomonas reinhardtii]	AT5G16540.3	ZFN3	 zinc finger nuclease 3 
Ctaxi_contig_70216|comp37197_c2_seq2	-1.062956848	2.556760085	0.006784142	0.045014796	NA	NA	NA	NA	NA
Ctaxi_contig_10245|comp31342_c0_seq3	-1.061728727	4.075048017	0.003873536	0.029469964	NA	NA	NA	NA	NA
Ctaxi_contig_18424|comp33065_c1_seq6	-1.061615971	2.59928745	0.00510318	0.036591476	NA	NA	NA	NA	NA
Ctaxi_contig_28170|comp34342_c0_seq5	-1.061469544	3.152385999	0.002756815	0.022762779	ankyrin repeat protein	"gi|123437955|ref|XP_001309767.1|ankyrin repeat protein [Trichomonas vaginalis G3] >gi|121891508|gb|EAX96837.1| ankyrin repeat protein, putative [Trichomonas vaginalis G3]"	AT4G27780.1	ACBP2	 acyl-CoA binding protein 2 
Ctaxi_contig_23384|comp33791_c1_seq1	-1.061192001	7.236153272	5.98E-06	0.000149593	trna rrna methyltransferase family protein	gi|545368007|ref|XP_005648793.1|SpoU rRNA methylase family protein [Coccomyxa subellipsoidea C-169] >gi|384250770|gb|EIE24249.1| SpoU rRNA methylase family protein [Coccomyxa subellipsoidea C-169]	AT2G19870.1		 tRNA/rRNA methyltransferase (SpoU) family protein 
Ctaxi_contig_67318|comp37088_c10_seq3	-1.060845338	3.83015531	4.48E-05	0.000838217	NA	NA	NA	NA	NA
Ctaxi_contig_47946|comp36007_c0_seq1	-1.060012942	4.619176008	0.000234725	0.003251943	NA	NA	NA	NA	NA
Ctaxi_contig_37193|comp35215_c2_seq3	-1.059589875	5.161856592	0.000353596	0.004491895	NA	NA	NA	NA	NA
Ctaxi_contig_51067|comp36214_c1_seq5	-1.059464358	3.601209626	5.40E-05	0.000974617	NA	NA	NA	NA	NA
Ctaxi_contig_57678|comp36609_c0_seq6	-1.058549317	2.625550104	0.006213604	0.042138828	NA	NA	NA	NA	NA
Ctaxi_contig_69712|comp37177_c1_seq1	-1.058063466	5.418068888	0.000177655	0.002607343	probable dna primase large subunit-like	gi|460383720|ref|XP_004237566.1|PREDICTED: probable DNA primase large subunit-like [Solanum lycopersicum]	AT1G67320.2		" DNA primase, large subunit family "
Ctaxi_contig_34614|comp34975_c4_seq2	-1.057807525	6.855545915	6.05E-05	0.001066708	zinc finger ccch domain-containing protein 42	gi|302829769|ref|XP_002946451.1|hypothetical protein VOLCADRAFT_86752 [Volvox carteri f. nagariensis] >gi|300268197|gb|EFJ52378.1| hypothetical protein VOLCADRAFT_86752 [Volvox carteri f. nagariensis]	AT3G47120.1		 RNA recognition motif (RRM)-containing protein 
Ctaxi_contig_68993|comp37151_c1_seq1	-1.057568103	3.338626306	0.001629955	0.015176319	NA	NA	NA	NA	NA
Ctaxi_contig_67113|comp37079_c2_seq1	-1.054898348	4.258544892	2.56E-05	0.000523136	animal heme peroxidase homologue	gi|546324756|ref|XP_005718460.1|Animal heme peroxidase homologue [Chondrus crispus] >gi|515797849|emb|CDF77596.1| Animal heme peroxidase homologue [Chondrus crispus]	AT1G73680.2	ALPHADOX2	 alpha dioxygenase 
Ctaxi_contig_40053|comp35467_c1_seq1	-1.054866671	3.685721196	0.001908589	0.01713076	NA	NA	NA	NA	NA
Ctaxi_contig_10157|comp31316_c0_seq1	-1.054719051	3.365527333	0.006565725	0.043896761	predicted protein	gi|159483897|ref|XP_001699997.1|predicted protein [Chlamydomonas reinhardtii] >gi|158281939|gb|EDP07693.1| predicted protein [Chlamydomonas reinhardtii]	NA	NA	NA
Ctaxi_contig_71973|comp37271_c6_seq1	-1.054568873	6.24202523	0.000124588	0.001951542	tenascin-x precursor	gi|545376439|ref|XP_005652309.1|hypothetical protein COCSUDRAFT_39345 [Coccomyxa subellipsoidea C-169] >gi|384254291|gb|EIE27765.1| hypothetical protein COCSUDRAFT_39345 [Coccomyxa subellipsoidea C-169]	NA	NA	NA
Ctaxi_contig_14413|comp32364_c1_seq1	-1.053796227	12.4885602	0.000724164	0.007968326	NA	NA	NA	NA	NA
Ctaxi_contig_15055|comp32485_c5_seq1	-1.053407538	6.14027887	2.32E-06	6.61E-05	rna binding protein	gi|159464635|ref|XP_001690547.1|RNA binding protein [Chlamydomonas reinhardtii] >gi|158280047|gb|EDP05806.1| RNA binding protein [Chlamydomonas reinhardtii]	AT3G14450.1	CID9	 CTC-interacting domain 9 
Ctaxi_contig_37873|comp35276_c2_seq1	-1.052873955	4.709388489	5.56E-06	0.000140227	NA	NA	NA	NA	NA
Ctaxi_contig_35092|comp35022_c4_seq1	-1.052608193	5.22963454	1.31E-05	0.000294145	NA	NA	NA	NA	NA
Ctaxi_contig_11233|comp31627_c2_seq5	-1.052348681	3.737718999	0.000837284	0.008888042	NA	NA	NA	NA	NA
Ctaxi_contig_42983|comp35677_c3_seq9	-1.051251843	2.506180198	0.003996983	0.030227541	NA	NA	NA	NA	NA
Ctaxi_contig_46858|comp35928_c1_seq41	-1.050906133	4.21267392	9.67E-05	0.001583915	NA	NA	NA	NA	NA
Ctaxi_contig_32668|comp34802_c2_seq1	-1.049166497	6.205840666	0.000244271	0.003351817	NA	NA	NA	NA	NA
Ctaxi_contig_23214|comp33766_c1_seq1	-1.048366652	6.122477245	0.000136438	0.002094673	NA	NA	NA	NA	NA
Ctaxi_contig_35162|comp35030_c4_seq2	-1.047825614	6.571105468	3.78E-06	0.000100555	NA	NA	NA	NA	NA
Ctaxi_contig_43755|comp35734_c0_seq1	-1.047380666	2.543266913	0.00585285	0.040235327	sulfur stress regulator	gi|302832650|ref|XP_002947889.1|Snf1-like protein kinase [Volvox carteri f. nagariensis] >gi|300266691|gb|EFJ50877.1| Snf1-like protein kinase [Volvox carteri f. nagariensis]	AT1G78290.3		 Protein kinase superfamily protein 
Ctaxi_contig_8504|comp30721_c0_seq2	-1.046935385	2.628238564	0.003566757	0.02764761	adp-ribosylation factor-like protein 2	gi|302812607|ref|XP_002987990.1|ARF-like GTPase [Selaginella moellendorffii] >gi|300144096|gb|EFJ10782.1| ARF-like GTPase [Selaginella moellendorffii]	AT2G18390.1	"TTN5,HAL,ARL2,ATARLC1"	 ADP-ribosylation factor family protein 
Ctaxi_contig_23874|comp33847_c2_seq1	-1.046435966	5.68467778	0.000147568	0.002234131	NA	NA	NA	NA	NA
Ctaxi_contig_69233|comp37160_c8_seq1	-1.045824574	4.345440056	0.000327347	0.004223641	NA	NA	NA	NA	NA
Ctaxi_contig_51788|comp36249_c4_seq1	-1.045570453	4.615283868	1.42E-05	0.000314568	NA	NA	NA	NA	NA
Ctaxi_contig_39493|comp35416_c1_seq1	-1.045557766	4.574178082	0.000100071	0.001629603	NA	NA	NA	NA	NA
Ctaxi_contig_22887|comp33727_c1_seq3	-1.045500276	4.025570765	0.006124075	0.041683472	glycoside hydrolase	gi|302848992|ref|XP_002956027.1|hypothetical protein VOLCADRAFT_107029 [Volvox carteri f. nagariensis] >gi|300258753|gb|EFJ42987.1| hypothetical protein VOLCADRAFT_107029 [Volvox carteri f. nagariensis]	AT2G44490.1	"PEN2,BGLU26"	 Glycosyl hydrolase superfamily protein 
Ctaxi_contig_30765|comp34623_c0_seq1	-1.044975366	2.994595814	0.004449982	0.032875863	ankyrin repeat domain protein	gi|229582572|ref|YP_002840971.1|ankyrin [Sulfolobus islandicus Y.N.15.51] >gi|502134864|ref|WP_012717676.1| ankyrin [Sulfolobus islandicus] >gi|228013288|gb|ACP49049.1| Ankyrin [Sulfolobus islandicus Y.N.15.51]	AT2G03430.1		 Ankyrin repeat family protein 
Ctaxi_contig_63829|comp36940_c5_seq1	-1.043482778	2.725661697	0.00507423	0.036441678	NA	NA	NA	NA	NA
Ctaxi_contig_49967|comp36143_c2_seq7	-1.043434206	3.913200217	0.003467242	0.027043838	NA	NA	NA	NA	NA
Ctaxi_contig_61732|comp36824_c1_seq7	-1.041582248	3.742480459	5.03E-05	0.000922683	NA	NA	NA	NA	NA
Ctaxi_contig_32660|comp34802_c0_seq6	-1.040652374	3.740588829	0.007782389	0.049817263	NA	NA	NA	NA	NA
Ctaxi_contig_7286|comp30024_c0_seq1	-1.039668874	3.130887281	0.002591112	0.021746246	NA	NA	NA	NA	NA
Ctaxi_contig_60163|comp36743_c0_seq4	-1.038694718	3.450325684	0.000324346	0.004196088	NA	NA	NA	NA	NA
Ctaxi_contig_6460|comp29309_c1_seq1	-1.038109041	3.707727829	0.001302693	0.012696844	chlorophyll a b binding protein	gi|145079054|tpg|DAA05896.1|TPA_inf: chloroplast light-harvesting complex II protein precursor Lhcbm13 [Acetabularia acetabulum]	AT2G05100.1	"LHCB2.1,LHCB2"	 photosystem II light harvesting complex gene 2.1 
Ctaxi_contig_13714|comp32209_c1_seq1	-1.036356079	4.388921768	0.004624157	0.033788593	probable proline dehydrogenase 2-like	"gi|332859159|ref|XP_003317149.1|PREDICTED: proline dehydrogenase 1, mitochondrial-like [Pan troglodytes]"	AT5G38710.1		 Methylenetetrahydrofolate reductase family protein 
Ctaxi_contig_64049|comp36949_c0_seq4	-1.035560245	4.56302769	0.001895203	0.017025093	NA	NA	NA	NA	NA
Ctaxi_contig_59121|comp36684_c2_seq2	-1.035389315	2.367904112	0.006251325	0.04231306	NA	NA	NA	NA	NA
Ctaxi_contig_30140|comp34553_c1_seq5	-1.03461201	3.77318479	8.70E-05	0.001448722	protein phosphatase 1 beta	gi|159463074|ref|XP_001689767.1|protein phosphatase 1 beta [Chlamydomonas reinhardtii] >gi|158283755|gb|EDP09505.1| protein phosphatase 1 beta [Chlamydomonas reinhardtii]	AT1G08420.1	BSL2	 BRI1 suppressor 1 (BSU1)-like 2 
Ctaxi_contig_70477|comp37210_c6_seq2	-1.033795853	2.663152714	0.003506476	0.027253743	alpha-2-macroglobulin domain protein	gi|302854949|ref|XP_002958977.1|hypothetical protein VOLCADRAFT_108402 [Volvox carteri f. nagariensis] >gi|300255661|gb|EFJ39952.1| hypothetical protein VOLCADRAFT_108402 [Volvox carteri f. nagariensis]	NA	NA	NA
Ctaxi_contig_37196|comp35215_c2_seq6	-1.033197124	3.347264042	0.000721144	0.007946139	NA	NA	NA	NA	NA
Ctaxi_contig_68846|comp37142_c6_seq4	-1.033025085	3.835346019	0.001257569	0.012348283	NA	NA	NA	NA	NA
Ctaxi_contig_39400|comp35409_c0_seq2	-1.032364987	4.620277927	9.86E-05	0.001607547	protein tyrosine kinase	gi|545371252|ref|XP_005650206.1|hypothetical protein COCSUDRAFT_39960 [Coccomyxa subellipsoidea C-169] >gi|384252186|gb|EIE25662.1| hypothetical protein COCSUDRAFT_39960 [Coccomyxa subellipsoidea C-169]	AT3G06630.1		 protein kinase family protein 
Ctaxi_contig_46985|comp35940_c0_seq6	-1.031521423	4.050863348	3.22E-05	0.000632237	hypothetical protein CHLNCDRAFT_134377	gi|552828320|ref|XP_005847455.1|hypothetical protein CHLNCDRAFT_134377 [Chlorella variabilis] >gi|307107109|gb|EFN55353.1| hypothetical protein CHLNCDRAFT_134377 [Chlorella variabilis]	NA	NA	NA
Ctaxi_contig_65456|comp37011_c2_seq1	-1.031385691	3.03833416	0.000613005	0.006955516	NA	NA	NA	NA	NA
Ctaxi_contig_16843|comp32797_c2_seq1	-1.030458913	5.128640916	0.002857165	0.023311668	NA	NA	NA	NA	NA
Ctaxi_contig_68008|comp37110_c2_seq5	-1.030255316	3.347277387	0.007393179	0.048048833	NA	NA	NA	NA	NA
Ctaxi_contig_23209|comp33766_c0_seq1	-1.03021709	7.516956511	2.39E-05	0.000494992	vasa intronic gene	gi|552818002|ref|XP_005845087.1|expressed protein [Chlorella variabilis] >gi|307104733|gb|EFN52985.1| expressed protein [Chlorella variabilis]	NA	NA	NA
Ctaxi_contig_52254|comp36279_c2_seq1	-1.02987117	4.914805101	0.000312923	0.004071603	NA	NA	NA	NA	NA
Ctaxi_contig_15237|comp32522_c1_seq4	-1.029467598	4.928035444	1.59E-05	0.000349219	NA	NA	NA	NA	NA
Ctaxi_contig_57423|comp36592_c0_seq5	-1.029411689	4.503902626	0.001755085	0.016055001	NA	NA	NA	NA	NA
Ctaxi_contig_39453|comp35412_c0_seq11	-1.029395305	4.885715262	0.000404004	0.004997872	NA	NA	NA	NA	NA
Ctaxi_contig_44950|comp35795_c2_seq1	-1.028809513	2.373875531	0.007043578	0.04639707	NA	NA	NA	NA	NA
Ctaxi_contig_15047|comp32484_c1_seq5	-1.028736844	2.920537812	0.002445532	0.02075373	NA	NA	NA	NA	NA
Ctaxi_contig_45377|comp35823_c0_seq2	-1.028575253	4.85668261	2.16E-05	0.000455276	calcium calmodulin dependent protein kinase kinase 1	gi|159489446|ref|XP_001702708.1|calcium/calmodulin dependent protein kinase kinase 1 [Chlamydomonas reinhardtii] >gi|158280730|gb|EDP06487.1| calcium/calmodulin dependent protein kinase kinase 1 [Chlamydomonas reinhardtii]	NA	NA	NA
Ctaxi_contig_62555|comp36864_c7_seq1	-1.02852356	2.968506795	0.000778048	0.008412117	NA	NA	NA	NA	NA
Ctaxi_contig_59745|comp36717_c0_seq5	-1.02815645	4.890491109	0.000207985	0.002956531	NA	NA	NA	NA	NA
Ctaxi_contig_18028|comp33004_c0_seq1	-1.027895064	2.714978343	0.002362618	0.020192603	NA	NA	NA	NA	NA
Ctaxi_contig_29709|comp34514_c0_seq1	-1.027457713	7.71215471	0.001440667	0.013749535	NA	NA	NA	NA	NA
Ctaxi_contig_37930|comp35281_c0_seq2	-1.027127467	6.145809881	0.00061998	0.007013238	NA	NA	NA	NA	NA
Ctaxi_contig_8876|comp30878_c0_seq3	-1.025905212	5.60654597	4.75E-05	0.000880593	NA	NA	NA	NA	NA
Ctaxi_contig_10584|comp31443_c0_seq2	-1.024980789	3.858162761	0.000130637	0.002021295	NA	NA	NA	NA	NA
Ctaxi_contig_64614|comp36973_c2_seq1	-1.024873801	8.419588265	0.000928009	0.009660635	alkaline phosphatase	gi|515524091|ref|WP_016957345.1|hypothetical protein [Catenovulum agarivorans]	NA	NA	NA
Ctaxi_contig_35871|comp35097_c1_seq1	-1.024791401	5.821925413	0.001870784	0.016843973	NA	NA	NA	NA	NA
Ctaxi_contig_56774|comp36555_c3_seq1	-1.024668748	7.576513109	8.56E-05	0.001430264	prostaglandin e synthase 2-like	"gi|552813826|ref|XP_005844042.1|hypothetical protein CHLNCDRAFT_11521, partial [Chlorella variabilis] >gi|307103682|gb|EFN51940.1| hypothetical protein CHLNCDRAFT_11521 [Chlorella variabilis]"	AT5G42150.1		 Glutathione S-transferase family protein 
Ctaxi_contig_23143|comp33759_c0_seq1	-1.020982492	5.067171088	0.000123021	0.00193082	NA	NA	NA	NA	NA
Ctaxi_contig_28377|comp34367_c0_seq4	-1.020035936	2.636979133	0.00625824	0.042341759	NA	NA	NA	NA	NA
Ctaxi_contig_45232|comp35811_c1_seq6	-1.019464642	2.862785736	0.001667219	0.0154551	NA	NA	NA	NA	NA
Ctaxi_contig_30942|comp34637_c0_seq1	-1.019048051	2.442282118	0.005945754	0.040723654	phosphoglycerate mutase-like protein	gi|302840401|ref|XP_002951756.1|hypothetical protein VOLCADRAFT_92225 [Volvox carteri f. nagariensis] >gi|300263004|gb|EFJ47207.1| hypothetical protein VOLCADRAFT_92225 [Volvox carteri f. nagariensis]	AT3G60450.1		 Phosphoglycerate mutase family protein 
Ctaxi_contig_32118|comp34756_c3_seq4	-1.018911235	3.190498512	0.001216187	0.01201649	NA	NA	NA	NA	NA
Ctaxi_contig_52611|comp36303_c0_seq1	-1.01887434	5.063890937	0.001510673	0.014250114	NA	NA	NA	NA	NA
Ctaxi_contig_41537|comp35581_c5_seq3	-1.018820822	5.767504823	0.000503318	0.005936484	nitrate reductase	gi|50254368|gb|AAT72293.1|nitrate reductase [Dunaliella viridis]	AT1G77760.1	"NIA1,GNR1,NR1"	 nitrate reductase 1 
Ctaxi_contig_50218|comp36161_c0_seq7	-1.017458544	3.185695249	0.004126213	0.0310196	cytosolic non-specific dipeptidase	"gi|552827278|ref|XP_005847204.1|hypothetical protein CHLNCDRAFT_10418, partial [Chlorella variabilis] >gi|307106857|gb|EFN55102.1| hypothetical protein CHLNCDRAFT_10418, partial [Chlorella variabilis]"	NA	NA	NA
Ctaxi_contig_18093|comp33016_c1_seq4	-1.017284332	4.746032673	0.003598132	0.027843084	NA	NA	NA	NA	NA
Ctaxi_contig_47074|comp35949_c3_seq1	-1.017277027	4.747102087	0.000105754	0.001706529	pan domain-containing protein	gi|530741188|gb|EQC39430.1|hypothetical protein SDRG_03633 [Saprolegnia diclina VS20]	NA	NA	NA
Ctaxi_contig_66590|comp37055_c5_seq1	-1.016859899	2.832010558	0.002049137	0.018150403	NA	NA	NA	NA	NA
Ctaxi_contig_70479|comp37210_c8_seq2	-1.016247543	3.235303911	0.001456379	0.013853542	hypothetical protein VOLCADRAFT_100323	gi|302854953|ref|XP_002958979.1|hypothetical protein VOLCADRAFT_100323 [Volvox carteri f. nagariensis] >gi|300255663|gb|EFJ39954.1| hypothetical protein VOLCADRAFT_100323 [Volvox carteri f. nagariensis]	NA	NA	NA
Ctaxi_contig_66248|comp37039_c7_seq1	-1.015825079	7.121772401	9.71E-07	3.10E-05	NA	NA	NA	NA	NA
Ctaxi_contig_12008|comp31832_c1_seq2	-1.015798352	6.498977852	9.73E-05	0.001591124	NA	NA	NA	NA	NA
Ctaxi_contig_61746|comp36825_c1_seq1	-1.015789434	8.2281789	1.23E-05	0.000278673	NA	NA	NA	NA	NA
Ctaxi_contig_35168|comp35030_c6_seq3	-1.015265824	3.670300254	0.000183994	0.00268048	NA	NA	NA	NA	NA
Ctaxi_contig_29133|comp34448_c1_seq3	-1.015082799	2.973740191	0.004334074	0.032162161	serine protease inhibitor dipetalogastin	gi|189314000|gb|ACD88987.1|Kazal-type serine proteinase inhibitor [Azumapecten farreri]	NA	NA	NA
Ctaxi_contig_36166|comp35124_c2_seq1	-1.014339217	4.422514181	1.28E-05	0.000288496	ankyrin unc44	"gi|157106769|ref|XP_001649474.1|ankyrin 2,3/unc44 [Aedes aegypti] >gi|108868779|gb|EAT33004.1| AAEL014742-PA, partial [Aedes aegypti]"	AT2G03430.1		 Ankyrin repeat family protein 
Ctaxi_contig_60676|comp36772_c0_seq1	-1.014153247	4.310962197	0.000158335	0.002367702	NA	NA	NA	NA	NA
Ctaxi_contig_14051|comp32279_c1_seq1	-1.014131505	5.432315574	0.00019378	0.00279222	NA	NA	NA	NA	NA
Ctaxi_contig_71796|comp37264_c1_seq5	-1.013802508	3.194537562	0.002437828	0.020709479	zinc finger transcription factor	gi|403371552|gb|EJY85656.1|hypothetical protein OXYTRI_16359 [Oxytricha trifallax]	NA	NA	NA
Ctaxi_contig_63334|comp36913_c0_seq8	-1.013243244	3.342487819	0.000280373	0.003724617	NA	NA	NA	NA	NA
Ctaxi_contig_10994|comp31573_c0_seq1	-1.011639465	3.69326998	0.000341298	0.004374286	NA	NA	NA	NA	NA
Ctaxi_contig_36205|comp35127_c0_seq4	-1.011012622	4.235701256	0.000939147	0.00975733	hypothetical protein VOLCADRAFT_105298	gi|302840682|ref|XP_002951893.1|hypothetical protein VOLCADRAFT_105298 [Volvox carteri f. nagariensis] >gi|300262794|gb|EFJ46998.1| hypothetical protein VOLCADRAFT_105298 [Volvox carteri f. nagariensis]	NA	NA	NA
Ctaxi_contig_10556|comp31431_c1_seq1	-1.01088087	7.703829557	0.000699927	0.007739295	NA	NA	NA	NA	NA
Ctaxi_contig_10403|comp31382_c0_seq6	-1.009052684	8.037899731	0.000430311	0.005261623	NA	NA	NA	NA	NA
Ctaxi_contig_17378|comp32892_c0_seq1	-1.008891248	3.856972667	6.82E-05	0.001184095	NA	NA	NA	NA	NA
Ctaxi_contig_67258|comp37086_c1_seq5	-1.008709634	4.186440907	7.97E-05	0.00134953	multidrug resistance-associated protein 4	"gi|545356178|ref|XP_005643834.1|P-loop containing nucleoside triphosphate hydrolase protein, partial [Coccomyxa subellipsoidea C-169] >gi|384245798|gb|EIE19290.1| P-loop containing nucleoside triphosphate hydrolase protein, partial [Coccomyxa subellipsoidea C-169]"	AT1G30420.1	"ATMRP12,MRP12,ABCC11"	 multidrug resistance-associated protein 12 
Ctaxi_contig_24255|comp33905_c0_seq1	-1.008647578	3.023334876	0.002821091	0.023100693	NA	NA	NA	NA	NA
Ctaxi_contig_9772|comp31206_c0_seq2	-1.008554147	4.300488041	0.000409284	0.005054679	NA	NA	NA	NA	NA
Ctaxi_contig_36074|comp35116_c2_seq2	-1.008432315	3.897700111	0.000605381	0.006891157	kinase-like protein	gi|545360153|ref|XP_005645479.1|kinase-like protein [Coccomyxa subellipsoidea C-169] >gi|384247448|gb|EIE20935.1| kinase-like protein [Coccomyxa subellipsoidea C-169]	AT1G73670.1	"ATMPK15,MPK15"	 MAP kinase 15 
Ctaxi_contig_31015|comp34644_c3_seq12	-1.008097551	2.65014014	0.003688951	0.02838627	NA	NA	NA	NA	NA
Ctaxi_contig_69688|comp37176_c0_seq5	-1.007963777	3.67989299	0.000336763	0.004330188	polymorphic outer membrane protein	gi|84488873|ref|YP_447105.1|asn/thr-rich large protein family protein [Methanosphaera stadtmanae DSM 3091] >gi|499724927|ref|WP_011405661.1| asn/thr-rich large protein family protein [Methanosphaera stadtmanae] >gi|84372192|gb|ABC56462.1| member of asn/thr-rich large protein family [Methanosphaera stadtmanae DSM 3091]	NA	NA	NA
Ctaxi_contig_39452|comp35412_c0_seq10	-1.007836344	3.678188455	0.000650344	0.007295509	NA	NA	NA	NA	NA
Ctaxi_contig_69042|comp37152_c3_seq3	-1.00720421	5.181978829	0.001659379	0.015400454	alkaline phosphatase	gi|374850320|dbj|BAL53312.1|hypothetical conserved protein [uncultured Aquificae bacterium]	NA	NA	NA
Ctaxi_contig_55393|comp36467_c1_seq2	-1.006963487	3.992037883	0.00052701	0.006156293	general transcription factor 3c polypeptide 2-like	gi|552819413|ref|XP_005845412.1|hypothetical protein CHLNCDRAFT_136985 [Chlorella variabilis] >gi|307105059|gb|EFN53310.1| hypothetical protein CHLNCDRAFT_136985 [Chlorella variabilis]	AT1G19485.2		 Transducin/WD40 repeat-like superfamily protein 
Ctaxi_contig_52618|comp36303_c4_seq2	-1.006758257	3.890105554	0.007202882	0.047194614	NA	NA	NA	NA	NA
Ctaxi_contig_14052|comp32279_c1_seq2	-1.006184996	6.665729472	3.79E-05	0.000732976	protein	gi|545364857|ref|XP_005647459.1|hypothetical protein COCSUDRAFT_66452 [Coccomyxa subellipsoidea C-169] >gi|384249433|gb|EIE22915.1| hypothetical protein COCSUDRAFT_66452 [Coccomyxa subellipsoidea C-169]	AT5G12470.1		 Protein of unknown function (DUF3411) 
Ctaxi_contig_21303|comp33493_c1_seq1	-1.006074725	4.755484379	5.29E-06	0.000134275	f-box protein	gi|46447199|ref|YP_008564.1|hypothetical protein pc1565 [Candidatus Protochlamydia amoebophila UWE25] >gi|499489471|ref|WP_011176111.1| hypothetical protein [Candidatus Protochlamydia amoebophila] >gi|46400840|emb|CAF24289.1| hypothetical protein pc1565 [Candidatus Protochlamydia amoebophila UWE25]	AT3G58530.1		 RNI-like superfamily protein 
Ctaxi_contig_46984|comp35940_c0_seq5	-1.005133986	4.766984792	9.15E-06	0.000217072	NA	NA	NA	NA	NA
Ctaxi_contig_46989|comp35940_c2_seq1	-1.005129905	4.805600816	9.81E-05	0.001601975	cysteine-rich receptor-like protein kinase	gi|552828320|ref|XP_005847455.1|hypothetical protein CHLNCDRAFT_134377 [Chlorella variabilis] >gi|307107109|gb|EFN55353.1| hypothetical protein CHLNCDRAFT_134377 [Chlorella variabilis]	AT3G08870.1		 Concanavalin A-like lectin protein kinase family protein 
Ctaxi_contig_45987|comp35868_c1_seq4	-1.00456224	2.841366716	0.001776102	0.016203474	protein	gi|145354738|ref|XP_001421634.1|predicted protein [Ostreococcus lucimarinus CCE9901] >gi|144581872|gb|ABO99927.1| predicted protein [Ostreococcus lucimarinus CCE9901]	NA	NA	NA
Ctaxi_contig_18057|comp33009_c0_seq5	-1.004492967	4.356460861	4.53E-05	0.000845196	NA	NA	NA	NA	NA
Ctaxi_contig_64056|comp36949_c2_seq2	-1.004227067	6.028992458	0.000937482	0.009743223	NA	NA	NA	NA	NA
Ctaxi_contig_46988|comp35940_c1_seq2	-1.003847593	5.11748941	2.36E-05	0.000491273	serine threonine protein kinase	gi|552822438|ref|XP_005846115.1|hypothetical protein CHLNCDRAFT_136041 [Chlorella variabilis] >gi|307105765|gb|EFN54013.1| hypothetical protein CHLNCDRAFT_136041 [Chlorella variabilis]	AT1G08720.1	"EDR1,ATEDR1"	 Protein kinase superfamily protein 
Ctaxi_contig_7475|comp30146_c1_seq3	-1.003642889	4.252563073	3.02E-05	0.000601298	NA	NA	NA	NA	NA
Ctaxi_contig_23560|comp33810_c7_seq1	-1.00282139	3.628281346	0.005228716	0.037096694	NA	NA	NA	NA	NA
Ctaxi_contig_36505|comp35158_c1_seq6	-1.002399626	2.32422863	0.007699822	0.049459806	NA	NA	NA	NA	NA
Ctaxi_contig_57349|comp36586_c3_seq1	-1.002338441	3.523523257	0.000289569	0.003827504	NA	NA	AT5G60410.5	"ATSIZ1,SIZ1"	" DNA-binding protein with MIZ/SP-RING zinc finger, PHD-finger and SAP domain "
Ctaxi_contig_67201|comp37083_c5_seq1	-1.001654961	3.889935618	0.000195647	0.002815277	propyzamide-htpersensitive 1	gi|545359572|ref|XP_005645243.1|hypothetical protein COCSUDRAFT_57268 [Coccomyxa subellipsoidea C-169] >gi|384247212|gb|EIE20699.1| hypothetical protein COCSUDRAFT_57268 [Coccomyxa subellipsoidea C-169]	AT5G23720.1	PHS1	 dual specificity protein phosphatase family protein 
Ctaxi_contig_48332|comp36031_c3_seq3	-1.0001176	8.264277638	4.02E-06	0.000106277	NA	NA	NA	NA	NA
Ctaxi_contig_31234|comp34666_c3_seq18	-0.999970799	4.124992642	0.003226208	0.025616273	NA	NA	NA	NA	NA
Ctaxi_contig_12340|comp31915_c0_seq2	-0.99971277	3.44677922	0.001146053	0.011499403	protein plant cadmium resistance 10-like	gi|548861492|gb|ERN18866.1|hypothetical protein AMTR_s00067p00142050 [Amborella trichopoda]	AT2G40935.2		 PLAC8 family protein 
Ctaxi_contig_67129|comp37080_c0_seq3	-0.998106263	3.45718187	0.001691463	0.015620373	NA	NA	NA	NA	NA
Ctaxi_contig_52937|comp36324_c3_seq2	-0.997439654	4.913657038	3.14E-05	0.000620291	camp-dependent protein kinase regulatory subunit	gi|302838552|ref|XP_002950834.1|hypothetical protein VOLCADRAFT_81219 [Volvox carteri f. nagariensis] >gi|300263951|gb|EFJ48149.1| hypothetical protein VOLCADRAFT_81219 [Volvox carteri f. nagariensis]	AT2G20050.1		 protein serine/threonine phosphatases;protein kinases;catalytics;cAMP-dependent protein kinase regulators;ATP binding;protein serine/threonine phosphatases 
Ctaxi_contig_31483|comp34696_c3_seq3	-0.997408865	3.141192852	0.004928584	0.035581343	NA	NA	NA	NA	NA
Ctaxi_contig_55423|comp36469_c0_seq8	-0.99515931	5.673024303	8.76E-05	0.001457811	NA	NA	NA	NA	NA
Ctaxi_contig_51236|comp36227_c6_seq1	-0.99437985	3.062612803	0.001572761	0.014734797	NA	NA	NA	NA	NA
Ctaxi_contig_50247|comp36162_c2_seq5	-0.994294805	4.301360841	0.000212268	0.003002571	NA	NA	NA	NA	NA
Ctaxi_contig_59463|comp36701_c0_seq7	-0.994228711	4.115005265	0.00171706	0.015801444	diacylglycerol o-acyltransferase 1-like	gi|552808891|ref|XP_005842809.1|hypothetical protein CHLNCDRAFT_28812 [Chlorella variabilis] >gi|307102421|gb|EFN50697.1| hypothetical protein CHLNCDRAFT_28812 [Chlorella variabilis]	AT2G19450.1	"TAG1,AS11,ABX45,DGAT1,RDS1,ATDGAT"	 membrane bound O-acyl transferase (MBOAT) family protein 
Ctaxi_contig_22760|comp33709_c2_seq1	-0.993047955	2.734272718	0.005205092	0.036978813	ubiquitin carboxyl-terminal hydrolase 12	gi|302807557|ref|XP_002985473.1|hypothetical protein SELMODRAFT_446288 [Selaginella moellendorffii] >gi|300146936|gb|EFJ13603.1| hypothetical protein SELMODRAFT_446288 [Selaginella moellendorffii]	AT5G06600.3	UBP12	 ubiquitin-specific protease 12 
Ctaxi_contig_35089|comp35022_c1_seq1	-0.992026053	5.296225712	8.49E-05	0.001421234	NA	NA	NA	NA	NA
Ctaxi_contig_52934|comp36324_c2_seq1	-0.991634831	5.932278557	8.38E-06	0.000202192	cyclic nucleotide dependent protein kinase	gi|545370430|ref|XP_005649855.1|cyclic nucleotide dependent protein kinase [Coccomyxa subellipsoidea C-169] >gi|384251834|gb|EIE25311.1| cyclic nucleotide dependent protein kinase [Coccomyxa subellipsoidea C-169]	NA	NA	NA
Ctaxi_contig_46856|comp35928_c1_seq39	-0.991583461	3.413161589	0.002175708	0.01900787	NA	NA	NA	NA	NA
Ctaxi_contig_36591|comp35166_c2_seq5	-0.991074105	4.309870582	0.000738171	0.008083113	abc1 family protein	gi|298708124|emb|CBJ30466.1|conserved unknown protein [Ectocarpus siliculosus]	AT5G24810.1		 ABC1 family protein 
Ctaxi_contig_51444|comp36238_c3_seq5	-0.990608193	3.101546085	0.006520176	0.043656771	NA	NA	NA	NA	NA
Ctaxi_contig_45362|comp35821_c2_seq12	-0.990462453	2.496110808	0.00543177	0.038127174	NA	NA	NA	NA	NA
Ctaxi_contig_55354|comp36463_c3_seq2	-0.989749351	4.225984795	0.001289644	0.012600695	rna polymerase ii second largest subunit	gi|552814830|ref|XP_005844289.1|hypothetical protein CHLNCDRAFT_59036 [Chlorella variabilis] >gi|307103930|gb|EFN52187.1| hypothetical protein CHLNCDRAFT_59036 [Chlorella variabilis]	AT4G21710.1	"NRPB2,EMB1989,RPB2"	 DNA-directed RNA polymerase family protein 
Ctaxi_contig_32116|comp34756_c3_seq2	-0.989354397	3.395850754	0.003558728	0.027605648	3-deoxy-d-manno-octulosonic-acid transferase	gi|462398734|gb|EMJ04402.1|hypothetical protein PRUPE_ppa025343mg [Prunus persica]	AT5G03770.1	KDTA	 KDO transferase A 
Ctaxi_contig_12833|comp32031_c0_seq2	-0.989333814	3.370078815	0.001854127	0.016755955	NA	NA	NA	NA	NA
Ctaxi_contig_31688|comp34712_c6_seq1	-0.988409027	4.358303002	0.000214668	0.003029751	gpi-anchored cell wall beta- -endoglucanase	"gi|189206383|ref|XP_001939526.1|GPI-anchored cell wall beta-1,3-endoglucanase EglC [Pyrenophora tritici-repentis Pt-1C-BFP] >gi|187975619|gb|EDU42245.1| GPI-anchored cell wall beta-1,3-endoglucanase EglC [Pyrenophora tritici-repentis Pt-1C-BFP]"	NA	NA	NA
Ctaxi_contig_63354|comp36914_c0_seq4	-0.987689359	4.604963578	0.000373523	0.004696037	chaperonin 60b2	gi|302801011|ref|XP_002982262.1|hypothetical protein SELMODRAFT_271545 [Selaginella moellendorffii] >gi|300149854|gb|EFJ16507.1| hypothetical protein SELMODRAFT_271545 [Selaginella moellendorffii]	AT5G56500.2		 TCP-1/cpn60 chaperonin family protein 
Ctaxi_contig_10689|comp31478_c0_seq2	-0.9861653	3.162974438	0.00356271	0.027622998	glutathione s- n-terminal domain protein	gi|498261624|ref|WP_010575780.1|glutathione S-transferase [Leptospira kmetyi] >gi|529319689|gb|EQA51832.1| glutathione S-transferase [Leptospira kmetyi serovar Malaysia str. Bejo-Iso9]	AT2G30870.1	"ATGSTF10,ERD13,ATGSTF4,GSTF10"	 glutathione S-transferase PHI 10 
Ctaxi_contig_30139|comp34553_c1_seq4	-0.986129437	4.311222186	3.00E-05	0.000599804	protein	gi|168015913|ref|XP_001760494.1|predicted protein [Physcomitrella patens] >gi|162688191|gb|EDQ74569.1| predicted protein [Physcomitrella patens]	AT4G03080.1	BSL1	 BRI1 suppressor 1 (BSU1)-like 1 
Ctaxi_contig_67266|comp37086_c2_seq1	-0.986060032	3.446923742	0.002379424	0.02030882	NA	NA	NA	NA	NA
Ctaxi_contig_37292|comp35225_c0_seq3	-0.985853797	4.209699108	0.000403595	0.004994763	NA	NA	NA	NA	NA
Ctaxi_contig_69416|comp37167_c1_seq1	-0.985647965	6.662292589	9.98E-06	0.000233493	NA	NA	NA	NA	NA
Ctaxi_contig_68000|comp37110_c0_seq1	-0.985608512	6.591200615	0.000105555	0.001704869	NA	NA	NA	NA	NA
Ctaxi_contig_39539|comp35422_c5_seq2	-0.984718614	2.791936533	0.00455129	0.033406025	NA	NA	NA	NA	NA
Ctaxi_contig_65967|comp37031_c4_seq1	-0.984309144	4.267043812	0.000543012	0.006317577	diacylglycerol acyltransferase type 2	gi|545364964|ref|XP_005647498.1|DAGAT-domain-containing protein [Coccomyxa subellipsoidea C-169] >gi|384249473|gb|EIE22954.1| DAGAT-domain-containing protein [Coccomyxa subellipsoidea C-169]	AT3G51520.1		 diacylglycerol acyltransferase family 
Ctaxi_contig_15248|comp32524_c2_seq1	-0.983077908	2.704217892	0.005149844	0.036792733	NA	NA	NA	NA	NA
Ctaxi_contig_21312|comp33494_c1_seq1	-0.982466274	4.687134871	3.96E-05	0.000755274	NA	NA	NA	NA	NA
Ctaxi_contig_68709|comp37135_c4_seq6	-0.9823081	3.985641337	0.000847666	0.008958921	at3g45010 f14d17_80	gi|6960455|gb|AAD42963.2|AF141384_1serine carboxypeptidase precursor [Matricaria chamomilla]	AT3G45010.1	scpl48	 serine carboxypeptidase-like 48 
Ctaxi_contig_15615|comp32584_c4_seq1	-0.982213512	5.112108648	8.55E-05	0.001429003	NA	NA	NA	NA	NA
Ctaxi_contig_69058|comp37152_c11_seq3	-0.981755939	5.222750715	0.001533514	0.014405479	alkaline phosphatase	gi|518431627|ref|WP_019601834.1|hypothetical protein [Teredinibacter turnerae]	NA	NA	NA
Ctaxi_contig_23012|comp33745_c0_seq1	-0.980503071	12.09398496	0.00704376	0.04639707	NA	NA	NA	NA	NA
Ctaxi_contig_64951|comp36991_c3_seq11	-0.980123156	3.84573401	0.002442823	0.020738123	NA	NA	NA	NA	NA
Ctaxi_contig_49249|comp36093_c3_seq2	-0.98005473	4.967103502	0.002272314	0.019620954	NA	NA	NA	NA	NA
Ctaxi_contig_30144|comp34553_c1_seq9	-0.979850133	4.113238837	8.88E-05	0.001472717	protein phosphatase 1 beta	gi|552823003|ref|XP_005846245.1|hypothetical protein CHLNCDRAFT_135536 [Chlorella variabilis] >gi|307105896|gb|EFN54143.1| hypothetical protein CHLNCDRAFT_135536 [Chlorella variabilis]	AT4G03080.1	BSL1	 BRI1 suppressor 1 (BSU1)-like 1 
Ctaxi_contig_35238|comp35037_c0_seq2	-0.979362381	5.217741145	7.17E-05	0.001234917	NA	NA	NA	NA	NA
Ctaxi_contig_41968|comp35606_c0_seq1	-0.979112073	6.238260636	0.003732807	0.028640203	NA	NA	NA	NA	NA
Ctaxi_contig_43670|comp35731_c1_seq1	-0.978717561	4.950861663	6.04E-05	0.001066044	NA	NA	NA	NA	NA
Ctaxi_contig_17584|comp32929_c0_seq2	-0.978703017	5.198027137	0.003646682	0.028149967	NA	NA	NA	NA	NA
Ctaxi_contig_12007|comp31832_c1_seq1	-0.97847569	7.507054633	0.000115633	0.00183305	NA	NA	NA	NA	NA
Ctaxi_contig_58227|comp36640_c0_seq2	-0.978423063	5.838153964	0.00568674	0.039425769	protein	gi|302833082|ref|XP_002948105.1|hypothetical protein VOLCADRAFT_88384 [Volvox carteri f. nagariensis] >gi|300266907|gb|EFJ51093.1| hypothetical protein VOLCADRAFT_88384 [Volvox carteri f. nagariensis]	AT3G45640.1	"ATMPK3,MPK3,ATMAPK3"	 mitogen-activated protein kinase 3 
Ctaxi_contig_70475|comp37210_c4_seq1	-0.97717629	4.901740854	8.36E-05	0.001400856	hypothetical protein VOLCADRAFT_99981	gi|302854365|ref|XP_002958691.1|hypothetical protein VOLCADRAFT_99981 [Volvox carteri f. nagariensis] >gi|300255972|gb|EFJ40251.1| hypothetical protein VOLCADRAFT_99981 [Volvox carteri f. nagariensis]	NA	NA	NA
Ctaxi_contig_65693|comp37019_c5_seq1	-0.976930375	4.366888659	0.000204403	0.002914769	dna mismatch repair protein mitochondrial-like	gi|545357970|ref|XP_005644580.1|hypothetical protein COCSUDRAFT_58259 [Coccomyxa subellipsoidea C-169] >gi|384246546|gb|EIE20036.1| hypothetical protein COCSUDRAFT_58259 [Coccomyxa subellipsoidea C-169]	AT3G24320.1	"MSH1,CHM1,ATMSH1,CHM"	 MUTL protein homolog 1 
Ctaxi_contig_58887|comp36674_c2_seq24	-0.976918774	4.180470518	0.003291587	0.025985477	hypothetical protein VOLCADRAFT_118773	gi|302845929|ref|XP_002954502.1|hypothetical protein VOLCADRAFT_118773 [Volvox carteri f. nagariensis] >gi|300260174|gb|EFJ44395.1| hypothetical protein VOLCADRAFT_118773 [Volvox carteri f. nagariensis]	NA	NA	NA
Ctaxi_contig_37312|comp35225_c1_seq19	-0.976789522	4.749384574	5.91E-05	0.001047381	mitogen-activated protein kinase-binding protein 1-like	gi|168008134|ref|XP_001756762.1|predicted protein [Physcomitrella patens] >gi|162692000|gb|EDQ78359.1| predicted protein [Physcomitrella patens]	AT5G16750.1	TOZ	 Transducin family protein / WD-40 repeat family protein 
Ctaxi_contig_31683|comp34712_c2_seq1	-0.976780807	4.262935622	0.000367821	0.004633054	NA	NA	NA	NA	NA
Ctaxi_contig_41542|comp35581_c7_seq1	-0.976285727	3.657970866	0.00133183	0.012925122	NA	NA	NA	NA	NA
Ctaxi_contig_46054|comp35873_c1_seq1	-0.97602945	4.687793117	3.65E-05	0.000709433	NA	NA	NA	NA	NA
Ctaxi_contig_18419|comp33065_c1_seq1	-0.974719072	3.790260003	0.004643514	0.033887644	NA	NA	NA	NA	NA
Ctaxi_contig_62832|comp36881_c1_seq2	-0.974485321	4.563509324	0.000237166	0.003278568	NA	NA	NA	NA	NA
Ctaxi_contig_66257|comp37040_c2_seq7	-0.974370132	4.813624687	4.46E-05	0.00083432	hypothetical protein VOLCADRAFT_105298	gi|302840682|ref|XP_002951893.1|hypothetical protein VOLCADRAFT_105298 [Volvox carteri f. nagariensis] >gi|300262794|gb|EFJ46998.1| hypothetical protein VOLCADRAFT_105298 [Volvox carteri f. nagariensis]	NA	NA	NA
Ctaxi_contig_50989|comp36209_c0_seq13	-0.974108986	4.925969537	0.001185884	0.011798097	vacuolar type h+-atpase proteolipid subunit	gi|297592163|gb|ADI46947.1|ATPvL1m [Volvox carteri f. nagariensis]	AT1G19910.1	"AVA-P2,AVA-2PE,ATVHA-C2"	" ATPase, F0/V0 complex, subunit C protein "
Ctaxi_contig_20370|comp33363_c0_seq1	-0.97372995	10.91128208	0.001739418	0.015956174	NA	NA	NA	NA	NA
Ctaxi_contig_23168|comp33762_c1_seq2	-0.973497186	10.44141837	0.000126846	0.001976158	NA	NA	NA	NA	NA
Ctaxi_contig_64046|comp36949_c0_seq1	-0.973383343	5.126802173	0.003655095	0.028187417	rnd family transporter: patched segmentation polarity protein	gi|145357117|ref|XP_001422769.1|RND family transporter: Patched (Ptc) segmentation polarity protein [Ostreococcus lucimarinus CCE9901] >gi|144583012|gb|ABP01086.1| RND family transporter: Patched (Ptc) segmentation polarity protein [Ostreococcus lucimarinus CCE9901]	AT4G38350.2		 Patched family protein 
Ctaxi_contig_11324|comp31648_c0_seq8	-0.973066521	5.165347885	0.005182611	0.036877403	NA	NA	NA	NA	NA
Ctaxi_contig_32538|comp34793_c0_seq9	-0.972715877	4.000845143	0.000636731	0.007178411	protein	gi|545374131|ref|XP_005651376.1|hypothetical protein COCSUDRAFT_64676 [Coccomyxa subellipsoidea C-169] >gi|384253357|gb|EIE26832.1| hypothetical protein COCSUDRAFT_64676 [Coccomyxa subellipsoidea C-169]	AT1G60200.1		 splicing factor PWI domain-containing protein / RNA recognition motif (RRM)-containing protein 
Ctaxi_contig_17030|comp32835_c1_seq2	-0.972642447	5.005176702	0.000110939	0.001772841	NA	NA	NA	NA	NA
Ctaxi_contig_37198|comp35215_c3_seq1	-0.972570703	4.476035799	0.001534894	0.014414158	NA	NA	NA	NA	NA
Ctaxi_contig_68160|comp37117_c3_seq14	-0.972516163	2.989660569	0.006738105	0.044746842	cytidine deaminase	"gi|552848804|ref|XP_005852191.1|hypothetical protein CHLNCDRAFT_18754, partial [Chlorella variabilis] >gi|307111855|gb|EFN60089.1| hypothetical protein CHLNCDRAFT_18754, partial [Chlorella variabilis]"	AT2G19570.1	"CDA1,AT-CDA1,DESZ"	 cytidine deaminase 1 
Ctaxi_contig_51061|comp36214_c0_seq1	-0.971890039	4.762576324	1.91E-05	0.000407038	NA	NA	NA	NA	NA
Ctaxi_contig_52351|comp36285_c1_seq1	-0.971883258	3.87193579	0.003090939	0.024747057	calcium-dependent protein kinase	gi|302832018|ref|XP_002947574.1|hypothetical protein VOLCADRAFT_116471 [Volvox carteri f. nagariensis] >gi|300267438|gb|EFJ51622.1| hypothetical protein VOLCADRAFT_116471 [Volvox carteri f. nagariensis]	AT5G12480.1	CPK7	 calmodulin-domain protein kinase 7 
Ctaxi_contig_43818|comp35737_c2_seq1	-0.971261422	4.412695023	0.000730691	0.008023408	pyridoxal biosynthesis protein pdx2-like	gi|302848806|ref|XP_002955934.1|hypothetical protein VOLCADRAFT_66485 [Volvox carteri f. nagariensis] >gi|300258660|gb|EFJ42894.1| hypothetical protein VOLCADRAFT_66485 [Volvox carteri f. nagariensis]	AT5G60540.1	"EMB2407,ATPDX2,PDX2"	 pyridoxine biosynthesis 2 
Ctaxi_contig_55351|comp36463_c1_seq1	-0.971012455	2.880259426	0.003056531	0.024549551	rna polymerase ii second largest subunit	gi|319771180|gb|ADV71962.1|RNA polymerase II second largest subunit [Rhododendron vaccinioides]	AT4G21710.1	"NRPB2,EMB1989,RPB2"	 DNA-directed RNA polymerase family protein 
Ctaxi_contig_34616|comp34975_c5_seq1	-0.970671016	7.671214894	6.18E-05	0.001086997	NA	NA	NA	NA	NA
Ctaxi_contig_37182|comp35214_c0_seq12	-0.970492078	3.602881104	0.002167146	0.018958975	NA	NA	NA	NA	NA
Ctaxi_contig_61864|comp36831_c4_seq1	-0.96997445	5.378287698	6.22E-05	0.00109162	ribosomal protein s16	gi|315115385|gb|ADT80665.1|ribosomal protein S16 [Euphydryas aurinia]	AT5G18380.1		 Ribosomal protein S5 domain 2-like superfamily protein 
Ctaxi_contig_9178|comp30994_c0_seq2	-0.969729147	3.244075303	0.001915536	0.017173637	NA	NA	NA	NA	NA
Ctaxi_contig_62842|comp36881_c5_seq1	-0.969336897	5.594606965	0.000800956	0.008592298	NA	NA	NA	NA	NA
Ctaxi_contig_64677|comp36977_c0_seq1	-0.967886807	4.94231473	0.000593254	0.00678002	peroxiredoxin 6	gi|168011598|ref|XP_001758490.1|predicted protein [Physcomitrella patens] >gi|162690525|gb|EDQ76892.1| predicted protein [Physcomitrella patens]	AT1G48130.1	"ATPER1,PER1"	 1-cysteine peroxiredoxin 1 
Ctaxi_contig_36121|comp35120_c0_seq3	-0.966281408	6.034987296	0.000514121	0.006043648	NA	NA	NA	NA	NA
Ctaxi_contig_51229|comp36227_c3_seq1	-0.966220207	3.011789824	0.00767875	0.049367628	NA	NA	NA	NA	NA
Ctaxi_contig_21348|comp33500_c2_seq1	-0.965666619	5.378889492	0.001182979	0.011776591	l-aspartate oxidase	gi|302843724|ref|XP_002953403.1|L-aspartate oxidase [Volvox carteri f. nagariensis] >gi|300261162|gb|EFJ45376.1| L-aspartate oxidase [Volvox carteri f. nagariensis]	AT5G14760.1	AO	 L-aspartate oxidase 
Ctaxi_contig_17462|comp32906_c0_seq4	-0.965206165	4.93697471	4.53E-05	0.000845196	NA	NA	NA	NA	NA
Ctaxi_contig_61753|comp36825_c5_seq5	-0.9649222	7.115426317	2.18E-05	0.000457288	NA	NA	NA	NA	NA
Ctaxi_contig_50221|comp36161_c1_seq2	-0.964413028	3.970001684	0.001117199	0.011256259	glutamate carboxypeptidase	gi|545375635|ref|XP_005651978.1|Zn-dependent exopeptidase [Coccomyxa subellipsoidea C-169] >gi|384253960|gb|EIE27434.1| Zn-dependent exopeptidase [Coccomyxa subellipsoidea C-169]	NA	NA	NA
Ctaxi_contig_17908|comp32981_c1_seq1	-0.964304656	4.248293488	5.91E-05	0.001047381	nad-dependent malate dehydrogenase	"gi|552816675|ref|XP_005844749.1|malate dehydrogenase, cytoplasmic [Chlorella variabilis] >gi|307104393|gb|EFN52647.1| malate dehydrogenase, cytoplasmic [Chlorella variabilis]"	AT5G43330.1		 Lactate/malate dehydrogenase family protein 
Ctaxi_contig_9110|comp30967_c0_seq1	-0.96385897	5.194186678	8.85E-05	0.0014704	NA	NA	NA	NA	NA
Ctaxi_contig_46980|comp35940_c0_seq1	-0.963801871	4.743360404	3.87E-05	0.000742207	hypothetical protein CHLNCDRAFT_136041	gi|552822438|ref|XP_005846115.1|hypothetical protein CHLNCDRAFT_136041 [Chlorella variabilis] >gi|307105765|gb|EFN54013.1| hypothetical protein CHLNCDRAFT_136041 [Chlorella variabilis]	NA	NA	NA
Ctaxi_contig_41814|comp35596_c0_seq1	-0.963625742	6.971269869	4.72E-05	0.000875634	general transcription factor iih subunit 3-like	gi|545372820|ref|XP_005650835.1|transcription factor Tfb4 [Coccomyxa subellipsoidea C-169] >gi|384252816|gb|EIE26291.1| transcription factor Tfb4 [Coccomyxa subellipsoidea C-169]	AT1G18340.1		 basal transcription factor complex subunit-related 
Ctaxi_contig_37720|comp35262_c3_seq4	-0.963432938	6.17827669	8.86E-06	0.000211139	NA	NA	NA	NA	NA
Ctaxi_contig_59742|comp36717_c0_seq2	-0.963254685	6.395412388	0.000106837	0.001719431	NA	NA	NA	NA	NA
Ctaxi_contig_69232|comp37160_c7_seq4	-0.963030377	4.000112865	0.000245819	0.00336732	NA	NA	NA	NA	NA
Ctaxi_contig_23858|comp33844_c0_seq3	-0.962292618	2.713810809	0.007278367	0.04757549	NA	NA	NA	NA	NA
Ctaxi_contig_52350|comp36284_c3_seq2	-0.961287524	4.527429357	2.59E-05	0.00052897	hect-domain-containing protein	gi|552840795|ref|XP_005850143.1|hypothetical protein CHLNCDRAFT_34441 [Chlorella variabilis] >gi|307109804|gb|EFN58041.1| hypothetical protein CHLNCDRAFT_34441 [Chlorella variabilis]	NA	NA	NA
Ctaxi_contig_38241|comp35311_c2_seq4	-0.960491762	3.506828163	0.005512521	0.038558682	NA	NA	NA	NA	NA
Ctaxi_contig_66395|comp37045_c4_seq1	-0.960443187	5.481337153	0.000248607	0.00339817	NA	NA	NA	NA	NA
Ctaxi_contig_65692|comp37019_c4_seq1	-0.960318497	2.707854986	0.007480239	0.048433977	NA	NA	NA	NA	NA
Ctaxi_contig_13485|comp32171_c0_seq1	-0.959468449	10.02004826	0.000228487	0.00318083	NA	NA	NA	NA	NA
Ctaxi_contig_41010|comp35549_c2_seq3	-0.958714317	2.862714853	0.003276843	0.025914316	riboflavin biosynthesis	gi|302831894|ref|XP_002947512.1|hypothetical protein VOLCADRAFT_57231 [Volvox carteri f. nagariensis] >gi|300267376|gb|EFJ51560.1| hypothetical protein VOLCADRAFT_57231 [Volvox carteri f. nagariensis]	AT3G47390.2	PHS1	 cytidine/deoxycytidylate deaminase family protein 
Ctaxi_contig_57517|comp36600_c0_seq5	-0.957729937	5.719062235	0.006148787	0.041806734	alcohol dehydrogenase	gi|333984835|ref|YP_004514045.1|molecular chaperone GroES [Methylomonas methanica MC09] >gi|503585697|ref|WP_013819773.1| molecular chaperone GroES [Methylomonas methanica] >gi|333808876|gb|AEG01546.1| Alcohol dehydrogenase GroES domain protein [Methylomonas methanica MC09]	AT5G51970.2		 GroES-like zinc-binding alcohol dehydrogenase family protein 
Ctaxi_contig_28809|comp34415_c0_seq1	-0.957666786	5.598384233	5.24E-05	0.000952406	NA	NA	NA	NA	NA
Ctaxi_contig_65454|comp37011_c1_seq1	-0.957001899	2.79659136	0.004065961	0.030668605	paired amphipathic helix protein sin3	"gi|551634423|ref|XP_005820055.1|hypothetical protein GUITHDRAFT_81778, partial [Guillardia theta CCMP2712] >gi|428164033|gb|EKX33075.1| hypothetical protein GUITHDRAFT_81778, partial [Guillardia theta CCMP2712]"	AT3G01320.2	SNL1	 SIN3-like 1 
Ctaxi_contig_40373|comp35498_c1_seq1	-0.955406372	6.481767498	1.10E-05	0.00025325	NA	NA	NA	NA	NA
Ctaxi_contig_11228|comp31627_c1_seq5	-0.954750044	3.424932993	0.001672036	0.01549068	NA	NA	NA	NA	NA
Ctaxi_contig_23167|comp33762_c1_seq1	-0.954345565	8.382849375	0.000582538	0.006687276	NA	NA	NA	NA	NA
Ctaxi_contig_8896|comp30885_c1_seq2	-0.953930699	4.397793548	9.98E-05	0.001626164	gamma-interferon-inducible lysosomal thiol reductase	gi|545375661|ref|XP_005651988.1|GILT-domain-containing protein [Coccomyxa subellipsoidea C-169] >gi|384253970|gb|EIE27444.1| GILT-domain-containing protein [Coccomyxa subellipsoidea C-169]	AT1G07080.1		 Thioredoxin superfamily protein 
Ctaxi_contig_61452|comp36808_c1_seq4	-0.951298284	4.401404197	0.003020105	0.024315224	protein tos1	gi|488703538|ref|WP_002627516.1|hypothetical protein [Cystobacter fuscus] >gi|528052081|gb|EPX56925.1| hypothetical protein D187_006678 [Cystobacter fuscus DSM 2262]	NA	NA	NA
Ctaxi_contig_31605|comp34704_c2_seq1	-0.949125845	3.536898295	0.005801637	0.040001862	tigger transposable element-derived protein 6-like	gi|348672355|gb|EGZ12175.1|hypothetical protein PHYSODRAFT_515705 [Phytophthora sojae]	NA	NA	NA
Ctaxi_contig_34441|comp34957_c0_seq3	-0.948472452	3.186788659	0.003251176	0.025750581	NA	NA	NA	NA	NA
Ctaxi_contig_14053|comp32279_c1_seq3	-0.948184412	5.78342057	0.000119561	0.001885873	chloroplast lumenal protein	gi|545364857|ref|XP_005647459.1|hypothetical protein COCSUDRAFT_66452 [Coccomyxa subellipsoidea C-169] >gi|384249433|gb|EIE22915.1| hypothetical protein COCSUDRAFT_66452 [Coccomyxa subellipsoidea C-169]	AT2G40400.2		 Protein of unknown function (DUF399 and DUF3411) 
Ctaxi_contig_22169|comp33629_c0_seq5	-0.947439577	2.756900281	0.003230547	0.025634658	6-phosphogluconate decarboxylating	gi|302843948|ref|XP_002953515.1|hypothetical protein VOLCADRAFT_109207 [Volvox carteri f. nagariensis] >gi|300261274|gb|EFJ45488.1| hypothetical protein VOLCADRAFT_109207 [Volvox carteri f. nagariensis]	AT3G02360.1		 6-phosphogluconate dehydrogenase family protein 
Ctaxi_contig_28586|comp34391_c1_seq1	-0.946804099	2.679311058	0.005594384	0.038983361	NA	NA	NA	NA	NA
Ctaxi_contig_17627|comp32935_c0_seq7	-0.946684665	3.089988723	0.001984746	0.017663544	NA	NA	NA	NA	NA
Ctaxi_contig_67474|comp37090_c0_seq106	-0.946429593	4.272881562	0.000400854	0.00496861	high affinity nitrate transporter	"gi|255565397|ref|XP_002523689.1|nitrate transporter, putative [Ricinus communis] >gi|223536993|gb|EEF38629.1| nitrate transporter, putative [Ricinus communis]"	AT5G60780.1	"ATNRT2.3,NRT2.3"	 nitrate transporter 2.3 
Ctaxi_contig_67560|comp37094_c0_seq13	-0.945762037	4.805548834	0.0062028	0.042089081	NA	NA	NA	NA	NA
Ctaxi_contig_41990|comp35606_c0_seq23	-0.944902078	5.115046736	0.001272233	0.012472924	NA	NA	NA	NA	NA
Ctaxi_contig_35892|comp35098_c2_seq4	-0.944259354	4.677596696	0.002496863	0.021095062	NA	NA	NA	NA	NA
Ctaxi_contig_49089|comp36081_c4_seq1	-0.942937646	3.239535576	0.002833788	0.023168707	NA	NA	NA	NA	NA
Ctaxi_contig_26967|comp34196_c0_seq4	-0.942722367	3.183931342	0.005126112	0.036689424	n-terminal nucleophile aminohydrolase	gi|545356895|ref|XP_005644125.1|N-terminal nucleophile aminohydrolase [Coccomyxa subellipsoidea C-169] >gi|384246090|gb|EIE19581.1| N-terminal nucleophile aminohydrolase [Coccomyxa subellipsoidea C-169]	AT4G00590.1		 N-terminal nucleophile aminohydrolases (Ntn hydrolases) superfamily protein 
Ctaxi_contig_68828|comp37142_c4_seq1	-0.941165427	3.891640963	0.000814492	0.008699177	NA	NA	NA	NA	NA
Ctaxi_contig_51453|comp36239_c1_seq2	-0.940843	3.336644359	0.005567756	0.038832003	NA	NA	NA	NA	NA
Ctaxi_contig_68843|comp37142_c6_seq1	-0.940731781	5.046307886	2.59E-05	0.000528132	NA	NA	NA	NA	NA
Ctaxi_contig_38211|comp35309_c0_seq9	-0.940508739	3.910995626	0.001514957	0.014277757	NA	NA	NA	NA	NA
Ctaxi_contig_36533|comp35162_c0_seq1	-0.939869139	4.646286617	0.000836784	0.008886306	NA	NA	NA	NA	NA
Ctaxi_contig_23965|comp33863_c1_seq1	-0.939069918	4.339568872	0.00339358	0.026644482	NA	NA	NA	NA	NA
Ctaxi_contig_7926|comp30436_c1_seq1	-0.938808479	2.863979477	0.005603373	0.039028818	ubiquitin-like domain-containing ctd phosphatase 1	gi|545375438|ref|XP_005651900.1|MGC81798 protein-like protein [Coccomyxa subellipsoidea C-169] >gi|384253882|gb|EIE27356.1| MGC81798 protein-like protein [Coccomyxa subellipsoidea C-169]	AT4G06599.1		 ubiquitin family protein 
Ctaxi_contig_35237|comp35037_c0_seq1	-0.93819752	6.912740733	0.000487065	0.005811914	hypothetical protein pc1025	gi|46446659|ref|YP_008024.1|hypothetical protein pc1025 [Candidatus Protochlamydia amoebophila UWE25] >gi|499488935|ref|WP_011175575.1| hypothetical protein [Candidatus Protochlamydia amoebophila] >gi|46400300|emb|CAF23749.1| conserved hypothetical protein [Candidatus Protochlamydia amoebophila UWE25]	AT3G58530.1		 RNI-like superfamily protein 
Ctaxi_contig_26341|comp34135_c3_seq1	-0.937915205	4.606329896	8.31E-05	0.001395481	NA	NA	NA	NA	NA
Ctaxi_contig_68004|comp37110_c2_seq1	-0.936623096	7.833032003	6.28E-05	0.001101954	tpa: ring zinc finger domain superfamily protein	gi|357160312|ref|XP_003578725.1|PREDICTED: uncharacterized protein LOC100841891 [Brachypodium distachyon]	AT3G27330.1		 zinc finger (C3HC4-type RING finger) family protein 
Ctaxi_contig_63452|comp36919_c6_seq5	-0.93656967	4.608036076	0.000398282	0.0049406	NA	NA	AT3G09080.1		 Transducin/WD40 repeat-like superfamily protein 
Ctaxi_contig_45289|comp35815_c3_seq1	-0.936496927	4.655453602	0.000125719	0.001963439	NA	NA	NA	NA	NA
Ctaxi_contig_57486|comp36597_c1_seq1	-0.936393323	3.134972866	0.005489336	0.038471376	NA	NA	NA	NA	NA
Ctaxi_contig_30776|comp34624_c0_seq7	-0.936100225	4.284648359	0.002309402	0.019836258	calcium-dependent protein kinase	gi|6644464|gb|AAF21062.1|calcium-dependent protein kinase [Dunaliella tertiolecta]	AT5G19450.2	"CDPK19,CPK8"	 calcium-dependent protein kinase 19 
Ctaxi_contig_19794|comp33267_c2_seq5	-0.935214385	2.970876804	0.007363449	0.047924488	NA	NA	NA	NA	NA
Ctaxi_contig_71653|comp37258_c1_seq5	-0.933806198	4.176811454	0.000544898	0.006333785	transmembrane protein	gi|470240050|ref|XP_004351994.1|hypothetical protein DFA_10108 [Dictyostelium fasciculatum] >gi|328866891|gb|EGG15274.1| hypothetical protein DFA_10108 [Dictyostelium fasciculatum]	AT3G46940.1	DUT1	 DUTP-PYROPHOSPHATASE-LIKE 1 
Ctaxi_contig_41760|comp35591_c2_seq1	-0.933245283	3.84874912	0.007337593	0.047825034	formate acetyltransferase	gi|302853296|ref|XP_002958164.1|hypothetical protein VOLCADRAFT_84348 [Volvox carteri f. nagariensis] >gi|300256525|gb|EFJ40789.1| hypothetical protein VOLCADRAFT_84348 [Volvox carteri f. nagariensis]	NA	NA	NA
Ctaxi_contig_57482|comp36597_c0_seq2	-0.93284366	4.261776601	0.000217409	0.003061813	n-methyltryptophan oxidase	gi|491704240|ref|WP_005553159.1|N-methyltryptophan oxidase [Natronococcus amylolyticus] >gi|445607571|gb|ELY61451.1| N-methyltryptophan oxidase [Natronococcus amylolyticus DSM 10524]	AT2G24580.1		 FAD-dependent oxidoreductase family protein 
Ctaxi_contig_67138|comp37080_c3_seq1	-0.932582993	8.123186832	7.20E-05	0.001239754	protein kinase	gi|545361567|ref|XP_005646077.1|hypothetical protein COCSUDRAFT_56748 [Coccomyxa subellipsoidea C-169] >gi|384248048|gb|EIE21533.1| hypothetical protein COCSUDRAFT_56748 [Coccomyxa subellipsoidea C-169]	AT4G27800.1	"TAP38,PPH1"	 thylakoid-associated phosphatase 38 
Ctaxi_contig_30471|comp34590_c1_seq2	-0.932006234	2.932934969	0.004487691	0.033038796	NA	NA	NA	NA	NA
Ctaxi_contig_39951|comp35458_c1_seq3	-0.931541748	5.194688949	0.00049427	0.005858143	NA	NA	NA	NA	NA
Ctaxi_contig_36829|comp35191_c4_seq1	-0.929992167	8.382134386	0.000794797	0.00854069	hyalin	gi|522125364|ref|WP_020636573.1|hyalin [Amycolatopsis alba]	NA	NA	NA
Ctaxi_contig_18599|comp33091_c2_seq3	-0.928602424	4.263501287	0.000338558	0.004344434	NA	NA	NA	NA	NA
Ctaxi_contig_31067|comp34649_c0_seq5	-0.928134842	3.704128073	0.002626032	0.02195782	NA	NA	NA	NA	NA
Ctaxi_contig_16968|comp32822_c0_seq1	-0.928100663	13.30202285	0.000387912	0.004836598	NA	NA	NA	NA	NA
Ctaxi_contig_55517|comp36474_c4_seq3	-0.927989527	5.411580544	0.000147673	0.002234655	NA	NA	NA	NA	NA
Ctaxi_contig_62838|comp36881_c4_seq1	-0.927385649	5.105001703	0.00014819	0.002239259	NA	NA	NA	NA	NA
Ctaxi_contig_47951|comp36007_c1_seq5	-0.926695294	5.570653116	0.000335142	0.004311087	NA	NA	NA	NA	NA
Ctaxi_contig_66384|comp37045_c0_seq1	-0.926584411	5.975878072	5.57E-05	0.000998311	NA	NA	NA	NA	NA
Ctaxi_contig_70988|comp37233_c3_seq3	-0.92611528	5.132643809	0.002808822	0.023065403	beta-glucan synthesis-associated	gi|348689204|gb|EGZ29018.1|hypothetical protein PHYSODRAFT_456709 [Phytophthora sojae]	NA	NA	NA
Ctaxi_contig_36504|comp35158_c1_seq5	-0.925029864	3.283625834	0.002713359	0.022480194	NA	NA	NA	NA	NA
Ctaxi_contig_16375|comp32709_c1_seq1	-0.924685776	3.927403228	0.00054616	0.006340222	NA	NA	NA	NA	NA
Ctaxi_contig_23169|comp33762_c1_seq3	-0.924199422	11.40252274	0.00094063	0.009769533	NA	NA	NA	NA	NA
Ctaxi_contig_71759|comp37262_c2_seq2	-0.924183203	6.459747319	4.24E-05	0.000800232	protein serine threonine kinase	gi|545366511|ref|XP_005648143.1|hypothetical protein COCSUDRAFT_15464 [Coccomyxa subellipsoidea C-169] >gi|384250119|gb|EIE23599.1| hypothetical protein COCSUDRAFT_15464 [Coccomyxa subellipsoidea C-169]	AT2G17520.1	"IRE1A,ATIRE1-2,IRE1-2"	 Endoribonuclease/protein kinase IRE1-like 
Ctaxi_contig_53497|comp36346_c0_seq1	-0.924052473	3.445362655	0.005264667	0.037276572	NA	NA	NA	NA	NA
Ctaxi_contig_18766|comp33104_c1_seq3	-0.923086999	5.343614026	0.000235094	0.003255625	f-box protein	gi|46447560|ref|YP_008925.1|hypothetical protein pc1926 [Candidatus Protochlamydia amoebophila UWE25] >gi|499489831|ref|WP_011176471.1| hypothetical protein [Candidatus Protochlamydia amoebophila] >gi|46401201|emb|CAF24650.1| conserved hypothetical protein [Candidatus Protochlamydia amoebophila UWE25]	AT3G58530.1		 RNI-like superfamily protein 
Ctaxi_contig_34620|comp34975_c7_seq1	-0.922990996	7.377771511	0.002134502	0.018712806	NA	NA	NA	NA	NA
Ctaxi_contig_52064|comp36266_c0_seq7	-0.922506348	3.917399939	0.001620116	0.015111379	NA	NA	NA	NA	NA
Ctaxi_contig_64048|comp36949_c0_seq3	-0.922037574	5.193904685	0.003059521	0.024563853	NA	NA	NA	NA	NA
Ctaxi_contig_34255|comp34943_c1_seq3	-0.920871272	5.027641711	0.004611701	0.033720827	hypothetical protein CHLNCDRAFT_139922	gi|552812961|ref|XP_005843833.1|hypothetical protein CHLNCDRAFT_139922 [Chlorella variabilis] >gi|307103471|gb|EFN51731.1| hypothetical protein CHLNCDRAFT_139922 [Chlorella variabilis]	NA	NA	NA
Ctaxi_contig_59149|comp36687_c0_seq1	-0.919655335	6.002265129	0.000923847	0.009629974	cysteine sulfinate desulfinase cysteine desulfurase and related enzymes	gi|168037298|ref|XP_001771141.1|predicted protein [Physcomitrella patens] >gi|162677521|gb|EDQ63990.1| predicted protein [Physcomitrella patens]	AT2G43945.1		 unknown protein; LOCATED IN: chloroplast; BEST Arabidopsis thaliana protein match is: unknown protein (TAIR:AT3G59870.1); Has 292 Blast hits to 292 proteins in 84 species: Archae - 0; Bacteria - 122; Metazoa - 0; Fungi - 0; Plants - 46; Viruses - 0; Other Eukaryotes - 124 (source: NCBI BLink). 
Ctaxi_contig_24805|comp33980_c4_seq1	-0.918397439	4.82809525	0.003531568	0.027415117	NA	NA	NA	NA	NA
Ctaxi_contig_30143|comp34553_c1_seq8	-0.918380277	3.994289268	0.001231008	0.01213263	protein phosphatase 1 beta	gi|545360274|ref|XP_005645525.1|protein phosphatase 1 beta [Coccomyxa subellipsoidea C-169] >gi|384247495|gb|EIE20981.1| protein phosphatase 1 beta [Coccomyxa subellipsoidea C-169]	AT2G27210.1	BSL3	 BRI1 suppressor 1 (BSU1)-like 3 
Ctaxi_contig_58228|comp36640_c0_seq3	-0.917532161	4.812088448	0.005527005	0.038615847	NA	NA	NA	NA	NA
Ctaxi_contig_68995|comp37151_c1_seq3	-0.917240504	3.445655112	0.005182663	0.036877403	protein kinase	gi|302839156|ref|XP_002951135.1|hypothetical protein VOLCADRAFT_117773 [Volvox carteri f. nagariensis] >gi|300263464|gb|EFJ47664.1| hypothetical protein VOLCADRAFT_117773 [Volvox carteri f. nagariensis]	AT3G63260.1	ATMRK1	 Protein kinase superfamily protein 
Ctaxi_contig_64301|comp36961_c4_seq4	-0.915248001	2.996060285	0.005650209	0.039225583	NA	NA	NA	NA	NA
Ctaxi_contig_29463|comp34484_c0_seq1	-0.915230862	3.019456532	0.004000401	0.030238941	eukaryotic translation initiation factor 2d-like	gi|302831852|ref|XP_002947491.1|hypothetical protein VOLCADRAFT_56991 [Volvox carteri f. nagariensis] >gi|300267355|gb|EFJ51539.1| hypothetical protein VOLCADRAFT_56991 [Volvox carteri f. nagariensis]	AT1G71350.1		 eukaryotic translation initiation factor SUI1 family protein 
Ctaxi_contig_33736|comp34896_c3_seq1	-0.915118879	4.412968603	0.000122018	0.001917931	protein kinase family protein	gi|297796573|ref|XP_002866171.1|hypothetical protein ARALYDRAFT_495779 [Arabidopsis lyrata subsp. lyrata] >gi|297312006|gb|EFH42430.1| hypothetical protein ARALYDRAFT_495779 [Arabidopsis lyrata subsp. lyrata]	AT5G56890.1		 Protein kinase superfamily protein 
Ctaxi_contig_43388|comp35709_c0_seq3	-0.914784174	3.447274284	0.002087501	0.018382207	NA	NA	NA	NA	NA
Ctaxi_contig_22208|comp33635_c0_seq1	-0.914437507	5.143251582	0.000461107	0.005560859	NA	NA	NA	NA	NA
Ctaxi_contig_64469|comp36964_c1_seq3	-0.914167546	4.997342335	7.61E-05	0.001300925	chaperone protein dnaj 10-like	gi|302829206|ref|XP_002946170.1|molecular chaperone [Volvox carteri f. nagariensis] >gi|300268985|gb|EFJ53165.1| molecular chaperone [Volvox carteri f. nagariensis]	AT1G77020.1		 DNAJ heat shock N-terminal domain-containing protein 
Ctaxi_contig_35087|comp35021_c1_seq5	-0.913706097	4.8799343	0.000702431	0.007764264	sulfur stress regulator	gi|159487164|ref|XP_001701605.1|Snf1-like ser/thr protein kinase [Chlamydomonas reinhardtii] >gi|158271546|gb|EDO97363.1| Snf1-like ser/thr protein kinase [Chlamydomonas reinhardtii]	AT5G63650.1	"SNRK2-5,SNRK2.5,SRK2H"	 SNF1-related protein kinase 2.5 
Ctaxi_contig_21302|comp33493_c0_seq2	-0.913498253	3.312508834	0.003777621	0.028872079	NA	NA	AT4G15475.1		 F-box/RNI-like superfamily protein 
Ctaxi_contig_23170|comp33762_c1_seq4	-0.913157959	10.81003207	0.000764989	0.008302643	NA	NA	NA	NA	NA
Ctaxi_contig_14067|comp32281_c1_seq1	-0.913075773	5.288996563	8.12E-05	0.001370678	NA	NA	NA	NA	NA
Ctaxi_contig_51066|comp36214_c1_seq4	-0.912967874	3.546069565	0.000489006	0.005824003	NA	NA	NA	NA	NA
Ctaxi_contig_48074|comp36017_c2_seq2	-0.912009918	4.495406435	0.001247573	0.012257734	abc transporter family protein	gi|545369685|ref|XP_005649579.1|P-loop containing nucleoside triphosphate hydrolase protein [Coccomyxa subellipsoidea C-169] >gi|384251558|gb|EIE25035.1| P-loop containing nucleoside triphosphate hydrolase protein [Coccomyxa subellipsoidea C-169]	AT1G31770.1	ABCG14	 ATP-binding cassette 14 
Ctaxi_contig_33354|comp34864_c5_seq14	-0.911198535	3.26060444	0.006300888	0.042575714	NA	NA	NA	NA	NA
Ctaxi_contig_16868|comp32801_c0_seq9	-0.911075592	4.011568873	0.003317265	0.026141021	NA	NA	NA	NA	NA
Ctaxi_contig_39491|comp35416_c0_seq2	-0.910734261	4.437212192	0.005163492	0.036840355	kinase-like partial	gi|159486366|ref|XP_001701212.1|hypothetical protein CHLREDRAFT_122213 [Chlamydomonas reinhardtii] >gi|158271912|gb|EDO97722.1| predicted protein [Chlamydomonas reinhardtii]	AT2G35050.1		 Protein kinase superfamily protein with octicosapeptide/Phox/Bem1p domain 
Ctaxi_contig_36425|comp35148_c0_seq3	-0.910577013	3.377954425	0.004819015	0.034957738	NA	NA	NA	NA	NA
Ctaxi_contig_14219|comp32322_c1_seq2	-0.910399446	3.635809157	0.004424827	0.032743513	NA	NA	NA	NA	NA
Ctaxi_contig_33170|comp34852_c0_seq1	-0.910234889	4.869559811	0.000254459	0.003463207	cd4-specific ankyrin repeat protein	gi|189502104|ref|YP_001957821.1|hypothetical protein Aasi_0703 [Candidatus Amoebophilus asiaticus 5a2] >gi|501449410|ref|WP_012472859.1| hypothetical protein [Candidatus Amoebophilus asiaticus] >gi|189497545|gb|ACE06092.1| hypothetical protein Aasi_0703 [Candidatus Amoebophilus asiaticus 5a2]	AT4G35450.4	"AKR2,AFT,AKR2A"	 ankyrin repeat-containing protein 2 
Ctaxi_contig_9233|comp31017_c0_seq1	-0.910178767	3.65026948	0.004117329	0.030989605	NA	NA	NA	NA	NA
Ctaxi_contig_48561|comp36047_c1_seq14	-0.909965471	5.56426154	0.000277598	0.003697136	NA	NA	NA	NA	NA
Ctaxi_contig_70219|comp37197_c6_seq1	-0.909692315	3.746960168	0.004878383	0.035259124	NA	NA	NA	NA	NA
Ctaxi_contig_57682|comp36609_c0_seq10	-0.909238528	3.732314416	0.003317896	0.026141021	NA	NA	NA	NA	NA
Ctaxi_contig_23850|comp33843_c0_seq3	-0.908904703	5.93828544	6.41E-05	0.001121297	NA	NA	NA	NA	NA
Ctaxi_contig_54755|comp36427_c5_seq1	-0.908766953	3.240258459	0.007085449	0.046613481	NA	NA	NA	NA	NA
Ctaxi_contig_11481|comp31690_c0_seq1	-0.906595251	8.025198447	0.004418921	0.032710951	glutathione s-transferase	"gi|374414472|pdb|3QAV|AChain A, Crystal Structure Of A Glutathione S-transferase From Antarctic Clam Laternula Elliptica >gi|374414473|pdb|3QAW|A Chain A, Crystal Structure Of A Glutathione-s-transferase From Antarctic Clam Laternula Elliptica In A Complex With Glutathione"	AT2G02380.1	"ATGSTZ2,GSTZ2"	 glutathione S-transferase (class zeta) 2 
Ctaxi_contig_22931|comp33732_c1_seq1	-0.906526529	4.656059749	0.000582095	0.006687276	NA	NA	NA	NA	NA
Ctaxi_contig_64055|comp36949_c2_seq1	-0.905875988	7.06840791	0.000419239	0.00514413	trna-dihydrouridine synthase	gi|302769496|ref|XP_002968167.1|hypothetical protein SELMODRAFT_89139 [Selaginella moellendorffii] >gi|300163811|gb|EFJ30421.1| hypothetical protein SELMODRAFT_89139 [Selaginella moellendorffii]	AT4G38890.1		 FMN-linked oxidoreductases superfamily protein 
Ctaxi_contig_20457|comp33379_c1_seq1	-0.905123744	4.709762545	0.000748777	0.008172283	NA	NA	NA	NA	NA
Ctaxi_contig_28386|comp34367_c1_seq9	-0.904984948	5.752866855	0.000304592	0.003991094	protein serine threonine	gi|471187949|ref|XP_004183732.1|hypothetical protein EIN_089890 [Entamoeba invadens IP1] >gi|440291099|gb|ELP84386.1| hypothetical protein EIN_089890 [Entamoeba invadens IP1]	NA	NA	NA
Ctaxi_contig_71968|comp37271_c3_seq5	-0.904512106	4.137163025	0.000422318	0.005175886	NA	NA	NA	NA	NA
Ctaxi_contig_32970|comp34834_c0_seq1	-0.904328647	5.988654202	0.000261998	0.003545991	glycosyltransferase family 4 protein	gi|302834335|ref|XP_002948730.1|hypothetical protein VOLCADRAFT_116955 [Volvox carteri f. nagariensis] >gi|300265921|gb|EFJ50110.1| hypothetical protein VOLCADRAFT_116955 [Volvox carteri f. nagariensis]	AT3G11670.1	DGD1	 UDP-Glycosyltransferase superfamily protein 
Ctaxi_contig_40990|comp35548_c2_seq1	-0.90271951	5.949792772	0.00290003	0.023540067	calcium calmodulin-dependent protein kinase kinase 1	gi|403332008|gb|EJY64987.1|Protein kinase domain containing protein [Oxytricha trifallax]	AT3G50530.1	CRK	 CDPK-related kinase 
Ctaxi_contig_25484|comp34051_c0_seq25	-0.902394303	4.23486235	0.001166188	0.011657092	abc transporter c family member 2	gi|302814222|ref|XP_002988795.1|hypothetical protein SELMODRAFT_128670 [Selaginella moellendorffii] >gi|300143366|gb|EFJ10057.1| hypothetical protein SELMODRAFT_128670 [Selaginella moellendorffii]	AT2G34660.2	"MRP2,ABCC2,AtABCC2"	 multidrug resistance-associated protein 2 
Ctaxi_contig_29721|comp34515_c3_seq1	-0.902386249	4.375906602	0.001680899	0.015559124	acyl- -binding domain-containing protein 4-like	gi|302840824|ref|XP_002951958.1|hypothetical protein VOLCADRAFT_121032 [Volvox carteri f. nagariensis] >gi|300262859|gb|EFJ47063.1| hypothetical protein VOLCADRAFT_121032 [Volvox carteri f. nagariensis]	AT5G27630.1	ACBP5	 acyl-CoA binding protein 5 
Ctaxi_contig_14050|comp32279_c0_seq1	-0.902286652	6.763319294	0.000179933	0.002632224	placenta-specific gene 8	gi|302853914|ref|XP_002958469.1|hypothetical protein VOLCADRAFT_108130 [Volvox carteri f. nagariensis] >gi|300256197|gb|EFJ40469.1| hypothetical protein VOLCADRAFT_108130 [Volvox carteri f. nagariensis]	AT2G40935.1		 PLAC8 family protein 
Ctaxi_contig_18089|comp33015_c1_seq1	-0.902056953	11.77727939	0.005155373	0.036815618	NA	NA	NA	NA	NA
Ctaxi_contig_28683|comp34401_c0_seq1	-0.901800952	5.840975345	0.001869288	0.01684008	hypothetical protein CHLNCDRAFT_54289	gi|552816706|ref|XP_005844755.1|hypothetical protein CHLNCDRAFT_54289 [Chlorella variabilis] >gi|307104399|gb|EFN52653.1| hypothetical protein CHLNCDRAFT_54289 [Chlorella variabilis]	NA	NA	NA
Ctaxi_contig_59741|comp36717_c0_seq1	-0.901254788	4.491192182	0.00011898	0.001877647	proliferating cell nuclear antigen	gi|76156859|gb|AAX27972.2|SJCHGC05965 protein [Schistosoma japonicum]	AT2G29570.1	"PCNA2,ATPCNA2"	 proliferating cell nuclear antigen 2 
Ctaxi_contig_46041|comp35872_c5_seq1	-0.900754699	4.756047021	0.000189867	0.002749803	NA	NA	NA	NA	NA
Ctaxi_contig_43624|comp35728_c0_seq3	-0.900191658	2.676376382	0.006781365	0.0450058	e1 subunit of 2-oxoglutarate dehydrogenase	gi|302838682|ref|XP_002950899.1|E1 subunit of 2-oxoglutarate dehydrogenase [Volvox carteri f. nagariensis] >gi|300264016|gb|EFJ48214.1| E1 subunit of 2-oxoglutarate dehydrogenase [Volvox carteri f. nagariensis]	AT5G65750.1		" 2-oxoglutarate dehydrogenase, E1 component "
Ctaxi_contig_57272|comp36580_c8_seq1	-0.899578255	4.966191184	0.001641163	0.015267209	polymorphic outer membrane protein	gi|333987538|ref|YP_004520145.1|polymorphic outer membrane protein [Methanobacterium sp. SWAN-1] >gi|503591769|ref|WP_013825845.1| hypothetical protein [Methanobacterium sp. SWAN-1] >gi|333825682|gb|AEG18344.1| polymorphic outer membrane protein [Methanobacterium sp. SWAN-1]	NA	NA	NA
Ctaxi_contig_58831|comp36671_c3_seq1	-0.899274472	4.152708384	0.000291256	0.003841783	adenosine 3 -phospho 5 -phosphosulfate transporter 2	gi|556113822|gb|ESP02474.1|hypothetical protein LOTGIDRAFT_138397 [Lottia gigantea]	AT1G12600.1		 UDP-N-acetylglucosamine (UAA) transporter family 
Ctaxi_contig_18768|comp33104_c1_seq5	-0.898005653	5.648152698	0.000277213	0.003696608	f-box lrr-repeat protein 14-like	gi|46447199|ref|YP_008564.1|hypothetical protein pc1565 [Candidatus Protochlamydia amoebophila UWE25] >gi|499489471|ref|WP_011176111.1| hypothetical protein [Candidatus Protochlamydia amoebophila] >gi|46400840|emb|CAF24289.1| hypothetical protein pc1565 [Candidatus Protochlamydia amoebophila UWE25]	AT1G80570.1		 RNI-like superfamily protein 
Ctaxi_contig_33725|comp34895_c1_seq8	-0.897837573	4.813097436	0.001327232	0.012889696	short-chain dehydrogenase reductase sdr	gi|516887284|ref|WP_018148674.1|hypothetical protein [Henriciella marina]	AT5G10050.1		 NAD(P)-binding Rossmann-fold superfamily protein 
Ctaxi_contig_18762|comp33104_c0_seq1	-0.897702713	4.694347795	0.000402444	0.004986363	NA	NA	NA	NA	NA
Ctaxi_contig_35887|comp35098_c0_seq1	-0.896582512	5.295852242	0.000647044	0.007261063	NA	NA	NA	NA	NA
Ctaxi_contig_45380|comp35823_c2_seq1	-0.894677516	4.033766754	0.00024014	0.003306705	calcium calmodulin-dependent protein kinase kinase 1	gi|159489446|ref|XP_001702708.1|calcium/calmodulin dependent protein kinase kinase 1 [Chlamydomonas reinhardtii] >gi|158280730|gb|EDP06487.1| calcium/calmodulin dependent protein kinase kinase 1 [Chlamydomonas reinhardtii]	NA	NA	NA
Ctaxi_contig_38856|comp35357_c1_seq7	-0.89349805	4.881539723	0.001355547	0.013107072	NA	NA	NA	NA	NA
Ctaxi_contig_17622|comp32935_c0_seq2	-0.893251402	4.018591521	0.000229075	0.003184812	hypothetical protein SELMODRAFT_424255	gi|302806818|ref|XP_002985140.1|hypothetical protein SELMODRAFT_424255 [Selaginella moellendorffii] >gi|300146968|gb|EFJ13634.1| hypothetical protein SELMODRAFT_424255 [Selaginella moellendorffii]	NA	NA	NA
Ctaxi_contig_46987|comp35940_c1_seq1	-0.892904102	5.037896445	0.000238281	0.003289695	NA	NA	NA	NA	NA
Ctaxi_contig_34740|comp34986_c1_seq1	-0.892461682	3.968332271	0.000522006	0.006113631	galactose oxidase	gi|552815697|ref|XP_005844513.1|hypothetical protein CHLNCDRAFT_138888 [Chlorella variabilis] >gi|307104156|gb|EFN52411.1| hypothetical protein CHLNCDRAFT_138888 [Chlorella variabilis]	AT3G05420.2	ACBP4	 acyl-CoA binding protein 4 
Ctaxi_contig_19217|comp33176_c2_seq1	-0.892244622	3.636346324	0.003192586	0.025413048	NA	NA	NA	NA	NA
Ctaxi_contig_11717|comp31758_c1_seq4	-0.892182586	3.265714307	0.005079998	0.036458284	NA	NA	NA	NA	NA
Ctaxi_contig_30032|comp34539_c1_seq1	-0.892168419	3.13823348	0.006249211	0.042307799	enolase	gi|159489988|ref|XP_001702971.1|enolase [Chlamydomonas reinhardtii] >gi|158270878|gb|EDO96709.1| enolase [Chlamydomonas reinhardtii]	AT2G29560.1	ENOC	 cytosolic enolase 
Ctaxi_contig_45712|comp35846_c3_seq1	-0.892016632	3.29510152	0.002220659	0.019307979	#NAME?	gi|545355539|ref|XP_005643557.1|hypothetical protein COCSUDRAFT_31311 [Coccomyxa subellipsoidea C-169] >gi|384245520|gb|EIE19013.1| hypothetical protein COCSUDRAFT_31311 [Coccomyxa subellipsoidea C-169]	AT4G02260.2	"RSH1,AT-RSH1"	 RELA/SPOT homolog 1 
Ctaxi_contig_52241|comp36278_c3_seq1	-0.891838633	5.084109103	0.000139242	0.002130492	NA	NA	NA	NA	NA
Ctaxi_contig_10145|comp31315_c0_seq1	-0.891645557	7.05413115	0.000865488	0.009114689	hypothetical protein Pfl01_3250	gi|77459472|ref|YP_348979.1|hypothetical protein Pfl01_3250 [Pseudomonas fluorescens Pf0-1] >gi|499653893|ref|WP_011334627.1| hypothetical protein [Pseudomonas fluorescens] >gi|77383475|gb|ABA74988.1| hypothetical protein Pfl01_3250 [Pseudomonas fluorescens Pf0-1]	NA	NA	NA
Ctaxi_contig_8065|comp30512_c0_seq1	-0.891487484	4.229452848	0.001037144	0.010587831	NA	NA	NA	NA	NA
Ctaxi_contig_30778|comp34624_c0_seq9	-0.891433851	4.901173213	0.000522899	0.006119558	calcium-dependent protein kinase 1-like	gi|460415075|ref|XP_004252886.1|PREDICTED: calcium-dependent protein kinase 17-like [Solanum lycopersicum]	AT5G19360.1	CPK34	 calcium-dependent protein kinase 34 
Ctaxi_contig_15043|comp32484_c1_seq1	-0.891229081	3.16598741	0.00624454	0.04228522	NA	NA	NA	NA	NA
Ctaxi_contig_68961|comp37149_c6_seq1	-0.890234511	4.464456238	0.000236418	0.003272533	NA	NA	NA	NA	NA
Ctaxi_contig_11196|comp31621_c1_seq1	-0.890168479	4.182671695	0.001176526	0.011730796	NA	NA	NA	NA	NA
Ctaxi_contig_71758|comp37262_c2_seq1	-0.88953186	6.065975456	0.000217445	0.003061813	endoribonuclease protein kinase	gi|302853185|ref|XP_002958109.1|hypothetical protein VOLCADRAFT_107956 [Volvox carteri f. nagariensis] >gi|300256577|gb|EFJ40840.1| hypothetical protein VOLCADRAFT_107956 [Volvox carteri f. nagariensis]	AT2G17520.1	"IRE1A,ATIRE1-2,IRE1-2"	 Endoribonuclease/protein kinase IRE1-like 
Ctaxi_contig_40549|comp35513_c3_seq1	-0.889507878	5.005406342	0.007723051	0.049571902	nitrite reductase	gi|302847363|ref|XP_002955216.1|hypothetical protein VOLCADRAFT_83067 [Volvox carteri f. nagariensis] >gi|300259508|gb|EFJ43735.1| hypothetical protein VOLCADRAFT_83067 [Volvox carteri f. nagariensis]	AT2G15620.1	"NIR1,NIR,ATHNIR"	 nitrite reductase 1 
Ctaxi_contig_19213|comp33176_c0_seq1	-0.889036675	3.895960008	0.001242579	0.012226526	NA	NA	NA	NA	NA
Ctaxi_contig_71230|comp37245_c0_seq5	-0.888175855	3.369137623	0.001416937	0.01358841	NA	NA	NA	NA	NA
Ctaxi_contig_54350|comp36404_c0_seq1	-0.887677063	2.907294274	0.006543102	0.043782495	protein tyrosine phosphatase 3	gi|302843898|ref|XP_002953490.1|hypothetical protein VOLCADRAFT_82191 [Volvox carteri f. nagariensis] >gi|300261249|gb|EFJ45463.1| hypothetical protein VOLCADRAFT_82191 [Volvox carteri f. nagariensis]	AT1G71860.2	"PTP1,ATPTP1"	 protein tyrosine phosphatase 1 
Ctaxi_contig_37318|comp35225_c1_seq25	-0.887392149	4.160681315	0.001194942	0.011869553	NA	NA	NA	NA	NA
Ctaxi_contig_69684|comp37176_c0_seq1	-0.887279074	4.386713271	0.002694138	0.022338483	NA	NA	NA	NA	NA
Ctaxi_contig_63321|comp36912_c4_seq2	-0.887154408	4.169120165	0.005616217	0.039068287	NA	NA	NA	NA	NA
Ctaxi_contig_61464|comp36808_c2_seq1	-0.886611602	6.694553548	0.000119794	0.0018886	NA	NA	NA	NA	NA
Ctaxi_contig_45714|comp35846_c3_seq3	-0.886431096	3.714417438	0.000956157	0.009901562	NA	NA	NA	NA	NA
Ctaxi_contig_38190|comp35307_c3_seq1	-0.885950402	4.134600906	0.00060979	0.006921526	tpa: snrk sapk family protein kinase	gi|502140362|ref|XP_004504186.1|PREDICTED: serine/threonine-protein kinase SAPK7-like [Cicer arietinum]	AT4G33950.1	"OST1,SNRK2-6,SRK2E,SNRK2.6,P44,ATOST1"	 Protein kinase superfamily protein 
Ctaxi_contig_66394|comp37045_c3_seq1	-0.885693859	5.12847749	0.000363393	0.004586891	NA	NA	NA	NA	NA
Ctaxi_contig_28854|comp34421_c4_seq4	-0.884884271	7.32505139	8.99E-05	0.001488011	NA	NA	NA	NA	NA
Ctaxi_contig_40060|comp35467_c3_seq2	-0.884127117	3.536927156	0.003741001	0.028675272	NA	NA	NA	NA	NA
Ctaxi_contig_64906|comp36989_c4_seq1	-0.882811877	4.169167183	0.00058434	0.00670064	protein	gi|552844782|ref|XP_005851171.1|hypothetical protein CHLNCDRAFT_137805 [Chlorella variabilis] >gi|307110834|gb|EFN59069.1| hypothetical protein CHLNCDRAFT_137805 [Chlorella variabilis]	AT5G65780.1	ATBCAT-5	 branched-chain amino acid aminotransferase 5 / branched-chain amino acid transaminase 5 (BCAT5) 
Ctaxi_contig_71763|comp37262_c3_seq2	-0.881704346	5.044875416	0.000413355	0.005093641	NA	NA	NA	NA	NA
Ctaxi_contig_35030|comp35017_c4_seq1	-0.881582495	3.97083298	0.002422766	0.020628699	predicted protein	gi|159487983|ref|XP_001702002.1|predicted protein [Chlamydomonas reinhardtii] >gi|158281221|gb|EDP06977.1| predicted protein [Chlamydomonas reinhardtii]	NA	NA	NA
Ctaxi_contig_11004|comp31575_c1_seq1	-0.88085233	5.187706748	0.003903938	0.029658498	branchpoint-bridging protein	gi|552823753|ref|XP_005846434.1|hypothetical protein CHLNCDRAFT_53148 [Chlorella variabilis] >gi|307106085|gb|EFN54332.1| hypothetical protein CHLNCDRAFT_53148 [Chlorella variabilis]	AT5G51300.3		 splicing factor-related 
Ctaxi_contig_63802|comp36939_c3_seq1	-0.880592251	5.167334206	0.000118432	0.001872722	NA	NA	NA	NA	NA
Ctaxi_contig_36498|comp35158_c0_seq1	-0.87906051	4.199439554	0.000161875	0.002408728	NA	NA	NA	NA	NA
Ctaxi_contig_59748|comp36717_c1_seq2	-0.878768203	6.373789773	0.000752158	0.008196583	NA	NA	NA	NA	NA
Ctaxi_contig_71969|comp37271_c3_seq6	-0.878644248	4.427037385	0.000283753	0.003758486	NA	NA	NA	NA	NA
Ctaxi_contig_33643|comp34887_c2_seq2	-0.878051537	3.27454046	0.002847505	0.023250826	pre-mrna splicing factor rna helicase	gi|549051405|emb|CCX30744.1|Similar to Probable pre-mRNA-splicing factor ATP-dependent RNA helicase prp43; acc. no. O42945 [Pyronema omphalodes CBS 100304]	AT3G62310.1		 RNA helicase family protein 
Ctaxi_contig_51080|comp36215_c3_seq4	-0.877999022	5.430693018	0.000620086	0.007013238	NA	NA	NA	NA	NA
Ctaxi_contig_63811|comp36939_c8_seq2	-0.877571193	4.087746072	0.002264639	0.019603962	NA	NA	NA	NA	NA
Ctaxi_contig_37190|comp35215_c1_seq1	-0.876787355	6.282013832	0.000209407	0.002971396	NA	NA	NA	NA	NA
Ctaxi_contig_67255|comp37086_c1_seq2	-0.876723774	5.464154551	8.68E-05	0.001447261	p-loop containing nucleoside triphosphate hydrolase partial	"gi|545356178|ref|XP_005643834.1|P-loop containing nucleoside triphosphate hydrolase protein, partial [Coccomyxa subellipsoidea C-169] >gi|384245798|gb|EIE19290.1| P-loop containing nucleoside triphosphate hydrolase protein, partial [Coccomyxa subellipsoidea C-169]"	AT2G34660.2	"MRP2,ABCC2,AtABCC2"	 multidrug resistance-associated protein 2 
Ctaxi_contig_14054|comp32279_c1_seq4	-0.87671709	5.324739669	0.000225391	0.00314603	NA	NA	NA	NA	NA
Ctaxi_contig_69701|comp37176_c2_seq1	-0.876586005	4.008929747	0.000697488	0.00772582	single-stranded dna-binding protein	gi|284929191|ref|YP_003421713.1|single-strand binding protein [cyanobacterium UCYN-A] >gi|502719035|ref|WP_012954019.1| single-stranded DNA-binding protein [cyanobacterium UCYN-A] >gi|284809635|gb|ADB95332.1| single-strand binding protein [cyanobacterium UCYN-A]	NA	NA	NA
Ctaxi_contig_41340|comp35569_c0_seq3	-0.873863656	5.470368139	0.00245386	0.020792782	NA	NA	NA	NA	NA
Ctaxi_contig_71922|comp37269_c0_seq1	-0.873449139	5.176054587	0.000112924	0.001800925	transient receptor potential cation channel subfamily v member 6	gi|514687461|ref|XP_004991307.1|hypothetical protein PTSG_07515 [Salpingoeca rosetta] >gi|326430822|gb|EGD76392.1| hypothetical protein PTSG_07515 [Salpingoeca rosetta]	NA	NA	NA
Ctaxi_contig_23533|comp33809_c2_seq2	-0.87198103	4.614217653	0.000501966	0.005927164	NA	NA	NA	NA	NA
Ctaxi_contig_23688|comp33823_c0_seq2	-0.871461588	5.380432518	0.000329145	0.004241764	kinase-like protein	gi|552837627|ref|XP_005849414.1|hypothetical protein CHLNCDRAFT_143933 [Chlorella variabilis] >gi|307109073|gb|EFN57312.1| hypothetical protein CHLNCDRAFT_143933 [Chlorella variabilis]	NA	NA	NA
Ctaxi_contig_51028|comp36211_c3_seq3	-0.871002206	3.296118132	0.005629597	0.039131147	rieske	gi|159477387|ref|XP_001696792.1|rieske [2Fe-2S] protein [Chlamydomonas reinhardtii] >gi|158275121|gb|EDP00900.1| rieske [2Fe-2S] protein [Chlamydomonas reinhardtii]	NA	NA	NA
Ctaxi_contig_50220|comp36161_c1_seq1	-0.870976998	4.14200291	0.001979214	0.017634669	wd repeat protein	gi|545375635|ref|XP_005651978.1|Zn-dependent exopeptidase [Coccomyxa subellipsoidea C-169] >gi|384253960|gb|EIE27434.1| Zn-dependent exopeptidase [Coccomyxa subellipsoidea C-169]	AT1G44820.1		 Peptidase M20/M25/M40 family protein 
Ctaxi_contig_17028|comp32835_c0_seq3	-0.870715017	8.390125435	0.000273137	0.003657661	NA	NA	NA	NA	NA
Ctaxi_contig_58930|comp36677_c6_seq1	-0.869861743	7.546697342	7.89E-05	0.001337821	NA	NA	NA	NA	NA
Ctaxi_contig_64047|comp36949_c0_seq2	-0.869336408	5.769254048	0.002435357	0.020702492	NA	NA	NA	NA	NA
Ctaxi_contig_48547|comp36047_c0_seq1	-0.86933207	4.415494023	0.000748896	0.008172283	NA	NA	NA	NA	NA
Ctaxi_contig_49505|comp36111_c3_seq3	-0.869147516	3.420907729	0.004056856	0.030607222	aspartyl-trna synthetase	gi|548854660|gb|ERN12570.1|hypothetical protein AMTR_s00025p00212870 [Amborella trichopoda]	AT4G26870.1		 Class II aminoacyl-tRNA and biotin synthetases superfamily protein 
Ctaxi_contig_71746|comp37262_c0_seq2	-0.86879769	4.022027136	0.002534152	0.021341757	endoribonuclease protein kinase	gi|255077605|ref|XP_002502437.1|Endoribonuclease/protein kinase [Micromonas sp. RCC299] >gi|226517702|gb|ACO63695.1| Endoribonuclease/protein kinase [Micromonas sp. RCC299]	NA	NA	NA
Ctaxi_contig_31949|comp34741_c2_seq1	-0.86783549	3.555019648	0.001341242	0.013004499	actin-binding lim protein 2	gi|302849969|ref|XP_002956513.1|villin-like protein [Volvox carteri f. nagariensis] >gi|300258211|gb|EFJ42450.1| villin-like protein [Volvox carteri f. nagariensis]	NA	NA	NA
Ctaxi_contig_18083|comp33015_c0_seq2	-0.866249708	11.81207323	0.003395772	0.026648477	NA	NA	NA	NA	NA
Ctaxi_contig_57844|comp36614_c3_seq1	-0.865531897	2.83847055	0.007735139	0.049599208	ubox domain containing protein	gi|551673859|ref|XP_005839685.1|hypothetical protein GUITHDRAFT_84671 [Guillardia theta CCMP2712] >gi|428183848|gb|EKX52705.1| hypothetical protein GUITHDRAFT_84671 [Guillardia theta CCMP2712]	AT5G51270.1		 U-box domain-containing protein kinase family protein 
Ctaxi_contig_24548|comp33949_c1_seq1	-0.865371213	4.368977633	0.000376372	0.004716873	NA	NA	NA	NA	NA
Ctaxi_contig_21194|comp33474_c2_seq1	-0.864917757	4.748572051	0.002009586	0.017835008	NA	NA	NA	NA	NA
Ctaxi_contig_55514|comp36474_c2_seq1	-0.864622906	4.75737519	0.001079386	0.010941445	NA	NA	NA	NA	NA
Ctaxi_contig_26982|comp34198_c0_seq2	-0.864365734	5.904482936	0.000381665	0.004769982	chloroplast phenylalanine hydroxylase	gi|159463608|ref|XP_001690034.1|aromatic amino acid hydroxylase-related protein [Chlamydomonas reinhardtii] >gi|158284022|gb|EDP09772.1| aromatic amino acid hydroxylase-related protein [Chlamydomonas reinhardtii] >gi|312983205|gb|ADR30401.1| chloroplast phenylalanine hydroxylase [Chlamydomonas reinhardtii]	NA	NA	NA
Ctaxi_contig_69255|comp37161_c4_seq4	-0.863815865	2.835822604	0.007396995	0.048053904	NA	NA	NA	NA	NA
Ctaxi_contig_10567|comp31437_c0_seq1	-0.863610074	4.593301185	0.001067616	0.010842967	NA	NA	NA	NA	NA
Ctaxi_contig_24134|comp33887_c6_seq1	-0.863405864	5.612449256	0.005252353	0.037231018	NA	NA	NA	NA	NA
Ctaxi_contig_16579|comp32752_c0_seq1	-0.863196147	4.159310544	0.000172118	0.002531945	serine threonine-protein phosphatase 6 regulatory ankyrin repeat subunit c	"gi|123507472|ref|XP_001329422.1|ankyrin repeat protein [Trichomonas vaginalis G3] >gi|121912377|gb|EAY17199.1| ankyrin repeat protein, putative [Trichomonas vaginalis G3]"	AT2G26650.1	"AKT1,ATAKT1,KT1"	 K+ transporter 1 
Ctaxi_contig_22166|comp33629_c0_seq2	-0.862591794	3.283586434	0.003919195	0.02975299	phosphogluconate dehydrogenase	gi|90657606|gb|ABD96905.1|hypothetical protein [Cleome spinosa]	AT3G02360.1		 6-phosphogluconate dehydrogenase family protein 
Ctaxi_contig_51446|comp36239_c0_seq1	-0.861830771	5.394609114	0.000764687	0.008302643	pak-related gc kinase sid1	gi|552837920|ref|XP_005849471.1|hypothetical protein CHLNCDRAFT_142753 [Chlorella variabilis] >gi|307109131|gb|EFN57369.1| hypothetical protein CHLNCDRAFT_142753 [Chlorella variabilis]	AT4G04740.1	"CPK23,ATCPK23"	 calcium-dependent protein kinase 23 
Ctaxi_contig_30786|comp34624_c0_seq17	-0.861501535	5.323442312	0.000838967	0.008895093	tpa: calcium-dependent protein kinase family protein	gi|159491346|ref|XP_001703629.1|predicted protein [Chlamydomonas reinhardtii] >gi|158270596|gb|EDO96436.1| predicted protein [Chlamydomonas reinhardtii]	AT4G04740.1	"CPK23,ATCPK23"	 calcium-dependent protein kinase 23 
Ctaxi_contig_25209|comp34029_c0_seq1	-0.861302289	4.797464371	0.000646092	0.007252991	NA	NA	NA	NA	NA
Ctaxi_contig_21245|comp33483_c0_seq1	-0.861074242	5.803375815	0.000337115	0.004332943	NA	NA	NA	NA	NA
Ctaxi_contig_71447|comp37253_c3_seq1	-0.860256543	4.258537865	0.00023842	0.003290173	solanesyl diphosphate synthase	gi|552813612|ref|XP_005843988.1|hypothetical protein CHLNCDRAFT_49140 [Chlorella variabilis] >gi|307103628|gb|EFN51886.1| hypothetical protein CHLNCDRAFT_49140 [Chlorella variabilis]	AT1G17050.1	SPS2	 solanesyl diphosphate synthase 2 
Ctaxi_contig_46060|comp35873_c2_seq6	-0.859731999	4.110721588	0.003374057	0.02651188	NA	NA	NA	NA	NA
Ctaxi_contig_19629|comp33235_c5_seq3	-0.859420712	4.838263982	0.000192562	0.002777188	chlorophyll a b-binding protein	gi|145079397|tpg|DAA05913.1|TPA_inf: chloroplast light-harvesting complex protein CP26 precursor Lhcb5 [Acetabularia acetabulum]	AT4G10340.1	LHCB5	 light harvesting complex of photosystem II 5 
Ctaxi_contig_33874|comp34907_c3_seq3	-0.859349009	4.157428094	0.002668537	0.022191308	acyl- --sterol o-acyltransferase 1-like	gi|298200321|gb|ADI60058.1|wax synthase [Euglena gracilis]	AT5G55320.1		 MBOAT (membrane bound O-acyl transferase) family protein 
Ctaxi_contig_69040|comp37152_c3_seq1	-0.858086311	7.519420482	0.001505962	0.01422412	alkaline phosphatase	gi|296274617|ref|YP_003657248.1|hypothetical protein [Arcobacter nitrofigilis DSM 7299] >gi|502901909|ref|WP_013136885.1| alkaline phosphatase [Arcobacter nitrofigilis] >gi|296098791|gb|ADG94741.1| protein of unknown function DUF839 [Arcobacter nitrofigilis DSM 7299]	NA	NA	NA
Ctaxi_contig_8122|comp30548_c1_seq1	-0.858069422	6.85091033	0.001023337	0.010487969	cbs domain protein	gi|552849163|ref|XP_005852283.1|hypothetical protein CHLNCDRAFT_33710 [Chlorella variabilis] >gi|307111947|gb|EFN60181.1| hypothetical protein CHLNCDRAFT_33710 [Chlorella variabilis]	AT5G10860.1		 Cystathionine beta-synthase (CBS) family protein 
Ctaxi_contig_52352|comp36285_c2_seq1	-0.857721779	3.801349516	0.001581607	0.014804531	protein kinase domain containing protein	gi|302832018|ref|XP_002947574.1|hypothetical protein VOLCADRAFT_116471 [Volvox carteri f. nagariensis] >gi|300267438|gb|EFJ51622.1| hypothetical protein VOLCADRAFT_116471 [Volvox carteri f. nagariensis]	NA	NA	NA
Ctaxi_contig_21301|comp33493_c0_seq1	-0.856388578	4.868305591	0.000287955	0.00380936	NA	NA	NA	NA	NA
Ctaxi_contig_55515|comp36474_c4_seq1	-0.856195676	5.855402348	0.00080465	0.008614407	NA	NA	NA	NA	NA
Ctaxi_contig_15670|comp32594_c1_seq1	-0.854794649	4.356699995	0.005196189	0.036932138	ubiquitin carboxyl-terminal	gi|168015828|ref|XP_001760452.1|predicted protein [Physcomitrella patens] >gi|162688466|gb|EDQ74843.1| predicted protein [Physcomitrella patens]	AT5G06600.3	UBP12	 ubiquitin-specific protease 12 
Ctaxi_contig_28374|comp34367_c0_seq1	-0.853720012	4.680485604	0.001598871	0.014935603	NA	NA	NA	NA	NA
Ctaxi_contig_9296|comp31040_c2_seq1	-0.853518124	8.44188207	0.000276398	0.003688516	NA	NA	NA	NA	NA
Ctaxi_contig_54633|comp36422_c0_seq17	-0.852198016	4.119021855	0.007343594	0.047844443	protein arginine n-methyltransferase -like	gi|552841693|ref|XP_005850377.1|hypothetical protein CHLNCDRAFT_142244 [Chlorella variabilis] >gi|307110038|gb|EFN58275.1| hypothetical protein CHLNCDRAFT_142244 [Chlorella variabilis]	AT4G31120.1	"SKB1,ATPRMT5"	 SHK1 binding protein 1 
Ctaxi_contig_70250|comp37199_c6_seq2	-0.851545957	4.839281206	7.09E-05	0.001223374	kinase-like partial	"gi|545364416|ref|XP_005647271.1|kinase-like protein, partial [Coccomyxa subellipsoidea C-169] >gi|384249245|gb|EIE22727.1| kinase-like protein, partial [Coccomyxa subellipsoidea C-169]"	AT3G44850.1		 Protein kinase superfamily protein 
Ctaxi_contig_45715|comp35846_c4_seq1	-0.851044912	4.48921414	0.000477951	0.005713929	gtp pyrophosphokinase	"gi|328951506|ref|YP_004368841.1|(p)ppGpp synthetase I SpoT/RelA [Marinithermus hydrothermalis DSM 14884] >gi|503470115|ref|WP_013704776.1| GTP pyrophosphokinase [Marinithermus hydrothermalis] >gi|328451830|gb|AEB12731.1| (p)ppGpp synthetase I, SpoT/RelA [Marinithermus hydrothermalis DSM 14884]"	AT4G02260.2	"RSH1,AT-RSH1"	 RELA/SPOT homolog 1 
Ctaxi_contig_30515|comp34595_c2_seq4	-0.850677825	4.487796251	0.002250665	0.019506199	ammonium transporter	gi|409690300|gb|AFV36360.1|ammonium transporter [Auxenochlorella protothecoides]	AT1G64780.1	"ATAMT1;2,AMT1;2"	 ammonium transporter 1;2 
Ctaxi_contig_21305|comp33493_c1_seq3	-0.850336181	3.574172068	0.00666397	0.044356875	NA	NA	NA	NA	NA
Ctaxi_contig_45487|comp35831_c0_seq1	-0.848722202	4.241964533	0.000347299	0.004435027	NA	NA	NA	NA	NA
Ctaxi_contig_68825|comp37142_c1_seq1	-0.848251397	5.378973199	0.000827451	0.008810842	NA	NA	NA	NA	NA
Ctaxi_contig_68826|comp37142_c2_seq1	-0.848198685	5.165699464	0.001798143	0.01637624	NA	NA	NA	NA	NA
Ctaxi_contig_71368|comp37251_c4_seq4	-0.847116847	4.456304938	0.003399608	0.026671965	protein patched homolog 2	gi|159487575|ref|XP_001701798.1|sterol sensing 5-transmembrane protein [Chlamydomonas reinhardtii] >gi|158281017|gb|EDP06773.1| sterol sensing 5-transmembrane protein [Chlamydomonas reinhardtii]	NA	NA	NA
Ctaxi_contig_33345|comp34864_c5_seq5	-0.846278959	3.891504174	0.006030662	0.041198242	NA	NA	NA	NA	NA
Ctaxi_contig_39490|comp35416_c0_seq1	-0.846173269	6.683328088	0.002692659	0.022332068	NA	NA	NA	NA	NA
Ctaxi_contig_47310|comp35964_c4_seq1	-0.845920086	7.006438457	0.00050696	0.005963897	glycoside hydrolase family protein	gi|516091444|ref|WP_017522024.1|hypothetical protein [Pseudomonas nitroreducens]	NA	NA	NA
Ctaxi_contig_66386|comp37045_c0_seq3	-0.845717576	5.248398319	0.000294825	0.003872727	NA	NA	NA	NA	NA
Ctaxi_contig_15051|comp32485_c0_seq1	-0.845709288	6.501021759	0.000124905	0.001953616	NA	NA	NA	NA	NA
Ctaxi_contig_28810|comp34415_c0_seq2	-0.845490737	5.838394606	0.00058592	0.006713164	NA	NA	NA	NA	NA
Ctaxi_contig_66251|comp37040_c2_seq1	-0.845316951	6.135068385	4.64E-05	0.000863283	NA	NA	NA	NA	NA
Ctaxi_contig_19468|comp33209_c1_seq1	-0.844922101	3.912787044	0.00504529	0.036283219	NA	NA	NA	NA	NA
Ctaxi_contig_29718|comp34515_c0_seq1	-0.844876915	4.482336416	0.006599835	0.044050388	galactose oxidase	gi|552815697|ref|XP_005844513.1|hypothetical protein CHLNCDRAFT_138888 [Chlorella variabilis] >gi|307104156|gb|EFN52411.1| hypothetical protein CHLNCDRAFT_138888 [Chlorella variabilis]	NA	NA	NA
Ctaxi_contig_65992|comp37032_c14_seq1	-0.84468901	5.528024706	0.000484719	0.005786105	NA	NA	NA	NA	NA
Ctaxi_contig_9662|comp31169_c2_seq1	-0.844255513	5.804896613	0.000275522	0.003682203	NA	NA	NA	NA	NA
Ctaxi_contig_35375|comp35048_c2_seq2	-0.8440413	3.93436772	0.003016471	0.024298322	selenocysteine lyase	"gi|551653608|ref|XP_005829581.1|hypothetical protein GUITHDRAFT_73788, partial [Guillardia theta CCMP2712] >gi|428173701|gb|EKX42601.1| hypothetical protein GUITHDRAFT_73788, partial [Guillardia theta CCMP2712]"	NA	NA	NA
Ctaxi_contig_69056|comp37152_c11_seq1	-0.842966646	6.104841803	0.005285389	0.037364794	alkaline phosphatase	"gi|302839093|ref|XP_002951104.1|alkaline phosphatase, secreted, phosphate-repressible [Volvox carteri f. nagariensis] >gi|300263799|gb|EFJ47998.1| alkaline phosphatase, secreted, phosphate-repressible [Volvox carteri f. nagariensis]"	NA	NA	NA
Ctaxi_contig_54145|comp36391_c2_seq1	-0.842009156	3.0685916	0.004946162	0.035700103	NA	NA	NA	NA	NA
Ctaxi_contig_17029|comp32835_c1_seq1	-0.84115585	6.303920392	0.000361063	0.004566587	NA	NA	NA	NA	NA
Ctaxi_contig_35907|comp35100_c3_seq1	-0.841135418	6.298001355	0.0002098	0.002975642	NA	NA	NA	NA	NA
Ctaxi_contig_62604|comp36868_c1_seq5	-0.840911701	4.749706885	0.001755195	0.016055001	mut9-related serine threonine protein kinase	gi|159486881|ref|XP_001701465.1|MUT9-related serine/threonine protein kinase [Chlamydomonas reinhardtii] >gi|158271647|gb|EDO97462.1| MUT9-related serine/threonine protein kinase [Chlamydomonas reinhardtii]	AT2G25760.1		 Protein kinase family protein 
Ctaxi_contig_13776|comp32220_c0_seq1	-0.840636019	4.653256766	0.000230772	0.003204187	microtubule-associated protein rp eb family member 1c-like	gi|302849024|ref|XP_002956043.1|microtubule plus-end binding protein EB1 [Volvox carteri f. nagariensis] >gi|300258769|gb|EFJ43003.1| microtubule plus-end binding protein EB1 [Volvox carteri f. nagariensis]	AT5G67270.1	"ATEB1C,EB1C,ATEB1H1"	 end binding protein 1C 
Ctaxi_contig_47308|comp35964_c2_seq1	-0.839875644	6.874943805	0.000314758	0.004092117	NA	NA	NA	NA	NA
Ctaxi_contig_38249|comp35311_c4_seq1	-0.83985075	6.449914214	0.000503048	0.005935522	kinase-like protein	gi|545371398|ref|XP_005650264.1|kinase-like protein [Coccomyxa subellipsoidea C-169] >gi|384252244|gb|EIE25720.1| kinase-like protein [Coccomyxa subellipsoidea C-169]	NA	NA	NA
Ctaxi_contig_64603|comp36972_c7_seq1	-0.839065191	3.837118037	0.002905551	0.023578832	NA	NA	NA	NA	NA
Ctaxi_contig_20694|comp33410_c0_seq1	-0.837879593	3.506514113	0.005628335	0.039131147	ammonium transporter	gi|412985911|emb|CCO17111.1|ammonium transporter [Bathycoccus prasinos]	AT3G24300.1	"AMT1;3,ATAMT1;3"	 ammonium transporter 1;3 
Ctaxi_contig_34010|comp34918_c2_seq2	-0.837378314	3.723274684	0.001626668	0.015150169	von willebrand factor type a domain containing protein	gi|530744015|gb|EQC42257.1|hypothetical protein SDRG_01091 [Saprolegnia diclina VS20]	AT3G54780.1		 Zinc finger (C3HC4-type RING finger) family protein 
Ctaxi_contig_69668|comp37174_c2_seq3	-0.837298858	6.154943597	0.004121402	0.030997891	NA	NA	NA	NA	NA
Ctaxi_contig_39407|comp35409_c2_seq6	-0.836833184	5.204140897	0.006163277	0.041878271	NA	NA	NA	NA	NA
Ctaxi_contig_69857|comp37182_c0_seq2	-0.836752747	7.536472776	0.000112736	0.001798838	ferredoxin (2fe-2s)	gi|493683244|ref|WP_006633390.1|ferredoxin [Microcoleus vaginatus] >gi|333458462|gb|EGK87079.1| ferredoxin (2Fe-2S) [Microcoleus vaginatus FGP-2]	AT1G60950.1	"FEDA,ATFD2"	 2Fe-2S ferredoxin-like superfamily protein 
Ctaxi_contig_67127|comp37080_c0_seq1	-0.835171588	4.953793288	0.00175072	0.016028246	NA	NA	NA	NA	NA
Ctaxi_contig_51154|comp36220_c3_seq2	-0.834836169	5.895516417	0.000819139	0.008734083	ubiquitin-conjugating enzyme e2 5-like isoform 1	gi|470464723|ref|XP_004341551.1|ubiquitinprotein ligase [Acanthamoeba castellanii str. Neff] >gi|440798397|gb|ELR19465.1| ubiquitinprotein ligase [Acanthamoeba castellanii str. Neff]	AT1G63800.1	UBC5	 ubiquitin-conjugating enzyme 5 
Ctaxi_contig_18975|comp33139_c1_seq1	-0.833697978	7.039457768	0.000123517	0.001936693	ribonucleoside hydrolase	gi|470475278|ref|XP_004342143.1|purine nucleosidase [Acanthamoeba castellanii str. Neff] >gi|440798972|gb|ELR20033.1| purine nucleosidase [Acanthamoeba castellanii str. Neff]	AT2G36310.1	URH1	 uridine-ribohydrolase 1 
Ctaxi_contig_50845|comp36200_c0_seq7	-0.83366219	4.411179684	0.000299044	0.003921641	NA	NA	NA	NA	NA
Ctaxi_contig_37719|comp35262_c3_seq3	-0.832950092	6.08851921	0.000160752	0.002395912	NA	NA	NA	NA	NA
Ctaxi_contig_32971|comp34834_c0_seq2	-0.832501259	3.818693755	0.001624814	0.015137358	digalactosyldiacylglycerol synthase chloroplastic-like	gi|159470905|ref|XP_001693597.1|galactolipid galactosyltransferase [Chlamydomonas reinhardtii] >gi|158283100|gb|EDP08851.1| galactolipid galactosyltransferase [Chlamydomonas reinhardtii]	AT3G11670.2	DGD1	 UDP-Glycosyltransferase superfamily protein 
Ctaxi_contig_8444|comp30697_c0_seq1	-0.832145849	6.380951857	0.000920248	0.009598773	NA	NA	NA	NA	NA
Ctaxi_contig_37290|comp35225_c0_seq1	-0.832130832	5.654756892	0.000962274	0.009955136	NA	NA	NA	NA	NA
Ctaxi_contig_71634|comp37256_c9_seq1	-0.832056964	3.494439481	0.006595593	0.044031355	protein	gi|159484052|ref|XP_001700074.1|predicted protein [Chlamydomonas reinhardtii] >gi|158272570|gb|EDO98368.1| predicted protein [Chlamydomonas reinhardtii]	NA	NA	NA
Ctaxi_contig_15725|comp32606_c2_seq1	-0.83193789	4.389239308	0.000608443	0.006913669	NA	NA	AT3G28210.1	"PMZ,SAP12"	 zinc finger (AN1-like) family protein 
Ctaxi_contig_11754|comp31770_c0_seq1	-0.831805065	3.534091586	0.006199221	0.042077347	NA	NA	NA	NA	NA
Ctaxi_contig_58587|comp36663_c0_seq1	-0.831327457	5.482876488	0.000494839	0.005860499	far upstream element-binding protein 1-like	gi|545375741|ref|XP_005652020.1|hypothetical protein COCSUDRAFT_64249 [Coccomyxa subellipsoidea C-169] >gi|384254002|gb|EIE27476.1| hypothetical protein COCSUDRAFT_64249 [Coccomyxa subellipsoidea C-169]	AT2G25970.1		 KH domain-containing protein 
Ctaxi_contig_48357|comp36034_c0_seq1	-0.830521661	5.830801786	0.001477706	0.014018504	NA	NA	NA	NA	NA
Ctaxi_contig_59046|comp36682_c0_seq1	-0.830499763	5.558396535	0.006331224	0.042689723	cytoplasmic protein	gi|545358548|ref|XP_005644833.1|UPF0027-domain-containing protein [Coccomyxa subellipsoidea C-169] >gi|384246800|gb|EIE20289.1| UPF0027-domain-containing protein [Coccomyxa subellipsoidea C-169]	AT5G59570.1		 Homeodomain-like superfamily protein 
Ctaxi_contig_15717|comp32604_c0_seq2	-0.830261411	6.966242217	0.000141626	0.002160701	serine threonine-protein kinase	"gi|294953643|ref|XP_002787866.1|Serine/threonine-protein kinase SRPK1, putative [Perkinsus marinus ATCC 50983] >gi|239902890|gb|EER19662.1| Serine/threonine-protein kinase SRPK1, putative [Perkinsus marinus ATCC 50983]"	AT3G44850.1		 Protein kinase superfamily protein 
Ctaxi_contig_25942|comp34091_c3_seq1	-0.830227662	3.689174488	0.00328691	0.02595722	NA	NA	NA	NA	NA
Ctaxi_contig_9661|comp31169_c1_seq1	-0.829339924	6.245458751	0.001027655	0.010524908	NA	NA	NA	NA	NA
Ctaxi_contig_9491|comp31106_c0_seq1	-0.827853552	6.508245623	0.000733306	0.008047562	NA	NA	NA	NA	NA
Ctaxi_contig_62611|comp36868_c1_seq12	-0.827642536	4.963796403	0.002291201	0.019731375	mut9-related serine threonine protein kinase	gi|552841104|ref|XP_005850218.1|hypothetical protein CHLNCDRAFT_34546 [Chlorella variabilis] >gi|307109879|gb|EFN58116.1| hypothetical protein CHLNCDRAFT_34546 [Chlorella variabilis]	AT3G13670.1		 Protein kinase family protein 
Ctaxi_contig_65461|comp37011_c6_seq1	-0.827171951	3.989640516	0.003433683	0.02686607	NA	NA	NA	NA	NA
Ctaxi_contig_52349|comp36284_c3_seq1	-0.825587437	4.539135854	0.0014064	0.013512109	probable e3 ubiquitin-protein ligase herc3	gi|552840795|ref|XP_005850143.1|hypothetical protein CHLNCDRAFT_34441 [Chlorella variabilis] >gi|307109804|gb|EFN58041.1| hypothetical protein CHLNCDRAFT_34441 [Chlorella variabilis]	NA	NA	NA
Ctaxi_contig_36213|comp35127_c0_seq12	-0.825380742	7.725586465	0.00032717	0.004223641	flowering time control protein fca-like	gi|159490854|ref|XP_001703388.1|predicted protein [Chlamydomonas reinhardtii] >gi|158280312|gb|EDP06070.1| predicted protein [Chlamydomonas reinhardtii]	AT4G16280.3	FCA	 RNA binding;abscisic acid binding 
Ctaxi_contig_18082|comp33015_c0_seq1	-0.824604785	10.67720459	0.002115344	0.01857056	NA	NA	NA	NA	NA
Ctaxi_contig_51302|comp36232_c0_seq5	-0.824580448	5.800816648	0.005782532	0.039890523	NA	NA	NA	NA	NA
Ctaxi_contig_61031|comp36789_c4_seq20	-0.823066806	3.173445233	0.004522046	0.033247862	NA	NA	NA	NA	NA
Ctaxi_contig_44460|comp35772_c3_seq10	-0.822582015	3.392204992	0.005149073	0.036792733	rhomboid-like protease	gi|545356285|ref|XP_005643871.1|rhomboid-domain-containing protein [Coccomyxa subellipsoidea C-169] >gi|384245835|gb|EIE19327.1| rhomboid-domain-containing protein [Coccomyxa subellipsoidea C-169]	NA	NA	NA
Ctaxi_contig_42614|comp35650_c3_seq8	-0.821559611	4.660343866	0.000697002	0.007724058	sulfur stress regulator	gi|552838353|ref|XP_005849558.1|hypothetical protein CHLNCDRAFT_34706 [Chlorella variabilis] >gi|307109218|gb|EFN57456.1| hypothetical protein CHLNCDRAFT_34706 [Chlorella variabilis]	AT1G60940.2	"SNRK2-10,SNRK2.10,SRK2B"	 SNF1-related protein kinase 2.10 
Ctaxi_contig_12085|comp31853_c0_seq1	-0.820542323	6.245786686	0.000118217	0.001871202	NA	NA	NA	NA	NA
Ctaxi_contig_52247|comp36278_c3_seq7	-0.8203459	4.068884514	0.000536809	0.006256914	NA	NA	NA	NA	NA
Ctaxi_contig_59323|comp36697_c1_seq3	-0.820345067	4.877895521	0.000809191	0.008648403	NA	NA	NA	NA	NA
Ctaxi_contig_63368|comp36914_c5_seq1	-0.820201824	3.989224754	0.002940706	0.023790931	chaperonin 60b2	gi|159486163|ref|XP_001701113.1|chaperonin 60B1 [Chlamydomonas reinhardtii] >gi|158272007|gb|EDO97815.1| chaperonin 60B1 [Chlamydomonas reinhardtii]	AT5G56500.2		 TCP-1/cpn60 chaperonin family protein 
Ctaxi_contig_69411|comp37167_c0_seq1	-0.819585615	7.815326607	0.000325674	0.004211541	large extracellular alpha-helical protein	gi|159481760|ref|XP_001698946.1|hypothetical protein CHLREDRAFT_177538 [Chlamydomonas reinhardtii] >gi|158273438|gb|EDO99228.1| predicted protein [Chlamydomonas reinhardtii]	NA	NA	NA
Ctaxi_contig_37785|comp35268_c1_seq1	-0.819479964	5.025182296	0.000556532	0.006439378	lrr receptor-like serine threonine-protein kinase fls2-like	gi|548861121|gb|ERN18505.1|hypothetical protein AMTR_s00065p00025040 [Amborella trichopoda]	AT4G28650.1		 Leucine-rich repeat transmembrane protein kinase family protein 
Ctaxi_contig_9495|comp31106_c0_seq5	-0.818227167	4.215123106	0.001850415	0.016746309	NA	NA	NA	NA	NA
Ctaxi_contig_22590|comp33685_c2_seq2	-0.817891038	3.96024461	0.005849766	0.040235327	NA	NA	NA	NA	NA
Ctaxi_contig_15924|comp32639_c1_seq1	-0.817767888	5.589859841	0.000783632	0.008453925	NA	NA	NA	NA	NA
Ctaxi_contig_15724|comp32606_c0_seq1	-0.816545585	5.160217711	0.000239396	0.003299329	trna-splicing endonuclease subunit sen54-like	gi|552824565|ref|XP_005846621.1|hypothetical protein CHLNCDRAFT_135249 [Chlorella variabilis] >gi|307106273|gb|EFN54519.1| hypothetical protein CHLNCDRAFT_135249 [Chlorella variabilis]	AT3G57360.1		 unknown protein; BEST Arabidopsis thaliana protein match is: unknown protein (TAIR:AT3G02370.2); Has 122 Blast hits to 122 proteins in 54 species: Archae - 0; Bacteria - 0; Metazoa - 74; Fungi - 4; Plants - 41; Viruses - 0; Other Eukaryotes - 3 (source: NCBI BLink). 
Ctaxi_contig_66295|comp37042_c2_seq2	-0.816436719	4.349297378	0.000505035	0.005947873	NA	NA	NA	NA	NA
Ctaxi_contig_45208|comp35809_c2_seq1	-0.815366791	3.79639313	0.00713972	0.046863385	probable alpha-mannosidase i mns5-like	gi|545364054|ref|XP_005647098.1|glycoside hydrolase [Coccomyxa subellipsoidea C-169] >gi|384249072|gb|EIE22554.1| glycoside hydrolase [Coccomyxa subellipsoidea C-169]	AT1G27520.1		 Glycosyl hydrolase family 47 protein 
Ctaxi_contig_71950|comp37270_c5_seq1	-0.815186479	4.178527212	0.000821123	0.008749341	NA	NA	NA	NA	NA
Ctaxi_contig_29056|comp34443_c1_seq1	-0.81471034	3.929477578	0.005720333	0.039564906	kinase-like protein	gi|328835631|dbj|BAK18929.1|transient receptor potential channel [Chlamydomonas reinhardtii]	NA	NA	NA
Ctaxi_contig_28682|comp34400_c1_seq1	-0.814134545	3.47464738	0.007783308	0.049817263	40s ribosomal protein s3a-like	gi|75312360|sp|Q9MBB3.1|RS3A_DAUCARecName: Full=40S ribosomal protein S3a; AltName: Full=Protein cyc07 >gi|6714564|dbj|BAA89498.1| cyc07 [Daucus carota]	AT4G34670.1		 Ribosomal protein S3Ae 
Ctaxi_contig_45270|comp35813_c4_seq8	-0.814123258	5.206770007	0.007212712	0.047234759	NA	NA	NA	NA	NA
Ctaxi_contig_30591|comp34605_c1_seq6	-0.814055204	6.64094732	0.000219975	0.003087139	poly -binding protein 3	gi|294462548|gb|ADE76820.1|unknown [Picea sitchensis]	AT5G64390.1	HEN4	 RNA-binding KH domain-containing protein 
Ctaxi_contig_34451|comp34957_c5_seq5	-0.813708628	5.065251935	0.000225644	0.00314817	NA	NA	NA	NA	NA
Ctaxi_contig_12153|comp31873_c0_seq3	-0.81363038	4.936179216	0.001808736	0.016444331	NA	NA	AT1G08465.1	YAB2	 Plant-specific transcription factor YABBY family protein 
Ctaxi_contig_66385|comp37045_c0_seq2	-0.813522259	5.801062614	0.000929378	0.009671706	NA	NA	NA	NA	NA
Ctaxi_contig_12503|comp31955_c0_seq1	-0.813140395	4.608679199	0.007504093	0.048533496	NA	NA	NA	NA	NA
Ctaxi_contig_36453|comp35152_c0_seq6	-0.812768854	6.53708807	0.002634835	0.022014073	NA	NA	AT3G47350.1	"ATHSD2,HSD2"	 hydroxysteroid dehydrogenase 2 
Ctaxi_contig_25644|comp34067_c9_seq1	-0.812378237	3.582847273	0.002860613	0.023315762	adhesin-like protein	"gi|518097785|ref|WP_019267993.1|hypothetical protein, partial [Methanobrevibacter smithii]"	NA	NA	NA
Ctaxi_contig_18585|comp33089_c0_seq1	-0.810926743	3.561260607	0.003200764	0.025458943	NA	NA	NA	NA	NA
Ctaxi_contig_39494|comp35416_c1_seq2	-0.810672088	4.350749933	0.001721799	0.015826653	NA	NA	NA	NA	NA
Ctaxi_contig_20367|comp33362_c1_seq1	-0.809158317	5.374067335	0.001178205	0.011743845	NA	NA	NA	NA	NA
Ctaxi_contig_45536|comp35834_c1_seq5	-0.808122274	4.84338691	0.000465178	0.005600652	protein phosphatase 2c abi2	gi|302838967|ref|XP_002951041.1|hypothetical protein VOLCADRAFT_61058 [Volvox carteri f. nagariensis] >gi|300263736|gb|EFJ47935.1| hypothetical protein VOLCADRAFT_61058 [Volvox carteri f. nagariensis]	AT5G57050.2	"ABI2,AtABI2"	 Protein phosphatase 2C family protein 
Ctaxi_contig_12660|comp31989_c2_seq1	-0.806197992	3.301502549	0.006445005	0.043299985	thioredoxin-like protein	gi|195658947|gb|ACG48941.1|thioredoxin-like 6 [Zea mays] >gi|224035871|gb|ACN37011.1| unknown [Zea mays] >gi|413944798|gb|AFW77447.1| putative thioredoxin superfamily protein [Zea mays]	AT4G29670.2	ACHT2	 atypical CYS  HIS rich thioredoxin 2 
Ctaxi_contig_63360|comp36914_c2_seq2	-0.805945406	3.726910559	0.003486639	0.027147193	chaperonin 60b2	gi|545364822|ref|XP_005647445.1|chaperonin 60B2 [Coccomyxa subellipsoidea C-169] >gi|384249419|gb|EIE22901.1| chaperonin 60B2 [Coccomyxa subellipsoidea C-169]	AT5G56500.2		 TCP-1/cpn60 chaperonin family protein 
Ctaxi_contig_61548|comp36813_c4_seq1	-0.804204271	4.003539172	0.00118117	0.011765533	transient receptor potential ion channel protein	gi|159479494|ref|XP_001697825.1|transient receptor potential ion channel protein [Chlamydomonas reinhardtii] >gi|158273923|gb|EDO99708.1| transient receptor potential ion channel protein [Chlamydomonas reinhardtii]	NA	NA	NA
Ctaxi_contig_36348|comp35141_c0_seq3	-0.803749401	4.056847279	0.000741473	0.008113657	NA	NA	NA	NA	NA
Ctaxi_contig_34609|comp34975_c2_seq4	-0.803308497	7.457565098	0.004999066	0.036024454	NA	NA	NA	NA	NA
Ctaxi_contig_59321|comp36697_c1_seq1	-0.803254117	5.021264932	0.002278435	0.01965888	chromosome-associated kinesin kif4a	gi|545369508|ref|XP_005649499.1|hypothetical protein COCSUDRAFT_83647 [Coccomyxa subellipsoidea C-169] >gi|384251477|gb|EIE24955.1| hypothetical protein COCSUDRAFT_83647 [Coccomyxa subellipsoidea C-169]	NA	NA	NA
Ctaxi_contig_59337|comp36697_c3_seq12	-0.802678484	4.823749453	0.002811321	0.023065403	NA	NA	NA	NA	NA
Ctaxi_contig_69415|comp37167_c0_seq5	-0.802547138	4.914358941	0.002268757	0.019612787	NA	NA	NA	NA	NA
Ctaxi_contig_41528|comp35581_c0_seq1	-0.802543311	7.420281761	0.000325856	0.004212181	nitrate reductase	gi|514701787|ref|XP_004998461.1|NADH-cytochrome b5 reductase 3 [Salpingoeca rosetta] >gi|326430716|gb|EGD76286.1| NADH-cytochrome b5 reductase 3 [Salpingoeca rosetta]	AT1G77760.1	"NIA1,GNR1,NR1"	 nitrate reductase 1 
Ctaxi_contig_64910|comp36989_c7_seq1	-0.801538502	4.130719534	0.001803335	0.01641279	mitochondrial import inner membrane translocase subunit tim16-like	gi|552835203|ref|XP_005848919.1|hypothetical protein CHLNCDRAFT_144360 [Chlorella variabilis] >gi|307108577|gb|EFN56817.1| hypothetical protein CHLNCDRAFT_144360 [Chlorella variabilis]	AT5G61880.2		" Protein Transporter, Pam16 "
Ctaxi_contig_71798|comp37264_c1_seq7	-0.801067339	3.462620657	0.003660855	0.028217715	NA	NA	NA	NA	NA
Ctaxi_contig_46024|comp35871_c0_seq4	-0.800273731	3.849183983	0.004631396	0.033819021	NA	NA	NA	NA	NA
Ctaxi_contig_52060|comp36266_c0_seq3	-0.800218143	6.1396045	0.000970371	0.010029065	ankyrin domain protein	"gi|303324768|pdb|2XEH|AChain A, Structural Determinants For Improved Thermal Stability Of Designed Ankyrin Repeat Proteins With A Redesigned C- Capping Module. >gi|303324769|pdb|2XEH|B Chain B, Structural Determinants For Improved Thermal Stability Of Designed Ankyrin Repeat Proteins With A Redesigned C- Capping Module. >gi|303324770|pdb|2XEH|C Chain C, Structural Determinants For Improved Thermal Stability Of Designed Ankyrin Repeat Proteins With A Redesigned C- Capping Module"	AT2G03430.1		 Ankyrin repeat family protein 
Ctaxi_contig_45491|comp35831_c2_seq3	-0.800202509	4.59383474	0.00048757	0.005813556	ats1 domain-containing protein	gi|159462966|ref|XP_001689713.1|predicted protein [Chlamydomonas reinhardtii] >gi|158283701|gb|EDP09451.1| predicted protein [Chlamydomonas reinhardtii]	NA	NA	NA
Ctaxi_contig_59341|comp36697_c7_seq1	-0.799397788	6.462244605	0.000173089	0.00254505	NA	NA	NA	NA	NA
Ctaxi_contig_52348|comp36284_c2_seq1	-0.799054737	7.142383986	0.000423876	0.005192968	ubiquitin ligase e3a isoform 1	gi|552840795|ref|XP_005850143.1|hypothetical protein CHLNCDRAFT_34441 [Chlorella variabilis] >gi|307109804|gb|EFN58041.1| hypothetical protein CHLNCDRAFT_34441 [Chlorella variabilis]	AT1G70320.1	UPL2	 ubiquitin-protein ligase 2 
Ctaxi_contig_65436|comp37010_c1_seq1	-0.798471813	6.333521179	0.000200753	0.002877348	NA	NA	NA	NA	NA
Ctaxi_contig_15565|comp32576_c1_seq8	-0.79837608	3.743547171	0.002017828	0.017898115	signal recognition particle 54 kda protein 2-like	gi|552822274|ref|XP_005846072.1|hypothetical protein CHLNCDRAFT_31879 [Chlorella variabilis] >gi|307105722|gb|EFN53970.1| hypothetical protein CHLNCDRAFT_31879 [Chlorella variabilis]	AT1G48900.2		" Signal recognition particle, SRP54 subunit protein "
Ctaxi_contig_33739|comp34896_c3_seq4	-0.79805802	3.69476784	0.001805043	0.016417831	NA	NA	NA	NA	NA
Ctaxi_contig_22108|comp33619_c3_seq1	-0.79744994	5.875210643	0.002359285	0.020175012	calcineurin-like phosphoesterase family protein	gi|168030928|ref|XP_001767974.1|predicted protein [Physcomitrella patens] >gi|162680816|gb|EDQ67249.1| predicted protein [Physcomitrella patens]	AT1G18480.1		 Calcineurin-like metallo-phosphoesterase superfamily protein 
Ctaxi_contig_14474|comp32378_c1_seq1	-0.797033665	6.309277614	0.00162247	0.015119971	nitrate reductase	gi|218201282|gb|EEC83709.1|hypothetical protein OsI_29535 [Oryza sativa Indica Group]	AT1G37130.1	"NIA2,B29,NIA2-1,CHL3,NR,NR2,ATNR2"	 nitrate reductase 2 
Ctaxi_contig_21784|comp33575_c0_seq1	-0.796928086	4.614135208	0.005543428	0.038704962	zinc finger ccch domain-containing protein 29	"gi|545365795|ref|XP_005647840.1|hypothetical protein COCSUDRAFT_15780, partial [Coccomyxa subellipsoidea C-169] >gi|384249815|gb|EIE23296.1| hypothetical protein COCSUDRAFT_15780, partial [Coccomyxa subellipsoidea C-169]"	AT2G40140.2	"CZF1,ZFAR1,SZF2,ATSZF2"	 zinc finger (CCCH-type) family protein 
Ctaxi_contig_37441|comp35237_c1_seq1	-0.795574253	5.242762864	0.000953687	0.009882442	NA	NA	NA	NA	NA
Ctaxi_contig_22144|comp33624_c0_seq3	-0.794810075	4.047363322	0.003825374	0.029159608	ankyrin repeat protein	gi|425771489|gb|EKV09931.1|hypothetical protein PDIP_62630 [Penicillium digitatum Pd1] >gi|425776941|gb|EKV15138.1| hypothetical protein PDIG_28190 [Penicillium digitatum PHI26]	NA	NA	NA
Ctaxi_contig_16380|comp32709_c2_seq1	-0.794544104	4.919642991	0.000447765	0.005428919	NA	NA	NA	NA	NA
Ctaxi_contig_24051|comp33874_c3_seq3	-0.793538546	3.35895571	0.007349879	0.04786569	NA	NA	NA	NA	NA
Ctaxi_contig_13561|comp32186_c2_seq1	-0.791894164	3.736244059	0.007729281	0.049587455	NA	NA	NA	NA	NA
Ctaxi_contig_59115|comp36684_c1_seq1	-0.791527831	4.091884671	0.004683205	0.034121108	p-loop containing nucleoside triphosphate hydrolase protein	gi|545356563|ref|XP_005643978.1|P-loop containing nucleoside triphosphate hydrolase protein [Coccomyxa subellipsoidea C-169] >gi|384245942|gb|EIE19434.1| P-loop containing nucleoside triphosphate hydrolase protein [Coccomyxa subellipsoidea C-169]	AT1G76820.1		 eukaryotic translation initiation factor 2 (eIF-2) family protein 
Ctaxi_contig_18501|comp33074_c5_seq1	-0.790530507	5.598447203	0.002601085	0.021818372	NA	NA	NA	NA	NA
Ctaxi_contig_58089|comp36630_c0_seq1	-0.790269227	3.559674174	0.007385628	0.048029337	small conductance mechanosensitive ion channel family	gi|545360734|ref|XP_005645721.1|hypothetical protein COCSUDRAFT_48305 [Coccomyxa subellipsoidea C-169] >gi|384247691|gb|EIE21177.1| hypothetical protein COCSUDRAFT_48305 [Coccomyxa subellipsoidea C-169]	NA	NA	NA
Ctaxi_contig_57425|comp36592_c4_seq1	-0.789867411	7.453733166	0.001025121	0.010502352	u3snornp10 and nuc211 domain-containing protein	gi|545373347|ref|XP_005651047.1|hypothetical protein COCSUDRAFT_46114 [Coccomyxa subellipsoidea C-169] >gi|384253028|gb|EIE26503.1| hypothetical protein COCSUDRAFT_46114 [Coccomyxa subellipsoidea C-169]	AT3G06530.1		 ARM repeat superfamily protein 
Ctaxi_contig_12238|comp31892_c0_seq1	-0.789446156	7.656644113	0.000594291	0.00678697	NA	NA	NA	NA	NA
Ctaxi_contig_43808|comp35736_c4_seq8	-0.788977504	4.191351567	0.005272739	0.037317036	dead-box atp-dependent rna helicase 20-like	gi|557542168|gb|ESR53146.1|hypothetical protein CICLE_v10019394mg [Citrus clementina] >gi|557542169|gb|ESR53147.1| hypothetical protein CICLE_v10019394mg [Citrus clementina] >gi|557542170|gb|ESR53148.1| hypothetical protein CICLE_v10019394mg [Citrus clementina]	AT1G55150.1		 DEA(D/H)-box RNA helicase family protein 
Ctaxi_contig_63809|comp36939_c7_seq1	-0.788772887	5.625437439	0.000888789	0.00931977	NA	NA	NA	NA	NA
Ctaxi_contig_53894|comp36374_c1_seq3	-0.788409657	6.383252206	0.000417964	0.005130471	NA	NA	NA	NA	NA
Ctaxi_contig_61313|comp36803_c2_seq2	-0.788406071	7.682672429	0.000724048	0.007968326	NA	NA	NA	NA	NA
Ctaxi_contig_64938|comp36991_c2_seq1	-0.788326189	6.677904223	0.00500288	0.036034598	fatty acyl- reductase 1-like	gi|545359305|ref|XP_005645134.1|hypothetical protein COCSUDRAFT_48572 [Coccomyxa subellipsoidea C-169] >gi|384247102|gb|EIE20590.1| hypothetical protein COCSUDRAFT_48572 [Coccomyxa subellipsoidea C-169]	AT3G44550.1	FAR5	 fatty acid reductase 5 
Ctaxi_contig_68858|comp37143_c3_seq3	-0.788177716	4.574630698	0.000390874	0.004864585	NA	NA	NA	NA	NA
Ctaxi_contig_11608|comp31732_c1_seq1	-0.788084833	8.671083034	0.001202773	0.011939848	NA	NA	NA	NA	NA
Ctaxi_contig_14065|comp32281_c0_seq5	-0.78787083	6.663581593	0.000655977	0.007348289	vacuolar amino acid transporter 1-like	gi|412985955|emb|CCO17155.1|predicted protein [Bathycoccus prasinos]	AT2G41190.1		 Transmembrane amino acid transporter family protein 
Ctaxi_contig_51081|comp36215_c3_seq5	-0.786655405	5.061241852	0.001312157	0.012769433	NA	NA	NA	NA	NA
Ctaxi_contig_61082|comp36792_c0_seq2	-0.786630025	4.453594227	0.002468504	0.020888912	pantothenate kinase 2	gi|302819198|ref|XP_002991270.1|hypothetical protein SELMODRAFT_269774 [Selaginella moellendorffii] >gi|300140981|gb|EFJ07698.1| hypothetical protein SELMODRAFT_269774 [Selaginella moellendorffii]	AT4G32180.3	"ATPANK2,PANK2"	 pantothenate kinase 2 
Ctaxi_contig_58733|comp36666_c0_seq30	-0.78544568	4.753077123	0.000585413	0.006709783	hypothetical protein GLOINDRAFT_226778	gi|552921062|gb|ESA05574.1|hypothetical protein GLOINDRAFT_226778 [Rhizophagus irregularis DAOM 181602]	NA	NA	NA
Ctaxi_contig_18763|comp33104_c0_seq2	-0.785041546	5.267286502	0.001498444	0.01418124	NA	NA	NA	NA	NA
Ctaxi_contig_15566|comp32576_c1_seq9	-0.784630363	3.654165288	0.002890873	0.023471754	signal recognition particle 54 kda subunit	gi|552822274|ref|XP_005846072.1|hypothetical protein CHLNCDRAFT_31879 [Chlorella variabilis] >gi|307105722|gb|EFN53970.1| hypothetical protein CHLNCDRAFT_31879 [Chlorella variabilis]	AT1G48900.1		" Signal recognition particle, SRP54 subunit protein "
Ctaxi_contig_53879|comp36373_c0_seq5	-0.784441848	3.353175514	0.004560187	0.033432573	asparagine synthetase domain-containing protein 1-like	gi|168037255|ref|XP_001771120.1|predicted protein [Physcomitrella patens] >gi|162677653|gb|EDQ64121.1| predicted protein [Physcomitrella patens]	AT2G03667.1		 Asparagine synthase family protein 
Ctaxi_contig_13260|comp32121_c0_seq1	-0.784190313	4.211802806	0.001145078	0.011497149	inosine-uridine preferring nucleoside hydrolase	gi|552810829|ref|XP_005843307.1|hypothetical protein CHLNCDRAFT_33132 [Chlorella variabilis] >gi|307102940|gb|EFN51205.1| hypothetical protein CHLNCDRAFT_33132 [Chlorella variabilis]	AT1G05620.1	URH2	 uridine-ribohydrolase  2 
Ctaxi_contig_9775|comp31206_c1_seq1	-0.782848166	6.952410979	0.001145161	0.011497149	dpy-30 like protein	gi|255071477|ref|XP_002499412.1|dpy-30 like protein [Micromonas sp. RCC299] >gi|226514675|gb|ACO60671.1| dpy-30 like protein [Micromonas sp. RCC299]	NA	NA	NA
Ctaxi_contig_70855|comp37226_c7_seq1	-0.782258246	3.927708739	0.002728507	0.022587955	NA	NA	NA	NA	NA
Ctaxi_contig_18087|comp33015_c0_seq6	-0.782161846	9.375441062	0.006846917	0.045364763	NA	NA	NA	NA	NA
Ctaxi_contig_10938|comp31555_c2_seq1	-0.781896355	5.478610605	0.003219747	0.025571386	NA	NA	NA	NA	NA
Ctaxi_contig_53896|comp36374_c1_seq5	-0.781564804	4.941203812	0.002513096	0.021198259	leucine-rich repeat-containing protein	gi|297742329|emb|CBI34478.3|unnamed protein product [Vitis vinifera]	AT1G15740.1		 Leucine-rich repeat family protein 
Ctaxi_contig_19975|comp33298_c2_seq2	-0.781322942	5.91110123	0.002775499	0.022881246	NA	NA	NA	NA	NA
Ctaxi_contig_64680|comp36977_c0_seq4	-0.781155496	7.488651236	0.004024114	0.030396418	NA	NA	NA	NA	NA
Ctaxi_contig_68833|comp37142_c5_seq4	-0.780769784	6.070907549	0.000415375	0.005110586	vacuolar protein sorting-associated protein 35-like	gi|302847845|ref|XP_002955456.1|subunit of Retromer complex [Volvox carteri f. nagariensis] >gi|300259298|gb|EFJ43527.1| subunit of Retromer complex [Volvox carteri f. nagariensis]	AT1G75850.1	VPS35B	 VPS35 homolog B 
Ctaxi_contig_19424|comp33202_c2_seq1	-0.779860224	4.497816729	0.00307767	0.024672019	probable rhamnose biosynthetic enzyme 1-like	gi|159473821|ref|XP_001695032.1|predicted protein [Chlamydomonas reinhardtii] >gi|124484367|dbj|BAF46294.1| NAD-dependent epimerase/dehydratase [Chlamydomonas reinhardtii] >gi|158276411|gb|EDP02184.1| predicted protein [Chlamydomonas reinhardtii]	AT1G78570.1	"RHM1,ROL1,ATRHM1"	 rhamnose biosynthesis 1 
Ctaxi_contig_56164|comp36514_c9_seq5	-0.779662445	5.59042486	0.001017911	0.010443771	NA	NA	NA	NA	NA
Ctaxi_contig_23877|comp33847_c2_seq4	-0.77959254	4.433923444	0.005691335	0.039433269	cellulose synthase	gi|511007960|gb|EPB89236.1|hypothetical protein HMPREF1544_03976 [Mucor circinelloides f. circinelloides 1006PhL]	NA	NA	NA
Ctaxi_contig_34453|comp34957_c5_seq7	-0.779168357	5.575790058	0.000502572	0.005932107	NA	NA	NA	NA	NA
Ctaxi_contig_32976|comp34834_c2_seq1	-0.778836456	4.873747141	0.003374178	0.02651188	digalactosyldiacylglycerol synthase chloroplastic-like	gi|159470905|ref|XP_001693597.1|galactolipid galactosyltransferase [Chlamydomonas reinhardtii] >gi|158283100|gb|EDP08851.1| galactolipid galactosyltransferase [Chlamydomonas reinhardtii]	AT3G11670.2	DGD1	 UDP-Glycosyltransferase superfamily protein 
Ctaxi_contig_15923|comp32639_c0_seq1	-0.777859705	5.185829764	0.00044654	0.005418213	NA	NA	NA	NA	NA
Ctaxi_contig_60532|comp36763_c7_seq1	-0.77758151	5.120650003	0.000858912	0.009060506	NA	NA	NA	NA	NA
Ctaxi_contig_28378|comp34367_c1_seq1	-0.776871621	9.028839194	0.00292146	0.023671527	hypothetical protein CC1G_11630	gi|169864150|ref|XP_001838687.1|hypothetical protein CC1G_11630 [Coprinopsis cinerea okayama7#130] >gi|116500209|gb|EAU83104.1| hypothetical protein CC1G_11630 [Coprinopsis cinerea okayama7#130]	NA	NA	NA
Ctaxi_contig_40995|comp35548_c2_seq6	-0.776669206	4.753748404	0.001431017	0.013689631	kinase-like protein	gi|545363478|ref|XP_005646860.1|kinase-like protein [Coccomyxa subellipsoidea C-169] >gi|384248833|gb|EIE22316.1| kinase-like protein [Coccomyxa subellipsoidea C-169]	AT5G60550.1	"GRIK2,ATSNAK1"	 geminivirus rep interacting kinase 2 
Ctaxi_contig_29719|comp34515_c2_seq1	-0.776156374	4.232919273	0.005236664	0.037136438	acyl- -binding domain-containing protein 4-like	gi|545366916|ref|XP_005648328.1|galactose oxidase [Coccomyxa subellipsoidea C-169] >gi|384250304|gb|EIE23784.1| galactose oxidase [Coccomyxa subellipsoidea C-169]	AT3G05420.1	ACBP4	 acyl-CoA binding protein 4 
Ctaxi_contig_18248|comp33041_c2_seq3	-0.776039793	3.203204594	0.006723879	0.044661739	NA	NA	NA	NA	NA
Ctaxi_contig_70470|comp37210_c2_seq1	-0.775095625	4.556499807	0.00115327	0.011553506	inward rectifier potassium channel	gi|545365488|ref|XP_005647709.1|E set domain-containing protein [Coccomyxa subellipsoidea C-169] >gi|384249684|gb|EIE23165.1| E set domain-containing protein [Coccomyxa subellipsoidea C-169]	NA	NA	NA
Ctaxi_contig_34801|comp34992_c0_seq2	-0.774353539	5.890128126	0.000959283	0.009927828	NA	NA	NA	NA	NA
Ctaxi_contig_49033|comp36079_c0_seq1	-0.773592519	4.851621507	0.004719699	0.034355369	glutathione s-transferase	gi|551357059|ref|WP_022976415.1|glutathione S-transferase [Nevskia ramosa]	NA	NA	NA
Ctaxi_contig_55518|comp36474_c4_seq4	-0.773573492	4.58695123	0.007541327	0.04871165	NA	NA	NA	NA	NA
Ctaxi_contig_28375|comp34367_c0_seq2	-0.772895537	5.26008551	0.003298152	0.026020627	NA	NA	NA	NA	NA
Ctaxi_contig_36423|comp35148_c0_seq1	-0.772626654	4.174630755	0.001425511	0.01366241	NA	NA	NA	NA	NA
Ctaxi_contig_15226|comp32521_c0_seq1	-0.77171557	6.310695745	0.00066996	0.00746793	NA	NA	NA	NA	NA
Ctaxi_contig_59340|comp36697_c6_seq1	-0.771408953	3.719489022	0.003068436	0.024622933	NA	NA	NA	NA	NA
Ctaxi_contig_38189|comp35307_c2_seq1	-0.770781462	3.964232138	0.001509379	0.014242146	kinase-like protein	gi|159482695|ref|XP_001699403.1|ser/thr kinase [Chlamydomonas reinhardtii] >gi|158272854|gb|EDO98649.1| ser/thr kinase [Chlamydomonas reinhardtii]	AT4G30960.1	"CIPK6,SIP3,SNRK3.14,ATCIPK6"	 SOS3-interacting protein 3 
Ctaxi_contig_40059|comp35467_c3_seq1	-0.770304141	4.825597478	0.001234562	0.01215631	protein	"gi|544218565|ref|XP_005539426.1|hypothetical protein, conserved [Cyanidioschyzon merolae strain 10D] >gi|449019988|dbj|BAM83390.1| hypothetical protein, conserved [Cyanidioschyzon merolae strain 10D]"	NA	NA	NA
Ctaxi_contig_68012|comp37110_c4_seq4	-0.76965274	6.821666522	0.002223058	0.019317969	NA	NA	NA	NA	NA
Ctaxi_contig_71964|comp37271_c3_seq1	-0.769309952	7.158218657	0.005993632	0.041009878	adhesin-like protein	gi|302830500|ref|XP_002946816.1|hypothetical protein VOLCADRAFT_87172 [Volvox carteri f. nagariensis] >gi|300267860|gb|EFJ52042.1| hypothetical protein VOLCADRAFT_87172 [Volvox carteri f. nagariensis]	NA	NA	NA
Ctaxi_contig_11061|comp31585_c0_seq1	-0.768923035	11.72224662	0.007743417	0.049638085	NA	NA	NA	NA	NA
Ctaxi_contig_57196|comp36579_c1_seq1	-0.767884733	7.894661164	0.000292485	0.003847941	serine decarboxylase	gi|159462858|ref|XP_001689659.1|serine decarboxylase [Chlamydomonas reinhardtii] >gi|158283647|gb|EDP09397.1| serine decarboxylase [Chlamydomonas reinhardtii]	AT1G43710.1	emb1075	 Pyridoxal phosphate (PLP)-dependent transferases superfamily protein 
Ctaxi_contig_32119|comp34756_c4_seq1	-0.766649359	5.679252452	0.002821089	0.023100693	NA	NA	NA	NA	NA
Ctaxi_contig_67847|comp37102_c2_seq5	-0.766139868	4.174897235	0.002610845	0.021882848	hypothetical protein COCSUDRAFT_48993	gi|545355635|ref|XP_005643596.1|hypothetical protein COCSUDRAFT_48993 [Coccomyxa subellipsoidea C-169] >gi|384245559|gb|EIE19052.1| hypothetical protein COCSUDRAFT_48993 [Coccomyxa subellipsoidea C-169]	NA	NA	NA
Ctaxi_contig_46058|comp35873_c2_seq4	-0.765395974	4.870132641	0.002936059	0.023765486	NA	NA	NA	NA	NA
Ctaxi_contig_22109|comp33619_c3_seq2	-0.765368974	5.953806931	0.001228611	0.012120082	protein	gi|302760759|ref|XP_002963802.1|hypothetical protein SELMODRAFT_65599 [Selaginella moellendorffii] >gi|300169070|gb|EFJ35673.1| hypothetical protein SELMODRAFT_65599 [Selaginella moellendorffii]	AT1G18480.1		 Calcineurin-like metallo-phosphoesterase superfamily protein 
Ctaxi_contig_23233|comp33768_c0_seq1	-0.764829314	4.880691209	0.004204405	0.03139124	NA	NA	NA	NA	NA
Ctaxi_contig_71967|comp37271_c3_seq4	-0.76433561	5.150143318	0.000415541	0.005110641	protein	gi|159463126|ref|XP_001689793.1|predicted protein [Chlamydomonas reinhardtii] >gi|158283781|gb|EDP09531.1| predicted protein [Chlamydomonas reinhardtii]	NA	NA	NA
Ctaxi_contig_71837|comp37266_c4_seq6	-0.763615288	3.899889835	0.006870893	0.045495057	NA	NA	NA	NA	NA
Ctaxi_contig_61227|comp36797_c7_seq2	-0.763068287	6.270290531	0.000263594	0.003564545	gata transcription factor 1-like	gi|565378597|ref|XP_006355741.1|PREDICTED: GATA transcription factor 1-like [Solanum tuberosum]	AT5G25830.1	GATA12	 GATA transcription factor 12 
Ctaxi_contig_37788|comp35268_c3_seq1	-0.762036447	6.515605757	0.000459842	0.005550654	NA	NA	NA	NA	NA
Ctaxi_contig_51063|comp36214_c1_seq1	-0.760519254	4.37075254	0.000987338	0.010181161	NA	NA	NA	NA	NA
Ctaxi_contig_47311|comp35964_c4_seq2	-0.760184259	7.478652206	0.001847129	0.016730916	NA	NA	NA	NA	NA
Ctaxi_contig_35240|comp35037_c0_seq4	-0.759885929	5.097583765	0.004480189	0.033014278	f-box lrr-repeat protein 16	"gi|242004626|ref|XP_002423181.1|F-box/LRR-repeat protein, putative [Pediculus humanus corporis] >gi|212506146|gb|EEB10443.1| F-box/LRR-repeat protein, putative [Pediculus humanus corporis]"	NA	NA	NA
Ctaxi_contig_53891|comp36374_c0_seq4	-0.75966593	4.151130198	0.006068739	0.041422612	ankyrin repeat protein	"gi|157106769|ref|XP_001649474.1|ankyrin 2,3/unc44 [Aedes aegypti] >gi|108868779|gb|EAT33004.1| AAEL014742-PA, partial [Aedes aegypti]"	AT2G03430.1		 Ankyrin repeat family protein 
Ctaxi_contig_35774|comp35088_c0_seq3	-0.759593406	3.7118682	0.006658252	0.044328138	#NAME?	gi|545356264|ref|XP_005643863.1|DnaJ-domain-containing protein [Coccomyxa subellipsoidea C-169] >gi|384245827|gb|EIE19319.1| DnaJ-domain-containing protein [Coccomyxa subellipsoidea C-169]	NA	NA	NA
Ctaxi_contig_27314|comp34238_c2_seq7	-0.75848519	4.383371732	0.004860278	0.035144315	NA	NA	NA	NA	NA
Ctaxi_contig_56163|comp36514_c9_seq4	-0.757552118	6.788837696	0.001532034	0.014395841	NA	NA	NA	NA	NA
Ctaxi_contig_6710|comp29503_c0_seq1	-0.756101575	4.187054956	0.004199019	0.031373226	protein	gi|159489146|ref|XP_001702558.1|predicted protein [Chlamydomonas reinhardtii] >gi|158280580|gb|EDP06337.1| predicted protein [Chlamydomonas reinhardtii]	AT4G01995.1		 unknown protein; BEST Arabidopsis thaliana protein match is: unknown protein (TAIR:AT1G64680.1); Has 30201 Blast hits to 17322 proteins in 780 species: Archae - 12; Bacteria - 1396; Metazoa - 17338; Fungi - 3422; Plants - 5037; Viruses - 0; Other Eukaryotes - 2996 (source: NCBI BLink). 
Ctaxi_contig_37980|comp35284_c3_seq2	-0.75607003	5.253841969	0.005707163	0.039516988	sun domain-containing protein	gi|513030167|gb|AGO10211.1|AaceriAEL312Cp [Saccharomycetaceae sp. 'Ashbya aceri']	NA	NA	NA
Ctaxi_contig_41795|comp35594_c1_seq3	-0.755215241	4.915896294	0.002964147	0.023949975	abc transporter g family member 11-like	gi|552826825|ref|XP_005847105.1|hypothetical protein CHLNCDRAFT_134819 [Chlorella variabilis] >gi|307106758|gb|EFN55003.1| hypothetical protein CHLNCDRAFT_134819 [Chlorella variabilis]	AT1G17840.1	"WBC11,ABCG11,DSO,COF1,ATWBC11"	 white-brown complex homolog protein 11 
Ctaxi_contig_22596|comp33686_c0_seq2	-0.754363153	3.881045386	0.005309038	0.037460124	lpxtg-motif cell wall anchor domain protein	gi|294506684|ref|YP_003570742.1|hypothetical protein SRM_00869 [Salinibacter ruber M8] >gi|502826320|ref|WP_013061296.1| hypothetical protein [Salinibacter ruber] >gi|294343012|emb|CBH23790.1| conserved hypothetical protein [Salinibacter ruber M8]	NA	NA	NA
Ctaxi_contig_9068|comp30954_c0_seq1	-0.752851739	5.729560806	0.000797289	0.008561661	hypothetical protein COCSUDRAFT_32673	gi|545370919|ref|XP_005650064.1|hypothetical protein COCSUDRAFT_32673 [Coccomyxa subellipsoidea C-169] >gi|384252043|gb|EIE25520.1| hypothetical protein COCSUDRAFT_32673 [Coccomyxa subellipsoidea C-169]	NA	NA	NA
Ctaxi_contig_31166|comp34661_c0_seq3	-0.752376715	3.819036054	0.002460891	0.020841209	NA	NA	NA	NA	NA
Ctaxi_contig_20454|comp33379_c0_seq1	-0.752232246	5.436260108	0.001997635	0.017748846	NA	NA	NA	NA	NA
Ctaxi_contig_60616|comp36768_c2_seq14	-0.752157619	3.557652047	0.007123405	0.046795107	hepatic lectin-like	gi|512875343|ref|XP_004918907.1|PREDICTED: uncharacterized protein LOC101730984 [Xenopus (Silurana) tropicalis]	NA	NA	NA
Ctaxi_contig_19557|comp33224_c1_seq6	-0.751992542	5.228505073	0.00080132	0.008593287	rna-binding protein 39-like	gi|552840690|ref|XP_005850115.1|hypothetical protein CHLNCDRAFT_57088 [Chlorella variabilis] >gi|307109776|gb|EFN58013.1| hypothetical protein CHLNCDRAFT_57088 [Chlorella variabilis]	AT2G16940.1		" Splicing factor, CC1-like "
Ctaxi_contig_14061|comp32281_c0_seq1	-0.751146143	7.061604406	0.000277368	0.003697109	black hull 4	gi|412985955|emb|CCO17155.1|predicted protein [Bathycoccus prasinos]	AT2G41190.1		 Transmembrane amino acid transporter family protein 
Ctaxi_contig_63443|comp36919_c4_seq1	-0.750814575	4.067654651	0.006282815	0.042489867	NA	NA	NA	NA	NA
Ctaxi_contig_19974|comp33298_c2_seq1	-0.750643243	8.710976076	0.001293881	0.012632264	NA	NA	NA	NA	NA
Ctaxi_contig_45591|comp35837_c6_seq4	-0.750582233	5.903601879	0.001872336	0.016848364	kinesin motor domain-containing protein	gi|159480054|ref|XP_001698101.1|kinesin-like calmodulin binding protein [Chlamydomonas reinhardtii] >gi|158273900|gb|EDO99686.1| kinesin-like calmodulin binding protein [Chlamydomonas reinhardtii]	AT5G65930.1	"ZWI,PKCBP,KCBP"	 kinesin-like calmodulin-binding protein (ZWICHEL) 
Ctaxi_contig_61085|comp36792_c2_seq1	-0.749500101	5.365278588	0.000877486	0.009218853	pantothenate kinase 2-like	gi|552839461|ref|XP_005849803.1|hypothetical protein CHLNCDRAFT_34679 [Chlorella variabilis] >gi|307109463|gb|EFN57701.1| hypothetical protein CHLNCDRAFT_34679 [Chlorella variabilis]	AT4G32180.1	"ATPANK2,PANK2"	 pantothenate kinase 2 
Ctaxi_contig_23757|comp33832_c4_seq2	-0.74937649	4.928854164	0.001242852	0.012226526	alkylated dna repair protein	"gi|552809096|ref|XP_005842860.1|hypothetical protein CHLNCDRAFT_13108, partial [Chlorella variabilis] >gi|307102474|gb|EFN50748.1| hypothetical protein CHLNCDRAFT_13108 [Chlorella variabilis]"	AT2G22260.1		" oxidoreductase, 2OG-Fe(II) oxygenase family protein "
Ctaxi_contig_21738|comp33567_c1_seq2	-0.749083699	3.983417178	0.006234944	0.042238311	nitrate reductase	gi|443682244|gb|AGC97428.1|nitrate reductase [Dunaliella bardawil]	AT1G77760.1	"NIA1,GNR1,NR1"	 nitrate reductase 1 
Ctaxi_contig_58700|comp36665_c5_seq1	-0.748347728	4.266473368	0.002448957	0.020762356	NA	NA	NA	NA	NA
Ctaxi_contig_69223|comp37160_c5_seq1	-0.748196164	5.712848021	0.00227732	0.019654612	protein	gi|168021803|ref|XP_001763430.1|predicted protein [Physcomitrella patens] >gi|162685223|gb|EDQ71619.1| predicted protein [Physcomitrella patens]	NA	NA	NA
Ctaxi_contig_63671|comp36931_c6_seq1	-0.746950878	5.686053672	0.000646095	0.007252991	potassium channel skor-like	gi|545365157|ref|XP_005647574.1|hypothetical protein COCSUDRAFT_63413 [Coccomyxa subellipsoidea C-169] >gi|384249549|gb|EIE23030.1| hypothetical protein COCSUDRAFT_63413 [Coccomyxa subellipsoidea C-169]	AT3G02850.1	SKOR	 STELAR K+ outward rectifier 
Ctaxi_contig_8991|comp30917_c0_seq3	-0.746824278	3.939855636	0.004216775	0.031461337	splicing factor 3b subunit 4	gi|347582595|ref|NP_001231568.1|histidine-rich glycoprotein precursor [Sus scrofa]	NA	NA	NA
Ctaxi_contig_64519|comp36967_c1_seq11	-0.745919114	4.606421836	0.004122346	0.030997891	NA	NA	NA	NA	NA
Ctaxi_contig_12955|comp32053_c0_seq1	-0.74524546	7.889659479	0.001438001	0.013732367	NA	NA	NA	NA	NA
Ctaxi_contig_62972|comp36888_c1_seq7	-0.744096509	4.612924386	0.003980545	0.030139229	ubiquitin conjugating enzyme	gi|552822109|ref|XP_005846026.1|hypothetical protein CHLNCDRAFT_53431 [Chlorella variabilis] >gi|307105676|gb|EFN53924.1| hypothetical protein CHLNCDRAFT_53431 [Chlorella variabilis]	AT5G56150.2	UBC30	 ubiquitin-conjugating enzyme 30 
Ctaxi_contig_54137|comp36390_c4_seq1	-0.741848851	4.47789003	0.002185745	0.019066992	viral a-type inclusion protein repeat containing protein	gi|557766768|ref|XP_005183076.1|PREDICTED: protein lava lamp-like isoform X1 [Musca domestica] >gi|557766770|ref|XP_005183077.1| PREDICTED: protein lava lamp-like isoform X2 [Musca domestica]	NA	NA	NA
Ctaxi_contig_42021|comp35609_c0_seq3	-0.74142144	5.464161992	0.000697085	0.007724058	pas domain-containing protein tyrosine kinase	"gi|67466555|ref|XP_649425.1|protein kinase [Entamoeba histolytica HM-1:IMSS] >gi|56465865|gb|EAL44038.1| protein kinase, putative [Entamoeba histolytica HM-1:IMSS] >gi|449702625|gb|EMD43227.1| MAP3K delta 1 protein kinase, putative [Entamoeba histolytica KU27] >gi|459658067|gb|EMH74017.1| tyrosin kinase, putative [Entamoeba histolytica HM-1:IMSS-B] >gi|472458080|gb|EMS12174.1| map3k delta-1 protein kinase [Entamoeba histolytica HM-3:IMSS] >gi|480525763|gb|ENY64495.1| map3k delta-1 protein kinase, putative [Entamoeba histolytica HM-1:IMSS-A]"	AT5G49470.1		 PAS domain-containing protein tyrosine kinase family protein 
Ctaxi_contig_18285|comp33048_c0_seq4	-0.741121012	5.179413801	0.002288071	0.019709784	rhodanese-like domain-containing protein chloroplastic-like	gi|552836079|ref|XP_005849085.1|hypothetical protein CHLNCDRAFT_143586 [Chlorella variabilis] >gi|307108744|gb|EFN56983.1| hypothetical protein CHLNCDRAFT_143586 [Chlorella variabilis]	AT4G24750.1		 Rhodanese/Cell cycle control phosphatase superfamily protein 
Ctaxi_contig_31478|comp34696_c1_seq1	-0.740378396	6.707887297	0.000763296	0.008295118	subtilisin-like serine protease	gi|347971772|ref|XP_313650.5|AGAP004367-PA [Anopheles gambiae str. PEST] >gi|333469022|gb|EAA09199.6| AGAP004367-PA [Anopheles gambiae str. PEST]	NA	NA	NA
Ctaxi_contig_15716|comp32604_c0_seq1	-0.740321107	7.238652556	0.001051647	0.010708267	NA	NA	NA	NA	NA
Ctaxi_contig_30036|comp34539_c2_seq3	-0.739890596	4.563480648	0.002930292	0.023724874	cterminal tim barrel domain containing protein	gi|302833056|ref|XP_002948092.1|hypothetical protein VOLCADRAFT_79991 [Volvox carteri f. nagariensis] >gi|300266894|gb|EFJ51080.1| hypothetical protein VOLCADRAFT_79991 [Volvox carteri f. nagariensis]	AT1G74030.1	ENO1	 enolase 1 
Ctaxi_contig_18596|comp33091_c1_seq1	-0.739569344	5.733420061	0.001994519	0.017726138	NA	NA	NA	NA	NA
Ctaxi_contig_55519|comp36474_c5_seq1	-0.739275582	5.88138485	0.002250881	0.019506199	NA	NA	NA	NA	NA
Ctaxi_contig_35635|comp35078_c1_seq4	-0.739183947	5.440876978	0.003890852	0.029575988	NA	NA	NA	NA	NA
Ctaxi_contig_21521|comp33532_c4_seq1	-0.73891146	4.643675977	0.004202189	0.031382093	NA	NA	NA	NA	NA
Ctaxi_contig_59897|comp36726_c3_seq1	-0.737894686	3.626090431	0.005767835	0.039814428	NA	NA	NA	NA	NA
Ctaxi_contig_50298|comp36166_c4_seq2	-0.736253961	4.323947929	0.001598203	0.014935603	NA	NA	NA	NA	NA
Ctaxi_contig_71966|comp37271_c3_seq3	-0.736155154	7.146226869	0.000892885	0.009359622	adhesin-like protein	gi|548240723|ref|WP_022458884.1|adhesin-like protein [Fusobacterium sp. CAG:439] >gi|524763972|emb|CDE59493.1| adhesin-like protein [Fusobacterium sp. CAG:439]	NA	NA	NA
Ctaxi_contig_24049|comp33874_c3_seq1	-0.735420092	4.983004914	0.00256268	0.021559067	pyruvate formate-lyase activating enzyme	gi|302838985|ref|XP_002951050.1|pyruvate formate-lyase activating enzyme [Volvox carteri f. nagariensis] >gi|300263745|gb|EFJ47944.1| pyruvate formate-lyase activating enzyme [Volvox carteri f. nagariensis]	NA	NA	NA
Ctaxi_contig_35890|comp35098_c2_seq2	-0.735156588	5.947603111	0.003151355	0.025129079	NA	NA	NA	NA	NA
Ctaxi_contig_33642|comp34887_c2_seq1	-0.734927412	4.895639339	0.000868706	0.009142494	probable pre-mrna-splicing factor atp-dependent rna helicase-like	gi|302830322|ref|XP_002946727.1|DEAH-box nuclear pre-mRNA splicing factor [Volvox carteri f. nagariensis] >gi|300267771|gb|EFJ51953.1| DEAH-box nuclear pre-mRNA splicing factor [Volvox carteri f. nagariensis]	AT3G62310.1		 RNA helicase family protein 
Ctaxi_contig_35889|comp35098_c2_seq1	-0.734758221	6.592153817	0.002095535	0.018442691	NA	NA	NA	NA	NA
Ctaxi_contig_67748|comp37098_c3_seq1	-0.734474875	6.04500219	0.002756234	0.022762779	isovaleryl- dehydrogenase	gi|545364306|ref|XP_005647217.1|acyl-CoA dehydrogenase NM domain-like protein [Coccomyxa subellipsoidea C-169] >gi|384249191|gb|EIE22673.1| acyl-CoA dehydrogenase NM domain-like protein [Coccomyxa subellipsoidea C-169]	AT3G45300.1	"IVD,ATIVD,IVDH"	 isovaleryl-CoA-dehydrogenase 
Ctaxi_contig_51884|comp36254_c7_seq1	-0.734373333	4.991436798	0.005423696	0.038078944	e3 ubiquitin ligase	gi|357124388|ref|XP_003563882.1|PREDICTED: uncharacterized protein LOC100832937 [Brachypodium distachyon]	AT3G19950.1		 RING/U-box superfamily protein 
Ctaxi_contig_69587|comp37173_c4_seq1	-0.733434823	4.03372639	0.003358203	0.026425712	NA	NA	NA	NA	NA
Ctaxi_contig_56160|comp36514_c9_seq1	-0.732535902	8.238713506	0.000487326	0.005812842	kinesin-like protein	gi|302831221|ref|XP_002947176.1|hypothetical protein VOLCADRAFT_87270 [Volvox carteri f. nagariensis] >gi|300267583|gb|EFJ51766.1| hypothetical protein VOLCADRAFT_87270 [Volvox carteri f. nagariensis]	NA	NA	NA
Ctaxi_contig_41536|comp35581_c5_seq2	-0.732465142	5.32724022	0.001054482	0.010733673	NA	NA	NA	NA	NA
Ctaxi_contig_13129|comp32088_c0_seq1	-0.732350777	6.243311405	0.001858847	0.016774661	c-terminal processing peptidase	gi|545361248|ref|XP_005645927.1|C-terminal processing peptidase [Coccomyxa subellipsoidea C-169] >gi|384247898|gb|EIE21383.1| C-terminal processing peptidase [Coccomyxa subellipsoidea C-169]	AT3G57680.1		 Peptidase S41 family protein 
Ctaxi_contig_38183|comp35307_c0_seq1	-0.730027752	4.973615284	0.001206982	0.011951648	kinase-like protein	gi|545372310|ref|XP_005650636.1|sulfur stress regulator [Coccomyxa subellipsoidea C-169] >gi|384252616|gb|EIE26092.1| sulfur stress regulator [Coccomyxa subellipsoidea C-169]	AT2G30360.1	"CIPK11,PKS5,SIP4,SNRK3.22"	 SOS3-interacting protein 4 
Ctaxi_contig_17907|comp32981_c0_seq1	-0.729760774	4.163120753	0.004407854	0.032648443	nad-dependent malate dehydrogenase	gi|545362297|ref|XP_005646392.1|NAD-dependent malate dehydrogenase [Coccomyxa subellipsoidea C-169] >gi|384248364|gb|EIE21848.1| NAD-dependent malate dehydrogenase [Coccomyxa subellipsoidea C-169]	AT5G56720.1		 Lactate/malate dehydrogenase family protein 
Ctaxi_contig_41533|comp35581_c3_seq1	-0.728661816	7.71087219	0.001101685	0.011131834	nitrate reductase	gi|340372721|ref|XP_003384892.1|PREDICTED: NADH-cytochrome b5 reductase 2-like [Amphimedon queenslandica]	AT5G20080.1		 FAD/NAD(P)-binding oxidoreductase 
Ctaxi_contig_19027|comp33148_c2_seq1	-0.728399734	4.010619869	0.006486096	0.043502177	serinc-domain-containing protein	gi|302850985|ref|XP_002957018.1|hypothetical protein VOLCADRAFT_77374 [Volvox carteri f. nagariensis] >gi|300257736|gb|EFJ41981.1| hypothetical protein VOLCADRAFT_77374 [Volvox carteri f. nagariensis]	AT3G06170.1		 Serinc-domain containing serine and sphingolipid biosynthesis protein 
Ctaxi_contig_71936|comp37269_c4_seq1	-0.727587436	3.80120068	0.005314528	0.037470378	NA	NA	NA	NA	NA
Ctaxi_contig_34602|comp34975_c1_seq1	-0.727120679	8.732303994	0.005211331	0.036998232	hypothetical zinc finger protein	gi|302829769|ref|XP_002946451.1|hypothetical protein VOLCADRAFT_86752 [Volvox carteri f. nagariensis] >gi|300268197|gb|EFJ52378.1| hypothetical protein VOLCADRAFT_86752 [Volvox carteri f. nagariensis]	NA	NA	NA
Ctaxi_contig_30614|comp34608_c1_seq1	-0.726532915	4.611059233	0.005018654	0.036124496	NA	NA	NA	NA	NA
Ctaxi_contig_64917|comp36990_c1_seq2	-0.725290153	4.113281451	0.002503948	0.02114363	protein	gi|545353751|ref|XP_005642711.1|hypothetical protein COCSUDRAFT_49374 [Coccomyxa subellipsoidea C-169] >gi|384244668|gb|EIE18167.1| hypothetical protein COCSUDRAFT_49374 [Coccomyxa subellipsoidea C-169]	NA	NA	NA
Ctaxi_contig_66897|comp37068_c1_seq2	-0.724430326	6.704888712	0.006211928	0.04213649	zinc finger ccch domain-containing protein 30-like	gi|302853991|ref|XP_002958507.1|hypothetical protein VOLCADRAFT_99797 [Volvox carteri f. nagariensis] >gi|300256154|gb|EFJ40427.1| hypothetical protein VOLCADRAFT_99797 [Volvox carteri f. nagariensis]	AT5G12850.1		 CCCH-type zinc finger protein with ARM repeat domain 
Ctaxi_contig_71754|comp37262_c1_seq7	-0.723278689	5.887271131	0.001461866	0.013889046	NA	NA	NA	NA	NA
Ctaxi_contig_18053|comp33009_c0_seq1	-0.72231017	7.117148605	0.003168267	0.02524193	NA	NA	NA	NA	NA
Ctaxi_contig_59940|comp36728_c0_seq1	-0.721821818	4.282231141	0.001969103	0.017554464	e3 ubiquitin-protein ligase listerin-like	gi|545363309|ref|XP_005646791.1|hypothetical protein COCSUDRAFT_55943 [Coccomyxa subellipsoidea C-169] >gi|384248764|gb|EIE22247.1| hypothetical protein COCSUDRAFT_55943 [Coccomyxa subellipsoidea C-169]	AT5G58410.1		 HEAT/U-box domain-containing protein 
Ctaxi_contig_30585|comp34605_c0_seq1	-0.721561233	5.532143767	0.002425821	0.020639022	rna-binding kh domain-containing protein	gi|168013158|ref|XP_001759268.1|predicted protein [Physcomitrella patens] >gi|162689581|gb|EDQ75952.1| predicted protein [Physcomitrella patens]	AT5G15270.1		 RNA-binding KH domain-containing protein 
Ctaxi_contig_23267|comp33772_c2_seq4	-0.720659755	5.082416659	0.001661143	0.015403284	NA	NA	NA	NA	NA
Ctaxi_contig_52062|comp36266_c0_seq5	-0.720654874	5.171657835	0.00287189	0.023377586	e3 ubiquitin-protein ligase mib2	gi|521029024|gb|EPQ10812.1|E3 ubiquitin-protein ligase MIB2 [Myotis brandtii]	AT2G03430.1		 Ankyrin repeat family protein 
Ctaxi_contig_29240|comp34459_c3_seq15	-0.7199467	7.004899095	0.000721917	0.007951886	NA	NA	NA	NA	NA
Ctaxi_contig_71762|comp37262_c3_seq1	-0.719070944	4.433533555	0.004772703	0.034701299	NA	NA	NA	NA	NA
Ctaxi_contig_38582|comp35332_c3_seq1	-0.718534264	7.551933291	0.002864551	0.023335842	hypothetical protein VOLCADRAFT_94009	gi|302843577|ref|XP_002953330.1|hypothetical protein VOLCADRAFT_94009 [Volvox carteri f. nagariensis] >gi|300261427|gb|EFJ45640.1| hypothetical protein VOLCADRAFT_94009 [Volvox carteri f. nagariensis]	NA	NA	NA
Ctaxi_contig_63160|comp36900_c9_seq1	-0.718250341	3.990669041	0.003144459	0.025080411	NA	NA	NA	NA	NA
Ctaxi_contig_19789|comp33267_c1_seq1	-0.717861521	4.532060242	0.002255695	0.019542569	NA	NA	NA	NA	NA
Ctaxi_contig_18287|comp33048_c1_seq1	-0.717213459	4.796099086	0.003705023	0.02847534	rhodanese-like domain-containing protein chloroplastic-like	gi|552836079|ref|XP_005849085.1|hypothetical protein CHLNCDRAFT_143586 [Chlorella variabilis] >gi|307108744|gb|EFN56983.1| hypothetical protein CHLNCDRAFT_143586 [Chlorella variabilis]	AT4G24750.1		 Rhodanese/Cell cycle control phosphatase superfamily protein 
Ctaxi_contig_33337|comp34864_c4_seq1	-0.717204852	5.608118542	0.003270316	0.025869163	NA	NA	NA	NA	NA
Ctaxi_contig_36123|comp35120_c2_seq1	-0.71718562	7.798629604	0.006458376	0.043364851	protein	gi|545368792|ref|XP_005649171.1|kinase-like protein [Coccomyxa subellipsoidea C-169] >gi|384251149|gb|EIE24627.1| kinase-like protein [Coccomyxa subellipsoidea C-169]	AT4G04695.1	CPK31	 calcium-dependent protein kinase 31 
Ctaxi_contig_37188|comp35215_c0_seq1	-0.715593632	7.16240765	0.00195137	0.017425812	formate--tetrahydrofolate ligase	gi|545375811|ref|XP_005652047.1|formate-tetrahydrofolate ligase [Coccomyxa subellipsoidea C-169] >gi|384254029|gb|EIE27503.1| formate-tetrahydrofolate ligase [Coccomyxa subellipsoidea C-169]	AT1G50480.1	THFS	 10-formyltetrahydrofolate synthetase 
Ctaxi_contig_10671|comp31474_c1_seq1	-0.714346971	4.214829186	0.003772216	0.028855746	NA	NA	NA	NA	NA
Ctaxi_contig_57389|comp36589_c3_seq1	-0.712717871	6.384064586	0.001059906	0.010773367	protein	gi|159484052|ref|XP_001700074.1|predicted protein [Chlamydomonas reinhardtii] >gi|158272570|gb|EDO98368.1| predicted protein [Chlamydomonas reinhardtii]	NA	NA	NA
Ctaxi_contig_50925|comp36206_c0_seq1	-0.712640137	5.550410905	0.002878734	0.023409219	NA	NA	NA	NA	NA
Ctaxi_contig_69735|comp37178_c1_seq1	-0.712529817	5.616341849	0.00348084	0.027114408	NA	NA	NA	NA	NA
Ctaxi_contig_42987|comp35678_c3_seq1	-0.711001297	4.868359272	0.001853586	0.016755845	wd40 repeat-containing protein	gi|451845073|gb|EMD58387.1|hypothetical protein COCSADRAFT_129558 [Bipolaris sorokiniana ND90Pr]	AT5G25150.1	TAF5	 TBP-associated factor 5 
Ctaxi_contig_43368|comp35706_c3_seq1	-0.710383491	4.045776987	0.004145922	0.031101293	protein transport protein sec24-like at4g32640-like	gi|359493759|ref|XP_002279640.2|PREDICTED: protein transport protein Sec24-like At4g32640-like [Vitis vinifera] >gi|302143220|emb|CBI20515.3| unnamed protein product [Vitis vinifera]	AT3G44340.2	CEF	 clone eighty-four 
Ctaxi_contig_44136|comp35759_c6_seq1	-0.710157241	4.252350738	0.007506081	0.048533496	NA	NA	NA	NA	NA
Ctaxi_contig_41530|comp35581_c2_seq1	-0.710057765	7.509839968	0.002883003	0.02343189	nitrate reductase	"gi|468362410|gb|AGH30311.1|nitrate reductase, partial [Chromochloris zofingiensis]"	AT1G37130.1	"NIA2,B29,NIA2-1,CHL3,NR,NR2,ATNR2"	 nitrate reductase 2 
Ctaxi_contig_30587|comp34605_c1_seq2	-0.710029093	8.406894583	0.000896489	0.009391375	NA	NA	NA	NA	NA
Ctaxi_contig_47831|comp35999_c3_seq1	-0.709573683	5.495438512	0.004669756	0.034054476	chromosome segregation protein smc	"gi|401422196|ref|XP_003875586.1|hypothetical protein, unknown function [Leishmania mexicana MHOM/GT/2001/U1103] >gi|322491824|emb|CBZ27097.1| hypothetical protein, unknown function [Leishmania mexicana MHOM/GT/2001/U1103]"	NA	NA	NA
Ctaxi_contig_70218|comp37197_c4_seq1	-0.709074743	5.803390239	0.001285348	0.012566481	NA	NA	NA	NA	NA
Ctaxi_contig_47821|comp35998_c0_seq3	-0.707007715	6.85954015	0.003252023	0.025750581	NA	NA	NA	NA	NA
Ctaxi_contig_14538|comp32392_c0_seq1	-0.706693828	7.292154951	0.005545958	0.038714085	NA	NA	NA	NA	NA
Ctaxi_contig_70918|comp37229_c6_seq1	-0.705969207	4.936694102	0.001959571	0.017484257	NA	NA	NA	NA	NA
Ctaxi_contig_52249|comp36278_c3_seq9	-0.705887939	4.430135752	0.003372351	0.026510684	rna-binding protein	gi|159486394|ref|XP_001701226.1|hypothetical protein CHLREDRAFT_194261 [Chlamydomonas reinhardtii] >gi|158271926|gb|EDO97736.1| predicted protein [Chlamydomonas reinhardtii]	AT5G61030.1	GR-RBP3	 glycine-rich RNA-binding protein 3 
Ctaxi_contig_7924|comp30436_c0_seq2	-0.705435592	4.304135185	0.005852761	0.040235327	ubiquitin-like domain-containing ctd phosphatase 1	gi|302854811|ref|XP_002958910.1|hypothetical protein VOLCADRAFT_108373 [Volvox carteri f. nagariensis] >gi|300255754|gb|EFJ40041.1| hypothetical protein VOLCADRAFT_108373 [Volvox carteri f. nagariensis]	AT4G06599.1		 ubiquitin family protein 
Ctaxi_contig_68958|comp37149_c3_seq1	-0.704485067	3.641880641	0.007539497	0.04870977	NA	NA	NA	NA	NA
Ctaxi_contig_29226|comp34459_c3_seq1	-0.703106033	8.976593104	0.003328701	0.026219632	ribosomal protein s3	gi|555946208|gb|AGZ19411.1|30S ribosomal protein S3 (mitochondrion) [Chlorella sp. ArM0029B]	ATMG00090.1		 structural constituent of ribosome;protein binding 
Ctaxi_contig_36816|comp35189_c5_seq13	-0.702340354	4.594827117	0.007468851	0.048381708	NA	NA	NA	NA	NA
Ctaxi_contig_12553|comp31969_c0_seq1	-0.702102569	6.211865793	0.003034381	0.024417743	methylase involved in ubiquinone menaquinone biosynthesis	gi|186687241|ref|YP_001870384.1|methyltransferase type 11 [Nostoc punctiforme PCC 73102] >gi|501381781|ref|WP_012413347.1| methyltransferase [Nostoc punctiforme] >gi|186469544|gb|ACC85343.1| Methyltransferase type 11 [Nostoc punctiforme PCC 73102]	AT1G23360.1	MENG	 S-adenosyl-L-methionine-dependent methyltransferases superfamily protein 
Ctaxi_contig_43397|comp35710_c2_seq2	-0.70119747	5.652333789	0.00287589	0.023392097	ion channel castor-like	gi|449435470|ref|XP_004135518.1|PREDICTED: ion channel CASTOR-like [Cucumis sativus]	AT5G49960.1		 unknown protein; CONTAINS InterPro DOMAIN/s: Protein of unknown function DUF1012 (InterPro:IPR010420); BEST Arabidopsis thaliana protein match is: Protein of unknown function (DUF1012) (TAIR:AT5G02940.1); Has 1807 Blast hits to 1807 proteins in 277 species: Archae - 0; Bacteria - 0; Metazoa - 736; Fungi - 347; Plants - 385; Viruses - 0; Other Eukaryotes - 339 (source: NCBI BLink). 
Ctaxi_contig_35633|comp35078_c1_seq2	-0.700802739	6.684943391	0.003117245	0.024918388	NA	NA	NA	NA	NA
Ctaxi_contig_21797|comp33576_c2_seq1	-0.699956073	7.045753644	0.003442399	0.026914309	type ii citrate synthase	gi|556749617|ref|XP_005970231.1|PREDICTED: citrate synthase-like [Pantholops hodgsonii]	AT2G42790.1	CSY3	 citrate synthase 3 
Ctaxi_contig_58947|comp36677_c10_seq4	-0.699439446	4.851566854	0.002310899	0.019836258	NA	NA	NA	NA	NA
Ctaxi_contig_17104|comp32851_c0_seq2	-0.698993009	5.641554256	0.002811098	0.023065403	NA	NA	NA	NA	NA
Ctaxi_contig_64291|comp36961_c3_seq1	-0.698727008	4.875998797	0.002247167	0.019484679	hypothetical protein COCSUDRAFT_39345	gi|545376439|ref|XP_005652309.1|hypothetical protein COCSUDRAFT_39345 [Coccomyxa subellipsoidea C-169] >gi|384254291|gb|EIE27765.1| hypothetical protein COCSUDRAFT_39345 [Coccomyxa subellipsoidea C-169]	NA	NA	NA
Ctaxi_contig_63470|comp36920_c5_seq1	-0.69830901	4.287693702	0.003983081	0.030151221	NA	NA	NA	NA	NA
Ctaxi_contig_49817|comp36133_c0_seq1	-0.697965684	8.244211086	0.000654581	0.007335249	zinc finger transcription factor	gi|159484052|ref|XP_001700074.1|predicted protein [Chlamydomonas reinhardtii] >gi|158272570|gb|EDO98368.1| predicted protein [Chlamydomonas reinhardtii]	NA	NA	NA
Ctaxi_contig_36659|comp35174_c0_seq3	-0.697029916	4.326884481	0.005105255	0.036598065	ammonium transporter	gi|552820272|ref|XP_005845571.1|hypothetical protein CHLNCDRAFT_136742 [Chlorella variabilis] >gi|307105219|gb|EFN53469.1| hypothetical protein CHLNCDRAFT_136742 [Chlorella variabilis]	AT3G24300.1	"AMT1;3,ATAMT1;3"	 ammonium transporter 1;3 
Ctaxi_contig_71962|comp37271_c2_seq1	-0.695444514	5.000734975	0.003284794	0.025951269	NA	NA	NA	NA	NA
Ctaxi_contig_58192|comp36637_c5_seq1	-0.695244214	6.014333116	0.001511297	0.01425175	respiratory burst oxidase homolog protein e-like	gi|356530463|ref|XP_003533800.1|PREDICTED: respiratory burst oxidase homolog protein E-like [Glycine max]	AT1G19230.1		 Riboflavin synthase-like superfamily protein 
Ctaxi_contig_33735|comp34896_c2_seq1	-0.694786982	5.361344472	0.002264017	0.019603934	protein strubbelig-receptor family 7-like	gi|218199850|gb|EEC82277.1|hypothetical protein OsI_26501 [Oryza sativa Indica Group]	AT3G13065.1	SRF4	 STRUBBELIG-receptor family 4 
Ctaxi_contig_16545|comp32747_c1_seq1	-0.694156488	3.934375539	0.004865492	0.035173985	NA	NA	NA	NA	NA
Ctaxi_contig_17459|comp32906_c0_seq1	-0.693619936	6.978155764	0.00282313	0.023107997	lipase transmembrane protein	gi|498082346|ref|WP_010396502.1|lipase transmembrane protein [Janthinobacterium lividum]	NA	NA	NA
Ctaxi_contig_64626|comp36974_c3_seq1	-0.693138386	5.513086505	0.002563921	0.021562635	nucleotide-binding protein 1	gi|226493151|ref|NP_001149342.1|nucleotide-binding protein 1 [Zea mays] >gi|194703098|gb|ACF85633.1| unknown [Zea mays] >gi|413922926|gb|AFW62858.1| nucleotide-binding protein 1 [Zea mays]	AT5G50960.1	"NBP35,ATNBP35"	 nucleotide binding protein 35 
Ctaxi_contig_15227|comp32521_c0_seq2	-0.693005729	5.748364464	0.002668554	0.022191308	NA	NA	NA	NA	NA
Ctaxi_contig_71972|comp37271_c4_seq1	-0.692821111	5.856631816	0.003496463	0.027202637	low quality protein: stabilin-2	gi|545376439|ref|XP_005652309.1|hypothetical protein COCSUDRAFT_39345 [Coccomyxa subellipsoidea C-169] >gi|384254291|gb|EIE27765.1| hypothetical protein COCSUDRAFT_39345 [Coccomyxa subellipsoidea C-169]	NA	NA	NA
Ctaxi_contig_37704|comp35260_c4_seq1	-0.692801815	4.692212218	0.001502286	0.014204859	NA	NA	NA	NA	NA
Ctaxi_contig_7362|comp30087_c0_seq2	-0.692265517	5.521253802	0.005756365	0.039761998	protein	gi|545374210|ref|XP_005651415.1|hypothetical protein COCSUDRAFT_32295 [Coccomyxa subellipsoidea C-169] >gi|384253396|gb|EIE26871.1| hypothetical protein COCSUDRAFT_32295 [Coccomyxa subellipsoidea C-169]	NA	NA	NA
Ctaxi_contig_37789|comp35268_c5_seq1	-0.691880209	4.546822587	0.007804827	0.049924714	rni-like protein	gi|255084673|ref|XP_002508911.1|predicted protein [Micromonas sp. RCC299] >gi|226524188|gb|ACO70169.1| predicted protein [Micromonas sp. RCC299]	NA	NA	NA
Ctaxi_contig_39523|comp35420_c2_seq1	-0.691141574	3.754994059	0.006524094	0.043673767	vacuolar protein sorting-associated protein 26	gi|159477433|ref|XP_001696815.1|subunit of retromer complex [Chlamydomonas reinhardtii] >gi|158275144|gb|EDP00923.1| subunit of retromer complex [Chlamydomonas reinhardtii]	AT4G27690.1	VPS26B	 vacuolar protein sorting 26B 
Ctaxi_contig_20998|comp33448_c3_seq1	-0.690703059	4.117532176	0.007125495	0.046799128	serinc-domain-containing protein	gi|545361463|ref|XP_005646031.1|Serinc-domain-containing protein [Coccomyxa subellipsoidea C-169] >gi|384248002|gb|EIE21487.1| Serinc-domain-containing protein [Coccomyxa subellipsoidea C-169]	AT3G24460.1		 Serinc-domain containing serine and sphingolipid biosynthesis protein 
Ctaxi_contig_30034|comp34539_c2_seq1	-0.690435562	5.3214877	0.004157824	0.031153662	enolase	gi|399427|sp|P31683.1|ENO_CHLRERecName: Full=Enolase; AltName: Full=2-phospho-D-glycerate hydro-lyase; AltName: Full=2-phosphoglycerate dehydratase >gi|18143|emb|CAA47043.1| enolase [Chlamydomonas reinhardtii]	AT2G36530.1	"LOS2,ENO2"	 Enolase 
Ctaxi_contig_32662|comp34802_c1_seq2	-0.689002351	5.758379077	0.004632128	0.033819021	uric acid-xanthine permease	gi|412986156|emb|CCO17356.1|purine permease [Bathycoccus prasinos]	NA	NA	NA
Ctaxi_contig_12957|comp32053_c0_seq3	-0.688995639	7.299927528	0.001719697	0.015816518	NA	NA	NA	NA	NA
Ctaxi_contig_42843|comp35667_c1_seq1	-0.688775738	6.249202193	0.00340237	0.026680413	NA	NA	NA	NA	NA
Ctaxi_contig_21739|comp33567_c1_seq3	-0.688502042	4.401220476	0.0072036	0.047194614	nitrate reductase	gi|302847243|ref|XP_002955156.1|nitrate reductase [Volvox carteri f. nagariensis] >gi|548361|sp|P36841.1|NIA_VOLCA RecName: Full=Nitrate reductase [NADH]; Short=NR >gi|21994|emb|CAA45497.1| nitrate reductase (NADH) [Volvox carteri f. nagariensis] >gi|256977|gb|AAA11144.1| nitrate reductase [Volvox carteri] >gi|300259448|gb|EFJ43675.1| nitrate reductase [Volvox carteri f. nagariensis]	AT1G37130.1	"NIA2,B29,NIA2-1,CHL3,NR,NR2,ATNR2"	 nitrate reductase 2 
Ctaxi_contig_9111|comp30967_c1_seq1	-0.687856226	6.579911276	0.002466589	0.020878293	NA	NA	NA	NA	NA
Ctaxi_contig_70390|comp37206_c3_seq1	-0.687850289	4.229989056	0.004220664	0.031482931	NA	NA	NA	NA	NA
Ctaxi_contig_12800|comp32021_c3_seq1	-0.686142975	7.637759734	0.005694215	0.039444586	tubulin beta-2 chain-like	gi|565385720|ref|XP_006358716.1|PREDICTED: tubulin beta-2 chain-like [Solanum tuberosum]	AT2G29550.1	TUB7	 tubulin beta-7 chain 
Ctaxi_contig_21787|comp33575_c2_seq2	-0.682517893	6.734129289	0.005260456	0.037271653	NA	NA	NA	NA	NA
Ctaxi_contig_70414|comp37207_c4_seq2	-0.682007865	4.969161488	0.006473037	0.04343301	NA	NA	NA	NA	NA
Ctaxi_contig_41534|comp35581_c4_seq1	-0.681939804	6.586406783	0.002805507	0.0230449	NA	NA	NA	NA	NA
Ctaxi_contig_19973|comp33298_c1_seq2	-0.681396357	8.456368737	0.003459924	0.027017959	NA	NA	NA	NA	NA
Ctaxi_contig_17621|comp32935_c0_seq1	-0.681052262	4.31003681	0.004258339	0.03169674	NA	NA	NA	NA	NA
Ctaxi_contig_16285|comp32697_c0_seq1	-0.681018677	4.294963554	0.006949166	0.045931377	NA	NA	NA	NA	NA
Ctaxi_contig_64490|comp36966_c1_seq1	-0.68036953	4.866284758	0.004471941	0.032968846	NA	NA	NA	NA	NA
Ctaxi_contig_12832|comp32031_c0_seq1	-0.680187397	4.835243397	0.004084892	0.030782058	NA	NA	NA	NA	NA
Ctaxi_contig_62828|comp36880_c6_seq2	-0.679006092	4.950675787	0.003254765	0.025759022	NA	NA	NA	NA	NA
Ctaxi_contig_57930|comp36619_c2_seq1	-0.678312315	5.215367187	0.001999425	0.01775478	patatin	gi|555234954|gb|AGZ05269.1|patatin-like protein [Nostoc sp. 152]	AT2G26560.1	"PLP2,PLAIIA,PLA2A"	 phospholipase A 2A 
Ctaxi_contig_62537|comp36864_c2_seq1	-0.678218482	5.2030514	0.003945071	0.0299064	NA	NA	NA	NA	NA
Ctaxi_contig_36419|comp35147_c2_seq1	-0.677769147	5.52961466	0.002979838	0.024064476	ubiquitin carboxyl-terminal hydrolase 12-like	gi|359487017|ref|XP_002263912.2|PREDICTED: ubiquitin carboxyl-terminal hydrolase 12-like [Vitis vinifera] >gi|296084432|emb|CBI24991.3| unnamed protein product [Vitis vinifera]	AT5G06600.2	UBP12	 ubiquitin-specific protease 12 
Ctaxi_contig_65990|comp37032_c12_seq1	-0.677761618	5.76400131	0.003814711	0.029105245	NA	NA	NA	NA	NA
Ctaxi_contig_70687|comp37218_c7_seq1	-0.676842707	5.494021063	0.002821041	0.023100693	NA	NA	NA	NA	NA
Ctaxi_contig_67254|comp37086_c1_seq1	-0.676669989	4.951612913	0.003252071	0.025750581	multidrug resistance-associated protein 4-like	gi|91084129|ref|XP_969781.1|PREDICTED: similar to ATP-binding cassette transporter [Tribolium castaneum] >gi|270008023|gb|EFA04471.1| hypothetical protein TcasGA2_TC014775 [Tribolium castaneum]	AT3G60160.1	"ATMRP9,MRP9,ABCC9"	 multidrug resistance-associated protein 9 
Ctaxi_contig_61090|comp36792_c3_seq5	-0.675971927	4.417952927	0.006461232	0.043367941	pantothenate kinase 2-like	gi|552839461|ref|XP_005849803.1|hypothetical protein CHLNCDRAFT_34679 [Chlorella variabilis] >gi|307109463|gb|EFN57701.1| hypothetical protein CHLNCDRAFT_34679 [Chlorella variabilis]	AT4G32180.1	"ATPANK2,PANK2"	 pantothenate kinase 2 
Ctaxi_contig_12015|comp31834_c0_seq1	-0.675274162	6.100021285	0.0046504	0.033921131	ubiquitin carboxyl-terminal hydrolase 13-like	gi|302805791|ref|XP_002984646.1|hypothetical protein SELMODRAFT_120631 [Selaginella moellendorffii] >gi|300147628|gb|EFJ14291.1| hypothetical protein SELMODRAFT_120631 [Selaginella moellendorffii]	AT5G06600.3	UBP12	 ubiquitin-specific protease 12 
Ctaxi_contig_71606|comp37255_c12_seq1	-0.675223752	4.401674185	0.006106226	0.041619811	protein	gi|392894988|ref|NP_498153.3|Protein W03A5.1 [Caenorhabditis elegans] >gi|373220523|emb|CCD73954.2| Protein W03A5.1 [Caenorhabditis elegans]	AT5G12090.1		 Protein kinase superfamily protein 
Ctaxi_contig_36354|comp35141_c2_seq4	-0.674532906	4.797254582	0.004708887	0.034284556	NA	NA	NA	NA	NA
Ctaxi_contig_31116|comp34654_c1_seq3	-0.673934105	4.28818322	0.005320131	0.037501531	acetyl- synthetase-like protein	gi|302832221|ref|XP_002947675.1|hypothetical protein VOLCADRAFT_73402 [Volvox carteri f. nagariensis] >gi|300267023|gb|EFJ51208.1| hypothetical protein VOLCADRAFT_73402 [Volvox carteri f. nagariensis]	AT4G11030.1		 AMP-dependent synthetase and ligase family protein 
Ctaxi_contig_33741|comp34897_c0_seq1	-0.672679196	7.998643188	0.001150637	0.011534422	NA	NA	NA	NA	NA
Ctaxi_contig_57393|comp36589_c4_seq3	-0.671736138	4.008117034	0.006717972	0.044631863	NA	NA	NA	NA	NA
Ctaxi_contig_45716|comp35846_c5_seq1	-0.670657159	4.687778531	0.002819402	0.023100693	NA	NA	AT4G02260.2	"RSH1,AT-RSH1"	 RELA/SPOT homolog 1 
Ctaxi_contig_58825|comp36671_c0_seq2	-0.669359569	5.017228216	0.002390483	0.020381238	drug metabolite transporter superfamily	gi|159487363|ref|XP_001701692.1|predicted protein [Chlamydomonas reinhardtii] >gi|158280911|gb|EDP06667.1| predicted protein [Chlamydomonas reinhardtii]	NA	NA	NA
Ctaxi_contig_41978|comp35606_c0_seq11	-0.668684555	8.040380356	0.004248816	0.031652113	NA	NA	NA	NA	NA
Ctaxi_contig_45017|comp35799_c1_seq1	-0.667380058	6.762229468	0.00701963	0.046315223	malate dehydrogenase	gi|552842134|ref|XP_005850482.1|hypothetical protein CHLNCDRAFT_59566 [Chlorella variabilis] >gi|307110144|gb|EFN58380.1| hypothetical protein CHLNCDRAFT_59566 [Chlorella variabilis]	AT5G09660.2	PMDH2	 peroxisomal NAD-malate dehydrogenase 2 
Ctaxi_contig_33343|comp34864_c5_seq3	-0.667212228	5.422071055	0.006695902	0.044541324	NA	NA	NA	NA	NA
Ctaxi_contig_34009|comp34918_c2_seq1	-0.666379136	5.127958212	0.003552747	0.027566008	von willebrand factor type a domain-containing protein	gi|530744015|gb|EQC42257.1|hypothetical protein SDRG_01091 [Saprolegnia diclina VS20]	AT2G38970.1		 Zinc finger (C3HC4-type RING finger) family protein 
Ctaxi_contig_37934|comp35281_c0_seq6	-0.665882648	5.003246248	0.002805542	0.0230449	NA	NA	NA	NA	NA
Ctaxi_contig_67471|comp37090_c0_seq103	-0.665686193	6.142981705	0.005052401	0.036317858	high-affinity nitrate transporter	gi|282721276|gb|ADA83726.1|NRT2 [Manihot esculenta]	AT3G45060.1	"ATNRT2.6,NRT2.6"	 high affinity nitrate transporter 2.6 
Ctaxi_contig_35000|comp35014_c1_seq1	-0.665617996	5.510583901	0.003736602	0.028658437	ankyrin repeat protein	gi|168010259|ref|XP_001757822.1|predicted protein [Physcomitrella patens] >gi|162691098|gb|EDQ77462.1| predicted protein [Physcomitrella patens]	AT5G66055.1	"EMB16,EMB2036,AKRP"	 ankyrin repeat protein 
Ctaxi_contig_34807|comp34992_c0_seq8	-0.664970887	5.987529102	0.007299032	0.047652189	NA	NA	NA	NA	NA
Ctaxi_contig_61311|comp36803_c1_seq4	-0.664138658	5.959327905	0.002952162	0.023871413	NA	NA	NA	NA	NA
Ctaxi_contig_28851|comp34421_c4_seq1	-0.663778933	7.052630753	0.002297551	0.019775307	NA	NA	NA	NA	NA
Ctaxi_contig_29062|comp34443_c2_seq1	-0.663478376	4.427851394	0.003019475	0.024315224	NA	NA	NA	NA	NA
Ctaxi_contig_15249|comp32524_c3_seq1	-0.662460644	4.514830688	0.004572241	0.033482171	f-box lrr-repeat protein 16-like	gi|390365366|ref|XP_780460.2|PREDICTED: F-box/LRR-repeat protein 16-like [Strongylocentrotus purpuratus]	AT5G27920.1		 F-box family protein 
Ctaxi_contig_61651|comp36819_c6_seq4	-0.661857023	4.029129934	0.007674174	0.049357783	hypothetical protein COCSUDRAFT_46793	gi|545368330|ref|XP_005648946.1|hypothetical protein COCSUDRAFT_46793 [Coccomyxa subellipsoidea C-169] >gi|384250924|gb|EIE24402.1| hypothetical protein COCSUDRAFT_46793 [Coccomyxa subellipsoidea C-169]	NA	NA	NA
Ctaxi_contig_71951|comp37270_c5_seq2	-0.661763903	4.424768715	0.003794842	0.028975717	mfs transporter	gi|545368949|ref|XP_005649243.1|MFS general substrate transporter [Coccomyxa subellipsoidea C-169] >gi|384251221|gb|EIE24699.1| MFS general substrate transporter [Coccomyxa subellipsoidea C-169]	NA	NA	NA
Ctaxi_contig_17909|comp32982_c0_seq1	-0.661593475	4.802789507	0.00448458	0.033038796	NA	NA	NA	NA	NA
Ctaxi_contig_33638|comp34887_c0_seq1	-0.660838929	4.002678356	0.006995664	0.046197165	pre-mrna-splicing factor atp-dependent rna helicase dhx15-like	gi|302830322|ref|XP_002946727.1|DEAH-box nuclear pre-mRNA splicing factor [Volvox carteri f. nagariensis] >gi|300267771|gb|EFJ51953.1| DEAH-box nuclear pre-mRNA splicing factor [Volvox carteri f. nagariensis]	AT3G62310.1		 RNA helicase family protein 
Ctaxi_contig_3410|comp19315_c0_seq1	-0.660370566	5.684238812	0.005840853	0.040205239	snf7 family protein	gi|545357245|ref|XP_005644283.1|hypothetical protein COCSUDRAFT_31106 [Coccomyxa subellipsoidea C-169] >gi|384246248|gb|EIE19739.1| hypothetical protein COCSUDRAFT_31106 [Coccomyxa subellipsoidea C-169]	AT1G17730.1	"VPS46.1,CHMP1B"	 vacuolar protein sorting 46.1 
Ctaxi_contig_45706|comp35845_c4_seq1	-0.659995995	4.954073987	0.004581553	0.033531029	splicing factor 3b subunit 4-like	"gi|159476562|ref|XP_001696380.1|nuclear pre-mRNA splicing factor, component of splicing factor 3b [Chlamydomonas reinhardtii] >gi|158282605|gb|EDP08357.1| nuclear pre-mRNA splicing factor, component of splicing factor 3b [Chlamydomonas reinhardtii]"	AT2G18510.1	emb2444	 RNA-binding (RRM/RBD/RNP motifs) family protein 
Ctaxi_contig_37716|comp35262_c2_seq1	-0.659412049	6.178217846	0.007630326	0.0492062	NA	NA	NA	NA	NA
Ctaxi_contig_12799|comp32021_c1_seq1	-0.658794351	9.843915643	0.001990437	0.017702952	beta tubulin	gi|308035557|dbj|BAJ21549.1|beta-tubulin [Oltmannsiellopsis viridis]	AT5G62700.1	TUB3	 tubulin beta chain 3 
Ctaxi_contig_18974|comp33139_c0_seq1	-0.65873569	7.384872973	0.002506296	0.021146539	inosine-uridine preferring nucleoside hydrolase family protein	gi|116782224|gb|ABK22418.1|unknown [Picea sitchensis]	AT3G07560.1	"APM2,PEX13"	 peroxin 13 
Ctaxi_contig_51793|comp36249_c4_seq6	-0.658618273	4.892658055	0.004770843	0.034695742	zinc finger family protein	gi|403374141|gb|EJY87008.1|zinc finger family protein [Oxytricha trifallax]	AT5G08139.1		 RING/U-box superfamily protein 
Ctaxi_contig_18548|comp33083_c0_seq2	-0.656920817	5.468264896	0.007096267	0.046655558	NA	NA	NA	NA	NA
Ctaxi_contig_41344|comp35569_c1_seq1	-0.654568051	6.595362772	0.006711695	0.044618257	NA	NA	NA	NA	NA
Ctaxi_contig_37797|comp35269_c4_seq1	-0.651854054	4.201072621	0.005308262	0.037460124	tkl mlk lzk protein kinase	gi|552828320|ref|XP_005847455.1|hypothetical protein CHLNCDRAFT_134377 [Chlorella variabilis] >gi|307107109|gb|EFN55353.1| hypothetical protein CHLNCDRAFT_134377 [Chlorella variabilis]	AT5G60900.1	RLK1	 receptor-like protein kinase 1 
Ctaxi_contig_47508|comp35976_c8_seq1	-0.651109323	4.871322099	0.007401922	0.048056328	NA	NA	NA	NA	NA
Ctaxi_contig_31480|comp34696_c2_seq1	-0.650026848	5.214409058	0.002681592	0.022269454	NA	NA	NA	NA	NA
Ctaxi_contig_34303|comp34947_c3_seq1	-0.648945833	4.764291086	0.005550122	0.038726077	NA	NA	NA	NA	NA
Ctaxi_contig_59875|comp36725_c1_seq3	-0.64893308	5.47669866	0.005122281	0.036676457	protein	gi|255089398|ref|XP_002506621.1|predicted protein [Micromonas sp. RCC299] >gi|226521893|gb|ACO67879.1| predicted protein [Micromonas sp. RCC299]	NA	NA	NA
Ctaxi_contig_48551|comp36047_c1_seq4	-0.647597968	5.057606426	0.003423683	0.026820968	transaldolase	gi|545366726|ref|XP_005648248.1|nucleotide-diphospho-sugar transferase [Coccomyxa subellipsoidea C-169] >gi|384250224|gb|EIE23704.1| nucleotide-diphospho-sugar transferase [Coccomyxa subellipsoidea C-169]	AT5G03760.1	"ATCSLA09,CSLA09,ATCSLA9,CSLA9,RAT4"	 Nucleotide-diphospho-sugar transferases superfamily protein 
Ctaxi_contig_71601|comp37255_c10_seq1	-0.645211392	5.538516003	0.003938292	0.029862159	kinase family protein	"gi|57114403|gb|AAK52142.2|AC084380_15putative protein kinase [Oryza sativa Japonica Group] >gi|108708670|gb|ABF96465.1| Protein kinase domain containing protein, expressed [Oryza sativa Japonica Group]"	AT1G04700.1		 PB1 domain-containing protein tyrosine kinase 
Ctaxi_contig_28309|comp34360_c0_seq2	-0.641671306	5.129451576	0.003433184	0.02686607	NA	NA	NA	NA	NA
Ctaxi_contig_56139|comp36514_c0_seq1	-0.639325214	6.565222628	0.007247453	0.047406018	NA	NA	NA	NA	NA
Ctaxi_contig_45590|comp35837_c6_seq3	-0.63879863	6.812227395	0.00516937	0.036849077	kinesin-like calmodulin binding protein	gi|545375890|ref|XP_005652078.1|kinesin-domain-containing protein [Coccomyxa subellipsoidea C-169] >gi|384254060|gb|EIE27534.1| kinesin-domain-containing protein [Coccomyxa subellipsoidea C-169]	AT5G65930.1	"ZWI,PKCBP,KCBP"	 kinesin-like calmodulin-binding protein (ZWICHEL) 
Ctaxi_contig_30586|comp34605_c1_seq1	-0.637812709	8.486356728	0.006117491	0.041656572	nucleic acid binding protein	gi|514731726|ref|XP_004957252.1|PREDICTED: poly(rC)-binding protein 3-like [Setaria italica]	AT1G51580.1		 RNA-binding KH domain-containing protein 
Ctaxi_contig_40071|comp35468_c1_seq8	-0.637767659	6.868317473	0.003143682	0.025080411	NA	NA	NA	NA	NA
Ctaxi_contig_13304|comp32130_c0_seq3	-0.634717465	4.899276561	0.006493296	0.04351915	ser arg-rich protein 34a	gi|297849206|ref|XP_002892484.1|hypothetical protein ARALYDRAFT_470995 [Arabidopsis lyrata subsp. lyrata] >gi|297338326|gb|EFH68743.1| hypothetical protein ARALYDRAFT_470995 [Arabidopsis lyrata subsp. lyrata]	AT3G49430.3	"SRp34a,SR34a,At-SR34a"	 SER/ARG-rich protein 34A 
Ctaxi_contig_21786|comp33575_c2_seq1	-0.633497208	6.966393647	0.006495996	0.043522487	NA	NA	NA	NA	NA
Ctaxi_contig_52068|comp36267_c0_seq2	-0.633414677	4.270972035	0.00631748	0.042651409	threonine dehydratase i	gi|545364067|ref|XP_005647103.1|threonine dehydratase I [Coccomyxa subellipsoidea C-169] >gi|384249077|gb|EIE22559.1| threonine dehydratase I [Coccomyxa subellipsoidea C-169]	AT3G10050.1	OMR1	 L-O-methylthreonine resistant 1 
Ctaxi_contig_60526|comp36763_c2_seq3	-0.632631694	5.888310842	0.005345805	0.037623864	NA	NA	NA	NA	NA
Ctaxi_contig_66396|comp37045_c5_seq1	-0.632394575	5.882889621	0.003458353	0.02701236	dihydrofolate reductase-thymidylate synthase	gi|449462208|ref|XP_004148833.1|PREDICTED: bifunctional dihydrofolate reductase-thymidylate synthase-like [Cucumis sativus] >gi|449507353|ref|XP_004163007.1| PREDICTED: bifunctional dihydrofolate reductase-thymidylate synthase-like [Cucumis sativus]	AT2G16370.1	THY-1	 thymidylate synthase 1 
Ctaxi_contig_28857|comp34421_c4_seq7	-0.631058307	8.934504399	0.005917203	0.04058078	NA	NA	NA	NA	NA
[truncated: 592,224 more chars]
