# Supplementary material for: An Intracellular Transcriptomic Atlas of the Giant Coenocyte Caulerpa taxifolia
Source: PLoS Genet. 2015 Jan 8;11(1):e1004900. doi: 10.1371/journal.pgen.1004900 (PMC4287348; doi:10.1371/journal.pgen.1004900)
Supplement: S18 Dataset — Differentially expressed transcripts between the pinnules and rachis. Differentially expressed transcripts (FDR<0.05) and their annotation information are provided. (TXT) [file pgen.1004900.s019.txt]

contig_ID	logFC	logCPM	PValue	FDR	Blast2GO_Sequence_desc.	Best_Hit_to_nrDatabase_desc.	Best_TAIR10_hit_ID	Best_TAIR10_hit_gene_name	Best_TAIR10_hit_gene_description
Ctaxi_contig_8312|comp30642_c0_seq2	-11.41652298	5.041999797	5.19E-05	0.002947422	NA	NA	NA	NA	NA
Ctaxi_contig_8313|comp30642_c0_seq3	-10.0619016	3.641035933	8.70E-05	0.004432675	NA	NA	NA	NA	NA
Ctaxi_contig_59345|comp36698_c0_seq4	-9.823763993	3.393088503	9.80E-05	0.004809656	phosphoinositide 4-kinase gamma 4	gi|545365925|ref|XP_005647894.1|hypothetical protein COCSUDRAFT_65874 [Coccomyxa subellipsoidea C-169] >gi|384249870|gb|EIE23350.1| hypothetical protein COCSUDRAFT_65874 [Coccomyxa subellipsoidea C-169]	AT2G46500.2	"ATPI4KGAMMA4,UBDKGAMMA4,PI4KGAMMA4"	 phosphoinositide 4-kinase gamma 4 
Ctaxi_contig_67379|comp37090_c0_seq11	-9.709316458	3.445561796	2.41E-13	3.80E-10	protein	gi|159463546|ref|XP_001690003.1|predicted protein [Chlamydomonas reinhardtii] >gi|158283991|gb|EDP09741.1| predicted protein [Chlamydomonas reinhardtii]	AT1G51350.1		 ARM repeat superfamily protein 
Ctaxi_contig_67445|comp37090_c0_seq77	-9.679731274	3.243178486	0.000106505	0.005040449	abf2p	gi|330795551|ref|XP_003285836.1|hypothetical protein DICPUDRAFT_149720 [Dictyostelium purpureum] >gi|325084215|gb|EGC37648.1| hypothetical protein DICPUDRAFT_149720 [Dictyostelium purpureum]	NA	NA	NA
Ctaxi_contig_8311|comp30642_c0_seq1	-9.642961646	5.658800004	3.53E-05	0.002219563	NA	NA	NA	NA	NA
Ctaxi_contig_60819|comp36777_c0_seq5	-9.334350038	2.884642353	0.000133006	0.005938183	mgdg specific palmitate delta-7 desaturase	gi|545373419|ref|XP_005651076.1|hypothetical protein COCSUDRAFT_27077 [Coccomyxa subellipsoidea C-169] >gi|384253057|gb|EIE26532.1| hypothetical protein COCSUDRAFT_27077 [Coccomyxa subellipsoidea C-169]	AT3G15850.1	"FAD5,FADB,JB67,ADS3"	 fatty acid desaturase 5 
Ctaxi_contig_6740|comp29524_c2_seq1	-8.657849978	2.211427117	3.57E-05	0.002238237	NA	NA	NA	NA	NA
Ctaxi_contig_67416|comp37090_c0_seq48	-8.649444684	2.184691257	0.000234858	0.009022379	molybdopterin biosynthesis protein	gi|168045613|ref|XP_001775271.1|predicted protein [Physcomitrella patens] >gi|162673352|gb|EDQ59876.1| predicted protein [Physcomitrella patens]	AT1G51350.1		 ARM repeat superfamily protein 
Ctaxi_contig_67421|comp37090_c0_seq53	-8.533162392	2.068425246	0.000265283	0.009852979	pentatricopeptide repeat-containing protein at5g02860-like	gi|159463546|ref|XP_001690003.1|predicted protein [Chlamydomonas reinhardtii] >gi|158283991|gb|EDP09741.1| predicted protein [Chlamydomonas reinhardtii]	AT2G31400.1	GUN1	 genomes uncoupled 1 
Ctaxi_contig_60817|comp36777_c0_seq3	-8.495412661	2.030897728	0.000274302	0.010080011	mgdg specific palmitate delta-7 desaturase	gi|545373419|ref|XP_005651076.1|hypothetical protein COCSUDRAFT_27077 [Coccomyxa subellipsoidea C-169] >gi|384253057|gb|EIE26532.1| hypothetical protein COCSUDRAFT_27077 [Coccomyxa subellipsoidea C-169]	AT3G15850.1	"FAD5,FADB,JB67,ADS3"	 fatty acid desaturase 5 
Ctaxi_contig_42166|comp35618_c0_seq2	-8.486864165	2.376906366	2.73E-07	5.10E-05	ring finger protein 10	gi|302791295|ref|XP_002977414.1|hypothetical protein SELMODRAFT_443565 [Selaginella moellendorffii] >gi|300154784|gb|EFJ21418.1| hypothetical protein SELMODRAFT_443565 [Selaginella moellendorffii]	AT3G26730.1		 RING/U-box superfamily protein 
Ctaxi_contig_68428|comp37126_c1_seq18	-8.243443816	1.86002827	3.81E-07	6.53E-05	glrp1 protein	gi|159489332|ref|XP_001702651.1|flagellar associated protein [Chlamydomonas reinhardtii] >gi|158280673|gb|EDP06430.1| flagellar associated protein [Chlamydomonas reinhardtii]	NA	NA	NA
Ctaxi_contig_67372|comp37090_c0_seq4	-8.2225431	1.763248895	0.000366356	0.012533415	protein	gi|159463546|ref|XP_001690003.1|predicted protein [Chlamydomonas reinhardtii] >gi|158283991|gb|EDP09741.1| predicted protein [Chlamydomonas reinhardtii]	AT1G51350.1		 ARM repeat superfamily protein 
Ctaxi_contig_67369|comp37090_c0_seq1	-8.163597621	1.70634307	0.000398358	0.013429593	protein	gi|159463546|ref|XP_001690003.1|predicted protein [Chlamydomonas reinhardtii] >gi|158283991|gb|EDP09741.1| predicted protein [Chlamydomonas reinhardtii]	AT1G51350.1		 ARM repeat superfamily protein 
Ctaxi_contig_67383|comp37090_c0_seq15	-8.102137496	1.647395376	0.000428395	0.01409965	pentatricopeptide repeat-containing protein at5g02860-like	gi|159463546|ref|XP_001690003.1|predicted protein [Chlamydomonas reinhardtii] >gi|158283991|gb|EDP09741.1| predicted protein [Chlamydomonas reinhardtii]	AT2G31400.1	GUN1	 genomes uncoupled 1 
Ctaxi_contig_59350|comp36698_c0_seq9	-7.95693859	1.509774388	0.000507742	0.015968798	phosphoinositide 4-kinase gamma 4	gi|545365925|ref|XP_005647894.1|hypothetical protein COCSUDRAFT_65874 [Coccomyxa subellipsoidea C-169] >gi|384249870|gb|EIE23350.1| hypothetical protein COCSUDRAFT_65874 [Coccomyxa subellipsoidea C-169]	AT2G46500.2	"ATPI4KGAMMA4,UBDKGAMMA4,PI4KGAMMA4"	 phosphoinositide 4-kinase gamma 4 
Ctaxi_contig_49046|comp36079_c0_seq14	-7.891645509	1.614170974	2.06E-10	1.37E-07	NA	NA	NA	NA	NA
Ctaxi_contig_59812|comp36721_c1_seq25	-7.682473849	1.256539191	0.000734732	0.020943196	plastidic general dicarboxylate transporter	gi|159476982|ref|XP_001696590.1|2-oxoglutarate/malate translocator [Chlamydomonas reinhardtii] >gi|158282815|gb|EDP08567.1| 2-oxoglutarate/malate translocator [Chlamydomonas reinhardtii]	AT5G64290.1	"DCT,DIT2.1"	 dicarboxylate transport 2.1 
Ctaxi_contig_68540|comp37129_c1_seq3	-7.453561049	1.469387908	1.69E-05	0.00130207	protein	gi|168006558|ref|XP_001755976.1|predicted protein [Physcomitrella patens] >gi|162692906|gb|EDQ79261.1| predicted protein [Physcomitrella patens]	AT1G45332.1		 Translation elongation factor EFG/EF2 protein 
Ctaxi_contig_60742|comp36773_c5_seq40	-7.445792971	1.046239765	0.001024591	0.026643975	laglidadg homing endonuclease	gi|17028269|gb|AAL34363.1|L49149_3putative protein [Chlamydomonas monadina]	NA	NA	NA
Ctaxi_contig_68544|comp37129_c1_seq7	-7.381541528	1.421240411	3.21E-05	0.00209059	protein	gi|168006558|ref|XP_001755976.1|predicted protein [Physcomitrella patens] >gi|162692906|gb|EDQ79261.1| predicted protein [Physcomitrella patens]	AT1G45332.1		 Translation elongation factor EFG/EF2 protein 
Ctaxi_contig_59808|comp36721_c1_seq21	-7.321931693	0.939444793	0.001241161	0.030148662	plastidic general dicarboxylate transporter	gi|159476982|ref|XP_001696590.1|2-oxoglutarate/malate translocator [Chlamydomonas reinhardtii] >gi|158282815|gb|EDP08567.1| 2-oxoglutarate/malate translocator [Chlamydomonas reinhardtii]	AT5G64290.1	"DCT,DIT2.1"	 dicarboxylate transport 2.1 
Ctaxi_contig_68430|comp37126_c1_seq20	-7.253183074	1.021410818	2.63E-06	0.000306522	glrp1 protein	gi|159489332|ref|XP_001702651.1|flagellar associated protein [Chlamydomonas reinhardtii] >gi|158280673|gb|EDP06430.1| flagellar associated protein [Chlamydomonas reinhardtii]	NA	NA	NA
Ctaxi_contig_63739|comp36934_c2_seq16	-7.07415756	0.757754165	0.001702038	0.037041207	myosin heavy class xi	gi|545370875|ref|XP_005650042.1|hypothetical protein COCSUDRAFT_61711 [Coccomyxa subellipsoidea C-169] >gi|384252021|gb|EIE25498.1| hypothetical protein COCSUDRAFT_61711 [Coccomyxa subellipsoidea C-169]	AT1G08730.1	"XIC,ATXIC"	 Myosin family protein with Dil domain 
Ctaxi_contig_6912|comp29719_c0_seq1	-6.983228523	0.659945553	0.001929978	0.040027011	cytochrome oxidase subunit partial	"gi|281428505|gb|ADA69802.1|cytochrome c oxidase subunit I, partial (mitochondrion) [Sphaeroma serratum]"	ATMG01360.1	COX1	 cytochrome  oxidase 
Ctaxi_contig_61438|comp36807_c2_seq2	-6.943460281	0.851233628	2.20E-05	0.001578868	protein	gi|403371552|gb|EJY85656.1|hypothetical protein OXYTRI_16359 [Oxytricha trifallax]	NA	NA	NA
Ctaxi_contig_9452|comp31091_c0_seq1	-6.92758528	0.615896192	0.001995252	0.040701251	sarcoplasmic calcium-binding protein	gi|81171160|gb|ABB58783.1|sarcoplasmic calcium-binding protein [Procambarus clarkii]	NA	NA	NA
Ctaxi_contig_14155|comp32307_c0_seq2	-6.920122104	0.821728577	3.45E-05	0.002205271	NA	NA	NA	NA	NA
Ctaxi_contig_9454|comp31091_c0_seq3	-6.746479926	0.47628163	0.002433176	0.047049538	sarcoplasmic calcium-binding protein	gi|81171160|gb|ABB58783.1|sarcoplasmic calcium-binding protein [Procambarus clarkii]	NA	NA	NA
Ctaxi_contig_40916|comp35541_c0_seq9	-6.653481056	0.628295481	0.000358956	0.012381913	tubulin tyrosine ligase	gi|384484740|gb|EIE76920.1|hypothetical protein RO3G_01624 [Rhizopus delemar RA 99-880]	AT1G15810.1		" S15/NS1, RNA-binding protein "
Ctaxi_contig_12124|comp31863_c0_seq3	-6.59787927	0.701532102	2.37E-05	0.001661254	d-3-phosphoglycerate dehydrogenase	gi|552840057|ref|XP_005849953.1|hypothetical protein CHLNCDRAFT_143308 [Chlorella variabilis] >gi|307109613|gb|EFN57851.1| hypothetical protein CHLNCDRAFT_143308 [Chlorella variabilis]	AT1G72190.1		 D-isomer specific 2-hydroxyacid dehydrogenase family protein 
Ctaxi_contig_32542|comp34794_c0_seq1	-6.579005813	0.540677776	6.49E-05	0.003482897	NA	NA	NA	NA	NA
Ctaxi_contig_66853|comp37067_c7_seq44	-6.47613344	0.535568267	1.52E-06	0.000191356	polymorphic outer membrane protein	gi|428216441|ref|YP_007100906.1|hypothetical protein Pse7367_0161 [Pseudanabaena sp. PCC 7367] >gi|504976350|ref|WP_015163452.1| hypothetical protein [Pseudanabaena sp. PCC 7367] >gi|427988223|gb|AFY68478.1| conserved repeat domain protein [Pseudanabaena sp. PCC 7367]	NA	NA	NA
Ctaxi_contig_25045|comp34010_c0_seq3	-6.452643093	0.519646775	1.02E-09	5.69E-07	tigr02452 family protein	gi|488942237|ref|WP_002853312.1|hypothetical protein [Ruminococcus albus] >gi|324106882|gb|EGC01172.1| TIGR02452 family protein [Ruminococcus albus 8]	NA	NA	NA
Ctaxi_contig_39689|comp35436_c1_seq15	-6.419972169	0.571165774	4.15E-05	0.002498704	40s ribosomal protein s9	"gi|159488620|ref|XP_001702303.1|ribosomal protein S9, component of cytosolic 80S ribosome and 40S small subunit [Chlamydomonas reinhardtii] >gi|158271208|gb|EDO97033.1| ribosomal protein S9, component of cytosolic 80S ribosome and 40S small subunit [Chlamydomonas reinhardtii]"	AT5G15200.2		 Ribosomal protein S4 
Ctaxi_contig_9627|comp31155_c0_seq1	-6.358729784	0.210715558	0.001228596	0.02999165	nef attachable domain partial	"gi|440884236|gb|ELR44476.1|hypothetical protein M91_20944, partial [Bos mutus]"	NA	NA	NA
Ctaxi_contig_33443|comp34871_c4_seq8	-6.299401337	0.304175559	9.67E-06	0.00083603	NA	NA	NA	NA	NA
Ctaxi_contig_50342|comp36169_c0_seq13	-6.287127843	0.544857099	2.77E-05	0.001883323	NA	NA	NA	NA	NA
Ctaxi_contig_53526|comp36347_c2_seq7	-6.282551225	0.534187201	0.00044187	0.014472863	NA	NA	NA	NA	NA
Ctaxi_contig_19827|comp33275_c0_seq1	-6.242074188	0.524478031	0.000396553	0.013402008	tubulin-specific chaperone c-like	gi|449458285|ref|XP_004146878.1|PREDICTED: tubulin-folding cofactor C-like [Cucumis sativus] >gi|449513139|ref|XP_004164243.1| PREDICTED: tubulin-folding cofactor C-like [Cucumis sativus]	AT4G39920.1	"POR,TFCC"	 C-CAP/cofactor C-like domain-containing protein 
Ctaxi_contig_65171|comp37002_c1_seq24	-6.205323544	0.502968576	0.000464594	0.014992331	catalytic hydrolase	gi|302770669|ref|XP_002968753.1|hypothetical protein SELMODRAFT_270742 [Selaginella moellendorffii] >gi|300163258|gb|EFJ29869.1| hypothetical protein SELMODRAFT_270742 [Selaginella moellendorffii]	AT2G35450.1		 catalytics;hydrolases 
Ctaxi_contig_55197|comp36452_c2_seq5	-6.159639308	0.220800148	0.000815658	0.022636154	NA	NA	NA	NA	NA
Ctaxi_contig_21958|comp33602_c0_seq5	-6.132946147	0.063127757	0.001398518	0.032669749	NA	NA	NA	NA	NA
Ctaxi_contig_62607|comp36868_c1_seq8	-6.122999154	0.361990846	0.000105149	0.004992008	mut9-related serine threonine protein kinase	gi|159486881|ref|XP_001701465.1|MUT9-related serine/threonine protein kinase [Chlamydomonas reinhardtii] >gi|158271647|gb|EDO97462.1| MUT9-related serine/threonine protein kinase [Chlamydomonas reinhardtii]	AT2G25760.1		 Protein kinase family protein 
Ctaxi_contig_67370|comp37090_c0_seq2	-6.115550024	0.082808475	0.00109849	0.027957906	protein	gi|159463546|ref|XP_001690003.1|predicted protein [Chlamydomonas reinhardtii] >gi|158283991|gb|EDP09741.1| predicted protein [Chlamydomonas reinhardtii]	AT1G51350.1		 ARM repeat superfamily protein 
Ctaxi_contig_17216|comp32870_c0_seq7	-6.063988747	0.22575137	5.88E-05	0.003211266	phosphatidylinositol-glycan biosynthesis class f protein	gi|307179632|gb|EFN67902.1|Uncharacterized protein C1450.15 [Camponotus floridanus]	AT1G71960.1	"ABCG25,ATABCG25"	 ATP-binding casette family G25 
Ctaxi_contig_65665|comp37018_c4_seq5	-6.011421152	0.215800186	0.000109341	0.005146608	centrosomal protein of 44 kda	gi|159487917|ref|XP_001701969.1|predicted protein [Chlamydomonas reinhardtii] >gi|158281188|gb|EDP06944.1| predicted protein [Chlamydomonas reinhardtii]	NA	NA	NA
Ctaxi_contig_18621|comp33094_c2_seq9	-5.930161254	0.260801075	0.001342903	0.031842305	suppressor of tumorigenicity 14 protein homolog	gi|499019504|ref|XP_004560539.1|PREDICTED: suppressor of tumorigenicity 14 protein homolog [Maylandia zebra]	AT5G35080.1		" INVOLVED IN: biological_process unknown; LOCATED IN: endomembrane system; EXPRESSED IN: 22 plant structures; EXPRESSED DURING: 13 growth stages; CONTAINS InterPro DOMAIN/s: Mannose-6-phosphate receptor, binding (InterPro:IPR009011), Glucosidase II beta subunit-like (InterPro:IPR012913); Has 30201 Blast hits to 17322 proteins in 780 species: Archae - 12; Bacteria - 1396; Metazoa - 17338; Fungi - 3422; Plants - 5037; Viruses - 0; Other Eukaryotes - 2996 (source: NCBI BLink). "
Ctaxi_contig_27914|comp34308_c0_seq5	-5.88210757	0.003842348	0.001596626	0.035626122	NA	NA	NA	NA	NA
Ctaxi_contig_60225|comp36747_c4_seq1	-5.766246391	0.141911689	0.000245375	0.009302812	NA	NA	NA	NA	NA
Ctaxi_contig_24227|comp33900_c0_seq5	-5.756922269	0.161135328	0.000162864	0.006828342	NA	NA	NA	NA	NA
Ctaxi_contig_52857|comp36319_c3_seq2	-5.739620612	0.009318997	3.09E-05	0.002048074	NA	NA	NA	NA	NA
Ctaxi_contig_65110|comp37000_c3_seq2	-5.725233726	0.006627199	0.000270819	0.009994373	NA	NA	NA	NA	NA
Ctaxi_contig_32557|comp34794_c0_seq16	-5.718051228	1.101290971	3.10E-05	0.002049196	NA	NA	NA	NA	NA
Ctaxi_contig_6739|comp29524_c0_seq1	-5.662537613	1.323945605	0.001475902	0.033861799	NA	NA	NA	NA	NA
Ctaxi_contig_51755|comp36247_c0_seq16	-5.642460292	0.106387955	0.001198707	0.029482967	ankyrin repeat protein	gi|189502738|ref|YP_001958455.1|hypothetical protein Aasi_1435 [Candidatus Amoebophilus asiaticus 5a2] >gi|501450016|ref|WP_012473465.1| hypothetical protein [Candidatus Amoebophilus asiaticus] >gi|189498179|gb|ACE06726.1| hypothetical protein Aasi_1435 [Candidatus Amoebophilus asiaticus 5a2]	AT2G03430.1		 Ankyrin repeat family protein 
Ctaxi_contig_46898|comp35933_c1_seq2	-5.496040948	-0.024093534	9.41E-05	0.004691395	NA	NA	NA	NA	NA
Ctaxi_contig_53973|comp36380_c0_seq6	-5.487077765	0.001767529	0.001988882	0.040672417	dna repair protein rad50-like	gi|308798817|ref|XP_003074188.1|DNA repair-recombination protein (ISS) [Ostreococcus tauri] >gi|116000360|emb|CAL50040.1| DNA repair-recombination protein (ISS) [Ostreococcus tauri]	AT2G31970.1	"RAD50,ATRAD50"	 DNA repair-recombination protein (RAD50) 
Ctaxi_contig_34482|comp34961_c0_seq5	-5.477499548	-9.93E-05	0.001656014	0.036497542	ctp synthase	gi|545360099|ref|XP_005645457.1|CTP synthase [Coccomyxa subellipsoidea C-169] >gi|384247426|gb|EIE20913.1| CTP synthase [Coccomyxa subellipsoidea C-169]	AT4G02120.1		 CTP synthase family protein 
Ctaxi_contig_70551|comp37213_c2_seq3	-5.465502241	-0.022752569	0.002058781	0.041636402	adhesin-like protein	gi|333986924|ref|YP_004519531.1|polymorphic outer membrane protein [Methanobacterium sp. SWAN-1] >gi|503591156|ref|WP_013825232.1| hypothetical protein [Methanobacterium sp. SWAN-1] >gi|333825068|gb|AEG17730.1| polymorphic outer membrane protein [Methanobacterium sp. SWAN-1]	NA	NA	NA
Ctaxi_contig_70550|comp37213_c2_seq2	-5.465498433	-0.022752569	0.002059616	0.041636402	polymorphic outer membrane protein	gi|428219538|ref|YP_007104003.1|polymorphic outer membrane protein [Pseudanabaena sp. PCC 7367] >gi|504979427|ref|WP_015166529.1| polymorphic outer membrane protein [Pseudanabaena sp. PCC 7367] >gi|427991320|gb|AFY71575.1| polymorphic outer membrane protein [Pseudanabaena sp. PCC 7367]	NA	NA	NA
Ctaxi_contig_23313|comp33781_c0_seq4	-5.421775229	-0.054110519	0.000435116	0.014307287	NA	NA	NA	NA	NA
Ctaxi_contig_6241|comp28909_c0_seq1	-5.379828898	1.371945391	0.000496621	0.015736599	"hypothetical protein EGM_04788, partial"	"gi|355751301|gb|EHH55556.1|hypothetical protein EGM_04788, partial [Macaca fascicularis]"	NA	NA	NA
Ctaxi_contig_54974|comp36441_c5_seq1	-4.942758331	1.834986499	1.88E-05	0.001411073	protein	gi|449550650|gb|EMD41614.1|hypothetical protein CERSUDRAFT_128533 [Ceriporiopsis subvermispora B]	AT1G66810.1		 Zinc finger C-x8-C-x5-C-x3-H type family protein 
Ctaxi_contig_39002|comp35369_c3_seq4	-4.859405414	0.243523586	0.000688341	0.020015542	transmembrane protein 230-like	gi|470137004|ref|XP_004304270.1|PREDICTED: transmembrane protein 230-like [Fragaria vesca subsp. vesca]	AT3G29170.1		 Eukaryotic protein of unknown function (DUF872) 
Ctaxi_contig_58976|comp36679_c0_seq2	-4.747674592	1.272346308	2.30E-05	0.001632745	cytochrome c biogenesis protein	gi|108773089|ref|YP_635998.1|cytochrome c biogenesis protein [Acutodesmus obliquus] >gi|88696655|gb|ABD48281.1| heme attachment to plastid cytochrome c [Acutodesmus obliquus]	ATCG01040.1	YCF5	 Cytochrome C assembly protein 
Ctaxi_contig_67608|comp37095_c2_seq1	-4.680506163	0.124200705	0.001094267	0.02787087	NA	NA	NA	NA	NA
Ctaxi_contig_33014|comp34836_c2_seq3	-4.440577893	0.828557207	0.000295509	0.010634018	NA	NA	NA	NA	NA
Ctaxi_contig_18649|comp33094_c2_seq37	-4.317177948	0.067709151	0.00047722	0.015328498	NA	NA	AT5G35080.1		" INVOLVED IN: biological_process unknown; LOCATED IN: endomembrane system; EXPRESSED IN: 22 plant structures; EXPRESSED DURING: 13 growth stages; CONTAINS InterPro DOMAIN/s: Mannose-6-phosphate receptor, binding (InterPro:IPR009011), Glucosidase II beta subunit-like (InterPro:IPR012913); Has 30201 Blast hits to 17322 proteins in 780 species: Archae - 12; Bacteria - 1396; Metazoa - 17338; Fungi - 3422; Plants - 5037; Viruses - 0; Other Eukaryotes - 2996 (source: NCBI BLink). "
Ctaxi_contig_17666|comp32943_c1_seq1	-4.053527429	0.669974778	1.54E-06	0.000192873	NA	NA	NA	NA	NA
Ctaxi_contig_37003|comp35205_c2_seq14	-4.010409543	2.097124693	0.000100487	0.004848243	NA	NA	NA	NA	NA
Ctaxi_contig_39354|comp35406_c2_seq6	-3.997778554	0.289481294	8.50E-06	0.000759602	membrane protein	gi|342180753|emb|CCC90229.1|unnamed protein product [Trypanosoma congolense IL3000]	NA	NA	NA
Ctaxi_contig_26654|comp34168_c0_seq33	-3.942366974	0.829678943	0.001336933	0.031791785	protein	"gi|159488703|ref|XP_001702342.1|ribosomal protein S7, component of cytosolic 80S ribosome and 40S small subunit [Chlamydomonas reinhardtii] >gi|158271136|gb|EDO96962.1| ribosomal protein S7 [Chlamydomonas reinhardtii]"	AT1G48830.2		 Ribosomal protein S7e family protein 
Ctaxi_contig_36997|comp35205_c2_seq8	-3.89975291	1.209908473	2.24E-05	0.001593146	NA	NA	NA	NA	NA
Ctaxi_contig_13877|comp32239_c0_seq5	-3.703642508	0.058084092	8.41E-05	0.004331033	cop9 signalosome complex subunit 2	gi|255070887|ref|XP_002507525.1|COP9 signalosome complex subunit 2 [Micromonas sp. RCC299] >gi|226522800|gb|ACO68783.1| COP9 signalosome complex subunit 2 [Micromonas sp. RCC299]	AT2G26990.1	"FUS12,ATCSN2,COP12,CSN2"	 proteasome family protein 
Ctaxi_contig_37570|comp35247_c2_seq3	-3.694608576	2.123008316	0.000498003	0.015762506	acetyl- carboxylase beta subunit	gi|260780700|ref|YP_003227083.1|acetyl-CoA carboxylase beta subunit [Bryopsis hypnoides] >gi|260176778|gb|ACX33787.1| acetyl-CoA carboxylase beta subunit [Bryopsis hypnoides]	ATCG00500.1	ACCD	 acetyl-CoA carboxylase carboxyl transferase subunit beta 
Ctaxi_contig_41173|comp35559_c0_seq24	-3.602807312	1.906162498	0.001291682	0.03098786	poly e-rich protein	gi|358344028|ref|XP_003636096.1|hypothetical protein MTR_027s0011 [Medicago truncatula] >gi|355502031|gb|AES83234.1| hypothetical protein MTR_027s0011 [Medicago truncatula]	NA	NA	NA
Ctaxi_contig_16814|comp32792_c2_seq2	-3.594021434	0.052494369	0.000985635	0.025826644	NA	NA	NA	NA	NA
Ctaxi_contig_13349|comp32141_c0_seq8	-3.356387548	0.432363431	8.85E-05	0.004484322	NA	NA	NA	NA	NA
Ctaxi_contig_18714|comp33102_c1_seq8	-3.284523407	0.637747543	0.001183488	0.029283309	NA	NA	NA	NA	NA
Ctaxi_contig_71917|comp37268_c7_seq3	-3.247354212	0.81048669	0.001137517	0.028470743	NA	NA	NA	NA	NA
Ctaxi_contig_45760|comp35851_c0_seq6	-3.206982027	0.100347763	0.002633375	0.049406049	cytochrome b-c1 complex subunit rieske- mitochondrial-like	gi|545373555|ref|XP_005651131.1|ubiquinol-cytochrome c r [Coccomyxa subellipsoidea C-169] >gi|384253112|gb|EIE26587.1| ubiquinol-cytochrome c r [Coccomyxa subellipsoidea C-169]	AT5G13440.1		 Ubiquinol-cytochrome C reductase iron-sulfur subunit 
Ctaxi_contig_20066|comp33315_c0_seq7	-3.172754442	2.004883803	0.000964909	0.025377329	NA	NA	NA	NA	NA
Ctaxi_contig_54769|comp36428_c3_seq3	-3.154070255	3.53577171	3.79E-05	0.002346685	low quality protein: kallikrein-8	gi|504164417|ref|XP_004592341.1|PREDICTED: chymotrypsin-like elastase family member 3B-like [Ochotona princeps]	NA	NA	NA
Ctaxi_contig_34349|comp34950_c1_seq1	-3.128716004	1.383256134	0.00013994	0.006160574	polyadenylate-binding protein 2-like	gi|116780872|gb|ABK21856.1|unknown [Picea sitchensis]	AT5G10350.2		 RNA-binding (RRM/RBD/RNP motifs) family protein 
Ctaxi_contig_59540|comp36704_c1_seq7	-3.06453901	2.404991754	0.002246381	0.044478858	rhomboid-like protein 14	gi|561027870|gb|ESW26510.1|hypothetical protein PHAVU_003G125100g [Phaseolus vulgaris]	AT3G17611.1	"ATRBL14,RBL14"	 RHOMBOID-like protein 14 
Ctaxi_contig_36012|comp35111_c1_seq2	-3.019761681	0.007158581	0.002242282	0.044473856	NA	NA	NA	NA	NA
Ctaxi_contig_70488|comp37211_c0_seq5	-2.995850208	1.301238614	5.72E-05	0.003157027	uncharacterized loc101206989	gi|545375615|ref|XP_005651970.1|hypothetical protein COCSUDRAFT_52164 [Coccomyxa subellipsoidea C-169] >gi|384253952|gb|EIE27426.1| hypothetical protein COCSUDRAFT_52164 [Coccomyxa subellipsoidea C-169]	AT4G13400.1		 2-oxoglutarate (2OG) and Fe(II)-dependent oxygenase superfamily protein 
Ctaxi_contig_32293|comp34772_c0_seq10	-2.979202213	1.132118861	0.001945256	0.040143318	NA	NA	NA	NA	NA
Ctaxi_contig_34642|comp34977_c0_seq4	-2.960313327	1.185643871	0.000192815	0.007705917	ribosomal rna methyltransferase 1	gi|545363617|ref|XP_005646929.1|FtsJ-domain-containing protein [Coccomyxa subellipsoidea C-169] >gi|384248902|gb|EIE22385.1| FtsJ-domain-containing protein [Coccomyxa subellipsoidea C-169]	AT5G01230.1		 S-adenosyl-L-methionine-dependent methyltransferases superfamily protein 
Ctaxi_contig_65937|comp37030_c1_seq15	-2.910315118	2.259984154	0.001366056	0.032062584	nbd-like protein	gi|545356186|ref|XP_005643837.1|P-loop containing nucleoside triphosphate hydrolase protein [Coccomyxa subellipsoidea C-169] >gi|384245801|gb|EIE19293.1| P-loop containing nucleoside triphosphate hydrolase protein [Coccomyxa subellipsoidea C-169]	AT5G44110.1	"ATPOP1,ATNAP2,POP1"	 P-loop containing nucleoside triphosphate hydrolases superfamily protein 
Ctaxi_contig_71882|comp37267_c2_seq23	-2.897516147	0.762874724	0.001897062	0.039620316	NA	NA	NA	NA	NA
Ctaxi_contig_21488|comp33526_c2_seq3	-2.85093543	1.368031264	0.000605255	0.018194365	NA	NA	NA	NA	NA
Ctaxi_contig_27969|comp34315_c0_seq1	-2.799839898	0.239757459	0.000385181	0.013041507	NA	NA	NA	NA	NA
Ctaxi_contig_9860|comp31230_c1_seq1	-2.746541725	0.349157414	0.001649329	0.036398398	NA	NA	NA	NA	NA
Ctaxi_contig_55964|comp36504_c1_seq6	-2.746472444	1.639093411	0.001352625	0.031920101	NA	NA	NA	NA	NA
Ctaxi_contig_16587|comp32753_c0_seq4	-2.731772044	0.60018917	0.000167279	0.006983047	NA	NA	NA	NA	NA
Ctaxi_contig_52446|comp36292_c0_seq2	-2.731481792	2.618200556	7.49E-06	0.000691475	NA	NA	NA	NA	NA
Ctaxi_contig_33695|comp34893_c0_seq5	-2.716710492	7.897782915	1.89E-10	1.31E-07	adenosine 3-phospho 5-phosphosulfate transporter 1	gi|302828518|ref|XP_002945826.1|hypothetical protein VOLCADRAFT_78846 [Volvox carteri f. nagariensis] >gi|300268641|gb|EFJ52821.1| hypothetical protein VOLCADRAFT_78846 [Volvox carteri f. nagariensis]	AT5G59740.1		 UDP-N-acetylglucosamine (UAA) transporter family 
Ctaxi_contig_54788|comp36428_c3_seq22	-2.713960998	0.767760127	8.09E-05	0.004193803	NA	NA	NA	NA	NA
Ctaxi_contig_69531|comp37170_c0_seq17	-2.603229504	1.559008606	0.000755913	0.021353922	NA	NA	NA	NA	NA
Ctaxi_contig_52732|comp36311_c2_seq4	-2.589718966	1.887238467	8.33E-06	0.000750746	pyruvate dehydrogenase e1 component subunit alpha-like	gi|302837967|ref|XP_002950542.1|hypothetical protein VOLCADRAFT_104783 [Volvox carteri f. nagariensis] >gi|300264091|gb|EFJ48288.1| hypothetical protein VOLCADRAFT_104783 [Volvox carteri f. nagariensis]	AT1G01090.1	PDH-E1ALPHA	 pyruvate dehydrogenase E1 alpha 
Ctaxi_contig_31674|comp34711_c3_seq4	-2.554172359	0.361255039	0.000280901	0.010235766	ankyrin repeat protein	"gi|123437955|ref|XP_001309767.1|ankyrin repeat protein [Trichomonas vaginalis G3] >gi|121891508|gb|EAX96837.1| ankyrin repeat protein, putative [Trichomonas vaginalis G3]"	AT2G03430.1		 Ankyrin repeat family protein 
Ctaxi_contig_68191|comp37119_c1_seq1	-2.549105619	1.272693024	1.56E-05	0.001242774	hypothetical protein VOLCADRAFT_107362	gi|302850376|ref|XP_002956715.1|hypothetical protein VOLCADRAFT_107362 [Volvox carteri f. nagariensis] >gi|300257930|gb|EFJ42172.1| hypothetical protein VOLCADRAFT_107362 [Volvox carteri f. nagariensis]	NA	NA	NA
Ctaxi_contig_59465|comp36701_c0_seq9	-2.500823317	1.261925089	0.000327317	0.01159818	diacylglycerol o-acyltransferase 1-like	gi|552808891|ref|XP_005842809.1|hypothetical protein CHLNCDRAFT_28812 [Chlorella variabilis] >gi|307102421|gb|EFN50697.1| hypothetical protein CHLNCDRAFT_28812 [Chlorella variabilis]	AT2G19450.1	"TAG1,AS11,ABX45,DGAT1,RDS1,ATDGAT"	 membrane bound O-acyl transferase (MBOAT) family protein 
Ctaxi_contig_50851|comp36201_c5_seq2	-2.490424486	0.21831132	0.0009167	0.024386756	dna mismatch repair protein msh5-like	gi|545356877|ref|XP_005644118.1|hypothetical protein COCSUDRAFT_58323 [Coccomyxa subellipsoidea C-169] >gi|384246083|gb|EIE19574.1| hypothetical protein COCSUDRAFT_58323 [Coccomyxa subellipsoidea C-169]	AT3G20475.1	"ATMSH5,MSH5"	 MUTS-homologue 5 
Ctaxi_contig_31058|comp34648_c1_seq17	-2.484723952	2.815476603	0.001592402	0.035573573	NA	NA	NA	NA	NA
Ctaxi_contig_18353|comp33053_c0_seq1	-2.467178096	8.721715564	4.82E-07	7.63E-05	NA	NA	NA	NA	NA
Ctaxi_contig_28341|comp34364_c0_seq1	-2.460392443	0.198264732	0.000947611	0.025073239	NA	NA	NA	NA	NA
Ctaxi_contig_9858|comp31230_c0_seq1	-2.443228286	2.28389302	9.96E-09	3.64E-06	NA	NA	NA	NA	NA
Ctaxi_contig_17022|comp32834_c0_seq3	-2.435686074	2.481448068	0.001381991	0.032349029	dna mismatch repair protein	gi|545361481|ref|XP_005646040.1|DNA mismatch repair protein [Coccomyxa subellipsoidea C-169] >gi|384248011|gb|EIE21496.1| DNA mismatch repair protein [Coccomyxa subellipsoidea C-169]	AT3G18524.1	"MSH2,ATMSH2"	 MUTS homolog 2 
Ctaxi_contig_29452|comp34482_c2_seq13	-2.385152553	3.572345196	2.05E-08	6.31E-06	NA	NA	NA	NA	NA
Ctaxi_contig_35845|comp35096_c0_seq1	-2.380517939	0.799838163	0.001120838	0.028257171	fructose -bisphosphatase ii	gi|545364173|ref|XP_005647151.1|hypothetical protein COCSUDRAFT_53601 [Coccomyxa subellipsoidea C-169] >gi|384249125|gb|EIE22607.1| hypothetical protein COCSUDRAFT_53601 [Coccomyxa subellipsoidea C-169]	NA	NA	NA
Ctaxi_contig_43295|comp35701_c4_seq5	-2.265472179	0.129284246	0.002546471	0.048451159	NA	NA	NA	NA	NA
Ctaxi_contig_42426|comp35634_c6_seq11	-2.25988004	0.270387241	0.001510051	0.034395059	NA	NA	NA	NA	NA
Ctaxi_contig_17991|comp32997_c1_seq1	-2.251703682	3.572449217	2.93E-12	3.18E-09	NA	NA	NA	NA	NA
Ctaxi_contig_29445|comp34482_c2_seq6	-2.234424931	4.306145676	1.64E-05	0.001278821	NA	NA	NA	NA	NA
Ctaxi_contig_45700|comp35845_c1_seq2	-2.229555234	1.010121079	0.001226281	0.029957533	NA	NA	NA	NA	NA
Ctaxi_contig_16813|comp32792_c2_seq1	-2.211930161	1.727702296	0.000361303	0.012446479	NA	NA	NA	NA	NA
Ctaxi_contig_8846|comp30863_c0_seq1	-2.194823798	4.241665538	5.36E-07	8.33E-05	NA	NA	NA	NA	NA
Ctaxi_contig_39421|comp35410_c2_seq3	-2.147774455	3.850698634	1.94E-05	0.001447093	NA	NA	NA	NA	NA
Ctaxi_contig_9672|comp31172_c0_seq3	-2.143978885	5.57400937	1.68E-13	2.92E-10	NA	NA	NA	NA	NA
Ctaxi_contig_9253|comp31023_c0_seq2	-2.121752398	2.448839422	0.000177452	0.00725746	NA	NA	NA	NA	NA
Ctaxi_contig_9670|comp31172_c0_seq1	-2.108635652	6.615128587	3.44E-16	1.32E-12	NA	NA	NA	NA	NA
Ctaxi_contig_42455|comp35637_c0_seq2	-2.098922384	0.895467467	0.000832743	0.022908678	NA	NA	NA	NA	NA
Ctaxi_contig_18355|comp33053_c0_seq3	-2.077848166	7.628154361	9.40E-07	0.000128737	NA	NA	NA	NA	NA
Ctaxi_contig_38336|comp35318_c0_seq33	-2.07597377	2.230080081	0.000267575	0.009912699	zinc finger family protein	"gi|255575202|ref|XP_002528505.1|zinc finger protein, putative [Ricinus communis] >gi|223532065|gb|EEF33874.1| zinc finger protein, putative [Ricinus communis]"	AT5G22480.1		 ZPR1 zinc-finger domain protein 
Ctaxi_contig_52798|comp36315_c3_seq2	-2.066292494	1.148323836	0.000807129	0.022435354	NA	NA	NA	NA	NA
Ctaxi_contig_13299|comp32129_c0_seq1	-2.054172163	1.131774341	0.000527774	0.016376095	NA	NA	NA	NA	NA
Ctaxi_contig_9076|comp30959_c0_seq1	-1.999751355	5.909081478	1.84E-08	5.75E-06	NA	NA	NA	NA	NA
Ctaxi_contig_56514|comp36538_c1_seq7	-1.980929648	3.848246966	4.17E-05	0.002508087	structural maintenance of chromosomes protein 6-like isoform x1	gi|159477821|ref|XP_001697007.1|structural maintenance of chromosomes protein 6B [Chlamydomonas reinhardtii] >gi|158274919|gb|EDP00699.1| structural maintenance of chromosomes protein 6B [Chlamydomonas reinhardtii]	AT5G07660.1	SMC6A	 structural maintenance of chromosomes 6A 
Ctaxi_contig_56620|comp36544_c2_seq2	-1.967700678	2.479103888	6.54E-07	9.60E-05	NA	NA	NA	NA	NA
Ctaxi_contig_3810|comp23951_c0_seq2	-1.958785467	1.641012457	0.000105205	0.004992008	NA	NA	NA	NA	NA
Ctaxi_contig_50538|comp36181_c2_seq9	-1.948334499	5.164114003	2.17E-05	0.001562165	NA	NA	NA	NA	NA
Ctaxi_contig_19988|comp33301_c1_seq2	-1.935227376	1.14926065	9.63E-05	0.004757883	NA	NA	NA	NA	NA
Ctaxi_contig_61448|comp36807_c2_seq12	-1.933906488	0.674380936	0.001093217	0.027864588	NA	NA	NA	NA	NA
Ctaxi_contig_55856|comp36495_c1_seq3	-1.928196916	0.721751781	0.001671219	0.03660011	NA	NA	NA	NA	NA
Ctaxi_contig_18356|comp33053_c2_seq1	-1.920791484	7.500329352	2.01E-05	0.001476098	NA	NA	NA	NA	NA
Ctaxi_contig_9496|comp31108_c1_seq1	-1.90029381	1.131077899	0.000772208	0.021676864	NA	NA	NA	NA	NA
Ctaxi_contig_32167|comp34762_c2_seq1	-1.898091082	2.235890899	0.000872401	0.023624977	manganese-dependent adp-ribose cdp-alcohol diphosphatase-like	gi|545358334|ref|XP_005644746.1|CBS-domain-containing protein [Coccomyxa subellipsoidea C-169] >gi|384246713|gb|EIE20202.1| CBS-domain-containing protein [Coccomyxa subellipsoidea C-169]	AT4G24730.3		 Calcineurin-like metallo-phosphoesterase superfamily protein 
Ctaxi_contig_11113|comp31600_c1_seq1	-1.897748183	1.149399006	0.002189322	0.043723416	NA	NA	NA	NA	NA
Ctaxi_contig_39695|comp35437_c3_seq1	-1.88794747	7.659832654	1.30E-07	2.81E-05	NA	NA	NA	NA	NA
Ctaxi_contig_43225|comp35694_c0_seq2	-1.87877677	1.749389641	0.001712285	0.037194227	large subunit gtpase 1 homolog	gi|302841625|ref|XP_002952357.1|hypothetical protein VOLCADRAFT_105489 [Volvox carteri f. nagariensis] >gi|300262293|gb|EFJ46500.1| hypothetical protein VOLCADRAFT_105489 [Volvox carteri f. nagariensis]	AT1G08410.1		 P-loop containing nucleoside triphosphate hydrolases superfamily protein 
Ctaxi_contig_45930|comp35863_c3_seq21	-1.873196882	4.597601762	0.002225831	0.044248749	30s ribosomal protein s3	"gi|51209937|ref|YP_063601.1|ribosomal protein S3 [Gracilaria tenuistipitata var. liui] >gi|68052935|sp|Q6B8V9.1|RR3_GRATL RecName: Full=30S ribosomal protein S3, chloroplastic >gi|50657691|gb|AAT79676.1| 30S ribosomal protein S3 [Gracilaria tenuistipitata var. liui]"	ATCG00800.1		 structural constituent of ribosome 
Ctaxi_contig_55399|comp36467_c1_seq8	-1.863756495	6.137495144	0.001042415	0.026986106	tpa_inf: chloroplast light-harvesting complex ii protein precursor lhcbm6	gi|145078830|tpg|DAA05886.1|TPA_inf: chloroplast light-harvesting complex II protein precursor Lhcbm6 [Euglena gracilis]	AT1G29920.1	"CAB2,AB165,LHCB1.1"	 chlorophyll A/B-binding protein 2 
Ctaxi_contig_27855|comp34303_c0_seq2	-1.862719281	4.569375084	2.23E-05	0.00159004	NA	NA	NA	NA	NA
Ctaxi_contig_13010|comp32059_c0_seq1	-1.823490042	5.764159465	7.42E-08	1.79E-05	NA	NA	NA	NA	NA
Ctaxi_contig_20611|comp33402_c7_seq2	-1.817932776	1.030121575	0.002389659	0.046519228	NA	NA	NA	NA	NA
Ctaxi_contig_33127|comp34847_c4_seq1	-1.817112541	5.568176588	0.002171504	0.043492759	photosystem i p700 chlorophyll a apoprotein a2	gi|222446766|gb|ACM51423.1|photosystem I p700 chlorophyll a [Caulerpa filiformis]	ATCG00340.1	PSAB	" Photosystem I, PsaA/PsaB protein "
Ctaxi_contig_56619|comp36544_c2_seq1	-1.814188593	3.069341272	4.76E-09	2.06E-06	NA	NA	NA	NA	NA
Ctaxi_contig_10575|comp31439_c0_seq1	-1.805423868	4.344926287	2.38E-09	1.13E-06	NA	NA	NA	NA	NA
Ctaxi_contig_52445|comp36292_c0_seq1	-1.79734079	6.106869989	2.34E-09	1.13E-06	cytoplasmic trna 2-thiolation protein 1-like	gi|508723287|gb|EOY15184.1|Repressor of lrx1 [Theobroma cacao]	AT2G44270.1	ROL5	 repressor of lrx1 
Ctaxi_contig_13014|comp32059_c1_seq4	-1.792964718	4.467171121	9.34E-07	0.000128553	NA	NA	NA	NA	NA
Ctaxi_contig_47204|comp35956_c3_seq1	-1.784481972	7.547802817	3.96E-06	0.000423714	NA	NA	NA	NA	NA
Ctaxi_contig_27438|comp34255_c3_seq1	-1.773825558	1.18112763	0.000861821	0.023448285	NA	NA	NA	NA	NA
Ctaxi_contig_15183|comp32514_c0_seq1	-1.771500102	6.412848177	1.50E-11	1.41E-08	NA	NA	NA	NA	NA
Ctaxi_contig_31738|comp34719_c0_seq2	-1.764970504	1.393344177	0.000145212	0.006304639	autophagy protein 5	gi|321460875|gb|EFX71913.1|hypothetical protein DAPPUDRAFT_308648 [Daphnia pulex]	AT5G17290.1	"ATG5,APG5,ATATG5"	 autophagy protein Apg5 family 
Ctaxi_contig_55559|comp36477_c1_seq7	-1.762333509	1.410673707	0.002532474	0.048269823	NA	NA	NA	NA	NA
Ctaxi_contig_60563|comp36766_c2_seq1	-1.73940091	4.825793137	4.48E-07	7.30E-05	NA	NA	NA	NA	NA
Ctaxi_contig_18487|comp33070_c4_seq1	-1.716796746	1.652662567	0.000743144	0.021096297	NA	NA	NA	NA	NA
Ctaxi_contig_13018|comp32059_c1_seq8	-1.716185218	3.786605463	9.06E-06	0.000801779	NA	NA	NA	NA	NA
Ctaxi_contig_27854|comp34303_c0_seq1	-1.711640992	5.615919767	2.27E-06	0.000267744	ankyrin repeat protein	"gi|123437955|ref|XP_001309767.1|ankyrin repeat protein [Trichomonas vaginalis G3] >gi|121891508|gb|EAX96837.1| ankyrin repeat protein, putative [Trichomonas vaginalis G3]"	AT3G04710.3	TPR10	 ankyrin repeat family protein 
Ctaxi_contig_9862|comp31230_c1_seq3	-1.700284132	1.477115091	0.000159295	0.006755437	NA	NA	NA	NA	NA
Ctaxi_contig_51234|comp36227_c5_seq1	-1.697662955	1.108169737	0.002217261	0.044112832	NA	NA	NA	NA	NA
Ctaxi_contig_9050|comp30948_c1_seq1	-1.696461946	1.598525291	0.000182623	0.007409576	NA	NA	NA	NA	NA
Ctaxi_contig_13011|comp32059_c1_seq1	-1.691832404	2.457170441	4.05E-05	0.002455875	NA	NA	NA	NA	NA
Ctaxi_contig_9947|comp31260_c1_seq2	-1.680550458	2.699469423	3.13E-05	0.002062818	NA	NA	NA	NA	NA
Ctaxi_contig_45990|comp35868_c1_seq7	-1.677962471	2.842774028	3.80E-05	0.002347311	prli-interacting factor l	gi|552841835|ref|XP_005850416.1|hypothetical protein CHLNCDRAFT_142328 [Chlorella variabilis] >gi|307110077|gb|EFN58314.1| hypothetical protein CHLNCDRAFT_142328 [Chlorella variabilis]	AT1G15730.1		 Cobalamin biosynthesis CobW-like protein 
Ctaxi_contig_52452|comp36292_c0_seq8	-1.667175197	5.728164281	1.86E-09	9.23E-07	NA	NA	NA	NA	NA
Ctaxi_contig_39183|comp35388_c2_seq1	-1.664556935	3.504056989	8.04E-05	0.004174508	NA	NA	NA	NA	NA
Ctaxi_contig_40622|comp35520_c3_seq2	-1.650611744	2.253246693	2.18E-05	0.001564955	ribosomal rna small subunit methyltransferase g	gi|557542003|gb|ESR52981.1|hypothetical protein CICLE_v10021480mg [Citrus clementina]	AT5G50110.1		 S-adenosyl-L-methionine-dependent methyltransferases superfamily protein 
Ctaxi_contig_9051|comp30948_c2_seq1	-1.649450657	5.931260373	1.52E-08	4.94E-06	NA	NA	NA	NA	NA
Ctaxi_contig_10576|comp31439_c0_seq2	-1.649000148	4.232329672	3.42E-07	6.00E-05	NA	NA	NA	NA	NA
Ctaxi_contig_35088|comp35022_c0_seq1	-1.647034821	8.703178212	7.54E-05	0.003947263	NA	NA	NA	NA	NA
Ctaxi_contig_50817|comp36198_c1_seq6	-1.646841787	4.294567688	1.44E-09	7.59E-07	NA	NA	NA	NA	NA
Ctaxi_contig_60586|comp36766_c5_seq10	-1.641121053	3.02363431	1.56E-05	0.001244677	NA	NA	NA	NA	NA
Ctaxi_contig_9861|comp31230_c1_seq2	-1.638488182	0.910617599	0.001612531	0.035835174	NA	NA	NA	NA	NA
Ctaxi_contig_9785|comp31209_c0_seq1	-1.63231048	3.206761083	2.96E-05	0.00198139	NA	NA	NA	NA	NA
Ctaxi_contig_39792|comp35444_c1_seq4	-1.629036365	2.161264238	0.001136441	0.028464355	protein	gi|51701301|sp|P81831.2|CAPP1_CHLRERecName: Full=Phosphoenolpyruvate carboxylase 1; Short=PEP carboxylase 1; Short=PEPC 1; Short=PEPCase 1 >gi|41387682|gb|AAS01722.1| phosphoenolpyruvate carboxylase [Chlamydomonas reinhardtii]	AT1G53310.3	"ATPPC1,PEPC1,ATPEPC1,PPC1"	 phosphoenolpyruvate carboxylase 1 
Ctaxi_contig_14126|comp32297_c0_seq1	-1.607684304	7.16491968	5.89E-09	2.41E-06	NA	NA	NA	NA	NA
Ctaxi_contig_56617|comp36544_c1_seq1	-1.604096946	3.229485586	0.000260357	0.00970115	NA	NA	NA	NA	NA
Ctaxi_contig_31053|comp34648_c1_seq12	-1.602856904	4.42361035	3.42E-05	0.002193095	NA	NA	NA	NA	NA
Ctaxi_contig_65311|comp37008_c0_seq3	-1.601587931	2.421599981	0.000729739	0.020852252	hypothetical protein COCSUDRAFT_47154	gi|545367736|ref|XP_005648674.1|hypothetical protein COCSUDRAFT_47154 [Coccomyxa subellipsoidea C-169] >gi|384250651|gb|EIE24130.1| hypothetical protein COCSUDRAFT_47154 [Coccomyxa subellipsoidea C-169]	NA	NA	NA
Ctaxi_contig_3809|comp23951_c0_seq1	-1.594305651	2.877873099	2.05E-05	0.001498018	NA	NA	NA	NA	NA
Ctaxi_contig_9077|comp30959_c0_seq2	-1.594040384	4.364410741	0.000991819	0.025963207	NA	NA	NA	NA	NA
Ctaxi_contig_29448|comp34482_c2_seq9	-1.592410978	2.746993596	0.000982157	0.025772341	NA	NA	NA	NA	NA
Ctaxi_contig_29449|comp34482_c2_seq10	-1.591063606	4.010111087	1.43E-05	0.001148893	NA	NA	NA	NA	NA
Ctaxi_contig_23246|comp33769_c2_seq1	-1.564150275	2.777486751	0.000446781	0.01458026	coiled-coil domain-containing protein 96	gi|302845232|ref|XP_002954155.1|hypothetical protein VOLCADRAFT_106247 [Volvox carteri f. nagariensis] >gi|300260654|gb|EFJ44872.1| hypothetical protein VOLCADRAFT_106247 [Volvox carteri f. nagariensis]	NA	NA	NA
Ctaxi_contig_14128|comp32297_c1_seq2	-1.557582208	6.081370004	1.13E-09	6.21E-07	NA	NA	NA	NA	NA
Ctaxi_contig_22996|comp33742_c0_seq2	-1.554993219	3.10248344	0.001108085	0.028078511	ring-2 protein	"gi|294909509|ref|XP_002777783.1|Methylated-DNA--protein-cysteine methyltransferase, putative [Perkinsus marinus ATCC 50983] >gi|239885745|gb|EER09578.1| Methylated-DNA--protein-cysteine methyltransferase, putative [Perkinsus marinus ATCC 50983]"	NA	NA	NA
Ctaxi_contig_24272|comp33907_c0_seq4	-1.550603536	1.545719064	0.000409923	0.013647046	NA	NA	NA	NA	NA
Ctaxi_contig_6833|comp29645_c0_seq1	-1.550356826	3.109649592	0.000173758	0.00715024	NA	NA	NA	NA	NA
Ctaxi_contig_20564|comp33396_c7_seq3	-1.550328169	3.468778488	0.000293799	0.01060549	NA	NA	NA	NA	NA
Ctaxi_contig_24506|comp33944_c6_seq2	-1.549035675	1.47066182	0.001347896	0.031873565	flagellar associated protein	gi|545355326|ref|XP_005643463.1|flagellar associated protein [Coccomyxa subellipsoidea C-169] >gi|384245425|gb|EIE18919.1| flagellar associated protein [Coccomyxa subellipsoidea C-169]	AT3G01290.1		 SPFH/Band 7/PHB domain-containing membrane-associated protein family 
Ctaxi_contig_14488|comp32381_c0_seq1	-1.546388157	4.891951969	4.14E-05	0.002496987	NA	NA	NA	NA	NA
Ctaxi_contig_14700|comp32421_c2_seq1	-1.544543355	3.481756114	8.65E-05	0.00441301	NA	NA	NA	NA	NA
Ctaxi_contig_7910|comp30431_c0_seq1	-1.53667834	4.720719123	6.81E-08	1.65E-05	serine protease inhibitor dipetalogastin	gi|61105830|gb|AAX38588.1|serine protease inhibitor [Argopecten irradians]	NA	NA	NA
Ctaxi_contig_36281|comp35133_c7_seq3	-1.534828155	3.470009116	0.000355669	0.012315883	NA	NA	NA	NA	NA
Ctaxi_contig_11724|comp31761_c1_seq1	-1.531743096	2.186473468	0.001580203	0.035480414	NA	NA	NA	NA	NA
Ctaxi_contig_29860|comp34530_c2_seq4	-1.528754242	3.392293832	5.21E-08	1.35E-05	NA	NA	NA	NA	NA
Ctaxi_contig_42992|comp35678_c4_seq5	-1.521450996	2.788637741	0.00212946	0.04284859	NA	NA	NA	NA	NA
Ctaxi_contig_18892|comp33128_c0_seq2	-1.520027466	1.730859227	0.002149772	0.043182154	protein	gi|159463126|ref|XP_001689793.1|predicted protein [Chlamydomonas reinhardtii] >gi|158283781|gb|EDP09531.1| predicted protein [Chlamydomonas reinhardtii]	NA	NA	NA
Ctaxi_contig_23701|comp33825_c3_seq2	-1.512989477	3.377782151	8.43E-05	0.004332864	NA	NA	NA	NA	NA
Ctaxi_contig_39539|comp35422_c5_seq2	-1.506004626	3.429348496	7.05E-06	0.000655902	NA	NA	NA	NA	NA
Ctaxi_contig_23915|comp33853_c0_seq5	-1.502342782	2.427928588	9.67E-05	0.004767034	NA	NA	NA	NA	NA
Ctaxi_contig_9049|comp30948_c0_seq1	-1.498731062	2.499674822	0.000746342	0.021135186	NA	NA	NA	NA	NA
Ctaxi_contig_20869|comp33429_c0_seq1	-1.491943927	2.359315474	0.000141434	0.006187076	NA	NA	NA	NA	NA
Ctaxi_contig_29355|comp34471_c0_seq2	-1.486479941	3.418120755	0.002216841	0.044112832	wd repeat-containing protein 55 homolog	gi|565473566|ref|XP_006294491.1|hypothetical protein CARUB_v10023519mg [Capsella rubella] >gi|482563199|gb|EOA27389.1| hypothetical protein CARUB_v10023519mg [Capsella rubella]	AT2G34260.1		 transducin family protein / WD-40 repeat family protein 
Ctaxi_contig_16471|comp32732_c2_seq1	-1.482372101	2.468877266	4.63E-05	0.002699136	NA	NA	NA	NA	NA
Ctaxi_contig_53132|comp36335_c9_seq1	-1.475568742	1.941781886	0.000501441	0.015828007	NA	NA	NA	NA	NA
Ctaxi_contig_13649|comp32202_c1_seq5	-1.463900046	5.318121955	4.02E-09	1.83E-06	sulfur stress regulator	gi|302832650|ref|XP_002947889.1|Snf1-like protein kinase [Volvox carteri f. nagariensis] >gi|300266691|gb|EFJ50877.1| Snf1-like protein kinase [Volvox carteri f. nagariensis]	AT1G10940.1	"ASK1,SNRK2-4,SNRK2.4,SRK2A"	 Protein kinase superfamily protein 
Ctaxi_contig_24016|comp33870_c0_seq1	-1.459851616	5.092602843	6.56E-07	9.60E-05	NA	NA	NA	NA	NA
Ctaxi_contig_14628|comp32409_c0_seq1	-1.459347883	1.571928053	0.002607202	0.049100884	NA	NA	NA	NA	NA
Ctaxi_contig_9950|comp31260_c2_seq1	-1.458422607	3.477562405	8.62E-07	0.000120349	NA	NA	NA	NA	NA
Ctaxi_contig_24307|comp33913_c0_seq2	-1.457777228	5.673499745	4.13E-11	3.41E-08	trypsin-like serine protease	gi|545370795|ref|XP_005650005.1|trypsin-like serine protease [Coccomyxa subellipsoidea C-169] >gi|384251984|gb|EIE25461.1| trypsin-like serine protease [Coccomyxa subellipsoidea C-169]	AT2G47940.2	DEGP2	 DEGP protease 2 
Ctaxi_contig_61437|comp36807_c2_seq1	-1.457637263	2.939345543	5.67E-06	0.00056638	protein	gi|403371552|gb|EJY85656.1|hypothetical protein OXYTRI_16359 [Oxytricha trifallax]	NA	NA	NA
Ctaxi_contig_33057|comp34839_c1_seq1	-1.456646014	1.872336068	0.000187339	0.007544221	NA	NA	NA	NA	NA
Ctaxi_contig_22807|comp33716_c0_seq3	-1.449342356	3.597316372	9.51E-05	0.004717151	NA	NA	NA	NA	NA
Ctaxi_contig_23694|comp33825_c0_seq1	-1.443604364	3.230426472	0.000162681	0.006828342	NA	NA	AT3G44100.1		 MD-2-related lipid recognition domain-containing protein 
Ctaxi_contig_48759|comp36061_c2_seq11	-1.442719494	2.312155843	0.000359072	0.012381913	NA	NA	NA	NA	NA
Ctaxi_contig_61445|comp36807_c2_seq9	-1.438384259	1.782438276	0.000856634	0.023380509	NA	NA	NA	NA	NA
Ctaxi_contig_28822|comp34416_c3_seq1	-1.431379185	5.007623971	0.000867437	0.023564136	NA	NA	NA	NA	NA
Ctaxi_contig_69076|comp37153_c7_seq7	-1.427499114	2.58578974	5.70E-05	0.003153351	NA	NA	NA	NA	NA
Ctaxi_contig_34717|comp34983_c1_seq12	-1.42634886	3.289272924	3.59E-05	0.00224134	flavin-containing monooxygenase family protein	gi|565402567|ref|XP_006366746.1|PREDICTED: flavin-containing monooxygenase FMO GS-OX-like 4-like isoform X1 [Solanum tuberosum]	AT1G63370.1		 Flavin-binding monooxygenase family protein 
Ctaxi_contig_29862|comp34530_c2_seq6	-1.424203343	3.337552335	1.16E-07	2.55E-05	NA	NA	NA	NA	NA
Ctaxi_contig_24270|comp33907_c0_seq2	-1.422696021	3.362892988	1.35E-07	2.89E-05	NA	NA	NA	NA	NA
Ctaxi_contig_15409|comp32551_c0_seq1	-1.421992328	1.884829588	0.00177013	0.038045722	NA	NA	NA	NA	NA
Ctaxi_contig_45987|comp35868_c1_seq4	-1.412705157	3.675463329	4.99E-06	0.000512267	protein	gi|145354738|ref|XP_001421634.1|predicted protein [Ostreococcus lucimarinus CCE9901] >gi|144581872|gb|ABO99927.1| predicted protein [Ostreococcus lucimarinus CCE9901]	NA	NA	NA
Ctaxi_contig_16880|comp32804_c0_seq1	-1.409504567	2.711452988	0.000104222	0.004973134	NA	NA	NA	NA	NA
Ctaxi_contig_9951|comp31260_c2_seq2	-1.409394381	3.807305867	1.03E-07	2.32E-05	NA	NA	NA	NA	NA
Ctaxi_contig_16884|comp32804_c0_seq5	-1.409016405	1.997362272	0.000896494	0.02408936	NA	NA	NA	NA	NA
Ctaxi_contig_56622|comp36544_c2_seq4	-1.396919919	2.624635055	0.002495842	0.047884018	NA	NA	NA	NA	NA
Ctaxi_contig_57640|comp36607_c0_seq8	-1.396850303	2.295004653	3.59E-05	0.00224134	NA	NA	NA	NA	NA
Ctaxi_contig_15955|comp32645_c0_seq1	-1.396572012	3.008926326	3.52E-05	0.002219563	NA	NA	NA	NA	NA
Ctaxi_contig_50537|comp36181_c2_seq8	-1.394222752	5.510178146	4.89E-05	0.002812578	NA	NA	NA	NA	NA
Ctaxi_contig_46136|comp35878_c5_seq2	-1.391890625	5.516795363	0.000611323	0.018281718	transferase	gi|345008638|ref|YP_004810992.1|transferase [Streptomyces violaceusniger Tu 4113] >gi|503820231|ref|WP_014054225.1| transferase [Streptomyces violaceusniger] >gi|344034987|gb|AEM80712.1| Transferase [Streptomyces violaceusniger Tu 4113]	NA	NA	NA
Ctaxi_contig_37173|comp35214_c0_seq3	-1.381811952	3.774871018	0.000216636	0.008434468	NA	NA	NA	NA	NA
Ctaxi_contig_43268|comp35698_c1_seq8	-1.379828078	2.631624229	0.000737946	0.020983074	zinc finger protein	"gi|221058941|ref|XP_002260116.1|Zinc finger protein [Plasmodium knowlesi strain H] >gi|193810189|emb|CAQ41383.1| Zinc finger protein, putative [Plasmodium knowlesi strain H]"	NA	NA	NA
Ctaxi_contig_57637|comp36607_c0_seq5	-1.376032356	1.935915449	0.001888792	0.039518814	hypothetical protein COCSUDRAFT_62557	gi|545367523|ref|XP_005648577.1|hypothetical protein COCSUDRAFT_62557 [Coccomyxa subellipsoidea C-169] >gi|384250554|gb|EIE24033.1| hypothetical protein COCSUDRAFT_62557 [Coccomyxa subellipsoidea C-169]	AT5G05680.1	MOS7	 nuclear pore complex protein-related 
Ctaxi_contig_29555|comp34497_c1_seq1	-1.374338857	2.362865857	0.000117468	0.005410972	NA	NA	NA	NA	NA
Ctaxi_contig_18893|comp33128_c0_seq3	-1.372134815	1.882953406	0.002253721	0.044598739	NA	NA	NA	NA	NA
Ctaxi_contig_70396|comp37206_c5_seq1	-1.37058574	8.609297018	4.33E-08	1.18E-05	leukocyte elastase inhibitor-like	gi|432855327|ref|XP_004068166.1|PREDICTED: leukocyte elastase inhibitor-like [Oryzias latipes]	AT2G25240.1		 Serine protease inhibitor (SERPIN) family protein 
Ctaxi_contig_33346|comp34864_c5_seq6	-1.362966577	1.973681377	0.001271827	0.030617392	NA	NA	NA	NA	NA
Ctaxi_contig_28070|comp34330_c0_seq1	-1.361619309	5.158162481	3.71E-05	0.002309483	succinyl- ligase	"gi|470107271|ref|XP_004289972.1|PREDICTED: succinyl-CoA ligase [ADP-forming] subunit beta, mitochondrial-like [Fragaria vesca subsp. vesca]"	AT2G20420.1		 ATP citrate lyase (ACL) family protein 
Ctaxi_contig_28770|comp34410_c0_seq1	-1.361152653	3.335999671	0.000236726	0.009074079	chaperone protein dnaj 49-like	gi|552828956|ref|XP_005847590.1|hypothetical protein CHLNCDRAFT_133862 [Chlorella variabilis] >gi|307107245|gb|EFN55488.1| hypothetical protein CHLNCDRAFT_133862 [Chlorella variabilis]	NA	NA	NA
Ctaxi_contig_46079|comp35874_c3_seq5	-1.359741046	5.524844939	6.97E-06	0.000651478	vacuolar-processing enzyme beta-isozyme	"gi|552826161|ref|XP_005846964.1|hypothetical protein CHLNCDRAFT_24292, partial [Chlorella variabilis] >gi|307106617|gb|EFN54862.1| hypothetical protein CHLNCDRAFT_24292, partial [Chlorella variabilis]"	AT4G32940.1	"GAMMA-VPE,GAMMAVPE"	 gamma vacuolar processing enzyme 
Ctaxi_contig_16882|comp32804_c0_seq3	-1.358005422	2.079267347	0.002098033	0.042289808	NA	NA	NA	NA	NA
Ctaxi_contig_51100|comp36216_c9_seq2	-1.356429624	3.938949378	1.92E-06	0.00023046	flagella associated protein	gi|123476387|ref|XP_001321366.1|hypothetical protein [Trichomonas vaginalis G3] >gi|121904191|gb|EAY09143.1| conserved hypothetical protein [Trichomonas vaginalis G3]	AT5G12320.1		 ankyrin repeat family protein 
Ctaxi_contig_50816|comp36198_c1_seq5	-1.352873353	3.642420649	2.93E-07	5.38E-05	NA	NA	NA	NA	NA
Ctaxi_contig_33694|comp34893_c0_seq4	-1.350845781	6.738250436	1.97E-05	0.001454789	adenosine 3-phospho 5-phosphosulfate transporter 1	gi|302828518|ref|XP_002945826.1|hypothetical protein VOLCADRAFT_78846 [Volvox carteri f. nagariensis] >gi|300268641|gb|EFJ52821.1| hypothetical protein VOLCADRAFT_78846 [Volvox carteri f. nagariensis]	AT5G59740.1		 UDP-N-acetylglucosamine (UAA) transporter family 
Ctaxi_contig_35092|comp35022_c4_seq1	-1.346370538	7.478383756	0.000403334	0.013513135	NA	NA	NA	NA	NA
Ctaxi_contig_7954|comp30452_c1_seq1	-1.342824832	8.04129139	1.44E-09	7.59E-07	NA	NA	NA	NA	NA
Ctaxi_contig_44940|comp35794_c3_seq4	-1.341807989	2.144625335	0.000844783	0.023154748	rna helicase family protein	gi|552822678|ref|XP_005846179.1|hypothetical protein CHLNCDRAFT_136192 [Chlorella variabilis] >gi|307105829|gb|EFN54077.1| hypothetical protein CHLNCDRAFT_136192 [Chlorella variabilis]	AT1G27900.1		 RNA helicase family protein 
Ctaxi_contig_30049|comp34541_c0_seq3	-1.341315847	3.493589596	4.35E-06	0.000459181	ankyrin repeat protein	gi|325182225|emb|CCA16679.1|conserved hypothetical protein [Albugo laibachii Nc14]	AT5G13530.1	KEG	 protein kinases;ubiquitin-protein ligases 
Ctaxi_contig_14127|comp32297_c1_seq1	-1.339608179	8.523229051	7.36E-07	0.000105869	NA	NA	NA	NA	NA
Ctaxi_contig_60578|comp36766_c5_seq2	-1.338868894	7.712913703	2.78E-07	5.17E-05	NA	NA	NA	NA	NA
Ctaxi_contig_68308|comp37122_c0_seq2	-1.338786247	3.681064374	0.000151432	0.006509519	s-acyltransferase tip1-like	gi|545373709|ref|XP_005651193.1|ankyrin [Coccomyxa subellipsoidea C-169] >gi|384253174|gb|EIE26649.1| ankyrin [Coccomyxa subellipsoidea C-169]	AT5G20350.1	TIP1	 Ankyrin repeat family protein with DHHC zinc finger domain 
Ctaxi_contig_13546|comp32184_c1_seq2	-1.336827722	2.991515238	0.000860952	0.023443042	ferredoxin (2fe-2s)	gi|302830514|ref|XP_002946823.1|hypothetical protein VOLCADRAFT_120406 [Volvox carteri f. nagariensis] >gi|300267867|gb|EFJ52049.1| hypothetical protein VOLCADRAFT_120406 [Volvox carteri f. nagariensis]	AT1G10960.1	"ATFD1,FD1"	 ferredoxin 1 
Ctaxi_contig_33053|comp34839_c0_seq1	-1.334576871	2.224839351	0.000716756	0.020583015	rna helicase rnase	gi|189199432|ref|XP_001936053.1|conserved hypothetical protein [Pyrenophora tritici-repentis Pt-1C-BFP] >gi|187983152|gb|EDU48640.1| conserved hypothetical protein [Pyrenophora tritici-repentis Pt-1C-BFP]	AT1G01040.2	DCL1	 dicer-like 1 
Ctaxi_contig_11213|comp31625_c0_seq2	-1.330067213	3.841907431	0.001154438	0.028831868	photosystem i reaction center subunit n	gi|552816599|ref|XP_005844728.1|hypothetical protein CHLNCDRAFT_32470 [Chlorella variabilis] >gi|307104372|gb|EFN52626.1| hypothetical protein CHLNCDRAFT_32470 [Chlorella variabilis]	AT5G64040.1	PSAN	" photosystem I reaction center subunit PSI-N, chloroplast, putative / PSI-N, putative (PSAN) "
Ctaxi_contig_51470|comp36240_c2_seq10	-1.328411304	3.092747625	0.001804414	0.038519902	NA	NA	NA	NA	NA
Ctaxi_contig_17583|comp32929_c0_seq1	-1.328080885	10.52671314	1.62E-07	3.27E-05	NA	NA	NA	NA	NA
Ctaxi_contig_31041|comp34648_c0_seq1	-1.327887759	3.856465219	2.58E-05	0.001770994	NA	NA	NA	NA	NA
Ctaxi_contig_66347|comp37043_c6_seq19	-1.324538368	3.288865537	6.21E-06	0.000597204	NA	NA	NA	NA	NA
Ctaxi_contig_23439|comp33797_c4_seq3	-1.324352611	3.596011845	1.59E-05	0.001260013	ankyrin repeat protein	"gi|123482386|ref|XP_001323769.1|ankyrin repeat protein [Trichomonas vaginalis G3] >gi|121906640|gb|EAY11546.1| ankyrin repeat protein, putative [Trichomonas vaginalis G3]"	AT2G03430.1		 Ankyrin repeat family protein 
Ctaxi_contig_10577|comp31439_c0_seq3	-1.314756793	3.645817638	6.69E-06	0.000627039	NA	NA	NA	NA	NA
Ctaxi_contig_30053|comp34541_c0_seq7	-1.308758507	2.570207004	0.001747888	0.037707859	ankyrin repeat protein	"gi|123470751|ref|XP_001318579.1|ankyrin repeat protein [Trichomonas vaginalis G3] >gi|121901342|gb|EAY06356.1| ankyrin repeat protein, putative [Trichomonas vaginalis G3]"	AT2G03430.1		 Ankyrin repeat family protein 
Ctaxi_contig_21246|comp33483_c0_seq2	-1.306584234	4.143267255	1.15E-05	0.000962531	NA	NA	NA	NA	NA
Ctaxi_contig_18194|comp33033_c0_seq1	-1.302930385	4.667327745	4.16E-07	6.88E-05	triacylglycerol lipase	gi|159488777|ref|XP_001702379.1|triacylglycerol lipase [Chlamydomonas reinhardtii] >gi|158271173|gb|EDO96999.1| triacylglycerol lipase [Chlamydomonas reinhardtii]	NA	NA	NA
Ctaxi_contig_57981|comp36623_c2_seq1	-1.298499251	1.38860242	0.002573808	0.048671038	NA	NA	NA	NA	NA
Ctaxi_contig_13429|comp32158_c0_seq3	-1.295083236	2.199370856	0.001122232	0.028271768	NA	NA	NA	NA	NA
Ctaxi_contig_21247|comp33483_c0_seq3	-1.292995835	5.854113112	2.96E-08	8.62E-06	NA	NA	NA	NA	NA
Ctaxi_contig_9946|comp31260_c1_seq1	-1.288103806	4.799987277	1.94E-06	0.00023187	NA	NA	NA	NA	NA
Ctaxi_contig_28338|comp34363_c2_seq1	-1.28736041	4.163909657	3.28E-05	0.002120013	NA	NA	NA	NA	NA
Ctaxi_contig_46784|comp35924_c1_seq6	-1.286800652	2.675305091	4.50E-05	0.002638901	NA	NA	NA	NA	NA
Ctaxi_contig_13040|comp32064_c0_seq3	-1.282955166	8.001835247	1.38E-06	0.000177095	NA	NA	NA	NA	NA
Ctaxi_contig_54755|comp36427_c5_seq1	-1.280005028	3.991740399	0.000114052	0.005310694	NA	NA	NA	NA	NA
Ctaxi_contig_57109|comp36574_c6_seq1	-1.279313204	6.202661316	0.000134023	0.005944818	NA	NA	NA	NA	NA
Ctaxi_contig_28339|comp34363_c3_seq1	-1.279098249	4.692152662	2.74E-08	8.20E-06	prefoldin alpha domain containing protein	gi|560119645|emb|CDJ95710.1|Prefoldin alpha domain containing protein [Haemonchus contortus]	NA	NA	NA
Ctaxi_contig_9948|comp31260_c1_seq3	-1.278771276	4.100961043	4.60E-07	7.45E-05	NA	NA	NA	NA	NA
Ctaxi_contig_6266|comp28966_c1_seq1	-1.275524501	4.988973846	9.58E-06	0.000833801	NA	NA	NA	NA	NA
Ctaxi_contig_31552|comp34700_c1_seq2	-1.275000174	4.977885317	1.81E-06	0.000220983	NA	NA	NA	NA	NA
Ctaxi_contig_39817|comp35446_c0_seq1	-1.271547713	4.520202395	0.000356092	0.012315883	lipoate protein ligase-like protein	gi|545370528|ref|XP_005649895.1|lipoate protein ligase-like protein [Coccomyxa subellipsoidea C-169] >gi|384251874|gb|EIE25351.1| lipoate protein ligase-like protein [Coccomyxa subellipsoidea C-169]	AT3G29010.1		 Biotin/lipoate A/B protein ligase family 
Ctaxi_contig_43263|comp35698_c1_seq3	-1.267456035	3.388997003	0.000424982	0.014000596	zinc finger bed domain-containing protein 1-like	gi|340376243|ref|XP_003386643.1|PREDICTED: zinc finger BED domain-containing protein 1-like [Amphimedon queenslandica]	NA	NA	NA
Ctaxi_contig_31767|comp34722_c0_seq2	-1.26722072	4.292815941	0.000162513	0.006828342	hypothetical protein VOLCADRAFT_105478	gi|302841605|ref|XP_002952347.1|hypothetical protein VOLCADRAFT_105478 [Volvox carteri f. nagariensis] >gi|300262283|gb|EFJ46490.1| hypothetical protein VOLCADRAFT_105478 [Volvox carteri f. nagariensis]	NA	NA	NA
Ctaxi_contig_14489|comp32381_c2_seq1	-1.266560059	4.637280553	2.24E-05	0.001595434	NA	NA	NA	NA	NA
Ctaxi_contig_7073|comp29868_c1_seq1	-1.264164818	4.379337465	6.08E-05	0.003307791	NA	NA	NA	NA	NA
Ctaxi_contig_32352|comp34777_c0_seq1	-1.26346779	2.369127305	0.000827045	0.022854707	NA	NA	NA	NA	NA
Ctaxi_contig_26955|comp34194_c1_seq1	-1.262755053	1.921788096	0.001972584	0.040514465	NA	NA	NA	NA	NA
Ctaxi_contig_22841|comp33721_c1_seq1	-1.258991402	4.302048303	5.76E-07	8.80E-05	NA	NA	NA	NA	NA
Ctaxi_contig_26918|comp34194_c0_seq1	-1.255252049	3.756849547	1.29E-06	0.000166517	NA	NA	NA	NA	NA
Ctaxi_contig_6834|comp29646_c0_seq1	-1.251362762	3.177793704	4.98E-05	0.002843203	NA	NA	NA	NA	NA
Ctaxi_contig_10578|comp31440_c0_seq1	-1.249368531	3.019045175	0.000609984	0.018257423	NA	NA	NA	NA	NA
Ctaxi_contig_36283|comp35133_c9_seq1	-1.249338623	3.598491661	0.002674452	0.049879971	NA	NA	NA	NA	NA
Ctaxi_contig_23757|comp33832_c4_seq2	-1.24862046	5.501977647	1.41E-06	0.000179739	alkylated dna repair protein	"gi|552809096|ref|XP_005842860.1|hypothetical protein CHLNCDRAFT_13108, partial [Chlorella variabilis] >gi|307102474|gb|EFN50748.1| hypothetical protein CHLNCDRAFT_13108 [Chlorella variabilis]"	AT2G22260.1		" oxidoreductase, 2OG-Fe(II) oxygenase family protein "
Ctaxi_contig_17840|comp32970_c0_seq1	-1.246753749	2.553546401	0.000445652	0.01456138	NA	NA	NA	NA	NA
Ctaxi_contig_62166|comp36847_c0_seq10	-1.244886666	4.674019544	8.84E-07	0.000122706	abc transporter a family member 7-like	gi|470126834|ref|XP_004299387.1|PREDICTED: ABC transporter A family member 7-like [Fragaria vesca subsp. vesca]	AT3G47780.1	"ATATH6,ATH6"	 ABC2 homolog 6 
Ctaxi_contig_18394|comp33060_c0_seq9	-1.242185516	3.821425563	0.002417712	0.046819461	ala-interacting subunit 3-like	gi|115469406|ref|NP_001058302.1|Os06g0665000 [Oryza sativa Japonica Group] >gi|52076505|dbj|BAD45383.1| LEM3-like [Oryza sativa Japonica Group] >gi|113596342|dbj|BAF20216.1| Os06g0665000 [Oryza sativa Japonica Group] >gi|125556387|gb|EAZ01993.1| hypothetical protein OsI_24025 [Oryza sativa Indica Group] >gi|215740850|dbj|BAG97006.1| unnamed protein product [Oryza sativa Japonica Group]	AT3G12740.1	ALIS1	 ALA-interacting subunit 1 
Ctaxi_contig_40035|comp35465_c0_seq1	-1.241400346	8.724718593	6.55E-07	9.60E-05	NA	NA	NA	NA	NA
Ctaxi_contig_69074|comp37153_c7_seq5	-1.241152423	2.225659243	0.001586161	0.035545175	NA	NA	NA	NA	NA
Ctaxi_contig_22955|comp33737_c3_seq1	-1.238397669	2.94781619	0.001089634	0.027808998	NA	NA	NA	NA	NA
Ctaxi_contig_55959|comp36504_c1_seq1	-1.238160151	6.008079636	4.38E-05	0.002593282	NA	NA	NA	NA	NA
Ctaxi_contig_69968|comp37187_c0_seq3	-1.234440124	3.348464415	0.002506517	0.048039259	glutamate-1-semialdehyde aminotransferase	gi|553738793|ref|WP_023073002.1|glutamate-1-semialdehyde -aminomutase [Leptolyngbya sp. Heron Island J] >gi|553084648|gb|ESA36315.1| glutamate-1-semialdehyde -aminomutase [Leptolyngbya sp. Heron Island J]	AT3G48730.1	GSA2	" glutamate-1-semialdehyde 2,1-aminomutase 2 "
Ctaxi_contig_42520|comp35640_c5_seq3	-1.232778778	1.918892296	0.002357929	0.046108542	presequence protease 2	gi|302841187|ref|XP_002952139.1|hypothetical protein VOLCADRAFT_81738 [Volvox carteri f. nagariensis] >gi|300262725|gb|EFJ46930.1| hypothetical protein VOLCADRAFT_81738 [Volvox carteri f. nagariensis]	AT3G19170.2	PREP1	 presequence protease 1 
Ctaxi_contig_9786|comp31209_c0_seq2	-1.232415405	2.570336164	0.001442384	0.033357525	NA	NA	NA	NA	NA
Ctaxi_contig_40037|comp35465_c1_seq1	-1.228834359	11.60884817	5.70E-08	1.45E-05	p13	gi|156383550|ref|XP_001632896.1|predicted protein [Nematostella vectensis] >gi|156219959|gb|EDO40833.1| predicted protein [Nematostella vectensis]	AT4G33330.2	"PGSIP3,GUX2"	 plant glycogenin-like starch initiation protein 3 
Ctaxi_contig_27040|comp34206_c0_seq1	-1.227480195	9.560608672	3.59E-07	6.20E-05	hypersensitive-induced response protein 1-like	gi|545355326|ref|XP_005643463.1|flagellar associated protein [Coccomyxa subellipsoidea C-169] >gi|384245425|gb|EIE18919.1| flagellar associated protein [Coccomyxa subellipsoidea C-169]	AT3G01290.1		 SPFH/Band 7/PHB domain-containing membrane-associated protein family 
Ctaxi_contig_40627|comp35520_c3_seq7	-1.225941781	3.887748577	1.18E-06	0.000156668	hypothetical protein VOLCADRAFT_103306	gi|302831323|ref|XP_002947227.1|hypothetical protein VOLCADRAFT_103306 [Volvox carteri f. nagariensis] >gi|300267634|gb|EFJ51817.1| hypothetical protein VOLCADRAFT_103306 [Volvox carteri f. nagariensis]	NA	NA	NA
Ctaxi_contig_23437|comp33797_c4_seq1	-1.222973878	3.335906975	0.000250584	0.009447948	ubox domain containing protein	"gi|298706487|emb|CBJ29474.1|WD repeat, SAM and U-box domain containing 1 [Ectocarpus siliculosus]"	AT5G51270.1		 U-box domain-containing protein kinase family protein 
Ctaxi_contig_16420|comp32720_c0_seq1	-1.221588948	5.359001638	0.002668541	0.049850132	photosystem i reaction center subunit iv	gi|552815462|ref|XP_005844456.1|hypothetical protein CHLNCDRAFT_36926 [Chlorella variabilis] >gi|307104098|gb|EFN52354.1| hypothetical protein CHLNCDRAFT_36926 [Chlorella variabilis]	AT2G20260.1	PSAE-2	 photosystem I subunit E-2 
Ctaxi_contig_29439|comp34482_c1_seq2	-1.217979219	3.759712156	0.000277907	0.010147985	NA	NA	NA	NA	NA
Ctaxi_contig_39541|comp35422_c5_seq4	-1.212344944	3.069932738	0.000328706	0.011623677	NA	NA	NA	NA	NA
Ctaxi_contig_28332|comp34363_c1_seq1	-1.204667751	7.85479633	1.41E-05	0.001140942	NA	NA	NA	NA	NA
Ctaxi_contig_11202|comp31623_c0_seq2	-1.201339526	8.473637523	0.001278186	0.030749153	thiazole biosynthetic enzyme	gi|545368296|ref|XP_005648929.1|thiazole biosynthetic enzyme [Coccomyxa subellipsoidea C-169] >gi|384250907|gb|EIE24385.1| thiazole biosynthetic enzyme [Coccomyxa subellipsoidea C-169]	AT5G54770.1	"THI1,TZ,THI4"	" thiazole biosynthetic enzyme, chloroplast (ARA6) (THI1) (THI4) "
Ctaxi_contig_52448|comp36292_c0_seq4	-1.199795002	4.756987498	0.001647591	0.036398398	NA	NA	NA	NA	NA
Ctaxi_contig_27045|comp34206_c0_seq6	-1.197223683	6.448575684	3.09E-06	0.000344492	protein	gi|552811027|ref|XP_005843354.1|hypothetical protein CHLNCDRAFT_33194 [Chlorella variabilis] >gi|307102987|gb|EFN51252.1| hypothetical protein CHLNCDRAFT_33194 [Chlorella variabilis]	AT1G69840.7		 SPFH/Band 7/PHB domain-containing membrane-associated protein family 
Ctaxi_contig_9149|comp30981_c0_seq3	-1.194439545	5.21488098	4.97E-05	0.002843203	NA	NA	NA	NA	NA
Ctaxi_contig_7955|comp30452_c1_seq2	-1.194162715	7.871496771	4.05E-07	6.76E-05	NA	NA	NA	NA	NA
Ctaxi_contig_40036|comp35465_c0_seq2	-1.193837122	8.801633708	4.74E-07	7.54E-05	NA	NA	NA	NA	NA
Ctaxi_contig_36282|comp35133_c7_seq4	-1.193475753	4.595131018	0.000929054	0.024661489	NA	NA	NA	NA	NA
Ctaxi_contig_8169|comp30569_c0_seq3	-1.191101343	5.328298379	0.00029625	0.010649635	tpa_inf: chloroplast light-harvesting complex ii protein precursor lhcbm7	gi|8925556|gb|AAF81519.1|AF268321_1light-harvesting complex protein LHCG12 [Bigelowiella natans] >gi|145079012|tpg|DAA05893.1| TPA_inf: chloroplast light-harvesting complex II protein precursor Lhcbm7 [Bigelowiella natans]	AT1G29930.1	"CAB1,AB140,CAB140,LHCB1.3"	 chlorophyll A/B binding protein 1 
Ctaxi_contig_15960|comp32645_c1_seq2	-1.186283586	3.256164089	3.53E-05	0.002219563	NA	NA	NA	NA	NA
Ctaxi_contig_66622|comp37057_c0_seq10	-1.186246573	3.311757196	0.001320604	0.031553326	phosphoethanolamine n-methyltransferase 3-like	gi|47225231|emb|CAG09731.1|unnamed protein product [Tetraodon nigroviridis]	AT1G73600.1		 S-adenosyl-L-methionine-dependent methyltransferases superfamily protein 
Ctaxi_contig_23695|comp33825_c0_seq2	-1.180274948	2.728673739	0.000660344	0.019347404	NA	NA	NA	NA	NA
Ctaxi_contig_33055|comp34839_c0_seq3	-1.174754907	2.135451452	0.001941108	0.040134464	NA	NA	NA	NA	NA
Ctaxi_contig_44950|comp35795_c2_seq1	-1.174204083	2.587898141	0.000681105	0.019871766	NA	NA	NA	NA	NA
Ctaxi_contig_45665|comp35842_c4_seq1	-1.174124766	2.397246594	0.000448065	0.014607352	NA	NA	NA	NA	NA
Ctaxi_contig_26957|comp34194_c3_seq1	-1.173812667	2.905559863	0.000581661	0.01763796	NA	NA	NA	NA	NA
Ctaxi_contig_38874|comp35359_c0_seq2	-1.172067962	2.91281274	0.000123164	0.00561442	NA	NA	NA	NA	NA
Ctaxi_contig_34961|comp35008_c2_seq1	-1.171415422	3.040621517	0.000109941	0.005160815	retinoic acid-inducible protein i	gi|443720569|gb|ELU10263.1|hypothetical protein CAPTEDRAFT_201240 [Capitella teleta]	NA	NA	NA
Ctaxi_contig_12983|comp32056_c0_seq1	-1.170475175	4.648781757	0.001670585	0.03660011	NA	NA	NA	NA	NA
Ctaxi_contig_34609|comp34975_c2_seq4	-1.167419672	8.336795895	1.37E-07	2.90E-05	NA	NA	NA	NA	NA
Ctaxi_contig_22958|comp33737_c3_seq4	-1.166157903	3.298656078	3.38E-05	0.002176654	NA	NA	NA	NA	NA
Ctaxi_contig_17584|comp32929_c0_seq2	-1.164623978	6.203260275	9.32E-06	0.000816592	NA	NA	NA	NA	NA
Ctaxi_contig_31432|comp34691_c1_seq1	-1.164506024	3.296306607	0.002566084	0.048590321	tho complex subunit 4-like	gi|302836664|ref|XP_002949892.1|hypothetical protein VOLCADRAFT_90392 [Volvox carteri f. nagariensis] >gi|300264801|gb|EFJ48995.1| hypothetical protein VOLCADRAFT_90392 [Volvox carteri f. nagariensis]	AT5G02530.2		 RNA-binding (RRM/RBD/RNP motifs) family protein 
Ctaxi_contig_28818|comp34416_c0_seq2	-1.159915116	6.979591316	5.56E-05	0.00310195	NA	NA	NA	NA	NA
Ctaxi_contig_47207|comp35956_c4_seq1	-1.15853517	6.08165894	0.000174739	0.007182111	NA	NA	NA	NA	NA
Ctaxi_contig_52494|comp36294_c1_seq1	-1.158347135	3.939264229	0.000185452	0.007480615	beta-hexosaminidase precursor	gi|545376070|ref|XP_005652149.1|glycoside hydrolase [Coccomyxa subellipsoidea C-169] >gi|384254131|gb|EIE27605.1| glycoside hydrolase [Coccomyxa subellipsoidea C-169]	AT1G65590.1	"HEXO3,ATHEX1"	 beta-hexosaminidase 3 
Ctaxi_contig_12378|comp31927_c0_seq2	-1.156719114	6.294299975	8.91E-06	0.000790605	NA	NA	NA	NA	NA
Ctaxi_contig_40802|comp35533_c4_seq10	-1.155944091	4.483754561	1.29E-05	0.00105481	ubox domain containing protein	"gi|298706487|emb|CBJ29474.1|WD repeat, SAM and U-box domain containing 1 [Ectocarpus siliculosus]"	AT5G57035.1		 U-box domain-containing protein kinase family protein 
Ctaxi_contig_66585|comp37055_c1_seq12	-1.154923838	2.880528422	0.00132552	0.03159726	NA	NA	NA	NA	NA
Ctaxi_contig_12808|comp32023_c0_seq1	-1.151913971	11.61968954	6.04E-07	9.06E-05	NA	NA	NA	NA	NA
Ctaxi_contig_68716|comp37135_c8_seq4	-1.148862554	2.702561626	0.001888582	0.039518814	NA	NA	NA	NA	NA
Ctaxi_contig_8693|comp30802_c0_seq2	-1.145850021	2.957912396	0.000289944	0.010488181	arf6 -family small gtpase	gi|545353892|ref|XP_005642781.1|Arf6/ArfB-family small GTPase [Coccomyxa subellipsoidea C-169] >gi|384244739|gb|EIE18237.1| Arf6/ArfB-family small GTPase [Coccomyxa subellipsoidea C-169]	AT5G17060.1	"ATARFB1B,ARFB1B"	 ADP-ribosylation factor B1B 
Ctaxi_contig_24269|comp33907_c0_seq1	-1.145570143	2.041588	0.002325555	0.045733269	NA	NA	NA	NA	NA
Ctaxi_contig_22517|comp33675_c2_seq1	-1.14493132	5.571460979	1.44E-07	3.02E-05	NA	NA	NA	NA	NA
Ctaxi_contig_51749|comp36247_c0_seq10	-1.141868591	4.227057965	7.60E-06	0.000699636	ankyrin repeat protein	gi|229582572|ref|YP_002840971.1|ankyrin [Sulfolobus islandicus Y.N.15.51] >gi|502134864|ref|WP_012717676.1| ankyrin [Sulfolobus islandicus] >gi|228013288|gb|ACP49049.1| Ankyrin [Sulfolobus islandicus Y.N.15.51]	AT2G03430.1		 Ankyrin repeat family protein 
Ctaxi_contig_20577|comp33398_c2_seq1	-1.140979667	7.133912191	5.83E-07	8.84E-05	adomet-dependent rrna methyltransferase spb1-like	gi|548831883|gb|ERM94685.1|hypothetical protein AMTR_s00011p00229900 [Amborella trichopoda]	AT4G25730.1		 FtsJ-like methyltransferase family protein 
Ctaxi_contig_7072|comp29868_c0_seq1	-1.137053932	4.574607402	0.000655375	0.019246028	NA	NA	NA	NA	NA
Ctaxi_contig_61187|comp36795_c0_seq12	-1.132152151	3.891486738	0.002216167	0.044112832	atp synthase delta chain	gi|545356383|ref|XP_005643910.1|hypothetical protein COCSUDRAFT_48924 [Coccomyxa subellipsoidea C-169] >gi|384245874|gb|EIE19366.1| hypothetical protein COCSUDRAFT_48924 [Coccomyxa subellipsoidea C-169]	AT5G47030.1		" ATPase, F1 complex, delta/epsilon subunit "
Ctaxi_contig_18826|comp33114_c1_seq1	-1.130165928	6.07655634	0.000414669	0.013752218	NA	NA	NA	NA	NA
Ctaxi_contig_19557|comp33224_c1_seq6	-1.129368506	5.377037475	5.74E-05	0.003164432	rna-binding protein 39-like	gi|552840690|ref|XP_005850115.1|hypothetical protein CHLNCDRAFT_57088 [Chlorella variabilis] >gi|307109776|gb|EFN58013.1| hypothetical protein CHLNCDRAFT_57088 [Chlorella variabilis]	AT2G16940.1		" Splicing factor, CC1-like "
Ctaxi_contig_40792|comp35533_c3_seq1	-1.126519624	4.481382213	1.60E-05	0.001261069	NA	NA	NA	NA	NA
Ctaxi_contig_20575|comp33398_c1_seq1	-1.125991753	8.590591539	1.83E-05	0.001385696	asparaginyl endopeptidase rep-2	gi|242063120|ref|XP_002452849.1|hypothetical protein SORBIDRAFT_04g033520 [Sorghum bicolor] >gi|241932680|gb|EES05825.1| hypothetical protein SORBIDRAFT_04g033520 [Sorghum bicolor]	AT1G62710.1	"BETA-VPE,BETAVPE"	 beta vacuolar processing enzyme 
Ctaxi_contig_38056|comp35294_c2_seq1	-1.125243187	6.078728964	0.000267749	0.009912699	dead-box atp-dependent rna helicase 24-like	gi|242041163|ref|XP_002467976.1|hypothetical protein SORBIDRAFT_01g037410 [Sorghum bicolor] >gi|241921830|gb|EER94974.1| hypothetical protein SORBIDRAFT_01g037410 [Sorghum bicolor]	AT2G47330.1		 P-loop containing nucleoside triphosphate hydrolases superfamily protein 
Ctaxi_contig_62164|comp36847_c0_seq8	-1.124024965	3.741632805	0.001177757	0.029210007	abc transporter a family member 7-like	gi|552838122|ref|XP_005849509.1|hypothetical protein CHLNCDRAFT_30336 [Chlorella variabilis] >gi|307109169|gb|EFN57407.1| hypothetical protein CHLNCDRAFT_30336 [Chlorella variabilis]	AT3G47780.1	"ATATH6,ATH6"	 ABC2 homolog 6 
Ctaxi_contig_55477|comp36472_c4_seq3	-1.118002988	3.816671444	4.86E-05	0.002806371	NA	NA	NA	NA	NA
Ctaxi_contig_27861|comp34303_c1_seq5	-1.116758499	4.187797765	0.000587402	0.017765457	ankyrin repeat protein	"gi|123474370|ref|XP_001320368.1|ankyrin repeat protein [Trichomonas vaginalis G3] >gi|121903172|gb|EAY08145.1| ankyrin repeat protein, putative [Trichomonas vaginalis G3]"	AT3G58760.1		 Integrin-linked protein kinase family 
Ctaxi_contig_22881|comp33727_c0_seq1	-1.114131634	3.222287456	0.001500325	0.034263511	NA	NA	NA	NA	NA
Ctaxi_contig_11726|comp31761_c3_seq2	-1.11216039	3.411482632	4.36E-05	0.002587041	NA	NA	NA	NA	NA
Ctaxi_contig_13099|comp32081_c0_seq2	-1.111426092	2.152638925	0.002292498	0.045237057	NA	NA	NA	NA	NA
Ctaxi_contig_23700|comp33825_c3_seq1	-1.109516777	3.394161213	0.000530775	0.016425137	NA	NA	NA	NA	NA
Ctaxi_contig_36254|comp35131_c1_seq4	-1.109429686	5.231771207	1.21E-05	0.001005026	NA	NA	NA	NA	NA
Ctaxi_contig_14630|comp32409_c0_seq3	-1.105878248	3.247566688	3.24E-05	0.002104267	NA	NA	NA	NA	NA
Ctaxi_contig_34620|comp34975_c7_seq1	-1.105610902	8.20349023	1.56E-06	0.000194925	NA	NA	NA	NA	NA
Ctaxi_contig_49799|comp36130_c2_seq2	-1.105015791	4.05154315	2.91E-05	0.001957049	NA	NA	NA	NA	NA
Ctaxi_contig_50815|comp36198_c1_seq4	-1.10415344	4.700037123	3.19E-06	0.000354199	NA	NA	NA	NA	NA
Ctaxi_contig_34606|comp34975_c2_seq1	-1.098663935	8.729886971	4.27E-07	7.00E-05	conserved membrane protein	gi|159483673|ref|XP_001699885.1|hypothetical protein CHLREDRAFT_182122 [Chlamydomonas reinhardtii] >gi|158281827|gb|EDP07581.1| predicted protein [Chlamydomonas reinhardtii]	NA	NA	NA
Ctaxi_contig_66346|comp37043_c6_seq18	-1.092329816	3.035315892	0.001337106	0.031791785	NA	NA	NA	NA	NA
Ctaxi_contig_46137|comp35878_c7_seq1	-1.091962194	6.148425026	0.000564231	0.017229899	NA	NA	NA	NA	NA
Ctaxi_contig_60577|comp36766_c5_seq1	-1.091852421	6.657429856	0.001579809	0.035480414	NA	NA	NA	NA	NA
Ctaxi_contig_14047|comp32278_c0_seq1	-1.089977395	3.730366246	5.82E-05	0.00319022	cell division cycle protein 123 homolog	gi|449485740|ref|XP_004157261.1|PREDICTED: cell division cycle protein 123 homolog [Cucumis sativus]	AT4G05440.1	EDA35	 temperature sensing protein-related 
Ctaxi_contig_42926|comp35672_c1_seq3	-1.086836872	3.633081204	2.21E-05	0.00157968	NA	NA	NA	NA	NA
Ctaxi_contig_9147|comp30981_c0_seq1	-1.086112126	6.201310291	0.000200852	0.007953812	NA	NA	NA	NA	NA
Ctaxi_contig_69234|comp37160_c8_seq2	-1.085153122	3.134838442	0.00052945	0.016413422	NA	NA	NA	NA	NA
Ctaxi_contig_32793|comp34816_c1_seq2	-1.082270297	5.498230347	0.000932228	0.024724011	protein	gi|116785964|gb|ABK23924.1|unknown [Picea sitchensis]	AT5G19855.1		 Chaperonin-like RbcX protein 
Ctaxi_contig_35089|comp35022_c1_seq1	-1.079462868	7.307823494	0.001559676	0.035110423	NA	NA	NA	NA	NA
Ctaxi_contig_7970|comp30462_c0_seq1	-1.079265467	4.636146838	0.002366214	0.046166462	NA	NA	NA	NA	NA
Ctaxi_contig_16432|comp32722_c1_seq1	-1.078945005	2.745196746	0.000903319	0.024143849	hypothetical protein CHLNCDRAFT_141194	gi|552810869|ref|XP_005843315.1|hypothetical protein CHLNCDRAFT_141194 [Chlorella variabilis] >gi|307102948|gb|EFN51213.1| hypothetical protein CHLNCDRAFT_141194 [Chlorella variabilis]	NA	NA	NA
Ctaxi_contig_22518|comp33675_c2_seq2	-1.078355953	4.472544427	3.63E-06	0.000391562	NA	NA	NA	NA	NA
Ctaxi_contig_15958|comp32645_c0_seq4	-1.076259271	2.63843483	0.002184427	0.043650796	NA	NA	NA	NA	NA
Ctaxi_contig_46081|comp35874_c3_seq7	-1.075978395	5.456756131	3.69E-06	0.000396355	NA	NA	NA	NA	NA
Ctaxi_contig_67183|comp37082_c2_seq3	-1.075095995	2.28989202	0.002656021	0.049696537	NA	NA	NA	NA	NA
Ctaxi_contig_16714|comp32777_c0_seq1	-1.073481263	2.905388264	0.002405192	0.046681656	hypothetical protein PTSG_11596	gi|514655520|ref|XP_004999048.1|hypothetical protein PTSG_11596 [Salpingoeca rosetta] >gi|326426909|gb|EGD72479.1| hypothetical protein PTSG_11596 [Salpingoeca rosetta]	NA	NA	NA
Ctaxi_contig_22513|comp33675_c0_seq1	-1.073392103	5.546730266	2.62E-05	0.001788324	NA	NA	NA	NA	NA
Ctaxi_contig_47086|comp35949_c3_seq13	-1.072851008	4.656832893	0.001827754	0.038711917	NA	NA	NA	NA	NA
Ctaxi_contig_25200|comp34027_c1_seq2	-1.067266274	3.604933266	0.002406077	0.046681656	NA	NA	NA	NA	NA
Ctaxi_contig_3414|comp19557_c0_seq1	-1.067035629	5.018539131	0.002208709	0.044059879	NA	NA	NA	NA	NA
Ctaxi_contig_34615|comp34975_c4_seq3	-1.066898395	4.910896168	0.000605142	0.018194365	zinc finger ccch domain-containing protein 42	gi|302829769|ref|XP_002946451.1|hypothetical protein VOLCADRAFT_86752 [Volvox carteri f. nagariensis] >gi|300268197|gb|EFJ52378.1| hypothetical protein VOLCADRAFT_86752 [Volvox carteri f. nagariensis]	AT3G47120.1		 RNA recognition motif (RRM)-containing protein 
Ctaxi_contig_33979|comp34917_c1_seq1	-1.064405786	2.357479384	0.002318389	0.045618219	NA	NA	NA	NA	NA
Ctaxi_contig_14865|comp32451_c1_seq1	-1.063797702	5.162687859	7.85E-06	0.000718387	NA	NA	NA	NA	NA
Ctaxi_contig_42295|comp35624_c0_seq10	-1.060574181	2.64299372	0.00182054	0.038619041	NA	NA	NA	NA	NA
Ctaxi_contig_8546|comp30738_c1_seq3	-1.058524686	3.991915207	0.0007411	0.021055499	NA	NA	NA	NA	NA
Ctaxi_contig_10399|comp31382_c0_seq2	-1.055943248	9.56908328	3.83E-05	0.002348987	NA	NA	NA	NA	NA
Ctaxi_contig_12809|comp32023_c0_seq2	-1.055070292	8.268131561	6.46E-06	0.000613642	NA	NA	NA	NA	NA
Ctaxi_contig_11686|comp31752_c0_seq1	-1.054972733	9.539414236	8.75E-05	0.004443889	NA	NA	NA	NA	NA
Ctaxi_contig_21191|comp33473_c3_seq1	-1.053263181	2.594677014	0.002551752	0.048451159	NA	NA	NA	NA	NA
Ctaxi_contig_40625|comp35520_c3_seq5	-1.052897551	3.591840842	7.15E-05	0.003778894	chloride channel protein	gi|159474250|ref|XP_001695242.1|predicted protein [Chlamydomonas reinhardtii] >gi|158276176|gb|EDP01950.1| predicted protein [Chlamydomonas reinhardtii]	AT5G40890.2	"ATCLC-A,CLC-A,CLCA,ATCLCA"	 chloride channel A 
Ctaxi_contig_19358|comp33196_c1_seq1	-1.052827466	4.41066535	0.000832703	0.022908678	NA	NA	NA	NA	NA
Ctaxi_contig_51985|comp36261_c1_seq1	-1.052743576	4.785226163	6.50E-06	0.000614028	NA	NA	NA	NA	NA
Ctaxi_contig_24309|comp33913_c0_seq4	-1.050275143	3.604232248	0.000734623	0.020943196	protease do-like chloroplastic-like	gi|545370795|ref|XP_005650005.1|trypsin-like serine protease [Coccomyxa subellipsoidea C-169] >gi|384251984|gb|EIE25461.1| trypsin-like serine protease [Coccomyxa subellipsoidea C-169]	AT2G47940.1	DEGP2	 DEGP protease 2 
Ctaxi_contig_23698|comp33825_c0_seq5	-1.049156566	4.519486422	0.00049227	0.015666819	NA	NA	AT3G44100.1		 MD-2-related lipid recognition domain-containing protein 
Ctaxi_contig_35210|comp35033_c1_seq3	-1.048934819	2.490692965	0.002558276	0.048495398	NA	NA	NA	NA	NA
Ctaxi_contig_60399|comp36754_c2_seq3	-1.047709556	4.918581142	4.12E-06	0.000438268	NA	NA	NA	NA	NA
Ctaxi_contig_36314|comp35136_c4_seq1	-1.042192275	5.087498719	0.000601426	0.018113459	NA	NA	NA	NA	NA
Ctaxi_contig_17713|comp32947_c2_seq1	-1.041951935	3.428638562	0.001131689	0.02838634	atp-dependent rna helicase mitochondrial-like	gi|552842644|ref|XP_005850625.1|hypothetical protein CHLNCDRAFT_19567 [Chlorella variabilis] >gi|307110287|gb|EFN58523.1| hypothetical protein CHLNCDRAFT_19567 [Chlorella variabilis]	AT5G39840.1		" ATP-dependent RNA helicase, mitochondrial, putative "
Ctaxi_contig_21312|comp33494_c1_seq1	-1.041941107	4.546826687	0.001997207	0.040701251	NA	NA	NA	NA	NA
Ctaxi_contig_44952|comp35795_c3_seq1	-1.040725988	2.7175379	0.001930403	0.040027011	kinesin-like calmodulin-binding	gi|1491931|gb|AAC49393.1|kinesin-like protein [Nicotiana tabacum]	AT5G65930.2	"ZWI,PKCBP,KCBP"	 kinesin-like calmodulin-binding protein (ZWICHEL) 
Ctaxi_contig_10688|comp31478_c0_seq1	-1.040486389	5.021680485	1.37E-05	0.001112267	glutathione s-transferase	"gi|552921024|gb|ESA05546.1|hypothetical protein GLOINDRAFT_82767, partial [Rhizophagus irregularis DAOM 181602]"	NA	NA	NA
Ctaxi_contig_22927|comp33732_c0_seq1	-1.036584712	4.946434275	0.000169961	0.007034315	NA	NA	NA	NA	NA
Ctaxi_contig_11700|comp31755_c0_seq1	-1.033356793	4.509442141	0.002579085	0.048677066	cbs domain protein	"gi|225434277|ref|XP_002262902.1|PREDICTED: CBS domain-containing protein CBSX3, mitochondrial isoform 1 [Vitis vinifera] >gi|225434279|ref|XP_002262927.1| PREDICTED: CBS domain-containing protein CBSX3, mitochondrial isoform 2 [Vitis vinifera] >gi|225434281|ref|XP_002262956.1| PREDICTED: CBS domain-containing protein CBSX3, mitochondrial isoform 3 [Vitis vinifera]"	AT5G10860.1		 Cystathionine beta-synthase (CBS) family protein 
Ctaxi_contig_8168|comp30569_c0_seq2	-1.03234084	6.033663301	0.00224578	0.044478858	light-harvesting chlorophyll a b-binding protein	gi|145079419|tpg|DAA05914.1|TPA_inf: chloroplast light-harvesting complex II protein precursor Lhcbm2 [Acetabularia acetabulum]	AT2G05070.1	"LHCB2.2,LHCB2"	 photosystem II light harvesting complex gene 2.2 
Ctaxi_contig_22589|comp33685_c2_seq1	-1.028340892	4.834314483	0.00015285	0.006546136	NA	NA	NA	NA	NA
Ctaxi_contig_69233|comp37160_c8_seq1	-1.027630513	4.665577188	0.000157731	0.006713749	NA	NA	NA	NA	NA
Ctaxi_contig_36669|comp35175_c0_seq4	-1.027422332	4.051234724	0.000472729	0.015198298	NA	NA	NA	NA	NA
Ctaxi_contig_7953|comp30452_c0_seq1	-1.02726265	6.57341891	1.91E-06	0.000230375	NA	NA	NA	NA	NA
Ctaxi_contig_28638|comp34396_c1_seq1	-1.027096043	4.574263781	0.001690029	0.036826075	dehydroascorbate reductase	gi|440573516|gb|AGC13142.1|DHAR class glutathione S-transferase [Pinus tabuliformis]	AT1G75270.1	DHAR2	 dehydroascorbate reductase 2 
Ctaxi_contig_22070|comp33615_c0_seq1	-1.026451161	3.604670918	0.000994222	0.025971051	NA	NA	NA	NA	NA
Ctaxi_contig_45253|comp35813_c2_seq2	-1.02586738	4.726078658	0.00108213	0.027683682	arm repeat superfamily protein	gi|545356721|ref|XP_005644050.1|hypothetical protein COCSUDRAFT_67925 [Coccomyxa subellipsoidea C-169] >gi|545372531|ref|XP_005650726.1| hypothetical protein COCSUDRAFT_46525 [Coccomyxa subellipsoidea C-169] >gi|384246014|gb|EIE19506.1| hypothetical protein COCSUDRAFT_67925 [Coccomyxa subellipsoidea C-169] >gi|384252706|gb|EIE26182.1| hypothetical protein COCSUDRAFT_46525 [Coccomyxa subellipsoidea C-169]	AT4G15830.1		 ARM repeat superfamily protein 
Ctaxi_contig_19027|comp33148_c2_seq1	-1.023776013	4.77243121	2.35E-05	0.001653214	serinc-domain-containing protein	gi|302850985|ref|XP_002957018.1|hypothetical protein VOLCADRAFT_77374 [Volvox carteri f. nagariensis] >gi|300257736|gb|EFJ41981.1| hypothetical protein VOLCADRAFT_77374 [Volvox carteri f. nagariensis]	AT3G06170.1		 Serinc-domain containing serine and sphingolipid biosynthesis protein 
Ctaxi_contig_57262|comp36579_c1_seq67	-1.023285195	4.84122001	2.96E-05	0.001979198	hypothetical protein CHLNCDRAFT_56599	gi|552849002|ref|XP_005852242.1|hypothetical protein CHLNCDRAFT_56599 [Chlorella variabilis] >gi|307111906|gb|EFN60140.1| hypothetical protein CHLNCDRAFT_56599 [Chlorella variabilis]	NA	NA	NA
Ctaxi_contig_20121|comp33325_c1_seq1	-1.013785002	3.654365919	0.001217263	0.029779167	protein	gi|159467629|ref|XP_001691994.1|protein ser/thr phosphatase [Chlamydomonas reinhardtii] >gi|158278721|gb|EDP04484.1| protein ser/thr phosphatase [Chlamydomonas reinhardtii]	AT1G07010.1		 Calcineurin-like metallo-phosphoesterase superfamily protein 
Ctaxi_contig_12467|comp31945_c1_seq1	-1.012124813	5.906076678	0.000619918	0.018427539	NA	NA	NA	NA	NA
Ctaxi_contig_22931|comp33732_c1_seq1	-1.01191688	3.817366423	0.001676943	0.036679155	NA	NA	NA	NA	NA
Ctaxi_contig_18142|comp33026_c0_seq1	-1.011339212	3.322334673	0.001829642	0.038717442	magnesium-protoporphyrin ix methyltransferase	gi|302832640|ref|XP_002947884.1|magnesium protoporphyrin IX S-adenosyl methionine O-methyl transferase chloroplast precursor [Volvox carteri f. nagariensis] >gi|300266686|gb|EFJ50872.1| magnesium protoporphyrin IX S-adenosyl methionine O-methyl transferase chloroplast precursor [Volvox carteri f. nagariensis]	AT4G25080.4	CHLM	 magnesium-protoporphyrin IX methyltransferase 
Ctaxi_contig_35084|comp35021_c1_seq2	-1.010408697	5.739799763	9.07E-05	0.004561352	tfp pilus assembly protein	gi|427712514|ref|YP_007061138.1|hypothetical protein Syn6312_1425 [Synechococcus sp. PCC 6312] >gi|504937037|ref|WP_015124139.1| hypothetical protein [Synechococcus sp. PCC 6312] >gi|427376643|gb|AFY60595.1| hypothetical protein Syn6312_1425 [Synechococcus sp. PCC 6312]	AT5G63650.1	"SNRK2-5,SNRK2.5,SRK2H"	 SNF1-related protein kinase 2.5 
Ctaxi_contig_66329|comp37043_c6_seq1	-1.009911172	3.21144558	0.001057426	0.027272947	NA	NA	NA	NA	NA
Ctaxi_contig_25702|comp34075_c0_seq1	-1.008718337	5.303761647	2.02E-05	0.001477997	glutathione s-transferase	"gi|374414472|pdb|3QAV|AChain A, Crystal Structure Of A Glutathione S-transferase From Antarctic Clam Laternula Elliptica >gi|374414473|pdb|3QAW|A Chain A, Crystal Structure Of A Glutathione-s-transferase From Antarctic Clam Laternula Elliptica In A Complex With Glutathione"	NA	NA	NA
Ctaxi_contig_8167|comp30569_c0_seq1	-1.007215283	5.839629841	0.001064629	0.027416242	tpa_inf: chloroplast light-harvesting complex ii protein precursor lhcbm7	gi|8925556|gb|AAF81519.1|AF268321_1light-harvesting complex protein LHCG12 [Bigelowiella natans] >gi|145079012|tpg|DAA05893.1| TPA_inf: chloroplast light-harvesting complex II protein precursor Lhcbm7 [Bigelowiella natans]	AT1G29930.1	"CAB1,AB140,CAB140,LHCB1.3"	 chlorophyll A/B binding protein 1 
Ctaxi_contig_30047|comp34541_c0_seq1	-1.006114051	4.453983959	0.001450025	0.033445059	ankyrin repeat protein	"gi|123437955|ref|XP_001309767.1|ankyrin repeat protein [Trichomonas vaginalis G3] >gi|121891508|gb|EAX96837.1| ankyrin repeat protein, putative [Trichomonas vaginalis G3]"	AT2G03430.1		 Ankyrin repeat family protein 
Ctaxi_contig_41346|comp35569_c3_seq1	-1.004680871	7.079951643	1.83E-05	0.001385696	NA	NA	NA	NA	NA
Ctaxi_contig_46781|comp35924_c1_seq3	-1.0026084	3.733985362	0.000540864	0.016648252	NA	NA	NA	NA	NA
Ctaxi_contig_39538|comp35422_c5_seq1	-1.002172255	4.964317246	6.04E-06	0.000587005	novel plant snare 11-like	"gi|159468724|ref|XP_001692524.1|Qb-SNARE protein, NPSN-family [Chlamydomonas reinhardtii] >gi|158278237|gb|EDP04002.1| Qb-SNARE protein, NPSN-family [Chlamydomonas reinhardtii]"	AT1G48240.1	"ATNPSN12,NPSN12"	 novel plant snare 12 
Ctaxi_contig_18195|comp33033_c0_seq2	-0.997270032	4.450936463	7.77E-05	0.004055621	lysosomal acid lipase cholesteryl ester hydrolase	gi|552833022|ref|XP_005848463.1|hypothetical protein CHLNCDRAFT_35098 [Chlorella variabilis] >gi|307108120|gb|EFN56361.1| hypothetical protein CHLNCDRAFT_35098 [Chlorella variabilis]	AT2G15230.1	"ATLIP1,LIP1"	 lipase 1 
Ctaxi_contig_66301|comp37042_c2_seq8	-0.994910886	3.653064051	0.001386265	0.032427189	NA	NA	NA	NA	NA
Ctaxi_contig_35828|comp35092_c1_seq1	-0.994280556	4.721122119	7.69E-06	0.000705626	NA	NA	NA	NA	NA
Ctaxi_contig_31072|comp34650_c0_seq2	-0.991175608	8.057615494	0.00119578	0.029482303	NA	NA	NA	NA	NA
Ctaxi_contig_43261|comp35698_c1_seq1	-0.989060996	4.993253531	0.000495566	0.015736599	NA	NA	NA	NA	NA
Ctaxi_contig_46918|comp35934_c2_seq2	-0.988955357	4.338053478	0.000573317	0.017415371	NA	NA	NA	NA	NA
Ctaxi_contig_20870|comp33429_c1_seq1	-0.987204101	3.666687227	0.000200338	0.007942557	NA	NA	NA	NA	NA
Ctaxi_contig_12242|comp31893_c3_seq1	-0.987112851	3.450145172	0.001469166	0.033772577	NA	NA	NA	NA	NA
Ctaxi_contig_21245|comp33483_c0_seq1	-0.987056648	6.330668777	0.000252383	0.009465036	NA	NA	NA	NA	NA
Ctaxi_contig_24033|comp33872_c0_seq2	-0.985137974	3.932436525	2.65E-05	0.001800593	catalytic hydrolase	gi|116787726|gb|ABK24619.1|unknown [Picea sitchensis] >gi|224284665|gb|ACN40065.1| unknown [Picea sitchensis]	AT3G10970.1		 Haloacid dehalogenase-like hydrolase (HAD) superfamily protein 
Ctaxi_contig_38873|comp35359_c0_seq1	-0.984302692	3.263259964	0.000564104	0.017229899	NA	NA	NA	NA	NA
Ctaxi_contig_30835|comp34628_c0_seq2	-0.981824292	3.880348209	7.44E-05	0.003901022	NA	NA	NA	NA	NA
Ctaxi_contig_10157|comp31316_c0_seq1	-0.981251148	4.866844325	0.000609297	0.018257423	predicted protein	gi|159483897|ref|XP_001699997.1|predicted protein [Chlamydomonas reinhardtii] >gi|158281939|gb|EDP07693.1| predicted protein [Chlamydomonas reinhardtii]	NA	NA	NA
Ctaxi_contig_23705|comp33825_c6_seq1	-0.980935896	6.461365831	0.000178755	0.007295315	md-2-related lipid recognition domain-containing protein	gi|302775724|ref|XP_002971279.1|hypothetical protein SELMODRAFT_95150 [Selaginella moellendorffii] >gi|300161261|gb|EFJ27877.1| hypothetical protein SELMODRAFT_95150 [Selaginella moellendorffii]	AT3G44100.1		 MD-2-related lipid recognition domain-containing protein 
Ctaxi_contig_47102|comp35950_c2_seq1	-0.97938927	4.304167297	0.000451711	0.01467863	adenylate kinase	gi|552823571|ref|XP_005846388.1|hypothetical protein CHLNCDRAFT_36183 [Chlorella variabilis] >gi|307106039|gb|EFN54286.1| hypothetical protein CHLNCDRAFT_36183 [Chlorella variabilis]	AT2G37250.1	"ADK,ATPADK1"	 adenosine kinase 
Ctaxi_contig_8542|comp30738_c0_seq1	-0.979364859	5.471299098	0.00063107	0.018694964	NA	NA	NA	NA	NA
Ctaxi_contig_58522|comp36658_c6_seq1	-0.978827851	5.515685211	2.77E-06	0.000318002	NA	NA	NA	NA	NA
Ctaxi_contig_10048|comp31287_c0_seq1	-0.976795553	5.994999911	3.46E-05	0.002206917	sulfur stress regulator	gi|159488767|ref|XP_001702374.1|Snf1-like protein kinase [Chlamydomonas reinhardtii] >gi|4063894|gb|AAC98509.1| sulfur stress regulator [Chlamydomonas reinhardtii] >gi|158271168|gb|EDO96994.1| Snf1-like protein kinase [Chlamydomonas reinhardtii]	AT4G33950.1	"OST1,SNRK2-6,SRK2E,SNRK2.6,P44,ATOST1"	 Protein kinase superfamily protein 
Ctaxi_contig_22514|comp33675_c1_seq1	-0.976781786	5.326299312	7.88E-06	0.000719764	NA	NA	NA	NA	NA
Ctaxi_contig_71798|comp37264_c1_seq7	-0.974342329	4.856554403	6.47E-05	0.003481615	NA	NA	NA	NA	NA
Ctaxi_contig_23456|comp33799_c0_seq1	-0.973963418	3.970205812	0.000275741	0.010108096	NA	NA	NA	NA	NA
Ctaxi_contig_17804|comp32962_c1_seq4	-0.973935146	4.883222776	0.001189654	0.029393953	NA	NA	NA	NA	NA
Ctaxi_contig_11689|comp31752_c0_seq4	-0.97390588	7.568779469	0.000272431	0.010043165	NA	NA	NA	NA	NA
Ctaxi_contig_53605|comp36354_c1_seq4	-0.973067985	6.216372797	0.000327813	0.01160391	trans-aconitate methyltransferase	gi|515483208|ref|WP_016916476.1|trans-aconitate methyltransferase [Halomonas stevensii]	NA	NA	NA
Ctaxi_contig_46080|comp35874_c3_seq6	-0.972465714	6.408611003	0.000228198	0.00880918	vacuolar-processing enzyme beta-isozyme	"gi|552826161|ref|XP_005846964.1|hypothetical protein CHLNCDRAFT_24292, partial [Chlorella variabilis] >gi|307106617|gb|EFN54862.1| hypothetical protein CHLNCDRAFT_24292, partial [Chlorella variabilis]"	AT4G32940.1	"GAMMA-VPE,GAMMAVPE"	 gamma vacuolar processing enzyme 
Ctaxi_contig_57844|comp36614_c3_seq1	-0.969491429	4.232966351	0.000981801	0.025772341	ubox domain containing protein	gi|551673859|ref|XP_005839685.1|hypothetical protein GUITHDRAFT_84671 [Guillardia theta CCMP2712] >gi|428183848|gb|EKX52705.1| hypothetical protein GUITHDRAFT_84671 [Guillardia theta CCMP2712]	AT5G51270.1		 U-box domain-containing protein kinase family protein 
Ctaxi_contig_16901|comp32808_c0_seq1	-0.96875269	4.668830114	0.000215728	0.008427475	aldo keto reductase	gi|145344615|ref|XP_001416824.1|predicted protein [Ostreococcus lucimarinus CCE9901] >gi|144577050|gb|ABO95117.1| predicted protein [Ostreococcus lucimarinus CCE9901]	AT1G04420.1		 NAD(P)-linked oxidoreductase superfamily protein 
Ctaxi_contig_12380|comp31927_c0_seq4	-0.96422965	5.529422303	0.001050821	0.027163169	NA	NA	NA	NA	NA
Ctaxi_contig_16290|comp32698_c0_seq1	-0.963762202	9.950455009	0.000201438	0.00795886	NA	NA	NA	NA	NA
Ctaxi_contig_12719|comp32005_c0_seq1	-0.962998927	4.633668983	0.001547324	0.034900312	NA	NA	NA	NA	NA
Ctaxi_contig_36608|comp35169_c0_seq1	-0.962626783	2.950447649	0.002532732	0.048269823	NA	NA	NA	NA	NA
Ctaxi_contig_33343|comp34864_c5_seq3	-0.961749508	6.993314792	0.000789766	0.022094338	NA	NA	NA	NA	NA
Ctaxi_contig_23855|comp33843_c0_seq8	-0.961476206	5.77229552	8.85E-05	0.004484322	NA	NA	NA	NA	NA
Ctaxi_contig_55431|comp36469_c1_seq4	-0.959139521	3.283044857	0.000269987	0.009984919	NA	NA	NA	NA	NA
Ctaxi_contig_14864|comp32451_c0_seq1	-0.958735218	4.830859162	5.66E-05	0.003136754	NA	NA	NA	NA	NA
Ctaxi_contig_36279|comp35133_c7_seq1	-0.95843963	6.948079004	0.000889038	0.023926085	NA	NA	NA	NA	NA
Ctaxi_contig_20321|comp33350_c1_seq3	-0.952069223	2.923833457	0.000936581	0.024801515	mannose-6-phosphate isomerase	gi|15232927|ref|NP_186906.1|mannose-6-phosphate isomerase [Arabidopsis thaliana] >gi|75336067|sp|Q9M884.1|MPI1_ARATH RecName: Full=Mannose-6-phosphate isomerase 1; AltName: Full=Phosphohexomutase 1; AltName: Full=Phosphomannose isomerase 1; Short=PMI1; AltName: Full=Protein MATERNAL EFFECT EMBRYO ARREST 31 >gi|6957720|gb|AAF32464.1| putative mannose-6-phosphate isomerase [Arabidopsis thaliana] >gi|17979416|gb|AAL49850.1| putative mannose-6-phosphate isomerase [Arabidopsis thaliana] >gi|20465985|gb|AAM20214.1| putative mannose-6-phosphate isomerase [Arabidopsis thaliana] >gi|332640310|gb|AEE73831.1| mannose-6-phosphate isomerase [Arabidopsis thaliana]	AT3G02570.1	"MEE31,PMI1"	" Mannose-6-phosphate isomerase, type I "
Ctaxi_contig_9301|comp31043_c0_seq1	-0.951916329	4.159523261	0.001345383	0.031873565	peptidoglycan bound protein	gi|155371357|ref|YP_001426891.1|hypothetical protein ATCV1_z410R [Acanthocystis turfacea Chlorella virus 1] >gi|155124677|gb|ABT16544.1| hypothetical protein ATCV1_z410R [Acanthocystis turfacea Chlorella virus 1]	NA	NA	NA
Ctaxi_contig_13290|comp32128_c0_seq1	-0.951312262	3.312898154	0.001080958	0.027674125	NA	NA	NA	NA	NA
Ctaxi_contig_35108|comp35025_c0_seq1	-0.950530954	4.291503206	0.000587032	0.017765457	cation transporting atpase	gi|545361255|ref|XP_005645930.1|heavy metal translocatin [Coccomyxa subellipsoidea C-169] >gi|384247901|gb|EIE21386.1| heavy metal translocatin [Coccomyxa subellipsoidea C-169]	AT4G37270.1	"HMA1,ATHMA1"	 heavy metal atpase 1 
Ctaxi_contig_26720|comp34171_c2_seq1	-0.949400119	6.380123165	0.00033083	0.011674982	NA	NA	NA	NA	NA
Ctaxi_contig_50812|comp36198_c1_seq1	-0.94725848	6.371544718	0.000766178	0.021538676	protein plant cadmium resistance 10-like	gi|356497381|ref|XP_003517539.1|PREDICTED: protein PLANT CADMIUM RESISTANCE 10-like [Glycine max]	AT2G40935.3		 PLAC8 family protein 
Ctaxi_contig_58518|comp36658_c4_seq3	-0.945935336	4.744231432	0.001689299	0.036826075	pre-mrna-processing factor 39-like	gi|557546002|gb|ESR56980.1|hypothetical protein CICLE_v10018866mg [Citrus clementina] >gi|557546004|gb|ESR56982.1| hypothetical protein CICLE_v10018866mg [Citrus clementina]	AT1G04080.1	PRP39	 Tetratricopeptide repeat (TPR)-like superfamily protein 
Ctaxi_contig_46917|comp35934_c2_seq1	-0.942574218	4.1454755	0.000958009	0.025253301	NA	NA	NA	NA	NA
Ctaxi_contig_18080|comp33014_c0_seq1	-0.941164782	3.810487893	0.002137342	0.042982254	yggt family protein	gi|302829537|ref|XP_002946335.1|hypothetical protein VOLCADRAFT_79012 [Volvox carteri f. nagariensis] >gi|300268081|gb|EFJ52262.1| hypothetical protein VOLCADRAFT_79012 [Volvox carteri f. nagariensis]	AT5G21920.2	YLMG2	 YGGT family protein 
Ctaxi_contig_17787|comp32959_c1_seq1	-0.940655373	3.197794788	0.002009747	0.040842488	NA	NA	NA	NA	NA
Ctaxi_contig_40963|comp35544_c1_seq1	-0.940297534	4.470496296	0.000804312	0.02239293	NA	NA	NA	NA	NA
Ctaxi_contig_13038|comp32064_c0_seq1	-0.939617546	7.162555003	0.000460608	0.014919238	NA	NA	NA	NA	NA
Ctaxi_contig_35083|comp35021_c1_seq1	-0.93856079	5.582798381	0.001800475	0.038483345	tfp pilus assembly protein	gi|427712514|ref|YP_007061138.1|hypothetical protein Syn6312_1425 [Synechococcus sp. PCC 6312] >gi|504937037|ref|WP_015124139.1| hypothetical protein [Synechococcus sp. PCC 6312] >gi|427376643|gb|AFY60595.1| hypothetical protein Syn6312_1425 [Synechococcus sp. PCC 6312]	NA	NA	NA
Ctaxi_contig_27571|comp34267_c3_seq1	-0.936491418	4.599228737	2.05E-05	0.001500165	sulfotransferase	gi|514655520|ref|XP_004999048.1|hypothetical protein PTSG_11596 [Salpingoeca rosetta] >gi|326426909|gb|EGD72479.1| hypothetical protein PTSG_11596 [Salpingoeca rosetta]	NA	NA	NA
Ctaxi_contig_29469|comp34485_c0_seq1	-0.934176431	4.207198388	0.000647593	0.019077357	rubisco methyltransferase family protein	gi|545358611|ref|XP_005644855.1|hypothetical protein COCSUDRAFT_48681 [Coccomyxa subellipsoidea C-169] >gi|384246822|gb|EIE20311.1| hypothetical protein COCSUDRAFT_48681 [Coccomyxa subellipsoidea C-169]	AT5G14260.2		 Rubisco methyltransferase family protein 
Ctaxi_contig_57147|comp36576_c2_seq16	-0.933244459	4.77709135	0.000963506	0.025359663	NA	NA	NA	NA	NA
Ctaxi_contig_20859|comp33426_c1_seq1	-0.928900383	4.327992631	0.002120882	0.042725551	NA	NA	NA	NA	NA
Ctaxi_contig_31754|comp34719_c1_seq15	-0.925868295	2.846859567	0.002471924	0.047586589	NA	NA	NA	NA	NA
Ctaxi_contig_14219|comp32322_c1_seq2	-0.92521253	4.537035331	0.000202378	0.007977848	NA	NA	NA	NA	NA
Ctaxi_contig_60409|comp36754_c3_seq1	-0.922634363	3.767975008	0.000215126	0.008427475	patatin	gi|490760102|ref|WP_004622384.1|patatin [Clostridium papyrosolvens] >gi|325985066|gb|EGD45908.1| Patatin [Clostridium papyrosolvens DSM 2782]	NA	NA	NA
Ctaxi_contig_67959|comp37108_c0_seq2	-0.922484105	7.293924425	0.00043988	0.014422897	light-harvesting chlorophyll-a b binding protein lhcb4	gi|302839735|ref|XP_002951424.1|chlorophyll a/b-binding protein of photosystem II [Volvox carteri f. nagariensis] >gi|300263399|gb|EFJ47600.1| chlorophyll a/b-binding protein of photosystem II [Volvox carteri f. nagariensis]	AT2G40100.1	LHCB4.3	 light harvesting complex photosystem II 
Ctaxi_contig_68993|comp37151_c1_seq1	-0.922078945	4.826742763	0.000126741	0.005724812	NA	NA	NA	NA	NA
Ctaxi_contig_42998|comp35678_c4_seq11	-0.921969856	4.589151697	0.000115037	0.005342216	NA	NA	NA	NA	NA
Ctaxi_contig_12503|comp31955_c0_seq1	-0.921383228	5.429954727	0.000314692	0.011254287	NA	NA	NA	NA	NA
Ctaxi_contig_24171|comp33893_c3_seq1	-0.920942111	3.887904848	0.000116914	0.005393273	ankyrin repeat protein	"gi|156099282|ref|XP_001615643.1|hypothetical protein [Plasmodium vivax Sal-1] >gi|148804517|gb|EDL45916.1| hypothetical protein, conserved [Plasmodium vivax]"	NA	NA	NA
Ctaxi_contig_52529|comp36297_c0_seq1	-0.915069727	3.335867211	0.00141044	0.032903932	NA	NA	NA	NA	NA
Ctaxi_contig_17842|comp32970_c2_seq2	-0.912119446	6.532499837	8.33E-06	0.000750746	drug metabolite transporter superfamily	gi|552831523|ref|XP_005848155.1|hypothetical protein CHLNCDRAFT_31039 [Chlorella variabilis] >gi|307107811|gb|EFN56053.1| hypothetical protein CHLNCDRAFT_31039 [Chlorella variabilis]	AT3G46180.1	"UTR5,ATUTR5"	 UDP-galactose transporter 5 
Ctaxi_contig_31984|comp34745_c4_seq5	-0.911515616	4.18038363	0.000879792	0.023787972	NA	NA	NA	NA	NA
Ctaxi_contig_22887|comp33727_c1_seq3	-0.909595907	5.014061744	0.000760331	0.021426381	glycoside hydrolase	gi|302848992|ref|XP_002956027.1|hypothetical protein VOLCADRAFT_107029 [Volvox carteri f. nagariensis] >gi|300258753|gb|EFJ42987.1| hypothetical protein VOLCADRAFT_107029 [Volvox carteri f. nagariensis]	AT2G44490.1	"PEN2,BGLU26"	 Glycosyl hydrolase superfamily protein 
Ctaxi_contig_14341|comp32346_c1_seq1	-0.906465026	5.227855743	0.001363423	0.032042901	beta-carotene hydroxylase	"gi|75207033|sp|Q9SPK6.1|BCH_HAEPLRecName: Full=Beta-carotene 3-hydroxylase, chloroplastic; Flags: Precursor >gi|5852870|gb|AAD54243.1|AF162276_1 carotenoid hydroxylase [Haematococcus pluvialis]"	AT4G25700.1	"BETA-OHASE1,B1,chy1,BCH1"	 beta-hydroxylase 1 
Ctaxi_contig_68702|comp37135_c2_seq1	-0.906294505	4.679163599	0.000852591	0.023288499	NA	NA	NA	NA	NA
Ctaxi_contig_15815|comp32621_c2_seq1	-0.906289623	8.027175069	0.001420249	0.033043885	tpa_inf: chloroplast light-harvesting complex ii protein precursor lhcbm7	gi|2407314|gb|AAB70556.1|chlorophyll a/b binding protein [Tetraselmis sp. RG-15]	AT3G27690.1	"LHCB2.4,LHCB2.3,LHCB2"	 photosystem II light harvesting complex gene 2.3 
Ctaxi_contig_71796|comp37264_c1_seq5	-0.904493094	4.292665647	0.00027054	0.009994373	zinc finger transcription factor	gi|403371552|gb|EJY85656.1|hypothetical protein OXYTRI_16359 [Oxytricha trifallax]	NA	NA	NA
Ctaxi_contig_19701|comp33253_c0_seq1	-0.903194081	3.568050892	0.000448453	0.014607352	signal peptide peptidase 67k type	gi|516217027|ref|WP_017620990.1|hypothetical protein [Nocardiopsis gilva]	AT1G73990.1	"SPPA,SPPA1"	 signal peptide peptidase 
Ctaxi_contig_49772|comp36128_c3_seq1	-0.901131952	3.359131494	0.00116306	0.028949259	NA	NA	NA	NA	NA
Ctaxi_contig_12720|comp32005_c0_seq2	-0.900673271	5.843397628	0.000110805	0.005187353	NA	NA	NA	NA	NA
Ctaxi_contig_58514|comp36658_c0_seq1	-0.899740372	4.409282615	0.001111268	0.028130098	superoxide dismutase	gi|425706359|gb|AFX95918.1|copper/zinc superoxide dismutase [Mauremys reevesii]	AT2G28190.1	"CSD2,CZSOD2"	 copper/zinc superoxide dismutase 2 
Ctaxi_contig_9389|comp31066_c0_seq1	-0.898546128	5.110060222	0.000396767	0.013402008	protein usf-like	gi|552843468|ref|XP_005850848.1|hypothetical protein CHLNCDRAFT_29752 [Chlorella variabilis] >gi|307110510|gb|EFN58746.1| hypothetical protein CHLNCDRAFT_29752 [Chlorella variabilis]	AT2G32520.1		 alpha/beta-Hydrolases superfamily protein 
Ctaxi_contig_15056|comp32486_c1_seq1	-0.898427889	3.70512996	0.002517363	0.048193892	tropinone reductase	gi|557100155|gb|ESQ40518.1|hypothetical protein EUTSA_v10014421mg [Eutrema salsugineum]	AT5G06060.1		 NAD(P)-binding Rossmann-fold superfamily protein 
Ctaxi_contig_40805|comp35533_c4_seq13	-0.896506565	4.457991927	0.000216489	0.008434468	ubox domain containing protein	gi|470381072|ref|XP_004333752.1|Ubox domain containing protein [Acanthamoeba castellanii str. Neff] >gi|440790456|gb|ELR11739.1| Ubox domain containing protein [Acanthamoeba castellanii str. Neff]	AT2G45920.1		 U-box domain-containing protein 
Ctaxi_contig_33269|comp34859_c0_seq8	-0.895967788	3.226550147	0.001250815	0.030300812	glycosyl transferase family 1 protein	gi|159490515|ref|XP_001703220.1|glycosyl transferase [Chlamydomonas reinhardtii] >gi|158270679|gb|EDO96516.1| glycosyl transferase [Chlamydomonas reinhardtii]	AT1G16570.1		 UDP-Glycosyltransferase superfamily protein 
Ctaxi_contig_23684|comp33822_c1_seq1	-0.895579576	5.568127932	4.63E-05	0.002699136	wd repeat-containing protein	gi|148910068|gb|ABR18117.1|unknown [Picea sitchensis]	AT1G78070.1		 Transducin/WD40 repeat-like superfamily protein 
Ctaxi_contig_40809|comp35533_c4_seq17	-0.89515237	4.781635877	0.000202369	0.007977848	ubox domain containing protein	gi|470381072|ref|XP_004333752.1|Ubox domain containing protein [Acanthamoeba castellanii str. Neff] >gi|440790456|gb|ELR11739.1| Ubox domain containing protein [Acanthamoeba castellanii str. Neff]	AT2G45920.1		 U-box domain-containing protein 
Ctaxi_contig_42296|comp35624_c1_seq1	-0.892020692	5.179838533	0.002153627	0.043209554	NA	NA	NA	NA	NA
Ctaxi_contig_42550|comp35644_c0_seq1	-0.888476901	6.913134463	1.92E-05	0.00143597	NA	NA	NA	NA	NA
Ctaxi_contig_71797|comp37264_c1_seq6	-0.88733177	4.696017221	0.000263505	0.009807926	NA	NA	NA	NA	NA
Ctaxi_contig_35771|comp35087_c4_seq1	-0.883946172	6.901861628	0.000381885	0.012987841	mfs general substrate transporter	gi|545355344|ref|XP_005643472.1|MFS general substrate transporter [Coccomyxa subellipsoidea C-169] >gi|384245434|gb|EIE18928.1| MFS general substrate transporter [Coccomyxa subellipsoidea C-169]	AT5G64500.1		 Major facilitator superfamily protein 
Ctaxi_contig_43264|comp35698_c1_seq4	-0.883663452	4.660795684	0.000823077	0.02278734	ankyrin repeat protein	"gi|123446853|ref|XP_001312173.1|ankyrin repeat protein [Trichomonas vaginalis G3] >gi|121894011|gb|EAX99243.1| ankyrin repeat protein, putative [Trichomonas vaginalis G3]"	AT2G03430.1		 Ankyrin repeat family protein 
Ctaxi_contig_7332|comp30056_c0_seq1	-0.879765064	6.09001729	0.000124013	0.005638272	NA	NA	NA	NA	NA
Ctaxi_contig_10689|comp31478_c0_seq2	-0.878847045	3.58871818	0.001025646	0.026651442	glutathione s- n-terminal domain protein	gi|498261624|ref|WP_010575780.1|glutathione S-transferase [Leptospira kmetyi] >gi|529319689|gb|EQA51832.1| glutathione S-transferase [Leptospira kmetyi serovar Malaysia str. Bejo-Iso9]	AT2G30870.1	"ATGSTF10,ERD13,ATGSTF4,GSTF10"	 glutathione S-transferase PHI 10 
Ctaxi_contig_40793|comp35533_c4_seq1	-0.8786071	5.593048251	0.000106877	0.005051196	ubox domain containing protein	gi|470381072|ref|XP_004333752.1|Ubox domain containing protein [Acanthamoeba castellanii str. Neff] >gi|440790456|gb|ELR11739.1| Ubox domain containing protein [Acanthamoeba castellanii str. Neff]	AT3G61390.2		 RING/U-box superfamily protein 
Ctaxi_contig_53955|comp36378_c2_seq1	-0.878155585	6.941527753	0.000713426	0.020531325	cell number regulator 2	gi|475382687|gb|EMT00654.1|hypothetical protein F775_27031 [Aegilops tauschii]	AT1G14870.1	PCR2	 PLANT CADMIUM RESISTANCE 2 
Ctaxi_contig_57348|comp36586_c0_seq3	-0.876418304	5.596140257	0.00017955	0.007319125	NA	NA	NA	NA	NA
Ctaxi_contig_54740|comp36427_c0_seq1	-0.875290709	4.51237666	0.001317945	0.031530693	protein sgt1 homolog at5g65490-like	gi|557528250|gb|ESR39500.1|hypothetical protein CICLE_v10025155mg [Citrus clementina]	AT5G65490.1		 FUNCTIONS IN: molecular_function unknown; INVOLVED IN: biological_process unknown; LOCATED IN: chloroplast; EXPRESSED IN: 22 plant structures; EXPRESSED DURING: 13 growth stages; CONTAINS InterPro DOMAIN/s: SGT1 (InterPro:IPR010770); Has 1807 Blast hits to 1807 proteins in 277 species: Archae - 0; Bacteria - 0; Metazoa - 736; Fungi - 347; Plants - 385; Viruses - 0; Other Eukaryotes - 339 (source: NCBI BLink). 
Ctaxi_contig_26785|comp34179_c3_seq1	-0.869036023	4.014286287	0.000596549	0.018010692	NA	NA	NA	NA	NA
Ctaxi_contig_13117|comp32084_c0_seq3	-0.865968571	10.08831637	9.88E-05	0.004814775	NA	NA	NA	NA	NA
Ctaxi_contig_13684|comp32202_c1_seq40	-0.865727028	3.190093133	0.001957884	0.040379904	NA	NA	NA	NA	NA
Ctaxi_contig_15493|comp32567_c2_seq1	-0.863419726	4.994121925	0.001527522	0.034611184	NA	NA	NA	NA	NA
Ctaxi_contig_68995|comp37151_c1_seq3	-0.861879952	4.782334915	0.00258332	0.04870401	protein kinase	gi|302839156|ref|XP_002951135.1|hypothetical protein VOLCADRAFT_117773 [Volvox carteri f. nagariensis] >gi|300263464|gb|EFJ47664.1| hypothetical protein VOLCADRAFT_117773 [Volvox carteri f. nagariensis]	AT3G63260.1	ATMRK1	 Protein kinase superfamily protein 
Ctaxi_contig_16150|comp32675_c0_seq3	-0.861368893	4.619148762	0.000859379	0.023418574	probable complex i intermediate-associated protein 30-like	gi|552833158|ref|XP_005848495.1|hypothetical protein CHLNCDRAFT_35128 [Chlorella variabilis] >gi|307108152|gb|EFN56393.1| hypothetical protein CHLNCDRAFT_35128 [Chlorella variabilis]	AT1G17350.1		 NADH:ubiquinone oxidoreductase intermediate-associated protein 30 
Ctaxi_contig_71613|comp37256_c1_seq1	-0.860673911	5.235216033	6.66E-05	0.003548271	NA	NA	NA	NA	NA
Ctaxi_contig_34614|comp34975_c4_seq2	-0.860285616	7.900775443	0.000479442	0.015371388	zinc finger ccch domain-containing protein 42	gi|302829769|ref|XP_002946451.1|hypothetical protein VOLCADRAFT_86752 [Volvox carteri f. nagariensis] >gi|300268197|gb|EFJ52378.1| hypothetical protein VOLCADRAFT_86752 [Volvox carteri f. nagariensis]	AT3G47120.1		 RNA recognition motif (RRM)-containing protein 
Ctaxi_contig_22281|comp33643_c0_seq1	-0.859415626	6.446104815	0.000148657	0.006438088	fatty acid delta-12	gi|358251496|gb|AEU04701.1|fatty acid delta-12-desaturase [Lobosphaera incisa]	AT3G12120.2	FAD2	 fatty acid desaturase 2 
Ctaxi_contig_22132|comp33622_c1_seq1	-0.85831079	3.969204569	0.000464014	0.014987569	mip18 family protein at1g68310-like	gi|194692926|gb|ACF80547.1|unknown [Zea mays] >gi|195609216|gb|ACG26438.1| hypothetical protein [Zea mays] >gi|195643750|gb|ACG41343.1| hypothetical protein [Zea mays] >gi|413919387|gb|AFW59319.1| hypothetical protein ZEAMMB73_301781 [Zea mays]	AT1G68310.2	AE7	 Protein of unknown function (DUF59) 
Ctaxi_contig_46076|comp35874_c3_seq2	-0.858305933	8.012688201	0.000162344	0.006828342	vacuolar-processing enzyme	gi|297837155|ref|XP_002886459.1|F23N19.7 [Arabidopsis lyrata subsp. lyrata] >gi|297332300|gb|EFH62718.1| F23N19.7 [Arabidopsis lyrata subsp. lyrata]	AT1G62710.1	"BETA-VPE,BETAVPE"	 beta vacuolar processing enzyme 
Ctaxi_contig_7888|comp30423_c0_seq1	-0.855023572	7.892161451	0.00092916	0.024661489	light-harvesting protein of photosystem i	gi|545358312|ref|XP_005644735.1|light harvesting complex a protein [Coccomyxa subellipsoidea C-169] >gi|384246702|gb|EIE20191.1| light harvesting complex a protein [Coccomyxa subellipsoidea C-169]	AT4G10340.1	LHCB5	 light harvesting complex of photosystem II 5 
Ctaxi_contig_63809|comp36939_c7_seq1	-0.854469835	5.786489207	0.001553976	0.035004824	NA	NA	NA	NA	NA
Ctaxi_contig_39600|comp35427_c1_seq2	-0.854313152	5.762443606	0.002456195	0.047380245	phosphatidylserine decarboxylase	gi|518706647|ref|WP_019867744.1|hypothetical protein [Methylovulum miyakonense]	NA	NA	NA
Ctaxi_contig_22590|comp33685_c2_seq2	-0.853928103	5.336216375	0.001611995	0.035835174	NA	NA	NA	NA	NA
Ctaxi_contig_12992|comp32057_c0_seq1	-0.852452584	4.83697343	0.002344325	0.045946126	NA	NA	NA	NA	NA
Ctaxi_contig_36566|comp35165_c5_seq1	-0.852222086	3.607333722	0.001123938	0.028281118	pentatricopeptide repeat-containing protein	gi|357473123|ref|XP_003606846.1|Pentatricopeptide repeat-containing protein [Medicago truncatula] >gi|355507901|gb|AES89043.1| Pentatricopeptide repeat-containing protein [Medicago truncatula]	AT1G13040.1		 Pentatricopeptide repeat (PPR-like) superfamily protein 
Ctaxi_contig_6459|comp29309_c0_seq1	-0.851599026	7.409559162	0.002084012	0.042031608	chlorophyll a b binding protein	gi|145079118|tpg|DAA05899.1|TPA_inf: chloroplast light-harvesting complex II protein precursor Lhcbm9 [Acetabularia acetabulum]	AT3G27690.1	"LHCB2.4,LHCB2.3,LHCB2"	 photosystem II light harvesting complex gene 2.3 
Ctaxi_contig_62488|comp36860_c8_seq2	-0.850871747	4.633089136	0.001787032	0.038290381	probable steroid-binding protein 3-like	gi|545371492|ref|XP_005650302.1|hypothetical protein COCSUDRAFT_46368 [Coccomyxa subellipsoidea C-169] >gi|384252282|gb|EIE25758.1| hypothetical protein COCSUDRAFT_46368 [Coccomyxa subellipsoidea C-169]	AT2G24940.1	"AtMAPR2,MAPR2"	 membrane-associated progesterone binding protein 2 
Ctaxi_contig_70770|comp37223_c1_seq3	-0.850386745	5.125917754	0.00012359	0.005626443	NA	NA	NA	NA	NA
Ctaxi_contig_46082|comp35874_c3_seq8	-0.850103983	5.490995147	0.000210095	0.008272331	NA	NA	NA	NA	NA
Ctaxi_contig_19628|comp33235_c5_seq2	-0.849462862	7.042970272	0.001971333	0.040513427	chlorophyll a-b binding protein chloroplastic-like	gi|302835678|ref|XP_002949400.1|hypothetical protein VOLCADRAFT_104309 [Volvox carteri f. nagariensis] >gi|300265227|gb|EFJ49419.1| hypothetical protein VOLCADRAFT_104309 [Volvox carteri f. nagariensis]	AT4G10340.1	LHCB5	 light harvesting complex of photosystem II 5 
Ctaxi_contig_59920|comp36727_c0_seq15	-0.849203537	4.335872882	0.000342268	0.011969021	endoplasmic reticulum-golgi intermediate compartment protein 3-like	gi|545372099|ref|XP_005650551.1|DUF1692-domain-containing protein [Coccomyxa subellipsoidea C-169] >gi|384252531|gb|EIE26007.1| DUF1692-domain-containing protein [Coccomyxa subellipsoidea C-169]	AT1G36050.2		 Endoplasmic reticulum vesicle transporter protein 
Ctaxi_contig_52069|comp36267_c5_seq1	-0.849037309	5.468288064	0.001659104	0.03654242	NA	NA	NA	NA	NA
Ctaxi_contig_51757|comp36247_c0_seq18	-0.848342989	3.245145377	0.001912534	0.039775663	ankyrin repeat protein	gi|189502738|ref|YP_001958455.1|hypothetical protein Aasi_1435 [Candidatus Amoebophilus asiaticus 5a2] >gi|501450016|ref|WP_012473465.1| hypothetical protein [Candidatus Amoebophilus asiaticus] >gi|189498179|gb|ACE06726.1| hypothetical protein Aasi_1435 [Candidatus Amoebophilus asiaticus 5a2]	AT2G03430.1		 Ankyrin repeat family protein 
Ctaxi_contig_51987|comp36261_c1_seq3	-0.847668002	4.50710084	0.000250838	0.009447948	NA	NA	NA	NA	NA
Ctaxi_contig_14560|comp32398_c1_seq1	-0.84616445	7.055855311	0.002398542	0.046613679	NA	NA	NA	NA	NA
Ctaxi_contig_13115|comp32084_c0_seq1	-0.84430809	9.969852729	0.000365245	0.012520096	NA	NA	NA	NA	NA
Ctaxi_contig_52697|comp36309_c0_seq1	-0.843266093	6.268629533	0.002217722	0.044112832	calvin cycle protein cp12- chloroplastic-like	gi|87331089|gb|ABD37968.1|CP12 [Mesostigma viride]	AT1G76560.1	CP12-3	 CP12 domain-containing protein 3 
Ctaxi_contig_17078|comp32845_c0_seq1	-0.840887515	4.82882031	0.000274237	0.010080011	polynucleotidyl transferase isoform 1	gi|545353970|ref|XP_005642820.1|hypothetical protein COCSUDRAFT_68365 [Coccomyxa subellipsoidea C-169] >gi|384244778|gb|EIE18276.1| hypothetical protein COCSUDRAFT_68365 [Coccomyxa subellipsoidea C-169]	AT1G56310.1		" Polynucleotidyl transferase, ribonuclease H-like superfamily protein "
Ctaxi_contig_33598|comp34882_c2_seq1	-0.839227215	4.325546575	0.001523045	0.034559788	2-aminoethanethiol dioxygenase-like	gi|168056040|ref|XP_001780030.1|predicted protein [Physcomitrella patens] >gi|162668528|gb|EDQ55133.1| predicted protein [Physcomitrella patens]	AT2G42670.1		 Protein of unknown function (DUF1637) 
Ctaxi_contig_36309|comp35136_c0_seq1	-0.834871711	6.064421552	0.00034127	0.011958246	light-harvesting protein of photosystem i	gi|145079153|tpg|DAA05901.1|TPA_inf: chloroplast light-harvesting complex I protein precursor Lhca6 [Acetabularia acetabulum]	AT5G28450.1		 Chlorophyll A-B binding family protein 
Ctaxi_contig_10573|comp31438_c3_seq2	-0.831611202	5.322587832	0.002082328	0.042022074	NA	NA	NA	NA	NA
Ctaxi_contig_42150|comp35617_c5_seq1	-0.831569052	4.455379303	0.001649417	0.036398398	hypothetical protein pc1507	gi|46447141|ref|YP_008506.1|hypothetical protein pc1507 [Candidatus Protochlamydia amoebophila UWE25] >gi|499489413|ref|WP_011176053.1| hypothetical protein [Candidatus Protochlamydia amoebophila] >gi|46400782|emb|CAF24231.1| hypothetical protein pc1507 [Candidatus Protochlamydia amoebophila UWE25]	AT1G77000.2	SKP2B	 RNI-like superfamily protein 
Ctaxi_contig_61329|comp36804_c2_seq11	-0.830528221	4.874396438	0.000229588	0.008839518	NA	NA	NA	NA	NA
Ctaxi_contig_11815|comp31790_c0_seq1	-0.829842132	5.427859836	0.000609588	0.018257423	NA	NA	NA	NA	NA
Ctaxi_contig_25715|comp34075_c0_seq14	-0.82826914	4.747466439	0.001942905	0.040142563	glutathione s-transferase	gi|545355600|ref|XP_005643582.1|glutathione S-transferase [Coccomyxa subellipsoidea C-169] >gi|384245545|gb|EIE19038.1| glutathione S-transferase [Coccomyxa subellipsoidea C-169]	AT2G02380.1	"ATGSTZ2,GSTZ2"	 glutathione S-transferase (class zeta) 2 
Ctaxi_contig_44427|comp35770_c1_seq2	-0.826762103	5.269054545	0.000133624	0.005942849	NA	NA	NA	NA	NA
Ctaxi_contig_53458|comp36342_c0_seq4	-0.8259417	3.953228961	0.000614268	0.01831828	NA	NA	NA	NA	NA
Ctaxi_contig_42814|comp35665_c3_seq4	-0.825880121	3.472632779	0.002497036	0.047884018	NA	NA	NA	NA	NA
Ctaxi_contig_17728|comp32949_c0_seq2	-0.823704423	3.883543342	0.000882252	0.023831851	NA	NA	NA	NA	NA
Ctaxi_contig_57271|comp36580_c1_seq1	-0.822883883	5.536971285	9.43E-05	0.004693777	NA	NA	NA	NA	NA
Ctaxi_contig_69402|comp37166_c7_seq1	-0.822328069	3.778129854	0.000840953	0.023079643	abc transporter atp-binding protein	gi|545373548|ref|XP_005651128.1|ATP-binding cassette transporter [Coccomyxa subellipsoidea C-169] >gi|384253109|gb|EIE26584.1| ATP-binding cassette transporter [Coccomyxa subellipsoidea C-169]	AT1G54350.1		 ABC transporter family protein 
Ctaxi_contig_8444|comp30697_c0_seq1	-0.822294445	7.680979265	0.0001501	0.006479215	NA	NA	NA	NA	NA
Ctaxi_contig_60827|comp36777_c1_seq1	-0.821043919	4.635092694	0.000545306	0.016740399	aldo keto reductase	gi|551223783|ref|WP_022851304.1|aldo/keto reductase [Geovibrio sp. L21-Ace-BES]	AT1G60680.1		 NAD(P)-linked oxidoreductase superfamily protein 
Ctaxi_contig_17184|comp32865_c1_seq1	-0.819254255	10.98553194	0.000614658	0.01831828	solute carrier family 25 member 38	gi|552831142|ref|XP_005848065.1|hypothetical protein CHLNCDRAFT_145279 [Chlorella variabilis] >gi|307107721|gb|EFN55963.1| hypothetical protein CHLNCDRAFT_145279 [Chlorella variabilis]	AT2G47490.1	"ATNDT1,NDT1"	 NAD+ transporter 1 
Ctaxi_contig_21160|comp33470_c0_seq1	-0.817303448	7.081156658	0.000141691	0.0061905	aquaporin-5	gi|323450525|gb|EGB06406.1|hypothetical protein AURANDRAFT_29268 [Aureococcus anophagefferens]	AT2G16850.1	"PIP3B,PIP2;8"	 plasma membrane intrinsic protein 2;8 
Ctaxi_contig_36251|comp35131_c1_seq1	-0.816409608	4.517784712	0.000899765	0.024139859	NA	NA	NA	NA	NA
Ctaxi_contig_16380|comp32709_c2_seq1	-0.815735985	4.933037559	0.000504362	0.015905739	NA	NA	NA	NA	NA
Ctaxi_contig_22963|comp33737_c5_seq2	-0.814032743	4.356979342	0.001242796	0.030148662	protein	gi|552846206|ref|XP_005851555.1|expressed protein [Chlorella variabilis] >gi|307111218|gb|EFN59453.1| expressed protein [Chlorella variabilis]	NA	NA	NA
Ctaxi_contig_53602|comp36354_c1_seq1	-0.811915946	6.415452274	0.001437379	0.03333062	trans-aconitate methyltransferase	gi|548429152|ref|WP_022522572.1|Uncharacterized methyltransferase C70.08c [Halomonas sp. A3H3] >gi|532589652|emb|CDG54252.1| Uncharacterized methyltransferase C70.08c [Halomonas sp. A3H3]	NA	NA	NA
Ctaxi_contig_19620|comp33235_c0_seq1	-0.810851028	6.796872941	0.00082941	0.022854707	protein	gi|412986677|emb|CCO15103.1|predicted protein [Bathycoccus prasinos]	AT4G35450.4	"AKR2,AFT,AKR2A"	 ankyrin repeat-containing protein 2 
Ctaxi_contig_41347|comp35569_c3_seq2	-0.8105264	8.589939375	6.85E-05	0.003636496	NA	NA	NA	NA	NA
Ctaxi_contig_36409|comp35146_c5_seq1	-0.809831453	5.678991042	0.001854959	0.03907015	NA	NA	NA	NA	NA
Ctaxi_contig_42075|comp35612_c2_seq1	-0.809093599	4.687896441	0.000323054	0.011505894	NA	NA	NA	NA	NA
Ctaxi_contig_42815|comp35665_c4_seq1	-0.807548662	6.160715821	0.000354434	0.012307617	NA	NA	NA	NA	NA
Ctaxi_contig_54753|comp36427_c3_seq2	-0.804766686	4.144688604	0.001683368	0.036773314	NA	NA	NA	NA	NA
Ctaxi_contig_70662|comp37217_c0_seq1	-0.804400777	6.811259489	0.000463954	0.014987569	protein	gi|255089423|ref|XP_002506633.1|predicted protein [Micromonas sp. RCC299] >gi|226521906|gb|ACO67891.1| predicted protein [Micromonas sp. RCC299]	AT5G62030.1		 diphthamide synthesis DPH2 family protein 
Ctaxi_contig_24492|comp33943_c1_seq1	-0.802282184	6.852910661	0.000682183	0.019886497	NA	NA	AT1G79570.1		 Protein kinase superfamily protein with octicosapeptide/Phox/Bem1p domain 
Ctaxi_contig_55426|comp36469_c0_seq11	-0.801435216	4.333231657	0.001042391	0.026986106	NA	NA	NA	NA	NA
Ctaxi_contig_15212|comp32519_c0_seq1	-0.80112206	6.341639875	0.002355689	0.046090732	s-adenosylmethionine synthetase	gi|3024121|sp|P93254.1|METK_MESCRRecName: Full=S-adenosylmethionine synthase; Short=AdoMet synthase; AltName: Full=Methionine adenosyltransferase; Short=MAT >gi|1724104|gb|AAB38500.1| methionine adenosyltransferase [Mesembryanthemum crystallinum]	AT3G17390.1	"MTO3,SAMS3,MAT4"	 S-adenosylmethionine synthetase family protein 
Ctaxi_contig_66295|comp37042_c2_seq2	-0.799320618	4.828217883	0.002605039	0.049086797	NA	NA	NA	NA	NA
Ctaxi_contig_8512|comp30724_c0_seq3	-0.798870779	4.694318535	0.00049673	0.015736599	#NAME?	gi|552839901|ref|XP_005849913.1|hypothetical protein CHLNCDRAFT_143202 [Chlorella variabilis] >gi|307109573|gb|EFN57811.1| hypothetical protein CHLNCDRAFT_143202 [Chlorella variabilis]	NA	NA	NA
Ctaxi_contig_17434|comp32903_c0_seq1	-0.796327299	4.579944507	0.00168784	0.03682463	NA	NA	NA	NA	NA
Ctaxi_contig_42331|comp35629_c0_seq6	-0.795118356	6.597578325	0.001661872	0.036556977	NA	NA	NA	NA	NA
Ctaxi_contig_29028|comp34439_c0_seq1	-0.794983876	3.588483525	0.002414139	0.046785747	NA	NA	NA	NA	NA
Ctaxi_contig_42768|comp35663_c0_seq1	-0.794707034	6.440493324	0.000160614	0.006786469	gamma-glutamylcysteine synthetase	gi|552816910|ref|XP_005844806.1|hypothetical protein CHLNCDRAFT_26566 [Chlorella variabilis] >gi|307104450|gb|EFN52704.1| hypothetical protein CHLNCDRAFT_26566 [Chlorella variabilis]	AT4G23100.3	GSH1	 glutamate-cysteine ligase 
Ctaxi_contig_36295|comp35135_c2_seq1	-0.793475925	6.005624502	0.000351765	0.012239447	NA	NA	NA	NA	NA
Ctaxi_contig_27564|comp34267_c0_seq1	-0.791205968	6.342621112	0.000198683	0.007894964	protein	gi|552843611|ref|XP_005850883.1|hypothetical protein CHLNCDRAFT_59577 [Chlorella variabilis] >gi|307110545|gb|EFN58781.1| hypothetical protein CHLNCDRAFT_59577 [Chlorella variabilis]	NA	NA	NA
Ctaxi_contig_50043|comp36149_c8_seq2	-0.791059045	4.888474082	0.000775497	0.021747761	NA	NA	NA	NA	NA
Ctaxi_contig_12555|comp31969_c0_seq3	-0.78999047	4.586153976	0.001941356	0.040134464	NA	NA	NA	NA	NA
Ctaxi_contig_46456|comp35898_c1_seq1	-0.789543208	8.96866596	0.000153962	0.006577498	methyltransferase nsun5-like	gi|561009950|gb|ESW08857.1|hypothetical protein PHAVU_009G080100g [Phaseolus vulgaris]	AT5G26180.2		 S-adenosyl-L-methionine-dependent methyltransferases superfamily protein 
Ctaxi_contig_18491|comp33071_c1_seq1	-0.788868261	6.686738281	0.001180881	0.029239664	glutamyl-trna reductase	gi|159468490|ref|XP_001692407.1|glutamyl-trna reductase [Chlamydomonas reinhardtii] >gi|11935084|gb|AAG41962.1|AF305613_1 glutamyl-tRNA reductase precursor [Chlamydomonas reinhardtii] >gi|158278120|gb|EDP03885.1| glutamyl-trna reductase [Chlamydomonas reinhardtii]	AT1G58290.1	HEMA1	 Glutamyl-tRNA reductase family protein 
Ctaxi_contig_66617|comp37057_c0_seq5	-0.788504142	4.634691398	0.000237356	0.009078166	NA	NA	NA	NA	NA
Ctaxi_contig_57380|comp36588_c1_seq3	-0.788015007	4.85070686	0.001117556	0.02823599	phosphopantothenoylcysteine decarboxylase-like	gi|357124911|ref|XP_003564140.1|PREDICTED: phosphopantothenoylcysteine decarboxylase-like isoform 1 [Brachypodium distachyon] >gi|357124913|ref|XP_003564141.1| PREDICTED: phosphopantothenoylcysteine decarboxylase-like isoform 2 [Brachypodium distachyon]	AT1G48605.1	"ATHAL3B,HAL3B,HAL3"	 Flavoprotein 
Ctaxi_contig_42614|comp35650_c3_seq8	-0.78787984	6.231960506	0.000252252	0.009465036	sulfur stress regulator	gi|552838353|ref|XP_005849558.1|hypothetical protein CHLNCDRAFT_34706 [Chlorella variabilis] >gi|307109218|gb|EFN57456.1| hypothetical protein CHLNCDRAFT_34706 [Chlorella variabilis]	AT1G60940.2	"SNRK2-10,SNRK2.10,SRK2B"	 SNF1-related protein kinase 2.10 
Ctaxi_contig_23821|comp33840_c0_seq4	-0.785669966	4.586115172	0.001803704	0.038519902	NA	NA	NA	NA	NA
Ctaxi_contig_52530|comp36297_c3_seq1	-0.784837939	4.627722381	0.001237541	0.030105405	NA	NA	NA	NA	NA
Ctaxi_contig_10604|comp31448_c1_seq1	-0.782694817	6.127405283	0.000662337	0.019389418	NA	NA	NA	NA	NA
Ctaxi_contig_10163|comp31316_c0_seq7	-0.781596744	5.672388287	0.001061144	0.027348516	predicted protein	gi|159483897|ref|XP_001699997.1|predicted protein [Chlamydomonas reinhardtii] >gi|158281939|gb|EDP07693.1| predicted protein [Chlamydomonas reinhardtii]	NA	NA	NA
Ctaxi_contig_70470|comp37210_c2_seq1	-0.781588009	5.426747546	0.001908889	0.039745762	inward rectifier potassium channel	gi|545365488|ref|XP_005647709.1|E set domain-containing protein [Coccomyxa subellipsoidea C-169] >gi|384249684|gb|EIE23165.1| E set domain-containing protein [Coccomyxa subellipsoidea C-169]	NA	NA	NA
Ctaxi_contig_7956|comp30452_c2_seq1	-0.778040837	4.463976812	0.001539135	0.034822874	NA	NA	NA	NA	NA
Ctaxi_contig_55428|comp36469_c1_seq1	-0.777658829	4.0032512	0.002418578	0.046819461	NA	NA	NA	NA	NA
Ctaxi_contig_57328|comp36585_c2_seq5	-0.777067919	5.552335899	0.000873453	0.023635001	NA	NA	NA	NA	NA
Ctaxi_contig_57353|comp36586_c3_seq5	-0.776132598	4.29450365	0.001631477	0.036117374	e3 sumo-protein ligase siz1	gi|302832902|ref|XP_002948015.1|hypothetical protein VOLCADRAFT_88201 [Volvox carteri f. nagariensis] >gi|300266817|gb|EFJ51003.1| hypothetical protein VOLCADRAFT_88201 [Volvox carteri f. nagariensis]	AT5G60410.3	"ATSIZ1,SIZ1"	" DNA-binding protein with MIZ/SP-RING zinc finger, PHD-finger and SAP domain "
Ctaxi_contig_15249|comp32524_c3_seq1	-0.773969626	4.082968951	0.00186225	0.039173671	f-box lrr-repeat protein 16-like	gi|390365366|ref|XP_780460.2|PREDICTED: F-box/LRR-repeat protein 16-like [Strongylocentrotus purpuratus]	AT5G27920.1		 F-box family protein 
Ctaxi_contig_44108|comp35756_c2_seq1	-0.773752145	4.8624898	0.000399167	0.013430751	dna-(apurinic or apyrimidinic site) lyase 2-like	gi|552818651|ref|XP_005845240.1|hypothetical protein CHLNCDRAFT_137518 [Chlorella variabilis] >gi|307104886|gb|EFN53138.1| hypothetical protein CHLNCDRAFT_137518 [Chlorella variabilis]	AT4G36050.1		 endonuclease/exonuclease/phosphatase family protein 
Ctaxi_contig_7967|comp30461_c0_seq1	-0.771058833	7.420522673	0.001003726	0.026179878	short-chain dehydrogenase reductase sdr	gi|354488125|ref|XP_003506221.1|PREDICTED: 17-beta-hydroxysteroid dehydrogenase type 6-like [Cricetulus griseus]	AT5G10050.1		 NAD(P)-binding Rossmann-fold superfamily protein 
Ctaxi_contig_32955|comp34832_c1_seq1	-0.769392377	4.003033089	0.002361375	0.046123921	protein-tyrosine-phosphatase mkp1-like	gi|557538296|gb|ESR49340.1|hypothetical protein CICLE_v10030706mg [Citrus clementina]	AT3G55270.1	"MKP1,ATMKP1"	 mitogen-activated protein kinase phosphatase 1 
Ctaxi_contig_42635|comp35652_c3_seq2	-0.767929163	7.17855485	0.000527129	0.016370736	cysteine endopeptidase	gi|300176830|emb|CBK25399.2|unnamed protein product [Blastocystis hominis]	AT4G01610.1		 Cysteine proteinases superfamily protein 
Ctaxi_contig_33699|comp34893_c1_seq1	-0.76779386	9.046110809	0.000408216	0.013603278	hyalin	gi|83646051|ref|YP_434486.1|hypothetical protein HCH_03306 [Hahella chejuensis KCTC 2396] >gi|499716396|ref|WP_011397130.1| hypothetical protein [Hahella chejuensis] >gi|83634094|gb|ABC30061.1| protein of unknown function (DUF1555) [Hahella chejuensis KCTC 2396]	NA	NA	NA
Ctaxi_contig_26501|comp34151_c0_seq3	-0.767155623	6.661788412	0.000606329	0.01821087	calmodulin 2 family protein	gi|552818962|ref|XP_005845312.1|hypothetical protein CHLNCDRAFT_137065 [Chlorella variabilis] >gi|307104959|gb|EFN53210.1| hypothetical protein CHLNCDRAFT_137065 [Chlorella variabilis]	AT4G01150.1		" unknown protein; FUNCTIONS IN: molecular_function unknown; INVOLVED IN: biological_process unknown; LOCATED IN: thylakoid, chloroplast thylakoid membrane, chloroplast, plastoglobule, chloroplast envelope; EXPRESSED IN: 23 plant structures; EXPRESSED DURING: 14 growth stages; BEST Arabidopsis thaliana protein match is: unknown protein (TAIR:AT4G38100.1); Has 323 Blast hits to 323 proteins in 59 species: Archae - 0; Bacteria - 107; Metazoa - 0; Fungi - 0; Plants - 206; Viruses - 0; Other Eukaryotes - 10 (source: NCBI BLink). "
Ctaxi_contig_60834|comp36777_c4_seq2	-0.767055542	6.185025911	0.000696934	0.020195899	aldo keto reductase	gi|551223783|ref|WP_022851304.1|aldo/keto reductase [Geovibrio sp. L21-Ace-BES]	AT1G60710.1	ATB2	 NAD(P)-linked oxidoreductase superfamily protein 
Ctaxi_contig_35087|comp35021_c1_seq5	-0.766185491	5.52501681	0.001602764	0.035709633	sulfur stress regulator	gi|159487164|ref|XP_001701605.1|Snf1-like ser/thr protein kinase [Chlamydomonas reinhardtii] >gi|158271546|gb|EDO97363.1| Snf1-like ser/thr protein kinase [Chlamydomonas reinhardtii]	AT5G63650.1	"SNRK2-5,SNRK2.5,SRK2H"	 SNF1-related protein kinase 2.5 
Ctaxi_contig_22838|comp33721_c0_seq1	-0.764369376	4.767994135	0.001125049	0.028281118	NA	NA	NA	NA	NA
Ctaxi_contig_34613|comp34975_c4_seq1	-0.763640468	7.454789217	0.001985311	0.040631527	NA	NA	NA	NA	NA
Ctaxi_contig_44934|comp35794_c1_seq1	-0.763627818	5.416988359	0.000342038	0.011969021	NA	NA	NA	NA	NA
Ctaxi_contig_20350|comp33358_c1_seq1	-0.761850803	5.18063808	0.000886199	0.023886734	nucleosome assembly protein	gi|302768226|ref|XP_002967533.1|hypothetical protein SELMODRAFT_87295 [Selaginella moellendorffii] >gi|300165524|gb|EFJ32132.1| hypothetical protein SELMODRAFT_87295 [Selaginella moellendorffii]	NA	NA	NA
Ctaxi_contig_61753|comp36825_c5_seq5	-0.760979781	7.642185054	0.000146111	0.006335724	NA	NA	NA	NA	NA
Ctaxi_contig_22282|comp33643_c2_seq1	-0.756139802	4.675183875	0.002245763	0.044478858	fatty acid desaturase 2- partial	gi|17402593|dbj|BAB78716.1|delta12 fatty acid desaturase [Chlorella vulgaris]	AT3G12120.2	FAD2	 fatty acid desaturase 2 
Ctaxi_contig_24798|comp33980_c1_seq3	-0.75558603	5.992950522	0.000799045	0.02228204	serine acetyl transferase	gi|302836834|ref|XP_002949977.1|hypothetical protein VOLCADRAFT_74427 [Volvox carteri f. nagariensis] >gi|300264886|gb|EFJ49080.1| hypothetical protein VOLCADRAFT_74427 [Volvox carteri f. nagariensis]	AT2G17640.1	"ATSERAT3;1,SAT-106"	 Trimeric LpxA-like enzymes superfamily protein 
Ctaxi_contig_8507|comp30723_c0_seq1	-0.754641925	6.224630369	0.001626764	0.036036034	chloroplast atp synthase subunit delta precursor	"gi|159486703|ref|XP_001701377.1|chloroplast ATP synthase delta chain [Chlamydomonas reinhardtii] >gi|2493039|sp|Q42687.1|ATPD_CHLRE RecName: Full=ATP synthase delta chain, chloroplastic; AltName: Full=F-ATPase delta chain; Flags: Precursor >gi|1134976|gb|AAB51365.1| chloroplast ATP synthase subunit delta precursor [Chlamydomonas reinhardtii] >gi|158271679|gb|EDO97493.1| chloroplast ATP synthase delta chain [Chlamydomonas reinhardtii]"	AT4G09650.1	ATPD	 ATP synthase delta-subunit gene 
Ctaxi_contig_44948|comp35794_c3_seq12	-0.751823447	3.796093082	0.001995897	0.040701251	NA	NA	NA	NA	NA
Ctaxi_contig_38700|comp35344_c2_seq1	-0.74710224	4.910622036	0.001340106	0.031835521	pyruvate dehydrogenase e1 component subunit alpha-like	gi|302837967|ref|XP_002950542.1|hypothetical protein VOLCADRAFT_104783 [Volvox carteri f. nagariensis] >gi|300264091|gb|EFJ48288.1| hypothetical protein VOLCADRAFT_104783 [Volvox carteri f. nagariensis]	AT1G01090.1	PDH-E1ALPHA	 pyruvate dehydrogenase E1 alpha 
Ctaxi_contig_52699|comp36309_c1_seq1	-0.743716116	5.994581589	0.000574991	0.017450953	NA	NA	NA	NA	NA
Ctaxi_contig_22594|comp33685_c2_seq6	-0.742856746	6.968722198	0.000283124	0.010289117	protein phosphatase 1b isoform x2	gi|156369681|ref|XP_001628103.1|predicted protein [Nematostella vectensis] >gi|156215071|gb|EDO36040.1| predicted protein [Nematostella vectensis]	AT2G33700.1		 Protein phosphatase 2C family protein 
Ctaxi_contig_32490|comp34789_c0_seq1	-0.742448798	5.328115	0.001481786	0.03392948	NA	NA	NA	NA	NA
Ctaxi_contig_25062|comp34011_c6_seq2	-0.740972412	5.255175575	0.00154973	0.034931856	cytochrome p450	gi|552839711|ref|XP_005849862.1|hypothetical protein CHLNCDRAFT_57280 [Chlorella variabilis] >gi|307109522|gb|EFN57760.1| hypothetical protein CHLNCDRAFT_57280 [Chlorella variabilis]	AT1G64940.1	CYP89A6	" cytochrome P450, family 87, subfamily A, polypeptide 6 "
Ctaxi_contig_51461|comp36240_c2_seq1	-0.733965968	7.168486668	0.000438126	0.014378988	viral a-type inclusion protein	gi|380026111|ref|XP_003696803.1|PREDICTED: major antigen-like [Apis florea]	NA	NA	NA
Ctaxi_contig_45771|comp35853_c0_seq1	-0.732600019	5.831116598	0.001718736	0.037264355	NA	NA	NA	NA	NA
Ctaxi_contig_61750|comp36825_c5_seq2	-0.731483944	8.333681134	0.001496572	0.034200314	NA	NA	NA	NA	NA
Ctaxi_contig_70773|comp37223_c1_seq6	-0.729869869	5.058696184	0.000721057	0.020672293	sulfotransferase	gi|551056820|ref|WP_022793415.1|hypothetical protein [Marinococcus halotolerans]	NA	NA	NA
Ctaxi_contig_49089|comp36081_c4_seq1	-0.727650633	4.663436733	0.001977126	0.040559726	NA	NA	NA	NA	NA
Ctaxi_contig_31075|comp34650_c0_seq5	-0.726138818	8.162106516	0.001945124	0.040143318	NA	NA	NA	NA	NA
Ctaxi_contig_16291|comp32698_c1_seq1	-0.726003347	6.701014775	0.001866769	0.039223624	NA	NA	NA	NA	NA
Ctaxi_contig_11237|comp31628_c0_seq1	-0.725622262	6.391116338	0.000871739	0.023624977	4-diphosphocytidyl-2-c-methyl-d-erythritol kinase	gi|545368547|ref|XP_005649054.1|4-diphosphocytidyl-2-C-methyl-D-erythritol kinase [Coccomyxa subellipsoidea C-169] >gi|384251032|gb|EIE24510.1| 4-diphosphocytidyl-2-C-methyl-D-erythritol kinase [Coccomyxa subellipsoidea C-169]	AT2G26930.1	"ATCDPMEK,PDE277,ISPE,CDPMEK"	 4-(cytidine 5'-phospho)-2-C-methyl-D-erithritol kinase 
Ctaxi_contig_7333|comp30056_c1_seq1	-0.723961998	5.679739171	0.001751662	0.037765799	NA	NA	NA	NA	NA
Ctaxi_contig_26982|comp34198_c0_seq2	-0.72387951	7.115418251	0.000922094	0.024511438	chloroplast phenylalanine hydroxylase	gi|159463608|ref|XP_001690034.1|aromatic amino acid hydroxylase-related protein [Chlamydomonas reinhardtii] >gi|158284022|gb|EDP09772.1| aromatic amino acid hydroxylase-related protein [Chlamydomonas reinhardtii] >gi|312983205|gb|ADR30401.1| chloroplast phenylalanine hydroxylase [Chlamydomonas reinhardtii]	NA	NA	NA
Ctaxi_contig_51206|comp36224_c5_seq3	-0.722387098	6.201154887	0.001605402	0.035745448	2c-methyl-d-erythritol -cyclodiphosphate synthase	gi|302832844|ref|XP_002947986.1|hypothetical protein VOLCADRAFT_88137 [Volvox carteri f. nagariensis] >gi|300266788|gb|EFJ50974.1| hypothetical protein VOLCADRAFT_88137 [Volvox carteri f. nagariensis]	AT1G63970.1	"ISPF,MECPS"	 isoprenoid F 
Ctaxi_contig_69806|comp37179_c1_seq12	-0.719976696	4.422618087	0.001473038	0.033818455	protein cyp-13a2	gi|195129806|ref|XP_002009345.1|GI15284 [Drosophila mojavensis] >gi|193907795|gb|EDW06662.1| GI15284 [Drosophila mojavensis]	AT4G39500.1	CYP96A11	" cytochrome P450, family 96, subfamily A, polypeptide 11 "
Ctaxi_contig_24495|comp33943_c2_seq3	-0.718292611	6.098889183	0.000736868	0.020969598	probable receptor-like protein kinase at1g67000-like	gi|356574200|ref|XP_003555239.1|PREDICTED: probable receptor-like protein kinase At1g67000-like [Glycine max]	AT5G38250.1		 Protein kinase family protein 
Ctaxi_contig_15570|comp32576_c1_seq13	-0.716789844	5.764880812	0.000601519	0.018113459	signal recognition particle 54kd protein	gi|552822274|ref|XP_005846072.1|hypothetical protein CHLNCDRAFT_31879 [Chlorella variabilis] >gi|307105722|gb|EFN53970.1| hypothetical protein CHLNCDRAFT_31879 [Chlorella variabilis]	AT1G48900.1		" Signal recognition particle, SRP54 subunit protein "
Ctaxi_contig_9886|comp31241_c0_seq1	-0.712451366	6.025232286	0.001592556	0.035573573	cue domain containing protein	gi|475614672|gb|EMT29160.1|hypothetical protein F775_03966 [Aegilops tauschii]	AT1G80040.3		 FUNCTIONS IN: molecular_function unknown; INVOLVED IN: biological_process unknown; LOCATED IN: chloroplast; EXPRESSED IN: 24 plant structures; EXPRESSED DURING: 15 growth stages; BEST Arabidopsis thaliana protein match is: Ubiquitin system component Cue protein (TAIR:AT5G32440.1). 
Ctaxi_contig_30441|comp34586_c1_seq2	-0.7123122	8.666682789	0.000733776	0.020943196	NA	NA	NA	NA	NA
Ctaxi_contig_20395|comp33368_c0_seq2	-0.707876201	4.693410791	0.001622021	0.035976928	NA	NA	NA	NA	NA
Ctaxi_contig_10923|comp31548_c0_seq1	-0.705345388	5.041844049	0.00120578	0.029560792	3beta-hydroxysteroid-dehydrogenase decarboxylase isoform 1	gi|302832724|ref|XP_002947926.1|hypothetical protein VOLCADRAFT_79975 [Volvox carteri f. nagariensis] >gi|300266728|gb|EFJ50914.1| hypothetical protein VOLCADRAFT_79975 [Volvox carteri f. nagariensis]	AT1G47290.1	"AT3BETAHSD/D1,3BETAHSD/D1"	 3beta-hydroxysteroid-dehydrogenase/decarboxylase isoform 1 
Ctaxi_contig_12902|comp32042_c1_seq1	-0.703032697	6.707392803	0.001737065	0.037544409	serine protease 73 precursor	gi|289330648|ref|NP_001166090.1|serine protease 73 precursor [Nasonia vitripennis]	NA	NA	NA
Ctaxi_contig_13045|comp32066_c0_seq1	-0.702157966	4.920149437	0.001930256	0.040027011	hypothetical protein CHLREDRAFT_184975	gi|159479290|ref|XP_001697726.1|hypothetical protein CHLREDRAFT_184975 [Chlamydomonas reinhardtii] >gi|158274094|gb|EDO99878.1| predicted protein [Chlamydomonas reinhardtii]	NA	NA	NA
Ctaxi_contig_13713|comp32209_c0_seq1	-0.701204516	4.929991691	0.001844738	0.038949462	proline dehydrogenase	gi|517290395|ref|WP_018479213.1|hypothetical protein [Pontibacter roseus]	AT5G38710.1		 Methylenetetrahydrofolate reductase family protein 
Ctaxi_contig_17843|comp32970_c3_seq1	-0.698132148	6.476328002	0.000757215	0.021373315	dmt family transporter: udp-galactose udp-glucose	gi|302828518|ref|XP_002945826.1|hypothetical protein VOLCADRAFT_78846 [Volvox carteri f. nagariensis] >gi|300268641|gb|EFJ52821.1| hypothetical protein VOLCADRAFT_78846 [Volvox carteri f. nagariensis]	AT3G46180.1	"UTR5,ATUTR5"	 UDP-galactose transporter 5 
Ctaxi_contig_70980|comp37233_c1_seq2	-0.69512469	4.798228251	0.001373798	0.032200708	protein	gi|545366469|ref|XP_005648125.1|hypothetical protein COCSUDRAFT_47354 [Coccomyxa subellipsoidea C-169] >gi|384250101|gb|EIE23581.1| hypothetical protein COCSUDRAFT_47354 [Coccomyxa subellipsoidea C-169]	AT5G08540.1		" unknown protein; FUNCTIONS IN: molecular_function unknown; INVOLVED IN: biological_process unknown; LOCATED IN: chloroplast thylakoid membrane, chloroplast, chloroplast envelope; EXPRESSED IN: 24 plant structures; EXPRESSED DURING: 13 growth stages; Has 30201 Blast hits to 17322 proteins in 780 species: Archae - 12; Bacteria - 1396; Metazoa - 17338; Fungi - 3422; Plants - 5037; Viruses - 0; Other Eukaryotes - 2996 (source: NCBI BLink). "
Ctaxi_contig_57272|comp36580_c8_seq1	-0.692058211	5.680229846	0.001936413	0.040103976	polymorphic outer membrane protein	gi|333987538|ref|YP_004520145.1|polymorphic outer membrane protein [Methanobacterium sp. SWAN-1] >gi|503591769|ref|WP_013825845.1| hypothetical protein [Methanobacterium sp. SWAN-1] >gi|333825682|gb|AEG18344.1| polymorphic outer membrane protein [Methanobacterium sp. SWAN-1]	NA	NA	NA
Ctaxi_contig_54735|comp36426_c2_seq3	-0.688010878	4.410445522	0.002620136	0.049258093	ubox domain containing protein	gi|470381072|ref|XP_004333752.1|Ubox domain containing protein [Acanthamoeba castellanii str. Neff] >gi|440790456|gb|ELR11739.1| Ubox domain containing protein [Acanthamoeba castellanii str. Neff]	AT5G51270.1		 U-box domain-containing protein kinase family protein 
Ctaxi_contig_29255|comp34461_c1_seq4	-0.683961138	4.33320438	0.002305036	0.045458604	NA	NA	NA	NA	NA
Ctaxi_contig_36265|comp35132_c1_seq1	-0.678625223	6.273996652	0.001931543	0.040027011	atp-binding cassette superfamily	gi|552812326|ref|XP_005843674.1|hypothetical protein CHLNCDRAFT_140061 [Chlorella variabilis] >gi|307103311|gb|EFN51572.1| hypothetical protein CHLNCDRAFT_140061 [Chlorella variabilis]	AT1G10510.1	emb2004	 RNI-like superfamily protein 
Ctaxi_contig_39190|comp35389_c0_seq3	-0.678097399	6.762771812	0.000695485	0.020172543	uncharacterized wd repeat-containing	gi|565371956|ref|XP_006352566.1|PREDICTED: uncharacterized WD repeat-containing protein C2A9.03-like [Solanum tuberosum]	AT1G55680.1		 Transducin/WD40 repeat-like superfamily protein 
Ctaxi_contig_12553|comp31969_c0_seq1	-0.674283816	7.053869363	0.001163311	0.028949259	methylase involved in ubiquinone menaquinone biosynthesis	gi|186687241|ref|YP_001870384.1|methyltransferase type 11 [Nostoc punctiforme PCC 73102] >gi|501381781|ref|WP_012413347.1| methyltransferase [Nostoc punctiforme] >gi|186469544|gb|ACC85343.1| Methyltransferase type 11 [Nostoc punctiforme PCC 73102]	AT1G23360.1	MENG	 S-adenosyl-L-methionine-dependent methyltransferases superfamily protein 
Ctaxi_contig_24809|comp33981_c0_seq3	-0.670540458	5.610331053	0.002255238	0.044603302	ubiquitin-protein pub2	"gi|323456503|gb|EGB12370.1|hypothetical protein AURANDRAFT_6667, partial [Aureococcus anophagefferens]"	AT1G52200.1		 PLAC8 family protein 
Ctaxi_contig_56774|comp36555_c3_seq1	-0.665079977	7.545605665	0.001854142	0.03907015	prostaglandin e synthase 2-like	"gi|552813826|ref|XP_005844042.1|hypothetical protein CHLNCDRAFT_11521, partial [Chlorella variabilis] >gi|307103682|gb|EFN51940.1| hypothetical protein CHLNCDRAFT_11521 [Chlorella variabilis]"	AT5G42150.1		 Glutathione S-transferase family protein 
Ctaxi_contig_52355|comp36285_c3_seq1	-0.664770631	7.178494949	0.00072934	0.020852252	calmodulin-like domain protein kinase isoenzyme gamma	gi|302832018|ref|XP_002947574.1|hypothetical protein VOLCADRAFT_116471 [Volvox carteri f. nagariensis] >gi|300267438|gb|EFJ51622.1| hypothetical protein VOLCADRAFT_116471 [Volvox carteri f. nagariensis]	AT4G04695.1	CPK31	 calcium-dependent protein kinase 31 
Ctaxi_contig_46454|comp35898_c0_seq1	-0.659517832	6.057283565	0.002548595	0.048451159	NA	NA	NA	NA	NA
Ctaxi_contig_17841|comp32970_c2_seq1	-0.658534886	6.041231984	0.001662977	0.036558086	patatin group a-3-like	gi|565376853|ref|XP_006354909.1|PREDICTED: patatin-3-Kuras 1-like [Solanum tuberosum]	AT4G37060.2	PLP5	 PATATIN-like protein 5 
Ctaxi_contig_28378|comp34367_c1_seq1	-0.632060487	9.587223714	0.002648164	0.049597803	hypothetical protein CC1G_11630	gi|169864150|ref|XP_001838687.1|hypothetical protein CC1G_11630 [Coprinopsis cinerea okayama7#130] >gi|116500209|gb|EAU83104.1| hypothetical protein CC1G_11630 [Coprinopsis cinerea okayama7#130]	NA	NA	NA
Ctaxi_contig_46041|comp35872_c5_seq1	-0.629144004	5.48923425	0.002354825	0.046090732	NA	NA	NA	NA	NA
Ctaxi_contig_21180|comp33471_c1_seq7	0.626996911	10.5152208	0.001994711	0.040701251	udp-glucose dehydrogenase	gi|159491403|ref|XP_001703656.1|UDP-glucose dehydrogenase [Chlamydomonas reinhardtii] >gi|124484349|dbj|BAF46285.1| UDP-glucose 6-dehydrogenase [Chlamydomonas reinhardtii] >gi|158270564|gb|EDO96405.1| UDP-glucose dehydrogenase [Chlamydomonas reinhardtii]	AT3G29360.2		 UDP-glucose 6-dehydrogenase family protein 
Ctaxi_contig_64695|comp36977_c4_seq3	0.642585818	5.930542961	0.001416581	0.032980661	NA	NA	NA	NA	NA
Ctaxi_contig_37340|comp35228_c1_seq1	0.64332122	5.437816506	0.001784411	0.038257868	elongation factor 2	gi|545363063|ref|XP_005646726.1|elongation factor 2 [Coccomyxa subellipsoidea C-169] >gi|384248699|gb|EIE22182.1| elongation factor 2 [Coccomyxa subellipsoidea C-169]	AT1G56070.1	LOS1	 Ribosomal protein S5/Elongation factor G/III/V family protein 
Ctaxi_contig_24705|comp33971_c2_seq4	0.648920018	5.881886506	0.001769582	0.038045722	tpr-like protein	"gi|551678696|ref|XP_005842100.1|hypothetical protein GUITHDRAFT_53115, partial [Guillardia theta CCMP2712] >gi|428186270|gb|EKX55120.1| hypothetical protein GUITHDRAFT_53115, partial [Guillardia theta CCMP2712]"	AT1G14470.1		 Pentatricopeptide repeat (PPR) superfamily protein 
Ctaxi_contig_27498|comp34258_c1_seq6	0.657385644	5.410032149	0.001738741	0.037557228	NA	NA	NA	NA	NA
Ctaxi_contig_43184|comp35690_c1_seq1	0.661109959	7.905863951	0.001464935	0.033713287	NA	NA	NA	NA	NA
Ctaxi_contig_42670|comp35653_c4_seq4	0.663150307	5.040417751	0.002520341	0.048224276	NA	NA	NA	NA	NA
Ctaxi_contig_47963|comp36009_c1_seq1	0.66409386	5.943854282	0.002555801	0.048474982	aspartate aminotransferase	gi|168068005|ref|XP_001785888.1|predicted protein [Physcomitrella patens] >gi|162662442|gb|EDQ49297.1| predicted protein [Physcomitrella patens]	AT4G31990.4	ASP5	 aspartate aminotransferase 5 
Ctaxi_contig_48438|comp36038_c2_seq1	0.664616015	6.241811908	0.001209359	0.029606681	NA	NA	NA	NA	NA
Ctaxi_contig_45483|comp35830_c7_seq1	0.665663938	5.470032724	0.002649315	0.049597803	d-3-phosphoglycerate dehydrogenase	gi|545368630|ref|XP_005649093.1|hypothetical protein COCSUDRAFT_32746 [Coccomyxa subellipsoidea C-169] >gi|384251071|gb|EIE24549.1| hypothetical protein COCSUDRAFT_32746 [Coccomyxa subellipsoidea C-169]	AT1G79870.1		 D-isomer specific 2-hydroxyacid dehydrogenase family protein 
Ctaxi_contig_39402|comp35409_c2_seq1	0.671443394	6.1311903	0.001588958	0.035561915	NA	NA	NA	NA	NA
Ctaxi_contig_64685|comp36977_c2_seq1	0.677022594	7.921153975	0.001413965	0.03294187	NA	NA	NA	NA	NA
Ctaxi_contig_67099|comp37078_c5_seq1	0.679160606	7.568872825	0.002581845	0.048702668	aminopeptidase n	gi|302839334|ref|XP_002951224.1|hypothetical protein VOLCADRAFT_81369 [Volvox carteri f. nagariensis] >gi|300263553|gb|EFJ47753.1| hypothetical protein VOLCADRAFT_81369 [Volvox carteri f. nagariensis]	AT1G63770.4		 Peptidase M1 family protein 
Ctaxi_contig_57194|comp36578_c1_seq10	0.681341499	6.04724202	0.001980994	0.040591075	NA	NA	NA	NA	NA
Ctaxi_contig_35823|comp35091_c0_seq2	0.68200705	5.348461712	0.001645263	0.036376138	NA	NA	NA	NA	NA
Ctaxi_contig_47819|comp35998_c0_seq1	0.684042916	7.236685366	0.000597902	0.018035835	ap2-domain-containing protein	gi|557115392|gb|ESQ55675.1|hypothetical protein EUTSA_v10027543mg [Eutrema salsugineum]	AT3G20310.1	"ATERF-7,ATERF7,ERF7"	 ethylene response factor 7 
Ctaxi_contig_10810|comp31510_c1_seq1	0.686562749	7.114757617	0.000511718	0.016035668	sulfur stress regulator	gi|302832650|ref|XP_002947889.1|Snf1-like protein kinase [Volvox carteri f. nagariensis] >gi|300266691|gb|EFJ50877.1| Snf1-like protein kinase [Volvox carteri f. nagariensis]	AT5G63650.1	"SNRK2-5,SNRK2.5,SRK2H"	 SNF1-related protein kinase 2.5 
Ctaxi_contig_50064|comp36150_c4_seq4	0.688158219	5.279498711	0.001186647	0.029340554	NA	NA	NA	NA	NA
Ctaxi_contig_30014|comp34536_c1_seq1	0.688503298	5.058830215	0.002612771	0.049179078	ubiquitin domain-containing protein 1-like	gi|557099346|gb|ESQ39710.1|hypothetical protein EUTSA_v10001078mg [Eutrema salsugineum]	AT5G45740.1		 Ubiquitin domain-containing protein 
Ctaxi_contig_64878|comp36988_c1_seq1	0.689322287	5.531297823	0.002528662	0.048269823	ma3 domain-containing protein	gi|297816034|ref|XP_002875900.1|MA3 domain-containing protein [Arabidopsis lyrata subsp. lyrata] >gi|297321738|gb|EFH52159.1| MA3 domain-containing protein [Arabidopsis lyrata subsp. lyrata]	AT5G63190.2		 MA3 domain-containing protein 
Ctaxi_contig_49162|comp36086_c9_seq1	0.691743467	4.816157213	0.001909951	0.039745762	hypothetical protein VOLCADRAFT_97130	gi|302849368|ref|XP_002956214.1|hypothetical protein VOLCADRAFT_97130 [Volvox carteri f. nagariensis] >gi|300258517|gb|EFJ42753.1| hypothetical protein VOLCADRAFT_97130 [Volvox carteri f. nagariensis]	NA	NA	NA
Ctaxi_contig_61237|comp36798_c7_seq1	0.693275288	7.560393631	0.00128147	0.03080678	clathrin coat assembly protein ap-	gi|159476424|ref|XP_001696311.1|Mu1-Adaptin [Chlamydomonas reinhardtii] >gi|158282536|gb|EDP08288.1| Mu1-Adaptin [Chlamydomonas reinhardtii]	AT1G60780.1	HAP13	 Clathrin adaptor complexes medium subunit family protein 
Ctaxi_contig_38733|comp35347_c1_seq1	0.694936238	4.27700245	0.00248975	0.047805876	NA	NA	NA	NA	NA
Ctaxi_contig_28037|comp34325_c2_seq1	0.6952824	5.434012036	0.000985716	0.025826644	elongation factor-1 alpha	gi|220966706|gb|ACL97367.1|elongation factor-1 alpha [Caulerpa cf. racemosa GG-2009]	AT5G60390.3		 GTP binding Elongation factor Tu family protein 
Ctaxi_contig_37103|comp35208_c0_seq1	0.698285102	4.640576699	0.002672397	0.049870814	protein	gi|545373620|ref|XP_005651157.1|ATP-dependent metallopeptidase Hfl [Coccomyxa subellipsoidea C-169] >gi|384253138|gb|EIE26613.1| ATP-dependent metallopeptidase Hfl [Coccomyxa subellipsoidea C-169]	AT1G07510.1	ftsh10	 FTSH protease 10 
Ctaxi_contig_63839|comp36941_c1_seq6	0.703154558	5.309562651	0.000713814	0.020531325	kinase-like protein	gi|328835631|dbj|BAK18929.1|transient receptor potential channel [Chlamydomonas reinhardtii]	NA	NA	NA
Ctaxi_contig_15801|comp32619_c1_seq1	0.708454595	4.713346719	0.001869152	0.039249919	NA	NA	NA	NA	NA
Ctaxi_contig_16899|comp32807_c0_seq5	0.710421569	6.13881794	0.001587349	0.03554882	choline transporter-like protein 1-like	gi|449489662|ref|XP_004158379.1|PREDICTED: choline transporter-like protein 1-like [Cucumis sativus]	NA	NA	NA
Ctaxi_contig_38587|comp35333_c2_seq1	0.711105602	9.439871254	0.000849073	0.02322897	ranbp1 domain containing protein	gi|473809144|gb|EMS46794.1|Ran-specific GTPase-activating protein 2 [Triticum urartu]	AT3G15970.1		 NUP50 (Nucleoporin 50 kDa) protein 
Ctaxi_contig_35319|comp35044_c0_seq4	0.713272246	7.09368068	0.001359104	0.032007682	phosphoethanolamine n-methyltransferase	"gi|527197281|gb|EPS65842.1|hypothetical protein M569_08933, partial [Genlisea aurea]"	AT1G73600.1		 S-adenosyl-L-methionine-dependent methyltransferases superfamily protein 
Ctaxi_contig_39225|comp35393_c2_seq1	0.713282861	6.232420699	0.001814702	0.038619041	NA	NA	NA	NA	NA
Ctaxi_contig_24313|comp33914_c0_seq1	0.714002696	6.098203901	0.002639986	0.049503313	copper responsive regulator 1	gi|545357186|ref|XP_005644255.1|hypothetical protein COCSUDRAFT_67762 [Coccomyxa subellipsoidea C-169] >gi|384246220|gb|EIE19711.1| hypothetical protein COCSUDRAFT_67762 [Coccomyxa subellipsoidea C-169]	AT1G02065.1	SPL8	 squamosa promoter binding protein-like 8 
Ctaxi_contig_24577|comp33952_c3_seq1	0.714546812	5.571760332	0.001394434	0.032596299	disulfide isomerase	gi|159487489|ref|XP_001701755.1|protein disulfide isomerase 1 [Chlamydomonas reinhardtii] >gi|2708314|gb|AAC49896.1| protein disulfide isomerase RB60 [Chlamydomonas reinhardtii] >gi|4104541|gb|AAD02069.1| protein disulfide isomerase [Chlamydomonas reinhardtii] >gi|158280974|gb|EDP06730.1| protein disulfide isomerase 1 [Chlamydomonas reinhardtii]	AT5G60640.2	"ATPDIL1-4,PDIL1-4"	 PDI-like 1-4 
Ctaxi_contig_38064|comp35296_c0_seq1	0.714894866	7.150869853	0.001971043	0.040513427	NA	NA	NA	NA	NA
Ctaxi_contig_50930|comp36206_c1_seq4	0.7165196	4.126217568	0.002629049	0.049371761	NA	NA	NA	NA	NA
Ctaxi_contig_17776|comp32957_c2_seq2	0.722017014	6.996670654	0.001983292	0.040614158	mitochondrial carrier	gi|545369462|ref|XP_005649476.1|mitochondrial carrier [Coccomyxa subellipsoidea C-169] >gi|384251454|gb|EIE24932.1| mitochondrial carrier [Coccomyxa subellipsoidea C-169]	NA	NA	NA
Ctaxi_contig_39507|comp35418_c2_seq5	0.722516788	4.539592531	0.001676347	0.036679155	NA	NA	NA	NA	NA
Ctaxi_contig_56314|comp36527_c0_seq1	0.723982224	5.107816467	0.000714365	0.020531325	NA	NA	NA	NA	NA
Ctaxi_contig_55391|comp36467_c0_seq3	0.724054783	7.605819912	0.000556515	0.017039288	NA	NA	NA	NA	NA
Ctaxi_contig_49403|comp36105_c4_seq3	0.724642308	4.853542455	0.001458893	0.033604914	NA	NA	NA	NA	NA
Ctaxi_contig_57568|comp36603_c2_seq1	0.724787965	6.422234783	0.001522483	0.034559788	transmembrane protein 106c-like	gi|552820220|ref|XP_005845560.1|hypothetical protein CHLNCDRAFT_136720 [Chlorella variabilis] >gi|307105208|gb|EFN53458.1| hypothetical protein CHLNCDRAFT_136720 [Chlorella variabilis]	NA	NA	NA
Ctaxi_contig_43186|comp35690_c2_seq2	0.725372205	7.638235811	0.001655092	0.036497542	NA	NA	NA	NA	NA
Ctaxi_contig_50688|comp36188_c1_seq27	0.725906709	5.032472976	0.001090235	0.027808998	NA	NA	AT1G62400.1	HT1	 Protein kinase superfamily protein 
Ctaxi_contig_33210|comp34854_c1_seq11	0.726187807	5.921358659	0.002432438	0.047049538	heat shock protein 90	"gi|115477126|ref|NP_001062159.1|Os08g0500700 [Oryza sativa Japonica Group] >gi|113624128|dbj|BAF24073.1| Os08g0500700, partial [Oryza sativa Japonica Group]"	AT5G52640.1	"HSP81-1,ATHS83,HSP81.1,HSP83,ATHSP90.1,AtHsp90-1,HSP90.1"	 heat shock protein 90.1 
Ctaxi_contig_56162|comp36514_c9_seq3	0.726226877	5.13832423	0.001288257	0.030927092	NA	NA	NA	NA	NA
Ctaxi_contig_55299|comp36459_c0_seq1	0.727026604	5.314652927	0.00237501	0.046312036	rna-binding protein nova- partial	gi|545361650|ref|XP_005646117.1|hypothetical protein COCSUDRAFT_17393 [Coccomyxa subellipsoidea C-169] >gi|384248088|gb|EIE21573.1| hypothetical protein COCSUDRAFT_17393 [Coccomyxa subellipsoidea C-169]	AT5G04430.1	"BTR1,BTR1S"	 binding to TOMV RNA 1L (long form) 
Ctaxi_contig_40083|comp35470_c0_seq2	0.727201607	6.227581377	0.000702976	0.020304942	NA	NA	NA	NA	NA
Ctaxi_contig_12668|comp31990_c1_seq3	0.729352486	4.379971366	0.002672524	0.049870814	NA	NA	NA	NA	NA
Ctaxi_contig_20142|comp33329_c0_seq3	0.731612061	6.843087666	0.001086637	0.027778521	importin alpha	gi|159481173|ref|XP_001698656.1|importin alpha [Chlamydomonas reinhardtii] >gi|158273550|gb|EDO99338.1| importin alpha [Chlamydomonas reinhardtii]	AT3G06720.2	"AT-IMP,ATKAPALPHA,AIMPALPHA"	 importin alpha isoform 1 
Ctaxi_contig_21515|comp33532_c1_seq1	0.733227229	4.942939181	0.000569488	0.017356947	NA	NA	NA	NA	NA
Ctaxi_contig_61333|comp36804_c2_seq15	0.733992172	4.73355748	0.00088791	0.023914278	NA	NA	NA	NA	NA
Ctaxi_contig_31943|comp34740_c3_seq2	0.734018091	4.541380015	0.002630124	0.049371761	NA	NA	NA	NA	NA
Ctaxi_contig_40007|comp35462_c1_seq4	0.734096195	8.132042248	0.000344214	0.01201285	NA	NA	NA	NA	NA
Ctaxi_contig_17540|comp32918_c2_seq1	0.735375468	5.390206295	0.001194498	0.029471649	NA	NA	NA	NA	NA
Ctaxi_contig_42599|comp35649_c3_seq1	0.736809861	6.545514598	0.001525909	0.034597245	kinase-like protein	gi|159468734|ref|XP_001692529.1|predicted protein [Chlamydomonas reinhardtii] >gi|158278242|gb|EDP04007.1| predicted protein [Chlamydomonas reinhardtii]	NA	NA	NA
Ctaxi_contig_71448|comp37253_c4_seq1	0.737746636	4.864458521	0.001124778	0.028281118	atp dependent copper transporter	gi|508785355|gb|EOY32611.1|Heavy metal atpase 5 isoform 2 [Theobroma cacao]	AT5G44790.1	"RAN1,HMA7"	 copper-exporting ATPase / responsive-to-antagonist 1 / copper-transporting ATPase (RAN1) 
Ctaxi_contig_68079|comp37114_c3_seq1	0.738057894	6.688099035	0.002563401	0.048566027	NA	NA	NA	NA	NA
Ctaxi_contig_31270|comp34670_c1_seq4	0.738545367	5.536022504	0.001959668	0.040392676	NA	NA	NA	NA	NA
Ctaxi_contig_47482|comp35975_c2_seq2	0.73974957	5.149845369	0.001010648	0.026340641	NA	NA	NA	NA	NA
Ctaxi_contig_14097|comp32290_c0_seq1	0.741116804	5.899502095	0.00188532	0.039507794	ef hand family protein	gi|159469999|ref|XP_001693147.1|predicted protein [Chlamydomonas reinhardtii] >gi|158277405|gb|EDP03173.1| predicted protein [Chlamydomonas reinhardtii]	AT4G21940.1	CPK15	 calcium-dependent protein kinase 15 
Ctaxi_contig_65282|comp37007_c1_seq1	0.741796447	4.917472256	0.000450607	0.014663754	NA	NA	NA	NA	NA
Ctaxi_contig_17775|comp32957_c2_seq1	0.743588509	7.421077468	0.000333458	0.011755757	mitochondrial carrier	gi|545369462|ref|XP_005649476.1|mitochondrial carrier [Coccomyxa subellipsoidea C-169] >gi|384251454|gb|EIE24932.1| mitochondrial carrier [Coccomyxa subellipsoidea C-169]	AT2G35800.1		 mitochondrial substrate carrier family protein 
Ctaxi_contig_26031|comp34102_c0_seq5	0.747637994	4.776932452	0.000902861	0.024143849	ascorbate peroxidase	gi|302806643|ref|XP_002985053.1|hypothetical protein SELMODRAFT_156990 [Selaginella moellendorffii] >gi|300147263|gb|EFJ13928.1| hypothetical protein SELMODRAFT_156990 [Selaginella moellendorffii]	AT4G08390.4	SAPX	 stromal ascorbate peroxidase 
Ctaxi_contig_56812|comp36557_c4_seq1	0.749023868	5.808125456	0.000362185	0.012464494	aintegumenta-like protein	gi|424512931|emb|CCO66515.1|predicted protein [Bathycoccus prasinos]	AT1G72570.1		 Integrase-type DNA-binding superfamily protein 
Ctaxi_contig_12802|comp32022_c0_seq1	0.749880527	10.27911956	0.001149905	0.028739346	alpha tubulin	gi|552844676|ref|XP_005851144.1|alpha-tubulin [Chlorella variabilis] >gi|307110807|gb|EFN59042.1| alpha-tubulin [Chlorella variabilis]	AT4G14960.1	TUA6	 Tubulin/FtsZ family protein 
Ctaxi_contig_39994|comp35462_c0_seq3	0.7540645	7.194280941	0.00125221	0.030304304	nucleolysin tiar-like	"gi|545359954|ref|XP_005645396.1|hypothetical protein COCSUDRAFT_4708, partial [Coccomyxa subellipsoidea C-169] >gi|384247365|gb|EIE20852.1| hypothetical protein COCSUDRAFT_4708, partial [Coccomyxa subellipsoidea C-169]"	AT3G14100.1		 RNA-binding (RRM/RBD/RNP motifs) family protein 
Ctaxi_contig_48441|comp36038_c2_seq4	0.755529439	5.609116302	0.00150403	0.034325517	NA	NA	NA	NA	NA
Ctaxi_contig_14980|comp32476_c0_seq1	0.756687183	4.357177631	0.001796882	0.038467224	NA	NA	NA	NA	NA
Ctaxi_contig_50927|comp36206_c1_seq1	0.758528694	4.547823498	0.00105017	0.027163169	run and fyve domain-containing protein 1	gi|118365437|ref|XP_001015939.1|Viral A-type inclusion protein repeat containing protein [Tetrahymena thermophila] >gi|89297706|gb|EAR95694.1| Viral A-type inclusion protein repeat containing protein [Tetrahymena thermophila SB210]	NA	NA	NA
Ctaxi_contig_53758|comp36365_c5_seq1	0.758796312	6.021598212	0.000820023	0.0227315	high affinity phosphate transporter	gi|28569257|gb|AAO47330.1|high affinity phosphate transporter [Tetraselmis chuii]	AT3G26570.1	"PHT2;1,ORF02"	 phosphate transporter 2;1 
Ctaxi_contig_56163|comp36514_c9_seq4	0.76058947	5.996607495	0.001522385	0.034559788	NA	NA	NA	NA	NA
Ctaxi_contig_35263|comp35039_c3_seq2	0.763690098	6.294960901	0.001448617	0.033434817	pentatricopeptide repeat-containing protein at2g41720-like	gi|548843771|gb|ERN03425.1|hypothetical protein AMTR_s00003p00261700 [Amborella trichopoda]	AT2G41720.1	EMB2654	 Tetratricopeptide repeat (TPR)-like superfamily protein 
Ctaxi_contig_25367|comp34041_c1_seq1	0.764822082	7.583419764	0.000217673	0.008455853	NA	NA	NA	NA	NA
Ctaxi_contig_28041|comp34325_c3_seq4	0.766913497	5.599725941	0.000294145	0.010606941	elongation factor 1-alpha	gi|220966706|gb|ACL97367.1|elongation factor-1 alpha [Caulerpa cf. racemosa GG-2009]	AT5G60390.2		 GTP binding Elongation factor Tu family protein 
Ctaxi_contig_21576|comp33543_c1_seq1	0.772328112	5.439711345	0.001465542	0.033713287	NA	NA	NA	NA	NA
Ctaxi_contig_43898|comp35744_c0_seq1	0.772722245	6.893426488	0.002152489	0.043209554	NA	NA	NA	NA	NA
Ctaxi_contig_62818|comp36880_c0_seq1	0.772766091	6.768541733	0.00132071	0.031553326	NA	NA	NA	NA	NA
Ctaxi_contig_66663|comp37059_c2_seq7	0.772984119	5.579799615	0.00137546	0.032217895	hypothetical protein COCSUDRAFT_56339	gi|545362405|ref|XP_005646436.1|hypothetical protein COCSUDRAFT_56339 [Coccomyxa subellipsoidea C-169] >gi|384248408|gb|EIE21892.1| hypothetical protein COCSUDRAFT_56339 [Coccomyxa subellipsoidea C-169]	NA	NA	NA
Ctaxi_contig_24299|comp33912_c0_seq1	0.773050485	6.633431611	0.001439299	0.03333062	NA	NA	NA	NA	NA
Ctaxi_contig_42801|comp35665_c2_seq10	0.773307873	8.303778604	0.000892467	0.023999742	actin	gi|326524317|dbj|BAK00542.1|predicted protein [Hordeum vulgare subsp. vulgare]	AT3G12110.1	ACT11	 actin-11 
Ctaxi_contig_24704|comp33971_c2_seq3	0.776002221	5.978863701	0.001230271	0.02999165	protein	gi|299473702|emb|CBN78095.1|conserved unknown protein [Ectocarpus siliculosus]	AT2G41720.1	EMB2654	 Tetratricopeptide repeat (TPR)-like superfamily protein 
Ctaxi_contig_40019|comp35464_c0_seq2	0.779184616	4.809539791	0.001805516	0.038519902	NA	NA	NA	NA	NA
Ctaxi_contig_14023|comp32274_c0_seq1	0.780027913	4.827239032	0.001117224	0.02823599	tfp pilus assembly protein	gi|171693841|ref|XP_001911845.1|hypothetical protein [Podospora anserina S mat+] >gi|170946869|emb|CAP73673.1| unnamed protein product [Podospora anserina S mat+]	AT1G01320.1		 Tetratricopeptide repeat (TPR)-like superfamily protein 
Ctaxi_contig_16410|comp32717_c0_seq3	0.781235827	7.066477222	0.000266978	0.009905304	NA	NA	NA	NA	NA
Ctaxi_contig_49533|comp36112_c0_seq27	0.783061715	5.036596669	0.002471086	0.047586589	cysteine dioxygenase	gi|494645927|ref|WP_007403871.1|hypothetical protein [Sphingomonas sp. S17] >gi|332014551|gb|EGI56608.1| hypothetical protein SUS17_589 [Sphingomonas sp. S17]	NA	NA	NA
Ctaxi_contig_12062|comp31847_c0_seq1	0.784000634	5.312296199	0.000369919	0.012617973	pap-associated domain-containing protein 5-like	gi|552828209|ref|XP_005847427.1|hypothetical protein CHLNCDRAFT_134313 [Chlorella variabilis] >gi|307107081|gb|EFN55325.1| hypothetical protein CHLNCDRAFT_134313 [Chlorella variabilis]	AT5G53770.1		 Nucleotidyltransferase family protein 
Ctaxi_contig_41971|comp35606_c0_seq4	0.785076868	5.822065939	0.001341699	0.031835521	NA	NA	NA	NA	NA
Ctaxi_contig_20196|comp33335_c3_seq1	0.785216945	4.277372805	0.000904089	0.024143849	NA	NA	NA	NA	NA
Ctaxi_contig_57374|comp36587_c2_seq2	0.786733926	6.102497753	0.000142849	0.006225424	NA	NA	NA	NA	NA
Ctaxi_contig_47821|comp35998_c0_seq3	0.788953263	6.110626523	0.000162652	0.006828342	NA	NA	NA	NA	NA
Ctaxi_contig_15802|comp32619_c1_seq2	0.790043048	4.726679535	0.001354063	0.031932317	NA	NA	NA	NA	NA
Ctaxi_contig_46083|comp35875_c2_seq1	0.792239022	3.308892945	0.002329381	0.045755819	dna helicase	gi|552809540|ref|XP_005842966.1|hypothetical protein CHLNCDRAFT_59413 [Chlorella variabilis] >gi|307102593|gb|EFN50864.1| hypothetical protein CHLNCDRAFT_59413 [Chlorella variabilis]	AT5G47010.1	"UPF1,LBA1,ATUPF1"	" RNA helicase, putative "
Ctaxi_contig_43185|comp35690_c2_seq1	0.792431493	6.273909906	0.001254842	0.030334829	NA	NA	NA	NA	NA
Ctaxi_contig_20449|comp33378_c0_seq1	0.792599553	4.474739041	0.001193249	0.029461776	NA	NA	NA	NA	NA
Ctaxi_contig_61878|comp36832_c2_seq1	0.792652166	5.460118511	0.002179382	0.043600212	NA	NA	NA	NA	NA
Ctaxi_contig_37644|comp35255_c1_seq1	0.793700514	5.065890141	0.000383788	0.013027008	NA	NA	NA	NA	NA
Ctaxi_contig_18089|comp33015_c1_seq1	0.793705278	9.692242529	0.001827908	0.038711917	NA	NA	NA	NA	NA
Ctaxi_contig_22910|comp33730_c1_seq2	0.794083934	6.843608475	0.001149222	0.028739346	NA	NA	NA	NA	NA
Ctaxi_contig_31666|comp34710_c2_seq1	0.794452559	5.79588607	0.001723493	0.037309097	NA	NA	NA	NA	NA
Ctaxi_contig_9116|comp30969_c2_seq1	0.794876657	3.507551232	0.001489901	0.034092779	major facilitator superfamily	gi|302847365|ref|XP_002955217.1|hypothetical protein VOLCADRAFT_109952 [Volvox carteri f. nagariensis] >gi|300259509|gb|EFJ43736.1| hypothetical protein VOLCADRAFT_109952 [Volvox carteri f. nagariensis]	AT1G12940.1	"ATNRT2.5,NRT2.5"	 nitrate transporter2.5 
Ctaxi_contig_7200|comp29983_c0_seq1	0.797685488	4.58714424	0.002277134	0.045010706	iron permease 1	gi|159484312|ref|XP_001700202.1|zinc-nutrition responsive transporter [Chlamydomonas reinhardtii] >gi|158272518|gb|EDO98317.1| zinc-nutrition responsive transporter [Chlamydomonas reinhardtii]	AT3G20870.1	ZTP29	 ZIP metal ion transporter family 
Ctaxi_contig_35333|comp35045_c0_seq1	0.798301713	5.274748305	0.002288952	0.045192805	kinase-like protein	gi|552817268|ref|XP_005844894.1|expressed protein [Chlorella variabilis] >gi|307104539|gb|EFN52792.1| expressed protein [Chlorella variabilis]	NA	NA	NA
Ctaxi_contig_40116|comp35472_c3_seq1	0.798950356	5.788207649	0.000216518	0.008434468	heat shock cognate 70 kda protein	gi|326497219|dbj|BAK02194.1|predicted protein [Hordeum vulgare subsp. vulgare]	AT5G02500.1	"HSC70-1,HSP70-1,AT-HSC70-1,HSC70"	 heat shock cognate protein 70-1 
Ctaxi_contig_62116|comp36844_c10_seq1	0.799619792	6.534446678	0.000753022	0.021289608	NA	NA	NA	NA	NA
Ctaxi_contig_60675|comp36771_c5_seq3	0.80032387	5.290658982	0.000172062	0.007097293	NA	NA	NA	NA	NA
Ctaxi_contig_27081|comp34210_c2_seq1	0.800519153	5.488048508	0.000530084	0.01641842	NA	NA	NA	NA	NA
Ctaxi_contig_49108|comp36083_c1_seq1	0.801804385	5.09699615	0.000514604	0.01611155	nuclear transcription factor y subunit c-9	gi|297598660|ref|NP_001046029.2|Os02g0170500 [Oryza sativa Japonica Group] >gi|49387561|dbj|BAD25492.1| putative heme activated protein [Oryza sativa Japonica Group] >gi|49388078|dbj|BAD25190.1| putative heme activated protein [Oryza sativa Japonica Group] >gi|125538259|gb|EAY84654.1| hypothetical protein OsI_06025 [Oryza sativa Indica Group] >gi|125580971|gb|EAZ21902.1| hypothetical protein OsJ_05556 [Oryza sativa Japonica Group] >gi|148921420|dbj|BAF64449.1| HAP5 subunit of HAP complex [Oryza sativa Japonica Group] >gi|215769365|dbj|BAH01594.1| unnamed protein product [Oryza sativa Japonica Group] >gi|255670636|dbj|BAF07943.2| Os02g0170500 [Oryza sativa Japonica Group] >gi|307566896|gb|ADN52614.1| nuclear transcription factor Y subunit gamma [Oryza sativa Japonica Group]	AT1G54830.3	NF-YC3	" nuclear factor Y, subunit C3 "
Ctaxi_contig_52524|comp36296_c1_seq1	0.803550309	4.268887463	0.000710298	0.020482311	NA	NA	NA	NA	NA
Ctaxi_contig_54792|comp36429_c0_seq3	0.803693504	5.573561028	0.002351166	0.046054174	NA	NA	NA	NA	NA
Ctaxi_contig_68298|comp37121_c5_seq1	0.807635078	6.483375182	0.001207459	0.029581028	NA	NA	NA	NA	NA
Ctaxi_contig_18057|comp33009_c0_seq5	0.808622589	4.169268464	0.000560046	0.017132285	NA	NA	NA	NA	NA
Ctaxi_contig_60033|comp36734_c2_seq1	0.809055605	6.152514584	0.000114482	0.005323566	NA	NA	NA	NA	NA
Ctaxi_contig_29308|comp34466_c0_seq7	0.813378777	4.196022571	0.001156427	0.028860766	NA	NA	NA	NA	NA
Ctaxi_contig_14099|comp32290_c0_seq3	0.814202932	6.494785995	0.000184349	0.007444767	calcyphosin-like protein	gi|530730288|gb|EQC28530.1|hypothetical protein SDRG_13856 [Saprolegnia diclina VS20]	NA	NA	NA
Ctaxi_contig_30015|comp34536_c1_seq2	0.815484168	5.894890201	0.000553041	0.016947868	NA	NA	NA	NA	NA
Ctaxi_contig_44858|comp35788_c5_seq1	0.816431796	4.48279661	0.001088802	0.027808998	kelch repeat protein	gi|229462796|sp|P80197.2|AFK_PHYPORecName: Full=Actin-fragmin kinase; Short=AFK >gi|1553133|gb|AAB08728.1| actin-fragmin kinase [Physarum polycephalum]	AT5G18590.2		 Galactose oxidase/kelch repeat superfamily protein 
Ctaxi_contig_32219|comp34767_c0_seq3	0.817260219	5.694077223	9.25E-05	0.004638602	NA	NA	NA	NA	NA
Ctaxi_contig_21785|comp33575_c1_seq1	0.82066909	4.839029658	0.002057462	0.041636402	NA	NA	NA	NA	NA
Ctaxi_contig_27968|comp34314_c3_seq1	0.821825698	5.639156338	0.000140428	0.006165713	ctr copper transporter family protein	gi|552819549|ref|XP_005845436.1|hypothetical protein CHLNCDRAFT_137060 [Chlorella variabilis] >gi|307105083|gb|EFN53334.1| hypothetical protein CHLNCDRAFT_137060 [Chlorella variabilis]	AT5G20650.1	COPT5	 copper transporter 5 
Ctaxi_contig_44850|comp35788_c0_seq1	0.822911126	5.361059591	0.000437692	0.01437835	kelch repeat and btb domain-containing protein 12-like	gi|545364310|ref|XP_005647219.1|hypothetical protein COCSUDRAFT_63815 [Coccomyxa subellipsoidea C-169] >gi|384249193|gb|EIE22675.1| hypothetical protein COCSUDRAFT_63815 [Coccomyxa subellipsoidea C-169]	AT5G19330.1	ARIA	 ARM repeat protein interacting with  ABF2 
Ctaxi_contig_66660|comp37059_c2_seq4	0.823175616	7.575249873	0.000340339	0.011949763	NA	NA	AT5G18630.2		 alpha/beta-Hydrolases superfamily protein 
Ctaxi_contig_19689|comp33250_c3_seq1	0.82334934	7.417934411	6.53E-05	0.003494108	NA	NA	NA	NA	NA
Ctaxi_contig_55249|comp36455_c0_seq1	0.824019908	6.260425165	0.00197118	0.040513427	NA	NA	NA	NA	NA
Ctaxi_contig_48916|comp36071_c2_seq2	0.827912318	5.581277899	0.000466602	0.015043144	atp:adp antiporter family	gi|159467218|ref|XP_001691795.1|plastidic ADP/ATP translocase [Chlamydomonas reinhardtii] >gi|158279141|gb|EDP04903.1| plastidic ADP/ATP translocase [Chlamydomonas reinhardtii]	AT1G15500.1	ATNTT2	 TLC ATP/ADP transporter 
Ctaxi_contig_29370|comp34473_c3_seq1	0.828777526	5.181886555	0.001129929	0.028376425	NA	NA	NA	NA	NA
Ctaxi_contig_59562|comp36705_c3_seq3	0.828825152	4.02206193	0.001179169	0.029218124	pyruvate kinase	gi|545367478|ref|XP_005648559.1|pyruvate kinase [Coccomyxa subellipsoidea C-169] >gi|384250536|gb|EIE24015.1| pyruvate kinase [Coccomyxa subellipsoidea C-169]	AT3G22960.1	"PKP1,PKP-ALPHA"	 Pyruvate kinase family protein 
Ctaxi_contig_26391|comp34140_c1_seq2	0.829923821	6.981265441	0.000402724	0.013511122	NA	NA	NA	NA	NA
Ctaxi_contig_38509|comp35325_c6_seq1	0.830301233	5.320256979	0.000235551	0.009039004	resistance-nodulation-cell division superfamily	gi|255078642|ref|XP_002502901.1|resistance-nodulation-cell division superfamily [Micromonas sp. RCC299] >gi|226518167|gb|ACO64159.1| resistance-nodulation-cell division superfamily [Micromonas sp. RCC299]	NA	NA	NA
Ctaxi_contig_50008|comp36147_c1_seq2	0.830886701	7.107580764	0.000285069	0.010333395	NA	NA	NA	NA	NA
Ctaxi_contig_25369|comp34041_c1_seq3	0.83098643	6.287270321	0.000277018	0.010126203	NA	NA	NA	NA	NA
Ctaxi_contig_61221|comp36797_c2_seq1	0.831129403	5.070072752	0.000520561	0.016254063	kelch-like protein 8	gi|195061047|ref|XP_001995914.1|GH14111 [Drosophila grimshawi] >gi|193891706|gb|EDV90572.1| GH14111 [Drosophila grimshawi]	AT5G01660.1		" CONTAINS InterPro DOMAIN/s: Galactose oxidase/kelch, beta-propeller (InterPro:IPR011043), Kelch repeat type 1 (InterPro:IPR006652), Development/cell death domain (InterPro:IPR013989), Kelch related (InterPro:IPR013089), Kelch-type beta propeller (InterPro:IPR015915); BEST Arabidopsis thaliana protein match is: DCD (Development and Cell Death) domain protein (TAIR:AT3G11000.1); Has 16133 Blast hits to 7053 proteins in 482 species: Archae - 40; Bacteria - 1227; Metazoa - 10756; Fungi - 311; Plants - 1896; Viruses - 673; Other Eukaryotes - 1230 (source: NCBI BLink). "
Ctaxi_contig_71304|comp37248_c0_seq2	0.833658417	6.419558793	5.23E-05	0.002954147	phosphoenolpyruvate carboxykinase	gi|545369114|ref|XP_005649320.1|hypothetical protein COCSUDRAFT_53066 [Coccomyxa subellipsoidea C-169] >gi|384251298|gb|EIE24776.1| hypothetical protein COCSUDRAFT_53066 [Coccomyxa subellipsoidea C-169]	AT4G37870.1	"PCK1,PEPCK"	 phosphoenolpyruvate carboxykinase 1 
Ctaxi_contig_42714|comp35659_c3_seq1	0.837150736	6.704384577	5.22E-05	0.002954147	NA	NA	NA	NA	NA
Ctaxi_contig_70858|comp37226_c9_seq1	0.837310765	3.817635648	0.000402206	0.013506795	#NAME?	gi|168051633|ref|XP_001778258.1|predicted protein [Physcomitrella patens] >gi|162670355|gb|EDQ56925.1| predicted protein [Physcomitrella patens]	AT1G08620.2	PKDM7D	 Transcription factor jumonji (jmj) family protein / zinc finger (C5HC2 type) family protein 
Ctaxi_contig_21522|comp33532_c5_seq1	0.837505426	5.856574833	0.000496057	0.015736599	NA	NA	NA	NA	NA
Ctaxi_contig_56810|comp36557_c3_seq6	0.837642694	3.407360179	0.001852342	0.039062455	NA	NA	NA	NA	NA
Ctaxi_contig_71137|comp37240_c0_seq2	0.839389624	6.138989343	0.000869847	0.023592649	NA	NA	NA	NA	NA
Ctaxi_contig_52759|comp36312_c6_seq1	0.839460516	5.184474657	0.000246321	0.009328455	NA	NA	NA	NA	NA
Ctaxi_contig_33262|comp34859_c0_seq1	0.840090839	4.341555586	0.00036285	0.012474987	NA	NA	NA	NA	NA
Ctaxi_contig_66502|comp37050_c3_seq7	0.841931495	5.980910025	0.000547908	0.01680541	class 3 lipase	gi|545362405|ref|XP_005646436.1|hypothetical protein COCSUDRAFT_56339 [Coccomyxa subellipsoidea C-169] >gi|384248408|gb|EIE21892.1| hypothetical protein COCSUDRAFT_56339 [Coccomyxa subellipsoidea C-169]	AT5G18630.3		 alpha/beta-Hydrolases superfamily protein 
Ctaxi_contig_52106|comp36270_c6_seq1	0.842571152	4.169441619	0.000903972	0.024143849	NA	NA	NA	NA	NA
Ctaxi_contig_15690|comp32599_c0_seq3	0.845154916	5.245312516	0.000229527	0.008839518	phosphoglucomutase	gi|545361984|ref|XP_005646253.1|hypothetical protein COCSUDRAFT_30193 [Coccomyxa subellipsoidea C-169] >gi|384248224|gb|EIE21709.1| hypothetical protein COCSUDRAFT_30193 [Coccomyxa subellipsoidea C-169]	AT5G51820.1	"PGM,ATPGMP,PGM1,STF1"	 phosphoglucomutase 
Ctaxi_contig_33363|comp34864_c14_seq1	0.845277641	6.615476831	0.001101332	0.028009694	microtubule-associated protein asp	gi|545366033|ref|XP_005647939.1|hypothetical protein COCSUDRAFT_62930 [Coccomyxa subellipsoidea C-169] >gi|384249915|gb|EIE23395.1| hypothetical protein COCSUDRAFT_62930 [Coccomyxa subellipsoidea C-169]	NA	NA	NA
Ctaxi_contig_28035|comp34325_c1_seq1	0.845368122	5.6961037	0.000224204	0.008679066	elongation factor 1-alpha	gi|220966706|gb|ACL97367.1|elongation factor-1 alpha [Caulerpa cf. racemosa GG-2009]	AT1G07930.2		 GTP binding Elongation factor Tu family protein 
Ctaxi_contig_38092|comp35298_c1_seq2	0.845373265	5.077306556	0.000169014	0.007021676	NA	NA	NA	NA	NA
Ctaxi_contig_21835|comp33582_c2_seq6	0.846308524	4.759777059	9.07E-05	0.004561352	NA	NA	NA	NA	NA
Ctaxi_contig_57373|comp36587_c2_seq1	0.846807144	7.142658425	0.000183712	0.007436386	triglyceride lipase	gi|302844632|ref|XP_002953856.1|hypothetical protein VOLCADRAFT_94625 [Volvox carteri f. nagariensis] >gi|300260964|gb|EFJ45180.1| hypothetical protein VOLCADRAFT_94625 [Volvox carteri f. nagariensis]	AT4G13550.1		 triglyceride lipases;triglyceride lipases 
Ctaxi_contig_35902|comp35099_c3_seq1	0.848072345	4.396188277	0.001301703	0.031185127	NA	NA	NA	NA	NA
Ctaxi_contig_27079|comp34210_c1_seq1	0.848237288	6.158534362	0.000364122	0.012493946	gata transcription factor 11-like	gi|357518153|ref|XP_003629365.1|GATA transcription factor [Medicago truncatula] >gi|355523387|gb|AET03841.1| GATA transcription factor [Medicago truncatula]	AT5G25830.1	GATA12	 GATA transcription factor 12 
Ctaxi_contig_58477|comp36655_c4_seq1	0.852986347	3.505545924	0.002184391	0.043650796	NA	NA	NA	NA	NA
Ctaxi_contig_68376|comp37124_c6_seq8	0.853499163	3.360505988	0.002285888	0.045158005	NA	NA	NA	NA	NA
Ctaxi_contig_45909|comp35863_c2_seq1	0.853558522	6.726873144	8.39E-05	0.004326	ras gtpase-activating protein-binding protein	gi|357149068|ref|XP_003574989.1|PREDICTED: uncharacterized protein LOC100845318 [Brachypodium distachyon]	AT5G60980.1		 Nuclear transport factor 2 (NTF2) family protein with RNA binding (RRM-RBD-RNP motifs) domain 
Ctaxi_contig_58366|comp36649_c0_seq1	0.85404754	5.223691344	0.001351419	0.031919116	NA	NA	NA	NA	NA
Ctaxi_contig_24300|comp33912_c0_seq2	0.85463032	6.307456357	0.000634555	0.018766603	NA	NA	NA	NA	NA
Ctaxi_contig_71303|comp37248_c0_seq1	0.855153038	6.499449131	5.57E-05	0.003103296	phosphoenolpyruvate carboxykinase	gi|545369114|ref|XP_005649320.1|hypothetical protein COCSUDRAFT_53066 [Coccomyxa subellipsoidea C-169] >gi|384251298|gb|EIE24776.1| hypothetical protein COCSUDRAFT_53066 [Coccomyxa subellipsoidea C-169]	AT4G37870.1	"PCK1,PEPCK"	 phosphoenolpyruvate carboxykinase 1 
Ctaxi_contig_14739|comp32431_c0_seq1	0.857344122	5.987945879	0.00167055	0.03660011	clathrin assembly	gi|159473082|ref|XP_001694668.1|clathrin assembly factor-like protein [Chlamydomonas reinhardtii] >gi|158276480|gb|EDP02252.1| clathrin assembly factor-like protein [Chlamydomonas reinhardtii]	AT2G01600.1		 ENTH/ANTH/VHS superfamily protein 
Ctaxi_contig_44379|comp35766_c1_seq2	0.858808656	4.381568284	0.001665917	0.036599539	abc transporter a family member 7	gi|548844209|gb|ERN03835.1|hypothetical protein AMTR_s00078p00140160 [Amborella trichopoda]	AT3G47790.1	"ATATH7,ATH7"	 ABC2 homolog 7 
Ctaxi_contig_62718|comp36874_c4_seq2	0.860045211	7.133739972	0.000136058	0.006020214	NA	NA	AT5G28390.1		 RNA-binding (RRM/RBD/RNP motifs) family protein 
Ctaxi_contig_52521|comp36296_c0_seq3	0.860980558	3.814326589	0.001165768	0.028970432	NA	NA	NA	NA	NA
Ctaxi_contig_38979|comp35368_c2_seq1	0.862668549	5.499534645	0.001105129	0.028058188	NA	NA	NA	NA	NA
Ctaxi_contig_54238|comp36397_c1_seq7	0.862942551	3.371967307	0.002404168	0.046681656	NA	NA	NA	NA	NA
Ctaxi_contig_32371|comp34779_c1_seq1	0.865224055	4.876319723	0.000151822	0.006518192	NA	NA	NA	NA	NA
Ctaxi_contig_62118|comp36844_c12_seq1	0.866403166	8.63411258	0.000652268	0.019191827	extended synaptotagmin-2	gi|545362405|ref|XP_005646436.1|hypothetical protein COCSUDRAFT_56339 [Coccomyxa subellipsoidea C-169] >gi|384248408|gb|EIE21892.1| hypothetical protein COCSUDRAFT_56339 [Coccomyxa subellipsoidea C-169]	AT1G70800.1		 Calcium-dependent lipid-binding (CaLB domain) family protein 
Ctaxi_contig_60673|comp36771_c5_seq1	0.867262465	6.147253496	0.000524218	0.0162949	NA	NA	NA	NA	NA
Ctaxi_contig_54290|comp36401_c0_seq1	0.8694911	5.006352878	9.86E-05	0.004814775	NA	NA	NA	NA	NA
Ctaxi_contig_21574|comp33543_c0_seq2	0.87312504	4.909388458	0.000281697	0.010254011	NA	NA	NA	NA	NA
Ctaxi_contig_39853|comp35448_c3_seq7	0.873213681	7.149066664	9.37E-05	0.004675855	NA	NA	AT2G32080.1	PURALPHA-1	 purin-rich alpha 1 
Ctaxi_contig_49762|comp36127_c0_seq4	0.873621143	4.476001106	0.000143309	0.006229803	sterol 14 desaturase	gi|545361585|ref|XP_005646086.1|sterol 14 desaturase [Coccomyxa subellipsoidea C-169] >gi|384248057|gb|EIE21542.1| sterol 14 desaturase [Coccomyxa subellipsoidea C-169]	AT1G11680.1	"CYP51G1,EMB1738,CYP51A2,CYP51"	 CYTOCHROME P450 51G1 
Ctaxi_contig_27892|comp34306_c2_seq2	0.874130658	6.03601887	0.000827338	0.022854707	polymorphic outer membrane protein	gi|428217724|ref|YP_007102189.1|polymorphic outer membrane protein [Pseudanabaena sp. PCC 7367] >gi|504977628|ref|WP_015164730.1| polymorphic outer membrane protein [Pseudanabaena sp. PCC 7367] >gi|427989506|gb|AFY69761.1| polymorphic outer membrane protein [Pseudanabaena sp. PCC 7367]	NA	NA	NA
Ctaxi_contig_54894|comp36436_c7_seq1	0.874889466	7.475632731	0.000383337	0.013024455	NA	NA	NA	NA	NA
Ctaxi_contig_54895|comp36436_c7_seq2	0.875539613	6.57744337	0.000647827	0.019077357	NA	NA	NA	NA	NA
Ctaxi_contig_68302|comp37121_c5_seq5	0.87558243	6.328112359	0.002074089	0.041880186	NA	NA	NA	NA	NA
Ctaxi_contig_40082|comp35470_c0_seq1	0.878334206	7.181863479	0.000115511	0.005351954	NA	NA	NA	NA	NA
Ctaxi_contig_67289|comp37087_c5_seq3	0.880118311	4.41319432	0.000365687	0.012522901	NA	NA	NA	NA	NA
Ctaxi_contig_58205|comp36638_c2_seq1	0.880879257	3.911810431	0.000487923	0.015557037	NA	NA	NA	NA	NA
Ctaxi_contig_48922|comp36071_c2_seq8	0.882547404	4.463271436	0.000113578	0.005295739	NA	NA	NA	NA	NA
Ctaxi_contig_40085|comp35470_c1_seq1	0.884838027	7.058176134	0.001239859	0.030140652	NA	NA	NA	NA	NA
Ctaxi_contig_16251|comp32691_c0_seq1	0.885148982	3.106631025	0.001270801	0.030617392	sulfur stress regulator	gi|545354055|ref|XP_005642862.1|kinase-like protein [Coccomyxa subellipsoidea C-169] >gi|384244821|gb|EIE18318.1| kinase-like protein [Coccomyxa subellipsoidea C-169]	AT4G24400.2	"CIPK8,PKS11"	 CBL-interacting protein kinase 8 
Ctaxi_contig_37944|comp35281_c2_seq1	0.885207176	5.830333827	5.84E-05	0.003193667	#NAME?	gi|159466824|ref|XP_001691598.1|DnaJ-like protein [Chlamydomonas reinhardtii] >gi|158278944|gb|EDP04706.1| DnaJ-like protein [Chlamydomonas reinhardtii]	AT5G22060.1	"ATJ2,J2"	 DNAJ homologue 2 
Ctaxi_contig_30589|comp34605_c1_seq4	0.886593888	6.56691821	0.000105097	0.004992008	NA	NA	NA	NA	NA
Ctaxi_contig_58006|comp36624_c0_seq2	0.887412745	5.005658078	4.04E-05	0.002455875	pre-mrna-splicing factor atp-dependent rna helicase dhx16-like	gi|545356405|ref|XP_005643918.1|P-loop containing nucleoside triphosphate hydrolase protein [Coccomyxa subellipsoidea C-169] >gi|384245882|gb|EIE19374.1| P-loop containing nucleoside triphosphate hydrolase protein [Coccomyxa subellipsoidea C-169]	AT1G32490.2	ESP3	 RNA helicase family protein 
Ctaxi_contig_31660|comp34710_c0_seq13	0.889066101	5.243445406	0.001974613	0.040532139	NA	NA	NA	NA	NA
Ctaxi_contig_21060|comp33456_c2_seq1	0.890308205	5.15398214	2.79E-05	0.001893603	NA	NA	NA	NA	NA
Ctaxi_contig_61452|comp36808_c1_seq4	0.891088072	3.509410245	0.000897325	0.024093042	protein tos1	gi|488703538|ref|WP_002627516.1|hypothetical protein [Cystobacter fuscus] >gi|528052081|gb|EPX56925.1| hypothetical protein D187_006678 [Cystobacter fuscus DSM 2262]	NA	NA	NA
Ctaxi_contig_48912|comp36071_c1_seq1	0.891394478	5.832047751	0.00156655	0.035219451	carrier protein	gi|302834706|ref|XP_002948915.1|hypothetical protein VOLCADRAFT_89266 [Volvox carteri f. nagariensis] >gi|300265660|gb|EFJ49850.1| hypothetical protein VOLCADRAFT_89266 [Volvox carteri f. nagariensis]	AT1G15500.1	ATNTT2	 TLC ATP/ADP transporter 
Ctaxi_contig_17767|comp32956_c0_seq1	0.891812944	7.488237836	4.96E-05	0.002843203	translocon at the outer membrane of chloroplasts 64-iii	gi|115448751|ref|NP_001048155.1|Os02g0754500 [Oryza sativa Japonica Group] >gi|46805946|dbj|BAD17240.1| putative Toc64 [Oryza sativa Japonica Group] >gi|113537686|dbj|BAF10069.1| Os02g0754500 [Oryza sativa Japonica Group] >gi|215697708|dbj|BAG91702.1| unnamed protein product [Oryza sativa Japonica Group] >gi|222623695|gb|EEE57827.1| hypothetical protein OsJ_08425 [Oryza sativa Japonica Group]	AT3G17970.1	"atToc64-III,TOC64-III"	 translocon at the outer membrane of chloroplasts 64-III 
Ctaxi_contig_39508|comp35418_c2_seq6	0.893367781	4.193533332	0.000411056	0.013671643	NA	NA	NA	NA	NA
Ctaxi_contig_59773|comp36720_c0_seq1	0.894663454	3.306182766	0.002032622	0.041234897	NA	NA	NA	NA	NA
Ctaxi_contig_47827|comp35999_c0_seq1	0.89535179	5.156337392	3.09E-05	0.002048074	NA	NA	NA	NA	NA
Ctaxi_contig_70941|comp37231_c1_seq1	0.895450532	5.052788379	0.000422481	0.013957957	NA	NA	NA	NA	NA
Ctaxi_contig_25126|comp34018_c3_seq3	0.897113231	4.765856694	0.002203624	0.043983732	NA	NA	NA	NA	NA
Ctaxi_contig_19375|comp33199_c0_seq1	0.898313825	6.915470442	5.13E-05	0.00292322	NA	NA	NA	NA	NA
Ctaxi_contig_15688|comp32599_c0_seq1	0.898830556	5.138075768	8.56E-05	0.004388169	phosphoglucomutase	gi|159479834|ref|XP_001697991.1|phosphoglucomutase [Chlamydomonas reinhardtii] >gi|158273790|gb|EDO99576.1| phosphoglucomutase [Chlamydomonas reinhardtii]	AT5G51820.1	"PGM,ATPGMP,PGM1,STF1"	 phosphoglucomutase 
Ctaxi_contig_39851|comp35448_c3_seq5	0.899982853	7.188053385	8.30E-05	0.004285005	pur alpha-1	gi|545367789|ref|XP_005648699.1|hypothetical protein COCSUDRAFT_62670 [Coccomyxa subellipsoidea C-169] >gi|384250676|gb|EIE24155.1| hypothetical protein COCSUDRAFT_62670 [Coccomyxa subellipsoidea C-169]	AT2G32080.2	PURALPHA-1	 purin-rich alpha 1 
Ctaxi_contig_50486|comp36177_c2_seq1	0.900838867	6.182657829	2.01E-05	0.001476098	alpha-vacuolar processing enzyme	gi|297798670|ref|XP_002867219.1|GAMMA-VPE [Arabidopsis lyrata subsp. lyrata] >gi|297313055|gb|EFH43478.1| GAMMA-VPE [Arabidopsis lyrata subsp. lyrata]	AT4G32940.1	"GAMMA-VPE,GAMMAVPE"	 gamma vacuolar processing enzyme 
Ctaxi_contig_39997|comp35462_c0_seq6	0.901469769	4.914527464	0.002360301	0.046123921	rna-binding domain-containing protein	gi|545354988|ref|XP_005643314.1|RNA-binding domain-containing protein [Coccomyxa subellipsoidea C-169] >gi|384245275|gb|EIE18770.1| RNA-binding domain-containing protein [Coccomyxa subellipsoidea C-169]	AT5G19350.2		 RNA-binding (RRM/RBD/RNP motifs) family protein 
Ctaxi_contig_28052|comp34327_c0_seq3	0.902873518	4.658919539	3.82E-05	0.002348987	NA	NA	NA	NA	NA
Ctaxi_contig_30017|comp34536_c1_seq4	0.903414602	5.354003535	0.002051068	0.041536232	NA	NA	NA	NA	NA
Ctaxi_contig_31187|comp34664_c0_seq2	0.903621454	5.148406346	0.001445593	0.033409464	transcription factor hy5-like	gi|557091432|gb|ESQ32079.1|hypothetical protein EUTSA_v10004860mg [Eutrema salsugineum]	NA	NA	NA
Ctaxi_contig_71223|comp37244_c10_seq1	0.904034337	4.402490163	0.000214543	0.008419132	NA	NA	NA	NA	NA
Ctaxi_contig_54309|comp36401_c6_seq1	0.906116141	4.824768603	0.002046007	0.041457934	NA	NA	NA	NA	NA
Ctaxi_contig_19670|comp33244_c0_seq2	0.906181072	4.157926035	0.000507566	0.015968798	NA	NA	NA	NA	NA
Ctaxi_contig_43760|comp35734_c2_seq5	0.906376272	4.338234538	0.000122148	0.00558277	sulfur stress regulator	gi|159488767|ref|XP_001702374.1|Snf1-like protein kinase [Chlamydomonas reinhardtii] >gi|4063894|gb|AAC98509.1| sulfur stress regulator [Chlamydomonas reinhardtii] >gi|158271168|gb|EDO96994.1| Snf1-like protein kinase [Chlamydomonas reinhardtii]	AT5G66880.1	"SNRK2-3,SNRK2.3,SRK2I"	 sucrose nonfermenting 1(SNF1)-related protein kinase 2.3 
Ctaxi_contig_25444|comp34049_c0_seq1	0.908545776	4.807495533	0.000101198	0.004868998	p-loop containing nucleoside triphosphate hydrolase protein	gi|552808960|ref|XP_005842827.1|hypothetical protein CHLNCDRAFT_142571 [Chlorella variabilis] >gi|307102440|gb|EFN50715.1| hypothetical protein CHLNCDRAFT_142571 [Chlorella variabilis]	AT3G55090.1		 ABC-2 type transporter family protein 
Ctaxi_contig_10265|comp31348_c0_seq5	0.908618871	3.980692614	0.001268293	0.030596021	NA	NA	NA	NA	NA
Ctaxi_contig_57358|comp36587_c0_seq1	0.909150544	6.398872591	0.000190184	0.007627165	c2 domain containing protein	gi|303323531|ref|XP_003071757.1|C2 domain containing protein [Coccidioides posadasii C735 delta SOWgp] >gi|240111459|gb|EER29612.1| C2 domain containing protein [Coccidioides posadasii C735 delta SOWgp]	NA	NA	NA
Ctaxi_contig_27890|comp34306_c1_seq1	0.909266124	4.601448597	7.32E-05	0.00385847	NA	NA	NA	NA	NA
Ctaxi_contig_29372|comp34473_c3_seq3	0.909411476	3.744882393	0.000480917	0.015404454	NA	NA	AT2G35050.1		 Protein kinase superfamily protein with octicosapeptide/Phox/Bem1p domain 
Ctaxi_contig_47832|comp35999_c4_seq1	0.910801996	3.929958377	0.002122232	0.042727938	NA	NA	NA	NA	NA
Ctaxi_contig_30997|comp34643_c1_seq3	0.911026431	3.834955514	0.000494265	0.015715904	NA	NA	NA	NA	NA
Ctaxi_contig_68071|comp37113_c3_seq3	0.911350316	5.823361378	0.00160172	0.035709289	protein chup1	gi|502142539|ref|XP_004505007.1|PREDICTED: uncharacterized protein At4g04980-like isoform X1 [Cicer arietinum] >gi|502142541|ref|XP_004505008.1| PREDICTED: uncharacterized protein At4g04980-like isoform X2 [Cicer arietinum]	AT3G25690.3	CHUP1	 Hydroxyproline-rich glycoprotein family protein 
Ctaxi_contig_67966|comp37108_c2_seq1	0.912513717	6.693104055	0.001078091	0.027674125	NA	NA	NA	NA	NA
Ctaxi_contig_47485|comp35975_c2_seq5	0.913004721	4.665286653	0.000191098	0.007648015	NA	NA	NA	NA	NA
Ctaxi_contig_34059|comp34924_c0_seq1	0.913294381	6.633666164	2.48E-05	0.001719421	patatin-like protein	gi|516352611|ref|WP_017742644.1|hypothetical protein [Scytonema hofmanni]	AT4G37070.4	"PLP1,PLAIVA,AtPLAIVA"	 Acyl transferase/acyl hydrolase/lysophospholipase superfamily protein 
Ctaxi_contig_67286|comp37087_c4_seq5	0.913602667	5.37334336	0.000170008	0.007034315	NA	NA	NA	NA	NA
Ctaxi_contig_17539|comp32918_c0_seq1	0.914361391	4.447340754	0.000121012	0.005545471	kinase-like partial	gi|159486366|ref|XP_001701212.1|hypothetical protein CHLREDRAFT_122213 [Chlamydomonas reinhardtii] >gi|158271912|gb|EDO97722.1| predicted protein [Chlamydomonas reinhardtii]	AT1G79570.1		 Protein kinase superfamily protein with octicosapeptide/Phox/Bem1p domain 
Ctaxi_contig_26393|comp34140_c1_seq4	0.914756014	4.407644085	0.000237083	0.009077714	NA	NA	NA	NA	NA
Ctaxi_contig_38591|comp35333_c4_seq3	0.915383336	6.726017777	0.000150167	0.006479215	rna-binding protein celf family	"gi|40792688|gb|AAR90344.1|circadian RNA-binding protein CHLAMY 1 subunit C3, partial [Chlamydomonas reinhardtii]"	AT5G64200.2	"ATSC35,SC35,At-SC35"	 ortholog of human splicing factor SC35 
Ctaxi_contig_50882|comp36203_c0_seq11	0.915538273	4.655795467	5.29E-05	0.002985252	NA	NA	AT2G38920.3		 SPX (SYG1/Pho81/XPR1) domain-containing protein / zinc finger (C3HC4-type RING finger) protein-related 
Ctaxi_contig_42609|comp35650_c3_seq3	0.917583045	6.511693219	6.95E-05	0.00368219	sulfur stress regulator	gi|545363633|ref|XP_005646935.1|sulfur stress regulator [Coccomyxa subellipsoidea C-169] >gi|384248908|gb|EIE22391.1| sulfur stress regulator [Coccomyxa subellipsoidea C-169]	AT4G33950.2	"OST1,SNRK2-6,SRK2E,SNRK2.6,P44"	 Protein kinase superfamily protein 
Ctaxi_contig_44378|comp35766_c1_seq1	0.91781709	4.4566599	0.002385991	0.046473901	abc transporter a family member 7-like	gi|470126834|ref|XP_004299387.1|PREDICTED: ABC transporter A family member 7-like [Fragaria vesca subsp. vesca]	AT3G47790.1	"ATATH7,ATH7"	 ABC2 homolog 7 
Ctaxi_contig_21789|comp33575_c2_seq4	0.918323078	5.644169729	0.000256749	0.009577004	NA	NA	NA	NA	NA
Ctaxi_contig_48607|comp36051_c1_seq1	0.919103905	3.419927118	0.001408424	0.032879013	NA	NA	NA	NA	NA
Ctaxi_contig_67277|comp37087_c3_seq1	0.919686602	5.286337631	0.001660724	0.036554897	NA	NA	NA	NA	NA
Ctaxi_contig_31211|comp34665_c2_seq4	0.922514021	5.463859668	2.09E-05	0.001518831	u-box domain-containing protein 35-like	gi|556114238|gb|ESP02890.1|hypothetical protein LOTGIDRAFT_156843 [Lottia gigantea]	AT5G61550.1		 U-box domain-containing protein kinase family protein 
Ctaxi_contig_20197|comp33335_c4_seq1	0.923742821	4.453461444	6.45E-05	0.003473649	NA	NA	NA	NA	NA
Ctaxi_contig_66657|comp37059_c2_seq1	0.924302837	8.778465704	0.000153148	0.006550815	NA	NA	NA	NA	NA
Ctaxi_contig_68222|comp37120_c3_seq5	0.924378047	8.373015928	0.000445782	0.01456138	evi5-like isoform x1	gi|302760049|ref|XP_002963447.1|hypothetical protein SELMODRAFT_166276 [Selaginella moellendorffii] >gi|300168715|gb|EFJ35318.1| hypothetical protein SELMODRAFT_166276 [Selaginella moellendorffii]	AT3G02460.1		 Ypt/Rab-GAP domain of gyp1p superfamily protein 
Ctaxi_contig_57083|comp36572_c3_seq4	0.924541527	4.448314348	0.002474243	0.047604825	NA	NA	NA	NA	NA
Ctaxi_contig_57077|comp36572_c2_seq4	0.924873109	6.869901323	0.000159688	0.006763847	NA	NA	NA	NA	NA
Ctaxi_contig_37343|comp35228_c1_seq4	0.925345543	3.257446163	0.002467338	0.047551081	elongation factor 2	gi|119167|sp|P28996.1|EF2_CHLKERecName: Full=Elongation factor 2; Short=EF-2 >gi|167245|gb|AAA33028.1| elongation factor 2 [Parachlorella kessleri] >gi|228693|prf||1808323A elongation factor 2	AT1G56070.1	LOS1	 Ribosomal protein S5/Elongation factor G/III/V family protein 
Ctaxi_contig_57191|comp36578_c1_seq7	0.926058508	5.725449489	0.001324928	0.03159726	NA	NA	NA	NA	NA
Ctaxi_contig_52065|comp36266_c1_seq1	0.926498301	5.156978081	0.001080245	0.027674125	secreted trypsin-like serine protease	gi|490542384|ref|WP_004407508.1|peptidase [Vibrio nigripulchritudo] >gi|342819944|gb|EGU54776.1| Trypsin-like serine protease [Vibrio nigripulchritudo ATCC 27043]	NA	NA	NA
Ctaxi_contig_34092|comp34927_c0_seq1	0.927204329	3.87943982	0.000655774	0.019246028	NA	NA	NA	NA	NA
Ctaxi_contig_71320|comp37248_c6_seq1	0.928588796	6.118281941	1.87E-05	0.00141032	phosphoenolpyruvate carboxykinase	gi|545369114|ref|XP_005649320.1|hypothetical protein COCSUDRAFT_53066 [Coccomyxa subellipsoidea C-169] >gi|384251298|gb|EIE24776.1| hypothetical protein COCSUDRAFT_53066 [Coccomyxa subellipsoidea C-169]	AT4G37870.1	"PCK1,PEPCK"	 phosphoenolpyruvate carboxykinase 1 
Ctaxi_contig_15791|comp32618_c0_seq4	0.928970191	6.633305174	3.91E-05	0.002394917	patatin	gi|383789539|ref|YP_005474113.1|patatin [Spirochaeta africana DSM 8902] >gi|504267302|ref|WP_014454404.1| patatin [Spirochaeta africana] >gi|383106073|gb|AFG36406.1| patatin [Spirochaeta africana DSM 8902]	AT4G29800.1	"PLP8,PLAIVD"	 PATATIN-like protein 8 
Ctaxi_contig_40033|comp35464_c4_seq1	0.930160542	6.488833395	0.000999734	0.026095393	NA	NA	NA	NA	NA
Ctaxi_contig_27893|comp34306_c2_seq3	0.930207737	4.634127002	0.002533853	0.048269823	adhesin-like protein	gi|66819275|ref|XP_643297.1|hypothetical protein DDB_G0276193 [Dictyostelium discoideum AX4] >gi|60471436|gb|EAL69396.1| hypothetical protein DDB_G0276193 [Dictyostelium discoideum AX4]	NA	NA	NA
Ctaxi_contig_62798|comp36878_c8_seq1	0.933488048	4.237723567	0.000675656	0.019729379	protein	gi|159484052|ref|XP_001700074.1|predicted protein [Chlamydomonas reinhardtii] >gi|158272570|gb|EDO98368.1| predicted protein [Chlamydomonas reinhardtii]	NA	NA	NA
Ctaxi_contig_25365|comp34041_c0_seq1	0.933511111	4.820616483	0.002450878	0.047312728	NA	NA	NA	NA	NA
Ctaxi_contig_51958|comp36259_c2_seq1	0.93369862	5.3239291	0.001885988	0.039507794	kinase-like protein	gi|545356380|ref|XP_005643909.1|kinase-like protein [Coccomyxa subellipsoidea C-169] >gi|384245873|gb|EIE19365.1| kinase-like protein [Coccomyxa subellipsoidea C-169]	AT3G01490.1		 Protein kinase superfamily protein 
Ctaxi_contig_21830|comp33582_c2_seq1	0.93413784	6.291991044	2.90E-05	0.001957049	NA	NA	NA	NA	NA
Ctaxi_contig_63662|comp36931_c1_seq1	0.935904641	3.581252551	0.001308567	0.031327953	golgin subfamily a member 6-like protein 6-like	gi|557751682|ref|XP_005175595.1|PREDICTED: trichohyalin-like [Musca domestica]	NA	NA	NA
Ctaxi_contig_65215|comp37004_c0_seq1	0.936353909	3.586711797	0.000570628	0.017364109	nad transhydrogenase	gi|546327085|ref|XP_005719164.1|NAD(P) transhydrogenase [Chondrus crispus] >gi|507115824|emb|CDF39253.1| NAD(P) transhydrogenase [Chondrus crispus]	NA	NA	NA
Ctaxi_contig_40216|comp35481_c3_seq5	0.936676262	3.555303987	0.000540692	0.016648252	NA	NA	NA	NA	NA
Ctaxi_contig_31661|comp34710_c0_seq14	0.93732677	4.915867418	0.000792349	0.022133385	NA	NA	NA	NA	NA
Ctaxi_contig_59058|comp36682_c0_seq13	0.937406345	3.767458337	0.000345258	0.012035363	rtcb protein	gi|545358548|ref|XP_005644833.1|UPF0027-domain-containing protein [Coccomyxa subellipsoidea C-169] >gi|384246800|gb|EIE20289.1| UPF0027-domain-containing protein [Coccomyxa subellipsoidea C-169]	NA	NA	NA
Ctaxi_contig_52617|comp36303_c4_seq1	0.938196507	3.884024865	0.001079481	0.027674125	NA	NA	NA	NA	NA
Ctaxi_contig_40031|comp35464_c2_seq1	0.939737344	5.420584725	0.001873171	0.039310536	NA	NA	NA	NA	NA
Ctaxi_contig_61316|comp36804_c0_seq1	0.939777994	6.402298568	1.73E-05	0.001323018	NA	NA	NA	NA	NA
Ctaxi_contig_39403|comp35409_c2_seq2	0.939843464	4.580803496	0.000356008	0.012315883	serine threonine-protein kinase a-raf-like	gi|545371252|ref|XP_005650206.1|hypothetical protein COCSUDRAFT_39960 [Coccomyxa subellipsoidea C-169] >gi|384252186|gb|EIE25662.1| hypothetical protein COCSUDRAFT_39960 [Coccomyxa subellipsoidea C-169]	AT5G47070.1		 Protein kinase superfamily protein 
Ctaxi_contig_42765|comp35662_c1_seq1	0.940310231	6.822586564	5.78E-05	0.003175592	NA	NA	NA	NA	NA
Ctaxi_contig_68369|comp37124_c6_seq1	0.942301424	5.153575559	0.000948287	0.025073239	NA	NA	NA	NA	NA
Ctaxi_contig_37670|comp35257_c0_seq9	0.942399647	4.616528172	0.000506689	0.015964609	erd4-related membrane protein	gi|545354586|ref|XP_005643127.1|DUF221-domain-containing protein [Coccomyxa subellipsoidea C-169] >gi|384245087|gb|EIE18583.1| DUF221-domain-containing protein [Coccomyxa subellipsoidea C-169]	AT1G30360.1	ERD4	 Early-responsive to dehydration stress protein (ERD4) 
Ctaxi_contig_64686|comp36977_c2_seq2	0.94448806	7.332835305	0.002620516	0.049258093	NA	NA	NA	NA	NA
Ctaxi_contig_57548|comp36602_c2_seq5	0.946326651	3.449230382	0.001979981	0.040591075	#NAME?	"gi|530537544|pdb|4J8Y|AChain A, E3_5 Darpin D77s Mutant"	AT5G12320.1		 ankyrin repeat family protein 
Ctaxi_contig_58479|comp36655_c4_seq3	0.947984279	3.868354661	0.000136787	0.006044758	NA	NA	NA	NA	NA
Ctaxi_contig_31657|comp34710_c0_seq10	0.949285425	5.790490656	0.001722303	0.037309097	NA	NA	NA	NA	NA
Ctaxi_contig_7202|comp29983_c0_seq3	0.949469712	3.979378362	0.000571909	0.017387832	zinc permease family	gi|219124661|ref|XP_002182617.1|predicted protein [Phaeodactylum tricornutum CCAP 1055/1] >gi|217405963|gb|EEC45904.1| predicted protein [Phaeodactylum tricornutum CCAP 1055/1]	NA	NA	NA
Ctaxi_contig_36396|comp35144_c6_seq1	0.949545201	3.207012116	0.001080935	0.027674125	NA	NA	NA	NA	NA
Ctaxi_contig_37602|comp35250_c2_seq2	0.949819222	6.038685296	0.000187464	0.007544221	bifunctional aspartate kinase homoserine dehydrogenase	gi|159474278|ref|XP_001695256.1|bifunctional aspartate kinase/homoserine dehydrogenase [Chlamydomonas reinhardtii] >gi|158276190|gb|EDP01964.1| bifunctional aspartate kinase/homoserine dehydrogenase [Chlamydomonas reinhardtii]	AT4G19710.2	"AK-HSDHII,AK-HSDH"	 aspartate kinase-homoserine dehydrogenase ii 
Ctaxi_contig_47972|comp36009_c4_seq2	0.950333837	5.249422453	8.24E-05	0.0042607	short chain dehydrogenase reductase family	gi|545376017|ref|XP_005652128.1|kinase-like protein [Coccomyxa subellipsoidea C-169] >gi|384254110|gb|EIE27584.1| kinase-like protein [Coccomyxa subellipsoidea C-169]	AT4G23420.3		 NAD(P)-binding Rossmann-fold superfamily protein 
Ctaxi_contig_65226|comp37004_c7_seq1	0.950544074	4.064910227	0.001682824	0.036773314	nad transhydrogenase	gi|552845276|ref|XP_005851307.1|hypothetical protein CHLNCDRAFT_138139 [Chlorella variabilis] >gi|307110970|gb|EFN59205.1| hypothetical protein CHLNCDRAFT_138139 [Chlorella variabilis]	NA	NA	NA
Ctaxi_contig_51957|comp36259_c1_seq1	0.950549823	3.564333113	0.000385343	0.013041507	protein kinase domain containing protein	gi|470375585|ref|XP_004333203.1|protein kinase domain containing protein [Acanthamoeba castellanii str. Neff] >gi|440789899|gb|ELR11190.1| protein kinase domain containing protein [Acanthamoeba castellanii str. Neff]	AT3G50730.1		 Protein kinase superfamily protein 
Ctaxi_contig_47369|comp35968_c3_seq1	0.953140454	5.391243359	2.91E-05	0.001959133	NA	NA	NA	NA	NA
Ctaxi_contig_11800|comp31786_c0_seq1	0.953522532	7.050672904	2.86E-06	0.000326176	NA	NA	NA	NA	NA
Ctaxi_contig_50003|comp36147_c0_seq1	0.953588008	6.866137427	0.000334139	0.011767805	protein-tyrosine kinase 2-beta-like	gi|302845911|ref|XP_002954493.1|hypothetical protein VOLCADRAFT_64912 [Volvox carteri f. nagariensis] >gi|300260165|gb|EFJ44386.1| hypothetical protein VOLCADRAFT_64912 [Volvox carteri f. nagariensis]	AT4G38470.1		 ACT-like protein tyrosine kinase family protein 
Ctaxi_contig_55450|comp36470_c4_seq5	0.953680671	3.684774346	0.001515223	0.034479225	NA	NA	NA	NA	NA
Ctaxi_contig_27891|comp34306_c2_seq1	0.955375204	5.903104436	0.001027312	0.026655826	NA	NA	NA	NA	NA
Ctaxi_contig_35822|comp35091_c0_seq1	0.956942626	4.851198309	1.61E-05	0.00126315	NA	NA	NA	NA	NA
Ctaxi_contig_68882|comp37145_c3_seq3	0.958228762	4.988535265	0.001367921	0.032084635	abc transporter c family member 2	gi|545374341|ref|XP_005651467.1|hypothetical protein COCSUDRAFT_46284 [Coccomyxa subellipsoidea C-169] >gi|384253448|gb|EIE26923.1| hypothetical protein COCSUDRAFT_46284 [Coccomyxa subellipsoidea C-169]	AT2G34660.2	"MRP2,ABCC2,AtABCC2"	 multidrug resistance-associated protein 2 
Ctaxi_contig_12800|comp32021_c3_seq1	0.958834933	7.053328286	0.000170129	0.007034315	tubulin beta-2 chain-like	gi|565385720|ref|XP_006358716.1|PREDICTED: tubulin beta-2 chain-like [Solanum tuberosum]	AT2G29550.1	TUB7	 tubulin beta-7 chain 
Ctaxi_contig_68750|comp37137_c3_seq8	0.961644887	4.503418334	0.00011571	0.005351954	NA	NA	NA	NA	NA
Ctaxi_contig_28094|comp34332_c0_seq1	0.962189901	5.430439465	6.54E-05	0.003494108	protein disulfide isomerase 1	gi|222431913|gb|ACM50883.1|protein disulfide isomerase 1 [Ulva fasciata]	AT3G54960.2	"ATPDIL1-3,PDIL1-3"	 PDI-like 1-3 
Ctaxi_contig_69608|comp37174_c0_seq1	0.962767689	6.919039546	2.35E-05	0.001653214	NA	NA	NA	NA	NA
Ctaxi_contig_16841|comp32797_c1_seq1	0.963546549	3.809161336	0.001782764	0.038246181	NA	NA	NA	NA	NA
Ctaxi_contig_21402|comp33508_c0_seq5	0.965627966	5.252438841	0.000461911	0.014947466	NA	NA	NA	NA	NA
Ctaxi_contig_64894|comp36988_c6_seq1	0.965767155	5.238922698	3.21E-05	0.00209059	NA	NA	NA	NA	NA
Ctaxi_contig_40470|comp35506_c0_seq6	0.966362607	5.510634142	5.18E-05	0.002947422	NA	NA	NA	NA	NA
Ctaxi_contig_45308|comp35817_c0_seq2	0.966389544	2.693439053	0.002330658	0.045755819	breast cancer type 2 susceptibility protein homolog	gi|499019764|ref|XP_004560666.1|PREDICTED: breast cancer type 2 susceptibility protein-like [Maylandia zebra]	NA	NA	NA
Ctaxi_contig_68743|comp37137_c3_seq1	0.966994806	4.788687641	0.000140326	0.006165713	NA	NA	NA	NA	NA
Ctaxi_contig_48533|comp36045_c5_seq1	0.968190953	3.990173632	0.002522083	0.048231007	pinus taeda anonymous locus 0_2477_01 genomic sequence	gi|412986184|emb|CCO17384.1|predicted protein [Bathycoccus prasinos]	AT3G60240.2	"EIF4G,CUM2"	 eukaryotic translation initiation factor 4G 
Ctaxi_contig_66541|comp37052_c1_seq8	0.968312473	4.915889546	0.000326043	0.011588547	NA	NA	NA	NA	NA
Ctaxi_contig_29371|comp34473_c3_seq2	0.969333131	5.128439164	0.001413664	0.03294187	kinase-like protein	gi|545374938|ref|XP_005651700.1|kinase-like protein [Coccomyxa subellipsoidea C-169] >gi|384253682|gb|EIE27156.1| kinase-like protein [Coccomyxa subellipsoidea C-169]	AT5G58940.1	CRCK1	 calmodulin-binding receptor-like cytoplasmic kinase 1 
Ctaxi_contig_57942|comp36620_c6_seq3	0.969806173	2.699934717	0.00186302	0.039173671	NA	NA	NA	NA	NA
Ctaxi_contig_49761|comp36127_c0_seq3	0.969883608	2.75467391	0.001670351	0.03660011	sterol 14 desaturase	gi|545361585|ref|XP_005646086.1|sterol 14 desaturase [Coccomyxa subellipsoidea C-169] >gi|384248057|gb|EIE21542.1| sterol 14 desaturase [Coccomyxa subellipsoidea C-169]	AT1G11680.1	"CYP51G1,EMB1738,CYP51A2,CYP51"	 CYTOCHROME P450 51G1 
Ctaxi_contig_22334|comp33652_c2_seq1	0.96989422	3.786914607	0.001105666	0.028058188	NA	NA	NA	NA	NA
Ctaxi_contig_57093|comp36573_c3_seq3	0.970880377	5.47388188	1.07E-05	0.000896164	NA	NA	NA	NA	NA
Ctaxi_contig_57189|comp36578_c1_seq5	0.971395538	4.842541695	0.002328531	0.045755819	zinc finger ccch domain-containing protein 20-like	gi|552827789|ref|XP_005847308.1|hypothetical protein CHLNCDRAFT_134430 [Chlorella variabilis] >gi|307106962|gb|EFN55206.1| hypothetical protein CHLNCDRAFT_134430 [Chlorella variabilis]	AT2G25900.2	ATCTH	 Zinc finger C-x8-C-x5-C-x3-H type family protein 
Ctaxi_contig_21399|comp33508_c0_seq2	0.972415853	6.249697822	9.94E-05	0.004814775	NA	NA	NA	NA	NA
Ctaxi_contig_71449|comp37253_c4_seq2	0.972470664	3.448889703	0.000565269	0.017246409	heavy metal atpase	gi|302828840|ref|XP_002945987.1|hypothetical protein VOLCADRAFT_102604 [Volvox carteri f. nagariensis] >gi|300268802|gb|EFJ52982.1| hypothetical protein VOLCADRAFT_102604 [Volvox carteri f. nagariensis]	AT1G63440.1	HMA5	 heavy metal atpase 5 
Ctaxi_contig_35224|comp35035_c0_seq1	0.972568081	3.938692723	0.000858239	0.023405912	t-complex protein 1 subunit epsilon	gi|527206414|gb|EPS71992.1|hypothetical protein M569_02761 [Genlisea aurea]	AT1G24510.2		 TCP-1/cpn60 chaperonin family protein 
Ctaxi_contig_42600|comp35649_c4_seq1	0.973541001	7.611395535	0.000901928	0.024143849	kinase-like protein	gi|545355167|ref|XP_005643399.1|hypothetical protein COCSUDRAFT_68054 [Coccomyxa subellipsoidea C-169] >gi|384245361|gb|EIE18855.1| hypothetical protein COCSUDRAFT_68054 [Coccomyxa subellipsoidea C-169]	NA	NA	NA
Ctaxi_contig_30904|comp34632_c2_seq1	0.973549588	8.895130805	1.42E-05	0.001144578	NA	NA	NA	NA	NA
Ctaxi_contig_36065|comp35115_c4_seq3	0.973711927	2.558521603	0.002538222	0.048326524	NA	NA	NA	NA	NA
Ctaxi_contig_51970|comp36259_c4_seq1	0.973861186	3.774254634	0.000523057	0.016276973	NA	NA	NA	NA	NA
Ctaxi_contig_60035|comp36734_c2_seq3	0.97526881	3.721789521	0.001903693	0.039686966	NA	NA	NA	NA	NA
Ctaxi_contig_42827|comp35665_c5_seq12	0.978414785	5.326617572	5.53E-05	0.003094145	actin	gi|297824171|ref|XP_002879968.1|hypothetical protein ARALYDRAFT_346008 [Arabidopsis lyrata subsp. lyrata] >gi|297325807|gb|EFH56227.1| hypothetical protein ARALYDRAFT_346008 [Arabidopsis lyrata subsp. lyrata]	AT2G42100.1		 Actin-like ATPase superfamily protein 
Ctaxi_contig_33334|comp34863_c2_seq1	0.980189035	4.706947468	1.60E-05	0.001261069	NA	NA	NA	NA	NA
Ctaxi_contig_47672|comp35990_c0_seq1	0.982728925	5.530642129	0.000329782	0.011649837	NA	NA	NA	NA	NA
Ctaxi_contig_55705|comp36485_c5_seq1	0.984457049	5.033730251	0.001539876	0.034822874	NA	NA	NA	NA	NA
Ctaxi_contig_48887|comp36069_c1_seq2	0.984678095	3.51586154	0.001430102	0.033228564	vacuolar proton atpase a3-like	gi|302831009|ref|XP_002947070.1|hypothetical protein VOLCADRAFT_79461 [Volvox carteri f. nagariensis] >gi|300267477|gb|EFJ51660.1| hypothetical protein VOLCADRAFT_79461 [Volvox carteri f. nagariensis]	AT4G39080.1	VHA-A3	 vacuolar proton ATPase A3 
Ctaxi_contig_58804|comp36669_c3_seq1	0.98644006	3.495893612	0.000416007	0.013757185	NA	NA	NA	NA	NA
Ctaxi_contig_71236|comp37245_c2_seq1	0.987182437	5.786642059	7.35E-05	0.003862021	dead-box atp-dependent rna helicase 11	gi|552822421|ref|XP_005846110.1|hypothetical protein CHLNCDRAFT_31911 [Chlorella variabilis] >gi|307105760|gb|EFN54008.1| hypothetical protein CHLNCDRAFT_31911 [Chlorella variabilis]	AT3G58510.3		 DEA(D/H)-box RNA helicase family protein 
Ctaxi_contig_61607|comp36816_c6_seq7	0.98721993	3.57616847	0.000176694	0.007245286	NA	NA	NA	NA	NA
Ctaxi_contig_20194|comp33335_c2_seq2	0.987431888	3.591261282	0.000523172	0.016276973	NA	NA	NA	NA	NA
Ctaxi_contig_30036|comp34539_c2_seq3	0.987578856	3.934743152	0.000723092	0.020713521	cterminal tim barrel domain containing protein	gi|302833056|ref|XP_002948092.1|hypothetical protein VOLCADRAFT_79991 [Volvox carteri f. nagariensis] >gi|300266894|gb|EFJ51080.1| hypothetical protein VOLCADRAFT_79991 [Volvox carteri f. nagariensis]	AT1G74030.1	ENO1	 enolase 1 
Ctaxi_contig_46633|comp35913_c1_seq1	0.989514035	4.063322513	3.13E-05	0.002062818	NA	NA	NA	NA	NA
Ctaxi_contig_42835|comp35666_c3_seq1	0.990999097	3.274050682	0.000273597	0.010075461	NA	NA	NA	NA	NA
Ctaxi_contig_52589|comp36302_c0_seq1	0.991519037	5.497025716	0.002062571	0.041671862	NA	NA	NA	NA	NA
Ctaxi_contig_15795|comp32618_c0_seq8	0.991531629	3.072364357	0.00158175	0.035492171	NA	NA	NA	NA	NA
Ctaxi_contig_30012|comp34536_c0_seq1	0.992204669	3.956286676	0.001162616	0.028949259	NA	NA	NA	NA	NA
Ctaxi_contig_49120|comp36083_c4_seq1	0.992275833	2.566603405	0.001797503	0.038467224	NA	NA	AT1G54830.3	NF-YC3	" nuclear factor Y, subunit C3 "
Ctaxi_contig_70880|comp37227_c7_seq2	0.993108178	3.458225264	0.000175559	0.007207253	pentatricopeptide repeat-containing protein at5g27270-like	gi|565361659|ref|XP_006347572.1|PREDICTED: pentatricopeptide repeat-containing protein At5g27270-like [Solanum tuberosum]	AT1G19520.1	NFD5	 pentatricopeptide (PPR) repeat-containing protein 
Ctaxi_contig_68862|comp37143_c4_seq2	0.993692351	4.906148864	0.000283255	0.010289117	NA	NA	NA	NA	NA
Ctaxi_contig_21226|comp33480_c1_seq1	0.994133097	3.319909912	0.001364086	0.032042901	NA	NA	NA	NA	NA
Ctaxi_contig_31150|comp34660_c0_seq1	0.995149263	7.323936843	0.000250167	0.009447948	NA	NA	NA	NA	NA
Ctaxi_contig_45803|comp35855_c1_seq2	0.99542432	7.350704611	0.000112195	0.005238295	NA	NA	NA	NA	NA
Ctaxi_contig_57070|comp36572_c0_seq1	0.995938288	6.605238201	2.35E-05	0.001653214	NA	NA	NA	NA	NA
Ctaxi_contig_57360|comp36587_c0_seq3	0.995988147	4.528723414	9.97E-05	0.004818206	NA	NA	NA	NA	NA
Ctaxi_contig_60663|comp36771_c2_seq2	0.997217792	4.848707607	0.000150715	0.00648674	NA	NA	NA	NA	NA
Ctaxi_contig_47971|comp36009_c4_seq1	0.997908933	5.227348864	2.11E-05	0.001530033	short chain dehydrogenase reductase family	gi|291244685|ref|XP_002742225.1|PREDICTED: short-chain dehydrogenase-like [Saccoglossus kowalevskii]	AT4G24050.1		 NAD(P)-binding Rossmann-fold superfamily protein 
Ctaxi_contig_38589|comp35333_c4_seq1	0.99825175	8.612601428	0.000299217	0.010745168	NA	NA	NA	NA	NA
Ctaxi_contig_64684|comp36977_c1_seq2	0.9985567	6.471848104	0.002332317	0.04576248	NA	NA	NA	NA	NA
Ctaxi_contig_47370|comp35968_c3_seq2	0.999375563	4.373755247	1.79E-05	0.001365422	NA	NA	NA	NA	NA
Ctaxi_contig_32032|comp34747_c0_seq5	0.999516999	5.206333126	0.000759463	0.021419338	NA	NA	NA	NA	NA
Ctaxi_contig_31029|comp34646_c1_seq1	1.000943887	6.637500614	4.32E-05	0.002580623	wd40 repeat-like partial	gi|302856070|ref|XP_002959476.1|hypothetical protein VOLCADRAFT_100946 [Volvox carteri f. nagariensis] >gi|300255043|gb|EFJ39457.1| hypothetical protein VOLCADRAFT_100946 [Volvox carteri f. nagariensis]	AT5G10940.2		 transducin family protein / WD-40 repeat family protein 
Ctaxi_contig_67285|comp37087_c4_seq4	1.001539628	3.7055946	0.000725637	0.020769275	NA	NA	NA	NA	NA
Ctaxi_contig_47509|comp35976_c9_seq1	1.001781428	7.245450014	9.97E-05	0.004818206	NA	NA	NA	NA	NA
Ctaxi_contig_38251|comp35312_c0_seq1	1.002434705	5.66910804	0.000538151	0.01659418	kdel motif-containing protein 1-like	gi|302850376|ref|XP_002956715.1|hypothetical protein VOLCADRAFT_107362 [Volvox carteri f. nagariensis] >gi|300257930|gb|EFJ42172.1| hypothetical protein VOLCADRAFT_107362 [Volvox carteri f. nagariensis]	NA	NA	NA
Ctaxi_contig_62962|comp36887_c1_seq9	1.00301446	2.877234038	0.001590254	0.035567963	NA	NA	NA	NA	NA
Ctaxi_contig_32984|comp34835_c3_seq3	1.003502252	3.154839033	0.001863262	0.039173671	o-methyltransferase	gi|308803186|ref|XP_003078906.1|putative O-methyltransferase (ISS) [Ostreococcus tauri] >gi|116057359|emb|CAL51786.1| putative O-methyltransferase (ISS) [Ostreococcus tauri]	AT3G62000.1		 S-adenosyl-L-methionine-dependent methyltransferases superfamily protein 
Ctaxi_contig_58371|comp36649_c0_seq6	1.003572612	4.481956155	0.002480543	0.047673143	NA	NA	NA	NA	NA
Ctaxi_contig_47685|comp35990_c3_seq9	1.00372394	5.12455305	3.25E-05	0.002104267	NA	NA	NA	NA	NA
Ctaxi_contig_48479|comp36041_c1_seq4	1.004305494	2.994450659	0.000744019	0.021103866	isocitrate dehydrogenase	"gi|241165415|ref|XP_002409673.1|NADP-dependent isocitrate dehydrogenase, putative [Ixodes scapularis] >gi|215494613|gb|EEC04254.1| NADP-dependent isocitrate dehydrogenase, putative [Ixodes scapularis]"	AT1G65930.1	cICDH	 cytosolic NADP+-dependent isocitrate dehydrogenase 
Ctaxi_contig_47683|comp35990_c3_seq7	1.004644641	3.538376507	0.001798965	0.038474775	NA	NA	NA	NA	NA
Ctaxi_contig_22696|comp33701_c2_seq1	1.004808512	8.679164585	1.36E-05	0.001104524	short-chain dehydrogenase	gi|545355684|ref|XP_005643618.1|NAD(P)-binding protein [Coccomyxa subellipsoidea C-169] >gi|384245581|gb|EIE19074.1| NAD(P)-binding protein [Coccomyxa subellipsoidea C-169]	AT5G02540.1		 NAD(P)-binding Rossmann-fold superfamily protein 
Ctaxi_contig_26070|comp34108_c0_seq1	1.005273362	4.253776631	0.000101736	0.004876808	rad2 family	"gi|302843818|ref|XP_002953450.1|nuclease, Rad2 family [Volvox carteri f. nagariensis] >gi|300261209|gb|EFJ45423.1| nuclease, Rad2 family [Volvox carteri f. nagariensis]"	AT5G26680.2		 5'-3' exonuclease family protein 
Ctaxi_contig_54242|comp36397_c3_seq1	1.005478267	4.601068572	0.000993712	0.025971051	NA	NA	NA	NA	NA
Ctaxi_contig_64063|comp36950_c0_seq6	1.006024167	3.392727373	0.002378278	0.046349696	NA	NA	NA	NA	NA
Ctaxi_contig_59325|comp36697_c2_seq1	1.006754657	4.184603321	0.000397383	0.013409731	NA	NA	NA	NA	NA
Ctaxi_contig_16414|comp32717_c1_seq1	1.006890032	5.576820254	0.000772344	0.021676864	NA	NA	NA	NA	NA
Ctaxi_contig_39227|comp35393_c2_seq3	1.007124808	4.556939193	0.000119965	0.005504757	NA	NA	NA	NA	NA
Ctaxi_contig_39331|comp35403_c1_seq2	1.007609394	3.631619528	0.002176006	0.043557781	NA	NA	AT3G22750.1		 Protein kinase superfamily protein 
Ctaxi_contig_15743|comp32611_c0_seq2	1.008159637	5.005724793	6.39E-05	0.003450204	protein	gi|488721446|ref|WP_002645164.1|hypothetical protein [Planctomyces maris] >gi|148846390|gb|EDL60728.1| hypothetical protein PM8797T_26210 [Planctomyces maris DSM 8797]	AT1G15740.1		 Leucine-rich repeat family protein 
Ctaxi_contig_62724|comp36874_c4_seq8	1.008602817	5.010161371	0.000646517	0.019071152	NA	NA	NA	NA	NA
Ctaxi_contig_12666|comp31990_c1_seq1	1.00930444	4.15649906	5.63E-05	0.003126375	NA	NA	NA	NA	NA
Ctaxi_contig_42666|comp35653_c2_seq7	1.010228917	4.016954127	0.000711315	0.020494603	NA	NA	NA	NA	NA
Ctaxi_contig_47684|comp35990_c3_seq8	1.010288711	3.88443773	0.000885791	0.023886734	NA	NA	NA	NA	NA
Ctaxi_contig_24301|comp33912_c1_seq1	1.011007752	7.749446379	0.000735776	0.020955724	NA	NA	NA	NA	NA
Ctaxi_contig_31003|comp34643_c4_seq1	1.011201697	4.15416283	1.82E-05	0.001377886	polymorphic outer membrane protein	gi|545357257|ref|XP_005644289.1|hypothetical protein COCSUDRAFT_48850 [Coccomyxa subellipsoidea C-169] >gi|384246254|gb|EIE19745.1| hypothetical protein COCSUDRAFT_48850 [Coccomyxa subellipsoidea C-169]	NA	NA	NA
Ctaxi_contig_68372|comp37124_c6_seq4	1.011418182	3.456807257	0.001250646	0.030300812	NA	NA	NA	NA	NA
Ctaxi_contig_38084|comp35297_c1_seq5	1.011869947	3.847943947	0.000137027	0.006047656	component of oligomeric golgi complex 7	gi|255079992|ref|XP_002503576.1|predicted protein [Micromonas sp. RCC299] >gi|226518843|gb|ACO64834.1| predicted protein [Micromonas sp. RCC299]	NA	NA	NA
Ctaxi_contig_67773|comp37099_c1_seq12	1.012671887	3.269538118	0.000243915	0.009257548	NA	NA	NA	NA	NA
Ctaxi_contig_28040|comp34325_c3_seq3	1.012963507	5.67454813	3.46E-06	0.000376767	elongation factor 1-alpha	gi|220966706|gb|ACL97367.1|elongation factor-1 alpha [Caulerpa cf. racemosa GG-2009]	AT5G60390.2		 GTP binding Elongation factor Tu family protein 
Ctaxi_contig_25836|comp34082_c1_seq60	1.013626867	3.623339572	0.000182976	0.007415224	NA	NA	NA	NA	NA
Ctaxi_contig_17773|comp32957_c0_seq2	1.014679581	3.336994844	0.002621229	0.049258093	NA	NA	NA	NA	NA
Ctaxi_contig_53691|comp36360_c0_seq1	1.015170069	2.624711185	0.001440384	0.033333498	NA	NA	NA	NA	NA
Ctaxi_contig_61490|comp36810_c3_seq1	1.015175828	3.245682783	0.001717982	0.037264355	NA	NA	NA	NA	NA
Ctaxi_contig_12552|comp31968_c1_seq2	1.016853192	5.170565218	0.000801718	0.022338623	NA	NA	NA	NA	NA
Ctaxi_contig_21179|comp33471_c1_seq6	1.01713887	9.37933148	3.25E-06	0.000358363	udp-glucose dehydrogenase	gi|159479860|ref|XP_001698004.1|UDP-glucose dehydrogenase [Chlamydomonas reinhardtii] >gi|158273803|gb|EDO99589.1| UDP-glucose dehydrogenase [Chlamydomonas reinhardtii]	AT5G15490.1		 UDP-glucose 6-dehydrogenase family protein 
Ctaxi_contig_70242|comp37199_c4_seq9	1.017593806	4.729466406	0.000103599	0.004950202	NA	NA	NA	NA	NA
Ctaxi_contig_53627|comp36355_c4_seq1	1.018349656	6.714965666	2.17E-05	0.001562165	flagellar associated protein	gi|159487357|ref|XP_001701689.1|flagellar associated protein [Chlamydomonas reinhardtii] >gi|158280908|gb|EDP06664.1| flagellar associated protein [Chlamydomonas reinhardtii]	NA	NA	NA
Ctaxi_contig_7743|comp30325_c0_seq1	1.018535263	7.72075755	4.57E-05	0.002671486	udp-glucose dehydrogenase	gi|302850907|ref|XP_002956979.1|hypothetical protein VOLCADRAFT_107492 [Volvox carteri f. nagariensis] >gi|300257697|gb|EFJ41942.1| hypothetical protein VOLCADRAFT_107492 [Volvox carteri f. nagariensis]	AT1G26570.1	"UGD1,ATUGD1"	 UDP-glucose dehydrogenase 1 
Ctaxi_contig_71239|comp37245_c2_seq4	1.019125506	3.309947806	0.000522825	0.016276973	NA	NA	NA	NA	NA
Ctaxi_contig_41099|comp35557_c0_seq2	1.019646387	3.34248093	0.002448977	0.047302351	NA	NA	NA	NA	NA
Ctaxi_contig_42240|comp35619_c1_seq1	1.0199895	5.002571327	0.000375046	0.012767768	adhesin-like protein	gi|547459046|ref|WP_022078364.1|autotransporter beta-domain-containing protein [Acetobacter sp. CAG:267] >gi|524254422|emb|CDA17648.1| autotransporter beta-domain-containing protein [Acetobacter sp. CAG:267]	NA	NA	NA
Ctaxi_contig_12065|comp31847_c2_seq1	1.020699784	2.339550171	0.002575959	0.048671038	NA	NA	NA	NA	NA
Ctaxi_contig_48923|comp36071_c3_seq1	1.020995777	3.858550844	0.000612144	0.018290517	NA	NA	NA	NA	NA
Ctaxi_contig_35227|comp35035_c2_seq1	1.021530987	2.960686357	0.001966912	0.040513427	t-complex protein 1 subunit epsilon-like	"gi|159478879|ref|XP_001697528.1|T-complex protein, epsilon subunit [Chlamydomonas reinhardtii] >gi|158274407|gb|EDP00190.1| T-complex protein, epsilon subunit [Chlamydomonas reinhardtii]"	AT1G24510.1		 TCP-1/cpn60 chaperonin family protein 
Ctaxi_contig_53575|comp36351_c2_seq5	1.021769689	2.728959348	0.00154414	0.034878738	NA	NA	NA	NA	NA
Ctaxi_contig_31207|comp34665_c1_seq1	1.023354038	4.940063139	0.000134183	0.005944818	ga-binding protein subunit beta-1 isoform x2	gi|123461238|ref|XP_001316804.1|hypothetical protein [Trichomonas vaginalis G3] >gi|121899521|gb|EAY04581.1| hypothetical protein TVAG_233170 [Trichomonas vaginalis G3]	AT4G32500.1	"AKT5,KT5"	 K+ transporter 5 
Ctaxi_contig_45936|comp35863_c6_seq3	1.024373381	6.03563382	1.84E-06	0.000223292	NA	NA	NA	NA	NA
Ctaxi_contig_23265|comp33772_c2_seq2	1.024485438	4.899696446	0.000189476	0.007616356	hypothetical protein COCSUDRAFT_56639	gi|545361323|ref|XP_005645964.1|hypothetical protein COCSUDRAFT_56639 [Coccomyxa subellipsoidea C-169] >gi|384247935|gb|EIE21420.1| hypothetical protein COCSUDRAFT_56639 [Coccomyxa subellipsoidea C-169]	NA	NA	NA
Ctaxi_contig_38066|comp35296_c2_seq1	1.025985933	7.817672623	0.001544357	0.034878738	NA	NA	NA	NA	NA
Ctaxi_contig_71321|comp37248_c6_seq2	1.026510496	6.129523009	1.08E-05	0.000908761	phosphoenolpyruvate carboxykinase	gi|302815755|ref|XP_002989558.1|hypothetical protein SELMODRAFT_272074 [Selaginella moellendorffii] >gi|300142736|gb|EFJ09434.1| hypothetical protein SELMODRAFT_272074 [Selaginella moellendorffii]	AT4G37870.1	"PCK1,PEPCK"	 phosphoenolpyruvate carboxykinase 1 
Ctaxi_contig_30757|comp34622_c3_seq1	1.027742079	3.880744567	3.28E-05	0.002120013	NA	NA	NA	NA	NA
Ctaxi_contig_60657|comp36771_c0_seq1	1.028179965	6.497260436	0.002411301	0.046756858	viral a-type inclusion protein repeat containing protein	gi|426251400|ref|XP_004019411.1|PREDICTED: LOW QUALITY PROTEIN: desmoplakin [Ovis aries]	NA	NA	NA
Ctaxi_contig_8871|comp30875_c0_seq1	1.029220806	3.541737364	0.001351663	0.031919116	NA	NA	NA	NA	NA
Ctaxi_contig_9114|comp30969_c1_seq2	1.029590174	3.557151024	0.000196456	0.007833386	high affinity nitrate transporter	gi|147836989|emb|CAN77058.1|hypothetical protein VITISV_002248 [Vitis vinifera]	AT5G60770.1	"ATNRT2.4,NRT2.4"	 nitrate transporter 2.4 
Ctaxi_contig_18083|comp33015_c0_seq2	1.030180552	9.935452936	0.002335362	0.045796324	NA	NA	NA	NA	NA
Ctaxi_contig_65449|comp37010_c5_seq1	1.030441655	2.886923092	0.000835229	0.022940687	NA	NA	NA	NA	NA
Ctaxi_contig_42713|comp35659_c2_seq1	1.031300783	5.648809825	3.07E-05	0.002043247	NA	NA	NA	NA	NA
Ctaxi_contig_27234|comp34229_c1_seq1	1.031957987	4.304671871	0.001242276	0.030148662	NA	NA	NA	NA	NA
Ctaxi_contig_60668|comp36771_c4_seq1	1.035029519	5.19732991	0.000152702	0.006546136	NA	NA	NA	NA	NA
Ctaxi_contig_32223|comp34767_c0_seq7	1.035289459	3.723122507	0.000543462	0.016698584	NA	NA	NA	NA	NA
Ctaxi_contig_28055|comp34327_c1_seq3	1.035426507	5.850116507	1.71E-05	0.001313362	NA	NA	NA	NA	NA
Ctaxi_contig_25837|comp34082_c2_seq1	1.035979494	4.530329386	4.42E-05	0.002604219	NA	NA	NA	NA	NA
Ctaxi_contig_19391|comp33199_c0_seq17	1.036145816	4.800588567	3.88E-05	0.002375182	ankyrin unc44	gi|270004596|gb|EFA01044.1|hypothetical protein TcasGA2_TC003960 [Tribolium castaneum]	AT3G09890.2		 Ankyrin repeat family protein 
Ctaxi_contig_29179|comp34453_c2_seq5	1.036296183	7.07493868	0.001820335	0.038619041	NA	NA	NA	NA	NA
Ctaxi_contig_30996|comp34643_c1_seq2	1.036568449	4.35152791	6.64E-06	0.000624256	NA	NA	NA	NA	NA
Ctaxi_contig_42648|comp35653_c1_seq4	1.036758552	5.640413638	0.000242304	0.009234259	NA	NA	NA	NA	NA
Ctaxi_contig_41761|comp35591_c3_seq1	1.037013069	2.597051115	0.002440352	0.047162004	formate acetyltransferase	gi|218439783|ref|YP_002378112.1|formate acetyltransferase [Cyanothece sp. PCC 7424] >gi|506435127|ref|WP_015954844.1| formate acetyltransferase [Cyanothece sp. PCC 7424] >gi|218172511|gb|ACK71244.1| formate acetyltransferase [Cyanothece sp. PCC 7424]	NA	NA	NA
Ctaxi_contig_52523|comp36296_c0_seq5	1.037450071	2.909835256	0.000901832	0.024143849	hypothetical protein CHLNCDRAFT_138470	gi|552817679|ref|XP_005845007.1|hypothetical protein CHLNCDRAFT_138470 [Chlorella variabilis] >gi|307104652|gb|EFN52905.1| hypothetical protein CHLNCDRAFT_138470 [Chlorella variabilis]	NA	NA	NA
Ctaxi_contig_30587|comp34605_c1_seq2	1.037625954	6.706016811	0.000201083	0.007953919	NA	NA	NA	NA	NA
Ctaxi_contig_36984|comp35204_c3_seq2	1.038973565	3.940975272	0.000805597	0.022410708	NA	NA	NA	NA	NA
Ctaxi_contig_59774|comp36720_c0_seq2	1.040681479	2.466153106	0.001515734	0.034479225	NA	NA	NA	NA	NA
Ctaxi_contig_58470|comp36654_c3_seq1	1.040903574	6.604494753	0.001715705	0.037245181	NA	NA	NA	NA	NA
Ctaxi_contig_70523|comp37212_c3_seq1	1.041281096	3.539778434	0.001326192	0.03159726	polymorphic outer membrane protein	gi|220930168|ref|YP_002507077.1|polymorphic outer membrane protein [Clostridium cellulolyticum H10] >gi|506406450|ref|WP_015926169.1| polymorphic outer membrane protein [Clostridium cellulolyticum] >gi|220000496|gb|ACL77097.1| polymorphic outer membrane protein [Clostridium cellulolyticum H10]	NA	NA	NA
Ctaxi_contig_42618|comp35650_c3_seq12	1.041804459	4.967877871	7.79E-07	0.000110302	sulfur stress regulator	gi|159488767|ref|XP_001702374.1|Snf1-like protein kinase [Chlamydomonas reinhardtii] >gi|4063894|gb|AAC98509.1| sulfur stress regulator [Chlamydomonas reinhardtii] >gi|158271168|gb|EDO96994.1| Snf1-like protein kinase [Chlamydomonas reinhardtii]	AT2G23030.1	"SNRK2-9,SNRK2.9"	 SNF1-related protein kinase 2.9 
Ctaxi_contig_57079|comp36572_c2_seq6	1.042434502	2.922302421	0.002550865	0.048451159	NA	NA	NA	NA	NA
Ctaxi_contig_39228|comp35393_c3_seq1	1.044057737	7.526269277	2.85E-06	0.000326085	NA	NA	NA	NA	NA
Ctaxi_contig_45937|comp35863_c6_seq4	1.045498441	4.635918086	6.11E-06	0.000591445	NA	NA	NA	NA	NA
Ctaxi_contig_34430|comp34955_c1_seq3	1.046667713	6.389114663	9.90E-06	0.00084587	had-like protein	gi|545375043|ref|XP_005651744.1|HAD-like protein [Coccomyxa subellipsoidea C-169] >gi|384253726|gb|EIE27200.1| HAD-like protein [Coccomyxa subellipsoidea C-169]	AT2G25870.1		 haloacid dehalogenase-like hydrolase family protein 
Ctaxi_contig_50005|comp36147_c0_seq3	1.046874425	5.879816825	0.001361212	0.032035574	protein	gi|159479686|ref|XP_001697921.1|hypothetical protein CHLREDRAFT_105918 [Chlamydomonas reinhardtii] >gi|158274019|gb|EDO99804.1| predicted protein [Chlamydomonas reinhardtii]	AT4G35780.1		 ACT-like protein tyrosine kinase family protein 
Ctaxi_contig_15970|comp32649_c0_seq1	1.046962116	2.586405394	0.002158206	0.0432764	origin recognition complex subunit 1	gi|557548722|gb|ESR59351.1|hypothetical protein CICLE_v10014192mg [Citrus clementina]	AT4G14700.1	"ATORC1A,ORC1A"	 origin recognition complex 1 
Ctaxi_contig_14981|comp32476_c1_seq1	1.048861051	4.73388458	4.95E-05	0.002843203	ankyrin repeat protein	gi|548830657|gb|ERM93580.1|hypothetical protein AMTR_s00004p00114250 [Amborella trichopoda]	AT2G03430.1		 Ankyrin repeat family protein 
Ctaxi_contig_34063|comp34924_c0_seq5	1.049730277	4.660840639	1.52E-05	0.001217824	NA	NA	NA	NA	NA
Ctaxi_contig_49626|comp36118_c0_seq19	1.049731647	2.727253185	0.001523261	0.034559788	NA	NA	NA	NA	NA
Ctaxi_contig_62119|comp36844_c12_seq2	1.050244872	6.425789877	0.000169622	0.007034315	NA	NA	NA	NA	NA
Ctaxi_contig_45802|comp35855_c1_seq1	1.050334005	6.806694348	0.00012453	0.005646981	NA	NA	NA	NA	NA
Ctaxi_contig_70240|comp37199_c4_seq7	1.051553963	3.700387925	0.000182326	0.007406182	NA	NA	NA	NA	NA
Ctaxi_contig_52335|comp36283_c5_seq1	1.051604818	6.729708712	1.06E-05	0.000894437	NA	NA	NA	NA	NA
Ctaxi_contig_7744|comp30325_c0_seq2	1.054507031	7.449858777	7.60E-05	0.003971298	udp-glucose dehydrogenase	gi|159479860|ref|XP_001698004.1|UDP-glucose dehydrogenase [Chlamydomonas reinhardtii] >gi|158273803|gb|EDO99589.1| UDP-glucose dehydrogenase [Chlamydomonas reinhardtii]	AT5G15490.1		 UDP-glucose 6-dehydrogenase family protein 
Ctaxi_contig_62720|comp36874_c4_seq4	1.055040159	6.151266992	0.001817641	0.038619041	NA	NA	NA	NA	NA
Ctaxi_contig_62786|comp36878_c0_seq1	1.055281864	3.1178098	0.000783079	0.021924939	NA	NA	NA	NA	NA
Ctaxi_contig_26515|comp34152_c2_seq1	1.05544441	3.128450632	0.001035069	0.026835986	NA	NA	NA	NA	NA
Ctaxi_contig_29175|comp34453_c2_seq1	1.056628656	7.650824201	0.00129535	0.031054387	adhesin-like protein	gi|490132382|ref|WP_004032746.1|membrane protein [Methanobrevibacter smithii] >gi|288860742|gb|EFC93040.1| polymorphic outer membrane protein repeat (3 repeats) [Methanobrevibacter smithii DSM 2374]	NA	NA	NA
Ctaxi_contig_15744|comp32611_c1_seq1	1.056849964	4.91142828	0.000829463	0.022854707	leucine-rich repeat-containing protein	gi|488721338|ref|WP_002645056.1|hypothetical protein [Planctomyces maris] >gi|148846697|gb|EDL61034.1| hypothetical protein PM8797T_09949 [Planctomyces maris DSM 8797]	AT1G15740.1		 Leucine-rich repeat family protein 
Ctaxi_contig_28038|comp34325_c3_seq1	1.057414522	6.381856455	2.42E-05	0.001692984	elongation factor 1-alpha	gi|220966706|gb|ACL97367.1|elongation factor-1 alpha [Caulerpa cf. racemosa GG-2009]	AT1G07930.2		 GTP binding Elongation factor Tu family protein 
Ctaxi_contig_31160|comp34660_c1_seq10	1.057603546	5.084490687	0.000627379	0.018617441	NA	NA	NA	NA	NA
Ctaxi_contig_58798|comp36669_c2_seq1	1.058068531	3.608832538	0.002167443	0.043436504	beta-amylase chloroplastic-like	gi|545371530|ref|XP_005650317.1|glycoside hydrolase [Coccomyxa subellipsoidea C-169] >gi|384252297|gb|EIE25773.1| glycoside hydrolase [Coccomyxa subellipsoidea C-169]	AT3G23920.1	"BAM1,BMY7,TR-BAMY"	 beta-amylase 1 
Ctaxi_contig_36981|comp35204_c1_seq1	1.06028967	7.446029257	0.00014276	0.006225424	pseudomurein-binding protein	gi|304314366|ref|YP_003849513.1|pseudomurein-binding protein [Methanothermobacter marburgensis str. Marburg] >gi|503060448|ref|WP_013295424.1| pseudomurein-binding protein [Methanothermobacter marburgensis] >gi|302587825|gb|ADL58200.1| predicted pseudomurein-binding protein [Methanothermobacter marburgensis str. Marburg]	NA	NA	NA
Ctaxi_contig_70233|comp37199_c3_seq1	1.060560203	4.718993536	0.000499633	0.015799699	NA	NA	NA	NA	NA
Ctaxi_contig_71345|comp37249_c8_seq2	1.060886606	4.016974337	0.000358456	0.012381913	NA	NA	NA	NA	NA
Ctaxi_contig_57086|comp36572_c3_seq7	1.06174315	6.272375035	6.77E-05	0.003603536	NA	NA	NA	NA	NA
Ctaxi_contig_61222|comp36797_c3_seq1	1.062414432	6.816873126	0.000845692	0.023154748	NA	NA	NA	NA	NA
Ctaxi_contig_29181|comp34453_c4_seq1	1.062496233	3.666268152	0.002237037	0.044395196	NA	NA	NA	NA	NA
Ctaxi_contig_23261|comp33772_c0_seq1	1.063118079	3.816526857	0.000699372	0.02021768	hypothetical protein COCSUDRAFT_56639	gi|545361323|ref|XP_005645964.1|hypothetical protein COCSUDRAFT_56639 [Coccomyxa subellipsoidea C-169] >gi|384247935|gb|EIE21420.1| hypothetical protein COCSUDRAFT_56639 [Coccomyxa subellipsoidea C-169]	NA	NA	NA
Ctaxi_contig_49412|comp36105_c4_seq12	1.063990335	3.402259731	8.60E-05	0.004392122	protein	gi|159463126|ref|XP_001689793.1|predicted protein [Chlamydomonas reinhardtii] >gi|158283781|gb|EDP09531.1| predicted protein [Chlamydomonas reinhardtii]	NA	NA	NA
Ctaxi_contig_53006|comp36329_c2_seq4	1.064340794	2.589976162	0.001899844	0.039630532	serine threonine-protein kinase ctr1-like	gi|357439961|ref|XP_003590258.1|Serine/threonine protein kinase 1 CTR1 [Medicago truncatula] >gi|355479306|gb|AES60509.1| Serine/threonine protein kinase 1 CTR1 [Medicago truncatula]	AT4G24480.1		 Protein kinase superfamily protein 
Ctaxi_contig_30150|comp34554_c1_seq1	1.065089339	4.333006875	1.62E-05	0.001271326	protein	gi|168064589|ref|XP_001784243.1|predicted protein [Physcomitrella patens] >gi|162664209|gb|EDQ50937.1| predicted protein [Physcomitrella patens]	AT1G76540.1	CDKB2;1	 cyclin-dependent kinase B2;1 
Ctaxi_contig_34918|comp35002_c3_seq1	1.065601869	3.060732194	0.000326815	0.01159818	NA	NA	NA	NA	NA
Ctaxi_contig_36782|comp35188_c1_seq1	1.066842378	5.823631934	0.002479533	0.047673143	NA	NA	NA	NA	NA
Ctaxi_contig_71308|comp37248_c3_seq1	1.067775541	5.683860293	0.000749066	0.021195018	phosphoenolpyruvate carboxykinase	gi|552813639|ref|XP_005843995.1|hypothetical protein CHLNCDRAFT_139487 [Chlorella variabilis] >gi|307103635|gb|EFN51893.1| hypothetical protein CHLNCDRAFT_139487 [Chlorella variabilis]	AT5G65690.1	"PCK2,PEPCK"	 phosphoenolpyruvate carboxykinase 2 
Ctaxi_contig_61208|comp36796_c3_seq2	1.069017058	4.930644715	4.65E-05	0.002705132	zinc finger ccch domain-containing partial	gi|302831684|ref|XP_002947407.1|CCCH zinc finger protein [Volvox carteri f. nagariensis] >gi|300267271|gb|EFJ51455.1| CCCH zinc finger protein [Volvox carteri f. nagariensis]	AT2G25900.2	ATCTH	 Zinc finger C-x8-C-x5-C-x3-H type family protein 
Ctaxi_contig_17544|comp32918_c3_seq3	1.070462348	3.488745591	4.26E-05	0.002550277	kinase-like partial	gi|302850535|ref|XP_002956794.1|hypothetical protein VOLCADRAFT_121569 [Volvox carteri f. nagariensis] >gi|300257854|gb|EFJ42097.1| hypothetical protein VOLCADRAFT_121569 [Volvox carteri f. nagariensis]	AT2G35050.1		 Protein kinase superfamily protein with octicosapeptide/Phox/Bem1p domain 
Ctaxi_contig_61219|comp36796_c9_seq7	1.072994255	3.747731824	0.000367501	0.01256022	ankyrin repeat and socs box protein 13	gi|47216108|emb|CAG11176.1|unnamed protein product [Tetraodon nigroviridis]	AT2G03430.1		 Ankyrin repeat family protein 
Ctaxi_contig_49406|comp36105_c4_seq6	1.074008691	3.713234667	0.000336493	0.011838675	protein	gi|159487983|ref|XP_001702002.1|predicted protein [Chlamydomonas reinhardtii] >gi|158281221|gb|EDP06977.1| predicted protein [Chlamydomonas reinhardtii]	NA	NA	NA
Ctaxi_contig_62925|comp36885_c3_seq4	1.075016711	3.878522748	0.001130476	0.028376425	kinesin-domain-containing partial	"gi|545372404|ref|XP_005650674.1|kinesin-domain-containing protein, partial [Coccomyxa subellipsoidea C-169] >gi|384252654|gb|EIE26130.1| kinesin-domain-containing protein, partial [Coccomyxa subellipsoidea C-169]"	AT3G17360.1	POK1	 phragmoplast orienting kinesin 1 
Ctaxi_contig_67467|comp37090_c0_seq99	1.075247092	6.50644172	0.000100669	0.004850274	major facilitator superfamily	"gi|308808438|ref|XP_003081529.1|Ntr2, nitrate high-affinity transporter (IC) [Ostreococcus tauri] >gi|116059995|emb|CAL56054.1| Ntr2, nitrate high-affinity transporter (IC) [Ostreococcus tauri]"	AT1G12940.1	"ATNRT2.5,NRT2.5"	 nitrate transporter2.5 
Ctaxi_contig_32372|comp34779_c1_seq2	1.075629958	4.522637686	9.87E-06	0.00084587	NA	NA	NA	NA	NA
Ctaxi_contig_57553|comp36602_c4_seq2	1.0760313	2.481939959	0.001820629	0.038619041	ankyrin repeat domain protein	"gi|555929773|emb|CDJ06891.1|ankyrin 2,3:unc44 [Hymenolepis microstoma]"	NA	NA	NA
Ctaxi_contig_19462|comp33207_c1_seq2	1.07627022	3.976433862	8.55E-05	0.004388169	2-oxoglutarate malate translocator	gi|159476982|ref|XP_001696590.1|2-oxoglutarate/malate translocator [Chlamydomonas reinhardtii] >gi|158282815|gb|EDP08567.1| 2-oxoglutarate/malate translocator [Chlamydomonas reinhardtii]	AT5G64290.1	"DCT,DIT2.1"	 dicarboxylate transport 2.1 
Ctaxi_contig_27967|comp34314_c2_seq1	1.076610311	5.515099247	0.000295166	0.010632721	copper transport accessory protein	gi|159489330|ref|XP_001702650.1|copper transport accessory protein [Chlamydomonas reinhardtii] >gi|158280672|gb|EDP06429.1| copper transport accessory protein [Chlamydomonas reinhardtii] >gi|196475663|gb|ACG76388.1| putative copper assimilation accessory protein [Chlamydomonas reinhardtii]	NA	NA	NA
Ctaxi_contig_21573|comp33543_c0_seq1	1.078008086	6.327062819	6.51E-05	0.003489156	NA	NA	NA	NA	NA
Ctaxi_contig_57076|comp36572_c2_seq3	1.078589982	6.440342747	8.42E-06	0.00075516	NA	NA	NA	NA	NA
Ctaxi_contig_61890|comp36832_c6_seq1	1.079085463	4.364203152	0.00025076	0.009447948	NA	NA	NA	NA	NA
Ctaxi_contig_38076|comp35296_c2_seq11	1.079565385	5.825800333	0.002550277	0.048451159	NA	NA	NA	NA	NA
Ctaxi_contig_49548|comp36112_c1_seq7	1.08357727	4.114448311	0.000117609	0.005410972	NA	NA	NA	NA	NA
Ctaxi_contig_21252|comp33485_c1_seq2	1.084530732	4.61711856	3.03E-05	0.002020001	NA	NA	NA	NA	NA
Ctaxi_contig_31651|comp34710_c0_seq4	1.08459848	6.238819828	7.42E-05	0.003892172	NA	NA	NA	NA	NA
Ctaxi_contig_36196|comp35126_c3_seq3	1.087232742	5.542711954	0.001252706	0.030304304	protein serine threonine kinase	gi|66818963|ref|XP_643141.1|hypothetical protein DDB_G0276465 [Dictyostelium discoideum AX4] >gi|75017806|sp|Q8T2I8.1|SEPA_DICDI RecName: Full=Serine/threonine-protein kinase sepA; AltName: Full=Septase A >gi|60471223|gb|EAL69186.1| hypothetical protein DDB_G0276465 [Dictyostelium discoideum AX4]	AT1G54960.1	"ANP2,MAPKKK2,NP2"	 NPK1-related protein kinase 2 
Ctaxi_contig_58369|comp36649_c0_seq4	1.087860744	4.919069028	0.000910793	0.024285492	NA	NA	NA	NA	NA
Ctaxi_contig_40839|comp35537_c2_seq1	1.087923594	3.450505733	0.000239129	0.009135879	NA	NA	NA	NA	NA
Ctaxi_contig_50044|comp36150_c0_seq1	1.088460688	7.923005371	0.001836513	0.038823057	rna binding protein	gi|302853861|ref|XP_002958443.1|hypothetical protein VOLCADRAFT_99702 [Volvox carteri f. nagariensis] >gi|300256248|gb|EFJ40519.1| hypothetical protein VOLCADRAFT_99702 [Volvox carteri f. nagariensis]	NA	NA	NA
Ctaxi_contig_62598|comp36867_c4_seq1	1.08884693	2.972575943	0.002530226	0.048269823	polymorphic outer membrane protein	gi|493767880|ref|WP_006716443.1|polymorphic outer membrane protein [Desulfitobacterium metallireducens] >gi|353547025|gb|EHC16472.1| polymorphic outer membrane protein [Desulfitobacterium metallireducens DSM 15288]	NA	NA	NA
Ctaxi_contig_11276|comp31638_c0_seq1	1.089447736	9.455372191	5.08E-06	0.000518787	floral homeotic protein hua1	gi|302832796|ref|XP_002947962.1|hypothetical protein VOLCADRAFT_103744 [Volvox carteri f. nagariensis] >gi|300266764|gb|EFJ50950.1| hypothetical protein VOLCADRAFT_103744 [Volvox carteri f. nagariensis]	AT3G12680.1	HUA1	 floral homeotic protein (HUA1) 
Ctaxi_contig_68742|comp37137_c2_seq7	1.090218757	3.291105415	9.82E-05	0.004810821	NA	NA	NA	NA	NA
Ctaxi_contig_62723|comp36874_c4_seq7	1.09178212	3.675541413	0.000960892	0.025310054	NA	NA	NA	NA	NA
Ctaxi_contig_43332|comp35704_c2_seq2	1.093325635	3.134770894	0.000415122	0.013752218	NA	NA	NA	NA	NA
Ctaxi_contig_52601|comp36302_c5_seq1	1.0933978	5.077683007	0.000933148	0.024729488	NA	NA	NA	NA	NA
Ctaxi_contig_16734|comp32780_c3_seq1	1.094645392	2.398842466	0.000630543	0.018694964	NA	NA	NA	NA	NA
Ctaxi_contig_17542|comp32918_c3_seq1	1.094815423	4.963951419	7.80E-05	0.00406187	NA	NA	NA	NA	NA
Ctaxi_contig_60658|comp36771_c0_seq2	1.095154695	6.18364524	0.000992425	0.025963207	autotransporter adhesin	gi|426251400|ref|XP_004019411.1|PREDICTED: LOW QUALITY PROTEIN: desmoplakin [Ovis aries]	NA	NA	NA
Ctaxi_contig_51188|comp36223_c1_seq1	1.095498385	3.015583513	0.000569892	0.017356947	NA	NA	NA	NA	NA
Ctaxi_contig_31163|comp34660_c1_seq13	1.095665227	5.333321132	0.000200273	0.007942557	NA	NA	NA	NA	NA
Ctaxi_contig_32702|comp34807_c0_seq2	1.095874998	4.334799403	0.000305336	0.010942251	NA	NA	NA	NA	NA
Ctaxi_contig_52325|comp36283_c1_seq1	1.097167899	6.792545769	3.56E-06	0.000385586	NA	NA	NA	NA	NA
Ctaxi_contig_50056|comp36150_c0_seq13	1.099150256	5.498438734	0.000423462	0.013968752	protein	gi|552844899|ref|XP_005851204.1|hypothetical protein CHLNCDRAFT_137888 [Chlorella variabilis] >gi|307110867|gb|EFN59102.1| hypothetical protein CHLNCDRAFT_137888 [Chlorella variabilis]	NA	NA	NA
Ctaxi_contig_49122|comp36083_c6_seq1	1.099399109	4.359225659	0.000184329	0.007444767	NA	NA	NA	NA	NA
Ctaxi_contig_61241|comp36798_c7_seq5	1.099688011	5.674169297	5.92E-06	0.000583975	NA	NA	NA	NA	NA
Ctaxi_contig_68880|comp37145_c3_seq1	1.101610832	5.344005408	0.000216892	0.008434969	abc transporter c family member 2-like	gi|545374341|ref|XP_005651467.1|hypothetical protein COCSUDRAFT_46284 [Coccomyxa subellipsoidea C-169] >gi|384253448|gb|EIE26923.1| hypothetical protein COCSUDRAFT_46284 [Coccomyxa subellipsoidea C-169]	AT2G34660.2	"MRP2,ABCC2,AtABCC2"	 multidrug resistance-associated protein 2 
Ctaxi_contig_58468|comp36654_c2_seq5	1.102442471	5.405703651	4.03E-05	0.002449679	NA	NA	NA	NA	NA
Ctaxi_contig_54268|comp36399_c2_seq1	1.103861894	4.749281542	3.55E-05	0.002225985	glutamate 5-kinase	gi|545371055|ref|XP_005650129.1|glutamate 5-kinase [Coccomyxa subellipsoidea C-169] >gi|384252108|gb|EIE25585.1| glutamate 5-kinase [Coccomyxa subellipsoidea C-169]	NA	NA	NA
Ctaxi_contig_58472|comp36654_c4_seq1	1.104327512	4.309379831	0.000154677	0.006598208	NA	NA	NA	NA	NA
Ctaxi_contig_49628|comp36118_c0_seq21	1.106667845	2.485867862	0.001437829	0.03333062	NA	NA	NA	NA	NA
Ctaxi_contig_15232|comp32522_c0_seq3	1.106821433	4.748780942	0.002232028	0.044321155	NA	NA	NA	NA	NA
Ctaxi_contig_63108|comp36896_c1_seq2	1.108855142	3.452220186	0.001925533	0.039998042	clathrin heavy chain	gi|545373675|ref|XP_005651179.1|clathrin heavy chain [Coccomyxa subellipsoidea C-169] >gi|384253160|gb|EIE26635.1| clathrin heavy chain [Coccomyxa subellipsoidea C-169]	AT3G08530.1		" Clathrin, heavy chain "
Ctaxi_contig_21398|comp33508_c0_seq1	1.110002052	6.248760071	0.000131596	0.005890397	NA	NA	NA	NA	NA
Ctaxi_contig_63486|comp36921_c2_seq6	1.110434705	4.190491172	0.000243471	0.009250832	protein	gi|403360218|gb|EJY79777.1|hypothetical protein OXYTRI_22943 [Oxytricha trifallax]	NA	NA	NA
Ctaxi_contig_57188|comp36578_c1_seq4	1.111250143	5.28481934	0.001596962	0.035626122	ccch zinc finger protein	gi|552827789|ref|XP_005847308.1|hypothetical protein CHLNCDRAFT_134430 [Chlorella variabilis] >gi|307106962|gb|EFN55206.1| hypothetical protein CHLNCDRAFT_134430 [Chlorella variabilis]	AT5G07500.1	PEI1	 Zinc finger C-x8-C-x5-C-x3-H type family protein 
Ctaxi_contig_59782|comp36720_c4_seq2	1.111328781	2.463104854	0.001999278	0.040701251	NA	NA	NA	NA	NA
Ctaxi_contig_58341|comp36647_c0_seq7	1.111497147	4.985253694	8.27E-06	0.000748876	p-loop containing nucleoside triphosphate hydrolase protein	gi|552812326|ref|XP_005843674.1|hypothetical protein CHLNCDRAFT_140061 [Chlorella variabilis] >gi|307103311|gb|EFN51572.1| hypothetical protein CHLNCDRAFT_140061 [Chlorella variabilis]	AT4G27420.1		 ABC-2 type transporter family protein 
Ctaxi_contig_30585|comp34605_c0_seq1	1.11198219	4.341916386	0.000956924	0.025253301	rna-binding kh domain-containing protein	gi|168013158|ref|XP_001759268.1|predicted protein [Physcomitrella patens] >gi|162689581|gb|EDQ75952.1| predicted protein [Physcomitrella patens]	AT5G15270.1		 RNA-binding KH domain-containing protein 
Ctaxi_contig_71450|comp37253_c8_seq1	1.112585312	4.180192023	0.001546772	0.034900312	copper-transporting atpase ran1-like	gi|514709338|ref|XP_004951760.1|PREDICTED: copper-transporting ATPase RAN1-like [Setaria italica]	AT5G44790.1	"RAN1,HMA7"	 copper-exporting ATPase / responsive-to-antagonist 1 / copper-transporting ATPase (RAN1) 
Ctaxi_contig_24335|comp33917_c1_seq2	1.112758385	4.404391439	0.000404234	0.013522529	NA	NA	NA	NA	NA
Ctaxi_contig_59776|comp36720_c2_seq1	1.114178734	3.839035182	0.00199903	0.040701251	polymorphic outer membrane protein	gi|517488733|ref|WP_018659310.1|hypothetical protein [Allofustis seminis]	NA	NA	NA
Ctaxi_contig_12551|comp31968_c1_seq1	1.114286265	5.017617475	0.0006583	0.019303818	NA	NA	NA	NA	NA
Ctaxi_contig_71238|comp37245_c2_seq3	1.115509767	4.80559915	3.14E-05	0.002062818	protein	gi|552822421|ref|XP_005846110.1|hypothetical protein CHLNCDRAFT_31911 [Chlorella variabilis] >gi|307105760|gb|EFN54008.1| hypothetical protein CHLNCDRAFT_31911 [Chlorella variabilis]	AT2G42520.1		 P-loop containing nucleoside triphosphate hydrolases superfamily protein 
Ctaxi_contig_16408|comp32717_c0_seq1	1.115523904	7.440138293	6.13E-06	0.000591445	ankyrin repeat protein	gi|390341603|ref|XP_001198750.2|PREDICTED: serine/threonine-protein phosphatase 6 regulatory ankyrin repeat subunit A-like [Strongylocentrotus purpuratus]	AT3G04710.1	TPR10	 ankyrin repeat family protein 
Ctaxi_contig_50012|comp36147_c3_seq1	1.115873413	3.710770837	0.002681228	0.049979469	NA	NA	NA	NA	NA
Ctaxi_contig_49149|comp36086_c0_seq1	1.117800394	4.461983611	0.000182229	0.007406182	alkaline phosphatase	"gi|302839093|ref|XP_002951104.1|alkaline phosphatase, secreted, phosphate-repressible [Volvox carteri f. nagariensis] >gi|300263799|gb|EFJ47998.1| alkaline phosphatase, secreted, phosphate-repressible [Volvox carteri f. nagariensis]"	NA	NA	NA
Ctaxi_contig_12396|comp31930_c0_seq1	1.117891389	4.054426517	0.000276102	0.010108096	atp-dependent rna helicase	gi|545366192|ref|XP_005648013.1|DEAD-domain-containing protein [Coccomyxa subellipsoidea C-169] >gi|384249989|gb|EIE23469.1| DEAD-domain-containing protein [Coccomyxa subellipsoidea C-169]	AT2G42520.1		 P-loop containing nucleoside triphosphate hydrolases superfamily protein 
Ctaxi_contig_40849|comp35537_c3_seq1	1.118740689	4.159242512	2.95E-05	0.001977871	NA	NA	NA	NA	NA
Ctaxi_contig_58484|comp36655_c6_seq1	1.119820316	2.455470134	0.002553242	0.048452933	NA	NA	NA	NA	NA
Ctaxi_contig_54839|comp36432_c3_seq5	1.120082093	3.793374419	0.000957648	0.025253301	transferrin	gi|552809764|ref|XP_005843025.1|hypothetical protein CHLNCDRAFT_59390 [Chlorella variabilis] >gi|307102653|gb|EFN50923.1| hypothetical protein CHLNCDRAFT_59390 [Chlorella variabilis]	NA	NA	NA
Ctaxi_contig_30586|comp34605_c1_seq1	1.120209674	7.20614435	0.000405612	0.013555585	nucleic acid binding protein	gi|514731726|ref|XP_004957252.1|PREDICTED: poly(rC)-binding protein 3-like [Setaria italica]	AT1G51580.1		 RNA-binding KH domain-containing protein 
Ctaxi_contig_49071|comp36080_c3_seq1	1.121098256	4.288433466	0.002306632	0.04546425	NA	NA	NA	NA	NA
Ctaxi_contig_70241|comp37199_c4_seq8	1.121247372	4.881640324	0.000107978	0.005089347	NA	NA	NA	NA	NA
Ctaxi_contig_68714|comp37135_c8_seq2	1.121479891	2.790793728	0.001480815	0.03392948	NA	NA	NA	NA	NA
Ctaxi_contig_28096|comp34332_c0_seq3	1.122276141	4.299908207	5.49E-05	0.003077148	NA	NA	NA	NA	NA
Ctaxi_contig_70966|comp37232_c2_seq6	1.122395547	4.564925877	1.66E-05	0.001292372	NA	NA	NA	NA	NA
Ctaxi_contig_24371|comp33921_c3_seq1	1.123250572	4.00026465	0.001111743	0.028130098	glutamate dehydrogenase	gi|545364842|ref|XP_005647453.1|putative glutamate dehydrogenase [Coccomyxa subellipsoidea C-169] >gi|384249427|gb|EIE22909.1| putative glutamate dehydrogenase [Coccomyxa subellipsoidea C-169]	AT1G51720.1		 Amino acid dehydrogenase family protein 
Ctaxi_contig_64890|comp36988_c5_seq2	1.124077218	6.638602475	2.44E-05	0.001703107	NA	NA	NA	NA	NA
Ctaxi_contig_38086|comp35297_c2_seq2	1.124339998	4.3109368	2.97E-06	0.00033555	NA	NA	NA	NA	NA
Ctaxi_contig_29778|comp34521_c3_seq1	1.125806147	8.806564227	1.24E-06	0.000160868	glyceraldehyde-3-phosphate dehydrogenase	"gi|545353767|ref|XP_005642719.1|glyceraldehyde-3-phosphate dehydrogenase, type I [Coccomyxa subellipsoidea C-169] >gi|384244676|gb|EIE18175.1| glyceraldehyde-3-phosphate dehydrogenase, type I [Coccomyxa subellipsoidea C-169]"	AT1G79530.1	GAPCP-1	 glyceraldehyde-3-phosphate dehydrogenase of plastid 1 
Ctaxi_contig_47676|comp35990_c2_seq1	1.12670012	4.908604676	4.03E-06	0.000430309	NA	NA	NA	NA	NA
Ctaxi_contig_61462|comp36808_c1_seq14	1.127462296	2.888102486	0.000398891	0.013430751	protein tos1	gi|521724928|gb|EPQ55185.1|hypothetical protein GLOTRDRAFT_105951 [Gloeophyllum trabeum ATCC 11539]	NA	NA	NA
Ctaxi_contig_22248|comp33640_c0_seq1	1.128879008	7.19338049	1.38E-08	4.50E-06	NA	NA	NA	NA	NA
Ctaxi_contig_66640|comp37058_c3_seq1	1.130764123	2.755588497	0.000834146	0.022929112	NA	NA	NA	NA	NA
Ctaxi_contig_59341|comp36697_c7_seq1	1.132178602	5.602046547	1.83E-07	3.61E-05	NA	NA	NA	NA	NA
Ctaxi_contig_58466|comp36654_c2_seq3	1.132488392	6.70257601	0.000160228	0.006778432	NA	NA	AT1G53720.1	"ATCYP59,CYP59"	 cyclophilin 59 
Ctaxi_contig_31001|comp34643_c3_seq1	1.134140415	3.856421212	9.59E-06	0.000833801	NA	NA	NA	NA	NA
Ctaxi_contig_43582|comp35723_c2_seq8	1.134267696	3.788573491	1.94E-05	0.001447093	NA	NA	NA	NA	NA
Ctaxi_contig_57549|comp36602_c2_seq6	1.134406177	2.76693833	0.001971365	0.040513427	ankyrin repeat protein	"gi|414145861|pdb|4HQD|AChain A, Crystal Structure Of Engineered Protein. Northeast Structural Genomics Consortium Target Or265. >gi|414145862|pdb|4HQD|B Chain B, Crystal Structure Of Engineered Protein. Northeast Structural Genomics Consortium Target Or265"	AT2G03430.1		 Ankyrin repeat family protein 
Ctaxi_contig_59323|comp36697_c1_seq3	1.135889604	4.662070569	0.000134182	0.005944818	NA	NA	NA	NA	NA
Ctaxi_contig_18810|comp33110_c0_seq2	1.136772757	3.731445967	0.00049111	0.015644258	NA	NA	NA	NA	NA
Ctaxi_contig_54709|comp36425_c6_seq1	1.137450519	2.96830771	0.000251638	0.009457562	NA	NA	NA	NA	NA
Ctaxi_contig_8460|comp30704_c3_seq1	1.13877166	3.202119282	0.000355256	0.012315883	heat-shock inducible hsp70	gi|302831127|ref|XP_002947129.1|heat-shock inducible Hsp70 [Volvox carteri f. nagariensis] >gi|70609372|gb|AAZ04921.1| heat-shock inducible Hsp70 [Volvox carteri f. nagariensis] >gi|70609374|gb|AAZ04922.1| heat-shock inducible Hsp70 [Volvox carteri f. nagariensis] >gi|300267536|gb|EFJ51719.1| heat-shock inducible Hsp70 [Volvox carteri f. nagariensis]	AT5G02500.2	"HSC70-1,HSP70-1,AT-HSC70-1,HSC70"	 heat shock cognate protein 70-1 
Ctaxi_contig_40526|comp35511_c1_seq1	1.138899588	4.096849144	1.04E-05	0.000881204	protein phosphatase 2c family protein	gi|302809729|ref|XP_002986557.1|hypothetical protein SELMODRAFT_235036 [Selaginella moellendorffii] >gi|300145740|gb|EFJ12414.1| hypothetical protein SELMODRAFT_235036 [Selaginella moellendorffii]	AT1G09160.1		 Protein phosphatase 2C family protein 
Ctaxi_contig_44380|comp35766_c1_seq3	1.139467207	2.931687079	0.000609216	0.018257423	abc transporter a family member 7	gi|297815962|ref|XP_002875864.1|hypothetical protein ARALYDRAFT_485139 [Arabidopsis lyrata subsp. lyrata] >gi|297321702|gb|EFH52123.1| hypothetical protein ARALYDRAFT_485139 [Arabidopsis lyrata subsp. lyrata]	AT3G47790.1	"ATATH7,ATH7"	 ABC2 homolog 7 
Ctaxi_contig_36114|comp35119_c1_seq4	1.139616884	5.723704301	4.62E-07	7.45E-05	NA	NA	NA	NA	NA
Ctaxi_contig_64889|comp36988_c5_seq1	1.140111723	8.016320605	0.001779116	0.038191543	viral a-type inclusion protein	"gi|154416763|ref|XP_001581403.1|viral A-type inclusion protein [Trichomonas vaginalis G3] >gi|121915630|gb|EAY20417.1| viral A-type inclusion protein, putative [Trichomonas vaginalis G3]"	NA	NA	NA
Ctaxi_contig_42711|comp35659_c0_seq1	1.140408512	3.483194026	6.29E-05	0.003405121	NA	NA	NA	NA	NA
Ctaxi_contig_40086|comp35470_c1_seq2	1.140431842	5.45499679	3.39E-05	0.002178625	NA	NA	NA	NA	NA
Ctaxi_contig_46269|comp35888_c0_seq1	1.14144494	2.849681429	0.000698442	0.020207646	NA	NA	NA	NA	NA
Ctaxi_contig_54834|comp36432_c2_seq1	1.142158687	3.649445278	0.002490205	0.047805876	melanotransferrin-like	gi|552809764|ref|XP_005843025.1|hypothetical protein CHLNCDRAFT_59390 [Chlorella variabilis] >gi|307102653|gb|EFN50923.1| hypothetical protein CHLNCDRAFT_59390 [Chlorella variabilis]	NA	NA	NA
Ctaxi_contig_68638|comp37132_c0_seq3	1.142450872	2.654505057	0.001017208	0.026471839	probable atp-dependent dna helicase hfm1-like	"gi|545373483|ref|XP_005651102.1|P-loop containing nucleoside triphosphate hydrolase protein, partial [Coccomyxa subellipsoidea C-169] >gi|384253083|gb|EIE26558.1| P-loop containing nucleoside triphosphate hydrolase protein, partial [Coccomyxa subellipsoidea C-169]"	AT3G27730.1	"RCK,MER3"	 ATP binding;ATP-dependent helicases;DNA helicases 
Ctaxi_contig_49546|comp36112_c1_seq5	1.143445206	4.966975088	1.61E-05	0.001263287	NA	NA	NA	NA	NA
Ctaxi_contig_40087|comp35470_c1_seq3	1.143742218	5.585275873	0.001427173	0.033182725	NA	NA	NA	NA	NA
Ctaxi_contig_63484|comp36921_c2_seq4	1.144228165	3.813822716	0.00091021	0.024285492	NA	NA	NA	NA	NA
Ctaxi_contig_39320|comp35402_c2_seq2	1.144237063	3.03780264	0.0002802	0.010220972	NA	NA	NA	NA	NA
Ctaxi_contig_35825|comp35091_c0_seq4	1.1487226	3.858451122	0.000131581	0.005890397	NA	NA	NA	NA	NA
Ctaxi_contig_28097|comp34332_c1_seq1	1.149610046	5.562683623	1.22E-06	0.000159535	protein disulfide isomerase 1	gi|159487489|ref|XP_001701755.1|protein disulfide isomerase 1 [Chlamydomonas reinhardtii] >gi|2708314|gb|AAC49896.1| protein disulfide isomerase RB60 [Chlamydomonas reinhardtii] >gi|4104541|gb|AAD02069.1| protein disulfide isomerase [Chlamydomonas reinhardtii] >gi|158280974|gb|EDP06730.1| protein disulfide isomerase 1 [Chlamydomonas reinhardtii]	AT5G60640.3	PDIL1-4	 PDI-like 1-4 
Ctaxi_contig_61690|comp36822_c2_seq1	1.150294211	3.695515206	2.50E-05	0.001726498	NA	NA	NA	NA	NA
Ctaxi_contig_17770|comp32956_c1_seq3	1.150850479	3.958817696	0.001848215	0.038999143	NA	NA	NA	NA	NA
Ctaxi_contig_49150|comp36086_c0_seq2	1.151472461	3.812502674	0.000122867	0.005608228	alkaline phosphatase	"gi|302839093|ref|XP_002951104.1|alkaline phosphatase, secreted, phosphate-repressible [Volvox carteri f. nagariensis] >gi|300263799|gb|EFJ47998.1| alkaline phosphatase, secreted, phosphate-repressible [Volvox carteri f. nagariensis]"	NA	NA	NA
Ctaxi_contig_18857|comp33122_c0_seq2	1.153173035	4.477338435	1.19E-06	0.000156668	origin recognition complex subunit 2-like	gi|545358200|ref|XP_005644686.1|origin recognition complex subunit 2 [Coccomyxa subellipsoidea C-169] >gi|384246653|gb|EIE20142.1| origin recognition complex subunit 2 [Coccomyxa subellipsoidea C-169]	AT2G37560.2	"ORC2,ATORC2"	 origin recognition complex second largest subunit 2 
Ctaxi_contig_70879|comp37227_c7_seq1	1.157043546	2.315904293	0.001667529	0.03660011	protein	gi|168034142|ref|XP_001769572.1|predicted protein [Physcomitrella patens] >gi|162679114|gb|EDQ65565.1| predicted protein [Physcomitrella patens]	AT1G74750.1		 Pentatricopeptide repeat (PPR) superfamily protein 
Ctaxi_contig_52764|comp36312_c13_seq1	1.158638929	6.771235417	1.68E-05	0.001297889	NA	NA	NA	NA	NA
Ctaxi_contig_40528|comp35511_c1_seq3	1.15866896	2.753459534	0.001346665	0.031873565	protein serine threonine phosphatase 2c	gi|545360812|ref|XP_005645754.1|protein serine/threonine phosphatase 2C [Coccomyxa subellipsoidea C-169] >gi|384247724|gb|EIE21210.1| protein serine/threonine phosphatase 2C [Coccomyxa subellipsoidea C-169]	AT1G68410.2		 Protein phosphatase 2C family protein 
Ctaxi_contig_28053|comp34327_c1_seq1	1.158857611	4.905134413	1.77E-05	0.001351728	NA	NA	NA	NA	NA
Ctaxi_contig_37601|comp35250_c2_seq1	1.159402305	5.987912771	6.22E-07	9.30E-05	bifunctional aspartokinase homoserine dehydrogenase 2	gi|545356984|ref|XP_005644167.1|bifunctional aspartokinase/homoserine dehydrogenase I [Coccomyxa subellipsoidea C-169] >gi|384246132|gb|EIE19623.1| bifunctional aspartokinase/homoserine dehydrogenase I [Coccomyxa subellipsoidea C-169]	AT4G19710.1	"AK-HSDHII,AK-HSDH"	 aspartate kinase-homoserine dehydrogenase ii 
Ctaxi_contig_52754|comp36312_c3_seq1	1.160644343	3.553252926	0.001229644	0.02999165	NA	NA	NA	NA	NA
Ctaxi_contig_71134|comp37239_c7_seq1	1.160726563	5.093544486	7.22E-07	0.000104345	argonaute 2	gi|502145567|ref|XP_004506083.1|PREDICTED: protein argonaute 5-like isoform X2 [Cicer arietinum]	AT5G43810.2	ZLL	 Stabilizer of iron transporter SufD / Polynucleotidyl transferase 
Ctaxi_contig_57081|comp36572_c3_seq2	1.162106082	6.83518394	5.77E-05	0.003175592	NA	NA	NA	NA	NA
Ctaxi_contig_68778|comp37139_c2_seq4	1.162500339	2.317097216	0.001347257	0.031873565	lmbr1-like membrane protein	gi|552820463|ref|XP_005845608.1|hypothetical protein CHLNCDRAFT_136844 [Chlorella variabilis] >gi|307105256|gb|EFN53506.1| hypothetical protein CHLNCDRAFT_136844 [Chlorella variabilis]	AT5G65290.1		 LMBR1-like membrane protein 
Ctaxi_contig_65878|comp37028_c0_seq1	1.162535024	3.797786106	0.001027352	0.026655826	NA	NA	NA	NA	NA
Ctaxi_contig_39330|comp35403_c1_seq1	1.164385281	4.113265734	3.51E-05	0.002219563	protein tyrosine kinase	gi|1468983|gb|AAB04999.1|protein tyrosine kinase [Dictyostelium discoideum]	AT4G24480.1		 Protein kinase superfamily protein 
Ctaxi_contig_30591|comp34605_c1_seq6	1.165285536	5.193702323	2.02E-06	0.000240415	poly -binding protein 3	gi|294462548|gb|ADE76820.1|unknown [Picea sitchensis]	AT5G64390.1	HEN4	 RNA-binding KH domain-containing protein 
Ctaxi_contig_46752|comp35921_c2_seq1	1.165560245	2.716771235	0.000613512	0.01831559	peptidylglycine alpha-amidating monooxygenase	gi|545370775|ref|XP_005649997.1|hypothetical protein COCSUDRAFT_65252 [Coccomyxa subellipsoidea C-169] >gi|384251976|gb|EIE25453.1| hypothetical protein COCSUDRAFT_65252 [Coccomyxa subellipsoidea C-169]	NA	NA	NA
Ctaxi_contig_29677|comp34510_c0_seq8	1.16556791	4.682029893	3.44E-07	6.00E-05	sec14 cytosolic factor	gi|552848430|ref|XP_005852099.1|hypothetical protein CHLNCDRAFT_133154 [Chlorella variabilis] >gi|307111763|gb|EFN59997.1| hypothetical protein CHLNCDRAFT_133154 [Chlorella variabilis]	NA	NA	NA
Ctaxi_contig_18809|comp33110_c0_seq1	1.167246486	4.039555889	6.47E-06	0.000613642	NA	NA	NA	NA	NA
Ctaxi_contig_30998|comp34643_c2_seq1	1.169033482	4.054589339	2.60E-05	0.001779359	NA	NA	NA	NA	NA
Ctaxi_contig_19392|comp33199_c1_seq1	1.169326572	6.689143205	0.000138251	0.006093932	ankyrin repeat protein	"gi|123385560|ref|XP_001299135.1|ankyrin repeat protein [Trichomonas vaginalis G3] >gi|121879907|gb|EAX86205.1| ankyrin repeat protein, putative [Trichomonas vaginalis G3]"	AT2G31820.1		 Ankyrin repeat family protein 
Ctaxi_contig_68365|comp37124_c2_seq1	1.170251751	5.022065799	3.53E-05	0.002219563	NA	NA	NA	NA	NA
Ctaxi_contig_43592|comp35725_c0_seq1	1.170866556	3.512634471	4.98E-05	0.002843203	NA	NA	NA	NA	NA
Ctaxi_contig_60459|comp36758_c2_seq3	1.171400524	3.050902156	0.000191145	0.007648015	NA	NA	NA	NA	NA
Ctaxi_contig_58015|comp36624_c1_seq1	1.172678722	5.114868277	8.67E-06	0.000772796	pre-mrna-splicing factor atp-dependent rna helicase dhx16-like	gi|545356405|ref|XP_005643918.1|P-loop containing nucleoside triphosphate hydrolase protein [Coccomyxa subellipsoidea C-169] >gi|384245882|gb|EIE19374.1| P-loop containing nucleoside triphosphate hydrolase protein [Coccomyxa subellipsoidea C-169]	AT2G35340.1	MEE29	 helicase domain-containing protein 
Ctaxi_contig_32370|comp34779_c0_seq1	1.172843511	3.851241307	0.000222485	0.008623476	NA	NA	NA	NA	NA
Ctaxi_contig_49632|comp36118_c2_seq1	1.17300929	2.39654298	0.000345553	0.012035363	NA	NA	NA	NA	NA
Ctaxi_contig_37738|comp35264_c1_seq5	1.173620972	5.579103815	7.42E-07	0.000105869	NA	NA	NA	NA	NA
Ctaxi_contig_71135|comp37239_c7_seq2	1.174039507	5.081570849	5.10E-06	0.000518787	argonaute 2	gi|502145567|ref|XP_004506083.1|PREDICTED: protein argonaute 5-like isoform X2 [Cicer arietinum]	AT5G43810.2	ZLL	 Stabilizer of iron transporter SufD / Polynucleotidyl transferase 
Ctaxi_contig_30760|comp34622_c4_seq2	1.175456896	2.52963245	0.00163878	0.036255928	NA	NA	NA	NA	NA
Ctaxi_contig_61239|comp36798_c7_seq3	1.175799174	7.553706846	4.16E-08	1.15E-05	tpr-like protein	gi|545368225|ref|XP_005648894.1|hypothetical protein COCSUDRAFT_62850 [Coccomyxa subellipsoidea C-169] >gi|384250871|gb|EIE24350.1| hypothetical protein COCSUDRAFT_62850 [Coccomyxa subellipsoidea C-169]	AT1G74850.1	PTAC2	 plastid transcriptionally active 2 
Ctaxi_contig_37344|comp35228_c2_seq1	1.176847352	4.048927147	0.000412256	0.013690767	elongation factor 2	gi|545363063|ref|XP_005646726.1|elongation factor 2 [Coccomyxa subellipsoidea C-169] >gi|384248699|gb|EIE22182.1| elongation factor 2 [Coccomyxa subellipsoidea C-169]	AT1G56070.1	LOS1	 Ribosomal protein S5/Elongation factor G/III/V family protein 
Ctaxi_contig_57707|comp36610_c1_seq13	1.176889664	2.787247127	0.001452274	0.033474682	NA	NA	NA	NA	NA
Ctaxi_contig_42712|comp35659_c1_seq1	1.178942579	5.064937688	0.000118998	0.005467615	NA	NA	NA	NA	NA
Ctaxi_contig_12550|comp31968_c0_seq1	1.179886425	4.41734834	2.48E-05	0.001719421	NA	NA	NA	NA	NA
Ctaxi_contig_56332|comp36528_c1_seq2	1.181001988	4.661951386	0.000683663	0.019912915	squamosa promoter binding 1	gi|552844661|ref|XP_005851140.1|hypothetical protein CHLNCDRAFT_49863 [Chlorella variabilis] >gi|307110803|gb|EFN59038.1| hypothetical protein CHLNCDRAFT_49863 [Chlorella variabilis]	AT2G47070.1	SPL1	 squamosa promoter binding protein-like 1 
Ctaxi_contig_22453|comp33667_c1_seq3	1.181004237	1.960841535	0.002664415	0.049826713	peptidyl serine alpha-galactosyltransferase	gi|302853213|ref|XP_002958123.1|hypothetical protein VOLCADRAFT_121680 [Volvox carteri f. nagariensis] >gi|300256591|gb|EFJ40854.1| hypothetical protein VOLCADRAFT_121680 [Volvox carteri f. nagariensis]	NA	NA	NA
Ctaxi_contig_43597|comp35725_c4_seq1	1.181075426	2.904263958	9.47E-05	0.004705818	ubiquitin-protein pub4	"gi|302772645|ref|XP_002969740.1|ubiquitin-protein ligase, PUB4 [Selaginella moellendorffii] >gi|300162251|gb|EFJ28864.1| ubiquitin-protein ligase, PUB4 [Selaginella moellendorffii]"	AT3G07360.1	"PUB9,ATPUB9"	 plant U-box 9 
Ctaxi_contig_21058|comp33456_c0_seq1	1.181985809	3.307082589	0.001197905	0.029482967	NA	NA	NA	NA	NA
Ctaxi_contig_60457|comp36758_c2_seq1	1.18277297	3.018862789	0.001990792	0.040672417	hypothetical protein CHLNCDRAFT_138028	gi|552846209|ref|XP_005851556.1|hypothetical protein CHLNCDRAFT_138028 [Chlorella variabilis] >gi|307111219|gb|EFN59454.1| hypothetical protein CHLNCDRAFT_138028 [Chlorella variabilis]	NA	NA	NA
Ctaxi_contig_44234|comp35760_c2_seq83	1.183261404	4.294971164	0.002317745	0.045618219	calcium-binding and coiled-coil domain-containing protein 2	gi|402169573|ref|NP_001257947.1|calcium-binding and coiled-coil domain-containing protein 2 [Mus musculus] >gi|162416032|sp|A2A6M5.1|CACO2_MOUSE RecName: Full=Calcium-binding and coiled-coil domain-containing protein 2; AltName: Full=Nuclear domain 10 protein NDP52; Short=Nuclear domain 10 protein 52	NA	NA	NA
Ctaxi_contig_57540|comp36602_c1_seq1	1.184315406	4.373210378	0.000400567	0.013464811	serine threonine-protein phosphatase 6 regulatory ankyrin repeat subunit c- partial	gi|189502738|ref|YP_001958455.1|hypothetical protein Aasi_1435 [Candidatus Amoebophilus asiaticus 5a2] >gi|501450016|ref|WP_012473465.1| hypothetical protein [Candidatus Amoebophilus asiaticus] >gi|189498179|gb|ACE06726.1| hypothetical protein Aasi_1435 [Candidatus Amoebophilus asiaticus 5a2]	AT5G14230.1		" CONTAINS InterPro DOMAIN/s: Ankyrin repeat-containing domain (InterPro:IPR020683), Ankyrin repeat (InterPro:IPR002110); BEST Arabidopsis thaliana protein match is: XB3 ortholog 2 in Arabidopsis thaliana (TAIR:AT5G57740.1); Has 66374 Blast hits to 25358 proteins in 1201 species: Archae - 121; Bacteria - 8133; Metazoa - 29530; Fungi - 5885; Plants - 3349; Viruses - 785; Other Eukaryotes - 18571 (source: NCBI BLink). "
Ctaxi_contig_40089|comp35470_c1_seq5	1.185281994	3.212838532	0.000515766	0.016133397	protein	gi|552844899|ref|XP_005851204.1|hypothetical protein CHLNCDRAFT_137888 [Chlorella variabilis] >gi|307110867|gb|EFN59102.1| hypothetical protein CHLNCDRAFT_137888 [Chlorella variabilis]	NA	NA	NA
Ctaxi_contig_39317|comp35402_c0_seq1	1.186311413	2.523559027	0.001328628	0.031633564	NA	NA	NA	NA	NA
Ctaxi_contig_66774|comp37065_c1_seq1	1.186426094	5.086222891	2.52E-07	4.79E-05	transcription activator	gi|390362049|ref|XP_001200862.2|PREDICTED: uncharacterized protein LOC764526 isoform 1 [Strongylocentrotus purpuratus]	NA	NA	NA
Ctaxi_contig_70310|comp37201_c7_seq1	1.186773198	4.391437529	0.000190093	0.007627165	plasma membrane calcium-transporting atpase	gi|159472827|ref|XP_001694546.1|calmodulin binding calcium-transporting ATPase [Chlamydomonas reinhardtii] >gi|158276770|gb|EDP02541.1| calmodulin binding calcium-transporting ATPase [Chlamydomonas reinhardtii]	AT3G57330.1	ACA11	 autoinhibited Ca2+-ATPase 11 
Ctaxi_contig_29981|comp34534_c2_seq2	1.188045745	4.597062807	4.72E-05	0.002731725	bell-like homeodomain protein	gi|255088575|ref|XP_002506210.1|predicted protein [Micromonas sp. RCC299] >gi|226521481|gb|ACO67468.1| predicted protein [Micromonas sp. RCC299]	AT2G23760.3	"BLH4,SAW2"	 BEL1-like homeodomain 4 
Ctaxi_contig_21175|comp33471_c1_seq2	1.188507212	8.710259174	1.99E-05	0.001469071	udp-glucose dehydrogenase	gi|159491403|ref|XP_001703656.1|UDP-glucose dehydrogenase [Chlamydomonas reinhardtii] >gi|124484349|dbj|BAF46285.1| UDP-glucose 6-dehydrogenase [Chlamydomonas reinhardtii] >gi|158270564|gb|EDO96405.1| UDP-glucose dehydrogenase [Chlamydomonas reinhardtii]	AT5G39320.1		 UDP-glucose 6-dehydrogenase family protein 
Ctaxi_contig_58474|comp36655_c1_seq1	1.188886193	3.780490729	4.72E-05	0.002731725	NA	NA	NA	NA	NA
Ctaxi_contig_38516|comp35325_c7_seq3	1.189599703	3.005279593	0.001434639	0.033311654	NA	NA	NA	NA	NA
Ctaxi_contig_27391|comp34250_c1_seq2	1.190722976	1.710325313	0.0020034	0.040737358	glycerol-3-phosphate acyltransferase 3-like	"gi|545372217|ref|XP_005650599.1|acyltransferase-domain-containing protein, partial [Coccomyxa subellipsoidea C-169] >gi|384252579|gb|EIE26055.1| acyltransferase-domain-containing protein, partial [Coccomyxa subellipsoidea C-169]"	AT5G60620.1	GPAT9	 glycerol-3-phosphate acyltransferase 9 
Ctaxi_contig_37168|comp35213_c2_seq1	1.190886165	3.47562136	0.00014061	0.006165713	NA	NA	NA	NA	NA
Ctaxi_contig_40852|comp35537_c3_seq4	1.190994996	2.728122286	0.000149833	0.006479215	NA	NA	NA	NA	NA
Ctaxi_contig_14206|comp32318_c0_seq1	1.19128133	9.241922785	2.08E-06	0.000245715	hypothetical protein Lepto7376_3339	gi|427725113|ref|YP_007072390.1|hypothetical protein Lepto7376_3339 [Leptolyngbya sp. PCC 7376] >gi|504948199|ref|WP_015135301.1| hypothetical protein [Leptolyngbya sp. PCC 7376] >gi|427356833|gb|AFY39556.1| hypothetical protein Lepto7376_3339 [Leptolyngbya sp. PCC 7376]	NA	NA	NA
Ctaxi_contig_62593|comp36867_c3_seq1	1.191571672	4.266293692	0.000353587	0.012290531	NA	NA	NA	NA	NA
Ctaxi_contig_24316|comp33914_c0_seq4	1.19167074	2.325109586	0.001201963	0.02951396	NA	NA	NA	NA	NA
Ctaxi_contig_61875|comp36832_c1_seq6	1.191955857	2.810269288	0.001364294	0.032042901	NA	NA	NA	NA	NA
Ctaxi_contig_39326|comp35403_c0_seq3	1.191970439	2.565528015	0.001843998	0.038949462	NA	NA	NA	NA	NA
Ctaxi_contig_69558|comp37171_c3_seq1	1.192129743	2.563826863	0.001990826	0.040672417	NA	NA	NA	NA	NA
Ctaxi_contig_66638|comp37058_c2_seq1	1.195411486	3.423903002	0.000327152	0.01159818	NA	NA	NA	NA	NA
Ctaxi_contig_61881|comp36832_c3_seq3	1.197432527	2.099527096	0.001620394	0.035963828	NA	NA	NA	NA	NA
Ctaxi_contig_49404|comp36105_c4_seq4	1.198084028	4.500882853	0.000340718	0.011950973	NA	NA	NA	NA	NA
Ctaxi_contig_42820|comp35665_c5_seq5	1.200044191	5.611251104	9.26E-06	0.000815279	host actin	gi|83016461|dbj|BAE53425.1|host actin [Proteomonas sulcata]	AT5G09810.1	ACT7	 actin 7 
Ctaxi_contig_49126|comp36083_c9_seq1	1.201141124	5.230267423	0.000132671	0.005930886	chromosome segregation protein smc	gi|496084492|ref|WP_008808999.1|chromosome segregation protein SMC [Streptococcus sp. 2_1_36FAA] >gi|262261923|gb|EEY80621.1| chromosome segregation protein SMC [Streptococcus sp. 2_1_36FAA]	NA	NA	NA
Ctaxi_contig_31155|comp34660_c1_seq5	1.201495998	5.639040413	8.94E-05	0.00452049	NA	NA	NA	NA	NA
Ctaxi_contig_34428|comp34955_c1_seq1	1.201767353	5.370529277	0.001015766	0.026454145	had-like protein	gi|545375043|ref|XP_005651744.1|HAD-like protein [Coccomyxa subellipsoidea C-169] >gi|384253726|gb|EIE27200.1| HAD-like protein [Coccomyxa subellipsoidea C-169]	AT2G25870.1		 haloacid dehalogenase-like hydrolase family protein 
Ctaxi_contig_36019|comp35112_c1_seq1	1.202719829	2.536800295	0.001506449	0.034335552	NA	NA	NA	NA	NA
Ctaxi_contig_49128|comp36083_c10_seq1	1.203166038	4.573372835	0.001724027	0.037309097	NA	NA	NA	NA	NA
Ctaxi_contig_63371|comp36915_c0_seq3	1.205725106	5.837916498	0.000159123	0.006755437	probable atp-dependent rna helicase ddx20-like	gi|308804852|ref|XP_003079738.1|DDX20_HUMAN Probable ATP-dependent RNA helicase DDX20 (ISS) [Ostreococcus tauri] >gi|116058195|emb|CAL53384.1| DDX20_HUMAN Probable ATP-dependent RNA helicase DDX20 (ISS) [Ostreococcus tauri]	AT4G00660.1	"RH8,ATRH8"	 RNAhelicase-like 8 
Ctaxi_contig_60450|comp36758_c0_seq1	1.206892386	5.071442455	0.001771475	0.038051053	heat repeat-containing protein 5b-like	gi|545357608|ref|XP_005644430.1|hypothetical protein COCSUDRAFT_58122 [Coccomyxa subellipsoidea C-169] >gi|384246396|gb|EIE19886.1| hypothetical protein COCSUDRAFT_58122 [Coccomyxa subellipsoidea C-169]	AT1G67140.3	SWEETIE	 HEAT repeat-containing protein 
Ctaxi_contig_61883|comp36832_c4_seq2	1.207074058	6.809275568	1.06E-06	0.00014286	NA	NA	NA	NA	NA
Ctaxi_contig_30153|comp34554_c3_seq1	1.209567778	3.791713538	3.47E-05	0.002208643	succinate dehydrogenase	gi|159463224|ref|XP_001689842.1|succinate dehydrogenase subunit A [Chlamydomonas reinhardtii] >gi|158283830|gb|EDP09580.1| succinate dehydrogenase subunit A [Chlamydomonas reinhardtii]	AT5G66760.1	SDH1-1	 succinate dehydrogenase 1-1 
Ctaxi_contig_30151|comp34554_c2_seq1	1.210568042	2.917559114	0.000320962	0.011443141	succinate dehydrogenase	gi|326503994|dbj|BAK02783.1|predicted protein [Hordeum vulgare subsp. vulgare]	AT5G66760.1	SDH1-1	 succinate dehydrogenase 1-1 
Ctaxi_contig_52760|comp36312_c7_seq1	1.211224592	3.944751649	0.000165026	0.00689729	NA	NA	NA	NA	NA
Ctaxi_contig_57562|comp36603_c0_seq9	1.211440145	5.476947935	0.000304147	0.010910928	NA	NA	NA	NA	NA
Ctaxi_contig_33177|comp34853_c0_seq2	1.21212928	2.331416952	0.001055182	0.027235318	NA	NA	NA	NA	NA
Ctaxi_contig_66807|comp37067_c5_seq1	1.2127548	2.387969018	0.001271487	0.030617392	NA	NA	NA	NA	NA
Ctaxi_contig_53002|comp36329_c1_seq2	1.212778399	2.217927406	0.002000451	0.040701251	protein	gi|159483761|ref|XP_001699929.1|hypothetical protein CHLREDRAFT_182152 [Chlamydomonas reinhardtii] >gi|158281871|gb|EDP07625.1| predicted protein [Chlamydomonas reinhardtii]	AT5G51770.1		 Protein kinase superfamily protein 
Ctaxi_contig_28098|comp34332_c2_seq1	1.213521625	5.227570836	6.07E-08	1.53E-05	protein disulfide isomerase	"gi|552844396|ref|XP_005851068.1|hypothetical protein CHLNCDRAFT_14696, partial [Chlorella variabilis] >gi|307110731|gb|EFN58966.1| hypothetical protein CHLNCDRAFT_14696, partial [Chlorella variabilis]"	AT5G60640.3	PDIL1-4	 PDI-like 1-4 
Ctaxi_contig_52520|comp36296_c0_seq2	1.218196067	3.890969447	5.90E-05	0.003216793	protein	gi|552817679|ref|XP_005845007.1|hypothetical protein CHLNCDRAFT_138470 [Chlorella variabilis] >gi|307104652|gb|EFN52905.1| hypothetical protein CHLNCDRAFT_138470 [Chlorella variabilis]	NA	NA	NA
Ctaxi_contig_38085|comp35297_c2_seq1	1.218372754	5.809354531	1.05E-06	0.000142052	NA	NA	NA	NA	NA
Ctaxi_contig_47677|comp35990_c3_seq1	1.218892929	6.476736653	7.01E-06	0.000653708	NA	NA	NA	NA	NA
Ctaxi_contig_62592|comp36867_c2_seq3	1.219403499	2.050051126	0.00252492	0.048258662	NA	NA	NA	NA	NA
Ctaxi_contig_56881|comp36561_c4_seq8	1.219618863	1.748147735	0.002363822	0.04614574	pheophorbide a oxygenase	gi|302834209|ref|XP_002948667.1|hypothetical protein VOLCADRAFT_89014 [Volvox carteri f. nagariensis] >gi|300265858|gb|EFJ50047.1| hypothetical protein VOLCADRAFT_89014 [Volvox carteri f. nagariensis]	AT4G25650.1	"ACD1-LIKE,PTC52,TIC55-IV"	 ACD1-like 
Ctaxi_contig_65160|comp37002_c1_seq13	1.222613302	6.198802451	8.95E-08	2.07E-05	nuclear acid binding	gi|302770669|ref|XP_002968753.1|hypothetical protein SELMODRAFT_270742 [Selaginella moellendorffii] >gi|300163258|gb|EFJ29869.1| hypothetical protein SELMODRAFT_270742 [Selaginella moellendorffii]	AT5G54900.1	"ATRBP45A,RBP45A"	 RNA-binding protein 45A 
Ctaxi_contig_24304|comp33912_c2_seq2	1.222632612	5.768374376	0.000215664	0.008427475	NA	NA	NA	NA	NA
Ctaxi_contig_58473|comp36655_c0_seq1	1.224179231	3.656344164	5.99E-06	0.000587005	5 -3 exoribonuclease 1	gi|303285350|ref|XP_003061965.1|predicted protein [Micromonas pusilla CCMP1545] >gi|226456376|gb|EEH53677.1| predicted protein [Micromonas pusilla CCMP1545]	NA	NA	NA
Ctaxi_contig_15792|comp32618_c0_seq5	1.225290712	5.585483977	1.01E-05	0.000857631	NA	NA	AT4G37060.2	PLP5	 PATATIN-like protein 5 
Ctaxi_contig_70234|comp37199_c4_seq1	1.226358366	6.525563602	4.07E-07	6.76E-05	NA	NA	NA	NA	NA
Ctaxi_contig_47847|comp36000_c0_seq5	1.226492586	4.547890878	1.53E-06	0.000192746	NA	NA	NA	NA	NA
Ctaxi_contig_24975|comp34000_c0_seq2	1.226644204	1.598635105	0.002042697	0.041415053	blue light receptor	gi|545366873|ref|XP_005648307.1|putative blue light receptor [Coccomyxa subellipsoidea C-169] >gi|384250283|gb|EIE23763.1| putative blue light receptor [Coccomyxa subellipsoidea C-169]	AT5G58140.1	"PHOT2,NPL1"	 phototropin 2 
Ctaxi_contig_64463|comp36964_c0_seq7	1.227766888	3.237346868	4.74E-05	0.002740777	NA	NA	NA	NA	NA
Ctaxi_contig_39768|comp35443_c3_seq2	1.228328607	4.989037481	1.01E-05	0.000860096	ca2+:cation antiporter family	gi|303285051|ref|XP_003061816.1|Ca2+:Cation antiporter family [Micromonas pusilla CCMP1545] >gi|226457146|gb|EEH54446.1| Ca2+:Cation antiporter family [Micromonas pusilla CCMP1545]	AT5G17850.1		 Sodium/calcium exchanger family protein 
Ctaxi_contig_15230|comp32522_c0_seq1	1.22978801	4.401413754	0.001446919	0.03341786	NA	NA	NA	NA	NA
Ctaxi_contig_68008|comp37110_c2_seq5	1.230511481	2.495850335	0.000976998	0.025675803	NA	NA	NA	NA	NA
Ctaxi_contig_16412|comp32717_c0_seq5	1.231533239	6.639852053	3.81E-05	0.002348987	ankyrin repeat protein	"gi|157106769|ref|XP_001649474.1|ankyrin 2,3/unc44 [Aedes aegypti] >gi|108868779|gb|EAT33004.1| AAEL014742-PA, partial [Aedes aegypti]"	AT2G03430.1		 Ankyrin repeat family protein 
Ctaxi_contig_47674|comp35990_c0_seq3	1.232910794	5.850675083	6.49E-07	9.60E-05	NA	NA	NA	NA	NA
Ctaxi_contig_59778|comp36720_c2_seq3	1.233821742	2.785724799	0.000255898	0.009555536	NA	NA	NA	NA	NA
Ctaxi_contig_68854|comp37143_c2_seq4	1.235222054	3.341303417	0.001812448	0.038619041	NA	NA	NA	NA	NA
Ctaxi_contig_43114|comp35685_c2_seq16	1.236279815	4.819238817	5.16E-07	8.06E-05	NA	NA	NA	NA	NA
Ctaxi_contig_57091|comp36573_c3_seq1	1.236380868	6.825325248	7.33E-06	0.000679815	NA	NA	NA	NA	NA
Ctaxi_contig_70309|comp37201_c6_seq3	1.236428657	4.171441572	4.47E-05	0.002631022	calcium-transporting plasma membrane-type	gi|159465211|ref|XP_001690816.1|plasma membrane calcium ATPase [Chlamydomonas reinhardtii] >gi|158279502|gb|EDP05262.1| plasma membrane calcium ATPase [Chlamydomonas reinhardtii]	AT4G29900.1	"ACA10,CIF1,ATACA10"	 autoinhibited Ca(2+)-ATPase 10 
Ctaxi_contig_61243|comp36798_c7_seq7	1.236942307	4.693245691	2.12E-05	0.001532307	NA	NA	AT5G02860.1		 Pentatricopeptide repeat (PPR) superfamily protein 
Ctaxi_contig_42242|comp35619_c1_seq3	1.237354038	4.751011694	8.68E-08	2.02E-05	protein	gi|159484052|ref|XP_001700074.1|predicted protein [Chlamydomonas reinhardtii] >gi|158272570|gb|EDO98368.1| predicted protein [Chlamydomonas reinhardtii]	NA	NA	NA
Ctaxi_contig_51181|comp36223_c0_seq1	1.238446296	1.984809208	0.001171982	0.029102403	NA	NA	NA	NA	NA
Ctaxi_contig_61209|comp36796_c4_seq1	1.238713268	3.957086728	0.00066941	0.01957995	NA	NA	NA	NA	NA
Ctaxi_contig_60009|comp36733_c1_seq5	1.238991864	2.592578036	0.001103736	0.028050248	NA	NA	NA	NA	NA
Ctaxi_contig_70305|comp37201_c4_seq1	1.240824986	4.841394984	5.45E-06	0.000546867	p-type atpase	gi|545356693|ref|XP_005644036.1|calcium-translocating P-type ATPase [Coccomyxa subellipsoidea C-169] >gi|384246000|gb|EIE19492.1| calcium-translocating P-type ATPase [Coccomyxa subellipsoidea C-169]	AT1G27770.1	"ACA1,PEA1"	 autoinhibited Ca2+-ATPase 1 
Ctaxi_contig_70973|comp37232_c3_seq4	1.241725153	4.422478835	0.000481717	0.015415849	NA	NA	NA	NA	NA
Ctaxi_contig_64462|comp36964_c0_seq6	1.243430117	2.975774558	0.000289608	0.010486958	NA	NA	NA	NA	NA
Ctaxi_contig_27966|comp34314_c1_seq1	1.2453844	4.424605497	4.67E-06	0.000486845	copper transport accessory protein	gi|111226414|ref|XP_637238.2|endosomal membrane protein [Dictyostelium discoideum AX4] >gi|74811361|sp|Q7YXD4.1|P80_DICDI RecName: Full=Protein P80; AltName: Full=Endosomal membrane protein; Flags: Precursor >gi|33285438|emb|CAC86573.1| p80 protein [Dictyostelium discoideum] >gi|90970551|gb|EAL63716.2| endosomal membrane protein [Dictyostelium discoideum AX4]	NA	NA	NA
Ctaxi_contig_62507|comp36862_c1_seq1	1.245715886	3.281126897	0.002023235	0.041092517	NA	NA	NA	NA	NA
Ctaxi_contig_61699|comp36822_c3_seq6	1.245726626	2.370555129	0.00050119	0.015828007	NA	NA	NA	NA	NA
Ctaxi_contig_40843|comp35537_c2_seq5	1.245851258	2.829459136	0.000125728	0.005686436	NA	NA	NA	NA	NA
Ctaxi_contig_37728|comp35264_c0_seq2	1.246203496	4.039344848	5.69E-06	0.000566953	pentatricopeptide repeat-containing protein	gi|545368225|ref|XP_005648894.1|hypothetical protein COCSUDRAFT_62850 [Coccomyxa subellipsoidea C-169] >gi|384250871|gb|EIE24350.1| hypothetical protein COCSUDRAFT_62850 [Coccomyxa subellipsoidea C-169]	AT4G35850.1		 Pentatricopeptide repeat (PPR) superfamily protein 
Ctaxi_contig_39321|comp35402_c3_seq1	1.246451301	3.039515914	0.000249421	0.00943555	NA	NA	NA	NA	NA
Ctaxi_contig_43337|comp35704_c4_seq3	1.247066925	3.103883175	0.000128782	0.005794333	NA	NA	NA	NA	NA
Ctaxi_contig_31947|comp34740_c5_seq4	1.248488082	3.628544228	2.89E-05	0.00195147	NA	NA	NA	NA	NA
Ctaxi_contig_54059|comp36385_c1_seq6	1.248502048	4.439315011	5.31E-05	0.002991682	NA	NA	NA	NA	NA
Ctaxi_contig_17768|comp32956_c1_seq1	1.249379042	5.74714886	9.33E-05	0.004664945	amidase family protein	"gi|255579275|ref|XP_002530483.1|amidase, putative [Ricinus communis] >gi|223529980|gb|EEF31906.1| amidase, putative [Ricinus communis]"	AT3G17970.1	"atToc64-III,TOC64-III"	 translocon at the outer membrane of chloroplasts 64-III 
Ctaxi_contig_62579|comp36866_c2_seq1	1.250149703	1.95016744	0.002578682	0.048677066	NA	NA	AT2G20320.1		 DENN (AEX-3) domain-containing protein 
Ctaxi_contig_30152|comp34554_c2_seq2	1.252356464	3.202324559	0.000198486	0.007894964	succinate dehydrogenase	gi|552826115|ref|XP_005846959.1|hypothetical protein CHLNCDRAFT_56196 [Chlorella variabilis] >gi|307106612|gb|EFN54857.1| hypothetical protein CHLNCDRAFT_56196 [Chlorella variabilis]	AT5G66760.1	SDH1-1	 succinate dehydrogenase 1-1 
Ctaxi_contig_69609|comp37174_c0_seq2	1.253462134	4.335631035	2.61E-05	0.001781939	NA	NA	NA	NA	NA
Ctaxi_contig_52751|comp36312_c1_seq1	1.25350354	5.526638201	0.000639473	0.018879434	NA	NA	AT4G16143.2	IMPA-2	 importin alpha isoform 2 
Ctaxi_contig_39333|comp35403_c1_seq4	1.253654438	2.640776483	0.00079396	0.022158062	kinase-like protein	gi|552843946|ref|XP_005850969.1|hypothetical protein CHLNCDRAFT_140750 [Chlorella variabilis] >gi|307110631|gb|EFN58867.1| hypothetical protein CHLNCDRAFT_140750 [Chlorella variabilis]	AT4G23050.1		 PAS domain-containing protein tyrosine kinase family protein 
Ctaxi_contig_50490|comp36177_c3_seq2	1.253658435	4.965410891	6.87E-09	2.74E-06	NA	NA	NA	NA	NA
Ctaxi_contig_57939|comp36620_c4_seq1	1.254018919	3.992051931	0.000121552	0.005562861	sam domain (sterile alpha motif) domain containing protein	gi|545358663|ref|XP_005644874.1|hypothetical protein COCSUDRAFT_67586 [Coccomyxa subellipsoidea C-169] >gi|384246841|gb|EIE20330.1| hypothetical protein COCSUDRAFT_67586 [Coccomyxa subellipsoidea C-169]	NA	NA	NA
Ctaxi_contig_71219|comp37244_c3_seq1	1.254544718	3.946636962	2.35E-05	0.001653214	NA	NA	NA	NA	NA
Ctaxi_contig_46864|comp35929_c1_seq1	1.256508785	6.756021805	4.39E-10	2.67E-07	NA	NA	NA	NA	NA
Ctaxi_contig_21253|comp33485_c1_seq3	1.257548884	4.42920865	7.93E-06	0.000722195	NA	NA	NA	NA	NA
Ctaxi_contig_70499|comp37211_c0_seq16	1.258203102	2.313722676	0.002024558	0.041095326	NA	NA	NA	NA	NA
Ctaxi_contig_31034|comp34646_c2_seq1	1.25875831	5.516095633	8.75E-05	0.004443889	wd and tetratricopeptide repeats protein 1-like	"gi|545366240|ref|XP_005648032.1|WD40 repeat-like protein, partial [Coccomyxa subellipsoidea C-169] >gi|384250008|gb|EIE23488.1| WD40 repeat-like protein, partial [Coccomyxa subellipsoidea C-169]"	AT5G10940.2		 transducin family protein / WD-40 repeat family protein 
Ctaxi_contig_39322|comp35402_c4_seq1	1.261668734	3.417851955	4.27E-05	0.002553085	polymorphic outer membrane protein	gi|545357257|ref|XP_005644289.1|hypothetical protein COCSUDRAFT_48850 [Coccomyxa subellipsoidea C-169] >gi|384246254|gb|EIE19745.1| hypothetical protein COCSUDRAFT_48850 [Coccomyxa subellipsoidea C-169]	NA	NA	NA
Ctaxi_contig_8434|comp30692_c1_seq1	1.263011705	1.865017158	0.001894618	0.039616812	NA	NA	NA	NA	NA
Ctaxi_contig_30903|comp34632_c1_seq2	1.263390111	5.637698167	8.05E-06	0.000731148	NA	NA	NA	NA	NA
Ctaxi_contig_29682|comp34510_c0_seq13	1.263819516	3.273651546	5.96E-05	0.003246257	NA	NA	NA	NA	NA
Ctaxi_contig_65886|comp37028_c2_seq1	1.264415631	2.608838178	0.000792438	0.022133385	serine threonine protein kinase	gi|545371398|ref|XP_005650264.1|kinase-like protein [Coccomyxa subellipsoidea C-169] >gi|384252244|gb|EIE25720.1| kinase-like protein [Coccomyxa subellipsoidea C-169]	AT5G08590.1	"ASK2,SNRK2-1,SNRK2.1,SRK2G"	 SNF1-related protein kinase 2.1 
Ctaxi_contig_47367|comp35968_c2_seq2	1.264561989	5.952240429	9.11E-06	0.000803891	NA	NA	NA	NA	NA
Ctaxi_contig_64943|comp36991_c3_seq3	1.264975121	4.338678371	2.54E-05	0.001750613	NA	NA	NA	NA	NA
Ctaxi_contig_43331|comp35704_c2_seq1	1.2656659	3.21229103	2.07E-05	0.00151145	NA	NA	NA	NA	NA
Ctaxi_contig_61885|comp36832_c4_seq4	1.267885535	5.860107114	0.000275903	0.010108096	importin alpha isoform 6	gi|323454977|gb|EGB10846.1|hypothetical protein AURANDRAFT_62371 [Aureococcus anophagefferens]	AT1G02690.2	IMPA-6	 importin alpha isoform 6 
Ctaxi_contig_49864|comp36136_c1_seq5	1.268189848	2.868583352	0.000868928	0.023586155	protein	gi|302833383|ref|XP_002948255.1|hypothetical protein VOLCADRAFT_120617 [Volvox carteri f. nagariensis] >gi|300266475|gb|EFJ50662.1| hypothetical protein VOLCADRAFT_120617 [Volvox carteri f. nagariensis]	NA	NA	NA
Ctaxi_contig_54893|comp36436_c6_seq1	1.268624483	6.474777667	4.35E-05	0.002581404	hypothetical protein CHLNCDRAFT_59068	gi|552813710|ref|XP_005844014.1|hypothetical protein CHLNCDRAFT_59068 [Chlorella variabilis] >gi|307103654|gb|EFN51912.1| hypothetical protein CHLNCDRAFT_59068 [Chlorella variabilis]	NA	NA	NA
Ctaxi_contig_47717|comp35992_c4_seq1	1.270043483	5.498357809	6.45E-06	0.000613642	NA	NA	NA	NA	NA
Ctaxi_contig_57564|comp36603_c1_seq1	1.270140559	4.506001781	0.000219892	0.008532491	NA	NA	NA	NA	NA
Ctaxi_contig_42902|comp35670_c0_seq20	1.270889077	2.652612773	0.001074978	0.027622964	NA	NA	NA	NA	NA
Ctaxi_contig_17550|comp32920_c0_seq1	1.271423135	3.358182631	1.32E-05	0.001076176	NA	NA	NA	NA	NA
Ctaxi_contig_70517|comp37212_c1_seq1	1.271883009	3.105042251	0.000517178	0.016162973	adhesin-like protein	gi|490130245|ref|WP_004030632.1|hypothetical protein [Methanobacterium formicicum] >gi|407815130|gb|EKF85750.1| hypothetical protein A994_06710 [Methanobacterium formicicum DSM 3637]	NA	NA	NA
Ctaxi_contig_30603|comp34606_c5_seq5	1.272069957	2.25679874	0.002528125	0.048269823	NA	NA	NA	NA	NA
Ctaxi_contig_29779|comp34521_c3_seq2	1.273343155	6.384279305	6.30E-07	9.38E-05	glyceraldehyde-3-phosphate dehydrogenase	gi|302850712|ref|XP_002956882.1|glyceraldehyde 3-phosphate dehydrogenase [Volvox carteri f. nagariensis] >gi|300257763|gb|EFJ42007.1| glyceraldehyde 3-phosphate dehydrogenase [Volvox carteri f. nagariensis]	AT1G16300.1	GAPCP-2	 glyceraldehyde-3-phosphate dehydrogenase of plastid 2 
Ctaxi_contig_28095|comp34332_c0_seq2	1.274547082	5.184144643	3.28E-06	0.00035943	NA	NA	AT5G60640.1	"ATPDIL1-4,PDI2,ATPDI2,PDIL1-4"	 PDI-like 1-4 
Ctaxi_contig_57554|comp36603_c0_seq1	1.274956955	5.057108999	0.000133588	0.005942849	upf0392 protein rcom_0530710-like	gi|561014002|gb|ESW12863.1|hypothetical protein PHAVU_008G148200g [Phaseolus vulgaris]	AT3G27330.1		 zinc finger (C3HC4-type RING finger) family protein 
Ctaxi_contig_54231|comp36397_c0_seq1	1.275181544	4.953350208	0.000162419	0.006828342	NA	NA	NA	NA	NA
Ctaxi_contig_61879|comp36832_c3_seq1	1.27630743	1.931655774	0.001882085	0.039473727	NA	NA	NA	NA	NA
Ctaxi_contig_52761|comp36312_c8_seq1	1.276644933	4.01663647	0.000459866	0.014909117	NA	NA	NA	NA	NA
Ctaxi_contig_61217|comp36796_c9_seq5	1.277190105	3.553059019	4.02E-05	0.002448703	ankyrin repeat-containing protein	gi|395520287|ref|XP_003764266.1|PREDICTED: ankyrin repeat and protein kinase domain-containing protein 1 [Sarcophilus harrisii]	AT3G03790.3		 ankyrin repeat family protein / regulator of chromosome condensation (RCC1) family protein 
Ctaxi_contig_31157|comp34660_c1_seq7	1.278306284	7.07607318	9.94E-05	0.004814775	NA	NA	NA	NA	NA
Ctaxi_contig_12279|comp31901_c1_seq1	1.280055403	7.764367028	4.55E-09	2.02E-06	NA	NA	NA	NA	NA
Ctaxi_contig_40123|comp35472_c6_seq1	1.281097171	4.75394605	1.01E-06	0.000137376	hsp70-like protein	gi|24638460|sp|P25840.2|HSP70_CHLRERecName: Full=Heat shock 70 kDa protein >gi|22212947|gb|AAB00730.2| 70 kDa heat shock protein [Chlamydomonas reinhardtii]	AT3G12580.1	"HSP70,ATHSP70"	 heat shock protein 70 
Ctaxi_contig_25786|comp34082_c1_seq10	1.282877172	3.968035809	8.99E-05	0.004539254	rrna-processing protein fcf1 homolog	gi|302835736|ref|XP_002949429.1|hypothetical protein VOLCADRAFT_109032 [Volvox carteri f. nagariensis] >gi|300265256|gb|EFJ49448.1| hypothetical protein VOLCADRAFT_109032 [Volvox carteri f. nagariensis]	AT2G46230.1		 PIN domain-like family protein 
Ctaxi_contig_57567|comp36603_c1_seq4	1.283643148	2.988624499	0.00041242	0.013690767	NA	NA	NA	NA	NA
Ctaxi_contig_60306|comp36750_c4_seq1	1.28396466	1.820523514	0.001694488	0.036900053	dna polymerase alpha catalytic subunit	gi|545373109|ref|XP_005650951.1|hypothetical protein COCSUDRAFT_52325 [Coccomyxa subellipsoidea C-169] >gi|384252932|gb|EIE26407.1| hypothetical protein COCSUDRAFT_52325 [Coccomyxa subellipsoidea C-169]	AT5G67100.1	ICU2	 DNA-directed DNA polymerases 
Ctaxi_contig_42767|comp35662_c1_seq3	1.284930687	4.179329287	2.45E-07	4.70E-05	protein	gi|302830183|ref|XP_002946658.1|hypothetical protein VOLCADRAFT_103070 [Volvox carteri f. nagariensis] >gi|300268404|gb|EFJ52585.1| hypothetical protein VOLCADRAFT_103070 [Volvox carteri f. nagariensis]	AT5G45700.1		 Haloacid dehalogenase-like hydrolase (HAD) superfamily protein 
Ctaxi_contig_25937|comp34090_c0_seq5	1.285198256	3.727448212	1.11E-06	0.000148589	NA	NA	NA	NA	NA
Ctaxi_contig_70514|comp37211_c3_seq1	1.285770984	2.757706525	0.000541471	0.016652169	NA	NA	NA	NA	NA
Ctaxi_contig_40167|comp35476_c0_seq10	1.285929007	7.077907136	5.72E-08	1.45E-05	NA	NA	NA	NA	NA
Ctaxi_contig_42654|comp35653_c1_seq10	1.286058152	5.816949486	1.87E-05	0.00141032	NA	NA	NA	NA	NA
Ctaxi_contig_43098|comp35685_c1_seq1	1.286982015	3.310675215	5.32E-05	0.002991682	NA	NA	NA	NA	NA
Ctaxi_contig_62590|comp36867_c2_seq1	1.287887614	5.273571497	0.000101922	0.004876808	protein	gi|159463126|ref|XP_001689793.1|predicted protein [Chlamydomonas reinhardtii] >gi|158283781|gb|EDP09531.1| predicted protein [Chlamydomonas reinhardtii]	NA	NA	NA
Ctaxi_contig_62550|comp36864_c6_seq2	1.28850043	2.989265677	0.000589907	0.017825673	NA	NA	NA	NA	NA
Ctaxi_contig_31031|comp34646_c1_seq3	1.289443745	4.846734774	1.57E-05	0.001247609	NA	NA	NA	NA	NA
Ctaxi_contig_15231|comp32522_c0_seq2	1.289769821	4.505063008	0.001731218	0.037441365	NA	NA	NA	NA	NA
Ctaxi_contig_47679|comp35990_c3_seq3	1.291292321	6.166391069	9.71E-06	0.00083603	serine threonine-protein kinase sapk2-like	gi|545371398|ref|XP_005650264.1|kinase-like protein [Coccomyxa subellipsoidea C-169] >gi|384252244|gb|EIE25720.1| kinase-like protein [Coccomyxa subellipsoidea C-169]	AT4G33950.1	"OST1,SNRK2-6,SRK2E,SNRK2.6,P44,ATOST1"	 Protein kinase superfamily protein 
Ctaxi_contig_61213|comp36796_c9_seq1	1.292070438	5.443649084	6.23E-05	0.003382499	ankyrin repeat protein	"gi|123507540|ref|XP_001329437.1|ankyrin repeat protein [Trichomonas vaginalis G3] >gi|121912392|gb|EAY17214.1| ankyrin repeat protein, putative [Trichomonas vaginalis G3]"	AT4G19150.1		 Ankyrin repeat family protein 
Ctaxi_contig_21660|comp33556_c1_seq1	1.294002516	4.224264528	7.49E-06	0.000691475	NA	NA	NA	NA	NA
Ctaxi_contig_57071|comp36572_c1_seq1	1.295378365	6.446155541	1.21E-08	4.07E-06	alpha beta-hydrolase	gi|545362405|ref|XP_005646436.1|hypothetical protein COCSUDRAFT_56339 [Coccomyxa subellipsoidea C-169] >gi|384248408|gb|EIE21892.1| hypothetical protein COCSUDRAFT_56339 [Coccomyxa subellipsoidea C-169]	AT5G18630.2		 alpha/beta-Hydrolases superfamily protein 
Ctaxi_contig_41098|comp35557_c0_seq1	1.299942985	3.017047257	9.93E-05	0.004814775	NA	NA	NA	NA	NA
Ctaxi_contig_70306|comp37201_c4_seq2	1.302240556	2.068260491	0.001202169	0.02951396	calcium-translocating p-type atpase	"gi|552838755|ref|XP_005849646.1|hypothetical protein CHLNCDRAFT_6358, partial [Chlorella variabilis] >gi|307109306|gb|EFN57544.1| hypothetical protein CHLNCDRAFT_6358, partial [Chlorella variabilis]"	AT3G63380.1		 ATPase E1-E2 type family protein / haloacid dehalogenase-like hydrolase family protein 
Ctaxi_contig_52757|comp36312_c4_seq1	1.30427123	2.97956966	0.00047045	0.015153122	NA	NA	NA	NA	NA
Ctaxi_contig_49415|comp36105_c4_seq15	1.304920907	2.155105866	0.001177999	0.029210007	NA	NA	NA	NA	NA
Ctaxi_contig_19385|comp33199_c0_seq11	1.306791897	6.699411138	2.82E-08	8.30E-06	ankyrin-2- partial	gi|390342989|ref|XP_003725772.1|PREDICTED: ankyrin-2-like [Strongylocentrotus purpuratus]	AT5G20350.1	TIP1	 Ankyrin repeat family protein with DHHC zinc finger domain 
Ctaxi_contig_29771|comp34521_c0_seq1	1.307114098	5.819361618	4.73E-07	7.54E-05	NA	NA	NA	NA	NA
Ctaxi_contig_30999|comp34643_c2_seq2	1.314846777	2.969275982	0.002575021	0.048671038	NA	NA	NA	NA	NA
Ctaxi_contig_19351|comp33194_c0_seq1	1.316523769	2.586635146	9.91E-05	0.004814775	zinc finger ccch domain-containing protein 58-like	gi|224107375|ref|XP_002314462.1|predicted protein [Populus trichocarpa] >gi|222863502|gb|EEF00633.1| hypothetical protein POPTR_0010s02320g [Populus trichocarpa]	AT2G47850.2		 Zinc finger C-x8-C-x5-C-x3-H type family protein 
Ctaxi_contig_60451|comp36758_c0_seq2	1.320141875	2.943897889	0.001920657	0.039920675	heat repeat-containing protein 5b-like	gi|545357608|ref|XP_005644430.1|hypothetical protein COCSUDRAFT_58122 [Coccomyxa subellipsoidea C-169] >gi|384246396|gb|EIE19886.1| hypothetical protein COCSUDRAFT_58122 [Coccomyxa subellipsoidea C-169]	AT1G67140.1	SWEETIE	 HEAT repeat-containing protein 
Ctaxi_contig_42758|comp35662_c0_seq7	1.321452832	4.975032398	1.14E-07	2.53E-05	NA	NA	NA	NA	NA
Ctaxi_contig_58157|comp36635_c2_seq1	1.321519073	3.869350592	1.81E-07	3.59E-05	t-complex delta subunit	gi|302785866|ref|XP_002974704.1|hypothetical protein SELMODRAFT_102150 [Selaginella moellendorffii] >gi|300157599|gb|EFJ24224.1| hypothetical protein SELMODRAFT_102150 [Selaginella moellendorffii]	AT3G18190.1		 TCP-1/cpn60 chaperonin family protein 
Ctaxi_contig_61887|comp36832_c4_seq6	1.324347463	4.848427931	9.03E-05	0.004552569	NA	NA	AT1G09270.3	IMPA-4	 importin alpha isoform 4 
Ctaxi_contig_45311|comp35817_c1_seq3	1.325275009	2.121491564	0.000635605	0.018781214	NA	NA	NA	NA	NA
Ctaxi_contig_59340|comp36697_c6_seq1	1.327876637	3.472777217	0.000107595	0.005078187	NA	NA	NA	NA	NA
Ctaxi_contig_29773|comp34521_c0_seq3	1.332608724	5.34505675	7.08E-07	0.000102735	glyceraldehyde-3-phosphate dehydrogenase	gi|389738943|gb|EIM80138.1|glyceraldehyde 3-phosphate dehydrogenase [Stereum hirsutum FP-91666 SS1]	AT1G79530.1	GAPCP-1	 glyceraldehyde-3-phosphate dehydrogenase of plastid 1 
Ctaxi_contig_66800|comp37066_c3_seq5	1.3342267	7.442836229	8.31E-07	0.000117195	NA	NA	NA	NA	NA
Ctaxi_contig_32377|comp34779_c3_seq4	1.337172096	4.94984127	4.73E-06	0.000488623	NA	NA	NA	NA	NA
Ctaxi_contig_26273|comp34129_c0_seq2	1.338382995	2.518748485	0.000283926	0.010302728	ankyrin-repeat protein	"gi|242760086|ref|XP_002339917.1|ankyrin, putative [Talaromyces stipitatus ATCC 10500] >gi|218723113|gb|EED22530.1| ankyrin, putative [Talaromyces stipitatus ATCC 10500]"	AT4G35450.4	"AKR2,AFT,AKR2A"	 ankyrin repeat-containing protein 2 
Ctaxi_contig_64443|comp36963_c0_seq7	1.343651272	3.320913692	0.000127861	0.005767862	NA	NA	NA	NA	NA
Ctaxi_contig_61236|comp36798_c3_seq1	1.344209078	6.495546952	1.03E-05	0.000876485	NA	NA	NA	NA	NA
Ctaxi_contig_61870|comp36832_c1_seq1	1.34619884	5.247390614	0.001767315	0.038032346	arm repeat protein	gi|413952082|gb|AFW84731.1|hypothetical protein ZEAMMB73_558936 [Zea mays]	AT1G23030.1		 ARM repeat superfamily protein 
Ctaxi_contig_54236|comp36397_c1_seq5	1.3476163	3.529980691	4.42E-05	0.002604219	NA	NA	NA	NA	NA
Ctaxi_contig_61489|comp36810_c2_seq1	1.347777268	3.099735748	3.34E-05	0.002156491	NA	NA	NA	NA	NA
Ctaxi_contig_23276|comp33775_c1_seq1	1.349368129	4.074306218	0.001505693	0.034335552	NA	NA	NA	NA	NA
Ctaxi_contig_34157|comp34935_c0_seq2	1.350203864	5.825612136	3.19E-08	9.16E-06	NA	NA	NA	NA	NA
Ctaxi_contig_21735|comp33566_c1_seq3	1.351596758	5.400385728	5.10E-06	0.000518787	NA	NA	NA	NA	NA
Ctaxi_contig_40110|comp35472_c2_seq7	1.352426507	5.823987857	3.20E-06	0.000354199	heat shock protein 70	gi|373940147|gb|AEY80026.1|heat shock protein 70 [Haematococcus pluvialis]	AT5G02500.2	"HSC70-1,HSP70-1,AT-HSC70-1,HSC70"	 heat shock cognate protein 70-1 
Ctaxi_contig_16835|comp32797_c0_seq1	1.35248149	3.038488798	0.001258693	0.030406724	ubiquitin-protein pub13	gi|449441580|ref|XP_004138560.1|PREDICTED: U-box domain-containing protein 13-like [Cucumis sativus] >gi|449499201|ref|XP_004160750.1| PREDICTED: U-box domain-containing protein 13-like [Cucumis sativus]	AT3G46510.1	"PUB13,ATPUB13"	 plant U-box 13 
Ctaxi_contig_66636|comp37058_c1_seq4	1.355610889	2.510333879	0.00021049	0.008272331	NA	NA	NA	NA	NA
Ctaxi_contig_36112|comp35119_c1_seq2	1.357942453	7.57902999	2.42E-10	1.58E-07	NA	NA	NA	NA	NA
Ctaxi_contig_56346|comp36528_c1_seq16	1.358301808	5.019650375	9.50E-08	2.17E-05	NA	NA	NA	NA	NA
Ctaxi_contig_49629|comp36118_c1_seq1	1.359476173	2.92524934	1.29E-05	0.00105481	protein hira-like	gi|340380137|ref|XP_003388580.1|PREDICTED: protein HIRA-like [Amphimedon queenslandica]	AT3G44530.1	HIRA	 homolog of histone chaperone HIRA 
Ctaxi_contig_47829|comp35999_c2_seq1	1.360462942	2.48494128	0.001205093	0.029560792	NA	NA	NA	NA	NA
Ctaxi_contig_22765|comp33711_c2_seq1	1.360681681	1.57269831	0.001754475	0.037779478	t-complex protein 1 subunit zeta-like	"gi|545357012|ref|XP_005644181.1|T-complex protein, zeta subunit [Coccomyxa subellipsoidea C-169] >gi|384246146|gb|EIE19637.1| T-complex protein, zeta subunit [Coccomyxa subellipsoidea C-169]"	AT5G16070.1		 TCP-1/cpn60 chaperonin family protein 
Ctaxi_contig_22693|comp33701_c1_seq1	1.360787527	7.954059041	2.31E-05	0.001638273	hypothetical protein VOLCADRAFT_106063	gi|302844343|ref|XP_002953712.1|hypothetical protein VOLCADRAFT_106063 [Volvox carteri f. nagariensis] >gi|300261121|gb|EFJ45336.1| hypothetical protein VOLCADRAFT_106063 [Volvox carteri f. nagariensis]	NA	NA	NA
Ctaxi_contig_59672|comp36713_c0_seq1	1.360985573	1.935999619	0.000471644	0.015177498	NA	NA	NA	NA	NA
Ctaxi_contig_52326|comp36283_c2_seq1	1.361392956	7.469523934	3.49E-05	0.002216011	NA	NA	NA	NA	NA
Ctaxi_contig_64472|comp36964_c2_seq1	1.361393059	2.299518623	0.000385246	0.013041507	NA	NA	NA	NA	NA
Ctaxi_contig_71309|comp37248_c3_seq2	1.361395637	4.855977069	3.22E-06	0.000355351	phosphoenolpyruvate carboxykinase	gi|552847298|ref|XP_005851829.1|hypothetical protein CHLNCDRAFT_56532 [Chlorella variabilis] >gi|307111493|gb|EFN59727.1| hypothetical protein CHLNCDRAFT_56532 [Chlorella variabilis]	AT5G65690.1	"PCK2,PEPCK"	 phosphoenolpyruvate carboxykinase 2 
Ctaxi_contig_22703|comp33701_c2_seq8	1.364041166	6.971504593	4.99E-08	1.31E-05	hypothetical protein CHLNCDRAFT_139351	gi|552814768|ref|XP_005844271.1|hypothetical protein CHLNCDRAFT_139351 [Chlorella variabilis] >gi|307103912|gb|EFN52169.1| hypothetical protein CHLNCDRAFT_139351 [Chlorella variabilis]	NA	NA	NA
Ctaxi_contig_71133|comp37239_c6_seq1	1.364707665	4.626194258	0.000953896	0.025202334	NA	NA	NA	NA	NA
Ctaxi_contig_44217|comp35760_c2_seq66	1.365154439	2.754123357	0.001538513	0.034822874	calcium-binding and coiled-coil domain-containing protein 2	gi|402169573|ref|NP_001257947.1|calcium-binding and coiled-coil domain-containing protein 2 [Mus musculus] >gi|162416032|sp|A2A6M5.1|CACO2_MOUSE RecName: Full=Calcium-binding and coiled-coil domain-containing protein 2; AltName: Full=Nuclear domain 10 protein NDP52; Short=Nuclear domain 10 protein 52	NA	NA	NA
Ctaxi_contig_57551|comp36602_c3_seq1	1.367728143	2.382909461	0.001742706	0.037619457	ankyrin repeat	gi|229582572|ref|YP_002840971.1|ankyrin [Sulfolobus islandicus Y.N.15.51] >gi|502134864|ref|WP_012717676.1| ankyrin [Sulfolobus islandicus] >gi|228013288|gb|ACP49049.1| Ankyrin [Sulfolobus islandicus Y.N.15.51]	AT5G07840.1		 Ankyrin repeat family protein 
Ctaxi_contig_29774|comp34521_c0_seq4	1.36897426	5.17605736	3.32E-07	5.91E-05	glyceraldehyde-3-phosphate dehydrogenase	"gi|545353767|ref|XP_005642719.1|glyceraldehyde-3-phosphate dehydrogenase, type I [Coccomyxa subellipsoidea C-169] >gi|384244676|gb|EIE18175.1| glyceraldehyde-3-phosphate dehydrogenase, type I [Coccomyxa subellipsoidea C-169]"	AT1G79530.1	GAPCP-1	 glyceraldehyde-3-phosphate dehydrogenase of plastid 1 
Ctaxi_contig_22698|comp33701_c2_seq3	1.36903004	6.199306173	1.29E-05	0.00105481	hypothetical protein CHLNCDRAFT_139351	gi|552814768|ref|XP_005844271.1|hypothetical protein CHLNCDRAFT_139351 [Chlorella variabilis] >gi|307103912|gb|EFN52169.1| hypothetical protein CHLNCDRAFT_139351 [Chlorella variabilis]	NA	NA	NA
Ctaxi_contig_42763|comp35662_c0_seq12	1.36989215	2.561883677	0.000115573	0.005351954	NA	NA	NA	NA	NA
Ctaxi_contig_58476|comp36655_c3_seq1	1.369901389	4.130063096	0.000150415	0.006481846	NA	NA	NA	NA	NA
Ctaxi_contig_36116|comp35119_c2_seq1	1.370007894	6.251304181	1.61E-07	3.27E-05	srf-type transcription factor	gi|555691976|gb|ESN95208.1|hypothetical protein HELRODRAFT_193589 [Helobdella robusta]	AT3G57230.1	AGL16	 AGAMOUS-like 16 
Ctaxi_contig_26277|comp34129_c1_seq2	1.370673519	3.025196692	0.000510326	0.016006523	NA	NA	NA	NA	NA
Ctaxi_contig_32376|comp34779_c3_seq3	1.371474159	4.558351795	0.000228292	0.00880918	nucleic acid binding	gi|302832796|ref|XP_002947962.1|hypothetical protein VOLCADRAFT_103744 [Volvox carteri f. nagariensis] >gi|300266764|gb|EFJ50950.1| hypothetical protein VOLCADRAFT_103744 [Volvox carteri f. nagariensis]	AT3G48440.1		 Zinc finger C-x8-C-x5-C-x3-H type family protein 
Ctaxi_contig_61888|comp36832_c4_seq7	1.371783016	4.825818383	9.69E-05	0.004769179	NA	NA	NA	NA	NA
Ctaxi_contig_31161|comp34660_c1_seq11	1.372585997	6.187920756	4.90E-07	7.72E-05	NA	NA	NA	NA	NA
Ctaxi_contig_57089|comp36573_c1_seq1	1.37284227	6.083631515	5.33E-06	0.000537039	NA	NA	NA	NA	NA
Ctaxi_contig_57703|comp36610_c1_seq9	1.374513589	3.295058259	0.001830401	0.038717442	NA	NA	NA	NA	NA
Ctaxi_contig_42655|comp35653_c1_seq11	1.375143837	4.91159837	5.45E-06	0.000546867	NA	NA	NA	NA	NA
Ctaxi_contig_52400|comp36288_c2_seq2	1.376058981	2.604655972	0.000242502	0.009234259	sec7-domain-containing protein	gi|545375299|ref|XP_005651844.1|Sec7-domain-containing protein [Coccomyxa subellipsoidea C-169] >gi|384253826|gb|EIE27300.1| Sec7-domain-containing protein [Coccomyxa subellipsoidea C-169]	AT1G01960.1	EDA10	 SEC7-like guanine nucleotide exchange family protein 
Ctaxi_contig_68883|comp37145_c3_seq4	1.378175258	2.45608207	0.000162983	0.006828342	abc transporter c family member 2-like	gi|545374341|ref|XP_005651467.1|hypothetical protein COCSUDRAFT_46284 [Coccomyxa subellipsoidea C-169] >gi|384253448|gb|EIE26923.1| hypothetical protein COCSUDRAFT_46284 [Coccomyxa subellipsoidea C-169]	AT1G30400.2	"ATMRP1,EST1,ABCC1"	 multidrug resistance-associated protein 1 
Ctaxi_contig_69562|comp37171_c3_seq5	1.378677043	1.92031622	0.00082853	0.022854707	NA	NA	NA	NA	NA
Ctaxi_contig_18266|comp33044_c1_seq1	1.379568877	7.268537925	4.34E-05	0.002581404	NA	NA	NA	NA	NA
Ctaxi_contig_50480|comp36177_c0_seq1	1.380345877	4.890579342	7.82E-08	1.87E-05	vacuolar-processing enzyme-like	gi|7739789|gb|AAF69014.1|AF260827_1cysteine protease [Ipomoea batatas]	AT4G32940.1	"GAMMA-VPE,GAMMAVPE"	 gamma vacuolar processing enzyme 
Ctaxi_contig_37600|comp35250_c1_seq1	1.381173048	6.500923704	2.56E-06	0.000299689	bifunctional aspartate kinase homoserine dehydrogenase	gi|159474278|ref|XP_001695256.1|bifunctional aspartate kinase/homoserine dehydrogenase [Chlamydomonas reinhardtii] >gi|158276190|gb|EDP01964.1| bifunctional aspartate kinase/homoserine dehydrogenase [Chlamydomonas reinhardtii]	AT4G19710.1	"AK-HSDHII,AK-HSDH"	 aspartate kinase-homoserine dehydrogenase ii 
Ctaxi_contig_65616|comp37015_c4_seq1	1.381289453	1.686851072	0.002396885	0.046607593	NA	NA	NA	NA	NA
Ctaxi_contig_61501|comp36810_c6_seq1	1.381746637	4.403973029	2.99E-05	0.001993754	puf protein	"gi|321258093|ref|XP_003193811.1|puf protein [Cryptococcus gattii WM276] >gi|317460281|gb|ADV22024.1| Puf protein, putative [Cryptococcus gattii WM276]"	AT4G12640.1		 RNA recognition motif (RRM)-containing protein 
Ctaxi_contig_40857|comp35537_c5_seq1	1.382019981	3.973436435	1.29E-08	4.26E-06	NA	NA	NA	NA	NA
Ctaxi_contig_29670|comp34510_c0_seq1	1.382070417	4.937707711	3.07E-10	1.98E-07	NA	NA	NA	NA	NA
Ctaxi_contig_57087|comp36573_c0_seq1	1.383758265	6.699917695	1.96E-05	0.001451199	NA	NA	NA	NA	NA
Ctaxi_contig_22249|comp33640_c1_seq1	1.384065769	6.902430091	5.99E-07	9.03E-05	NA	NA	NA	NA	NA
Ctaxi_contig_47843|comp36000_c0_seq1	1.384564089	5.67815546	4.09E-08	1.14E-05	NA	NA	NA	NA	NA
Ctaxi_contig_43133|comp35685_c4_seq2	1.384613598	3.671847991	6.01E-06	0.000587005	NA	NA	NA	NA	NA
Ctaxi_contig_19399|comp33199_c1_seq8	1.385271642	5.007376822	5.93E-06	0.000583975	NA	NA	NA	NA	NA
Ctaxi_contig_57082|comp36572_c3_seq3	1.385781226	6.949749743	2.67E-06	0.000308602	NA	NA	NA	NA	NA
Ctaxi_contig_52324|comp36283_c0_seq2	1.388012798	6.084320939	0.000264299	0.009826944	NA	NA	NA	NA	NA
Ctaxi_contig_47366|comp35968_c2_seq1	1.388322536	6.027857017	3.48E-07	6.03E-05	squamosa promoter-binding-like protein 10-like	gi|545357186|ref|XP_005644255.1|hypothetical protein COCSUDRAFT_67762 [Coccomyxa subellipsoidea C-169] >gi|384246220|gb|EIE19711.1| hypothetical protein COCSUDRAFT_67762 [Coccomyxa subellipsoidea C-169]	AT2G33810.1	SPL3	 squamosa promoter binding protein-like 3 
Ctaxi_contig_50481|comp36177_c0_seq2	1.39007517	2.778932283	5.54E-05	0.003094145	vacuolar processing enzyme	gi|9622221|gb|AAF89679.1|asparaginyl endopeptidase [Sesamum indicum]	AT1G62710.1	"BETA-VPE,BETAVPE"	 beta vacuolar processing enzyme 
Ctaxi_contig_51192|comp36223_c2_seq2	1.390355549	3.40282191	3.39E-07	6.00E-05	serine threonine protein kinase	gi|159479494|ref|XP_001697825.1|transient receptor potential ion channel protein [Chlamydomonas reinhardtii] >gi|158273923|gb|EDO99708.1| transient receptor potential ion channel protein [Chlamydomonas reinhardtii]	NA	NA	NA
Ctaxi_contig_36118|comp35119_c3_seq1	1.39119559	6.207637229	1.49E-09	7.72E-07	NA	NA	NA	NA	NA
Ctaxi_contig_37746|comp35264_c1_seq13	1.392866985	3.832126755	1.50E-07	3.13E-05	NA	NA	NA	NA	NA
Ctaxi_contig_66647|comp37058_c4_seq4	1.396352816	3.515220932	0.000764105	0.021511849	NA	NA	NA	NA	NA
Ctaxi_contig_40003|comp35462_c0_seq12	1.398993398	3.644540611	0.001341141	0.031835521	mrna 3-utr binding protein	gi|548846285|gb|ERN05592.1|hypothetical protein AMTR_s00007p00269220 [Amborella trichopoda]	AT1G54080.1	UBP1A	 oligouridylate-binding protein 1A 
Ctaxi_contig_55772|comp36491_c1_seq3	1.39920245	4.460466532	6.00E-06	0.000587005	wd repeat-containing protein 62	gi|168008759|ref|XP_001757074.1|predicted protein [Physcomitrella patens] >gi|162691945|gb|EDQ78305.1| predicted protein [Physcomitrella patens]	NA	NA	NA
Ctaxi_contig_36987|comp35204_c3_seq5	1.400061884	5.537489822	6.60E-05	0.003521895	polymorphic outer membrane protein	gi|304314366|ref|YP_003849513.1|pseudomurein-binding protein [Methanothermobacter marburgensis str. Marburg] >gi|503060448|ref|WP_013295424.1| pseudomurein-binding protein [Methanothermobacter marburgensis] >gi|302587825|gb|ADL58200.1| predicted pseudomurein-binding protein [Methanothermobacter marburgensis str. Marburg]	NA	NA	NA
Ctaxi_contig_24332|comp33917_c0_seq1	1.400659696	5.166368418	9.71E-06	0.00083603	NA	NA	NA	NA	NA
Ctaxi_contig_47519|comp35976_c15_seq2	1.402648218	3.025908809	4.35E-06	0.000459181	NA	NA	NA	NA	NA
Ctaxi_contig_58688|comp36665_c1_seq1	1.402782294	1.824267814	0.001492087	0.034120308	NA	NA	NA	NA	NA
Ctaxi_contig_21732|comp33566_c0_seq5	1.406461058	2.28104085	0.001439034	0.03333062	NA	NA	NA	NA	NA
Ctaxi_contig_63711|comp36933_c1_seq9	1.406515679	3.176637546	8.59E-05	0.004392122	serine threonine-protein phosphatase 4 regulatory subunit 3-like	gi|470117926|ref|XP_004295097.1|PREDICTED: serine/threonine-protein phosphatase 4 regulatory subunit 3-like [Fragaria vesca subsp. vesca]	AT5G49370.1		 Pleckstrin homology (PH) domain superfamily protein 
Ctaxi_contig_42764|comp35662_c0_seq13	1.406539256	2.738682797	4.55E-05	0.002669063	NA	NA	NA	NA	NA
Ctaxi_contig_70976|comp37232_c3_seq7	1.407065212	3.327159009	4.89E-05	0.002812578	NA	NA	NA	NA	NA
Ctaxi_contig_43571|comp35723_c0_seq1	1.407751321	1.344516018	0.001198964	0.029482967	NA	NA	NA	NA	NA
Ctaxi_contig_30759|comp34622_c4_seq1	1.408025172	2.243100809	0.000167997	0.006996167	NA	NA	NA	NA	NA
Ctaxi_contig_59689|comp36713_c6_seq1	1.4080333	2.727311577	3.21E-05	0.00209059	wd40 repeat-containing protein	"gi|551654388|ref|XP_005829970.1|hypothetical protein GUITHDRAFT_73490, partial [Guillardia theta CCMP2712] >gi|428174092|gb|EKX42990.1| hypothetical protein GUITHDRAFT_73490, partial [Guillardia theta CCMP2712]"	NA	NA	NA
Ctaxi_contig_66629|comp37057_c3_seq4	1.40886879	1.628536254	0.000851493	0.023276832	NA	NA	NA	NA	NA
Ctaxi_contig_71126|comp37239_c0_seq1	1.409174519	5.072918896	1.18E-10	8.38E-08	argonaute-like protein	"gi|241694795|ref|XP_002412999.1|eukaryotic translation initiation factor 2C, putative [Ixodes scapularis] >gi|215506813|gb|EEC16307.1| eukaryotic translation initiation factor 2C, putative [Ixodes scapularis]"	AT1G48410.1	AGO1	 Stabilizer of iron transporter SufD / Polynucleotidyl transferase 
Ctaxi_contig_66635|comp37058_c1_seq3	1.4092825	3.02358731	6.27E-05	0.003397839	serine threonine kinase	gi|552816663|ref|XP_005844746.1|hypothetical protein CHLNCDRAFT_138527 [Chlorella variabilis] >gi|307104390|gb|EFN52644.1| hypothetical protein CHLNCDRAFT_138527 [Chlorella variabilis]	AT5G03730.1	"CTR1,SIS1,AtCTR1"	 Protein kinase superfamily protein 
Ctaxi_contig_23278|comp33775_c1_seq3	1.412059695	4.342804614	0.001106845	0.028067591	NA	NA	NA	NA	NA
Ctaxi_contig_70951|comp37231_c4_seq3	1.412107811	3.729284006	1.89E-06	0.000228521	protein	gi|159463126|ref|XP_001689793.1|predicted protein [Chlamydomonas reinhardtii] >gi|158283781|gb|EDP09531.1| predicted protein [Chlamydomonas reinhardtii]	NA	NA	NA
Ctaxi_contig_36117|comp35119_c2_seq2	1.412291574	5.334763707	3.03E-07	5.47E-05	NA	NA	NA	NA	NA
Ctaxi_contig_64780|comp36982_c2_seq4	1.412612272	4.089129952	0.000914315	0.024360664	NA	NA	NA	NA	NA
Ctaxi_contig_29979|comp34534_c1_seq2	1.414383954	3.73470739	1.92E-05	0.00143597	NA	NA	NA	NA	NA
Ctaxi_contig_70495|comp37211_c0_seq12	1.414791417	2.45190898	0.000406421	0.013569517	NA	NA	NA	NA	NA
Ctaxi_contig_37744|comp35264_c1_seq11	1.415848755	4.696470375	2.79E-09	1.31E-06	pentatricopeptide repeat-containing protein	gi|545368225|ref|XP_005648894.1|hypothetical protein COCSUDRAFT_62850 [Coccomyxa subellipsoidea C-169] >gi|384250871|gb|EIE24350.1| hypothetical protein COCSUDRAFT_62850 [Coccomyxa subellipsoidea C-169]	AT1G63230.1		 Tetratricopeptide repeat (TPR)-like superfamily protein 
Ctaxi_contig_24338|comp33917_c1_seq5	1.416539913	3.47029285	1.40E-06	0.000178696	NA	NA	NA	NA	NA
Ctaxi_contig_48463|comp36040_c2_seq3	1.419875584	5.148728477	5.07E-08	1.32E-05	NA	NA	NA	NA	NA
Ctaxi_contig_48474|comp36041_c0_seq2	1.421459822	2.371275918	0.000423613	0.013968752	isocitrate dehydrogenase	"gi|511005320|gb|EPB86664.1|isocitrate dehydrogenase [NADP], mitochondrial [Mucor circinelloides f. circinelloides 1006PhL]"	AT1G65930.1	cICDH	 cytosolic NADP+-dependent isocitrate dehydrogenase 
Ctaxi_contig_31035|comp34646_c2_seq2	1.422663819	4.279072529	5.64E-07	8.66E-05	wd and tetratricopeptide repeats protein 1	gi|552822219|ref|XP_005846057.1|hypothetical protein CHLNCDRAFT_136223 [Chlorella variabilis] >gi|307105707|gb|EFN53955.1| hypothetical protein CHLNCDRAFT_136223 [Chlorella variabilis]	AT5G10940.1		 transducin family protein / WD-40 repeat family protein 
Ctaxi_contig_54240|comp36397_c2_seq1	1.425610716	3.274421402	8.40E-06	0.000754612	NA	NA	NA	NA	NA
Ctaxi_contig_57187|comp36578_c1_seq3	1.430384728	7.962351009	6.61E-06	0.000622669	zn-finger ccch type	"gi|545365795|ref|XP_005647840.1|hypothetical protein COCSUDRAFT_15780, partial [Coccomyxa subellipsoidea C-169] >gi|384249815|gb|EIE23296.1| hypothetical protein COCSUDRAFT_15780, partial [Coccomyxa subellipsoidea C-169]"	AT5G07500.1	PEI1	 Zinc finger C-x8-C-x5-C-x3-H type family protein 
Ctaxi_contig_52763|comp36312_c12_seq1	1.431052162	4.817370534	7.82E-05	0.004066678	NA	NA	NA	NA	NA
Ctaxi_contig_61872|comp36832_c1_seq3	1.432590415	4.59809309	2.68E-06	0.000308602	arm repeat protein	gi|326496384|dbj|BAJ94654.1|predicted protein [Hordeum vulgare subsp. vulgare] >gi|326533996|dbj|BAJ93771.1| predicted protein [Hordeum vulgare subsp. vulgare]	AT3G46510.1	"PUB13,ATPUB13"	 plant U-box 13 
Ctaxi_contig_38814|comp35353_c0_seq5	1.432836432	4.162195788	0.001710393	0.037185764	terminal ear1	gi|308803903|ref|XP_003079264.1|terminal ear1 (ISS) [Ostreococcus tauri] >gi|116057719|emb|CAL53922.1| terminal ear1 (ISS) [Ostreococcus tauri]	AT1G29400.2	"AML5,ML5"	 MEI2-like protein 5 
Ctaxi_contig_57088|comp36573_c0_seq2	1.43323052	6.562605075	2.30E-06	0.000270461	NA	NA	NA	NA	NA
Ctaxi_contig_22694|comp33701_c1_seq2	1.435401201	6.385368441	2.01E-07	3.94E-05	hypothetical protein VOLCADRAFT_106063	gi|302844343|ref|XP_002953712.1|hypothetical protein VOLCADRAFT_106063 [Volvox carteri f. nagariensis] >gi|300261121|gb|EFJ45336.1| hypothetical protein VOLCADRAFT_106063 [Volvox carteri f. nagariensis]	NA	NA	NA
Ctaxi_contig_58165|comp36635_c6_seq1	1.435632588	2.377282656	0.000101433	0.004873563	t-complex delta subunit	gi|115445891|ref|NP_001046725.1|Os02g0332200 [Oryza sativa Japonica Group] >gi|46390985|dbj|BAD16520.1| putative cytosolic chaperonin delta-subunit [Oryza sativa Japonica Group] >gi|113536256|dbj|BAF08639.1| Os02g0332200 [Oryza sativa Japonica Group] >gi|215695341|dbj|BAG90532.1| unnamed protein product [Oryza sativa Japonica Group] >gi|222636848|gb|EEE66980.1| hypothetical protein OsJ_23870 [Oryza sativa Japonica Group]	AT3G18190.1		 TCP-1/cpn60 chaperonin family protein 
Ctaxi_contig_18860|comp33122_c0_seq5	1.436913224	2.834295036	8.74E-06	0.000777509	NA	NA	NA	NA	NA
Ctaxi_contig_70252|comp37199_c7_seq1	1.437392043	5.457385058	1.09E-08	3.81E-06	NA	NA	NA	NA	NA
Ctaxi_contig_24334|comp33917_c1_seq1	1.437929274	6.338883186	8.84E-09	3.36E-06	NA	NA	NA	NA	NA
Ctaxi_contig_40022|comp35464_c0_seq5	1.44175669	1.959800183	0.00025553	0.009555536	NA	NA	NA	NA	NA
Ctaxi_contig_70254|comp37199_c8_seq2	1.442455367	2.8939981	4.09E-05	0.002472209	NA	NA	NA	NA	NA
Ctaxi_contig_25777|comp34082_c1_seq1	1.445392955	3.671338009	0.000167776	0.006995379	rrna-processing protein fcf1 homolog	gi|302835736|ref|XP_002949429.1|hypothetical protein VOLCADRAFT_109032 [Volvox carteri f. nagariensis] >gi|300265256|gb|EFJ49448.1| hypothetical protein VOLCADRAFT_109032 [Volvox carteri f. nagariensis]	AT2G46230.1		 PIN domain-like family protein 
Ctaxi_contig_71131|comp37239_c3_seq1	1.446912571	5.961394554	1.25E-05	0.001033377	eukaryotic translation initiation factor 2c 3	gi|545363504|ref|XP_005646873.1|hypothetical protein COCSUDRAFT_56022 [Coccomyxa subellipsoidea C-169] >gi|384248846|gb|EIE22329.1| hypothetical protein COCSUDRAFT_56022 [Coccomyxa subellipsoidea C-169]	AT2G27040.2	AGO4	 Argonaute family protein 
Ctaxi_contig_63018|comp36890_c4_seq5	1.446976359	1.511647606	0.000862913	0.023459605	acyltransferase-like protein chloroplastic-like	gi|545369666|ref|XP_005649570.1|alpha/beta-hydrolase [Coccomyxa subellipsoidea C-169] >gi|384251549|gb|EIE25026.1| alpha/beta-hydrolase [Coccomyxa subellipsoidea C-169]	AT1G54570.1		 Esterase/lipase/thioesterase family protein 
Ctaxi_contig_49394|comp36105_c2_seq2	1.449010326	3.275607772	9.74E-05	0.004784143	NA	NA	NA	NA	NA
Ctaxi_contig_16599|comp32756_c0_seq2	1.450538452	2.043858936	0.001069539	0.027503561	NA	NA	NA	NA	NA
Ctaxi_contig_66637|comp37058_c1_seq5	1.452571788	2.441192289	1.65E-05	0.001283801	NA	NA	NA	NA	NA
Ctaxi_contig_59337|comp36697_c3_seq12	1.453361252	4.774110576	4.42E-05	0.002604219	NA	NA	NA	NA	NA
Ctaxi_contig_66654|comp37058_c5_seq3	1.457485347	2.399545855	0.000364035	0.012493946	NA	NA	NA	NA	NA
Ctaxi_contig_22617|comp33689_c0_seq8	1.461837455	4.262314172	0.000125181	0.005669103	NA	NA	NA	NA	NA
Ctaxi_contig_53759|comp36365_c6_seq1	1.463228019	4.741429448	4.71E-06	0.000488623	phosphate permease	gi|28569257|gb|AAO47330.1|high affinity phosphate transporter [Tetraselmis chuii]	AT3G26570.2	"PHT2;1,ORF02"	 phosphate transporter 2;1 
Ctaxi_contig_50544|comp36182_c1_seq1	1.467231995	7.522726064	1.66E-09	8.48E-07	NA	NA	NA	NA	NA
Ctaxi_contig_66652|comp37058_c5_seq1	1.467350166	2.96187461	9.93E-05	0.004814775	NA	NA	NA	NA	NA
Ctaxi_contig_58375|comp36649_c1_seq1	1.467768805	4.690794596	3.09E-06	0.000344492	NA	NA	NA	NA	NA
Ctaxi_contig_59321|comp36697_c1_seq1	1.46786459	4.869442413	0.000451911	0.01467863	chromosome-associated kinesin kif4a	gi|545369508|ref|XP_005649499.1|hypothetical protein COCSUDRAFT_83647 [Coccomyxa subellipsoidea C-169] >gi|384251477|gb|EIE24955.1| hypothetical protein COCSUDRAFT_83647 [Coccomyxa subellipsoidea C-169]	NA	NA	NA
Ctaxi_contig_31159|comp34660_c1_seq9	1.469472635	5.559276976	5.62E-05	0.003125779	NA	NA	NA	NA	NA
Ctaxi_contig_34917|comp35002_c2_seq2	1.471250469	3.014289363	0.002666601	0.049840727	rwp-rk domain-containing protein	gi|302830598|ref|XP_002946865.1|RWP-RK domain-containing transcription factor [Volvox carteri f. nagariensis] >gi|300267909|gb|EFJ52091.1| RWP-RK domain-containing transcription factor [Volvox carteri f. nagariensis]	AT4G38340.1		 Plant regulator RWP-RK family protein 
Ctaxi_contig_49382|comp36105_c1_seq1	1.47206968	4.466356751	3.02E-07	5.47E-05	polymorphic outer membrane protein	gi|333987538|ref|YP_004520145.1|polymorphic outer membrane protein [Methanobacterium sp. SWAN-1] >gi|503591769|ref|WP_013825845.1| hypothetical protein [Methanobacterium sp. SWAN-1] >gi|333825682|gb|AEG18344.1| polymorphic outer membrane protein [Methanobacterium sp. SWAN-1]	NA	NA	NA
Ctaxi_contig_61882|comp36832_c4_seq1	1.474299458	5.577512104	2.09E-05	0.001518994	NA	NA	NA	NA	NA
Ctaxi_contig_54232|comp36397_c1_seq1	1.475437535	2.739035665	0.000535549	0.016543349	NA	NA	NA	NA	NA
Ctaxi_contig_59338|comp36697_c3_seq13	1.475762857	3.729231945	0.000195619	0.007808987	NA	NA	NA	NA	NA
Ctaxi_contig_43333|comp35704_c3_seq1	1.477307218	3.265482349	3.63E-06	0.000391562	NA	NA	NA	NA	NA
Ctaxi_contig_15233|comp32522_c0_seq4	1.477561501	3.907322148	0.000240401	0.009174374	NA	NA	NA	NA	NA
Ctaxi_contig_52323|comp36283_c0_seq1	1.477803007	6.513891702	9.20E-05	0.004619554	NA	NA	NA	NA	NA
Ctaxi_contig_50547|comp36182_c1_seq4	1.480615434	5.344907924	4.40E-09	1.98E-06	NA	NA	NA	NA	NA
Ctaxi_contig_36982|comp35204_c2_seq1	1.480716026	2.156838753	0.000617758	0.018379086	NA	NA	NA	NA	NA
Ctaxi_contig_61235|comp36798_c1_seq1	1.483034509	6.721442644	5.11E-07	8.03E-05	NA	NA	NA	NA	NA
Ctaxi_contig_39318|comp35402_c1_seq1	1.485964994	3.018279086	0.000370296	0.012618434	NA	NA	NA	NA	NA
Ctaxi_contig_52758|comp36312_c5_seq1	1.487634516	3.561987995	1.17E-06	0.000154891	NA	NA	NA	NA	NA
Ctaxi_contig_61488|comp36810_c1_seq1	1.490633583	3.073977517	0.000243039	0.009244532	NA	NA	NA	NA	NA
Ctaxi_contig_50489|comp36177_c3_seq1	1.494779128	5.446504482	1.64E-11	1.50E-08	vacuolar-processing enzyme-like	"gi|552826161|ref|XP_005846964.1|hypothetical protein CHLNCDRAFT_24292, partial [Chlorella variabilis] >gi|307106617|gb|EFN54862.1| hypothetical protein CHLNCDRAFT_24292, partial [Chlorella variabilis]"	AT1G62710.1	"BETA-VPE,BETAVPE"	 beta vacuolar processing enzyme 
Ctaxi_contig_62591|comp36867_c2_seq2	1.494824908	3.324151732	4.06E-07	6.76E-05	NA	NA	NA	NA	NA
Ctaxi_contig_38812|comp35353_c0_seq3	1.49539157	6.326387069	0.002391935	0.046537417	terminal ear1	gi|308803903|ref|XP_003079264.1|terminal ear1 (ISS) [Ostreococcus tauri] >gi|116057719|emb|CAL53922.1| terminal ear1 (ISS) [Ostreococcus tauri]	AT1G29400.2	"AML5,ML5"	 MEI2-like protein 5 
Ctaxi_contig_18062|comp33011_c0_seq1	1.495861863	1.551562833	0.001231529	0.030001219	leucine-rich repeat	gi|159481386|ref|XP_001698760.1|hypothetical protein CHLREDRAFT_151874 [Chlamydomonas reinhardtii] >gi|158273471|gb|EDO99260.1| predicted protein [Chlamydomonas reinhardtii]	AT4G20140.1	GSO1	 Leucine-rich repeat transmembrane protein kinase 
Ctaxi_contig_65031|comp36996_c0_seq1	1.495997427	3.78292138	4.56E-06	0.000477705	NA	NA	NA	NA	NA
Ctaxi_contig_40532|comp35511_c5_seq1	1.496806669	1.619230338	0.000177614	0.00725746	NA	NA	NA	NA	NA
Ctaxi_contig_51964|comp36259_c2_seq7	1.497160162	1.660131278	0.000337875	0.011875251	NA	NA	NA	NA	NA
Ctaxi_contig_39319|comp35402_c2_seq1	1.497459465	4.807340161	3.31E-09	1.53E-06	adhesin-like protein	gi|148642521|ref|YP_001273034.1|adhesin-like protein [Methanobrevibacter smithii ATCC 35061] >gi|500588271|ref|WP_011953902.1| adhesin-like protein [Methanobrevibacter smithii] >gi|148551538|gb|ABQ86666.1| adhesin-like protein [Methanobrevibacter smithii ATCC 35061]	NA	NA	NA
Ctaxi_contig_50881|comp36203_c0_seq10	1.497978822	2.853471071	5.34E-05	0.002995088	NA	NA	NA	NA	NA
Ctaxi_contig_22616|comp33689_c0_seq7	1.498854222	2.99650677	0.000486322	0.015520242	NA	NA	NA	NA	NA
Ctaxi_contig_38508|comp35325_c5_seq1	1.499944745	2.104098092	0.001324918	0.03159726	NA	NA	NA	NA	NA
Ctaxi_contig_38255|comp35312_c0_seq5	1.502502868	4.722357039	0.000415461	0.013752218	kdel motif-containing protein 1-like	gi|302850376|ref|XP_002956715.1|hypothetical protein VOLCADRAFT_107362 [Volvox carteri f. nagariensis] >gi|300257930|gb|EFJ42172.1| hypothetical protein VOLCADRAFT_107362 [Volvox carteri f. nagariensis]	NA	NA	NA
Ctaxi_contig_13472|comp32166_c1_seq1	1.504487467	3.633050674	9.64E-05	0.004758335	NA	NA	NA	NA	NA
Ctaxi_contig_22699|comp33701_c2_seq4	1.505147852	7.668218989	9.44E-09	3.48E-06	rna-binding protein 45	gi|302844343|ref|XP_002953712.1|hypothetical protein VOLCADRAFT_106063 [Volvox carteri f. nagariensis] >gi|300261121|gb|EFJ45336.1| hypothetical protein VOLCADRAFT_106063 [Volvox carteri f. nagariensis]	NA	NA	NA
Ctaxi_contig_56880|comp36561_c4_seq7	1.50526783	1.739827355	0.000210564	0.008272331	NA	NA	NA	NA	NA
Ctaxi_contig_25508|comp34054_c0_seq5	1.506372757	1.619479484	0.000320912	0.011443141	digestive organ expansion factor-like protein	gi|159467965|ref|XP_001692153.1|hypothetical protein CHLREDRAFT_189378 [Chlamydomonas reinhardtii] >gi|158278339|gb|EDP04103.1| predicted protein [Chlamydomonas reinhardtii]	AT1G17690.1	NOF1	" FUNCTIONS IN: molecular_function unknown; INVOLVED IN: biological_process unknown; LOCATED IN: nucleus; EXPRESSED IN: 24 plant structures; EXPRESSED DURING: 13 growth stages; CONTAINS InterPro DOMAIN/s: Digestive organ expansion factor, predicted (InterPro:IPR010678); Has 25006 Blast hits to 13379 proteins in 904 species: Archae - 102; Bacteria - 5571; Metazoa - 7448; Fungi - 3168; Plants - 1056; Viruses - 466; Other Eukaryotes - 7195 (source: NCBI BLink). "
Ctaxi_contig_28655|comp34398_c2_seq4	1.507790793	1.550757847	0.000829009	0.022854707	polymorphic outer membrane protein	gi|288561299|ref|YP_003424785.1|adhesin-like protein [Methanobrevibacter ruminantium M1] >gi|502721857|ref|WP_012956841.1| adhesin-like protein [Methanobrevibacter ruminantium] >gi|288544009|gb|ADC47893.1| adhesin-like protein [Methanobrevibacter ruminantium M1]	NA	NA	NA
Ctaxi_contig_51816|comp36250_c4_seq10	1.509373042	2.002455995	0.00063457	0.018766603	NA	NA	NA	NA	NA
Ctaxi_contig_65212|comp37003_c5_seq2	1.510368109	2.2379837	0.000172907	0.00712368	NA	NA	NA	NA	NA
Ctaxi_contig_24336|comp33917_c1_seq3	1.511021242	5.164862858	2.36E-07	4.55E-05	NA	NA	NA	NA	NA
Ctaxi_contig_55538|comp36476_c0_seq2	1.512099133	1.585124909	0.001564428	0.03519455	NA	NA	NA	NA	NA
Ctaxi_contig_52333|comp36283_c4_seq1	1.512513786	7.036053939	1.28E-05	0.001051766	NA	NA	NA	NA	NA
Ctaxi_contig_64105|comp36952_c7_seq3	1.512810924	2.001144284	0.000253472	0.009495634	NA	NA	NA	NA	NA
Ctaxi_contig_26276|comp34129_c1_seq1	1.519411427	5.22428718	5.78E-10	3.40E-07	transformed 3t3 cell double minute p53 binding protein isoform cra_c	gi|156387590|ref|XP_001634286.1|predicted protein [Nematostella vectensis] >gi|156221367|gb|EDO42223.1| predicted protein [Nematostella vectensis]	NA	NA	NA
Ctaxi_contig_50507|comp36180_c0_seq1	1.519875842	3.283143007	2.69E-07	5.04E-05	125 kda kinesin-related	gi|514817264|ref|XP_004983357.1|PREDICTED: 125 kDa kinesin-related protein-like [Setaria italica]	AT3G45850.2		 P-loop containing nucleoside triphosphate hydrolases superfamily protein 
Ctaxi_contig_24372|comp33921_c4_seq1	1.521629677	1.619661108	0.001938747	0.04012837	nadp-dependent glutamate dehydrogenase	gi|253741430|gb|EES98300.1|NADP-specific glutamate dehydrogenase [Giardia intestinalis ATCC 50581]	AT1G51720.1		 Amino acid dehydrogenase family protein 
Ctaxi_contig_21662|comp33556_c2_seq1	1.525309139	2.967589641	2.56E-05	0.001755232	rna-binding protein nova-1	gi|552832833|ref|XP_005848420.1|hypothetical protein CHLNCDRAFT_57590 [Chlorella variabilis] >gi|307108077|gb|EFN56318.1| hypothetical protein CHLNCDRAFT_57590 [Chlorella variabilis]	AT5G04430.2	"BTR1,BTR1L"	 binding to TOMV RNA 1L (long form) 
Ctaxi_contig_34502|comp34964_c0_seq1	1.526160017	7.177481803	4.28E-13	5.94E-10	NA	NA	NA	NA	NA
Ctaxi_contig_46865|comp35929_c1_seq2	1.527706535	5.798520125	1.56E-12	1.85E-09	NA	NA	NA	NA	NA
Ctaxi_contig_66648|comp37058_c4_seq5	1.530067893	2.632236401	0.000140768	0.006165713	NA	NA	NA	NA	NA
Ctaxi_contig_52700|comp36309_c2_seq1	1.535132688	8.411164315	5.82E-07	8.84E-05	phosphatidylinositol 3- and 4-kinase ubiquitin family protein	gi|545365925|ref|XP_005647894.1|hypothetical protein COCSUDRAFT_65874 [Coccomyxa subellipsoidea C-169] >gi|384249870|gb|EIE23350.1| hypothetical protein COCSUDRAFT_65874 [Coccomyxa subellipsoidea C-169]	AT5G24240.1		 Phosphatidylinositol 3- and 4-kinase ;Ubiquitin family protein 
Ctaxi_contig_37164|comp35213_c0_seq2	1.535643864	2.146974467	5.20E-05	0.002947422	hypothetical protein CHLNCDRAFT_138382	gi|552817186|ref|XP_005844870.1|hypothetical protein CHLNCDRAFT_138382 [Chlorella variabilis] >gi|307104515|gb|EFN52768.1| hypothetical protein CHLNCDRAFT_138382 [Chlorella variabilis]	NA	NA	NA
Ctaxi_contig_68971|comp37150_c1_seq1	1.535677576	2.111515629	0.001812158	0.038619041	adhesin-like protein	gi|530739404|gb|EQC37646.1|hypothetical protein SDRG_05237 [Saprolegnia diclina VS20]	NA	NA	NA
Ctaxi_contig_37163|comp35213_c0_seq1	1.537204205	3.555704076	2.14E-07	4.17E-05	kinase-like protein	gi|545353719|ref|XP_005642695.1|kinase-like protein [Coccomyxa subellipsoidea C-169] >gi|384244652|gb|EIE18151.1| kinase-like protein [Coccomyxa subellipsoidea C-169]	NA	NA	NA
Ctaxi_contig_51183|comp36223_c0_seq3	1.539194327	2.439729991	0.000314528	0.011254287	NA	NA	NA	NA	NA
Ctaxi_contig_68275|comp37120_c3_seq58	1.542672969	7.204461703	1.40E-06	0.000178771	NA	NA	NA	NA	NA
Ctaxi_contig_47718|comp35992_c4_seq2	1.542811269	4.431538579	1.81E-06	0.000220983	NA	NA	NA	NA	NA
Ctaxi_contig_34503|comp34964_c0_seq2	1.544334872	5.971550919	2.35E-07	4.55E-05	NA	NA	NA	NA	NA
Ctaxi_contig_41471|comp35574_c0_seq17	1.548091484	1.367093944	0.00189707	0.039620316	NA	NA	NA	NA	NA
Ctaxi_contig_48460|comp36040_c1_seq1	1.548277958	6.675941264	5.16E-11	4.07E-08	NA	NA	NA	NA	NA
Ctaxi_contig_52331|comp36283_c3_seq5	1.548450571	5.15363557	1.16E-05	0.000968866	NA	NA	NA	NA	NA
Ctaxi_contig_40168|comp35476_c0_seq11	1.549077406	6.76832695	2.78E-08	8.23E-06	NA	NA	NA	NA	NA
Ctaxi_contig_50663|comp36188_c1_seq2	1.550360283	5.381496214	0.001120274	0.028257171	NA	NA	AT3G50730.1		 Protein kinase superfamily protein 
Ctaxi_contig_19801|comp33269_c1_seq2	1.551345633	3.685216403	8.52E-07	0.000119599	NA	NA	NA	NA	NA
Ctaxi_contig_21673|comp33556_c6_seq1	1.551632046	3.644411203	1.70E-05	0.001308505	poly -binding	gi|548856365|gb|ERN14218.1|hypothetical protein AMTR_s00033p00116200 [Amborella trichopoda]	AT3G04610.1	FLK	 RNA-binding KH domain-containing protein 
Ctaxi_contig_46255|comp35887_c0_seq1	1.55283922	6.95096116	1.68E-08	5.29E-06	atp-binding cassette	gi|558706625|gb|AHA86565.1|ATP-binding cassette transporter [Auxenochlorella protothecoides]	AT5G06530.1		 ABC-2 type transporter family protein 
Ctaxi_contig_59676|comp36713_c1_seq2	1.556874986	1.398573261	0.000744675	0.021105204	NA	NA	NA	NA	NA
Ctaxi_contig_22692|comp33701_c0_seq1	1.557174487	5.902163367	5.38E-08	1.38E-05	rna-binding protein 45-like isoform 1	gi|159471882|ref|XP_001694085.1|predicted protein [Chlamydomonas reinhardtii] >gi|158277252|gb|EDP03021.1| predicted protein [Chlamydomonas reinhardtii]	NA	NA	NA
Ctaxi_contig_43339|comp35704_c4_seq5	1.557905967	3.205605157	5.31E-06	0.000536637	pumilio homolog 2-like	gi|50552866|ref|XP_503843.1|YALI0E12001p [Yarrowia lipolytica] >gi|49649712|emb|CAG79436.1| YALI0E12001p [Yarrowia lipolytica CLIB122]	AT2G29200.1	"APUM1,PUM1"	 pumilio 1 
Ctaxi_contig_51194|comp36223_c3_seq1	1.558785419	1.933200391	0.002644407	0.049559419	NA	NA	NA	NA	NA
Ctaxi_contig_48469|comp36040_c4_seq4	1.559743424	4.19952327	4.53E-08	1.23E-05	zinc finger protein 474-like	gi|159467643|ref|XP_001692001.1|predicted protein [Chlamydomonas reinhardtii] >gi|158278728|gb|EDP04491.1| predicted protein [Chlamydomonas reinhardtii]	NA	NA	NA
Ctaxi_contig_36996|comp35205_c2_seq7	1.56608394	5.094452718	7.08E-09	2.79E-06	NA	NA	NA	NA	NA
Ctaxi_contig_21728|comp33566_c0_seq1	1.566511421	5.301946385	1.42E-06	0.000179739	NA	NA	NA	NA	NA
Ctaxi_contig_42646|comp35653_c1_seq2	1.566532446	4.417815824	3.43E-07	6.00E-05	NA	NA	NA	NA	NA
Ctaxi_contig_65041|comp36996_c2_seq2	1.568483024	2.506557198	0.000532557	0.016465613	NA	NA	NA	NA	NA
Ctaxi_contig_39324|comp35403_c0_seq1	1.570011011	1.751706486	0.000110212	0.005166565	NA	NA	NA	NA	NA
Ctaxi_contig_57072|comp36572_c1_seq2	1.572335632	6.693704791	8.79E-10	5.08E-07	NA	NA	NA	NA	NA
Ctaxi_contig_65888|comp37028_c2_seq3	1.573573164	1.996191925	0.000181067	0.007372301	serine threonine-protein kinase	gi|357519347|ref|XP_003629962.1|Serine/threonine protein kinase [Medicago truncatula] >gi|355523984|gb|AET04438.1| Serine/threonine protein kinase [Medicago truncatula]	AT5G66880.1	"SNRK2-3,SNRK2.3,SRK2I"	 sucrose nonfermenting 1(SNF1)-related protein kinase 2.3 
Ctaxi_contig_37010|comp35205_c2_seq21	1.575049021	5.393805143	2.97E-06	0.00033555	NA	NA	NA	NA	NA
Ctaxi_contig_61877|comp36832_c1_seq8	1.575049313	2.610507651	0.000111963	0.005234488	NA	NA	NA	NA	NA
Ctaxi_contig_65211|comp37003_c5_seq1	1.575987633	2.513390129	0.000163417	0.006838296	NA	NA	NA	NA	NA
Ctaxi_contig_48979|comp36074_c0_seq2	1.58049587	3.906562765	1.37E-06	0.000176427	NA	NA	NA	NA	NA
Ctaxi_contig_31141|comp34658_c2_seq1	1.583786868	1.632745922	0.000915627	0.024376908	NA	NA	NA	NA	NA
Ctaxi_contig_18265|comp33044_c0_seq1	1.584907709	6.05438247	4.61E-09	2.03E-06	NA	NA	NA	NA	NA
Ctaxi_contig_69641|comp37174_c1_seq29	1.585574712	5.430012906	0.000764604	0.021511849	myosin heavy chain	"gi|123469906|ref|XP_001318162.1|viral A-type inclusion protein [Trichomonas vaginalis G3] >gi|121900914|gb|EAY05939.1| viral A-type inclusion protein, putative [Trichomonas vaginalis G3]"	NA	NA	NA
Ctaxi_contig_12276|comp31901_c0_seq1	1.585917944	8.132702855	1.24E-06	0.000160868	NA	NA	NA	NA	NA
Ctaxi_contig_28657|comp34398_c2_seq6	1.589952705	1.233937715	0.00070857	0.020449501	NA	NA	NA	NA	NA
Ctaxi_contig_57859|comp36615_c4_seq5	1.590571309	5.505598584	0.00017044	0.007038771	eif4e	gi|545367580|ref|XP_005648604.1|eukaryotic translation initiation factor 4E [Coccomyxa subellipsoidea C-169] >gi|384250581|gb|EIE24060.1| eukaryotic translation initiation factor 4E [Coccomyxa subellipsoidea C-169]	AT4G18040.1	"EIF4E,CUM1,AT.EIF4E1,eIF4E1"	 eukaryotic translation initiation factor 4E 
Ctaxi_contig_64457|comp36964_c0_seq1	1.591420542	5.386170887	3.80E-05	0.002347311	denn (aex-3) domain-containing protein	gi|545370006|ref|XP_005649683.1|hypothetical protein COCSUDRAFT_65112 [Coccomyxa subellipsoidea C-169] >gi|384251662|gb|EIE25139.1| hypothetical protein COCSUDRAFT_65112 [Coccomyxa subellipsoidea C-169]	AT5G35560.1		 DENN (AEX-3) domain-containing protein 
Ctaxi_contig_40484|comp35508_c0_seq2	1.591513763	0.78038593	0.00223102	0.044321155	NA	NA	NA	NA	NA
Ctaxi_contig_40850|comp35537_c3_seq2	1.596827792	2.702159426	3.20E-07	5.72E-05	NA	NA	NA	NA	NA
Ctaxi_contig_48465|comp36040_c2_seq5	1.597523436	3.786325667	3.93E-07	6.65E-05	NA	NA	NA	NA	NA
Ctaxi_contig_43088|comp35684_c1_seq1	1.598980455	6.545767716	3.66E-05	0.002276694	NA	NA	NA	NA	NA
Ctaxi_contig_71327|comp37249_c3_seq1	1.601533436	3.559225298	1.52E-07	3.15E-05	NA	NA	NA	NA	NA
Ctaxi_contig_42792|comp35665_c2_seq1	1.60221428	7.446417482	0.00012447	0.005646981	NA	NA	NA	NA	NA
Ctaxi_contig_66644|comp37058_c4_seq1	1.602773397	3.623619941	4.63E-06	0.000484113	NA	NA	NA	NA	NA
Ctaxi_contig_37730|comp35264_c0_seq4	1.604472342	2.14986952	9.90E-05	0.004814775	NA	NA	NA	NA	NA
Ctaxi_contig_54466|comp36412_c0_seq1	1.605164169	3.097724556	9.24E-07	0.000127695	NA	NA	NA	NA	NA
Ctaxi_contig_24348|comp33917_c1_seq15	1.608568727	2.40802238	0.000368462	0.012580643	NA	NA	NA	NA	NA
Ctaxi_contig_51794|comp36250_c0_seq1	1.611098888	1.104215157	0.001480853	0.03392948	structural maintenance of chromosomes protein 5-like	gi|302807823|ref|XP_002985605.1|hypothetical protein SELMODRAFT_157483 [Selaginella moellendorffii] >gi|300146514|gb|EFJ13183.1| hypothetical protein SELMODRAFT_157483 [Selaginella moellendorffii]	AT5G15920.1	SMC5	 structural maintenance of chromosomes 5 
Ctaxi_contig_25773|comp34082_c0_seq1	1.611674346	4.473389355	2.10E-08	6.38E-06	NA	NA	NA	NA	NA
Ctaxi_contig_50546|comp36182_c1_seq3	1.612938679	7.270792748	3.89E-13	5.87E-10	NA	NA	NA	NA	NA
Ctaxi_contig_29987|comp34534_c5_seq4	1.613196968	2.811348725	4.73E-06	0.000488623	NA	NA	NA	NA	NA
Ctaxi_contig_21733|comp33566_c1_seq1	1.613491647	6.124860362	3.16E-10	1.99E-07	NA	NA	NA	NA	NA
Ctaxi_contig_24303|comp33912_c2_seq1	1.616025556	3.954757314	8.64E-08	2.02E-05	NA	NA	NA	NA	NA
Ctaxi_contig_58017|comp36624_c1_seq3	1.617288873	1.551062718	0.000255727	0.009555536	pre-mrna-splicing factor atp-dependent rna helicase dhx16-like	gi|514747054|ref|XP_004961277.1|PREDICTED: putative pre-mRNA-splicing factor ATP-dependent RNA helicase DHX16-like [Setaria italica]	AT1G32490.2	ESP3	 RNA helicase family protein 
Ctaxi_contig_47709|comp35992_c1_seq8	1.624803518	2.975728093	0.000128294	0.005779882	NA	NA	NA	NA	NA
Ctaxi_contig_57073|comp36572_c1_seq3	1.627824578	4.475189001	5.83E-09	2.41E-06	NA	NA	NA	NA	NA
Ctaxi_contig_30358|comp34576_c3_seq2	1.631230394	2.006981132	0.000101891	0.004876808	dihydrolipoyllysine-residue acetyltransferase component 1 of pyruvate dehydrogenase mitochondrial-like	gi|545372706|ref|XP_005650790.1|pyruvate dehydrogenase [Coccomyxa subellipsoidea C-169] >gi|384252771|gb|EIE26246.1| pyruvate dehydrogenase [Coccomyxa subellipsoidea C-169]	AT3G52200.1	LTA3	" Dihydrolipoamide acetyltransferase, long form protein "
Ctaxi_contig_26390|comp34140_c1_seq1	1.63549757	3.793491265	2.57E-06	0.000299817	NA	NA	NA	NA	NA
Ctaxi_contig_37065|comp35205_c2_seq76	1.637998999	3.855280444	1.71E-09	8.60E-07	NA	NA	NA	NA	NA
Ctaxi_contig_46866|comp35929_c1_seq3	1.638148934	4.00781362	1.03E-08	3.68E-06	NA	NA	NA	NA	NA
Ctaxi_contig_7338|comp30062_c1_seq1	1.639643882	5.440974695	1.67E-05	0.001292372	NA	NA	NA	NA	NA
Ctaxi_contig_58480|comp36655_c5_seq1	1.640518255	3.887928846	0.000104469	0.004978044	5 -3 exoribonuclease 1	gi|308805328|ref|XP_003079976.1|5'-3' exoribonuclease 1 (ISS) [Ostreococcus tauri] >gi|116058433|emb|CAL53622.1| 5'-3' exoribonuclease 1 (ISS) [Ostreococcus tauri]	AT1G54490.1	"AIN1,EIN5,XRN4,ATXRN4"	 exoribonuclease 4 
Ctaxi_contig_70237|comp37199_c4_seq4	1.641320815	5.212202887	7.30E-13	9.04E-10	NA	NA	NA	NA	NA
Ctaxi_contig_22612|comp33689_c0_seq3	1.643231863	5.02859911	9.31E-06	0.000816592	NA	NA	NA	NA	NA
Ctaxi_contig_32375|comp34779_c3_seq2	1.646261332	3.271374131	0.00014319	0.006229803	nucleic acid binding	gi|302832796|ref|XP_002947962.1|hypothetical protein VOLCADRAFT_103744 [Volvox carteri f. nagariensis] >gi|300266764|gb|EFJ50950.1| hypothetical protein VOLCADRAFT_103744 [Volvox carteri f. nagariensis]	AT3G48440.1		 Zinc finger C-x8-C-x5-C-x3-H type family protein 
Ctaxi_contig_21730|comp33566_c0_seq3	1.649851264	4.147844872	9.43E-07	0.000128737	NA	NA	NA	NA	NA
Ctaxi_contig_56331|comp36528_c1_seq1	1.65323196	5.952945505	5.79E-06	0.00057347	squamosa promoter binding protein	gi|357442095|ref|XP_003591325.1|SQUAMOSA promoter binding protein [Medicago truncatula] >gi|355480373|gb|AES61576.1| SQUAMOSA promoter binding protein [Medicago truncatula]	AT2G33810.1	SPL3	 squamosa promoter binding protein-like 3 
Ctaxi_contig_21729|comp33566_c0_seq2	1.657170714	5.538705506	9.72E-08	2.20E-05	NA	NA	NA	NA	NA
Ctaxi_contig_61245|comp36798_c8_seq1	1.657911195	6.094098781	3.73E-08	1.04E-05	pentatricopeptide repeat-containing protein	gi|545368225|ref|XP_005648894.1|hypothetical protein COCSUDRAFT_62850 [Coccomyxa subellipsoidea C-169] >gi|384250871|gb|EIE24350.1| hypothetical protein COCSUDRAFT_62850 [Coccomyxa subellipsoidea C-169]	AT3G09060.1		 Pentatricopeptide repeat (PPR) superfamily protein 
Ctaxi_contig_63716|comp36933_c1_seq14	1.659559349	3.134356912	4.92E-08	1.30E-05	NA	NA	NA	NA	NA
Ctaxi_contig_59685|comp36713_c3_seq3	1.659828629	1.193664997	0.001625509	0.036031261	NA	NA	NA	NA	NA
Ctaxi_contig_71129|comp37239_c1_seq2	1.662986789	3.819558875	0.000615292	0.018321447	NA	NA	NA	NA	NA
Ctaxi_contig_50555|comp36182_c2_seq3	1.665055307	5.196392897	1.15E-07	2.55E-05	rna-binding protein 45-like	gi|302844343|ref|XP_002953712.1|hypothetical protein VOLCADRAFT_106063 [Volvox carteri f. nagariensis] >gi|300261121|gb|EFJ45336.1| hypothetical protein VOLCADRAFT_106063 [Volvox carteri f. nagariensis]	NA	NA	NA
Ctaxi_contig_18859|comp33122_c0_seq4	1.667309408	3.272584724	1.45E-07	3.03E-05	origin recognition complex subunit	gi|170112037|ref|XP_001887221.1|predicted protein [Laccaria bicolor S238N-H82] >gi|164637782|gb|EDR02064.1| predicted protein [Laccaria bicolor S238N-H82]	NA	NA	NA
Ctaxi_contig_62760|comp36876_c3_seq2	1.673439671	2.342147111	5.79E-05	0.003175592	NA	NA	NA	NA	NA
Ctaxi_contig_61234|comp36798_c0_seq3	1.675137446	5.070477057	1.66E-07	3.32E-05	NA	NA	NA	NA	NA
Ctaxi_contig_47851|comp36000_c0_seq9	1.676888486	3.338828763	2.66E-07	5.01E-05	NA	NA	NA	NA	NA
Ctaxi_contig_61247|comp36798_c8_seq3	1.679458963	6.087366968	1.28E-07	2.79E-05	tpr-like protein	gi|168034142|ref|XP_001769572.1|predicted protein [Physcomitrella patens] >gi|162679114|gb|EDQ65565.1| predicted protein [Physcomitrella patens]	AT2G31400.1	GUN1	 genomes uncoupled 1 
Ctaxi_contig_28654|comp34398_c2_seq3	1.679812539	1.878414157	9.27E-05	0.004640146	polymorphic outer membrane protein	"gi|497725735|ref|WP_010039919.1|hypothetical protein, partial [Gemmata obscuriglobus]"	NA	NA	NA
Ctaxi_contig_31158|comp34660_c1_seq8	1.685870324	5.174514914	8.16E-08	1.94E-05	zinc finger transcription factor-like protein	gi|302848599|ref|XP_002955831.1|hypothetical protein VOLCADRAFT_121468 [Volvox carteri f. nagariensis] >gi|300258799|gb|EFJ43032.1| hypothetical protein VOLCADRAFT_121468 [Volvox carteri f. nagariensis]	AT5G12850.1		 CCCH-type zinc finger protein with ARM repeat domain 
Ctaxi_contig_58481|comp36655_c5_seq2	1.686693265	2.668608936	1.06E-05	0.000893517	5 -3 exoribonuclease 2	gi|299749174|ref|XP_001838563.2|exonuclease II [Coprinopsis cinerea okayama7#130] >gi|298408317|gb|EAU83256.2| exonuclease II [Coprinopsis cinerea okayama7#130]	AT5G42540.1	"XRN2,AtXRN2"	 exoribonuclease 2 
Ctaxi_contig_50552|comp36182_c1_seq9	1.687783295	5.540616176	1.35E-13	2.47E-10	NA	NA	NA	NA	NA
Ctaxi_contig_43583|comp35723_c4_seq1	1.689155105	2.056353772	1.56E-05	0.001242774	NA	NA	NA	NA	NA
Ctaxi_contig_69038|comp37152_c1_seq1	1.691053949	4.468797485	1.83E-06	0.000222198	NA	NA	NA	NA	NA
Ctaxi_contig_48461|comp36040_c2_seq1	1.693552935	6.071599012	7.39E-07	0.000105869	pseudouridine synthase	gi|145477327|ref|XP_001424686.1|hypothetical protein [Paramecium tetraurelia strain d4-2] >gi|124391752|emb|CAK57288.1| unnamed protein product [Paramecium tetraurelia]	NA	NA	NA
Ctaxi_contig_47710|comp35992_c1_seq9	1.699466595	5.101747076	2.06E-11	1.83E-08	NA	NA	NA	NA	NA
Ctaxi_contig_43660|comp35730_c3_seq2	1.701604171	3.018563281	1.55E-07	3.19E-05	NA	NA	NA	NA	NA
Ctaxi_contig_47719|comp35992_c4_seq3	1.702989965	4.062779376	4.92E-08	1.30E-05	NA	NA	NA	NA	NA
Ctaxi_contig_61232|comp36798_c0_seq1	1.705397792	7.873735483	7.65E-07	0.000108808	NA	NA	NA	NA	NA
Ctaxi_contig_50548|comp36182_c1_seq5	1.706279622	5.890299304	1.95E-15	6.75E-12	NA	NA	NA	NA	NA
Ctaxi_contig_61693|comp36822_c2_seq4	1.707441345	0.892581073	0.002516581	0.048193892	NA	NA	NA	NA	NA
Ctaxi_contig_50553|comp36182_c2_seq1	1.708174401	6.576514337	8.90E-09	3.36E-06	NA	NA	NA	NA	NA
Ctaxi_contig_20906|comp33434_c0_seq3	1.708268595	1.531944422	0.000154827	0.006598208	NA	NA	NA	NA	NA
Ctaxi_contig_15804|comp32619_c2_seq2	1.709393326	1.817874589	0.000812126	0.022556178	NA	NA	NA	NA	NA
Ctaxi_contig_40169|comp35476_c0_seq12	1.716741534	7.117799346	1.17E-08	4.02E-06	zinc finger ccch type domain-containing protein zfn-like 1	gi|215767117|dbj|BAG99345.1|unnamed protein product [Oryza sativa Japonica Group]	AT3G02830.1	ZFN1	 zinc finger protein 1 
Ctaxi_contig_66633|comp37058_c1_seq1	1.717254162	3.395964379	5.76E-06	0.000572455	kinase-like protein	gi|552816663|ref|XP_005844746.1|hypothetical protein CHLNCDRAFT_138527 [Chlorella variabilis] >gi|307104390|gb|EFN52644.1| hypothetical protein CHLNCDRAFT_138527 [Chlorella variabilis]	AT3G50720.1		 Protein kinase superfamily protein 
Ctaxi_contig_43367|comp35706_c2_seq6	1.72393359	3.455298474	3.45E-05	0.002205271	abc transporter	gi|552818638|ref|XP_005845237.1|hypothetical protein CHLNCDRAFT_32365 [Chlorella variabilis] >gi|307104883|gb|EFN53135.1| hypothetical protein CHLNCDRAFT_32365 [Chlorella variabilis]	AT1G17840.1	"WBC11,ABCG11,DSO,COF1,ATWBC11"	 white-brown complex homolog protein 11 
Ctaxi_contig_70243|comp37199_c4_seq10	1.72676381	4.970518453	6.48E-13	8.33E-10	NA	NA	NA	NA	NA
Ctaxi_contig_21672|comp33556_c5_seq1	1.727624609	3.193509225	9.88E-06	0.00084587	kh domain-containing protein at4g18375-like	gi|565342616|ref|XP_006338439.1|PREDICTED: KH domain-containing protein At4g18375-like isoform X3 [Solanum tuberosum]	AT5G15270.1		 RNA-binding KH domain-containing protein 
Ctaxi_contig_47707|comp35992_c1_seq6	1.731010921	4.104069061	1.64E-07	3.29E-05	NA	NA	NA	NA	NA
Ctaxi_contig_31151|comp34660_c1_seq1	1.734908144	5.17600438	0.001284401	0.030855855	NA	NA	NA	NA	NA
Ctaxi_contig_65601|comp37015_c0_seq4	1.739641265	1.60346815	0.000691639	0.020082054	NA	NA	NA	NA	NA
Ctaxi_contig_65048|comp36996_c3_seq5	1.742894591	2.605522268	2.94E-06	0.000334896	NA	NA	NA	NA	NA
Ctaxi_contig_65210|comp37003_c4_seq1	1.748527802	4.719824342	4.31E-10	2.67E-07	NA	NA	NA	NA	NA
Ctaxi_contig_68356|comp37124_c1_seq3	1.750396194	4.69415623	0.00013322	0.005940086	apoptotic chromatin condensation inducer in the nucleus-like	gi|432114346|gb|ELK36274.1|Repetin [Myotis davidii]	NA	NA	NA
Ctaxi_contig_19799|comp33269_c0_seq1	1.754242142	2.904742907	4.67E-07	7.50E-05	NA	NA	NA	NA	NA
Ctaxi_contig_52327|comp36283_c3_seq1	1.758007715	6.172085347	3.50E-05	0.002219146	zinc finger transcription factor-like protein	"gi|545365795|ref|XP_005647840.1|hypothetical protein COCSUDRAFT_15780, partial [Coccomyxa subellipsoidea C-169] >gi|384249815|gb|EIE23296.1| hypothetical protein COCSUDRAFT_15780, partial [Coccomyxa subellipsoidea C-169]"	AT5G12850.1		 CCCH-type zinc finger protein with ARM repeat domain 
Ctaxi_contig_56502|comp36537_c2_seq1	1.762538925	1.950992362	0.000131499	0.005890397	NA	NA	NA	NA	NA
Ctaxi_contig_22695|comp33701_c1_seq3	1.762837706	4.271206291	1.74E-06	0.000215038	hypothetical protein VOLCADRAFT_106063	gi|302844343|ref|XP_002953712.1|hypothetical protein VOLCADRAFT_106063 [Volvox carteri f. nagariensis] >gi|300261121|gb|EFJ45336.1| hypothetical protein VOLCADRAFT_106063 [Volvox carteri f. nagariensis]	NA	NA	NA
Ctaxi_contig_65036|comp36996_c1_seq5	1.765673866	1.973171586	0.00052253	0.016276973	NA	NA	NA	NA	NA
Ctaxi_contig_13381|comp32146_c0_seq1	1.767729587	4.529563137	8.24E-05	0.0042607	NA	NA	NA	NA	NA
Ctaxi_contig_64777|comp36982_c2_seq1	1.767972998	6.068196168	1.60E-12	1.85E-09	pur alpha-1	gi|545367789|ref|XP_005648699.1|hypothetical protein COCSUDRAFT_62670 [Coccomyxa subellipsoidea C-169] >gi|384250676|gb|EIE24155.1| hypothetical protein COCSUDRAFT_62670 [Coccomyxa subellipsoidea C-169]	AT2G32080.2	PURALPHA-1	 purin-rich alpha 1 
Ctaxi_contig_36516|comp35160_c0_seq1	1.768525536	1.622689431	6.42E-05	0.003461039	hypothetical protein CHLNCDRAFT_138470	gi|552817679|ref|XP_005845007.1|hypothetical protein CHLNCDRAFT_138470 [Chlorella variabilis] >gi|307104652|gb|EFN52905.1| hypothetical protein CHLNCDRAFT_138470 [Chlorella variabilis]	NA	NA	NA
Ctaxi_contig_43658|comp35730_c1_seq1	1.774486243	1.165040874	0.00113583	0.028464355	NA	NA	NA	NA	NA
Ctaxi_contig_61041|comp36790_c2_seq2	1.77697362	1.371859341	0.000625747	0.018584905	NA	NA	NA	NA	NA
Ctaxi_contig_63713|comp36933_c1_seq11	1.777628117	3.858879466	9.05E-11	6.68E-08	NA	NA	NA	NA	NA
Ctaxi_contig_43096|comp35684_c2_seq8	1.779837135	5.144735593	6.28E-08	1.55E-05	NA	NA	NA	NA	NA
Ctaxi_contig_9046|comp30947_c0_seq3	1.781057703	2.111036597	7.33E-05	0.003859788	NA	NA	NA	NA	NA
Ctaxi_contig_43095|comp35684_c2_seq7	1.781414162	6.035706745	6.82E-08	1.65E-05	NA	NA	NA	NA	NA
Ctaxi_contig_61246|comp36798_c8_seq2	1.781599295	6.881317543	1.04E-08	3.69E-06	pentatricopeptide repeat-containing protein mitochondrial-like	gi|303280720|ref|XP_003059652.1|predicted protein [Micromonas pusilla CCMP1545] >gi|226458307|gb|EEH55604.1| predicted protein [Micromonas pusilla CCMP1545]	AT4G26680.2		 Tetratricopeptide repeat (TPR)-like superfamily protein 
Ctaxi_contig_69625|comp37174_c1_seq13	1.789623867	5.867721279	4.58E-08	1.23E-05	kinesin motor protein	gi|403344906|gb|EJY71807.1|hypothetical protein OXYTRI_07201 [Oxytricha trifallax]	AT3G17360.1	POK1	 phragmoplast orienting kinesin 1 
Ctaxi_contig_59686|comp36713_c3_seq4	1.791963988	0.909345414	0.002141343	0.043037769	NA	NA	NA	NA	NA
Ctaxi_contig_24340|comp33917_c1_seq7	1.792788301	2.549206797	1.12E-07	2.50E-05	NA	NA	NA	NA	NA
Ctaxi_contig_49155|comp36086_c4_seq1	1.793514043	3.662965486	1.20E-08	4.07E-06	NA	NA	NA	NA	NA
Ctaxi_contig_28779|comp34411_c1_seq1	1.797199695	7.737680236	3.38E-08	9.62E-06	NA	NA	AT1G15740.1		 Leucine-rich repeat family protein 
Ctaxi_contig_64801|comp36982_c2_seq25	1.797289703	1.234864426	0.000454686	0.014754966	NA	NA	AT2G32080.1	PURALPHA-1	 purin-rich alpha 1 
Ctaxi_contig_62974|comp36888_c1_seq9	1.798674754	4.112105402	2.48E-05	0.00171992	l domain-like protein	gi|545354528|ref|XP_005643098.1|L domain-like protein [Coccomyxa subellipsoidea C-169] >gi|384245058|gb|EIE18554.1| L domain-like protein [Coccomyxa subellipsoidea C-169]	NA	NA	NA
Ctaxi_contig_43343|comp35704_c6_seq1	1.800473171	4.295019138	1.58E-06	0.000196685	pumilio homolog 5-like	gi|255080292|ref|XP_002503726.1|predicted protein [Micromonas sp. RCC299] >gi|226518993|gb|ACO64984.1| predicted protein [Micromonas sp. RCC299]	AT3G20250.1	"APUM5,PUM5"	 pumilio 5 
Ctaxi_contig_15716|comp32604_c0_seq1	1.801508401	6.22895884	2.67E-08	8.05E-06	NA	NA	NA	NA	NA
Ctaxi_contig_24342|comp33917_c1_seq9	1.801936748	4.493216798	9.40E-10	5.35E-07	NA	NA	NA	NA	NA
Ctaxi_contig_58153|comp36635_c0_seq1	1.802650898	3.987247642	5.47E-12	5.75E-09	t-complex delta subunit	"gi|545355778|ref|XP_005643664.1|T-complex protein, delta subunit [Coccomyxa subellipsoidea C-169] >gi|384245627|gb|EIE19120.1| T-complex protein, delta subunit [Coccomyxa subellipsoidea C-169]"	AT3G18190.1		 TCP-1/cpn60 chaperonin family protein 
Ctaxi_contig_65045|comp36996_c3_seq2	1.805781832	3.27122519	1.63E-06	0.000201546	NA	NA	NA	NA	NA
Ctaxi_contig_8182|comp30573_c0_seq1	1.806073191	6.9255863	4.27E-13	5.94E-10	NA	NA	NA	NA	NA
Ctaxi_contig_48466|comp36040_c4_seq1	1.808598983	5.585404446	2.60E-11	2.25E-08	zinc c2h2 type family protein	gi|302830730|ref|XP_002946931.1|hypothetical protein VOLCADRAFT_87026 [Volvox carteri f. nagariensis] >gi|300267975|gb|EFJ52157.1| hypothetical protein VOLCADRAFT_87026 [Volvox carteri f. nagariensis]	NA	NA	NA
Ctaxi_contig_47704|comp35992_c1_seq3	1.809420869	3.002680188	0.000168295	0.007000172	NA	NA	NA	NA	NA
Ctaxi_contig_65040|comp36996_c2_seq1	1.812299084	2.108953626	4.68E-05	0.002716837	NA	NA	NA	NA	NA
Ctaxi_contig_63707|comp36933_c1_seq5	1.81881437	4.529716341	4.55E-11	3.67E-08	NA	NA	NA	NA	NA
Ctaxi_contig_35465|comp35059_c1_seq2	1.820533684	1.427962088	0.001753123	0.037773811	wd repeat-containing protein 63	gi|390347322|ref|XP_780818.3|PREDICTED: WD repeat-containing protein 63-like [Strongylocentrotus purpuratus]	NA	NA	NA
Ctaxi_contig_61694|comp36822_c3_seq1	1.822372599	3.809348081	4.02E-07	6.76E-05	NA	NA	NA	NA	NA
Ctaxi_contig_22610|comp33689_c0_seq1	1.826149846	6.509218291	3.01E-06	0.000339491	NA	NA	NA	NA	NA
Ctaxi_contig_49802|comp36131_c1_seq1	1.827130011	2.330192658	9.67E-06	0.00083603	protein	gi|51701301|sp|P81831.2|CAPP1_CHLRERecName: Full=Phosphoenolpyruvate carboxylase 1; Short=PEP carboxylase 1; Short=PEPC 1; Short=PEPCase 1 >gi|41387682|gb|AAS01722.1| phosphoenolpyruvate carboxylase [Chlamydomonas reinhardtii]	AT1G53310.3	"ATPPC1,PEPC1,ATPEPC1,PPC1"	 phosphoenolpyruvate carboxylase 1 
Ctaxi_contig_56497|comp36537_c0_seq3	1.838192373	1.805155444	6.89E-05	0.003653417	NA	NA	NA	NA	NA
Ctaxi_contig_56495|comp36537_c0_seq1	1.841548755	2.70142798	4.80E-06	0.000494507	NA	NA	NA	NA	NA
Ctaxi_contig_69053|comp37152_c9_seq4	1.851137973	1.212362402	0.00126141	0.030451165	NA	NA	NA	NA	NA
Ctaxi_contig_45482|comp35830_c5_seq9	1.851869772	2.399648225	1.19E-05	0.000985285	2-hydroxyacid dehydrogenase	gi|545368630|ref|XP_005649093.1|hypothetical protein COCSUDRAFT_32746 [Coccomyxa subellipsoidea C-169] >gi|384251071|gb|EIE24549.1| hypothetical protein COCSUDRAFT_32746 [Coccomyxa subellipsoidea C-169]	NA	NA	NA
Ctaxi_contig_16182|comp32679_c5_seq11	1.85525851	3.151194193	5.54E-07	8.55E-05	sulfotransferase	gi|514655520|ref|XP_004999048.1|hypothetical protein PTSG_11596 [Salpingoeca rosetta] >gi|326426909|gb|EGD72479.1| hypothetical protein PTSG_11596 [Salpingoeca rosetta]	NA	NA	NA
Ctaxi_contig_12285|comp31904_c0_seq1	1.85534567	2.058152364	0.000276232	0.010108096	NA	NA	NA	NA	NA
Ctaxi_contig_69050|comp37152_c9_seq1	1.858886911	4.012431615	3.05E-07	5.48E-05	NA	NA	NA	NA	NA
Ctaxi_contig_43132|comp35685_c4_seq1	1.859173073	2.262875671	1.78E-06	0.000218835	NA	NA	NA	NA	NA
Ctaxi_contig_47714|comp35992_c1_seq13	1.860290015	3.455856075	1.19E-06	0.000156671	NA	NA	NA	NA	NA
Ctaxi_contig_50551|comp36182_c1_seq8	1.871182705	5.767107258	2.44E-12	2.73E-09	NA	NA	NA	NA	NA
Ctaxi_contig_29985|comp34534_c5_seq2	1.874026241	0.838831697	0.000882788	0.023831851	NA	NA	NA	NA	NA
Ctaxi_contig_50543|comp36182_c0_seq1	1.881801177	6.203857952	2.26E-09	1.10E-06	rna-binding protein 45-like	gi|545373099|ref|XP_005650947.1|hypothetical protein COCSUDRAFT_46074 [Coccomyxa subellipsoidea C-169] >gi|384252928|gb|EIE26403.1| hypothetical protein COCSUDRAFT_46074 [Coccomyxa subellipsoidea C-169]	NA	NA	NA
Ctaxi_contig_42598|comp35649_c2_seq3	1.88442845	2.770839151	1.29E-07	2.81E-05	NA	NA	NA	NA	NA
Ctaxi_contig_48472|comp36040_c5_seq1	1.885498978	3.364722035	1.17E-08	4.02E-06	NA	NA	NA	NA	NA
Ctaxi_contig_65207|comp37003_c2_seq3	1.889189829	3.70838414	3.58E-08	1.01E-05	NA	NA	NA	NA	NA
Ctaxi_contig_69046|comp37152_c6_seq3	1.89071742	4.067456568	1.62E-07	3.27E-05	NA	NA	NA	NA	NA
Ctaxi_contig_8184|comp30573_c0_seq3	1.900121715	6.105918483	1.22E-08	4.07E-06	NA	NA	NA	NA	NA
Ctaxi_contig_49154|comp36086_c3_seq1	1.903325432	3.155711945	2.01E-06	0.000239969	NA	NA	NA	NA	NA
Ctaxi_contig_69616|comp37174_c1_seq4	1.90719942	5.725721001	3.18E-05	0.00208217	kinesin-like protein	gi|334185721|ref|NP_189991.2|kinesin motor protein-like protein [Arabidopsis thaliana] >gi|332644335|gb|AEE77856.1| kinesin motor protein-like protein [Arabidopsis thaliana]	AT3G44050.1		 P-loop containing nucleoside triphosphate hydrolases superfamily protein 
Ctaxi_contig_65046|comp36996_c3_seq3	1.925473311	2.895502991	4.33E-05	0.002580623	kinase-like protein	gi|302854347|ref|XP_002958682.1|hypothetical protein VOLCADRAFT_99977 [Volvox carteri f. nagariensis] >gi|300255963|gb|EFJ40242.1| hypothetical protein VOLCADRAFT_99977 [Volvox carteri f. nagariensis]	AT1G14000.1	VIK	 VH1-interacting kinase 
Ctaxi_contig_42595|comp35649_c1_seq1	1.931297693	1.453918305	0.000215605	0.008427475	NA	NA	NA	NA	NA
Ctaxi_contig_65204|comp37003_c1_seq1	1.940668451	3.325246285	1.04E-10	7.48E-08	adhesin-like protein	gi|158521715|ref|YP_001529585.1|polymorphic outer membrane protein [Desulfococcus oleovorans Hxd3] >gi|501126051|ref|WP_012175124.1| polymorphic outer membrane protein [Desulfococcus oleovorans] >gi|158510541|gb|ABW67508.1| polymorphic outer membrane protein [Desulfococcus oleovorans Hxd3]	NA	NA	NA
Ctaxi_contig_38519|comp35325_c7_seq6	1.946373797	1.837330193	4.20E-05	0.002521085	NA	NA	NA	NA	NA
Ctaxi_contig_47708|comp35992_c1_seq7	1.956373704	4.966290774	8.84E-09	3.36E-06	NA	NA	NA	NA	NA
Ctaxi_contig_40131|comp35473_c3_seq2	1.95697765	1.426631597	0.001686059	0.036808932	NA	NA	NA	NA	NA
Ctaxi_contig_22613|comp33689_c0_seq4	1.958207153	4.422409601	1.15E-09	6.23E-07	NA	NA	NA	NA	NA
Ctaxi_contig_65206|comp37003_c2_seq2	1.959587654	4.603325108	4.88E-09	2.09E-06	adhesin-like protein	gi|288560906|ref|YP_003424392.1|adhesin-like protein [Methanobrevibacter ruminantium M1] >gi|502721464|ref|WP_012956448.1| adhesin-like protein [Methanobrevibacter ruminantium] >gi|288543616|gb|ADC47500.1| adhesin-like protein [Methanobrevibacter ruminantium M1]	NA	NA	NA
Ctaxi_contig_21661|comp33556_c1_seq2	1.967308735	2.12565582	4.15E-06	0.000440481	NA	NA	NA	NA	NA
Ctaxi_contig_42657|comp35653_c1_seq13	1.972581114	1.17217594	0.000697454	0.020195899	NA	NA	NA	NA	NA
Ctaxi_contig_63719|comp36933_c1_seq17	1.979147695	0.919313926	0.000684446	0.019918994	NA	NA	NA	NA	NA
Ctaxi_contig_62552|comp36864_c6_seq4	1.987938559	2.586800675	6.14E-06	0.000591445	NA	NA	NA	NA	NA
Ctaxi_contig_42650|comp35653_c1_seq6	1.989458603	2.454871706	5.30E-06	0.000536637	NA	NA	NA	NA	NA
Ctaxi_contig_56723|comp36552_c0_seq4	2.000715548	0.852654503	0.002568284	0.04860544	NA	NA	NA	NA	NA
Ctaxi_contig_47703|comp35992_c1_seq2	2.009657791	5.356533085	5.51E-10	3.30E-07	NA	NA	NA	NA	NA
Ctaxi_contig_49158|comp36086_c4_seq4	2.011805636	3.723128548	6.74E-12	6.88E-09	NA	NA	NA	NA	NA
Ctaxi_contig_59717|comp36715_c0_seq2	2.013726261	1.122892976	0.002217571	0.044112832	NA	NA	NA	NA	NA
Ctaxi_contig_64104|comp36952_c7_seq2	2.013862076	0.558557823	0.001710824	0.037185764	NA	NA	NA	NA	NA
Ctaxi_contig_63666|comp36931_c1_seq5	2.014437428	1.316344646	0.000485778	0.015520242	NA	NA	NA	NA	NA
Ctaxi_contig_64786|comp36982_c2_seq10	2.019781681	2.215509541	0.001584476	0.035530368	NA	NA	NA	NA	NA
Ctaxi_contig_24333|comp33917_c0_seq2	2.020488468	3.82139706	0.000105337	0.004992008	NA	NA	NA	NA	NA
Ctaxi_contig_58482|comp36655_c5_seq3	2.020719323	2.283659325	2.50E-05	0.001726498	5 -3 exoribonuclease 1	gi|385303535|gb|EIF47601.1|5 -3 exoribonuclease 1 [Dekkera bruxellensis AWRI1499]	AT5G42540.1	"XRN2,AtXRN2"	 exoribonuclease 2 
Ctaxi_contig_65032|comp36996_c1_seq1	2.021017511	4.127184417	9.16E-09	3.42E-06	NA	NA	NA	NA	NA
Ctaxi_contig_24345|comp33917_c1_seq12	2.026672349	2.052209059	1.36E-07	2.89E-05	NA	NA	NA	NA	NA
Ctaxi_contig_65080|comp36999_c0_seq2	2.028241875	3.453232185	6.24E-06	0.000597565	tac7077	gi|159479730|ref|XP_001697943.1|hypothetical protein CHLREDRAFT_151525 [Chlamydomonas reinhardtii] >gi|158274041|gb|EDO99826.1| predicted protein [Chlamydomonas reinhardtii]	AT4G33140.1		 Haloacid dehalogenase-like hydrolase (HAD) superfamily protein 
Ctaxi_contig_43335|comp35704_c4_seq1	2.030981774	2.834258205	4.28E-07	7.00E-05	NA	NA	NA	NA	NA
Ctaxi_contig_36522|comp35160_c0_seq7	2.032571735	0.875822188	0.001618899	0.035953644	NA	NA	NA	NA	NA
Ctaxi_contig_34172|comp34935_c1_seq14	2.033462987	3.371056638	3.01E-07	5.47E-05	NA	NA	NA	NA	NA
Ctaxi_contig_49630|comp36118_c1_seq2	2.034765658	0.818184064	0.001119306	0.028257171	chromatin assembly factor 1 subunit b	gi|498930309|ref|XP_004518837.1|PREDICTED: protein HIRA homolog [Ceratitis capitata]	AT3G44530.2	HIRA	 homolog of histone chaperone HIRA 
Ctaxi_contig_65208|comp37003_c2_seq4	2.043694458	2.630700445	5.05E-09	2.14E-06	NA	NA	NA	NA	NA
Ctaxi_contig_48468|comp36040_c4_seq3	2.055527356	4.196135426	6.05E-09	2.44E-06	zinc c2h2 type family protein	gi|159467643|ref|XP_001692001.1|predicted protein [Chlamydomonas reinhardtii] >gi|158278728|gb|EDP04491.1| predicted protein [Chlamydomonas reinhardtii]	NA	NA	NA
Ctaxi_contig_49157|comp36086_c4_seq3	2.063400075	4.285899032	1.99E-10	1.35E-07	NA	NA	NA	NA	NA
Ctaxi_contig_44210|comp35760_c2_seq59	2.069556105	2.666974408	3.86E-07	6.60E-05	calcium-binding and coiled-coil domain-containing protein 2	gi|402169573|ref|NP_001257947.1|calcium-binding and coiled-coil domain-containing protein 2 [Mus musculus] >gi|162416032|sp|A2A6M5.1|CACO2_MOUSE RecName: Full=Calcium-binding and coiled-coil domain-containing protein 2; AltName: Full=Nuclear domain 10 protein NDP52; Short=Nuclear domain 10 protein 52	NA	NA	NA
Ctaxi_contig_49152|comp36086_c2_seq1	2.06968198	5.544611851	7.92E-11	5.97E-08	NA	NA	NA	NA	NA
Ctaxi_contig_69631|comp37174_c1_seq19	2.070566074	4.620613913	0.000325947	0.011588547	myosin heavy chain	"gi|123469906|ref|XP_001318162.1|viral A-type inclusion protein [Trichomonas vaginalis G3] >gi|121900914|gb|EAY05939.1| viral A-type inclusion protein, putative [Trichomonas vaginalis G3]"	AT3G44050.1		 P-loop containing nucleoside triphosphate hydrolases superfamily protein 
Ctaxi_contig_64098|comp36952_c2_seq1	2.08056491	4.911155326	2.70E-15	7.19E-12	NA	NA	NA	NA	NA
Ctaxi_contig_34163|comp34935_c1_seq5	2.087698053	4.715048165	2.56E-07	4.84E-05	NA	NA	NA	NA	NA
Ctaxi_contig_37763|comp35265_c4_seq12	2.088195223	0.630592122	0.001236142	0.030092477	predicted protein	gi|159469832|ref|XP_001693067.1|predicted protein [Chlamydomonas reinhardtii] >gi|158277869|gb|EDP03636.1| predicted protein [Chlamydomonas reinhardtii]	NA	NA	NA
Ctaxi_contig_36523|comp35160_c1_seq1	2.09375261	1.040915482	0.000292235	0.010560051	hypothetical protein CHLNCDRAFT_138470	gi|552817679|ref|XP_005845007.1|hypothetical protein CHLNCDRAFT_138470 [Chlorella variabilis] >gi|307104652|gb|EFN52905.1| hypothetical protein CHLNCDRAFT_138470 [Chlorella variabilis]	NA	NA	NA
Ctaxi_contig_54477|comp36412_c2_seq1	2.106526845	3.659279618	1.13E-11	1.12E-08	NA	NA	NA	NA	NA
Ctaxi_contig_43091|comp35684_c2_seq3	2.125509211	6.7611175	1.40E-18	6.94E-15	NA	NA	NA	NA	NA
Ctaxi_contig_69618|comp37174_c1_seq6	2.129032783	5.125074209	6.56E-08	1.61E-05	kinesin-like protein	gi|334185721|ref|NP_189991.2|kinesin motor protein-like protein [Arabidopsis thaliana] >gi|332644335|gb|AEE77856.1| kinesin motor protein-like protein [Arabidopsis thaliana]	AT3G44050.1		 P-loop containing nucleoside triphosphate hydrolases superfamily protein 
Ctaxi_contig_49151|comp36086_c1_seq1	2.137267107	2.496725749	5.48E-09	2.29E-06	NA	NA	NA	NA	NA
Ctaxi_contig_34431|comp34955_c1_seq4	2.141421532	0.60034296	0.002457108	0.047380245	probable rrna maturation factor	gi|545375043|ref|XP_005651744.1|HAD-like protein [Coccomyxa subellipsoidea C-169] >gi|384253726|gb|EIE27200.1| HAD-like protein [Coccomyxa subellipsoidea C-169]	AT2G25870.1		 haloacid dehalogenase-like hydrolase family protein 
Ctaxi_contig_54486|comp36412_c5_seq1	2.152027795	3.083203287	7.26E-11	5.60E-08	NA	NA	NA	NA	NA
Ctaxi_contig_24339|comp33917_c1_seq6	2.1614916	2.537699771	1.57E-08	5.04E-06	NA	NA	NA	NA	NA
Ctaxi_contig_64103|comp36952_c7_seq1	2.167301954	3.322509677	1.89E-13	3.12E-10	zinc finger ccch domain-containing protein 29	"gi|545365795|ref|XP_005647840.1|hypothetical protein COCSUDRAFT_15780, partial [Coccomyxa subellipsoidea C-169] >gi|384249815|gb|EIE23296.1| hypothetical protein COCSUDRAFT_15780, partial [Coccomyxa subellipsoidea C-169]"	AT3G55980.1	"SZF1,ATSZF1"	 salt-inducible zinc finger 1 
Ctaxi_contig_69043|comp37152_c5_seq1	2.171497525	2.793457458	2.02E-08	6.24E-06	NA	NA	NA	NA	NA
Ctaxi_contig_64779|comp36982_c2_seq3	2.172730102	5.374694293	0.000177618	0.00725746	transcription factor pur-alpha 1-like isoform x2	gi|545367789|ref|XP_005648699.1|hypothetical protein COCSUDRAFT_62670 [Coccomyxa subellipsoidea C-169] >gi|384250676|gb|EIE24155.1| hypothetical protein COCSUDRAFT_62670 [Coccomyxa subellipsoidea C-169]	AT2G32080.2	PURALPHA-1	 purin-rich alpha 1 
Ctaxi_contig_47715|comp35992_c1_seq14	2.175563126	2.164534281	2.84E-07	5.24E-05	NA	NA	NA	NA	NA
Ctaxi_contig_28782|comp34411_c2_seq2	2.189772517	6.376314041	2.37E-19	1.37E-15	NA	NA	NA	NA	NA
Ctaxi_contig_71651|comp37258_c1_seq3	2.190297106	4.609394846	3.13E-14	6.78E-11	transmembrane protein	gi|281204298|gb|EFA78494.1|transmembrane protein [Polysphondylium pallidum PN500]	AT1G03790.1	SOM	 Zinc finger C-x8-C-x5-C-x3-H type family protein 
Ctaxi_contig_30763|comp34622_c4_seq5	2.194806652	0.820650871	0.00022442	0.008679066	NA	NA	NA	NA	NA
Ctaxi_contig_71130|comp37239_c1_seq3	2.198154032	3.717422548	3.41E-06	0.000372378	NA	NA	NA	NA	NA
Ctaxi_contig_34167|comp34935_c1_seq9	2.226092382	2.270355678	6.26E-08	1.55E-05	NA	NA	NA	NA	NA
Ctaxi_contig_28783|comp34411_c5_seq1	2.229000288	4.441943967	2.47E-15	7.19E-12	NA	NA	NA	NA	NA
Ctaxi_contig_34159|comp34935_c1_seq1	2.23150937	4.107725847	1.73E-05	0.001324088	NA	NA	NA	NA	NA
Ctaxi_contig_56175|comp36515_c2_seq7	2.237930416	0.501665848	0.000536936	0.01657146	NA	NA	NA	NA	NA
Ctaxi_contig_48978|comp36074_c0_seq1	2.241264563	3.066261439	3.93E-05	0.002401561	protein	"gi|294921668|ref|XP_002778705.1|potassium channel tetramerisation domain containing protein, putative [Perkinsus marinus ATCC 50983] >gi|239887425|gb|EER10500.1| potassium channel tetramerisation domain containing protein, putative [Perkinsus marinus ATCC 50983]"	NA	NA	NA
Ctaxi_contig_43094|comp35684_c2_seq6	2.246210434	4.115675616	3.38E-15	8.38E-12	NA	NA	NA	NA	NA
Ctaxi_contig_28781|comp34411_c2_seq1	2.250094109	6.472725084	1.60E-20	1.11E-16	NA	NA	NA	NA	NA
Ctaxi_contig_28735|comp34407_c2_seq1	2.261944152	0.896137933	0.000158378	0.006733016	pumilio homolog 1-like	"gi|470123765|ref|XP_004297891.1|PREDICTED: pumilio homolog 6, chloroplastic-like [Fragaria vesca subsp. vesca]"	AT2G29140.1	"APUM3,PUM3"	 pumilio 3 
Ctaxi_contig_68090|comp37115_c0_seq3	2.274236873	1.741651001	9.54E-06	0.000833755	NA	NA	NA	NA	NA
Ctaxi_contig_16598|comp32756_c0_seq1	2.299447501	1.212738974	0.000251154	0.009449596	NA	NA	NA	NA	NA
Ctaxi_contig_60031|comp36734_c1_seq1	2.31126555	3.504127304	5.14E-13	6.86E-10	NA	NA	NA	NA	NA
Ctaxi_contig_69054|comp37152_c10_seq1	2.312753341	3.030808039	1.46E-11	1.41E-08	NA	NA	NA	NA	NA
Ctaxi_contig_64102|comp36952_c6_seq1	2.315094863	3.516177794	9.69E-15	2.24E-11	NA	NA	NA	NA	NA
Ctaxi_contig_43093|comp35684_c2_seq5	2.328805112	5.413652149	3.31E-18	1.43E-14	NA	NA	NA	NA	NA
Ctaxi_contig_65209|comp37003_c2_seq5	2.35158397	2.006367896	1.63E-08	5.19E-06	NA	NA	NA	NA	NA
Ctaxi_contig_15871|comp32632_c0_seq2	2.390273671	3.956098491	2.59E-15	7.19E-12	ankyrin repeat domain-containing protein 6 isoform x5	gi|472369700|ref|XP_004404365.1|PREDICTED: ankyrin repeat domain-containing protein 6 isoform 7 [Odobenus rosmarus divergens]	AT5G19080.1		 RING/U-box superfamily protein 
Ctaxi_contig_47706|comp35992_c1_seq5	2.39088426	2.094956959	3.91E-07	6.65E-05	NA	NA	NA	NA	NA
Ctaxi_contig_35992|comp35108_c5_seq8	2.393497107	0.09536113	0.001054568	0.027235318	NA	NA	NA	NA	NA
Ctaxi_contig_62992|comp36889_c4_seq2	2.419726939	1.722474255	0.000509746	0.016002804	interferon-induced gtp-binding protein mx	gi|357519159|ref|XP_003629868.1|Interferon-induced GTP-binding protein Mx [Medicago truncatula] >gi|355523890|gb|AET04344.1| Interferon-induced GTP-binding protein Mx [Medicago truncatula]	AT1G60500.1	DRP4C	 Dynamin related protein 4C 
Ctaxi_contig_25452|comp34049_c6_seq1	2.430404244	1.460601203	1.03E-06	0.000140101	p-loop containing nucleoside triphosphate hydrolase protein	gi|552812326|ref|XP_005843674.1|hypothetical protein CHLNCDRAFT_140061 [Chlorella variabilis] >gi|307103311|gb|EFN51572.1| hypothetical protein CHLNCDRAFT_140061 [Chlorella variabilis]	AT3G21090.1		 ABC-2 type transporter family protein 
Ctaxi_contig_48651|comp36054_c2_seq10	2.471645441	1.288325416	3.28E-06	0.00035943	NA	NA	NA	NA	NA
Ctaxi_contig_49408|comp36105_c4_seq8	2.500220677	1.38393524	0.0001162	0.005367486	protein	gi|159487983|ref|XP_001702002.1|predicted protein [Chlamydomonas reinhardtii] >gi|158281221|gb|EDP06977.1| predicted protein [Chlamydomonas reinhardtii]	NA	NA	NA
Ctaxi_contig_28785|comp34411_c5_seq3	2.509766364	1.878084158	8.42E-08	1.99E-05	NA	NA	NA	NA	NA
Ctaxi_contig_43089|comp35684_c2_seq1	2.513746053	7.463583424	1.27E-24	2.21E-20	NA	NA	NA	NA	NA
Ctaxi_contig_28786|comp34411_c5_seq4	2.527200678	3.356435295	5.59E-14	1.14E-10	NA	NA	NA	NA	NA
Ctaxi_contig_68094|comp37115_c0_seq7	2.532459745	0.215045129	0.000718342	0.020611475	NA	NA	NA	NA	NA
Ctaxi_contig_50561|comp36182_c3_seq6	2.552573672	0.511624627	3.75E-05	0.002326895	NA	NA	NA	NA	NA
Ctaxi_contig_43092|comp35684_c2_seq4	2.583058317	5.879889421	4.46E-23	3.87E-19	NA	NA	NA	NA	NA
Ctaxi_contig_48980|comp36074_c0_seq3	2.590536364	4.073954384	9.08E-08	2.09E-05	NA	NA	NA	NA	NA
Ctaxi_contig_40428|comp35501_c0_seq12	2.591380086	0.706085989	0.00031824	0.011369454	pkinase-domain-containing partial	gi|159486897|ref|XP_001701473.1|predicted protein [Chlamydomonas reinhardtii] >gi|33591148|gb|AAQ23078.1| gliding motility related CaM kinase [Chlamydomonas reinhardtii] >gi|158271655|gb|EDO97470.1| predicted protein [Chlamydomonas reinhardtii]	AT2G30360.1	"CIPK11,PKS5,SIP4,SNRK3.22"	 SOS3-interacting protein 4 
Ctaxi_contig_32230|comp34769_c0_seq2	2.597990985	1.365120131	0.000344071	0.01201285	NA	NA	NA	NA	NA
Ctaxi_contig_43087|comp35684_c0_seq2	2.612385878	6.15257443	2.56E-23	2.96E-19	NA	NA	NA	NA	NA
Ctaxi_contig_54467|comp36412_c1_seq1	2.612947088	2.92807277	6.67E-14	1.29E-10	NA	NA	NA	NA	NA
Ctaxi_contig_43086|comp35684_c0_seq1	2.614743319	6.59959741	8.66E-26	3.00E-21	tpr-like protein	gi|545368225|ref|XP_005648894.1|hypothetical protein COCSUDRAFT_62850 [Coccomyxa subellipsoidea C-169] >gi|384250871|gb|EIE24350.1| hypothetical protein COCSUDRAFT_62850 [Coccomyxa subellipsoidea C-169]	AT1G74850.1	PTAC2	 plastid transcriptionally active 2 
Ctaxi_contig_69635|comp37174_c1_seq23	2.646644471	3.548858628	1.12E-06	0.000149592	myosin heavy chain	"gi|123469906|ref|XP_001318162.1|viral A-type inclusion protein [Trichomonas vaginalis G3] >gi|121900914|gb|EAY05939.1| viral A-type inclusion protein, putative [Trichomonas vaginalis G3]"	AT3G44050.1		 P-loop containing nucleoside triphosphate hydrolases superfamily protein 
Ctaxi_contig_35872|comp35097_c1_seq2	2.811634716	0.999592475	4.09E-05	0.002472209	spt transcription factor family member	gi|155966356|gb|ABU41130.1|putative SPT transcription factor family member [Lepeophtheirus salmonis]	NA	NA	NA
Ctaxi_contig_15870|comp32632_c0_seq1	2.889765742	3.314960963	3.00E-11	2.54E-08	probable e3 ubiquitin-protein ligase lul3	gi|156387590|ref|XP_001634286.1|predicted protein [Nematostella vectensis] >gi|156221367|gb|EDO42223.1| predicted protein [Nematostella vectensis]	AT5G19080.1		 RING/U-box superfamily protein 
Ctaxi_contig_64714|comp36978_c4_seq8	3.006382957	0.095479931	0.000820405	0.0227315	dna helicase	gi|545359766|ref|XP_005645319.1|ATP-dependent DNA helicase [Coccomyxa subellipsoidea C-169] >gi|384247288|gb|EIE20775.1| ATP-dependent DNA helicase [Coccomyxa subellipsoidea C-169]	AT3G05740.1	RECQI1	 RECQ helicase l1 
Ctaxi_contig_64783|comp36982_c2_seq7	3.053084574	3.087202064	6.99E-07	0.000101838	NA	NA	NA	NA	NA
Ctaxi_contig_35675|comp35079_c0_seq38	3.057315506	2.255692624	0.000230776	0.008875419	clip-associating protein 1-b-like isoform 2	gi|168004984|ref|XP_001755191.1|predicted protein [Physcomitrella patens] >gi|162693784|gb|EDQ80135.1| predicted protein [Physcomitrella patens]	AT2G20190.1	"ATCLASP,CLASP"	 CLIP-associated protein 
Ctaxi_contig_15500|comp32569_c0_seq1	3.113866789	1.342122582	5.39E-07	8.34E-05	NA	NA	NA	NA	NA
Ctaxi_contig_25454|comp34049_c6_seq3	3.120015677	0.115333876	9.54E-05	0.004720423	p-loop containing nucleoside triphosphate hydrolase protein	gi|552808960|ref|XP_005842827.1|hypothetical protein CHLNCDRAFT_142571 [Chlorella variabilis] >gi|307102440|gb|EFN50715.1| hypothetical protein CHLNCDRAFT_142571 [Chlorella variabilis]	AT4G27420.1		 ABC-2 type transporter family protein 
Ctaxi_contig_46157|comp35880_c1_seq6	3.159583819	0.374619058	0.00058347	0.017677371	NA	NA	NA	NA	NA
Ctaxi_contig_69055|comp37152_c10_seq2	3.160150622	1.493198782	3.09E-08	8.93E-06	NA	NA	NA	NA	NA
Ctaxi_contig_70929|comp37230_c0_seq7	3.205773771	1.099883097	0.000407877	0.013603278	uridine 5 - monophosphate synthase	gi|159463040|ref|XP_001689750.1|uridine 5'- monophosphate synthase [Chlamydomonas reinhardtii] >gi|158283738|gb|EDP09488.1| uridine 5'- monophosphate synthase [Chlamydomonas reinhardtii]	AT3G54470.1		 uridine 5'-monophosphate synthase / UMP synthase (PYRE-F) (UMPS) 
Ctaxi_contig_35652|comp35079_c0_seq15	3.232552313	0.779594901	0.001821296	0.038619041	clip-associating protein	gi|302837169|ref|XP_002950144.1|CLIP-associating protein [Volvox carteri f. nagariensis] >gi|300264617|gb|EFJ48812.1| CLIP-associating protein [Volvox carteri f. nagariensis]	AT2G20190.1	"ATCLASP,CLASP"	 CLIP-associated protein 
Ctaxi_contig_35651|comp35079_c0_seq14	3.232554287	0.779594901	0.00182096	0.038619041	arm repeat-containing protein	gi|302808357|ref|XP_002985873.1|hypothetical protein SELMODRAFT_123057 [Selaginella moellendorffii] >gi|300146380|gb|EFJ13050.1| hypothetical protein SELMODRAFT_123057 [Selaginella moellendorffii]	AT2G20190.1	"ATCLASP,CLASP"	 CLIP-associated protein 
Ctaxi_contig_53215|comp36339_c0_seq2	3.27576585	3.379489616	0.001814708	0.038619041	complete clone: rafl24-09-	gi|302847291|ref|XP_002955180.1|hypothetical protein VOLCADRAFT_121395 [Volvox carteri f. nagariensis] >gi|300259472|gb|EFJ43699.1| hypothetical protein VOLCADRAFT_121395 [Volvox carteri f. nagariensis]	AT2G23470.1	RUS4	" Protein of unknown function, DUF647 "
Ctaxi_contig_59930|comp36727_c0_seq25	3.336609308	1.214088632	0.001470066	0.033772577	NA	NA	NA	NA	NA
Ctaxi_contig_45419|comp35826_c1_seq2	3.344690005	0.648306472	0.000442238	0.014472863	NA	NA	NA	NA	NA
Ctaxi_contig_65645|comp37017_c2_seq3	3.374795465	-0.014944993	0.000403563	0.013513135	NA	NA	NA	NA	NA
Ctaxi_contig_21666|comp33556_c3_seq4	3.457944796	2.260497112	1.02E-08	3.68E-06	kh domain-containing protein at4g18375-like	gi|168013158|ref|XP_001759268.1|predicted protein [Physcomitrella patens] >gi|162689581|gb|EDQ75952.1| predicted protein [Physcomitrella patens]	AT5G15270.1		 RNA-binding KH domain-containing protein 
Ctaxi_contig_22522|comp33676_c4_seq2	3.475140072	0.585991746	6.04E-06	0.000587005	NA	NA	NA	NA	NA
Ctaxi_contig_50564|comp36182_c3_seq9	3.602097794	1.495072216	0.000845467	0.023154748	NA	NA	NA	NA	NA
Ctaxi_contig_68112|comp37115_c3_seq2	3.618703132	0.39145719	9.52E-05	0.004718444	NA	NA	NA	NA	NA
Ctaxi_contig_31139|comp34658_c0_seq4	3.624721564	0.556086939	7.30E-05	0.003854799	NA	NA	NA	NA	NA
Ctaxi_contig_20591|comp33400_c3_seq1	3.71698063	0.694352354	0.001608585	0.035793337	NA	NA	NA	NA	NA
Ctaxi_contig_45820|comp35857_c1_seq6	3.872705525	0.253274303	3.21E-05	0.00209059	structural maintenance of chromosomes protein 3-like	gi|545354778|ref|XP_005643222.1|RecF/RecN/SMC protein [Coccomyxa subellipsoidea C-169] >gi|384245183|gb|EIE18678.1| RecF/RecN/SMC protein [Coccomyxa subellipsoidea C-169]	AT2G27170.2	"TTN7,SMC3"	 Structural maintenance of chromosomes (SMC) family protein 
Ctaxi_contig_62075|comp36843_c6_seq1	3.898964949	1.535292047	1.50E-05	0.001207746	heat repeat-containing protein 2	gi|291240909|ref|XP_002740361.1|PREDICTED: hypothetical protein [Saccoglossus kowalevskii]	NA	NA	NA
Ctaxi_contig_17670|comp32943_c1_seq5	4.254410353	0.141333995	0.001222477	0.029885655	NA	NA	NA	NA	NA
Ctaxi_contig_67711|comp37097_c0_seq2	4.520060771	1.931230154	0.001158707	0.028896875	serine threonine-protein kinase rio1	gi|198426506|ref|XP_002129851.1|PREDICTED: serine/threonine-protein kinase RIO1-like [Ciona intestinalis]	AT5G37350.2		 Serine/threonine-protein kinase Rio1 
Ctaxi_contig_21665|comp33556_c3_seq3	4.877465797	1.872907838	1.13E-05	0.000946446	duf833-domain-containing protein	gi|545358246|ref|XP_005644704.1|DUF833-domain-containing protein [Coccomyxa subellipsoidea C-169] >gi|384246671|gb|EIE20160.1| DUF833-domain-containing protein [Coccomyxa subellipsoidea C-169]	AT4G38260.1		 Protein of unknown function (DUF833) 
Ctaxi_contig_60228|comp36747_c4_seq4	5.406348009	0.832285623	0.000782264	0.02191981	NA	NA	NA	NA	NA
Ctaxi_contig_17215|comp32870_c0_seq6	5.488918489	-0.003727065	0.001905061	0.039691625	phosphatidylinositol-glycan biosynthesis class f protein	gi|307179632|gb|EFN67902.1|Uncharacterized protein C1450.15 [Camponotus floridanus]	AT1G71960.1	"ABCG25,ATABCG25"	 ATP-binding casette family G25 
Ctaxi_contig_15655|comp32590_c2_seq1	5.507210881	-0.001062027	0.001899553	0.039630532	NA	NA	NA	NA	NA
Ctaxi_contig_54361|comp36404_c0_seq12	5.584239161	0.042954263	2.46E-05	0.001713013	NA	NA	NA	NA	NA
Ctaxi_contig_18614|comp33094_c2_seq2	5.653298009	0.194527471	0.001165832	0.028970432	suppressor of tumorigenicity 14 protein homolog	gi|499019504|ref|XP_004560539.1|PREDICTED: suppressor of tumorigenicity 14 protein homolog [Maylandia zebra]	AT5G35080.1		" INVOLVED IN: biological_process unknown; LOCATED IN: endomembrane system; EXPRESSED IN: 22 plant structures; EXPRESSED DURING: 13 growth stages; CONTAINS InterPro DOMAIN/s: Mannose-6-phosphate receptor, binding (InterPro:IPR009011), Glucosidase II beta subunit-like (InterPro:IPR012913); Has 30201 Blast hits to 17322 proteins in 780 species: Archae - 12; Bacteria - 1396; Metazoa - 17338; Fungi - 3422; Plants - 5037; Viruses - 0; Other Eukaryotes - 2996 (source: NCBI BLink). "
Ctaxi_contig_32356|comp34777_c0_seq5	5.653347933	0.121632048	0.000197305	0.007858231	NA	NA	NA	NA	NA
Ctaxi_contig_34876|comp34999_c0_seq3	5.686923112	0.217208402	0.001065353	0.027416242	polymorphic outer membrane protein	gi|428216442|ref|YP_007100907.1|polymorphic outer membrane protein [Pseudanabaena sp. PCC 7367] >gi|504976351|ref|WP_015163453.1| polymorphic outer membrane protein [Pseudanabaena sp. PCC 7367] >gi|427988224|gb|AFY68479.1| polymorphic outer membrane protein [Pseudanabaena sp. PCC 7367]	NA	NA	NA
Ctaxi_contig_61357|comp36806_c7_seq3	5.729700935	0.114860879	0.000128998	0.005796556	krr family protein	gi|545370413|ref|XP_005649848.1|hypothetical protein COCSUDRAFT_61527 [Coccomyxa subellipsoidea C-169] >gi|384251827|gb|EIE25304.1| hypothetical protein COCSUDRAFT_61527 [Coccomyxa subellipsoidea C-169]	AT3G24080.2		 KRR1 family protein 
Ctaxi_contig_12900|comp32041_c1_seq4	5.737725177	0.158766567	0.001199206	0.029482967	morn repeat protein 1	gi|545371148|ref|XP_005650171.1|hypothetical protein COCSUDRAFT_83634 [Coccomyxa subellipsoidea C-169] >gi|384252150|gb|EIE25627.1| hypothetical protein COCSUDRAFT_83634 [Coccomyxa subellipsoidea C-169]	NA	NA	NA
Ctaxi_contig_46175|comp35881_c1_seq1	5.841982682	0.186227924	6.47E-06	0.000613642	NA	NA	NA	NA	NA
Ctaxi_contig_33524|comp34879_c0_seq6	5.969260174	0.250928271	0.00010957	0.005150384	NA	NA	NA	NA	NA
Ctaxi_contig_39954|comp35458_c1_seq6	6.026169278	0.341920891	0.000691786	0.020082054	NA	NA	NA	NA	NA
Ctaxi_contig_71558|comp37254_c3_seq94	6.065123579	0.395560573	0.000673596	0.019685792	flagellar inner arm dynein 1 heavy chain alpha	"gi|30580468|sp|Q9SMH3.1|DYH1A_CHLRERecName: Full=Dynein-1-alpha heavy chain, flagellar inner arm I1 complex; AltName: Full=1-alpha DHC; AltName: Full=Dynein-1, subspecies f >gi|5931718|emb|CAB56598.1| 1-alpha dynein heavy chain [Chlamydomonas reinhardtii]"	NA	NA	NA
Ctaxi_contig_59535|comp36704_c1_seq2	6.168070861	0.030106049	0.001357359	0.031988307	rhomboid-like protein 14	gi|561027870|gb|ESW26510.1|hypothetical protein PHAVU_003G125100g [Phaseolus vulgaris]	AT3G17611.1	"ATRBL14,RBL14"	 RHOMBOID-like protein 14 
Ctaxi_contig_53216|comp36339_c0_seq3	6.221909442	0.552915228	0.000653454	0.019210434	complete clone: rafl24-09-	gi|302847291|ref|XP_002955180.1|hypothetical protein VOLCADRAFT_121395 [Volvox carteri f. nagariensis] >gi|300259472|gb|EFJ43699.1| hypothetical protein VOLCADRAFT_121395 [Volvox carteri f. nagariensis]	AT2G23470.1	RUS4	" Protein of unknown function, DUF647 "
Ctaxi_contig_47400|comp35970_c0_seq3	6.238909369	0.389486041	0.000508549	0.015979685	erc protein 2-like	gi|218441295|ref|YP_002379624.1|hypothetical protein PCC7424_4392 [Cyanothece sp. PCC 7424] >gi|506436623|ref|WP_015956340.1| hypothetical protein [Cyanothece sp. PCC 7424] >gi|218174023|gb|ACK72756.1| BRCT domain protein [Cyanothece sp. PCC 7424]	NA	NA	NA
Ctaxi_contig_27582|comp34269_c1_seq3	6.341179488	0.698590145	0.002317977	0.045618219	NA	NA	NA	NA	NA
Ctaxi_contig_58380|comp36649_c1_seq6	6.372632502	0.645664212	1.71E-05	0.00131309	uncoupling protein	gi|565467340|ref|XP_006291550.1|hypothetical protein CARUB_v10017704mg [Capsella rubella] >gi|482560257|gb|EOA24448.1| hypothetical protein CARUB_v10017704mg [Capsella rubella]	AT3G54110.1	"ATPUMP1,UCP,PUMP1,ATUCP1,UCP1"	 plant uncoupling mitochondrial protein 1 
Ctaxi_contig_71467|comp37254_c3_seq3	6.473725711	0.38985193	0.000479002	0.015371388	dynein heavy chain axonemal	"gi|30580468|sp|Q9SMH3.1|DYH1A_CHLRERecName: Full=Dynein-1-alpha heavy chain, flagellar inner arm I1 complex; AltName: Full=1-alpha DHC; AltName: Full=Dynein-1, subspecies f >gi|5931718|emb|CAB56598.1| 1-alpha dynein heavy chain [Chlamydomonas reinhardtii]"	NA	NA	NA
Ctaxi_contig_47869|comp36001_c2_seq6	6.634605216	0.723396451	3.02E-06	0.000339518	regulatory protein	gi|302840937|ref|XP_002952014.1|hypothetical protein VOLCADRAFT_92625 [Volvox carteri f. nagariensis] >gi|300262600|gb|EFJ46805.1| hypothetical protein VOLCADRAFT_92625 [Volvox carteri f. nagariensis]	AT2G13100.1		 Major facilitator superfamily protein 
Ctaxi_contig_70982|comp37233_c1_seq4	6.793882869	1.005900428	1.27E-05	0.001045232	NA	NA	NA	NA	NA
Ctaxi_contig_57650|comp36608_c0_seq9	6.984541629	1.128344936	4.37E-06	0.000459672	protein	gi|545368304|ref|XP_005648933.1|restriction endonuclease-like protein [Coccomyxa subellipsoidea C-169] >gi|384250911|gb|EIE24389.1| restriction endonuclease-like protein [Coccomyxa subellipsoidea C-169]	AT1G13810.1		" Restriction endonuclease, type II-like superfamily protein "
Ctaxi_contig_26282|comp34130_c1_seq5	7.347365831	1.482811505	0.000485999	0.015520242	NA	NA	NA	NA	NA
Ctaxi_contig_67401|comp37090_c0_seq33	7.621851724	3.004680858	2.68E-06	0.000308602	pentatricopeptide repeat-containing protein at5g02860-like	gi|159463546|ref|XP_001690003.1|predicted protein [Chlamydomonas reinhardtii] >gi|158283991|gb|EDP09741.1| predicted protein [Chlamydomonas reinhardtii]	AT2G31400.1	GUN1	 genomes uncoupled 1 
Ctaxi_contig_43016|comp35679_c0_seq15	7.680408139	1.676211198	1.96E-05	0.001451199	isco activase-like protein	"gi|545374399|ref|XP_005651490.1|hypothetical protein COCSUDRAFT_11792, partial [Coccomyxa subellipsoidea C-169] >gi|384253471|gb|EIE26946.1| hypothetical protein COCSUDRAFT_11792, partial [Coccomyxa subellipsoidea C-169]"	AT1G73110.1		 P-loop containing nucleoside triphosphate hydrolases superfamily protein 
Ctaxi_contig_16175|comp32679_c5_seq4	7.746933085	1.783744726	7.88E-09	3.07E-06	e3 ubiquitin-protein ligase ring1a-like	gi|294462674|gb|ADE76882.1|unknown [Picea sitchensis]	AT5G44280.1	"ATRING1A,RING1A"	 RING 1A 
Ctaxi_contig_67397|comp37090_c0_seq29	9.317697564	3.183385193	8.64E-07	0.000120349	pentatricopeptide repeat-containing protein at5g02860-like	gi|159463546|ref|XP_001690003.1|predicted protein [Chlamydomonas reinhardtii] >gi|158283991|gb|EDP09741.1| predicted protein [Chlamydomonas reinhardtii]	AT2G31400.1	GUN1	 genomes uncoupled 1 
