# Supplementary material for: An Intracellular Transcriptomic Atlas of the Giant Coenocyte Caulerpa taxifolia
Source: PLoS Genet. 2015 Jan 8;11(1):e1004900. doi: 10.1371/journal.pgen.1004900 (PMC4287348; doi:10.1371/journal.pgen.1004900)
Supplement: S19 Dataset — Differentially expressed transcripts between the pinnules and stolon. Differentially expressed transcripts (FDR<0.05) and their annotation information are provided. (TXT) [file pgen.1004900.s020.txt]

contig_ID	logFC	logCPM	PValue	FDR	Blast2GO_Sequence_desc.	Best_Hit_to_nrDatabase_desc.	Best_TAIR10_hit_ID	Best_TAIR10_hit_gene_name	Best_TAIR10_hit_gene_description
Ctaxi_contig_67374|comp37090_c0_seq6	-10.24467386	4.15134469	1.70E-15	8.57E-14	protein	gi|159463546|ref|XP_001690003.1|predicted protein [Chlamydomonas reinhardtii] >gi|158283991|gb|EDP09741.1| predicted protein [Chlamydomonas reinhardtii]	AT1G51350.1		 ARM repeat superfamily protein 
Ctaxi_contig_59345|comp36698_c0_seq4	-9.625719495	3.434274398	0.000153551	0.000958897	phosphoinositide 4-kinase gamma 4	gi|545365925|ref|XP_005647894.1|hypothetical protein COCSUDRAFT_65874 [Coccomyxa subellipsoidea C-169] >gi|384249870|gb|EIE23350.1| hypothetical protein COCSUDRAFT_65874 [Coccomyxa subellipsoidea C-169]	AT2G46500.2	"ATPI4KGAMMA4,UBDKGAMMA4,PI4KGAMMA4"	 phosphoinositide 4-kinase gamma 4 
Ctaxi_contig_67379|comp37090_c0_seq11	-9.504725831	3.476344171	2.17E-12	6.89E-11	protein	gi|159463546|ref|XP_001690003.1|predicted protein [Chlamydomonas reinhardtii] >gi|158283991|gb|EDP09741.1| predicted protein [Chlamydomonas reinhardtii]	AT1G51350.1		 ARM repeat superfamily protein 
Ctaxi_contig_64395|comp36962_c1_seq92	-9.485994045	3.445016234	1.11E-39	6.21E-37	nucleolar protein 58	gi|386781298|ref|NP_001248115.1|nucleolar protein 58 [Macaca mulatta] >gi|544476941|ref|XP_005574020.1| PREDICTED: nucleolar protein 58 isoform X1 [Macaca fascicularis] >gi|75076626|sp|Q4R779.1|NOP58_MACFA RecName: Full=Nucleolar protein 58; AltName: Full=Nucleolar protein 5 >gi|67969382|dbj|BAE01043.1| unnamed protein product [Macaca fascicularis] >gi|355565104|gb|EHH21593.1| hypothetical protein EGK_04698 [Macaca mulatta] >gi|355750760|gb|EHH55087.1| hypothetical protein EGM_04221 [Macaca fascicularis]	AT3G05060.1		 NOP56-like pre RNA processing ribonucleoprotein 
Ctaxi_contig_67445|comp37090_c0_seq77	-9.481717777	3.289199684	0.000167708	0.001037411	abf2p	gi|330795551|ref|XP_003285836.1|hypothetical protein DICPUDRAFT_149720 [Dictyostelium purpureum] >gi|325084215|gb|EGC37648.1| hypothetical protein DICPUDRAFT_149720 [Dictyostelium purpureum]	NA	NA	NA
Ctaxi_contig_33445|comp34871_c6_seq1	-9.418248549	3.330191432	1.28E-13	4.89E-12	NA	NA	NA	NA	NA
Ctaxi_contig_45122|comp35807_c0_seq1	-9.264524951	3.222088224	1.01E-26	1.91E-24	iron-sulfur cluster assembly protein	gi|297567428|ref|YP_003686400.1|sugar isomerase [Meiothermus silvanus DSM 9946] >gi|502924446|ref|WP_013159422.1| iron-sulfur cluster assembly protein HesB [Meiothermus silvanus] >gi|296851877|gb|ADH64892.1| sugar isomerase (SIS) [Meiothermus silvanus DSM 9946]	NA	NA	NA
Ctaxi_contig_32058|comp34750_c0_seq1	-8.843571913	2.800048671	7.58E-19	5.69E-17	protein	gi|302844703|ref|XP_002953891.1|hypothetical protein VOLCADRAFT_121227 [Volvox carteri f. nagariensis] >gi|300260703|gb|EFJ44920.1| hypothetical protein VOLCADRAFT_121227 [Volvox carteri f. nagariensis]	NA	NA	NA
Ctaxi_contig_67416|comp37090_c0_seq48	-8.451793021	2.270548033	0.000386311	0.002132443	molybdopterin biosynthesis protein	gi|168045613|ref|XP_001775271.1|predicted protein [Physcomitrella patens] >gi|162673352|gb|EDQ59876.1| predicted protein [Physcomitrella patens]	AT1G51350.1		 ARM repeat superfamily protein 
Ctaxi_contig_42319|comp35628_c1_seq1	-8.432938515	2.456425728	7.36E-20	6.33E-18	cyclophilin-like protein	gi|545368498|ref|XP_005649030.1|cyclophilin-like protein [Coccomyxa subellipsoidea C-169] >gi|384251008|gb|EIE24486.1| cyclophilin-like protein [Coccomyxa subellipsoidea C-169]	AT1G74070.1		 Cyclophilin-like peptidyl-prolyl cis-trans isomerase family protein 
Ctaxi_contig_59933|comp36727_c0_seq28	-8.346550263	2.385534341	5.57E-18	3.74E-16	NA	NA	NA	NA	NA
Ctaxi_contig_67421|comp37090_c0_seq53	-8.33557044	2.158997744	0.000432804	0.002357746	pentatricopeptide repeat-containing protein at5g02860-like	gi|159463546|ref|XP_001690003.1|predicted protein [Chlamydomonas reinhardtii] >gi|158283991|gb|EDP09741.1| predicted protein [Chlamydomonas reinhardtii]	AT2G31400.1	GUN1	 genomes uncoupled 1 
Ctaxi_contig_67372|comp37090_c0_seq4	-8.025148134	1.866160326	0.000607641	0.003145637	protein	gi|159463546|ref|XP_001690003.1|predicted protein [Chlamydomonas reinhardtii] >gi|158283991|gb|EDP09741.1| predicted protein [Chlamydomonas reinhardtii]	AT1G51350.1		 ARM repeat superfamily protein 
Ctaxi_contig_37003|comp35205_c2_seq14	-7.995471893	2.099933396	4.03E-10	8.73E-09	NA	NA	NA	NA	NA
Ctaxi_contig_67369|comp37090_c0_seq1	-7.966240765	1.811529306	0.000657199	0.003362824	protein	gi|159463546|ref|XP_001690003.1|predicted protein [Chlamydomonas reinhardtii] >gi|158283991|gb|EDP09741.1| predicted protein [Chlamydomonas reinhardtii]	AT1G51350.1		 ARM repeat superfamily protein 
Ctaxi_contig_61186|comp36795_c0_seq11	-7.965732517	4.918177825	3.15E-36	1.33E-33	h+-or na+-translocating f- v-type and a-type atpase superfamily	gi|545356383|ref|XP_005643910.1|hypothetical protein COCSUDRAFT_48924 [Coccomyxa subellipsoidea C-169] >gi|384245874|gb|EIE19366.1| hypothetical protein COCSUDRAFT_48924 [Coccomyxa subellipsoidea C-169]	AT5G47030.1		" ATPase, F1 complex, delta/epsilon subunit "
Ctaxi_contig_43913|comp35746_c0_seq1	-7.936924059	2.07578613	1.48E-10	3.45E-09	a g-specific adenine dna glycosylase	gi|330819018|ref|XP_003291563.1|hypothetical protein DICPUDRAFT_156172 [Dictyostelium purpureum] >gi|325078265|gb|EGC31926.1| hypothetical protein DICPUDRAFT_156172 [Dictyostelium purpureum]	AT4G12740.1		 HhH-GPD base excision DNA repair family protein 
Ctaxi_contig_67383|comp37090_c0_seq15	-7.904828809	1.754923824	0.000706553	0.003574545	pentatricopeptide repeat-containing protein at5g02860-like	gi|159463546|ref|XP_001690003.1|predicted protein [Chlamydomonas reinhardtii] >gi|158283991|gb|EDP09741.1| predicted protein [Chlamydomonas reinhardtii]	AT2G31400.1	GUN1	 genomes uncoupled 1 
Ctaxi_contig_8544|comp30738_c1_seq1	-7.833559724	1.879935313	3.31E-12	1.02E-10	NA	NA	NA	NA	NA
Ctaxi_contig_59350|comp36698_c0_seq9	-7.759752788	1.622702116	0.000849843	0.004181433	phosphoinositide 4-kinase gamma 4	gi|545365925|ref|XP_005647894.1|hypothetical protein COCSUDRAFT_65874 [Coccomyxa subellipsoidea C-169] >gi|384249870|gb|EIE23350.1| hypothetical protein COCSUDRAFT_65874 [Coccomyxa subellipsoidea C-169]	AT2G46500.2	"ATPI4KGAMMA4,UBDKGAMMA4,PI4KGAMMA4"	 phosphoinositide 4-kinase gamma 4 
Ctaxi_contig_40962|comp35544_c0_seq8	-7.722647048	1.805529645	1.19E-11	3.35E-10	n-acetylglutamate synthase	gi|551635435|ref|XP_005820551.1|hypothetical protein GUITHDRAFT_98293 [Guillardia theta CCMP2712] >gi|428164549|gb|EKX33571.1| hypothetical protein GUITHDRAFT_98293 [Guillardia theta CCMP2712]	NA	NA	NA
Ctaxi_contig_49046|comp36079_c0_seq14	-7.691765614	1.716009597	1.19E-09	2.38E-08	NA	NA	NA	NA	NA
Ctaxi_contig_68535|comp37129_c0_seq1	-7.676388143	1.770933397	1.99E-15	9.93E-14	pre-mrna splicing factor prp38 family protein	gi|302830256|ref|XP_002946694.1|hypothetical protein VOLCADRAFT_72850 [Volvox carteri f. nagariensis] >gi|300267738|gb|EFJ51920.1| hypothetical protein VOLCADRAFT_72850 [Volvox carteri f. nagariensis]	AT5G37370.4	ATSRL1	 PRP38 family protein 
Ctaxi_contig_52732|comp36311_c2_seq4	-7.662494981	1.7809897	6.52E-14	2.60E-12	pyruvate dehydrogenase e1 component subunit alpha-like	gi|302837967|ref|XP_002950542.1|hypothetical protein VOLCADRAFT_104783 [Volvox carteri f. nagariensis] >gi|300264091|gb|EFJ48288.1| hypothetical protein VOLCADRAFT_104783 [Volvox carteri f. nagariensis]	AT1G01090.1	PDH-E1ALPHA	 pyruvate dehydrogenase E1 alpha 
Ctaxi_contig_31044|comp34648_c1_seq3	-7.608902391	1.62988821	5.24E-09	9.37E-08	NA	NA	NA	NA	NA
Ctaxi_contig_68106|comp37115_c1_seq8	-7.518801378	1.715760348	1.31E-09	2.58E-08	hypothetical protein CHLNCDRAFT_143448	gi|552835813|ref|XP_005849030.1|hypothetical protein CHLNCDRAFT_143448 [Chlorella variabilis] >gi|307108689|gb|EFN56928.1| hypothetical protein CHLNCDRAFT_143448 [Chlorella variabilis]	NA	NA	NA
Ctaxi_contig_8311|comp30642_c0_seq1	-7.396125454	5.663613118	0.002534786	0.010598852	NA	NA	NA	NA	NA
Ctaxi_contig_41274|comp35565_c3_seq2	-7.193441653	1.412897642	3.50E-08	5.33E-07	conserved oligomeric golgi complex subunit	gi|545360026|ref|XP_005645426.1|Sec34-domain-containing protein [Coccomyxa subellipsoidea C-169] >gi|384247395|gb|EIE20882.1| Sec34-domain-containing protein [Coccomyxa subellipsoidea C-169]	AT1G73430.2		 sec34-like family protein 
Ctaxi_contig_23129|comp33758_c5_seq3	-7.149716524	1.214051319	2.07E-05	0.0001653	molybdopterin adenylyltransferase	gi|159474674|ref|XP_001695450.1|molybdopterin biosynthesis protein [Chlamydomonas reinhardtii] >gi|158275933|gb|EDP01708.1| molybdopterin biosynthesis protein [Chlamydomonas reinhardtii]	AT5G20990.1	"B73,SIR4,CNX,CHL6,CNX1"	 molybdopterin biosynthesis CNX1 protein / molybdenum cofactor biosynthesis enzyme CNX1 (CNX1) 
Ctaxi_contig_22239|comp33638_c2_seq3	-7.126678571	1.361978896	7.64E-12	2.22E-10	asparaginyl endopeptidase	gi|548841123|gb|ERN01186.1|hypothetical protein AMTR_s00002p00230280 [Amborella trichopoda]	AT1G62710.1	"BETA-VPE,BETAVPE"	 beta vacuolar processing enzyme 
Ctaxi_contig_31386|comp34685_c2_seq1	-7.094137046	1.27861371	1.02E-09	2.06E-08	protein	gi|545376520|ref|XP_005652341.1|hypothetical protein COCSUDRAFT_55779 [Coccomyxa subellipsoidea C-169] >gi|384254323|gb|EIE27797.1| hypothetical protein COCSUDRAFT_55779 [Coccomyxa subellipsoidea C-169]	AT2G42770.1		 Peroxisomal membrane 22 kDa (Mpv17/PMP22) family protein 
Ctaxi_contig_44663|comp35787_c0_seq23	-7.086153261	1.428108662	1.49E-05	0.00012393	general transcription factor 3c polypeptide 3	gi|168001300|ref|XP_001753353.1|predicted protein [Physcomitrella patens] >gi|162695639|gb|EDQ81982.1| predicted protein [Physcomitrella patens]	AT1G17680.2		 tetratricopeptide repeat (TPR)-containing protein 
Ctaxi_contig_3809|comp23951_c0_seq1	-7.037662279	2.551176103	1.96E-22	2.30E-20	NA	NA	NA	NA	NA
Ctaxi_contig_8312|comp30642_c0_seq2	-6.978857591	5.057851561	0.005897338	0.021427876	NA	NA	NA	NA	NA
Ctaxi_contig_42097|comp35612_c2_seq23	-6.968344434	1.133788934	9.41E-08	1.31E-06	NA	NA	NA	NA	NA
Ctaxi_contig_36997|comp35205_c2_seq8	-6.943924045	1.254596188	2.67E-08	4.16E-07	NA	NA	NA	NA	NA
Ctaxi_contig_63739|comp36934_c2_seq16	-6.872373029	0.895785027	0.002705859	0.011195942	myosin heavy class xi	gi|545370875|ref|XP_005650042.1|hypothetical protein COCSUDRAFT_61711 [Coccomyxa subellipsoidea C-169] >gi|384252021|gb|EIE25498.1| hypothetical protein COCSUDRAFT_61711 [Coccomyxa subellipsoidea C-169]	AT1G08730.1	"XIC,ATXIC"	 Myosin family protein with Dil domain 
Ctaxi_contig_16459|comp32728_c0_seq1	-6.872016472	1.094304823	5.45E-07	6.42E-06	swap surp domain-containing protein	gi|302839358|ref|XP_002951236.1|hypothetical protein VOLCADRAFT_105003 [Volvox carteri f. nagariensis] >gi|300263565|gb|EFJ47765.1| hypothetical protein VOLCADRAFT_105003 [Volvox carteri f. nagariensis]	NA	NA	NA
Ctaxi_contig_65663|comp37018_c4_seq3	-6.797712203	1.085603943	4.86E-12	1.46E-10	centrosomal protein of 44 kda	gi|159487917|ref|XP_001701969.1|predicted protein [Chlamydomonas reinhardtii] >gi|158281188|gb|EDP06944.1| predicted protein [Chlamydomonas reinhardtii]	NA	NA	NA
Ctaxi_contig_44958|comp35796_c0_seq2	-6.797281417	0.899559431	4.92E-05	0.000354431	silicon transporter	gi|219128344|ref|XP_002184375.1|predicted protein [Phaeodactylum tricornutum CCAP 1055/1] >gi|219128346|ref|XP_002184376.1| predicted protein [Phaeodactylum tricornutum CCAP 1055/1] >gi|215398378|gb|ACJ65492.1| SIT2-1 [Phaeodactylum tricornutum] >gi|215398380|gb|ACJ65493.1| SIT2-2 [Phaeodactylum tricornutum] >gi|217404176|gb|EEC44124.1| predicted protein [Phaeodactylum tricornutum CCAP 1055/1] >gi|217404177|gb|EEC44125.1| predicted protein [Phaeodactylum tricornutum CCAP 1055/1]	NA	NA	NA
Ctaxi_contig_68539|comp37129_c1_seq2	-6.736517047	0.929390593	8.11E-05	0.000549586	protein	gi|168006558|ref|XP_001755976.1|predicted protein [Physcomitrella patens] >gi|162692906|gb|EDQ79261.1| predicted protein [Physcomitrella patens]	AT1G45332.1		 Translation elongation factor EFG/EF2 protein 
Ctaxi_contig_9452|comp31091_c0_seq1	-6.731682809	0.760063536	0.003203883	0.012940558	sarcoplasmic calcium-binding protein	gi|81171160|gb|ABB58783.1|sarcoplasmic calcium-binding protein [Procambarus clarkii]	NA	NA	NA
Ctaxi_contig_46899|comp35933_c1_seq3	-6.703545395	0.914459695	1.60E-06	1.68E-05	NA	NA	NA	NA	NA
Ctaxi_contig_64364|comp36962_c1_seq61	-6.698032855	0.947208322	3.96E-05	0.000293114	nucleolar protein expressed	gi|460404312|ref|XP_004247627.1|PREDICTED: probable nucleolar protein 5-2-like [Solanum lycopersicum]	AT3G05060.1		 NOP56-like pre RNA processing ribonucleoprotein 
Ctaxi_contig_54692|comp36425_c5_seq2	-6.690804648	0.736853624	0.000964744	0.004657139	mismatch repair endonuclease pms2-like	gi|412993378|emb|CCO16911.1|predicted protein [Bathycoccus prasinos]	AT4G02460.1	PMS1	" DNA mismatch repair protein, putative "
Ctaxi_contig_64305|comp36962_c1_seq2	-6.690803443	0.94146169	0.000452943	0.00244671	splicing component of the u5 snrnp and of the spliceosome	"gi|159462482|ref|XP_001689471.1|splicing factor, component of the U5 snRNP and of the spliceosome [Chlamydomonas reinhardtii] >gi|158283459|gb|EDP09209.1| splicing factor, component of the U5 snRNP and of the spliceosome [Chlamydomonas reinhardtii]"	AT1G80070.1	"SUS2,EMB33,EMB177,EMB14"	 Pre-mRNA-processing-splicing factor 
Ctaxi_contig_47205|comp35956_c3_seq2	-6.687255375	5.243043268	1.03E-33	3.32E-31	NA	NA	NA	NA	NA
Ctaxi_contig_22051|comp33612_c1_seq1	-6.668606801	0.902036612	4.91E-05	0.000353959	NA	NA	NA	NA	NA
Ctaxi_contig_16245|comp32690_c0_seq1	-6.619648291	1.030264719	4.32E-07	5.20E-06	NA	NA	NA	NA	NA
Ctaxi_contig_7387|comp30100_c0_seq1	-6.611837701	0.906440063	2.05E-10	4.67E-09	NA	NA	NA	NA	NA
Ctaxi_contig_26654|comp34168_c0_seq33	-6.600488018	0.898714515	7.85E-07	8.87E-06	protein	"gi|159488703|ref|XP_001702342.1|ribosomal protein S7, component of cytosolic 80S ribosome and 40S small subunit [Chlamydomonas reinhardtii] >gi|158271136|gb|EDO96962.1| ribosomal protein S7 [Chlamydomonas reinhardtii]"	AT1G48830.2		 Ribosomal protein S7e family protein 
Ctaxi_contig_48812|comp36063_c4_seq1	-6.570916677	0.848950627	9.34E-09	1.60E-07	NA	NA	NA	NA	NA
Ctaxi_contig_17586|comp32930_c0_seq2	-6.557999819	1.02209645	0.000338019	0.00190226	tbc1 domain family member 1 isoform x2	gi|552845750|ref|XP_005851436.1|hypothetical protein CHLNCDRAFT_56689 [Chlorella variabilis] >gi|307111099|gb|EFN59334.1| hypothetical protein CHLNCDRAFT_56689 [Chlorella variabilis]	AT3G07890.2		 Ypt/Rab-GAP domain of gyp1p superfamily protein 
Ctaxi_contig_9454|comp31091_c0_seq3	-6.550952914	0.624558275	0.003915087	0.015297815	sarcoplasmic calcium-binding protein	gi|81171160|gb|ABB58783.1|sarcoplasmic calcium-binding protein [Procambarus clarkii]	NA	NA	NA
Ctaxi_contig_51815|comp36250_c4_seq9	-6.537013652	0.863235471	4.53E-10	9.74E-09	NA	NA	NA	NA	NA
Ctaxi_contig_37429|comp35236_c0_seq3	-6.507435318	0.632512053	0.000471146	0.002528995	transmembrane protein 14c	gi|552810389|ref|XP_005843190.1|hypothetical protein CHLNCDRAFT_141477 [Chlorella variabilis] >gi|307102821|gb|EFN51088.1| hypothetical protein CHLNCDRAFT_141477 [Chlorella variabilis]	AT3G20510.1		 Transmembrane proteins 14C 
Ctaxi_contig_20184|comp33334_c2_seq2	-6.501658333	0.782027411	3.40E-08	5.18E-07	NA	NA	NA	NA	NA
Ctaxi_contig_6151|comp28633_c0_seq1	-6.469657797	0.573569749	0.00274012	0.011312962	rna-directed dna partial	"gi|446330529|ref|WP_000408384.1|Endonuclease, partial [Streptococcus agalactiae] >gi|527576660|gb|EPT69641.1| endonuclease, partial [Streptococcus agalactiae CCUG 38383]"	AT1G43760.1		 DNAse I-like superfamily protein 
Ctaxi_contig_41715|comp35588_c3_seq30	-6.463696686	0.743417155	1.06E-05	9.12E-05	uroporphyrinogen decarboxylase	gi|159487621|ref|XP_001701821.1|uroporphyrinogen decarboxylase [Chlamydomonas reinhardtii] >gi|158281040|gb|EDP06796.1| uroporphyrinogen decarboxylase [Chlamydomonas reinhardtii]	AT2G40490.1	HEME2	 Uroporphyrinogen decarboxylase 
Ctaxi_contig_8313|comp30642_c0_seq3	-6.424947638	3.69011784	0.005969278	0.021643082	NA	NA	NA	NA	NA
Ctaxi_contig_13660|comp32202_c1_seq16	-6.396208709	0.815135141	0.000727	0.003662753	sulfur stress regulator	gi|545363781|ref|XP_005646994.1|Serine/threonine-protein kinase SRK2J [Coccomyxa subellipsoidea C-169] >gi|384248967|gb|EIE22450.1| Serine/threonine-protein kinase SRK2J [Coccomyxa subellipsoidea C-169]	AT1G10940.1	"ASK1,SNRK2-4,SNRK2.4,SRK2A"	 Protein kinase superfamily protein 
Ctaxi_contig_40357|comp35497_c0_seq2	-6.387321549	0.90687135	4.54E-05	0.000331262	NA	NA	NA	NA	NA
Ctaxi_contig_8822|comp30852_c0_seq4	-6.380860906	0.502020919	0.004641368	0.017612269	cytochrome c oxidase subunit ii	gi|227018554|ref|YP_002808472.1|cytochrome c oxidase subunit II [Exopalaemon carinicauda] >gi|148373531|gb|ABQ63413.1| cytochrome c oxidase subunit II [Exopalaemon carinicauda]	NA	NA	NA
Ctaxi_contig_9192|comp30998_c0_seq4	-6.341802014	0.530660629	0.000694682	0.003526011	cytochrome p450 liketbp	gi|357488199|ref|XP_003614387.1|RRNA intron-encoded homing endonuclease [Medicago truncatula] >gi|355515722|gb|AES97345.1| RRNA intron-encoded homing endonuclease [Medicago truncatula]	NA	NA	NA
Ctaxi_contig_50313|comp36168_c1_seq3	-6.311822016	0.685190008	1.86E-08	2.98E-07	NA	NA	NA	NA	NA
Ctaxi_contig_64304|comp36962_c1_seq1	-6.306898894	0.664033505	0.000820118	0.004060408	splicing component of the u5 snrnp and of the spliceosome	"gi|159462482|ref|XP_001689471.1|splicing factor, component of the U5 snRNP and of the spliceosome [Chlamydomonas reinhardtii] >gi|158283459|gb|EDP09209.1| splicing factor, component of the U5 snRNP and of the spliceosome [Chlamydomonas reinhardtii]"	AT1G80070.1	"SUS2,EMB33,EMB177,EMB14"	 Pre-mRNA-processing-splicing factor 
Ctaxi_contig_41822|comp35596_c0_seq9	-6.306765127	0.450210897	0.005106101	0.019073943	general transcription factor iih subunit 3-like	gi|545372820|ref|XP_005650835.1|transcription factor Tfb4 [Coccomyxa subellipsoidea C-169] >gi|384252816|gb|EIE26291.1| transcription factor Tfb4 [Coccomyxa subellipsoidea C-169]	AT1G18340.1		 basal transcription factor complex subunit-related 
Ctaxi_contig_6452|comp29306_c1_seq1	-6.306341873	0.624277793	1.33E-05	0.000111583	NA	NA	NA	NA	NA
Ctaxi_contig_49776|comp36128_c3_seq5	-6.302942566	0.696099696	8.52E-09	1.47E-07	NA	NA	NA	NA	NA
Ctaxi_contig_64352|comp36962_c1_seq49	-6.292387882	0.731186473	1.21E-06	1.31E-05	nucleolar protein expressed	gi|460404312|ref|XP_004247627.1|PREDICTED: probable nucleolar protein 5-2-like [Solanum lycopersicum]	AT3G05060.1		 NOP56-like pre RNA processing ribonucleoprotein 
Ctaxi_contig_52174|comp36273_c0_seq3	-6.290063434	0.82113331	7.63E-05	0.000519911	tyrosine-specific transport	gi|168001118|ref|XP_001753262.1|predicted protein [Physcomitrella patens] >gi|162695548|gb|EDQ81891.1| predicted protein [Physcomitrella patens]	AT5G19500.1		 Tryptophan/tyrosine permease 
Ctaxi_contig_11263|comp31634_c0_seq4	-6.285083264	0.466304822	0.000699493	0.003543561	NA	NA	NA	NA	NA
Ctaxi_contig_62700|comp36873_c0_seq1	-6.257761637	0.627839624	1.20E-05	0.000102273	hypothetical protein COCSUDRAFT_46205	gi|545373907|ref|XP_005651272.1|hypothetical protein COCSUDRAFT_46205 [Coccomyxa subellipsoidea C-169] >gi|384253253|gb|EIE26728.1| hypothetical protein COCSUDRAFT_46205 [Coccomyxa subellipsoidea C-169]	NA	NA	NA
Ctaxi_contig_16012|comp32654_c6_seq2	-6.236832532	0.695991468	0.000964568	0.004657085	atp-dependent clp protease atp-binding subunit -like	gi|557544117|gb|ESR55095.1|hypothetical protein CICLE_v10019167mg [Citrus clementina]	AT1G33360.1		 ATP-dependent Clp protease 
Ctaxi_contig_8078|comp30520_c0_seq1	-6.227815353	0.623985327	8.08E-08	1.15E-06	NA	NA	AT2G44525.1		 Protein of unknown function (DUF498/DUF598) 
Ctaxi_contig_46531|comp35904_c2_seq7	-6.223467183	0.716390656	1.66E-06	1.74E-05	NA	NA	NA	NA	NA
Ctaxi_contig_39742|comp35442_c1_seq1	-6.187998451	0.369154679	0.005890779	0.021408614	NA	NA	NA	NA	NA
Ctaxi_contig_65167|comp37002_c1_seq20	-6.187637509	0.764084529	0.000625699	0.003224685	uncharacterized loc101220161	gi|302770669|ref|XP_002968753.1|hypothetical protein SELMODRAFT_270742 [Selaginella moellendorffii] >gi|300163258|gb|EFJ29869.1| hypothetical protein SELMODRAFT_270742 [Selaginella moellendorffii]	AT2G35450.1		 catalytics;hydrolases 
Ctaxi_contig_11065|comp31587_c0_seq3	-6.152714757	0.512762632	2.10E-05	0.000167131	NA	NA	NA	NA	NA
Ctaxi_contig_18356|comp33053_c2_seq1	-6.090322894	7.167919977	1.54E-31	4.25E-29	NA	NA	NA	NA	NA
Ctaxi_contig_50342|comp36169_c0_seq13	-6.081932988	0.677501318	7.71E-05	0.000525247	NA	NA	NA	NA	NA
Ctaxi_contig_23974|comp33865_c0_seq2	-6.071204102	0.462574961	4.96E-05	0.00035659	catalase hydroperoxidase hpi	gi|495909446|ref|WP_008634025.1|catalase/hydroperoxidase HPI(I) [Halobacillus sp. BAB-2008] >gi|432191130|gb|ELK48111.1| catalase/hydroperoxidase HPI(I) [Halobacillus sp. BAB-2008]	NA	NA	NA
Ctaxi_contig_9190|comp30998_c0_seq2	-6.058544088	0.283696142	0.006550188	0.023390683	NA	NA	NA	NA	NA
Ctaxi_contig_6739|comp29524_c0_seq1	-6.032941405	1.432318284	0.001008057	0.004834158	NA	NA	NA	NA	NA
Ctaxi_contig_61421|comp36807_c0_seq1	-6.026869872	0.521348457	9.54E-08	1.33E-06	polymorphic outer membrane protein	gi|428780743|ref|YP_007172529.1|hypothetical protein Dacsa_2585 [Dactylococcopsis salina PCC 8305] >gi|505043060|ref|WP_015230162.1| hypothetical protein [Dactylococcopsis salina] >gi|428695022|gb|AFZ51172.1| hypothetical protein Dacsa_2585 [Dactylococcopsis salina PCC 8305]	NA	NA	NA
Ctaxi_contig_71864|comp37267_c2_seq5	-6.019025969	0.520213956	9.88E-06	8.58E-05	thyroid adenoma-associated protein homolog isoform x1	gi|302767936|ref|XP_002967388.1|hypothetical protein SELMODRAFT_86703 [Selaginella moellendorffii] >gi|300165379|gb|EFJ31987.1| hypothetical protein SELMODRAFT_86703 [Selaginella moellendorffii]	AT3G55160.1		" unknown protein; EXPRESSED IN: 11 plant structures; EXPRESSED DURING: 4 anthesis, F mature embryo stage, petal differentiation and expansion stage, E expanded cotyledon stage, D bilateral stage; CONTAINS InterPro DOMAIN/s: Protein of unknown function DUF2428, death-receptor-like (InterPro:IPR019442); Has 357 Blast hits to 330 proteins in 163 species: Archae - 0; Bacteria - 0; Metazoa - 144; Fungi - 118; Plants - 50; Viruses - 0; Other Eukaryotes - 45 (source: NCBI BLink). "
Ctaxi_contig_55383|comp36466_c1_seq2	-6.016688676	0.564977647	4.97E-06	4.66E-05	3 -5 -bisphosphate nucleotidase	gi|552814515|ref|XP_005844206.1|hypothetical protein CHLNCDRAFT_27036 [Chlorella variabilis] >gi|307103847|gb|EFN52104.1| hypothetical protein CHLNCDRAFT_27036 [Chlorella variabilis]	AT3G02870.1	VTC4	 Inositol monophosphatase family protein 
Ctaxi_contig_22119|comp33620_c1_seq4	-6.0036795	0.486182009	2.88E-07	3.61E-06	2-succinylbenzoate-- chloroplastic peroxisomal-like	gi|147837153|emb|CAN63633.1|hypothetical protein VITISV_009387 [Vitis vinifera]	AT1G30520.1	AAE14	 acyl-activating enzyme 14 
Ctaxi_contig_65171|comp37002_c1_seq24	-6.000515055	0.636703658	0.000988369	0.004757164	catalytic hydrolase	gi|302770669|ref|XP_002968753.1|hypothetical protein SELMODRAFT_270742 [Selaginella moellendorffii] >gi|300163258|gb|EFJ29869.1| hypothetical protein SELMODRAFT_270742 [Selaginella moellendorffii]	AT2G35450.1		 catalytics;hydrolases 
Ctaxi_contig_24306|comp33913_c0_seq1	-5.997596384	0.610918705	0.000921438	0.004481891	trypsin-like serine protease	gi|545370795|ref|XP_005650005.1|trypsin-like serine protease [Coccomyxa subellipsoidea C-169] >gi|384251984|gb|EIE25461.1| trypsin-like serine protease [Coccomyxa subellipsoidea C-169]	AT2G47940.1	DEGP2	 DEGP protease 2 
Ctaxi_contig_18353|comp33053_c0_seq1	-5.988389963	8.486845706	1.80E-23	2.38E-21	NA	NA	NA	NA	NA
Ctaxi_contig_10592|comp31445_c0_seq3	-5.984415903	0.29551016	0.00033608	0.001893223	fucoxanthin chl a c lhca clade	"gi|223995387|ref|XP_002287377.1|fucoxanthin chl a/c protein, lhca clade [Thalassiosira pseudonana CCMP1335] >gi|220976493|gb|EED94820.1| fucoxanthin chl a/c protein, lhca clade [Thalassiosira pseudonana CCMP1335]"	AT3G08940.2	LHCB4.2	 light harvesting complex photosystem II 
Ctaxi_contig_27861|comp34303_c1_seq5	-5.98027051	3.702281856	1.06E-27	2.19E-25	ankyrin repeat protein	"gi|123474370|ref|XP_001320368.1|ankyrin repeat protein [Trichomonas vaginalis G3] >gi|121903172|gb|EAY08145.1| ankyrin repeat protein, putative [Trichomonas vaginalis G3]"	AT3G58760.1		 Integrin-linked protein kinase family 
Ctaxi_contig_44639|comp35786_c1_seq9	-5.979325164	0.465906962	2.68E-07	3.38E-06	NA	NA	NA	NA	NA
Ctaxi_contig_17253|comp32877_c0_seq1	-5.965337778	0.224027981	0.007469564	0.026042905	NA	NA	NA	NA	NA
Ctaxi_contig_12076|comp31851_c0_seq1	-5.964384606	1.573648435	2.29E-09	4.36E-08	NA	NA	NA	NA	NA
Ctaxi_contig_55197|comp36452_c2_seq5	-5.959342842	0.370735714	0.001545642	0.006955696	NA	NA	NA	NA	NA
Ctaxi_contig_21958|comp33602_c0_seq5	-5.936126458	0.221733989	0.002129575	0.009131003	NA	NA	NA	NA	NA
Ctaxi_contig_55386|comp36466_c2_seq2	-5.935336509	0.385174576	0.000287943	0.001658827	hypothetical protein VOLCADRAFT_105764	gi|302843017|ref|XP_002953051.1|hypothetical protein VOLCADRAFT_105764 [Volvox carteri f. nagariensis] >gi|300261762|gb|EFJ45973.1| hypothetical protein VOLCADRAFT_105764 [Volvox carteri f. nagariensis]	NA	NA	NA
Ctaxi_contig_67370|comp37090_c0_seq2	-5.922236916	0.240073578	0.002155321	0.009222812	protein	gi|159463546|ref|XP_001690003.1|predicted protein [Chlamydomonas reinhardtii] >gi|158283991|gb|EDP09741.1| predicted protein [Chlamydomonas reinhardtii]	AT1G51350.1		 ARM repeat superfamily protein 
Ctaxi_contig_33039|comp34837_c2_seq1	-5.905802601	0.363715907	2.30E-05	0.000181574	NA	NA	NA	NA	NA
Ctaxi_contig_7492|comp30161_c0_seq1	-5.902347049	0.321995062	0.000401903	0.002208785	NA	NA	NA	NA	NA
Ctaxi_contig_9049|comp30948_c0_seq1	-5.90201013	2.17968983	4.05E-14	1.66E-12	NA	NA	NA	NA	NA
Ctaxi_contig_20199|comp33336_c0_seq2	-5.889517257	0.414766843	1.26E-05	0.000106338	hypothetical protein CHLNCDRAFT_53148	gi|552823753|ref|XP_005846434.1|hypothetical protein CHLNCDRAFT_53148 [Chlorella variabilis] >gi|307106085|gb|EFN54332.1| hypothetical protein CHLNCDRAFT_53148 [Chlorella variabilis]	NA	NA	NA
Ctaxi_contig_39180|comp35388_c0_seq1	-5.87450659	0.374728872	3.81E-05	0.000283252	NA	NA	NA	NA	NA
Ctaxi_contig_40967|comp35545_c0_seq1	-5.869228059	0.277249203	0.000698599	0.00354003	3-ketoacyl- -synthase	gi|545355322|ref|XP_005643461.1|3-oxoacyl-synth [Coccomyxa subellipsoidea C-169] >gi|384245423|gb|EIE18917.1| 3-oxoacyl-synth [Coccomyxa subellipsoidea C-169]	AT5G46290.2	"KASI,KAS1"	 3-ketoacyl-acyl carrier protein synthase I 
Ctaxi_contig_58720|comp36666_c0_seq17	-5.853130109	0.508311797	0.000200048	0.001208698	zinc finger transcription factor	"gi|403332515|gb|EJY65281.1|zinc finger transcription factor sma, putative [Oxytricha trifallax]"	NA	NA	NA
Ctaxi_contig_61187|comp36795_c0_seq12	-5.843857313	3.407113781	3.25E-21	3.28E-19	atp synthase delta chain	gi|545356383|ref|XP_005643910.1|hypothetical protein COCSUDRAFT_48924 [Coccomyxa subellipsoidea C-169] >gi|384245874|gb|EIE19366.1| hypothetical protein COCSUDRAFT_48924 [Coccomyxa subellipsoidea C-169]	AT5G47030.1		" ATPase, F1 complex, delta/epsilon subunit "
Ctaxi_contig_50338|comp36169_c0_seq9	-5.840447721	2.169438324	2.06E-06	2.11E-05	vacuolar protein sorting-associated protein 41 homolog	gi|545368729|ref|XP_005649140.1|ARM repeat-containing protein [Coccomyxa subellipsoidea C-169] >gi|384251118|gb|EIE24596.1| ARM repeat-containing protein [Coccomyxa subellipsoidea C-169]	AT1G08190.1	"ATVPS41,ZIP2,VPS41,ATVAM2,VAM2"	 vacuolar protein sorting 41 
Ctaxi_contig_60136|comp36741_c4_seq2	-5.833967071	0.418210129	7.14E-07	8.14E-06	NA	NA	NA	NA	NA
Ctaxi_contig_29873|comp34531_c0_seq1	-5.825326661	0.311737784	1.39E-05	0.000116197	NA	NA	NA	NA	NA
Ctaxi_contig_58514|comp36658_c0_seq1	-5.818976007	3.840018751	2.56E-32	7.63E-30	superoxide dismutase	gi|425706359|gb|AFX95918.1|copper/zinc superoxide dismutase [Mauremys reevesii]	AT2G28190.1	"CSD2,CZSOD2"	 copper/zinc superoxide dismutase 2 
Ctaxi_contig_65665|comp37018_c4_seq5	-5.81224963	0.36317541	0.000274099	0.001590103	centrosomal protein of 44 kda	gi|159487917|ref|XP_001701969.1|predicted protein [Chlamydomonas reinhardtii] >gi|158281188|gb|EDP06944.1| predicted protein [Chlamydomonas reinhardtii]	NA	NA	NA
Ctaxi_contig_61181|comp36795_c0_seq6	-5.809405136	0.362485011	0.000317099	0.001803302	dna polymerase zeta subunit	gi|548859235|gb|ERN16936.1|hypothetical protein AMTR_s00057p00185570 [Amborella trichopoda]	AT1G67500.1	"ATREV3,REV3"	 recovery protein 3 
Ctaxi_contig_12732|comp32008_c0_seq3	-5.786415036	0.32546067	6.14E-06	5.63E-05	NA	NA	NA	NA	NA
Ctaxi_contig_64717|comp36978_c5_seq2	-5.775379312	0.411001558	3.86E-05	0.000286885	NA	NA	NA	NA	NA
Ctaxi_contig_71487|comp37254_c3_seq23	-5.766533256	0.319529188	0.000364832	0.002030998	flagellar inner arm dynein 1 heavy chain alpha	"gi|30580468|sp|Q9SMH3.1|DYH1A_CHLRERecName: Full=Dynein-1-alpha heavy chain, flagellar inner arm I1 complex; AltName: Full=1-alpha DHC; AltName: Full=Dynein-1, subspecies f >gi|5931718|emb|CAB56598.1| 1-alpha dynein heavy chain [Chlamydomonas reinhardtii]"	NA	NA	NA
Ctaxi_contig_3810|comp23951_c0_seq2	-5.762318882	1.474509007	4.44E-12	1.35E-10	NA	NA	NA	NA	NA
Ctaxi_contig_22584|comp33684_c0_seq2	-5.759272875	0.337975807	3.08E-05	0.000235141	homodimeric type	gi|515941393|ref|WP_017371976.1|dihydroorotase [Enterobacteriaceae bacterium LSJC7]	AT4G22930.1	"PYR4,DHOASE"	 pyrimidin 4 
Ctaxi_contig_15161|comp32509_c1_seq4	-5.751936717	0.318111814	6.08E-05	0.000427083	NA	NA	NA	NA	NA
Ctaxi_contig_20979|comp33445_c0_seq1	-5.74337079	0.297088021	4.20E-05	0.000308932	hypothetical protein COCSUDRAFT_63608	gi|545365686|ref|XP_005647796.1|hypothetical protein COCSUDRAFT_63608 [Coccomyxa subellipsoidea C-169] >gi|384249771|gb|EIE23252.1| hypothetical protein COCSUDRAFT_63608 [Coccomyxa subellipsoidea C-169]	NA	NA	NA
Ctaxi_contig_43267|comp35698_c1_seq7	-5.741075353	0.405187419	3.80E-05	0.000282802	ankyrin repeat protein	gi|123447533|ref|XP_001312505.1|hypothetical protein [Trichomonas vaginalis G3] >gi|121894354|gb|EAX99575.1| hypothetical protein TVAG_104560 [Trichomonas vaginalis G3]	NA	NA	NA
Ctaxi_contig_9670|comp31172_c0_seq1	-5.731987718	6.329114985	1.01E-55	2.22E-52	NA	NA	NA	NA	NA
Ctaxi_contig_18621|comp33094_c2_seq9	-5.727040569	0.403798469	0.002365139	0.00998142	suppressor of tumorigenicity 14 protein homolog	gi|499019504|ref|XP_004560539.1|PREDICTED: suppressor of tumorigenicity 14 protein homolog [Maylandia zebra]	AT5G35080.1		" INVOLVED IN: biological_process unknown; LOCATED IN: endomembrane system; EXPRESSED IN: 22 plant structures; EXPRESSED DURING: 13 growth stages; CONTAINS InterPro DOMAIN/s: Mannose-6-phosphate receptor, binding (InterPro:IPR009011), Glucosidase II beta subunit-like (InterPro:IPR012913); Has 30201 Blast hits to 17322 proteins in 780 species: Archae - 12; Bacteria - 1396; Metazoa - 17338; Fungi - 3422; Plants - 5037; Viruses - 0; Other Eukaryotes - 2996 (source: NCBI BLink). "
Ctaxi_contig_18463|comp33068_c1_seq1	-5.723656413	0.330340945	7.32E-07	8.31E-06	ankyrin unc44	"gi|157106769|ref|XP_001649474.1|ankyrin 2,3/unc44 [Aedes aegypti] >gi|108868779|gb|EAT33004.1| AAEL014742-PA, partial [Aedes aegypti]"	AT2G14255.1		 Ankyrin repeat family protein with DHHC zinc finger domain 
Ctaxi_contig_67632|comp37095_c2_seq25	-5.714747649	0.253960375	2.79E-05	0.000215163	NA	NA	NA	NA	NA
Ctaxi_contig_27906|comp34307_c0_seq12	-5.710622134	0.311419225	2.47E-05	0.000192931	NA	NA	NA	NA	NA
Ctaxi_contig_25895|comp34087_c0_seq1	-5.702529339	0.348412046	0.0003195	0.001814229	NA	NA	NA	NA	NA
Ctaxi_contig_39183|comp35388_c2_seq1	-5.665173713	3.172967595	1.11E-17	7.20E-16	NA	NA	NA	NA	NA
Ctaxi_contig_24574|comp33952_c2_seq4	-5.663120455	0.247106243	5.30E-06	4.93E-05	ribonuclease h	gi|488714045|ref|WP_002637921.1|RNase H [Myxococcus sp. (contaminant ex DSM 436)] >gi|544273161|gb|ERK90759.1| ribonuclease H [Myxococcus sp. (contaminant ex DSM 436)]	NA	NA	NA
Ctaxi_contig_18355|comp33053_c0_seq3	-5.654654693	7.334132688	4.88E-30	1.22E-27	NA	NA	NA	NA	NA
Ctaxi_contig_8762|comp30828_c0_seq1	-5.650614108	2.261730663	2.28E-05	0.00018004	NA	NA	NA	NA	NA
Ctaxi_contig_7333|comp30056_c1_seq1	-5.633812435	5.030873052	4.53E-57	1.40E-53	NA	NA	NA	NA	NA
Ctaxi_contig_41287|comp35565_c3_seq15	-5.622687073	0.336828343	0.000873575	0.004281499	conserved oligomeric golgi complex subunit	gi|545360026|ref|XP_005645426.1|Sec34-domain-containing protein [Coccomyxa subellipsoidea C-169] >gi|384247395|gb|EIE20882.1| Sec34-domain-containing protein [Coccomyxa subellipsoidea C-169]	AT1G73430.2		 sec34-like family protein 
Ctaxi_contig_40136|comp35474_c3_seq2	-5.614228312	11.21923089	2.35E-38	1.23E-35	NA	NA	NA	NA	NA
Ctaxi_contig_62767|comp36877_c0_seq1	-5.613741085	0.370885316	0.001829481	0.008024127	kinase-like partial	"gi|545354010|ref|XP_005642840.1|kinase-like protein, partial [Coccomyxa subellipsoidea C-169] >gi|384244798|gb|EIE18296.1| kinase-like protein, partial [Coccomyxa subellipsoidea C-169]"	AT5G49470.1		 PAS domain-containing protein tyrosine kinase family protein 
Ctaxi_contig_11090|comp31596_c0_seq3	-5.612512806	0.216781456	0.000264317	0.001541492	predicted protein	gi|159471798|ref|XP_001694043.1|predicted protein [Chlamydomonas reinhardtii] >gi|158277210|gb|EDP02979.1| predicted protein [Chlamydomonas reinhardtii]	AT4G22830.1		 unknown protein; FUNCTIONS IN: molecular_function unknown; INVOLVED IN: biological_process unknown; LOCATED IN: chloroplast; EXPRESSED IN: 20 plant structures; EXPRESSED DURING: 13 growth stages; CONTAINS InterPro DOMAIN/s: Protein of unknown function DUF2499 (InterPro:IPR019634); Has 319 Blast hits to 317 proteins in 103 species: Archae - 0; Bacteria - 147; Metazoa - 0; Fungi - 0; Plants - 64; Viruses - 0; Other Eukaryotes - 108 (source: NCBI BLink). 
Ctaxi_contig_63880|comp36943_c2_seq11	-5.589515652	0.170118688	0.00252905	0.010577469	NA	NA	NA	NA	NA
Ctaxi_contig_10474|comp31401_c0_seq1	-5.586656527	0.192932405	1.94E-05	0.000156248	NA	NA	NA	NA	NA
Ctaxi_contig_9672|comp31172_c0_seq3	-5.582944311	5.306299826	2.65E-40	1.58E-37	NA	NA	NA	NA	NA
Ctaxi_contig_7332|comp30056_c0_seq1	-5.582619354	5.490883944	7.58E-55	1.36E-51	NA	NA	NA	NA	NA
Ctaxi_contig_55530|comp36475_c1_seq5	-5.550556913	0.186551644	3.72E-05	0.0002779	NA	NA	NA	NA	NA
Ctaxi_contig_44152|comp35760_c2_seq1	-5.546582835	0.325302904	0.001990342	0.008623044	NA	NA	NA	NA	NA
Ctaxi_contig_24849|comp33986_c1_seq1	-5.538060721	0.184470908	8.71E-05	0.000584659	NA	NA	NA	NA	NA
Ctaxi_contig_63045|comp36892_c10_seq3	-5.53705233	0.164975368	1.61E-05	0.000132181	mannosyl-oligosaccharide glucosidase	gi|327290409|ref|XP_003229915.1|PREDICTED: mannosyl-oligosaccharide glucosidase-like [Anolis carolinensis]	AT1G67490.1	"GCS1,KNF"	 glucosidase 1 
Ctaxi_contig_52117|comp36271_c2_seq7	-5.533015693	0.302869386	0.00038953	0.002148474	NA	NA	NA	NA	NA
Ctaxi_contig_54737|comp36426_c2_seq5	-5.531628808	0.205055498	8.62E-05	0.000579123	ankyrin-1 isoform x4	"gi|390370026|ref|XP_001186856.2|PREDICTED: ankyrin repeat and KH domain-containing protein 1-like, partial [Strongylocentrotus purpuratus]"	NA	NA	NA
Ctaxi_contig_10492|comp31408_c0_seq1	-5.526977427	0.164200218	7.12E-06	6.42E-05	NA	NA	NA	NA	NA
Ctaxi_contig_51707|comp36244_c10_seq23	-5.526462909	0.281637632	0.000142857	0.000899703	NA	NA	NA	NA	NA
Ctaxi_contig_22058|comp33613_c0_seq6	-5.522656946	0.161491192	0.000115438	0.000751297	NA	NA	NA	NA	NA
Ctaxi_contig_27045|comp34206_c0_seq6	-5.509768357	5.949648742	1.02E-40	6.58E-38	protein	gi|552811027|ref|XP_005843354.1|hypothetical protein CHLNCDRAFT_33194 [Chlorella variabilis] >gi|307102987|gb|EFN51252.1| hypothetical protein CHLNCDRAFT_33194 [Chlorella variabilis]	AT1G69840.7		 SPFH/Band 7/PHB domain-containing membrane-associated protein family 
Ctaxi_contig_43445|comp35715_c0_seq6	-5.506175946	0.280866781	0.000408262	0.002237292	protein unc- isoform a	gi|328704300|ref|XP_003242449.1|PREDICTED: hypothetical protein LOC100167995 [Acyrthosiphon pisum]	AT4G19150.1		 Ankyrin repeat family protein 
Ctaxi_contig_46007|comp35869_c4_seq4	-5.483842134	0.15558749	0.000184563	0.001127744	zinc transporter zip2	gi|302835419|ref|XP_002949271.1|hypothetical protein VOLCADRAFT_104214 [Volvox carteri f. nagariensis] >gi|300265573|gb|EFJ49764.1| hypothetical protein VOLCADRAFT_104214 [Volvox carteri f. nagariensis]	NA	NA	NA
Ctaxi_contig_33595|comp34882_c0_seq1	-5.473200447	0.260126293	0.002455832	0.010315584	2-aminoethanethiol dioxygenase-like	gi|566010840|gb|ETI33751.1|hypothetical protein F443_19618 [Phytophthora parasitica P1569]	AT3G58670.3		 Protein of unknown function (DUF1637) 
Ctaxi_contig_12960|comp32054_c1_seq1	-5.444941322	0.150458777	0.000643682	0.003302593	NA	NA	NA	NA	NA
Ctaxi_contig_51755|comp36247_c0_seq16	-5.438224963	0.253571524	0.002368898	0.009993569	ankyrin repeat protein	gi|189502738|ref|YP_001958455.1|hypothetical protein Aasi_1435 [Candidatus Amoebophilus asiaticus 5a2] >gi|501450016|ref|WP_012473465.1| hypothetical protein [Candidatus Amoebophilus asiaticus] >gi|189498179|gb|ACE06726.1| hypothetical protein Aasi_1435 [Candidatus Amoebophilus asiaticus 5a2]	AT2G03430.1		 Ankyrin repeat family protein 
Ctaxi_contig_8765|comp30828_c1_seq2	-5.411203262	1.015606368	0.00049062	0.00262072	rrna intron-encoded homing endonuclease	gi|224010946|ref|XP_002294430.1|rRNA intron-encoded homing endonuclease [Thalassiosira pseudonana CCMP1335] >gi|220969925|gb|EED88264.1| rRNA intron-encoded homing endonuclease [Thalassiosira pseudonana CCMP1335]	NA	NA	NA
Ctaxi_contig_39746|comp35442_c1_seq5	-5.375009924	1.729742222	7.62E-11	1.87E-09	NA	NA	NA	NA	NA
Ctaxi_contig_27732|comp34289_c2_seq1	-5.365123763	0.13777365	0.000117219	0.000761625	NA	NA	NA	NA	NA
Ctaxi_contig_3958|comp24349_c0_seq1	-5.348653592	1.14272452	1.15E-08	1.94E-07	NA	NA	NA	NA	NA
Ctaxi_contig_32557|comp34794_c0_seq16	-5.345980185	1.217064001	9.83E-05	0.000652362	NA	NA	NA	NA	NA
Ctaxi_contig_24021|comp33870_c0_seq6	-5.332116228	0.135161409	0.00101642	0.004865819	NA	NA	NA	NA	NA
Ctaxi_contig_66826|comp37067_c7_seq17	-5.330719108	0.198773445	0.004071106	0.015823921	polymorphic outer membrane protein	gi|428216441|ref|YP_007100906.1|hypothetical protein Pse7367_0161 [Pseudanabaena sp. PCC 7367] >gi|504976350|ref|WP_015163452.1| hypothetical protein [Pseudanabaena sp. PCC 7367] >gi|427988223|gb|AFY68478.1| conserved repeat domain protein [Pseudanabaena sp. PCC 7367]	NA	NA	NA
Ctaxi_contig_47204|comp35956_c3_seq1	-5.278213978	7.20140383	2.88E-27	5.80E-25	NA	NA	NA	NA	NA
Ctaxi_contig_42973|comp35676_c4_seq1	-5.268900129	1.027189912	1.78E-07	2.34E-06	NA	NA	NA	NA	NA
Ctaxi_contig_6740|comp29524_c2_seq1	-5.265555174	2.327551849	0.002164294	0.009255436	NA	NA	NA	NA	NA
Ctaxi_contig_51689|comp36244_c10_seq5	-5.256129987	1.705659773	9.14E-07	1.02E-05	polymorphic outer membrane protein	gi|333987058|ref|YP_004519665.1|hypothetical protein MSWAN_0837 [Methanobacterium sp. SWAN-1] >gi|503591290|ref|WP_013825366.1| hypothetical protein [Methanobacterium sp. SWAN-1] >gi|333825202|gb|AEG17864.1| conserved repeat domain protein [Methanobacterium sp. SWAN-1]	NA	NA	NA
Ctaxi_contig_7954|comp30452_c1_seq1	-5.244302679	7.582307251	2.28E-37	1.08E-34	NA	NA	NA	NA	NA
Ctaxi_contig_8058|comp30505_c0_seq1	-5.232021237	1.976519147	6.01E-11	1.51E-09	NA	NA	NA	NA	NA
Ctaxi_contig_7047|comp29844_c0_seq1	-5.229600661	1.056388706	1.04E-09	2.09E-08	NA	NA	NA	NA	NA
Ctaxi_contig_62993|comp36889_c4_seq3	-5.216501222	0.101247787	0.004119599	0.015966846	interferon-induced gtp-binding protein mx1	gi|470145913|ref|XP_004308576.1|PREDICTED: dynamin-related protein 4C-like [Fragaria vesca subsp. vesca]	AT1G60500.1	DRP4C	 Dynamin related protein 4C 
Ctaxi_contig_38011|comp35289_c2_seq1	-5.21311268	0.097116112	0.000728638	0.003668832	nacht family ntpase	gi|91206179|ref|YP_538534.1|NACHT family NTPase [Rickettsia bellii RML369-C] >gi|157826519|ref|YP_001495583.1| NACHT family NTPase [Rickettsia bellii OSU 85-389] >gi|499797280|ref|WP_011478014.1| N-acetyl-D-glucosamine kinase [Rickettsia bellii] >gi|91069723|gb|ABE05445.1| NACHT family NTPase [Rickettsia bellii RML369-C] >gi|157801823|gb|ABV78546.1| NACHT family NTPase [Rickettsia bellii OSU 85-389]	NA	NA	NA
Ctaxi_contig_52180|comp36273_c0_seq9	-5.203049712	0.74292155	0.001852629	0.008107899	metaxin 1	gi|159490602|ref|XP_001703262.1|hypothetical protein CHLREDRAFT_168911 [Chlamydomonas reinhardtii] >gi|158280186|gb|EDP05944.1| predicted protein [Chlamydomonas reinhardtii]	AT5G19500.1		 Tryptophan/tyrosine permease 
Ctaxi_contig_46137|comp35878_c7_seq1	-5.183758449	5.627516168	1.28E-39	7.01E-37	NA	NA	NA	NA	NA
Ctaxi_contig_21420|comp33511_c2_seq1	-5.165972281	3.487183811	1.94E-21	2.00E-19	argonaute family member	gi|325193161|emb|CCA27516.1|Argonaute2 (AGO2) putative [Albugo laibachii Nc14]	AT5G43810.2	ZLL	 Stabilizer of iron transporter SufD / Polynucleotidyl transferase 
Ctaxi_contig_43451|comp35715_c1_seq3	-5.164683905	0.954604178	2.92E-08	4.52E-07	NA	NA	NA	NA	NA
Ctaxi_contig_31053|comp34648_c1_seq12	-5.164631613	4.066512684	3.88E-16	2.11E-14	NA	NA	NA	NA	NA
Ctaxi_contig_45254|comp35813_c2_seq3	-5.142991499	2.774945072	1.66E-15	8.37E-14	arf-like small gtpase	gi|545370020|ref|XP_005649689.1|ARF-like small GTPase [Coccomyxa subellipsoidea C-169] >gi|384251668|gb|EIE25145.1| ARF-like small GTPase [Coccomyxa subellipsoidea C-169]	AT2G24765.2	"ARF3,ARL1,ATARL1"	 ADP-ribosylation factor 3 
Ctaxi_contig_64306|comp36962_c1_seq3	-5.105457636	3.738577922	9.36E-06	8.20E-05	splicing component of the u5 snrnp and of the spliceosome	"gi|159462482|ref|XP_001689471.1|splicing factor, component of the U5 snRNP and of the spliceosome [Chlamydomonas reinhardtii] >gi|158283459|gb|EDP09209.1| splicing factor, component of the U5 snRNP and of the spliceosome [Chlamydomonas reinhardtii]"	AT1G80070.1	"SUS2,EMB33,EMB177,EMB14"	 Pre-mRNA-processing-splicing factor 
Ctaxi_contig_37743|comp35264_c1_seq10	-5.083758418	2.891214823	1.64E-14	7.10E-13	NA	NA	NA	NA	NA
Ctaxi_contig_65841|comp37026_c5_seq6	-5.074224755	1.057428991	1.62E-05	0.000133255	magnesium chelatase subunit h	gi|302847052|ref|XP_002955061.1|magnesium protoporphyrin chelatase [Volvox carteri f. nagariensis] >gi|300259589|gb|EFJ43815.1| magnesium protoporphyrin chelatase [Volvox carteri f. nagariensis]	AT5G13630.1	"GUN5,CCH,CHLH,CCH1,ABAR"	" magnesium-chelatase subunit chlH, chloroplast, putative / Mg-protoporphyrin IX chelatase, putative (CHLH) "
Ctaxi_contig_9949|comp31260_c1_seq4	-5.074180684	1.461301961	1.02E-10	2.46E-09	NA	NA	NA	NA	NA
Ctaxi_contig_68645|comp37132_c1_seq3	-5.068229805	2.736155198	3.34E-14	1.38E-12	spt transcription factor family member	gi|509391706|gb|AGN29634.1|SPT transcription factor family member [Acartia pacifica]	NA	NA	NA
Ctaxi_contig_68651|comp37132_c2_seq4	-5.054661736	2.188813119	6.63E-06	6.03E-05	hypothetical protein VOLCADRAFT_104607	gi|302837085|ref|XP_002950102.1|hypothetical protein VOLCADRAFT_104607 [Volvox carteri f. nagariensis] >gi|300264575|gb|EFJ48770.1| hypothetical protein VOLCADRAFT_104607 [Volvox carteri f. nagariensis]	AT4G13500.1		 unknown protein; FUNCTIONS IN: molecular_function unknown; INVOLVED IN: biological_process unknown; LOCATED IN: chloroplast; BEST Arabidopsis thaliana protein match is: unknown protein (TAIR:AT2G05310.1); Has 50 Blast hits to 50 proteins in 20 species: Archae - 0; Bacteria - 0; Metazoa - 0; Fungi - 0; Plants - 50; Viruses - 0; Other Eukaryotes - 0 (source: NCBI BLink). 
Ctaxi_contig_42324|comp35628_c2_seq3	-5.046150748	0.941867985	2.30E-08	3.62E-07	arylsulfatase a	gi|537743154|emb|CDF80797.1|arylsulfatase [Formosa agariphila KMM 3901]	NA	NA	NA
Ctaxi_contig_22663|comp33697_c0_seq2	-5.004541902	1.467799728	2.31E-07	2.95E-06	NA	NA	NA	NA	NA
Ctaxi_contig_37428|comp35236_c0_seq2	-5.003175263	0.888462378	9.12E-07	1.02E-05	transmembrane protein 14c	gi|552810389|ref|XP_005843190.1|hypothetical protein CHLNCDRAFT_141477 [Chlorella variabilis] >gi|307102821|gb|EFN51088.1| hypothetical protein CHLNCDRAFT_141477 [Chlorella variabilis]	AT3G20510.1		 Transmembrane proteins 14C 
Ctaxi_contig_45256|comp35813_c2_seq5	-4.995689758	2.160312031	5.89E-14	2.36E-12	arf-like small gtpase	gi|545370020|ref|XP_005649689.1|ARF-like small GTPase [Coccomyxa subellipsoidea C-169] >gi|384251668|gb|EIE25145.1| ARF-like small GTPase [Coccomyxa subellipsoidea C-169]	AT2G24765.2	"ARF3,ARL1,ATARL1"	 ADP-ribosylation factor 3 
Ctaxi_contig_11702|comp31755_c0_seq3	-4.990539506	2.804630259	2.33E-17	1.45E-15	cbs domain protein	gi|552849163|ref|XP_005852283.1|hypothetical protein CHLNCDRAFT_33710 [Chlorella variabilis] >gi|307111947|gb|EFN60181.1| hypothetical protein CHLNCDRAFT_33710 [Chlorella variabilis]	AT5G10860.1		 Cystathionine beta-synthase (CBS) family protein 
Ctaxi_contig_31060|comp34648_c1_seq19	-4.988678838	2.551289899	1.65E-14	7.10E-13	NA	NA	NA	NA	NA
Ctaxi_contig_9189|comp30998_c0_seq1	-4.910645245	2.006765031	7.30E-05	0.000500925	CDH1-D	gi|16930529|gb|AAL31950.1|CDH1-D [Gallus gallus]	NA	NA	NA
Ctaxi_contig_64794|comp36982_c2_seq18	-4.900493867	4.774770964	1.80E-35	6.97E-33	NA	NA	NA	NA	NA
Ctaxi_contig_24020|comp33870_c0_seq5	-4.900183472	3.496430116	1.44E-15	7.29E-14	NA	NA	NA	NA	NA
Ctaxi_contig_46601|comp35910_c0_seq2	-4.897617316	2.539678554	2.45E-14	1.03E-12	nadh-ubiquinone oxidoreductase subunit 6	gi|159474416|ref|XP_001695321.1|cyclopropane fatty acid synthase [Chlamydomonas reinhardtii] >gi|158275804|gb|EDP01579.1| cyclopropane fatty acid synthase [Chlamydomonas reinhardtii]	AT3G23530.1		 Cyclopropane-fatty-acyl-phospholipid synthase 
Ctaxi_contig_9051|comp30948_c2_seq1	-4.886580382	5.574093377	8.03E-35	2.85E-32	NA	NA	NA	NA	NA
Ctaxi_contig_28228|comp34347_c0_seq7	-4.882381658	0.781691839	3.24E-08	4.96E-07	NA	NA	NA	NA	NA
Ctaxi_contig_56623|comp36544_c2_seq5	-4.88165301	0.818688175	2.87E-07	3.60E-06	NA	NA	NA	NA	NA
Ctaxi_contig_58877|comp36674_c2_seq14	-4.830898531	0.683918937	1.68E-05	0.000137534	probable e3 ubiquitin-protein ligase xbos34-like	gi|302842662|ref|XP_002952874.1|hypothetical protein VOLCADRAFT_118163 [Volvox carteri f. nagariensis] >gi|300261914|gb|EFJ46124.1| hypothetical protein VOLCADRAFT_118163 [Volvox carteri f. nagariensis]	NA	NA	NA
Ctaxi_contig_23437|comp33797_c4_seq1	-4.810685999	2.932645093	9.40E-20	7.98E-18	ubox domain containing protein	"gi|298706487|emb|CBJ29474.1|WD repeat, SAM and U-box domain containing 1 [Ectocarpus siliculosus]"	AT5G51270.1		 U-box domain-containing protein kinase family protein 
Ctaxi_contig_33979|comp34917_c1_seq1	-4.802972028	1.953401541	1.70E-15	8.57E-14	NA	NA	NA	NA	NA
Ctaxi_contig_7953|comp30452_c0_seq1	-4.79567297	6.040122868	2.97E-20	2.72E-18	NA	NA	NA	NA	NA
Ctaxi_contig_40391|comp35499_c1_seq7	-4.78439762	0.732695685	1.13E-06	1.23E-05	polymorphic outer membrane protein	gi|166362841|ref|YP_001655114.1|hypothetical protein MAE_01000 [Microcystis aeruginosa NIES-843] >gi|501220830|ref|WP_012263848.1| hypothetical protein [Microcystis aeruginosa] >gi|166085214|dbj|BAF99921.1| hypothetical protein MAE_01000 [Microcystis aeruginosa NIES-843]	NA	NA	NA
Ctaxi_contig_39181|comp35388_c0_seq2	-4.777677282	1.607689279	1.78E-11	4.88E-10	NA	NA	NA	NA	NA
Ctaxi_contig_40816|comp35533_c4_seq24	-4.765433269	0.702363887	3.51E-06	3.42E-05	NA	NA	NA	NA	NA
Ctaxi_contig_8059|comp30505_c1_seq1	-4.760661656	0.555205672	7.71E-05	0.000525082	NA	NA	NA	NA	NA
Ctaxi_contig_67269|comp37086_c2_seq4	-4.757745645	1.967078738	1.19E-11	3.36E-10	NA	NA	NA	NA	NA
Ctaxi_contig_9835|comp31223_c0_seq8	-4.747694005	2.74917533	2.71E-13	9.84E-12	trans-aconitate methyltransferase	gi|515875156|ref|WP_017305739.1|hypothetical protein [Spirulina subsalsa]	AT1G36310.2		 S-adenosyl-L-methionine-dependent methyltransferases superfamily protein 
Ctaxi_contig_30053|comp34541_c0_seq7	-4.746225429	2.237460574	5.06E-13	1.78E-11	ankyrin repeat protein	"gi|123470751|ref|XP_001318579.1|ankyrin repeat protein [Trichomonas vaginalis G3] >gi|121901342|gb|EAY06356.1| ankyrin repeat protein, putative [Trichomonas vaginalis G3]"	AT2G03430.1		 Ankyrin repeat family protein 
Ctaxi_contig_25623|comp34066_c0_seq11	-4.739528743	0.669899291	7.53E-08	1.08E-06	NA	NA	NA	NA	NA
Ctaxi_contig_43444|comp35715_c0_seq5	-4.712694947	0.627089756	2.65E-07	3.34E-06	ankyrin repeat protein	gi|551218196|ref|WP_022846134.1|ankyrin [Desulfurobacterium sp. TC5-1]	AT4G19150.1		 Ankyrin repeat family protein 
Ctaxi_contig_24016|comp33870_c0_seq1	-4.65750278	4.704994477	2.08E-08	3.31E-07	NA	NA	NA	NA	NA
Ctaxi_contig_30051|comp34541_c0_seq5	-4.651001954	1.181392052	2.64E-08	4.12E-07	ankyrin repeat kinase family protein	"gi|333361284|pdb|3NOC|DChain D, Designed Ankyrin Repeat Protein (Darpin) Binders To Acrb: Plasticity Of The Interface >gi|333361285|pdb|3NOC|E Chain E, Designed Ankyrin Repeat Protein (Darpin) Binders To Acrb: Plasticity Of The Interface"	AT2G03430.1		 Ankyrin repeat family protein 
Ctaxi_contig_46818|comp35928_c1_seq1	-4.634990251	1.349427788	6.18E-05	0.000433009	"hypothetical protein F443_20319, partial"	"gi|566010044|gb|ETI32955.1|hypothetical protein F443_20319, partial [Phytophthora parasitica P1569]"	NA	NA	NA
Ctaxi_contig_44962|comp35796_c0_seq6	-4.632088331	0.440533199	0.00148052	0.006710521	silicon transporter	gi|219128344|ref|XP_002184375.1|predicted protein [Phaeodactylum tricornutum CCAP 1055/1] >gi|219128346|ref|XP_002184376.1| predicted protein [Phaeodactylum tricornutum CCAP 1055/1] >gi|215398378|gb|ACJ65492.1| SIT2-1 [Phaeodactylum tricornutum] >gi|215398380|gb|ACJ65493.1| SIT2-2 [Phaeodactylum tricornutum] >gi|217404176|gb|EEC44124.1| predicted protein [Phaeodactylum tricornutum CCAP 1055/1] >gi|217404177|gb|EEC44125.1| predicted protein [Phaeodactylum tricornutum CCAP 1055/1]	NA	NA	NA
Ctaxi_contig_29439|comp34482_c1_seq2	-4.62804836	3.335841685	5.18E-18	3.49E-16	NA	NA	NA	NA	NA
Ctaxi_contig_8764|comp30828_c1_seq1	-4.620499311	2.906043343	0.000545654	0.002868683	rrna intron-encoded homing endonuclease	gi|224010946|ref|XP_002294430.1|rRNA intron-encoded homing endonuclease [Thalassiosira pseudonana CCMP1335] >gi|220969925|gb|EED88264.1| rRNA intron-encoded homing endonuclease [Thalassiosira pseudonana CCMP1335]	NA	NA	NA
Ctaxi_contig_46136|comp35878_c5_seq2	-4.617555184	5.109478885	1.00E-23	1.35E-21	transferase	gi|345008638|ref|YP_004810992.1|transferase [Streptomyces violaceusniger Tu 4113] >gi|503820231|ref|WP_014054225.1| transferase [Streptomyces violaceusniger] >gi|344034987|gb|AEM80712.1| Transferase [Streptomyces violaceusniger Tu 4113]	NA	NA	NA
Ctaxi_contig_68543|comp37129_c1_seq6	-4.612219049	0.684874382	0.001103892	0.005221674	protein	gi|168006558|ref|XP_001755976.1|predicted protein [Physcomitrella patens] >gi|162692906|gb|EDQ79261.1| predicted protein [Physcomitrella patens]	AT1G45332.1		 Translation elongation factor EFG/EF2 protein 
Ctaxi_contig_19914|comp33291_c1_seq1	-4.607678735	1.88295347	2.30E-05	0.000181372	NA	NA	NA	NA	NA
Ctaxi_contig_9786|comp31209_c0_seq2	-4.564059009	2.208666623	1.14E-13	4.36E-12	NA	NA	NA	NA	NA
Ctaxi_contig_23182|comp33764_c4_seq1	-4.558207588	0.584124225	1.86E-06	1.92E-05	macrophage mannose receptor 1-like	gi|528512682|ref|XP_005173902.1|PREDICTED: macrophage mannose receptor 1-like [Danio rerio]	NA	NA	NA
Ctaxi_contig_27438|comp34255_c3_seq1	-4.549284385	1.026973475	1.78E-08	2.87E-07	NA	NA	NA	NA	NA
Ctaxi_contig_26513|comp34152_c1_seq6	-4.548518958	0.629388083	0.000874678	0.004285671	NA	NA	NA	NA	NA
Ctaxi_contig_27866|comp34303_c1_seq10	-4.545874443	0.541576332	1.88E-05	0.000152234	NA	NA	NA	NA	NA
Ctaxi_contig_20512|comp33390_c1_seq2	-4.536062811	0.428616395	4.38E-05	0.000320567	NA	NA	NA	NA	NA
Ctaxi_contig_50347|comp36169_c0_seq18	-4.534773855	3.233800213	9.05E-08	1.27E-06	vacuolar protein sorting-associated protein 41 homolog	gi|545368729|ref|XP_005649140.1|ARM repeat-containing protein [Coccomyxa subellipsoidea C-169] >gi|384251118|gb|EIE24596.1| ARM repeat-containing protein [Coccomyxa subellipsoidea C-169]	AT1G08190.1	"ATVPS41,ZIP2,VPS41,ATVAM2,VAM2"	 vacuolar protein sorting 41 
Ctaxi_contig_46600|comp35910_c0_seq1	-4.523914635	4.084264957	7.41E-21	7.28E-19	amine oxidase	gi|545367968|ref|XP_005648777.1|cyclopropane fatty acid synthase [Coccomyxa subellipsoidea C-169] >gi|384250754|gb|EIE24233.1| cyclopropane fatty acid synthase [Coccomyxa subellipsoidea C-169]	AT3G23510.1		 Cyclopropane-fatty-acyl-phospholipid synthase 
Ctaxi_contig_12102|comp31857_c3_seq1	-4.507811964	1.664165137	0.001066594	0.005072019	cytochrome p450 liketbp	gi|403333060|gb|EJY65597.1|hypothetical protein OXYTRI_14248 [Oxytricha trifallax]	NA	NA	NA
Ctaxi_contig_54974|comp36441_c5_seq1	-4.503550411	1.934698895	8.25E-05	0.000557271	protein	gi|449550650|gb|EMD41614.1|hypothetical protein CERSUDRAFT_128533 [Ceriporiopsis subvermispora B]	AT1G66810.1		 Zinc finger C-x8-C-x5-C-x3-H type family protein 
Ctaxi_contig_7955|comp30452_c1_seq2	-4.496994363	7.394616177	1.41E-20	1.34E-18	NA	NA	NA	NA	NA
Ctaxi_contig_39002|comp35369_c3_seq4	-4.486597255	0.396058937	0.001564388	0.007033548	transmembrane protein 230-like	gi|470137004|ref|XP_004304270.1|PREDICTED: transmembrane protein 230-like [Fragaria vesca subsp. vesca]	AT3G29170.1		 Eukaryotic protein of unknown function (DUF872) 
Ctaxi_contig_30052|comp34541_c0_seq6	-4.477980264	0.521822456	4.41E-05	0.00032243	NA	NA	NA	NA	NA
Ctaxi_contig_9947|comp31260_c1_seq2	-4.462520332	2.439392434	1.66E-14	7.15E-13	NA	NA	NA	NA	NA
Ctaxi_contig_60144|comp36741_c5_seq4	-4.440779158	1.398603341	8.38E-09	1.45E-07	hydroxypyruvate reductase	gi|159466566|ref|XP_001691480.1|hydroxypyruvate reductase [Chlamydomonas reinhardtii] >gi|158279452|gb|EDP05213.1| hydroxypyruvate reductase [Chlamydomonas reinhardtii]	AT1G68010.1	"HPR,ATHPR1"	 hydroxypyruvate reductase 
Ctaxi_contig_13692|comp32206_c0_seq1	-4.429758487	0.876812602	0.000259739	0.001517655	protein	gi|219127990|ref|XP_002184207.1|predicted protein [Phaeodactylum tricornutum CCAP 1055/1] >gi|217404438|gb|EEC44385.1| predicted protein [Phaeodactylum tricornutum CCAP 1055/1]	AT2G03430.1		 Ankyrin repeat family protein 
Ctaxi_contig_12448|comp31941_c0_seq3	-4.427612719	0.490033916	2.06E-06	2.11E-05	NA	NA	NA	NA	NA
Ctaxi_contig_43268|comp35698_c1_seq8	-4.422121327	2.324532875	1.39E-13	5.29E-12	zinc finger protein	"gi|221058941|ref|XP_002260116.1|Zinc finger protein [Plasmodium knowlesi strain H] >gi|193810189|emb|CAQ41383.1| Zinc finger protein, putative [Plasmodium knowlesi strain H]"	NA	NA	NA
Ctaxi_contig_41150|comp35559_c0_seq1	-4.406653332	2.282031976	0.000913968	0.004447466	neurofilament heavy polypeptide	gi|358344028|ref|XP_003636096.1|hypothetical protein MTR_027s0011 [Medicago truncatula] >gi|355502031|gb|AES83234.1| hypothetical protein MTR_027s0011 [Medicago truncatula]	NA	NA	NA
Ctaxi_contig_30049|comp34541_c0_seq3	-4.37430185	3.131475358	2.06E-23	2.69E-21	ankyrin repeat protein	gi|325182225|emb|CCA16679.1|conserved hypothetical protein [Albugo laibachii Nc14]	AT5G13530.1	KEG	 protein kinases;ubiquitin-protein ligases 
Ctaxi_contig_60143|comp36741_c5_seq3	-4.344245472	0.411488244	7.24E-06	6.52E-05	hydroxypyruvate reductase	gi|552847529|ref|XP_005851883.1|hypothetical protein CHLNCDRAFT_33616 [Chlorella variabilis] >gi|307111547|gb|EFN59781.1| hypothetical protein CHLNCDRAFT_33616 [Chlorella variabilis]	AT1G68010.2	HPR	 hydroxypyruvate reductase 
Ctaxi_contig_18485|comp33070_c3_seq1	-4.342290824	0.990046713	7.32E-07	8.31E-06	NA	NA	NA	NA	NA
Ctaxi_contig_56613|comp36544_c0_seq1	-4.336000104	2.052188665	1.78E-10	4.10E-09	NA	NA	NA	NA	NA
Ctaxi_contig_27043|comp34206_c0_seq4	-4.335342415	2.728053367	3.38E-10	7.42E-09	protein	gi|255081070|ref|XP_002504101.1|predicted protein [Micromonas sp. RCC299] >gi|226519368|gb|ACO65359.1| predicted protein [Micromonas sp. RCC299]	AT1G69840.7		 SPFH/Band 7/PHB domain-containing membrane-associated protein family 
Ctaxi_contig_27854|comp34303_c0_seq1	-4.320584616	5.29879586	1.76E-19	1.44E-17	ankyrin repeat protein	"gi|123437955|ref|XP_001309767.1|ankyrin repeat protein [Trichomonas vaginalis G3] >gi|121891508|gb|EAX96837.1| ankyrin repeat protein, putative [Trichomonas vaginalis G3]"	AT3G04710.3	TPR10	 ankyrin repeat family protein 
Ctaxi_contig_11771|comp31776_c1_seq3	-4.320175356	0.269938096	0.003199477	0.01292642	NA	NA	NA	NA	NA
Ctaxi_contig_16045|comp32662_c0_seq1	-4.314836668	1.290973015	1.16E-08	1.95E-07	NA	NA	NA	NA	NA
Ctaxi_contig_14354|comp32349_c0_seq2	-4.313265068	1.889078806	5.82E-09	1.03E-07	catalytic coenzyme binding protein	gi|302828772|ref|XP_002945953.1|hypothetical protein VOLCADRAFT_78986 [Volvox carteri f. nagariensis] >gi|300268768|gb|EFJ52948.1| hypothetical protein VOLCADRAFT_78986 [Volvox carteri f. nagariensis]	AT3G18890.1		 NAD(P)-binding Rossmann-fold superfamily protein 
Ctaxi_contig_13443|comp32160_c2_seq1	-4.299561086	0.373138767	6.48E-05	0.000452189	NA	NA	NA	NA	NA
Ctaxi_contig_39182|comp35388_c1_seq1	-4.292947959	1.999102657	2.00E-10	4.58E-09	NA	NA	NA	NA	NA
Ctaxi_contig_9014|comp30928_c1_seq1	-4.292582215	0.387937767	1.65E-05	0.000135449	NA	NA	NA	NA	NA
Ctaxi_contig_28166|comp34342_c0_seq1	-4.291241846	0.827894086	4.37E-05	0.000319778	ankyrin repeat protein	"gi|123482337|ref|XP_001323756.1|ankyrin repeat protein [Trichomonas vaginalis G3] >gi|121906627|gb|EAY11533.1| ankyrin repeat protein, putative [Trichomonas vaginalis G3]"	AT5G40160.1	"EMB139,EMB506"	 Ankyrin repeat family protein 
Ctaxi_contig_16778|comp32788_c3_seq3	-4.290399999	2.986695469	1.26E-05	0.000106967	fucoxanthin chlorophyll a c protein 8	gi|224012385|ref|XP_002294845.1|fucoxanthin chlorophyll a/c protein 4 [Thalassiosira pseudonana CCMP1335] >gi|220969284|gb|EED87625.1| fucoxanthin chlorophyll a/c protein 4 [Thalassiosira pseudonana CCMP1335]	NA	NA	NA
Ctaxi_contig_8546|comp30738_c1_seq3	-4.289337774	3.53078099	1.61E-17	1.02E-15	NA	NA	NA	NA	NA
Ctaxi_contig_11831|comp31796_c1_seq1	-4.286431793	0.386825377	1.39E-05	0.000116	protein	gi|159466282|ref|XP_001691338.1|hypothetical protein CHLREDRAFT_169965 [Chlamydomonas reinhardtii] >gi|158279310|gb|EDP05071.1| predicted protein [Chlamydomonas reinhardtii]	NA	NA	NA
Ctaxi_contig_9785|comp31209_c0_seq1	-4.283336584	2.921561306	3.06E-15	1.49E-13	NA	NA	NA	NA	NA
Ctaxi_contig_53166|comp36337_c10_seq1	-4.268514401	0.355882077	0.000149911	0.000939095	nadh dehydrogenase subunit 5	gi|162134243|gb|ABX82562.1|NADH dehydrogenase subunit 5 [Trebouxia aggregata]	ATMG00665.1	"NAD5B,NAD5.2,NAD5"	 NADH dehydrogenase 5B 
Ctaxi_contig_32234|comp34770_c0_seq1	-4.249410192	2.243798219	8.90E-05	0.000595588	atp-dependent hsl protease atp-binding subunit hslu	gi|545364643|ref|XP_005647364.1|ATP-dependent hsl protease ATP-binding subunit hslU [Coccomyxa subellipsoidea C-169] >gi|384249338|gb|EIE22820.1| ATP-dependent hsl protease ATP-binding subunit hslU [Coccomyxa subellipsoidea C-169]	AT5G49840.1		 ATP-dependent Clp protease 
Ctaxi_contig_11213|comp31625_c0_seq2	-4.239806088	3.461311226	4.96E-16	2.67E-14	photosystem i reaction center subunit n	gi|552816599|ref|XP_005844728.1|hypothetical protein CHLNCDRAFT_32470 [Chlorella variabilis] >gi|307104372|gb|EFN52626.1| hypothetical protein CHLNCDRAFT_32470 [Chlorella variabilis]	AT5G64040.1	PSAN	" photosystem I reaction center subunit PSI-N, chloroplast, putative / PSI-N, putative (PSAN) "
Ctaxi_contig_51916|comp36256_c1_seq1	-4.23566596	0.372353686	1.48E-05	0.000122988	alkaline phosphatase	gi|492908497|ref|WP_006038903.1|Ig domain protein group 2 domain protein [Paenibacillus curdlanolyticus] >gi|304344641|gb|EFM10479.1| Ig domain protein group 2 domain protein [Paenibacillus curdlanolyticus YK9]	NA	NA	NA
Ctaxi_contig_14007|comp32267_c0_seq2	-4.233538893	4.019767657	4.51E-15	2.13E-13	NA	NA	NA	NA	NA
Ctaxi_contig_21419|comp33511_c1_seq1	-4.23172159	2.934999463	1.89E-15	9.46E-14	argonaute-like protein	gi|302842702|ref|XP_002952894.1|Argonaute-like protein [Volvox carteri f. nagariensis] >gi|300261934|gb|EFJ46144.1| Argonaute-like protein [Volvox carteri f. nagariensis]	AT1G48410.3	AGO1	 Stabilizer of iron transporter SufD / Polynucleotidyl transferase 
Ctaxi_contig_55086|comp36445_c2_seq4	-4.226730233	2.428975585	6.87E-16	3.61E-14	NA	NA	NA	NA	NA
Ctaxi_contig_7072|comp29868_c0_seq1	-4.217076734	4.125275672	2.74E-20	2.52E-18	NA	NA	NA	NA	NA
Ctaxi_contig_43264|comp35698_c1_seq4	-4.216584272	4.130517578	1.55E-22	1.86E-20	ankyrin repeat protein	"gi|123446853|ref|XP_001312173.1|ankyrin repeat protein [Trichomonas vaginalis G3] >gi|121894011|gb|EAX99243.1| ankyrin repeat protein, putative [Trichomonas vaginalis G3]"	AT2G03430.1		 Ankyrin repeat family protein 
Ctaxi_contig_63384|comp36915_c0_seq16	-4.213271838	5.928825262	7.80E-08	1.11E-06	NA	NA	NA	NA	NA
Ctaxi_contig_14350|comp32348_c0_seq4	-4.199688466	2.105620282	4.65E-10	9.97E-09	NA	NA	NA	NA	NA
Ctaxi_contig_9425|comp31083_c2_seq3	-4.191903942	2.941431192	0.000508888	0.002702192	NA	NA	NA	NA	NA
Ctaxi_contig_39421|comp35410_c2_seq3	-4.188549837	3.654585558	4.78E-09	8.64E-08	NA	NA	NA	NA	NA
Ctaxi_contig_43076|comp35683_c5_seq1	-4.187429946	1.229853398	1.70E-08	2.75E-07	protein	gi|167998170|ref|XP_001751791.1|predicted protein [Physcomitrella patens] >gi|162696889|gb|EDQ83226.1| predicted protein [Physcomitrella patens]	NA	NA	NA
Ctaxi_contig_34001|comp34917_c8_seq3	-4.169642811	0.272318575	1.57E-05	0.000129601	NA	NA	NA	NA	NA
Ctaxi_contig_6241|comp28909_c0_seq1	-4.162292878	1.522742691	0.005893191	0.021415092	"hypothetical protein EGM_04788, partial"	"gi|355751301|gb|EHH55556.1|hypothetical protein EGM_04788, partial [Macaca fascicularis]"	NA	NA	NA
Ctaxi_contig_35970|comp35107_c3_seq2	-4.158376226	0.289950009	4.62E-05	0.000335532	NA	NA	NA	NA	NA
Ctaxi_contig_49487|comp36110_c2_seq16	-4.153158143	0.297467963	4.36E-05	0.000319686	NA	NA	NA	NA	NA
Ctaxi_contig_51048|comp36212_c3_seq6	-4.146376716	1.863927684	4.76E-12	1.43E-10	NA	NA	NA	NA	NA
Ctaxi_contig_44929|comp35793_c5_seq8	-4.145545322	0.743161855	1.17E-05	9.95E-05	gtp-binding protein lepa	gi|545366625|ref|XP_005648199.1|GTP-binding protein lepa [Coccomyxa subellipsoidea C-169] >gi|384250175|gb|EIE23655.1| GTP-binding protein lepa [Coccomyxa subellipsoidea C-169]	NA	NA	NA
Ctaxi_contig_40035|comp35465_c0_seq1	-4.145099536	8.276728892	3.05E-27	6.10E-25	NA	NA	NA	NA	NA
Ctaxi_contig_27855|comp34303_c0_seq2	-4.144905572	4.305526123	1.83E-13	6.80E-12	NA	NA	NA	NA	NA
Ctaxi_contig_66848|comp37067_c7_seq39	-4.140942973	1.195390817	0.00068957	0.003504242	polymorphic outer membrane protein	gi|530741623|gb|EQC39865.1|hypothetical protein SDRG_02523 [Saprolegnia diclina VS20]	NA	NA	NA
Ctaxi_contig_13846|comp32233_c1_seq1	-4.132571815	2.04398399	6.91E-10	1.43E-08	30s ribosomal protein s19	gi|497438110|ref|WP_009752308.1|ribosomal protein S19 [Prevotella sp. oral taxon 473] >gi|429144821|gb|EKX87928.1| ribosomal protein S19 [Prevotella sp. oral taxon 473 str. F0040]	AT5G47320.1	RPS19	 ribosomal protein S19 
Ctaxi_contig_22955|comp33737_c3_seq1	-4.13021022	2.586478657	1.36E-14	5.98E-13	NA	NA	NA	NA	NA
Ctaxi_contig_33990|comp34917_c6_seq5	-4.125252518	0.807586035	1.08E-06	1.18E-05	NA	NA	NA	NA	NA
Ctaxi_contig_8367|comp30666_c0_seq1	-4.114496794	1.588997325	2.12E-09	4.07E-08	peptidyl-prolyl cis-trans fkbp-type	"gi|159475581|ref|XP_001695897.1|peptidyl-prolyl cis-trans isomerase, FKBP-type [Chlamydomonas reinhardtii] >gi|158275457|gb|EDP01234.1| peptidyl-prolyl cis-trans isomerase, FKBP-type [Chlamydomonas reinhardtii]"	NA	NA	NA
Ctaxi_contig_42321|comp35628_c1_seq3	-4.104858801	1.663301547	2.96E-10	6.58E-09	sulfatase	gi|519055014|ref|WP_020210889.1|hypothetical protein [Gilvimarinus chinensis]	NA	NA	NA
Ctaxi_contig_54714|comp36426_c0_seq2	-4.104319158	0.726490943	3.72E-07	4.55E-06	NA	NA	NA	NA	NA
Ctaxi_contig_7074|comp29868_c1_seq2	-4.102778607	1.637769059	4.65E-08	6.95E-07	NA	NA	NA	NA	NA
Ctaxi_contig_40036|comp35465_c0_seq2	-4.102389615	8.341254894	1.64E-30	4.23E-28	NA	NA	NA	NA	NA
Ctaxi_contig_8642|comp30781_c0_seq1	-4.095166511	7.038992861	1.03E-13	3.98E-12	NA	NA	NA	NA	NA
Ctaxi_contig_49044|comp36079_c0_seq12	-4.094414309	2.58011469	2.15E-13	7.91E-12	NA	NA	NA	NA	NA
Ctaxi_contig_3657|comp23580_c0_seq2	-4.094127825	0.204254872	0.000449959	0.002434839	NA	NA	NA	NA	NA
Ctaxi_contig_7956|comp30452_c2_seq1	-4.093816601	3.911899925	1.39E-18	1.02E-16	NA	NA	NA	NA	NA
Ctaxi_contig_50816|comp36198_c1_seq5	-4.08983278	3.294572343	1.89E-24	2.83E-22	NA	NA	NA	NA	NA
Ctaxi_contig_14347|comp32348_c0_seq1	-4.083497834	5.76209854	3.05E-17	1.86E-15	NA	NA	NA	NA	NA
Ctaxi_contig_46605|comp35910_c0_seq6	-4.081761458	3.569201844	3.87E-14	1.60E-12	flavin containing amine oxidoreductase	gi|159474416|ref|XP_001695321.1|cyclopropane fatty acid synthase [Chlamydomonas reinhardtii] >gi|158275804|gb|EDP01579.1| cyclopropane fatty acid synthase [Chlamydomonas reinhardtii]	AT3G23510.1		 Cyclopropane-fatty-acyl-phospholipid synthase 
Ctaxi_contig_26283|comp34130_c1_seq6	-4.073107966	7.639711634	4.74E-19	3.61E-17	NA	NA	NA	NA	NA
Ctaxi_contig_33695|comp34893_c0_seq5	-4.065881902	7.759982257	5.27E-22	5.79E-20	adenosine 3-phospho 5-phosphosulfate transporter 1	gi|302828518|ref|XP_002945826.1|hypothetical protein VOLCADRAFT_78846 [Volvox carteri f. nagariensis] >gi|300268641|gb|EFJ52821.1| hypothetical protein VOLCADRAFT_78846 [Volvox carteri f. nagariensis]	AT5G59740.1		 UDP-N-acetylglucosamine (UAA) transporter family 
Ctaxi_contig_46609|comp35910_c3_seq1	-4.065172925	5.393641844	1.41E-29	3.40E-27	cyclopropane fatty acid synthase	gi|545367968|ref|XP_005648777.1|cyclopropane fatty acid synthase [Coccomyxa subellipsoidea C-169] >gi|384250754|gb|EIE24233.1| cyclopropane fatty acid synthase [Coccomyxa subellipsoidea C-169]	AT3G23530.1		 Cyclopropane-fatty-acyl-phospholipid synthase 
Ctaxi_contig_72109|comp765062_c0_seq1	-4.061650906	0.212963881	0.000107678	0.000705686	predicted protein	gi|156360568|ref|XP_001625099.1|predicted protein [Nematostella vectensis] >gi|156211915|gb|EDO32999.1| predicted protein [Nematostella vectensis]	NA	NA	NA
Ctaxi_contig_8210|comp30585_c0_seq1	-4.058982778	0.192568616	0.00011014	0.000719885	NA	NA	NA	NA	NA
Ctaxi_contig_14488|comp32381_c0_seq1	-4.054104091	4.555320573	1.71E-18	1.24E-16	NA	NA	NA	NA	NA
Ctaxi_contig_60132|comp36741_c0_seq1	-4.053661833	3.466300412	1.74E-22	2.05E-20	hydroxypyruvate reductase	gi|159466566|ref|XP_001691480.1|hydroxypyruvate reductase [Chlamydomonas reinhardtii] >gi|158279452|gb|EDP05213.1| hydroxypyruvate reductase [Chlamydomonas reinhardtii]	AT1G68010.1	"HPR,ATHPR1"	 hydroxypyruvate reductase 
Ctaxi_contig_58494|comp36656_c2_seq6	-4.053095167	2.61741873	9.54E-11	2.31E-09	elongation factor p	gi|159482564|ref|XP_001699339.1|organellar elongation factor P [Chlamydomonas reinhardtii] >gi|158272975|gb|EDO98769.1| organellar elongation factor P [Chlamydomonas reinhardtii]	AT3G08740.1		 elongation factor P (EF-P) family protein 
Ctaxi_contig_9817|comp31219_c2_seq1	-4.051421599	0.736279888	3.66E-07	4.48E-06	gtp-binding protein	gi|6056379|gb|AAF02843.1|AC009894_14Similar to GTP-binding protein [Arabidopsis thaliana]	AT1G56050.1		 GTP-binding protein-related 
Ctaxi_contig_23575|comp33812_c0_seq1	-4.048517189	0.759364592	2.84E-06	2.82E-05	NA	NA	NA	NA	NA
Ctaxi_contig_42293|comp35624_c0_seq8	-4.044023368	2.02343739	3.71E-12	1.14E-10	NA	NA	NA	NA	NA
Ctaxi_contig_14489|comp32381_c2_seq1	-4.035551624	4.235139998	6.22E-23	7.75E-21	NA	NA	NA	NA	NA
Ctaxi_contig_58150|comp36634_c4_seq1	-4.035502145	1.397072027	3.12E-05	0.000237518	NA	NA	NA	NA	NA
Ctaxi_contig_9948|comp31260_c1_seq3	-4.028774105	3.720074024	4.27E-27	8.26E-25	NA	NA	NA	NA	NA
Ctaxi_contig_51681|comp36244_c7_seq1	-4.02435555	1.062732269	3.18E-06	3.13E-05	NA	NA	NA	NA	NA
Ctaxi_contig_46821|comp35928_c1_seq4	-4.016889499	2.249711872	8.22E-06	7.30E-05	conserved hypothetical protein	gi|301096991|ref|XP_002897591.1|conserved hypothetical protein [Phytophthora infestans T30-4] >gi|262106809|gb|EEY64861.1| conserved hypothetical protein [Phytophthora infestans T30-4]	NA	NA	NA
Ctaxi_contig_12412|comp31934_c0_seq1	-4.008809908	1.691196486	1.87E-06	1.94E-05	mitochondrial import inner membrane translocase subunit tim13-like	gi|545358543|ref|XP_005644831.1|MPT family transporter: inner membrane translocase Tim13 [Coccomyxa subellipsoidea C-169] >gi|384246798|gb|EIE20287.1| MPT family transporter: inner membrane translocase Tim13 [Coccomyxa subellipsoidea C-169]	AT1G61570.1	TIM13	 translocase of the inner mitochondrial membrane 13 
Ctaxi_contig_7073|comp29868_c1_seq1	-3.990101317	3.984271415	1.28E-21	1.34E-19	NA	NA	NA	NA	NA
Ctaxi_contig_13364|comp32143_c1_seq4	-3.986930609	0.161244626	0.000104769	0.000689274	NA	NA	NA	NA	NA
Ctaxi_contig_14348|comp32348_c0_seq2	-3.981429795	5.028572569	1.84E-16	1.04E-14	NA	NA	NA	NA	NA
Ctaxi_contig_16814|comp32792_c2_seq2	-3.973707799	0.178038732	0.000536357	0.00282598	NA	NA	NA	NA	NA
Ctaxi_contig_51682|comp36244_c8_seq1	-3.970624717	0.731350401	0.000120055	0.00077638	NA	NA	NA	NA	NA
Ctaxi_contig_7872|comp30414_c1_seq1	-3.96861501	0.539607536	0.00010483	0.000689546	NA	NA	NA	NA	NA
Ctaxi_contig_50817|comp36198_c1_seq6	-3.962819614	4.000905861	5.17E-28	1.09E-25	NA	NA	NA	NA	NA
Ctaxi_contig_23439|comp33797_c4_seq3	-3.961523688	3.248528004	3.30E-21	3.32E-19	ankyrin repeat protein	"gi|123482386|ref|XP_001323769.1|ankyrin repeat protein [Trichomonas vaginalis G3] >gi|121906640|gb|EAY11546.1| ankyrin repeat protein, putative [Trichomonas vaginalis G3]"	AT2G03430.1		 Ankyrin repeat family protein 
Ctaxi_contig_3413|comp19504_c1_seq1	-3.957595177	1.276330945	6.54E-09	1.15E-07	NA	NA	NA	NA	NA
Ctaxi_contig_38129|comp35302_c0_seq4	-3.949857807	0.661675411	1.07E-05	9.19E-05	actin-related protein 6-like	gi|168022282|ref|XP_001763669.1|actin-related protein Arp6 [Physcomitrella patens] >gi|162685162|gb|EDQ71559.1| actin-related protein Arp6 [Physcomitrella patens]	AT3G33520.1	"ATARP6,ARP6,SUF3,ESD1"	 actin-related protein 6 
Ctaxi_contig_16776|comp32788_c3_seq1	-3.948551213	3.020258723	1.27E-05	0.000107632	fucoxanthin-chlorophyll a c light-harvesting partial	"gi|1778733|gb|AAB70105.1|fucoxanthin-chlorophyll a/c light-harvesting protein, partial [Skeletonema costatum]"	NA	NA	NA
Ctaxi_contig_28338|comp34363_c2_seq1	-3.94175363	3.781116836	6.89E-15	3.17E-13	NA	NA	NA	NA	NA
Ctaxi_contig_49947|comp36142_c6_seq1	-3.941182783	4.464311177	6.51E-19	4.90E-17	nad-dependent malic enzyme	gi|358389717|gb|EHK27309.1|hypothetical protein TRIVIDRAFT_140682 [Trichoderma virens Gv29-8]	AT4G00570.1	NAD-ME2	 NAD-dependent malic enzyme 2 
Ctaxi_contig_17015|comp32833_c0_seq1	-3.938119601	0.13278558	0.001004946	0.0048206	flagellar associated protein	gi|159464301|ref|XP_001690380.1|flagellar associated protein [Chlamydomonas reinhardtii] >gi|158279880|gb|EDP05639.1| flagellar associated protein [Chlamydomonas reinhardtii]	AT1G10510.1	emb2004	 RNI-like superfamily protein 
Ctaxi_contig_30433|comp34585_c0_seq1	-3.919871429	0.855441687	0.001074321	0.005104487	glyceraldehyde-3-phosphate dehydrogenase	gi|219124599|ref|XP_002182587.1|glyceraldehyde-3-phosphate dehydrogenase [Phaeodactylum tricornutum CCAP 1055/1] >gi|219124605|ref|XP_002182590.1| glyceraldehyde-3-phosphate dehydrogenase [Phaeodactylum tricornutum CCAP 1055/1] >gi|217405933|gb|EEC45874.1| glyceraldehyde-3-phosphate dehydrogenase [Phaeodactylum tricornutum CCAP 1055/1] >gi|217405936|gb|EEC45877.1| glyceraldehyde-3-phosphate dehydrogenase [Phaeodactylum tricornutum CCAP 1055/1]	AT1G13440.2	"GAPC-2,GAPC2"	 glyceraldehyde-3-phosphate dehydrogenase C2 
Ctaxi_contig_40622|comp35520_c3_seq2	-3.917945296	2.037863335	1.71E-06	1.78E-05	ribosomal rna small subunit methyltransferase g	gi|557542003|gb|ESR52981.1|hypothetical protein CICLE_v10021480mg [Citrus clementina]	AT5G50110.1		 S-adenosyl-L-methionine-dependent methyltransferases superfamily protein 
Ctaxi_contig_46608|comp35910_c2_seq1	-3.916194645	4.426061719	1.19E-28	2.66E-26	cyclopropane-fatty-acyl-phospholipid synthase	gi|545367968|ref|XP_005648777.1|cyclopropane fatty acid synthase [Coccomyxa subellipsoidea C-169] >gi|384250754|gb|EIE24233.1| cyclopropane fatty acid synthase [Coccomyxa subellipsoidea C-169]	AT3G23460.1		 S-adenosyl-L-methionine-dependent methyltransferases superfamily protein 
Ctaxi_contig_20290|comp33345_c0_seq1	-3.913881628	4.226094188	1.81E-13	6.77E-12	NA	NA	NA	NA	NA
Ctaxi_contig_51709|comp36244_c10_seq25	-3.902426751	0.167269244	0.000698348	0.003539872	NA	NA	NA	NA	NA
Ctaxi_contig_23183|comp33764_c4_seq2	-3.89770994	0.169423999	0.000377282	0.002091394	NA	NA	NA	NA	NA
Ctaxi_contig_60255|comp36748_c2_seq3	-3.897320113	0.169334576	0.001382871	0.006349908	NA	NA	NA	NA	NA
Ctaxi_contig_33346|comp34864_c5_seq6	-3.893555836	1.719871403	1.11E-09	2.23E-08	NA	NA	NA	NA	NA
Ctaxi_contig_10807|comp31509_c0_seq3	-3.89322097	8.584168781	6.47E-13	2.23E-11	NA	NA	NA	NA	NA
Ctaxi_contig_52069|comp36267_c5_seq1	-3.890790388	4.928629535	1.47E-22	1.76E-20	NA	NA	NA	NA	NA
Ctaxi_contig_36486|comp35157_c0_seq1	-3.890566019	1.203814047	6.06E-08	8.83E-07	NA	NA	NA	NA	NA
Ctaxi_contig_39088|comp35378_c4_seq12	-3.888994162	0.126609551	0.000338367	0.001903272	PREDICTED: uncharacterized protein LOC579970	gi|390337074|ref|XP_785151.3|PREDICTED: uncharacterized protein LOC579970 [Strongylocentrotus purpuratus]	NA	NA	NA
Ctaxi_contig_10105|comp31302_c0_seq1	-3.885598597	0.150949784	0.000207333	0.001248287	reverse transcriptase	gi|308508519|ref|XP_003116443.1|hypothetical protein CRE_09308 [Caenorhabditis remanei] >gi|308251387|gb|EFO95339.1| hypothetical protein CRE_09308 [Caenorhabditis remanei]	NA	NA	NA
Ctaxi_contig_60133|comp36741_c1_seq1	-3.882693622	2.53648958	9.93E-10	2.01E-08	hydroxypyruvate reductase	gi|552847529|ref|XP_005851883.1|hypothetical protein CHLNCDRAFT_33616 [Chlorella variabilis] >gi|307111547|gb|EFN59781.1| hypothetical protein CHLNCDRAFT_33616 [Chlorella variabilis]	AT1G68010.1	"HPR,ATHPR1"	 hydroxypyruvate reductase 
Ctaxi_contig_27731|comp34289_c0_seq1	-3.868532274	0.172826284	0.000947462	0.004584246	NA	NA	NA	NA	NA
Ctaxi_contig_30047|comp34541_c0_seq1	-3.867126298	3.997508323	1.53E-17	9.77E-16	ankyrin repeat protein	"gi|123437955|ref|XP_001309767.1|ankyrin repeat protein [Trichomonas vaginalis G3] >gi|121891508|gb|EAX96837.1| ankyrin repeat protein, putative [Trichomonas vaginalis G3]"	AT2G03430.1		 Ankyrin repeat family protein 
Ctaxi_contig_24171|comp33893_c3_seq1	-3.866833906	3.417127021	1.06E-24	1.63E-22	ankyrin repeat protein	"gi|156099282|ref|XP_001615643.1|hypothetical protein [Plasmodium vivax Sal-1] >gi|148804517|gb|EDL45916.1| hypothetical protein, conserved [Plasmodium vivax]"	NA	NA	NA
Ctaxi_contig_67782|comp37100_c1_seq1	-3.860880205	0.951372242	9.19E-07	1.02E-05	nad -binding partial	"gi|545368031|ref|XP_005648805.1|NAD(P)-binding protein, partial [Coccomyxa subellipsoidea C-169] >gi|384250782|gb|EIE24261.1| NAD(P)-binding protein, partial [Coccomyxa subellipsoidea C-169]"	AT2G05990.2	"MOD1,ENR1"	 NAD(P)-binding Rossmann-fold superfamily protein 
Ctaxi_contig_25722|comp34075_c0_seq21	-3.84756034	0.123533664	0.000225328	0.001341449	glutathione s-transferase	gi|545355600|ref|XP_005643582.1|glutathione S-transferase [Coccomyxa subellipsoidea C-169] >gi|384245545|gb|EIE19038.1| glutathione S-transferase [Coccomyxa subellipsoidea C-169]	NA	NA	NA
Ctaxi_contig_9147|comp30981_c0_seq1	-3.841103703	5.733977678	2.17E-24	3.19E-22	NA	NA	NA	NA	NA
Ctaxi_contig_10490|comp31407_c0_seq2	-3.83342727	4.552375831	4.84E-13	1.71E-11	triosephosphate cytosolic	gi|412990894|emb|CCO18266.1|triosephosphate isomerase [Bathycoccus prasinos]	AT3G55440.1	"ATCTIMC,TPI,CYTOTPI"	 triosephosphate isomerase 
Ctaxi_contig_43591|comp35724_c6_seq1	-3.832349394	4.78477314	1.06E-36	4.67E-34	NA	NA	NA	NA	NA
Ctaxi_contig_9714|comp31185_c0_seq1	-3.827125943	0.497650556	0.001714133	0.007592529	predicted protein	gi|219124986|ref|XP_002182771.1|predicted protein [Phaeodactylum tricornutum CCAP 1055/1] >gi|217405565|gb|EEC45507.1| predicted protein [Phaeodactylum tricornutum CCAP 1055/1]	NA	NA	NA
Ctaxi_contig_10805|comp31509_c0_seq1	-3.826410797	9.428387968	7.82E-13	2.64E-11	atp synthase	gi|281211748|gb|EFA85910.1|hypothetical protein PPL_01142 [Polysphondylium pallidum PN500]	NA	NA	NA
Ctaxi_contig_29438|comp34482_c1_seq1	-3.818288418	2.771302024	1.09E-08	1.84E-07	NA	NA	NA	NA	NA
Ctaxi_contig_13683|comp32202_c1_seq39	-3.813619123	0.634911512	0.000695461	0.003529438	histone kinase partial	"gi|557737956|gb|ESS33902.1|putative histone kinase SNF1, partial [Toxoplasma gondii VEG]"	AT3G01090.3	"AKIN10,KIN10"	 SNF1 kinase homolog 10 
Ctaxi_contig_14490|comp32381_c3_seq1	-3.804235448	1.583153244	8.88E-09	1.53E-07	NA	NA	NA	NA	NA
Ctaxi_contig_45261|comp35813_c3_seq3	-3.803524801	1.801295355	1.72E-05	0.000140679	fkbp-like peptidyl-prolyl cis-trans isomerase family protein	"gi|545368859|ref|XP_005649204.1|FKBP-like protein, partial [Coccomyxa subellipsoidea C-169] >gi|384251182|gb|EIE24660.1| FKBP-like protein, partial [Coccomyxa subellipsoidea C-169]"	AT4G26555.1		 FKBP-like peptidyl-prolyl cis-trans isomerase family protein 
Ctaxi_contig_10782|comp31500_c0_seq3	-3.802618682	0.497481142	0.000516596	0.002736298	NA	NA	NA	NA	NA
Ctaxi_contig_11212|comp31625_c0_seq1	-3.801123189	3.926808881	5.44E-17	3.24E-15	photosystem i reaction center subunit n	gi|552816599|ref|XP_005844728.1|hypothetical protein CHLNCDRAFT_32470 [Chlorella variabilis] >gi|307104372|gb|EFN52626.1| hypothetical protein CHLNCDRAFT_32470 [Chlorella variabilis]	AT5G64040.1	PSAN	" photosystem I reaction center subunit PSI-N, chloroplast, putative / PSI-N, putative (PSAN) "
Ctaxi_contig_27040|comp34206_c0_seq1	-3.796887748	9.128166254	3.93E-35	1.47E-32	hypersensitive-induced response protein 1-like	gi|545355326|ref|XP_005643463.1|flagellar associated protein [Coccomyxa subellipsoidea C-169] >gi|384245425|gb|EIE18919.1| flagellar associated protein [Coccomyxa subellipsoidea C-169]	AT3G01290.1		 SPFH/Band 7/PHB domain-containing membrane-associated protein family 
Ctaxi_contig_26109|comp34115_c0_seq2	-3.788166667	0.886402135	7.98E-06	7.10E-05	achain crystal structure of ton_0340	gi|518320913|ref|WP_019491120.1|hypothetical protein [Calothrix sp. PCC 7103]	NA	NA	NA
Ctaxi_contig_13040|comp32064_c0_seq3	-3.786858144	7.589018633	2.61E-31	7.17E-29	NA	NA	NA	NA	NA
Ctaxi_contig_6776|comp29588_c0_seq1	-3.776314625	0.412470363	0.000870515	0.00426773	protein fucoxanthin chlorophyll a c protein	"gi|219113245|ref|XP_002186206.1|fucoxanthin chlorophyll a/c protein, lhcf type [Phaeodactylum tricornutum CCAP 1055/1] >gi|209583056|gb|ACI65676.1| fucoxanthin chlorophyll a/c protein, lhcf type [Phaeodactylum tricornutum CCAP 1055/1]"	NA	NA	NA
Ctaxi_contig_8173|comp30569_c1_seq2	-3.774602532	2.527408832	7.49E-09	1.31E-07	chlorophyll a b-binding protein	gi|552813436|ref|XP_005843949.1|hypothetical protein CHLNCDRAFT_59790 [Chlorella variabilis] >gi|307103588|gb|EFN51847.1| hypothetical protein CHLNCDRAFT_59790 [Chlorella variabilis]	AT2G05070.1	"LHCB2.2,LHCB2"	 photosystem II light harvesting complex gene 2.2 
Ctaxi_contig_33984|comp34917_c4_seq1	-3.772645608	1.403742442	2.50E-09	4.74E-08	NA	NA	NA	NA	NA
Ctaxi_contig_63138|comp36899_c1_seq1	-3.769138634	0.81645215	2.97E-06	2.94E-05	cog0714: -like atpases	gi|302847920|ref|XP_002955493.1|hypothetical protein VOLCADRAFT_96404 [Volvox carteri f. nagariensis] >gi|300259116|gb|EFJ43346.1| hypothetical protein VOLCADRAFT_96404 [Volvox carteri f. nagariensis]	NA	NA	NA
Ctaxi_contig_49974|comp36144_c0_seq5	-3.76811862	0.552059865	2.15E-05	0.000171145	arginine decarboxylase	gi|545358983|ref|XP_005644999.1|PLP-dependent transferase [Coccomyxa subellipsoidea C-169] >gi|384246967|gb|EIE20455.1| PLP-dependent transferase [Coccomyxa subellipsoidea C-169]	NA	NA	NA
Ctaxi_contig_43740|comp35733_c0_seq7	-3.765608494	0.559043558	5.50E-05	0.000390118	NA	NA	NA	NA	NA
Ctaxi_contig_42295|comp35624_c0_seq10	-3.761218869	2.274341488	3.08E-12	9.59E-11	NA	NA	NA	NA	NA
Ctaxi_contig_25335|comp34037_c5_seq5	-3.75832821	0.554071902	1.81E-05	0.000146886	NA	NA	NA	NA	NA
Ctaxi_contig_13454|comp32163_c4_seq3	-3.754847014	0.540076644	1.88E-05	0.000152008	NA	NA	NA	NA	NA
Ctaxi_contig_51435|comp36237_c1_seq32	-3.752135016	0.138637023	0.003604131	0.014269443	serine threonine protein	gi|551611568|ref|XP_005786866.1|hypothetical protein EMIHUDRAFT_228609 [Emiliania huxleyi CCMP1516] >gi|485640178|gb|EOD34437.1| hypothetical protein EMIHUDRAFT_228609 [Emiliania huxleyi CCMP1516]	NA	NA	NA
Ctaxi_contig_46841|comp35928_c1_seq24	-3.746728123	0.141523852	0.006987439	0.024672672	NA	NA	NA	NA	NA
Ctaxi_contig_14006|comp32267_c0_seq1	-3.742888377	7.693627856	1.75E-12	5.65E-11	NA	NA	NA	NA	NA
Ctaxi_contig_11214|comp31625_c1_seq1	-3.740727591	4.436138094	8.06E-12	2.33E-10	NA	NA	NA	NA	NA
Ctaxi_contig_46603|comp35910_c0_seq4	-3.739820564	4.024697145	2.51E-18	1.78E-16	cyclopropane-fatty-acyl-phospholipid synthase	gi|545367968|ref|XP_005648777.1|cyclopropane fatty acid synthase [Coccomyxa subellipsoidea C-169] >gi|384250754|gb|EIE24233.1| cyclopropane fatty acid synthase [Coccomyxa subellipsoidea C-169]	NA	NA	NA
Ctaxi_contig_31041|comp34648_c0_seq1	-3.735737296	3.5044593	4.65E-15	2.19E-13	NA	NA	NA	NA	NA
Ctaxi_contig_47107|comp35950_c2_seq6	-3.730562017	1.944515935	2.15E-08	3.41E-07	probable adenylate kinase chloroplastic-like	"gi|470143543|ref|XP_004307433.1|PREDICTED: probable adenylate kinase 1, chloroplastic-like [Fragaria vesca subsp. vesca]"	AT2G37250.1	"ADK,ATPADK1"	 adenosine kinase 
Ctaxi_contig_13038|comp32064_c0_seq1	-3.723074503	6.64892645	1.66E-27	3.41E-25	NA	NA	NA	NA	NA
Ctaxi_contig_8547|comp30738_c1_seq4	-3.71357568	1.820390774	3.09E-05	0.000235238	NA	NA	NA	NA	NA
Ctaxi_contig_19596|comp33232_c1_seq2	-3.711860725	1.410484358	2.81E-06	2.79E-05	mrna binding protein precursor	gi|552815873|ref|XP_005844539.1|hypothetical protein CHLNCDRAFT_138964 [Chlorella variabilis] >gi|307104182|gb|EFN52437.1| hypothetical protein CHLNCDRAFT_138964 [Chlorella variabilis]	AT3G63140.1	CSP41A	 chloroplast stem-loop binding protein of  41 kDa 
Ctaxi_contig_56622|comp36544_c2_seq4	-3.710644015	2.354180555	1.06E-09	2.14E-08	NA	NA	NA	NA	NA
Ctaxi_contig_25588|comp34064_c4_seq7	-3.709676217	2.766363311	5.66E-15	2.65E-13	high mobility group protein homolog tdp-1	gi|300122042|emb|CBK22616.2|unnamed protein product [Blastocystis hominis]	NA	NA	NA
Ctaxi_contig_65340|comp37008_c1_seq25	-3.706356714	0.4298191	0.000119471	0.000773889	s-adenosylmethionine-dependent methyltransferase domain-containing protein	gi|168025169|ref|XP_001765107.1|predicted protein [Physcomitrella patens] >gi|162683694|gb|EDQ70102.1| predicted protein [Physcomitrella patens]	AT1G69523.1		 S-adenosyl-L-methionine-dependent methyltransferases superfamily protein 
Ctaxi_contig_50163|comp36156_c0_seq9	-3.704795788	3.786234514	1.50E-05	0.000124508	chloroplast atp synthase subunit delta precursor	gi|552813669|ref|XP_005844003.1|hypothetical protein CHLNCDRAFT_27382 [Chlorella variabilis] >gi|307103643|gb|EFN51901.1| hypothetical protein CHLNCDRAFT_27382 [Chlorella variabilis]	AT5G15700.1		 DNA/RNA polymerases superfamily protein 
Ctaxi_contig_37970|comp35283_c3_seq5	-3.70477868	0.481054983	8.73E-05	0.000586209	NA	NA	NA	NA	NA
Ctaxi_contig_26918|comp34194_c0_seq1	-3.692530707	3.398486157	2.44E-17	1.51E-15	NA	NA	NA	NA	NA
Ctaxi_contig_17308|comp32882_c1_seq1	-3.690120655	1.657168478	1.30E-07	1.76E-06	NA	NA	NA	NA	NA
Ctaxi_contig_20105|comp33322_c0_seq4	-3.689643663	5.595855573	1.02E-31	2.86E-29	ycf32-related polyprotein of photosystem ii	gi|552828086|ref|XP_005847389.1|hypothetical protein CHLNCDRAFT_134219 [Chlorella variabilis] >gi|307107043|gb|EFN55287.1| hypothetical protein CHLNCDRAFT_134219 [Chlorella variabilis]	AT1G67740.1	"PSBY,YCF32"	 photosystem II BY 
Ctaxi_contig_52178|comp36273_c0_seq7	-3.673937477	0.801547507	0.010684727	0.034968476	tyrosine-specific transport	gi|159490602|ref|XP_001703262.1|hypothetical protein CHLREDRAFT_168911 [Chlamydomonas reinhardtii] >gi|158280186|gb|EDP05944.1| predicted protein [Chlamydomonas reinhardtii]	AT5G19500.1		 Tryptophan/tyrosine permease 
Ctaxi_contig_56717|comp36551_c4_seq4	-3.67022072	0.744973374	0.004098611	0.015909041	NA	NA	NA	NA	NA
Ctaxi_contig_67608|comp37095_c2_seq1	-3.663364743	0.307185928	0.006565549	0.023433362	NA	NA	NA	NA	NA
Ctaxi_contig_63226|comp36906_c2_seq1	-3.662445027	0.388527247	8.30E-05	0.000560834	NA	NA	NA	NA	NA
Ctaxi_contig_52007|comp36263_c1_seq1	-3.656179912	5.068428825	1.30E-22	1.59E-20	nad -binding protein	gi|545375193|ref|XP_005651803.1|NAD(P)-binding protein [Coccomyxa subellipsoidea C-169] >gi|384253785|gb|EIE27259.1| NAD(P)-binding protein [Coccomyxa subellipsoidea C-169]	AT1G77680.1		 Ribonuclease II/R family protein 
Ctaxi_contig_55414|comp36468_c3_seq2	-3.652551424	0.477790375	0.000391493	0.002158252	NA	NA	NA	NA	NA
Ctaxi_contig_33700|comp34893_c1_seq2	-3.652550357	5.529767464	6.80E-20	5.89E-18	hyalin	gi|83646051|ref|YP_434486.1|hypothetical protein HCH_03306 [Hahella chejuensis KCTC 2396] >gi|499716396|ref|WP_011397130.1| hypothetical protein [Hahella chejuensis] >gi|83634094|gb|ABC30061.1| protein of unknown function (DUF1555) [Hahella chejuensis KCTC 2396]	NA	NA	NA
Ctaxi_contig_9149|comp30981_c0_seq3	-3.650583312	4.805540269	2.76E-24	4.01E-22	NA	NA	NA	NA	NA
Ctaxi_contig_43589|comp35724_c2_seq1	-3.65049718	5.291086149	2.20E-26	4.05E-24	NA	NA	NA	NA	NA
Ctaxi_contig_29906|comp34531_c0_seq34	-3.649103284	2.087533834	1.38E-08	2.28E-07	NA	NA	NA	NA	NA
Ctaxi_contig_68063|comp37113_c0_seq1	-3.648179889	2.532220489	9.80E-06	8.54E-05	NA	NA	NA	NA	NA
Ctaxi_contig_9389|comp31066_c0_seq1	-3.643555322	4.608140774	3.32E-27	6.53E-25	protein usf-like	gi|552843468|ref|XP_005850848.1|hypothetical protein CHLNCDRAFT_29752 [Chlorella variabilis] >gi|307110510|gb|EFN58746.1| hypothetical protein CHLNCDRAFT_29752 [Chlorella variabilis]	AT2G32520.1		 alpha/beta-Hydrolases superfamily protein 
Ctaxi_contig_64815|comp36984_c1_seq1	-3.643370869	0.261436406	0.007602296	0.026427214	probable small nuclear ribonucleoprotein g	gi|302831688|ref|XP_002947409.1|hypothetical protein VOLCADRAFT_87780 [Volvox carteri f. nagariensis] >gi|300267273|gb|EFJ51457.1| hypothetical protein VOLCADRAFT_87780 [Volvox carteri f. nagariensis]	AT2G23930.1	SNRNP-G	 probable small nuclear ribonucleoprotein G 
Ctaxi_contig_21246|comp33483_c0_seq2	-3.639150513	3.786974512	2.64E-10	5.90E-09	NA	NA	NA	NA	NA
Ctaxi_contig_27351|comp34244_c2_seq2	-3.635369877	0.382224832	0.002275266	0.009653582	NA	NA	NA	NA	NA
Ctaxi_contig_56511|comp36538_c1_seq4	-3.632406713	1.902600016	0.007243663	0.025403547	structural maintenance of chromosomes protein 6	gi|159477821|ref|XP_001697007.1|structural maintenance of chromosomes protein 6B [Chlamydomonas reinhardtii] >gi|158274919|gb|EDP00699.1| structural maintenance of chromosomes protein 6B [Chlamydomonas reinhardtii]	AT5G07660.1	SMC6A	 structural maintenance of chromosomes 6A 
Ctaxi_contig_26955|comp34194_c1_seq1	-3.629648847	1.651057352	1.66E-09	3.25E-08	NA	NA	NA	NA	NA
Ctaxi_contig_15960|comp32645_c1_seq2	-3.628811525	2.897894012	3.60E-15	1.72E-13	NA	NA	NA	NA	NA
Ctaxi_contig_15958|comp32645_c0_seq4	-3.623902419	2.274026174	2.83E-12	8.86E-11	NA	NA	NA	NA	NA
Ctaxi_contig_21247|comp33483_c0_seq3	-3.620242629	5.467970796	3.07E-15	1.49E-13	NA	NA	NA	NA	NA
Ctaxi_contig_13045|comp32066_c0_seq1	-3.612736478	4.356945323	2.90E-30	7.38E-28	hypothetical protein CHLREDRAFT_184975	gi|159479290|ref|XP_001697726.1|hypothetical protein CHLREDRAFT_184975 [Chlamydomonas reinhardtii] >gi|158274094|gb|EDO99878.1| predicted protein [Chlamydomonas reinhardtii]	NA	NA	NA
Ctaxi_contig_52446|comp36292_c0_seq2	-3.611036283	2.586288133	2.65E-07	3.34E-06	NA	NA	NA	NA	NA
Ctaxi_contig_14360|comp32349_c1_seq5	-3.610895359	1.900865202	1.76E-11	4.84E-10	NA	NA	NA	NA	NA
Ctaxi_contig_26957|comp34194_c3_seq1	-3.603975478	2.568160648	1.00E-13	3.90E-12	NA	NA	NA	NA	NA
Ctaxi_contig_55399|comp36467_c1_seq8	-3.602813563	5.890152846	9.85E-06	8.57E-05	tpa_inf: chloroplast light-harvesting complex ii protein precursor lhcbm6	gi|145078830|tpg|DAA05886.1|TPA_inf: chloroplast light-harvesting complex II protein precursor Lhcbm6 [Euglena gracilis]	AT1G29920.1	"CAB2,AB165,LHCB1.1"	 chlorophyll A/B-binding protein 2 
Ctaxi_contig_7756|comp30330_c0_seq1	-3.601333796	0.394013684	0.000131641	0.000839469	ankyrin repeat protein	gi|154417699|ref|XP_001581869.1|hypothetical protein [Trichomonas vaginalis G3] >gi|121916100|gb|EAY20883.1| conserved hypothetical protein [Trichomonas vaginalis G3]	AT5G61230.1		 Ankyrin repeat family protein 
Ctaxi_contig_41999|comp35607_c0_seq4	-3.598846972	1.048720979	4.34E-07	5.22E-06	methyltransferase-like protein 7a-like	gi|502093902|ref|XP_004490089.1|PREDICTED: methyltransferase-like protein 7A-like [Cicer arietinum]	AT1G69523.1		 S-adenosyl-L-methionine-dependent methyltransferases superfamily protein 
Ctaxi_contig_38954|comp35366_c0_seq4	-3.595217778	0.428354105	5.11E-05	0.000365756	NA	NA	NA	NA	NA
Ctaxi_contig_3632|comp23522_c0_seq1	-3.592783029	0.335523814	0.000189902	0.001155805	NA	NA	NA	NA	NA
Ctaxi_contig_9076|comp30959_c0_seq1	-3.591393615	5.693337631	8.86E-13	2.96E-11	NA	NA	NA	NA	NA
Ctaxi_contig_8846|comp30863_c0_seq1	-3.566118392	4.084608279	2.03E-12	6.48E-11	NA	NA	NA	NA	NA
Ctaxi_contig_10928|comp31549_c0_seq4	-3.560797021	5.771342933	2.14E-19	1.70E-17	NA	NA	NA	NA	NA
Ctaxi_contig_35418|comp35054_c1_seq1	-3.555523903	0.66834997	1.51E-05	0.000125236	NA	NA	NA	NA	NA
Ctaxi_contig_63875|comp36943_c2_seq6	-3.553982469	1.307335195	0.00409196	0.015888654	NA	NA	NA	NA	NA
Ctaxi_contig_17991|comp32997_c1_seq1	-3.553841301	3.443961651	2.15E-18	1.56E-16	NA	NA	NA	NA	NA
Ctaxi_contig_22872|comp33725_c0_seq9	-3.546138329	0.379596507	0.000206758	0.001245486	NA	NA	NA	NA	NA
Ctaxi_contig_36191|comp35126_c0_seq2	-3.542094241	4.121943649	6.78E-10	1.41E-08	NA	NA	NA	NA	NA
Ctaxi_contig_53243|comp36339_c0_seq30	-3.541228255	2.634729521	5.51E-05	0.000390656	nuclear pore complex protein nup155-like	gi|545357143|ref|XP_005644238.1|nucleoporin-domain-containing protein [Coccomyxa subellipsoidea C-169] >gi|384246203|gb|EIE19694.1| nucleoporin-domain-containing protein [Coccomyxa subellipsoidea C-169]	AT1G14850.1	NUP155	 nucleoporin 155 
Ctaxi_contig_16105|comp32669_c4_seq1	-3.536293769	0.501055611	0.01066129	0.034898481	nadh dehydrogenase subunit 2	gi|555946193|gb|AGZ19396.1|NADH dehydrogenase subunit 2 (mitochondrion) [Chlorella sp. ArM0029B]	ATMG01320.1	"NAD2B,NAD2.2,NAD2"	 NADH dehydrogenase 2B 
Ctaxi_contig_35088|comp35022_c0_seq1	-3.533230083	8.40520919	2.81E-15	1.37E-13	NA	NA	NA	NA	NA
Ctaxi_contig_36792|comp35189_c2_seq5	-3.528940624	1.333858928	0.001484099	0.006721915	NA	NA	NA	NA	NA
Ctaxi_contig_12452|comp31941_c0_seq7	-3.528471509	0.391049452	0.000119866	0.000775862	NA	NA	NA	NA	NA
Ctaxi_contig_18493|comp33072_c1_seq1	-3.518697244	1.542353948	0.000254317	0.001490319	cell division transporter substrate-binding protein	gi|552814841|ref|XP_005844291.1|hypothetical protein CHLNCDRAFT_139411 [Chlorella variabilis] >gi|307103932|gb|EFN52189.1| hypothetical protein CHLNCDRAFT_139411 [Chlorella variabilis]	AT2G45770.1	"CPFTSY,FRD4"	" signal recognition particle receptor protein, chloroplast (FTSY) "
Ctaxi_contig_34617|comp34975_c6_seq1	-3.514032729	6.288618528	1.12E-21	1.19E-19	short chain alcohol dehydrogenase-like	gi|21536785|gb|AAM61117.1|short chain alcohol dehydrogenase-like [Arabidopsis thaliana]	AT5G06060.1		 NAD(P)-binding Rossmann-fold superfamily protein 
Ctaxi_contig_47203|comp35956_c2_seq2	-3.513176064	2.911897383	7.12E-10	1.47E-08	NA	NA	NA	NA	NA
Ctaxi_contig_36630|comp35170_c3_seq6	-3.510620366	0.398348251	0.006556226	0.023407335	heat shock protein 60	gi|255082704|ref|XP_002504338.1|predicted protein [Micromonas sp. RCC299] >gi|226519606|gb|ACO65596.1| predicted protein [Micromonas sp. RCC299]	AT3G23990.1	"HSP60,HSP60-3B"	 heat shock protein 60 
Ctaxi_contig_36309|comp35136_c0_seq1	-3.509304467	5.537552404	2.37E-28	5.10E-26	light-harvesting protein of photosystem i	gi|145079153|tpg|DAA05901.1|TPA_inf: chloroplast light-harvesting complex I protein precursor Lhca6 [Acetabularia acetabulum]	AT5G28450.1		 Chlorophyll A-B binding family protein 
Ctaxi_contig_39417|comp35410_c1_seq2	-3.508183914	1.028631467	0.004531681	0.017265307	NA	NA	NA	NA	NA
Ctaxi_contig_14700|comp32421_c2_seq1	-3.506961815	3.212555992	7.43E-12	2.16E-10	NA	NA	NA	NA	NA
Ctaxi_contig_52452|comp36292_c0_seq8	-3.504125169	5.450319767	1.91E-17	1.20E-15	NA	NA	NA	NA	NA
Ctaxi_contig_46267|comp35887_c3_seq1	-3.502533898	8.443196339	1.90E-14	8.12E-13	ribulose bisphosphate small subunit precursor	"gi|132073|sp|P16134.1|RBS1_ACEATRecName: Full=Ribulose bisphosphate carboxylase small chain 1, chloroplastic; Short=RuBisCO small subunit 1; Flags: Precursor >gi|732551|emb|CAA36108.1| ribulose bisphosphate carboxylase, small subunit precursor [Acetabularia acetabulum]"	AT5G38430.1		 Ribulose bisphosphate carboxylase (small chain) family protein 
Ctaxi_contig_29628|comp34505_c0_seq1	-3.497329884	0.719745015	1.61E-05	0.000132198	NA	NA	NA	NA	NA
Ctaxi_contig_29277|comp34463_c2_seq1	-3.493316974	5.852943848	1.99E-09	3.84E-08	calcium-dependent protein kinase	gi|302843513|ref|XP_002953298.1|hypothetical protein VOLCADRAFT_109867 [Volvox carteri f. nagariensis] >gi|300261395|gb|EFJ45608.1| hypothetical protein VOLCADRAFT_109867 [Volvox carteri f. nagariensis]	AT1G50700.1	CPK33	 calcium-dependent protein kinase 33 
Ctaxi_contig_15815|comp32621_c2_seq1	-3.481505818	7.51721279	1.93E-20	1.80E-18	tpa_inf: chloroplast light-harvesting complex ii protein precursor lhcbm7	gi|2407314|gb|AAB70556.1|chlorophyll a/b binding protein [Tetraselmis sp. RG-15]	AT3G27690.1	"LHCB2.4,LHCB2.3,LHCB2"	 photosystem II light harvesting complex gene 2.3 
Ctaxi_contig_22662|comp33697_c0_seq1	-3.477159172	1.3082823	4.84E-05	0.000349859	NA	NA	NA	NA	NA
Ctaxi_contig_40148|comp35475_c0_seq11	-3.476407699	0.235125388	0.001097001	0.005197018	NA	NA	NA	NA	NA
Ctaxi_contig_10062|comp31291_c0_seq1	-3.473386117	3.47614406	3.15E-19	2.45E-17	adenosine kinase	gi|545361301|ref|XP_005645953.1|adenosine kinase isoform 1T-like protein [Coccomyxa subellipsoidea C-169] >gi|384247924|gb|EIE21409.1| adenosine kinase isoform 1T-like protein [Coccomyxa subellipsoidea C-169]	AT3G09820.2	ADK1	 adenosine kinase 1 
Ctaxi_contig_9951|comp31260_c2_seq2	-3.46434837	3.504661803	5.47E-20	4.80E-18	NA	NA	NA	NA	NA
Ctaxi_contig_35225|comp35035_c1_seq1	-3.463854125	5.176281506	4.07E-13	1.45E-11	photosystem i subunit v precursor	gi|308803731|ref|XP_003079178.1|putative photosystem I subunit V precursor (ISS) [Ostreococcus tauri] >gi|116057633|emb|CAL53836.1| putative photosystem I subunit V precursor (ISS) [Ostreococcus tauri]	AT1G55670.1	PSAG	 photosystem I subunit G 
Ctaxi_contig_8932|comp30897_c1_seq1	-3.463738924	0.321190129	3.60E-05	0.00027	NA	NA	NA	NA	NA
Ctaxi_contig_17750|comp32952_c0_seq3	-3.461038379	0.866475185	0.000862369	0.004234501	50s ribosomal protein l6	gi|508709566|gb|EOY01463.1|Ribosomal protein L6 family [Theobroma cacao]	AT1G05190.1	emb2394	 Ribosomal protein L6 family 
Ctaxi_contig_39744|comp35442_c1_seq3	-3.459745206	1.170374048	2.12E-06	2.17E-05	NA	NA	NA	NA	NA
Ctaxi_contig_9769|comp31205_c1_seq1	-3.45951644	1.467746204	0.014324621	0.044393549	spondin-related protein	gi|515659454|ref|WP_017092054.1|hypothetical protein [Vibrio splendidus]	NA	NA	NA
Ctaxi_contig_31058|comp34648_c1_seq17	-3.456764085	2.732556231	3.25E-05	0.000246707	NA	NA	NA	NA	NA
Ctaxi_contig_28826|comp34417_c0_seq3	-3.456050045	0.624348728	9.05E-06	7.95E-05	NA	NA	NA	NA	NA
Ctaxi_contig_57641|comp36607_c1_seq1	-3.454324467	2.604174074	7.55E-12	2.20E-10	gata zinc finger domain-containing protein 10	"gi|545363686|ref|XP_005646956.1|hypothetical protein COCSUDRAFT_24320, partial [Coccomyxa subellipsoidea C-169] >gi|384248929|gb|EIE22412.1| hypothetical protein COCSUDRAFT_24320, partial [Coccomyxa subellipsoidea C-169]"	AT2G36885.1		 unknown protein; FUNCTIONS IN: molecular_function unknown; LOCATED IN: chloroplast; EXPRESSED IN: 22 plant structures; EXPRESSED DURING: 13 growth stages; Has 172 Blast hits to 172 proteins in 58 species: Archae - 0; Bacteria - 116; Metazoa - 0; Fungi - 0; Plants - 32; Viruses - 0; Other Eukaryotes - 24 (source: NCBI BLink). 
Ctaxi_contig_66075|comp37036_c7_seq3	-3.453237788	0.21438491	0.007967898	0.027457076	lysophospholipase	gi|496462089|ref|WP_009170934.1|alpha/beta hydrolase [Clostridium sp. DL-VIII] >gi|357172099|gb|EHJ00274.1| alpha/beta hydrolase fold protein [Clostridium sp. DL-VIII]	AT5G11650.1		 alpha/beta-Hydrolases superfamily protein 
Ctaxi_contig_42286|comp35624_c0_seq1	-3.450990357	2.530386754	6.13E-11	1.54E-09	NA	NA	NA	NA	NA
Ctaxi_contig_13279|comp32124_c0_seq4	-3.450388994	1.148600419	3.96E-05	0.000293114	NA	NA	NA	NA	NA
Ctaxi_contig_16901|comp32808_c0_seq1	-3.449564584	4.216048749	2.87E-18	2.03E-16	aldo keto reductase	gi|145344615|ref|XP_001416824.1|predicted protein [Ostreococcus lucimarinus CCE9901] >gi|144577050|gb|ABO95117.1| predicted protein [Ostreococcus lucimarinus CCE9901]	AT1G04420.1		 NAD(P)-linked oxidoreductase superfamily protein 
Ctaxi_contig_25576|comp34064_c1_seq2	-3.446443932	0.944872632	1.60E-05	0.000131955	dna topoisomerase i	gi|545459248|ref|WP_021696001.1|DNA topoisomerase I [Brevundimonas abyssalis] >gi|543418752|dbj|GAD57905.1| DNA topoisomerase I [Brevundimonas abyssalis TAR-001]	AT4G31210.1		" DNA topoisomerase, type IA, core "
Ctaxi_contig_13047|comp32066_c0_seq3	-3.440235067	3.55254011	1.59E-21	1.65E-19	hypothetical protein CHLREDRAFT_184975	gi|159479290|ref|XP_001697726.1|hypothetical protein CHLREDRAFT_184975 [Chlamydomonas reinhardtii] >gi|158274094|gb|EDO99878.1| predicted protein [Chlamydomonas reinhardtii]	NA	NA	NA
Ctaxi_contig_49085|comp36081_c2_seq3	-3.439819338	1.170742035	4.69E-07	5.60E-06	NA	NA	NA	NA	NA
Ctaxi_contig_10604|comp31448_c1_seq1	-3.437763962	5.587542436	7.85E-28	1.63E-25	NA	NA	NA	NA	NA
Ctaxi_contig_43207|comp35692_c14_seq1	-3.437253953	0.366845121	0.000979922	0.004722512	NA	NA	NA	NA	NA
Ctaxi_contig_8962|comp30907_c0_seq3	-3.436198821	0.783729384	0.003622408	0.014336803	tumor differentially expressed protein	gi|197210433|gb|ACH48223.1|tumor differentially expressed protein [Haplopelma schmidti]	NA	NA	NA
Ctaxi_contig_29153|comp34450_c2_seq3	-3.434593735	0.256349997	0.00024734	0.00145419	pao retrotransposon peptidase family protein	gi|391332546|ref|XP_003740695.1|PREDICTED: uncharacterized protein LOC100903596 [Metaseiulus occidentalis]	NA	NA	NA
Ctaxi_contig_34618|comp34975_c6_seq2	-3.434013163	4.02911092	1.58E-20	1.48E-18	tropinone reductase 1-like	"gi|1717752|sp|P50162.1|TRN1_DATSTRecName: Full=Tropinone reductase 1; AltName: Full=Tropine dehydrogenase; AltName: Full=Tropinone reductase I; Short=TR-I >gi|4140003|pdb|1AE1|A Chain A, Tropinone Reductase-I Complex With Nadp >gi|4140004|pdb|1AE1|B Chain B, Tropinone Reductase-I Complex With Nadp >gi|424160|gb|AAA33281.1| tropinone reductase-I [Datura stramonium]"	AT2G29290.2		 NAD(P)-binding Rossmann-fold superfamily protein 
Ctaxi_contig_36314|comp35136_c4_seq1	-3.433880264	4.646516186	4.32E-15	2.05E-13	NA	NA	NA	NA	NA
Ctaxi_contig_65838|comp37026_c5_seq3	-3.430695198	1.037353043	0.000542328	0.002853949	magnesium chelatase subunit h	gi|545369496|ref|XP_005649493.1|magnesium chelatase subunit H [Coccomyxa subellipsoidea C-169] >gi|384251471|gb|EIE24949.1| magnesium chelatase subunit H [Coccomyxa subellipsoidea C-169]	AT5G13630.2	"GUN5,CCH,CHLH,CCH1,ABAR"	" magnesium-chelatase subunit chlH, chloroplast, putative / Mg-protoporphyrin IX chelatase, putative (CHLH) "
Ctaxi_contig_11232|comp31627_c2_seq4	-3.428881561	0.756690584	0.003016997	0.012296564	NA	NA	NA	NA	NA
Ctaxi_contig_6415|comp29240_c0_seq1	-3.428478613	3.41182621	4.68E-09	8.47E-08	NA	NA	NA	NA	NA
Ctaxi_contig_10116|comp31306_c0_seq1	-3.420230595	0.997997177	4.93E-05	0.00035498	NA	NA	NA	NA	NA
Ctaxi_contig_13389|comp32148_c0_seq6	-3.419296049	3.176326759	1.75E-14	7.48E-13	NA	NA	NA	NA	NA
Ctaxi_contig_68556|comp37129_c1_seq19	-3.419145505	0.722873632	0.005268617	0.019565127	protein	gi|168006558|ref|XP_001755976.1|predicted protein [Physcomitrella patens] >gi|162692906|gb|EDQ79261.1| predicted protein [Physcomitrella patens]	AT1G45332.1		 Translation elongation factor EFG/EF2 protein 
Ctaxi_contig_22595|comp33686_c0_seq1	-3.416316312	1.070490221	1.37E-05	0.000115209	lpxtg-motif cell wall anchor domain protein	gi|489094832|ref|WP_003004716.1|peptidase [Streptococcus parasanguinis] >gi|311096541|gb|EFQ54781.1| LPXTG-motif cell wall anchor domain protein [Streptococcus parasanguinis F0405]	NA	NA	NA
Ctaxi_contig_22091|comp33618_c1_seq6	-3.414122478	1.938554427	1.47E-05	0.000122047	NA	NA	NA	NA	NA
Ctaxi_contig_6469|comp29314_c1_seq1	-3.413237435	4.830712769	2.86E-10	6.36E-09	NA	NA	NA	NA	NA
Ctaxi_contig_63223|comp36906_c1_seq1	-3.410724995	0.311066495	0.000263358	0.00153801	retrovirus	gi|340385467|ref|XP_003391231.1|PREDICTED: uncharacterized protein K02A2.6-like [Amphimedon queenslandica]	NA	NA	NA
Ctaxi_contig_51680|comp36244_c6_seq1	-3.410041423	0.63812974	5.15E-05	0.000368579	NA	NA	NA	NA	NA
Ctaxi_contig_8809|comp30849_c0_seq1	-3.40822918	5.793797509	5.45E-13	1.90E-11	protein	gi|168025352|ref|XP_001765198.1|predicted protein [Physcomitrella patens] >gi|162683517|gb|EDQ69926.1| predicted protein [Physcomitrella patens]	AT1G30380.1	PSAK	 photosystem I subunit K 
Ctaxi_contig_8296|comp30633_c0_seq1	-3.406500257	6.576666814	5.05E-18	3.41E-16	ferredoxin	gi|223646|prf||0905173Aferredoxin I	AT1G10960.1	"ATFD1,FD1"	 ferredoxin 1 
Ctaxi_contig_16813|comp32792_c2_seq1	-3.405756149	1.67590673	1.46E-06	1.54E-05	NA	NA	NA	NA	NA
Ctaxi_contig_46493|comp35902_c0_seq1	-3.403500364	3.005264822	2.06E-07	2.67E-06	NA	NA	NA	NA	NA
Ctaxi_contig_10064|comp31291_c2_seq1	-3.403492621	3.674207353	1.04E-20	1.01E-18	adenosine kinase	gi|545361301|ref|XP_005645953.1|adenosine kinase isoform 1T-like protein [Coccomyxa subellipsoidea C-169] >gi|384247924|gb|EIE21409.1| adenosine kinase isoform 1T-like protein [Coccomyxa subellipsoidea C-169]	AT5G03300.1	ADK2	 adenosine kinase 2 
Ctaxi_contig_28341|comp34364_c0_seq1	-3.401906297	0.253973285	0.000242464	0.00142972	NA	NA	NA	NA	NA
Ctaxi_contig_10983|comp31570_c0_seq1	-3.400178951	9.24220293	1.09E-14	4.83E-13	conserved protein	gi|488930424|ref|WP_002841499.1|hypothetical protein [Finegoldia magna] >gi|341589324|gb|EGS32606.1| hypothetical protein HMPREF9489_0022 [Finegoldia magna SY403409CC001050417] >gi|341590197|gb|EGS33444.1| hypothetical protein HMPREF9489_1478 [Finegoldia magna SY403409CC001050417] >gi|341590790|gb|EGS34021.1| hypothetical protein HMPREF9489_1064 [Finegoldia magna SY403409CC001050417] >gi|341590939|gb|EGS34157.1| hypothetical protein HMPREF9489_0642 [Finegoldia magna SY403409CC001050417]	NA	NA	NA
Ctaxi_contig_26994|comp34198_c0_seq14	-3.399485562	3.164383977	5.93E-11	1.49E-09	phenylalanine 4-monooxygenase	"gi|545363344|ref|XP_005646805.1|aromatic amino acid hydroxylase, partial [Coccomyxa subellipsoidea C-169] >gi|384248778|gb|EIE22261.1| aromatic amino acid hydroxylase, partial [Coccomyxa subellipsoidea C-169]"	NA	NA	NA
Ctaxi_contig_19493|comp33216_c0_seq2	-3.396763552	1.430804185	3.50E-07	4.29E-06	NA	NA	NA	NA	NA
Ctaxi_contig_42923|comp35672_c0_seq1	-3.394080725	4.558422117	1.81E-13	6.76E-12	NA	NA	NA	NA	NA
Ctaxi_contig_7781|comp30351_c2_seq2	-3.393645587	0.297046829	0.00049713	0.002649674	NA	NA	NA	NA	NA
Ctaxi_contig_42455|comp35637_c0_seq2	-3.391524757	0.863394012	3.27E-06	3.21E-05	NA	NA	NA	NA	NA
Ctaxi_contig_6805|comp29623_c0_seq1	-3.391291431	0.548765071	0.002655297	0.011017525	ribosomal protein l5	gi|383930536|ref|YP_005090344.1|rpl5 gene product (mitochondrion) [Phaeodactylum tricornutum] >gi|324309739|gb|ADY18520.1| ribosomal protein L5 [Phaeodactylum tricornutum]	ATCG00780.1	RPL14	 ribosomal protein L14 
Ctaxi_contig_8169|comp30569_c0_seq3	-3.388670641	4.934439498	4.06E-17	2.44E-15	tpa_inf: chloroplast light-harvesting complex ii protein precursor lhcbm7	gi|8925556|gb|AAF81519.1|AF268321_1light-harvesting complex protein LHCG12 [Bigelowiella natans] >gi|145079012|tpg|DAA05893.1| TPA_inf: chloroplast light-harvesting complex II protein precursor Lhcbm7 [Bigelowiella natans]	AT1G29930.1	"CAB1,AB140,CAB140,LHCB1.3"	 chlorophyll A/B binding protein 1 
Ctaxi_contig_9050|comp30948_c1_seq1	-3.387033705	1.463805735	4.89E-08	7.27E-07	NA	NA	NA	NA	NA
Ctaxi_contig_67783|comp37100_c1_seq2	-3.386501923	1.966187975	1.01E-09	2.04E-08	enoyl-	gi|552848742|ref|XP_005852175.1|hypothetical protein CHLNCDRAFT_59537 [Chlorella variabilis] >gi|307111839|gb|EFN60073.1| hypothetical protein CHLNCDRAFT_59537 [Chlorella variabilis]	AT2G05990.2	"MOD1,ENR1"	 NAD(P)-binding Rossmann-fold superfamily protein 
Ctaxi_contig_19988|comp33301_c1_seq2	-3.384050104	1.080523986	3.59E-06	3.49E-05	NA	NA	NA	NA	NA
Ctaxi_contig_10992|comp31572_c1_seq1	-3.382626583	2.724000843	1.56E-08	2.54E-07	protein unc- isoform p	gi|336287837|gb|AEI30206.1|calcium/calmodulin dependent protein kinase II association-domain-containing protein [uncultured bacterium]	NA	NA	NA
Ctaxi_contig_8238|comp30599_c0_seq1	-3.38168813	4.56166064	2.18E-15	1.08E-13	glycine cleavage system protein h	"gi|514709381|ref|XP_004951769.1|PREDICTED: glycine cleavage system H protein 2, mitochondrial-like [Setaria italica]"	AT2G35120.1		 Single hybrid motif superfamily protein 
Ctaxi_contig_59609|comp36708_c2_seq1	-3.380466306	1.109732669	5.36E-06	4.99E-05	p-type atpase	gi|68638026|emb|CAI99406.1|P-type ATPase [Flabellia petiolata]	AT1G10130.1	"ECA3,ATECA3"	 endoplasmic reticulum-type calcium-transporting ATPase 3 
Ctaxi_contig_26436|comp34147_c1_seq2	-3.375922041	2.626717368	0.004800824	0.018102367	protein yippee-like cg15309-like	gi|552838534|ref|XP_005849597.1|hypothetical protein CHLNCDRAFT_143048 [Chlorella variabilis] >gi|307109257|gb|EFN57495.1| hypothetical protein CHLNCDRAFT_143048 [Chlorella variabilis]	AT4G27740.1		 Yippee family putative zinc-binding protein 
Ctaxi_contig_40801|comp35533_c4_seq9	-3.374357086	1.492687546	0.00122999	0.005735292	ubox domain containing protein	gi|470381072|ref|XP_004333752.1|Ubox domain containing protein [Acanthamoeba castellanii str. Neff] >gi|440790456|gb|ELR11739.1| Ubox domain containing protein [Acanthamoeba castellanii str. Neff]	AT5G57035.1		 U-box domain-containing protein kinase family protein 
Ctaxi_contig_8542|comp30738_c0_seq1	-3.373835043	5.011031166	1.08E-21	1.15E-19	NA	NA	NA	NA	NA
Ctaxi_contig_10399|comp31382_c0_seq2	-3.37055926	9.11591562	3.90E-28	8.24E-26	NA	NA	NA	NA	NA
Ctaxi_contig_26372|comp34138_c0_seq6	-3.365577579	0.866731648	0.001910419	0.008332972	NA	NA	NA	NA	NA
Ctaxi_contig_69254|comp37161_c4_seq3	-3.365329074	0.604400855	0.000109809	0.000717994	NA	NA	NA	NA	NA
Ctaxi_contig_55406|comp36468_c1_seq2	-3.36486117	0.592744881	8.81E-06	7.77E-05	melanotransferrin	gi|552809764|ref|XP_005843025.1|hypothetical protein CHLNCDRAFT_59390 [Chlorella variabilis] >gi|307102653|gb|EFN50923.1| hypothetical protein CHLNCDRAFT_59390 [Chlorella variabilis]	NA	NA	NA
Ctaxi_contig_40138|comp35475_c0_seq1	-3.36360571	0.270284165	0.000240311	0.001418986	gag pol polyprotein	gi|51235680|gb|AAT98609.1|polyprotein [Schistosoma mansoni]	NA	NA	NA
Ctaxi_contig_51470|comp36240_c2_seq10	-3.361630644	2.809384182	1.08E-08	1.82E-07	NA	NA	NA	NA	NA
Ctaxi_contig_12761|comp32011_c1_seq1	-3.355418496	0.268624808	0.000164722	0.001020795	NA	NA	NA	NA	NA
Ctaxi_contig_18130|comp33024_c0_seq1	-3.35281013	0.583245619	5.08E-05	0.000364071	NA	NA	NA	NA	NA
Ctaxi_contig_18892|comp33128_c0_seq2	-3.348757228	1.552827011	4.79E-06	4.50E-05	protein	gi|159463126|ref|XP_001689793.1|predicted protein [Chlamydomonas reinhardtii] >gi|158283781|gb|EDP09531.1| predicted protein [Chlamydomonas reinhardtii]	NA	NA	NA
Ctaxi_contig_16047|comp32662_c1_seq1	-3.347310956	1.937537113	3.78E-10	8.21E-09	NA	NA	NA	NA	NA
Ctaxi_contig_43261|comp35698_c1_seq1	-3.343457119	4.547203569	1.18E-16	6.77E-15	NA	NA	NA	NA	NA
Ctaxi_contig_10926|comp31549_c0_seq2	-3.342432778	6.420735237	2.30E-26	4.19E-24	hypothetical protein COCSUDRAFT_57107	gi|545360778|ref|XP_005645739.1|hypothetical protein COCSUDRAFT_57107 [Coccomyxa subellipsoidea C-169] >gi|384247709|gb|EIE21195.1| hypothetical protein COCSUDRAFT_57107 [Coccomyxa subellipsoidea C-169]	NA	NA	NA
Ctaxi_contig_16702|comp32774_c1_seq1	-3.341879424	0.504228021	0.000178853	0.001097511	NA	NA	NA	NA	NA
Ctaxi_contig_56534|comp36539_c1_seq4	-3.33902792	0.904438293	7.03E-05	0.000483644	homogentisate -dioxygenase	gi|552840413|ref|XP_005850038.1|hypothetical protein CHLNCDRAFT_142029 [Chlorella variabilis] >gi|307109699|gb|EFN57936.1| hypothetical protein CHLNCDRAFT_142029 [Chlorella variabilis]	AT5G54080.2	HGO	" homogentisate 1,2-dioxygenase "
Ctaxi_contig_16048|comp32662_c2_seq1	-3.328217056	1.480641945	5.44E-06	5.05E-05	NA	NA	NA	NA	NA
Ctaxi_contig_52538|comp36298_c0_seq5	-3.328100928	0.248637537	0.000644161	0.003304551	bifunctional protein	gi|557547359|gb|ESR58337.1|hypothetical protein CICLE_v10020642mg [Citrus clementina]	AT4G00620.1		 Amino acid dehydrogenase family protein 
Ctaxi_contig_28479|comp34378_c0_seq16	-3.325940081	2.380264104	7.01E-08	1.01E-06	NA	NA	NA	NA	NA
Ctaxi_contig_62737|comp36875_c6_seq7	-3.322591064	0.50277795	0.008269264	0.028332149	probable multidrug resistance-associated protein lethal 03659-like	gi|552816363|ref|XP_005844664.1|hypothetical protein CHLNCDRAFT_138549 [Chlorella variabilis] >gi|307104308|gb|EFN52562.1| hypothetical protein CHLNCDRAFT_138549 [Chlorella variabilis]	AT3G62700.1	"ATMRP10,MRP10,ABCC14"	 multidrug resistance-associated protein 10 
Ctaxi_contig_47041|comp35945_c5_seq4	-3.322047738	5.126574755	5.25E-24	7.33E-22	NA	NA	NA	NA	NA
Ctaxi_contig_24170|comp33893_c0_seq1	-3.318973148	1.415311889	8.85E-09	1.52E-07	NA	NA	NA	NA	NA
Ctaxi_contig_42459|comp35637_c0_seq6	-3.31415085	0.601982713	0.001773452	0.007816477	NA	NA	NA	NA	NA
Ctaxi_contig_11700|comp31755_c0_seq1	-3.311734454	4.087179174	1.43E-15	7.25E-14	cbs domain protein	"gi|225434277|ref|XP_002262902.1|PREDICTED: CBS domain-containing protein CBSX3, mitochondrial isoform 1 [Vitis vinifera] >gi|225434279|ref|XP_002262927.1| PREDICTED: CBS domain-containing protein CBSX3, mitochondrial isoform 2 [Vitis vinifera] >gi|225434281|ref|XP_002262956.1| PREDICTED: CBS domain-containing protein CBSX3, mitochondrial isoform 3 [Vitis vinifera]"	AT5G10860.1		 Cystathionine beta-synthase (CBS) family protein 
Ctaxi_contig_15955|comp32645_c0_seq1	-3.309415459	2.733534208	4.55E-13	1.61E-11	NA	NA	NA	NA	NA
Ctaxi_contig_14073|comp32283_c0_seq1	-3.309349659	4.212563856	1.75E-21	1.82E-19	NA	NA	NA	NA	NA
Ctaxi_contig_52450|comp36292_c0_seq6	-3.308290268	3.926184982	5.68E-09	1.01E-07	NA	NA	NA	NA	NA
Ctaxi_contig_26956|comp34194_c2_seq1	-3.306097129	0.870250414	2.25E-05	0.000178476	NA	NA	NA	NA	NA
Ctaxi_contig_65946|comp37030_c1_seq24	-3.303570152	0.562903193	0.001092346	0.005177848	transcription regulator cpl1	gi|552846472|ref|XP_005851632.1|hypothetical protein CHLNCDRAFT_138191 [Chlorella variabilis] >gi|307111295|gb|EFN59530.1| hypothetical protein CHLNCDRAFT_138191 [Chlorella variabilis]	AT5G58003.1	CPL4	 C-terminal domain phosphatase-like 4 
Ctaxi_contig_6451|comp29306_c0_seq1	-3.303376064	3.955958848	2.54E-18	1.80E-16	NA	NA	NA	NA	NA
Ctaxi_contig_15054|comp32485_c4_seq1	-3.302321735	3.802855025	3.50E-15	1.68E-13	NA	NA	NA	NA	NA
Ctaxi_contig_7967|comp30461_c0_seq1	-3.300225963	6.880009291	1.39E-29	3.38E-27	short-chain dehydrogenase reductase sdr	gi|354488125|ref|XP_003506221.1|PREDICTED: 17-beta-hydroxysteroid dehydrogenase type 6-like [Cricetulus griseus]	AT5G10050.1		 NAD(P)-binding Rossmann-fold superfamily protein 
Ctaxi_contig_10965|comp31566_c1_seq1	-3.299239019	2.138123846	1.08E-06	1.19E-05	ytv protein	gi|509391706|gb|AGN29634.1|SPT transcription factor family member [Acartia pacifica]	NA	NA	NA
Ctaxi_contig_13649|comp32202_c1_seq5	-3.296188722	5.011426166	6.96E-15	3.20E-13	sulfur stress regulator	gi|302832650|ref|XP_002947889.1|Snf1-like protein kinase [Volvox carteri f. nagariensis] >gi|300266691|gb|EFJ50877.1| Snf1-like protein kinase [Volvox carteri f. nagariensis]	AT1G10940.1	"ASK1,SNRK2-4,SNRK2.4,SRK2A"	 Protein kinase superfamily protein 
Ctaxi_contig_57131|comp36576_c1_seq1	-3.294146226	2.685449954	9.62E-12	2.76E-10	NA	NA	NA	NA	NA
Ctaxi_contig_23760|comp33832_c4_seq5	-3.291130138	9.008996583	2.03E-19	1.63E-17	NA	NA	NA	NA	NA
Ctaxi_contig_56617|comp36544_c1_seq1	-3.29049016	3.007262523	1.29E-08	2.14E-07	NA	NA	NA	NA	NA
Ctaxi_contig_52718|comp36310_c3_seq3	-3.289864464	1.641156232	9.06E-08	1.27E-06	NA	NA	NA	NA	NA
Ctaxi_contig_9171|comp30991_c0_seq1	-3.289790776	0.188764213	0.007523188	0.026192324	aureochrome1-like protein	gi|397620892|gb|EJK65981.1|hypothetical protein THAOC_13120 [Thalassiosira oceanica]	AT5G58140.4	"PHOT2,NPL1"	 phototropin 2 
Ctaxi_contig_10984|comp31570_c0_seq2	-3.28551918	6.952848466	2.04E-06	2.09E-05	conserved protein	gi|494673738|ref|WP_007431679.1|RNAase [Paenibacillus sp. Aloe-11] >gi|375078088|gb|EHS56317.1| hypothetical protein WG8_3693 [Paenibacillus sp. Aloe-11]	NA	NA	NA
Ctaxi_contig_28332|comp34363_c1_seq1	-3.285276573	7.459079281	4.56E-19	3.49E-17	NA	NA	NA	NA	NA
Ctaxi_contig_20292|comp33345_c1_seq1	-3.284436608	2.959283168	4.10E-12	1.25E-10	NA	NA	NA	NA	NA
Ctaxi_contig_40814|comp35533_c4_seq22	-3.284085447	0.830012938	0.000108247	0.000708736	NA	NA	NA	NA	NA
Ctaxi_contig_11237|comp31628_c0_seq1	-3.282331018	5.841512949	7.88E-34	2.56E-31	4-diphosphocytidyl-2-c-methyl-d-erythritol kinase	gi|545368547|ref|XP_005649054.1|4-diphosphocytidyl-2-C-methyl-D-erythritol kinase [Coccomyxa subellipsoidea C-169] >gi|384251032|gb|EIE24510.1| 4-diphosphocytidyl-2-C-methyl-D-erythritol kinase [Coccomyxa subellipsoidea C-169]	AT2G26930.1	"ATCDPMEK,PDE277,ISPE,CDPMEK"	 4-(cytidine 5'-phospho)-2-C-methyl-D-erithritol kinase 
Ctaxi_contig_25581|comp34064_c3_seq1	-3.28131279	2.861465418	3.06E-09	5.72E-08	dna topoisomerase i	gi|494943440|ref|WP_007669468.1|DNA topoisomerase I [alpha proteobacterium BAL199] >gi|159181510|gb|EDP66022.1| DNA topoisomerase I [alpha proteobacterium BAL199]	AT4G31210.1		" DNA topoisomerase, type IA, core "
Ctaxi_contig_13442|comp32160_c1_seq1	-3.279211073	3.861294165	9.09E-09	1.56E-07	apolipoprotein d lipocalin	gi|545362008|ref|XP_005646263.1|hypothetical protein COCSUDRAFT_83508 [Coccomyxa subellipsoidea C-169] >gi|384248234|gb|EIE21719.1| hypothetical protein COCSUDRAFT_83508 [Coccomyxa subellipsoidea C-169]	NA	NA	NA
Ctaxi_contig_19898|comp33288_c2_seq1	-3.279050059	0.796213141	0.003080772	0.012517545	folate-biopterin transporter chloroplastic-like	gi|168058702|ref|XP_001781346.1|predicted protein [Physcomitrella patens] >gi|162667239|gb|EDQ53874.1| predicted protein [Physcomitrella patens]	AT2G32040.1		 Major facilitator superfamily protein 
Ctaxi_contig_28818|comp34416_c0_seq2	-3.278829832	6.573997806	3.55E-21	3.55E-19	NA	NA	NA	NA	NA
Ctaxi_contig_41924|comp35604_c4_seq1	-3.277862737	0.622191268	0.001310229	0.006062123	chorismate pyruvate lyase	gi|159489332|ref|XP_001702651.1|flagellar associated protein [Chlamydomonas reinhardtii] >gi|158280673|gb|EDP06430.1| flagellar associated protein [Chlamydomonas reinhardtii]	NA	NA	NA
Ctaxi_contig_26296|comp34130_c3_seq1	-3.27766765	5.777156955	1.93E-13	7.15E-12	NA	NA	NA	NA	NA
Ctaxi_contig_23759|comp33832_c4_seq4	-3.275522175	4.932088824	3.08E-15	1.50E-13	NA	NA	NA	NA	NA
Ctaxi_contig_18822|comp33113_c0_seq1	-3.270549327	0.767282248	4.97E-05	0.000357472	NA	NA	NA	NA	NA
Ctaxi_contig_55098|comp36445_c6_seq5	-3.26850782	0.269314573	0.001774024	0.00781714	NA	NA	NA	NA	NA
Ctaxi_contig_35092|comp35022_c4_seq1	-3.267962919	7.12662463	3.35E-17	2.03E-15	NA	NA	NA	NA	NA
Ctaxi_contig_68541|comp37129_c1_seq4	-3.267466164	2.562746049	0.007561943	0.026305861	protein	gi|168006558|ref|XP_001755976.1|predicted protein [Physcomitrella patens] >gi|162692906|gb|EDQ79261.1| predicted protein [Physcomitrella patens]	AT1G45332.1		 Translation elongation factor EFG/EF2 protein 
Ctaxi_contig_56620|comp36544_c2_seq2	-3.266326731	2.360082814	5.34E-11	1.36E-09	NA	NA	NA	NA	NA
Ctaxi_contig_26292|comp34130_c1_seq15	-3.265137579	8.130050158	3.72E-18	2.58E-16	NA	NA	NA	NA	NA
Ctaxi_contig_68992|comp37151_c0_seq3	-3.262867052	2.73929075	3.97E-11	1.02E-09	serine threonine-protein kinase nek5	gi|552842596|ref|XP_005850610.1|hypothetical protein CHLNCDRAFT_50283 [Chlorella variabilis] >gi|307110272|gb|EFN58508.1| hypothetical protein CHLNCDRAFT_50283 [Chlorella variabilis]	AT3G45420.1		 Concanavalin A-like lectin protein kinase family protein 
Ctaxi_contig_15957|comp32645_c0_seq3	-3.262345128	2.983098263	1.29E-13	4.91E-12	NA	NA	NA	NA	NA
Ctaxi_contig_8170|comp30569_c0_seq4	-3.259371306	6.361901617	5.30E-17	3.17E-15	tpa_inf: chloroplast light-harvesting complex ii protein precursor lhcbm2	gi|145079271|tpg|DAA05907.1|TPA_inf: chloroplast light-harvesting complex II protein precursor Lhcbm4 [Acetabularia acetabulum]	AT2G05100.1	"LHCB2.1,LHCB2"	 photosystem II light harvesting complex gene 2.1 
Ctaxi_contig_18477|comp33070_c0_seq1	-3.25629119	0.21821571	0.001159133	0.005454185	NA	NA	NA	NA	NA
Ctaxi_contig_42974|comp35677_c1_seq1	-3.255148419	3.359248561	8.02E-09	1.40E-07	NA	NA	NA	NA	NA
Ctaxi_contig_66768|comp37064_c3_seq1	-3.249869565	4.329229651	1.92E-21	1.99E-19	aldo-keto reductase	gi|490834098|ref|WP_004696182.1|hypothetical protein [Acinetobacter johnsonii] >gi|479888926|gb|ENU39093.1| hypothetical protein F986_02217 [Acinetobacter johnsonii CIP 64.6]	AT1G04420.1		 NAD(P)-linked oxidoreductase superfamily protein 
Ctaxi_contig_8587|comp30755_c0_seq1	-3.249615094	0.168162653	0.001315861	0.006086527	3-ketoacyl- synthase 6-like	gi|219117167|ref|XP_002179378.1|beta ketoacyl-coa synthase [Phaeodactylum tricornutum CCAP 1055/1] >gi|58294488|gb|AAW70160.1| condensing enzyme [Phaeodactylum tricornutum] >gi|217409269|gb|EEC49201.1| beta ketoacyl-coa synthase [Phaeodactylum tricornutum CCAP 1055/1]	AT1G04220.1	KCS2	 3-ketoacyl-CoA synthase 2 
Ctaxi_contig_31866|comp34733_c2_seq9	-3.246731356	0.773996153	7.60E-05	0.000518555	NA	NA	NA	NA	NA
Ctaxi_contig_51710|comp36244_c11_seq1	-3.245450819	1.619351394	4.01E-09	7.34E-08	NA	NA	NA	NA	NA
Ctaxi_contig_7888|comp30423_c0_seq1	-3.243362501	7.385537168	1.13E-19	9.48E-18	light-harvesting protein of photosystem i	gi|545358312|ref|XP_005644735.1|light harvesting complex a protein [Coccomyxa subellipsoidea C-169] >gi|384246702|gb|EIE20191.1| light harvesting complex a protein [Coccomyxa subellipsoidea C-169]	AT4G10340.1	LHCB5	 light harvesting complex of photosystem II 5 
Ctaxi_contig_6468|comp29314_c0_seq1	-3.242559869	7.054975668	1.37E-12	4.49E-11	cytochrome c6	gi|27530930|dbj|BAC54100.1|precursor cytochrome c6 [Chlorella vulgaris]	NA	NA	NA
Ctaxi_contig_24017|comp33870_c0_seq2	-3.242355251	3.838955124	9.12E-08	1.28E-06	NA	NA	NA	NA	NA
Ctaxi_contig_65240|comp37005_c2_seq4	-3.241444562	6.199203258	4.20E-27	8.18E-25	saccharopine dehydrogenase	gi|545374389|ref|XP_005651485.1|saccharopine dehydrogenase [Coccomyxa subellipsoidea C-169] >gi|384253466|gb|EIE26941.1| saccharopine dehydrogenase [Coccomyxa subellipsoidea C-169]	AT5G39410.1		 Saccharopine dehydrogenase  
Ctaxi_contig_37250|comp35220_c0_seq5	-3.240380835	3.902055884	2.17E-21	2.21E-19	soluble inorganic pyrophosphatase chloroplastic-like	gi|552837053|ref|XP_005849278.1|hypothetical protein CHLNCDRAFT_56094 [Chlorella variabilis] >gi|307108937|gb|EFN57176.1| hypothetical protein CHLNCDRAFT_56094 [Chlorella variabilis]	AT5G09650.1	"AtPPa6,PPa6"	 pyrophosphorylase 6 
Ctaxi_contig_62196|comp36849_c4_seq9	-3.239821798	1.784885632	2.49E-07	3.15E-06	protein	gi|514642859|ref|XP_004998635.1|hypothetical protein PTSG_00082 [Salpingoeca rosetta] >gi|326426493|gb|EGD72063.1| hypothetical protein PTSG_00082 [Salpingoeca rosetta]	NA	NA	NA
Ctaxi_contig_9409|comp31073_c0_seq4	-3.237821639	0.43481147	0.004331006	0.016642055	hydroxyacylglutathione hydrolase	gi|518347245|ref|WP_019517452.1|hypothetical protein [Sphingomonas sp. Mn802worker]	AT2G31350.1	GLX2-5	 glyoxalase 2-5 
Ctaxi_contig_37259|comp35220_c3_seq3	-3.237383692	2.499442627	1.32E-10	3.10E-09	soluble inorganic pyrophosphatase chloroplastic-like	gi|168049644|ref|XP_001777272.1|predicted protein [Physcomitrella patens] >gi|162671374|gb|EDQ57927.1| predicted protein [Physcomitrella patens]	AT5G09650.1	"AtPPa6,PPa6"	 pyrophosphorylase 6 
Ctaxi_contig_29728|comp34517_c0_seq4	-3.23592525	2.792364645	0.001243685	0.005789129	pentatricopeptide repeat-containing protein	gi|552840972|ref|XP_005850189.1|hypothetical protein CHLNCDRAFT_34493 [Chlorella variabilis] >gi|307109850|gb|EFN58087.1| hypothetical protein CHLNCDRAFT_34493 [Chlorella variabilis]	AT3G22470.1		 Pentatricopeptide repeat (PPR) superfamily protein 
Ctaxi_contig_51913|comp36256_c0_seq1	-3.233893811	0.835285486	7.01E-05	0.000483037	alkaline phosphatase	gi|260833756|ref|XP_002611878.1|hypothetical protein BRAFLDRAFT_83096 [Branchiostoma floridae] >gi|229297250|gb|EEN67887.1| hypothetical protein BRAFLDRAFT_83096 [Branchiostoma floridae]	NA	NA	NA
Ctaxi_contig_28115|comp34334_c1_seq3	-3.230057383	5.072827087	2.01E-14	8.57E-13	geranyl diphosphate synthase	gi|545374672|ref|XP_005651593.1|terpenoid synthase [Coccomyxa subellipsoidea C-169] >gi|384253575|gb|EIE27049.1| terpenoid synthase [Coccomyxa subellipsoidea C-169]	AT2G34630.2	"GPPS,GPS1"	 geranyl diphosphate synthase 1 
Ctaxi_contig_24685|comp33969_c4_seq1	-3.228320711	3.290542884	8.84E-17	5.14E-15	NA	NA	NA	NA	NA
Ctaxi_contig_55415|comp36468_c4_seq1	-3.228296777	0.226768142	0.000593526	0.003083349	lactotransferrin isoform 1	gi|297671495|ref|XP_002813871.1|PREDICTED: lactotransferrin isoform 1 [Pongo abelii]	NA	NA	NA
Ctaxi_contig_12344|comp31916_c0_seq2	-3.224265702	5.350128153	1.26E-08	2.10E-07	thioredoxin peroxidase	gi|303275592|ref|XP_003057090.1|predicted protein [Micromonas pusilla CCMP1545] >gi|226461442|gb|EEH58735.1| predicted protein [Micromonas pusilla CCMP1545]	AT5G06290.1	"2-CysPrxB,2CPB"	 2-cysteine peroxiredoxin B 
Ctaxi_contig_71806|comp37264_c2_seq4	-3.224265516	0.562888341	0.000631967	0.003253268	NA	NA	NA	NA	NA
Ctaxi_contig_15124|comp32503_c0_seq4	-3.222081695	1.04011853	0.003091581	0.012555469	lil3 protein	gi|302854730|ref|XP_002958870.1|low molecular mass early light-induced protein [Volvox carteri f. nagariensis] >gi|300255772|gb|EFJ40058.1| low molecular mass early light-induced protein [Volvox carteri f. nagariensis]	AT4G17600.1	LIL3:1	 Chlorophyll A-B binding family protein 
Ctaxi_contig_6833|comp29645_c0_seq1	-3.218249774	2.875297157	8.76E-10	1.79E-08	NA	NA	NA	NA	NA
Ctaxi_contig_8168|comp30569_c0_seq2	-3.217428192	5.598141042	5.88E-17	3.49E-15	light-harvesting chlorophyll a b-binding protein	gi|145079419|tpg|DAA05914.1|TPA_inf: chloroplast light-harvesting complex II protein precursor Lhcbm2 [Acetabularia acetabulum]	AT2G05070.1	"LHCB2.2,LHCB2"	 photosystem II light harvesting complex gene 2.2 
Ctaxi_contig_66769|comp37064_c4_seq1	-3.216927003	4.281217936	3.95E-22	4.46E-20	aldo keto reductase family protein	gi|552846133|ref|XP_005851535.1|hypothetical protein CHLNCDRAFT_48483 [Chlorella variabilis] >gi|307111198|gb|EFN59433.1| hypothetical protein CHLNCDRAFT_48483 [Chlorella variabilis]	AT1G04420.1		 NAD(P)-linked oxidoreductase superfamily protein 
Ctaxi_contig_25613|comp34066_c0_seq1	-3.216795705	1.618370832	0.000241777	0.001426163	NA	NA	NA	NA	NA
Ctaxi_contig_19582|comp33230_c2_seq1	-3.214723925	0.139242308	0.002692497	0.011147428	NA	NA	NA	NA	NA
Ctaxi_contig_7969|comp30461_c0_seq3	-3.213316453	4.377705961	3.89E-20	3.51E-18	oxidoreductase	gi|516887284|ref|WP_018148674.1|hypothetical protein [Henriciella marina]	AT3G55310.1		 NAD(P)-binding Rossmann-fold superfamily protein 
Ctaxi_contig_29127|comp34447_c1_seq1	-3.212173261	1.111750009	0.000752565	0.003771466	mterf domain-containing protein	gi|298706476|emb|CBJ29463.1|conserved unknown protein [Ectocarpus siliculosus]	AT2G34620.1		 Mitochondrial transcription termination factor family protein 
Ctaxi_contig_55869|comp36496_c1_seq7	-3.211845999	1.792546338	5.77E-07	6.74E-06	NA	NA	NA	NA	NA
Ctaxi_contig_57259|comp36579_c1_seq64	-3.210608356	4.589795376	7.04E-08	1.01E-06	serine decarboxylase	gi|302844899|ref|XP_002953989.1|serine decarboxylase [Volvox carteri f. nagariensis] >gi|300260801|gb|EFJ45018.1| serine decarboxylase [Volvox carteri f. nagariensis]	AT1G43710.1	emb1075	 Pyridoxal phosphate (PLP)-dependent transferases superfamily protein 
Ctaxi_contig_43266|comp35698_c1_seq6	-3.206667465	1.899699077	1.30E-09	2.58E-08	ankyrin repeat protein	gi|123447533|ref|XP_001312505.1|hypothetical protein [Trichomonas vaginalis G3] >gi|121894354|gb|EAX99575.1| hypothetical protein TVAG_104560 [Trichomonas vaginalis G3]	AT3G04710.1	TPR10	 ankyrin repeat family protein 
Ctaxi_contig_35115|comp35025_c1_seq1	-3.204510262	1.128189145	4.19E-06	4.01E-05	probable cadmium zinc-transporting atpase chloroplastic-like	"gi|255567899|ref|XP_002524927.1|heavy metal cation transport atpase, putative [Ricinus communis] >gi|223535762|gb|EEF37424.1| heavy metal cation transport atpase, putative [Ricinus communis]"	AT4G37270.1	"HMA1,ATHMA1"	 heavy metal atpase 1 
Ctaxi_contig_59925|comp36727_c0_seq20	-3.203644643	2.5964896	1.11E-13	4.24E-12	rna-binding protein musashi homolog rbp6- partial	gi|545364752|ref|XP_005647417.1|hypothetical protein COCSUDRAFT_66433 [Coccomyxa subellipsoidea C-169] >gi|384249391|gb|EIE22873.1| hypothetical protein COCSUDRAFT_66433 [Coccomyxa subellipsoidea C-169]	AT3G13224.2		 RNA-binding (RRM/RBD/RNP motifs) family protein 
Ctaxi_contig_56625|comp36545_c0_seq1	-3.200268167	3.406494528	2.54E-11	6.75E-10	histone h3	gi|319903978|gb|ADV77191.1|histone H3 [Bolbocoleon piliferum] >gi|319904002|gb|ADV77203.1| histone H3 [Halochlorococcum tenue]	AT1G75600.1		 Histone superfamily protein 
Ctaxi_contig_10925|comp31549_c0_seq1	-3.199504009	4.629744394	1.82E-22	2.15E-20	expressed protein	gi|552834788|ref|XP_005848822.1|expressed protein [Chlorella variabilis] >gi|307108480|gb|EFN56720.1| expressed protein [Chlorella variabilis]	NA	NA	NA
Ctaxi_contig_13018|comp32059_c1_seq8	-3.199230756	3.582497753	1.89E-09	3.68E-08	NA	NA	NA	NA	NA
Ctaxi_contig_11772|comp31776_c1_seq4	-3.199213232	0.952926925	0.000196457	0.001190383	NA	NA	NA	NA	NA
Ctaxi_contig_40810|comp35533_c4_seq18	-3.197335735	0.977226932	0.000219014	0.001309817	NA	NA	NA	NA	NA
Ctaxi_contig_31338|comp34678_c2_seq10	-3.194870658	1.290539826	4.42E-06	4.20E-05	uncharacterized loc101206927	gi|302831489|ref|XP_002947310.1|hypothetical protein VOLCADRAFT_87563 [Volvox carteri f. nagariensis] >gi|300267717|gb|EFJ51900.1| hypothetical protein VOLCADRAFT_87563 [Volvox carteri f. nagariensis]	AT2G20390.1		 unknown protein; Has 50 Blast hits to 50 proteins in 18 species: Archae - 0; Bacteria - 2; Metazoa - 0; Fungi - 0; Plants - 48; Viruses - 0; Other Eukaryotes - 0 (source: NCBI BLink). 
Ctaxi_contig_42289|comp35624_c0_seq4	-3.189985068	1.258372853	5.82E-05	0.000410136	NA	NA	NA	NA	NA
Ctaxi_contig_62619|comp36868_c2_seq1	-3.18932133	2.544996607	1.11E-08	1.86E-07	NA	NA	NA	NA	NA
Ctaxi_contig_29069|comp34445_c0_seq2	-3.185840989	0.36975207	0.015834585	0.048144206	NA	NA	NA	NA	NA
Ctaxi_contig_6464|comp29311_c1_seq1	-3.184785542	6.326082357	1.13E-20	1.08E-18	peptidyl-prolyl cis-trans isomerase family protein	gi|302839264|ref|XP_002951189.1|hypothetical protein VOLCADRAFT_81413 [Volvox carteri f. nagariensis] >gi|300263518|gb|EFJ47718.1| hypothetical protein VOLCADRAFT_81413 [Volvox carteri f. nagariensis]	AT5G13120.2	CYP20-2	 cyclophilin 20-2 
Ctaxi_contig_70396|comp37206_c5_seq1	-3.184445533	8.269568823	3.97E-26	7.09E-24	leukocyte elastase inhibitor-like	gi|432855327|ref|XP_004068166.1|PREDICTED: leukocyte elastase inhibitor-like [Oryzias latipes]	AT2G25240.1		 Serine protease inhibitor (SERPIN) family protein 
Ctaxi_contig_13187|comp32101_c1_seq1	-3.18186849	0.744226897	3.35E-05	0.000253421	glycosyl transferase family 2	gi|302853266|ref|XP_002958149.1|hypothetical protein VOLCADRAFT_84369 [Volvox carteri f. nagariensis] >gi|300256510|gb|EFJ40774.1| hypothetical protein VOLCADRAFT_84369 [Volvox carteri f. nagariensis]	AT2G39630.2		 Nucleotide-diphospho-sugar transferases superfamily protein 
Ctaxi_contig_42288|comp35624_c0_seq3	-3.173137544	2.518361717	3.23E-12	1.00E-10	NA	NA	NA	NA	NA
Ctaxi_contig_18893|comp33128_c0_seq3	-3.170814259	1.665498434	8.32E-08	1.18E-06	NA	NA	NA	NA	NA
Ctaxi_contig_39374|comp35407_c0_seq1	-3.170463151	0.136938248	0.000589222	0.003064259	NA	NA	NA	NA	NA
Ctaxi_contig_36579|comp35165_c5_seq14	-3.168284839	0.73598361	6.83E-06	6.20E-05	pentatricopeptide repeat-containing protein chloroplastic-like	"gi|470111835|ref|XP_004292148.1|PREDICTED: pentatricopeptide repeat-containing protein At4g34830, chloroplastic-like [Fragaria vesca subsp. vesca]"	AT4G34830.1	MRL1	 Pentatricopeptide repeat (PPR) superfamily protein 
Ctaxi_contig_14971|comp32472_c1_seq1	-3.164782342	4.771329038	3.93E-14	1.62E-12	rubredoxin family protein	gi|302833209|ref|XP_002948168.1|hypothetical protein VOLCADRAFT_120585 [Volvox carteri f. nagariensis] >gi|300266388|gb|EFJ50575.1| hypothetical protein VOLCADRAFT_120585 [Volvox carteri f. nagariensis]	AT5G17170.2	ENH1	 rubredoxin family protein 
Ctaxi_contig_52026|comp36264_c2_seq1	-3.162542713	0.484927338	0.000271898	0.001580027	NA	NA	NA	NA	NA
Ctaxi_contig_10991|comp31572_c0_seq1	-3.161822022	2.4884614	2.27E-06	2.31E-05	NA	NA	NA	NA	NA
Ctaxi_contig_26281|comp34130_c1_seq4	-3.160871644	9.563733572	3.23E-15	1.56E-13	alpha beta-hydrolase	gi|302844323|ref|XP_002953702.1|hypothetical protein VOLCADRAFT_106050 [Volvox carteri f. nagariensis] >gi|300261111|gb|EFJ45326.1| hypothetical protein VOLCADRAFT_106050 [Volvox carteri f. nagariensis]	NA	NA	NA
Ctaxi_contig_8172|comp30569_c1_seq1	-3.158057737	4.281826916	9.33E-12	2.68E-10	chlorophyll a b-binding protein	gi|552813436|ref|XP_005843949.1|hypothetical protein CHLNCDRAFT_59790 [Chlorella variabilis] >gi|307103588|gb|EFN51847.1| hypothetical protein CHLNCDRAFT_59790 [Chlorella variabilis]	AT2G05070.1	"LHCB2.2,LHCB2"	 photosystem II light harvesting complex gene 2.2 
Ctaxi_contig_13643|comp32201_c0_seq1	-3.155246969	4.713388084	8.52E-11	2.08E-09	NA	NA	NA	NA	NA
Ctaxi_contig_45605|comp35838_c0_seq3	-3.147431614	0.944133038	3.49E-05	0.000262526	rna-directed dna polymerase (reverse transcriptase) and integrase domain containing protein	gi|308489628|ref|XP_003107007.1|hypothetical protein CRE_17270 [Caenorhabditis remanei] >gi|308252895|gb|EFO96847.1| hypothetical protein CRE_17270 [Caenorhabditis remanei]	NA	NA	NA
Ctaxi_contig_29989|comp34535_c1_seq1	-3.146933022	4.416540236	1.74E-18	1.27E-16	thylakoid lumenal protein	gi|302829835|ref|XP_002946484.1|hypothetical protein VOLCADRAFT_56064 [Volvox carteri f. nagariensis] >gi|300268230|gb|EFJ52411.1| hypothetical protein VOLCADRAFT_56064 [Volvox carteri f. nagariensis]	AT1G12250.2		 Pentapeptide repeat-containing protein 
Ctaxi_contig_11320|comp31648_c0_seq4	-3.145966591	6.732811701	1.54E-24	2.35E-22	sulfotransferase	gi|284040217|ref|YP_003390147.1|sulfotransferase [Spirosoma linguale DSM 74] >gi|502694430|ref|WP_012929844.1| sulfotransferase [Spirosoma linguale] >gi|283819510|gb|ADB41348.1| sulfotransferase [Spirosoma linguale DSM 74]	NA	NA	NA
Ctaxi_contig_28604|comp34393_c0_seq1	-3.143226792	1.491321373	7.07E-06	6.38E-05	protein mak16 homolog	gi|301118847|ref|XP_002907151.1|conserved hypothetical protein [Phytophthora infestans T30-4] >gi|262105663|gb|EEY63715.1| conserved hypothetical protein [Phytophthora infestans T30-4]	AT1G23280.1		 MAK16 protein-related 
Ctaxi_contig_51947|comp36258_c1_seq5	-3.142814365	1.448006804	0.000284098	0.001639449	NA	NA	NA	NA	NA
Ctaxi_contig_62077|comp36843_c6_seq3	-3.142660679	2.892568291	0.00082639	0.004085087	hypothetical protein SELMODRAFT_424234	gi|302807024|ref|XP_002985243.1|hypothetical protein SELMODRAFT_424234 [Selaginella moellendorffii] >gi|300147071|gb|EFJ13737.1| hypothetical protein SELMODRAFT_424234 [Selaginella moellendorffii]	NA	NA	NA
Ctaxi_contig_12414|comp31934_c1_seq1	-3.141034886	1.267670733	1.00E-05	8.71E-05	NA	NA	NA	NA	NA
Ctaxi_contig_27308|comp34238_c2_seq1	-3.140425457	2.496323848	1.39E-08	2.30E-07	tetratricopeptide repeat protein	gi|552844387|ref|XP_005851065.1|hypothetical protein CHLNCDRAFT_56644 [Chlorella variabilis] >gi|307110728|gb|EFN58963.1| hypothetical protein CHLNCDRAFT_56644 [Chlorella variabilis]	AT3G04240.1	SEC	 Tetratricopeptide repeat (TPR)-like superfamily protein 
Ctaxi_contig_13387|comp32148_c0_seq4	-3.139767638	5.894044969	1.11E-24	1.71E-22	NA	NA	NA	NA	NA
Ctaxi_contig_13480|comp32169_c0_seq1	-3.136820063	2.329367033	5.41E-08	7.99E-07	NA	NA	NA	NA	NA
Ctaxi_contig_54769|comp36428_c3_seq3	-3.130541887	3.55257754	0.001187557	0.005565221	low quality protein: kallikrein-8	gi|504164417|ref|XP_004592341.1|PREDICTED: chymotrypsin-like elastase family member 3B-like [Ochotona princeps]	NA	NA	NA
Ctaxi_contig_49945|comp36142_c5_seq3	-3.130491077	5.499228477	3.63E-22	4.13E-20	malic enzyme	gi|545365544|ref|XP_005647736.1|RNB-domain-containing protein [Coccomyxa subellipsoidea C-169] >gi|384249711|gb|EIE23192.1| RNB-domain-containing protein [Coccomyxa subellipsoidea C-169]	AT2G19900.1	"ATNADP-ME1,NADP-ME1"	 NADP-malic enzyme 1 
Ctaxi_contig_18090|comp33016_c1_seq1	-3.129829095	8.029073506	1.02E-30	2.72E-28	calcium-dependent protein kinase	gi|159468824|ref|XP_001692574.1|predicted protein [Chlamydomonas reinhardtii] >gi|158278287|gb|EDP04052.1| predicted protein [Chlamydomonas reinhardtii]	AT2G35890.1	CPK25	 calcium-dependent protein kinase 25 
Ctaxi_contig_51918|comp36256_c2_seq1	-3.126308432	1.262324439	3.40E-06	3.32E-05	alkaline phosphatase	gi|260826255|ref|XP_002608081.1|hypothetical protein BRAFLDRAFT_91441 [Branchiostoma floridae] >gi|229293431|gb|EEN64091.1| hypothetical protein BRAFLDRAFT_91441 [Branchiostoma floridae]	NA	NA	NA
Ctaxi_contig_42323|comp35628_c2_seq2	-3.120846715	0.528958399	0.000710318	0.003589856	n-acetylgalactosamine 6-sulfate sulfatase	gi|519055014|ref|WP_020210889.1|hypothetical protein [Gilvimarinus chinensis]	NA	NA	NA
Ctaxi_contig_14356|comp32349_c1_seq1	-3.115558303	3.786666765	5.97E-17	3.53E-15	NA	NA	NA	NA	NA
Ctaxi_contig_10968|comp31566_c1_seq4	-3.109255131	1.55399392	4.46E-08	6.70E-07	spt transcription factor family member	gi|509391706|gb|AGN29634.1|SPT transcription factor family member [Acartia pacifica]	NA	NA	NA
Ctaxi_contig_61429|comp36807_c0_seq9	-3.106845665	0.450184517	0.012889215	0.040719587	polymorphic outer membrane protein	gi|333987058|ref|YP_004519665.1|hypothetical protein MSWAN_0837 [Methanobacterium sp. SWAN-1] >gi|503591290|ref|WP_013825366.1| hypothetical protein [Methanobacterium sp. SWAN-1] >gi|333825202|gb|AEG17864.1| conserved repeat domain protein [Methanobacterium sp. SWAN-1]	NA	NA	NA
Ctaxi_contig_11560|comp31714_c0_seq1	-3.105484421	0.384980075	0.005204929	0.019370867	"Protein C9orf32, putative"	"gi|294932975|ref|XP_002780535.1|Protein C9orf32, putative [Perkinsus marinus ATCC 50983] >gi|239890469|gb|EER12330.1| Protein C9orf32, putative [Perkinsus marinus ATCC 50983]"	AT5G44450.1		 methyltransferases 
Ctaxi_contig_15997|comp32652_c0_seq18	-3.104898595	0.62619456	0.001257386	0.005845428	NA	NA	NA	NA	NA
Ctaxi_contig_8441|comp30695_c0_seq1	-3.103208541	4.221430778	5.28E-20	4.65E-18	thylakoid lumenal kda chloroplastic-like	gi|545364905|ref|XP_005647472.1|hypothetical protein COCSUDRAFT_53704 [Coccomyxa subellipsoidea C-169] >gi|384249446|gb|EIE22928.1| hypothetical protein COCSUDRAFT_53704 [Coccomyxa subellipsoidea C-169]	NA	NA	NA
Ctaxi_contig_7892|comp30423_c0_seq5	-3.101785026	6.067927297	3.49E-21	3.49E-19	light-harvesting protein of photosystem i	gi|145079136|tpg|DAA05900.1|TPA_inf: chloroplast light-harvesting complex I protein precursor Lhca9 [Acetabularia acetabulum]	AT1G19150.1	"LHCA6,LHCA2*1"	 photosystem I light harvesting complex gene 6 
Ctaxi_contig_55972|comp36504_c1_seq14	-3.097957804	1.470825321	0.002614632	0.010880613	NA	NA	NA	NA	NA
Ctaxi_contig_67974|comp37108_c3_seq4	-3.097538828	5.702828033	1.50E-19	1.25E-17	chloroplast w6 desaturase	gi|5821436|dbj|BAA83822.1|chloroplast w6 desaturase [Chlamydomonas sp. W80]	AT4G30950.1	"FAD6,FADC,SFD4"	 fatty acid desaturase 6 
Ctaxi_contig_33443|comp34871_c4_seq8	-3.09625606	0.547589364	0.005924617	0.021504047	NA	NA	NA	NA	NA
Ctaxi_contig_14008|comp32267_c0_seq3	-3.094133714	4.27271846	5.02E-10	1.07E-08	NA	NA	NA	NA	NA
Ctaxi_contig_18971|comp33138_c0_seq1	-3.091397177	3.467788687	1.73E-05	0.000141316	h+-or na+-translocating f- v-type and a-type atpase superfamily	gi|302843912|ref|XP_002953497.1|hypothetical protein VOLCADRAFT_109870 [Volvox carteri f. nagariensis] >gi|300261256|gb|EFJ45470.1| hypothetical protein VOLCADRAFT_109870 [Volvox carteri f. nagariensis]	AT2G25610.1		" ATPase, F0/V0 complex, subunit C protein "
Ctaxi_contig_37722|comp35263_c1_seq2	-3.090879033	7.403019503	5.27E-26	9.30E-24	glyceraldehyde-3-phosphate dehydrogenase	gi|302847518|ref|XP_002955293.1|hypothetical protein VOLCADRAFT_76662 [Volvox carteri f. nagariensis] >gi|300259365|gb|EFJ43593.1| hypothetical protein VOLCADRAFT_76662 [Volvox carteri f. nagariensis]	AT1G42970.1	GAPB	 glyceraldehyde-3-phosphate dehydrogenase B subunit 
Ctaxi_contig_36193|comp35126_c2_seq1	-3.089278173	5.572286129	6.38E-10	1.33E-08	photosystem ii reaction center w protein	"gi|159488012|ref|XP_001702016.1|photosystem II reaction center W protein [Chlamydomonas reinhardtii] >gi|20139842|sp|Q9SPI9.1|PSBW_CHLRE RecName: Full=Photosystem II reaction center W protein, chloroplastic; AltName: Full=PSII 6.1 kDa protein; Flags: Precursor >gi|5739404|gb|AAD50464.1|AF170026_1 core subunit of photosystem II precursor [Chlamydomonas reinhardtii] >gi|158271473|gb|EDO97291.1| photosystem II reaction center W protein [Chlamydomonas reinhardtii]"	AT2G30570.1	PSBW	 photosystem II reaction center W 
Ctaxi_contig_62380|comp36853_c3_seq2	-3.088729257	5.414008998	1.05E-23	1.41E-21	duf482-domain-containing protein	gi|302834828|ref|XP_002948976.1|hypothetical protein VOLCADRAFT_104149 [Volvox carteri f. nagariensis] >gi|300265721|gb|EFJ49911.1| hypothetical protein VOLCADRAFT_104149 [Volvox carteri f. nagariensis]	AT2G23390.1		" CONTAINS InterPro DOMAIN/s: Protein of unknown function DUF482 (InterPro:IPR007434), Acyl-CoA N-acyltransferase (InterPro:IPR016181); Has 2165 Blast hits to 2163 proteins in 543 species: Archae - 0; Bacteria - 1044; Metazoa - 0; Fungi - 0; Plants - 33; Viruses - 0; Other Eukaryotes - 1088 (source: NCBI BLink). "
Ctaxi_contig_29862|comp34530_c2_seq6	-3.080482579	3.082411967	6.00E-18	4.00E-16	NA	NA	NA	NA	NA
Ctaxi_contig_13188|comp32101_c1_seq2	-3.078781122	0.64923506	0.0001591	0.000991189	glycosyl transferase family 2	gi|434398624|ref|YP_007132628.1|glycosyl transferase family 2 [Stanieria cyanosphaera PCC 7437] >gi|505006228|ref|WP_015193330.1| glycosyl transferase family 2 [Stanieria cyanosphaera] >gi|428269721|gb|AFZ35662.1| glycosyl transferase family 2 [Stanieria cyanosphaera PCC 7437]	NA	NA	NA
Ctaxi_contig_40955|comp35544_c0_seq1	-3.077267485	2.685915788	7.50E-05	0.000512286	brain protein 44 family protein	gi|159483257|ref|XP_001699677.1|hypothetical protein CHLREDRAFT_182136 [Chlamydomonas reinhardtii] >gi|158281619|gb|EDP07373.1| predicted protein [Chlamydomonas reinhardtii]	AT5G20090.2		 Uncharacterised protein family (UPF0041) 
Ctaxi_contig_57109|comp36574_c6_seq1	-3.075940912	5.855082807	2.85E-10	6.34E-09	NA	NA	NA	NA	NA
Ctaxi_contig_11855|comp31801_c0_seq1	-3.069750042	8.286935148	2.33E-18	1.67E-16	NA	NA	NA	NA	NA
Ctaxi_contig_50538|comp36181_c2_seq9	-3.068833308	4.991527893	6.75E-09	1.19E-07	NA	NA	NA	NA	NA
Ctaxi_contig_14532|comp32391_c1_seq2	-3.068290468	0.373812814	0.002674073	0.011084625	NA	NA	NA	NA	NA
Ctaxi_contig_22921|comp33730_c2_seq9	-3.063345577	0.36161208	0.000896314	0.004374058	rubisco activase	gi|342360007|gb|AEL29575.1|chloroplast rubisco activase [Chlorella pyrenoidosa]	AT2G39730.3	RCA	 rubisco activase 
Ctaxi_contig_24867|comp33988_c0_seq3	-3.063128049	2.456244911	1.43E-10	3.34E-09	glycerophosphoryl diester phosphodiesterase family protein	gi|159470395|ref|XP_001693345.1|glycerophosphoryl diester phosphodiesterase family protein [Chlamydomonas reinhardtii] >gi|158277603|gb|EDP03371.1| glycerophosphoryl diester phosphodiesterase family protein [Chlamydomonas reinhardtii]	AT5G41080.2		 PLC-like phosphodiesterases superfamily protein 
Ctaxi_contig_26289|comp34130_c1_seq12	-3.059669096	8.544541598	5.07E-19	3.83E-17	NA	NA	NA	NA	NA
Ctaxi_contig_55053|comp36443_c2_seq5	-3.059385929	1.222606167	0.000167954	0.001038557	NA	NA	NA	NA	NA
Ctaxi_contig_33123|comp34847_c1_seq1	-3.057056552	0.606459387	0.000134237	0.000853561	endonuclease-like orf	gi|37223492|gb|AAQ90284.1|endonuclease-like orf [Caulerpa sertularioides]	NA	NA	NA
Ctaxi_contig_18093|comp33016_c1_seq4	-3.056791892	6.471868862	7.65E-32	2.19E-29	NA	NA	NA	NA	NA
Ctaxi_contig_53458|comp36342_c0_seq4	-3.055797491	3.506124138	1.09E-19	9.23E-18	NA	NA	NA	NA	NA
Ctaxi_contig_10930|comp31551_c0_seq1	-3.047969416	2.414016135	6.07E-10	1.27E-08	predicted protein	gi|412985650|emb|CCO19096.1|predicted protein [Bathycoccus prasinos]	NA	NA	NA
Ctaxi_contig_14361|comp32349_c2_seq1	-3.046682565	2.79155916	2.42E-11	6.45E-10	NA	NA	NA	NA	NA
Ctaxi_contig_13386|comp32148_c0_seq3	-3.036473601	6.656591576	2.25E-29	5.28E-27	NA	NA	NA	NA	NA
Ctaxi_contig_33699|comp34893_c1_seq1	-3.035231889	8.526161315	2.42E-24	3.56E-22	hyalin	gi|83646051|ref|YP_434486.1|hypothetical protein HCH_03306 [Hahella chejuensis KCTC 2396] >gi|499716396|ref|WP_011397130.1| hypothetical protein [Hahella chejuensis] >gi|83634094|gb|ABC30061.1| protein of unknown function (DUF1555) [Hahella chejuensis KCTC 2396]	NA	NA	NA
Ctaxi_contig_16384|comp32711_c0_seq1	-3.031882385	2.796467379	4.81E-10	1.03E-08	protein	gi|302835405|ref|XP_002949264.1|hypothetical protein VOLCADRAFT_89535 [Volvox carteri f. nagariensis] >gi|300265566|gb|EFJ49757.1| hypothetical protein VOLCADRAFT_89535 [Volvox carteri f. nagariensis]	NA	NA	NA
Ctaxi_contig_7585|comp30220_c1_seq1	-3.025874815	0.663748379	0.002504434	0.010488686	cytoplasmic 2	"gi|497803834|ref|WP_010118018.1|hypothetical protein, partial [Acinetobacter sp. P8-3-8]"	NA	NA	NA
Ctaxi_contig_51465|comp36240_c2_seq5	-3.025247559	4.30032256	2.03E-10	4.63E-09	NA	NA	NA	NA	NA
Ctaxi_contig_27859|comp34303_c1_seq3	-3.024627334	1.316863209	0.011787167	0.037854177	ankyrin repeat protein	"gi|123474370|ref|XP_001320368.1|ankyrin repeat protein [Trichomonas vaginalis G3] >gi|121903172|gb|EAY08145.1| ankyrin repeat protein, putative [Trichomonas vaginalis G3]"	NA	NA	NA
Ctaxi_contig_35826|comp35092_c0_seq1	-3.02438773	2.132768681	5.51E-06	5.11E-05	NA	NA	NA	NA	NA
Ctaxi_contig_71858|comp37267_c1_seq1	-3.023121163	0.121724552	0.010201717	0.033649658	NA	NA	NA	NA	NA
Ctaxi_contig_39695|comp35437_c3_seq1	-3.022928132	7.465674267	2.06E-15	1.03E-13	NA	NA	NA	NA	NA
Ctaxi_contig_13384|comp32148_c0_seq1	-3.021219789	5.649612985	8.94E-20	7.63E-18	NA	NA	NA	NA	NA
Ctaxi_contig_6454|comp29306_c1_seq3	-3.021123988	0.391654022	0.003475708	0.013841457	NA	NA	NA	NA	NA
Ctaxi_contig_20121|comp33325_c1_seq1	-3.01840061	3.276097187	4.94E-13	1.74E-11	protein	gi|159467629|ref|XP_001691994.1|protein ser/thr phosphatase [Chlamydomonas reinhardtii] >gi|158278721|gb|EDP04484.1| protein ser/thr phosphatase [Chlamydomonas reinhardtii]	AT1G07010.1		 Calcineurin-like metallo-phosphoesterase superfamily protein 
Ctaxi_contig_14972|comp32472_c1_seq2	-3.018103943	1.892406688	7.31E-07	8.31E-06	NA	NA	NA	NA	NA
Ctaxi_contig_29151|comp34450_c2_seq1	-3.015747078	0.382673232	0.000168341	0.001040384	hypothetical protein Tsp_07078	gi|339232538|ref|XP_003381386.1|hypothetical protein Tsp_07078 [Trichinella spiralis] >gi|316979830|gb|EFV62560.1| hypothetical protein Tsp_07078 [Trichinella spiralis]	NA	NA	NA
Ctaxi_contig_56618|comp36544_c1_seq2	-3.01563861	0.41315276	0.002802531	0.011538458	NA	NA	NA	NA	NA
Ctaxi_contig_21488|comp33526_c2_seq3	-3.010819347	1.429039247	0.000478698	0.002564678	NA	NA	NA	NA	NA
Ctaxi_contig_12846|comp32033_c1_seq2	-3.010100854	3.239818969	2.91E-12	9.09E-11	NA	NA	NA	NA	NA
Ctaxi_contig_40027|comp35464_c1_seq5	-3.009135514	1.006251097	9.15E-05	0.000610586	cytochrome p450	gi|552821205|ref|XP_005845783.1|hypothetical protein CHLNCDRAFT_58466 [Chlorella variabilis] >gi|307105432|gb|EFN53681.1| hypothetical protein CHLNCDRAFT_58466 [Chlorella variabilis]	NA	NA	NA
Ctaxi_contig_28421|comp34371_c0_seq4	-3.005005821	3.034838071	3.62E-11	9.41E-10	kinesin partial	"gi|146081619|ref|XP_001464297.1|kinesin K39, putative, partial [Leishmania infantum JPCM5] >gi|134068388|emb|CAM66678.1| kinesin K39, putative, partial [Leishmania infantum JPCM5]"	NA	NA	NA
Ctaxi_contig_49949|comp36142_c6_seq3	-3.004428335	4.855695279	1.28E-23	1.72E-21	malic enzyme	gi|552829273|ref|XP_005847663.1|hypothetical protein CHLNCDRAFT_35453 [Chlorella variabilis] >gi|307107318|gb|EFN55561.1| hypothetical protein CHLNCDRAFT_35453 [Chlorella variabilis]	AT1G79750.1	"ATNADP-ME4,NADP-ME4"	 NADP-malic enzyme 4 
Ctaxi_contig_10575|comp31439_c0_seq1	-3.002509279	4.161396698	8.98E-17	5.22E-15	NA	NA	NA	NA	NA
Ctaxi_contig_36566|comp35165_c5_seq1	-3.000885119	3.184626219	3.67E-16	2.00E-14	pentatricopeptide repeat-containing protein	gi|357473123|ref|XP_003606846.1|Pentatricopeptide repeat-containing protein [Medicago truncatula] >gi|355507901|gb|AES89043.1| Pentatricopeptide repeat-containing protein [Medicago truncatula]	AT1G13040.1		 Pentatricopeptide repeat (PPR-like) superfamily protein 
Ctaxi_contig_20123|comp33325_c1_seq3	-3.000632977	2.798417273	5.49E-11	1.39E-09	protein	gi|545359939|ref|XP_005645390.1|Metallo-dependent phosphatase [Coccomyxa subellipsoidea C-169] >gi|384247359|gb|EIE20846.1| Metallo-dependent phosphatase [Coccomyxa subellipsoidea C-169]	AT1G07010.2		 Calcineurin-like metallo-phosphoesterase superfamily protein 
Ctaxi_contig_9008|comp30922_c1_seq1	-2.99755642	0.613554401	6.52E-05	0.000454819	NA	NA	NA	NA	NA
Ctaxi_contig_11735|comp31762_c1_seq6	-2.997024333	0.364486016	0.000272628	0.001583456	NA	NA	NA	NA	NA
Ctaxi_contig_9754|comp31199_c1_seq5	-2.996456255	2.02319676	0.000144163	0.000906591	NA	NA	NA	NA	NA
Ctaxi_contig_10063|comp31291_c1_seq1	-2.995631128	3.882754243	2.40E-13	8.80E-12	adenosine kinase 1	gi|302837458|ref|XP_002950288.1|hypothetical protein VOLCADRAFT_81030 [Volvox carteri f. nagariensis] >gi|300264293|gb|EFJ48489.1| hypothetical protein VOLCADRAFT_81030 [Volvox carteri f. nagariensis]	AT3G09820.2	ADK1	 adenosine kinase 1 
Ctaxi_contig_29355|comp34471_c0_seq2	-2.991243794	3.190368504	0.000402444	0.00221075	wd repeat-containing protein 55 homolog	gi|565473566|ref|XP_006294491.1|hypothetical protein CARUB_v10023519mg [Capsella rubella] >gi|482563199|gb|EOA27389.1| hypothetical protein CARUB_v10023519mg [Capsella rubella]	AT2G34260.1		 transducin family protein / WD-40 repeat family protein 
Ctaxi_contig_43299|comp35701_c4_seq9	-2.99075244	0.111838545	0.00331906	0.013309602	NA	NA	NA	NA	NA
Ctaxi_contig_47038|comp35945_c5_seq1	-2.990321226	6.509068523	3.48E-20	3.15E-18	NA	NA	NA	NA	NA
Ctaxi_contig_25242|comp34031_c5_seq1	-2.989975035	7.021492369	3.37E-20	3.07E-18	NA	NA	NA	NA	NA
Ctaxi_contig_54738|comp36426_c2_seq6	-2.988857369	1.317369847	6.12E-07	7.09E-06	ankyrin-1 isoform x4	"gi|390370026|ref|XP_001186856.2|PREDICTED: ankyrin repeat and KH domain-containing protein 1-like, partial [Strongylocentrotus purpuratus]"	NA	NA	NA
Ctaxi_contig_25218|comp34031_c1_seq1	-2.98829216	6.726768861	3.93E-27	7.69E-25	NA	NA	NA	NA	NA
Ctaxi_contig_9950|comp31260_c2_seq1	-2.987223614	3.237485563	9.31E-12	2.68E-10	NA	NA	NA	NA	NA
Ctaxi_contig_67271|comp37086_c2_seq6	-2.986840384	2.829387782	3.06E-12	9.55E-11	NA	NA	NA	NA	NA
Ctaxi_contig_12688|comp31996_c1_seq1	-2.986015567	0.808345703	0.008043349	0.027680662	NA	NA	NA	NA	NA
Ctaxi_contig_9945|comp31260_c0_seq1	-2.984155044	2.033850274	3.35E-08	5.11E-07	NA	NA	NA	NA	NA
Ctaxi_contig_34344|comp34949_c8_seq3	-2.981524941	0.324825954	0.002082466	0.008962869	NA	NA	NA	NA	NA
Ctaxi_contig_10937|comp31555_c1_seq1	-2.981380833	4.030346578	1.34E-16	7.63E-15	chaperone protein	gi|517060314|ref|WP_018249132.1|hypothetical protein [Orenia marismortui]	AT3G08970.1	"ATERDJ3A,TMS1"	 DNAJ heat shock N-terminal domain-containing protein 
Ctaxi_contig_39277|comp35400_c0_seq1	-2.980949432	0.576521354	0.000600796	0.003114465	beta-carotene -monooxygenase	"gi|158336240|ref|YP_001517414.1|hypothetical protein AM1_3102 [Acaryochloris marina MBIC11017] >gi|501114005|ref|WP_012163526.1| hypothetical protein [Acaryochloris marina] >gi|158306481|gb|ABW28098.1| retinal pigment epithelial membrane protein, putative [Acaryochloris marina MBIC11017]"	NA	NA	NA
Ctaxi_contig_21518|comp33532_c2_seq3	-2.977454638	0.661572083	0.007291771	0.025556473	NA	NA	NA	NA	NA
Ctaxi_contig_23361|comp33788_c2_seq1	-2.977395025	5.020303108	8.51E-19	6.33E-17	NA	NA	NA	NA	NA
Ctaxi_contig_33056|comp34839_c0_seq4	-2.974220309	0.599183001	0.001398286	0.006406003	NA	NA	NA	NA	NA
Ctaxi_contig_54735|comp36426_c2_seq3	-2.968644642	3.910087399	3.82E-23	4.88E-21	ubox domain containing protein	gi|470381072|ref|XP_004333752.1|Ubox domain containing protein [Acanthamoeba castellanii str. Neff] >gi|440790456|gb|ELR11739.1| Ubox domain containing protein [Acanthamoeba castellanii str. Neff]	AT5G51270.1		 U-box domain-containing protein kinase family protein 
Ctaxi_contig_23360|comp33788_c1_seq1	-2.967075314	4.633665451	1.03E-15	5.28E-14	NA	NA	NA	NA	NA
Ctaxi_contig_34510|comp34965_c1_seq5	-2.966774923	0.298177829	0.010972598	0.035674037	NA	NA	NA	NA	NA
Ctaxi_contig_67781|comp37100_c0_seq1	-2.963386436	3.361811323	1.04E-14	4.64E-13	enoyl-acp reductase	gi|478435713|gb|AGJ00074.1|enoyl-ACP reductase [Malus domestica]	AT2G05990.2	"MOD1,ENR1"	 NAD(P)-binding Rossmann-fold superfamily protein 
Ctaxi_contig_31738|comp34719_c0_seq2	-2.962130455	1.313447255	8.70E-07	9.74E-06	autophagy protein 5	gi|321460875|gb|EFX71913.1|hypothetical protein DAPPUDRAFT_308648 [Daphnia pulex]	AT5G17290.1	"ATG5,APG5,ATATG5"	 autophagy protein Apg5 family 
Ctaxi_contig_26293|comp34130_c1_seq16	-2.961948348	7.958117319	3.60E-15	1.72E-13	triglyceride lipase	gi|545362405|ref|XP_005646436.1|hypothetical protein COCSUDRAFT_56339 [Coccomyxa subellipsoidea C-169] >gi|384248408|gb|EIE21892.1| hypothetical protein COCSUDRAFT_56339 [Coccomyxa subellipsoidea C-169]	AT5G18630.3		 alpha/beta-Hydrolases superfamily protein 
Ctaxi_contig_34014|comp34919_c1_seq2	-2.958086509	0.734478012	0.000437057	0.002377491	NA	NA	NA	NA	NA
Ctaxi_contig_16884|comp32804_c0_seq5	-2.956427561	1.805642591	2.43E-06	2.45E-05	NA	NA	NA	NA	NA
Ctaxi_contig_13293|comp32128_c1_seq2	-2.955090907	2.72830964	1.90E-08	3.04E-07	copper resistance protein	gi|532041634|ref|XP_005363658.1|PREDICTED: protein TsetseEP-like [Microtus ochrogaster]	NA	NA	NA
Ctaxi_contig_49970|comp36144_c0_seq1	-2.954043004	0.99243193	6.02E-06	5.53E-05	arginine decarboxylase-like	gi|502149028|ref|XP_004507364.1|PREDICTED: arginine decarboxylase-like [Cicer arietinum]	NA	NA	NA
Ctaxi_contig_50990|comp36209_c0_seq14	-2.953796779	4.333524273	5.48E-14	2.21E-12	vacuolar type h+-atpase proteolipid subunit	gi|145348981|ref|XP_001418919.1|F-ATPase family transporter: protons (vacuolar) [Ostreococcus lucimarinus CCE9901] >gi|144579149|gb|ABO97212.1| F-ATPase family transporter: protons (vacuolar) [Ostreococcus lucimarinus CCE9901]	AT4G34720.1	"AVA-P1,VHA-C1,ATVHA-C1"	" ATPase, F0/V0 complex, subunit C protein "
Ctaxi_contig_11423|comp31675_c4_seq1	-2.947457953	2.110553311	8.39E-08	1.19E-06	chlorophyll a-b binding protein chloroplastic-like	gi|159478875|ref|XP_001697526.1|chlorophyll a-b binding protein of LHCII [Chlamydomonas reinhardtii] >gi|19749357|gb|AAD03732.2| light harvesting complex II protein precursor [Chlamydomonas reinhardtii] >gi|158274405|gb|EDP00188.1| chlorophyll a-b binding protein of LHCII [Chlamydomonas reinhardtii]	AT2G34430.1	"LHB1B1,LHCB1.4"	 light-harvesting chlorophyll-protein complex II subunit B1 
Ctaxi_contig_24388|comp33925_c0_seq1	-2.945641185	2.615595356	7.47E-09	1.31E-07	uncharacterized transporter sll0355-like	gi|545369939|ref|XP_005649655.1|DUF6-domain-containing protein [Coccomyxa subellipsoidea C-169] >gi|384251634|gb|EIE25111.1| DUF6-domain-containing protein [Coccomyxa subellipsoidea C-169]	AT3G02690.1		 nodulin MtN21 /EamA-like transporter family protein 
Ctaxi_contig_6460|comp29309_c1_seq1	-2.945354888	5.309239971	1.55E-15	7.83E-14	chlorophyll a b binding protein	gi|145079054|tpg|DAA05896.1|TPA_inf: chloroplast light-harvesting complex II protein precursor Lhcbm13 [Acetabularia acetabulum]	AT2G05100.1	"LHCB2.1,LHCB2"	 photosystem II light harvesting complex gene 2.1 
Ctaxi_contig_21290|comp33490_c7_seq1	-2.93954625	1.417067176	0.000887685	0.00433941	granule-bound starch synthase	gi|88687739|dbj|BAE79814.1|granule-bound starch synthase [Parachlorella kessleri]	AT1G32900.1		 UDP-Glycosyltransferase superfamily protein 
Ctaxi_contig_7832|comp30391_c0_seq1	-2.939204412	0.339830621	0.00037908	0.002098652	calcium-transporting atpase	gi|545356693|ref|XP_005644036.1|calcium-translocating P-type ATPase [Coccomyxa subellipsoidea C-169] >gi|384246000|gb|EIE19492.1| calcium-translocating P-type ATPase [Coccomyxa subellipsoidea C-169]	AT1G27770.1	"ACA1,PEA1"	 autoinhibited Ca2+-ATPase 1 
Ctaxi_contig_16714|comp32777_c0_seq1	-2.93826945	2.579496285	1.65E-11	4.55E-10	hypothetical protein PTSG_11596	gi|514655520|ref|XP_004999048.1|hypothetical protein PTSG_11596 [Salpingoeca rosetta] >gi|326426909|gb|EGD72479.1| hypothetical protein PTSG_11596 [Salpingoeca rosetta]	NA	NA	NA
Ctaxi_contig_22874|comp33725_c0_seq11	-2.937542107	1.906400161	2.39E-09	4.53E-08	NA	NA	NA	NA	NA
Ctaxi_contig_57918|comp36617_c5_seq1	-2.9349969	3.6642082	1.88E-14	8.02E-13	kynurenine 3-monooxygenase	gi|498159388|ref|WP_010473544.1|kynurenine 3-monooxygenase [Acaryochloris sp. CCMEE 5410]	NA	NA	NA
Ctaxi_contig_23698|comp33825_c0_seq5	-2.933548426	4.140632858	6.15E-16	3.26E-14	NA	NA	AT3G44100.1		 MD-2-related lipid recognition domain-containing protein 
Ctaxi_contig_50991|comp36209_c0_seq15	-2.933126508	3.385518112	5.60E-13	1.95E-11	vacuolar type h+-atpase proteolipid subunit	gi|145348981|ref|XP_001418919.1|F-ATPase family transporter: protons (vacuolar) [Ostreococcus lucimarinus CCE9901] >gi|144579149|gb|ABO97212.1| F-ATPase family transporter: protons (vacuolar) [Ostreococcus lucimarinus CCE9901]	AT1G19910.1	"AVA-P2,AVA-2PE,ATVHA-C2"	" ATPase, F0/V0 complex, subunit C protein "
Ctaxi_contig_66764|comp37064_c1_seq7	-2.932949902	3.559397348	2.15E-11	5.79E-10	NA	NA	NA	NA	NA
Ctaxi_contig_11202|comp31623_c0_seq2	-2.932878021	8.112393589	1.61E-07	2.13E-06	thiazole biosynthetic enzyme	gi|545368296|ref|XP_005648929.1|thiazole biosynthetic enzyme [Coccomyxa subellipsoidea C-169] >gi|384250907|gb|EIE24385.1| thiazole biosynthetic enzyme [Coccomyxa subellipsoidea C-169]	AT5G54770.1	"THI1,TZ,THI4"	" thiazole biosynthetic enzyme, chloroplast (ARA6) (THI1) (THI4) "
Ctaxi_contig_21435|comp33514_c1_seq1	-2.928222007	8.065436713	1.87E-14	7.99E-13	tpa_inf: chloroplast light-harvesting complex ii protein precursor lhcbm6	gi|545359371|ref|XP_005645167.1|hypothetical protein COCSUDRAFT_83541 [Coccomyxa subellipsoidea C-169] >gi|384247135|gb|EIE20623.1| hypothetical protein COCSUDRAFT_83541 [Coccomyxa subellipsoidea C-169]	AT1G29930.1	"CAB1,AB140,CAB140,LHCB1.3"	 chlorophyll A/B binding protein 1 
Ctaxi_contig_54736|comp36426_c2_seq4	-2.928080457	3.221829227	2.92E-13	1.06E-11	ankyrin repeat protein	gi|154706700|ref|YP_001423804.1|ankyrin repeat protein [Coxiella burnetii Dugway 5J108-111] >gi|500789701|ref|WP_011996553.1| ankyrin repeat protein [Coxiella burnetii] >gi|154355986|gb|ABS77448.1| ankyrin repeat protein [Coxiella burnetii Dugway 5J108-111]	AT2G25600.1	"SPIK,AKT6"	 Shaker pollen inward K+ channel 
Ctaxi_contig_56634|comp36545_c2_seq1	-2.927823978	3.697003614	7.08E-14	2.81E-12	histone -like	gi|548518428|ref|XP_005696870.1|PREDICTED: uncharacterized protein LOC102181641 [Capra hircus]	AT5G65360.1		 Histone superfamily protein 
Ctaxi_contig_13645|comp32202_c1_seq1	-2.924908449	3.418542678	1.05E-07	1.45E-06	sulfur stress regulator	gi|302832650|ref|XP_002947889.1|Snf1-like protein kinase [Volvox carteri f. nagariensis] >gi|300266691|gb|EFJ50877.1| Snf1-like protein kinase [Volvox carteri f. nagariensis]	AT1G10940.1	"ASK1,SNRK2-4,SNRK2.4,SRK2A"	 Protein kinase superfamily protein 
Ctaxi_contig_47032|comp35945_c3_seq1	-2.922958328	5.923967919	2.86E-17	1.75E-15	NA	NA	NA	NA	NA
Ctaxi_contig_38544|comp35328_c1_seq2	-2.917613888	0.609362752	0.001927701	0.008397596	ankyrin repeat protein	"gi|154417691|ref|XP_001581865.1|ankyrin repeat protein [Trichomonas vaginalis G3] >gi|121916096|gb|EAY20879.1| ankyrin repeat protein, putative [Trichomonas vaginalis G3]"	NA	NA	NA
Ctaxi_contig_33367|comp34865_c1_seq3	-2.916942872	0.969724356	9.45E-06	8.26E-05	NA	NA	NA	NA	NA
Ctaxi_contig_41347|comp35569_c3_seq2	-2.915965986	8.09989717	1.82E-28	4.00E-26	NA	NA	NA	NA	NA
Ctaxi_contig_13299|comp32129_c0_seq1	-2.915583506	1.11113939	0.000193643	0.001175176	NA	NA	NA	NA	NA
Ctaxi_contig_11318|comp31648_c0_seq2	-2.91263203	8.132889854	2.92E-18	2.06E-16	NA	NA	NA	NA	NA
Ctaxi_contig_35089|comp35022_c1_seq1	-2.911253849	6.913737991	4.25E-16	2.30E-14	NA	NA	NA	NA	NA
Ctaxi_contig_9422|comp31083_c1_seq2	-2.911202474	4.907440897	3.07E-24	4.40E-22	fructose-bisphosphate class i	"gi|159485250|ref|XP_001700659.1|fructose-1,6-bisphosphate aldolase [Chlamydomonas reinhardtii] >gi|378405148|sp|Q42690.2|ALFC_CHLRE RecName: Full=Fructose-bisphosphate aldolase 1, chloroplastic; Flags: Precursor >gi|158272091|gb|EDO97897.1| fructose-1,6-bisphosphate aldolase [Chlamydomonas reinhardtii]"	AT2G01140.1		 Aldolase superfamily protein 
Ctaxi_contig_47042|comp35945_c6_seq1	-2.910818537	4.429844891	2.45E-17	1.51E-15	NA	NA	AT4G37060.2	PLP5	 PATATIN-like protein 5 
Ctaxi_contig_29848|comp34528_c0_seq1	-2.910396672	6.088492171	1.79E-19	1.46E-17	NA	NA	NA	NA	NA
Ctaxi_contig_34935|comp35004_c1_seq5	-2.910328568	1.067781449	1.84E-05	0.000148955	glutathione s-transferase	gi|325181239|emb|CCA15653.1|glutathione Stransferase putative [Albugo laibachii Nc14] >gi|325181830|emb|CCA16285.1| glutathione Stransferase putative [Albugo laibachii Nc14]	NA	NA	NA
Ctaxi_contig_52445|comp36292_c0_seq1	-2.910272526	5.91146421	3.51E-11	9.14E-10	cytoplasmic trna 2-thiolation protein 1-like	gi|508723287|gb|EOY15184.1|Repressor of lrx1 [Theobroma cacao]	AT2G44270.1	ROL5	 repressor of lrx1 
Ctaxi_contig_41292|comp35566_c1_seq1	-2.910113848	0.991588806	0.00329328	0.013226256	NA	NA	NA	NA	NA
Ctaxi_contig_33694|comp34893_c0_seq4	-2.90989612	6.427766649	2.39E-16	1.32E-14	adenosine 3-phospho 5-phosphosulfate transporter 1	gi|302828518|ref|XP_002945826.1|hypothetical protein VOLCADRAFT_78846 [Volvox carteri f. nagariensis] >gi|300268641|gb|EFJ52821.1| hypothetical protein VOLCADRAFT_78846 [Volvox carteri f. nagariensis]	AT5G59740.1		 UDP-N-acetylglucosamine (UAA) transporter family 
Ctaxi_contig_37973|comp35284_c0_seq1	-2.908139991	4.876066964	2.70E-24	3.95E-22	NA	NA	NA	NA	NA
Ctaxi_contig_67013|comp37074_c8_seq1	-2.9067013	0.591587837	0.000248542	0.001460499	protein	gi|321470327|gb|EFX81304.1|hypothetical protein DAPPUDRAFT_102596 [Daphnia pulex]	NA	NA	NA
Ctaxi_contig_13014|comp32059_c1_seq4	-2.906484106	4.291127231	3.81E-09	7.01E-08	NA	NA	NA	NA	NA
Ctaxi_contig_67253|comp37086_c0_seq1	-2.905096509	1.239840437	2.15E-06	2.19E-05	NA	NA	NA	NA	NA
Ctaxi_contig_51266|comp36229_c4_seq7	-2.904229709	1.989570827	2.80E-07	3.52E-06	NA	NA	NA	NA	NA
Ctaxi_contig_62385|comp36854_c0_seq1	-2.901745445	0.788668778	3.66E-05	0.000273829	polymorphic outer membrane protein	gi|148642521|ref|YP_001273034.1|adhesin-like protein [Methanobrevibacter smithii ATCC 35061] >gi|500588271|ref|WP_011953902.1| adhesin-like protein [Methanobrevibacter smithii] >gi|148551538|gb|ABQ86666.1| adhesin-like protein [Methanobrevibacter smithii ATCC 35061]	NA	NA	NA
Ctaxi_contig_23679|comp33822_c0_seq4	-2.899729205	1.376849589	0.002590289	0.010799106	NA	NA	NA	NA	NA
Ctaxi_contig_47031|comp35945_c1_seq1	-2.899594298	5.729396319	2.45E-19	1.94E-17	NA	NA	AT4G37050.1	"PLP4,PLAV,AtPLAIVC"	 PATATIN-like protein 4 
Ctaxi_contig_57130|comp36576_c0_seq1	-2.89871935	3.945416344	1.48E-18	1.09E-16	NA	NA	NA	NA	NA
Ctaxi_contig_21899|comp33593_c5_seq1	-2.898654125	0.289869039	0.000587526	0.003057777	NA	NA	NA	NA	NA
Ctaxi_contig_66580|comp37055_c1_seq7	-2.896323609	0.28565652	0.001069041	0.005081526	NA	NA	NA	NA	NA
Ctaxi_contig_27350|comp34244_c2_seq1	-2.896017782	1.362373901	1.56E-07	2.07E-06	NA	NA	NA	NA	NA
Ctaxi_contig_6681|comp29477_c0_seq1	-2.895207542	4.901851956	3.07E-17	1.86E-15	l-ascorbate peroxidase	gi|302843194|ref|XP_002953139.1|hypothetical protein VOLCADRAFT_105827 [Volvox carteri f. nagariensis] >gi|300261526|gb|EFJ45738.1| hypothetical protein VOLCADRAFT_105827 [Volvox carteri f. nagariensis]	AT4G09010.1	"APX4,TL29"	 ascorbate peroxidase 4 
Ctaxi_contig_51946|comp36258_c1_seq4	-2.894477909	2.627575264	1.20E-08	2.01E-07	NA	NA	NA	NA	NA
Ctaxi_contig_37257|comp35220_c3_seq1	-2.885536686	1.959848004	3.89E-07	4.74E-06	NA	NA	NA	NA	NA
Ctaxi_contig_38946|comp35364_c7_seq10	-2.885161108	2.357216901	1.89E-07	2.47E-06	iron-sulfur cluster assembly protein	gi|518879846|ref|WP_020035721.1|hypothetical protein [Verrucomicrobia bacterium SCGC AAA164-N20]	NA	NA	NA
Ctaxi_contig_42297|comp35625_c0_seq1	-2.884834763	1.736187062	9.75E-06	8.50E-05	respiratory burst oxidase homolog protein e-like	gi|390339042|ref|XP_003724914.1|PREDICTED: dual oxidase 2-like [Strongylocentrotus purpuratus]	AT5G60010.1		 ferric reductase-like transmembrane component family protein 
Ctaxi_contig_11727|comp31761_c3_seq3	-2.883427165	1.739725765	1.06E-07	1.47E-06	NA	NA	NA	NA	NA
Ctaxi_contig_27572|comp34267_c4_seq1	-2.882745991	2.350749958	2.94E-09	5.52E-08	sulfotransferase	gi|494436950|ref|WP_007230229.1|Sulfotransferase domain superfamily protein [marine gamma proteobacterium HTCC2148] >gi|214036834|gb|EEB77505.1| Sulfotransferase domain superfamily protein [marine gamma proteobacterium HTCC2148]	NA	NA	NA
Ctaxi_contig_11490|comp31694_c1_seq1	-2.880145701	0.329442689	0.001694244	0.007516166	binding protein	gi|302757095|ref|XP_002961971.1|hypothetical protein SELMODRAFT_77081 [Selaginella moellendorffii] >gi|300170630|gb|EFJ37231.1| hypothetical protein SELMODRAFT_77081 [Selaginella moellendorffii]	AT5G42340.1	PUB15	 Plant U-Box 15 
Ctaxi_contig_37604|comp35251_c1_seq2	-2.879587283	0.938310666	0.004199891	0.016228172	NA	NA	NA	NA	NA
Ctaxi_contig_21292|comp33490_c7_seq3	-2.878129503	2.223404208	5.32E-08	7.87E-07	granule-bound starch synthase	gi|552823837|ref|XP_005846457.1|hypothetical protein CHLNCDRAFT_58262 [Chlorella variabilis] >gi|307106108|gb|EFN54355.1| hypothetical protein CHLNCDRAFT_58262 [Chlorella variabilis]	NA	NA	NA
Ctaxi_contig_45517|comp35833_c0_seq6	-2.877663604	2.334020034	0.000468328	0.002517039	NA	NA	NA	NA	NA
Ctaxi_contig_26691|comp34170_c1_seq1	-2.874701698	1.167164901	0.00052112	0.002757687	uroporphyrinogen decarboxylase	gi|545364272|ref|XP_005647200.1|uroporphyrinogen-iii decarboxylase [Coccomyxa subellipsoidea C-169] >gi|384249174|gb|EIE22656.1| uroporphyrinogen-iii decarboxylase [Coccomyxa subellipsoidea C-169]	AT2G40490.1	HEME2	 Uroporphyrinogen decarboxylase 
Ctaxi_contig_41396|comp35571_c3_seq2	-2.873712012	0.74862123	0.010328935	0.034023895	polymorphic outer membrane protein	gi|514485978|gb|EFW44129.2|hypothetical protein CAOG_02154 [Capsaspora owczarzaki ATCC 30864]	NA	NA	NA
Ctaxi_contig_45757|comp35851_c0_seq3	-2.871980365	1.739476647	0.000231034	0.001372299	cytochrome b-c1 complex subunit rieske- mitochondrial-like	"gi|225425274|ref|XP_002271311.1|PREDICTED: cytochrome b-c1 complex subunit Rieske-2, mitochondrial [Vitis vinifera] >gi|296085532|emb|CBI29264.3| unnamed protein product [Vitis vinifera]"	AT5G13440.1		 Ubiquinol-cytochrome C reductase iron-sulfur subunit 
Ctaxi_contig_46342|comp35891_c1_seq42	-2.869585057	5.470424405	1.66E-10	3.84E-09	sodium-dependent transporter	gi|412990383|emb|CCO19701.1|bile acid:sodium symporter [Bathycoccus prasinos]	AT2G26900.1		 Sodium Bile acid symporter family 
Ctaxi_contig_36961|comp35202_c1_seq16	-2.867723688	3.246346015	1.16E-07	1.59E-06	30s ribosomal protein s15	gi|545375864|ref|XP_005652068.1|hypothetical protein COCSUDRAFT_21435 [Coccomyxa subellipsoidea C-169] >gi|384254050|gb|EIE27524.1| hypothetical protein COCSUDRAFT_21435 [Coccomyxa subellipsoidea C-169]	ATCG01120.1	RPS15	 chloroplast ribosomal protein S15 
Ctaxi_contig_25227|comp34031_c1_seq10	-2.867491816	5.341356066	2.08E-17	1.30E-15	NA	NA	NA	NA	NA
Ctaxi_contig_52448|comp36292_c0_seq4	-2.867315183	4.437042237	3.91E-07	4.75E-06	NA	NA	NA	NA	NA
Ctaxi_contig_68987|comp37150_c6_seq3	-2.867055858	2.898072503	1.10E-14	4.89E-13	NA	NA	NA	NA	NA
Ctaxi_contig_42426|comp35634_c6_seq11	-2.866332411	0.332590497	0.003316062	0.01330214	NA	NA	NA	NA	NA
Ctaxi_contig_23956|comp33861_c1_seq1	-2.862890107	1.055501334	2.19E-05	0.000173664	NA	NA	NA	NA	NA
Ctaxi_contig_16420|comp32720_c0_seq1	-2.862751535	5.024051561	2.56E-09	4.85E-08	photosystem i reaction center subunit iv	gi|552815462|ref|XP_005844456.1|hypothetical protein CHLNCDRAFT_36926 [Chlorella variabilis] >gi|307104098|gb|EFN52354.1| hypothetical protein CHLNCDRAFT_36926 [Chlorella variabilis]	AT2G20260.1	PSAE-2	 photosystem I subunit E-2 
Ctaxi_contig_13623|comp32200_c1_seq3	-2.862521288	0.315349058	0.007367482	0.025759735	NA	NA	NA	NA	NA
Ctaxi_contig_13319|comp32134_c1_seq1	-2.859804134	1.199870696	4.69E-06	4.42E-05	ankyrin repeat-containing prophage 1	gi|123440279|ref|XP_001310902.1|hypothetical protein [Trichomonas vaginalis G3] >gi|121892691|gb|EAX97972.1| conserved hypothetical protein [Trichomonas vaginalis G3]	AT2G17390.1	AKR2B	 ankyrin repeat-containing 2B 
Ctaxi_contig_25715|comp34075_c0_seq14	-2.859010946	4.303890154	4.72E-10	1.01E-08	glutathione s-transferase	gi|545355600|ref|XP_005643582.1|glutathione S-transferase [Coccomyxa subellipsoidea C-169] >gi|384245545|gb|EIE19038.1| glutathione S-transferase [Coccomyxa subellipsoidea C-169]	AT2G02380.1	"ATGSTZ2,GSTZ2"	 glutathione S-transferase (class zeta) 2 
Ctaxi_contig_17343|comp32888_c2_seq3	-2.856674704	0.219807639	0.007416724	0.025890488	NA	NA	NA	NA	NA
Ctaxi_contig_60563|comp36766_c2_seq1	-2.854731216	4.63781929	6.78E-16	3.57E-14	NA	NA	NA	NA	NA
Ctaxi_contig_20331|comp33353_c0_seq2	-2.854533407	3.279174897	5.37E-07	6.36E-06	NA	NA	NA	NA	NA
Ctaxi_contig_10822|comp31514_c0_seq1	-2.854484321	0.959595854	0.002525917	0.010568257	protein	gi|302844430|ref|XP_002953755.1|hypothetical protein VOLCADRAFT_94556 [Volvox carteri f. nagariensis] >gi|300260863|gb|EFJ45079.1| hypothetical protein VOLCADRAFT_94556 [Volvox carteri f. nagariensis]	NA	NA	NA
Ctaxi_contig_14353|comp32349_c0_seq1	-2.851573917	3.051145417	3.89E-08	5.88E-07	protein tic chloroplastic-like	gi|302828772|ref|XP_002945953.1|hypothetical protein VOLCADRAFT_78986 [Volvox carteri f. nagariensis] >gi|300268768|gb|EFJ52948.1| hypothetical protein VOLCADRAFT_78986 [Volvox carteri f. nagariensis]	AT3G18890.1		 NAD(P)-binding Rossmann-fold superfamily protein 
Ctaxi_contig_44472|comp35773_c6_seq1	-2.850870126	1.544063633	6.54E-06	5.96E-05	protein	gi|159490008|ref|XP_001702981.1|predicted protein [Chlamydomonas reinhardtii] >gi|158270888|gb|EDO96719.1| predicted protein [Chlamydomonas reinhardtii]	NA	NA	NA
Ctaxi_contig_18819|comp33112_c0_seq2	-2.850144612	1.111508739	0.000428053	0.002334851	NA	NA	NA	NA	NA
Ctaxi_contig_60586|comp36766_c5_seq10	-2.850049926	2.859459086	1.69E-09	3.31E-08	NA	NA	NA	NA	NA
Ctaxi_contig_9148|comp30981_c0_seq2	-2.846744506	1.889748206	2.69E-07	3.39E-06	NA	NA	NA	NA	NA
Ctaxi_contig_49093|comp36081_c4_seq5	-2.845489545	2.842114405	1.26E-10	2.98E-09	NA	NA	NA	NA	NA
Ctaxi_contig_63787|comp36938_c3_seq1	-2.844793147	0.680533214	0.001459145	0.006629521	developmentally-regulated gtp-binding protein 1	gi|159477086|ref|XP_001696642.1|GTP binding protein [Chlamydomonas reinhardtii] >gi|158282867|gb|EDP08619.1| GTP binding protein [Chlamydomonas reinhardtii] >gi|294845978|gb|ADF43137.1| DRG1p [Chlamydomonas reinhardtii] >gi|294846022|gb|ADF43180.1| DRG1m [Chlamydomonas reinhardtii]	AT4G39520.1		 GTP-binding protein-related 
Ctaxi_contig_48797|comp36062_c2_seq1	-2.843511054	0.499904272	0.000351015	0.00196339	NA	NA	NA	NA	NA
Ctaxi_contig_31562|comp34701_c2_seq4	-2.843189591	4.677024123	3.96E-18	2.73E-16	NA	NA	NA	NA	NA
Ctaxi_contig_47783|comp35996_c1_seq8	-2.840785747	1.584288908	1.45E-05	0.000120765	retrotransposon unclassified	"gi|62701853|gb|AAX92926.1|retrotransposon protein, putative, unclassified [Oryza sativa Japonica Group] >gi|77549603|gb|ABA92400.1| retrotransposon protein, putative, unclassified [Oryza sativa Japonica Group]"	NA	NA	NA
Ctaxi_contig_55491|comp36473_c0_seq9	-2.839648332	1.708786774	3.52E-06	3.43E-05	tryptophan synthase subunit alpha	gi|159477753|ref|XP_001696973.1|tryptophan synthetase alpha subunit [Chlamydomonas reinhardtii] >gi|158274885|gb|EDP00665.1| tryptophan synthetase alpha subunit [Chlamydomonas reinhardtii]	AT3G54640.1	"TSA1,TRP3"	 tryptophan synthase alpha chain 
Ctaxi_contig_28390|comp34368_c2_seq1	-2.838638804	0.449541819	0.006494589	0.023216486	NA	NA	NA	NA	NA
Ctaxi_contig_6682|comp29477_c1_seq1	-2.837995919	3.080965701	8.85E-11	2.15E-09	NA	NA	NA	NA	NA
Ctaxi_contig_37656|comp35256_c0_seq2	-2.837348374	0.225525858	0.001539385	0.006935786	NA	NA	NA	NA	NA
Ctaxi_contig_40806|comp35533_c4_seq14	-2.835361241	1.564377045	1.53E-07	2.04E-06	NA	NA	NA	NA	NA
Ctaxi_contig_13063|comp32072_c1_seq1	-2.834600454	1.365207579	2.15E-05	0.000170971	NA	NA	NA	NA	NA
Ctaxi_contig_11317|comp31648_c0_seq1	-2.831818883	8.37953925	8.20E-15	3.74E-13	NA	NA	NA	NA	NA
Ctaxi_contig_13346|comp32141_c0_seq5	-2.83137975	1.301573199	0.000438897	0.002385995	NA	NA	NA	NA	NA
Ctaxi_contig_31881|comp34733_c2_seq24	-2.829360395	1.028604036	0.000202433	0.001220729	phosphotransferase enzyme family protein	gi|113476226|ref|YP_722287.1|hypothetical protein Tery_2619 [Trichodesmium erythraeum IMS101] >gi|499931442|ref|WP_011612176.1| hypothetical protein [Trichodesmium erythraeum] >gi|110167274|gb|ABG51814.1| hypothetical protein Tery_2619 [Trichodesmium erythraeum IMS101]	NA	NA	NA
Ctaxi_contig_6506|comp29336_c1_seq1	-2.827721524	2.787496641	8.45E-09	1.46E-07	NA	NA	NA	NA	NA
Ctaxi_contig_40802|comp35533_c4_seq10	-2.825964679	4.151263718	4.70E-12	1.42E-10	ubox domain containing protein	"gi|298706487|emb|CBJ29474.1|WD repeat, SAM and U-box domain containing 1 [Ectocarpus siliculosus]"	AT5G57035.1		 U-box domain-containing protein kinase family protein 
Ctaxi_contig_61437|comp36807_c2_seq1	-2.823246316	2.730713917	3.42E-09	6.33E-08	protein	gi|403371552|gb|EJY85656.1|hypothetical protein OXYTRI_16359 [Oxytricha trifallax]	NA	NA	NA
Ctaxi_contig_64276|comp36960_c7_seq2	-2.822743651	0.416329991	0.001888926	0.008247671	nadh dehydrogenase subunit d	gi|501595255|ref|YP_007890692.1|NADH dehydrogenase subunit 7 (mitochondrion) [Jakoba libera] >gi|462269445|gb|AGH24186.1| NADH dehydrogenase subunit 7 (mitochondrion) [Jakoba libera]	ATMG00510.1	NAD7	 NADH dehydrogenase subunit 7 
Ctaxi_contig_16465|comp32730_c1_seq1	-2.822147622	0.892566211	0.000751324	0.003767966	chromosome partition protein smc	gi|497473295|ref|WP_009787493.1|Methyltransferase FkbM [Lyngbya sp. PCC 8106] >gi|119452766|gb|EAW33943.1| Methyltransferase FkbM [Lyngbya sp. PCC 8106]	NA	NA	NA
Ctaxi_contig_42969|comp35676_c2_seq1	-2.822134028	2.550672975	6.02E-11	1.51E-09	NA	NA	NA	NA	NA
Ctaxi_contig_17191|comp32866_c3_seq1	-2.82203274	3.099081338	2.01E-11	5.45E-10	NA	NA	NA	NA	NA
Ctaxi_contig_11063|comp31587_c0_seq1	-2.821678809	1.569446397	1.66E-05	0.000135619	NA	NA	NA	NA	NA
Ctaxi_contig_69738|comp37178_c2_seq2	-2.820879053	2.569745686	0.002636108	0.010955692	kinase-like protein	gi|545376523|ref|XP_005652342.1|kinase-like protein [Coccomyxa subellipsoidea C-169] >gi|384254324|gb|EIE27798.1| kinase-like protein [Coccomyxa subellipsoidea C-169]	AT1G13350.1		 Protein kinase superfamily protein 
Ctaxi_contig_54378|comp36405_c1_seq2	-2.81793658	0.894403508	3.66E-05	0.000273853	NA	NA	NA	NA	NA
Ctaxi_contig_12675|comp31992_c1_seq1	-2.817228023	0.728834725	0.00026347	0.001538398	NA	NA	NA	NA	NA
Ctaxi_contig_11877|comp31806_c0_seq7	-2.816714776	0.857729121	0.00012679	0.000812796	NA	NA	NA	NA	NA
Ctaxi_contig_52166|comp36272_c1_seq2	-2.816403451	1.483581329	9.40E-06	8.23E-05	NA	NA	NA	NA	NA
Ctaxi_contig_55395|comp36467_c1_seq4	-2.811965521	3.700987834	2.01E-07	2.61E-06	chlorophyll a b-binding protein	gi|545374097|ref|XP_005651359.1|major light-harvesting complex II protein m10 [Coccomyxa subellipsoidea C-169] >gi|384253340|gb|EIE26815.1| major light-harvesting complex II protein m10 [Coccomyxa subellipsoidea C-169]	AT3G27690.1	"LHCB2.4,LHCB2.3,LHCB2"	 photosystem II light harvesting complex gene 2.3 
Ctaxi_contig_6806|comp29623_c0_seq2	-2.80946112	0.615307729	0.009091096	0.030605939	ribosomal protein s12	gi|383930533|ref|YP_005090341.1|rps12 gene product (mitochondrion) [Phaeodactylum tricornutum] >gi|324309736|gb|ADY18517.1| ribosomal protein S12 [Phaeodactylum tricornutum]	ATCG00905.1	"RPS12C,RPS12"	 ribosomal protein S12C 
Ctaxi_contig_13684|comp32202_c1_seq40	-2.809199229	2.805966491	1.29E-13	4.91E-12	NA	NA	NA	NA	NA
Ctaxi_contig_23700|comp33825_c3_seq1	-2.807965825	3.075447285	1.89E-11	5.14E-10	NA	NA	NA	NA	NA
Ctaxi_contig_31197|comp34664_c1_seq3	-2.806771243	3.0483325	2.28E-07	2.92E-06	NA	NA	NA	NA	NA
Ctaxi_contig_32128|comp34757_c0_seq9	-2.805901671	1.528035975	0.003288531	0.013211934	phosphoribosylamine--glycine ligase	gi|545363431|ref|XP_005646839.1|phosphoribosylamine--glycine ligase [Coccomyxa subellipsoidea C-169] >gi|384248812|gb|EIE22295.1| phosphoribosylamine--glycine ligase [Coccomyxa subellipsoidea C-169]	AT1G09830.1		 Glycinamide ribonucleotide (GAR) synthetase 
Ctaxi_contig_25219|comp34031_c1_seq2	-2.805824256	2.156072985	9.29E-07	1.03E-05	NA	NA	NA	NA	NA
Ctaxi_contig_39965|comp35459_c0_seq8	-2.803792978	0.29358543	0.010115891	0.033405394	amidophosphoribosyltransferase	gi|552845622|ref|XP_005851401.1|hypothetical protein CHLNCDRAFT_137657 [Chlorella variabilis] >gi|307111064|gb|EFN59299.1| hypothetical protein CHLNCDRAFT_137657 [Chlorella variabilis]	NA	NA	NA
Ctaxi_contig_55401|comp36467_c1_seq10	-2.803212243	8.822660807	5.09E-08	7.56E-07	tpa_inf: chloroplast light-harvesting complex ii protein precursor lhcbm6	gi|145078830|tpg|DAA05886.1|TPA_inf: chloroplast light-harvesting complex II protein precursor Lhcbm6 [Euglena gracilis]	AT1G29920.1	"CAB2,AB165,LHCB1.1"	 chlorophyll A/B-binding protein 2 
Ctaxi_contig_12649|comp31988_c0_seq8	-2.803194923	2.42296724	2.06E-06	2.11E-05	carbonic anhydrase	gi|119900266|ref|YP_935479.1|putative carbonic anhydrase [Azoarcus sp. BH72] >gi|500091686|ref|WP_011767699.1| carbonate dehydratase [Azoarcus sp. BH72] >gi|119672679|emb|CAL96593.1| putative carbonic anhydrase [Azoarcus sp. BH72]	NA	NA	NA
Ctaxi_contig_71358|comp37250_c4_seq1	-2.801566125	0.885340403	0.000476786	0.002556741	NA	NA	NA	NA	NA
Ctaxi_contig_58516|comp36658_c4_seq1	-2.800930308	2.008088956	0.002671184	0.011073998	pre-mrna-processing factor 39-like	gi|168021369|ref|XP_001763214.1|predicted protein [Physcomitrella patens] >gi|162685697|gb|EDQ72091.1| predicted protein [Physcomitrella patens]	AT1G04080.1	PRP39	 Tetratricopeptide repeat (TPR)-like superfamily protein 
Ctaxi_contig_27244|comp34230_c4_seq1	-2.799828552	0.777559296	0.000848729	0.004176554	ribosomal l18p l5e family protein	gi|545370292|ref|XP_005649799.1|translational machinery component [Coccomyxa subellipsoidea C-169] >gi|384251778|gb|EIE25255.1| translational machinery component [Coccomyxa subellipsoidea C-169]	AT3G20230.1		 Ribosomal L18p/L5e family protein 
Ctaxi_contig_48961|comp36073_c0_seq7	-2.799772665	0.451694774	0.000615179	0.003178378	NA	NA	NA	NA	NA
Ctaxi_contig_22881|comp33727_c0_seq1	-2.79708733	2.919211712	1.56E-09	3.06E-08	NA	NA	NA	NA	NA
Ctaxi_contig_40792|comp35533_c3_seq1	-2.795387537	4.143082943	5.63E-18	3.77E-16	NA	NA	NA	NA	NA
Ctaxi_contig_6459|comp29309_c0_seq1	-2.79468568	6.952243486	1.57E-17	9.98E-16	chlorophyll a b binding protein	gi|145079118|tpg|DAA05899.1|TPA_inf: chloroplast light-harvesting complex II protein precursor Lhcbm9 [Acetabularia acetabulum]	AT3G27690.1	"LHCB2.4,LHCB2.3,LHCB2"	 photosystem II light harvesting complex gene 2.3 
Ctaxi_contig_51676|comp36244_c1_seq1	-2.791206012	0.25200298	0.001514428	0.00683963	NA	NA	NA	NA	NA
Ctaxi_contig_45041|comp35801_c2_seq6	-2.783775276	1.085358478	0.000261879	0.001529631	NA	NA	NA	NA	NA
Ctaxi_contig_9649|comp31164_c2_seq1	-2.783311345	2.173269952	1.71E-08	2.77E-07	type ii	"gi|159462450|ref|XP_001689455.1|peroxiredoxin, type II [Chlamydomonas reinhardtii] >gi|158283443|gb|EDP09193.1| peroxiredoxin, type II [Chlamydomonas reinhardtii]"	AT3G52960.1		 Thioredoxin superfamily protein 
Ctaxi_contig_54733|comp36426_c2_seq1	-2.781618712	4.020568159	1.72E-16	9.75E-15	ankyrin repeat protein	gi|229582572|ref|YP_002840971.1|ankyrin [Sulfolobus islandicus Y.N.15.51] >gi|502134864|ref|WP_012717676.1| ankyrin [Sulfolobus islandicus] >gi|228013288|gb|ACP49049.1| Ankyrin [Sulfolobus islandicus Y.N.15.51]	AT5G02620.1	"ANK1,ATANK1"	 ankyrin-like1 
Ctaxi_contig_40964|comp35544_c1_seq2	-2.78110819	1.68323689	2.19E-06	2.23E-05	NA	NA	NA	NA	NA
Ctaxi_contig_50802|comp36197_c0_seq3	-2.780907874	1.263111358	1.80E-06	1.86E-05	hypothetical protein CAOG_08770	gi|514485308|gb|EPH53477.1|hypothetical protein CAOG_08770 [Capsaspora owczarzaki ATCC 30864]	NA	NA	NA
Ctaxi_contig_16682|comp32769_c0_seq5	-2.778745092	1.578864818	0.000631068	0.003250112	uridine 5 -diphosphate-sulfoquinovose partial	gi|302845927|ref|XP_002954501.1|hypothetical protein VOLCADRAFT_109932 [Volvox carteri f. nagariensis] >gi|300260173|gb|EFJ44394.1| hypothetical protein VOLCADRAFT_109932 [Volvox carteri f. nagariensis]	AT4G33030.1	SQD1	 sulfoquinovosyldiacylglycerol 1 
Ctaxi_contig_50985|comp36209_c0_seq9	-2.778321326	6.303482653	5.68E-16	3.03E-14	vacuolar type h+-atpase proteolipid subunit	gi|2605483|dbj|BAA23350.1|vacuolar type H+-ATPase proteolipid subunit [Acetabularia acetabulum]	AT4G34720.1	"AVA-P1,VHA-C1,ATVHA-C1"	" ATPase, F0/V0 complex, subunit C protein "
Ctaxi_contig_42924|comp35672_c1_seq1	-2.778201055	6.225498229	1.82E-11	4.98E-10	NA	NA	NA	NA	NA
Ctaxi_contig_7890|comp30423_c0_seq3	-2.7773674	3.905009038	6.43E-09	1.13E-07	light-harvesting protein of photosystem i	gi|145079136|tpg|DAA05900.1|TPA_inf: chloroplast light-harvesting complex I protein precursor Lhca9 [Acetabularia acetabulum]	AT1G19150.1	"LHCA6,LHCA2*1"	 photosystem I light harvesting complex gene 6 
Ctaxi_contig_57920|comp36617_c5_seq3	-2.777296331	0.520379445	0.000852009	0.004190882	NA	NA	NA	NA	NA
Ctaxi_contig_22871|comp33725_c0_seq8	-2.775933895	2.689294964	7.18E-09	1.26E-07	polymorphic outer membrane protein	gi|428216442|ref|YP_007100907.1|polymorphic outer membrane protein [Pseudanabaena sp. PCC 7367] >gi|504976351|ref|WP_015163453.1| polymorphic outer membrane protein [Pseudanabaena sp. PCC 7367] >gi|427988224|gb|AFY68479.1| polymorphic outer membrane protein [Pseudanabaena sp. PCC 7367]	NA	NA	NA
Ctaxi_contig_74309|comp3370395_c0_seq1	-2.773988868	1.074725178	0.001875976	0.008196385	major light-harvesting complex ii protein m10	gi|545374097|ref|XP_005651359.1|major light-harvesting complex II protein m10 [Coccomyxa subellipsoidea C-169] >gi|384253340|gb|EIE26815.1| major light-harvesting complex II protein m10 [Coccomyxa subellipsoidea C-169]	AT3G27690.1	"LHCB2.4,LHCB2.3,LHCB2"	 photosystem II light harvesting complex gene 2.3 
Ctaxi_contig_13010|comp32059_c0_seq1	-2.772566909	5.593335301	1.55E-11	4.29E-10	NA	NA	NA	NA	NA
Ctaxi_contig_26593|comp34162_c1_seq1	-2.771419888	1.262833041	0.002983216	0.012176371	protein	gi|302836838|ref|XP_002949979.1|hypothetical protein VOLCADRAFT_104518 [Volvox carteri f. nagariensis] >gi|300264888|gb|EFJ49082.1| hypothetical protein VOLCADRAFT_104518 [Volvox carteri f. nagariensis]	NA	NA	NA
Ctaxi_contig_58149|comp36634_c3_seq1	-2.770860242	1.718255939	2.92E-06	2.90E-05	"hypothetical protein CHLNCDRAFT_144099, partial"	"gi|552833859|ref|XP_005848602.1|hypothetical protein CHLNCDRAFT_144099, partial [Chlorella variabilis] >gi|307108260|gb|EFN56500.1| hypothetical protein CHLNCDRAFT_144099, partial [Chlorella variabilis]"	NA	NA	NA
Ctaxi_contig_31552|comp34700_c1_seq2	-2.770578939	4.678822113	7.13E-07	8.13E-06	NA	NA	NA	NA	NA
Ctaxi_contig_40805|comp35533_c4_seq13	-2.770356592	4.049163766	5.65E-17	3.36E-15	ubox domain containing protein	gi|470381072|ref|XP_004333752.1|Ubox domain containing protein [Acanthamoeba castellanii str. Neff] >gi|440790456|gb|ELR11739.1| Ubox domain containing protein [Acanthamoeba castellanii str. Neff]	AT2G45920.1		 U-box domain-containing protein 
Ctaxi_contig_29863|comp34530_c2_seq7	-2.768963216	0.47537513	0.001930816	0.008407937	NA	NA	NA	NA	NA
Ctaxi_contig_10491|comp31407_c1_seq1	-2.766507267	6.643927993	9.25E-16	4.79E-14	protein	gi|81157957|dbj|BAE48229.1|triosephosphate isomerase chloroplast type [Chlorella pyrenoidosa]	AT3G55440.1	"ATCTIMC,TPI,CYTOTPI"	 triosephosphate isomerase 
Ctaxi_contig_22876|comp33725_c0_seq13	-2.763855375	1.251384809	7.06E-06	6.37E-05	NA	NA	NA	NA	NA
Ctaxi_contig_32806|comp34817_c0_seq5	-2.76379279	6.478531612	2.07E-15	1.03E-13	NA	NA	NA	NA	NA
Ctaxi_contig_33353|comp34864_c5_seq13	-2.762777997	2.402498162	5.53E-08	8.15E-07	NA	NA	NA	NA	NA
Ctaxi_contig_52154|comp36272_c0_seq1	-2.759941822	4.452152287	9.83E-09	1.67E-07	adhesin-like protein	gi|333987538|ref|YP_004520145.1|polymorphic outer membrane protein [Methanobacterium sp. SWAN-1] >gi|503591769|ref|WP_013825845.1| hypothetical protein [Methanobacterium sp. SWAN-1] >gi|333825682|gb|AEG18344.1| polymorphic outer membrane protein [Methanobacterium sp. SWAN-1]	NA	NA	NA
Ctaxi_contig_44324|comp35763_c1_seq1	-2.759830433	6.623864112	3.14E-15	1.52E-13	pseudouridine-5 -phosphate glycosidase	gi|552819311|ref|XP_005845387.1|hypothetical protein CHLNCDRAFT_136920 [Chlorella variabilis] >gi|307105034|gb|EFN53285.1| hypothetical protein CHLNCDRAFT_136920 [Chlorella variabilis]	AT1G50510.1		 indigoidine synthase A family protein 
Ctaxi_contig_28267|comp34353_c0_seq2	-2.757220523	0.237846657	0.001582606	0.007100459	kinase-like protein	gi|545353630|ref|XP_005642651.1|kinase-like protein [Coccomyxa subellipsoidea C-169] >gi|384244607|gb|EIE18107.1| kinase-like protein [Coccomyxa subellipsoidea C-169]	AT4G11330.1	"ATMPK5,MPK5"	 MAP kinase 5 
Ctaxi_contig_46879|comp35931_c0_seq2	-2.756932998	0.734092364	0.003984251	0.015527089	NA	NA	NA	NA	NA
Ctaxi_contig_9728|comp31189_c0_seq2	-2.756250741	4.794081587	8.49E-09	1.47E-07	serine protease inhibitor	gi|189314000|gb|ACD88987.1|Kazal-type serine proteinase inhibitor [Azumapecten farreri]	NA	NA	NA
Ctaxi_contig_31559|comp34701_c2_seq1	-2.755427617	2.705049323	3.75E-05	0.000279874	NA	NA	NA	NA	NA
Ctaxi_contig_29006|comp34436_c1_seq3	-2.754717564	1.693352044	0.008777701	0.02972425	hypothetical protein THAPSDRAFT_21646	gi|223998074|ref|XP_002288710.1|hypothetical protein THAPSDRAFT_21646 [Thalassiosira pseudonana CCMP1335] >gi|220975818|gb|EED94146.1| hypothetical protein THAPSDRAFT_21646 [Thalassiosira pseudonana CCMP1335]	NA	NA	NA
Ctaxi_contig_40343|comp35495_c2_seq1	-2.754290095	1.424631865	3.19E-05	0.000242533	NA	NA	NA	NA	NA
Ctaxi_contig_10985|comp31570_c1_seq1	-2.753957118	5.153285652	8.91E-10	1.81E-08	NA	NA	NA	NA	NA
Ctaxi_contig_42416|comp35634_c6_seq1	-2.753574706	0.843385954	0.002258698	0.009600295	polymorphic outer membrane protein	gi|496581478|ref|WP_009281590.1|hypothetical protein [Fibrisoma limi] >gi|387844605|emb|CCH53006.1| hypothetical protein BN8_02060 [Fibrisoma limi BUZ 3]	NA	NA	NA
Ctaxi_contig_28298|comp34358_c0_seq4	-2.752995229	2.881541361	6.14E-08	8.95E-07	cytochrome b-c1 complex subunit	"gi|115456077|ref|NP_001051639.1|Os03g0806900 [Oryza sativa Japonica Group] >gi|30103022|gb|AAP21435.1| putative ubiquinol-cytochrome c reductase [Oryza sativa Japonica Group] >gi|108711654|gb|ABF99449.1| Ubiquinol-cytochrome c reductase complex 14 kDa protein, putative, expressed [Oryza sativa Japonica Group] >gi|113550110|dbj|BAF13553.1| Os03g0806900 [Oryza sativa Japonica Group] >gi|125546126|gb|EAY92265.1| hypothetical protein OsI_13986 [Oryza sativa Indica Group] >gi|125588323|gb|EAZ28987.1| hypothetical protein OsJ_13033 [Oryza sativa Japonica Group] >gi|215768388|dbj|BAH00617.1| unnamed protein product [Oryza sativa Japonica Group]"	AT5G25450.1		" Cytochrome bd ubiquinol oxidase, 14kDa subunit "
Ctaxi_contig_43926|comp35747_c4_seq1	-2.751551147	3.011391047	4.34E-13	1.54E-11	NA	NA	NA	NA	NA
Ctaxi_contig_24684|comp33969_c2_seq1	-2.750580088	3.566804034	8.72E-11	2.12E-09	NA	NA	NA	NA	NA
Ctaxi_contig_34793|comp34991_c1_seq3	-2.748671286	1.118787559	5.57E-05	0.00039405	NA	NA	NA	NA	NA
Ctaxi_contig_21281|comp33490_c0_seq1	-2.7480329	2.61937195	4.32E-11	1.11E-09	granule-bound starch synthase i	gi|302830173|ref|XP_002946653.1|hypothetical protein VOLCADRAFT_72820 [Volvox carteri f. nagariensis] >gi|300268399|gb|EFJ52580.1| hypothetical protein VOLCADRAFT_72820 [Volvox carteri f. nagariensis]	AT1G32900.1		 UDP-Glycosyltransferase superfamily protein 
Ctaxi_contig_43922|comp35747_c1_seq1	-2.746084335	3.842396469	2.18E-17	1.36E-15	NA	NA	NA	NA	NA
Ctaxi_contig_22589|comp33685_c2_seq1	-2.745557345	4.465851287	1.45E-17	9.33E-16	NA	NA	NA	NA	NA
Ctaxi_contig_31636|comp34708_c0_seq3	-2.744679033	3.399093865	1.20E-11	3.39E-10	NA	NA	NA	NA	NA
Ctaxi_contig_7828|comp30388_c0_seq1	-2.743906697	6.07923495	2.05E-10	4.68E-09	NA	NA	NA	NA	NA
Ctaxi_contig_43300|comp35701_c4_seq10	-2.741576265	1.147133577	4.61E-06	4.36E-05	acyl- dehydrogenase	gi|218198127|gb|EEC80554.1|hypothetical protein OsI_22869 [Oryza sativa Indica Group]	AT3G51840.1	"ACX4,ATSCX,ATG6"	 acyl-CoA oxidase 4 
Ctaxi_contig_47207|comp35956_c4_seq1	-2.739049936	5.738436052	2.90E-16	1.60E-14	NA	NA	NA	NA	NA
Ctaxi_contig_43754|comp35733_c1_seq1	-2.738025146	3.724744181	4.45E-15	2.11E-13	NA	NA	NA	NA	NA
Ctaxi_contig_9727|comp31189_c0_seq1	-2.737808271	6.907074785	2.73E-17	1.67E-15	serine protease inhibitor dipetalogastin	gi|189314000|gb|ACD88987.1|Kazal-type serine proteinase inhibitor [Azumapecten farreri]	NA	NA	NA
Ctaxi_contig_41346|comp35569_c3_seq1	-2.737546622	6.683425265	4.40E-24	6.20E-22	NA	NA	NA	NA	NA
Ctaxi_contig_23359|comp33788_c0_seq1	-2.737091528	6.420300077	3.85E-22	4.36E-20	oligopeptidase b	gi|515368885|ref|WP_016870887.1|protease [Fischerella thermalis]	AT1G50380.1		 Prolyl oligopeptidase family protein 
Ctaxi_contig_8119|comp30545_c0_seq1	-2.734050338	0.37916779	0.015370092	0.04696256	nuclear inhibitor of protein phosphatase	gi|219123763|ref|XP_002182188.1|predicted protein [Phaeodactylum tricornutum CCAP 1055/1] >gi|217406149|gb|EEC46089.1| predicted protein [Phaeodactylum tricornutum CCAP 1055/1]	AT5G38840.1		 SMAD/FHA domain-containing protein  
Ctaxi_contig_25228|comp34031_c1_seq11	-2.733807485	2.840083226	2.85E-11	7.50E-10	NA	NA	NA	NA	NA
Ctaxi_contig_31264|comp34669_c4_seq2	-2.73362281	1.579524592	4.98E-06	4.66E-05	peroxidase	gi|545355541|ref|XP_005643558.1|alpha/beta-hydrolase [Coccomyxa subellipsoidea C-169] >gi|384245521|gb|EIE19014.1| alpha/beta-hydrolase [Coccomyxa subellipsoidea C-169]	AT5G38520.2		 alpha/beta-Hydrolases superfamily protein 
Ctaxi_contig_26995|comp34198_c0_seq15	-2.733351927	4.109219341	3.54E-19	2.73E-17	phenylalanine hydroxylase	gi|302847751|ref|XP_002955409.1|hypothetical protein VOLCADRAFT_96350 [Volvox carteri f. nagariensis] >gi|300259251|gb|EFJ43480.1| hypothetical protein VOLCADRAFT_96350 [Volvox carteri f. nagariensis]	NA	NA	NA
Ctaxi_contig_23695|comp33825_c0_seq2	-2.731741215	2.464135398	8.70E-08	1.23E-06	NA	NA	NA	NA	NA
Ctaxi_contig_35709|comp35081_c5_seq5	-2.73140328	0.465347477	0.000825769	0.004083041	NA	NA	NA	NA	NA
Ctaxi_contig_14970|comp32472_c0_seq1	-2.731302205	6.772389178	6.50E-13	2.23E-11	protein	gi|552810787|ref|XP_005843298.1|hypothetical protein CHLNCDRAFT_141372 [Chlorella variabilis] >gi|307102930|gb|EFN51196.1| hypothetical protein CHLNCDRAFT_141372 [Chlorella variabilis]	AT5G17170.1	ENH1	 rubredoxin family protein 
Ctaxi_contig_57639|comp36607_c0_seq7	-2.731216182	3.682208753	9.43E-14	3.67E-12	dynein regulatory complex protein 1	gi|551603754|ref|XP_005783373.1|hypothetical protein EMIHUDRAFT_63754 [Emiliania huxleyi CCMP1516] >gi|485636357|gb|EOD30944.1| hypothetical protein EMIHUDRAFT_63754 [Emiliania huxleyi CCMP1516]	AT2G36885.1		 unknown protein; FUNCTIONS IN: molecular_function unknown; LOCATED IN: chloroplast; EXPRESSED IN: 22 plant structures; EXPRESSED DURING: 13 growth stages; Has 172 Blast hits to 172 proteins in 58 species: Archae - 0; Bacteria - 116; Metazoa - 0; Fungi - 0; Plants - 32; Viruses - 0; Other Eukaryotes - 24 (source: NCBI BLink). 
Ctaxi_contig_14074|comp32283_c1_seq1	-2.730492591	6.060194665	3.32E-16	1.82E-14	NA	NA	NA	NA	NA
Ctaxi_contig_10969|comp31566_c2_seq1	-2.729987336	1.663593712	6.81E-07	7.81E-06	NA	NA	NA	NA	NA
Ctaxi_contig_16464|comp32730_c0_seq2	-2.729973654	1.657926411	0.008912835	0.030112983	NA	NA	NA	NA	NA
Ctaxi_contig_12345|comp31916_c0_seq3	-2.728627012	4.725948408	6.92E-13	2.37E-11	thioredoxin-like protein	gi|74272711|gb|ABA01151.1|chloroplast thioredoxin peroxidase [Chlamydomonas incerta]	AT3G11630.1		 Thioredoxin superfamily protein 
Ctaxi_contig_10725|comp31486_c1_seq1	-2.72806524	6.559631033	3.22E-13	1.16E-11	10 kda photosystem ii polypeptide	"gi|545376432|ref|XP_005652306.1|photosystem II protein PsbR, partial [Coccomyxa subellipsoidea C-169] >gi|384254288|gb|EIE27762.1| photosystem II protein PsbR, partial [Coccomyxa subellipsoidea C-169]"	AT1G79040.1	PSBR	 photosystem II subunit R 
Ctaxi_contig_36379|comp35143_c2_seq1	-2.725352132	1.475222357	5.62E-07	6.58E-06	3-oxoacyl-(acyl-carrier-protein) reductase	gi|545365560|ref|XP_005647744.1|3-oxoacyl-reductase [Coccomyxa subellipsoidea C-169] >gi|384249719|gb|EIE23200.1| 3-oxoacyl-reductase [Coccomyxa subellipsoidea C-169]	AT1G24360.1		 NAD(P)-binding Rossmann-fold superfamily protein 
Ctaxi_contig_36254|comp35131_c1_seq4	-2.724778728	4.884326502	6.77E-15	3.12E-13	NA	NA	NA	NA	NA
Ctaxi_contig_48261|comp36029_c1_seq10	-2.723932784	0.232051313	0.002472807	0.010374092	NA	NA	NA	NA	NA
Ctaxi_contig_11358|comp31659_c2_seq1	-2.722012727	4.194428756	1.84E-15	9.24E-14	chlorophyll a-b binding protein chloroplastic-like	gi|145079172|tpg|DAA05902.1|TPA_inf: chloroplast light-harvesting complex I protein precursor Lhca7 [Acetabularia acetabulum]	AT3G47470.1	"LHCA4,CAB4"	 light-harvesting chlorophyll-protein complex I subunit A4 
Ctaxi_contig_17712|comp32947_c1_seq1	-2.721489908	0.4433672	0.001163854	0.005473379	atp-dependent rna helicase mitochondrial-like	gi|552842644|ref|XP_005850625.1|hypothetical protein CHLNCDRAFT_19567 [Chlorella variabilis] >gi|307110287|gb|EFN58523.1| hypothetical protein CHLNCDRAFT_19567 [Chlorella variabilis]	AT5G39840.1		" ATP-dependent RNA helicase, mitochondrial, putative "
Ctaxi_contig_62198|comp36849_c4_seq11	-2.719553692	1.466139544	1.54E-05	0.000127006	NA	NA	NA	NA	NA
Ctaxi_contig_46819|comp35928_c1_seq2	-2.71792151	2.40953096	0.012237226	0.039007233	pan domain-containing protein	"gi|566010044|gb|ETI32955.1|hypothetical protein F443_20319, partial [Phytophthora parasitica P1569]"	NA	NA	NA
Ctaxi_contig_43290|comp35701_c3_seq1	-2.716745949	2.139824948	3.56E-08	5.41E-07	acyl-coenzyme a oxidase peroxisomal-like	gi|552823151|ref|XP_005846279.1|hypothetical protein CHLNCDRAFT_24792 [Chlorella variabilis] >gi|307105930|gb|EFN54177.1| hypothetical protein CHLNCDRAFT_24792 [Chlorella variabilis]	AT3G51840.1	"ACX4,ATSCX,ATG6"	 acyl-CoA oxidase 4 
Ctaxi_contig_25614|comp34066_c0_seq2	-2.715443524	1.586662376	0.000512436	0.002718914	polymorphic outer membrane protein	gi|545357257|ref|XP_005644289.1|hypothetical protein COCSUDRAFT_48850 [Coccomyxa subellipsoidea C-169] >gi|384246254|gb|EIE19745.1| hypothetical protein COCSUDRAFT_48850 [Coccomyxa subellipsoidea C-169]	NA	NA	NA
Ctaxi_contig_19629|comp33235_c5_seq3	-2.713970895	6.360434839	1.52E-19	1.26E-17	chlorophyll a b-binding protein	gi|145079397|tpg|DAA05913.1|TPA_inf: chloroplast light-harvesting complex protein CP26 precursor Lhcb5 [Acetabularia acetabulum]	AT4G10340.1	LHCB5	 light harvesting complex of photosystem II 5 
Ctaxi_contig_11324|comp31648_c0_seq8	-2.713161081	6.62102053	3.34E-15	1.61E-13	NA	NA	NA	NA	NA
Ctaxi_contig_23800|comp33836_c4_seq1	-2.712102034	2.781154252	7.01E-11	1.73E-09	peroxisomal membrane protein pmp22	gi|545359114|ref|XP_005645051.1|hypothetical protein COCSUDRAFT_67394 [Coccomyxa subellipsoidea C-169] >gi|384247019|gb|EIE20507.1| hypothetical protein COCSUDRAFT_67394 [Coccomyxa subellipsoidea C-169]	AT2G14860.1		 Peroxisomal membrane 22 kDa (Mpv17/PMP22) family protein 
Ctaxi_contig_45358|comp35821_c2_seq8	-2.711394889	4.227933691	1.17E-09	2.33E-08	mitochondrial substrate carrier protein	gi|552830305|ref|XP_005847872.1|hypothetical protein CHLNCDRAFT_23011 [Chlorella variabilis] >gi|307107528|gb|EFN55770.1| hypothetical protein CHLNCDRAFT_23011 [Chlorella variabilis]	AT3G51870.1		 Mitochondrial substrate carrier family protein 
Ctaxi_contig_49090|comp36081_c4_seq2	-2.710054571	3.969222567	4.98E-12	1.50E-10	NA	NA	NA	NA	NA
Ctaxi_contig_58498|comp36656_c2_seq10	-2.709945017	0.182821389	0.001472566	0.006679803	elongation factor p	gi|552814686|ref|XP_005844252.1|hypothetical protein CHLNCDRAFT_58991 [Chlorella variabilis] >gi|307103893|gb|EFN52150.1| hypothetical protein CHLNCDRAFT_58991 [Chlorella variabilis]	AT3G08740.1		 elongation factor P (EF-P) family protein 
Ctaxi_contig_8167|comp30569_c0_seq1	-2.709794506	5.454242091	1.59E-14	6.88E-13	tpa_inf: chloroplast light-harvesting complex ii protein precursor lhcbm7	gi|8925556|gb|AAF81519.1|AF268321_1light-harvesting complex protein LHCG12 [Bigelowiella natans] >gi|145079012|tpg|DAA05893.1| TPA_inf: chloroplast light-harvesting complex II protein precursor Lhcbm7 [Bigelowiella natans]	AT1G29930.1	"CAB1,AB140,CAB140,LHCB1.3"	 chlorophyll A/B binding protein 1 
Ctaxi_contig_50117|comp36155_c2_seq10	-2.707060233	4.475906544	6.94E-18	4.62E-16	ribosomal protein l24	"gi|308809149|ref|XP_003081884.1|RK24_TOBAC 50S ribosomal protein L24, chloroplast precursor (ISS) [Ostreococcus tauri] >gi|116060351|emb|CAL55687.1| RK24_TOBAC 50S ribosomal protein L24, chloroplast precursor (ISS) [Ostreococcus tauri]"	AT5G54600.1		 Translation protein SH3-like family protein 
Ctaxi_contig_18972|comp33138_c0_seq2	-2.706061275	3.660859984	0.00028852	0.00166131	h+-or na+-translocating f- v-type and a-type atpase superfamily	gi|302843912|ref|XP_002953497.1|hypothetical protein VOLCADRAFT_109870 [Volvox carteri f. nagariensis] >gi|300261256|gb|EFJ45470.1| hypothetical protein VOLCADRAFT_109870 [Volvox carteri f. nagariensis]	AT4G32530.1		" ATPase, F0/V0 complex, subunit C protein "
Ctaxi_contig_33104|comp34844_c2_seq2	-2.704684848	1.500815251	0.000185923	0.001135036	atp synthase subunit alpha	gi|545713085|ref|XP_005708846.1|F-type H+-transporting ATPase subunit alpha [Galdieria sulphuraria] >gi|452825329|gb|EME32326.1| F-type H+-transporting ATPase subunit alpha [Galdieria sulphuraria]	ATMG01190.1	ATP1	 ATP synthase subunit 1 
Ctaxi_contig_16024|comp32658_c0_seq1	-2.704268939	2.162721086	0.00015527	0.00096892	NA	NA	NA	NA	NA
Ctaxi_contig_26937|comp34194_c0_seq20	-2.704062394	0.215778488	0.01511345	0.04633222	NA	NA	NA	NA	NA
Ctaxi_contig_14953|comp32468_c1_seq1	-2.703202574	2.253600852	3.94E-06	3.79E-05	NA	NA	NA	NA	NA
Ctaxi_contig_51943|comp36258_c1_seq1	-2.701679892	3.29796266	1.11E-11	3.14E-10	riboflavin synthase-like superfamily protein	gi|414877425|tpg|DAA54556.1|TPA: hypothetical protein ZEAMMB73_247137 [Zea mays]	AT1G19230.1		 Riboflavin synthase-like superfamily protein 
Ctaxi_contig_11422|comp31675_c3_seq1	-2.700390237	4.092369671	6.88E-11	1.71E-09	tpa_inf: chloroplast light-harvesting complex ii protein precursor lhcbm4	gi|145079054|tpg|DAA05896.1|TPA_inf: chloroplast light-harvesting complex II protein precursor Lhcbm13 [Acetabularia acetabulum]	AT3G27690.1	"LHCB2.4,LHCB2.3,LHCB2"	 photosystem II light harvesting complex gene 2.3 
Ctaxi_contig_13564|comp32187_c0_seq1	-2.698455154	7.456025945	1.04E-20	1.01E-18	copper target 1 protein	gi|302833487|ref|XP_002948307.1|copper target 1 protein [Volvox carteri f. nagariensis] >gi|300266527|gb|EFJ50714.1| copper target 1 protein [Volvox carteri f. nagariensis]	AT3G56940.2	CRD1	" dicarboxylate diiron protein, putative (Crd1) "
Ctaxi_contig_40030|comp35464_c1_seq8	-2.696955347	1.804291144	1.98E-07	2.57E-06	cytochrome p450	gi|159491590|ref|XP_001703744.1|cytochrome P450 [Chlamydomonas reinhardtii] >gi|158270486|gb|EDO96330.1| cytochrome P450 [Chlamydomonas reinhardtii]	NA	NA	NA
Ctaxi_contig_45765|comp35852_c2_seq3	-2.695238273	1.876061338	0.000280889	0.001623134	at4g28740 f16a16_150	gi|18417257|ref|NP_567817.1|uncharacterized protein [Arabidopsis thaliana] >gi|332660136|gb|AEE85536.1| uncharacterized protein AT4G28740 [Arabidopsis thaliana]	AT4G28740.1		 FUNCTIONS IN: molecular_function unknown; INVOLVED IN: biological_process unknown; LOCATED IN: chloroplast; EXPRESSED IN: 21 plant structures; EXPRESSED DURING: 13 growth stages; CONTAINS InterPro DOMAIN/s: Protein of unknown function DUF3493 (InterPro:IPR021883); BEST Arabidopsis thaliana protein match is: tetratricopeptide repeat (TPR)-containing protein (TAIR:AT1G02910.1); Has 30201 Blast hits to 17322 proteins in 780 species: Archae - 12; Bacteria - 1396; Metazoa - 17338; Fungi - 3422; Plants - 5037; Viruses - 0; Other Eukaryotes - 2996 (source: NCBI BLink). 
Ctaxi_contig_57907|comp36617_c0_seq11	-2.694943581	2.58834812	8.23E-10	1.69E-08	NA	NA	NA	NA	NA
Ctaxi_contig_17701|comp32946_c0_seq1	-2.694880551	1.808754617	1.52E-05	0.000125459	NA	NA	NA	NA	NA
Ctaxi_contig_61445|comp36807_c2_seq9	-2.693799867	1.638713732	5.14E-07	6.10E-06	NA	NA	NA	NA	NA
Ctaxi_contig_38990|comp35368_c5_seq2	-2.693412381	4.75511478	2.03E-19	1.63E-17	type ii	"gi|302849676|ref|XP_002956367.1|peroxiredoxin, type II [Volvox carteri f. nagariensis] >gi|300258273|gb|EFJ42511.1| peroxiredoxin, type II [Volvox carteri f. nagariensis]"	AT3G52960.1		 Thioredoxin superfamily protein 
Ctaxi_contig_62599|comp36868_c0_seq1	-2.693255029	3.034909504	1.36E-09	2.67E-08	glutathione peroxidase	gi|311697313|gb|ADQ00180.1|glutathione peroxidase [Chlamydomonas sp. ICE-L]	AT1G63460.1	"GPX8,ATGPX8"	 glutathione peroxidase 8 
Ctaxi_contig_29865|comp34530_c4_seq1	-2.692903324	1.657923611	1.08E-06	1.18E-05	NA	NA	NA	NA	NA
Ctaxi_contig_9234|comp31017_c1_seq1	-2.69205773	3.357978133	6.23E-11	1.56E-09	NA	NA	NA	NA	NA
Ctaxi_contig_18080|comp33014_c0_seq1	-2.691344724	3.441393903	2.84E-11	7.50E-10	yggt family protein	gi|302829537|ref|XP_002946335.1|hypothetical protein VOLCADRAFT_79012 [Volvox carteri f. nagariensis] >gi|300268081|gb|EFJ52262.1| hypothetical protein VOLCADRAFT_79012 [Volvox carteri f. nagariensis]	AT5G21920.2	YLMG2	 YGGT family protein 
Ctaxi_contig_56619|comp36544_c2_seq1	-2.691233524	2.953684062	2.36E-09	4.49E-08	NA	NA	NA	NA	NA
Ctaxi_contig_17228|comp32872_c1_seq4	-2.689315118	0.415313819	0.001805522	0.007934371	translation elongation factor ts	gi|547272726|ref|WP_022006759.1|elongation factor Ts [Proteobacteria bacterium CAG:495] >gi|524157358|emb|CCZ31261.1| elongation factor Ts [Proteobacteria bacterium CAG:495]	AT4G11120.1		" translation elongation factor Ts (EF-Ts), putative "
Ctaxi_contig_36297|comp35135_c5_seq2	-2.68662151	1.776866082	4.43E-05	0.000324015	NA	NA	NA	NA	NA
Ctaxi_contig_51471|comp36240_c2_seq11	-2.685359752	3.285564993	0.000278477	0.001611928	NA	NA	NA	NA	NA
Ctaxi_contig_42300|comp35625_c1_seq1	-2.683624315	1.192520062	1.14E-05	9.71E-05	respiratory burst oxidase	gi|301105208|ref|XP_002901688.1|respiratory burst oxidase [Phytophthora infestans T30-4] >gi|262100692|gb|EEY58744.1| respiratory burst oxidase [Phytophthora infestans T30-4]	AT4G11230.1		 Riboflavin synthase-like superfamily protein 
Ctaxi_contig_50537|comp36181_c2_seq8	-2.681897534	5.248615089	1.35E-11	3.76E-10	NA	NA	NA	NA	NA
Ctaxi_contig_11071|comp31588_c1_seq1	-2.678035306	2.204153917	4.20E-06	4.01E-05	protein	gi|545367674|ref|XP_005648649.1|CreA-domain-containing protein [Coccomyxa subellipsoidea C-169] >gi|384250626|gb|EIE24105.1| CreA-domain-containing protein [Coccomyxa subellipsoidea C-169]	NA	NA	NA
Ctaxi_contig_60577|comp36766_c5_seq1	-2.67737974	6.301798537	2.28E-05	0.00017998	NA	NA	NA	NA	NA
Ctaxi_contig_43106|comp35685_c2_seq8	-2.676096209	5.028022008	6.70E-21	6.61E-19	NA	NA	NA	NA	NA
Ctaxi_contig_10598|comp31446_c0_seq5	-2.67495536	7.050727121	7.81E-12	2.26E-10	conserved hypothetical protein	gi|488361606|ref|WP_002430991.1|conserved hypothetical protein [Escherichia sp. 3_2_53FAA] >gi|226903374|gb|EEH89633.1| hypothetical protein ESAG_07158 [Escherichia sp. 3_2_53FAA]	NA	NA	NA
Ctaxi_contig_9364|comp31060_c0_seq1	-2.674531262	0.912546869	0.000592949	0.00308082	NA	NA	NA	NA	NA
Ctaxi_contig_27629|comp34276_c3_seq3	-2.674134051	0.374486312	0.002248438	0.00956717	u-box domain-containing protein 21-like	gi|470104429|ref|XP_004288606.1|PREDICTED: U-box domain-containing protein 21-like [Fragaria vesca subsp. vesca]	AT5G37490.1		 ARM repeat superfamily protein 
Ctaxi_contig_11357|comp31659_c1_seq2	-2.672584486	6.532479289	8.57E-15	3.89E-13	light harvesting complex a protein	gi|545359134|ref|XP_005645059.1|light harvesting complex a protein [Coccomyxa subellipsoidea C-169] >gi|384247027|gb|EIE20515.1| light harvesting complex a protein [Coccomyxa subellipsoidea C-169]	AT1G45474.2	LHCA5	 photosystem I light harvesting complex gene 5 
Ctaxi_contig_30864|comp34629_c0_seq11	-2.672519217	6.250099309	1.94E-05	0.000156082	NA	NA	NA	NA	NA
Ctaxi_contig_43924|comp35747_c2_seq1	-2.672517784	4.469522911	3.57E-22	4.08E-20	NA	NA	NA	NA	NA
Ctaxi_contig_9238|comp31018_c0_seq4	-2.672215072	1.76569589	6.66E-05	0.000463168	NA	NA	NA	NA	NA
Ctaxi_contig_10576|comp31439_c0_seq2	-2.671847796	4.05466313	1.25E-10	2.96E-09	NA	NA	NA	NA	NA
Ctaxi_contig_12780|comp32018_c1_seq2	-2.671530869	4.765857159	2.37E-18	1.70E-16	33kda oxygen evolving protein of photosystem ii	"gi|11134152|sp|Q9SBN6.1|PSBO_VOLCARecName: Full=Oxygen-evolving enhancer protein 1, chloroplastic; Short=OEE1; Flags: Precursor >gi|5902584|gb|AAD55562.1|AF110780_1 oxygen-evolving enhancer protein 1 precursor [Volvox carteri f. nagariensis]"	AT5G66570.1	"PSBO-1,OEE1,OEE33,OE33,PSBO1,MSP-1"	 PS II oxygen-evolving complex 1 
Ctaxi_contig_14362|comp32350_c0_seq1	-2.669927774	2.873684299	2.52E-12	7.90E-11	formation of crista junctions protein 1-like	gi|302825546|ref|XP_002994381.1|hypothetical protein SELMODRAFT_432305 [Selaginella moellendorffii] >gi|300137714|gb|EFJ04557.1| hypothetical protein SELMODRAFT_432305 [Selaginella moellendorffii]	NA	NA	NA
Ctaxi_contig_6266|comp28966_c1_seq1	-2.669350479	4.701529934	1.37E-15	6.99E-14	NA	NA	NA	NA	NA
Ctaxi_contig_58148|comp36634_c2_seq1	-2.667352944	3.422874571	3.54E-12	1.09E-10	NA	NA	NA	NA	NA
Ctaxi_contig_51749|comp36247_c0_seq10	-2.661631607	3.916074329	1.99E-10	4.56E-09	ankyrin repeat protein	gi|229582572|ref|YP_002840971.1|ankyrin [Sulfolobus islandicus Y.N.15.51] >gi|502134864|ref|WP_012717676.1| ankyrin [Sulfolobus islandicus] >gi|228013288|gb|ACP49049.1| Ankyrin [Sulfolobus islandicus Y.N.15.51]	AT2G03430.1		 Ankyrin repeat family protein 
Ctaxi_contig_36583|comp35165_c6_seq1	-2.661270646	0.82030273	0.000307523	0.001755749	pentatricopeptide repeat-containing protein chloroplastic-like isoform x1	"gi|514817227|ref|XP_004983339.1|PREDICTED: pentatricopeptide repeat-containing protein At4g34830, chloroplastic-like isoform X1 [Setaria italica]"	AT4G34830.1	MRL1	 Pentatricopeptide repeat (PPR) superfamily protein 
Ctaxi_contig_32799|comp34816_c1_seq8	-2.658296284	0.404085177	0.00114422	0.00539296	NA	NA	NA	NA	NA
Ctaxi_contig_42525|comp35641_c1_seq1	-2.657596529	0.41626699	0.000609089	0.003151695	pancreatic elastase precursor	gi|432858253|ref|XP_004068868.1|PREDICTED: elastase-1-like [Oryzias latipes]	NA	NA	NA
Ctaxi_contig_31221|comp34666_c3_seq5	-2.65456718	0.847087404	0.00035154	0.00196536	NA	NA	NA	NA	NA
Ctaxi_contig_14864|comp32451_c0_seq1	-2.654464781	4.452422199	6.30E-19	4.75E-17	NA	NA	NA	NA	NA
Ctaxi_contig_57917|comp36617_c3_seq1	-2.652706835	3.096936641	1.29E-07	1.75E-06	NA	NA	NA	NA	NA
Ctaxi_contig_65836|comp37026_c5_seq1	-2.649771512	1.381772009	0.012540355	0.039776146	magnesium chelatase subunit h	gi|302847052|ref|XP_002955061.1|magnesium protoporphyrin chelatase [Volvox carteri f. nagariensis] >gi|300259589|gb|EFJ43815.1| magnesium protoporphyrin chelatase [Volvox carteri f. nagariensis]	AT5G13630.2	"GUN5,CCH,CHLH,CCH1,ABAR"	" magnesium-chelatase subunit chlH, chloroplast, putative / Mg-protoporphyrin IX chelatase, putative (CHLH) "
Ctaxi_contig_15593|comp32578_c2_seq1	-2.649292536	2.431111464	1.92E-06	1.98E-05	NA	NA	NA	NA	NA
Ctaxi_contig_7365|comp30090_c0_seq1	-2.644120168	5.417734048	1.83E-11	5.01E-10	NA	NA	NA	NA	NA
Ctaxi_contig_49080|comp36081_c0_seq1	-2.643369398	4.62003775	1.92E-12	6.14E-11	tyrosine protein	gi|412988152|emb|CCO17488.1|predicted protein [Bathycoccus prasinos]	AT5G03730.1	"CTR1,SIS1,AtCTR1"	 Protein kinase superfamily protein 
Ctaxi_contig_55400|comp36467_c1_seq9	-2.642756983	8.712454225	8.21E-10	1.69E-08	tpa_inf: chloroplast light-harvesting complex ii protein precursor lhcbm7	gi|145079271|tpg|DAA05907.1|TPA_inf: chloroplast light-harvesting complex II protein precursor Lhcbm4 [Acetabularia acetabulum]	AT3G27690.1	"LHCB2.4,LHCB2.3,LHCB2"	 photosystem II light harvesting complex gene 2.3 
Ctaxi_contig_54979|comp36441_c5_seq6	-2.641325322	0.793875795	0.010381802	0.034160933	protein	gi|449550650|gb|EMD41614.1|hypothetical protein CERSUDRAFT_128533 [Ceriporiopsis subvermispora B]	AT1G66810.1		 Zinc finger C-x8-C-x5-C-x3-H type family protein 
Ctaxi_contig_36281|comp35133_c7_seq3	-2.641258989	3.280003416	7.01E-08	1.01E-06	NA	NA	NA	NA	NA
Ctaxi_contig_13570|comp32187_c1_seq3	-2.641015576	4.910583186	5.80E-16	3.08E-14	copper target 1 protein	"gi|159468790|ref|XP_001692557.1|copper response defect 1 protein [Chlamydomonas reinhardtii] >gi|73620641|sp|Q9LD46.1|CRD1_CHLRE RecName: Full=Magnesium-protoporphyrin IX monomethyl ester [oxidative] cyclase 1, chloroplastic; Short=Mg-protoporphyrin IX monomethyl ester oxidative cyclase 1; AltName: Full=Copper response defect 1 protein; AltName: Full=Copper-response target 1 protein; Flags: Precursor >gi|7542488|gb|AAF63477.1|AF237671_1 copper response defect 1 protein [Chlamydomonas reinhardtii] >gi|7637739|gb|AAF65221.1|AF226628_1 copper response target 1 protein [Chlamydomonas reinhardtii] >gi|158278270|gb|EDP04035.1| copper response defect 1 protein [Chlamydomonas reinhardtii]"	AT3G56940.1	"CRD1,CHL27,ACSF"	" dicarboxylate diiron protein, putative (Crd1) "
Ctaxi_contig_27571|comp34267_c3_seq1	-2.639378966	4.220864396	2.62E-18	1.86E-16	sulfotransferase	gi|514655520|ref|XP_004999048.1|hypothetical protein PTSG_11596 [Salpingoeca rosetta] >gi|326426909|gb|EGD72479.1| hypothetical protein PTSG_11596 [Salpingoeca rosetta]	NA	NA	NA
Ctaxi_contig_47562|comp35981_c1_seq1	-2.637972992	3.049687907	4.55E-09	8.26E-08	matrilin-2 isoform x1	gi|557290959|ref|XP_006028058.1|PREDICTED: matrilin-2 [Alligator sinensis]	NA	NA	NA
Ctaxi_contig_55999|comp36505_c3_seq1	-2.637560992	4.776003106	1.21E-08	2.02E-07	thiamin pyrophosphokinase 2	"gi|552818980|ref|XP_005845316.1|hypothetical protein CHLNCDRAFT_11702, partial [Chlorella variabilis] >gi|307104963|gb|EFN53214.1| hypothetical protein CHLNCDRAFT_11702, partial [Chlorella variabilis]"	AT2G44750.1	TPK2	 thiamin pyrophosphokinase 2 
Ctaxi_contig_18489|comp33071_c0_seq1	-2.635476964	6.010493825	7.32E-22	7.92E-20	glutamyl-trna reductase	gi|159468490|ref|XP_001692407.1|glutamyl-trna reductase [Chlamydomonas reinhardtii] >gi|11935084|gb|AAG41962.1|AF305613_1 glutamyl-tRNA reductase precursor [Chlamydomonas reinhardtii] >gi|158278120|gb|EDP03885.1| glutamyl-trna reductase [Chlamydomonas reinhardtii]	AT1G58290.1	HEMA1	 Glutamyl-tRNA reductase family protein 
Ctaxi_contig_22132|comp33622_c1_seq1	-2.635424456	3.573040262	0.002350174	0.009923183	mip18 family protein at1g68310-like	gi|194692926|gb|ACF80547.1|unknown [Zea mays] >gi|195609216|gb|ACG26438.1| hypothetical protein [Zea mays] >gi|195643750|gb|ACG41343.1| hypothetical protein [Zea mays] >gi|413919387|gb|AFW59319.1| hypothetical protein ZEAMMB73_301781 [Zea mays]	AT1G68310.2	AE7	 Protein of unknown function (DUF59) 
Ctaxi_contig_39528|comp35420_c4_seq5	-2.634312615	5.209327308	5.36E-17	3.20E-15	phosphoglycerate kinase	gi|148243328|ref|YP_001228485.1|phosphoglycerate kinase [Synechococcus sp. RCC307] >gi|500469808|ref|WP_011936642.1| phosphoglycerate kinase [Synechococcus sp. RCC307] >gi|166987817|sp|A5GW73.1|PGK_SYNR3 RecName: Full=Phosphoglycerate kinase >gi|147851638|emb|CAK29132.1| Phosphoglycerate kinase [Synechococcus sp. RCC307]	AT1G79550.2	PGK	 phosphoglycerate kinase 
Ctaxi_contig_12779|comp32018_c1_seq1	-2.633820162	4.022201058	1.43E-14	6.26E-13	33kda oxygen evolving protein of photosystem ii	"gi|11134152|sp|Q9SBN6.1|PSBO_VOLCARecName: Full=Oxygen-evolving enhancer protein 1, chloroplastic; Short=OEE1; Flags: Precursor >gi|5902584|gb|AAD55562.1|AF110780_1 oxygen-evolving enhancer protein 1 precursor [Volvox carteri f. nagariensis]"	AT5G66570.1	"PSBO-1,OEE1,OEE33,OE33,PSBO1,MSP-1"	 PS II oxygen-evolving complex 1 
Ctaxi_contig_20768|comp33415_c12_seq1	-2.631731975	2.107395813	1.82E-05	0.000147891	NA	NA	NA	NA	NA
Ctaxi_contig_48809|comp36063_c0_seq5	-2.631228482	3.164455354	2.43E-10	5.46E-09	protein	gi|302851448|ref|XP_002957248.1|hypothetical protein VOLCADRAFT_98293 [Volvox carteri f. nagariensis] >gi|300257498|gb|EFJ41746.1| hypothetical protein VOLCADRAFT_98293 [Volvox carteri f. nagariensis]	AT3G61680.1		 alpha/beta-Hydrolases superfamily protein 
Ctaxi_contig_6453|comp29306_c1_seq2	-2.630404843	2.574524672	3.82E-09	7.02E-08	NA	NA	NA	NA	NA
Ctaxi_contig_43938|comp35749_c1_seq1	-2.628484437	0.15816596	0.008175917	0.028074467	NA	NA	NA	NA	NA
Ctaxi_contig_32773|comp34813_c1_seq2	-2.627037117	4.02742633	7.80E-11	1.91E-09	pentatricopeptide repeat-containing protein at5g02860-like	"gi|115458970|ref|NP_001053085.1|Os04g0477200 [Oryza sativa Japonica Group] >gi|113564656|dbj|BAF14999.1| Os04g0477200, partial [Oryza sativa Japonica Group]"	AT5G27270.1	EMB976	 Tetratricopeptide repeat (TPR)-like superfamily protein 
Ctaxi_contig_67959|comp37108_c0_seq2	-2.626808392	6.883463215	7.02E-18	4.66E-16	light-harvesting chlorophyll-a b binding protein lhcb4	gi|302839735|ref|XP_002951424.1|chlorophyll a/b-binding protein of photosystem II [Volvox carteri f. nagariensis] >gi|300263399|gb|EFJ47600.1| chlorophyll a/b-binding protein of photosystem II [Volvox carteri f. nagariensis]	AT2G40100.1	LHCB4.3	 light harvesting complex photosystem II 
Ctaxi_contig_54788|comp36428_c3_seq22	-2.626723329	0.879797275	0.000580381	0.003027067	NA	NA	NA	NA	NA
Ctaxi_contig_15009|comp32480_c1_seq1	-2.626189715	0.581369074	0.00028671	0.001652841	NA	NA	NA	NA	NA
Ctaxi_contig_43263|comp35698_c1_seq3	-2.625238637	3.134547131	1.83E-09	3.55E-08	zinc finger bed domain-containing protein 1-like	gi|340376243|ref|XP_003386643.1|PREDICTED: zinc finger BED domain-containing protein 1-like [Amphimedon queenslandica]	NA	NA	NA
Ctaxi_contig_27718|comp34286_c1_seq1	-2.62467359	1.248094625	0.00042675	0.002328867	NA	NA	NA	NA	NA
Ctaxi_contig_8621|comp30776_c0_seq1	-2.624476078	1.098550995	0.0019696	0.008551675	hypothetical protein COCSUDRAFT_46344	gi|545371373|ref|XP_005650254.1|hypothetical protein COCSUDRAFT_46344 [Coccomyxa subellipsoidea C-169] >gi|384252234|gb|EIE25710.1| hypothetical protein COCSUDRAFT_46344 [Coccomyxa subellipsoidea C-169]	NA	NA	NA
Ctaxi_contig_26997|comp34198_c0_seq17	-2.623814312	0.828744707	0.000575537	0.0030041	phenylalanine hydroxylase	"gi|545363344|ref|XP_005646805.1|aromatic amino acid hydroxylase, partial [Coccomyxa subellipsoidea C-169] >gi|384248778|gb|EIE22261.1| aromatic amino acid hydroxylase, partial [Coccomyxa subellipsoidea C-169]"	NA	NA	NA
Ctaxi_contig_42415|comp35634_c5_seq1	-2.623773921	0.549158343	0.001988573	0.008616475	NA	NA	NA	NA	NA
Ctaxi_contig_32043|comp34748_c1_seq1	-2.62334766	4.773585525	5.39E-11	1.37E-09	photosystem i subunit chloroplast precursor	gi|545372468|ref|XP_005650700.1|PsaL-domain-containing protein [Coccomyxa subellipsoidea C-169] >gi|384252680|gb|EIE26156.1| PsaL-domain-containing protein [Coccomyxa subellipsoidea C-169]	AT4G12800.1	PSAL	 photosystem I subunit l 
Ctaxi_contig_55411|comp36468_c2_seq1	-2.623260983	0.772943475	0.000503652	0.002679764	melanotransferrin isoform x2	gi|552809764|ref|XP_005843025.1|hypothetical protein CHLNCDRAFT_59390 [Chlorella variabilis] >gi|307102653|gb|EFN50923.1| hypothetical protein CHLNCDRAFT_59390 [Chlorella variabilis]	NA	NA	NA
Ctaxi_contig_44922|comp35793_c5_seq1	-2.623096229	2.142532901	9.53E-05	0.000633368	gtp-binding protein lepa	gi|545366625|ref|XP_005648199.1|GTP-binding protein lepa [Coccomyxa subellipsoidea C-169] >gi|384250175|gb|EIE23655.1| GTP-binding protein lepa [Coccomyxa subellipsoidea C-169]	NA	NA	NA
Ctaxi_contig_37725|comp35263_c3_seq1	-2.622865204	7.197955439	1.10E-19	9.23E-18	glyceraldehyde-3-phosphate dehydrogenase	gi|260424076|gb|ACX37507.1|chloroplast glyceraldehyde 3-phosphate dehydrogenase [Botryococcus braunii]	AT1G42970.1	GAPB	 glyceraldehyde-3-phosphate dehydrogenase B subunit 
Ctaxi_contig_48705|comp36058_c3_seq1	-2.619622756	0.365714782	0.005784956	0.021099201	filamentous hemagglutinin family outer membrane protein	"gi|518097785|ref|WP_019267993.1|hypothetical protein, partial [Methanobrevibacter smithii]"	NA	NA	NA
Ctaxi_contig_56685|comp36549_c4_seq3	-2.618708726	4.994059906	2.31E-12	7.29E-11	NA	NA	NA	NA	NA
Ctaxi_contig_54771|comp36428_c3_seq5	-2.617902958	3.933215261	2.51E-05	0.000195608	low quality protein: kallikrein-8	gi|551579443|ref|XP_005775280.1|hypothetical protein EMIHUDRAFT_349549 [Emiliania huxleyi CCMP1516] >gi|485627224|gb|EOD22851.1| hypothetical protein EMIHUDRAFT_349549 [Emiliania huxleyi CCMP1516]	NA	NA	NA
Ctaxi_contig_19624|comp33235_c3_seq1	-2.6123444	7.575124747	4.74E-18	3.21E-16	chlorophyll a b-binding protein chloroplast precursor	gi|87313239|gb|ABD37916.1|light-harvesting chlorophyll-a/b binding protein Lhcb5 [Chlamydomonas incerta]	AT4G10340.1	LHCB5	 light harvesting complex of photosystem II 5 
Ctaxi_contig_10273|comp31350_c2_seq1	-2.611417816	0.202706251	0.007402766	0.02585869	hypothetical protein CGI_10011829	gi|405963379|gb|EKC28956.1|hypothetical protein CGI_10011829 [Crassostrea gigas]	NA	NA	NA
Ctaxi_contig_21476|comp33523_c1_seq1	-2.611392476	2.207129181	2.39E-08	3.75E-07	glutathione s- n-terminal domain protein	gi|514354091|ref|WP_016545817.1|glutathione S-transferase [Leptospira wolffii] >gi|514176071|gb|EPG65784.1| glutathione S-transferase [Leptospira wolffii Serovar Khorat Str. Khorat-H2]	AT2G30860.2	"ATGSTF9,GLUTTR,ATGSTF7,GSTF9"	 glutathione S-transferase PHI 9 
Ctaxi_contig_40869|comp35538_c0_seq8	-2.610859709	1.405753072	3.46E-06	3.38E-05	NA	NA	NA	NA	NA
Ctaxi_contig_35245|comp35038_c4_seq3	-2.609603579	2.098677116	1.43E-07	1.91E-06	NA	NA	NA	NA	NA
Ctaxi_contig_11359|comp31659_c2_seq2	-2.60886244	2.851158795	0.001215846	0.005675558	chlorophyll a-b binding protein chloroplastic-like	gi|145079172|tpg|DAA05902.1|TPA_inf: chloroplast light-harvesting complex I protein precursor Lhca7 [Acetabularia acetabulum]	AT3G47470.1	"LHCA4,CAB4"	 light-harvesting chlorophyll-protein complex I subunit A4 
Ctaxi_contig_65722|comp37021_c4_seq3	-2.606134749	0.386400077	0.016377095	0.049486768	tpr repeat-containing protein	gi|255088978|ref|XP_002506411.1|predicted protein [Micromonas sp. RCC299] >gi|226521683|gb|ACO67669.1| predicted protein [Micromonas sp. RCC299]	NA	NA	NA
Ctaxi_contig_13566|comp32187_c0_seq3	-2.604450171	5.602146968	2.47E-19	1.95E-17	copper target 1 protein	gi|545372450|ref|XP_005650693.1|magnesium-protoporphyrin IX monomethyl [Coccomyxa subellipsoidea C-169] >gi|384252673|gb|EIE26149.1| magnesium-protoporphyrin IX monomethyl [Coccomyxa subellipsoidea C-169]	AT3G56940.2	CRD1	" dicarboxylate diiron protein, putative (Crd1) "
Ctaxi_contig_10595|comp31446_c0_seq2	-2.60414437	4.154422518	0.000257293	0.001505168	NA	NA	NA	NA	NA
Ctaxi_contig_32188|comp34763_c4_seq7	-2.603928005	4.699350721	9.04E-20	7.69E-18	NA	NA	NA	NA	NA
Ctaxi_contig_11421|comp31675_c0_seq1	-2.60322262	4.784021465	2.02E-11	5.48E-10	tpa_inf: chloroplast light-harvesting complex ii protein precursor lhcbm6	gi|157965837|gb|ABW06955.1|chloroplast light-harvesting complex II protein precursor [Euglena gracilis]	AT1G29930.1	"CAB1,AB140,CAB140,LHCB1.3"	 chlorophyll A/B binding protein 1 
Ctaxi_contig_47202|comp35956_c2_seq1	-2.603208648	3.820390759	3.33E-10	7.32E-09	NA	NA	NA	NA	NA
Ctaxi_contig_10594|comp31446_c0_seq1	-2.602739693	5.489214473	1.11E-15	5.69E-14	NA	NA	NA	NA	NA
Ctaxi_contig_21663|comp33556_c3_seq1	-2.601274665	2.984185117	3.42E-08	5.21E-07	duf833-domain-containing protein	gi|545358246|ref|XP_005644704.1|DUF833-domain-containing protein [Coccomyxa subellipsoidea C-169] >gi|384246671|gb|EIE20160.1| DUF833-domain-containing protein [Coccomyxa subellipsoidea C-169]	AT4G38260.1		 Protein of unknown function (DUF833) 
Ctaxi_contig_11638|comp31740_c0_seq2	-2.600615119	3.371642248	3.23E-11	8.45E-10	protein	gi|302770833|ref|XP_002968835.1|hypothetical protein SELMODRAFT_90107 [Selaginella moellendorffii] >gi|302784734|ref|XP_002974139.1| hypothetical protein SELMODRAFT_100704 [Selaginella moellendorffii] >gi|300158471|gb|EFJ25094.1| hypothetical protein SELMODRAFT_100704 [Selaginella moellendorffii] >gi|300163340|gb|EFJ29951.1| hypothetical protein SELMODRAFT_90107 [Selaginella moellendorffii]	AT3G54210.1		 Ribosomal protein L17 family protein 
Ctaxi_contig_66349|comp37043_c9_seq1	-2.599177797	1.978194055	3.30E-06	3.23E-05	probable atp-dependent rna helicase ythdc2	gi|168022294|ref|XP_001763675.1|predicted protein [Physcomitrella patens] >gi|162685168|gb|EDQ71565.1| predicted protein [Physcomitrella patens]	AT1G30460.1	"CPSF30,ATCPSF30"	 cleavage and polyadenylation specificity factor 30 
Ctaxi_contig_24392|comp33925_c1_seq4	-2.59557877	1.143545976	0.000102391	0.000675592	uncharacterized transporter sll0355-like	gi|557531787|gb|ESR42970.1|hypothetical protein CICLE_v10011871mg [Citrus clementina]	NA	NA	NA
Ctaxi_contig_35845|comp35096_c0_seq1	-2.594714113	0.85109326	0.01466896	0.045275273	fructose -bisphosphatase ii	gi|545364173|ref|XP_005647151.1|hypothetical protein COCSUDRAFT_53601 [Coccomyxa subellipsoidea C-169] >gi|384249125|gb|EIE22607.1| hypothetical protein COCSUDRAFT_53601 [Coccomyxa subellipsoidea C-169]	NA	NA	NA
Ctaxi_contig_65828|comp37026_c0_seq5	-2.592111128	2.832873771	1.56E-11	4.32E-10	magnesium chelatase subunit h	gi|15558845|emb|CAC69552.1|Magnesium chelatase H subunit [Chlamydomonas reinhardtii] >gi|15558847|emb|CAC69537.1| Magnesium chelatase H-subunit [Chlamydomonas reinhardtii]	AT5G13630.2	"GUN5,CCH,CHLH,CCH1,ABAR"	" magnesium-chelatase subunit chlH, chloroplast, putative / Mg-protoporphyrin IX chelatase, putative (CHLH) "
Ctaxi_contig_13016|comp32059_c1_seq6	-2.589832549	0.568525721	0.004314777	0.016593012	NA	NA	NA	NA	NA
Ctaxi_contig_57931|comp36619_c4_seq1	-2.585914864	4.629946023	1.25E-12	4.10E-11	NA	NA	NA	NA	NA
Ctaxi_contig_21098|comp33462_c1_seq1	-2.585607944	2.443739003	2.21E-08	3.50E-07	NA	NA	NA	NA	NA
Ctaxi_contig_9496|comp31108_c1_seq1	-2.58523653	1.118357855	4.08E-05	0.000300376	NA	NA	NA	NA	NA
Ctaxi_contig_14133|comp32299_c4_seq1	-2.584734567	4.299731617	2.33E-15	1.15E-13	branched-chain alpha-keto acid dehydrogenase subunit e2	gi|302837029|ref|XP_002950074.1|dihydrolipoamide acetyltransferase [Volvox carteri f. nagariensis] >gi|300264547|gb|EFJ48742.1| dihydrolipoamide acetyltransferase [Volvox carteri f. nagariensis]	AT1G34430.1	EMB3003	 2-oxoacid dehydrogenases acyltransferase family protein 
Ctaxi_contig_13546|comp32184_c1_seq2	-2.584198954	2.771492853	1.14E-05	9.75E-05	ferredoxin (2fe-2s)	gi|302830514|ref|XP_002946823.1|hypothetical protein VOLCADRAFT_120406 [Volvox carteri f. nagariensis] >gi|300267867|gb|EFJ52049.1| hypothetical protein VOLCADRAFT_120406 [Volvox carteri f. nagariensis]	AT1G10960.1	"ATFD1,FD1"	 ferredoxin 1 
Ctaxi_contig_62878|comp36884_c0_seq1	-2.583623022	1.200312614	1.63E-05	0.000133592	NA	NA	NA	NA	NA
Ctaxi_contig_31263|comp34669_c4_seq1	-2.582863606	3.694279245	1.90E-13	7.05E-12	peroxidase	gi|545355541|ref|XP_005643558.1|alpha/beta-hydrolase [Coccomyxa subellipsoidea C-169] >gi|384245521|gb|EIE19014.1| alpha/beta-hydrolase [Coccomyxa subellipsoidea C-169]	NA	NA	NA
Ctaxi_contig_53463|comp36342_c2_seq1	-2.582832397	2.173362959	1.93E-06	1.99E-05	NA	NA	NA	NA	NA
Ctaxi_contig_18898|comp33128_c0_seq8	-2.582430637	0.745245088	0.000357514	0.001995809	hypothetical protein OXYTRI_22478	gi|403375796|gb|EJY87870.1|hypothetical protein OXYTRI_22478 [Oxytricha trifallax]	NA	NA	NA
Ctaxi_contig_55396|comp36467_c1_seq5	-2.581341944	8.519933848	3.54E-07	4.35E-06	tpa_inf: chloroplast light-harvesting complex ii protein precursor lhcbm6	gi|145078830|tpg|DAA05886.1|TPA_inf: chloroplast light-harvesting complex II protein precursor Lhcbm6 [Euglena gracilis]	AT1G29920.1	"CAB2,AB165,LHCB1.1"	 chlorophyll A/B-binding protein 2 
Ctaxi_contig_36012|comp35111_c1_seq2	-2.580424709	0.167686414	0.014816511	0.045623171	NA	NA	NA	NA	NA
Ctaxi_contig_50989|comp36209_c0_seq13	-2.579952458	6.270223888	1.45E-10	3.40E-09	vacuolar type h+-atpase proteolipid subunit	gi|297592163|gb|ADI46947.1|ATPvL1m [Volvox carteri f. nagariensis]	AT1G19910.1	"AVA-P2,AVA-2PE,ATVHA-C2"	" ATPase, F0/V0 complex, subunit C protein "
Ctaxi_contig_40394|comp35499_c1_seq10	-2.57844791	0.785466345	0.005449596	0.020110002	adhesin-like protein	gi|325959381|ref|YP_004290847.1|polymorphic membrane protein [Methanobacterium sp. AL-21] >gi|503410565|ref|WP_013645226.1| polymorphic membrane protein [Methanobacterium sp. AL-21] >gi|325330813|gb|ADZ09875.1| Polymorphic membrane protein Chlamydia [Methanobacterium sp. AL-21]	NA	NA	NA
Ctaxi_contig_32808|comp34817_c2_seq1	-2.577033133	7.748905738	1.87E-17	1.17E-15	p-loop containing nucleoside triphosphate hydrolase protein	gi|159465027|ref|XP_001690733.1|hypothetical protein CHLREDRAFT_180799 [Chlamydomonas reinhardtii] >gi|158270357|gb|EDO96210.1| predicted protein [Chlamydomonas reinhardtii]	AT3G25620.1		 ABC-2 type transporter family protein 
Ctaxi_contig_11856|comp31801_c0_seq2	-2.575817743	3.893335989	1.27E-10	3.01E-09	NA	NA	NA	NA	NA
Ctaxi_contig_3517|comp23155_c0_seq1	-2.575246107	0.532629663	0.002029467	0.008763561	wd sam and u-box domain-containing protein 1	"gi|298706487|emb|CBJ29474.1|WD repeat, SAM and U-box domain containing 1 [Ectocarpus siliculosus]"	AT5G61550.1		 U-box domain-containing protein kinase family protein 
Ctaxi_contig_58690|comp36665_c3_seq2	-2.572509323	0.312453167	0.015322787	0.046848174	NA	NA	NA	NA	NA
Ctaxi_contig_29852|comp34529_c0_seq1	-2.570639391	4.280776795	1.32E-09	2.60E-08	unknown protein	gi|412992691|emb|CCO18671.1|unknown protein [Bathycoccus prasinos]	NA	NA	NA
Ctaxi_contig_68075|comp37113_c4_seq2	-2.569826467	4.472397256	8.39E-15	3.81E-13	NA	NA	NA	NA	NA
Ctaxi_contig_27832|comp34299_c1_seq3	-2.569706866	1.019680857	0.00025669	0.001502931	NA	NA	NA	NA	NA
Ctaxi_contig_39522|comp35420_c1_seq1	-2.569578824	6.916473537	7.49E-16	3.92E-14	3-phosphoglycerate partial	gi|299115459|emb|CBN75623.1|phosphoglycerate kinase [Ectocarpus siliculosus]	AT1G56190.2		 Phosphoglycerate kinase family protein 
Ctaxi_contig_38287|comp35316_c0_seq5	-2.564881852	1.657936919	9.12E-07	1.02E-05	hypothetical protein CHLNCDRAFT_142716	gi|552837835|ref|XP_005849453.1|hypothetical protein CHLNCDRAFT_142716 [Chlorella variabilis] >gi|307109113|gb|EFN57351.1| hypothetical protein CHLNCDRAFT_142716 [Chlorella variabilis]	NA	NA	NA
Ctaxi_contig_4504|comp25788_c0_seq1	-2.564012369	2.504556978	3.62E-06	3.51E-05	chlorophyll a b-binding protein	gi|8925556|gb|AAF81519.1|AF268321_1light-harvesting complex protein LHCG12 [Bigelowiella natans] >gi|145079012|tpg|DAA05893.1| TPA_inf: chloroplast light-harvesting complex II protein precursor Lhcbm7 [Bigelowiella natans]	AT1G29920.1	"CAB2,AB165,LHCB1.1"	 chlorophyll A/B-binding protein 2 
Ctaxi_contig_17018|comp32833_c0_seq4	-2.56397375	0.490907507	0.00327409	0.013169453	flagellar associated protein	gi|159464301|ref|XP_001690380.1|flagellar associated protein [Chlamydomonas reinhardtii] >gi|158279880|gb|EDP05639.1| flagellar associated protein [Chlamydomonas reinhardtii]	AT1G10510.1	emb2004	 RNI-like superfamily protein 
Ctaxi_contig_26643|comp34168_c0_seq22	-2.563971135	2.156323194	0.00230962	0.009779843	protein	"gi|159488703|ref|XP_001702342.1|ribosomal protein S7, component of cytosolic 80S ribosome and 40S small subunit [Chlamydomonas reinhardtii] >gi|158271136|gb|EDO96962.1| ribosomal protein S7 [Chlamydomonas reinhardtii]"	AT1G48830.2		 Ribosomal protein S7e family protein 
Ctaxi_contig_33850|comp34904_c1_seq1	-2.562903252	0.580330403	0.001002982	0.004814164	NA	NA	NA	NA	NA
Ctaxi_contig_49714|comp36124_c2_seq1	-2.562435414	2.802915339	2.85E-08	4.41E-07	vacuolar protein sorting-associated protein 4-like	gi|159487319|ref|XP_001701670.1|AAA-ATPase of VPS4/SKD1 family [Chlamydomonas reinhardtii] >gi|158280889|gb|EDP06645.1| AAA-ATPase of VPS4/SKD1 family [Chlamydomonas reinhardtii]	AT2G27600.1	"SKD1,VPS4,ATSKD1"	 AAA-type ATPase family protein 
Ctaxi_contig_16471|comp32732_c2_seq1	-2.561945643	2.313098222	1.48E-07	1.98E-06	NA	NA	NA	NA	NA
Ctaxi_contig_11360|comp31659_c2_seq3	-2.558885013	4.426298137	1.10E-12	3.64E-11	light-harvesting protein of photosystem i	gi|145079172|tpg|DAA05902.1|TPA_inf: chloroplast light-harvesting complex I protein precursor Lhca7 [Acetabularia acetabulum]	AT3G61470.1	LHCA2	 photosystem I light harvesting complex gene 2 
Ctaxi_contig_43265|comp35698_c1_seq5	-2.55868071	2.161528403	0.000138445	0.000876295	ankyrin repeat protein	"gi|154416785|ref|XP_001581414.1|ankyrin repeat protein [Trichomonas vaginalis G3] >gi|121915641|gb|EAY20428.1| ankyrin repeat protein, putative [Trichomonas vaginalis G3]"	AT5G66055.1	"EMB16,EMB2036,AKRP"	 ankyrin repeat protein 
Ctaxi_contig_37467|comp35239_c0_seq16	-2.558451368	1.910531059	1.63E-05	0.000133872	hypothetical protein COCSUDRAFT_64378	gi|545376462|ref|XP_005652318.1|hypothetical protein COCSUDRAFT_64378 [Coccomyxa subellipsoidea C-169] >gi|384254300|gb|EIE27774.1| hypothetical protein COCSUDRAFT_64378 [Coccomyxa subellipsoidea C-169]	NA	NA	NA
Ctaxi_contig_18357|comp33053_c3_seq1	-2.558241107	1.926480423	8.83E-05	0.000591832	NA	NA	NA	NA	NA
Ctaxi_contig_10431|comp31389_c0_seq8	-2.558217028	0.795333042	0.000695861	0.003530417	r- vamp71-family	gi|545376238|ref|XP_005652222.1|vesicle-associated membrane protein [Coccomyxa subellipsoidea C-169] >gi|384254204|gb|EIE27678.1| vesicle-associated membrane protein [Coccomyxa subellipsoidea C-169]	AT4G32150.1	"VAMP711,ATVAMP711"	 vesicle-associated membrane protein 711 
Ctaxi_contig_71350|comp37250_c2_seq2	-2.556784059	0.139618028	0.004137012	0.016021572	NA	NA	NA	NA	NA
Ctaxi_contig_18502|comp33075_c0_seq1	-2.555662836	2.500577078	1.35E-07	1.82E-06	malate mitochondrial-like	"gi|502155344|ref|XP_004510039.1|PREDICTED: malate dehydrogenase, mitochondrial-like [Cicer arietinum]"	AT3G15020.2	mMDH2	 Lactate/malate dehydrogenase family protein 
Ctaxi_contig_50987|comp36209_c0_seq11	-2.554797616	4.663931649	5.56E-08	8.19E-07	vacuolar type h+-atpase proteolipid subunit	gi|2605483|dbj|BAA23350.1|vacuolar type H+-ATPase proteolipid subunit [Acetabularia acetabulum]	AT4G34720.1	"AVA-P1,VHA-C1,ATVHA-C1"	" ATPase, F0/V0 complex, subunit C protein "
Ctaxi_contig_47945|comp36006_c1_seq9	-2.554464513	1.954168505	8.59E-07	9.62E-06	NA	NA	NA	NA	NA
Ctaxi_contig_7488|comp30159_c0_seq1	-2.553955315	0.141230763	0.005165787	0.019258239	NA	NA	NA	NA	NA
Ctaxi_contig_46606|comp35910_c1_seq1	-2.553233391	5.668106334	1.92E-22	2.25E-20	replication protein a 70 kda dna-binding subunit-like	gi|145356040|ref|XP_001422250.1|predicted protein [Ostreococcus lucimarinus CCE9901] >gi|144582490|gb|ABP00567.1| predicted protein [Ostreococcus lucimarinus CCE9901]	AT5G08020.1	"ATRPA70B,RPA70B"	 RPA70-kDa subunit B 
Ctaxi_contig_61807|comp36828_c1_seq6	-2.550153668	0.755315808	0.00296361	0.012107956	NA	NA	NA	NA	NA
Ctaxi_contig_37721|comp35263_c1_seq1	-2.549067835	7.943509349	5.27E-14	2.13E-12	glyceraldehyde-3-phosphate dehydrogenase	gi|87330914|gb|ABD37957.1|glyceraldehyde-3-phosphate dehydrogenase subunit A [Cladophora rupestris]	AT1G42970.1	GAPB	 glyceraldehyde-3-phosphate dehydrogenase B subunit 
Ctaxi_contig_12499|comp31954_c2_seq2	-2.548496494	1.011353303	0.000239539	0.001415258	hypothetical protein VOLCADRAFT_96412	gi|302847926|ref|XP_002955496.1|hypothetical protein VOLCADRAFT_96412 [Volvox carteri f. nagariensis] >gi|300259119|gb|EFJ43349.1| hypothetical protein VOLCADRAFT_96412 [Volvox carteri f. nagariensis]	NA	NA	NA
Ctaxi_contig_44638|comp35786_c1_seq8	-2.548445561	0.352460407	0.003127681	0.012671851	NA	NA	NA	NA	NA
Ctaxi_contig_55384|comp36466_c1_seq3	-2.546367475	1.36431307	2.53E-05	0.000197304	3 -5 -bisphosphate nucleotidase	gi|552814515|ref|XP_005844206.1|hypothetical protein CHLNCDRAFT_27036 [Chlorella variabilis] >gi|307103847|gb|EFN52104.1| hypothetical protein CHLNCDRAFT_27036 [Chlorella variabilis]	AT3G02870.1	VTC4	 Inositol monophosphatase family protein 
Ctaxi_contig_4566|comp25939_c0_seq3	-2.545678857	2.279364432	1.98E-07	2.57E-06	NA	NA	NA	NA	NA
Ctaxi_contig_69531|comp37170_c0_seq17	-2.545533168	1.658363258	0.002998641	0.012230533	NA	NA	NA	NA	NA
Ctaxi_contig_41900|comp35602_c1_seq5	-2.543921147	2.742476951	0.000263798	0.001539638	acyl carrier protein	gi|545361055|ref|XP_005645848.1|acyl carrier protein [Coccomyxa subellipsoidea C-169] >gi|384247819|gb|EIE21304.1| acyl carrier protein [Coccomyxa subellipsoidea C-169]	AT1G65290.1	mtACP2	 mitochondrial acyl carrier protein 2 
Ctaxi_contig_22048|comp33612_c0_seq2	-2.542644189	0.655667814	0.000347667	0.001947862	methionine adenosyltransferase 2 subunit beta-like	gi|545354912|ref|XP_005643283.1|methionine adenosyltransferase regulatory beta subunit-related [Coccomyxa subellipsoidea C-169] >gi|384245244|gb|EIE18739.1| methionine adenosyltransferase regulatory beta subunit-related [Coccomyxa subellipsoidea C-169]	AT4G00560.1		 NAD(P)-binding Rossmann-fold superfamily protein 
Ctaxi_contig_42254|comp35620_c2_seq3	-2.542349972	1.005065639	0.00796646	0.0274549	nitrate transporter	gi|168066540|ref|XP_001785194.1|predicted protein [Physcomitrella patens] >gi|37999154|dbj|BAD00100.1| nitrate transporter [Physcomitrella patens] >gi|76880354|dbj|BAE45928.1| nitrate transporter [Physcomitrella patens] >gi|162663227|gb|EDQ50004.1| predicted protein [Physcomitrella patens]	AT5G60770.1	"ATNRT2.4,NRT2.4"	 nitrate transporter 2.4 
Ctaxi_contig_47775|comp35996_c0_seq2	-2.542208143	1.689379517	3.56E-05	0.000267648	NA	NA	NA	NA	NA
Ctaxi_contig_32807|comp34817_c1_seq1	-2.541286798	6.795301191	3.95E-16	2.14E-14	abc transporter g family member 14-like	gi|558706625|gb|AHA86565.1|ATP-binding cassette transporter [Auxenochlorella protothecoides]	AT3G25620.1		 ABC-2 type transporter family protein 
Ctaxi_contig_43741|comp35733_c0_seq8	-2.538929336	0.936157047	0.001167808	0.005486668	NA	NA	NA	NA	NA
Ctaxi_contig_10489|comp31407_c0_seq1	-2.538904737	4.765354232	9.56E-13	3.17E-11	triosephosphate cytosolic	gi|412990894|emb|CCO18266.1|triosephosphate isomerase [Bathycoccus prasinos]	AT3G55440.1	"ATCTIMC,TPI,CYTOTPI"	 triosephosphate isomerase 
Ctaxi_contig_71789|comp37264_c0_seq1	-2.537103243	4.366891732	4.15E-09	7.58E-08	protein	gi|159463126|ref|XP_001689793.1|predicted protein [Chlamydomonas reinhardtii] >gi|158283781|gb|EDP09531.1| predicted protein [Chlamydomonas reinhardtii]	NA	NA	NA
Ctaxi_contig_70286|comp37200_c1_seq1	-2.536694485	2.871345204	1.28E-09	2.54E-08	NA	NA	NA	NA	NA
Ctaxi_contig_12781|comp32018_c1_seq3	-2.535741049	6.472558523	3.88E-17	2.34E-15	oxygen-evolving enhancer protein	gi|288816149|gb|ADC54898.1|oxygen-evolving enhancer protein [Codium sp. HEC 15711]	AT5G66570.1	"PSBO-1,OEE1,OEE33,OE33,PSBO1,MSP-1"	 PS II oxygen-evolving complex 1 
Ctaxi_contig_13771|comp32218_c0_seq2	-2.533923885	7.309744846	1.82E-13	6.79E-12	chlorophyll a-b binding protein chloroplastic-like	gi|302851012|ref|XP_002957031.1|light-harvesting chlorophyll-a/b protein of photosystem I [Volvox carteri f. nagariensis] >gi|300257587|gb|EFJ41833.1| light-harvesting chlorophyll-a/b protein of photosystem I [Volvox carteri f. nagariensis]	AT1G61520.3	LHCA3	 photosystem I light harvesting complex gene 3 
Ctaxi_contig_29860|comp34530_c2_seq4	-2.532251483	3.22391251	2.09E-12	6.64E-11	NA	NA	NA	NA	NA
Ctaxi_contig_11759|comp31771_c0_seq1	-2.532200676	4.092829094	6.97E-14	2.77E-12	50s ribosomal protein l9	gi|159472060|ref|XP_001694174.1|plastid ribosomal protein L9 [Chlamydomonas reinhardtii] >gi|158277341|gb|EDP03110.1| plastid ribosomal protein L9 [Chlamydomonas reinhardtii]	AT3G44890.1	RPL9	 ribosomal protein L9 
Ctaxi_contig_28422|comp34371_c0_seq5	-2.530506196	2.895144648	1.71E-06	1.78E-05	NA	NA	NA	NA	NA
Ctaxi_contig_6220|comp28845_c1_seq1	-2.529847072	4.629994674	1.40E-07	1.88E-06	photosystem i reaction center subunit n	gi|552816599|ref|XP_005844728.1|hypothetical protein CHLNCDRAFT_32470 [Chlorella variabilis] >gi|307104372|gb|EFN52626.1| hypothetical protein CHLNCDRAFT_32470 [Chlorella variabilis]	AT5G64040.1	PSAN	" photosystem I reaction center subunit PSI-N, chloroplast, putative / PSI-N, putative (PSAN) "
Ctaxi_contig_30865|comp34629_c0_seq12	-2.529568247	8.593678532	3.20E-07	3.96E-06	NA	NA	NA	NA	NA
Ctaxi_contig_10577|comp31439_c0_seq3	-2.528607744	3.417015726	3.00E-10	6.65E-09	NA	NA	NA	NA	NA
Ctaxi_contig_54932|comp36439_c0_seq2	-2.527874815	1.972347186	0.000808301	0.004012986	NA	NA	NA	NA	NA
Ctaxi_contig_23870|comp33846_c2_seq1	-2.52764524	1.203788192	2.15E-05	0.000171202	NA	NA	NA	NA	NA
Ctaxi_contig_53856|comp36371_c4_seq1	-2.527618419	5.608085311	7.65E-13	2.59E-11	NA	NA	NA	NA	NA
Ctaxi_contig_62617|comp36868_c1_seq18	-2.526509776	1.985248881	3.38E-05	0.000255352	NA	NA	NA	NA	NA
Ctaxi_contig_43288|comp35701_c1_seq1	-2.526190561	2.910991137	1.57E-09	3.07E-08	acyl-coenzyme a oxidase peroxisomal-like	gi|168030249|ref|XP_001767636.1|predicted protein [Physcomitrella patens] >gi|162681165|gb|EDQ67595.1| predicted protein [Physcomitrella patens]	AT3G51840.1	"ACX4,ATSCX,ATG6"	 acyl-CoA oxidase 4 
Ctaxi_contig_26174|comp34123_c0_seq1	-2.525911323	1.210591746	2.96E-05	0.000226948	pentatricopeptide repeat-containing protein	gi|449477018|ref|XP_004154904.1|PREDICTED: putative pentatricopeptide repeat-containing protein At1g19290-like [Cucumis sativus]	AT5G61990.1		 Pentatricopeptide repeat (PPR) superfamily protein 
Ctaxi_contig_39048|comp35374_c2_seq3	-2.525361429	1.400951602	0.000195034	0.001183022	ribonuclease p	gi|302839485|ref|XP_002951299.1|hypothetical protein VOLCADRAFT_81431 [Volvox carteri f. nagariensis] >gi|300263274|gb|EFJ47475.1| hypothetical protein VOLCADRAFT_81431 [Volvox carteri f. nagariensis]	AT1G14345.1		 NAD(P)-linked oxidoreductase superfamily protein 
Ctaxi_contig_20752|comp33415_c9_seq3	-2.525055003	2.907487709	0.000103636	0.00068248	NA	NA	NA	NA	NA
Ctaxi_contig_12777|comp32018_c0_seq1	-2.521731398	7.735267689	4.30E-18	2.95E-16	33kda oxygen evolving protein of photosystem ii	gi|161728811|dbj|BAF94219.1|33kDa oxygen evolving protein of photosystem II [Bryopsis plumosa]	AT5G66570.1	"PSBO-1,OEE1,OEE33,OE33,PSBO1,MSP-1"	 PS II oxygen-evolving complex 1 
Ctaxi_contig_18823|comp33113_c1_seq1	-2.520835981	1.468262059	6.16E-05	0.000432122	NA	NA	NA	NA	NA
Ctaxi_contig_44915|comp35793_c1_seq5	-2.520379265	3.082207102	7.13E-13	2.44E-11	gtp-binding protein lepa	gi|552809246|ref|XP_005852325.1|hypothetical protein CHLNCDRAFT_33359 [Chlorella variabilis] >gi|307102515|gb|EFN50788.1| hypothetical protein CHLNCDRAFT_33359 [Chlorella variabilis]	NA	NA	NA
Ctaxi_contig_53859|comp36371_c4_seq4	-2.520171949	3.914884333	9.72E-10	1.97E-08	NA	NA	NA	NA	NA
Ctaxi_contig_7467|comp30144_c0_seq1	-2.51608534	2.816298806	2.98E-05	0.000228554	NA	NA	NA	NA	NA
Ctaxi_contig_7366|comp30090_c0_seq2	-2.516074404	4.555431131	2.33E-13	8.54E-12	NA	NA	NA	NA	NA
Ctaxi_contig_23446|comp33797_c4_seq10	-2.513180554	1.664571661	3.32E-06	3.25E-05	NA	NA	NA	NA	NA
Ctaxi_contig_58146|comp36634_c0_seq2	-2.513062699	2.738041355	1.05E-09	2.11E-08	NA	NA	NA	NA	NA
Ctaxi_contig_7353|comp30079_c1_seq2	-2.512875143	1.145630351	0.000497891	0.002652072	NA	NA	NA	NA	NA
Ctaxi_contig_13011|comp32059_c1_seq1	-2.512765424	2.359673616	8.71E-06	7.68E-05	NA	NA	NA	NA	NA
Ctaxi_contig_31640|comp34708_c1_seq4	-2.511363834	5.188758791	4.88E-20	4.31E-18	ankyrin repeat protein	"gi|470491319|ref|XP_004345879.1|osteoclaststimulating factor, putative [Acanthamoeba castellanii str. Neff] >gi|440800296|gb|ELR21335.1| osteoclaststimulating factor, putative [Acanthamoeba castellanii str. Neff]"	NA	NA	NA
Ctaxi_contig_10726|comp31486_c2_seq1	-2.510178001	5.993338352	1.04E-09	2.09E-08	NA	NA	NA	NA	NA
Ctaxi_contig_55413|comp36468_c3_seq1	-2.507778287	1.298348973	9.86E-06	8.58E-05	NA	NA	NA	NA	NA
Ctaxi_contig_18091|comp33016_c1_seq2	-2.502566074	7.74865971	2.76E-20	2.54E-18	NA	NA	NA	NA	NA
Ctaxi_contig_62940|comp36886_c3_seq1	-2.502392717	2.066565578	0.001323369	0.00611627	NA	NA	NA	NA	NA
Ctaxi_contig_10938|comp31555_c2_seq1	-2.501392149	6.86878088	1.94E-15	9.71E-14	NA	NA	NA	NA	NA
Ctaxi_contig_33693|comp34893_c0_seq3	-2.500861814	5.317673622	5.58E-09	9.93E-08	adenosine 3-phospho 5-phosphosulfate transporter 1	gi|302828518|ref|XP_002945826.1|hypothetical protein VOLCADRAFT_78846 [Volvox carteri f. nagariensis] >gi|300268641|gb|EFJ52821.1| hypothetical protein VOLCADRAFT_78846 [Volvox carteri f. nagariensis]	AT5G59740.1		 UDP-N-acetylglucosamine (UAA) transporter family 
Ctaxi_contig_29693|comp34512_c0_seq2	-2.500618169	3.398763694	4.23E-12	1.29E-10	NA	NA	NA	NA	NA
Ctaxi_contig_55526|comp36475_c1_seq1	-2.499578219	0.810023777	0.000702888	0.003557589	NA	NA	NA	NA	NA
Ctaxi_contig_8559|comp30743_c0_seq1	-2.499525058	0.376339457	0.008235363	0.028244416	srpbcc ligand-binding domain-containing protein	gi|545365026|ref|XP_005647519.1|hypothetical protein COCSUDRAFT_29043 [Coccomyxa subellipsoidea C-169] >gi|384249494|gb|EIE22975.1| hypothetical protein COCSUDRAFT_29043 [Coccomyxa subellipsoidea C-169]	AT1G02475.1		 Polyketide cyclase/dehydrase and lipid transport superfamily protein 
Ctaxi_contig_13321|comp32134_c3_seq1	-2.49908855	1.869582961	1.10E-06	1.20E-05	NA	NA	NA	NA	NA
Ctaxi_contig_49094|comp36081_c4_seq6	-2.498817472	3.668841822	1.46E-15	7.39E-14	NA	NA	NA	NA	NA
Ctaxi_contig_40303|comp35490_c0_seq7	-2.497729616	0.909730801	0.000422587	0.002308735	fad dependent oxidoreductase	gi|493673491|ref|WP_006623815.1|FAD dependent oxidoreductase [Arthrospira] >gi|209495708|gb|EDZ96010.1| FAD dependent oxidoreductase [Arthrospira maxima CS-328] >gi|375326403|emb|CCE18485.1| putative FAD dependent oxidoreductase [Arthrospira sp. PCC 8005] >gi|406713106|gb|EKD08280.1| FAD dependent oxidoreductase [Arthrospira platensis C1]	AT2G32640.2		 Lycopene beta/epsilon cyclase protein 
Ctaxi_contig_30112|comp34549_c1_seq1	-2.4970195	0.11554335	0.012798822	0.040471564	NA	NA	NA	NA	NA
Ctaxi_contig_18293|comp33050_c1_seq2	-2.496566475	6.638316722	3.87E-21	3.84E-19	sulfotransferase	gi|494436950|ref|WP_007230229.1|Sulfotransferase domain superfamily protein [marine gamma proteobacterium HTCC2148] >gi|214036834|gb|EEB77505.1| Sulfotransferase domain superfamily protein [marine gamma proteobacterium HTCC2148]	NA	NA	NA
Ctaxi_contig_23459|comp33799_c1_seq2	-2.496495473	0.831150834	0.001767812	0.007795816	NA	NA	NA	NA	NA
Ctaxi_contig_22457|comp33667_c2_seq3	-2.496052964	0.54348612	0.00109738	0.00519737	NA	NA	NA	NA	NA
Ctaxi_contig_11887|comp31806_c1_seq1	-2.496008848	0.989553858	0.000721411	0.003637285	NA	NA	NA	NA	NA
Ctaxi_contig_13154|comp32094_c0_seq1	-2.495831376	0.243761734	0.010877208	0.035401086	NA	NA	NA	NA	NA
Ctaxi_contig_71808|comp37264_c3_seq1	-2.492413986	5.671242613	9.70E-12	2.78E-10	NA	NA	NA	NA	NA
Ctaxi_contig_15886|comp32635_c0_seq1	-2.491844344	1.032490339	0.000506277	0.002690009	NA	NA	NA	NA	NA
Ctaxi_contig_53465|comp36342_c2_seq3	-2.491158955	0.912986548	0.000680898	0.003466899	NA	NA	NA	NA	NA
Ctaxi_contig_45066|comp35803_c0_seq3	-2.491094832	0.67433845	0.000809909	0.004019213	NA	NA	NA	NA	NA
Ctaxi_contig_59931|comp36727_c0_seq26	-2.490286574	4.612486482	2.57E-16	1.42E-14	NA	NA	NA	NA	NA
Ctaxi_contig_4087|comp24763_c0_seq1	-2.487262528	0.258979258	0.007334516	0.025677315	NA	NA	NA	NA	NA
Ctaxi_contig_38285|comp35316_c0_seq3	-2.485504092	2.497012157	2.03E-09	3.93E-08	NA	NA	NA	NA	NA
Ctaxi_contig_46297|comp35891_c0_seq2	-2.484438003	6.40527321	3.80E-14	1.57E-12	sodium-dependent transporter	gi|308801233|ref|XP_003077930.1|bile acid:sodium symporter family protein (ISS) [Ostreococcus tauri] >gi|116056381|emb|CAL52670.1| bile acid:sodium symporter family protein (ISS) [Ostreococcus tauri]	AT2G26900.1		 Sodium Bile acid symporter family 
Ctaxi_contig_51823|comp36250_c5_seq1	-2.482974972	2.762339115	4.89E-10	1.04E-08	shikimate kinase-like protein	gi|255071735|ref|XP_002499542.1|predicted protein [Micromonas sp. RCC299] >gi|226514804|gb|ACO60800.1| predicted protein [Micromonas sp. RCC299]	AT2G35500.1	SKL2	 shikimate kinase like 2 
Ctaxi_contig_26285|comp34130_c1_seq8	-2.48087513	7.165317838	6.97E-11	1.73E-09	NA	NA	NA	NA	NA
Ctaxi_contig_30009|comp34535_c1_seq21	-2.479303453	1.01764659	0.00057107	0.002983529	thylakoid lumenal protein	gi|159478056|ref|XP_001697120.1|thylakoid lumenal protein [Chlamydomonas reinhardtii] >gi|158274594|gb|EDP00375.1| thylakoid lumenal protein [Chlamydomonas reinhardtii]	AT1G12250.2		 Pentapeptide repeat-containing protein 
Ctaxi_contig_62214|comp36850_c3_seq3	-2.479189458	4.641235262	2.97E-05	0.000227337	photosystem ii d1 partial	gi|7524765|ref|NP_045767.1|photosystem II protein D1 [Chlorella vulgaris] >gi|3024457|sp|P56318.1|PSBA_CHLVU RecName: Full=Photosystem Q(B) protein; AltName: Full=32 kDa thylakoid membrane protein; AltName: Full=Photosystem II protein D1; Flags: Precursor >gi|2224358|dbj|BAA57842.1| photosystem II D1 protein [Chlorella vulgaris]	ATCG00020.1	PSBA	 photosystem II reaction center protein A 
Ctaxi_contig_22866|comp33725_c0_seq3	-2.478422785	3.334872506	4.08E-12	1.24E-10	NA	NA	NA	NA	NA
Ctaxi_contig_1654|comp13445_c0_seq1	-2.477858895	1.374141069	0.000316514	0.001800576	tpa_inf: chloroplast light-harvesting complex ii protein precursor lhcbm2	gi|145079419|tpg|DAA05914.1|TPA_inf: chloroplast light-harvesting complex II protein precursor Lhcbm2 [Acetabularia acetabulum]	AT2G05100.1	"LHCB2.1,LHCB2"	 photosystem II light harvesting complex gene 2.1 
Ctaxi_contig_18146|comp33026_c0_seq5	-2.475896025	3.748497605	1.03E-14	4.59E-13	magnesium-protoporphyrin ix methyltransferase	gi|116786908|gb|ABK24293.1|unknown [Picea sitchensis] >gi|148908526|gb|ABR17374.1| unknown [Picea sitchensis]	AT4G25080.4	CHLM	 magnesium-protoporphyrin IX methyltransferase 
Ctaxi_contig_22958|comp33737_c3_seq4	-2.475809328	3.044447101	4.83E-10	1.03E-08	NA	NA	NA	NA	NA
Ctaxi_contig_42420|comp35634_c6_seq5	-2.474123488	0.660397455	0.001813957	0.007968004	polymorphic outer membrane protein	gi|299472689|emb|CBN78341.1|probable extracellular nuclease [Ectocarpus siliculosus]	NA	NA	NA
Ctaxi_contig_58145|comp36634_c0_seq1	-2.473274965	2.810286921	8.51E-08	1.20E-06	helicase associated domain protein	gi|152073908|gb|EDN70824.1|helicase domain protein [Beggiatoa sp. PS]	NA	NA	NA
Ctaxi_contig_50540|comp36181_c3_seq2	-2.473272212	0.562983538	0.007209368	0.025301516	NA	NA	NA	NA	NA
Ctaxi_contig_22134|comp33622_c2_seq1	-2.471479337	1.176442744	0.001423786	0.006497949	NA	NA	NA	NA	NA
Ctaxi_contig_24576|comp33952_c2_seq6	-2.47031188	2.775251999	3.05E-10	6.74E-09	NA	NA	NA	NA	NA
Ctaxi_contig_39719|comp35441_c0_seq1	-2.470113285	0.126663665	0.015209969	0.046590364	protein	gi|545374700|ref|XP_005651605.1|hypothetical protein COCSUDRAFT_34675 [Coccomyxa subellipsoidea C-169] >gi|384253587|gb|EIE27061.1| hypothetical protein COCSUDRAFT_34675 [Coccomyxa subellipsoidea C-169]	AT5G24300.2	SSI1	" Glycogen/starch synthases, ADP-glucose type "
Ctaxi_contig_17307|comp32882_c0_seq1	-2.469664926	4.25037247	1.41E-10	3.32E-09	kinase-like protein	gi|545356380|ref|XP_005643909.1|kinase-like protein [Coccomyxa subellipsoidea C-169] >gi|384245873|gb|EIE19365.1| kinase-like protein [Coccomyxa subellipsoidea C-169]	AT3G45790.1		 Protein kinase superfamily protein 
Ctaxi_contig_53861|comp36371_c5_seq1	-2.469397529	5.669905973	5.35E-16	2.86E-14	protein mei2-like 4-like	gi|546296418|ref|XP_005709859.1|Putative Mei2-like protein [Chondrus crispus] >gi|507105864|emb|CDF39565.1| Putative Mei2-like protein [Chondrus crispus]	AT1G29400.2	"AML5,ML5"	 MEI2-like protein 5 
Ctaxi_contig_8292|comp30632_c0_seq1	-2.469094664	4.487830899	5.10E-10	1.08E-08	glycine cleavage h-protein	"gi|159477076|ref|XP_001696637.1|glycine cleavage system, H-protein [Chlamydomonas reinhardtii] >gi|158282862|gb|EDP08614.1| glycine cleavage system, H-protein [Chlamydomonas reinhardtii] >gi|294845989|gb|ADF43148.1| GCSHp [Chlamydomonas reinhardtii] >gi|294846028|gb|ADF43186.1| GCSHm [Chlamydomonas reinhardtii]"	AT2G35120.1		 Single hybrid motif superfamily protein 
Ctaxi_contig_13970|comp32261_c0_seq2	-2.466344794	7.331006	8.68E-15	3.92E-13	NA	NA	NA	NA	NA
Ctaxi_contig_61444|comp36807_c2_seq8	-2.464818906	1.776240536	4.07E-05	0.000299753	protein	gi|159482018|ref|XP_001699070.1|hypothetical protein CHLREDRAFT_193503 [Chlamydomonas reinhardtii] >gi|158273133|gb|EDO98925.1| predicted protein [Chlamydomonas reinhardtii]	NA	NA	NA
Ctaxi_contig_72843|comp2128306_c0_seq1	-2.464369601	0.948808388	5.38E-05	0.000383062	NA	NA	NA	NA	NA
Ctaxi_contig_22515|comp33675_c1_seq2	-2.464367964	2.043068444	1.24E-05	0.000105555	NA	NA	NA	NA	NA
Ctaxi_contig_23505|comp33807_c1_seq1	-2.462542073	1.446773733	8.00E-05	0.000542946	NA	NA	NA	NA	NA
Ctaxi_contig_36573|comp35165_c5_seq8	-2.461022711	2.958508105	1.83E-09	3.56E-08	pentatricopeptide repeat-containing	gi|546327393|ref|XP_005719265.1|unnamed protein product [Chondrus crispus] >gi|507115935|emb|CDF39354.1| unnamed protein product [Chondrus crispus]	AT1G63070.1		 pentatricopeptide (PPR) repeat-containing protein 
Ctaxi_contig_14701|comp32421_c2_seq2	-2.459235671	1.694551747	0.002581162	0.010767647	NA	NA	NA	NA	NA
Ctaxi_contig_46178|comp35881_c3_seq2	-2.458691846	2.864214948	2.13E-06	2.18E-05	hypothetical protein COCSUDRAFT_64655	gi|545374033|ref|XP_005651327.1|hypothetical protein COCSUDRAFT_64655 [Coccomyxa subellipsoidea C-169] >gi|384253308|gb|EIE26783.1| hypothetical protein COCSUDRAFT_64655 [Coccomyxa subellipsoidea C-169]	NA	NA	NA
Ctaxi_contig_40023|comp35464_c1_seq1	-2.458415395	3.810633792	1.83E-10	4.21E-09	cytochrome p450	gi|302852260|ref|XP_002957651.1|cytochrome P450 [Volvox carteri f. nagariensis] >gi|300257063|gb|EFJ41317.1| cytochrome P450 [Volvox carteri f. nagariensis]	NA	NA	NA
Ctaxi_contig_17666|comp32943_c1_seq1	-2.456887579	0.899469443	0.000798068	0.003969706	NA	NA	NA	NA	NA
Ctaxi_contig_52158|comp36272_c0_seq5	-2.456460882	2.228058827	1.21E-06	1.31E-05	NA	NA	NA	NA	NA
Ctaxi_contig_9010|comp30925_c0_seq1	-2.456320989	4.150908142	2.85E-08	4.42E-07	NA	NA	NA	NA	NA
Ctaxi_contig_53645|comp36357_c0_seq2	-2.455814343	1.962671936	1.46E-07	1.95E-06	peptidyl-prolyl cis-trans fkbp-type	gi|302835249|ref|XP_002949186.1|hypothetical protein VOLCADRAFT_120742 [Volvox carteri f. nagariensis] >gi|300265488|gb|EFJ49679.1| hypothetical protein VOLCADRAFT_120742 [Volvox carteri f. nagariensis]	AT3G60370.1		 FKBP-like peptidyl-prolyl cis-trans isomerase family protein 
Ctaxi_contig_13157|comp32095_c1_seq1	-2.454231691	7.201389932	6.17E-12	1.83E-10	light-harvesting protein of photosystem i	gi|552825248|ref|XP_005846780.1|hypothetical protein CHLNCDRAFT_31627 [Chlorella variabilis] >gi|307106432|gb|EFN54678.1| hypothetical protein CHLNCDRAFT_31627 [Chlorella variabilis]	AT3G54890.1	LHCA1	 photosystem I light harvesting complex gene 1 
Ctaxi_contig_42783|comp35664_c2_seq5	-2.453950128	2.776290738	1.27E-07	1.73E-06	dihydrolipoamide acetyltransferase	gi|552817851|ref|XP_005845047.1|hypothetical protein CHLNCDRAFT_58670 [Chlorella variabilis] >gi|307104693|gb|EFN52945.1| hypothetical protein CHLNCDRAFT_58670 [Chlorella variabilis]	AT3G06850.2	"BCE2,LTA1,DIN3"	 2-oxoacid dehydrogenases acyltransferase family protein 
Ctaxi_contig_46339|comp35891_c1_seq39	-2.453292353	6.996897941	1.22E-11	3.43E-10	sodium-dependent transporter	gi|412990383|emb|CCO19701.1|bile acid:sodium symporter [Bathycoccus prasinos]	AT2G26900.1		 Sodium Bile acid symporter family 
Ctaxi_contig_16190|comp32680_c0_seq1	-2.451392385	0.632816233	0.000552959	0.002899586	NA	NA	AT5G54810.1	"TSB1,TRPB,TRP2,ATTSB1"	 tryptophan synthase beta-subunit 1 
Ctaxi_contig_19628|comp33235_c5_seq2	-2.451358704	6.633609676	2.45E-15	1.20E-13	chlorophyll a-b binding protein chloroplastic-like	gi|302835678|ref|XP_002949400.1|hypothetical protein VOLCADRAFT_104309 [Volvox carteri f. nagariensis] >gi|300265227|gb|EFJ49419.1| hypothetical protein VOLCADRAFT_104309 [Volvox carteri f. nagariensis]	AT4G10340.1	LHCB5	 light harvesting complex of photosystem II 5 
Ctaxi_contig_28418|comp34371_c0_seq1	-2.451344222	3.175284348	2.96E-10	6.58E-09	NA	NA	NA	NA	NA
Ctaxi_contig_16771|comp32787_c0_seq1	-2.450395695	10.09230264	1.33E-06	1.42E-05	cell wall surface anchor family protein	gi|509391706|gb|AGN29634.1|SPT transcription factor family member [Acartia pacifica]	NA	NA	NA
Ctaxi_contig_29008|comp34436_c1_seq5	-2.449253018	1.324643948	0.003668867	0.014498125	hypothetical protein THAPSDRAFT_21646	gi|223998074|ref|XP_002288710.1|hypothetical protein THAPSDRAFT_21646 [Thalassiosira pseudonana CCMP1335] >gi|220975818|gb|EED94146.1| hypothetical protein THAPSDRAFT_21646 [Thalassiosira pseudonana CCMP1335]	NA	NA	NA
Ctaxi_contig_18674|comp33094_c2_seq62	-2.44824667	1.109491951	0.007004905	0.024726653	ankyrin repeat protein	"gi|157106389|ref|XP_001649301.1|ankyrin 2,3/unc44 [Aedes aegypti] >gi|108868849|gb|EAT33074.1| AAEL014668-PA, partial [Aedes aegypti]"	AT2G03430.1		 Ankyrin repeat family protein 
Ctaxi_contig_47573|comp35981_c1_seq12	-2.448057836	1.042471492	3.23E-05	0.000244933	NA	NA	NA	NA	NA
Ctaxi_contig_31963|comp34743_c3_seq2	-2.445771784	2.037072845	9.82E-07	1.09E-05	NA	NA	NA	NA	NA
Ctaxi_contig_26733|comp34173_c3_seq1	-2.445227712	0.866900439	0.015287822	0.046769939	NA	NA	NA	NA	NA
Ctaxi_contig_21257|comp33486_c0_seq1	-2.444787723	0.695434199	0.004626467	0.017569429	mitochondrial partial	"gi|545360880|ref|XP_005645782.1|mitochondrial carrier, partial [Coccomyxa subellipsoidea C-169] >gi|384247752|gb|EIE21238.1| mitochondrial carrier, partial [Coccomyxa subellipsoidea C-169]"	NA	NA	NA
Ctaxi_contig_54406|comp36407_c3_seq1	-2.443735454	1.091568364	0.000266264	0.001552052	NA	NA	NA	NA	NA
Ctaxi_contig_55083|comp36445_c2_seq1	-2.442873362	1.927707368	0.000466421	0.002508773	NA	NA	NA	NA	NA
Ctaxi_contig_16336|comp32705_c2_seq3	-2.442680403	0.45293735	0.002793242	0.011505779	mitochondrial inner membrane nuclease	"gi|545366964|ref|XP_005648352.1|DNA/RNA non-specific endonuclease, partial [Coccomyxa subellipsoidea C-169] >gi|384250328|gb|EIE23808.1| DNA/RNA non-specific endonuclease, partial [Coccomyxa subellipsoidea C-169]"	NA	NA	NA
Ctaxi_contig_55426|comp36469_c0_seq11	-2.442236922	3.938780322	6.10E-15	2.84E-13	NA	NA	NA	NA	NA
Ctaxi_contig_9272|comp31031_c0_seq1	-2.438514943	0.884889331	0.001003039	0.004814164	pentapeptide repeat protein	gi|302837694|ref|XP_002950406.1|hypothetical protein VOLCADRAFT_120854 [Volvox carteri f. nagariensis] >gi|300264411|gb|EFJ48607.1| hypothetical protein VOLCADRAFT_120854 [Volvox carteri f. nagariensis]	AT2G44920.2		 Tetratricopeptide repeat (TPR)-like superfamily protein 
Ctaxi_contig_44931|comp35793_c5_seq10	-2.438171352	4.951113111	4.24E-19	3.26E-17	gtp-binding protein lepa	gi|545366625|ref|XP_005648199.1|GTP-binding protein lepa [Coccomyxa subellipsoidea C-169] >gi|384250175|gb|EIE23655.1| GTP-binding protein lepa [Coccomyxa subellipsoidea C-169]	NA	NA	NA
Ctaxi_contig_34219|comp34940_c3_seq4	-2.437887374	0.679007925	0.002924303	0.011970344	NA	NA	NA	NA	NA
Ctaxi_contig_33345|comp34864_c5_seq5	-2.43653819	5.187048897	1.92E-17	1.20E-15	NA	NA	NA	NA	NA
Ctaxi_contig_27834|comp34299_c1_seq5	-2.436236889	2.007138365	2.21E-06	2.25E-05	tigr02452 family protein	gi|496558158|ref|WP_009264233.1|hypothetical protein [Lachnospiraceae bacterium 5_1_63FAA] >gi|316895341|gb|EFV17500.1| hypothetical protein HMPREF0996_00574 [Lachnospiraceae bacterium 5_1_63FAA]	NA	NA	NA
Ctaxi_contig_10157|comp31316_c0_seq1	-2.435357428	4.527645407	8.11E-12	2.34E-10	predicted protein	gi|159483897|ref|XP_001699997.1|predicted protein [Chlamydomonas reinhardtii] >gi|158281939|gb|EDP07693.1| predicted protein [Chlamydomonas reinhardtii]	NA	NA	NA
Ctaxi_contig_18979|comp33140_c2_seq2	-2.434445503	1.304858528	0.000722245	0.003640948	mitochondrial partial	gi|552830565|ref|XP_005847935.1|hypothetical protein CHLNCDRAFT_35290 [Chlorella variabilis] >gi|307107591|gb|EFN55833.1| hypothetical protein CHLNCDRAFT_35290 [Chlorella variabilis]	AT5G01500.1	TAAC	 thylakoid ATP/ADP carrier 
Ctaxi_contig_48711|comp36058_c4_seq1	-2.434360021	0.770263601	6.84E-05	0.000473171	cysteine repeat modular protein	gi|159471049|ref|XP_001693669.1|predicted protein [Chlamydomonas reinhardtii] >gi|158283172|gb|EDP08923.1| predicted protein [Chlamydomonas reinhardtii]	NA	NA	NA
Ctaxi_contig_32173|comp34763_c0_seq3	-2.431139938	6.620257858	3.45E-18	2.40E-16	hypothetical protein VOLCADRAFT_106533	gi|302846427|ref|XP_002954750.1|hypothetical protein VOLCADRAFT_106533 [Volvox carteri f. nagariensis] >gi|300259933|gb|EFJ44156.1| hypothetical protein VOLCADRAFT_106533 [Volvox carteri f. nagariensis]	AT3G13410.1		 unknown protein; FUNCTIONS IN: molecular_function unknown; INVOLVED IN: biological_process unknown; LOCATED IN: endoplasmic reticulum; EXPRESSED IN: 25 plant structures; EXPRESSED DURING: 15 growth stages; BEST Arabidopsis thaliana protein match is: unknown protein (TAIR:AT1G55546.1); Has 49 Blast hits to 49 proteins in 14 species: Archae - 0; Bacteria - 0; Metazoa - 0; Fungi - 0; Plants - 48; Viruses - 0; Other Eukaryotes - 1 (source: NCBI BLink). 
Ctaxi_contig_48808|comp36063_c0_seq4	-2.430867597	3.828299064	2.05E-10	4.68E-09	NA	NA	NA	NA	NA
Ctaxi_contig_30963|comp34639_c0_seq3	-2.430147569	1.443817731	0.000318602	0.001810637	upf0551 protein c8orf38 mitochondrial-like	gi|552814137|ref|XP_005844117.1|hypothetical protein CHLNCDRAFT_27289 [Chlorella variabilis] >gi|307103757|gb|EFN52015.1| hypothetical protein CHLNCDRAFT_27289 [Chlorella variabilis]	AT1G62730.1		 Terpenoid synthases superfamily protein 
Ctaxi_contig_18465|comp33068_c1_seq3	-2.429852671	1.404583497	0.000270674	0.001574521	NA	NA	NA	NA	NA
Ctaxi_contig_42456|comp35637_c0_seq3	-2.429643588	0.965626211	0.001191051	0.005574334	NA	NA	NA	NA	NA
Ctaxi_contig_40809|comp35533_c4_seq17	-2.429127044	4.413109468	1.16E-15	5.93E-14	ubox domain containing protein	gi|470381072|ref|XP_004333752.1|Ubox domain containing protein [Acanthamoeba castellanii str. Neff] >gi|440790456|gb|ELR11739.1| Ubox domain containing protein [Acanthamoeba castellanii str. Neff]	AT2G45920.1		 U-box domain-containing protein 
Ctaxi_contig_18292|comp33050_c1_seq1	-2.427327109	9.556998077	1.37E-22	1.66E-20	protein	gi|552843611|ref|XP_005850883.1|hypothetical protein CHLNCDRAFT_59577 [Chlorella variabilis] >gi|307110545|gb|EFN58781.1| hypothetical protein CHLNCDRAFT_59577 [Chlorella variabilis]	NA	NA	NA
Ctaxi_contig_11602|comp31730_c0_seq1	-2.42731099	1.911220357	2.41E-06	2.44E-05	NA	NA	NA	NA	NA
Ctaxi_contig_42301|comp35625_c2_seq1	-2.425418816	1.45100644	0.000137337	0.000869931	nadph oxidase	gi|194757289|ref|XP_001960897.1|GF13591 [Drosophila ananassae] >gi|190622195|gb|EDV37719.1| GF13591 [Drosophila ananassae]	AT5G47100.1	"CBL9,ATCBL9"	 calcineurin B-like protein 9 
Ctaxi_contig_20120|comp33325_c0_seq3	-2.425093213	3.340910504	2.62E-07	3.31E-06	NA	NA	NA	NA	NA
Ctaxi_contig_6457|comp29307_c0_seq2	-2.424204621	4.434829965	2.87E-05	0.000220502	vacuolar atp synthase subunit e	gi|159469570|ref|XP_001692936.1|vacuolar ATP synthase subunit E [Chlamydomonas reinhardtii] >gi|158277738|gb|EDP03505.1| vacuolar ATP synthase subunit E [Chlamydomonas reinhardtii]	AT4G11150.1	"TUF,emb2448,TUFF,VHA-E1"	 vacuolar ATP synthase subunit E1 
Ctaxi_contig_29853|comp34529_c1_seq1	-2.420678656	1.161920075	0.000199646	0.001206916	NA	NA	NA	NA	NA
Ctaxi_contig_15820|comp32623_c1_seq3	-2.419768521	0.302304462	0.006624579	0.023605643	retrotransposon ty3-gypsy subclass	gi|38345398|emb|CAE03089.2|OSJNBa0017B10.4 [Oryza sativa Japonica Group]	NA	NA	NA
Ctaxi_contig_18864|comp33123_c0_seq3	-2.419738732	5.2180867	4.27E-18	2.93E-16	hypothetical protein COCSUDRAFT_66951	gi|545361655|ref|XP_005646119.1|hypothetical protein COCSUDRAFT_66951 [Coccomyxa subellipsoidea C-169] >gi|384248090|gb|EIE21575.1| hypothetical protein COCSUDRAFT_66951 [Coccomyxa subellipsoidea C-169]	NA	NA	NA
Ctaxi_contig_4410|comp25579_c3_seq1	-2.418208003	0.221844589	0.008952704	0.030217707	NA	NA	NA	NA	NA
Ctaxi_contig_32802|comp34817_c0_seq1	-2.417951267	9.367505393	3.25E-18	2.27E-16	abc transporter g family member 14-like	gi|558706625|gb|AHA86565.1|ATP-binding cassette transporter [Auxenochlorella protothecoides]	AT1G31770.1	ABCG14	 ATP-binding cassette 14 
Ctaxi_contig_13770|comp32218_c0_seq1	-2.417876318	5.181049323	5.06E-09	9.08E-08	dna helicase mcm8-like	gi|302762382|ref|XP_002964613.1|hypothetical protein SELMODRAFT_405992 [Selaginella moellendorffii] >gi|300168342|gb|EFJ34946.1| hypothetical protein SELMODRAFT_405992 [Selaginella moellendorffii]	AT3G09660.1	MCM8	 minichromosome maintenance 8 
Ctaxi_contig_12983|comp32056_c0_seq1	-2.417367467	4.366558206	1.77E-08	2.85E-07	NA	NA	NA	NA	NA
Ctaxi_contig_45895|comp35862_c3_seq1	-2.416641342	0.911218105	0.001024981	0.004901515	protein	gi|168025430|ref|XP_001765237.1|predicted protein [Physcomitrella patens] >gi|162683556|gb|EDQ69965.1| predicted protein [Physcomitrella patens]	AT4G29060.1	emb2726	 elongation factor Ts family protein 
Ctaxi_contig_40037|comp35465_c1_seq1	-2.415792084	11.32321148	9.69E-23	1.20E-20	p13	gi|156383550|ref|XP_001632896.1|predicted protein [Nematostella vectensis] >gi|156219959|gb|EDO40833.1| predicted protein [Nematostella vectensis]	AT4G33330.2	"PGSIP3,GUX2"	 plant glycogenin-like starch initiation protein 3 
Ctaxi_contig_68074|comp37113_c4_seq1	-2.415791847	5.490041213	3.92E-14	1.61E-12	NA	NA	NA	NA	NA
Ctaxi_contig_71797|comp37264_c1_seq6	-2.414496401	4.329345673	1.02E-13	3.98E-12	NA	NA	NA	NA	NA
Ctaxi_contig_16716|comp32777_c0_seq3	-2.412487883	1.833640101	1.75E-06	1.82E-05	NA	NA	NA	NA	NA
Ctaxi_contig_8776|comp30833_c0_seq1	-2.411998452	0.284222754	0.007748162	0.026841972	fatty acyl- reductase 1-like	gi|302830448|ref|XP_002946790.1|hypothetical protein VOLCADRAFT_87122 [Volvox carteri f. nagariensis] >gi|300267834|gb|EFJ52016.1| hypothetical protein VOLCADRAFT_87122 [Volvox carteri f. nagariensis]	AT4G33790.1	"CER4,G7,FAR3"	 Jojoba acyl CoA reductase-related male sterility protein 
Ctaxi_contig_37847|comp35272_c2_seq8	-2.409469458	0.65298292	0.013292568	0.041788389	NA	NA	NA	NA	NA
Ctaxi_contig_56616|comp36544_c0_seq4	-2.408941987	0.662805005	0.002811627	0.011571711	NA	NA	NA	NA	NA
Ctaxi_contig_24865|comp33988_c0_seq1	-2.408133674	4.072229997	1.98E-10	4.54E-09	glycerophosphoryl diester phosphodiesterase family protein	gi|159470395|ref|XP_001693345.1|glycerophosphoryl diester phosphodiesterase family protein [Chlamydomonas reinhardtii] >gi|158277603|gb|EDP03371.1| glycerophosphoryl diester phosphodiesterase family protein [Chlamydomonas reinhardtii]	AT5G41080.1		 PLC-like phosphodiesterases superfamily protein 
Ctaxi_contig_58011|comp36624_c0_seq7	-2.405626435	1.982007485	1.85E-06	1.91E-05	NA	NA	NA	NA	NA
Ctaxi_contig_6756|comp29554_c1_seq1	-2.405140707	0.529793502	0.008947868	0.030208676	NA	NA	NA	NA	NA
Ctaxi_contig_34930|comp35004_c0_seq2	-2.405108792	2.929688345	6.66E-07	7.66E-06	NA	NA	NA	NA	NA
Ctaxi_contig_54332|comp36403_c0_seq2	-2.401658889	1.295633583	0.000698478	0.003540002	retinoblastoma-like protein	"gi|485820254|dbj|BAN18549.1|retinoblastoma-like protein, partial [Volvox carteri f. kawasakiensis]"	AT3G12280.2	RBR1	 retinoblastoma-related 1 
Ctaxi_contig_15497|comp32568_c0_seq4	-2.398967517	2.378299496	1.17E-07	1.60E-06	serine hydroxymethyltransferase 3	gi|159477397|ref|XP_001696797.1|serine hydroxymethyltransferase 3 [Chlamydomonas reinhardtii] >gi|158275126|gb|EDP00905.1| serine hydroxymethyltransferase 3 [Chlamydomonas reinhardtii]	AT5G26780.1	SHM2	 serine hydroxymethyltransferase 2 
Ctaxi_contig_13189|comp32102_c0_seq1	-2.397924967	8.483087305	5.92E-17	3.50E-15	NA	NA	NA	NA	NA
Ctaxi_contig_20655|comp33403_c2_seq1	-2.397616491	3.136450111	7.00E-06	6.34E-05	actin-related protein 9-like	gi|168008439|ref|XP_001756914.1|actin-related protein ARP9 [Physcomitrella patens] >gi|162691785|gb|EDQ78145.1| actin-related protein ARP9 [Physcomitrella patens]	AT5G43500.2	"ATARP9,ARP9"	 actin-related protein 9 
Ctaxi_contig_68993|comp37151_c1_seq1	-2.397524006	4.470421583	5.23E-18	3.52E-16	NA	NA	NA	NA	NA
Ctaxi_contig_10066|comp31291_c2_seq3	-2.395620998	0.754107264	0.000690863	0.003509288	adenosine kinase 2-like	gi|545361301|ref|XP_005645953.1|adenosine kinase isoform 1T-like protein [Coccomyxa subellipsoidea C-169] >gi|384247924|gb|EIE21409.1| adenosine kinase isoform 1T-like protein [Coccomyxa subellipsoidea C-169]	AT3G09820.1	"ADK1,ATADK1"	 adenosine kinase 1 
Ctaxi_contig_8508|comp30723_c1_seq1	-2.394576404	5.784965108	1.57E-17	9.98E-16	pinus taeda anonymous locus 0_12238_01 genomic sequence	"gi|302851090|ref|XP_002957070.1|ATP synthase, subunit D, chloroplast precursor [Volvox carteri f. nagariensis] >gi|5902612|gb|AAD55576.1|AF110794_1 ATP synthase-delta chain [Volvox carteri f. nagariensis] >gi|300257626|gb|EFJ41872.1| ATP synthase, subunit D, chloroplast precursor [Volvox carteri f. nagariensis]"	AT4G09650.1	ATPD	 ATP synthase delta-subunit gene 
Ctaxi_contig_54713|comp36426_c0_seq1	-2.392267082	1.997308289	2.34E-07	2.99E-06	NA	NA	NA	NA	NA
Ctaxi_contig_29291|comp34464_c3_seq3	-2.391027896	6.918079882	1.63E-17	1.03E-15	geranylgeranyl diphosphate synthase	gi|159490409|ref|XP_001703169.1|geranylgeranyl diphosphate synthase [Chlamydomonas reinhardtii] >gi|158270709|gb|EDO96545.1| geranylgeranyl diphosphate synthase [Chlamydomonas reinhardtii]	AT4G36810.1	GGPS1	 geranylgeranyl pyrophosphate synthase 1 
Ctaxi_contig_9427|comp31083_c3_seq1	-2.390656807	4.381832695	1.79E-15	8.98E-14	probable fructose-bisphosphate aldolase chloroplastic-like	"gi|255570707|ref|XP_002526308.1|fructose-bisphosphate aldolase, putative [Ricinus communis] >gi|223534389|gb|EEF36097.1| fructose-bisphosphate aldolase, putative [Ricinus communis]"	AT2G01140.1		 Aldolase superfamily protein 
Ctaxi_contig_50242|comp36162_c1_seq4	-2.389025086	4.499149848	1.80E-16	1.01E-14	NA	NA	NA	NA	NA
Ctaxi_contig_24389|comp33925_c1_seq1	-2.388930655	1.898747281	1.40E-05	0.000116799	drug metabolite transporter superfamily	gi|545369939|ref|XP_005649655.1|DUF6-domain-containing protein [Coccomyxa subellipsoidea C-169] >gi|384251634|gb|EIE25111.1| DUF6-domain-containing protein [Coccomyxa subellipsoidea C-169]	AT3G02690.1		 nodulin MtN21 /EamA-like transporter family protein 
Ctaxi_contig_14865|comp32451_c1_seq1	-2.388747749	4.850495553	2.70E-16	1.49E-14	NA	NA	NA	NA	NA
Ctaxi_contig_55403|comp36467_c1_seq12	-2.387729105	5.879680103	4.76E-09	8.61E-08	chlorophyll a b-binding protein	gi|545374097|ref|XP_005651359.1|major light-harvesting complex II protein m10 [Coccomyxa subellipsoidea C-169] >gi|384253340|gb|EIE26815.1| major light-harvesting complex II protein m10 [Coccomyxa subellipsoidea C-169]	AT3G27690.1	"LHCB2.4,LHCB2.3,LHCB2"	 photosystem II light harvesting complex gene 2.3 
Ctaxi_contig_66555|comp37053_c3_seq1	-2.386209457	2.310941446	9.25E-06	8.11E-05	NA	NA	NA	NA	NA
Ctaxi_contig_6456|comp29307_c0_seq1	-2.386168165	4.987451605	3.18E-18	2.23E-16	vacuolar atp synthase subunit e	gi|302842082|ref|XP_002952585.1|vacuolar ATP synthase subunit E [Volvox carteri f. nagariensis] >gi|300262224|gb|EFJ46432.1| vacuolar ATP synthase subunit E [Volvox carteri f. nagariensis]	AT4G11150.1	"TUF,emb2448,TUFF,VHA-E1"	 vacuolar ATP synthase subunit E1 
Ctaxi_contig_11449|comp31680_c1_seq4	-2.385562228	3.548392732	2.22E-05	0.000175927	l-inducible protein	gi|545356773|ref|XP_005644074.1|NaCl-inducible protein [Coccomyxa subellipsoidea C-169] >gi|384246039|gb|EIE19530.1| NaCl-inducible protein [Coccomyxa subellipsoidea C-169]	NA	NA	NA
Ctaxi_contig_19627|comp33235_c5_seq1	-2.384574815	4.535630156	8.03E-07	9.04E-06	chlorophyll a-b binding protein chloroplastic-like	gi|302835678|ref|XP_002949400.1|hypothetical protein VOLCADRAFT_104309 [Volvox carteri f. nagariensis] >gi|300265227|gb|EFJ49419.1| hypothetical protein VOLCADRAFT_104309 [Volvox carteri f. nagariensis]	AT4G10340.1	LHCB5	 light harvesting complex of photosystem II 5 
Ctaxi_contig_9235|comp31018_c0_seq1	-2.38168485	4.166216654	5.80E-10	1.22E-08	photosystem ii 11 kd protein	gi|552813932|ref|XP_005844068.1|hypothetical protein CHLNCDRAFT_59045 [Chlorella variabilis] >gi|307103708|gb|EFN51966.1| hypothetical protein CHLNCDRAFT_59045 [Chlorella variabilis]	AT1G03600.1	PSB27	 photosystem II family protein 
Ctaxi_contig_6218|comp28845_c0_seq1	-2.381491067	3.377936248	1.32E-06	1.41E-05	NA	NA	NA	NA	NA
Ctaxi_contig_53825|comp36369_c1_seq8	-2.381000244	0.24718905	0.009607215	0.032051972	NA	NA	NA	NA	NA
Ctaxi_contig_12934|comp32045_c0_seq2	-2.380797113	0.984663255	0.00250412	0.01048866	nadh dehydrogenase	gi|212276309|ref|NP_001130457.1|uncharacterized protein LOC100191555 [Zea mays] >gi|195627956|gb|ACG35808.1| hypothetical protein [Zea mays]	AT3G18410.2		 Complex I subunit NDUFS6 
Ctaxi_contig_51215|comp36225_c3_seq1	-2.380531685	3.008690692	1.96E-09	3.80E-08	kinesin heavy chain	gi|303275960|ref|XP_003057274.1|predicted protein [Micromonas pusilla CCMP1545] >gi|226461626|gb|EEH58919.1| predicted protein [Micromonas pusilla CCMP1545]	AT5G27000.1	"ATK4,KATD"	 kinesin 4 
Ctaxi_contig_69566|comp37172_c0_seq2	-2.377767575	0.215226965	0.004677767	0.017720631	NA	NA	NA	NA	NA
Ctaxi_contig_17310|comp32882_c1_seq3	-2.377691601	2.82190229	5.26E-08	7.78E-07	NA	NA	NA	NA	NA
Ctaxi_contig_43735|comp35733_c0_seq2	-2.377574571	3.9796273	1.04E-11	2.97E-10	NA	NA	NA	NA	NA
Ctaxi_contig_15964|comp32647_c0_seq1	-2.377550766	1.725178293	9.15E-05	0.000610621	ubiquinol-cytochrome c reductase hinge protein	gi|552835521|ref|XP_005848988.1|hypothetical protein CHLNCDRAFT_35029 [Chlorella variabilis] >gi|307108646|gb|EFN56886.1| hypothetical protein CHLNCDRAFT_35029 [Chlorella variabilis]	AT2G01090.2		 Ubiquinol-cytochrome C reductase hinge protein 
Ctaxi_contig_10804|comp31508_c2_seq1	-2.375698585	5.771268084	7.57E-10	1.56E-08	photosystem ii reaction center psb28 chloroplastic-like	gi|508702416|gb|EOX94312.1|Photosystem II reaction center PSB28 protein isoform 1 [Theobroma cacao] >gi|508702417|gb|EOX94313.1| Photosystem II reaction center PSB28 protein isoform 1 [Theobroma cacao]	AT4G28660.1	PSB28	 photosystem II reaction center PSB28 protein 
Ctaxi_contig_20060|comp33315_c0_seq1	-2.37536588	1.88190628	0.007818371	0.027029338	NA	NA	NA	NA	NA
Ctaxi_contig_42585|comp35647_c4_seq1	-2.374669905	5.317418082	1.85E-19	1.50E-17	omega-6 fatty acid endoplasmic reticulum isozyme 2	gi|4378875|gb|AAD19742.1|delta-12 desaturase [Brassica carinata]	AT3G12120.2	FAD2	 fatty acid desaturase 2 
Ctaxi_contig_11356|comp31659_c1_seq1	-2.372804009	6.340188081	8.59E-15	3.89E-13	light harvesting complex a protein	gi|545359134|ref|XP_005645059.1|light harvesting complex a protein [Coccomyxa subellipsoidea C-169] >gi|384247027|gb|EIE20515.1| light harvesting complex a protein [Coccomyxa subellipsoidea C-169]	AT1G45474.2	LHCA5	 photosystem I light harvesting complex gene 5 
Ctaxi_contig_39986|comp35461_c2_seq1	-2.371882133	0.759662797	0.010474947	0.034387675	NA	NA	NA	NA	NA
Ctaxi_contig_14611|comp32407_c0_seq3	-2.370693784	0.25221261	0.003826727	0.015000879	NA	NA	NA	NA	NA
Ctaxi_contig_22103|comp33618_c1_seq18	-2.370401355	3.953096174	1.61E-07	2.13E-06	NA	NA	NA	NA	NA
Ctaxi_contig_48816|comp36063_c5_seq3	-2.370379468	4.643818228	8.08E-09	1.41E-07	alpha beta-hydrolase	gi|302851448|ref|XP_002957248.1|hypothetical protein VOLCADRAFT_98293 [Volvox carteri f. nagariensis] >gi|300257498|gb|EFJ41746.1| hypothetical protein VOLCADRAFT_98293 [Volvox carteri f. nagariensis]	AT1G02660.1		 alpha/beta-Hydrolases superfamily protein 
Ctaxi_contig_43123|comp35685_c2_seq25	-2.366580766	2.102859218	0.000610331	0.003156472	NA	NA	NA	NA	NA
Ctaxi_contig_51685|comp36244_c10_seq1	-2.365911168	0.229822558	0.012130629	0.03875451	polymorphic outer membrane protein	gi|333987058|ref|YP_004519665.1|hypothetical protein MSWAN_0837 [Methanobacterium sp. SWAN-1] >gi|503591290|ref|WP_013825366.1| hypothetical protein [Methanobacterium sp. SWAN-1] >gi|333825202|gb|AEG17864.1| conserved repeat domain protein [Methanobacterium sp. SWAN-1]	NA	NA	NA
Ctaxi_contig_62212|comp36850_c3_seq1	-2.365909531	5.499781544	1.92E-05	0.0001548	photosystem ii protein d1	gi|383930409|ref|YP_005089831.1|psbA gene product (chloroplast) [Dunaliella salina] >gi|246880782|gb|ACS95094.1| photosystem II protein D1 [Dunaliella salina] >gi|371532841|gb|AEX32544.1| photosystem II protein D1 [Dunaliella tertiolecta]	ATCG00020.1	PSBA	 photosystem II reaction center protein A 
Ctaxi_contig_26992|comp34198_c0_seq12	-2.365567611	3.935248701	5.70E-14	2.29E-12	tyrosine 3-monooxygenase	gi|312983201|gb|ADR30399.1|chloroplast phenylalanine hydroxylase [Pinus taeda]	NA	NA	NA
Ctaxi_contig_28821|comp34416_c2_seq1	-2.363710227	0.527884731	0.001305808	0.00604331	NA	NA	NA	NA	NA
Ctaxi_contig_57933|comp36619_c4_seq3	-2.362056044	3.991136282	4.96E-13	1.74E-11	NA	NA	NA	NA	NA
Ctaxi_contig_28419|comp34371_c0_seq2	-2.360909554	2.592030233	7.29E-06	6.56E-05	hypothetical protein CHLNCDRAFT_57994	gi|552827884|ref|XP_005847330.1|hypothetical protein CHLNCDRAFT_57994 [Chlorella variabilis] >gi|307106984|gb|EFN55228.1| hypothetical protein CHLNCDRAFT_57994 [Chlorella variabilis]	NA	NA	NA
Ctaxi_contig_38902|comp35360_c9_seq2	-2.36059796	2.205524306	0.000110378	0.000721025	protein	gi|159484813|ref|XP_001700447.1|predicted protein [Chlamydomonas reinhardtii] >gi|158272334|gb|EDO98136.1| predicted protein [Chlamydomonas reinhardtii]	NA	NA	NA
Ctaxi_contig_15959|comp32645_c1_seq1	-2.360161715	2.024356933	8.94E-06	7.87E-05	NA	NA	NA	NA	NA
Ctaxi_contig_9012|comp30925_c1_seq1	-2.358631196	7.296893582	1.46E-07	1.95E-06	NA	NA	NA	NA	NA
Ctaxi_contig_6477|comp29319_c0_seq1	-2.358552717	4.548279863	2.82E-09	5.30E-08	cobalamin synthesis protein p47k	gi|552809246|ref|XP_005852325.1|hypothetical protein CHLNCDRAFT_33359 [Chlorella variabilis] >gi|307102515|gb|EFN50788.1| hypothetical protein CHLNCDRAFT_33359 [Chlorella variabilis]	NA	NA	NA
Ctaxi_contig_28466|comp34378_c0_seq3	-2.357902837	4.81348505	0.000287228	0.001655508	a-kinase anchor protein 7 isoform gamma	gi|552843940|ref|XP_005850967.1|hypothetical protein CHLNCDRAFT_140747 [Chlorella variabilis] >gi|307110629|gb|EFN58865.1| hypothetical protein CHLNCDRAFT_140747 [Chlorella variabilis]	NA	NA	NA
Ctaxi_contig_13156|comp32095_c0_seq2	-2.357038467	4.454242102	1.74E-08	2.81E-07	light-harvesting protein of photosystem i	gi|159465641|ref|XP_001691031.1|light-harvesting protein of photosystem I [Chlamydomonas reinhardtii] >gi|158279717|gb|EDP05477.1| light-harvesting protein of photosystem I [Chlamydomonas reinhardtii]	AT1G45474.2	LHCA5	 photosystem I light harvesting complex gene 5 
Ctaxi_contig_52157|comp36272_c0_seq4	-2.356868537	3.048500925	0.000126571	0.000811701	polymorphic outer membrane protein	gi|146165911|ref|XP_001015862.2|hypothetical protein TTHERM_00266270 [Tetrahymena thermophila] >gi|146145304|gb|EAR95617.2| hypothetical protein TTHERM_00266270 [Tetrahymena thermophila SB210]	NA	NA	NA
Ctaxi_contig_51757|comp36247_c0_seq18	-2.356140271	2.909850528	4.51E-10	9.69E-09	ankyrin repeat protein	gi|189502738|ref|YP_001958455.1|hypothetical protein Aasi_1435 [Candidatus Amoebophilus asiaticus 5a2] >gi|501450016|ref|WP_012473465.1| hypothetical protein [Candidatus Amoebophilus asiaticus] >gi|189498179|gb|ACE06726.1| hypothetical protein Aasi_1435 [Candidatus Amoebophilus asiaticus 5a2]	AT2G03430.1		 Ankyrin repeat family protein 
Ctaxi_contig_8515|comp30725_c2_seq1	-2.355436818	0.896249523	0.000638591	0.003281327	NA	NA	NA	NA	NA
Ctaxi_contig_14730|comp32428_c2_seq3	-2.355180768	0.520963396	0.002116234	0.009087531	phospholipase carboxylesterase domain containing	gi|159478815|ref|XP_001697496.1|predicted protein [Chlamydomonas reinhardtii] >gi|158274375|gb|EDP00158.1| predicted protein [Chlamydomonas reinhardtii]	AT5G20520.1	WAV2	 alpha/beta-Hydrolases superfamily protein 
Ctaxi_contig_14526|comp32389_c2_seq1	-2.352287628	0.236760832	0.006050826	0.021885158	NA	NA	NA	NA	NA
Ctaxi_contig_7132|comp29921_c0_seq1	-2.349051419	1.064241812	0.001559092	0.007012518	NA	NA	NA	NA	NA
Ctaxi_contig_21943|comp33601_c0_seq9	-2.34495775	0.403615425	0.007926631	0.027348081	cellulose synthase-like glycosyltransferase family 2 protein mannan synthase	"gi|545366728|ref|XP_005648249.1|nucleotide-diphospho-sugar transferase, partial [Coccomyxa subellipsoidea C-169] >gi|384250225|gb|EIE23705.1| nucleotide-diphospho-sugar transferase, partial [Coccomyxa subellipsoidea C-169]"	AT5G03760.1	"ATCSLA09,CSLA09,ATCSLA9,CSLA9,RAT4"	 Nucleotide-diphospho-sugar transferases superfamily protein 
Ctaxi_contig_17152|comp32860_c0_seq2	-2.344288266	1.599157649	7.51E-06	6.73E-05	hypothetical protein VOLCADRAFT_105627	gi|302842193|ref|XP_002952640.1|hypothetical protein VOLCADRAFT_105627 [Volvox carteri f. nagariensis] >gi|300261984|gb|EFJ46193.1| hypothetical protein VOLCADRAFT_105627 [Volvox carteri f. nagariensis]	AT3G60810.1		 unknown protein; CONTAINS InterPro DOMAIN/s: Protein of unknown function DUF1499 (InterPro:IPR010865); Has 444 Blast hits to 444 proteins in 143 species: Archae - 0; Bacteria - 268; Metazoa - 0; Fungi - 0; Plants - 51; Viruses - 0; Other Eukaryotes - 125 (source: NCBI BLink). 
Ctaxi_contig_61661|comp36820_c4_seq1	-2.343430989	1.994263651	2.41E-05	0.000189107	mitochondrial ribosomal protein l11	gi|545370481|ref|XP_005649876.1|mitochondrial ribosomal protein L11 [Coccomyxa subellipsoidea C-169] >gi|384251855|gb|EIE25332.1| mitochondrial ribosomal protein L11 [Coccomyxa subellipsoidea C-169]	AT4G35490.1	MRPL11	 mitochondrial ribosomal protein L11 
Ctaxi_contig_37724|comp35263_c2_seq1	-2.343231221	7.664501995	2.15E-20	1.99E-18	glyceraldehyde-3-phosphate dehydrogenase	gi|284177792|gb|ADB81489.1|glyceraldehyde-3-phosphate dehydrogenase [Derbesia sp. 2773-1]	AT3G26650.1	"GAPA,GAPA-1"	 glyceraldehyde 3-phosphate dehydrogenase A subunit 
Ctaxi_contig_14059|comp32280_c2_seq1	-2.342975321	2.900226435	4.51E-08	6.76E-07	50s ribosomal protein l3	gi|159485314|ref|XP_001700690.1|plastid ribosomal protein L3 [Chlamydomonas reinhardtii] >gi|158272032|gb|EDO97839.1| plastid ribosomal protein L3 [Chlamydomonas reinhardtii]	AT2G43030.1		 Ribosomal protein L3 family protein 
Ctaxi_contig_8507|comp30723_c0_seq1	-2.341048073	5.802542919	9.66E-14	3.76E-12	chloroplast atp synthase subunit delta precursor	"gi|159486703|ref|XP_001701377.1|chloroplast ATP synthase delta chain [Chlamydomonas reinhardtii] >gi|2493039|sp|Q42687.1|ATPD_CHLRE RecName: Full=ATP synthase delta chain, chloroplastic; AltName: Full=F-ATPase delta chain; Flags: Precursor >gi|1134976|gb|AAB51365.1| chloroplast ATP synthase subunit delta precursor [Chlamydomonas reinhardtii] >gi|158271679|gb|EDO97493.1| chloroplast ATP synthase delta chain [Chlamydomonas reinhardtii]"	AT4G09650.1	ATPD	 ATP synthase delta-subunit gene 
Ctaxi_contig_28965|comp34432_c5_seq3	-2.340367968	2.976317966	2.03E-08	3.24E-07	carotenoid oxygenase	gi|515868520|ref|WP_017299144.1|hypothetical protein [Nodosilinea nodulosa]	AT2G44990.1	"CCD7,MAX3,ATCCD7"	 carotenoid cleavage dioxygenase 7 
Ctaxi_contig_37726|comp35263_c4_seq1	-2.340108944	1.55844077	6.87E-05	0.000474433	NA	NA	NA	NA	NA
Ctaxi_contig_55280|comp36457_c2_seq1	-2.338716883	3.766858377	4.77E-09	8.62E-08	protein	gi|159480638|ref|XP_001698389.1|predicted protein [Chlamydomonas reinhardtii] >gi|28207763|gb|AAO32624.1| CR084 protein [Chlamydomonas reinhardtii] >gi|158282129|gb|EDP07882.1| predicted protein [Chlamydomonas reinhardtii]	AT2G24020.1		" Uncharacterised BCR, YbaB family COG0718 "
Ctaxi_contig_14057|comp32280_c1_seq1	-2.338520261	3.709046155	9.24E-12	2.66E-10	50s ribosomal protein l3	gi|545370569|ref|XP_005649913.1|ribosomal protein L3 [Coccomyxa subellipsoidea C-169] >gi|384251892|gb|EIE25369.1| ribosomal protein L3 [Coccomyxa subellipsoidea C-169]	AT2G43030.1		 Ribosomal protein L3 family protein 
Ctaxi_contig_50245|comp36162_c2_seq3	-2.338462957	6.845484069	5.72E-16	3.04E-14	cam cdpk family	gi|545368792|ref|XP_005649171.1|kinase-like protein [Coccomyxa subellipsoidea C-169] >gi|384251149|gb|EIE24627.1| kinase-like protein [Coccomyxa subellipsoidea C-169]	AT3G50530.1	CRK	 CDPK-related kinase 
Ctaxi_contig_30048|comp34541_c0_seq2	-2.337923445	0.411330184	0.001857805	0.008127421	NA	NA	NA	NA	NA
Ctaxi_contig_41726|comp35588_c3_seq41	-2.337818926	0.237825012	0.007279335	0.02551814	uroporphyrinogen decarboxylase	gi|302833982|ref|XP_002948554.1|uroporphyrinogen decarboxylase chloroplast precursor [Volvox carteri f. nagariensis] >gi|300266241|gb|EFJ50429.1| uroporphyrinogen decarboxylase chloroplast precursor [Volvox carteri f. nagariensis]	AT2G40490.1	HEME2	 Uroporphyrinogen decarboxylase 
Ctaxi_contig_30869|comp34629_c0_seq16	-2.337039917	7.426925227	7.77E-08	1.11E-06	atp synthase subunit beta	gi|403334966|gb|EJY66654.1|hypothetical protein OXYTRI_13059 [Oxytricha trifallax]	NA	NA	NA
Ctaxi_contig_8759|comp30827_c0_seq1	-2.335879759	3.569556455	9.41E-13	3.13E-11	fruit protein pkiwi502-like	gi|545370466|ref|XP_005649870.1|ferredoxin reductase-like protein [Coccomyxa subellipsoidea C-169] >gi|384251849|gb|EIE25326.1| ferredoxin reductase-like protein [Coccomyxa subellipsoidea C-169]	AT1G15140.1		 FAD/NAD(P)-binding oxidoreductase 
Ctaxi_contig_53857|comp36371_c4_seq2	-2.335624479	5.38894793	2.56E-10	5.74E-09	NA	NA	NA	NA	NA
Ctaxi_contig_46301|comp35891_c1_seq1	-2.334524001	4.583901446	3.62E-05	0.0002719	calcium-dependent protein kinase	gi|302842050|ref|XP_002952569.1|hypothetical protein VOLCADRAFT_62695 [Volvox carteri f. nagariensis] >gi|300262208|gb|EFJ46416.1| hypothetical protein VOLCADRAFT_62695 [Volvox carteri f. nagariensis]	AT1G50700.1	CPK33	 calcium-dependent protein kinase 33 
Ctaxi_contig_68716|comp37135_c8_seq4	-2.331609497	2.485282441	1.37E-06	1.46E-05	NA	NA	NA	NA	NA
Ctaxi_contig_32772|comp34813_c1_seq1	-2.331435727	6.593925514	6.20E-13	2.14E-11	pentatricopeptide repeat-containing protein	gi|168049795|ref|XP_001777347.1|predicted protein [Physcomitrella patens] >gi|162671323|gb|EDQ57877.1| predicted protein [Physcomitrella patens]	AT2G15630.1		 Pentatricopeptide repeat (PPR) superfamily protein 
Ctaxi_contig_38788|comp35351_c0_seq20	-2.331408528	1.341154619	0.00140413	0.006425051	NA	NA	NA	NA	NA
Ctaxi_contig_55865|comp36496_c1_seq3	-2.328829904	2.394552103	3.73E-05	0.000278657	dead deah box helicase	gi|159462656|ref|XP_001689558.1|DEAD/DEAH-box helicase [Chlamydomonas reinhardtii] >gi|158283546|gb|EDP09296.1| DEAD/DEAH-box helicase [Chlamydomonas reinhardtii]	AT1G70070.1	"EMB25,PDE317,ISE2"	" DEAD/DEAH box helicase, putative "
Ctaxi_contig_51263|comp36229_c4_seq4	-2.328764961	3.324366886	9.44E-09	1.61E-07	flagellar flavodoxin	gi|302831898|ref|XP_002947514.1|hypothetical protein VOLCADRAFT_108932 [Volvox carteri f. nagariensis] >gi|300267378|gb|EFJ51562.1| hypothetical protein VOLCADRAFT_108932 [Volvox carteri f. nagariensis]	AT4G27270.1		 Quinone reductase family protein 
Ctaxi_contig_55950|comp36503_c3_seq7	-2.328144059	2.99582102	3.00E-10	6.65E-09	mitochondrial inner membrane protein oxa1l-like	gi|552843614|ref|XP_005850884.1|hypothetical protein CHLNCDRAFT_140542 [Chlorella variabilis] >gi|307110546|gb|EFN58782.1| hypothetical protein CHLNCDRAFT_140542 [Chlorella variabilis]	AT5G62050.1	"OXA1,ATOXA1,OXA1AT"	 homolog of yeast oxidase assembly 1 (OXA1) 
Ctaxi_contig_10048|comp31287_c0_seq1	-2.326892912	5.654855901	1.77E-10	4.08E-09	sulfur stress regulator	gi|159488767|ref|XP_001702374.1|Snf1-like protein kinase [Chlamydomonas reinhardtii] >gi|4063894|gb|AAC98509.1| sulfur stress regulator [Chlamydomonas reinhardtii] >gi|158271168|gb|EDO96994.1| Snf1-like protein kinase [Chlamydomonas reinhardtii]	AT4G33950.1	"OST1,SNRK2-6,SRK2E,SNRK2.6,P44,ATOST1"	 Protein kinase superfamily protein 
Ctaxi_contig_42299|comp35625_c0_seq3	-2.326716942	1.295191664	0.000247023	0.001452831	respiratory burst oxidase homolog protein e-like	gi|356530463|ref|XP_003533800.1|PREDICTED: respiratory burst oxidase homolog protein E-like [Glycine max]	AT1G09090.1	"ATRBOHB,ATRBOHB-BETA,RBOHB"	 respiratory burst oxidase homolog B 
Ctaxi_contig_20748|comp33415_c7_seq1	-2.325843049	0.553861641	0.001966215	0.008540243	NA	NA	NA	NA	NA
Ctaxi_contig_35444|comp35057_c2_seq2	-2.325410751	0.17801394	0.014409198	0.044598838	NA	NA	NA	NA	NA
Ctaxi_contig_46146|comp35879_c3_seq1	-2.32493711	1.155441292	0.000134617	0.000855726	carboxyl-terminal-processing protease	gi|356574722|ref|XP_003555494.1|PREDICTED: carboxyl-terminal-processing protease-like [Glycine max]	AT4G17740.2		 Peptidase S41 family protein 
Ctaxi_contig_10056|comp31290_c0_seq1	-2.324231046	9.0246656	5.67E-09	1.01E-07	NA	NA	NA	NA	NA
Ctaxi_contig_8488|comp30714_c0_seq1	-2.323200523	0.663749682	0.002033797	0.008777804	NA	NA	NA	NA	NA
Ctaxi_contig_36745|comp35184_c0_seq4	-2.321917388	0.184688098	0.005376019	0.019894544	protein	gi|545371022|ref|XP_005650113.1|alpha/beta-hydrolase [Coccomyxa subellipsoidea C-169] >gi|384252092|gb|EIE25569.1| alpha/beta-hydrolase [Coccomyxa subellipsoidea C-169]	NA	NA	NA
Ctaxi_contig_42581|comp35647_c0_seq5	-2.321707574	4.003422638	9.56E-13	3.17E-11	NA	NA	NA	NA	NA
Ctaxi_contig_63041|comp36892_c9_seq1	-2.319802113	2.464408049	5.41E-07	6.38E-06	iq and aaa domain-containing protein 1	gi|302839557|ref|XP_002951335.1|hypothetical protein VOLCADRAFT_105077 [Volvox carteri f. nagariensis] >gi|300263310|gb|EFJ47511.1| hypothetical protein VOLCADRAFT_105077 [Volvox carteri f. nagariensis]	NA	NA	NA
Ctaxi_contig_10074|comp31292_c2_seq4	-2.3195334	1.230264419	0.000269122	0.001567099	NA	NA	NA	NA	NA
Ctaxi_contig_40313|comp35491_c1_seq1	-2.318398329	3.82178915	1.01E-11	2.90E-10	NA	NA	NA	NA	NA
Ctaxi_contig_44630|comp35786_c0_seq2	-2.31827618	1.193178448	0.000401532	0.002207874	porphobilinogen deaminase	gi|159486921|ref|XP_001701485.1|porphobilinogen deaminase [Chlamydomonas reinhardtii] >gi|158271667|gb|EDO97482.1| porphobilinogen deaminase [Chlamydomonas reinhardtii]	AT5G08280.1	HEMC	 hydroxymethylbilane synthase 
Ctaxi_contig_53865|comp36371_c6_seq3	-2.317316743	5.083429817	1.95E-19	1.57E-17	NA	NA	NA	NA	NA
Ctaxi_contig_33354|comp34864_c5_seq14	-2.316358611	4.416695711	3.00E-14	1.25E-12	NA	NA	NA	NA	NA
Ctaxi_contig_30860|comp34629_c0_seq7	-2.315619122	7.182628364	8.18E-05	0.000553327	NA	NA	NA	NA	NA
Ctaxi_contig_25606|comp34064_c5_seq1	-2.314395833	3.083048422	7.85E-08	1.12E-06	dna topoisomerase i	gi|516678047|ref|WP_018036615.1|hypothetical protein [alpha proteobacterium SCGC AB-629-F11]	AT4G31210.1		" DNA topoisomerase, type IA, core "
Ctaxi_contig_51944|comp36258_c1_seq2	-2.313153392	2.853415603	8.43E-07	9.46E-06	NA	NA	NA	NA	NA
Ctaxi_contig_45040|comp35801_c2_seq5	-2.312985658	2.352795293	0.000104353	0.000686806	major facilitator superfamily protein	gi|159472851|ref|XP_001694558.1|predicted protein [Chlamydomonas reinhardtii] >gi|158276782|gb|EDP02553.1| predicted protein [Chlamydomonas reinhardtii]	NA	NA	NA
Ctaxi_contig_42617|comp35650_c3_seq11	-2.312850991	5.388978374	1.48E-17	9.47E-16	sulfur stress regulator	gi|302832650|ref|XP_002947889.1|Snf1-like protein kinase [Volvox carteri f. nagariensis] >gi|300266691|gb|EFJ50877.1| Snf1-like protein kinase [Volvox carteri f. nagariensis]	AT5G08590.1	"ASK2,SNRK2-1,SNRK2.1,SRK2G"	 SNF1-related protein kinase 2.1 
Ctaxi_contig_41345|comp35569_c2_seq1	-2.312720727	3.703730273	6.07E-11	1.52E-09	NA	NA	NA	NA	NA
Ctaxi_contig_14341|comp32346_c1_seq1	-2.312315002	4.872914012	1.09E-07	1.50E-06	beta-carotene hydroxylase	"gi|75207033|sp|Q9SPK6.1|BCH_HAEPLRecName: Full=Beta-carotene 3-hydroxylase, chloroplastic; Flags: Precursor >gi|5852870|gb|AAD54243.1|AF162276_1 carotenoid hydroxylase [Haematococcus pluvialis]"	AT4G25700.1	"BETA-OHASE1,B1,chy1,BCH1"	 beta-hydroxylase 1 
Ctaxi_contig_38289|comp35316_c3_seq1	-2.311866159	3.615711815	6.23E-09	1.10E-07	hypothetical protein COCSUDRAFT_47711	gi|545364662|ref|XP_005647373.1|hypothetical protein COCSUDRAFT_47711 [Coccomyxa subellipsoidea C-169] >gi|384249347|gb|EIE22829.1| hypothetical protein COCSUDRAFT_47711 [Coccomyxa subellipsoidea C-169]	NA	NA	NA
Ctaxi_contig_42584|comp35647_c3_seq1	-2.311512089	6.630538498	4.14E-22	4.65E-20	fatty acid delta-12	gi|284178819|gb|ADB81954.1|delta 12 desaturase [Lobosphaera incisa]	AT3G12120.2	FAD2	 fatty acid desaturase 2 
Ctaxi_contig_29445|comp34482_c2_seq6	-2.311377984	4.299360981	0.000121727	0.000785963	NA	NA	NA	NA	NA
Ctaxi_contig_62882|comp36884_c2_seq3	-2.311357633	0.874099651	0.004890822	0.018380658	mitochondrial inner membrane protease subunit 2-like	gi|545370227|ref|XP_005649773.1|LexA/Signal peptidase [Coccomyxa subellipsoidea C-169] >gi|384251752|gb|EIE25229.1| LexA/Signal peptidase [Coccomyxa subellipsoidea C-169]	AT3G08980.1		 Peptidase S24/S26A/S26B/S26C family protein 
Ctaxi_contig_7772|comp30348_c1_seq1	-2.310712438	6.396230997	3.01E-08	4.65E-07	calvin cycle protein cp12-like	gi|545357355|ref|XP_005644334.1|CP12-domain-containing protein [Coccomyxa subellipsoidea C-169] >gi|384246299|gb|EIE19790.1| CP12-domain-containing protein [Coccomyxa subellipsoidea C-169]	AT2G47400.1	"CP12-1,CP12"	 CP12 domain-containing protein 1 
Ctaxi_contig_29957|comp34531_c5_seq1	-2.309280028	0.503554479	0.00286336	0.011757627	#NAME?	gi|552838876|ref|XP_005849676.1|hypothetical protein CHLNCDRAFT_20834 [Chlorella variabilis] >gi|307109336|gb|EFN57574.1| hypothetical protein CHLNCDRAFT_20834 [Chlorella variabilis]	AT5G54290.2	CcdA	 cytochrome c biogenesis protein family 
Ctaxi_contig_36667|comp35175_c0_seq2	-2.308133389	4.3409906	1.96E-14	8.38E-13	transmembrane protease serine 12	gi|532021149|ref|XP_005353948.1|PREDICTED: transmembrane protease serine 12 [Microtus ochrogaster]	NA	NA	NA
Ctaxi_contig_11603|comp31730_c1_seq1	-2.308071843	3.414291272	1.44E-07	1.93E-06	NA	NA	NA	NA	NA
Ctaxi_contig_8471|comp30708_c0_seq1	-2.308017525	1.470278227	3.89E-05	0.000289077	NA	NA	NA	NA	NA
Ctaxi_contig_8036|comp30497_c0_seq1	-2.307632093	2.427421737	2.44E-07	3.10E-06	tropinone reductase homolog	gi|502137724|ref|XP_004503163.1|PREDICTED: tropinone reductase homolog [Cicer arietinum]	AT5G06060.1		 NAD(P)-binding Rossmann-fold superfamily protein 
Ctaxi_contig_41374|comp35571_c1_seq20	-2.306129947	1.701487654	0.003698541	0.01459064	polymorphic outer membrane protein	gi|428216441|ref|YP_007100906.1|hypothetical protein Pse7367_0161 [Pseudanabaena sp. PCC 7367] >gi|504976350|ref|WP_015163452.1| hypothetical protein [Pseudanabaena sp. PCC 7367] >gi|427988223|gb|AFY68478.1| conserved repeat domain protein [Pseudanabaena sp. PCC 7367]	NA	NA	NA
Ctaxi_contig_25886|comp34085_c2_seq1	-2.304917654	3.231104239	2.05E-08	3.26E-07	duf323 domain-containing protein	gi|384484957|gb|EIE77137.1|hypothetical protein RO3G_01841 [Rhizopus delemar RA 99-880]	NA	NA	NA
Ctaxi_contig_38288|comp35316_c1_seq1	-2.303934987	4.286507827	6.62E-13	2.27E-11	hypothetical protein COCSUDRAFT_47711	gi|545364662|ref|XP_005647373.1|hypothetical protein COCSUDRAFT_47711 [Coccomyxa subellipsoidea C-169] >gi|384249347|gb|EIE22829.1| hypothetical protein COCSUDRAFT_47711 [Coccomyxa subellipsoidea C-169]	NA	NA	NA
Ctaxi_contig_12554|comp31969_c0_seq2	-2.302932548	3.569070907	1.36E-05	0.000114441	NA	NA	NA	NA	NA
Ctaxi_contig_69816|comp37179_c3_seq1	-2.302929258	3.942067133	1.79E-06	1.85E-05	NA	NA	NA	NA	NA
Ctaxi_contig_9836|comp31223_c0_seq9	-2.301832477	4.7736362	1.88E-12	6.03E-11	NA	NA	NA	NA	NA
Ctaxi_contig_24208|comp33898_c4_seq13	-2.300610317	0.721073722	0.001094118	0.005184802	NA	NA	NA	NA	NA
Ctaxi_contig_10059|comp31290_c1_seq3	-2.299488172	4.740791161	6.62E-09	1.17E-07	NA	NA	NA	NA	NA
Ctaxi_contig_37187|comp35214_c0_seq17	-2.298688712	2.846807198	5.60E-08	8.24E-07	NA	NA	NA	NA	NA
Ctaxi_contig_55408|comp36468_c1_seq4	-2.295345309	0.399642251	0.003551002	0.01408858	NA	NA	NA	NA	NA
Ctaxi_contig_20349|comp33358_c0_seq1	-2.294960452	1.059718686	0.000812176	0.004029873	NA	NA	NA	NA	NA
Ctaxi_contig_53845|comp36371_c0_seq2	-2.294899093	2.764034075	7.06E-08	1.02E-06	NA	NA	NA	NA	NA
Ctaxi_contig_14525|comp32389_c0_seq1	-2.293504756	2.68883575	4.57E-09	8.28E-08	NA	NA	NA	NA	NA
Ctaxi_contig_49014|comp36076_c0_seq3	-2.292791594	8.328524572	1.03E-07	1.43E-06	tissue factor pathway inhibitor-like	gi|558168373|ref|XP_006098471.1|PREDICTED: papilin-like [Myotis lucifugus]	NA	NA	NA
Ctaxi_contig_8475|comp30708_c0_seq5	-2.292718474	3.143777723	1.14E-05	9.71E-05	NA	NA	NA	NA	NA
Ctaxi_contig_48336|comp36032_c1_seq1	-2.29056086	4.708834029	0.004570279	0.017379309	protein	gi|159490451|ref|XP_001703190.1|hypothetical protein CHLREDRAFT_180347 [Chlamydomonas reinhardtii] >gi|158270730|gb|EDO96566.1| predicted protein [Chlamydomonas reinhardtii]	AT2G28360.1		 SIT4 phosphatase-associated family protein 
Ctaxi_contig_9428|comp31083_c4_seq1	-2.289966786	3.546257735	5.01E-09	9.01E-08	fructose-bisphosphate aldolase	gi|545357477|ref|XP_005644379.1|fructose-bisphosphate aldolase [Coccomyxa subellipsoidea C-169] >gi|384246345|gb|EIE19835.1| fructose-bisphosphate aldolase [Coccomyxa subellipsoidea C-169]	AT2G01140.1		 Aldolase superfamily protein 
Ctaxi_contig_16882|comp32804_c0_seq3	-2.288370378	1.942214104	0.000901851	0.004398558	NA	NA	NA	NA	NA
Ctaxi_contig_13291|comp32128_c0_seq2	-2.28709979	2.258455029	7.51E-06	6.73E-05	NA	NA	NA	NA	NA
Ctaxi_contig_41605|comp35585_c4_seq1	-2.286828197	4.958692414	2.61E-10	5.84E-09	nadh dehydrogenase chloroplastic mitochondrial-like	gi|159467579|ref|XP_001691969.1|type-II NADH dehydrogenase [Chlamydomonas reinhardtii] >gi|158278696|gb|EDP04459.1| type-II NADH dehydrogenase [Chlamydomonas reinhardtii]	AT5G08740.1	NDC1	 NAD(P)H dehydrogenase C1 
Ctaxi_contig_41067|comp35553_c2_seq1	-2.28623522	2.693907084	1.34E-06	1.43E-05	copper amine oxidase	"gi|123472754|ref|XP_001319569.1|viral A-type inclusion protein [Trichomonas vaginalis G3] >gi|121902355|gb|EAY07346.1| viral A-type inclusion protein, putative [Trichomonas vaginalis G3]"	NA	NA	NA
Ctaxi_contig_32871|comp34822_c1_seq3	-2.284391265	0.818975519	0.000689191	0.003503364	NA	NA	NA	NA	NA
Ctaxi_contig_8295|comp30632_c0_seq4	-2.283670492	1.76147149	3.27E-05	0.000248185	NA	NA	NA	NA	NA
Ctaxi_contig_65763|comp37024_c3_seq7	-2.28350383	1.175295559	0.00350103	0.013921133	NA	NA	NA	NA	NA
Ctaxi_contig_6458|comp29307_c0_seq3	-2.283457825	3.549627998	0.000768871	0.003842176	vacuolar atp synthase subunit e	gi|159469570|ref|XP_001692936.1|vacuolar ATP synthase subunit E [Chlamydomonas reinhardtii] >gi|158277738|gb|EDP03505.1| vacuolar ATP synthase subunit E [Chlamydomonas reinhardtii]	AT4G11150.1	"TUF,emb2448,TUFF,VHA-E1"	 vacuolar ATP synthase subunit E1 
Ctaxi_contig_54753|comp36427_c3_seq2	-2.283253772	3.778838907	1.64E-13	6.16E-12	NA	NA	NA	NA	NA
Ctaxi_contig_22864|comp33725_c0_seq1	-2.282839211	4.454527216	2.62E-11	6.92E-10	NA	NA	NA	NA	NA
Ctaxi_contig_51812|comp36250_c4_seq6	-2.281287254	1.013020819	0.011047503	0.035853734	NA	NA	NA	NA	NA
Ctaxi_contig_10049|comp31287_c0_seq2	-2.281138869	0.714690535	0.001800111	0.0079157	NA	NA	NA	NA	NA
Ctaxi_contig_23241|comp33768_c1_seq7	-2.280982927	0.252186393	0.014299173	0.044330821	NA	NA	NA	NA	NA
Ctaxi_contig_13714|comp32209_c1_seq1	-2.28032391	5.441702505	6.18E-15	2.86E-13	probable proline dehydrogenase 2-like	"gi|332859159|ref|XP_003317149.1|PREDICTED: proline dehydrogenase 1, mitochondrial-like [Pan troglodytes]"	AT5G38710.1		 Methylenetetrahydrofolate reductase family protein 
Ctaxi_contig_28299|comp34358_c0_seq5	-2.279063956	1.783561411	0.00033206	0.001873366	ubiquinol-cytochrome c reductase complex 14 kda protein	"gi|255549004|ref|XP_002515558.1|Ubiquinol-cytochrome c reductase complex 14 kDa protein, putative [Ricinus communis] >gi|223545502|gb|EEF47007.1| Ubiquinol-cytochrome c reductase complex 14 kDa protein, putative [Ricinus communis]"	AT5G25450.2		" Cytochrome bd ubiquinol oxidase, 14kDa subunit "
Ctaxi_contig_17711|comp32947_c0_seq2	-2.277793806	1.189326686	6.07E-05	0.00042632	atp-dependent rna helicase mitochondrial-like	gi|322802403|gb|EFZ22765.1|hypothetical protein SINV_08177 [Solenopsis invicta]	AT5G39840.1		" ATP-dependent RNA helicase, mitochondrial, putative "
Ctaxi_contig_15927|comp32639_c2_seq3	-2.277429325	0.214459757	0.014212861	0.044128605	NA	NA	NA	NA	NA
Ctaxi_contig_30950|comp34637_c1_seq3	-2.276824625	0.783211869	0.000518987	0.002747248	cytosolic endo-beta-n-acetylglucosaminidase-like	gi|193610829|ref|XP_001949945.1|PREDICTED: cytosolic endo-beta-N-acetylglucosaminidase-like isoform 1 [Acyrthosiphon pisum] >gi|328705875|ref|XP_003242930.1| PREDICTED: cytosolic endo-beta-N-acetylglucosaminidase-like isoform 2 [Acyrthosiphon pisum]	AT3G11040.1		 Glycosyl hydrolase family 85  
Ctaxi_contig_22302|comp33647_c1_seq3	-2.276068407	2.021783872	2.04E-05	0.00016316	ankyrin repeat domain-containing protein 2	gi|308799787|ref|XP_003074674.1|ankyrin repeat family protein / AFT protein (ISS) [Ostreococcus tauri] >gi|116000845|emb|CAL50525.1| ankyrin repeat family protein / AFT protein (ISS) [Ostreococcus tauri]	AT4G35450.4	"AKR2,AFT,AKR2A"	 ankyrin repeat-containing protein 2 
Ctaxi_contig_50378|comp36170_c0_seq2	-2.275041669	2.132490665	0.000298505	0.001710412	ferredoxin	gi|545358929|ref|XP_005644977.1|chloroplast ferredoxin [Coccomyxa subellipsoidea C-169] >gi|384246945|gb|EIE20433.1| chloroplast ferredoxin [Coccomyxa subellipsoidea C-169]	AT1G60950.1	"FEDA,ATFD2"	 2Fe-2S ferredoxin-like superfamily protein 
Ctaxi_contig_42582|comp35647_c1_seq1	-2.273249474	6.158652004	1.60E-19	1.32E-17	fatty acid desaturase 2- partial	gi|552829013|ref|XP_005847601.1|hypothetical protein CHLNCDRAFT_48812 [Chlorella variabilis] >gi|307107256|gb|EFN55499.1| hypothetical protein CHLNCDRAFT_48812 [Chlorella variabilis]	AT3G12120.2	FAD2	 fatty acid desaturase 2 
Ctaxi_contig_60070|comp36736_c1_seq2	-2.272725303	0.380696787	0.004985902	0.018702901	NA	NA	NA	NA	NA
Ctaxi_contig_33054|comp34839_c0_seq2	-2.270909975	1.497037068	7.67E-05	0.000522505	NA	NA	NA	NA	NA
Ctaxi_contig_24506|comp33944_c6_seq2	-2.270520244	1.412645758	9.84E-05	0.000652546	flagellar associated protein	gi|545355326|ref|XP_005643463.1|flagellar associated protein [Coccomyxa subellipsoidea C-169] >gi|384245425|gb|EIE18919.1| flagellar associated protein [Coccomyxa subellipsoidea C-169]	AT3G01290.1		 SPFH/Band 7/PHB domain-containing membrane-associated protein family 
Ctaxi_contig_42614|comp35650_c3_seq8	-2.270446431	5.834103144	2.71E-18	1.92E-16	sulfur stress regulator	gi|552838353|ref|XP_005849558.1|hypothetical protein CHLNCDRAFT_34706 [Chlorella variabilis] >gi|307109218|gb|EFN57456.1| hypothetical protein CHLNCDRAFT_34706 [Chlorella variabilis]	AT1G60940.2	"SNRK2-10,SNRK2.10,SRK2B"	 SNF1-related protein kinase 2.10 
Ctaxi_contig_49768|comp36128_c1_seq3	-2.268187615	0.39157183	0.005917178	0.021484539	regulator of chromosome condensation	gi|552812683|ref|XP_005843760.1|hypothetical protein CHLNCDRAFT_59147 [Chlorella variabilis] >gi|307103398|gb|EFN51658.1| hypothetical protein CHLNCDRAFT_59147 [Chlorella variabilis]	AT5G63860.1	UVR8	 Regulator of chromosome condensation (RCC1) family protein 
Ctaxi_contig_15494|comp32568_c0_seq1	-2.268055084	7.647922558	2.40E-17	1.49E-15	serine hydroxymethyltransferase 3	gi|552826430|ref|XP_005847020.1|hypothetical protein CHLNCDRAFT_35692 [Chlorella variabilis] >gi|307106673|gb|EFN54918.1| hypothetical protein CHLNCDRAFT_35692 [Chlorella variabilis]	AT4G32520.2	SHM3	 serine hydroxymethyltransferase 3 
Ctaxi_contig_12002|comp31830_c1_seq1	-2.264985176	0.894210389	0.001540522	0.006939073	NA	NA	NA	NA	NA
Ctaxi_contig_27029|comp34204_c1_seq4	-2.264851962	1.228400296	0.000865611	0.004246747	NA	NA	NA	NA	NA
Ctaxi_contig_5419|comp27819_c0_seq4	-2.264622182	4.989868725	5.49E-07	6.47E-06	NA	NA	NA	NA	NA
Ctaxi_contig_9526|comp31121_c0_seq3	-2.264160961	0.800118482	0.0019983	0.008652015	NA	NA	NA	NA	NA
Ctaxi_contig_34883|comp34999_c3_seq1	-2.263103451	2.250087137	4.10E-06	3.93E-05	NA	NA	NA	NA	NA
Ctaxi_contig_43447|comp35715_c0_seq8	-2.262702743	3.498746178	5.12E-11	1.31E-09	ankyrin repeat protein	gi|405963431|gb|EKC29005.1|Ankyrin-1 [Crassostrea gigas]	AT5G12320.1		 ankyrin repeat family protein 
Ctaxi_contig_41721|comp35588_c3_seq36	-2.26242353	2.711437464	5.54E-07	6.51E-06	uroporphyrinogen decarboxylase	gi|159487621|ref|XP_001701821.1|uroporphyrinogen decarboxylase [Chlamydomonas reinhardtii] >gi|158281040|gb|EDP06796.1| uroporphyrinogen decarboxylase [Chlamydomonas reinhardtii]	AT2G40490.1	HEME2	 Uroporphyrinogen decarboxylase 
Ctaxi_contig_21875|comp33590_c0_seq1	-2.261963655	1.371811642	0.004185456	0.016183414	NA	NA	NA	NA	NA
Ctaxi_contig_33053|comp34839_c0_seq1	-2.261296678	2.084145198	1.29E-06	1.38E-05	rna helicase rnase	gi|189199432|ref|XP_001936053.1|conserved hypothetical protein [Pyrenophora tritici-repentis Pt-1C-BFP] >gi|187983152|gb|EDU48640.1| conserved hypothetical protein [Pyrenophora tritici-repentis Pt-1C-BFP]	AT1G01040.2	DCL1	 dicer-like 1 
Ctaxi_contig_22474|comp33670_c2_seq7	-2.260567626	1.129094991	0.001338728	0.006176358	NA	NA	NA	NA	NA
Ctaxi_contig_19989|comp33301_c1_seq3	-2.258132475	3.728208164	2.75E-08	4.28E-07	NA	NA	NA	NA	NA
Ctaxi_contig_44116|comp35757_c1_seq3	-2.257597593	3.643527021	3.18E-09	5.93E-08	dna mismatch repair protein	gi|392587870|gb|EIW77203.1|DNA mismatch repair protein MutL [Coniophora puteana RWD-64-598 SS2]	AT4G09140.1	"ATMLH1,MLH1"	 MUTL-homologue 1 
Ctaxi_contig_44427|comp35770_c1_seq2	-2.25546962	4.896282336	2.77E-19	2.17E-17	NA	NA	NA	NA	NA
Ctaxi_contig_27671|comp34282_c0_seq4	-2.254389397	2.492586661	4.58E-05	0.000333492	60s ribosomal protein l31	gi|74272613|gb|ABA01102.1|60S ribosomal protein L31 [Chlamydomonas incerta]	AT5G56710.1		 Ribosomal protein L31e family protein 
Ctaxi_contig_17182|comp32865_c0_seq2	-2.253380675	9.611375647	1.08E-14	4.82E-13	NA	NA	NA	NA	NA
Ctaxi_contig_14364|comp32350_c2_seq1	-2.25317021	3.342088164	3.83E-11	9.92E-10	NA	NA	NA	NA	NA
Ctaxi_contig_9036|comp30944_c0_seq1	-2.252510747	3.101722786	1.07E-07	1.48E-06	ferredoxin	gi|298712014|emb|CBJ32953.1|conserved unknown protein [Ectocarpus siliculosus]	NA	NA	NA
Ctaxi_contig_37437|comp35236_c2_seq1	-2.252026986	2.350370597	1.08E-05	9.30E-05	ankyrin repeat and protein kinase domain containing protein 1	"gi|390362249|ref|XP_001190749.2|PREDICTED: serine/threonine-protein phosphatase 6 regulatory ankyrin repeat subunit C-like, partial [Strongylocentrotus purpuratus]"	AT3G12360.1	ITN1	 Ankyrin repeat family protein 
Ctaxi_contig_53863|comp36371_c6_seq1	-2.250451507	6.073856678	8.04E-16	4.19E-14	NA	NA	NA	NA	NA
Ctaxi_contig_24269|comp33907_c0_seq1	-2.250082787	1.858018689	2.15E-06	2.20E-05	NA	NA	NA	NA	NA
Ctaxi_contig_27790|comp34293_c0_seq3	-2.249271648	7.741084057	3.90E-11	1.01E-09	geranylgeranyl reductase	gi|159464036|ref|XP_001690248.1|geranylgeranyl reductase [Chlamydomonas reinhardtii] >gi|158284236|gb|EDP09986.1| geranylgeranyl reductase [Chlamydomonas reinhardtii]	AT1G74470.1		 Pyridine nucleotide-disulphide oxidoreductase family protein 
Ctaxi_contig_12206|comp31880_c0_seq1	-2.246415787	0.984256625	0.00256875	0.010723752	NA	NA	NA	NA	NA
Ctaxi_contig_30741|comp34620_c1_seq1	-2.246306353	0.836818566	0.006012751	0.021768254	ferredoxin	gi|148907544|gb|ABR16902.1|unknown [Picea sitchensis]	AT4G14890.1	FdC2	 2Fe-2S ferredoxin-like superfamily protein 
Ctaxi_contig_31393|comp34685_c5_seq1	-2.245452958	2.331710999	0.000329453	0.00186236	dnaj heat shock n-terminal domain-containing protein	gi|545354947|ref|XP_005643297.1|Six-hairpin glycosidase [Coccomyxa subellipsoidea C-169] >gi|384245258|gb|EIE18753.1| Six-hairpin glycosidase [Coccomyxa subellipsoidea C-169]	AT5G23240.1		 DNAJ heat shock N-terminal domain-containing protein 
Ctaxi_contig_24614|comp33958_c1_seq4	-2.24438127	1.308290894	9.20E-05	0.000613569	NA	NA	NA	NA	NA
Ctaxi_contig_12449|comp31941_c0_seq4	-2.243375807	0.716785481	0.007745342	0.026836805	NA	NA	NA	NA	NA
Ctaxi_contig_18491|comp33071_c1_seq1	-2.242473946	6.290968899	7.76E-13	2.62E-11	glutamyl-trna reductase	gi|159468490|ref|XP_001692407.1|glutamyl-trna reductase [Chlamydomonas reinhardtii] >gi|11935084|gb|AAG41962.1|AF305613_1 glutamyl-tRNA reductase precursor [Chlamydomonas reinhardtii] >gi|158278120|gb|EDP03885.1| glutamyl-trna reductase [Chlamydomonas reinhardtii]	AT1G58290.1	HEMA1	 Glutamyl-tRNA reductase family protein 
Ctaxi_contig_26594|comp34162_c1_seq2	-2.241682788	2.388423349	1.28E-05	0.000107662	protein	gi|302836838|ref|XP_002949979.1|hypothetical protein VOLCADRAFT_104518 [Volvox carteri f. nagariensis] >gi|300264888|gb|EFJ49082.1| hypothetical protein VOLCADRAFT_104518 [Volvox carteri f. nagariensis]	NA	NA	NA
Ctaxi_contig_28773|comp34410_c1_seq2	-2.241131592	2.864056147	2.20E-05	0.000174232	NA	NA	NA	NA	NA
Ctaxi_contig_38876|comp35359_c1_seq2	-2.241092376	1.176845919	0.000760484	0.003804991	NA	NA	NA	NA	NA
Ctaxi_contig_21935|comp33601_c0_seq1	-2.241034771	0.60356655	0.014550203	0.044961713	glycosyltransferase family 2 protein	gi|545366726|ref|XP_005648248.1|nucleotide-diphospho-sugar transferase [Coccomyxa subellipsoidea C-169] >gi|384250224|gb|EIE23704.1| nucleotide-diphospho-sugar transferase [Coccomyxa subellipsoidea C-169]	AT4G16590.1	"ATCSLA01,CSLA01,ATCSLA1"	 cellulose synthase-like A01 
Ctaxi_contig_61725|comp36824_c0_seq2	-2.240385536	0.382826627	0.01018448	0.033596058	NA	NA	NA	NA	NA
Ctaxi_contig_33343|comp34864_c5_seq3	-2.240223602	6.657557227	3.93E-13	1.40E-11	NA	NA	NA	NA	NA
Ctaxi_contig_34119|comp34930_c2_seq2	-2.239912911	1.773456505	9.90E-06	8.60E-05	3-ketoacyl- thiolase peroxisomal-like	gi|302829022|ref|XP_002946078.1|hypothetical protein VOLCADRAFT_102696 [Volvox carteri f. nagariensis] >gi|300268893|gb|EFJ53073.1| hypothetical protein VOLCADRAFT_102696 [Volvox carteri f. nagariensis]	AT2G33150.1	"PKT3,PED1,KAT2"	 peroxisomal 3-ketoacyl-CoA thiolase 3 
Ctaxi_contig_67786|comp37100_c4_seq2	-2.238977411	2.525852508	2.62E-05	0.000203661	cpd photolyase	gi|81157959|dbj|BAE48230.1|CPD photolyase [Chlorella pyrenoidosa]	AT1G12370.2	"PHR1,UVR2"	 photolyase 1 
Ctaxi_contig_12309|comp31907_c1_seq1	-2.238943042	0.331989852	0.009910714	0.032839306	NA	NA	NA	NA	NA
Ctaxi_contig_46348|comp35891_c1_seq48	-2.237732432	3.449800773	1.54E-09	3.02E-08	sodium-dependent transporter	gi|412990383|emb|CCO19701.1|bile acid:sodium symporter [Bathycoccus prasinos]	AT2G26900.1		 Sodium Bile acid symporter family 
Ctaxi_contig_12223|comp31885_c0_seq5	-2.23691994	1.110860129	0.001531118	0.006904021	spry domain containing expressed	gi|545361627|ref|XP_005646107.1|hypothetical protein COCSUDRAFT_48164 [Coccomyxa subellipsoidea C-169] >gi|384248078|gb|EIE21563.1| hypothetical protein COCSUDRAFT_48164 [Coccomyxa subellipsoidea C-169]	AT1G51450.1	TRO	 TRAUCO 
Ctaxi_contig_30867|comp34629_c0_seq14	-2.236270218	6.273656883	2.04E-05	0.000162899	atp synthase subunit beta	gi|403334966|gb|EJY66654.1|hypothetical protein OXYTRI_13059 [Oxytricha trifallax]	NA	NA	NA
Ctaxi_contig_35893|comp35098_c3_seq1	-2.236041992	5.170799153	6.00E-09	1.06E-07	NA	NA	NA	NA	NA
Ctaxi_contig_18291|comp33050_c0_seq1	-2.235430404	9.841873568	1.40E-14	6.13E-13	hypothetical protein CHLNCDRAFT_59577	gi|552843611|ref|XP_005850883.1|hypothetical protein CHLNCDRAFT_59577 [Chlorella variabilis] >gi|307110545|gb|EFN58781.1| hypothetical protein CHLNCDRAFT_59577 [Chlorella variabilis]	NA	NA	NA
Ctaxi_contig_46964|comp35938_c0_seq1	-2.23451665	3.110148622	2.18E-09	4.17E-08	soul-domain-containing protein	gi|545354458|ref|XP_005643063.1|SOUL-domain-containing protein [Coccomyxa subellipsoidea C-169] >gi|384245023|gb|EIE18519.1| SOUL-domain-containing protein [Coccomyxa subellipsoidea C-169]	AT5G20140.2		 SOUL heme-binding family protein 
Ctaxi_contig_57844|comp36614_c3_seq1	-2.234401349	3.928217561	3.26E-11	8.51E-10	ubox domain containing protein	gi|551673859|ref|XP_005839685.1|hypothetical protein GUITHDRAFT_84671 [Guillardia theta CCMP2712] >gi|428183848|gb|EKX52705.1| hypothetical protein GUITHDRAFT_84671 [Guillardia theta CCMP2712]	AT5G51270.1		 U-box domain-containing protein kinase family protein 
Ctaxi_contig_22073|comp33615_c0_seq4	-2.233760621	2.168689097	4.17E-07	5.04E-06	NA	NA	NA	NA	NA
Ctaxi_contig_13137|comp32090_c1_seq1	-2.232868809	1.708483422	2.93E-05	0.000224303	malonyl- :acp transacylase	gi|545374047|ref|XP_005651334.1|putative malonyl-CoA:Acyl carrier protein transacylase [Coccomyxa subellipsoidea C-169] >gi|384253315|gb|EIE26790.1| putative malonyl-CoA:Acyl carrier protein transacylase [Coccomyxa subellipsoidea C-169]	AT2G30200.2		 catalytics;transferases;[acyl-carrier-protein] S-malonyltransferases;binding 
Ctaxi_contig_41606|comp35585_c4_seq2	-2.232410892	4.602761183	2.04E-12	6.49E-11	NA	NA	NA	NA	NA
Ctaxi_contig_65843|comp37026_c6_seq2	-2.2304434	3.092231546	6.59E-07	7.58E-06	magnesium chelatase subunit h	gi|15558845|emb|CAC69552.1|Magnesium chelatase H subunit [Chlamydomonas reinhardtii] >gi|15558847|emb|CAC69537.1| Magnesium chelatase H-subunit [Chlamydomonas reinhardtii]	AT5G13630.2	"GUN5,CCH,CHLH,CCH1,ABAR"	" magnesium-chelatase subunit chlH, chloroplast, putative / Mg-protoporphyrin IX chelatase, putative (CHLH) "
Ctaxi_contig_31641|comp34708_c1_seq5	-2.2300335	3.548794078	3.29E-10	7.24E-09	ankyrin repeat domain-containing protein 29	gi|297702384|ref|XP_002828165.1|PREDICTED: ankyrin repeat domain-containing protein 29 [Pongo abelii]	AT4G35450.5	AKR2	 ankyrin repeat-containing protein 2 
Ctaxi_contig_56614|comp36544_c0_seq2	-2.229540176	0.518599558	0.00217475	0.009291942	NA	NA	NA	NA	NA
Ctaxi_contig_53042|comp36331_c4_seq3	-2.226930286	0.626550741	0.002368416	0.009993498	histone deacetylase 11 isoform x2	gi|545363814|ref|XP_005647007.1|hypothetical protein COCSUDRAFT_16559 [Coccomyxa subellipsoidea C-169] >gi|384248980|gb|EIE22463.1| hypothetical protein COCSUDRAFT_16559 [Coccomyxa subellipsoidea C-169]	AT5G26040.2	HDA2	 histone deacetylase 2 
Ctaxi_contig_9946|comp31260_c1_seq1	-2.226710555	4.584648611	3.64E-08	5.52E-07	NA	NA	NA	NA	NA
Ctaxi_contig_7108|comp29893_c1_seq1	-2.22620875	0.307823865	0.003952627	0.015423262	NA	NA	NA	NA	NA
Ctaxi_contig_40963|comp35544_c1_seq1	-2.225946435	4.150829743	5.33E-12	1.59E-10	NA	NA	NA	NA	NA
Ctaxi_contig_33628|comp34885_c3_seq1	-2.224889848	3.20760816	1.39E-06	1.48E-05	rieske ferredoxin	gi|255077940|ref|XP_002502550.1|rieske ferredoxin [Micromonas sp. RCC299] >gi|226517815|gb|ACO63808.1| rieske ferredoxin [Micromonas sp. RCC299]	NA	NA	NA
Ctaxi_contig_59864|comp36724_c5_seq1	-2.224839053	3.47706851	1.51E-11	4.20E-10	cystathionine gamma-synthase	gi|545374103|ref|XP_005651362.1|cystathionine gamma-synthase [Coccomyxa subellipsoidea C-169] >gi|384253343|gb|EIE26818.1| cystathionine gamma-synthase [Coccomyxa subellipsoidea C-169]	AT3G01120.1	"MTO1,CGS,ATCYS1,CGS1"	 Pyridoxal phosphate (PLP)-dependent transferases superfamily protein 
Ctaxi_contig_62195|comp36849_c4_seq8	-2.22386141	2.682837323	9.24E-08	1.29E-06	NA	NA	NA	NA	NA
Ctaxi_contig_40383|comp35499_c0_seq1	-2.223853204	0.801099696	0.002323354	0.009828923	NA	NA	NA	NA	NA
Ctaxi_contig_70542|comp37213_c1_seq3	-2.223775919	0.662645096	0.012413286	0.039457634	NA	NA	NA	NA	NA
Ctaxi_contig_5420|comp27844_c0_seq1	-2.222522476	3.34086239	9.89E-05	0.000655159	NA	NA	NA	NA	NA
Ctaxi_contig_14056|comp32280_c0_seq1	-2.221588065	3.550773241	1.04E-10	2.51E-09	50s ribosomal protein l3	gi|545370569|ref|XP_005649913.1|ribosomal protein L3 [Coccomyxa subellipsoidea C-169] >gi|384251892|gb|EIE25369.1| ribosomal protein L3 [Coccomyxa subellipsoidea C-169]	AT2G43030.1		 Ribosomal protein L3 family protein 
Ctaxi_contig_9420|comp31083_c0_seq1	-2.221576305	6.680184415	3.97E-17	2.39E-15	fructose- -bisphosphate aldolase	gi|552813390|ref|XP_005843940.1|hypothetical protein CHLNCDRAFT_37179 [Chlorella variabilis] >gi|307103579|gb|EFN51838.1| hypothetical protein CHLNCDRAFT_37179 [Chlorella variabilis]	AT2G21330.1	FBA1	 fructose-bisphosphate aldolase 1 
Ctaxi_contig_51813|comp36250_c4_seq7	-2.221509984	0.944638328	0.007689974	0.026677535	NA	NA	NA	NA	NA
Ctaxi_contig_32863|comp34820_c1_seq31	-2.220038491	1.470210265	0.000175171	0.001077513	NA	NA	NA	NA	NA
Ctaxi_contig_35445|comp35057_c3_seq1	-2.219793294	0.517562504	0.013006243	0.041035325	ankyrin repeat protein	"gi|157106767|ref|XP_001649473.1|serine/threonine-protein kinase ripk4 [Aedes aegypti] >gi|108868778|gb|EAT33003.1| AAEL014741-PA, partial [Aedes aegypti]"	AT5G07840.1		 Ankyrin repeat family protein 
Ctaxi_contig_20363|comp33361_c2_seq1	-2.219377861	0.326441563	0.002918816	0.011950754	NA	NA	NA	NA	NA
Ctaxi_contig_8959|comp30906_c1_seq1	-2.217777603	3.168213811	6.66E-08	9.62E-07	psbp domain-containing protein chloroplastic-like	gi|302829516|ref|XP_002946325.1|hypothetical protein VOLCADRAFT_102920 [Volvox carteri f. nagariensis] >gi|300269140|gb|EFJ53320.1| hypothetical protein VOLCADRAFT_102920 [Volvox carteri f. nagariensis]	AT3G56650.1		 Mog1/PsbP/DUF1795-like photosystem II reaction center PsbP family protein 
Ctaxi_contig_6475|comp29317_c1_seq2	-2.217426622	3.060567477	3.13E-05	0.00023812	NA	NA	NA	NA	NA
Ctaxi_contig_36296|comp35135_c5_seq1	-2.215852857	4.088202725	8.52E-13	2.85E-11	NA	NA	NA	NA	NA
Ctaxi_contig_14016|comp32272_c0_seq2	-2.215660206	2.560937496	1.28E-06	1.37E-05	NA	NA	NA	NA	NA
Ctaxi_contig_40318|comp35491_c4_seq1	-2.215417879	5.209815124	5.46E-16	2.91E-14	sugar abc transporter periplasmic protein	gi|296269685|ref|YP_003652317.1|sugar ABC transporter periplasmic protein-like protein [Thermobispora bispora DSM 43833] >gi|502896981|ref|WP_013131957.1| sugar ABC transporter substrate-binding protein [Thermobispora bispora] >gi|296092472|gb|ADG88424.1| ABC-type sugar transport system periplasmic component-like protein [Thermobispora bispora DSM 43833]	NA	NA	NA
Ctaxi_contig_69076|comp37153_c7_seq7	-2.214854356	2.459517208	2.08E-07	2.69E-06	NA	NA	NA	NA	NA
Ctaxi_contig_25642|comp34067_c6_seq2	-2.213273681	0.798730037	0.002101347	0.009033855	NA	NA	NA	NA	NA
Ctaxi_contig_66347|comp37043_c6_seq19	-2.212067422	3.117356599	1.19E-09	2.37E-08	NA	NA	NA	NA	NA
Ctaxi_contig_28153|comp34339_c0_seq3	-2.211653103	2.016629774	0.000240208	0.001418625	NA	NA	NA	NA	NA
Ctaxi_contig_27794|comp34293_c0_seq7	-2.211391496	3.345898001	2.24E-07	2.87E-06	NA	NA	NA	NA	NA
Ctaxi_contig_24294|comp33911_c0_seq2	-2.211303721	1.081968884	0.00023476	0.001391281	serine threonine-protein kinase ctr1	gi|159472849|ref|XP_001694557.1|predicted protein [Chlamydomonas reinhardtii] >gi|158276781|gb|EDP02552.1| predicted protein [Chlamydomonas reinhardtii]	AT1G04700.1		 PB1 domain-containing protein tyrosine kinase 
Ctaxi_contig_19986|comp33301_c0_seq1	-2.21060751	2.694844078	3.04E-07	3.79E-06	NA	NA	NA	NA	NA
Ctaxi_contig_24270|comp33907_c0_seq2	-2.209271353	3.215774535	3.17E-11	8.30E-10	NA	NA	NA	NA	NA
Ctaxi_contig_54178|comp36392_c0_seq8	-2.208718535	0.532274687	0.005305047	0.019678951	methylcrotonoyl- carboxylase	gi|159489924|ref|XP_001702941.1|predicted protein [Chlamydomonas reinhardtii] >gi|158270964|gb|EDO96794.1| predicted protein [Chlamydomonas reinhardtii]	AT4G34030.1	MCCB	 3-methylcrotonyl-CoA carboxylase 
Ctaxi_contig_35023|comp35017_c0_seq1	-2.208312419	1.917162153	0.000128482	0.000822408	NA	NA	NA	NA	NA
Ctaxi_contig_70645|comp37216_c1_seq4	-2.207694113	1.103640386	0.01248136	0.039633324	hypothetical protein CHLNCDRAFT_57044	gi|552840419|ref|XP_005850040.1|hypothetical protein CHLNCDRAFT_57044 [Chlorella variabilis] >gi|307109701|gb|EFN57938.1| hypothetical protein CHLNCDRAFT_57044 [Chlorella variabilis]	NA	NA	NA
Ctaxi_contig_29781|comp34522_c1_seq1	-2.207249493	0.512445294	0.003124069	0.012658724	NA	NA	NA	NA	NA
Ctaxi_contig_22885|comp33727_c1_seq1	-2.206874994	1.664181253	0.009610773	0.032057563	glycoside hydrolase	gi|302848992|ref|XP_002956027.1|hypothetical protein VOLCADRAFT_107029 [Volvox carteri f. nagariensis] >gi|300258753|gb|EFJ42987.1| hypothetical protein VOLCADRAFT_107029 [Volvox carteri f. nagariensis]	AT2G44490.1	"PEN2,BGLU26"	 Glycosyl hydrolase superfamily protein 
Ctaxi_contig_23701|comp33825_c3_seq2	-2.203321418	3.250850374	2.06E-08	3.28E-07	NA	NA	NA	NA	NA
Ctaxi_contig_44629|comp35786_c0_seq1	-2.203313296	1.021168859	0.000799742	0.003976358	porphobilinogen deaminase	gi|552811775|ref|XP_005843555.1|hypothetical protein CHLNCDRAFT_33052 [Chlorella variabilis] >gi|307103191|gb|EFN51453.1| hypothetical protein CHLNCDRAFT_33052 [Chlorella variabilis]	AT5G08280.1	HEMC	 hydroxymethylbilane synthase 
Ctaxi_contig_10083|comp31295_c0_seq1	-2.203186554	1.453893337	0.006627675	0.023612912	nsg11 protein	gi|545358689|ref|XP_005644884.1|actin depolymerizing protein [Coccomyxa subellipsoidea C-169] >gi|384246851|gb|EIE20340.1| actin depolymerizing protein [Coccomyxa subellipsoidea C-169]	AT1G01750.1	ADF11	 actin depolymerizing factor 11 
Ctaxi_contig_36669|comp35175_c0_seq4	-2.201872577	3.773126629	2.69E-06	2.69E-05	NA	NA	NA	NA	NA
Ctaxi_contig_44913|comp35793_c1_seq3	-2.201100192	4.161545727	1.51E-13	5.71E-12	cobalamin synthesis protein p47k	gi|545366625|ref|XP_005648199.1|GTP-binding protein lepa [Coccomyxa subellipsoidea C-169] >gi|384250175|gb|EIE23655.1| GTP-binding protein lepa [Coccomyxa subellipsoidea C-169]	NA	NA	NA
Ctaxi_contig_65827|comp37026_c0_seq4	-2.200392427	3.545287104	3.37E-08	5.15E-07	magnesium chelatase subunit h	gi|545369496|ref|XP_005649493.1|magnesium chelatase subunit H [Coccomyxa subellipsoidea C-169] >gi|384251471|gb|EIE24949.1| magnesium chelatase subunit H [Coccomyxa subellipsoidea C-169]	AT5G13630.1	"GUN5,CCH,CHLH,CCH1,ABAR"	" magnesium-chelatase subunit chlH, chloroplast, putative / Mg-protoporphyrin IX chelatase, putative (CHLH) "
Ctaxi_contig_16717|comp32777_c2_seq1	-2.200334858	0.929165975	0.001143453	0.005390837	sulfotransferase	gi|262195957|ref|YP_003267166.1|sulfotransferase [Haliangium ochraceum DSM 14365] >gi|502590234|ref|WP_012827881.1| sulfotransferase [Haliangium ochraceum] >gi|262079304|gb|ACY15273.1| sulfotransferase [Haliangium ochraceum DSM 14365]	AT1G13420.1	"ATST4B,ST4B"	 sulfotransferase 4B 
Ctaxi_contig_40364|comp35497_c0_seq9	-2.199783873	1.620089363	0.006037404	0.02184796	rna polymerase ii c-terminal domain phosphatase-like 1	gi|302854164|ref|XP_002958592.1|hypothetical protein VOLCADRAFT_99895 [Volvox carteri f. nagariensis] >gi|300256053|gb|EFJ40329.1| hypothetical protein VOLCADRAFT_99895 [Volvox carteri f. nagariensis]	AT5G01270.1	"CPL2,ATCPL2"	 carboxyl-terminal domain (ctd) phosphatase-like 2 
Ctaxi_contig_32796|comp34816_c1_seq5	-2.199431005	1.273434042	0.0001863	0.001137132	NA	NA	NA	NA	NA
Ctaxi_contig_7957|comp30453_c0_seq1	-2.199232565	0.151230894	0.010329977	0.034023895	NA	NA	NA	NA	NA
Ctaxi_contig_26863|comp34188_c5_seq2	-2.19921738	1.914716491	8.86E-06	7.80E-05	NA	NA	NA	NA	NA
Ctaxi_contig_49089|comp36081_c4_seq1	-2.198615608	4.273597913	1.06E-13	4.08E-12	NA	NA	NA	NA	NA
Ctaxi_contig_13877|comp32239_c0_seq5	-2.198508706	0.299152475	0.012836974	0.040580902	cop9 signalosome complex subunit 2	gi|255070887|ref|XP_002507525.1|COP9 signalosome complex subunit 2 [Micromonas sp. RCC299] >gi|226522800|gb|ACO68783.1| COP9 signalosome complex subunit 2 [Micromonas sp. RCC299]	AT2G26990.1	"FUS12,ATCSN2,COP12,CSN2"	 proteasome family protein 
Ctaxi_contig_27138|comp34217_c2_seq3	-2.198095396	0.432523902	0.00423093	0.016322179	methionyl-trna formyltransferase	"gi|255574306|ref|XP_002528067.1|methionyl-tRNA formyltransferase, putative [Ricinus communis] >gi|223532528|gb|EEF34317.1| methionyl-tRNA formyltransferase, putative [Ricinus communis]"	AT1G66520.1	pde194	" formyltransferase, putative "
Ctaxi_contig_55382|comp36466_c1_seq1	-2.196995389	2.853581498	1.05E-08	1.78E-07	apoptotic chromatin condensation inducer in the nucleus	gi|168028945|ref|XP_001766987.1|predicted protein [Physcomitrella patens] >gi|162681729|gb|EDQ68153.1| predicted protein [Physcomitrella patens]	AT4G39680.2		 SAP domain-containing protein 
Ctaxi_contig_58885|comp36674_c2_seq22	-2.19654232	3.705017372	1.23E-11	3.45E-10	kinase-like protein	gi|552837627|ref|XP_005849414.1|hypothetical protein CHLNCDRAFT_143933 [Chlorella variabilis] >gi|307109073|gb|EFN57312.1| hypothetical protein CHLNCDRAFT_143933 [Chlorella variabilis]	AT1G78290.3		 Protein kinase superfamily protein 
Ctaxi_contig_46300|comp35891_c0_seq5	-2.195816997	2.949363264	1.42E-07	1.90E-06	NA	NA	NA	NA	NA
Ctaxi_contig_57846|comp36614_c3_seq3	-2.19508943	3.323585211	2.11E-10	4.80E-09	ankyrin repeat and death domain-containing protein 1b	gi|482889120|ref|YP_007886287.1|Ankyrin repeat domain protein [Wolbachia endosymbiont of Drosophila simulans wNo] >gi|505401423|ref|WP_015588525.1| Ankyrin repeat domain protein [Wolbachia endosymbiont of Drosophila simulans] >gi|481067864|gb|AGJ99411.1| Ankyrin repeat domain protein [Wolbachia endosymbiont of Drosophila simulans wNo]	AT4G19150.1		 Ankyrin repeat family protein 
Ctaxi_contig_23705|comp33825_c6_seq1	-2.193671535	6.141917797	1.05E-12	3.48E-11	md-2-related lipid recognition domain-containing protein	gi|302775724|ref|XP_002971279.1|hypothetical protein SELMODRAFT_95150 [Selaginella moellendorffii] >gi|300161261|gb|EFJ27877.1| hypothetical protein SELMODRAFT_95150 [Selaginella moellendorffii]	AT3G44100.1		 MD-2-related lipid recognition domain-containing protein 
Ctaxi_contig_11833|comp31797_c0_seq2	-2.192862313	4.323825919	1.24E-06	1.34E-05	atp-sulfurylase	gi|159483375|ref|XP_001699736.1|ATP-sulfurylase [Chlamydomonas reinhardtii] >gi|158281678|gb|EDP07432.1| ATP-sulfurylase [Chlamydomonas reinhardtii]	AT1G19920.1	"APS2,ASA1"	 Pseudouridine synthase/archaeosine transglycosylase-like family protein 
Ctaxi_contig_9450|comp31090_c0_seq2	-2.191946836	1.309031311	0.001241993	0.005783343	NA	NA	NA	NA	NA
Ctaxi_contig_35182|comp35031_c3_seq3	-2.191613908	0.639774571	0.009551079	0.031902196	NA	NA	NA	NA	NA
Ctaxi_contig_55092|comp36445_c3_seq1	-2.191326952	5.060546368	9.83E-15	4.40E-13	anthranilate phosphoribosyltransferase	"gi|552814415|ref|XP_005844184.1|hypothetical protein CHLNCDRAFT_27114, partial [Chlorella variabilis] >gi|307103825|gb|EFN52082.1| hypothetical protein CHLNCDRAFT_27114 [Chlorella variabilis]"	AT5G17990.1	"TRP1,pat1"	 tryptophan biosynthesis 1 
Ctaxi_contig_17181|comp32865_c0_seq1	-2.190271279	11.69227965	2.23E-15	1.10E-13	NA	NA	NA	NA	NA
Ctaxi_contig_15499|comp32568_c1_seq1	-2.189633663	7.341865839	3.93E-16	2.13E-14	serine hydroxymethyltransferase 3	gi|302839035|ref|XP_002951075.1|glycine/serine hydroxymethyltransferase [Volvox carteri f. nagariensis] >gi|300263770|gb|EFJ47969.1| glycine/serine hydroxymethyltransferase [Volvox carteri f. nagariensis]	AT4G32520.2	SHM3	 serine hydroxymethyltransferase 3 
Ctaxi_contig_7712|comp30302_c0_seq5	-2.188196966	2.009908703	6.16E-05	0.000431803	NA	NA	NA	NA	NA
Ctaxi_contig_24693|comp33969_c4_seq9	-2.187585543	1.667400948	3.53E-05	0.000265384	NA	NA	NA	NA	NA
Ctaxi_contig_43069|comp35682_c1_seq5	-2.186600883	2.005621389	4.70E-06	4.43E-05	NA	NA	NA	NA	NA
Ctaxi_contig_10060|comp31290_c1_seq4	-2.186553962	6.677546075	1.25E-11	3.52E-10	NA	NA	NA	NA	NA
Ctaxi_contig_6522|comp29355_c0_seq1	-2.184696824	1.812960751	9.96E-05	0.00065934	NA	NA	NA	NA	NA
Ctaxi_contig_18976|comp33140_c1_seq1	-2.184335332	3.233274015	6.85E-07	7.85E-06	protein	gi|552830565|ref|XP_005847935.1|hypothetical protein CHLNCDRAFT_35290 [Chlorella variabilis] >gi|307107591|gb|EFN55833.1| hypothetical protein CHLNCDRAFT_35290 [Chlorella variabilis]	AT3G51870.1		 Mitochondrial substrate carrier family protein 
Ctaxi_contig_28335|comp34363_c1_seq4	-2.184073333	2.058111816	5.07E-05	0.000363409	NA	NA	NA	NA	NA
Ctaxi_contig_42583|comp35647_c2_seq1	-2.183879461	5.480406218	4.76E-10	1.02E-08	NA	NA	NA	NA	NA
Ctaxi_contig_9959|comp31263_c2_seq2	-2.183442082	0.518352775	0.00760001	0.026421965	NA	NA	NA	NA	NA
Ctaxi_contig_10050|comp31287_c0_seq3	-2.182654204	2.350752874	1.83E-06	1.89E-05	serine threonine-protein kinase sapk8	gi|159482695|ref|XP_001699403.1|ser/thr kinase [Chlamydomonas reinhardtii] >gi|158272854|gb|EDO98649.1| ser/thr kinase [Chlamydomonas reinhardtii]	AT3G50500.1	"SPK-2-2,SNRK2-2,SNRK2.2,SRK2D"	 SNF1-related protein kinase 2.2 
Ctaxi_contig_9885|comp31239_c0_seq5	-2.182432307	7.027541232	3.06E-12	9.53E-11	NA	NA	NA	NA	NA
Ctaxi_contig_25270|comp34034_c2_seq3	-2.182287976	1.605776193	9.90E-05	0.000655526	NA	NA	NA	NA	NA
Ctaxi_contig_15213|comp32519_c0_seq2	-2.182121415	1.729948819	0.000240485	0.001419523	NA	NA	NA	NA	NA
Ctaxi_contig_6473|comp29317_c0_seq1	-2.181031292	1.650712266	0.002260581	0.009606833	NA	NA	NA	NA	NA
Ctaxi_contig_51952|comp36258_c2_seq2	-2.181014092	2.859130496	2.29E-09	4.37E-08	respiratory burst oxidase	gi|301105208|ref|XP_002901688.1|respiratory burst oxidase [Phytophthora infestans T30-4] >gi|262100692|gb|EEY58744.1| respiratory burst oxidase [Phytophthora infestans T30-4]	AT4G25090.2		 Riboflavin synthase-like superfamily protein 
Ctaxi_contig_18815|comp33111_c1_seq3	-2.17888316	2.791346169	8.56E-08	1.21E-06	NA	NA	NA	NA	NA
Ctaxi_contig_12477|comp31950_c0_seq1	-2.177483225	3.103606455	7.32E-09	1.28E-07	protein	gi|545376342|ref|XP_005652270.1|hypothetical protein COCSUDRAFT_55711 [Coccomyxa subellipsoidea C-169] >gi|384254252|gb|EIE27726.1| hypothetical protein COCSUDRAFT_55711 [Coccomyxa subellipsoidea C-169]	NA	NA	NA
Ctaxi_contig_41705|comp35588_c3_seq20	-2.177055732	2.714867508	3.24E-07	4.00E-06	uroporphyrinogen decarboxylase	gi|159487621|ref|XP_001701821.1|uroporphyrinogen decarboxylase [Chlamydomonas reinhardtii] >gi|158281040|gb|EDP06796.1| uroporphyrinogen decarboxylase [Chlamydomonas reinhardtii]	AT2G40490.1	HEME2	 Uroporphyrinogen decarboxylase 
Ctaxi_contig_16054|comp32663_c4_seq1	-2.175599051	4.040375841	8.33E-14	3.26E-12	NA	NA	NA	NA	NA
Ctaxi_contig_43297|comp35701_c4_seq7	-2.17433239	2.366389141	5.20E-06	4.85E-05	acyl-coenzyme a oxidase peroxisomal-like	gi|168038304|ref|XP_001771641.1|predicted protein [Physcomitrella patens] >gi|162677080|gb|EDQ63555.1| predicted protein [Physcomitrella patens]	AT3G51840.1	"ACX4,ATSCX,ATG6"	 acyl-CoA oxidase 4 
Ctaxi_contig_46161|comp35880_c1_seq10	-2.174138704	3.824602518	3.72E-12	1.14E-10	NA	NA	NA	NA	NA
Ctaxi_contig_65826|comp37026_c0_seq3	-2.173593879	4.030321732	1.52E-13	5.73E-12	magnesium chelatase subunit h	gi|412986047|emb|CCO17247.1|magnesium chelatase subunit H [Bathycoccus prasinos]	AT5G13630.2	"GUN5,CCH,CHLH,CCH1,ABAR"	" magnesium-chelatase subunit chlH, chloroplast, putative / Mg-protoporphyrin IX chelatase, putative (CHLH) "
Ctaxi_contig_17583|comp32929_c0_seq1	-2.173443194	10.31149587	3.36E-12	1.04E-10	NA	NA	NA	NA	NA
Ctaxi_contig_71798|comp37264_c1_seq7	-2.172254481	4.552973055	2.32E-14	9.79E-13	NA	NA	NA	NA	NA
Ctaxi_contig_47603|comp35984_c0_seq5	-2.170578154	2.576482845	0.009280176	0.031143968	NA	NA	NA	NA	NA
Ctaxi_contig_33122|comp34846_c5_seq2	-2.170510255	4.302784331	5.05E-12	1.51E-10	NA	NA	NA	NA	NA
Ctaxi_contig_36298|comp35135_c5_seq3	-2.16952985	3.948054199	3.08E-10	6.81E-09	NA	NA	NA	NA	NA
Ctaxi_contig_27975|comp34315_c5_seq2	-2.168792244	0.164662421	0.016403424	0.049537583	NA	NA	NA	NA	NA
Ctaxi_contig_42675|comp35654_c1_seq4	-2.167813987	3.539482198	2.48E-12	7.80E-11	NA	NA	NA	NA	NA
Ctaxi_contig_11043|comp31577_c4_seq2	-2.167787754	0.336192557	0.012504229	0.039690257	NA	NA	NA	NA	NA
Ctaxi_contig_25005|comp34004_c0_seq1	-2.167054385	2.176499428	0.002831035	0.011644553	NA	NA	NA	NA	NA
Ctaxi_contig_31089|comp34651_c1_seq3	-2.166348589	6.080917732	5.33E-13	1.86E-11	mitochondrial phosphate carrier 1	gi|302830802|ref|XP_002946967.1|mitochondrial phosphate carrier 1 [Volvox carteri f. nagariensis] >gi|300268011|gb|EFJ52193.1| mitochondrial phosphate carrier 1 [Volvox carteri f. nagariensis]	AT5G14040.1	PHT3;1	 phosphate transporter 3;1 
Ctaxi_contig_36578|comp35165_c5_seq13	-2.165299733	1.140737357	0.000457555	0.002468101	pentatricopeptide repeat-containing protein mitochondrial-like	"gi|449449677|ref|XP_004142591.1|PREDICTED: pentatricopeptide repeat-containing protein At1g05670, mitochondrial-like [Cucumis sativus]"	AT5G61990.1		 Pentatricopeptide repeat (PPR) superfamily protein 
Ctaxi_contig_46383|comp35892_c5_seq29	-2.164893565	2.582003692	0.002731824	0.011284184	NA	NA	NA	NA	NA
Ctaxi_contig_34733|comp34985_c0_seq2	-2.164648556	3.18546668	2.44E-06	2.47E-05	50s ribosomal protein l29	gi|412993101|emb|CCO16634.1|predicted protein [Bathycoccus prasinos]	NA	NA	NA
Ctaxi_contig_17309|comp32882_c1_seq2	-2.163944345	2.12398851	0.005756926	0.021025377	NA	NA	NA	NA	NA
Ctaxi_contig_9421|comp31083_c1_seq1	-2.162596666	6.575196868	1.42E-17	9.10E-16	fructose-bisphosphate aldolase	gi|545357477|ref|XP_005644379.1|fructose-bisphosphate aldolase [Coccomyxa subellipsoidea C-169] >gi|384246345|gb|EIE19835.1| fructose-bisphosphate aldolase [Coccomyxa subellipsoidea C-169]	AT4G38970.1	FBA2	 fructose-bisphosphate aldolase 2 
Ctaxi_contig_16049|comp32662_c2_seq2	-2.16259487	0.947528732	0.002923251	0.011967475	NA	NA	NA	NA	NA
Ctaxi_contig_34421|comp34954_c0_seq9	-2.16150323	2.426521062	1.39E-06	1.48E-05	lycopene epsilon cyclase	gi|401662260|emb|CCG06343.1|chloroplast lycopene epsilon cyclase precursor [Chromochloris zofingiensis] >gi|401662262|emb|CCG06344.1| chloroplast lycopene epsilon cyclase precursor [Chromochloris zofingiensis]	AT5G57030.1	LUT2	 Lycopene beta/epsilon cyclase protein 
Ctaxi_contig_21742|comp33568_c0_seq3	-2.161068504	5.263359277	6.17E-13	2.13E-11	ferredoxin-nadp+ reductase	gi|552835561|ref|XP_005848997.1|hypothetical protein CHLNCDRAFT_35035 [Chlorella variabilis] >gi|307108655|gb|EFN56895.1| hypothetical protein CHLNCDRAFT_35035 [Chlorella variabilis]	AT1G30510.3	"ATRFNR2,RFNR2"	 root FNR 2 
Ctaxi_contig_25626|comp34066_c0_seq14	-2.160853365	1.006576953	0.002114805	0.009083683	NA	NA	NA	NA	NA
Ctaxi_contig_55799|comp36492_c0_seq9	-2.160792442	0.473124343	0.005899593	0.021433782	ser thr phosphatase family protein	gi|552818476|ref|XP_005845202.1|hypothetical protein CHLNCDRAFT_137433 [Chlorella variabilis] >gi|307104848|gb|EFN53100.1| hypothetical protein CHLNCDRAFT_137433 [Chlorella variabilis]	AT1G13750.1		 Purple acid phosphatases superfamily protein 
Ctaxi_contig_11725|comp31761_c3_seq1	-2.159851186	1.91902022	3.22E-05	0.000244494	NA	NA	NA	NA	NA
Ctaxi_contig_24470|comp33938_c0_seq5	-2.159772759	1.987461449	1.08E-06	1.19E-05	proline synthase co-transcribed bacterial homolog	gi|545357500|ref|XP_005644388.1|hypothetical protein COCSUDRAFT_34111 [Coccomyxa subellipsoidea C-169] >gi|384246354|gb|EIE19844.1| hypothetical protein COCSUDRAFT_34111 [Coccomyxa subellipsoidea C-169]	AT1G11930.1		" Predicted pyridoxal phosphate-dependent enzyme, YBL036C type "
Ctaxi_contig_56629|comp36545_c1_seq4	-2.158278661	2.237972312	5.32E-05	0.000379042	serine threonine-protein kinase chloroplastic-like	gi|302842740|ref|XP_002952913.1|hypothetical protein VOLCADRAFT_93636 [Volvox carteri f. nagariensis] >gi|300261953|gb|EFJ46163.1| hypothetical protein VOLCADRAFT_93636 [Volvox carteri f. nagariensis]	AT1G68830.1	STN7	 STT7 homolog STN7 
Ctaxi_contig_45037|comp35801_c2_seq2	-2.156935538	5.096437516	1.49E-13	5.61E-12	mfs general substrate transporter	gi|545373957|ref|XP_005651292.1|MFS general substrate transporter [Coccomyxa subellipsoidea C-169] >gi|384253273|gb|EIE26748.1| MFS general substrate transporter [Coccomyxa subellipsoidea C-169]	NA	NA	NA
Ctaxi_contig_31754|comp34719_c1_seq15	-2.156564962	2.580912216	6.62E-08	9.57E-07	NA	NA	NA	NA	NA
Ctaxi_contig_21101|comp33462_c2_seq3	-2.156496801	1.138492575	0.002607361	0.010856989	NA	NA	NA	NA	NA
Ctaxi_contig_39526|comp35420_c4_seq3	-2.155928591	6.394776736	2.56E-11	6.78E-10	phosphoglycerate kinase	gi|497455147|ref|WP_009769345.1|3-phosphoglycerate kinase [Oscillatoriales cyanobacterium JSC-12] >gi|410709576|gb|EKQ67091.1| 3-phosphoglycerate kinase [Oscillatoriales cyanobacterium JSC-12]	AT1G79550.2	PGK	 phosphoglycerate kinase 
Ctaxi_contig_11782|comp31779_c1_seq3	-2.155838135	2.911597683	0.00367466	0.01451156	NA	NA	NA	NA	NA
Ctaxi_contig_17710|comp32947_c0_seq1	-2.153244769	1.57598779	2.29E-05	0.000181069	atp-dependent rna helicase mitochondrial-like	gi|557533177|gb|ESR44360.1|hypothetical protein CICLE_v10011090mg [Citrus clementina] >gi|557533178|gb|ESR44361.1| hypothetical protein CICLE_v10011090mg [Citrus clementina]	AT5G39840.1		" ATP-dependent RNA helicase, mitochondrial, putative "
Ctaxi_contig_20869|comp33429_c0_seq1	-2.152999232	2.267335639	4.20E-05	0.000309176	NA	NA	NA	NA	NA
Ctaxi_contig_33596|comp34882_c0_seq2	-2.152211561	1.978596715	0.000496193	0.002645507	protein	gi|550316870|gb|EEE99812.2|hypothetical protein POPTR_0019s05510g [Populus trichocarpa]	AT3G58670.3		 Protein of unknown function (DUF1637) 
Ctaxi_contig_12343|comp31916_c0_seq1	-2.151733867	4.262414955	1.17E-10	2.79E-09	thioredoxin peroxidase	gi|303275592|ref|XP_003057090.1|predicted protein [Micromonas pusilla CCMP1545] >gi|226461442|gb|EEH58735.1| predicted protein [Micromonas pusilla CCMP1545]	AT5G06290.1	"2-CysPrxB,2CPB"	 2-cysteine peroxiredoxin B 
Ctaxi_contig_13568|comp32187_c1_seq1	-2.15116617	1.540739953	8.92E-05	0.000596802	NA	NA	NA	NA	NA
Ctaxi_contig_51919|comp36256_c2_seq2	-2.150282515	0.448067859	0.003462645	0.013795886	NA	NA	NA	NA	NA
Ctaxi_contig_13458|comp32164_c1_seq2	-2.150060132	2.699700645	0.000228903	0.001360593	NA	NA	NA	NA	NA
Ctaxi_contig_9465|comp31097_c0_seq4	-2.149975387	0.767452174	0.006191897	0.022317049	NA	NA	NA	NA	NA
Ctaxi_contig_13136|comp32090_c0_seq1	-2.149589381	3.559522385	2.35E-10	5.29E-09	malonyl- -acyl carrier protein mitochondrial-like	gi|545374047|ref|XP_005651334.1|putative malonyl-CoA:Acyl carrier protein transacylase [Coccomyxa subellipsoidea C-169] >gi|384253315|gb|EIE26790.1| putative malonyl-CoA:Acyl carrier protein transacylase [Coccomyxa subellipsoidea C-169]	AT2G30200.1		 catalytics;transferases;[acyl-carrier-protein] S-malonyltransferases;binding 
Ctaxi_contig_11322|comp31648_c0_seq6	-2.148533988	3.272221874	0.000433232	0.002359323	NA	NA	NA	NA	NA
Ctaxi_contig_4564|comp25939_c0_seq1	-2.147916341	5.716674991	1.05E-13	4.05E-12	mitochondrial ribosomal protein l7 l12	gi|159487146|ref|XP_001701596.1|mitochondrial ribosomal protein L7/L12 [Chlamydomonas reinhardtii] >gi|158271537|gb|EDO97354.1| mitochondrial ribosomal protein L7/L12 [Chlamydomonas reinhardtii]	AT4G37660.1		 Ribosomal protein L12/ ATP-dependent Clp protease adaptor protein ClpS family protein 
Ctaxi_contig_13155|comp32095_c0_seq1	-2.147779701	4.380033823	5.40E-07	6.37E-06	light-harvesting protein of photosystem i	gi|159465641|ref|XP_001691031.1|light-harvesting protein of photosystem I [Chlamydomonas reinhardtii] >gi|158279717|gb|EDP05477.1| light-harvesting protein of photosystem I [Chlamydomonas reinhardtii]	AT1G45474.2	LHCA5	 photosystem I light harvesting complex gene 5 
Ctaxi_contig_51104|comp36217_c1_seq2	-2.147453072	4.761336837	1.10E-10	2.65E-09	protein	gi|552815014|ref|XP_005844329.1|hypothetical protein CHLNCDRAFT_59763 [Chlorella variabilis] >gi|307103971|gb|EFN52227.1| hypothetical protein CHLNCDRAFT_59763 [Chlorella variabilis]	AT3G06860.1	"MFP2,ATMFP2"	 multifunctional protein 2 
Ctaxi_contig_24033|comp33872_c0_seq2	-2.146299847	3.6561285	7.26E-12	2.12E-10	catalytic hydrolase	gi|116787726|gb|ABK24619.1|unknown [Picea sitchensis] >gi|224284665|gb|ACN40065.1| unknown [Picea sitchensis]	AT3G10970.1		 Haloacid dehalogenase-like hydrolase (HAD) superfamily protein 
Ctaxi_contig_25639|comp34067_c5_seq1	-2.146186546	1.520359493	0.00447467	0.017088251	NA	NA	NA	NA	NA
Ctaxi_contig_11779|comp31779_c0_seq1	-2.145956524	7.982908035	7.13E-14	2.82E-12	queuine trna-ribosyltransferase	gi|552843766|ref|XP_005850924.1|hypothetical protein CHLNCDRAFT_140645 [Chlorella variabilis] >gi|307110586|gb|EFN58822.1| hypothetical protein CHLNCDRAFT_140645 [Chlorella variabilis]	AT2G45990.2		 unknown protein; FUNCTIONS IN: molecular_function unknown; INVOLVED IN: biological_process unknown; LOCATED IN: chloroplast; EXPRESSED IN: 22 plant structures; EXPRESSED DURING: 13 growth stages; Has 312 Blast hits to 312 proteins in 90 species: Archae - 0; Bacteria - 131; Metazoa - 0; Fungi - 0; Plants - 67; Viruses - 0; Other Eukaryotes - 114 (source: NCBI BLink). 
Ctaxi_contig_22070|comp33615_c0_seq1	-2.145900682	3.346400243	1.98E-08	3.17E-07	NA	NA	NA	NA	NA
Ctaxi_contig_67062|comp37076_c3_seq2	-2.144059146	2.292093834	0.001920625	0.008371054	flagella associated protein 50	gi|302828158|ref|XP_002945646.1|hypothetical protein VOLCADRAFT_102618 [Volvox carteri f. nagariensis] >gi|300268461|gb|EFJ52641.1| hypothetical protein VOLCADRAFT_102618 [Volvox carteri f. nagariensis]	NA	NA	NA
Ctaxi_contig_44092|comp35754_c0_seq2	-2.143700058	2.791521455	1.42E-06	1.50E-05	NA	NA	NA	NA	NA
Ctaxi_contig_42566|comp35645_c6_seq1	-2.143536087	3.5015484	7.22E-12	2.11E-10	NA	NA	NA	NA	NA
Ctaxi_contig_34959|comp35008_c0_seq1	-2.143477257	2.576601079	1.25E-06	1.34E-05	protein	gi|159474470|ref|XP_001695348.1|rubredoxin [Chlamydomonas reinhardtii] >gi|158275831|gb|EDP01606.1| rubredoxin [Chlamydomonas reinhardtii]	AT5G17170.1	ENH1	 rubredoxin family protein 
Ctaxi_contig_14235|comp32326_c3_seq1	-2.142870158	0.321642045	0.009628642	0.032110874	NA	NA	NA	NA	NA
Ctaxi_contig_24812|comp33981_c0_seq6	-2.142256502	2.023158145	1.39E-05	0.000116131	NA	NA	NA	NA	NA
Ctaxi_contig_9685|comp31176_c0_seq1	-2.140985398	6.189534124	1.33E-08	2.20E-07	NA	NA	NA	NA	NA
Ctaxi_contig_36531|comp35161_c1_seq1	-2.139771082	5.64328031	1.15E-09	2.31E-08	superoxide dismutase	gi|302853910|ref|XP_002958467.1|superoxide dismutase [Mn] [Volvox carteri f. nagariensis] >gi|300256195|gb|EFJ40467.1| superoxide dismutase [Mn] [Volvox carteri f. nagariensis]	AT3G10920.1	"MSD1,MEE33,ATMSD1"	 manganese superoxide dismutase 1 
Ctaxi_contig_55412|comp36468_c2_seq2	-2.139567589	0.741192634	0.004975101	0.01866444	transferrin	gi|552809764|ref|XP_005843025.1|hypothetical protein CHLNCDRAFT_59390 [Chlorella variabilis] >gi|307102653|gb|EFN50923.1| hypothetical protein CHLNCDRAFT_59390 [Chlorella variabilis]	NA	NA	NA
Ctaxi_contig_36282|comp35133_c7_seq4	-2.138741867	4.369149861	1.33E-06	1.42E-05	NA	NA	NA	NA	NA
Ctaxi_contig_34750|comp34987_c3_seq1	-2.138251745	6.459503028	2.70E-12	8.46E-11	rna binding protein	gi|552823840|ref|XP_005846458.1|hypothetical protein CHLNCDRAFT_135626 [Chlorella variabilis] >gi|307106109|gb|EFN54356.1| hypothetical protein CHLNCDRAFT_135626 [Chlorella variabilis]	AT4G16280.3	FCA	 RNA binding;abscisic acid binding 
Ctaxi_contig_12812|comp32025_c0_seq1	-2.136738239	0.614412744	0.002802089	0.011538032	NA	NA	NA	NA	NA
Ctaxi_contig_43099|comp35685_c2_seq1	-2.136452023	3.514875752	1.30E-08	2.16E-07	NA	NA	NA	NA	NA
Ctaxi_contig_16773|comp32787_c1_seq1	-2.135713143	9.198818364	3.19E-06	3.13E-05	NA	NA	NA	NA	NA
Ctaxi_contig_25200|comp34027_c1_seq2	-2.135367365	3.358470517	8.28E-08	1.17E-06	NA	NA	NA	NA	NA
Ctaxi_contig_54934|comp36439_c0_seq4	-2.134957299	0.267077714	0.008249472	0.028272872	NA	NA	NA	NA	NA
Ctaxi_contig_53602|comp36354_c1_seq1	-2.134930202	6.04833801	1.08E-09	2.17E-08	trans-aconitate methyltransferase	gi|548429152|ref|WP_022522572.1|Uncharacterized methyltransferase C70.08c [Halomonas sp. A3H3] >gi|532589652|emb|CDG54252.1| Uncharacterized methyltransferase C70.08c [Halomonas sp. A3H3]	NA	NA	NA
Ctaxi_contig_68386|comp37125_c3_seq1	-2.134481216	2.862028467	0.001011035	0.004845709	polymorphic outer membrane protein	gi|333987058|ref|YP_004519665.1|hypothetical protein MSWAN_0837 [Methanobacterium sp. SWAN-1] >gi|503591290|ref|WP_013825366.1| hypothetical protein [Methanobacterium sp. SWAN-1] >gi|333825202|gb|AEG17864.1| conserved repeat domain protein [Methanobacterium sp. SWAN-1]	NA	NA	NA
Ctaxi_contig_56667|comp36549_c0_seq1	-2.134089795	7.365729665	1.07E-11	3.05E-10	NA	NA	NA	NA	NA
Ctaxi_contig_8793|comp30844_c0_seq1	-2.132951907	3.329948717	1.78E-05	0.000144335	predicted protein	gi|168005299|ref|XP_001755348.1|predicted protein [Physcomitrella patens] >gi|162693476|gb|EDQ79828.1| predicted protein [Physcomitrella patens]	NA	NA	NA
Ctaxi_contig_63709|comp36933_c1_seq7	-2.132554776	6.342903938	2.70E-11	7.13E-10	filamentation temperature-sensitive h 2b	gi|545372026|ref|XP_005650521.1|hypothetical protein COCSUDRAFT_22213 [Coccomyxa subellipsoidea C-169] >gi|384252501|gb|EIE25977.1| hypothetical protein COCSUDRAFT_22213 [Coccomyxa subellipsoidea C-169]	AT2G30950.1	"VAR2,FTSH2"	 FtsH extracellular protease family 
Ctaxi_contig_9233|comp31017_c0_seq1	-2.131959258	4.646024665	8.12E-11	1.99E-09	NA	NA	NA	NA	NA
Ctaxi_contig_52494|comp36294_c1_seq1	-2.131842883	3.718256805	1.56E-09	3.06E-08	beta-hexosaminidase precursor	gi|545376070|ref|XP_005652149.1|glycoside hydrolase [Coccomyxa subellipsoidea C-169] >gi|384254131|gb|EIE27605.1| glycoside hydrolase [Coccomyxa subellipsoidea C-169]	AT1G65590.1	"HEXO3,ATHEX1"	 beta-hexosaminidase 3 
Ctaxi_contig_26981|comp34198_c0_seq1	-2.131523443	5.627428495	4.52E-10	9.72E-09	NA	NA	NA	NA	NA
Ctaxi_contig_34663|comp34978_c2_seq1	-2.131080771	5.80539701	5.03E-15	2.36E-13	s-adenosyl methionine partial	gi|552831080|ref|XP_005848049.1|S-adenosyl-L-methionine synthetase [Chlorella variabilis] >gi|307107705|gb|EFN55947.1| S-adenosyl-L-methionine synthetase [Chlorella variabilis]	AT3G17390.1	"MTO3,SAMS3,MAT4"	 S-adenosylmethionine synthetase family protein 
Ctaxi_contig_68995|comp37151_c1_seq3	-2.127726601	4.452411661	1.52E-10	3.55E-09	protein kinase	gi|302839156|ref|XP_002951135.1|hypothetical protein VOLCADRAFT_117773 [Volvox carteri f. nagariensis] >gi|300263464|gb|EFJ47664.1| hypothetical protein VOLCADRAFT_117773 [Volvox carteri f. nagariensis]	AT3G63260.1	ATMRK1	 Protein kinase superfamily protein 
Ctaxi_contig_62490|comp36860_c8_seq4	-2.123402205	2.938516219	3.31E-08	5.06E-07	membrane steroid-binding protein 1	gi|242063358|ref|XP_002452968.1|hypothetical protein SORBIDRAFT_04g035710 [Sorghum bicolor] >gi|241932799|gb|EES05944.1| hypothetical protein SORBIDRAFT_04g035710 [Sorghum bicolor]	AT2G24940.1	"AtMAPR2,MAPR2"	 membrane-associated progesterone binding protein 2 
Ctaxi_contig_55388|comp36466_c3_seq1	-2.122271525	2.822069186	4.43E-09	8.07E-08	3 (2 ) -bisphosphate nucleotidase	gi|299116754|emb|CBN74867.1|conserved unknown protein [Ectocarpus siliculosus]	NA	NA	NA
Ctaxi_contig_30682|comp34613_c2_seq3	-2.121246809	2.288159171	0.000397214	0.002187143	NA	NA	NA	NA	NA
Ctaxi_contig_8964|comp30907_c0_seq5	-2.120969132	3.870434461	0.001158241	0.005451499	"hypothetical protein CAPTEDRAFT_122939, partial"	"gi|443693473|gb|ELT94824.1|hypothetical protein CAPTEDRAFT_122939, partial [Capitella teleta]"	NA	NA	NA
Ctaxi_contig_68703|comp37135_c2_seq2	-2.120779441	1.715702827	5.72E-05	0.000403662	NA	NA	NA	NA	NA
Ctaxi_contig_14363|comp32350_c1_seq1	-2.120618061	3.300378861	8.14E-08	1.16E-06	NA	NA	NA	NA	NA
Ctaxi_contig_17835|comp32969_c0_seq1	-2.119330932	0.299195158	0.011239749	0.036393768	glutamyl-trna reductase	gi|159468490|ref|XP_001692407.1|glutamyl-trna reductase [Chlamydomonas reinhardtii] >gi|11935084|gb|AAG41962.1|AF305613_1 glutamyl-tRNA reductase precursor [Chlamydomonas reinhardtii] >gi|158278120|gb|EDP03885.1| glutamyl-trna reductase [Chlamydomonas reinhardtii]	AT1G58290.1	HEMA1	 Glutamyl-tRNA reductase family protein 
Ctaxi_contig_29695|comp34512_c1_seq2	-2.119268481	6.853068248	6.82E-14	2.72E-12	md-2-related lipid recognition domain-containing protein	gi|297810751|ref|XP_002873259.1|hypothetical protein ARALYDRAFT_349912 [Arabidopsis lyrata subsp. lyrata] >gi|297319096|gb|EFH49518.1| hypothetical protein ARALYDRAFT_349912 [Arabidopsis lyrata subsp. lyrata]	AT5G06480.1		 Immunoglobulin E-set superfamily protein 
Ctaxi_contig_13073|comp32074_c0_seq4	-2.118606664	0.932451545	0.000307828	0.001757032	magnesium transporter mrs2-2	gi|545362972|ref|XP_005646683.1|Mg2+ transporter protein [Coccomyxa subellipsoidea C-169] >gi|384248656|gb|EIE22139.1| Mg2+ transporter protein [Coccomyxa subellipsoidea C-169]	AT5G64560.2	"MGT9,MRS2-2,ATMGT9"	 magnesium transporter 9 
Ctaxi_contig_23691|comp33823_c1_seq2	-2.118591956	5.120751113	7.42E-11	1.83E-09	NA	NA	NA	NA	NA
Ctaxi_contig_7710|comp30302_c0_seq3	-2.118484301	3.999773021	1.95E-09	3.78E-08	NA	NA	NA	NA	NA
Ctaxi_contig_71801|comp37264_c1_seq10	-2.117198373	1.05724089	0.000820063	0.004060408	NA	NA	NA	NA	NA
Ctaxi_contig_55864|comp36496_c1_seq2	-2.116949339	3.243469037	6.44E-08	9.35E-07	NA	NA	NA	NA	NA
Ctaxi_contig_63517|comp36923_c1_seq1	-2.116864251	2.108305666	3.74E-05	0.000278857	NA	NA	NA	NA	NA
Ctaxi_contig_15211|comp32518_c1_seq1	-2.115163594	1.924518201	2.49E-06	2.52E-05	related dnase	gi|508716607|gb|EOY08504.1|TatD related DNase [Theobroma cacao]	AT3G52390.1		 TatD related DNase 
Ctaxi_contig_32873|comp34822_c3_seq1	-2.115002403	1.562004281	0.004474056	0.017087822	NA	NA	NA	NA	NA
Ctaxi_contig_14038|comp32276_c1_seq2	-2.114913792	1.123091748	0.007363175	0.025751072	ankyrin repeat domain-containing protein 39	gi|255073439|ref|XP_002500394.1|predicted protein [Micromonas sp. RCC299] >gi|226515657|gb|ACO61652.1| predicted protein [Micromonas sp. RCC299]	AT2G03430.1		 Ankyrin repeat family protein 
Ctaxi_contig_17314|comp32884_c0_seq2	-2.114783422	1.023847177	0.000487582	0.002607356	NA	NA	NA	NA	NA
Ctaxi_contig_28647|comp34397_c0_seq4	-2.114765511	1.51219034	0.000235681	0.001396492	NA	NA	NA	NA	NA
Ctaxi_contig_23791|comp33836_c2_seq2	-2.113812511	4.07816053	1.52E-06	1.60E-05	peroxisomal membrane mpv17 pmp22-like protein	gi|545359114|ref|XP_005645051.1|hypothetical protein COCSUDRAFT_67394 [Coccomyxa subellipsoidea C-169] >gi|384247019|gb|EIE20507.1| hypothetical protein COCSUDRAFT_67394 [Coccomyxa subellipsoidea C-169]	AT4G03410.2		 Peroxisomal membrane 22 kDa (Mpv17/PMP22) family protein 
Ctaxi_contig_68076|comp37113_c4_seq3	-2.113570864	4.85321525	6.78E-11	1.69E-09	NA	NA	NA	NA	NA
Ctaxi_contig_55405|comp36468_c1_seq1	-2.113309005	1.976404529	4.87E-05	0.000351241	antigen p97 (melanoma associated) identified by monoclonal antibodies and	gi|552809764|ref|XP_005843025.1|hypothetical protein CHLNCDRAFT_59390 [Chlorella variabilis] >gi|307102653|gb|EFN50923.1| hypothetical protein CHLNCDRAFT_59390 [Chlorella variabilis]	NA	NA	NA
Ctaxi_contig_53375|comp36339_c0_seq162	-2.112801591	5.152418742	0.001984364	0.00860152	tetratricopeptide repeat family	gi|298711001|emb|CBJ32307.1|Tetratricopeptide repeat containing protein [Ectocarpus siliculosus]	NA	NA	NA
Ctaxi_contig_34069|comp34924_c2_seq1	-2.112737259	6.425592572	2.54E-16	1.41E-14	patatin	gi|428312372|ref|YP_007123349.1|patatin [Microcoleus sp. PCC 7113] >gi|504996977|ref|WP_015184079.1| patatin [Microcoleus sp. PCC 7113] >gi|428253984|gb|AFZ19943.1| patatin [Microcoleus sp. PCC 7113]	AT2G26560.1	"PLP2,PLAIIA,PLA2A"	 phospholipase A 2A 
Ctaxi_contig_21475|comp33522_c0_seq5	-2.111429431	3.394023305	1.72E-10	3.99E-09	NA	NA	NA	NA	NA
Ctaxi_contig_29868|comp34530_c7_seq1	-2.110954177	3.995382647	8.51E-07	9.54E-06	NA	NA	NA	NA	NA
Ctaxi_contig_12487|comp31952_c0_seq1	-2.110803545	1.896902205	0.001452705	0.006606431	NA	NA	NA	NA	NA
Ctaxi_contig_28295|comp34358_c0_seq1	-2.110692981	1.389523385	0.004629014	0.017573888	protease do-like chloroplastic-like	gi|552831980|ref|XP_005848239.1|hypothetical protein CHLNCDRAFT_35065 [Chlorella variabilis] >gi|552831983|ref|XP_005848240.1| hypothetical protein CHLNCDRAFT_35071 [Chlorella variabilis] >gi|307107896|gb|EFN56137.1| hypothetical protein CHLNCDRAFT_35065 [Chlorella variabilis] >gi|307107897|gb|EFN56138.1| hypothetical protein CHLNCDRAFT_35071 [Chlorella variabilis]	AT3G27925.1	"DEGP1,Deg1"	 DegP protease 1 
Ctaxi_contig_34878|comp34999_c0_seq5	-2.110528868	2.121139187	1.29E-06	1.39E-05	polymorphic outer membrane protein	gi|428216442|ref|YP_007100907.1|polymorphic outer membrane protein [Pseudanabaena sp. PCC 7367] >gi|504976351|ref|WP_015163453.1| polymorphic outer membrane protein [Pseudanabaena sp. PCC 7367] >gi|427988224|gb|AFY68479.1| polymorphic outer membrane protein [Pseudanabaena sp. PCC 7367]	NA	NA	NA
Ctaxi_contig_40798|comp35533_c4_seq6	-2.110423673	3.982507668	7.32E-05	0.000501544	ubox domain containing protein	gi|470381072|ref|XP_004333752.1|Ubox domain containing protein [Acanthamoeba castellanii str. Neff] >gi|440790456|gb|ELR11739.1| Ubox domain containing protein [Acanthamoeba castellanii str. Neff]	AT2G19410.1		 U-box domain-containing protein kinase family protein 
Ctaxi_contig_53955|comp36378_c2_seq1	-2.110116188	6.600298959	5.37E-12	1.61E-10	cell number regulator 2	gi|475382687|gb|EMT00654.1|hypothetical protein F775_27031 [Aegilops tauschii]	AT1G14870.1	PCR2	 PLANT CADMIUM RESISTANCE 2 
Ctaxi_contig_7736|comp30321_c0_seq1	-2.109348928	1.107713262	0.001729916	0.007654474	NA	NA	NA	NA	NA
Ctaxi_contig_24415|comp33930_c0_seq1	-2.108440309	3.147436952	6.41E-07	7.39E-06	had-like protein	gi|302851444|ref|XP_002957246.1|hypothetical protein VOLCADRAFT_84030 [Volvox carteri f. nagariensis] >gi|300257496|gb|EFJ41744.1| hypothetical protein VOLCADRAFT_84030 [Volvox carteri f. nagariensis]	AT4G11570.2		 Haloacid dehalogenase-like hydrolase (HAD) superfamily protein 
Ctaxi_contig_47304|comp35963_c4_seq2	-2.108105815	1.017452426	0.000623435	0.003215668	rad54-like protein	gi|302780671|ref|XP_002972110.1|hypothetical protein SELMODRAFT_412612 [Selaginella moellendorffii] >gi|300160409|gb|EFJ27027.1| hypothetical protein SELMODRAFT_412612 [Selaginella moellendorffii]	AT3G19210.2	RAD54	 homolog of RAD54 
Ctaxi_contig_16291|comp32698_c1_seq1	-2.107907472	6.306380238	3.06E-12	9.53E-11	NA	NA	NA	NA	NA
Ctaxi_contig_36629|comp35170_c3_seq5	-2.107070483	3.60486189	5.16E-08	7.65E-07	molecular chaperone	"gi|145351029|ref|XP_001419890.1|chaperonin 60, mitochondrial [Ostreococcus lucimarinus CCE9901] >gi|144580123|gb|ABO98183.1| chaperonin 60, mitochondrial [Ostreococcus lucimarinus CCE9901]"	AT3G23990.1	"HSP60,HSP60-3B"	 heat shock protein 60 
Ctaxi_contig_22590|comp33685_c2_seq2	-2.106630907	5.000806351	8.33E-13	2.80E-11	NA	NA	NA	NA	NA
Ctaxi_contig_34667|comp34978_c4_seq1	-2.106590022	5.70712486	8.04E-14	3.15E-12	s-adenosylmethionine synthetase	gi|545376105|ref|XP_005652163.1|methionine adenosyltransferase [Coccomyxa subellipsoidea C-169] >gi|384254145|gb|EIE27619.1| methionine adenosyltransferase [Coccomyxa subellipsoidea C-169]	AT3G17390.1	"MTO3,SAMS3,MAT4"	 S-adenosylmethionine synthetase family protein 
Ctaxi_contig_47091|comp35949_c3_seq18	-2.106035978	5.482515867	5.99E-09	1.06E-07	NA	NA	NA	NA	NA
Ctaxi_contig_26288|comp34130_c1_seq11	-2.105777238	8.828248934	1.19E-17	7.67E-16	protein	gi|545362405|ref|XP_005646436.1|hypothetical protein COCSUDRAFT_56339 [Coccomyxa subellipsoidea C-169] >gi|384248408|gb|EIE21892.1| hypothetical protein COCSUDRAFT_56339 [Coccomyxa subellipsoidea C-169]	AT5G18640.1		 alpha/beta-Hydrolases superfamily protein 
Ctaxi_contig_68065|comp37113_c0_seq3	-2.105743602	1.612334833	0.000170136	0.001050031	NA	NA	NA	NA	NA
Ctaxi_contig_22807|comp33716_c0_seq3	-2.105274092	3.463173352	1.95E-05	0.000156502	NA	NA	NA	NA	NA
Ctaxi_contig_65842|comp37026_c6_seq1	-2.105159323	4.332966927	7.90E-08	1.12E-06	magnesium chelatase subunit h	gi|302847052|ref|XP_002955061.1|magnesium protoporphyrin chelatase [Volvox carteri f. nagariensis] >gi|300259589|gb|EFJ43815.1| magnesium protoporphyrin chelatase [Volvox carteri f. nagariensis]	AT5G13630.2	"GUN5,CCH,CHLH,CCH1,ABAR"	" magnesium-chelatase subunit chlH, chloroplast, putative / Mg-protoporphyrin IX chelatase, putative (CHLH) "
Ctaxi_contig_13111|comp32083_c0_seq6	-2.105129381	0.659566948	0.010063567	0.033274638	NA	NA	NA	NA	NA
Ctaxi_contig_28157|comp34339_c2_seq2	-2.105024236	1.037773676	0.001240166	0.005775627	polymorphic outer membrane protein	gi|384449201|ref|YP_005661803.1|polymorphic outer membrane protein family [Chlamydophila pneumoniae LPCoLN] >gi|504330517|ref|WP_014517619.1| membrane protein [Chlamydia pneumoniae] >gi|269303415|gb|ACZ33515.1| polymorphic outer membrane protein family [Chlamydophila pneumoniae LPCoLN]	NA	NA	NA
Ctaxi_contig_45295|comp35816_c1_seq1	-2.104940032	0.944272866	0.00059247	0.003078802	NA	NA	NA	NA	NA
Ctaxi_contig_47575|comp35981_c2_seq2	-2.102855557	1.330128179	0.000840632	0.004145098	NA	NA	NA	NA	NA
Ctaxi_contig_16430|comp32722_c0_seq1	-2.10236375	1.324295182	0.000113132	0.000737174	hypothetical protein VOLCADRAFT_93650	gi|302842931|ref|XP_002953008.1|hypothetical protein VOLCADRAFT_93650 [Volvox carteri f. nagariensis] >gi|300261719|gb|EFJ45930.1| hypothetical protein VOLCADRAFT_93650 [Volvox carteri f. nagariensis]	NA	NA	NA
Ctaxi_contig_10404|comp31383_c0_seq1	-2.102053838	1.240120947	0.001449151	0.006593791	rrna-processing protein utp23 homolog	gi|449452036|ref|XP_004143766.1|PREDICTED: rRNA-processing protein UTP23 homolog [Cucumis sativus]	AT2G34570.1	MEE21	 PIN domain-like family protein 
Ctaxi_contig_46454|comp35898_c0_seq1	-2.101611049	5.642815283	5.68E-15	2.65E-13	NA	NA	NA	NA	NA
Ctaxi_contig_32184|comp34763_c4_seq3	-2.099515081	2.676871766	1.27E-08	2.12E-07	NA	NA	NA	NA	NA
Ctaxi_contig_51206|comp36224_c5_seq3	-2.099250527	5.809804485	1.67E-14	7.19E-13	2c-methyl-d-erythritol -cyclodiphosphate synthase	gi|302832844|ref|XP_002947986.1|hypothetical protein VOLCADRAFT_88137 [Volvox carteri f. nagariensis] >gi|300266788|gb|EFJ50974.1| hypothetical protein VOLCADRAFT_88137 [Volvox carteri f. nagariensis]	AT1G63970.1	"ISPF,MECPS"	 isoprenoid F 
Ctaxi_contig_53847|comp36371_c0_seq4	-2.098707196	3.746057756	1.68E-06	1.75E-05	NA	NA	NA	NA	NA
Ctaxi_contig_13055|comp32069_c1_seq1	-2.097183262	3.439626646	2.34E-11	6.26E-10	protein	gi|302828238|ref|XP_002945686.1|hypothetical protein VOLCADRAFT_54899 [Volvox carteri f. nagariensis] >gi|300268501|gb|EFJ52681.1| hypothetical protein VOLCADRAFT_54899 [Volvox carteri f. nagariensis]	AT1G16080.1		" unknown protein; LOCATED IN: apoplast, chloroplast stroma, chloroplast, chloroplast envelope; EXPRESSED IN: 23 plant structures; EXPRESSED DURING: 14 growth stages; Has 81 Blast hits to 81 proteins in 28 species: Archae - 0; Bacteria - 2; Metazoa - 0; Fungi - 0; Plants - 62; Viruses - 0; Other Eukaryotes - 17 (source: NCBI BLink). "
Ctaxi_contig_33626|comp34885_c1_seq1	-2.096867533	2.254684055	0.000238853	0.001412094	NA	NA	NA	NA	NA
Ctaxi_contig_14976|comp32474_c0_seq1	-2.095874784	1.404136558	0.000180411	0.001105748	shikimate kinase	gi|159464345|ref|XP_001690402.1|shikimate kinase [Chlamydomonas reinhardtii] >gi|158279902|gb|EDP05661.1| shikimate kinase [Chlamydomonas reinhardtii]	NA	NA	NA
Ctaxi_contig_23726|comp33829_c1_seq3	-2.095039462	7.354914738	1.31E-10	3.09E-09	s-adenosyl-l-homocysteine hydrolase	gi|300294856|gb|ADJ96635.1|S-adenosyl homocysteine hydrolase [Dunaliella salina]	AT4G13940.4	"HOG1,SAHH1"	 S-adenosyl-L-homocysteine hydrolase 
Ctaxi_contig_66346|comp37043_c6_seq18	-2.094863996	2.82626599	4.01E-07	4.87E-06	NA	NA	NA	NA	NA
Ctaxi_contig_53605|comp36354_c1_seq4	-2.094496064	5.913843684	3.94E-11	1.02E-09	trans-aconitate methyltransferase	gi|515483208|ref|WP_016916476.1|trans-aconitate methyltransferase [Halomonas stevensii]	NA	NA	NA
Ctaxi_contig_15771|comp32613_c1_seq1	-2.094458355	0.275274862	0.010330163	0.034023895	protein	gi|552845173|ref|XP_005851281.1|hypothetical protein CHLNCDRAFT_138071 [Chlorella variabilis] >gi|307110944|gb|EFN59179.1| hypothetical protein CHLNCDRAFT_138071 [Chlorella variabilis]	NA	NA	NA
Ctaxi_contig_67980|comp37108_c8_seq1	-2.093439886	5.529529439	9.90E-11	2.40E-09	chlorophyll a-b binding protein	gi|552820489|ref|XP_005845614.1|hypothetical protein CHLNCDRAFT_56266 [Chlorella variabilis] >gi|307105262|gb|EFN53512.1| hypothetical protein CHLNCDRAFT_56266 [Chlorella variabilis]	AT2G40100.2	LHCB4.3	 light harvesting complex photosystem II 
Ctaxi_contig_68064|comp37113_c0_seq2	-2.09182369	4.027021264	2.18E-07	2.81E-06	NA	NA	NA	NA	NA
Ctaxi_contig_31634|comp34708_c0_seq1	-2.091567343	2.325059993	9.82E-06	8.55E-05	NA	NA	NA	NA	NA
Ctaxi_contig_49343|comp36101_c7_seq2	-2.090206225	1.301280732	5.33E-05	0.000379741	NA	NA	NA	NA	NA
Ctaxi_contig_26595|comp34162_c2_seq1	-2.089948866	0.840300864	0.001294895	0.005997694	predicted protein	gi|159474670|ref|XP_001695448.1|predicted protein [Chlamydomonas reinhardtii] >gi|158275931|gb|EDP01706.1| predicted protein [Chlamydomonas reinhardtii]	NA	NA	NA
Ctaxi_contig_57430|comp36593_c3_seq3	-2.089224603	1.471859673	0.002897603	0.011880875	NA	NA	NA	NA	NA
Ctaxi_contig_35531|comp35066_c1_seq2	-2.089108561	2.297288732	0.001361647	0.006263429	NA	NA	NA	NA	NA
Ctaxi_contig_18488|comp33070_c4_seq2	-2.088560285	0.814386454	0.001245064	0.005794475	NA	NA	NA	NA	NA
Ctaxi_contig_10523|comp31419_c1_seq1	-2.088499178	4.293900335	4.60E-07	5.51E-06	NA	NA	NA	NA	NA
Ctaxi_contig_54767|comp36428_c3_seq1	-2.087023539	5.105165968	0.000393102	0.002166769	low quality protein: kallikrein-8	gi|504164417|ref|XP_004592341.1|PREDICTED: chymotrypsin-like elastase family member 3B-like [Ochotona princeps]	NA	NA	NA
Ctaxi_contig_34615|comp34975_c4_seq3	-2.085184036	4.654004225	3.94E-07	4.79E-06	zinc finger ccch domain-containing protein 42	gi|302829769|ref|XP_002946451.1|hypothetical protein VOLCADRAFT_86752 [Volvox carteri f. nagariensis] >gi|300268197|gb|EFJ52378.1| hypothetical protein VOLCADRAFT_86752 [Volvox carteri f. nagariensis]	AT3G47120.1		 RNA recognition motif (RRM)-containing protein 
Ctaxi_contig_25022|comp34006_c1_seq3	-2.084508191	1.625530775	0.000147157	0.000923032	pentatricopeptide repeat-containing protein at3g60050-like	gi|508775934|gb|EOY23190.1|Pentatricopeptide repeat (PPR) superfamily protein [Theobroma cacao]	AT3G60050.1		 Pentatricopeptide repeat (PPR) superfamily protein 
Ctaxi_contig_43245|comp35696_c1_seq2	-2.083839956	1.615341611	0.000716361	0.003615567	NA	NA	NA	NA	NA
Ctaxi_contig_18487|comp33070_c4_seq1	-2.083304515	1.64926838	0.000125077	0.000803785	NA	NA	NA	NA	NA
Ctaxi_contig_27969|comp34315_c0_seq1	-2.080193742	0.428899392	0.00773281	0.026798836	NA	NA	NA	NA	NA
Ctaxi_contig_59046|comp36682_c0_seq1	-2.079844635	6.577350715	3.75E-09	6.92E-08	cytoplasmic protein	gi|545358548|ref|XP_005644833.1|UPF0027-domain-containing protein [Coccomyxa subellipsoidea C-169] >gi|384246800|gb|EIE20289.1| UPF0027-domain-containing protein [Coccomyxa subellipsoidea C-169]	AT5G59570.1		 Homeodomain-like superfamily protein 
Ctaxi_contig_30116|comp34550_c2_seq1	-2.079030262	4.414866956	2.97E-09	5.55E-08	protein	gi|545372185|ref|XP_005650586.1|hypothetical protein COCSUDRAFT_64948 [Coccomyxa subellipsoidea C-169] >gi|384252566|gb|EIE26042.1| hypothetical protein COCSUDRAFT_64948 [Coccomyxa subellipsoidea C-169]	AT3G27240.1		 Cytochrome C1 family 
Ctaxi_contig_56683|comp36549_c4_seq1	-2.076514317	5.196620013	3.12E-13	1.12E-11	NA	NA	NA	NA	NA
Ctaxi_contig_32648|comp34801_c0_seq1	-2.07517835	2.527414009	6.32E-08	9.18E-07	pentatricopeptide repeat-containing protein	gi|159484316|ref|XP_001700204.1|hypothetical protein CHLREDRAFT_153059 [Chlamydomonas reinhardtii] >gi|158272520|gb|EDO98319.1| hypothetical protein CHLREDRAFT_153059 [Chlamydomonas reinhardtii]	AT5G41170.1		 Pentatricopeptide repeat (PPR-like) superfamily protein 
Ctaxi_contig_34216|comp34940_c3_seq1	-2.075012651	2.70222296	4.77E-06	4.49E-05	NA	NA	NA	NA	NA
Ctaxi_contig_23456|comp33799_c0_seq1	-2.07479901	3.700615684	4.31E-10	9.29E-09	NA	NA	NA	NA	NA
Ctaxi_contig_19199|comp33172_c3_seq10	-2.07411933	1.21285885	0.000101501	0.000670235	phosphatidylserine decarboxylase	gi|490143178|ref|WP_004043517.1|phosphatidylserine decarboxylase [Lactobacillus sp. ASF360] >gi|476604156|gb|EMZ11822.1| phosphatidylserine decarboxylase [Lactobacillus sp. ASF360]	AT4G25970.1	PSD3	 phosphatidylserine decarboxylase 3 
Ctaxi_contig_37909|comp35279_c3_seq3	-2.073950609	1.368594467	0.000214214	0.001285174	NA	NA	NA	NA	NA
Ctaxi_contig_52164|comp36272_c0_seq11	-2.072366808	0.582527504	0.009372678	0.03140488	NA	NA	NA	NA	NA
Ctaxi_contig_28968|comp34432_c5_seq6	-2.072192269	1.045968066	0.014277775	0.04429271	NA	NA	NA	NA	NA
Ctaxi_contig_29080|comp34445_c0_seq13	-2.071827009	2.043593291	0.002453816	0.010308386	NA	NA	NA	NA	NA
Ctaxi_contig_6294|comp29028_c1_seq1	-2.071785487	2.029055696	0.002965567	0.012113043	photosystem ii 32 kda protein	gi|260780638|ref|YP_003227030.1|photosystem II protein D1 [Bryopsis hypnoides] >gi|260176716|gb|ACX33725.1| photosystem II protein D1 [Bryopsis hypnoides]	ATCG00020.1	PSBA	 photosystem II reaction center protein A 
Ctaxi_contig_56523|comp36538_c5_seq3	-2.07077412	3.148315874	3.61E-08	5.48E-07	NA	NA	NA	NA	NA
Ctaxi_contig_34899|comp35001_c0_seq1	-2.070493014	1.711207397	2.70E-05	0.000208973	apyrase 2-like	gi|346456809|dbj|BAK78981.1|apyrase [Mimosa pudica]	AT5G18280.1	"ATAPY2,APY2"	 apyrase 2 
Ctaxi_contig_36294|comp35135_c1_seq1	-2.070435899	5.024669471	5.27E-14	2.13E-12	NA	NA	NA	NA	NA
Ctaxi_contig_13296|comp32128_c1_seq5	-2.068652042	0.761380958	0.007022706	0.024781783	NA	NA	NA	NA	NA
Ctaxi_contig_10057|comp31290_c1_seq1	-2.068610972	8.871945893	7.91E-11	1.94E-09	NA	NA	NA	NA	NA
Ctaxi_contig_17054|comp32842_c1_seq1	-2.068593716	2.068711915	0.000106292	0.000698187	NA	NA	NA	NA	NA
Ctaxi_contig_50311|comp36168_c1_seq1	-2.068008711	2.344920507	8.18E-05	0.000553327	NA	NA	NA	NA	NA
Ctaxi_contig_41251|comp35563_c0_seq6	-2.06799587	1.341513004	0.015265633	0.046723045	NA	NA	NA	NA	NA
Ctaxi_contig_27788|comp34293_c0_seq1	-2.06767252	6.681201837	1.34E-15	6.83E-14	geranylgeranyl reductase	gi|159464036|ref|XP_001690248.1|geranylgeranyl reductase [Chlamydomonas reinhardtii] >gi|158284236|gb|EDP09986.1| geranylgeranyl reductase [Chlamydomonas reinhardtii]	AT1G74470.1		 Pyridine nucleotide-disulphide oxidoreductase family protein 
Ctaxi_contig_26505|comp34151_c1_seq2	-2.067017862	2.797945869	4.28E-08	6.43E-07	NA	NA	NA	NA	NA
Ctaxi_contig_24823|comp33983_c0_seq2	-2.06683139	0.653353013	0.012167107	0.038843578	NA	NA	NA	NA	NA
Ctaxi_contig_55060|comp36443_c3_seq3	-2.065595936	0.75481425	0.004670371	0.017700627	polymorphic outer membrane protein	gi|333986287|ref|YP_004518894.1|polymorphic outer membrane protein [Methanobacterium sp. SWAN-1] >gi|503590519|ref|WP_013824595.1| hypothetical protein [Methanobacterium sp. SWAN-1] >gi|333824431|gb|AEG17093.1| polymorphic outer membrane protein [Methanobacterium sp. SWAN-1]	NA	NA	NA
Ctaxi_contig_9146|comp30980_c0_seq3	-2.065453814	6.048198507	1.38E-12	4.50E-11	vacuolar atp synthase subunit e	gi|159469570|ref|XP_001692936.1|vacuolar ATP synthase subunit E [Chlamydomonas reinhardtii] >gi|158277738|gb|EDP03505.1| vacuolar ATP synthase subunit E [Chlamydomonas reinhardtii]	AT4G11150.1	"TUF,emb2448,TUFF,VHA-E1"	 vacuolar ATP synthase subunit E1 
Ctaxi_contig_45990|comp35868_c1_seq7	-2.065361878	2.791669814	5.11E-07	6.07E-06	prli-interacting factor l	gi|552841835|ref|XP_005850416.1|hypothetical protein CHLNCDRAFT_142328 [Chlorella variabilis] >gi|307110077|gb|EFN58314.1| hypothetical protein CHLNCDRAFT_142328 [Chlorella variabilis]	AT1G15730.1		 Cobalamin biosynthesis CobW-like protein 
Ctaxi_contig_40222|comp35482_c0_seq3	-2.065220952	1.987784972	0.002342074	0.009895118	NA	NA	NA	NA	NA
Ctaxi_contig_43085|comp35683_c6_seq9	-2.064918645	0.685738994	0.001842174	0.008069406	NA	NA	NA	NA	NA
Ctaxi_contig_39914|comp35454_c2_seq3	-2.064207872	0.948175248	0.004302495	0.016547646	NA	NA	NA	NA	NA
Ctaxi_contig_26808|comp34181_c2_seq2	-2.0635685	0.439485681	0.005740085	0.02097171	NA	NA	NA	NA	NA
Ctaxi_contig_56137|comp36513_c6_seq1	-2.063552083	1.434431478	0.00654287	0.023367001	NA	NA	NA	NA	NA
Ctaxi_contig_22889|comp33727_c1_seq5	-2.063357291	1.701208948	0.000815677	0.004045476	glycoside hydrolase family 1	gi|545357319|ref|XP_005644320.1|glycoside hydrolase [Coccomyxa subellipsoidea C-169] >gi|384246285|gb|EIE19776.1| glycoside hydrolase [Coccomyxa subellipsoidea C-169]	AT1G66270.1	BGLU21	 Glycosyl hydrolase superfamily protein 
Ctaxi_contig_58521|comp36658_c5_seq1	-2.061554866	4.007569942	8.36E-14	3.27E-12	probable trna threonylcarbamoyladenosine biosynthesis protein osgepl1-like	"gi|552819221|ref|XP_005845367.1|hypothetical protein CHLNCDRAFT_8322, partial [Chlorella variabilis] >gi|307105014|gb|EFN53265.1| hypothetical protein CHLNCDRAFT_8322, partial [Chlorella variabilis]"	AT2G45270.1	GCP1	 glycoprotease 1 
Ctaxi_contig_28409|comp34369_c3_seq1	-2.061515401	2.017888629	9.10E-06	7.99E-05	glutathione reductase	gi|545354530|ref|XP_005643099.1|glutathione reductase [Coccomyxa subellipsoidea C-169] >gi|384245059|gb|EIE18555.1| glutathione reductase [Coccomyxa subellipsoidea C-169]	AT3G54660.1	"GR,EMB2360,ATGR2"	 glutathione reductase 
Ctaxi_contig_24692|comp33969_c4_seq8	-2.061088107	0.397395005	0.010063592	0.033274638	NA	NA	NA	NA	NA
Ctaxi_contig_21640|comp33553_c1_seq4	-2.060895047	0.267827102	0.011066093	0.035899179	NA	NA	NA	NA	NA
Ctaxi_contig_32258|comp34771_c0_seq4	-2.059650841	2.510418694	6.25E-05	0.000437672	NA	NA	NA	NA	NA
Ctaxi_contig_67270|comp37086_c2_seq5	-2.059526482	3.119376803	8.69E-08	1.22E-06	NA	NA	NA	NA	NA
Ctaxi_contig_50246|comp36162_c2_seq4	-2.059464417	4.338241147	1.07E-10	2.58E-09	NA	NA	NA	NA	NA
Ctaxi_contig_69872|comp37183_c1_seq6	-2.059426503	1.122304277	0.000779639	0.003889972	protoporphyrin ix magnesium chelatase	gi|515875554|ref|WP_017306137.1|protoporphyrin IX magnesium chelatase [Spirulina subsalsa]	AT5G13630.2	"GUN5,CCH,CHLH,CCH1,ABAR"	" magnesium-chelatase subunit chlH, chloroplast, putative / Mg-protoporphyrin IX chelatase, putative (CHLH) "
Ctaxi_contig_25671|comp34070_c0_seq5	-2.058140233	1.182893278	0.000390517	0.002153221	NA	NA	NA	NA	NA
Ctaxi_contig_24145|comp33889_c1_seq1	-2.057857827	2.416427962	2.61E-07	3.30E-06	NA	NA	NA	NA	NA
Ctaxi_contig_16290|comp32698_c0_seq1	-2.057558147	9.64414639	5.57E-11	1.41E-09	NA	NA	NA	NA	NA
Ctaxi_contig_40342|comp35495_c1_seq2	-2.056673989	3.315901816	1.58E-05	0.000129745	trna (cytidine -2 -o)-methyltransferase-like	gi|302833377|ref|XP_002948252.1|hypothetical protein VOLCADRAFT_45595 [Volvox carteri f. nagariensis] >gi|300266472|gb|EFJ50659.1| hypothetical protein VOLCADRAFT_45595 [Volvox carteri f. nagariensis]	AT5G26880.2		 AGAMOUS-like 26 
Ctaxi_contig_14640|comp32409_c1_seq10	-2.053524874	0.538275052	0.007494758	0.026114703	NA	NA	NA	NA	NA
Ctaxi_contig_63704|comp36933_c1_seq2	-2.053050138	4.79152583	3.26E-07	4.02E-06	atp-dependent zinc metalloprotease ftsh chloroplastic-like	gi|545372026|ref|XP_005650521.1|hypothetical protein COCSUDRAFT_22213 [Coccomyxa subellipsoidea C-169] >gi|384252501|gb|EIE25977.1| hypothetical protein COCSUDRAFT_22213 [Coccomyxa subellipsoidea C-169]	AT2G30950.1	"VAR2,FTSH2"	 FtsH extracellular protease family 
Ctaxi_contig_13320|comp32134_c2_seq1	-2.052761836	2.481796985	6.69E-07	7.69E-06	ankyrin repeat domain protein	"gi|28373837|pdb|1N0R|AChain A, 4ank: A Designed Ankyrin Repeat Protein With Four Identical Consensus Repeats"	AT2G03430.1		 Ankyrin repeat family protein 
Ctaxi_contig_23572|comp33811_c3_seq4	-2.052669906	0.546339738	0.003209486	0.012957308	NA	NA	AT4G01880.1		 methyltransferases 
Ctaxi_contig_16627|comp32760_c0_seq1	-2.052392857	4.09320813	3.47E-11	9.04E-10	jumonji domain-containing protein	gi|159466700|ref|XP_001691536.1|predicted protein [Chlamydomonas reinhardtii] >gi|158278882|gb|EDP04644.1| predicted protein [Chlamydomonas reinhardtii]	AT5G46910.1		 Transcription factor jumonji (jmj) family protein / zinc finger (C5HC2 type) family protein 
Ctaxi_contig_36278|comp35133_c5_seq1	-2.051889179	5.329791455	4.68E-07	5.59E-06	NA	NA	NA	NA	NA
Ctaxi_contig_24078|comp33876_c4_seq10	-2.051137021	1.014107732	0.003167989	0.012818385	uroporphyrinogen iii synthase	"gi|545358217|ref|XP_005644693.1|tetrapyrrole biosynthesis, uroporphyrinogen III synthase [Coccomyxa subellipsoidea C-169] >gi|384246660|gb|EIE20149.1| tetrapyrrole biosynthesis, uroporphyrinogen III synthase [Coccomyxa subellipsoidea C-169]"	NA	NA	NA
Ctaxi_contig_67976|comp37108_c4_seq1	-2.050852433	3.209231079	1.04E-06	1.14E-05	NA	NA	NA	NA	NA
Ctaxi_contig_14340|comp32346_c0_seq1	-2.050262726	4.585940602	1.92E-07	2.51E-06	carotenoid hydroxylase	gi|302852147|ref|XP_002957595.1|beta-carotene hydroxylase chloroplast precursor [Volvox carteri f. nagariensis] >gi|300257112|gb|EFJ41365.1| beta-carotene hydroxylase chloroplast precursor [Volvox carteri f. nagariensis]	AT5G52570.1	"BETA-OHASE2,B2,CHY2,BCH2"	 beta-carotene hydroxylase 2 
Ctaxi_contig_71067|comp37237_c8_seq2	-2.050029352	0.236996574	0.01527259	0.046735936	NA	NA	NA	NA	NA
Ctaxi_contig_51100|comp36216_c9_seq2	-2.049728165	3.787338032	4.74E-08	7.07E-07	flagella associated protein	gi|123476387|ref|XP_001321366.1|hypothetical protein [Trichomonas vaginalis G3] >gi|121904191|gb|EAY09143.1| conserved hypothetical protein [Trichomonas vaginalis G3]	AT5G12320.1		 ankyrin repeat family protein 
Ctaxi_contig_30375|comp34577_c2_seq2	-2.049154353	1.076915244	0.005021082	0.018801728	NA	NA	NA	NA	NA
Ctaxi_contig_20901|comp33433_c5_seq1	-2.04884698	0.793686066	0.002444786	0.010275525	polymorphic outer membrane protein	gi|428217724|ref|YP_007102189.1|polymorphic outer membrane protein [Pseudanabaena sp. PCC 7367] >gi|504977628|ref|WP_015164730.1| polymorphic outer membrane protein [Pseudanabaena sp. PCC 7367] >gi|427989506|gb|AFY69761.1| polymorphic outer membrane protein [Pseudanabaena sp. PCC 7367]	NA	NA	NA
Ctaxi_contig_12847|comp32033_c1_seq3	-2.04866183	3.869859061	4.76E-07	5.68E-06	NA	NA	NA	NA	NA
Ctaxi_contig_41608|comp35585_c4_seq4	-2.048657973	4.837485749	8.32E-10	1.71E-08	nadh dehydrogenase	gi|302851785|ref|XP_002957415.1|hypothetical protein VOLCADRAFT_107672 [Volvox carteri f. nagariensis] >gi|300257219|gb|EFJ41470.1| hypothetical protein VOLCADRAFT_107672 [Volvox carteri f. nagariensis]	AT5G08740.1	NDC1	 NAD(P)H dehydrogenase C1 
Ctaxi_contig_29289|comp34464_c3_seq1	-2.04790302	6.807933742	1.80E-12	5.79E-11	geranylgeranyl diphosphate synthase	gi|302843854|ref|XP_002953468.1|hypothetical protein VOLCADRAFT_109214 [Volvox carteri f. nagariensis] >gi|300261227|gb|EFJ45441.1| hypothetical protein VOLCADRAFT_109214 [Volvox carteri f. nagariensis]	AT3G14510.1		 Polyprenyl synthetase family protein 
Ctaxi_contig_12986|comp32056_c0_seq4	-2.047902415	0.81026442	0.008435477	0.028783867	NA	NA	NA	NA	NA
Ctaxi_contig_69404|comp37166_c9_seq2	-2.047899074	5.020222143	1.09E-10	2.63E-09	50s ribosomal protein chloroplastic-like	gi|545366358|ref|XP_005648079.1|ribosomal protein L15 [Coccomyxa subellipsoidea C-169] >gi|384250055|gb|EIE23535.1| ribosomal protein L15 [Coccomyxa subellipsoidea C-169]	AT3G25920.1	RPL15	 ribosomal protein L15 
Ctaxi_contig_55863|comp36496_c1_seq1	-2.046446998	2.540484537	0.000274947	0.001594207	dead deah box helicase	gi|545370263|ref|XP_005649787.1|P-loop containing nucleoside triphosphate hydrolase protein [Coccomyxa subellipsoidea C-169] >gi|384251766|gb|EIE25243.1| P-loop containing nucleoside triphosphate hydrolase protein [Coccomyxa subellipsoidea C-169]	AT1G70070.1	"EMB25,PDE317,ISE2"	" DEAD/DEAH box helicase, putative "
Ctaxi_contig_27688|comp34283_c2_seq9	-2.046377359	6.182669398	7.92E-13	2.67E-11	pheophorbide a oxygenase	gi|242042229|ref|XP_002468509.1|hypothetical protein SORBIDRAFT_01g047120 [Sorghum bicolor] >gi|241922363|gb|EER95507.1| hypothetical protein SORBIDRAFT_01g047120 [Sorghum bicolor]	AT4G25650.1	"ACD1-LIKE,PTC52,TIC55-IV"	 ACD1-like 
Ctaxi_contig_27108|comp34215_c0_seq2	-2.046155515	4.196655009	1.72E-11	4.75E-10	protein serine threonine phosphatase 2c	gi|159480572|ref|XP_001698356.1|hypothetical protein CHLREDRAFT_143041 [Chlamydomonas reinhardtii] >gi|158282096|gb|EDP07849.1| predicted protein [Chlamydomonas reinhardtii]	AT1G09160.1		 Protein phosphatase 2C family protein 
Ctaxi_contig_7703|comp30297_c1_seq1	-2.045823187	2.729885348	0.000892902	0.004360533	NA	NA	NA	NA	NA
Ctaxi_contig_10756|comp31492_c1_seq1	-2.045392072	0.564118745	0.005988659	0.021694873	pentatricopeptide repeat-containing protein at3g06920-like	gi|299469706|emb|CBN76560.1|conserved unknown protein [Ectocarpus siliculosus]	AT2G34400.1		 Pentatricopeptide repeat (PPR-like) superfamily protein 
Ctaxi_contig_35562|comp35069_c3_seq3	-2.045096094	3.548977517	0.001515442	0.006841489	hypothetical protein COCSUDRAFT_67720	gi|545356966|ref|XP_005644158.1|hypothetical protein COCSUDRAFT_67720 [Coccomyxa subellipsoidea C-169] >gi|384246123|gb|EIE19614.1| hypothetical protein COCSUDRAFT_67720 [Coccomyxa subellipsoidea C-169]	NA	NA	NA
Ctaxi_contig_46972|comp35938_c5_seq2	-2.042813813	3.943890493	2.15E-11	5.79E-10	soul heme-binding protein	gi|302831818|ref|XP_002947474.1|hypothetical protein VOLCADRAFT_57138 [Volvox carteri f. nagariensis] >gi|300267338|gb|EFJ51522.1| hypothetical protein VOLCADRAFT_57138 [Volvox carteri f. nagariensis]	AT5G20140.2		 SOUL heme-binding family protein 
Ctaxi_contig_59809|comp36721_c1_seq22	-2.042431813	4.942285874	0.000276042	0.001599735	plastidic general dicarboxylate transporter	gi|159476982|ref|XP_001696590.1|2-oxoglutarate/malate translocator [Chlamydomonas reinhardtii] >gi|158282815|gb|EDP08567.1| 2-oxoglutarate/malate translocator [Chlamydomonas reinhardtii]	AT5G64290.1	"DCT,DIT2.1"	 dicarboxylate transport 2.1 
Ctaxi_contig_13429|comp32158_c0_seq3	-2.042056372	2.083207472	8.30E-06	7.36E-05	NA	NA	NA	NA	NA
Ctaxi_contig_59062|comp36682_c1_seq4	-2.041926781	1.942000744	0.002662606	0.011043814	NA	NA	NA	NA	NA
Ctaxi_contig_24163|comp33892_c0_seq1	-2.041908904	4.130224716	2.75E-12	8.61E-11	mitochondrial processing peptidase	"gi|552841110|ref|XP_005850220.1|hypothetical protein CHLNCDRAFT_20512, partial [Chlorella variabilis] >gi|307109881|gb|EFN58118.1| hypothetical protein CHLNCDRAFT_20512, partial [Chlorella variabilis]"	AT3G02090.2	MPPBETA	 Insulinase (Peptidase family M16) protein 
Ctaxi_contig_32774|comp34813_c1_seq3	-2.040410858	4.28897967	5.02E-12	1.51E-10	NA	NA	AT3G16010.1		 Pentatricopeptide repeat (PPR-like) superfamily protein 
Ctaxi_contig_24613|comp33958_c1_seq3	-2.040096023	1.841010702	0.000244327	0.001439708	NA	NA	NA	NA	NA
Ctaxi_contig_19987|comp33301_c1_seq1	-2.039016764	2.907534429	2.03E-07	2.64E-06	NA	NA	NA	NA	NA
Ctaxi_contig_31238|comp34666_c5_seq1	-2.038529111	0.369588398	0.012853592	0.040625892	NA	NA	NA	NA	NA
Ctaxi_contig_9609|comp31145_c0_seq2	-2.03818164	5.326644897	1.84E-12	5.92E-11	cf0 atp synthase subunit ii precursor	gi|74272633|gb|ABA01112.1|chloroplast ATP synthase subunit II [Chlamydomonas incerta]	AT4G32260.1		" ATPase, F0 complex, subunit B/B', bacterial/chloroplast "
Ctaxi_contig_55801|comp36492_c0_seq11	-2.038035945	0.524089526	0.003257515	0.013117146	diphosphonucleotide phosphatase	gi|552818476|ref|XP_005845202.1|hypothetical protein CHLNCDRAFT_137433 [Chlorella variabilis] >gi|307104848|gb|EFN53100.1| hypothetical protein CHLNCDRAFT_137433 [Chlorella variabilis]	AT5G50400.1	"ATPAP27,PAP27"	 purple acid phosphatase 27 
Ctaxi_contig_65335|comp37008_c1_seq20	-2.037284793	2.512947224	1.13E-05	9.65E-05	methyltransferase-like protein 7a-like	gi|168025169|ref|XP_001765107.1|predicted protein [Physcomitrella patens] >gi|162683694|gb|EDQ70102.1| predicted protein [Physcomitrella patens]	AT1G69526.2		 S-adenosyl-L-methionine-dependent methyltransferases superfamily protein 
Ctaxi_contig_45301|comp35816_c1_seq7	-2.03661983	0.381312584	0.012152076	0.038808465	NA	NA	NA	NA	NA
Ctaxi_contig_62388|comp36854_c1_seq1	-2.036603711	0.435795808	0.014378443	0.044519833	NA	NA	NA	NA	NA
Ctaxi_contig_17184|comp32865_c1_seq1	-2.035238852	10.63166329	5.74E-14	2.30E-12	solute carrier family 25 member 38	gi|552831142|ref|XP_005848065.1|hypothetical protein CHLNCDRAFT_145279 [Chlorella variabilis] >gi|307107721|gb|EFN55963.1| hypothetical protein CHLNCDRAFT_145279 [Chlorella variabilis]	AT2G47490.1	"ATNDT1,NDT1"	 NAD+ transporter 1 
Ctaxi_contig_45516|comp35833_c0_seq5	-2.034982402	3.426815733	6.99E-06	6.33E-05	NA	NA	NA	NA	NA
Ctaxi_contig_36568|comp35165_c5_seq3	-2.033764556	1.086919661	0.00595163	0.021590589	pentatricopeptide repeat-containing protein chloroplastic-like	gi|546327393|ref|XP_005719265.1|unnamed protein product [Chondrus crispus] >gi|507115935|emb|CDF39354.1| unnamed protein product [Chondrus crispus]	AT1G62590.1		 pentatricopeptide (PPR) repeat-containing protein 
Ctaxi_contig_21740|comp33568_c0_seq1	-2.033529028	7.91093899	9.65E-17	5.59E-15	ferredoxin-nadp+ reductase	gi|545356935|ref|XP_005644145.1|ferredoxin-NADP+ reductase [Coccomyxa subellipsoidea C-169] >gi|384246110|gb|EIE19601.1| ferredoxin-NADP+ reductase [Coccomyxa subellipsoidea C-169]	AT1G30510.3	"ATRFNR2,RFNR2"	 root FNR 2 
Ctaxi_contig_17805|comp32963_c0_seq1	-2.033499614	1.106974165	0.000615773	0.003180966	NA	NA	NA	NA	NA
Ctaxi_contig_22608|comp33688_c2_seq1	-2.03336382	0.407892471	0.004722384	0.017867925	NA	NA	NA	NA	NA
Ctaxi_contig_13713|comp32209_c0_seq1	-2.03316381	4.5563218	1.62E-14	7.02E-13	proline dehydrogenase	gi|517290395|ref|WP_018479213.1|hypothetical protein [Pontibacter roseus]	AT5G38710.1		 Methylenetetrahydrofolate reductase family protein 
Ctaxi_contig_34745|comp34987_c1_seq1	-2.03225205	5.492265865	1.30E-08	2.16E-07	NA	NA	NA	NA	NA
Ctaxi_contig_24611|comp33958_c1_seq1	-2.031488911	1.552932891	0.000215696	0.00129338	dynein light chain roadblock-type 1	gi|302842078|ref|XP_002952583.1|flagellar outer dynein arm light chain 7 [Volvox carteri f. nagariensis] >gi|300262222|gb|EFJ46430.1| flagellar outer dynein arm light chain 7 [Volvox carteri f. nagariensis]	NA	NA	NA
Ctaxi_contig_21103|comp33462_c2_seq5	-2.030184138	0.392770619	0.007153624	0.025155138	methenyltetrahydrofolate synthase domain-containing	gi|302768715|ref|XP_002967777.1|hypothetical protein SELMODRAFT_88014 [Selaginella moellendorffii] >gi|300164515|gb|EFJ31124.1| hypothetical protein SELMODRAFT_88014 [Selaginella moellendorffii]	AT1G76730.1		 NagB/RpiA/CoA transferase-like superfamily protein 
Ctaxi_contig_17376|comp32891_c1_seq2	-2.029981442	0.934607164	0.009926159	0.032880885	NA	NA	NA	NA	NA
Ctaxi_contig_38637|comp35339_c0_seq1	-2.028049187	1.083451142	0.001852084	0.008106557	adhesin-like protein	gi|522175497|ref|WP_020684046.1|hypothetical protein [Rudaea cellulosilytica]	NA	NA	NA
Ctaxi_contig_8002|comp30476_c1_seq2	-2.027804283	3.515136699	3.39E-05	0.000255887	NA	NA	NA	NA	NA
Ctaxi_contig_29694|comp34512_c1_seq1	-2.027572589	3.98038818	5.33E-07	6.31E-06	phosphatidylinositol phosphatidylglycerol transfer protein domain-containing protein	gi|15240063|ref|NP_196266.1|phosphatidylinositol/phosphatidylglycerol transfer protein domain-containing protein [Arabidopsis thaliana] >gi|10178104|dbj|BAB11397.1| unnamed protein product [Arabidopsis thaliana] >gi|109946557|gb|ABG48457.1| At5g06480 [Arabidopsis thaliana] >gi|332003639|gb|AED91022.1| phosphatidylinositol/phosphatidylglycerol transfer protein domain-containing protein [Arabidopsis thaliana]	AT5G06480.1		 Immunoglobulin E-set superfamily protein 
Ctaxi_contig_24167|comp33892_c2_seq1	-2.026207099	4.571830489	1.38E-11	3.87E-10	mitochondrial processing peptidase	"gi|552841110|ref|XP_005850220.1|hypothetical protein CHLNCDRAFT_20512, partial [Chlorella variabilis] >gi|307109881|gb|EFN58118.1| hypothetical protein CHLNCDRAFT_20512, partial [Chlorella variabilis]"	AT3G02090.1	MPPBETA	 Insulinase (Peptidase family M16) protein 
Ctaxi_contig_58761|comp36667_c0_seq5	-2.025968776	2.392860104	0.000194529	0.001180169	pentatricopeptide repeat-containing protein at5g39710-like	gi|470112458|ref|XP_004292451.1|PREDICTED: pentatricopeptide repeat-containing protein At5g39710-like [Fragaria vesca subsp. vesca]	AT5G39710.1	EMB2745	 Tetratricopeptide repeat (TPR)-like superfamily protein 
Ctaxi_contig_49772|comp36128_c3_seq1	-2.024585142	3.089744326	8.48E-10	1.73E-08	NA	NA	NA	NA	NA
Ctaxi_contig_7842|comp30394_c0_seq1	-2.024430602	1.261508906	0.005707864	0.020891001	upf0161 protein at3g09310-like	gi|545367604|ref|XP_005648616.1|DUF37-domain-containing protein [Coccomyxa subellipsoidea C-169] >gi|384250593|gb|EIE24072.1| DUF37-domain-containing protein [Coccomyxa subellipsoidea C-169]	AT3G09310.1		 unknown protein; CONTAINS InterPro DOMAIN/s: Protein of unknown function DUF37 (InterPro:IPR002696); Has 5781 Blast hits to 5781 proteins in 1903 species: Archae - 0; Bacteria - 3956; Metazoa - 2; Fungi - 0; Plants - 42; Viruses - 3; Other Eukaryotes - 1778 (source: NCBI BLink). 
Ctaxi_contig_30854|comp34629_c0_seq1	-2.0237681	10.48915889	0.000281221	0.001624497	rrna intron-encoded homing endonuclease	gi|403334965|gb|EJY66653.1|hypothetical protein OXYTRI_13058 [Oxytricha trifallax]	NA	NA	NA
Ctaxi_contig_66453|comp37049_c3_seq1	-2.02302084	1.196836086	0.003227831	0.013021749	gag-pol poly protein	gi|154320379|ref|XP_001559506.1|hypothetical protein BC1G_02171 [Botryotinia fuckeliana B05.10]	NA	NA	NA
Ctaxi_contig_20867|comp33428_c0_seq1	-2.021862976	6.856216958	2.29E-07	2.93E-06	protein	gi|302846967|ref|XP_002955019.1|hypothetical protein VOLCADRAFT_106614 [Volvox carteri f. nagariensis] >gi|300259782|gb|EFJ44007.1| hypothetical protein VOLCADRAFT_106614 [Volvox carteri f. nagariensis]	AT2G34860.2	EDA3	 DnaJ/Hsp40 cysteine-rich domain superfamily protein 
Ctaxi_contig_16629|comp32760_c1_seq1	-2.021432795	3.41292618	7.86E-08	1.12E-06	NA	NA	NA	NA	NA
Ctaxi_contig_56531|comp36539_c1_seq1	-2.020196391	2.316933881	5.56E-07	6.53E-06	homogentisate -dioxygenase	gi|328766781|gb|EGF76833.1|hypothetical protein BATDEDRAFT_20910 [Batrachochytrium dendrobatidis JAM81]	AT5G54080.2	HGO	" homogentisate 1,2-dioxygenase "
Ctaxi_contig_47565|comp35981_c1_seq4	-2.020142504	4.06113804	2.19E-07	2.81E-06	matrilin-2 isoform 2	gi|507625461|ref|XP_004697761.1|PREDICTED: matrilin-2 [Echinops telfairi]	NA	NA	NA
Ctaxi_contig_46268|comp35887_c3_seq2	-2.019475064	10.48170614	5.52E-07	6.49E-06	ribulose bisphosphate small subunit precursor	"gi|132073|sp|P16134.1|RBS1_ACEATRecName: Full=Ribulose bisphosphate carboxylase small chain 1, chloroplastic; Short=RuBisCO small subunit 1; Flags: Precursor >gi|732551|emb|CAA36108.1| ribulose bisphosphate carboxylase, small subunit precursor [Acetabularia acetabulum]"	AT5G38430.1		 Ribulose bisphosphate carboxylase (small chain) family protein 
Ctaxi_contig_15123|comp32503_c0_seq3	-2.019204836	3.694245882	5.59E-11	1.41E-09	low molecular mass early light-induced protein	gi|552813386|ref|XP_005843939.1|hypothetical protein CHLNCDRAFT_59785 [Chlorella variabilis] >gi|307103578|gb|EFN51837.1| hypothetical protein CHLNCDRAFT_59785 [Chlorella variabilis]	AT4G17600.1	LIL3:1	 Chlorophyll A-B binding family protein 
Ctaxi_contig_7709|comp30302_c0_seq2	-2.018764353	1.393309973	0.001663359	0.007399392	NA	NA	NA	NA	NA
Ctaxi_contig_7708|comp30302_c0_seq1	-2.018764088	1.393309973	0.001662954	0.00739856	NA	NA	NA	NA	NA
Ctaxi_contig_49341|comp36101_c6_seq1	-2.01854436	2.684579375	7.15E-07	8.15E-06	rna-binding protein	gi|357482897|ref|XP_003611735.1|RNA-binding protein [Medicago truncatula] >gi|355513070|gb|AES94693.1| RNA-binding protein [Medicago truncatula]	AT4G36960.2		 RNA-binding (RRM/RBD/RNP motifs) family protein 
Ctaxi_contig_31550|comp34700_c0_seq1	-2.017761537	1.912113832	0.000556218	0.002915329	NA	NA	NA	NA	NA
Ctaxi_contig_46099|comp35876_c0_seq1	-2.017544335	6.2917373	7.58E-08	1.08E-06	photosystem ii oxygen-evolving complex 23 kda chloroplast precursor	gi|159471964|ref|XP_001694126.1|oxygen-evolving enhancer protein 2 of photosystem II [Chlamydomonas reinhardtii] >gi|158277293|gb|EDP03062.1| oxygen-evolving enhancer protein 2 of photosystem II [Chlamydomonas reinhardtii]	NA	NA	NA
Ctaxi_contig_32036|comp34748_c0_seq2	-2.016925272	6.434954671	1.13E-07	1.55E-06	photosystem i reaction center subunit xi	gi|552813730|ref|XP_005844020.1|hypothetical protein CHLNCDRAFT_32796 [Chlorella variabilis] >gi|307103660|gb|EFN51918.1| hypothetical protein CHLNCDRAFT_32796 [Chlorella variabilis]	AT4G12800.1	PSAL	 photosystem I subunit l 
Ctaxi_contig_51951|comp36258_c2_seq1	-2.016843399	3.335903672	3.87E-10	8.41E-09	respiratory burst oxidase homolog protein a-like	gi|475607288|gb|EMT26660.1|Respiratory burst oxidase-B-like protein [Aegilops tauschii]	AT4G11230.1		 Riboflavin synthase-like superfamily protein 
Ctaxi_contig_42917|comp35671_c1_seq7	-2.016573895	0.679446328	0.01120253	0.036296838	NA	NA	NA	NA	NA
Ctaxi_contig_16880|comp32804_c0_seq1	-2.016125076	2.609951328	2.99E-06	2.96E-05	NA	NA	NA	NA	NA
Ctaxi_contig_49717|comp36124_c2_seq4	-2.015804369	2.537500807	1.74E-06	1.81E-05	vacuolar sorting protein 4b	gi|159487319|ref|XP_001701670.1|AAA-ATPase of VPS4/SKD1 family [Chlamydomonas reinhardtii] >gi|158280889|gb|EDP06645.1| AAA-ATPase of VPS4/SKD1 family [Chlamydomonas reinhardtii]	AT2G27600.1	"SKD1,VPS4,ATSKD1"	 AAA-type ATPase family protein 
Ctaxi_contig_7275|comp30021_c0_seq1	-2.01484798	3.611652602	4.07E-06	3.90E-05	cytochrome c	gi|145345508|ref|XP_001417250.1|predicted protein [Ostreococcus lucimarinus CCE9901] >gi|144577477|gb|ABO95543.1| predicted protein [Ostreococcus lucimarinus CCE9901]	AT1G22840.1	"CYTC-1,ATCYTC-A"	 CYTOCHROME C-1 
Ctaxi_contig_65762|comp37024_c3_seq6	-2.014589066	3.072653445	6.25E-08	9.09E-07	NA	NA	NA	NA	NA
Ctaxi_contig_57899|comp36617_c0_seq3	-2.014582039	2.339752862	4.78E-05	0.000345921	NA	NA	NA	NA	NA
Ctaxi_contig_25878|comp34085_c0_seq6	-2.012546889	4.928096264	8.66E-13	2.89E-11	meiotically up-regulated 158 protein	gi|552929970|gb|ESA13735.1|hypothetical protein GLOINDRAFT_176056 [Rhizophagus irregularis DAOM 181602]	NA	NA	NA
Ctaxi_contig_24373|comp33922_c0_seq1	-2.01241621	3.027894065	1.43E-06	1.52E-05	metallo-dependent partial	gi|302840501|ref|XP_002951806.1|hypothetical protein VOLCADRAFT_105217 [Volvox carteri f. nagariensis] >gi|300263054|gb|EFJ47257.1| hypothetical protein VOLCADRAFT_105217 [Volvox carteri f. nagariensis]	NA	NA	NA
Ctaxi_contig_69980|comp37187_c0_seq15	-2.012273649	3.441755651	1.43E-09	2.81E-08	glutamate-1-semialdehyde aminotransferase	gi|302836949|ref|XP_002950034.1|hypothetical protein VOLCADRAFT_74470 [Volvox carteri f. nagariensis] >gi|300264507|gb|EFJ48702.1| hypothetical protein VOLCADRAFT_74470 [Volvox carteri f. nagariensis]	AT3G48730.1	GSA2	" glutamate-1-semialdehyde 2,1-aminomutase 2 "
Ctaxi_contig_8000|comp30476_c0_seq1	-2.012091408	5.824368469	1.11E-05	9.48E-05	NA	NA	NA	NA	NA
Ctaxi_contig_7719|comp30308_c1_seq1	-2.011279744	0.460699408	0.007362946	0.025751072	NA	NA	NA	NA	NA
Ctaxi_contig_69067|comp37153_c4_seq5	-2.010202058	3.28700272	6.59E-07	7.58E-06	NA	NA	NA	NA	NA
Ctaxi_contig_51208|comp36225_c1_seq1	-2.010000661	1.179895723	0.000881688	0.004315671	NA	NA	NA	NA	NA
Ctaxi_contig_17375|comp32891_c1_seq1	-2.009620446	1.294366218	0.011669192	0.037544501	heat shock protein n-terminal	gi|412993966|emb|CCO14477.1|predicted protein [Bathycoccus prasinos]	NA	NA	NA
Ctaxi_contig_47568|comp35981_c1_seq7	-2.008498744	4.326758042	4.42E-13	1.56E-11	latent-transforming growth factor beta-binding protein 2-like	gi|47230233|emb|CAG10647.1|unnamed protein product [Tetraodon nigroviridis]	NA	NA	NA
Ctaxi_contig_22056|comp33613_c0_seq4	-2.008282144	4.496618898	1.66E-12	5.37E-11	ankyrin repeat	"gi|123421686|ref|XP_001306037.1|ankyrin repeat protein [Trichomonas vaginalis G3] >gi|121887589|gb|EAX93107.1| ankyrin repeat protein, putative [Trichomonas vaginalis G3]"	AT2G14255.1		 Ankyrin repeat family protein with DHHC zinc finger domain 
Ctaxi_contig_8444|comp30697_c0_seq1	-2.00789833	7.337202383	3.86E-14	1.59E-12	NA	NA	NA	NA	NA
Ctaxi_contig_52168|comp36272_c1_seq4	-2.005896572	2.39999742	0.00010835	0.000709272	NA	NA	NA	NA	NA
Ctaxi_contig_50988|comp36209_c0_seq12	-2.005623454	6.28022634	2.91E-11	7.67E-10	vacuolar atp synthase 16 kda proteolipid subunit	gi|545375934|ref|XP_005652095.1|V-type ATPase [Coccomyxa subellipsoidea C-169] >gi|384254077|gb|EIE27551.1| V-type ATPase [Coccomyxa subellipsoidea C-169]	AT1G19910.1	"AVA-P2,AVA-2PE,ATVHA-C2"	" ATPase, F0/V0 complex, subunit C protein "
Ctaxi_contig_56234|comp36519_c0_seq5	-2.005407562	2.806576418	1.21E-05	0.000103008	NA	NA	NA	NA	NA
Ctaxi_contig_12381|comp31928_c0_seq1	-2.004917513	2.455130212	5.25E-05	0.000374677	NA	NA	NA	NA	NA
Ctaxi_contig_17713|comp32947_c2_seq1	-2.003702192	3.202001386	7.76E-07	8.78E-06	atp-dependent rna helicase mitochondrial-like	gi|552842644|ref|XP_005850625.1|hypothetical protein CHLNCDRAFT_19567 [Chlorella variabilis] >gi|307110287|gb|EFN58523.1| hypothetical protein CHLNCDRAFT_19567 [Chlorella variabilis]	AT5G39840.1		" ATP-dependent RNA helicase, mitochondrial, putative "
Ctaxi_contig_47571|comp35981_c1_seq10	-2.002780874	0.980249293	0.000437703	0.002380628	NA	NA	NA	NA	NA
Ctaxi_contig_23724|comp33829_c1_seq1	-2.002343428	7.103641786	1.42E-09	2.79E-08	s-adenosyl homocysteine hydrolase	gi|545355424|ref|XP_005643510.1|S-Adenosyl homocysteine hydrolase [Coccomyxa subellipsoidea C-169] >gi|384245472|gb|EIE18966.1| S-Adenosyl homocysteine hydrolase [Coccomyxa subellipsoidea C-169]	AT4G13940.4	"HOG1,SAHH1"	 S-adenosyl-L-homocysteine hydrolase 
Ctaxi_contig_22838|comp33721_c0_seq1	-2.002182342	4.426890304	1.22E-12	4.01E-11	NA	NA	NA	NA	NA
Ctaxi_contig_64874|comp36987_c4_seq7	-2.001316411	0.645409385	0.008539532	0.029070948	thiosulfate sulfurtransferase	"gi|516696862|ref|WP_018049992.1|hypothetical protein, partial [Nitrospina sp. AB-629-B18]"	NA	NA	NA
Ctaxi_contig_13890|comp32242_c1_seq3	-2.001165	1.85125535	0.000164174	0.001017785	tail-specific protease	gi|552830328|ref|XP_005847877.1|hypothetical protein CHLNCDRAFT_145217 [Chlorella variabilis] >gi|307107533|gb|EFN55775.1| hypothetical protein CHLNCDRAFT_145217 [Chlorella variabilis]	AT5G46390.2		 Peptidase S41 family protein 
Ctaxi_contig_19620|comp33235_c0_seq1	-2.000865436	6.453218133	1.62E-11	4.47E-10	protein	gi|412986677|emb|CCO15103.1|predicted protein [Bathycoccus prasinos]	AT4G35450.4	"AKR2,AFT,AKR2A"	 ankyrin repeat-containing protein 2 
Ctaxi_contig_41147|comp35558_c0_seq20	-2.000118799	1.932918384	0.000222999	0.001330608	NA	NA	NA	NA	NA
Ctaxi_contig_20554|comp33396_c4_seq2	-1.998984817	3.077300401	1.05E-09	2.12E-08	NA	NA	NA	NA	NA
Ctaxi_contig_8514|comp30725_c1_seq1	-1.998780247	1.590052446	1.99E-05	0.000159554	NA	NA	NA	NA	NA
Ctaxi_contig_22996|comp33742_c0_seq2	-1.998381497	3.015644639	0.000376461	0.002087885	ring-2 protein	"gi|294909509|ref|XP_002777783.1|Methylated-DNA--protein-cysteine methyltransferase, putative [Perkinsus marinus ATCC 50983] >gi|239885745|gb|EER09578.1| Methylated-DNA--protein-cysteine methyltransferase, putative [Perkinsus marinus ATCC 50983]"	NA	NA	NA
Ctaxi_contig_62210|comp36850_c2_seq7	-1.997826845	0.8901569	0.010604207	0.034738341	NA	NA	NA	NA	NA
Ctaxi_contig_27547|comp34263_c3_seq1	-1.996674127	1.025241868	0.006571485	0.023449523	NA	NA	NA	NA	NA
Ctaxi_contig_62837|comp36881_c3_seq3	-1.996166126	2.573278752	2.36E-06	2.39E-05	polymorphic outer membrane protein	gi|498439402|ref|WP_010745056.1|polymorphic outer membrane protein [Enterococcus raffinosus] >gi|486845256|gb|EOH78547.1| polymorphic outer membrane protein [Enterococcus raffinosus ATCC 49464] >gi|508198067|gb|EOT72294.1| hypothetical protein I590_03516 [Enterococcus raffinosus ATCC 49464]	NA	NA	NA
Ctaxi_contig_30849|comp34628_c1_seq7	-1.995876253	2.384263438	4.37E-05	0.000319778	NA	NA	NA	NA	NA
Ctaxi_contig_32869|comp34822_c1_seq1	-1.993920682	2.876502562	3.91E-08	5.90E-07	NA	NA	NA	NA	NA
Ctaxi_contig_34871|comp34998_c3_seq5	-1.993427709	1.300348224	0.00045046	0.002436777	NA	NA	NA	NA	NA
Ctaxi_contig_38679|comp35342_c0_seq1	-1.991945449	2.078546033	2.04E-05	0.000163461	NA	NA	NA	NA	NA
Ctaxi_contig_6544|comp29367_c0_seq1	-1.990920274	0.328627395	0.008198767	0.028133071	NA	NA	NA	NA	NA
Ctaxi_contig_46971|comp35938_c5_seq1	-1.990894519	4.667716048	1.08E-09	2.18E-08	soul heme-binding protein	gi|159466402|ref|XP_001691398.1|hypothetical protein CHLREDRAFT_188875 [Chlamydomonas reinhardtii] >gi|158279370|gb|EDP05131.1| predicted protein [Chlamydomonas reinhardtii]	AT5G20140.1		 SOUL heme-binding family protein 
Ctaxi_contig_9750|comp31199_c1_seq1	-1.99046484	4.383058718	0.001027135	0.004910437	NA	NA	NA	NA	NA
Ctaxi_contig_16191|comp32680_c0_seq2	-1.990367611	2.332826906	1.18E-06	1.28E-05	tryptophan beta subunit	gi|308806125|ref|XP_003080374.1|tryptophan synthase beta-subunit (ISS) [Ostreococcus tauri] >gi|116058834|emb|CAL54541.1| tryptophan synthase beta-subunit (ISS) [Ostreococcus tauri]	AT4G27070.1	TSB2	 tryptophan synthase beta-subunit 2 
Ctaxi_contig_43227|comp35694_c1_seq1	-1.989732352	1.965843573	0.000698137	0.003539326	NA	NA	NA	NA	NA
Ctaxi_contig_57380|comp36588_c1_seq3	-1.989730666	4.518111627	1.88E-11	5.12E-10	phosphopantothenoylcysteine decarboxylase-like	gi|357124911|ref|XP_003564140.1|PREDICTED: phosphopantothenoylcysteine decarboxylase-like isoform 1 [Brachypodium distachyon] >gi|357124913|ref|XP_003564141.1| PREDICTED: phosphopantothenoylcysteine decarboxylase-like isoform 2 [Brachypodium distachyon]	AT1G48605.1	"ATHAL3B,HAL3B,HAL3"	 Flavoprotein 
Ctaxi_contig_65721|comp37021_c4_seq2	-1.989498731	0.95459535	0.000728288	0.003667982	NA	NA	NA	NA	NA
Ctaxi_contig_21282|comp33490_c1_seq1	-1.987976537	5.529276872	2.55E-12	8.00E-11	granule bound starch partial	gi|412993112|emb|CCO16645.1|granule-bound starch synthase I [Bathycoccus prasinos]	AT1G32900.1		 UDP-Glycosyltransferase superfamily protein 
Ctaxi_contig_41408|comp35571_c3_seq14	-1.987590891	2.078783915	1.34E-05	0.000112646	NA	NA	NA	NA	NA
Ctaxi_contig_53132|comp36335_c9_seq1	-1.987013633	1.885795256	6.57E-05	0.000458009	NA	NA	NA	NA	NA
Ctaxi_contig_14131|comp32299_c0_seq1	-1.986662371	3.829140736	1.41E-11	3.92E-10	pyruvate 2-oxoglutarate dehydrogenase dihydrolipoamide acyltransferase component	gi|545357141|ref|XP_005644237.1|hypothetical protein COCSUDRAFT_31081 [Coccomyxa subellipsoidea C-169] >gi|384246202|gb|EIE19693.1| hypothetical protein COCSUDRAFT_31081 [Coccomyxa subellipsoidea C-169]	AT3G25860.1	"LTA2,PLE2"	 2-oxoacid dehydrogenases acyltransferase family protein 
Ctaxi_contig_43218|comp35693_c0_seq9	-1.985013828	2.397655219	4.18E-06	4.00E-05	membrane protein	gi|545359491|ref|XP_005645212.1|hypothetical protein COCSUDRAFT_48360 [Coccomyxa subellipsoidea C-169] >gi|384247181|gb|EIE20668.1| hypothetical protein COCSUDRAFT_48360 [Coccomyxa subellipsoidea C-169]	NA	NA	NA
Ctaxi_contig_16398|comp32714_c0_seq3	-1.984441953	2.413413846	4.26E-05	0.000313099	ankyrin repeat protein	gi|544919736|ref|WP_021329209.1|ankyrin repeat protein [Treponema socranskii] >gi|538294109|gb|ERF61945.1| ankyrin repeat protein [Treponema socranskii subsp. socranskii VPI DR56BR1116 = ATCC 35536] >gi|544000919|gb|ERK00386.1| ankyrin repeat protein [Treponema socranskii subsp. socranskii VPI DR56BR1116 = ATCC 35536]	AT3G04710.1	TPR10	 ankyrin repeat family protein 
Ctaxi_contig_7535|comp30197_c0_seq1	-1.984431154	2.923680713	9.30E-08	1.30E-06	50s ribosomal protein l3- chloroplastic-like	"gi|545358197|ref|XP_005644685.1|translation protein, partial [Coccomyxa subellipsoidea C-169] >gi|384246652|gb|EIE20141.1| translation protein, partial [Coccomyxa subellipsoidea C-169]"	AT3G17465.1	RPL3P	 ribosomal protein L3 plastid 
Ctaxi_contig_48072|comp36017_c0_seq1	-1.981110142	8.981380469	5.71E-08	8.39E-07	ribulose bisphosphate small subunit precursor	gi|1360708|emb|CAA40539.1|ribulose bisphosphate carboxylase small subunit [Batophora oerstedii]	AT5G38430.1		 Ribulose bisphosphate carboxylase (small chain) family protein 
Ctaxi_contig_24040|comp33872_c1_seq1	-1.981065693	2.670701279	1.05E-06	1.15E-05	haloacid dehalogenase-like hydrolase	gi|557538065|gb|ESR49109.1|hypothetical protein CICLE_v10031841mg [Citrus clementina]	AT3G10970.3		 Haloacid dehalogenase-like hydrolase (HAD) superfamily protein 
Ctaxi_contig_44119|comp35757_c1_seq6	-1.980328967	3.728012816	5.74E-09	1.02E-07	dna mismatch repair protein	"gi|321475167|gb|EFX86130.1|putative MLH1, MutL protein 1 [Daphnia pulex]"	AT4G09140.1	"ATMLH1,MLH1"	 MUTL-homologue 1 
Ctaxi_contig_16051|comp32663_c0_seq1	-1.98003915	3.407071213	1.07E-07	1.48E-06	NA	NA	NA	NA	NA
Ctaxi_contig_38707|comp35344_c4_seq3	-1.979624	4.122783481	2.57E-09	4.86E-08	pyruvate dehydrogenase e1 subunit alpha	gi|545355704|ref|XP_005643628.1|hypothetical protein COCSUDRAFT_31344 [Coccomyxa subellipsoidea C-169] >gi|384245591|gb|EIE19084.1| hypothetical protein COCSUDRAFT_31344 [Coccomyxa subellipsoidea C-169]	AT1G01090.1	PDH-E1ALPHA	 pyruvate dehydrogenase E1 alpha 
Ctaxi_contig_8678|comp30795_c1_seq1	-1.979047252	1.929299316	0.000364317	0.002028794	60s ribosome subunit biogenesis protein nip7 homolog	gi|545370642|ref|XP_005649942.1|60S ribosome subunit biogenesis protein NIP7 [Coccomyxa subellipsoidea C-169] >gi|384251921|gb|EIE25398.1| 60S ribosome subunit biogenesis protein NIP7 [Coccomyxa subellipsoidea C-169]	AT4G15770.1		 RNA binding 
Ctaxi_contig_37558|comp35245_c1_seq14	-1.978583434	1.307046382	0.01636097	0.049457622	kinesin motor domain protein	gi|256092910|ref|XP_002582120.1|hypothetical protein [Schistosoma mansoni] >gi|353228837|emb|CCD75008.1| putative kif-3 [Schistosoma mansoni]	NA	NA	NA
Ctaxi_contig_8030|comp30493_c0_seq3	-1.978114975	0.946012077	0.013450575	0.042160085	NA	NA	NA	NA	NA
Ctaxi_contig_26191|comp34124_c0_seq10	-1.977905963	4.020081933	1.52E-08	2.48E-07	haloacid dehalogenase-like hydrolase superfamily protein isoform 1	gi|115477595|ref|NP_001062393.1|Os08g0542600 [Oryza sativa Japonica Group] >gi|42407835|dbj|BAD08978.1| HAD superfamily protein involved in N-acetyl-glucosamine catabolism-like [Oryza sativa Japonica Group] >gi|113624362|dbj|BAF24307.1| Os08g0542600 [Oryza sativa Japonica Group] >gi|125604196|gb|EAZ43521.1| hypothetical protein OsJ_28139 [Oryza sativa Japonica Group] >gi|215765014|dbj|BAG86711.1| unnamed protein product [Oryza sativa Japonica Group] >gi|215768477|dbj|BAH00706.1| unnamed protein product [Oryza sativa Japonica Group]	AT5G10460.1		 Haloacid dehalogenase-like hydrolase (HAD) superfamily protein 
Ctaxi_contig_68977|comp37150_c2_seq4	-1.977832998	1.681061888	0.001963534	0.008530775	NA	NA	NA	NA	NA
Ctaxi_contig_71796|comp37264_c1_seq5	-1.977777991	4.011570193	1.13E-10	2.69E-09	zinc finger transcription factor	gi|403371552|gb|EJY85656.1|hypothetical protein OXYTRI_16359 [Oxytricha trifallax]	NA	NA	NA
Ctaxi_contig_67105|comp37079_c1_seq3	-1.977641219	0.962194063	0.011916121	0.038169473	NA	NA	NA	NA	NA
Ctaxi_contig_18920|comp33131_c0_seq2	-1.977177323	3.450611033	3.92E-09	7.19E-08	protein	gi|545354109|ref|XP_005642889.1|photosystem II stability/assembly factor HCF136 [Coccomyxa subellipsoidea C-169] >gi|384244848|gb|EIE18345.1| photosystem II stability/assembly factor HCF136 [Coccomyxa subellipsoidea C-169]	AT5G23120.1	HCF136	" photosystem II stability/assembly factor, chloroplast (HCF136) "
Ctaxi_contig_32651|comp34801_c0_seq4	-1.977047094	0.805015617	0.004038987	0.01572241	protein smg9-like	gi|302799776|ref|XP_002981646.1|hypothetical protein SELMODRAFT_114916 [Selaginella moellendorffii] >gi|300150478|gb|EFJ17128.1| hypothetical protein SELMODRAFT_114916 [Selaginella moellendorffii]	NA	NA	NA
Ctaxi_contig_13969|comp32261_c0_seq1	-1.97664943	8.391480064	7.19E-11	1.78E-09	NA	NA	NA	NA	NA
Ctaxi_contig_17749|comp32952_c0_seq2	-1.976430622	1.973381667	0.004389843	0.01682653	50s ribosomal protein l6	gi|508709566|gb|EOY01463.1|Ribosomal protein L6 family [Theobroma cacao]	AT1G05190.1	emb2394	 Ribosomal protein L6 family 
Ctaxi_contig_29448|comp34482_c2_seq9	-1.975765468	2.70002745	0.00028236	0.001630527	NA	NA	NA	NA	NA
Ctaxi_contig_67183|comp37082_c2_seq3	-1.975380114	2.121918391	3.56E-06	3.46E-05	NA	NA	NA	NA	NA
Ctaxi_contig_40312|comp35491_c0_seq1	-1.975286941	4.192683609	6.34E-12	1.87E-10	coiled-coil domain-containing protein 12-like	gi|302832732|ref|XP_002947930.1|hypothetical protein VOLCADRAFT_116633 [Volvox carteri f. nagariensis] >gi|300266732|gb|EFJ50918.1| hypothetical protein VOLCADRAFT_116633 [Volvox carteri f. nagariensis]	AT3G05070.1		" CONTAINS InterPro DOMAIN/s: mRNA splicing factor, Cwf18 (InterPro:IPR013169); Has 292 Blast hits to 292 proteins in 153 species: Archae - 0; Bacteria - 0; Metazoa - 118; Fungi - 83; Plants - 38; Viruses - 11; Other Eukaryotes - 42 (source: NCBI BLink). "
Ctaxi_contig_56081|comp36511_c8_seq1	-1.974607796	1.211910535	0.007581191	0.026361923	set domain-containing partial	"gi|545367500|ref|XP_005648568.1|SET domain-containing protein, partial [Coccomyxa subellipsoidea C-169] >gi|384250545|gb|EIE24024.1| SET domain-containing protein, partial [Coccomyxa subellipsoidea C-169]"	AT3G03750.2	"SUVR3,SDG20"	 SET domain protein 20 
Ctaxi_contig_17659|comp32941_c0_seq15	-1.97399972	0.388399693	0.011399797	0.0368149	NA	NA	NA	NA	NA
Ctaxi_contig_26796|comp34181_c1_seq6	-1.973429385	1.712411042	0.000155864	0.000972442	NA	NA	NA	NA	NA
Ctaxi_contig_40025|comp35464_c1_seq3	-1.973293275	3.558629023	1.49E-08	2.43E-07	cytochrome p450	gi|159491590|ref|XP_001703744.1|cytochrome P450 [Chlamydomonas reinhardtii] >gi|158270486|gb|EDO96330.1| cytochrome P450 [Chlamydomonas reinhardtii]	AT2G26170.2	CYP711A1	" cytochrome P450, family 711, subfamily A, polypeptide 1 "
Ctaxi_contig_15980|comp32652_c0_seq1	-1.971833247	2.731309535	0.001584401	0.007106638	nadh dehydrogenase subunit 1	gi|162134228|gb|ABX82549.1|NADH dehydrogenase subunit 1 [Trebouxia aggregata]	ATMG01275.1	"NAD1A,NAD1,ND1"	 NADH dehydrogenase 1A 
Ctaxi_contig_31768|comp34722_c1_seq1	-1.9712204	3.779775293	1.46E-09	2.88E-08	NA	NA	NA	NA	NA
Ctaxi_contig_55487|comp36473_c0_seq5	-1.970122638	5.132984096	8.58E-09	1.48E-07	tryptophan synthase subunit alpha	gi|545370671|ref|XP_005649954.1|hypothetical protein COCSUDRAFT_35786 [Coccomyxa subellipsoidea C-169] >gi|384251933|gb|EIE25410.1| hypothetical protein COCSUDRAFT_35786 [Coccomyxa subellipsoidea C-169]	AT4G02610.1		 Aldolase-type TIM barrel family protein 
Ctaxi_contig_29627|comp34504_c2_seq2	-1.968833821	2.235215182	3.83E-06	3.69E-05	NA	NA	NA	NA	NA
Ctaxi_contig_44462|comp35773_c1_seq1	-1.968829388	3.366082149	4.39E-08	6.59E-07	protein	gi|159490008|ref|XP_001702981.1|predicted protein [Chlamydomonas reinhardtii] >gi|158270888|gb|EDO96719.1| predicted protein [Chlamydomonas reinhardtii]	AT4G21210.1	"ATRP1,RP1"	 PPDK regulatory protein 
Ctaxi_contig_24041|comp33872_c1_seq2	-1.968041029	1.630463008	0.000530247	0.002799889	NA	NA	NA	NA	NA
Ctaxi_contig_40788|comp35532_c1_seq5	-1.967582973	2.222505494	1.15E-05	9.77E-05	NA	NA	NA	NA	NA
Ctaxi_contig_19231|comp33178_c0_seq1	-1.967390638	2.893680738	0.005843766	0.021267262	NA	NA	NA	NA	NA
Ctaxi_contig_17801|comp32962_c1_seq1	-1.966820827	2.85197081	1.14E-06	1.24E-05	mitochondrial-processing peptidase subunit alpha-like	gi|545360512|ref|XP_005645630.1|LuxS/MPP-like metallohydrolase [Coccomyxa subellipsoidea C-169] >gi|384247600|gb|EIE21086.1| LuxS/MPP-like metallohydrolase [Coccomyxa subellipsoidea C-169]	AT1G51980.2		 Insulinase (Peptidase family M16) protein 
Ctaxi_contig_69817|comp37179_c3_seq2	-1.966809807	3.378116578	8.55E-05	0.00057519	cytochrome p450	gi|552838523|ref|XP_005849595.1|hypothetical protein CHLNCDRAFT_34731 [Chlorella variabilis] >gi|307109255|gb|EFN57493.1| hypothetical protein CHLNCDRAFT_34731 [Chlorella variabilis]	AT3G56630.1	CYP94D2	" cytochrome P450, family 94, subfamily D, polypeptide 2 "
Ctaxi_contig_66157|comp37037_c0_seq79	-1.966736372	4.493089756	8.19E-05	0.000553911	kinase-like protein	gi|545356380|ref|XP_005643909.1|kinase-like protein [Coccomyxa subellipsoidea C-169] >gi|384245873|gb|EIE19365.1| kinase-like protein [Coccomyxa subellipsoidea C-169]	AT1G62400.1	HT1	 Protein kinase superfamily protein 
Ctaxi_contig_16472|comp32732_c2_seq2	-1.966567591	2.975251642	3.31E-07	4.08E-06	NA	NA	NA	NA	NA
Ctaxi_contig_71066|comp37237_c8_seq1	-1.966538938	3.54581795	1.55E-05	0.000127673	protein	gi|514642859|ref|XP_004998635.1|hypothetical protein PTSG_00082 [Salpingoeca rosetta] >gi|326426493|gb|EGD72063.1| hypothetical protein PTSG_00082 [Salpingoeca rosetta]	AT5G60710.1		 Zinc finger (C3HC4-type RING finger) family protein 
Ctaxi_contig_51110|comp36217_c4_seq2	-1.964998848	2.721424226	2.33E-06	2.36E-05	glyoxysomal fatty acid beta-oxidation multifunctional protein	gi|552815014|ref|XP_005844329.1|hypothetical protein CHLNCDRAFT_59763 [Chlorella variabilis] >gi|307103971|gb|EFN52227.1| hypothetical protein CHLNCDRAFT_59763 [Chlorella variabilis]	AT3G06860.1	"MFP2,ATMFP2"	 multifunctional protein 2 
Ctaxi_contig_27544|comp34263_c0_seq3	-1.96419177	2.256756462	1.10E-05	9.44E-05	u-box-domain-containing protein	gi|545368917|ref|XP_005649229.1|U-box-domain-containing protein [Coccomyxa subellipsoidea C-169] >gi|384251207|gb|EIE24685.1| U-box-domain-containing protein [Coccomyxa subellipsoidea C-169]	AT1G01660.1		 RING/U-box superfamily protein 
Ctaxi_contig_3438|comp22332_c0_seq1	-1.963435511	2.479342498	5.96E-06	5.49E-05	omega-6- chloroplast isoform	"gi|159469834|ref|XP_001693068.1|omega-6-FAD, chloroplast isoform [Chlamydomonas reinhardtii] >gi|2696717|dbj|BAA23881.1| chloroplast w6 desaturase [Chlamydomonas reinhardtii] >gi|158277870|gb|EDP03637.1| omega-6-FAD, chloroplast isoform [Chlamydomonas reinhardtii]"	AT4G30950.1	"FAD6,FADC,SFD4"	 fatty acid desaturase 6 
Ctaxi_contig_7952|comp30451_c1_seq1	-1.962327766	3.016153322	1.34E-05	0.00011239	60s ribosomal protein l36	gi|116779417|gb|ABK21274.1|unknown [Picea sitchensis] >gi|116783786|gb|ABK23083.1| unknown [Picea sitchensis] >gi|116785615|gb|ABK23794.1| unknown [Picea sitchensis] >gi|116785758|gb|ABK23848.1| unknown [Picea sitchensis] >gi|116788665|gb|ABK24958.1| unknown [Picea sitchensis]	AT2G37600.2		 Ribosomal protein L36e family protein 
Ctaxi_contig_21866|comp33588_c2_seq5	-1.961635275	0.730587769	0.007626744	0.026498675	molybdenum cofactor biosynthesis protein c	gi|115709894|ref|XP_783948.2|PREDICTED: molybdenum cofactor biosynthesis protein 1-like [Strongylocentrotus purpuratus]	NA	NA	NA
Ctaxi_contig_38691|comp35343_c6_seq1	-1.961177707	1.110243301	0.003763669	0.014791026	NA	NA	NA	NA	NA
[truncated: 2,060,942 more chars]
