# Supplementary material for: An Intracellular Transcriptomic Atlas of the Giant Coenocyte Caulerpa taxifolia
Source: PLoS Genet. 2015 Jan 8;11(1):e1004900. doi: 10.1371/journal.pgen.1004900 (PMC4287348; doi:10.1371/journal.pgen.1004900)
Supplement: S20 Dataset — Differentially expressed transcripts between the rachis and stolon. Differentially expressed transcripts (FDR<0.05) and their annotation information are provided. (TXT) [file pgen.1004900.s021.txt]

contig_ID	logFC	logCPM	PValue	FDR	Blast2GO_Sequence_desc.	Best_Hit_to_nrDatabase_desc.	Best_TAIR10_hit_ID	Best_TAIR10_hit_gene_name	Best_TAIR10_hit_gene_description
Ctaxi_contig_33445|comp34871_c6_seq1	-9.085896701	3.048840163	7.17E-38	4.09E-35	NA	NA	NA	NA	NA
Ctaxi_contig_67374|comp37090_c0_seq6	-8.882712193	3.002137869	9.93E-06	9.16E-05	protein	gi|159463546|ref|XP_001690003.1|predicted protein [Chlamydomonas reinhardtii] >gi|158283991|gb|EDP09741.1| predicted protein [Chlamydomonas reinhardtii]	AT1G51350.1		 ARM repeat superfamily protein 
Ctaxi_contig_64395|comp36962_c1_seq92	-8.47254719	2.412250085	1.12E-18	8.26E-17	nucleolar protein 58	gi|386781298|ref|NP_001248115.1|nucleolar protein 58 [Macaca mulatta] >gi|544476941|ref|XP_005574020.1| PREDICTED: nucleolar protein 58 isoform X1 [Macaca fascicularis] >gi|75076626|sp|Q4R779.1|NOP58_MACFA RecName: Full=Nucleolar protein 58; AltName: Full=Nucleolar protein 5 >gi|67969382|dbj|BAE01043.1| unnamed protein product [Macaca fascicularis] >gi|355565104|gb|EHH21593.1| hypothetical protein EGK_04698 [Macaca mulatta] >gi|355750760|gb|EHH55087.1| hypothetical protein EGM_04221 [Macaca fascicularis]	AT3G05060.1		 NOP56-like pre RNA processing ribonucleoprotein 
Ctaxi_contig_42319|comp35628_c1_seq1	-8.002291761	2.05140585	2.39E-20	2.12E-18	cyclophilin-like protein	gi|545368498|ref|XP_005649030.1|cyclophilin-like protein [Coccomyxa subellipsoidea C-169] >gi|384251008|gb|EIE24486.1| cyclophilin-like protein [Coccomyxa subellipsoidea C-169]	AT1G74070.1		 Cyclophilin-like peptidyl-prolyl cis-trans isomerase family protein 
Ctaxi_contig_62767|comp36877_c0_seq1	-7.882797485	1.921886706	5.09E-11	1.31E-09	kinase-like partial	"gi|545354010|ref|XP_005642840.1|kinase-like protein, partial [Coccomyxa subellipsoidea C-169] >gi|384244798|gb|EIE18296.1| kinase-like protein, partial [Coccomyxa subellipsoidea C-169]"	AT5G49470.1		 PAS domain-containing protein tyrosine kinase family protein 
Ctaxi_contig_45122|comp35807_c0_seq1	-7.777907658	1.984041515	7.61E-12	2.23E-10	iron-sulfur cluster assembly protein	gi|297567428|ref|YP_003686400.1|sugar isomerase [Meiothermus silvanus DSM 9946] >gi|502924446|ref|WP_013159422.1| iron-sulfur cluster assembly protein HesB [Meiothermus silvanus] >gi|296851877|gb|ADH64892.1| sugar isomerase (SIS) [Meiothermus silvanus DSM 9946]	NA	NA	NA
Ctaxi_contig_43016|comp35679_c0_seq15	-7.518278806	1.76385918	2.62E-05	0.000215957	isco activase-like protein	"gi|545374399|ref|XP_005651490.1|hypothetical protein COCSUDRAFT_11792, partial [Coccomyxa subellipsoidea C-169] >gi|384253471|gb|EIE26946.1| hypothetical protein COCSUDRAFT_11792, partial [Coccomyxa subellipsoidea C-169]"	AT1G73110.1		 P-loop containing nucleoside triphosphate hydrolases superfamily protein 
Ctaxi_contig_32058|comp34750_c0_seq1	-7.51110763	1.735888161	4.66E-11	1.21E-09	protein	gi|302844703|ref|XP_002953891.1|hypothetical protein VOLCADRAFT_121227 [Volvox carteri f. nagariensis] >gi|300260703|gb|EFJ44920.1| hypothetical protein VOLCADRAFT_121227 [Volvox carteri f. nagariensis]	NA	NA	NA
Ctaxi_contig_17586|comp32930_c0_seq2	-7.500415856	1.60502372	3.35E-05	0.000269307	tbc1 domain family member 1 isoform x2	gi|552845750|ref|XP_005851436.1|hypothetical protein CHLNCDRAFT_56689 [Chlorella variabilis] >gi|307111099|gb|EFN59334.1| hypothetical protein CHLNCDRAFT_56689 [Chlorella variabilis]	AT3G07890.2		 Ypt/Rab-GAP domain of gyp1p superfamily protein 
Ctaxi_contig_59933|comp36727_c0_seq28	-7.472791135	1.550584664	5.54E-13	1.95E-11	NA	NA	NA	NA	NA
Ctaxi_contig_58720|comp36666_c0_seq17	-7.385432615	1.577903262	5.10E-12	1.55E-10	zinc finger transcription factor	"gi|403332515|gb|EJY65281.1|zinc finger transcription factor sma, putative [Oxytricha trifallax]"	NA	NA	NA
Ctaxi_contig_40962|comp35544_c0_seq8	-7.198247621	1.376212659	1.50E-12	4.91E-11	n-acetylglutamate synthase	gi|551635435|ref|XP_005820551.1|hypothetical protein GUITHDRAFT_98293 [Guillardia theta CCMP2712] >gi|428164549|gb|EKX33571.1| hypothetical protein GUITHDRAFT_98293 [Guillardia theta CCMP2712]	NA	NA	NA
Ctaxi_contig_54692|comp36425_c5_seq2	-7.103778333	0.719207119	0.000734074	0.003968621	mismatch repair endonuclease pms2-like	gi|412993378|emb|CCO16911.1|predicted protein [Bathycoccus prasinos]	AT4G02460.1	PMS1	" DNA mismatch repair protein, putative "
Ctaxi_contig_48812|comp36063_c4_seq1	-7.091912837	1.28739838	1.30E-08	2.23E-07	NA	NA	NA	NA	NA
Ctaxi_contig_68535|comp37129_c0_seq1	-7.01038973	1.249096372	1.04E-11	2.98E-10	pre-mrna splicing factor prp38 family protein	gi|302830256|ref|XP_002946694.1|hypothetical protein VOLCADRAFT_72850 [Volvox carteri f. nagariensis] >gi|300267738|gb|EFJ51920.1| hypothetical protein VOLCADRAFT_72850 [Volvox carteri f. nagariensis]	AT5G37370.4	ATSRL1	 PRP38 family protein 
Ctaxi_contig_62087|comp36843_c6_seq13	-6.977201579	1.216395724	9.74E-05	0.00069158	heat repeat-containing protein 2	gi|291240909|ref|XP_002740361.1|PREDICTED: hypothetical protein [Saccoglossus kowalevskii]	NA	NA	NA
Ctaxi_contig_61186|comp36795_c0_seq11	-6.949648105	3.960324914	1.37E-26	2.32E-24	h+-or na+-translocating f- v-type and a-type atpase superfamily	gi|545356383|ref|XP_005643910.1|hypothetical protein COCSUDRAFT_48924 [Coccomyxa subellipsoidea C-169] >gi|384245874|gb|EIE19366.1| hypothetical protein COCSUDRAFT_48924 [Coccomyxa subellipsoidea C-169]	AT5G47030.1		" ATPase, F1 complex, delta/epsilon subunit "
Ctaxi_contig_57650|comp36608_c0_seq9	-6.82515011	1.230210517	5.33E-06	5.24E-05	protein	gi|545368304|ref|XP_005648933.1|restriction endonuclease-like protein [Coccomyxa subellipsoidea C-169] >gi|384250911|gb|EIE24389.1| restriction endonuclease-like protein [Coccomyxa subellipsoidea C-169]	AT1G13810.1		" Restriction endonuclease, type II-like superfamily protein "
Ctaxi_contig_20826|comp33424_c0_seq2	-6.781558137	1.054302945	5.04E-10	1.10E-08	NA	NA	NA	NA	NA
Ctaxi_contig_50313|comp36168_c1_seq3	-6.593740021	0.85905371	1.92E-09	3.85E-08	NA	NA	NA	NA	NA
Ctaxi_contig_31386|comp34685_c2_seq1	-6.558185138	0.831633638	3.41E-10	7.67E-09	protein	gi|545376520|ref|XP_005652341.1|hypothetical protein COCSUDRAFT_55779 [Coccomyxa subellipsoidea C-169] >gi|384254323|gb|EIE27797.1| hypothetical protein COCSUDRAFT_55779 [Coccomyxa subellipsoidea C-169]	AT2G42770.1		 Peroxisomal membrane 22 kDa (Mpv17/PMP22) family protein 
Ctaxi_contig_44152|comp35760_c2_seq1	-6.505260813	1.03736267	0.000220193	0.001404151	NA	NA	NA	NA	NA
Ctaxi_contig_23129|comp33758_c5_seq3	-6.478950252	0.961277631	3.53E-05	0.000281877	molybdopterin adenylyltransferase	gi|159474674|ref|XP_001695450.1|molybdopterin biosynthesis protein [Chlamydomonas reinhardtii] >gi|158275933|gb|EDP01708.1| molybdopterin biosynthesis protein [Chlamydomonas reinhardtii]	AT5G20990.1	"B73,SIR4,CNX,CHL6,CNX1"	 molybdopterin biosynthesis CNX1 protein / molybdenum cofactor biosynthesis enzyme CNX1 (CNX1) 
Ctaxi_contig_65663|comp37018_c4_seq3	-6.435731273	0.886800281	6.66E-07	8.05E-06	centrosomal protein of 44 kda	gi|159487917|ref|XP_001701969.1|predicted protein [Chlamydomonas reinhardtii] >gi|158281188|gb|EDP06944.1| predicted protein [Chlamydomonas reinhardtii]	NA	NA	NA
Ctaxi_contig_8544|comp30738_c1_seq1	-6.420101917	0.783100868	3.76E-08	5.89E-07	NA	NA	NA	NA	NA
Ctaxi_contig_16459|comp32728_c0_seq1	-6.360033842	0.713767725	8.97E-09	1.59E-07	swap surp domain-containing protein	gi|302839358|ref|XP_002951236.1|hypothetical protein VOLCADRAFT_105003 [Volvox carteri f. nagariensis] >gi|300263565|gb|EFJ47765.1| hypothetical protein VOLCADRAFT_105003 [Volvox carteri f. nagariensis]	NA	NA	NA
Ctaxi_contig_68106|comp37115_c1_seq8	-6.357676783	0.616907873	3.06E-06	3.19E-05	hypothetical protein CHLNCDRAFT_143448	gi|552835813|ref|XP_005849030.1|hypothetical protein CHLNCDRAFT_143448 [Chlorella variabilis] >gi|307108689|gb|EFN56928.1| hypothetical protein CHLNCDRAFT_143448 [Chlorella variabilis]	NA	NA	NA
Ctaxi_contig_71467|comp37254_c3_seq3	-6.325926169	0.519086424	0.000888792	0.004666156	dynein heavy chain axonemal	"gi|30580468|sp|Q9SMH3.1|DYH1A_CHLRERecName: Full=Dynein-1-alpha heavy chain, flagellar inner arm I1 complex; AltName: Full=1-alpha DHC; AltName: Full=Dynein-1, subspecies f >gi|5931718|emb|CAB56598.1| 1-alpha dynein heavy chain [Chlamydomonas reinhardtii]"	NA	NA	NA
Ctaxi_contig_68608|comp37131_c0_seq1	-6.321267216	0.844524342	0.000325737	0.001970257	NA	NA	NA	NA	NA
Ctaxi_contig_41715|comp35588_c3_seq30	-6.291950061	0.729951263	7.68E-07	9.15E-06	uroporphyrinogen decarboxylase	gi|159487621|ref|XP_001701821.1|uroporphyrinogen decarboxylase [Chlamydomonas reinhardtii] >gi|158281040|gb|EDP06796.1| uroporphyrinogen decarboxylase [Chlamydomonas reinhardtii]	AT2G40490.1	HEME2	 Uroporphyrinogen decarboxylase 
Ctaxi_contig_22584|comp33684_c0_seq2	-6.195683417	0.554757398	4.01E-08	6.25E-07	homodimeric type	gi|515941393|ref|WP_017371976.1|dihydroorotase [Enterobacteriaceae bacterium LSJC7]	AT4G22930.1	"PYR4,DHOASE"	 pyrimidin 4 
Ctaxi_contig_28236|comp34348_c0_seq1	-6.194688516	0.444536715	0.000266659	0.001658907	wd repeat-containing protein 85 homolog	gi|514802551|ref|XP_004976168.1|PREDICTED: LOW QUALITY PROTEIN: WD repeat-containing protein 85-like [Setaria italica]	AT5G63010.1		 Transducin/WD40 repeat-like superfamily protein 
Ctaxi_contig_27582|comp34269_c1_seq3	-6.171613456	0.80809326	0.003085101	0.013325541	NA	NA	NA	NA	NA
Ctaxi_contig_50346|comp36169_c0_seq17	-6.157153672	0.34882434	0.000129059	0.00088552	NA	NA	NA	NA	NA
Ctaxi_contig_16012|comp32654_c6_seq2	-6.086874376	0.608220818	4.21E-05	0.000328634	atp-dependent clp protease atp-binding subunit -like	gi|557544117|gb|ESR55095.1|hypothetical protein CICLE_v10019167mg [Citrus clementina]	AT1G33360.1		 ATP-dependent Clp protease 
Ctaxi_contig_52174|comp36273_c0_seq3	-6.083383009	0.722080337	0.000658482	0.003626454	tyrosine-specific transport	gi|168001118|ref|XP_001753262.1|predicted protein [Physcomitrella patens] >gi|162695548|gb|EDQ81891.1| predicted protein [Physcomitrella patens]	AT5G19500.1		 Tryptophan/tyrosine permease 
Ctaxi_contig_57044|comp36571_c0_seq6	-6.074529862	0.562158852	1.61E-05	0.000139942	NA	NA	NA	NA	NA
Ctaxi_contig_63880|comp36943_c2_seq11	-6.060248671	0.54279359	0.000732462	0.003963719	NA	NA	NA	NA	NA
Ctaxi_contig_64364|comp36962_c1_seq61	-6.05845373	0.472069341	1.84E-05	0.000158183	nucleolar protein expressed	gi|460404312|ref|XP_004247627.1|PREDICTED: probable nucleolar protein 5-2-like [Solanum lycopersicum]	AT3G05060.1		 NOP56-like pre RNA processing ribonucleoprotein 
Ctaxi_contig_24306|comp33913_c0_seq1	-6.054644401	0.510448432	0.000606882	0.003372681	trypsin-like serine protease	gi|545370795|ref|XP_005650005.1|trypsin-like serine protease [Coccomyxa subellipsoidea C-169] >gi|384251984|gb|EIE25461.1| trypsin-like serine protease [Coccomyxa subellipsoidea C-169]	AT2G47940.1	DEGP2	 DEGP protease 2 
Ctaxi_contig_22119|comp33620_c1_seq4	-6.024640222	0.478539929	6.16E-06	5.98E-05	2-succinylbenzoate-- chloroplastic peroxisomal-like	gi|147837153|emb|CAN63633.1|hypothetical protein VITISV_009387 [Vitis vinifera]	AT1G30520.1	AAE14	 acyl-activating enzyme 14 
Ctaxi_contig_59535|comp36704_c1_seq2	-6.021236442	0.169643328	0.001460632	0.00710235	rhomboid-like protein 14	gi|561027870|gb|ESW26510.1|hypothetical protein PHAVU_003G125100g [Phaseolus vulgaris]	AT3G17611.1	"ATRBL14,RBL14"	 RHOMBOID-like protein 14 
Ctaxi_contig_44663|comp35787_c0_seq23	-6.017776358	0.69740077	0.003680049	0.0154023	general transcription factor 3c polypeptide 3	gi|168001300|ref|XP_001753353.1|predicted protein [Physcomitrella patens] >gi|162695639|gb|EDQ81982.1| predicted protein [Physcomitrella patens]	AT1G17680.2		 tetratricopeptide repeat (TPR)-containing protein 
Ctaxi_contig_64352|comp36962_c1_seq49	-5.975556489	0.541652606	6.17E-06	5.98E-05	nucleolar protein expressed	gi|460404312|ref|XP_004247627.1|PREDICTED: probable nucleolar protein 5-2-like [Solanum lycopersicum]	AT3G05060.1		 NOP56-like pre RNA processing ribonucleoprotein 
Ctaxi_contig_71864|comp37267_c2_seq5	-5.967294471	0.55976084	8.62E-05	0.000621426	thyroid adenoma-associated protein homolog isoform x1	gi|302767936|ref|XP_002967388.1|hypothetical protein SELMODRAFT_86703 [Selaginella moellendorffii] >gi|300165379|gb|EFJ31987.1| hypothetical protein SELMODRAFT_86703 [Selaginella moellendorffii]	AT3G55160.1		" unknown protein; EXPRESSED IN: 11 plant structures; EXPRESSED DURING: 4 anthesis, F mature embryo stage, petal differentiation and expansion stage, E expanded cotyledon stage, D bilateral stage; CONTAINS InterPro DOMAIN/s: Protein of unknown function DUF2428, death-receptor-like (InterPro:IPR019442); Has 357 Blast hits to 330 proteins in 163 species: Archae - 0; Bacteria - 0; Metazoa - 144; Fungi - 118; Plants - 50; Viruses - 0; Other Eukaryotes - 45 (source: NCBI BLink). "
Ctaxi_contig_43267|comp35698_c1_seq7	-5.923963705	0.433800436	1.55E-07	2.12E-06	ankyrin repeat protein	gi|123447533|ref|XP_001312505.1|hypothetical protein [Trichomonas vaginalis G3] >gi|121894354|gb|EAX99575.1| hypothetical protein TVAG_104560 [Trichomonas vaginalis G3]	NA	NA	NA
Ctaxi_contig_42097|comp35612_c2_seq23	-5.899418787	0.365545892	6.51E-07	7.89E-06	NA	NA	NA	NA	NA
Ctaxi_contig_63414|comp36917_c2_seq6	-5.896081792	0.452454625	6.61E-06	6.36E-05	endoribonuclease dicer homolog 3a-like	gi|552822432|ref|XP_005846113.1|hypothetical protein CHLNCDRAFT_58365 [Chlorella variabilis] >gi|307105763|gb|EFN54011.1| hypothetical protein CHLNCDRAFT_58365 [Chlorella variabilis]	AT1G01040.2	DCL1	 dicer-like 1 
Ctaxi_contig_61181|comp36795_c0_seq6	-5.881456584	0.462669411	2.82E-06	2.97E-05	dna polymerase zeta subunit	gi|548859235|gb|ERN16936.1|hypothetical protein AMTR_s00057p00185570 [Amborella trichopoda]	AT1G67500.1	"ATREV3,REV3"	 recovery protein 3 
Ctaxi_contig_21990|comp33606_c1_seq11	-5.850130027	0.472254778	1.18E-05	0.000106551	NA	NA	NA	NA	NA
Ctaxi_contig_49776|comp36128_c3_seq5	-5.836903424	0.409465308	5.21E-06	5.14E-05	NA	NA	NA	NA	NA
Ctaxi_contig_31044|comp34648_c1_seq3	-5.802594323	0.378992761	6.69E-07	8.07E-06	NA	NA	NA	NA	NA
Ctaxi_contig_45820|comp35857_c1_seq6	-5.801701554	0.334773762	9.13E-07	1.07E-05	structural maintenance of chromosomes protein 3-like	gi|545354778|ref|XP_005643222.1|RecF/RecN/SMC protein [Coccomyxa subellipsoidea C-169] >gi|384245183|gb|EIE18678.1| RecF/RecN/SMC protein [Coccomyxa subellipsoidea C-169]	AT2G27170.2	"TTN7,SMC3"	 Structural maintenance of chromosomes (SMC) family protein 
Ctaxi_contig_46531|comp35904_c2_seq7	-5.797238192	0.42896598	6.03E-06	5.86E-05	NA	NA	NA	NA	NA
Ctaxi_contig_12092|comp31854_c5_seq1	-5.790940261	0.46229018	0.000111707	0.000779515	multidrug resistance-associated protein 4	gi|296481674|tpg|DAA23789.1|TPA: ATP-binding cassette protein C4-like [Bos taurus]	AT1G30400.2	"ATMRP1,EST1,ABCC1"	 multidrug resistance-associated protein 1 
Ctaxi_contig_51667|comp36243_c0_seq3	-5.774057352	0.325716392	1.91E-06	2.08E-05	hypothetical protein CHLNCDRAFT_133274	gi|552847236|ref|XP_005851813.1|hypothetical protein CHLNCDRAFT_133274 [Chlorella variabilis] >gi|307111477|gb|EFN59711.1| hypothetical protein CHLNCDRAFT_133274 [Chlorella variabilis]	NA	NA	NA
Ctaxi_contig_16650|comp32763_c0_seq1	-5.724740007	0.210672923	7.84E-05	0.000571476	nuclear fmrp-interacting protein	gi|548835440|gb|ERM97275.1|hypothetical protein AMTR_s00119p00129000 [Amborella trichopoda]	AT5G18440.2		" FUNCTIONS IN: molecular_function unknown; INVOLVED IN: biological_process unknown; EXPRESSED IN: 22 plant structures; EXPRESSED DURING: 13 growth stages; CONTAINS InterPro DOMAIN/s: Nuclear fragile X mental retardation-interacting protein 1, conserved region (InterPro:IPR019496); Has 1333 Blast hits to 1211 proteins in 205 species: Archae - 0; Bacteria - 137; Metazoa - 339; Fungi - 162; Plants - 70; Viruses - 6; Other Eukaryotes - 619 (source: NCBI BLink). "
Ctaxi_contig_16245|comp32690_c0_seq1	-5.721380259	0.15516161	4.79E-05	0.000368531	NA	NA	NA	NA	NA
Ctaxi_contig_25638|comp34067_c4_seq4	-5.678516578	0.27322516	3.27E-07	4.24E-06	adhesin-like protein	gi|146162379|ref|XP_001009366.2|hypothetical protein TTHERM_00576720 [Tetrahymena thermophila] >gi|146146432|gb|EAR89121.2| hypothetical protein TTHERM_00576720 [Tetrahymena thermophila SB210]	NA	NA	NA
Ctaxi_contig_6452|comp29306_c1_seq1	-5.645556334	0.288506652	1.17E-05	0.000105766	NA	NA	NA	NA	NA
Ctaxi_contig_44958|comp35796_c0_seq2	-5.641347298	0.262924829	0.000533651	0.003024742	silicon transporter	gi|219128344|ref|XP_002184375.1|predicted protein [Phaeodactylum tricornutum CCAP 1055/1] >gi|219128346|ref|XP_002184376.1| predicted protein [Phaeodactylum tricornutum CCAP 1055/1] >gi|215398378|gb|ACJ65492.1| SIT2-1 [Phaeodactylum tricornutum] >gi|215398380|gb|ACJ65493.1| SIT2-2 [Phaeodactylum tricornutum] >gi|217404176|gb|EEC44124.1| predicted protein [Phaeodactylum tricornutum CCAP 1055/1] >gi|217404177|gb|EEC44125.1| predicted protein [Phaeodactylum tricornutum CCAP 1055/1]	NA	NA	NA
Ctaxi_contig_64306|comp36962_c1_seq3	-5.617819257	4.239724807	5.46E-19	4.24E-17	splicing component of the u5 snrnp and of the spliceosome	"gi|159462482|ref|XP_001689471.1|splicing factor, component of the U5 snRNP and of the spliceosome [Chlamydomonas reinhardtii] >gi|158283459|gb|EDP09209.1| splicing factor, component of the U5 snRNP and of the spliceosome [Chlamydomonas reinhardtii]"	AT1G80070.1	"SUS2,EMB33,EMB177,EMB14"	 Pre-mRNA-processing-splicing factor 
Ctaxi_contig_61357|comp36806_c7_seq3	-5.582274387	0.246041806	0.000167285	0.001107758	krr family protein	gi|545370413|ref|XP_005649848.1|hypothetical protein COCSUDRAFT_61527 [Coccomyxa subellipsoidea C-169] >gi|384251827|gb|EIE25304.1| hypothetical protein COCSUDRAFT_61527 [Coccomyxa subellipsoidea C-169]	AT3G24080.2		 KRR1 family protein 
Ctaxi_contig_47205|comp35956_c3_seq2	-5.575974972	4.203517034	8.53E-30	2.00E-27	NA	NA	NA	NA	NA
Ctaxi_contig_25895|comp34087_c0_seq1	-5.564457527	0.243488315	0.00021133	0.001354315	NA	NA	NA	NA	NA
Ctaxi_contig_34876|comp34999_c0_seq3	-5.534940597	0.342420148	0.00143007	0.006981021	polymorphic outer membrane protein	gi|428216442|ref|YP_007100907.1|polymorphic outer membrane protein [Pseudanabaena sp. PCC 7367] >gi|504976351|ref|WP_015163453.1| polymorphic outer membrane protein [Pseudanabaena sp. PCC 7367] >gi|427988224|gb|AFY68479.1| polymorphic outer membrane protein [Pseudanabaena sp. PCC 7367]	NA	NA	NA
Ctaxi_contig_18614|comp33094_c2_seq2	-5.501182382	0.320186857	0.001587909	0.007631776	suppressor of tumorigenicity 14 protein homolog	gi|499019504|ref|XP_004560539.1|PREDICTED: suppressor of tumorigenicity 14 protein homolog [Maylandia zebra]	AT5G35080.1		" INVOLVED IN: biological_process unknown; LOCATED IN: endomembrane system; EXPRESSED IN: 22 plant structures; EXPRESSED DURING: 13 growth stages; CONTAINS InterPro DOMAIN/s: Mannose-6-phosphate receptor, binding (InterPro:IPR009011), Glucosidase II beta subunit-like (InterPro:IPR012913); Has 30201 Blast hits to 17322 proteins in 780 species: Archae - 12; Bacteria - 1396; Metazoa - 17338; Fungi - 3422; Plants - 5037; Viruses - 0; Other Eukaryotes - 2996 (source: NCBI BLink). "
Ctaxi_contig_20979|comp33445_c0_seq1	-5.479321264	0.161631223	2.50E-06	2.66E-05	hypothetical protein COCSUDRAFT_63608	gi|545365686|ref|XP_005647796.1|hypothetical protein COCSUDRAFT_63608 [Coccomyxa subellipsoidea C-169] >gi|384249771|gb|EIE23252.1| hypothetical protein COCSUDRAFT_63608 [Coccomyxa subellipsoidea C-169]	NA	NA	NA
Ctaxi_contig_3809|comp23951_c0_seq1	-5.462399655	1.220017381	6.77E-11	1.71E-09	NA	NA	NA	NA	NA
Ctaxi_contig_51689|comp36244_c10_seq5	-5.425221486	1.808884061	1.04E-15	5.30E-14	polymorphic outer membrane protein	gi|333987058|ref|YP_004519665.1|hypothetical protein MSWAN_0837 [Methanobacterium sp. SWAN-1] >gi|503591290|ref|WP_013825366.1| hypothetical protein [Methanobacterium sp. SWAN-1] >gi|333825202|gb|AEG17864.1| conserved repeat domain protein [Methanobacterium sp. SWAN-1]	NA	NA	NA
Ctaxi_contig_20714|comp33413_c1_seq1	-5.402258956	0.110198159	7.78E-06	7.39E-05	NA	NA	NA	NA	NA
Ctaxi_contig_64305|comp36962_c1_seq2	-5.401799002	0.271523108	0.005808589	0.022492634	splicing component of the u5 snrnp and of the spliceosome	"gi|159462482|ref|XP_001689471.1|splicing factor, component of the U5 snRNP and of the spliceosome [Chlamydomonas reinhardtii] >gi|158283459|gb|EDP09209.1| splicing factor, component of the U5 snRNP and of the spliceosome [Chlamydomonas reinhardtii]"	AT1G80070.1	"SUS2,EMB33,EMB177,EMB14"	 Pre-mRNA-processing-splicing factor 
Ctaxi_contig_64304|comp36962_c1_seq1	-5.387645199	0.270009536	0.008670891	0.031139584	splicing component of the u5 snrnp and of the spliceosome	"gi|159462482|ref|XP_001689471.1|splicing factor, component of the U5 snRNP and of the spliceosome [Chlamydomonas reinhardtii] >gi|158283459|gb|EDP09209.1| splicing factor, component of the U5 snRNP and of the spliceosome [Chlamydomonas reinhardtii]"	AT1G80070.1	"SUS2,EMB33,EMB177,EMB14"	 Pre-mRNA-processing-splicing factor 
Ctaxi_contig_69628|comp37174_c1_seq16	-5.361654363	0.119052162	0.009094974	0.0323994	kinesin motor protein	gi|403344906|gb|EJY71807.1|hypothetical protein OXYTRI_07201 [Oxytricha trifallax]	AT3G17360.1	POK1	 phragmoplast orienting kinesin 1 
Ctaxi_contig_39180|comp35388_c0_seq1	-5.353589065	0.125740726	6.77E-05	0.000502255	NA	NA	NA	NA	NA
Ctaxi_contig_46601|comp35910_c0_seq2	-5.34546001	2.947080364	7.16E-33	2.32E-30	nadh-ubiquinone oxidoreductase subunit 6	gi|159474416|ref|XP_001695321.1|cyclopropane fatty acid synthase [Chlamydomonas reinhardtii] >gi|158275804|gb|EDP01579.1| cyclopropane fatty acid synthase [Chlamydomonas reinhardtii]	AT3G23530.1		 Cyclopropane-fatty-acyl-phospholipid synthase 
Ctaxi_contig_40357|comp35497_c0_seq2	-5.333793264	0.150509674	0.002290601	0.010416049	NA	NA	NA	NA	NA
Ctaxi_contig_71465|comp37254_c3_seq1	-5.239822055	0.093751269	0.00305912	0.013233739	dynein heavy chain axonemal	"gi|30580468|sp|Q9SMH3.1|DYH1A_CHLRERecName: Full=Dynein-1-alpha heavy chain, flagellar inner arm I1 complex; AltName: Full=1-alpha DHC; AltName: Full=Dynein-1, subspecies f >gi|5931718|emb|CAB56598.1| 1-alpha dynein heavy chain [Chlamydomonas reinhardtii]"	NA	NA	NA
Ctaxi_contig_65841|comp37026_c5_seq6	-5.23882459	1.169406123	3.39E-07	4.37E-06	magnesium chelatase subunit h	gi|302847052|ref|XP_002955061.1|magnesium protoporphyrin chelatase [Volvox carteri f. nagariensis] >gi|300259589|gb|EFJ43815.1| magnesium protoporphyrin chelatase [Volvox carteri f. nagariensis]	AT5G13630.1	"GUN5,CCH,CHLH,CCH1,ABAR"	" magnesium-chelatase subunit chlH, chloroplast, putative / Mg-protoporphyrin IX chelatase, putative (CHLH) "
Ctaxi_contig_51815|comp36250_c4_seq9	-5.199616578	0.088569495	0.002910787	0.012706565	NA	NA	NA	NA	NA
Ctaxi_contig_18613|comp33094_c2_seq1	-5.066990628	0.071045793	0.013267695	0.044186197	suppressor of tumorigenicity 14 protein homolog	gi|499019504|ref|XP_004560539.1|PREDICTED: suppressor of tumorigenicity 14 protein homolog [Maylandia zebra]	AT5G35080.1		" INVOLVED IN: biological_process unknown; LOCATED IN: endomembrane system; EXPRESSED IN: 22 plant structures; EXPRESSED DURING: 13 growth stages; CONTAINS InterPro DOMAIN/s: Mannose-6-phosphate receptor, binding (InterPro:IPR009011), Glucosidase II beta subunit-like (InterPro:IPR012913); Has 30201 Blast hits to 17322 proteins in 780 species: Archae - 12; Bacteria - 1396; Metazoa - 17338; Fungi - 3422; Plants - 5037; Viruses - 0; Other Eukaryotes - 2996 (source: NCBI BLink). "
Ctaxi_contig_58489|comp36656_c2_seq1	-5.066985338	0.071045793	0.013271444	0.044192694	signal transduction protein with cbs domains	gi|336122097|ref|YP_004576872.1|signal transduction protein with CBS domains [Methanothermococcus okinawensis IH1] >gi|503633202|ref|WP_013867278.1| hypothetical protein [Methanothermococcus okinawensis] >gi|334856618|gb|AEH07094.1| putative signal transduction protein with CBS domains [Methanothermococcus okinawensis IH1]	AT4G36910.1	"LEJ2,CDCP2"	 Cystathionine beta-synthase (CBS) family protein 
Ctaxi_contig_37743|comp35264_c1_seq10	-5.02439629	2.75838615	5.90E-10	1.27E-08	NA	NA	NA	NA	NA
Ctaxi_contig_40136|comp35474_c3_seq2	-5.003331979	10.64030756	6.67E-32	1.93E-29	NA	NA	NA	NA	NA
Ctaxi_contig_42973|comp35676_c4_seq1	-4.977855124	0.865677449	3.34E-09	6.43E-08	NA	NA	NA	NA	NA
Ctaxi_contig_21420|comp33511_c2_seq1	-4.956768618	3.264919688	8.77E-35	3.60E-32	argonaute family member	gi|325193161|emb|CCA27516.1|Argonaute2 (AGO2) putative [Albugo laibachii Nc14]	AT5G43810.2	ZLL	 Stabilizer of iron transporter SufD / Polynucleotidyl transferase 
Ctaxi_contig_7333|comp30056_c1_seq1	-4.91390267	4.362518553	8.90E-55	1.66E-51	NA	NA	NA	NA	NA
Ctaxi_contig_58514|comp36658_c0_seq1	-4.908513041	3.028181642	1.13E-31	3.20E-29	superoxide dismutase	gi|425706359|gb|AFX95918.1|copper/zinc superoxide dismutase [Mauremys reevesii]	AT2G28190.1	"CSD2,CZSOD2"	 copper/zinc superoxide dismutase 2 
Ctaxi_contig_27861|comp34303_c1_seq5	-4.884617776	2.671770966	7.69E-17	4.37E-15	ankyrin repeat protein	"gi|123474370|ref|XP_001320368.1|ankyrin repeat protein [Trichomonas vaginalis G3] >gi|121903172|gb|EAY08145.1| ankyrin repeat protein, putative [Trichomonas vaginalis G3]"	AT3G58760.1		 Integrin-linked protein kinase family 
Ctaxi_contig_68543|comp37129_c1_seq6	-4.829246861	0.861029792	0.003986474	0.016462631	protein	gi|168006558|ref|XP_001755976.1|predicted protein [Physcomitrella patens] >gi|162692906|gb|EDQ79261.1| predicted protein [Physcomitrella patens]	AT1G45332.1		 Translation elongation factor EFG/EF2 protein 
Ctaxi_contig_46600|comp35910_c0_seq1	-4.784690635	4.33744106	1.54E-54	2.72E-51	amine oxidase	gi|545367968|ref|XP_005648777.1|cyclopropane fatty acid synthase [Coccomyxa subellipsoidea C-169] >gi|384250754|gb|EIE24233.1| cyclopropane fatty acid synthase [Coccomyxa subellipsoidea C-169]	AT3G23510.1		 Cyclopropane-fatty-acyl-phospholipid synthase 
Ctaxi_contig_39746|comp35442_c1_seq5	-4.774874396	1.278828706	3.75E-12	1.16E-10	NA	NA	NA	NA	NA
Ctaxi_contig_26513|comp34152_c1_seq6	-4.73040695	0.698474091	0.000146209	0.000987659	NA	NA	NA	NA	NA
Ctaxi_contig_61187|comp36795_c0_seq12	-4.727644958	2.462557077	1.63E-17	1.02E-15	atp synthase delta chain	gi|545356383|ref|XP_005643910.1|hypothetical protein COCSUDRAFT_48924 [Coccomyxa subellipsoidea C-169] >gi|384245874|gb|EIE19366.1| hypothetical protein COCSUDRAFT_48924 [Coccomyxa subellipsoidea C-169]	AT5G47030.1		" ATPase, F1 complex, delta/epsilon subunit "
Ctaxi_contig_7332|comp30056_c0_seq1	-4.701274906	4.673732177	4.92E-69	2.36E-65	NA	NA	NA	NA	NA
Ctaxi_contig_50347|comp36169_c0_seq18	-4.615664116	3.336697623	2.01E-33	6.88E-31	vacuolar protein sorting-associated protein 41 homolog	gi|545368729|ref|XP_005649140.1|ARM repeat-containing protein [Coccomyxa subellipsoidea C-169] >gi|384251118|gb|EIE24596.1| ARM repeat-containing protein [Coccomyxa subellipsoidea C-169]	AT1G08190.1	"ATVPS41,ZIP2,VPS41,ATVAM2,VAM2"	 vacuolar protein sorting 41 
Ctaxi_contig_3958|comp24349_c0_seq1	-4.570670625	0.565274082	1.43E-05	0.000126218	NA	NA	NA	NA	NA
Ctaxi_contig_11771|comp31776_c1_seq3	-4.543563189	0.548068178	5.32E-06	5.24E-05	NA	NA	NA	NA	NA
Ctaxi_contig_42324|comp35628_c2_seq3	-4.502347416	0.537436703	1.77E-07	2.40E-06	arylsulfatase a	gi|537743154|emb|CDF80797.1|arylsulfatase [Formosa agariphila KMM 3901]	NA	NA	NA
Ctaxi_contig_18935|comp33134_c2_seq3	-4.472612052	0.41168867	6.25E-05	0.000466534	ribosomal protein l17 family protein	gi|545360067|ref|XP_005645443.1|ribosomal protein L17 [Coccomyxa subellipsoidea C-169] >gi|384247412|gb|EIE20899.1| ribosomal protein L17 [Coccomyxa subellipsoidea C-169]	AT5G64650.1		 Ribosomal protein L17 family protein 
Ctaxi_contig_67269|comp37086_c2_seq4	-4.465629758	1.697126573	9.05E-13	3.08E-11	NA	NA	NA	NA	NA
Ctaxi_contig_60143|comp36741_c5_seq3	-4.441924652	0.556844851	1.36E-05	0.000121197	hydroxypyruvate reductase	gi|552847529|ref|XP_005851883.1|hypothetical protein CHLNCDRAFT_33616 [Chlorella variabilis] >gi|307111547|gb|EFN59781.1| hypothetical protein CHLNCDRAFT_33616 [Chlorella variabilis]	AT1G68010.2	HPR	 hydroxypyruvate reductase 
Ctaxi_contig_34001|comp34917_c8_seq3	-4.414038798	0.430226437	1.97E-06	2.15E-05	NA	NA	NA	NA	NA
Ctaxi_contig_9049|comp30948_c0_seq1	-4.409934183	1.01489896	2.22E-08	3.66E-07	NA	NA	NA	NA	NA
Ctaxi_contig_32234|comp34770_c0_seq1	-4.40839403	2.344357954	6.94E-13	2.41E-11	atp-dependent hsl protease atp-binding subunit hslu	gi|545364643|ref|XP_005647364.1|ATP-dependent hsl protease ATP-binding subunit hslU [Coccomyxa subellipsoidea C-169] >gi|384249338|gb|EIE22820.1| ATP-dependent hsl protease ATP-binding subunit hslU [Coccomyxa subellipsoidea C-169]	AT5G49840.1		 ATP-dependent Clp protease 
Ctaxi_contig_41150|comp35559_c0_seq1	-4.401019898	2.31845744	5.30E-05	0.000402786	neurofilament heavy polypeptide	gi|358344028|ref|XP_003636096.1|hypothetical protein MTR_027s0011 [Medicago truncatula] >gi|355502031|gb|AES83234.1| hypothetical protein MTR_027s0011 [Medicago truncatula]	NA	NA	NA
Ctaxi_contig_64794|comp36982_c2_seq18	-4.375055011	4.303091514	3.28E-22	3.57E-20	NA	NA	NA	NA	NA
Ctaxi_contig_40816|comp35533_c4_seq24	-4.353795965	0.414053619	8.76E-06	8.21E-05	NA	NA	NA	NA	NA
Ctaxi_contig_9835|comp31223_c0_seq8	-4.313631845	2.211760696	1.04E-06	1.20E-05	trans-aconitate methyltransferase	gi|515875156|ref|WP_017305739.1|hypothetical protein [Spirulina subsalsa]	AT1G36310.2		 S-adenosyl-L-methionine-dependent methyltransferases superfamily protein 
Ctaxi_contig_27045|comp34206_c0_seq6	-4.303044896	4.828019294	2.04E-40	1.40E-37	protein	gi|552811027|ref|XP_005843354.1|hypothetical protein CHLNCDRAFT_33194 [Chlorella variabilis] >gi|307102987|gb|EFN51252.1| hypothetical protein CHLNCDRAFT_33194 [Chlorella variabilis]	AT1G69840.7		 SPFH/Band 7/PHB domain-containing membrane-associated protein family 
Ctaxi_contig_24020|comp33870_c0_seq5	-4.262897866	2.93688932	1.01E-18	7.50E-17	NA	NA	NA	NA	NA
Ctaxi_contig_12076|comp31851_c0_seq1	-4.262354578	0.411805529	0.000163961	0.001088965	NA	NA	NA	NA	NA
Ctaxi_contig_51048|comp36212_c3_seq6	-4.244653462	1.873832016	1.58E-11	4.42E-10	NA	NA	NA	NA	NA
Ctaxi_contig_21419|comp33511_c1_seq1	-4.224491351	2.926697022	3.90E-21	3.82E-19	argonaute-like protein	gi|302842702|ref|XP_002952894.1|Argonaute-like protein [Volvox carteri f. nagariensis] >gi|300261934|gb|EFJ46144.1| Argonaute-like protein [Volvox carteri f. nagariensis]	AT1G48410.3	AGO1	 Stabilizer of iron transporter SufD / Polynucleotidyl transferase 
Ctaxi_contig_44929|comp35793_c5_seq8	-4.218348557	0.624774943	0.000259425	0.001618394	gtp-binding protein lepa	gi|545366625|ref|XP_005648199.1|GTP-binding protein lepa [Coccomyxa subellipsoidea C-169] >gi|384250175|gb|EIE23655.1| GTP-binding protein lepa [Coccomyxa subellipsoidea C-169]	NA	NA	NA
Ctaxi_contig_60144|comp36741_c5_seq4	-4.214526869	1.252317754	1.12E-08	1.95E-07	hydroxypyruvate reductase	gi|159466566|ref|XP_001691480.1|hydroxypyruvate reductase [Chlamydomonas reinhardtii] >gi|158279452|gb|EDP05213.1| hydroxypyruvate reductase [Chlamydomonas reinhardtii]	AT1G68010.1	"HPR,ATHPR1"	 hydroxypyruvate reductase 
Ctaxi_contig_46609|comp35910_c3_seq1	-4.211396135	5.545545034	4.17E-60	1.00E-56	cyclopropane fatty acid synthase	gi|545367968|ref|XP_005648777.1|cyclopropane fatty acid synthase [Coccomyxa subellipsoidea C-169] >gi|384250754|gb|EIE24233.1| cyclopropane fatty acid synthase [Coccomyxa subellipsoidea C-169]	AT3G23530.1		 Cyclopropane-fatty-acyl-phospholipid synthase 
Ctaxi_contig_68645|comp37132_c1_seq3	-4.210582193	1.988300543	3.99E-13	1.44E-11	spt transcription factor family member	gi|509391706|gb|AGN29634.1|SPT transcription factor family member [Acartia pacifica]	NA	NA	NA
Ctaxi_contig_66848|comp37067_c7_seq39	-4.208036747	1.220852784	1.51E-09	3.06E-08	polymorphic outer membrane protein	gi|530741623|gb|EQC39865.1|hypothetical protein SDRG_02523 [Saprolegnia diclina VS20]	NA	NA	NA
Ctaxi_contig_22663|comp33697_c0_seq2	-4.201153631	0.84083788	1.26E-06	1.43E-05	NA	NA	NA	NA	NA
Ctaxi_contig_18356|comp33053_c2_seq1	-4.171460461	5.353240083	1.29E-20	1.19E-18	NA	NA	NA	NA	NA
Ctaxi_contig_8210|comp30585_c0_seq1	-4.164223643	0.29831081	9.62E-06	8.91E-05	NA	NA	NA	NA	NA
Ctaxi_contig_24391|comp33925_c1_seq3	-4.162797608	0.353416562	7.72E-05	0.000564249	drug metabolite transporter superfamily	gi|545369939|ref|XP_005649655.1|DUF6-domain-containing protein [Coccomyxa subellipsoidea C-169] >gi|384251634|gb|EIE25111.1| DUF6-domain-containing protein [Coccomyxa subellipsoidea C-169]	AT3G02690.1		 nodulin MtN21 /EamA-like transporter family protein 
Ctaxi_contig_7241|comp30001_c0_seq1	-4.140904092	0.277183975	3.88E-05	0.000305742	radial spoke protein 9	gi|159464423|ref|XP_001690441.1|radial spoke protein 9 [Chlamydomonas reinhardtii] >gi|83284713|gb|ABC02020.1| radial spoke protein 9 [Chlamydomonas reinhardtii] >gi|158279941|gb|EDP05700.1| radial spoke protein 9 [Chlamydomonas reinhardtii]	NA	NA	NA
Ctaxi_contig_46605|comp35910_c0_seq6	-4.128577995	3.629523088	5.92E-33	1.95E-30	flavin containing amine oxidoreductase	gi|159474416|ref|XP_001695321.1|cyclopropane fatty acid synthase [Chlamydomonas reinhardtii] >gi|158275804|gb|EDP01579.1| cyclopropane fatty acid synthase [Chlamydomonas reinhardtii]	AT3G23510.1		 Cyclopropane-fatty-acyl-phospholipid synthase 
Ctaxi_contig_46137|comp35878_c7_seq1	-4.089314575	4.612116123	7.55E-36	3.48E-33	NA	NA	NA	NA	NA
Ctaxi_contig_12448|comp31941_c0_seq3	-4.082139887	0.249760336	1.05E-05	9.64E-05	NA	NA	NA	NA	NA
Ctaxi_contig_16045|comp32662_c0_seq1	-4.078685254	1.063980619	1.10E-06	1.26E-05	NA	NA	NA	NA	NA
Ctaxi_contig_67782|comp37100_c1_seq1	-4.078379194	1.125477232	1.13E-07	1.60E-06	nad -binding partial	"gi|545368031|ref|XP_005648805.1|NAD(P)-binding protein, partial [Coccomyxa subellipsoidea C-169] >gi|384250782|gb|EIE24261.1| NAD(P)-binding protein, partial [Coccomyxa subellipsoidea C-169]"	AT2G05990.2	"MOD1,ENR1"	 NAD(P)-binding Rossmann-fold superfamily protein 
Ctaxi_contig_25623|comp34066_c0_seq11	-4.073851946	0.204389078	8.87E-05	0.000637848	NA	NA	NA	NA	NA
Ctaxi_contig_51916|comp36256_c1_seq1	-4.065308023	0.23076055	1.55E-05	0.000136095	alkaline phosphatase	gi|492908497|ref|WP_006038903.1|Ig domain protein group 2 domain protein [Paenibacillus curdlanolyticus] >gi|304344641|gb|EFM10479.1| Ig domain protein group 2 domain protein [Paenibacillus curdlanolyticus YK9]	NA	NA	NA
Ctaxi_contig_46608|comp35910_c2_seq1	-4.06337616	4.580023487	7.08E-43	5.94E-40	cyclopropane-fatty-acyl-phospholipid synthase	gi|545367968|ref|XP_005648777.1|cyclopropane fatty acid synthase [Coccomyxa subellipsoidea C-169] >gi|384250754|gb|EIE24233.1| cyclopropane fatty acid synthase [Coccomyxa subellipsoidea C-169]	AT3G23460.1		 S-adenosyl-L-methionine-dependent methyltransferases superfamily protein 
Ctaxi_contig_45254|comp35813_c2_seq3	-4.028752276	1.837867345	9.23E-05	0.000659751	arf-like small gtpase	gi|545370020|ref|XP_005649689.1|ARF-like small GTPase [Coccomyxa subellipsoidea C-169] >gi|384251668|gb|EIE25145.1| ARF-like small GTPase [Coccomyxa subellipsoidea C-169]	AT2G24765.2	"ARF3,ARL1,ATARL1"	 ADP-ribosylation factor 3 
Ctaxi_contig_9817|comp31219_c2_seq1	-4.026816789	0.766034866	3.56E-06	3.65E-05	gtp-binding protein	gi|6056379|gb|AAF02843.1|AC009894_14Similar to GTP-binding protein [Arabidopsis thaliana]	AT1G56050.1		 GTP-binding protein-related 
Ctaxi_contig_11702|comp31755_c0_seq3	-4.017856692	1.963595436	5.61E-13	1.98E-11	cbs domain protein	gi|552849163|ref|XP_005852283.1|hypothetical protein CHLNCDRAFT_33710 [Chlorella variabilis] >gi|307111947|gb|EFN60181.1| hypothetical protein CHLNCDRAFT_33710 [Chlorella variabilis]	AT5G10860.1		 Cystathionine beta-synthase (CBS) family protein 
Ctaxi_contig_37428|comp35236_c0_seq2	-4.008823841	0.153711085	0.000212022	0.001357978	transmembrane protein 14c	gi|552810389|ref|XP_005843190.1|hypothetical protein CHLNCDRAFT_141477 [Chlorella variabilis] >gi|307102821|gb|EFN51088.1| hypothetical protein CHLNCDRAFT_141477 [Chlorella variabilis]	AT3G20510.1		 Transmembrane proteins 14C 
Ctaxi_contig_14007|comp32267_c0_seq2	-4.005295911	3.824745552	1.01E-18	7.50E-17	NA	NA	NA	NA	NA
Ctaxi_contig_39183|comp35388_c2_seq1	-3.996228159	1.783254627	1.80E-13	6.87E-12	NA	NA	NA	NA	NA
Ctaxi_contig_20290|comp33345_c0_seq1	-3.992916648	4.303858228	4.44E-23	5.42E-21	NA	NA	NA	NA	NA
Ctaxi_contig_55097|comp36445_c6_seq4	-3.980627729	0.116808552	0.000132556	0.000907101	NA	NA	NA	NA	NA
Ctaxi_contig_10490|comp31407_c0_seq2	-3.955523171	4.666452641	6.50E-21	6.24E-19	triosephosphate cytosolic	gi|412990894|emb|CCO18266.1|triosephosphate isomerase [Bathycoccus prasinos]	AT3G55440.1	"ATCTIMC,TPI,CYTOTPI"	 triosephosphate isomerase 
Ctaxi_contig_27351|comp34244_c2_seq2	-3.939336307	0.51023714	0.000133504	0.000912473	NA	NA	NA	NA	NA
Ctaxi_contig_7954|comp30452_c1_seq1	-3.899866759	6.320086752	1.15E-30	2.85E-28	NA	NA	NA	NA	NA
Ctaxi_contig_55407|comp36468_c1_seq3	-3.893136189	0.16660471	0.000480308	0.002759162	NA	NA	NA	NA	NA
Ctaxi_contig_19914|comp33291_c1_seq1	-3.888205357	1.245490408	0.000256353	0.001602364	NA	NA	NA	NA	NA
Ctaxi_contig_56623|comp36544_c2_seq5	-3.883673638	0.170007754	0.000492187	0.002814931	NA	NA	NA	NA	NA
Ctaxi_contig_20292|comp33345_c1_seq1	-3.875308524	3.491245179	1.27E-29	2.93E-27	NA	NA	NA	NA	NA
Ctaxi_contig_45256|comp35813_c2_seq5	-3.87136212	1.220819187	0.000189029	0.001233515	arf-like small gtpase	gi|545370020|ref|XP_005649689.1|ARF-like small GTPase [Coccomyxa subellipsoidea C-169] >gi|384251668|gb|EIE25145.1| ARF-like small GTPase [Coccomyxa subellipsoidea C-169]	AT2G24765.2	"ARF3,ARL1,ATARL1"	 ADP-ribosylation factor 3 
Ctaxi_contig_46603|comp35910_c0_seq4	-3.869638839	4.158228046	2.18E-33	7.40E-31	cyclopropane-fatty-acyl-phospholipid synthase	gi|545367968|ref|XP_005648777.1|cyclopropane fatty acid synthase [Coccomyxa subellipsoidea C-169] >gi|384250754|gb|EIE24233.1| cyclopropane fatty acid synthase [Coccomyxa subellipsoidea C-169]	NA	NA	NA
Ctaxi_contig_53216|comp36339_c0_seq3	-3.855116012	0.713094755	0.009142163	0.032543351	complete clone: rafl24-09-	gi|302847291|ref|XP_002955180.1|hypothetical protein VOLCADRAFT_121395 [Volvox carteri f. nagariensis] >gi|300259472|gb|EFJ43699.1| hypothetical protein VOLCADRAFT_121395 [Volvox carteri f. nagariensis]	AT2G23470.1	RUS4	" Protein of unknown function, DUF647 "
Ctaxi_contig_13364|comp32143_c1_seq4	-3.85333534	0.111294244	0.000129384	0.000887566	NA	NA	NA	NA	NA
Ctaxi_contig_71858|comp37267_c1_seq1	-3.835702571	0.682487915	0.000473519	0.002726691	NA	NA	NA	NA	NA
Ctaxi_contig_58150|comp36634_c4_seq1	-3.834759426	1.227300776	1.30E-06	1.46E-05	NA	NA	NA	NA	NA
Ctaxi_contig_21927|comp33599_c1_seq1	-3.824833822	0.109924955	6.56E-05	0.000488597	NA	NA	NA	NA	NA
Ctaxi_contig_3810|comp23951_c0_seq2	-3.818586343	0.110423899	0.000279158	0.001726752	NA	NA	NA	NA	NA
Ctaxi_contig_26283|comp34130_c1_seq6	-3.817889272	7.421328374	7.26E-25	1.08E-22	NA	NA	NA	NA	NA
Ctaxi_contig_32130|comp34757_c0_seq11	-3.817273275	0.081886774	0.000970189	0.005018994	phosphoribosylamine--glycine ligase	gi|545363431|ref|XP_005646839.1|phosphoribosylamine--glycine ligase [Coccomyxa subellipsoidea C-169] >gi|384248812|gb|EIE22295.1| phosphoribosylamine--glycine ligase [Coccomyxa subellipsoidea C-169]	AT1G09830.1		 Glycinamide ribonucleotide (GAR) synthetase 
Ctaxi_contig_31060|comp34648_c1_seq19	-3.779896638	1.555413886	7.92E-10	1.66E-08	NA	NA	NA	NA	NA
Ctaxi_contig_7953|comp30452_c0_seq1	-3.770640667	5.094910325	4.70E-17	2.76E-15	NA	NA	NA	NA	NA
Ctaxi_contig_8058|comp30505_c0_seq1	-3.769894916	0.89529393	9.77E-08	1.41E-06	NA	NA	NA	NA	NA
Ctaxi_contig_28166|comp34342_c0_seq1	-3.760188179	0.554882964	0.000135148	0.000922052	ankyrin repeat protein	"gi|123482337|ref|XP_001323756.1|ankyrin repeat protein [Trichomonas vaginalis G3] >gi|121906627|gb|EAY11533.1| ankyrin repeat protein, putative [Trichomonas vaginalis G3]"	AT5G40160.1	"EMB139,EMB506"	 Ankyrin repeat family protein 
Ctaxi_contig_33979|comp34917_c1_seq1	-3.735720183	1.147919037	9.12E-09	1.61E-07	NA	NA	NA	NA	NA
Ctaxi_contig_68651|comp37132_c2_seq4	-3.731585794	1.312387988	0.000138388	0.000941074	hypothetical protein VOLCADRAFT_104607	gi|302837085|ref|XP_002950102.1|hypothetical protein VOLCADRAFT_104607 [Volvox carteri f. nagariensis] >gi|300264575|gb|EFJ48770.1| hypothetical protein VOLCADRAFT_104607 [Volvox carteri f. nagariensis]	AT4G13500.1		 unknown protein; FUNCTIONS IN: molecular_function unknown; INVOLVED IN: biological_process unknown; LOCATED IN: chloroplast; BEST Arabidopsis thaliana protein match is: unknown protein (TAIR:AT2G05310.1); Has 50 Blast hits to 50 proteins in 20 species: Archae - 0; Bacteria - 0; Metazoa - 0; Fungi - 0; Plants - 50; Viruses - 0; Other Eukaryotes - 0 (source: NCBI BLink). 
Ctaxi_contig_60133|comp36741_c1_seq1	-3.66599375	2.36497052	9.82E-14	3.89E-12	hydroxypyruvate reductase	gi|552847529|ref|XP_005851883.1|hypothetical protein CHLNCDRAFT_33616 [Chlorella variabilis] >gi|307111547|gb|EFN59781.1| hypothetical protein CHLNCDRAFT_33616 [Chlorella variabilis]	AT1G68010.1	"HPR,ATHPR1"	 hydroxypyruvate reductase 
Ctaxi_contig_28228|comp34347_c0_seq7	-3.636183563	0.06793478	0.006107067	0.023424368	NA	NA	NA	NA	NA
Ctaxi_contig_23575|comp33812_c0_seq1	-3.634749715	0.439218717	0.000111787	0.000779912	NA	NA	NA	NA	NA
Ctaxi_contig_9670|comp31172_c0_seq1	-3.624425347	4.354109603	1.70E-26	2.84E-24	NA	NA	NA	NA	NA
Ctaxi_contig_37970|comp35283_c3_seq5	-3.616870826	0.418092725	0.00030983	0.001891405	NA	NA	NA	NA	NA
Ctaxi_contig_60132|comp36741_c0_seq1	-3.608068657	3.109572451	8.89E-21	8.39E-19	hydroxypyruvate reductase	gi|159466566|ref|XP_001691480.1|hydroxypyruvate reductase [Chlamydomonas reinhardtii] >gi|158279452|gb|EDP05213.1| hydroxypyruvate reductase [Chlamydomonas reinhardtii]	AT1G68010.1	"HPR,ATHPR1"	 hydroxypyruvate reductase 
Ctaxi_contig_36630|comp35170_c3_seq6	-3.60563118	0.417801026	0.000243952	0.001534119	heat shock protein 60	gi|255082704|ref|XP_002504338.1|predicted protein [Micromonas sp. RCC299] >gi|226519606|gb|ACO65596.1| predicted protein [Micromonas sp. RCC299]	AT3G23990.1	"HSP60,HSP60-3B"	 heat shock protein 60 
Ctaxi_contig_29712|comp34514_c0_seq4	-3.60356963	5.868231117	6.23E-06	6.03E-05	NA	NA	NA	NA	NA
Ctaxi_contig_20545|comp33395_c0_seq1	-3.595447259	1.044776699	3.08E-07	4.00E-06	NA	NA	NA	NA	NA
Ctaxi_contig_23437|comp33797_c4_seq1	-3.584881893	1.915000521	2.33E-13	8.79E-12	ubox domain containing protein	"gi|298706487|emb|CBJ29474.1|WD repeat, SAM and U-box domain containing 1 [Ectocarpus siliculosus]"	AT5G51270.1		 U-box domain-containing protein kinase family protein 
Ctaxi_contig_18355|comp33053_c0_seq3	-3.57934993	5.386576653	1.32E-20	1.21E-18	NA	NA	NA	NA	NA
Ctaxi_contig_65946|comp37030_c1_seq24	-3.576039929	0.919848104	0.014206856	0.046607142	transcription regulator cpl1	gi|552846472|ref|XP_005851632.1|hypothetical protein CHLNCDRAFT_138191 [Chlorella variabilis] >gi|307111295|gb|EFN59530.1| hypothetical protein CHLNCDRAFT_138191 [Chlorella variabilis]	AT5G58003.1	CPL4	 C-terminal domain phosphatase-like 4 
Ctaxi_contig_14006|comp32267_c0_seq1	-3.570396565	7.563743208	9.31E-13	3.16E-11	NA	NA	NA	NA	NA
Ctaxi_contig_31053|comp34648_c1_seq12	-3.549815391	2.665452663	6.62E-15	3.02E-13	NA	NA	NA	NA	NA
Ctaxi_contig_9949|comp31260_c1_seq4	-3.545826136	0.385149877	0.00025051	0.00157124	NA	NA	NA	NA	NA
Ctaxi_contig_17308|comp32882_c1_seq1	-3.52835397	1.590270574	0.000706257	0.003845446	NA	NA	NA	NA	NA
Ctaxi_contig_49085|comp36081_c2_seq3	-3.528012183	1.219890064	3.31E-08	5.26E-07	NA	NA	NA	NA	NA
Ctaxi_contig_18353|comp33053_c0_seq1	-3.517866301	6.152446962	3.70E-19	2.93E-17	NA	NA	NA	NA	NA
Ctaxi_contig_13389|comp32148_c0_seq6	-3.50489403	3.250579774	1.39E-28	2.96E-26	NA	NA	NA	NA	NA
Ctaxi_contig_33990|comp34917_c6_seq5	-3.502588537	0.477199481	0.001127966	0.005701767	NA	NA	NA	NA	NA
Ctaxi_contig_14354|comp32349_c0_seq2	-3.496298243	1.217831037	7.77E-07	9.24E-06	catalytic coenzyme binding protein	gi|302828772|ref|XP_002945953.1|hypothetical protein VOLCADRAFT_78986 [Volvox carteri f. nagariensis] >gi|300268768|gb|EFJ52948.1| hypothetical protein VOLCADRAFT_78986 [Volvox carteri f. nagariensis]	AT3G18890.1		 NAD(P)-binding Rossmann-fold superfamily protein 
Ctaxi_contig_47204|comp35956_c3_seq1	-3.485292979	5.538630127	2.87E-41	2.05E-38	NA	NA	NA	NA	NA
Ctaxi_contig_42293|comp35624_c0_seq8	-3.483862852	1.546882259	2.57E-10	5.88E-09	NA	NA	NA	NA	NA
Ctaxi_contig_52007|comp36263_c1_seq1	-3.478909369	4.929332033	8.26E-30	1.95E-27	nad -binding protein	gi|545375193|ref|XP_005651803.1|NAD(P)-binding protein [Coccomyxa subellipsoidea C-169] >gi|384253785|gb|EIE27259.1| NAD(P)-binding protein [Coccomyxa subellipsoidea C-169]	AT1G77680.1		 Ribonuclease II/R family protein 
Ctaxi_contig_29728|comp34517_c0_seq4	-3.477953284	2.981519941	2.91E-09	5.65E-08	pentatricopeptide repeat-containing protein	gi|552840972|ref|XP_005850189.1|hypothetical protein CHLNCDRAFT_34493 [Chlorella variabilis] >gi|307109850|gb|EFN58087.1| hypothetical protein CHLNCDRAFT_34493 [Chlorella variabilis]	AT3G22470.1		 Pentatricopeptide repeat (PPR) superfamily protein 
Ctaxi_contig_21518|comp33532_c2_seq3	-3.472450854	0.935565682	3.26E-05	0.000263309	NA	NA	NA	NA	NA
Ctaxi_contig_55406|comp36468_c1_seq2	-3.450468771	0.679387121	2.87E-06	3.02E-05	melanotransferrin	gi|552809764|ref|XP_005843025.1|hypothetical protein CHLNCDRAFT_59390 [Chlorella variabilis] >gi|307102653|gb|EFN50923.1| hypothetical protein CHLNCDRAFT_59390 [Chlorella variabilis]	NA	NA	NA
Ctaxi_contig_30053|comp34541_c0_seq7	-3.445492669	1.195419458	3.63E-07	4.65E-06	ankyrin repeat protein	"gi|123470751|ref|XP_001318579.1|ankyrin repeat protein [Trichomonas vaginalis G3] >gi|121901342|gb|EAY06356.1| ankyrin repeat protein, putative [Trichomonas vaginalis G3]"	AT2G03430.1		 Ankyrin repeat family protein 
Ctaxi_contig_9672|comp31172_c0_seq3	-3.440023717	3.337148831	1.61E-19	1.33E-17	NA	NA	NA	NA	NA
Ctaxi_contig_66075|comp37036_c7_seq3	-3.424547594	0.32130271	0.000743015	0.004009203	lysophospholipase	gi|496462089|ref|WP_009170934.1|alpha/beta hydrolase [Clostridium sp. DL-VIII] >gi|357172099|gb|EHJ00274.1| alpha/beta hydrolase fold protein [Clostridium sp. DL-VIII]	AT5G11650.1		 alpha/beta-Hydrolases superfamily protein 
Ctaxi_contig_65836|comp37026_c5_seq1	-3.410701023	2.009003516	5.58E-07	6.83E-06	magnesium chelatase subunit h	gi|302847052|ref|XP_002955061.1|magnesium protoporphyrin chelatase [Volvox carteri f. nagariensis] >gi|300259589|gb|EFJ43815.1| magnesium protoporphyrin chelatase [Volvox carteri f. nagariensis]	AT5G13630.2	"GUN5,CCH,CHLH,CCH1,ABAR"	" magnesium-chelatase subunit chlH, chloroplast, putative / Mg-protoporphyrin IX chelatase, putative (CHLH) "
Ctaxi_contig_58494|comp36656_c2_seq6	-3.408896736	2.110472509	4.28E-10	9.46E-09	elongation factor p	gi|159482564|ref|XP_001699339.1|organellar elongation factor P [Chlamydomonas reinhardtii] >gi|158272975|gb|EDO98769.1| organellar elongation factor P [Chlamydomonas reinhardtii]	AT3G08740.1		 elongation factor P (EF-P) family protein 
Ctaxi_contig_68063|comp37113_c0_seq1	-3.403514634	2.370111606	1.95E-06	2.12E-05	NA	NA	NA	NA	NA
Ctaxi_contig_39181|comp35388_c0_seq2	-3.401485832	0.564746674	0.000244373	0.001536478	NA	NA	NA	NA	NA
Ctaxi_contig_29439|comp34482_c1_seq2	-3.401396859	2.335228769	3.97E-10	8.82E-09	NA	NA	NA	NA	NA
Ctaxi_contig_49974|comp36144_c0_seq5	-3.400258139	0.27990709	0.000680612	0.003722702	arginine decarboxylase	gi|545358983|ref|XP_005644999.1|PLP-dependent transferase [Coccomyxa subellipsoidea C-169] >gi|384246967|gb|EIE20455.1| PLP-dependent transferase [Coccomyxa subellipsoidea C-169]	NA	NA	NA
Ctaxi_contig_38303|comp35317_c3_seq4	-3.396684774	0.316024685	0.000167509	0.001109022	protein	gi|168033599|ref|XP_001769302.1|predicted protein [Physcomitrella patens] >gi|162679408|gb|EDQ65856.1| predicted protein [Physcomitrella patens]	AT1G64400.1	LACS3	 AMP-dependent synthetase and ligase family protein 
Ctaxi_contig_47041|comp35945_c5_seq4	-3.385783531	5.198251119	2.69E-36	1.29E-33	NA	NA	NA	NA	NA
Ctaxi_contig_42968|comp35676_c1_seq14	-3.382992717	0.280461438	4.53E-05	0.000350708	NA	NA	NA	NA	NA
Ctaxi_contig_29277|comp34463_c2_seq1	-3.382701654	5.773475686	1.30E-09	2.66E-08	calcium-dependent protein kinase	gi|302843513|ref|XP_002953298.1|hypothetical protein VOLCADRAFT_109867 [Volvox carteri f. nagariensis] >gi|300261395|gb|EFJ45608.1| hypothetical protein VOLCADRAFT_109867 [Volvox carteri f. nagariensis]	AT1G50700.1	CPK33	 calcium-dependent protein kinase 33 
Ctaxi_contig_14350|comp32348_c0_seq4	-3.373662172	1.498133057	4.01E-06	4.06E-05	NA	NA	NA	NA	NA
Ctaxi_contig_55086|comp36445_c2_seq4	-3.373616953	1.70651797	3.38E-09	6.49E-08	NA	NA	NA	NA	NA
Ctaxi_contig_51682|comp36244_c8_seq1	-3.368697227	0.260072958	0.00010861	0.000761383	NA	NA	NA	NA	NA
Ctaxi_contig_16702|comp32774_c1_seq1	-3.367752012	0.590194846	1.04E-05	9.53E-05	NA	NA	NA	NA	NA
Ctaxi_contig_39965|comp35459_c0_seq8	-3.366176273	0.660642999	0.000433189	0.002528253	amidophosphoribosyltransferase	gi|552845622|ref|XP_005851401.1|hypothetical protein CHLNCDRAFT_137657 [Chlorella variabilis] >gi|307111064|gb|EFN59299.1| hypothetical protein CHLNCDRAFT_137657 [Chlorella variabilis]	NA	NA	NA
Ctaxi_contig_10805|comp31509_c0_seq1	-3.363324468	9.026492102	3.78E-16	2.04E-14	atp synthase	gi|281211748|gb|EFA85910.1|hypothetical protein PPL_01142 [Polysphondylium pallidum PN500]	NA	NA	NA
Ctaxi_contig_52538|comp36298_c0_seq5	-3.361864532	0.285894805	0.000650222	0.003585666	bifunctional protein	gi|557547359|gb|ESR58337.1|hypothetical protein CICLE_v10020642mg [Citrus clementina]	AT4G00620.1		 Amino acid dehydrogenase family protein 
Ctaxi_contig_28267|comp34353_c0_seq2	-3.359846557	0.603064265	1.57E-05	0.000136963	kinase-like protein	gi|545353630|ref|XP_005642651.1|kinase-like protein [Coccomyxa subellipsoidea C-169] >gi|384244607|gb|EIE18107.1| kinase-like protein [Coccomyxa subellipsoidea C-169]	AT4G11330.1	"ATMPK5,MPK5"	 MAP kinase 5 
Ctaxi_contig_20542|comp33394_c0_seq3	-3.348179838	0.589994724	0.00428645	0.017489342	glycosyl group 1 family protein	gi|302844891|ref|XP_002953985.1|hypothetical protein VOLCADRAFT_82536 [Volvox carteri f. nagariensis] >gi|300260797|gb|EFJ45014.1| hypothetical protein VOLCADRAFT_82536 [Volvox carteri f. nagariensis]	AT5G01220.1	SQD2	 sulfoquinovosyldiacylglycerol 2 
Ctaxi_contig_55415|comp36468_c4_seq1	-3.341682629	0.275021211	0.000336168	0.002023877	lactotransferrin isoform 1	gi|297671495|ref|XP_002813871.1|PREDICTED: lactotransferrin isoform 1 [Pongo abelii]	NA	NA	NA
Ctaxi_contig_43264|comp35698_c1_seq4	-3.33273136	3.355054231	1.38E-18	1.01E-16	ankyrin repeat protein	"gi|123446853|ref|XP_001312173.1|ankyrin repeat protein [Trichomonas vaginalis G3] >gi|121894011|gb|EAX99243.1| ankyrin repeat protein, putative [Trichomonas vaginalis G3]"	AT2G03430.1		 Ankyrin repeat family protein 
Ctaxi_contig_11212|comp31625_c0_seq1	-3.324177694	3.540548	4.91E-21	4.74E-19	photosystem i reaction center subunit n	gi|552816599|ref|XP_005844728.1|hypothetical protein CHLNCDRAFT_32470 [Chlorella variabilis] >gi|307104372|gb|EFN52626.1| hypothetical protein CHLNCDRAFT_32470 [Chlorella variabilis]	AT5G64040.1	PSAN	" photosystem I reaction center subunit PSI-N, chloroplast, putative / PSI-N, putative (PSAN) "
Ctaxi_contig_7956|comp30452_c2_seq1	-3.323547303	3.235278891	3.37E-15	1.60E-13	NA	NA	NA	NA	NA
Ctaxi_contig_9786|comp31209_c0_seq2	-3.323086451	1.245675383	2.59E-09	5.08E-08	NA	NA	NA	NA	NA
Ctaxi_contig_56717|comp36551_c4_seq4	-3.314805616	0.568440079	0.001355369	0.006653089	NA	NA	NA	NA	NA
Ctaxi_contig_63223|comp36906_c1_seq1	-3.309781721	0.305854784	0.000561011	0.003154808	retrovirus	gi|340385467|ref|XP_003391231.1|PREDICTED: uncharacterized protein K02A2.6-like [Amphimedon queenslandica]	NA	NA	NA
Ctaxi_contig_66580|comp37055_c1_seq7	-3.30672456	0.615488121	0.000858438	0.004535857	NA	NA	NA	NA	NA
Ctaxi_contig_7955|comp30452_c1_seq2	-3.302022741	6.301465204	1.05E-15	5.37E-14	NA	NA	NA	NA	NA
Ctaxi_contig_14347|comp32348_c0_seq1	-3.301303023	5.079570246	8.19E-20	6.95E-18	NA	NA	NA	NA	NA
Ctaxi_contig_36486|comp35157_c0_seq1	-3.300059735	0.838380331	9.94E-07	1.15E-05	NA	NA	NA	NA	NA
Ctaxi_contig_8642|comp30781_c0_seq1	-3.296609936	6.331459456	4.73E-17	2.77E-15	NA	NA	NA	NA	NA
Ctaxi_contig_42321|comp35628_c1_seq3	-3.292613867	1.058621798	4.67E-07	5.81E-06	sulfatase	gi|519055014|ref|WP_020210889.1|hypothetical protein [Gilvimarinus chinensis]	NA	NA	NA
Ctaxi_contig_42923|comp35672_c0_seq1	-3.29204699	4.484115321	9.32E-21	8.77E-19	NA	NA	NA	NA	NA
Ctaxi_contig_26296|comp34130_c3_seq1	-3.279660733	5.788694434	4.60E-20	3.95E-18	NA	NA	NA	NA	NA
Ctaxi_contig_49044|comp36079_c0_seq12	-3.274095355	1.854635809	1.64E-06	1.82E-05	NA	NA	NA	NA	NA
Ctaxi_contig_39182|comp35388_c1_seq1	-3.267015082	1.235410308	3.04E-08	4.85E-07	NA	NA	NA	NA	NA
Ctaxi_contig_59609|comp36708_c2_seq1	-3.260514898	1.021225457	9.96E-08	1.43E-06	p-type atpase	gi|68638026|emb|CAI99406.1|P-type ATPase [Flabellia petiolata]	AT1G10130.1	"ECA3,ATECA3"	 endoplasmic reticulum-type calcium-transporting ATPase 3 
Ctaxi_contig_57259|comp36579_c1_seq64	-3.251511567	4.617045529	2.72E-11	7.33E-10	serine decarboxylase	gi|302844899|ref|XP_002953989.1|serine decarboxylase [Volvox carteri f. nagariensis] >gi|300260801|gb|EFJ45018.1| serine decarboxylase [Volvox carteri f. nagariensis]	AT1G43710.1	emb1075	 Pyridoxal phosphate (PLP)-dependent transferases superfamily protein 
Ctaxi_contig_13279|comp32124_c0_seq4	-3.25010554	0.972961588	1.24E-05	0.000111634	NA	NA	NA	NA	NA
Ctaxi_contig_10926|comp31549_c0_seq2	-3.234322912	6.33404231	1.69E-49	2.27E-46	hypothetical protein COCSUDRAFT_57107	gi|545360778|ref|XP_005645739.1|hypothetical protein COCSUDRAFT_57107 [Coccomyxa subellipsoidea C-169] >gi|384247709|gb|EIE21195.1| hypothetical protein COCSUDRAFT_57107 [Coccomyxa subellipsoidea C-169]	NA	NA	NA
Ctaxi_contig_10965|comp31566_c1_seq1	-3.233716889	2.024813379	2.05E-10	4.78E-09	ytv protein	gi|509391706|gb|AGN29634.1|SPT transcription factor family member [Acartia pacifica]	NA	NA	NA
Ctaxi_contig_8546|comp30738_c1_seq3	-3.231960681	2.625234352	6.01E-12	1.80E-10	NA	NA	NA	NA	NA
Ctaxi_contig_9051|comp30948_c2_seq1	-3.229710476	4.076897676	1.11E-27	2.06E-25	NA	NA	NA	NA	NA
Ctaxi_contig_32761|comp34812_c0_seq1	-3.229287309	0.259880697	0.006707278	0.025265571	reverse transcriptase	gi|477514151|gb|ENH66580.1|hypothetical protein FOC1_g10000937 [Fusarium oxysporum f. sp. cubense race 1]	NA	NA	NA
Ctaxi_contig_46136|comp35878_c5_seq2	-3.223065631	3.852803166	1.78E-17	1.11E-15	transferase	gi|345008638|ref|YP_004810992.1|transferase [Streptomyces violaceusniger Tu 4113] >gi|503820231|ref|WP_014054225.1| transferase [Streptomyces violaceusniger] >gi|344034987|gb|AEM80712.1| Transferase [Streptomyces violaceusniger Tu 4113]	NA	NA	NA
Ctaxi_contig_66693|comp37061_c5_seq5	-3.219638026	2.890764971	0.003191046	0.01371089	subtilisin-like protein	gi|545353695|ref|XP_005642683.1|hypothetical protein COCSUDRAFT_49367 [Coccomyxa subellipsoidea C-169] >gi|384244640|gb|EIE18139.1| hypothetical protein COCSUDRAFT_49367 [Coccomyxa subellipsoidea C-169]	AT1G01650.1	"SPPL4,ATSPPL4"	 SIGNAL PEPTIDE PEPTIDASE-LIKE 4 
Ctaxi_contig_49945|comp36142_c5_seq3	-3.215556831	5.585926398	1.10E-36	5.38E-34	malic enzyme	gi|545365544|ref|XP_005647736.1|RNB-domain-containing protein [Coccomyxa subellipsoidea C-169] >gi|384249711|gb|EIE23192.1| RNB-domain-containing protein [Coccomyxa subellipsoidea C-169]	AT2G19900.1	"ATNADP-ME1,NADP-ME1"	 NADP-malic enzyme 1 
Ctaxi_contig_13846|comp32233_c1_seq1	-3.208627138	1.35564941	4.13E-08	6.42E-07	30s ribosomal protein s19	gi|497438110|ref|WP_009752308.1|ribosomal protein S19 [Prevotella sp. oral taxon 473] >gi|429144821|gb|EKX87928.1| ribosomal protein S19 [Prevotella sp. oral taxon 473 str. F0040]	AT5G47320.1	RPS19	 ribosomal protein S19 
Ctaxi_contig_63384|comp36915_c0_seq16	-3.207119392	5.055088397	5.66E-07	6.92E-06	NA	NA	NA	NA	NA
Ctaxi_contig_24016|comp33870_c0_seq1	-3.200801818	3.406345171	2.48E-05	0.000206001	NA	NA	NA	NA	NA
Ctaxi_contig_68197|comp37119_c2_seq1	-3.190153924	0.777531253	0.001560429	0.007523379	gtp-binding protein	gi|302833814|ref|XP_002948470.1|hypothetical protein VOLCADRAFT_80241 [Volvox carteri f. nagariensis] >gi|300266157|gb|EFJ50345.1| hypothetical protein VOLCADRAFT_80241 [Volvox carteri f. nagariensis]	AT1G72660.3		 P-loop containing nucleoside triphosphate hydrolases superfamily protein 
Ctaxi_contig_19596|comp33232_c1_seq2	-3.187431646	1.039794103	1.55E-05	0.000135582	mrna binding protein precursor	gi|552815873|ref|XP_005844539.1|hypothetical protein CHLNCDRAFT_138964 [Chlorella variabilis] >gi|307104182|gb|EFN52437.1| hypothetical protein CHLNCDRAFT_138964 [Chlorella variabilis]	AT3G63140.1	CSP41A	 chloroplast stem-loop binding protein of  41 kDa 
Ctaxi_contig_49947|comp36142_c6_seq1	-3.186325043	3.818614182	1.14E-20	1.06E-18	nad-dependent malic enzyme	gi|358389717|gb|EHK27309.1|hypothetical protein TRIVIDRAFT_140682 [Trichoderma virens Gv29-8]	AT4G00570.1	NAD-ME2	 NAD-dependent malic enzyme 2 
Ctaxi_contig_39286|comp35400_c3_seq1	-3.181098264	0.597362052	0.003182509	0.013679454	9-cis-epoxycarotenoid dioxygenase	gi|493501206|ref|WP_006455720.1|Retinal pigment epithelial membrane protein [Synechococcus sp. PCC 7335] >gi|196190999|gb|EDX85963.1| Retinal pigment epithelial membrane protein [Synechococcus sp. PCC 7335]	NA	NA	NA
Ctaxi_contig_43591|comp35724_c6_seq1	-3.179201575	4.211763612	1.27E-33	4.38E-31	NA	NA	NA	NA	NA
Ctaxi_contig_55411|comp36468_c2_seq1	-3.178830297	1.157483622	3.35E-06	3.46E-05	melanotransferrin isoform x2	gi|552809764|ref|XP_005843025.1|hypothetical protein CHLNCDRAFT_59390 [Chlorella variabilis] >gi|307102653|gb|EFN50923.1| hypothetical protein CHLNCDRAFT_59390 [Chlorella variabilis]	NA	NA	NA
Ctaxi_contig_26937|comp34194_c0_seq20	-3.175072257	0.434206692	0.00014732	0.000993764	NA	NA	NA	NA	NA
Ctaxi_contig_14348|comp32348_c0_seq2	-3.166511218	4.32494712	2.84E-19	2.29E-17	NA	NA	NA	NA	NA
Ctaxi_contig_13692|comp32206_c0_seq1	-3.164968434	0.2346403	0.004205553	0.017222008	protein	gi|219127990|ref|XP_002184207.1|predicted protein [Phaeodactylum tricornutum CCAP 1055/1] >gi|217404438|gb|EEC44385.1| predicted protein [Phaeodactylum tricornutum CCAP 1055/1]	AT2G03430.1		 Ankyrin repeat family protein 
Ctaxi_contig_43589|comp35724_c2_seq1	-3.163769738	4.865746354	1.10E-39	7.13E-37	NA	NA	NA	NA	NA
Ctaxi_contig_43076|comp35683_c5_seq1	-3.162438114	0.552338356	0.000874565	0.004605858	protein	gi|167998170|ref|XP_001751791.1|predicted protein [Physcomitrella patens] >gi|162696889|gb|EDQ83226.1| predicted protein [Physcomitrella patens]	NA	NA	NA
Ctaxi_contig_13387|comp32148_c0_seq4	-3.155481265	5.917950196	2.41E-40	1.62E-37	NA	NA	NA	NA	NA
Ctaxi_contig_18058|comp33009_c0_seq6	-3.155127787	0.850910418	0.011708669	0.039896231	NA	NA	NA	NA	NA
Ctaxi_contig_36792|comp35189_c2_seq5	-3.151736921	1.059292775	0.001338067	0.006585477	NA	NA	NA	NA	NA
Ctaxi_contig_13384|comp32148_c0_seq1	-3.147480045	5.772212373	5.82E-48	7.25E-45	NA	NA	NA	NA	NA
Ctaxi_contig_31197|comp34664_c1_seq3	-3.139400987	3.331268432	5.14E-12	1.56E-10	NA	NA	NA	NA	NA
Ctaxi_contig_10925|comp31549_c0_seq1	-3.132830904	4.577137107	4.93E-39	3.01E-36	expressed protein	gi|552834788|ref|XP_005848822.1|expressed protein [Chlorella variabilis] >gi|307108480|gb|EFN56720.1| expressed protein [Chlorella variabilis]	NA	NA	NA
Ctaxi_contig_9425|comp31083_c2_seq3	-3.132366375	2.192763299	0.001654996	0.00790109	NA	NA	NA	NA	NA
Ctaxi_contig_33414|comp34870_c0_seq7	-3.131949198	1.096356333	3.27E-05	0.000264319	ccr4-not transcription complex subunit 1-like	"gi|470376676|ref|XP_004333306.1|transcriptional regulatorrelated, putative [Acanthamoeba castellanii str. Neff] >gi|440790004|gb|ELR11293.1| transcriptional regulatorrelated, putative [Acanthamoeba castellanii str. Neff]"	AT1G02080.2		 transcription regulators 
Ctaxi_contig_20105|comp33322_c0_seq4	-3.128108061	5.116850161	4.06E-40	2.67E-37	ycf32-related polyprotein of photosystem ii	gi|552828086|ref|XP_005847389.1|hypothetical protein CHLNCDRAFT_134219 [Chlorella variabilis] >gi|307107043|gb|EFN55287.1| hypothetical protein CHLNCDRAFT_134219 [Chlorella variabilis]	AT1G67740.1	"PSBY,YCF32"	 photosystem II BY 
Ctaxi_contig_49618|comp36118_c0_seq11	-3.127975435	0.624261696	0.008686526	0.03117907	class ii aars and biotin synthetase	gi|545360036|ref|XP_005645430.1|class II aaRS and biotin synthetase [Coccomyxa subellipsoidea C-169] >gi|384247399|gb|EIE20886.1| class II aaRS and biotin synthetase [Coccomyxa subellipsoidea C-169]	AT2G25710.2	HCS1	 holocarboxylase synthase 1 
Ctaxi_contig_14890|comp32457_c0_seq3	-3.126158793	1.446784237	0.006621929	0.024991217	NA	NA	NA	NA	NA
Ctaxi_contig_40027|comp35464_c1_seq5	-3.118796346	1.106693889	4.15E-06	4.19E-05	cytochrome p450	gi|552821205|ref|XP_005845783.1|hypothetical protein CHLNCDRAFT_58466 [Chlorella variabilis] >gi|307105432|gb|EFN53681.1| hypothetical protein CHLNCDRAFT_58466 [Chlorella variabilis]	NA	NA	NA
Ctaxi_contig_25588|comp34064_c4_seq7	-3.094785542	2.256291694	7.55E-11	1.89E-09	high mobility group protein homolog tdp-1	gi|300122042|emb|CBK22616.2|unnamed protein product [Blastocystis hominis]	NA	NA	NA
Ctaxi_contig_47107|comp35950_c2_seq6	-3.094489101	1.581849932	0.000303547	0.001858449	probable adenylate kinase chloroplastic-like	"gi|470143543|ref|XP_004307433.1|PREDICTED: probable adenylate kinase 1, chloroplastic-like [Fragaria vesca subsp. vesca]"	AT2G37250.1	"ADK,ATPADK1"	 adenosine kinase 
Ctaxi_contig_18485|comp33070_c3_seq1	-3.094049895	0.173051146	0.001287041	0.006379199	NA	NA	NA	NA	NA
Ctaxi_contig_13984|comp32263_c11_seq1	-3.092066334	0.133009576	0.000543265	0.003070432	ubiquitin carboxyl-terminal hydrolase 13-like	gi|545373717|ref|XP_005651196.1|cysteine proteinase [Coccomyxa subellipsoidea C-169] >gi|384253177|gb|EIE26652.1| cysteine proteinase [Coccomyxa subellipsoidea C-169]	AT5G06600.3	UBP12	 ubiquitin-specific protease 12 
Ctaxi_contig_56534|comp36539_c1_seq4	-3.091259361	0.791220594	0.000957062	0.004958717	homogentisate -dioxygenase	gi|552840413|ref|XP_005850038.1|hypothetical protein CHLNCDRAFT_142029 [Chlorella variabilis] >gi|307109699|gb|EFN57936.1| hypothetical protein CHLNCDRAFT_142029 [Chlorella variabilis]	AT5G54080.2	HGO	" homogentisate 1,2-dioxygenase "
Ctaxi_contig_10807|comp31509_c0_seq3	-3.08876859	7.872661029	2.06E-17	1.27E-15	NA	NA	NA	NA	NA
Ctaxi_contig_51681|comp36244_c7_seq1	-3.085749719	0.411968548	9.16E-05	0.000656003	NA	NA	NA	NA	NA
Ctaxi_contig_65838|comp37026_c5_seq3	-3.078529787	0.670574372	0.000254171	0.00159153	magnesium chelatase subunit h	gi|545369496|ref|XP_005649493.1|magnesium chelatase subunit H [Coccomyxa subellipsoidea C-169] >gi|384251471|gb|EIE24949.1| magnesium chelatase subunit H [Coccomyxa subellipsoidea C-169]	AT5G13630.2	"GUN5,CCH,CHLH,CCH1,ABAR"	" magnesium-chelatase subunit chlH, chloroplast, putative / Mg-protoporphyrin IX chelatase, putative (CHLH) "
Ctaxi_contig_18090|comp33016_c1_seq1	-3.075445043	7.997181881	2.81E-52	4.50E-49	calcium-dependent protein kinase	gi|159468824|ref|XP_001692574.1|predicted protein [Chlamydomonas reinhardtii] >gi|158278287|gb|EDP04052.1| predicted protein [Chlamydomonas reinhardtii]	AT2G35890.1	CPK25	 calcium-dependent protein kinase 25 
Ctaxi_contig_7756|comp30330_c0_seq1	-3.075230617	0.094904801	0.000492194	0.002814931	ankyrin repeat protein	gi|154417699|ref|XP_001581869.1|hypothetical protein [Trichomonas vaginalis G3] >gi|121916100|gb|EAY20883.1| conserved hypothetical protein [Trichomonas vaginalis G3]	AT5G61230.1		 Ankyrin repeat family protein 
Ctaxi_contig_10928|comp31549_c0_seq4	-3.0748835	5.350304198	1.82E-34	7.04E-32	NA	NA	NA	NA	NA
Ctaxi_contig_7072|comp29868_c0_seq1	-3.069475452	3.136544502	5.79E-17	3.35E-15	NA	NA	NA	NA	NA
Ctaxi_contig_56613|comp36544_c0_seq1	-3.066098241	1.07643669	3.17E-07	4.11E-06	NA	NA	NA	NA	NA
Ctaxi_contig_46821|comp35928_c1_seq4	-3.062763128	1.614627844	0.005011882	0.019917118	conserved hypothetical protein	gi|301096991|ref|XP_002897591.1|conserved hypothetical protein [Phytophthora infestans T30-4] >gi|262106809|gb|EEY64861.1| conserved hypothetical protein [Phytophthora infestans T30-4]	NA	NA	NA
Ctaxi_contig_43268|comp35698_c1_seq8	-3.051897391	1.202655873	1.67E-07	2.27E-06	zinc finger protein	"gi|221058941|ref|XP_002260116.1|Zinc finger protein [Plasmodium knowlesi strain H] >gi|193810189|emb|CAQ41383.1| Zinc finger protein, putative [Plasmodium knowlesi strain H]"	NA	NA	NA
Ctaxi_contig_27043|comp34206_c0_seq4	-3.049994873	1.671021609	0.00080099	0.00427398	protein	gi|255081070|ref|XP_002504101.1|predicted protein [Micromonas sp. RCC299] >gi|226519368|gb|ACO65359.1| predicted protein [Micromonas sp. RCC299]	AT1G69840.7		 SPFH/Band 7/PHB domain-containing membrane-associated protein family 
Ctaxi_contig_13683|comp32202_c1_seq39	-3.047597482	0.215273459	0.008027273	0.029265042	histone kinase partial	"gi|557737956|gb|ESS33902.1|putative histone kinase SNF1, partial [Toxoplasma gondii VEG]"	AT3G01090.3	"AKIN10,KIN10"	 SNF1 kinase homolog 10 
Ctaxi_contig_52069|comp36267_c5_seq1	-3.046338677	4.191828371	1.42E-17	8.99E-16	NA	NA	NA	NA	NA
Ctaxi_contig_62075|comp36843_c6_seq1	-3.04446294	1.684236365	0.00233522	0.010578147	heat repeat-containing protein 2	gi|291240909|ref|XP_002740361.1|PREDICTED: hypothetical protein [Saccoglossus kowalevskii]	NA	NA	NA
Ctaxi_contig_59925|comp36727_c0_seq20	-3.042123601	2.468142974	4.87E-15	2.27E-13	rna-binding protein musashi homolog rbp6- partial	gi|545364752|ref|XP_005647417.1|hypothetical protein COCSUDRAFT_66433 [Coccomyxa subellipsoidea C-169] >gi|384249391|gb|EIE22873.1| hypothetical protein COCSUDRAFT_66433 [Coccomyxa subellipsoidea C-169]	AT3G13224.2		 RNA-binding (RRM/RBD/RNP motifs) family protein 
Ctaxi_contig_12412|comp31934_c0_seq1	-3.036041676	1.037567206	3.39E-06	3.50E-05	mitochondrial import inner membrane translocase subunit tim13-like	gi|545358543|ref|XP_005644831.1|MPT family transporter: inner membrane translocase Tim13 [Coccomyxa subellipsoidea C-169] >gi|384246798|gb|EIE20287.1| MPT family transporter: inner membrane translocase Tim13 [Coccomyxa subellipsoidea C-169]	AT1G61570.1	TIM13	 translocase of the inner mitochondrial membrane 13 
Ctaxi_contig_33984|comp34917_c4_seq1	-3.035852072	0.843122671	3.19E-05	0.000258369	NA	NA	NA	NA	NA
Ctaxi_contig_7074|comp29868_c1_seq2	-3.028715687	0.845376489	1.91E-05	0.000164184	NA	NA	NA	NA	NA
Ctaxi_contig_30049|comp34541_c0_seq3	-3.02620641	2.038362592	8.82E-11	2.19E-09	ankyrin repeat protein	gi|325182225|emb|CCA16679.1|conserved hypothetical protein [Albugo laibachii Nc14]	AT5G13530.1	KEG	 protein kinases;ubiquitin-protein ligases 
Ctaxi_contig_27411|comp34252_c0_seq5	-3.024883947	0.77596583	0.005257775	0.020727587	NA	NA	NA	NA	NA
Ctaxi_contig_25581|comp34064_c3_seq1	-3.024464868	2.666233926	6.32E-17	3.63E-15	dna topoisomerase i	gi|494943440|ref|WP_007669468.1|DNA topoisomerase I [alpha proteobacterium BAL199] >gi|159181510|gb|EDP66022.1| DNA topoisomerase I [alpha proteobacterium BAL199]	AT4G31210.1		" DNA topoisomerase, type IA, core "
Ctaxi_contig_51917|comp36256_c1_seq2	-3.018696913	0.118795493	0.003375161	0.01434785	NA	NA	NA	NA	NA
Ctaxi_contig_66255|comp37040_c2_seq5	-3.010588142	1.061993267	0.00316353	0.01360658	NA	NA	NA	NA	NA
Ctaxi_contig_60638|comp36769_c4_seq1	-3.004555802	0.100993478	0.003052306	0.013209363	polymorphic outer membrane protein	gi|333987058|ref|YP_004519665.1|hypothetical protein MSWAN_0837 [Methanobacterium sp. SWAN-1] >gi|503591290|ref|WP_013825366.1| hypothetical protein [Methanobacterium sp. SWAN-1] >gi|333825202|gb|AEG17864.1| conserved repeat domain protein [Methanobacterium sp. SWAN-1]	NA	NA	NA
Ctaxi_contig_8367|comp30666_c0_seq1	-3.004046912	0.840109155	9.67E-05	0.000688064	peptidyl-prolyl cis-trans fkbp-type	"gi|159475581|ref|XP_001695897.1|peptidyl-prolyl cis-trans isomerase, FKBP-type [Chlamydomonas reinhardtii] >gi|158275457|gb|EDP01234.1| peptidyl-prolyl cis-trans isomerase, FKBP-type [Chlamydomonas reinhardtii]"	NA	NA	NA
Ctaxi_contig_10064|comp31291_c2_seq1	-3.000855133	3.347968584	3.88E-18	2.70E-16	adenosine kinase	gi|545361301|ref|XP_005645953.1|adenosine kinase isoform 1T-like protein [Coccomyxa subellipsoidea C-169] >gi|384247924|gb|EIE21409.1| adenosine kinase isoform 1T-like protein [Coccomyxa subellipsoidea C-169]	AT5G03300.1	ADK2	 adenosine kinase 2 
Ctaxi_contig_11320|comp31648_c0_seq4	-2.997560636	6.622786313	1.48E-21	1.51E-19	sulfotransferase	gi|284040217|ref|YP_003390147.1|sulfotransferase [Spirosoma linguale DSM 74] >gi|502694430|ref|WP_012929844.1| sulfotransferase [Spirosoma linguale] >gi|283819510|gb|ADB41348.1| sulfotransferase [Spirosoma linguale DSM 74]	NA	NA	NA
Ctaxi_contig_11855|comp31801_c0_seq1	-2.997245263	8.24421997	1.29E-31	3.59E-29	NA	NA	NA	NA	NA
Ctaxi_contig_34780|comp34990_c0_seq11	-2.996474956	1.304164192	6.80E-05	0.00050411	NA	NA	NA	NA	NA
Ctaxi_contig_41999|comp35607_c0_seq4	-2.995295473	0.615667441	5.32E-05	0.000403961	methyltransferase-like protein 7a-like	gi|502093902|ref|XP_004490089.1|PREDICTED: methyltransferase-like protein 7A-like [Cicer arietinum]	AT1G69523.1		 S-adenosyl-L-methionine-dependent methyltransferases superfamily protein 
Ctaxi_contig_42323|comp35628_c2_seq2	-2.993018721	0.38360916	0.000557275	0.003138523	n-acetylgalactosamine 6-sulfate sulfatase	gi|519055014|ref|WP_020210889.1|hypothetical protein [Gilvimarinus chinensis]	NA	NA	NA
Ctaxi_contig_57641|comp36607_c1_seq1	-2.992859802	2.251416582	3.18E-12	9.98E-11	gata zinc finger domain-containing protein 10	"gi|545363686|ref|XP_005646956.1|hypothetical protein COCSUDRAFT_24320, partial [Coccomyxa subellipsoidea C-169] >gi|384248929|gb|EIE22412.1| hypothetical protein COCSUDRAFT_24320, partial [Coccomyxa subellipsoidea C-169]"	AT2G36885.1		 unknown protein; FUNCTIONS IN: molecular_function unknown; LOCATED IN: chloroplast; EXPRESSED IN: 22 plant structures; EXPRESSED DURING: 13 growth stages; Has 172 Blast hits to 172 proteins in 58 species: Archae - 0; Bacteria - 116; Metazoa - 0; Fungi - 0; Plants - 32; Viruses - 0; Other Eukaryotes - 24 (source: NCBI BLink). 
Ctaxi_contig_24867|comp33988_c0_seq3	-2.9887967	2.406612593	1.04E-12	3.49E-11	glycerophosphoryl diester phosphodiesterase family protein	gi|159470395|ref|XP_001693345.1|glycerophosphoryl diester phosphodiesterase family protein [Chlamydomonas reinhardtii] >gi|158277603|gb|EDP03371.1| glycerophosphoryl diester phosphodiesterase family protein [Chlamydomonas reinhardtii]	AT5G41080.2		 PLC-like phosphodiesterases superfamily protein 
Ctaxi_contig_47032|comp35945_c3_seq1	-2.98687878	5.991624953	3.37E-28	6.69E-26	NA	NA	NA	NA	NA
Ctaxi_contig_26281|comp34130_c1_seq4	-2.983698749	9.426267681	2.39E-19	1.94E-17	alpha beta-hydrolase	gi|302844323|ref|XP_002953702.1|hypothetical protein VOLCADRAFT_106050 [Volvox carteri f. nagariensis] >gi|300261111|gb|EFJ45326.1| hypothetical protein VOLCADRAFT_106050 [Volvox carteri f. nagariensis]	NA	NA	NA
Ctaxi_contig_51946|comp36258_c1_seq4	-2.977484586	2.700382029	7.34E-14	2.96E-12	NA	NA	NA	NA	NA
Ctaxi_contig_23759|comp33832_c4_seq4	-2.973595296	4.695328596	1.72E-15	8.52E-14	NA	NA	NA	NA	NA
Ctaxi_contig_69254|comp37161_c4_seq3	-2.967868909	0.352805876	0.000149255	0.001005005	NA	NA	NA	NA	NA
Ctaxi_contig_10062|comp31291_c0_seq1	-2.962433298	3.070677249	9.45E-21	8.87E-19	adenosine kinase	gi|545361301|ref|XP_005645953.1|adenosine kinase isoform 1T-like protein [Coccomyxa subellipsoidea C-169] >gi|384247924|gb|EIE21409.1| adenosine kinase isoform 1T-like protein [Coccomyxa subellipsoidea C-169]	AT3G09820.2	ADK1	 adenosine kinase 1 
Ctaxi_contig_24171|comp33893_c3_seq1	-2.95572473	2.647339143	1.04E-17	6.70E-16	ankyrin repeat protein	"gi|156099282|ref|XP_001615643.1|hypothetical protein [Plasmodium vivax Sal-1] >gi|148804517|gb|EDL45916.1| hypothetical protein, conserved [Plasmodium vivax]"	NA	NA	NA
Ctaxi_contig_14008|comp32267_c0_seq3	-2.954551929	4.190997793	6.80E-13	2.36E-11	NA	NA	NA	NA	NA
Ctaxi_contig_20986|comp33447_c1_seq1	-2.954477565	0.46633599	0.006440952	0.024440161	transcription regulator	gi|224126137|ref|XP_002319764.1|predicted protein [Populus trichocarpa] >gi|118482877|gb|ABK93353.1| unknown [Populus trichocarpa]	AT5G17560.1		 BolA-like family protein 
Ctaxi_contig_6415|comp29240_c0_seq1	-2.946090627	3.064136582	1.88E-11	5.20E-10	NA	NA	NA	NA	NA
Ctaxi_contig_67783|comp37100_c1_seq2	-2.944118941	1.655390176	6.81E-09	1.23E-07	enoyl-	gi|552848742|ref|XP_005852175.1|hypothetical protein CHLNCDRAFT_59537 [Chlorella variabilis] >gi|307111839|gb|EFN60073.1| hypothetical protein CHLNCDRAFT_59537 [Chlorella variabilis]	AT2G05990.2	"MOD1,ENR1"	 NAD(P)-binding Rossmann-fold superfamily protein 
Ctaxi_contig_18822|comp33113_c0_seq1	-2.941726438	0.635367761	0.000822218	0.00437336	NA	NA	NA	NA	NA
Ctaxi_contig_11214|comp31625_c1_seq1	-2.939607377	3.755122089	1.17E-12	3.90E-11	NA	NA	NA	NA	NA
Ctaxi_contig_31636|comp34708_c0_seq3	-2.937251313	3.563193312	8.40E-18	5.53E-16	NA	NA	NA	NA	NA
Ctaxi_contig_29438|comp34482_c1_seq1	-2.936823619	2.076148854	5.78E-06	5.64E-05	NA	NA	NA	NA	NA
Ctaxi_contig_21290|comp33490_c7_seq1	-2.931849795	1.461166572	0.000186402	0.001217794	granule-bound starch synthase	gi|88687739|dbj|BAE79814.1|granule-bound starch synthase [Parachlorella kessleri]	AT1G32900.1		 UDP-Glycosyltransferase superfamily protein 
Ctaxi_contig_12846|comp32033_c1_seq2	-2.92542917	3.193675667	1.34E-19	1.12E-17	NA	NA	NA	NA	NA
Ctaxi_contig_26292|comp34130_c1_seq15	-2.920404596	7.84340588	1.61E-17	1.01E-15	NA	NA	NA	NA	NA
Ctaxi_contig_23360|comp33788_c1_seq1	-2.916866137	4.608104827	4.84E-19	3.80E-17	NA	NA	NA	NA	NA
Ctaxi_contig_13045|comp32066_c0_seq1	-2.916614021	3.762095985	3.23E-28	6.47E-26	hypothetical protein CHLREDRAFT_184975	gi|159479290|ref|XP_001697726.1|hypothetical protein CHLREDRAFT_184975 [Chlamydomonas reinhardtii] >gi|158274094|gb|EDO99878.1| predicted protein [Chlamydomonas reinhardtii]	NA	NA	NA
Ctaxi_contig_11213|comp31625_c0_seq2	-2.916531362	2.377397753	5.03E-11	1.30E-09	photosystem i reaction center subunit n	gi|552816599|ref|XP_005844728.1|hypothetical protein CHLNCDRAFT_32470 [Chlorella variabilis] >gi|307104372|gb|EFN52626.1| hypothetical protein CHLNCDRAFT_32470 [Chlorella variabilis]	AT5G64040.1	PSAN	" photosystem I reaction center subunit PSI-N, chloroplast, putative / PSI-N, putative (PSAN) "
Ctaxi_contig_71870|comp37267_c2_seq11	-2.912581249	1.911833993	0.002250216	0.010258788	thyroid adenoma-associated protein homolog	gi|302753800|ref|XP_002960324.1|hypothetical protein SELMODRAFT_74297 [Selaginella moellendorffii] >gi|300171263|gb|EFJ37863.1| hypothetical protein SELMODRAFT_74297 [Selaginella moellendorffii]	AT3G55160.1		" unknown protein; EXPRESSED IN: 11 plant structures; EXPRESSED DURING: 4 anthesis, F mature embryo stage, petal differentiation and expansion stage, E expanded cotyledon stage, D bilateral stage; CONTAINS InterPro DOMAIN/s: Protein of unknown function DUF2428, death-receptor-like (InterPro:IPR019442); Has 357 Blast hits to 330 proteins in 163 species: Archae - 0; Bacteria - 0; Metazoa - 144; Fungi - 118; Plants - 50; Viruses - 0; Other Eukaryotes - 45 (source: NCBI BLink). "
Ctaxi_contig_40036|comp35465_c0_seq2	-2.905870463	7.267744474	2.34E-22	2.60E-20	NA	NA	NA	NA	NA
Ctaxi_contig_68541|comp37129_c1_seq4	-2.905775142	2.265202753	0.003241856	0.013884451	protein	gi|168006558|ref|XP_001755976.1|predicted protein [Physcomitrella patens] >gi|162692906|gb|EDQ79261.1| predicted protein [Physcomitrella patens]	AT1G45332.1		 Translation elongation factor EFG/EF2 protein 
Ctaxi_contig_24685|comp33969_c4_seq1	-2.90366242	3.030880738	3.19E-14	1.34E-12	NA	NA	NA	NA	NA
Ctaxi_contig_40035|comp35465_c0_seq1	-2.902804748	7.15917335	3.18E-19	2.53E-17	NA	NA	NA	NA	NA
Ctaxi_contig_14073|comp32283_c0_seq1	-2.901339969	3.878750862	2.41E-21	2.43E-19	NA	NA	NA	NA	NA
Ctaxi_contig_42254|comp35620_c2_seq3	-2.893644128	1.203081683	0.002058797	0.00952176	nitrate transporter	gi|168066540|ref|XP_001785194.1|predicted protein [Physcomitrella patens] >gi|37999154|dbj|BAD00100.1| nitrate transporter [Physcomitrella patens] >gi|76880354|dbj|BAE45928.1| nitrate transporter [Physcomitrella patens] >gi|162663227|gb|EDQ50004.1| predicted protein [Physcomitrella patens]	AT5G60770.1	"ATNRT2.4,NRT2.4"	 nitrate transporter 2.4 
Ctaxi_contig_22955|comp33737_c3_seq1	-2.890176656	1.588333622	1.04E-08	1.82E-07	NA	NA	NA	NA	NA
Ctaxi_contig_42974|comp35677_c1_seq1	-2.890160682	3.07768756	8.37E-16	4.32E-14	NA	NA	NA	NA	NA
Ctaxi_contig_53030|comp36331_c0_seq1	-2.884440272	0.768007953	0.00413896	0.016990722	NA	NA	NA	NA	NA
Ctaxi_contig_33700|comp34893_c1_seq2	-2.881883563	4.853453534	1.69E-17	1.06E-15	hyalin	gi|83646051|ref|YP_434486.1|hypothetical protein HCH_03306 [Hahella chejuensis KCTC 2396] >gi|499716396|ref|WP_011397130.1| hypothetical protein [Hahella chejuensis] >gi|83634094|gb|ABC30061.1| protein of unknown function (DUF1555) [Hahella chejuensis KCTC 2396]	NA	NA	NA
Ctaxi_contig_39973|comp35460_c0_seq5	-2.881376741	0.653841024	0.001516089	0.007335922	ankyrin repeat protein	"gi|123473806|ref|XP_001320089.1|ankyrin repeat protein [Trichomonas vaginalis G3] >gi|121902887|gb|EAY07866.1| ankyrin repeat protein, putative [Trichomonas vaginalis G3]"	AT2G03430.1		 Ankyrin repeat family protein 
Ctaxi_contig_6682|comp29477_c1_seq1	-2.878856563	3.121393546	9.51E-13	3.22E-11	NA	NA	NA	NA	NA
Ctaxi_contig_47042|comp35945_c6_seq1	-2.876735264	4.405928499	6.59E-25	9.80E-23	NA	NA	AT4G37060.2	PLP5	 PATATIN-like protein 5 
Ctaxi_contig_62196|comp36849_c4_seq9	-2.874464168	1.475011646	1.25E-07	1.75E-06	protein	gi|514642859|ref|XP_004998635.1|hypothetical protein PTSG_00082 [Salpingoeca rosetta] >gi|326426493|gb|EGD72063.1| hypothetical protein PTSG_00082 [Salpingoeca rosetta]	NA	NA	NA
Ctaxi_contig_55869|comp36496_c1_seq7	-2.874245818	1.485314646	1.01E-07	1.45E-06	NA	NA	NA	NA	NA
Ctaxi_contig_28421|comp34371_c0_seq4	-2.872205938	2.931509157	1.40E-19	1.16E-17	kinesin partial	"gi|146081619|ref|XP_001464297.1|kinesin K39, putative, partial [Leishmania infantum JPCM5] >gi|134068388|emb|CAM66678.1| kinesin K39, putative, partial [Leishmania infantum JPCM5]"	NA	NA	NA
Ctaxi_contig_62380|comp36853_c3_seq2	-2.870793229	5.238024364	3.76E-24	5.16E-22	duf482-domain-containing protein	gi|302834828|ref|XP_002948976.1|hypothetical protein VOLCADRAFT_104149 [Volvox carteri f. nagariensis] >gi|300265721|gb|EFJ49911.1| hypothetical protein VOLCADRAFT_104149 [Volvox carteri f. nagariensis]	AT2G23390.1		" CONTAINS InterPro DOMAIN/s: Protein of unknown function DUF482 (InterPro:IPR007434), Acyl-CoA N-acyltransferase (InterPro:IPR016181); Has 2165 Blast hits to 2163 proteins in 543 species: Archae - 0; Bacteria - 1044; Metazoa - 0; Fungi - 0; Plants - 33; Viruses - 0; Other Eukaryotes - 1088 (source: NCBI BLink). "
Ctaxi_contig_38287|comp35316_c0_seq5	-2.87019277	1.896729345	4.70E-10	1.03E-08	hypothetical protein CHLNCDRAFT_142716	gi|552837835|ref|XP_005849453.1|hypothetical protein CHLNCDRAFT_142716 [Chlorella variabilis] >gi|307109113|gb|EFN57351.1| hypothetical protein CHLNCDRAFT_142716 [Chlorella variabilis]	NA	NA	NA
Ctaxi_contig_66769|comp37064_c4_seq1	-2.869718594	3.999373764	2.43E-22	2.69E-20	aldo keto reductase family protein	gi|552846133|ref|XP_005851535.1|hypothetical protein CHLNCDRAFT_48483 [Chlorella variabilis] >gi|307111198|gb|EFN59433.1| hypothetical protein CHLNCDRAFT_48483 [Chlorella variabilis]	AT1G04420.1		 NAD(P)-linked oxidoreductase superfamily protein 
Ctaxi_contig_30047|comp34541_c0_seq1	-2.867453888	3.13027046	7.19E-14	2.90E-12	ankyrin repeat protein	"gi|123437955|ref|XP_001309767.1|ankyrin repeat protein [Trichomonas vaginalis G3] >gi|121891508|gb|EAX96837.1| ankyrin repeat protein, putative [Trichomonas vaginalis G3]"	AT2G03430.1		 Ankyrin repeat family protein 
Ctaxi_contig_13047|comp32066_c0_seq3	-2.867101853	3.0879461	4.36E-23	5.36E-21	hypothetical protein CHLREDRAFT_184975	gi|159479290|ref|XP_001697726.1|hypothetical protein CHLREDRAFT_184975 [Chlamydomonas reinhardtii] >gi|158274094|gb|EDO99878.1| predicted protein [Chlamydomonas reinhardtii]	NA	NA	NA
Ctaxi_contig_47031|comp35945_c1_seq1	-2.864607311	5.708094679	3.19E-28	6.42E-26	NA	NA	AT4G37050.1	"PLP4,PLAV,AtPLAIVC"	 PATATIN-like protein 4 
Ctaxi_contig_52026|comp36264_c2_seq1	-2.864567713	0.329355895	0.001497204	0.007258122	NA	NA	NA	NA	NA
Ctaxi_contig_22091|comp33618_c1_seq6	-2.863310472	1.583037316	0.000229985	0.001456917	NA	NA	NA	NA	NA
Ctaxi_contig_32356|comp34777_c0_seq5	-2.860588683	0.326645718	0.015088608	0.049025937	NA	NA	NA	NA	NA
Ctaxi_contig_25576|comp34064_c1_seq2	-2.851991605	0.56136959	0.002238067	0.010211711	dna topoisomerase i	gi|545459248|ref|WP_021696001.1|DNA topoisomerase I [Brevundimonas abyssalis] >gi|543418752|dbj|GAD57905.1| DNA topoisomerase I [Brevundimonas abyssalis TAR-001]	AT4G31210.1		" DNA topoisomerase, type IA, core "
Ctaxi_contig_23760|comp33832_c4_seq5	-2.850031859	8.636850732	5.61E-22	5.91E-20	NA	NA	NA	NA	NA
Ctaxi_contig_43754|comp35733_c1_seq1	-2.846442398	3.823719776	3.12E-27	5.63E-25	NA	NA	NA	NA	NA
Ctaxi_contig_12344|comp31916_c0_seq2	-2.837697051	5.026905063	2.16E-08	3.56E-07	thioredoxin peroxidase	gi|303275592|ref|XP_003057090.1|predicted protein [Micromonas pusilla CCMP1545] >gi|226461442|gb|EEH58735.1| predicted protein [Micromonas pusilla CCMP1545]	AT5G06290.1	"2-CysPrxB,2CPB"	 2-cysteine peroxiredoxin B 
Ctaxi_contig_6469|comp29314_c1_seq1	-2.836855688	4.360625012	8.07E-13	2.77E-11	NA	NA	NA	NA	NA
Ctaxi_contig_26109|comp34115_c0_seq2	-2.835423819	0.316508892	0.004493979	0.018188664	achain crystal structure of ton_0340	gi|518320913|ref|WP_019491120.1|hypothetical protein [Calothrix sp. PCC 7103]	NA	NA	NA
Ctaxi_contig_16682|comp32769_c0_seq5	-2.835202367	1.53986969	0.001149263	0.005797213	uridine 5 -diphosphate-sulfoquinovose partial	gi|302845927|ref|XP_002954501.1|hypothetical protein VOLCADRAFT_109932 [Volvox carteri f. nagariensis] >gi|300260173|gb|EFJ44394.1| hypothetical protein VOLCADRAFT_109932 [Volvox carteri f. nagariensis]	AT4G33030.1	SQD1	 sulfoquinovosyldiacylglycerol 1 
Ctaxi_contig_25218|comp34031_c1_seq1	-2.834767447	6.607126702	1.19E-38	7.00E-36	NA	NA	NA	NA	NA
Ctaxi_contig_69733|comp37178_c0_seq2	-2.830626195	4.191337011	0.012687037	0.042608457	protein phosphatase	gi|159476516|ref|XP_001696357.1|serine/threonine protein phosphatase [Chlamydomonas reinhardtii] >gi|158282582|gb|EDP08334.1| serine/threonine protein phosphatase [Chlamydomonas reinhardtii]	AT5G66720.2		 Protein phosphatase 2C family protein 
Ctaxi_contig_49949|comp36142_c6_seq3	-2.816157051	4.708296879	6.81E-29	1.49E-26	malic enzyme	gi|552829273|ref|XP_005847663.1|hypothetical protein CHLNCDRAFT_35453 [Chlorella variabilis] >gi|307107318|gb|EFN55561.1| hypothetical protein CHLNCDRAFT_35453 [Chlorella variabilis]	AT1G79750.1	"ATNADP-ME4,NADP-ME4"	 NADP-malic enzyme 4 
Ctaxi_contig_8296|comp30633_c0_seq1	-2.806462893	6.063652472	2.44E-28	4.96E-26	ferredoxin	gi|223646|prf||0905173Aferredoxin I	AT1G10960.1	"ATFD1,FD1"	 ferredoxin 1 
Ctaxi_contig_39744|comp35442_c1_seq3	-2.802274803	0.716516546	0.000108283	0.000759736	NA	NA	NA	NA	NA
Ctaxi_contig_10992|comp31572_c1_seq1	-2.801103996	2.271574747	2.20E-06	2.37E-05	protein unc- isoform p	gi|336287837|gb|AEI30206.1|calcium/calmodulin dependent protein kinase II association-domain-containing protein [uncultured bacterium]	NA	NA	NA
Ctaxi_contig_3413|comp19504_c1_seq1	-2.799076011	0.445259495	0.000145237	0.00098196	NA	NA	NA	NA	NA
Ctaxi_contig_26994|comp34198_c0_seq14	-2.798093588	2.653518526	2.80E-06	2.95E-05	phenylalanine 4-monooxygenase	"gi|545363344|ref|XP_005646805.1|aromatic amino acid hydroxylase, partial [Coccomyxa subellipsoidea C-169] >gi|384248778|gb|EIE22261.1| aromatic amino acid hydroxylase, partial [Coccomyxa subellipsoidea C-169]"	NA	NA	NA
Ctaxi_contig_9947|comp31260_c1_seq2	-2.795871859	1.144633509	5.81E-05	0.000437646	NA	NA	NA	NA	NA
Ctaxi_contig_13874|comp32239_c0_seq2	-2.794996798	0.488876371	0.000431989	0.002522123	cop9 signalosome complex subunit 2 isoform x2	gi|159463648|ref|XP_001690054.1|COP9 signalosome subunit [Chlamydomonas reinhardtii] >gi|158284042|gb|EDP09792.1| COP9 signalosome subunit [Chlamydomonas reinhardtii]	AT2G26990.1	"FUS12,ATCSN2,COP12,CSN2"	 proteasome family protein 
Ctaxi_contig_16771|comp32787_c0_seq1	-2.794892157	10.40528696	3.51E-11	9.26E-10	cell wall surface anchor family protein	gi|509391706|gb|AGN29634.1|SPT transcription factor family member [Acartia pacifica]	NA	NA	NA
Ctaxi_contig_51943|comp36258_c1_seq1	-2.789122257	3.375283521	5.72E-22	5.98E-20	riboflavin synthase-like superfamily protein	gi|414877425|tpg|DAA54556.1|TPA: hypothetical protein ZEAMMB73_247137 [Zea mays]	AT1G19230.1		 Riboflavin synthase-like superfamily protein 
Ctaxi_contig_13038|comp32064_c0_seq1	-2.787125925	5.827878652	6.34E-19	4.88E-17	NA	NA	NA	NA	NA
Ctaxi_contig_24017|comp33870_c0_seq2	-2.786543535	3.508456596	1.25E-10	3.03E-09	NA	NA	NA	NA	NA
Ctaxi_contig_28479|comp34378_c0_seq16	-2.78004685	1.981705466	2.39E-09	4.72E-08	NA	NA	NA	NA	NA
Ctaxi_contig_22457|comp33667_c2_seq3	-2.778961716	0.710946688	0.000184541	0.001207515	NA	NA	NA	NA	NA
Ctaxi_contig_11490|comp31694_c1_seq1	-2.777207256	0.25350597	0.000851078	0.004504763	binding protein	gi|302757095|ref|XP_002961971.1|hypothetical protein SELMODRAFT_77081 [Selaginella moellendorffii] >gi|300170630|gb|EFJ37231.1| hypothetical protein SELMODRAFT_77081 [Selaginella moellendorffii]	AT5G42340.1	PUB15	 Plant U-Box 15 
Ctaxi_contig_12713|comp32003_c0_seq5	-2.776381837	0.407000783	0.002041637	0.009454108	chloroplast-specific ribosomal protein	gi|302855493|ref|XP_002959239.1|chloroplast-specific ribosomal protein [Volvox carteri f. nagariensis] >gi|300255388|gb|EFJ39699.1| chloroplast-specific ribosomal protein [Volvox carteri f. nagariensis]	AT5G24490.1		" 30S ribosomal protein, putative "
Ctaxi_contig_65240|comp37005_c2_seq4	-2.774865224	5.805234425	1.18E-30	2.93E-28	saccharopine dehydrogenase	gi|545374389|ref|XP_005651485.1|saccharopine dehydrogenase [Coccomyxa subellipsoidea C-169] >gi|384253466|gb|EIE26941.1| saccharopine dehydrogenase [Coccomyxa subellipsoidea C-169]	AT5G39410.1		 Saccharopine dehydrogenase  
Ctaxi_contig_15997|comp32652_c0_seq18	-2.774823777	0.464483975	0.001267781	0.006302331	NA	NA	NA	NA	NA
Ctaxi_contig_14489|comp32381_c2_seq1	-2.770765981	3.170077073	3.13E-11	8.35E-10	NA	NA	NA	NA	NA
Ctaxi_contig_50163|comp36156_c0_seq9	-2.767179415	3.062345623	0.000216591	0.001383516	chloroplast atp synthase subunit delta precursor	gi|552813669|ref|XP_005844003.1|hypothetical protein CHLNCDRAFT_27382 [Chlorella variabilis] >gi|307103643|gb|EFN51901.1| hypothetical protein CHLNCDRAFT_27382 [Chlorella variabilis]	AT5G15700.1		 DNA/RNA polymerases superfamily protein 
Ctaxi_contig_9147|comp30981_c0_seq1	-2.75933995	4.785360793	1.85E-17	1.15E-15	NA	NA	NA	NA	NA
Ctaxi_contig_46267|comp35887_c3_seq1	-2.755976463	7.793823849	5.69E-22	5.97E-20	ribulose bisphosphate small subunit precursor	"gi|132073|sp|P16134.1|RBS1_ACEATRecName: Full=Ribulose bisphosphate carboxylase small chain 1, chloroplastic; Short=RuBisCO small subunit 1; Flags: Precursor >gi|732551|emb|CAA36108.1| ribulose bisphosphate carboxylase, small subunit precursor [Acetabularia acetabulum]"	AT5G38430.1		 Ribulose bisphosphate carboxylase (small chain) family protein 
Ctaxi_contig_9948|comp31260_c1_seq3	-2.753760841	2.637100466	3.13E-12	9.83E-11	NA	NA	NA	NA	NA
Ctaxi_contig_6681|comp29477_c0_seq1	-2.752683142	4.799798667	7.84E-19	5.95E-17	l-ascorbate peroxidase	gi|302843194|ref|XP_002953139.1|hypothetical protein VOLCADRAFT_105827 [Volvox carteri f. nagariensis] >gi|300261526|gb|EFJ45738.1| hypothetical protein VOLCADRAFT_105827 [Volvox carteri f. nagariensis]	AT4G09010.1	"APX4,TL29"	 ascorbate peroxidase 4 
Ctaxi_contig_37973|comp35284_c0_seq1	-2.750791814	4.752220661	1.20E-33	4.21E-31	NA	NA	NA	NA	NA
Ctaxi_contig_18093|comp33016_c1_seq4	-2.74796663	6.219130481	3.56E-42	2.85E-39	NA	NA	NA	NA	NA
Ctaxi_contig_56625|comp36545_c0_seq1	-2.744140484	3.044152074	6.52E-13	2.27E-11	histone h3	gi|319903978|gb|ADV77191.1|histone H3 [Bolbocoleon piliferum] >gi|319904002|gb|ADV77203.1| histone H3 [Halochlorococcum tenue]	AT1G75600.1		 Histone superfamily protein 
Ctaxi_contig_9389|comp31066_c0_seq1	-2.743207807	3.84586956	5.95E-20	5.07E-18	protein usf-like	gi|552843468|ref|XP_005850848.1|hypothetical protein CHLNCDRAFT_29752 [Chlorella variabilis] >gi|307110510|gb|EFN58746.1| hypothetical protein CHLNCDRAFT_29752 [Chlorella variabilis]	AT2G32520.1		 alpha/beta-Hydrolases superfamily protein 
Ctaxi_contig_10059|comp31290_c1_seq3	-2.742555626	5.126132417	1.35E-13	5.25E-12	NA	NA	NA	NA	NA
Ctaxi_contig_10822|comp31514_c0_seq1	-2.739316807	0.947642279	1.06E-05	9.70E-05	protein	gi|302844430|ref|XP_002953755.1|hypothetical protein VOLCADRAFT_94556 [Volvox carteri f. nagariensis] >gi|300260863|gb|EFJ45079.1| hypothetical protein VOLCADRAFT_94556 [Volvox carteri f. nagariensis]	NA	NA	NA
Ctaxi_contig_7969|comp30461_c0_seq3	-2.735346616	3.973761221	1.62E-22	1.84E-20	oxidoreductase	gi|516887284|ref|WP_018148674.1|hypothetical protein [Henriciella marina]	AT3G55310.1		 NAD(P)-binding Rossmann-fold superfamily protein 
Ctaxi_contig_15927|comp32639_c2_seq3	-2.734666831	0.487677539	0.00043614	0.002542384	NA	NA	NA	NA	NA
Ctaxi_contig_50816|comp36198_c1_seq5	-2.731218422	2.179869622	9.77E-11	2.41E-09	NA	NA	NA	NA	NA
Ctaxi_contig_42286|comp35624_c0_seq1	-2.729518153	1.933536273	6.32E-10	1.35E-08	NA	NA	NA	NA	NA
Ctaxi_contig_7073|comp29868_c1_seq1	-2.728672695	2.916131582	2.41E-11	6.56E-10	NA	NA	NA	NA	NA
Ctaxi_contig_34617|comp34975_c6_seq1	-2.727194025	5.61011945	2.71E-21	2.71E-19	short chain alcohol dehydrogenase-like	gi|21536785|gb|AAM61117.1|short chain alcohol dehydrogenase-like [Arabidopsis thaliana]	AT5G06060.1		 NAD(P)-binding Rossmann-fold superfamily protein 
Ctaxi_contig_24170|comp33893_c0_seq1	-2.726689965	1.023689298	1.50E-05	0.000131942	NA	NA	NA	NA	NA
Ctaxi_contig_34014|comp34919_c1_seq2	-2.726445333	0.610901207	0.000183374	0.001201751	NA	NA	NA	NA	NA
Ctaxi_contig_27542|comp34263_c0_seq1	-2.723374344	0.20864068	0.011359788	0.038927983	NA	NA	NA	NA	NA
Ctaxi_contig_8547|comp30738_c1_seq4	-2.722040362	1.153404831	0.002396488	0.010806872	NA	NA	NA	NA	NA
Ctaxi_contig_35893|comp35098_c3_seq1	-2.719686302	5.596956401	2.71E-20	2.40E-18	NA	NA	NA	NA	NA
Ctaxi_contig_6451|comp29306_c0_seq1	-2.718939558	3.478553182	3.03E-22	3.30E-20	NA	NA	NA	NA	NA
Ctaxi_contig_26293|comp34130_c1_seq16	-2.717300672	7.763983965	1.28E-15	6.44E-14	triglyceride lipase	gi|545362405|ref|XP_005646436.1|hypothetical protein COCSUDRAFT_56339 [Coccomyxa subellipsoidea C-169] >gi|384248408|gb|EIE21892.1| hypothetical protein COCSUDRAFT_56339 [Coccomyxa subellipsoidea C-169]	AT5G18630.3		 alpha/beta-Hydrolases superfamily protein 
Ctaxi_contig_25227|comp34031_c1_seq10	-2.716136614	5.219095375	9.58E-33	3.03E-30	NA	NA	NA	NA	NA
Ctaxi_contig_16047|comp32662_c1_seq1	-2.711159057	1.46563224	2.62E-07	3.44E-06	NA	NA	NA	NA	NA
Ctaxi_contig_29730|comp34517_c0_seq6	-2.709262026	2.284621808	0.000383465	0.002273668	pentatricopeptide repeat-containing protein	gi|552840972|ref|XP_005850189.1|hypothetical protein CHLNCDRAFT_34493 [Chlorella variabilis] >gi|307109850|gb|EFN58087.1| hypothetical protein CHLNCDRAFT_34493 [Chlorella variabilis]	AT1G64583.1		 Tetratricopeptide repeat (TPR)-like superfamily protein 
Ctaxi_contig_47038|comp35945_c5_seq1	-2.708550885	6.279897683	3.78E-27	6.75E-25	NA	NA	NA	NA	NA
Ctaxi_contig_42295|comp35624_c0_seq10	-2.707953921	1.451506833	7.78E-07	9.25E-06	NA	NA	NA	NA	NA
Ctaxi_contig_55865|comp36496_c1_seq3	-2.702541623	2.667550004	1.37E-16	7.71E-15	dead deah box helicase	gi|159462656|ref|XP_001689558.1|DEAD/DEAH-box helicase [Chlamydomonas reinhardtii] >gi|158283546|gb|EDP09296.1| DEAD/DEAH-box helicase [Chlamydomonas reinhardtii]	AT1G70070.1	"EMB25,PDE317,ISE2"	" DEAD/DEAH box helicase, putative "
Ctaxi_contig_37722|comp35263_c1_seq2	-2.699855784	7.076721339	7.90E-32	2.27E-29	glyceraldehyde-3-phosphate dehydrogenase	gi|302847518|ref|XP_002955293.1|hypothetical protein VOLCADRAFT_76662 [Volvox carteri f. nagariensis] >gi|300259365|gb|EFJ43593.1| hypothetical protein VOLCADRAFT_76662 [Volvox carteri f. nagariensis]	AT1G42970.1	GAPB	 glyceraldehyde-3-phosphate dehydrogenase B subunit 
Ctaxi_contig_14356|comp32349_c1_seq1	-2.69558881	3.441507491	3.05E-15	1.47E-13	NA	NA	NA	NA	NA
Ctaxi_contig_49547|comp36112_c1_seq6	-2.686227542	3.459366445	1.53E-09	3.10E-08	NA	NA	NA	NA	NA
Ctaxi_contig_37604|comp35251_c1_seq2	-2.685847561	0.789890768	0.001200785	0.006028145	NA	NA	NA	NA	NA
Ctaxi_contig_29848|comp34528_c0_seq1	-2.6813485	5.908895543	1.31E-26	2.25E-24	NA	NA	NA	NA	NA
Ctaxi_contig_19493|comp33216_c0_seq2	-2.677428373	0.99043525	1.75E-05	0.000151317	NA	NA	NA	NA	NA
Ctaxi_contig_51680|comp36244_c6_seq1	-2.675688192	0.177236634	0.000463286	0.002677863	NA	NA	NA	NA	NA
Ctaxi_contig_36309|comp35136_c0_seq1	-2.672664159	4.822844739	6.70E-28	1.29E-25	light-harvesting protein of photosystem i	gi|145079153|tpg|DAA05901.1|TPA_inf: chloroplast light-harvesting complex I protein precursor Lhca6 [Acetabularia acetabulum]	AT5G28450.1		 Chlorophyll A-B binding family protein 
Ctaxi_contig_14361|comp32349_c2_seq1	-2.670686087	2.501183323	2.63E-09	5.16E-08	NA	NA	NA	NA	NA
Ctaxi_contig_6468|comp29314_c0_seq1	-2.669585312	6.568423501	5.07E-17	2.95E-15	cytochrome c6	gi|27530930|dbj|BAC54100.1|precursor cytochrome c6 [Chlorella vulgaris]	NA	NA	NA
Ctaxi_contig_25613|comp34066_c0_seq1	-2.667785452	1.400680147	0.002223187	0.01015623	NA	NA	NA	NA	NA
Ctaxi_contig_21813|comp33579_c0_seq6	-2.664632856	1.544872376	0.001116474	0.005653885	n-alpha-acetyltransferase auxiliary subunit-like	gi|159466476|ref|XP_001691435.1|predicted protein [Chlamydomonas reinhardtii] >gi|158279407|gb|EDP05168.1| predicted protein [Chlamydomonas reinhardtii]	AT2G11000.1	"ATMAK10,MAK10"	 MAK10 homologue 
Ctaxi_contig_9172|comp30992_c0_seq1	-2.662041949	0.155425981	0.000671514	0.003681331	NA	NA	NA	NA	NA
Ctaxi_contig_14353|comp32349_c0_seq1	-2.661518991	2.892650932	3.74E-14	1.56E-12	protein tic chloroplastic-like	gi|302828772|ref|XP_002945953.1|hypothetical protein VOLCADRAFT_78986 [Volvox carteri f. nagariensis] >gi|300268768|gb|EFJ52948.1| hypothetical protein VOLCADRAFT_78986 [Volvox carteri f. nagariensis]	AT3G18890.1		 NAD(P)-binding Rossmann-fold superfamily protein 
Ctaxi_contig_42297|comp35625_c0_seq1	-2.659694487	1.509429317	3.87E-07	4.93E-06	respiratory burst oxidase homolog protein e-like	gi|390339042|ref|XP_003724914.1|PREDICTED: dual oxidase 2-like [Strongylocentrotus purpuratus]	AT5G60010.1		 ferric reductase-like transmembrane component family protein 
Ctaxi_contig_10604|comp31448_c1_seq1	-2.654151637	4.92034394	1.01E-24	1.48E-22	NA	NA	NA	NA	NA
Ctaxi_contig_28338|comp34363_c2_seq1	-2.653418022	2.702939031	9.50E-09	1.68E-07	NA	NA	NA	NA	NA
Ctaxi_contig_68334|comp37123_c4_seq4	-2.652477379	0.423839367	0.013511753	0.044763844	NA	NA	NA	NA	NA
Ctaxi_contig_69738|comp37178_c2_seq2	-2.652345386	2.317774388	0.001592863	0.007650114	kinase-like protein	gi|545376523|ref|XP_005652342.1|kinase-like protein [Coccomyxa subellipsoidea C-169] >gi|384254324|gb|EIE27798.1| kinase-like protein [Coccomyxa subellipsoidea C-169]	AT1G13350.1		 Protein kinase superfamily protein 
Ctaxi_contig_27308|comp34238_c2_seq1	-2.652149364	2.135772602	1.22E-08	2.11E-07	tetratricopeptide repeat protein	gi|552844387|ref|XP_005851065.1|hypothetical protein CHLNCDRAFT_56644 [Chlorella variabilis] >gi|307110728|gb|EFN58963.1| hypothetical protein CHLNCDRAFT_56644 [Chlorella variabilis]	AT3G04240.1	SEC	 Tetratricopeptide repeat (TPR)-like superfamily protein 
Ctaxi_contig_36579|comp35165_c5_seq14	-2.652115474	0.414515369	0.000209811	0.00134664	pentatricopeptide repeat-containing protein chloroplastic-like	"gi|470111835|ref|XP_004292148.1|PREDICTED: pentatricopeptide repeat-containing protein At4g34830, chloroplastic-like [Fragaria vesca subsp. vesca]"	AT4G34830.1	MRL1	 Pentatricopeptide repeat (PPR) superfamily protein 
Ctaxi_contig_10985|comp31570_c1_seq1	-2.651497391	5.088405563	2.66E-06	2.81E-05	NA	NA	NA	NA	NA
Ctaxi_contig_14971|comp32472_c1_seq1	-2.650237272	4.351482339	9.33E-22	9.68E-20	rubredoxin family protein	gi|302833209|ref|XP_002948168.1|hypothetical protein VOLCADRAFT_120585 [Volvox carteri f. nagariensis] >gi|300266388|gb|EFJ50575.1| hypothetical protein VOLCADRAFT_120585 [Volvox carteri f. nagariensis]	AT5G17170.2	ENH1	 rubredoxin family protein 
Ctaxi_contig_9785|comp31209_c0_seq1	-2.649384268	1.63809443	4.86E-07	6.03E-06	NA	NA	NA	NA	NA
Ctaxi_contig_23439|comp33797_c4_seq3	-2.646834057	2.138687084	1.62E-09	3.26E-08	ankyrin repeat protein	"gi|123482386|ref|XP_001323769.1|ankyrin repeat protein [Trichomonas vaginalis G3] >gi|121906640|gb|EAY11546.1| ankyrin repeat protein, putative [Trichomonas vaginalis G3]"	AT2G03430.1		 Ankyrin repeat family protein 
Ctaxi_contig_51947|comp36258_c1_seq5	-2.646024386	1.181270709	0.007897895	0.028890063	NA	NA	NA	NA	NA
Ctaxi_contig_11735|comp31762_c1_seq6	-2.64565946	0.21226754	0.00524376	0.020684472	NA	NA	NA	NA	NA
Ctaxi_contig_47783|comp35996_c1_seq8	-2.643489199	1.477082245	4.23E-05	0.000329867	retrotransposon unclassified	"gi|62701853|gb|AAX92926.1|retrotransposon protein, putative, unclassified [Oryza sativa Japonica Group] >gi|77549603|gb|ABA92400.1| retrotransposon protein, putative, unclassified [Oryza sativa Japonica Group]"	NA	NA	NA
Ctaxi_contig_8809|comp30849_c0_seq1	-2.642058845	5.147016457	9.71E-15	4.36E-13	protein	gi|168025352|ref|XP_001765198.1|predicted protein [Physcomitrella patens] >gi|162683517|gb|EDQ69926.1| predicted protein [Physcomitrella patens]	AT1G30380.1	PSAK	 photosystem I subunit K 
Ctaxi_contig_34618|comp34975_c6_seq2	-2.641067801	3.376037524	2.40E-17	1.46E-15	tropinone reductase 1-like	"gi|1717752|sp|P50162.1|TRN1_DATSTRecName: Full=Tropinone reductase 1; AltName: Full=Tropine dehydrogenase; AltName: Full=Tropinone reductase I; Short=TR-I >gi|4140003|pdb|1AE1|A Chain A, Tropinone Reductase-I Complex With Nadp >gi|4140004|pdb|1AE1|B Chain B, Tropinone Reductase-I Complex With Nadp >gi|424160|gb|AAA33281.1| tropinone reductase-I [Datura stramonium]"	AT2G29290.2		 NAD(P)-binding Rossmann-fold superfamily protein 
Ctaxi_contig_37250|comp35220_c0_seq5	-2.640143234	3.409673165	3.84E-20	3.35E-18	soluble inorganic pyrophosphatase chloroplastic-like	gi|552837053|ref|XP_005849278.1|hypothetical protein CHLNCDRAFT_56094 [Chlorella variabilis] >gi|307108937|gb|EFN57176.1| hypothetical protein CHLNCDRAFT_56094 [Chlorella variabilis]	AT5G09650.1	"AtPPa6,PPa6"	 pyrophosphorylase 6 
Ctaxi_contig_31766|comp34722_c0_seq1	-2.63839673	2.423941396	0.000877071	0.004615438	hypothetical protein VOLCADRAFT_105478	gi|302841605|ref|XP_002952347.1|hypothetical protein VOLCADRAFT_105478 [Volvox carteri f. nagariensis] >gi|300262283|gb|EFJ46490.1| hypothetical protein VOLCADRAFT_105478 [Volvox carteri f. nagariensis]	NA	NA	NA
Ctaxi_contig_10060|comp31290_c1_seq4	-2.63618857	7.073972865	1.25E-18	9.20E-17	NA	NA	NA	NA	NA
Ctaxi_contig_55408|comp36468_c1_seq4	-2.627838813	0.604520082	0.000279272	0.001726923	NA	NA	NA	NA	NA
Ctaxi_contig_44922|comp35793_c5_seq1	-2.626866066	2.083617619	0.003631277	0.015236126	gtp-binding protein lepa	gi|545366625|ref|XP_005648199.1|GTP-binding protein lepa [Coccomyxa subellipsoidea C-169] >gi|384250175|gb|EIE23655.1| GTP-binding protein lepa [Coccomyxa subellipsoidea C-169]	NA	NA	NA
Ctaxi_contig_32808|comp34817_c2_seq1	-2.626357331	7.807639316	2.76E-31	7.41E-29	p-loop containing nucleoside triphosphate hydrolase protein	gi|159465027|ref|XP_001690733.1|hypothetical protein CHLREDRAFT_180799 [Chlamydomonas reinhardtii] >gi|158270357|gb|EDO96210.1| predicted protein [Chlamydomonas reinhardtii]	AT3G25620.1		 ABC-2 type transporter family protein 
Ctaxi_contig_35225|comp35035_c1_seq1	-2.626211572	4.475487642	1.96E-17	1.21E-15	photosystem i subunit v precursor	gi|308803731|ref|XP_003079178.1|putative photosystem I subunit V precursor (ISS) [Ostreococcus tauri] >gi|116057633|emb|CAL53836.1| putative photosystem I subunit V precursor (ISS) [Ostreococcus tauri]	AT1G55670.1	PSAG	 photosystem I subunit G 
Ctaxi_contig_25577|comp34064_c1_seq3	-2.620768356	0.287370944	0.006056047	0.023263195	dna topoisomerase i	gi|516678047|ref|WP_018036615.1|hypothetical protein [alpha proteobacterium SCGC AB-629-F11]	AT4G31210.1		" DNA topoisomerase, type IA, core "
Ctaxi_contig_28644|comp34397_c0_seq1	-2.620079582	6.697946332	1.45E-32	4.43E-30	dead-box atp-dependent rna helicase chloroplastic-like	"gi|356534927|ref|XP_003536002.1|PREDICTED: DEAD-box ATP-dependent RNA helicase 3, chloroplastic-like [Glycine max]"	AT5G26742.3	emb1138	 DEAD box RNA helicase (RH3) 
Ctaxi_contig_31640|comp34708_c1_seq4	-2.618075787	5.296518428	5.43E-35	2.37E-32	ankyrin repeat protein	"gi|470491319|ref|XP_004345879.1|osteoclaststimulating factor, putative [Acanthamoeba castellanii str. Neff] >gi|440800296|gb|ELR21335.1| osteoclaststimulating factor, putative [Acanthamoeba castellanii str. Neff]"	NA	NA	NA
Ctaxi_contig_68992|comp37151_c0_seq3	-2.617356962	2.235834968	1.37E-09	2.79E-08	serine threonine-protein kinase nek5	gi|552842596|ref|XP_005850610.1|hypothetical protein CHLNCDRAFT_50283 [Chlorella variabilis] >gi|307110272|gb|EFN58508.1| hypothetical protein CHLNCDRAFT_50283 [Chlorella variabilis]	AT3G45420.1		 Concanavalin A-like lectin protein kinase family protein 
Ctaxi_contig_26285|comp34130_c1_seq8	-2.614742507	7.29490201	4.26E-23	5.26E-21	NA	NA	NA	NA	NA
Ctaxi_contig_25242|comp34031_c5_seq1	-2.612354738	6.711833358	1.23E-23	1.59E-21	NA	NA	NA	NA	NA
Ctaxi_contig_22921|comp33730_c2_seq9	-2.611080209	0.130405729	0.004874941	0.019455757	rubisco activase	gi|342360007|gb|AEL29575.1|chloroplast rubisco activase [Chlorella pyrenoidosa]	AT2G39730.3	RCA	 rubisco activase 
Ctaxi_contig_28648|comp34397_c0_seq5	-2.606048468	1.613213428	3.80E-07	4.84E-06	NA	NA	NA	NA	NA
Ctaxi_contig_50226|comp36161_c4_seq3	-2.604351873	1.547122843	0.007855897	0.028769281	NA	NA	NA	NA	NA
Ctaxi_contig_14360|comp32349_c1_seq5	-2.603916638	1.197880401	5.16E-05	0.00039402	NA	NA	NA	NA	NA
Ctaxi_contig_27854|comp34303_c0_seq1	-2.603539074	3.795031053	6.24E-15	2.86E-13	ankyrin repeat protein	"gi|123437955|ref|XP_001309767.1|ankyrin repeat protein [Trichomonas vaginalis G3] >gi|121891508|gb|EAX96837.1| ankyrin repeat protein, putative [Trichomonas vaginalis G3]"	AT3G04710.3	TPR10	 ankyrin repeat family protein 
Ctaxi_contig_23361|comp33788_c2_seq1	-2.60321041	4.714773715	9.82E-18	6.38E-16	NA	NA	NA	NA	NA
Ctaxi_contig_28115|comp34334_c1_seq3	-2.601724681	4.557722823	2.73E-12	8.64E-11	geranyl diphosphate synthase	gi|545374672|ref|XP_005651593.1|terpenoid synthase [Coccomyxa subellipsoidea C-169] >gi|384253575|gb|EIE27049.1| terpenoid synthase [Coccomyxa subellipsoidea C-169]	AT2G34630.2	"GPPS,GPS1"	 geranyl diphosphate synthase 1 
Ctaxi_contig_41726|comp35588_c3_seq41	-2.60166329	0.396764663	0.000875731	0.004610554	uroporphyrinogen decarboxylase	gi|302833982|ref|XP_002948554.1|uroporphyrinogen decarboxylase chloroplast precursor [Volvox carteri f. nagariensis] >gi|300266241|gb|EFJ50429.1| uroporphyrinogen decarboxylase chloroplast precursor [Volvox carteri f. nagariensis]	AT2G40490.1	HEME2	 Uroporphyrinogen decarboxylase 
Ctaxi_contig_51782|comp36249_c2_seq2	-2.601256222	3.326362745	0.000486237	0.002786076	NA	NA	NA	NA	NA
Ctaxi_contig_13386|comp32148_c0_seq3	-2.600404514	6.295134003	1.11E-38	6.68E-36	NA	NA	NA	NA	NA
Ctaxi_contig_11318|comp31648_c0_seq2	-2.597663377	7.882264111	1.27E-15	6.39E-14	NA	NA	NA	NA	NA
Ctaxi_contig_46419|comp35894_c2_seq3	-2.595290772	1.114999042	0.000137269	0.0009346	dna replication factor c complex subunit 2	gi|159484076|ref|XP_001700086.1|DNA replication factor C complex subunit 2 [Chlamydomonas reinhardtii] >gi|158272582|gb|EDO98380.1| DNA replication factor C complex subunit 2 [Chlamydomonas reinhardtii]	AT1G63160.1	RFC2	 replication factor C 2 
Ctaxi_contig_8441|comp30695_c0_seq1	-2.595056926	3.815209727	1.90E-20	1.71E-18	thylakoid lumenal kda chloroplastic-like	gi|545364905|ref|XP_005647472.1|hypothetical protein COCSUDRAFT_53704 [Coccomyxa subellipsoidea C-169] >gi|384249446|gb|EIE22928.1| hypothetical protein COCSUDRAFT_53704 [Coccomyxa subellipsoidea C-169]	NA	NA	NA
Ctaxi_contig_11856|comp31801_c0_seq2	-2.592308789	3.92752191	1.62E-17	1.02E-15	NA	NA	NA	NA	NA
Ctaxi_contig_57131|comp36576_c1_seq1	-2.5885185	2.161200533	1.10E-11	3.14E-10	NA	NA	NA	NA	NA
Ctaxi_contig_42288|comp35624_c0_seq3	-2.587327424	2.044634263	6.73E-11	1.70E-09	NA	NA	NA	NA	NA
Ctaxi_contig_17228|comp32872_c1_seq4	-2.586480983	0.341582394	0.001238315	0.006170456	translation elongation factor ts	gi|547272726|ref|WP_022006759.1|elongation factor Ts [Proteobacteria bacterium CAG:495] >gi|524157358|emb|CCZ31261.1| elongation factor Ts [Proteobacteria bacterium CAG:495]	AT4G11120.1		" translation elongation factor Ts (EF-Ts), putative "
Ctaxi_contig_43099|comp35685_c2_seq1	-2.583348858	3.884363684	1.24E-18	9.10E-17	NA	NA	NA	NA	NA
Ctaxi_contig_54736|comp36426_c2_seq4	-2.582411323	2.932710507	1.89E-16	1.05E-14	ankyrin repeat protein	gi|154706700|ref|YP_001423804.1|ankyrin repeat protein [Coxiella burnetii Dugway 5J108-111] >gi|500789701|ref|WP_011996553.1| ankyrin repeat protein [Coxiella burnetii] >gi|154355986|gb|ABS77448.1| ankyrin repeat protein [Coxiella burnetii Dugway 5J108-111]	AT2G25600.1	"SPIK,AKT6"	 Shaker pollen inward K+ channel 
Ctaxi_contig_37259|comp35220_c3_seq3	-2.580170704	2.000329134	1.25E-07	1.75E-06	soluble inorganic pyrophosphatase chloroplastic-like	gi|168049644|ref|XP_001777272.1|predicted protein [Physcomitrella patens] >gi|162671374|gb|EDQ57927.1| predicted protein [Physcomitrella patens]	AT5G09650.1	"AtPPa6,PPa6"	 pyrophosphorylase 6 
Ctaxi_contig_56531|comp36539_c1_seq1	-2.57512943	2.746068017	8.12E-16	4.20E-14	homogentisate -dioxygenase	gi|328766781|gb|EGF76833.1|hypothetical protein BATDEDRAFT_20910 [Batrachochytrium dendrobatidis JAM81]	AT5G54080.2	HGO	" homogentisate 1,2-dioxygenase "
Ctaxi_contig_15815|comp32621_c2_seq1	-2.574458742	6.734500574	1.86E-18	1.33E-16	tpa_inf: chloroplast light-harvesting complex ii protein precursor lhcbm7	gi|2407314|gb|AAB70556.1|chlorophyll a/b binding protein [Tetraselmis sp. RG-15]	AT3G27690.1	"LHCB2.4,LHCB2.3,LHCB2"	 photosystem II light harvesting complex gene 2.3 
Ctaxi_contig_42289|comp35624_c0_seq4	-2.573464498	0.795554812	0.001333322	0.006567875	NA	NA	NA	NA	NA
Ctaxi_contig_27040|comp34206_c0_seq1	-2.571246286	8.045615098	1.69E-27	3.12E-25	hypersensitive-induced response protein 1-like	gi|545355326|ref|XP_005643463.1|flagellar associated protein [Coccomyxa subellipsoidea C-169] >gi|384245425|gb|EIE18919.1| flagellar associated protein [Coccomyxa subellipsoidea C-169]	AT3G01290.1		 SPFH/Band 7/PHB domain-containing membrane-associated protein family 
Ctaxi_contig_46606|comp35910_c1_seq1	-2.570340486	5.699518041	1.62E-34	6.32E-32	replication protein a 70 kda dna-binding subunit-like	gi|145356040|ref|XP_001422250.1|predicted protein [Ostreococcus lucimarinus CCE9901] >gi|144582490|gb|ABP00567.1| predicted protein [Ostreococcus lucimarinus CCE9901]	AT5G08020.1	"ATRPA70B,RPA70B"	 RPA70-kDa subunit B 
Ctaxi_contig_48705|comp36058_c3_seq1	-2.567015679	0.403718257	0.00719546	0.026809432	filamentous hemagglutinin family outer membrane protein	"gi|518097785|ref|WP_019267993.1|hypothetical protein, partial [Methanobrevibacter smithii]"	NA	NA	NA
Ctaxi_contig_36379|comp35143_c2_seq1	-2.562410681	1.364802388	1.13E-07	1.60E-06	3-oxoacyl-(acyl-carrier-protein) reductase	gi|545365560|ref|XP_005647744.1|3-oxoacyl-reductase [Coccomyxa subellipsoidea C-169] >gi|384249719|gb|EIE23200.1| 3-oxoacyl-reductase [Coccomyxa subellipsoidea C-169]	AT1G24360.1		 NAD(P)-binding Rossmann-fold superfamily protein 
Ctaxi_contig_11237|comp31628_c0_seq1	-2.554623878	5.227557938	7.17E-33	2.32E-30	4-diphosphocytidyl-2-c-methyl-d-erythritol kinase	gi|545368547|ref|XP_005649054.1|4-diphosphocytidyl-2-C-methyl-D-erythritol kinase [Coccomyxa subellipsoidea C-169] >gi|384251032|gb|EIE24510.1| 4-diphosphocytidyl-2-C-methyl-D-erythritol kinase [Coccomyxa subellipsoidea C-169]	AT2G26930.1	"ATCDPMEK,PDE277,ISPE,CDPMEK"	 4-(cytidine 5'-phospho)-2-C-methyl-D-erithritol kinase 
Ctaxi_contig_43106|comp35685_c2_seq8	-2.550193578	4.931838015	3.48E-22	3.76E-20	NA	NA	NA	NA	NA
Ctaxi_contig_37257|comp35220_c3_seq1	-2.549039333	1.694169323	3.46E-06	3.57E-05	NA	NA	NA	NA	NA
Ctaxi_contig_51913|comp36256_c0_seq1	-2.547522783	0.377662521	0.001815804	0.008561747	alkaline phosphatase	gi|260833756|ref|XP_002611878.1|hypothetical protein BRAFLDRAFT_83096 [Branchiostoma floridae] >gi|229297250|gb|EEN67887.1| hypothetical protein BRAFLDRAFT_83096 [Branchiostoma floridae]	NA	NA	NA
Ctaxi_contig_15958|comp32645_c0_seq4	-2.547207135	1.464449419	8.16E-08	1.20E-06	NA	NA	NA	NA	NA
Ctaxi_contig_33346|comp34864_c5_seq6	-2.543381018	0.717878754	3.42E-05	0.000274484	NA	NA	NA	NA	NA
Ctaxi_contig_66768|comp37064_c3_seq1	-2.538167927	3.735616293	1.67E-19	1.37E-17	aldo-keto reductase	gi|490834098|ref|WP_004696182.1|hypothetical protein [Acinetobacter johnsonii] >gi|479888926|gb|ENU39093.1| hypothetical protein F986_02217 [Acinetobacter johnsonii CIP 64.6]	AT1G04420.1		 NAD(P)-linked oxidoreductase superfamily protein 
Ctaxi_contig_32773|comp34813_c1_seq2	-2.537181544	3.962550575	2.57E-25	3.92E-23	pentatricopeptide repeat-containing protein at5g02860-like	"gi|115458970|ref|NP_001053085.1|Os04g0477200 [Oryza sativa Japonica Group] >gi|113564656|dbj|BAF14999.1| Os04g0477200, partial [Oryza sativa Japonica Group]"	AT5G27270.1	EMB976	 Tetratricopeptide repeat (TPR)-like superfamily protein 
Ctaxi_contig_25228|comp34031_c1_seq11	-2.536110999	2.68900986	1.41E-15	7.02E-14	NA	NA	NA	NA	NA
Ctaxi_contig_67781|comp37100_c0_seq1	-2.535863898	3.017262022	7.67E-14	3.08E-12	enoyl-acp reductase	gi|478435713|gb|AGJ00074.1|enoyl-ACP reductase [Malus domestica]	AT2G05990.2	"MOD1,ENR1"	 NAD(P)-binding Rossmann-fold superfamily protein 
Ctaxi_contig_10431|comp31389_c0_seq8	-2.534782282	0.827784644	0.000214685	0.001373197	r- vamp71-family	gi|545376238|ref|XP_005652222.1|vesicle-associated membrane protein [Coccomyxa subellipsoidea C-169] >gi|384254204|gb|EIE27678.1| vesicle-associated membrane protein [Coccomyxa subellipsoidea C-169]	AT4G32150.1	"VAMP711,ATVAMP711"	 vesicle-associated membrane protein 711 
Ctaxi_contig_55791|comp36492_c0_seq1	-2.533461911	0.467795857	0.005742022	0.022288811	flagellar associated protein	gi|302853934|ref|XP_002958479.1|hypothetical protein VOLCADRAFT_108142 [Volvox carteri f. nagariensis] >gi|300256207|gb|EFJ40479.1| hypothetical protein VOLCADRAFT_108142 [Volvox carteri f. nagariensis]	NA	NA	NA
Ctaxi_contig_48808|comp36063_c0_seq4	-2.53334974	3.917171161	1.08E-15	5.51E-14	NA	NA	NA	NA	NA
Ctaxi_contig_55412|comp36468_c2_seq2	-2.532956025	1.014116778	7.20E-05	0.000529593	transferrin	gi|552809764|ref|XP_005843025.1|hypothetical protein CHLNCDRAFT_59390 [Chlorella variabilis] >gi|307102653|gb|EFN50923.1| hypothetical protein CHLNCDRAFT_59390 [Chlorella variabilis]	NA	NA	NA
Ctaxi_contig_7967|comp30461_c0_seq1	-2.531836827	6.222309811	1.04E-32	3.22E-30	short-chain dehydrogenase reductase sdr	gi|354488125|ref|XP_003506221.1|PREDICTED: 17-beta-hydroxysteroid dehydrogenase type 6-like [Cricetulus griseus]	AT5G10050.1		 NAD(P)-binding Rossmann-fold superfamily protein 
Ctaxi_contig_34935|comp35004_c1_seq5	-2.530588804	0.873238277	0.001353964	0.006648137	glutathione s-transferase	gi|325181239|emb|CCA15653.1|glutathione Stransferase putative [Albugo laibachii Nc14] >gi|325181830|emb|CCA16285.1| glutathione Stransferase putative [Albugo laibachii Nc14]	NA	NA	NA
Ctaxi_contig_23679|comp33822_c0_seq4	-2.529241721	1.043893706	0.00010366	0.000731259	NA	NA	NA	NA	NA
Ctaxi_contig_14972|comp32472_c1_seq2	-2.528609616	1.585959339	7.17E-06	6.85E-05	NA	NA	NA	NA	NA
Ctaxi_contig_17018|comp32833_c0_seq4	-2.527381169	0.537560433	0.000825394	0.004387474	flagellar associated protein	gi|159464301|ref|XP_001690380.1|flagellar associated protein [Chlamydomonas reinhardtii] >gi|158279880|gb|EDP05639.1| flagellar associated protein [Chlamydomonas reinhardtii]	AT1G10510.1	emb2004	 RNI-like superfamily protein 
Ctaxi_contig_63249|comp36907_c3_seq2	-2.526690398	0.136182901	0.008583916	0.030893269	zinc finger	gi|528500002|ref|XP_005157306.1|PREDICTED: uncharacterized protein LOC101883972 [Danio rerio]	NA	NA	NA
Ctaxi_contig_46297|comp35891_c0_seq2	-2.525562309	6.45578976	7.46E-23	8.92E-21	sodium-dependent transporter	gi|308801233|ref|XP_003077930.1|bile acid:sodium symporter family protein (ISS) [Ostreococcus tauri] >gi|116056381|emb|CAL52670.1| bile acid:sodium symporter family protein (ISS) [Ostreococcus tauri]	AT2G26900.1		 Sodium Bile acid symporter family 
Ctaxi_contig_31264|comp34669_c4_seq2	-2.524948886	1.466366999	1.92E-06	2.10E-05	peroxidase	gi|545355541|ref|XP_005643558.1|alpha/beta-hydrolase [Coccomyxa subellipsoidea C-169] >gi|384245521|gb|EIE19014.1| alpha/beta-hydrolase [Coccomyxa subellipsoidea C-169]	AT5G38520.2		 alpha/beta-Hydrolases superfamily protein 
Ctaxi_contig_51944|comp36258_c1_seq2	-2.524269611	3.022285545	2.63E-17	1.59E-15	NA	NA	NA	NA	NA
Ctaxi_contig_18971|comp33138_c0_seq1	-2.520680713	3.008478485	0.000132029	0.000903684	h+-or na+-translocating f- v-type and a-type atpase superfamily	gi|302843912|ref|XP_002953497.1|hypothetical protein VOLCADRAFT_109870 [Volvox carteri f. nagariensis] >gi|300261256|gb|EFJ45470.1| hypothetical protein VOLCADRAFT_109870 [Volvox carteri f. nagariensis]	AT2G25610.1		" ATPase, F0/V0 complex, subunit C protein "
Ctaxi_contig_6464|comp29311_c1_seq1	-2.520612326	5.769095196	1.29E-26	2.23E-24	peptidyl-prolyl cis-trans isomerase family protein	gi|302839264|ref|XP_002951189.1|hypothetical protein VOLCADRAFT_81413 [Volvox carteri f. nagariensis] >gi|300263518|gb|EFJ47718.1| hypothetical protein VOLCADRAFT_81413 [Volvox carteri f. nagariensis]	AT5G13120.2	CYP20-2	 cyclophilin 20-2 
Ctaxi_contig_47203|comp35956_c2_seq2	-2.519916325	2.146477958	1.69E-06	1.86E-05	NA	NA	NA	NA	NA
Ctaxi_contig_32806|comp34817_c0_seq5	-2.51949256	6.288110784	4.66E-24	6.29E-22	NA	NA	NA	NA	NA
Ctaxi_contig_31866|comp34733_c2_seq9	-2.519410876	0.36013293	0.002256523	0.010284752	NA	NA	NA	NA	NA
Ctaxi_contig_8238|comp30599_c0_seq1	-2.51897775	3.846314892	5.24E-18	3.56E-16	glycine cleavage system protein h	"gi|514709381|ref|XP_004951769.1|PREDICTED: glycine cleavage system H protein 2, mitochondrial-like [Setaria italica]"	AT2G35120.1		 Single hybrid motif superfamily protein 
Ctaxi_contig_13480|comp32169_c0_seq1	-2.515640113	1.825921055	1.70E-07	2.31E-06	NA	NA	NA	NA	NA
Ctaxi_contig_17712|comp32947_c1_seq1	-2.514719937	0.333858518	0.001280384	0.00635464	atp-dependent rna helicase mitochondrial-like	gi|552842644|ref|XP_005850625.1|hypothetical protein CHLNCDRAFT_19567 [Chlorella variabilis] >gi|307110287|gb|EFN58523.1| hypothetical protein CHLNCDRAFT_19567 [Chlorella variabilis]	AT5G39840.1		" ATP-dependent RNA helicase, mitochondrial, putative "
Ctaxi_contig_36297|comp35135_c5_seq2	-2.514699722	1.635587082	7.45E-05	0.000545746	NA	NA	NA	NA	NA
Ctaxi_contig_38285|comp35316_c0_seq3	-2.511943699	2.526041858	4.06E-14	1.69E-12	NA	NA	NA	NA	NA
Ctaxi_contig_55405|comp36468_c1_seq1	-2.511715101	2.26680852	1.48E-09	3.01E-08	antigen p97 (melanoma associated) identified by monoclonal antibodies and	gi|552809764|ref|XP_005843025.1|hypothetical protein CHLNCDRAFT_59390 [Chlorella variabilis] >gi|307102653|gb|EFN50923.1| hypothetical protein CHLNCDRAFT_59390 [Chlorella variabilis]	NA	NA	NA
Ctaxi_contig_14488|comp32381_c0_seq1	-2.509018715	3.256441947	2.00E-10	4.66E-09	NA	NA	NA	NA	NA
Ctaxi_contig_27794|comp34293_c0_seq7	-2.507647481	3.577881063	3.99E-10	8.86E-09	NA	NA	NA	NA	NA
Ctaxi_contig_13040|comp32064_c0_seq3	-2.50661003	6.464239767	4.76E-23	5.78E-21	NA	NA	NA	NA	NA
Ctaxi_contig_33367|comp34865_c1_seq3	-2.502414568	0.675089416	0.000103418	0.000729702	NA	NA	NA	NA	NA
Ctaxi_contig_13187|comp32101_c1_seq1	-2.502254198	0.343299485	0.003185042	0.013686841	glycosyl transferase family 2	gi|302853266|ref|XP_002958149.1|hypothetical protein VOLCADRAFT_84369 [Volvox carteri f. nagariensis] >gi|300256510|gb|EFJ40774.1| hypothetical protein VOLCADRAFT_84369 [Volvox carteri f. nagariensis]	AT2G39630.2		 Nucleotide-diphospho-sugar transferases superfamily protein 
Ctaxi_contig_16336|comp32705_c2_seq3	-2.492948671	0.572858841	0.002935553	0.012797378	mitochondrial inner membrane nuclease	"gi|545366964|ref|XP_005648352.1|DNA/RNA non-specific endonuclease, partial [Coccomyxa subellipsoidea C-169] >gi|384250328|gb|EIE23808.1| DNA/RNA non-specific endonuclease, partial [Coccomyxa subellipsoidea C-169]"	NA	NA	NA
Ctaxi_contig_7892|comp30423_c0_seq5	-2.492948014	5.56083618	6.71E-26	1.07E-23	light-harvesting protein of photosystem i	gi|145079136|tpg|DAA05900.1|TPA_inf: chloroplast light-harvesting complex I protein precursor Lhca9 [Acetabularia acetabulum]	AT1G19150.1	"LHCA6,LHCA2*1"	 photosystem I light harvesting complex gene 6 
Ctaxi_contig_21257|comp33486_c0_seq1	-2.492189497	0.621834979	0.009960217	0.034915006	mitochondrial partial	"gi|545360880|ref|XP_005645782.1|mitochondrial carrier, partial [Coccomyxa subellipsoidea C-169] >gi|384247752|gb|EIE21238.1| mitochondrial carrier, partial [Coccomyxa subellipsoidea C-169]"	NA	NA	NA
Ctaxi_contig_40030|comp35464_c1_seq8	-2.491745884	1.673643008	1.31E-07	1.84E-06	cytochrome p450	gi|159491590|ref|XP_001703744.1|cytochrome P450 [Chlamydomonas reinhardtii] >gi|158270486|gb|EDO96330.1| cytochrome P450 [Chlamydomonas reinhardtii]	NA	NA	NA
Ctaxi_contig_45498|comp35831_c2_seq10	-2.491470997	0.351618761	0.008028719	0.029265042	NA	NA	NA	NA	NA
Ctaxi_contig_15054|comp32485_c4_seq1	-2.490099554	3.152119595	3.21E-12	1.01E-10	NA	NA	NA	NA	NA
Ctaxi_contig_62383|comp36853_c7_seq1	-2.489011245	1.632312018	0.01270673	0.04265196	acyl- n-acyltransferase isoform 1	gi|255573874|ref|XP_002527856.1|conserved hypothetical protein [Ricinus communis] >gi|223532780|gb|EEF34559.1| conserved hypothetical protein [Ricinus communis]	AT2G23390.1		" CONTAINS InterPro DOMAIN/s: Protein of unknown function DUF482 (InterPro:IPR007434), Acyl-CoA N-acyltransferase (InterPro:IPR016181); Has 2165 Blast hits to 2163 proteins in 543 species: Archae - 0; Bacteria - 1044; Metazoa - 0; Fungi - 0; Plants - 33; Viruses - 0; Other Eukaryotes - 1088 (source: NCBI BLink). "
Ctaxi_contig_40023|comp35464_c1_seq1	-2.488235749	3.862259554	6.14E-13	2.15E-11	cytochrome p450	gi|302852260|ref|XP_002957651.1|cytochrome P450 [Volvox carteri f. nagariensis] >gi|300257063|gb|EFJ41317.1| cytochrome P450 [Volvox carteri f. nagariensis]	NA	NA	NA
Ctaxi_contig_33693|comp34893_c0_seq3	-2.485929131	5.31360382	4.60E-08	7.09E-07	adenosine 3-phospho 5-phosphosulfate transporter 1	gi|302828518|ref|XP_002945826.1|hypothetical protein VOLCADRAFT_78846 [Volvox carteri f. nagariensis] >gi|300268641|gb|EFJ52821.1| hypothetical protein VOLCADRAFT_78846 [Volvox carteri f. nagariensis]	AT5G59740.1		 UDP-N-acetylglucosamine (UAA) transporter family 
Ctaxi_contig_29906|comp34531_c0_seq34	-2.483111472	1.1485569	0.001695999	0.008065896	NA	NA	NA	NA	NA
Ctaxi_contig_28965|comp34432_c5_seq3	-2.482337668	3.09622738	2.58E-12	8.22E-11	carotenoid oxygenase	gi|515868520|ref|WP_017299144.1|hypothetical protein [Nodosilinea nodulosa]	AT2G44990.1	"CCD7,MAX3,ATCCD7"	 carotenoid cleavage dioxygenase 7 
Ctaxi_contig_16901|comp32808_c0_seq1	-2.480975924	3.416170574	2.85E-11	7.66E-10	aldo keto reductase	gi|145344615|ref|XP_001416824.1|predicted protein [Ostreococcus lucimarinus CCE9901] >gi|144577050|gb|ABO95117.1| predicted protein [Ostreococcus lucimarinus CCE9901]	AT1G04420.1		 NAD(P)-linked oxidoreductase superfamily protein 
Ctaxi_contig_68075|comp37113_c4_seq2	-2.480873011	4.417216459	4.73E-18	3.23E-16	NA	NA	NA	NA	NA
Ctaxi_contig_56634|comp36545_c2_seq1	-2.478676665	3.349603732	2.92E-14	1.24E-12	histone -like	gi|548518428|ref|XP_005696870.1|PREDICTED: uncharacterized protein LOC102181641 [Capra hircus]	AT5G65360.1		 Histone superfamily protein 
Ctaxi_contig_27350|comp34244_c2_seq1	-2.478343349	1.076350051	9.25E-06	8.61E-05	NA	NA	NA	NA	NA
Ctaxi_contig_43735|comp35733_c0_seq2	-2.476559714	4.075182608	6.25E-20	5.32E-18	NA	NA	NA	NA	NA
Ctaxi_contig_28419|comp34371_c0_seq2	-2.476507091	2.694339755	4.30E-13	1.54E-11	hypothetical protein CHLNCDRAFT_57994	gi|552827884|ref|XP_005847330.1|hypothetical protein CHLNCDRAFT_57994 [Chlorella variabilis] >gi|307106984|gb|EFN55228.1| hypothetical protein CHLNCDRAFT_57994 [Chlorella variabilis]	NA	NA	NA
Ctaxi_contig_28826|comp34417_c0_seq3	-2.468210691	0.083301606	0.003083952	0.013324004	NA	NA	NA	NA	NA
Ctaxi_contig_57918|comp36617_c5_seq1	-2.467408303	3.284866448	3.18E-16	1.73E-14	kynurenine 3-monooxygenase	gi|498159388|ref|WP_010473544.1|kynurenine 3-monooxygenase [Acaryochloris sp. CCMEE 5410]	NA	NA	NA
Ctaxi_contig_43266|comp35698_c1_seq6	-2.46326388	1.359033482	8.90E-06	8.33E-05	ankyrin repeat protein	gi|123447533|ref|XP_001312505.1|hypothetical protein [Trichomonas vaginalis G3] >gi|121894354|gb|EAX99575.1| hypothetical protein TVAG_104560 [Trichomonas vaginalis G3]	AT3G04710.1	TPR10	 ankyrin repeat family protein 
Ctaxi_contig_10968|comp31566_c1_seq4	-2.462393236	1.093448219	3.71E-05	0.000294372	spt transcription factor family member	gi|509391706|gb|AGN29634.1|SPT transcription factor family member [Acartia pacifica]	NA	NA	NA
Ctaxi_contig_62617|comp36868_c1_seq18	-2.461603096	1.976883489	7.28E-07	8.73E-06	NA	NA	NA	NA	NA
Ctaxi_contig_11423|comp31675_c4_seq1	-2.461179145	1.746936403	4.69E-05	0.000362005	chlorophyll a-b binding protein chloroplastic-like	gi|159478875|ref|XP_001697526.1|chlorophyll a-b binding protein of LHCII [Chlamydomonas reinhardtii] >gi|19749357|gb|AAD03732.2| light harvesting complex II protein precursor [Chlamydomonas reinhardtii] >gi|158274405|gb|EDP00188.1| chlorophyll a-b binding protein of LHCII [Chlamydomonas reinhardtii]	AT2G34430.1	"LHB1B1,LHCB1.4"	 light-harvesting chlorophyll-protein complex II subunit B1 
Ctaxi_contig_67271|comp37086_c2_seq6	-2.460914297	2.442160339	7.40E-11	1.86E-09	NA	NA	NA	NA	NA
Ctaxi_contig_6154|comp28639_c0_seq1	-2.460085513	1.269380118	1.68E-05	0.000146037	NA	NA	NA	NA	NA
Ctaxi_contig_9149|comp30981_c0_seq3	-2.459391588	3.793169677	2.06E-14	8.88E-13	NA	NA	NA	NA	NA
Ctaxi_contig_15497|comp32568_c0_seq4	-2.458753109	2.42567787	1.24E-09	2.54E-08	serine hydroxymethyltransferase 3	gi|159477397|ref|XP_001696797.1|serine hydroxymethyltransferase 3 [Chlamydomonas reinhardtii] >gi|158275126|gb|EDP00905.1| serine hydroxymethyltransferase 3 [Chlamydomonas reinhardtii]	AT5G26780.1	SHM2	 serine hydroxymethyltransferase 2 
Ctaxi_contig_58149|comp36634_c3_seq1	-2.457215109	1.476672917	8.38E-07	9.90E-06	"hypothetical protein CHLNCDRAFT_144099, partial"	"gi|552833859|ref|XP_005848602.1|hypothetical protein CHLNCDRAFT_144099, partial [Chlorella variabilis] >gi|307108260|gb|EFN56500.1| hypothetical protein CHLNCDRAFT_144099, partial [Chlorella variabilis]"	NA	NA	NA
Ctaxi_contig_55723|comp36486_c8_seq1	-2.454389341	1.043618153	0.000192645	0.001253947	protein	gi|159463126|ref|XP_001689793.1|predicted protein [Chlamydomonas reinhardtii] >gi|158283781|gb|EDP09531.1| predicted protein [Chlamydomonas reinhardtii]	NA	NA	NA
Ctaxi_contig_36191|comp35126_c0_seq2	-2.451331247	3.242739729	2.31E-10	5.33E-09	NA	NA	NA	NA	NA
Ctaxi_contig_18823|comp33113_c1_seq1	-2.449586736	1.454812302	8.40E-06	7.90E-05	NA	NA	NA	NA	NA
Ctaxi_contig_10983|comp31570_c0_seq1	-2.448718596	8.425661089	3.88E-09	7.30E-08	conserved protein	gi|488930424|ref|WP_002841499.1|hypothetical protein [Finegoldia magna] >gi|341589324|gb|EGS32606.1| hypothetical protein HMPREF9489_0022 [Finegoldia magna SY403409CC001050417] >gi|341590197|gb|EGS33444.1| hypothetical protein HMPREF9489_1478 [Finegoldia magna SY403409CC001050417] >gi|341590790|gb|EGS34021.1| hypothetical protein HMPREF9489_1064 [Finegoldia magna SY403409CC001050417] >gi|341590939|gb|EGS34157.1| hypothetical protein HMPREF9489_0642 [Finegoldia magna SY403409CC001050417]	NA	NA	NA
Ctaxi_contig_37467|comp35239_c0_seq16	-2.447536991	1.875260779	2.58E-06	2.73E-05	hypothetical protein COCSUDRAFT_64378	gi|545376462|ref|XP_005652318.1|hypothetical protein COCSUDRAFT_64378 [Coccomyxa subellipsoidea C-169] >gi|384254300|gb|EIE27774.1| hypothetical protein COCSUDRAFT_64378 [Coccomyxa subellipsoidea C-169]	NA	NA	NA
Ctaxi_contig_29989|comp34535_c1_seq1	-2.447181252	3.845650907	1.01E-19	8.49E-18	thylakoid lumenal protein	gi|302829835|ref|XP_002946484.1|hypothetical protein VOLCADRAFT_56064 [Volvox carteri f. nagariensis] >gi|300268230|gb|EFJ52411.1| hypothetical protein VOLCADRAFT_56064 [Volvox carteri f. nagariensis]	AT1G12250.2		 Pentapeptide repeat-containing protein 
Ctaxi_contig_15960|comp32645_c1_seq2	-2.446349611	1.963129349	2.28E-08	3.74E-07	NA	NA	NA	NA	NA
Ctaxi_contig_12780|comp32018_c1_seq2	-2.444244442	4.589455754	8.64E-19	6.52E-17	33kda oxygen evolving protein of photosystem ii	"gi|11134152|sp|Q9SBN6.1|PSBO_VOLCARecName: Full=Oxygen-evolving enhancer protein 1, chloroplastic; Short=OEE1; Flags: Precursor >gi|5902584|gb|AAD55562.1|AF110780_1 oxygen-evolving enhancer protein 1 precursor [Volvox carteri f. nagariensis]"	AT5G66570.1	"PSBO-1,OEE1,OEE33,OE33,PSBO1,MSP-1"	 PS II oxygen-evolving complex 1 
Ctaxi_contig_10063|comp31291_c1_seq1	-2.443221905	3.431296076	2.88E-13	1.06E-11	adenosine kinase 1	gi|302837458|ref|XP_002950288.1|hypothetical protein VOLCADRAFT_81030 [Volvox carteri f. nagariensis] >gi|300264293|gb|EFJ48489.1| hypothetical protein VOLCADRAFT_81030 [Volvox carteri f. nagariensis]	AT3G09820.2	ADK1	 adenosine kinase 1 
Ctaxi_contig_10491|comp31407_c1_seq1	-2.443149522	6.388367928	5.29E-22	5.59E-20	protein	gi|81157957|dbj|BAE48229.1|triosephosphate isomerase chloroplast type [Chlorella pyrenoidosa]	AT3G55440.1	"ATCTIMC,TPI,CYTOTPI"	 triosephosphate isomerase 
Ctaxi_contig_26918|comp34194_c0_seq1	-2.441964245	2.370594242	4.75E-08	7.30E-07	NA	NA	NA	NA	NA
Ctaxi_contig_32807|comp34817_c1_seq1	-2.441142413	6.727835813	1.47E-23	1.87E-21	abc transporter g family member 14-like	gi|558706625|gb|AHA86565.1|ATP-binding cassette transporter [Auxenochlorella protothecoides]	AT3G25620.1		 ABC-2 type transporter family protein 
Ctaxi_contig_35826|comp35092_c0_seq1	-2.441064384	1.697253239	0.000148147	0.000998899	NA	NA	NA	NA	NA
Ctaxi_contig_26957|comp34194_c3_seq1	-2.439103427	1.63089895	2.93E-07	3.82E-06	NA	NA	NA	NA	NA
Ctaxi_contig_55413|comp36468_c3_seq1	-2.435876141	1.21111612	4.85E-05	0.000372536	NA	NA	NA	NA	NA
Ctaxi_contig_59046|comp36682_c0_seq1	-2.435757376	6.887538513	1.55E-17	9.77E-16	cytoplasmic protein	gi|545358548|ref|XP_005644833.1|UPF0027-domain-containing protein [Coccomyxa subellipsoidea C-169] >gi|384246800|gb|EIE20289.1| UPF0027-domain-containing protein [Coccomyxa subellipsoidea C-169]	AT5G59570.1		 Homeodomain-like superfamily protein 
Ctaxi_contig_9422|comp31083_c1_seq2	-2.434953963	4.517663687	9.70E-26	1.54E-23	fructose-bisphosphate class i	"gi|159485250|ref|XP_001700659.1|fructose-1,6-bisphosphate aldolase [Chlamydomonas reinhardtii] >gi|378405148|sp|Q42690.2|ALFC_CHLRE RecName: Full=Fructose-bisphosphate aldolase 1, chloroplastic; Flags: Precursor >gi|158272091|gb|EDO97897.1| fructose-1,6-bisphosphate aldolase [Chlamydomonas reinhardtii]"	AT2G01140.1		 Aldolase superfamily protein 
Ctaxi_contig_67253|comp37086_c0_seq1	-2.433569655	0.936903937	6.43E-05	0.000479715	NA	NA	NA	NA	NA
Ctaxi_contig_10057|comp31290_c1_seq1	-2.433471818	9.194988808	1.42E-17	8.99E-16	NA	NA	NA	NA	NA
Ctaxi_contig_37725|comp35263_c3_seq1	-2.431713186	7.053222734	2.51E-23	3.15E-21	glyceraldehyde-3-phosphate dehydrogenase	gi|260424076|gb|ACX37507.1|chloroplast glyceraldehyde 3-phosphate dehydrogenase [Botryococcus braunii]	AT1G42970.1	GAPB	 glyceraldehyde-3-phosphate dehydrogenase B subunit 
Ctaxi_contig_47573|comp35981_c1_seq12	-2.430796466	1.039290637	1.58E-05	0.000138147	NA	NA	NA	NA	NA
Ctaxi_contig_13824|comp32229_c1_seq1	-2.429954216	0.240226794	0.002335378	0.010578147	adenylyl cyclase	gi|545368951|ref|XP_005649244.1|hypothetical protein COCSUDRAFT_14531 [Coccomyxa subellipsoidea C-169] >gi|384251222|gb|EIE24700.1| hypothetical protein COCSUDRAFT_14531 [Coccomyxa subellipsoidea C-169]	NA	NA	NA
Ctaxi_contig_15957|comp32645_c0_seq3	-2.429803225	2.321986102	1.07E-07	1.52E-06	NA	NA	NA	NA	NA
Ctaxi_contig_20748|comp33415_c7_seq1	-2.42847709	0.659986017	0.001339524	0.006591681	NA	NA	NA	NA	NA
Ctaxi_contig_9754|comp31199_c1_seq5	-2.42729628	1.748348252	0.001440351	0.007022027	NA	NA	NA	NA	NA
Ctaxi_contig_17916|comp32983_c0_seq5	-2.426284575	0.456932722	0.001031982	0.005297068	NA	NA	NA	NA	NA
Ctaxi_contig_67974|comp37108_c3_seq4	-2.425603293	5.148487372	1.41E-20	1.30E-18	chloroplast w6 desaturase	gi|5821436|dbj|BAA83822.1|chloroplast w6 desaturase [Chlamydomonas sp. W80]	AT4G30950.1	"FAD6,FADC,SFD4"	 fatty acid desaturase 6 
Ctaxi_contig_14490|comp32381_c3_seq1	-2.425347792	0.639980785	0.003781095	0.015746752	NA	NA	NA	NA	NA
Ctaxi_contig_24865|comp33988_c0_seq1	-2.425322439	4.090244998	2.58E-13	9.62E-12	glycerophosphoryl diester phosphodiesterase family protein	gi|159470395|ref|XP_001693345.1|glycerophosphoryl diester phosphodiesterase family protein [Chlamydomonas reinhardtii] >gi|158277603|gb|EDP03371.1| glycerophosphoryl diester phosphodiesterase family protein [Chlamydomonas reinhardtii]	AT5G41080.1		 PLC-like phosphodiesterases superfamily protein 
Ctaxi_contig_50246|comp36162_c2_seq4	-2.424733373	4.641939435	3.08E-28	6.22E-26	NA	NA	NA	NA	NA
Ctaxi_contig_50245|comp36162_c2_seq3	-2.421534839	6.930599337	5.04E-35	2.23E-32	cam cdpk family	gi|545368792|ref|XP_005649171.1|kinase-like protein [Coccomyxa subellipsoidea C-169] >gi|384251149|gb|EIE24627.1| kinase-like protein [Coccomyxa subellipsoidea C-169]	AT3G50530.1	CRK	 CDPK-related kinase 
Ctaxi_contig_53859|comp36371_c4_seq4	-2.416075991	3.83535015	9.39E-24	1.23E-21	NA	NA	NA	NA	NA
Ctaxi_contig_52718|comp36310_c3_seq3	-2.414549832	1.073317265	0.000480416	0.00275931	NA	NA	NA	NA	NA
Ctaxi_contig_57130|comp36576_c0_seq1	-2.411548439	3.557214281	3.18E-18	2.23E-16	NA	NA	NA	NA	NA
Ctaxi_contig_58886|comp36674_c2_seq23	-2.411366714	1.34756868	0.006279362	0.023937661	hypothetical protein VOLCADRAFT_118773	gi|302845929|ref|XP_002954502.1|hypothetical protein VOLCADRAFT_118773 [Volvox carteri f. nagariensis] >gi|300260174|gb|EFJ44395.1| hypothetical protein VOLCADRAFT_118773 [Volvox carteri f. nagariensis]	NA	NA	NA
Ctaxi_contig_31089|comp34651_c1_seq3	-2.410573267	6.297092034	2.53E-22	2.79E-20	mitochondrial phosphate carrier 1	gi|302830802|ref|XP_002946967.1|mitochondrial phosphate carrier 1 [Volvox carteri f. nagariensis] >gi|300268011|gb|EFJ52193.1| mitochondrial phosphate carrier 1 [Volvox carteri f. nagariensis]	AT5G14040.1	PHT3;1	 phosphate transporter 3;1 
Ctaxi_contig_68074|comp37113_c4_seq1	-2.410169342	5.495114003	9.22E-29	1.99E-26	NA	NA	NA	NA	NA
Ctaxi_contig_11063|comp31587_c0_seq1	-2.409926692	1.344401181	3.84E-06	3.91E-05	NA	NA	NA	NA	NA
Ctaxi_contig_35709|comp35081_c5_seq5	-2.404452005	0.287574897	0.005241979	0.020682655	NA	NA	NA	NA	NA
Ctaxi_contig_31041|comp34648_c0_seq1	-2.403510559	2.43832619	8.96E-10	1.88E-08	NA	NA	NA	NA	NA
Ctaxi_contig_29082|comp34445_c0_seq15	-2.402456157	0.588503282	0.011880993	0.040376388	NA	NA	NA	NA	NA
Ctaxi_contig_26182|comp34124_c0_seq1	-2.40178382	1.882422701	0.004276191	0.017466572	haloacid dehalogenase-like hydrolase superfamily protein isoform 1	gi|115477595|ref|NP_001062393.1|Os08g0542600 [Oryza sativa Japonica Group] >gi|42407835|dbj|BAD08978.1| HAD superfamily protein involved in N-acetyl-glucosamine catabolism-like [Oryza sativa Japonica Group] >gi|113624362|dbj|BAF24307.1| Os08g0542600 [Oryza sativa Japonica Group] >gi|125604196|gb|EAZ43521.1| hypothetical protein OsJ_28139 [Oryza sativa Japonica Group] >gi|215765014|dbj|BAG86711.1| unnamed protein product [Oryza sativa Japonica Group] >gi|215768477|dbj|BAH00706.1| unnamed protein product [Oryza sativa Japonica Group]	AT5G10460.1		 Haloacid dehalogenase-like hydrolase (HAD) superfamily protein 
Ctaxi_contig_53856|comp36371_c4_seq1	-2.401688645	5.51624697	2.49E-32	7.42E-30	NA	NA	NA	NA	NA
Ctaxi_contig_48809|comp36063_c0_seq5	-2.400345693	2.98646712	2.28E-11	6.22E-10	protein	gi|302851448|ref|XP_002957248.1|hypothetical protein VOLCADRAFT_98293 [Volvox carteri f. nagariensis] >gi|300257498|gb|EFJ41746.1| hypothetical protein VOLCADRAFT_98293 [Volvox carteri f. nagariensis]	AT3G61680.1		 alpha/beta-Hydrolases superfamily protein 
Ctaxi_contig_41605|comp35585_c4_seq1	-2.398846338	5.069330786	7.75E-12	2.26E-10	nadh dehydrogenase chloroplastic mitochondrial-like	gi|159467579|ref|XP_001691969.1|type-II NADH dehydrogenase [Chlamydomonas reinhardtii] >gi|158278696|gb|EDP04459.1| type-II NADH dehydrogenase [Chlamydomonas reinhardtii]	AT5G08740.1	NDC1	 NAD(P)H dehydrogenase C1 
Ctaxi_contig_26289|comp34130_c1_seq12	-2.39865268	7.993139704	5.69E-14	2.33E-12	NA	NA	NA	NA	NA
Ctaxi_contig_54932|comp36439_c0_seq2	-2.3970434	1.916422545	0.000627906	0.00347859	NA	NA	NA	NA	NA
Ctaxi_contig_69872|comp37183_c1_seq6	-2.394593848	1.363976842	2.21E-05	0.000186625	protoporphyrin ix magnesium chelatase	gi|515875554|ref|WP_017306137.1|protoporphyrin IX magnesium chelatase [Spirulina subsalsa]	AT5G13630.2	"GUN5,CCH,CHLH,CCH1,ABAR"	" magnesium-chelatase subunit chlH, chloroplast, putative / Mg-protoporphyrin IX chelatase, putative (CHLH) "
Ctaxi_contig_26593|comp34162_c1_seq1	-2.393680086	1.122342231	0.004026428	0.016593646	protein	gi|302836838|ref|XP_002949979.1|hypothetical protein VOLCADRAFT_104518 [Volvox carteri f. nagariensis] >gi|300264888|gb|EFJ49082.1| hypothetical protein VOLCADRAFT_104518 [Volvox carteri f. nagariensis]	NA	NA	NA
Ctaxi_contig_35115|comp35025_c1_seq1	-2.392600368	0.543634663	0.00917142	0.032637124	probable cadmium zinc-transporting atpase chloroplastic-like	"gi|255567899|ref|XP_002524927.1|heavy metal cation transport atpase, putative [Ricinus communis] >gi|223535762|gb|EEF37424.1| heavy metal cation transport atpase, putative [Ricinus communis]"	AT4G37270.1	"HMA1,ATHMA1"	 heavy metal atpase 1 
Ctaxi_contig_17310|comp32882_c1_seq3	-2.392281558	2.827432631	1.41E-13	5.45E-12	NA	NA	NA	NA	NA
Ctaxi_contig_8542|comp30738_c0_seq1	-2.391688111	4.194229156	6.65E-19	5.10E-17	NA	NA	NA	NA	NA
Ctaxi_contig_42581|comp35647_c0_seq5	-2.39086754	4.064502231	4.85E-19	3.80E-17	NA	NA	NA	NA	NA
Ctaxi_contig_28390|comp34368_c2_seq1	-2.388551924	0.195462938	0.004236245	0.017326576	NA	NA	NA	NA	NA
Ctaxi_contig_40806|comp35533_c4_seq14	-2.386513007	1.240757047	4.03E-05	0.000316572	NA	NA	NA	NA	NA
Ctaxi_contig_7888|comp30423_c0_seq1	-2.386102945	6.660107581	4.28E-20	3.68E-18	light-harvesting protein of photosystem i	gi|545358312|ref|XP_005644735.1|light harvesting complex a protein [Coccomyxa subellipsoidea C-169] >gi|384246702|gb|EIE20191.1| light harvesting complex a protein [Coccomyxa subellipsoidea C-169]	AT4G10340.1	LHCB5	 light harvesting complex of photosystem II 5 
Ctaxi_contig_54178|comp36392_c0_seq8	-2.380956785	0.614284923	0.001414167	0.006912423	methylcrotonoyl- carboxylase	gi|159489924|ref|XP_001702941.1|predicted protein [Chlamydomonas reinhardtii] >gi|158270964|gb|EDO96794.1| predicted protein [Chlamydomonas reinhardtii]	AT4G34030.1	MCCB	 3-methylcrotonyl-CoA carboxylase 
Ctaxi_contig_8173|comp30569_c1_seq2	-2.380762796	1.52993406	0.001808224	0.00853394	chlorophyll a b-binding protein	gi|552813436|ref|XP_005843949.1|hypothetical protein CHLNCDRAFT_59790 [Chlorella variabilis] >gi|307103588|gb|EFN51847.1| hypothetical protein CHLNCDRAFT_59790 [Chlorella variabilis]	AT2G05070.1	"LHCB2.2,LHCB2"	 photosystem II light harvesting complex gene 2.2 
Ctaxi_contig_13063|comp32072_c1_seq1	-2.380410652	1.104352366	5.93E-05	0.000444994	NA	NA	NA	NA	NA
Ctaxi_contig_44472|comp35773_c6_seq1	-2.380257914	1.332153019	0.004210701	0.017238888	protein	gi|159490008|ref|XP_001702981.1|predicted protein [Chlamydomonas reinhardtii] >gi|158270888|gb|EDO96719.1| predicted protein [Chlamydomonas reinhardtii]	NA	NA	NA
Ctaxi_contig_10991|comp31572_c0_seq1	-2.379954299	1.947010449	1.48E-07	2.03E-06	NA	NA	NA	NA	NA
Ctaxi_contig_10595|comp31446_c0_seq2	-2.378281558	3.971695075	0.000867291	0.004575441	NA	NA	NA	NA	NA
Ctaxi_contig_45757|comp35851_c0_seq3	-2.378164171	1.4465483	0.000287779	0.0017742	cytochrome b-c1 complex subunit rieske- mitochondrial-like	"gi|225425274|ref|XP_002271311.1|PREDICTED: cytochrome b-c1 complex subunit Rieske-2, mitochondrial [Vitis vinifera] >gi|296085532|emb|CBI29264.3| unnamed protein product [Vitis vinifera]"	AT5G13440.1		 Ubiquinol-cytochrome C reductase iron-sulfur subunit 
Ctaxi_contig_36314|comp35136_c4_seq1	-2.375629907	3.786447144	4.35E-14	1.80E-12	NA	NA	NA	NA	NA
Ctaxi_contig_12779|comp32018_c1_seq1	-2.375351635	3.816742609	3.26E-12	1.02E-10	33kda oxygen evolving protein of photosystem ii	"gi|11134152|sp|Q9SBN6.1|PSBO_VOLCARecName: Full=Oxygen-evolving enhancer protein 1, chloroplastic; Short=OEE1; Flags: Precursor >gi|5902584|gb|AAD55562.1|AF110780_1 oxygen-evolving enhancer protein 1 precursor [Volvox carteri f. nagariensis]"	AT5G66570.1	"PSBO-1,OEE1,OEE33,OE33,PSBO1,MSP-1"	 PS II oxygen-evolving complex 1 
Ctaxi_contig_33104|comp34844_c2_seq2	-2.374295296	1.330944225	2.86E-05	0.000234588	atp synthase subunit alpha	gi|545713085|ref|XP_005708846.1|F-type H+-transporting ATPase subunit alpha [Galdieria sulphuraria] >gi|452825329|gb|EME32326.1| F-type H+-transporting ATPase subunit alpha [Galdieria sulphuraria]	ATMG01190.1	ATP1	 ATP synthase subunit 1 
Ctaxi_contig_26956|comp34194_c2_seq1	-2.372360283	0.257676437	0.002970027	0.012914831	NA	NA	NA	NA	NA
Ctaxi_contig_19629|comp33235_c5_seq3	-2.370797745	6.08816636	1.44E-24	2.07E-22	chlorophyll a b-binding protein	gi|145079397|tpg|DAA05913.1|TPA_inf: chloroplast light-harvesting complex protein CP26 precursor Lhcb5 [Acetabularia acetabulum]	AT4G10340.1	LHCB5	 light harvesting complex of photosystem II 5 
Ctaxi_contig_15734|comp32608_c1_seq1	-2.368348995	0.216854403	0.008129035	0.029572931	NA	NA	NA	NA	NA
Ctaxi_contig_42416|comp35634_c6_seq1	-2.36520511	0.550782223	0.002628651	0.011669004	polymorphic outer membrane protein	gi|496581478|ref|WP_009281590.1|hypothetical protein [Fibrisoma limi] >gi|387844605|emb|CCH53006.1| hypothetical protein BN8_02060 [Fibrisoma limi BUZ 3]	NA	NA	NA
Ctaxi_contig_33056|comp34839_c0_seq4	-2.363621435	0.272228927	0.004282232	0.017479173	NA	NA	NA	NA	NA
Ctaxi_contig_16773|comp32787_c1_seq1	-2.363343232	9.404267711	1.10E-08	1.92E-07	NA	NA	NA	NA	NA
Ctaxi_contig_26955|comp34194_c1_seq1	-2.361067771	0.773369272	0.000203612	0.001313123	NA	NA	NA	NA	NA
Ctaxi_contig_43922|comp35747_c1_seq1	-2.35965116	3.552602588	3.97E-18	2.74E-16	NA	NA	NA	NA	NA
Ctaxi_contig_31562|comp34701_c2_seq4	-2.355749037	4.284262529	3.96E-20	3.44E-18	NA	NA	NA	NA	NA
Ctaxi_contig_43261|comp35698_c1_seq1	-2.355321494	3.721350844	1.02E-12	3.43E-11	NA	NA	NA	NA	NA
Ctaxi_contig_40343|comp35495_c2_seq1	-2.355054491	1.180582045	0.001628991	0.007799103	NA	NA	NA	NA	NA
Ctaxi_contig_42525|comp35641_c1_seq1	-2.354225211	0.253678351	0.002865336	0.012545646	pancreatic elastase precursor	gi|432858253|ref|XP_004068868.1|PREDICTED: elastase-1-like [Oryzias latipes]	NA	NA	NA
Ctaxi_contig_28266|comp34353_c0_seq1	-2.354164697	0.264871791	0.005747685	0.022308216	pan domain-containing protein	gi|301096991|ref|XP_002897591.1|conserved hypothetical protein [Phytophthora infestans T30-4] >gi|262106809|gb|EEY64861.1| conserved hypothetical protein [Phytophthora infestans T30-4]	NA	NA	NA
Ctaxi_contig_65828|comp37026_c0_seq5	-2.352996386	2.665524261	9.05E-12	2.62E-10	magnesium chelatase subunit h	gi|15558845|emb|CAC69552.1|Magnesium chelatase H subunit [Chlamydomonas reinhardtii] >gi|15558847|emb|CAC69537.1| Magnesium chelatase H-subunit [Chlamydomonas reinhardtii]	AT5G13630.2	"GUN5,CCH,CHLH,CCH1,ABAR"	" magnesium-chelatase subunit chlH, chloroplast, putative / Mg-protoporphyrin IX chelatase, putative (CHLH) "
Ctaxi_contig_25219|comp34031_c1_seq2	-2.350753052	1.807109939	1.54E-07	2.11E-06	NA	NA	NA	NA	NA
Ctaxi_contig_13030|comp32061_c1_seq2	-2.350046437	1.550869107	0.000110946	0.000774848	NA	NA	NA	NA	NA
Ctaxi_contig_46959|comp35937_c0_seq1	-2.345798203	0.58954662	0.001118258	0.005660359	NA	NA	NA	NA	NA
Ctaxi_contig_8170|comp30569_c0_seq4	-2.344548873	5.595594556	1.04E-21	1.07E-19	tpa_inf: chloroplast light-harvesting complex ii protein precursor lhcbm2	gi|145079271|tpg|DAA05907.1|TPA_inf: chloroplast light-harvesting complex II protein precursor Lhcbm4 [Acetabularia acetabulum]	AT2G05100.1	"LHCB2.1,LHCB2"	 photosystem II light harvesting complex gene 2.1 
Ctaxi_contig_56234|comp36519_c0_seq5	-2.343343385	3.110552344	7.35E-09	1.32E-07	NA	NA	NA	NA	NA
Ctaxi_contig_51710|comp36244_c11_seq1	-2.340797548	0.988301794	3.93E-05	0.00030941	NA	NA	NA	NA	NA
Ctaxi_contig_53845|comp36371_c0_seq2	-2.340542473	2.80010404	3.99E-11	1.04E-09	NA	NA	NA	NA	NA
Ctaxi_contig_17307|comp32882_c0_seq1	-2.340002653	4.152877852	4.53E-18	3.11E-16	kinase-like protein	gi|545356380|ref|XP_005643909.1|kinase-like protein [Coccomyxa subellipsoidea C-169] >gi|384245873|gb|EIE19365.1| kinase-like protein [Coccomyxa subellipsoidea C-169]	AT3G45790.1		 Protein kinase superfamily protein 
Ctaxi_contig_24392|comp33925_c1_seq4	-2.33568299	0.987030359	0.001415192	0.00691643	uncharacterized transporter sll0355-like	gi|557531787|gb|ESR42970.1|hypothetical protein CICLE_v10011871mg [Citrus clementina]	NA	NA	NA
Ctaxi_contig_40768|comp35530_c2_seq2	-2.335345855	1.347206655	0.000202656	0.001308209	NA	NA	NA	NA	NA
Ctaxi_contig_46342|comp35891_c1_seq42	-2.329866356	5.034417844	4.47E-12	1.37E-10	sodium-dependent transporter	gi|412990383|emb|CCO19701.1|bile acid:sodium symporter [Bathycoccus prasinos]	AT2G26900.1		 Sodium Bile acid symporter family 
Ctaxi_contig_21247|comp33483_c0_seq3	-2.329519544	4.364877612	2.55E-08	4.14E-07	NA	NA	NA	NA	NA
Ctaxi_contig_16048|comp32662_c2_seq1	-2.32915167	0.839655513	0.000931532	0.004849626	NA	NA	NA	NA	NA
Ctaxi_contig_21246|comp33483_c0_seq2	-2.327595746	2.723378871	2.54E-05	0.000209909	NA	NA	NA	NA	NA
Ctaxi_contig_22874|comp33725_c0_seq11	-2.325910588	1.469164249	3.48E-06	3.58E-05	NA	NA	NA	NA	NA
Ctaxi_contig_33850|comp34904_c1_seq1	-2.324649025	0.424763125	0.000896461	0.004701278	NA	NA	NA	NA	NA
Ctaxi_contig_21281|comp33490_c0_seq1	-2.324410251	2.293030632	1.93E-10	4.50E-09	granule-bound starch synthase i	gi|302830173|ref|XP_002946653.1|hypothetical protein VOLCADRAFT_72820 [Volvox carteri f. nagariensis] >gi|300268399|gb|EFJ52580.1| hypothetical protein VOLCADRAFT_72820 [Volvox carteri f. nagariensis]	AT1G32900.1		 UDP-Glycosyltransferase superfamily protein 
Ctaxi_contig_23359|comp33788_c0_seq1	-2.322224867	6.088402784	5.12E-25	7.71E-23	oligopeptidase b	gi|515368885|ref|WP_016870887.1|protease [Fischerella thermalis]	AT1G50380.1		 Prolyl oligopeptidase family protein 
Ctaxi_contig_49093|comp36081_c4_seq5	-2.322084692	2.440859169	2.38E-09	4.69E-08	NA	NA	NA	NA	NA
Ctaxi_contig_57920|comp36617_c5_seq3	-2.321538598	0.252520911	0.006027362	0.023172374	NA	NA	NA	NA	NA
Ctaxi_contig_22662|comp33697_c0_seq1	-2.321157014	0.527735294	0.004634006	0.018662663	NA	NA	NA	NA	NA
Ctaxi_contig_50817|comp36198_c1_seq6	-2.320127333	2.61880521	1.02E-10	2.49E-09	NA	NA	NA	NA	NA
Ctaxi_contig_59190|comp36689_c1_seq4	-2.31741882	0.445270758	0.00428439	0.017485181	NA	NA	NA	NA	NA
Ctaxi_contig_15891|comp32636_c2_seq1	-2.316087699	0.97260436	0.007483601	0.027683473	NA	NA	NA	NA	NA
Ctaxi_contig_49080|comp36081_c0_seq1	-2.314162662	4.357238485	4.72E-22	5.03E-20	tyrosine protein	gi|412988152|emb|CCO17488.1|predicted protein [Bathycoccus prasinos]	AT5G03730.1	"CTR1,SIS1,AtCTR1"	 Protein kinase superfamily protein 
Ctaxi_contig_10399|comp31382_c0_seq2	-2.313126493	8.209258879	6.29E-17	3.62E-15	NA	NA	NA	NA	NA
Ctaxi_contig_42504|comp35639_c1_seq2	-2.312778512	0.565158759	0.006463229	0.024502369	NA	NA	NA	NA	NA
Ctaxi_contig_10598|comp31446_c0_seq5	-2.311258842	6.76191454	1.23E-08	2.12E-07	conserved hypothetical protein	gi|488361606|ref|WP_002430991.1|conserved hypothetical protein [Escherichia sp. 3_2_53FAA] >gi|226903374|gb|EEH89633.1| hypothetical protein ESAG_07158 [Escherichia sp. 3_2_53FAA]	NA	NA	NA
Ctaxi_contig_16717|comp32777_c2_seq1	-2.311232277	0.97956485	4.16E-05	0.000325314	sulfotransferase	gi|262195957|ref|YP_003267166.1|sulfotransferase [Haliangium ochraceum DSM 14365] >gi|502590234|ref|WP_012827881.1| sulfotransferase [Haliangium ochraceum] >gi|262079304|gb|ACY15273.1| sulfotransferase [Haliangium ochraceum DSM 14365]	AT1G13420.1	"ATST4B,ST4B"	 sulfotransferase 4B 
Ctaxi_contig_49970|comp36144_c0_seq1	-2.311157946	0.574849532	0.001549315	0.00747623	arginine decarboxylase-like	gi|502149028|ref|XP_004507364.1|PREDICTED: arginine decarboxylase-like [Cicer arietinum]	NA	NA	NA
Ctaxi_contig_56622|comp36544_c2_seq4	-2.310937229	1.262511954	2.30E-05	0.000192517	NA	NA	NA	NA	NA
Ctaxi_contig_9727|comp31189_c0_seq1	-2.310834652	6.562296038	2.65E-19	2.14E-17	serine protease inhibitor dipetalogastin	gi|189314000|gb|ACD88987.1|Kazal-type serine proteinase inhibitor [Azumapecten farreri]	NA	NA	NA
Ctaxi_contig_47562|comp35981_c1_seq1	-2.309014905	2.799398391	6.51E-13	2.27E-11	matrilin-2 isoform x1	gi|557290959|ref|XP_006028058.1|PREDICTED: matrilin-2 [Alligator sinensis]	NA	NA	NA
Ctaxi_contig_14355|comp32349_c0_seq3	-2.306185886	0.397630571	0.013346461	0.044366201	catalytic coenzyme binding protein	gi|302828772|ref|XP_002945953.1|hypothetical protein VOLCADRAFT_78986 [Volvox carteri f. nagariensis] >gi|300268768|gb|EFJ52948.1| hypothetical protein VOLCADRAFT_78986 [Volvox carteri f. nagariensis]	AT3G18890.1		 NAD(P)-binding Rossmann-fold superfamily protein 
Ctaxi_contig_65721|comp37021_c4_seq2	-2.303933758	1.162356668	9.44E-06	8.76E-05	NA	NA	NA	NA	NA
Ctaxi_contig_8172|comp30569_c1_seq1	-2.303287065	3.581410675	2.35E-10	5.42E-09	chlorophyll a b-binding protein	gi|552813436|ref|XP_005843949.1|hypothetical protein CHLNCDRAFT_59790 [Chlorella variabilis] >gi|307103588|gb|EFN51847.1| hypothetical protein CHLNCDRAFT_59790 [Chlorella variabilis]	AT2G05070.1	"LHCB2.2,LHCB2"	 photosystem II light harvesting complex gene 2.2 
Ctaxi_contig_39522|comp35420_c1_seq1	-2.30306799	6.710981448	6.42E-18	4.30E-16	3-phosphoglycerate partial	gi|299115459|emb|CBN75623.1|phosphoglycerate kinase [Ectocarpus siliculosus]	AT1G56190.2		 Phosphoglycerate kinase family protein 
Ctaxi_contig_22871|comp33725_c0_seq8	-2.302690004	2.312713276	2.59E-06	2.75E-05	polymorphic outer membrane protein	gi|428216442|ref|YP_007100907.1|polymorphic outer membrane protein [Pseudanabaena sp. PCC 7367] >gi|504976351|ref|WP_015163453.1| polymorphic outer membrane protein [Pseudanabaena sp. PCC 7367] >gi|427988224|gb|AFY68479.1| polymorphic outer membrane protein [Pseudanabaena sp. PCC 7367]	NA	NA	NA
Ctaxi_contig_11359|comp31659_c2_seq2	-2.298471382	2.612900159	0.002311593	0.010487379	chlorophyll a-b binding protein chloroplastic-like	gi|145079172|tpg|DAA05902.1|TPA_inf: chloroplast light-harvesting complex I protein precursor Lhca7 [Acetabularia acetabulum]	AT3G47470.1	"LHCA4,CAB4"	 light-harvesting chlorophyll-protein complex I subunit A4 
Ctaxi_contig_21105|comp33462_c2_seq7	-2.298300475	0.577845937	0.000639538	0.00353487	methenyltetrahydrofolate synthase domain-containing	gi|551671804|ref|XP_005838659.1|hypothetical protein GUITHDRAFT_65938 [Guillardia theta CCMP2712] >gi|428182819|gb|EKX51679.1| hypothetical protein GUITHDRAFT_65938 [Guillardia theta CCMP2712]	AT1G76730.1		 NagB/RpiA/CoA transferase-like superfamily protein 
Ctaxi_contig_25614|comp34066_c0_seq2	-2.296339154	1.181623379	0.009505725	0.033620248	polymorphic outer membrane protein	gi|545357257|ref|XP_005644289.1|hypothetical protein COCSUDRAFT_48850 [Coccomyxa subellipsoidea C-169] >gi|384246254|gb|EIE19745.1| hypothetical protein COCSUDRAFT_48850 [Coccomyxa subellipsoidea C-169]	NA	NA	NA
Ctaxi_contig_51813|comp36250_c4_seq7	-2.294607526	0.963015581	0.000420921	0.002467366	NA	NA	NA	NA	NA
Ctaxi_contig_54738|comp36426_c2_seq6	-2.29174682	0.815808063	0.000258879	0.001615287	ankyrin-1 isoform x4	"gi|390370026|ref|XP_001186856.2|PREDICTED: ankyrin repeat and KH domain-containing protein 1-like, partial [Strongylocentrotus purpuratus]"	NA	NA	NA
Ctaxi_contig_31634|comp34708_c0_seq1	-2.289529232	2.498191152	4.04E-09	7.60E-08	NA	NA	NA	NA	NA
Ctaxi_contig_23800|comp33836_c4_seq1	-2.289230683	2.483218442	4.12E-09	7.74E-08	peroxisomal membrane protein pmp22	gi|545359114|ref|XP_005645051.1|hypothetical protein COCSUDRAFT_67394 [Coccomyxa subellipsoidea C-169] >gi|384247019|gb|EIE20507.1| hypothetical protein COCSUDRAFT_67394 [Coccomyxa subellipsoidea C-169]	AT2G14860.1		 Peroxisomal membrane 22 kDa (Mpv17/PMP22) family protein 
Ctaxi_contig_27688|comp34283_c2_seq9	-2.286537231	6.392203261	7.51E-35	3.19E-32	pheophorbide a oxygenase	gi|242042229|ref|XP_002468509.1|hypothetical protein SORBIDRAFT_01g047120 [Sorghum bicolor] >gi|241922363|gb|EER95507.1| hypothetical protein SORBIDRAFT_01g047120 [Sorghum bicolor]	AT4G25650.1	"ACD1-LIKE,PTC52,TIC55-IV"	 ACD1-like 
Ctaxi_contig_51823|comp36250_c5_seq1	-2.286127825	2.6368856	7.55E-12	2.21E-10	shikimate kinase-like protein	gi|255071735|ref|XP_002499542.1|predicted protein [Micromonas sp. RCC299] >gi|226514804|gb|ACO60800.1| predicted protein [Micromonas sp. RCC299]	AT2G35500.1	SKL2	 shikimate kinase like 2 
Ctaxi_contig_10116|comp31306_c0_seq1	-2.284849278	0.314990215	0.004882183	0.019475723	NA	NA	NA	NA	NA
Ctaxi_contig_49042|comp36079_c0_seq10	-2.283614665	2.003158207	1.60E-05	0.000139696	NA	NA	NA	NA	NA
Ctaxi_contig_21476|comp33523_c1_seq1	-2.280338616	1.988025743	1.25E-08	2.15E-07	glutathione s- n-terminal domain protein	gi|514354091|ref|WP_016545817.1|glutathione S-transferase [Leptospira wolffii] >gi|514176071|gb|EPG65784.1| glutathione S-transferase [Leptospira wolffii Serovar Khorat Str. Khorat-H2]	AT2G30860.2	"ATGSTF9,GLUTTR,ATGSTF7,GSTF9"	 glutathione S-transferase PHI 9 
Ctaxi_contig_54735|comp36426_c2_seq3	-2.280044061	3.355997773	4.45E-19	3.50E-17	ubox domain containing protein	gi|470381072|ref|XP_004333752.1|Ubox domain containing protein [Acanthamoeba castellanii str. Neff] >gi|440790456|gb|ELR11739.1| Ubox domain containing protein [Acanthamoeba castellanii str. Neff]	AT5G51270.1		 U-box domain-containing protein kinase family protein 
Ctaxi_contig_26733|comp34173_c3_seq1	-2.279819812	0.74966342	0.002615959	0.011623412	NA	NA	NA	NA	NA
Ctaxi_contig_11700|comp31755_c0_seq1	-2.27864687	3.247315498	4.50E-14	1.86E-12	cbs domain protein	"gi|225434277|ref|XP_002262902.1|PREDICTED: CBS domain-containing protein CBSX3, mitochondrial isoform 1 [Vitis vinifera] >gi|225434279|ref|XP_002262927.1| PREDICTED: CBS domain-containing protein CBSX3, mitochondrial isoform 2 [Vitis vinifera] >gi|225434281|ref|XP_002262956.1| PREDICTED: CBS domain-containing protein CBSX3, mitochondrial isoform 3 [Vitis vinifera]"	AT5G10860.1		 Cystathionine beta-synthase (CBS) family protein 
Ctaxi_contig_12414|comp31934_c1_seq1	-2.277846934	0.71127416	0.003984188	0.016455898	NA	NA	NA	NA	NA
Ctaxi_contig_58145|comp36634_c0_seq1	-2.276364467	2.675781241	2.41E-09	4.75E-08	helicase associated domain protein	gi|152073908|gb|EDN70824.1|helicase domain protein [Beggiatoa sp. PS]	NA	NA	NA
Ctaxi_contig_68064|comp37113_c0_seq2	-2.274275956	4.16071261	6.40E-23	7.71E-21	NA	NA	NA	NA	NA
Ctaxi_contig_25606|comp34064_c5_seq1	-2.272930704	3.039832046	1.80E-14	7.82E-13	dna topoisomerase i	gi|516678047|ref|WP_018036615.1|hypothetical protein [alpha proteobacterium SCGC AB-629-F11]	AT4G31210.1		" DNA topoisomerase, type IA, core "
Ctaxi_contig_27855|comp34303_c0_seq2	-2.271465355	2.754131597	6.52E-10	1.39E-08	NA	NA	NA	NA	NA
Ctaxi_contig_70542|comp37213_c1_seq3	-2.270736348	0.626368409	0.002434869	0.01093884	NA	NA	NA	NA	NA
Ctaxi_contig_68987|comp37150_c6_seq3	-2.269049809	2.437396566	3.34E-09	6.43E-08	NA	NA	NA	NA	NA
Ctaxi_contig_22866|comp33725_c0_seq3	-2.267103027	3.176568136	1.47E-14	6.48E-13	NA	NA	NA	NA	NA
Ctaxi_contig_33699|comp34893_c1_seq1	-2.266674322	7.884742159	1.61E-20	1.46E-18	hyalin	gi|83646051|ref|YP_434486.1|hypothetical protein HCH_03306 [Hahella chejuensis KCTC 2396] >gi|499716396|ref|WP_011397130.1| hypothetical protein [Hahella chejuensis] >gi|83634094|gb|ABC30061.1| protein of unknown function (DUF1555) [Hahella chejuensis KCTC 2396]	NA	NA	NA
Ctaxi_contig_25886|comp34085_c2_seq1	-2.266228257	3.19696224	5.74E-14	2.35E-12	duf323 domain-containing protein	gi|384484957|gb|EIE77137.1|hypothetical protein RO3G_01841 [Rhizopus delemar RA 99-880]	NA	NA	NA
Ctaxi_contig_15896|comp32636_c3_seq2	-2.265469055	0.870345666	0.00120115	0.00602905	NA	NA	NA	NA	NA
Ctaxi_contig_10937|comp31555_c1_seq1	-2.265278721	3.457799338	9.70E-15	4.36E-13	chaperone protein	gi|517060314|ref|WP_018249132.1|hypothetical protein [Orenia marismortui]	AT3G08970.1	"ATERDJ3A,TMS1"	 DNAJ heat shock N-terminal domain-containing protein 
Ctaxi_contig_57434|comp36593_c6_seq1	-2.26443896	0.113608948	0.006803156	0.025574628	NA	NA	NA	NA	NA
Ctaxi_contig_28647|comp34397_c0_seq4	-2.262329711	1.6291959	4.32E-06	4.34E-05	NA	NA	NA	NA	NA
Ctaxi_contig_68386|comp37125_c3_seq1	-2.262327696	2.943370077	5.17E-08	7.87E-07	polymorphic outer membrane protein	gi|333987058|ref|YP_004519665.1|hypothetical protein MSWAN_0837 [Methanobacterium sp. SWAN-1] >gi|503591290|ref|WP_013825366.1| hypothetical protein [Methanobacterium sp. SWAN-1] >gi|333825202|gb|AEG17864.1| conserved repeat domain protein [Methanobacterium sp. SWAN-1]	NA	NA	NA
Ctaxi_contig_58148|comp36634_c2_seq1	-2.261737618	3.118373538	1.00E-11	2.88E-10	NA	NA	NA	NA	NA
Ctaxi_contig_39048|comp35374_c2_seq3	-2.259519319	1.25481701	0.001256864	0.006255291	ribonuclease p	gi|302839485|ref|XP_002951299.1|hypothetical protein VOLCADRAFT_81431 [Volvox carteri f. nagariensis] >gi|300263274|gb|EFJ47475.1| hypothetical protein VOLCADRAFT_81431 [Volvox carteri f. nagariensis]	AT1G14345.1		 NAD(P)-linked oxidoreductase superfamily protein 
Ctaxi_contig_46339|comp35891_c1_seq39	-2.259237369	6.854499369	3.37E-16	1.83E-14	sodium-dependent transporter	gi|412990383|emb|CCO19701.1|bile acid:sodium symporter [Bathycoccus prasinos]	AT2G26900.1		 Sodium Bile acid symporter family 
Ctaxi_contig_16465|comp32730_c1_seq1	-2.256006062	0.548967258	0.0034897	0.014743359	chromosome partition protein smc	gi|497473295|ref|WP_009787493.1|Methyltransferase FkbM [Lyngbya sp. PCC 8106] >gi|119452766|gb|EAW33943.1| Methyltransferase FkbM [Lyngbya sp. PCC 8106]	NA	NA	NA
Ctaxi_contig_74309|comp3370395_c0_seq1	-2.253613642	0.842570602	0.003124022	0.013470364	major light-harvesting complex ii protein m10	gi|545374097|ref|XP_005651359.1|major light-harvesting complex II protein m10 [Coccomyxa subellipsoidea C-169] >gi|384253340|gb|EIE26815.1| major light-harvesting complex II protein m10 [Coccomyxa subellipsoidea C-169]	AT3G27690.1	"LHCB2.4,LHCB2.3,LHCB2"	 photosystem II light harvesting complex gene 2.3 
Ctaxi_contig_44914|comp35793_c1_seq4	-2.252815537	1.159093147	3.95E-05	0.000310408	gtp-binding protein lepa	gi|552809246|ref|XP_005852325.1|hypothetical protein CHLNCDRAFT_33359 [Chlorella variabilis] >gi|307102515|gb|EFN50788.1| hypothetical protein CHLNCDRAFT_33359 [Chlorella variabilis]	NA	NA	NA
Ctaxi_contig_37726|comp35263_c4_seq1	-2.25225231	1.536002579	7.57E-06	7.21E-05	NA	NA	NA	NA	NA
Ctaxi_contig_8776|comp30833_c0_seq1	-2.251119437	0.198552911	0.010539126	0.03658587	fatty acyl- reductase 1-like	gi|302830448|ref|XP_002946790.1|hypothetical protein VOLCADRAFT_87122 [Volvox carteri f. nagariensis] >gi|300267834|gb|EFJ52016.1| hypothetical protein VOLCADRAFT_87122 [Volvox carteri f. nagariensis]	AT4G33790.1	"CER4,G7,FAR3"	 Jojoba acyl CoA reductase-related male sterility protein 
Ctaxi_contig_9008|comp30922_c1_seq1	-2.251038768	0.161628959	0.007751456	0.028470584	NA	NA	NA	NA	NA
Ctaxi_contig_25878|comp34085_c0_seq6	-2.249723532	5.129633292	4.93E-23	5.96E-21	meiotically up-regulated 158 protein	gi|552929970|gb|ESA13735.1|hypothetical protein GLOINDRAFT_176056 [Rhizophagus irregularis DAOM 181602]	NA	NA	NA
Ctaxi_contig_21943|comp33601_c0_seq9	-2.248849806	0.316690351	0.003093507	0.013354982	cellulose synthase-like glycosyltransferase family 2 protein mannan synthase	"gi|545366728|ref|XP_005648249.1|nucleotide-diphospho-sugar transferase, partial [Coccomyxa subellipsoidea C-169] >gi|384250225|gb|EIE23705.1| nucleotide-diphospho-sugar transferase, partial [Coccomyxa subellipsoidea C-169]"	AT5G03760.1	"ATCSLA09,CSLA09,ATCSLA9,CSLA9,RAT4"	 Nucleotide-diphospho-sugar transferases superfamily protein 
Ctaxi_contig_51465|comp36240_c2_seq5	-2.244621593	3.670126872	8.98E-13	3.06E-11	NA	NA	NA	NA	NA
Ctaxi_contig_65843|comp37026_c6_seq2	-2.243793778	3.122156678	2.23E-12	7.15E-11	magnesium chelatase subunit h	gi|15558845|emb|CAC69552.1|Magnesium chelatase H subunit [Chlamydomonas reinhardtii] >gi|15558847|emb|CAC69537.1| Magnesium chelatase H-subunit [Chlamydomonas reinhardtii]	AT5G13630.2	"GUN5,CCH,CHLH,CCH1,ABAR"	" magnesium-chelatase subunit chlH, chloroplast, putative / Mg-protoporphyrin IX chelatase, putative (CHLH) "
Ctaxi_contig_50991|comp36209_c0_seq15	-2.242556359	2.760080056	7.25E-05	0.000533334	vacuolar type h+-atpase proteolipid subunit	gi|145348981|ref|XP_001418919.1|F-ATPase family transporter: protons (vacuolar) [Ostreococcus lucimarinus CCE9901] >gi|144579149|gb|ABO97212.1| F-ATPase family transporter: protons (vacuolar) [Ostreococcus lucimarinus CCE9901]	AT1G19910.1	"AVA-P2,AVA-2PE,ATVHA-C2"	" ATPase, F0/V0 complex, subunit C protein "
Ctaxi_contig_26995|comp34198_c0_seq15	-2.240928228	3.723787782	1.68E-18	1.21E-16	phenylalanine hydroxylase	gi|302847751|ref|XP_002955409.1|hypothetical protein VOLCADRAFT_96350 [Volvox carteri f. nagariensis] >gi|300259251|gb|EFJ43480.1| hypothetical protein VOLCADRAFT_96350 [Volvox carteri f. nagariensis]	NA	NA	NA
Ctaxi_contig_16776|comp32788_c3_seq1	-2.239270059	1.83088812	0.00615933	0.023581757	fucoxanthin-chlorophyll a c light-harvesting partial	"gi|1778733|gb|AAB70105.1|fucoxanthin-chlorophyll a/c light-harvesting protein, partial [Skeletonema costatum]"	NA	NA	NA
Ctaxi_contig_17376|comp32891_c1_seq2	-2.238888839	1.17934758	0.00210691	0.009709527	NA	NA	NA	NA	NA
Ctaxi_contig_33122|comp34846_c5_seq2	-2.236894025	4.370833808	1.90E-20	1.71E-18	NA	NA	NA	NA	NA
Ctaxi_contig_40313|comp35491_c1_seq1	-2.235110859	3.761431583	2.14E-21	2.17E-19	NA	NA	NA	NA	NA
Ctaxi_contig_36380|comp35143_c2_seq2	-2.232922489	0.187748319	0.011617239	0.039660561	cr051 protein	gi|545365560|ref|XP_005647744.1|3-oxoacyl-reductase [Coccomyxa subellipsoidea C-169] >gi|384249719|gb|EIE23200.1| 3-oxoacyl-reductase [Coccomyxa subellipsoidea C-169]	AT1G24360.1		 NAD(P)-binding Rossmann-fold superfamily protein 
Ctaxi_contig_42582|comp35647_c1_seq1	-2.23189533	6.141119587	6.87E-31	1.76E-28	fatty acid desaturase 2- partial	gi|552829013|ref|XP_005847601.1|hypothetical protein CHLNCDRAFT_48812 [Chlorella variabilis] >gi|307107256|gb|EFN55499.1| hypothetical protein CHLNCDRAFT_48812 [Chlorella variabilis]	AT3G12120.2	FAD2	 fatty acid desaturase 2 
Ctaxi_contig_53458|comp36342_c0_seq4	-2.231428569	2.851663022	7.06E-12	2.08E-10	NA	NA	NA	NA	NA
Ctaxi_contig_46003|comp35869_c2_seq2	-2.229828838	0.209311762	0.012787199	0.042837338	protein	gi|552841201|ref|XP_005850242.1|hypothetical protein CHLNCDRAFT_141905 [Chlorella variabilis] >gi|307109903|gb|EFN58140.1| hypothetical protein CHLNCDRAFT_141905 [Chlorella variabilis]	AT3G48110.1	"EDD1,EDD"	 glycine-tRNA ligases 
Ctaxi_contig_35444|comp35057_c2_seq2	-2.229227149	0.158552961	0.008512136	0.030694117	NA	NA	NA	NA	NA
Ctaxi_contig_13970|comp32261_c0_seq2	-2.228892871	7.152300791	2.70E-13	1.00E-11	NA	NA	NA	NA	NA
Ctaxi_contig_28422|comp34371_c0_seq5	-2.218861517	2.680828167	7.75E-09	1.39E-07	NA	NA	NA	NA	NA
Ctaxi_contig_63704|comp36933_c1_seq2	-2.218651824	4.929840263	1.19E-14	5.28E-13	atp-dependent zinc metalloprotease ftsh chloroplastic-like	gi|545372026|ref|XP_005650521.1|hypothetical protein COCSUDRAFT_22213 [Coccomyxa subellipsoidea C-169] >gi|384252501|gb|EIE25977.1| hypothetical protein COCSUDRAFT_22213 [Coccomyxa subellipsoidea C-169]	AT2G30950.1	"VAR2,FTSH2"	 FtsH extracellular protease family 
Ctaxi_contig_58004|comp36623_c8_seq7	-2.218095637	1.134880696	1.76E-05	0.00015225	NA	NA	NA	NA	NA
Ctaxi_contig_45358|comp35821_c2_seq8	-2.215964454	3.848385477	4.08E-07	5.16E-06	mitochondrial substrate carrier protein	gi|552830305|ref|XP_005847872.1|hypothetical protein CHLNCDRAFT_23011 [Chlorella variabilis] >gi|307107528|gb|EFN55770.1| hypothetical protein CHLNCDRAFT_23011 [Chlorella variabilis]	AT3G51870.1		 Mitochondrial substrate carrier family protein 
Ctaxi_contig_21103|comp33462_c2_seq5	-2.215603249	0.467948235	0.007720512	0.028397286	methenyltetrahydrofolate synthase domain-containing	gi|302768715|ref|XP_002967777.1|hypothetical protein SELMODRAFT_88014 [Selaginella moellendorffii] >gi|300164515|gb|EFJ31124.1| hypothetical protein SELMODRAFT_88014 [Selaginella moellendorffii]	AT1G76730.1		 NagB/RpiA/CoA transferase-like superfamily protein 
Ctaxi_contig_54733|comp36426_c2_seq1	-2.21497248	3.572655003	3.17E-17	1.90E-15	ankyrin repeat protein	gi|229582572|ref|YP_002840971.1|ankyrin [Sulfolobus islandicus Y.N.15.51] >gi|502134864|ref|WP_012717676.1| ankyrin [Sulfolobus islandicus] >gi|228013288|gb|ACP49049.1| Ankyrin [Sulfolobus islandicus Y.N.15.51]	AT5G02620.1	"ANK1,ATANK1"	 ankyrin-like1 
Ctaxi_contig_29291|comp34464_c3_seq3	-2.21480487	6.791001225	4.82E-21	4.66E-19	geranylgeranyl diphosphate synthase	gi|159490409|ref|XP_001703169.1|geranylgeranyl diphosphate synthase [Chlamydomonas reinhardtii] >gi|158270709|gb|EDO96545.1| geranylgeranyl diphosphate synthase [Chlamydomonas reinhardtii]	AT4G36810.1	GGPS1	 geranylgeranyl pyrophosphate synthase 1 
Ctaxi_contig_32772|comp34813_c1_seq1	-2.212230112	6.512837046	3.93E-30	9.35E-28	pentatricopeptide repeat-containing protein	gi|168049795|ref|XP_001777347.1|predicted protein [Physcomitrella patens] >gi|162671323|gb|EDQ57877.1| predicted protein [Physcomitrella patens]	AT2G15630.1		 Pentatricopeptide repeat (PPR) superfamily protein 
Ctaxi_contig_29509|comp34490_c1_seq3	-2.211920829	1.248785438	0.003754202	0.015654154	glutathione synthetase	gi|545375988|ref|XP_005652117.1|glutathione synthetase [Coccomyxa subellipsoidea C-169] >gi|384254099|gb|EIE27573.1| glutathione synthetase [Coccomyxa subellipsoidea C-169]	AT5G27380.1	"GSH2,GSHB"	 glutathione synthetase 2 
Ctaxi_contig_49090|comp36081_c4_seq2	-2.210819592	3.574868645	7.36E-18	4.88E-16	NA	NA	NA	NA	NA
Ctaxi_contig_42301|comp35625_c2_seq1	-2.210074383	1.298451448	0.000280503	0.001733792	nadph oxidase	gi|194757289|ref|XP_001960897.1|GF13591 [Drosophila ananassae] >gi|190622195|gb|EDV37719.1| GF13591 [Drosophila ananassae]	AT5G47100.1	"CBL9,ATCBL9"	 calcineurin B-like protein 9 
Ctaxi_contig_18293|comp33050_c1_seq2	-2.209740591	6.415824003	1.78E-28	3.75E-26	sulfotransferase	gi|494436950|ref|WP_007230229.1|Sulfotransferase domain superfamily protein [marine gamma proteobacterium HTCC2148] >gi|214036834|gb|EEB77505.1| Sulfotransferase domain superfamily protein [marine gamma proteobacterium HTCC2148]	NA	NA	NA
Ctaxi_contig_26288|comp34130_c1_seq11	-2.20970113	8.930041759	4.04E-32	1.19E-29	protein	gi|545362405|ref|XP_005646436.1|hypothetical protein COCSUDRAFT_56339 [Coccomyxa subellipsoidea C-169] >gi|384248408|gb|EIE21892.1| hypothetical protein COCSUDRAFT_56339 [Coccomyxa subellipsoidea C-169]	AT5G18640.1		 alpha/beta-Hydrolases superfamily protein 
Ctaxi_contig_27790|comp34293_c0_seq3	-2.207558176	7.724855468	3.15E-18	2.21E-16	geranylgeranyl reductase	gi|159464036|ref|XP_001690248.1|geranylgeranyl reductase [Chlamydomonas reinhardtii] >gi|158284236|gb|EDP09986.1| geranylgeranyl reductase [Chlamydomonas reinhardtii]	AT1G74470.1		 Pyridine nucleotide-disulphide oxidoreductase family protein 
Ctaxi_contig_67013|comp37074_c8_seq1	-2.205692561	0.187028731	0.015284605	0.049590838	protein	gi|321470327|gb|EFX81304.1|hypothetical protein DAPPUDRAFT_102596 [Daphnia pulex]	NA	NA	NA
Ctaxi_contig_13319|comp32134_c1_seq1	-2.205060858	0.801238935	0.000591991	0.003301943	ankyrin repeat-containing prophage 1	gi|123440279|ref|XP_001310902.1|hypothetical protein [Trichomonas vaginalis G3] >gi|121892691|gb|EAX97972.1| conserved hypothetical protein [Trichomonas vaginalis G3]	AT2G17390.1	AKR2B	 ankyrin repeat-containing 2B 
Ctaxi_contig_10074|comp31292_c2_seq4	-2.20381596	1.183325828	3.97E-05	0.000312238	NA	NA	NA	NA	NA
Ctaxi_contig_43924|comp35747_c2_seq1	-2.202209282	4.100427837	4.07E-23	5.04E-21	NA	NA	NA	NA	NA
Ctaxi_contig_14308|comp32341_c0_seq1	-2.201780807	0.338654823	0.003453762	0.014613576	NA	NA	NA	NA	NA
Ctaxi_contig_39688|comp35436_c1_seq14	-2.20175227	2.21941537	0.004480308	0.018141522	40s ribosomal protein s9	"gi|159488620|ref|XP_001702303.1|ribosomal protein S9, component of cytosolic 80S ribosome and 40S small subunit [Chlamydomonas reinhardtii] >gi|158271208|gb|EDO97033.1| ribosomal protein S9, component of cytosolic 80S ribosome and 40S small subunit [Chlamydomonas reinhardtii]"	AT5G15200.2		 Ribosomal protein S4 
Ctaxi_contig_52154|comp36272_c0_seq1	-2.201450197	4.002580732	9.30E-13	3.16E-11	adhesin-like protein	gi|333987538|ref|YP_004520145.1|polymorphic outer membrane protein [Methanobacterium sp. SWAN-1] >gi|503591769|ref|WP_013825845.1| hypothetical protein [Methanobacterium sp. SWAN-1] >gi|333825682|gb|AEG18344.1| polymorphic outer membrane protein [Methanobacterium sp. SWAN-1]	NA	NA	NA
Ctaxi_contig_55384|comp36466_c1_seq3	-2.199209422	1.135884085	0.000925246	0.004819886	3 -5 -bisphosphate nucleotidase	gi|552814515|ref|XP_005844206.1|hypothetical protein CHLNCDRAFT_27036 [Chlorella variabilis] >gi|307103847|gb|EFN52104.1| hypothetical protein CHLNCDRAFT_27036 [Chlorella variabilis]	AT3G02870.1	VTC4	 Inositol monophosphatase family protein 
Ctaxi_contig_57931|comp36619_c4_seq1	-2.198664799	4.328318025	3.23E-15	1.54E-13	NA	NA	NA	NA	NA
Ctaxi_contig_56685|comp36549_c4_seq3	-2.195287701	4.663587957	6.66E-17	3.81E-15	NA	NA	NA	NA	NA
Ctaxi_contig_8169|comp30569_c0_seq3	-2.194151452	3.945524014	6.65E-15	3.03E-13	tpa_inf: chloroplast light-harvesting complex ii protein precursor lhcbm7	gi|8925556|gb|AAF81519.1|AF268321_1light-harvesting complex protein LHCG12 [Bigelowiella natans] >gi|145079012|tpg|DAA05893.1| TPA_inf: chloroplast light-harvesting complex II protein precursor Lhcbm7 [Bigelowiella natans]	AT1G29930.1	"CAB1,AB140,CAB140,LHCB1.3"	 chlorophyll A/B binding protein 1 
Ctaxi_contig_63041|comp36892_c9_seq1	-2.194134449	2.390456932	2.03E-08	3.37E-07	iq and aaa domain-containing protein 1	gi|302839557|ref|XP_002951335.1|hypothetical protein VOLCADRAFT_105077 [Volvox carteri f. nagariensis] >gi|300263310|gb|EFJ47511.1| hypothetical protein VOLCADRAFT_105077 [Volvox carteri f. nagariensis]	NA	NA	NA
Ctaxi_contig_59181|comp36689_c0_seq7	-2.192728543	0.629101917	0.002169755	0.009941874	nucleolar complex protein 2 homolog	gi|557548531|gb|ESR59160.1|hypothetical protein CICLE_v10014393mg [Citrus clementina]	NA	NA	NA
Ctaxi_contig_14701|comp32421_c2_seq2	-2.190839328	1.517341706	0.002442239	0.010967553	NA	NA	NA	NA	NA
Ctaxi_contig_39528|comp35420_c4_seq5	-2.189816342	4.860924519	1.60E-18	1.15E-16	phosphoglycerate kinase	gi|148243328|ref|YP_001228485.1|phosphoglycerate kinase [Synechococcus sp. RCC307] >gi|500469808|ref|WP_011936642.1| phosphoglycerate kinase [Synechococcus sp. RCC307] >gi|166987817|sp|A5GW73.1|PGK_SYNR3 RecName: Full=Phosphoglycerate kinase >gi|147851638|emb|CAK29132.1| Phosphoglycerate kinase [Synechococcus sp. RCC307]	AT1G79550.2	PGK	 phosphoglycerate kinase 
Ctaxi_contig_13645|comp32202_c1_seq1	-2.189754096	2.843297496	4.79E-06	4.77E-05	sulfur stress regulator	gi|302832650|ref|XP_002947889.1|Snf1-like protein kinase [Volvox carteri f. nagariensis] >gi|300266691|gb|EFJ50877.1| Snf1-like protein kinase [Volvox carteri f. nagariensis]	AT1G10940.1	"ASK1,SNRK2-4,SNRK2.4,SRK2A"	 Protein kinase superfamily protein 
Ctaxi_contig_46964|comp35938_c0_seq1	-2.189446845	3.07618861	2.02E-11	5.55E-10	soul-domain-containing protein	gi|545354458|ref|XP_005643063.1|SOUL-domain-containing protein [Coccomyxa subellipsoidea C-169] >gi|384245023|gb|EIE18519.1| SOUL-domain-containing protein [Coccomyxa subellipsoidea C-169]	AT5G20140.2		 SOUL heme-binding family protein 
Ctaxi_contig_50687|comp36188_c1_seq26	-2.189271878	5.98507778	6.52E-18	4.35E-16	NA	NA	NA	NA	NA
Ctaxi_contig_53861|comp36371_c5_seq1	-2.186262588	5.456044252	3.12E-26	5.14E-24	protein mei2-like 4-like	gi|546296418|ref|XP_005709859.1|Putative Mei2-like protein [Chondrus crispus] >gi|507105864|emb|CDF39565.1| Putative Mei2-like protein [Chondrus crispus]	AT1G29400.2	"AML5,ML5"	 MEI2-like protein 5 
Ctaxi_contig_8168|comp30569_c0_seq2	-2.186169098	4.746509195	4.13E-14	1.72E-12	light-harvesting chlorophyll a b-binding protein	gi|145079419|tpg|DAA05914.1|TPA_inf: chloroplast light-harvesting complex II protein precursor Lhcbm2 [Acetabularia acetabulum]	AT2G05070.1	"LHCB2.2,LHCB2"	 photosystem II light harvesting complex gene 2.2 
Ctaxi_contig_61776|comp36827_c1_seq2	-2.184702703	0.566385893	0.011392584	0.039024448	NA	NA	NA	NA	NA
Ctaxi_contig_37724|comp35263_c2_seq1	-2.181823997	7.548602859	2.50E-27	4.57E-25	glyceraldehyde-3-phosphate dehydrogenase	gi|284177792|gb|ADB81489.1|glyceraldehyde-3-phosphate dehydrogenase [Derbesia sp. 2773-1]	AT3G26650.1	"GAPA,GAPA-1"	 glyceraldehyde 3-phosphate dehydrogenase A subunit 
Ctaxi_contig_39153|comp35385_c0_seq1	-2.181797551	0.131072534	0.008247709	0.02992043	NA	NA	NA	NA	NA
Ctaxi_contig_43926|comp35747_c4_seq1	-2.18119821	2.57167336	2.12E-10	4.91E-09	NA	NA	NA	NA	NA
Ctaxi_contig_16778|comp32788_c3_seq3	-2.180307018	1.481630949	0.012063627	0.040873034	fucoxanthin chlorophyll a c protein 8	gi|224012385|ref|XP_002294845.1|fucoxanthin chlorophyll a/c protein 4 [Thalassiosira pseudonana CCMP1335] >gi|220969284|gb|EED87625.1| fucoxanthin chlorophyll a/c protein 4 [Thalassiosira pseudonana CCMP1335]	NA	NA	NA
Ctaxi_contig_34720|comp34983_c1_seq15	-2.179433625	1.663943742	0.00231065	0.010485606	NA	NA	NA	NA	NA
Ctaxi_contig_42841|comp35667_c0_seq1	-2.177807769	1.022577842	0.004625522	0.018637431	NA	NA	NA	NA	NA
Ctaxi_contig_38946|comp35364_c7_seq10	-2.176872825	1.815527722	6.35E-06	6.15E-05	iron-sulfur cluster assembly protein	gi|518879846|ref|WP_020035721.1|hypothetical protein [Verrucomicrobia bacterium SCGC AAA164-N20]	NA	NA	NA
Ctaxi_contig_14074|comp32283_c1_seq1	-2.1761274	5.610882258	1.13E-19	9.49E-18	NA	NA	NA	NA	NA
Ctaxi_contig_10930|comp31551_c0_seq1	-2.175573276	1.797814926	9.36E-07	1.09E-05	predicted protein	gi|412985650|emb|CCO19096.1|predicted protein [Bathycoccus prasinos]	NA	NA	NA
Ctaxi_contig_55867|comp36496_c1_seq5	-2.170360259	2.685411897	1.10E-10	2.68E-09	dead-box atp-dependent rna helicase chloroplastic-like	gi|545370263|ref|XP_005649787.1|P-loop containing nucleoside triphosphate hydrolase protein [Coccomyxa subellipsoidea C-169] >gi|384251766|gb|EIE25243.1| P-loop containing nucleoside triphosphate hydrolase protein [Coccomyxa subellipsoidea C-169]	AT1G70070.1	"EMB25,PDE317,ISE2"	" DEAD/DEAH box helicase, putative "
Ctaxi_contig_20331|comp33353_c0_seq2	-2.170355644	2.76018296	4.58E-05	0.000354175	NA	NA	NA	NA	NA
Ctaxi_contig_36578|comp35165_c5_seq13	-2.169592411	1.150537491	0.000350421	0.00209878	pentatricopeptide repeat-containing protein mitochondrial-like	"gi|449449677|ref|XP_004142591.1|PREDICTED: pentatricopeptide repeat-containing protein At1g05670, mitochondrial-like [Cucumis sativus]"	AT5G61990.1		 Pentatricopeptide repeat (PPR) superfamily protein 
Ctaxi_contig_21292|comp33490_c7_seq3	-2.16824165	1.637492678	5.91E-05	0.00044375	granule-bound starch synthase	gi|552823837|ref|XP_005846457.1|hypothetical protein CHLNCDRAFT_58262 [Chlorella variabilis] >gi|307106108|gb|EFN54355.1| hypothetical protein CHLNCDRAFT_58262 [Chlorella variabilis]	NA	NA	NA
Ctaxi_contig_68977|comp37150_c2_seq4	-2.165914905	1.826882016	8.09E-07	9.58E-06	NA	NA	NA	NA	NA
Ctaxi_contig_34750|comp34987_c3_seq1	-2.164733875	6.495169097	1.29E-22	1.49E-20	rna binding protein	gi|552823840|ref|XP_005846458.1|hypothetical protein CHLNCDRAFT_135626 [Chlorella variabilis] >gi|307106109|gb|EFN54356.1| hypothetical protein CHLNCDRAFT_135626 [Chlorella variabilis]	AT4G16280.3	FCA	 RNA binding;abscisic acid binding 
Ctaxi_contig_24684|comp33969_c2_seq1	-2.164697726	3.118662303	4.14E-10	9.16E-09	NA	NA	NA	NA	NA
Ctaxi_contig_36625|comp35170_c3_seq1	-2.161573176	4.411106236	3.23E-16	1.76E-14	chaperonin 60c	gi|302830850|ref|XP_002946991.1|hypothetical protein VOLCADRAFT_79395 [Volvox carteri f. nagariensis] >gi|300268035|gb|EFJ52217.1| hypothetical protein VOLCADRAFT_79395 [Volvox carteri f. nagariensis]	AT3G23990.1	"HSP60,HSP60-3B"	 heat shock protein 60 
Ctaxi_contig_38288|comp35316_c1_seq1	-2.161348102	4.191061327	2.36E-17	1.44E-15	hypothetical protein COCSUDRAFT_47711	gi|545364662|ref|XP_005647373.1|hypothetical protein COCSUDRAFT_47711 [Coccomyxa subellipsoidea C-169] >gi|384249347|gb|EIE22829.1| hypothetical protein COCSUDRAFT_47711 [Coccomyxa subellipsoidea C-169]	NA	NA	NA
Ctaxi_contig_15494|comp32568_c0_seq1	-2.160999132	7.577931099	1.03E-24	1.49E-22	serine hydroxymethyltransferase 3	gi|552826430|ref|XP_005847020.1|hypothetical protein CHLNCDRAFT_35692 [Chlorella variabilis] >gi|307106673|gb|EFN54918.1| hypothetical protein CHLNCDRAFT_35692 [Chlorella variabilis]	AT4G32520.2	SHM3	 serine hydroxymethyltransferase 3 
Ctaxi_contig_18489|comp33071_c0_seq1	-2.15912262	5.632987188	1.69E-19	1.38E-17	glutamyl-trna reductase	gi|159468490|ref|XP_001692407.1|glutamyl-trna reductase [Chlamydomonas reinhardtii] >gi|11935084|gb|AAG41962.1|AF305613_1 glutamyl-tRNA reductase precursor [Chlamydomonas reinhardtii] >gi|158278120|gb|EDP03885.1| glutamyl-trna reductase [Chlamydomonas reinhardtii]	AT1G58290.1	HEMA1	 Glutamyl-tRNA reductase family protein 
Ctaxi_contig_68976|comp37150_c2_seq3	-2.158623627	1.863940478	9.81E-07	1.14E-05	adhesin-like protein	gi|290990267|ref|XP_002677758.1|serine/threonine protein kinase [Naegleria gruberi] >gi|284091367|gb|EFC45014.1| serine/threonine protein kinase [Naegleria gruberi]	NA	NA	NA
Ctaxi_contig_40394|comp35499_c1_seq10	-2.158453002	0.450051245	0.010263428	0.035776656	adhesin-like protein	gi|325959381|ref|YP_004290847.1|polymorphic membrane protein [Methanobacterium sp. AL-21] >gi|503410565|ref|WP_013645226.1| polymorphic membrane protein [Methanobacterium sp. AL-21] >gi|325330813|gb|ADZ09875.1| Polymorphic membrane protein Chlamydia [Methanobacterium sp. AL-21]	NA	NA	NA
Ctaxi_contig_10489|comp31407_c0_seq1	-2.155905602	4.474738573	2.94E-08	4.72E-07	triosephosphate cytosolic	gi|412990894|emb|CCO18266.1|triosephosphate isomerase [Bathycoccus prasinos]	AT3G55440.1	"ATCTIMC,TPI,CYTOTPI"	 triosephosphate isomerase 
Ctaxi_contig_24415|comp33930_c0_seq1	-2.154799551	3.183058006	2.06E-08	3.42E-07	had-like protein	gi|302851444|ref|XP_002957246.1|hypothetical protein VOLCADRAFT_84030 [Volvox carteri f. nagariensis] >gi|300257496|gb|EFJ41744.1| hypothetical protein VOLCADRAFT_84030 [Volvox carteri f. nagariensis]	AT4G11570.2		 Haloacid dehalogenase-like hydrolase (HAD) superfamily protein 
Ctaxi_contig_53847|comp36371_c0_seq4	-2.15388037	3.79593555	4.36E-15	2.05E-13	NA	NA	NA	NA	NA
Ctaxi_contig_23870|comp33846_c2_seq1	-2.15296497	0.99766688	0.000153479	0.001028294	NA	NA	NA	NA	NA
Ctaxi_contig_23188|comp33764_c6_seq2	-2.152533272	0.335467983	0.007760668	0.028496589	protein	gi|291231076|ref|XP_002735490.1|PREDICTED: predicted protein-like [Saccoglossus kowalevskii]	NA	NA	NA
Ctaxi_contig_20123|comp33325_c1_seq3	-2.150998191	2.151798956	9.13E-07	1.07E-05	protein	gi|545359939|ref|XP_005645390.1|Metallo-dependent phosphatase [Coccomyxa subellipsoidea C-169] >gi|384247359|gb|EIE20846.1| Metallo-dependent phosphatase [Coccomyxa subellipsoidea C-169]	AT1G07010.2		 Calcineurin-like metallo-phosphoesterase superfamily protein 
Ctaxi_contig_3517|comp23155_c0_seq1	-2.150929836	0.318196471	0.005737067	0.022274723	wd sam and u-box domain-containing protein 1	"gi|298706487|emb|CBJ29474.1|WD repeat, SAM and U-box domain containing 1 [Ectocarpus siliculosus]"	AT5G61550.1		 U-box domain-containing protein kinase family protein 
Ctaxi_contig_26279|comp34130_c1_seq2	-2.150672978	9.290404702	1.45E-25	2.27E-23	NA	NA	NA	NA	NA
Ctaxi_contig_46493|comp35902_c0_seq1	-2.150359281	2.098516073	1.51E-05	0.000132702	NA	NA	NA	NA	NA
Ctaxi_contig_36566|comp35165_c5_seq1	-2.149404139	2.520840491	2.64E-10	6.02E-09	pentatricopeptide repeat-containing protein	gi|357473123|ref|XP_003606846.1|Pentatricopeptide repeat-containing protein [Medicago truncatula] >gi|355507901|gb|AES89043.1| Pentatricopeptide repeat-containing protein [Medicago truncatula]	AT1G13040.1		 Pentatricopeptide repeat (PPR-like) superfamily protein 
Ctaxi_contig_11759|comp31771_c0_seq1	-2.146888753	3.799610244	1.41E-16	7.90E-15	50s ribosomal protein l9	gi|159472060|ref|XP_001694174.1|plastid ribosomal protein L9 [Chlamydomonas reinhardtii] >gi|158277341|gb|EDP03110.1| plastid ribosomal protein L9 [Chlamydomonas reinhardtii]	AT3G44890.1	RPL9	 ribosomal protein L9 
Ctaxi_contig_50672|comp36188_c1_seq11	-2.146875661	5.615666454	6.46E-18	4.31E-16	rna recognition motif-containing protein	gi|302839324|ref|XP_002951219.1|hypothetical protein VOLCADRAFT_117772 [Volvox carteri f. nagariensis] >gi|300263548|gb|EFJ47748.1| hypothetical protein VOLCADRAFT_117772 [Volvox carteri f. nagariensis]	AT5G66010.2		 RNA-binding (RRM/RBD/RNP motifs) family protein 
Ctaxi_contig_13570|comp32187_c1_seq3	-2.145626307	4.526022085	3.21E-17	1.91E-15	copper target 1 protein	"gi|159468790|ref|XP_001692557.1|copper response defect 1 protein [Chlamydomonas reinhardtii] >gi|73620641|sp|Q9LD46.1|CRD1_CHLRE RecName: Full=Magnesium-protoporphyrin IX monomethyl ester [oxidative] cyclase 1, chloroplastic; Short=Mg-protoporphyrin IX monomethyl ester oxidative cyclase 1; AltName: Full=Copper response defect 1 protein; AltName: Full=Copper-response target 1 protein; Flags: Precursor >gi|7542488|gb|AAF63477.1|AF237671_1 copper response defect 1 protein [Chlamydomonas reinhardtii] >gi|7637739|gb|AAF65221.1|AF226628_1 copper response target 1 protein [Chlamydomonas reinhardtii] >gi|158278270|gb|EDP04035.1| copper response defect 1 protein [Chlamydomonas reinhardtii]"	AT3G56940.1	"CRD1,CHL27,ACSF"	" dicarboxylate diiron protein, putative (Crd1) "
Ctaxi_contig_9649|comp31164_c2_seq1	-2.1448562	1.708889982	4.03E-06	4.08E-05	type ii	"gi|159462450|ref|XP_001689455.1|peroxiredoxin, type II [Chlamydomonas reinhardtii] >gi|158283443|gb|EDP09193.1| peroxiredoxin, type II [Chlamydomonas reinhardtii]"	AT3G52960.1		 Thioredoxin superfamily protein 
Ctaxi_contig_10725|comp31486_c1_seq1	-2.143403869	6.091589311	3.90E-18	2.71E-16	10 kda photosystem ii polypeptide	"gi|545376432|ref|XP_005652306.1|photosystem II protein PsbR, partial [Coccomyxa subellipsoidea C-169] >gi|384254288|gb|EIE27762.1| photosystem II protein PsbR, partial [Coccomyxa subellipsoidea C-169]"	AT1G79040.1	PSBR	 photosystem II subunit R 
Ctaxi_contig_7828|comp30388_c0_seq1	-2.142837917	5.591847718	3.06E-16	1.67E-14	NA	NA	NA	NA	NA
Ctaxi_contig_51471|comp36240_c2_seq11	-2.14162652	2.881833203	6.98E-08	1.04E-06	NA	NA	NA	NA	NA
Ctaxi_contig_29773|comp34521_c0_seq3	-2.14084949	5.171328142	9.00E-14	3.59E-12	glyceraldehyde-3-phosphate dehydrogenase	gi|389738943|gb|EIM80138.1|glyceraldehyde 3-phosphate dehydrogenase [Stereum hirsutum FP-91666 SS1]	AT1G79530.1	GAPCP-1	 glyceraldehyde-3-phosphate dehydrogenase of plastid 1 
Ctaxi_contig_51952|comp36258_c2_seq2	-2.137527346	2.825115166	3.21E-11	8.54E-10	respiratory burst oxidase	gi|301105208|ref|XP_002901688.1|respiratory burst oxidase [Phytophthora infestans T30-4] >gi|262100692|gb|EEY58744.1| respiratory burst oxidase [Phytophthora infestans T30-4]	AT4G25090.2		 Riboflavin synthase-like superfamily protein 
Ctaxi_contig_17309|comp32882_c1_seq2	-2.136588015	2.111107483	0.000107596	0.000755849	NA	NA	NA	NA	NA
Ctaxi_contig_29853|comp34529_c1_seq1	-2.136538973	0.944773004	0.001017946	0.005232217	NA	NA	NA	NA	NA
Ctaxi_contig_33752|comp34898_c2_seq2	-2.135429033	1.461865892	0.00049081	0.002808981	cytochrome oxidase biogenesis family	gi|545359007|ref|XP_005645009.1|hypothetical protein COCSUDRAFT_67376 [Coccomyxa subellipsoidea C-169] >gi|384246977|gb|EIE20465.1| hypothetical protein COCSUDRAFT_67376 [Coccomyxa subellipsoidea C-169]	AT1G65080.1		" Membrane insertion protein, OxaA/YidC with tetratricopeptide repeat domain "
Ctaxi_contig_50242|comp36162_c1_seq4	-2.134550738	4.310736796	1.83E-21	1.85E-19	NA	NA	NA	NA	NA
Ctaxi_contig_69741|comp37178_c2_seq5	-2.133586048	1.219556017	0.011903543	0.04042622	kinase-like protein	gi|545376523|ref|XP_005652342.1|kinase-like protein [Coccomyxa subellipsoidea C-169] >gi|384254324|gb|EIE27798.1| kinase-like protein [Coccomyxa subellipsoidea C-169]	AT1G13350.1		 Protein kinase superfamily protein 
Ctaxi_contig_42917|comp35671_c1_seq7	-2.1318772	0.746704025	0.001055911	0.005398448	NA	NA	NA	NA	NA
Ctaxi_contig_42299|comp35625_c0_seq3	-2.131118915	1.132261022	7.78E-05	0.000568387	respiratory burst oxidase homolog protein e-like	gi|356530463|ref|XP_003533800.1|PREDICTED: respiratory burst oxidase homolog protein E-like [Glycine max]	AT1G09090.1	"ATRBOHB,ATRBOHB-BETA,RBOHB"	 respiratory burst oxidase homolog B 
Ctaxi_contig_13564|comp32187_c0_seq1	-2.127435238	6.997067696	3.99E-19	3.14E-17	copper target 1 protein	gi|302833487|ref|XP_002948307.1|copper target 1 protein [Volvox carteri f. nagariensis] >gi|300266527|gb|EFJ50714.1| copper target 1 protein [Volvox carteri f. nagariensis]	AT3G56940.2	CRD1	" dicarboxylate diiron protein, putative (Crd1) "
Ctaxi_contig_50802|comp36197_c0_seq3	-2.126549998	0.855190802	0.000515218	0.002930647	hypothetical protein CAOG_08770	gi|514485308|gb|EPH53477.1|hypothetical protein CAOG_08770 [Capsaspora owczarzaki ATCC 30864]	NA	NA	NA
Ctaxi_contig_57971|comp36622_c1_seq7	-2.126134283	0.480149654	0.012878573	0.043091064	peptidase c14	gi|389644930|ref|XP_003720097.1|hypothetical protein MGG_17753 [Magnaporthe oryzae 70-15] >gi|351639866|gb|EHA47730.1| hypothetical protein MGG_17753 [Magnaporthe oryzae 70-15]	NA	NA	NA
Ctaxi_contig_6237|comp28903_c0_seq1	-2.122385453	2.820510885	1.75E-08	2.94E-07	elongation factor chloroplastic-like	gi|412987703|emb|CCO20538.1|translation elongation factor G [Bathycoccus prasinos]	AT1G62750.1	"ATSCO1,ATSCO1/CPEF-G,SCO1"	 Translation elongation factor EFG/EF2 protein 
Ctaxi_contig_67211|comp37084_c1_seq1	-2.121641984	4.631534518	2.93E-17	1.76E-15	NA	NA	NA	NA	NA
Ctaxi_contig_28818|comp34416_c0_seq2	-2.121320944	5.599043263	5.55E-24	7.43E-22	NA	NA	NA	NA	NA
Ctaxi_contig_53463|comp36342_c2_seq1	-2.121275756	1.81386823	5.46E-05	0.000413725	NA	NA	NA	NA	NA
Ctaxi_contig_40383|comp35499_c0_seq1	-2.120423219	0.748033447	0.00144582	0.007043577	NA	NA	NA	NA	NA
Ctaxi_contig_11638|comp31740_c0_seq2	-2.119491301	3.021260784	3.52E-12	1.09E-10	protein	gi|302770833|ref|XP_002968835.1|hypothetical protein SELMODRAFT_90107 [Selaginella moellendorffii] >gi|302784734|ref|XP_002974139.1| hypothetical protein SELMODRAFT_100704 [Selaginella moellendorffii] >gi|300158471|gb|EFJ25094.1| hypothetical protein SELMODRAFT_100704 [Selaginella moellendorffii] >gi|300163340|gb|EFJ29951.1| hypothetical protein SELMODRAFT_90107 [Selaginella moellendorffii]	AT3G54210.1		 Ribosomal protein L17 family protein 
Ctaxi_contig_12781|comp32018_c1_seq3	-2.118198808	6.1428848	3.98E-17	2.35E-15	oxygen-evolving enhancer protein	gi|288816149|gb|ADC54898.1|oxygen-evolving enhancer protein [Codium sp. HEC 15711]	AT5G66570.1	"PSBO-1,OEE1,OEE33,OE33,PSBO1,MSP-1"	 PS II oxygen-evolving complex 1 
Ctaxi_contig_13643|comp32201_c0_seq1	-2.11649036	3.880676206	1.37E-15	6.84E-14	NA	NA	NA	NA	NA
Ctaxi_contig_29865|comp34530_c4_seq1	-2.114153419	1.281658904	9.73E-05	0.000691549	NA	NA	NA	NA	NA
Ctaxi_contig_45877|comp35860_c5_seq2	-2.113671483	1.019196149	0.000953697	0.004942809	NA	NA	NA	NA	NA
Ctaxi_contig_53857|comp36371_c4_seq2	-2.113504903	5.219478663	4.45E-26	7.22E-24	NA	NA	NA	NA	NA
Ctaxi_contig_12777|comp32018_c0_seq1	-2.113056923	7.413939695	5.05E-19	3.94E-17	33kda oxygen evolving protein of photosystem ii	gi|161728811|dbj|BAF94219.1|33kDa oxygen evolving protein of photosystem II [Bryopsis plumosa]	AT5G66570.1	"PSBO-1,OEE1,OEE33,OE33,PSBO1,MSP-1"	 PS II oxygen-evolving complex 1 
Ctaxi_contig_34119|comp34930_c2_seq2	-2.111190852	1.661933404	1.58E-05	0.00013808	3-ketoacyl- thiolase peroxisomal-like	gi|302829022|ref|XP_002946078.1|hypothetical protein VOLCADRAFT_102696 [Volvox carteri f. nagariensis] >gi|300268893|gb|EFJ53073.1| hypothetical protein VOLCADRAFT_102696 [Volvox carteri f. nagariensis]	AT2G33150.1	"PKT3,PED1,KAT2"	 peroxisomal 3-ketoacyl-CoA thiolase 3 
Ctaxi_contig_46348|comp35891_c1_seq48	-2.110075059	3.366538967	6.77E-10	1.43E-08	sodium-dependent transporter	gi|412990383|emb|CCO19701.1|bile acid:sodium symporter [Bathycoccus prasinos]	AT2G26900.1		 Sodium Bile acid symporter family 
Ctaxi_contig_24388|comp33925_c0_seq1	-2.109826658	2.028644696	2.65E-07	3.48E-06	uncharacterized transporter sll0355-like	gi|545369939|ref|XP_005649655.1|DUF6-domain-containing protein [Coccomyxa subellipsoidea C-169] >gi|384251634|gb|EIE25111.1| DUF6-domain-containing protein [Coccomyxa subellipsoidea C-169]	AT3G02690.1		 nodulin MtN21 /EamA-like transporter family protein 
Ctaxi_contig_16384|comp32711_c0_seq1	-2.109719272	2.128145571	2.18E-08	3.60E-07	protein	gi|302835405|ref|XP_002949264.1|hypothetical protein VOLCADRAFT_89535 [Volvox carteri f. nagariensis] >gi|300265566|gb|EFJ49757.1| hypothetical protein VOLCADRAFT_89535 [Volvox carteri f. nagariensis]	NA	NA	NA
Ctaxi_contig_51919|comp36256_c2_seq2	-2.109508294	0.416579732	0.00619803	0.023705611	NA	NA	NA	NA	NA
Ctaxi_contig_18091|comp33016_c1_seq2	-2.108273743	7.441510605	2.36E-28	4.83E-26	NA	NA	NA	NA	NA
Ctaxi_contig_34745|comp34987_c1_seq1	-2.107588838	5.567730257	4.46E-23	5.43E-21	NA	NA	NA	NA	NA
Ctaxi_contig_41347|comp35569_c3_seq2	-2.107027563	7.430579313	5.76E-25	8.65E-23	NA	NA	NA	NA	NA
Ctaxi_contig_46301|comp35891_c1_seq1	-2.105696514	4.441056586	0.000107886	0.000757571	calcium-dependent protein kinase	gi|302842050|ref|XP_002952569.1|hypothetical protein VOLCADRAFT_62695 [Volvox carteri f. nagariensis] >gi|300262208|gb|EFJ46416.1| hypothetical protein VOLCADRAFT_62695 [Volvox carteri f. nagariensis]	AT1G50700.1	CPK33	 calcium-dependent protein kinase 33 
Ctaxi_contig_13566|comp32187_c0_seq3	-2.097096114	5.202643936	3.45E-20	3.02E-18	copper target 1 protein	gi|545372450|ref|XP_005650693.1|magnesium-protoporphyrin IX monomethyl [Coccomyxa subellipsoidea C-169] >gi|384252673|gb|EIE26149.1| magnesium-protoporphyrin IX monomethyl [Coccomyxa subellipsoidea C-169]	AT3G56940.2	CRD1	" dicarboxylate diiron protein, putative (Crd1) "
Ctaxi_contig_29693|comp34512_c0_seq2	-2.097018934	3.083217895	4.51E-10	9.93E-09	NA	NA	NA	NA	NA
Ctaxi_contig_51266|comp36229_c4_seq7	-2.096797241	1.436554804	0.000105523	0.000742838	NA	NA	NA	NA	NA
Ctaxi_contig_10056|comp31290_c0_seq1	-2.096440417	8.861545652	1.11E-11	3.18E-10	NA	NA	NA	NA	NA
Ctaxi_contig_48816|comp36063_c5_seq3	-2.096432256	4.445905259	1.14E-08	1.98E-07	alpha beta-hydrolase	gi|302851448|ref|XP_002957248.1|hypothetical protein VOLCADRAFT_98293 [Volvox carteri f. nagariensis] >gi|300257498|gb|EFJ41746.1| hypothetical protein VOLCADRAFT_98293 [Volvox carteri f. nagariensis]	AT1G02660.1		 alpha/beta-Hydrolases superfamily protein 
Ctaxi_contig_21435|comp33514_c1_seq1	-2.094669559	7.379154281	3.47E-13	1.27E-11	tpa_inf: chloroplast light-harvesting complex ii protein precursor lhcbm6	gi|545359371|ref|XP_005645167.1|hypothetical protein COCSUDRAFT_83541 [Coccomyxa subellipsoidea C-169] >gi|384247135|gb|EIE20623.1| hypothetical protein COCSUDRAFT_83541 [Coccomyxa subellipsoidea C-169]	AT1G29930.1	"CAB1,AB140,CAB140,LHCB1.3"	 chlorophyll A/B binding protein 1 
Ctaxi_contig_23724|comp33829_c1_seq1	-2.094292896	7.19631371	4.98E-11	1.29E-09	s-adenosyl homocysteine hydrolase	gi|545355424|ref|XP_005643510.1|S-Adenosyl homocysteine hydrolase [Coccomyxa subellipsoidea C-169] >gi|384245472|gb|EIE18966.1| S-Adenosyl homocysteine hydrolase [Coccomyxa subellipsoidea C-169]	AT4G13940.4	"HOG1,SAHH1"	 S-adenosyl-L-homocysteine hydrolase 
Ctaxi_contig_43123|comp35685_c2_seq25	-2.094237103	1.869393369	0.005184063	0.020509184	NA	NA	NA	NA	NA
Ctaxi_contig_32188|comp34763_c4_seq7	-2.092251215	4.299506171	9.53E-21	8.92E-19	NA	NA	NA	NA	NA
Ctaxi_contig_20084|comp33319_c1_seq1	-2.092153174	0.944386343	0.010627998	0.036842808	phosphoglucan phosphatase dsp4	gi|545370153|ref|XP_005649743.1|phosphatases II [Coccomyxa subellipsoidea C-169] >gi|384251722|gb|EIE25199.1| phosphatases II [Coccomyxa subellipsoidea C-169]	AT3G52180.2	"ATPTPKIS1,DSP4,SEX4,ATSEX4"	 dual specificity protein phosphatase (DsPTP1) family protein 
Ctaxi_contig_32873|comp34822_c3_seq1	-2.089623761	1.503455111	0.003473831	0.014683699	NA	NA	NA	NA	NA
Ctaxi_contig_59022|comp36680_c6_seq1	-2.089572464	0.238522926	0.012592055	0.042317767	NA	NA	NA	NA	NA
Ctaxi_contig_44931|comp35793_c5_seq10	-2.088773649	4.6848756	1.60E-19	1.32E-17	gtp-binding protein lepa	gi|545366625|ref|XP_005648199.1|GTP-binding protein lepa [Coccomyxa subellipsoidea C-169] >gi|384250175|gb|EIE23655.1| GTP-binding protein lepa [Coccomyxa subellipsoidea C-169]	NA	NA	NA
Ctaxi_contig_28646|comp34397_c0_seq3	-2.088725816	2.963456098	2.85E-09	5.54E-08	NA	NA	NA	NA	NA
Ctaxi_contig_38691|comp35343_c6_seq1	-2.088134645	1.167040612	0.000688133	0.00375467	NA	NA	NA	NA	NA
Ctaxi_contig_34663|comp34978_c2_seq1	-2.087065451	5.783962654	7.56E-23	9.01E-21	s-adenosyl methionine partial	gi|552831080|ref|XP_005848049.1|S-adenosyl-L-methionine synthetase [Chlorella variabilis] >gi|307107705|gb|EFN55947.1| S-adenosyl-L-methionine synthetase [Chlorella variabilis]	AT3G17390.1	"MTO3,SAMS3,MAT4"	 S-adenosylmethionine synthetase family protein 
Ctaxi_contig_24693|comp33969_c4_seq9	-2.086163236	1.571494835	2.24E-05	0.000188432	NA	NA	NA	NA	NA
Ctaxi_contig_55863|comp36496_c1_seq1	-2.08579136	2.570402308	5.05E-09	9.33E-08	dead deah box helicase	gi|545370263|ref|XP_005649787.1|P-loop containing nucleoside triphosphate hydrolase protein [Coccomyxa subellipsoidea C-169] >gi|384251766|gb|EIE25243.1| P-loop containing nucleoside triphosphate hydrolase protein [Coccomyxa subellipsoidea C-169]	AT1G70070.1	"EMB25,PDE317,ISE2"	" DEAD/DEAH box helicase, putative "
Ctaxi_contig_42924|comp35672_c1_seq1	-2.084487112	5.669275921	1.10E-22	1.28E-20	NA	NA	NA	NA	NA
Ctaxi_contig_48063|comp36016_c0_seq1	-2.083358637	1.479358149	5.67E-06	5.55E-05	NA	NA	NA	NA	NA
Ctaxi_contig_43290|comp35701_c3_seq1	-2.082608077	1.690844113	8.45E-06	7.95E-05	acyl-coenzyme a oxidase peroxisomal-like	gi|552823151|ref|XP_005846279.1|hypothetical protein CHLNCDRAFT_24792 [Chlorella variabilis] >gi|307105930|gb|EFN54177.1| hypothetical protein CHLNCDRAFT_24792 [Chlorella variabilis]	AT3G51840.1	"ACX4,ATSCX,ATG6"	 acyl-CoA oxidase 4 
Ctaxi_contig_56232|comp36519_c0_seq3	-2.081913007	5.067509721	4.93E-14	2.03E-12	duf323 domain-containing protein	gi|453081259|gb|EMF09308.1|hypothetical protein SEPMUDRAFT_151383 [Sphaerulina musiva SO2202]	NA	NA	NA
Ctaxi_contig_56523|comp36538_c5_seq3	-2.081585928	3.165065322	3.57E-13	1.30E-11	NA	NA	NA	NA	NA
Ctaxi_contig_28332|comp34363_c1_seq1	-2.081370083	6.441723904	5.26E-15	2.44E-13	NA	NA	NA	NA	NA
Ctaxi_contig_54378|comp36405_c1_seq2	-2.080852022	0.438903688	0.003860307	0.016024996	NA	NA	NA	NA	NA
Ctaxi_contig_20896|comp33433_c0_seq2	-2.08060097	0.264955287	0.007618776	0.028121593	NA	NA	NA	NA	NA
Ctaxi_contig_63241|comp36907_c1_seq1	-2.080523832	0.856145945	0.00396918	0.016408026	orf	gi|189242337|ref|XP_001810078.1|PREDICTED: similar to orf [Tribolium castaneum] >gi|270016528|gb|EFA12974.1| hypothetical protein TcasGA2_TC004277 [Tribolium castaneum]	NA	NA	NA
Ctaxi_contig_19199|comp33172_c3_seq10	-2.078896846	1.217993698	8.85E-05	0.000637072	phosphatidylserine decarboxylase	gi|490143178|ref|WP_004043517.1|phosphatidylserine decarboxylase [Lactobacillus sp. ASF360] >gi|476604156|gb|EMZ11822.1| phosphatidylserine decarboxylase [Lactobacillus sp. ASF360]	AT4G25970.1	PSD3	 phosphatidylserine decarboxylase 3 
Ctaxi_contig_26481|comp34148_c2_seq17	-2.077718622	2.796939628	1.39E-12	4.59E-11	hsp90-like protein	gi|303277203|ref|XP_003057895.1|predicted protein [Micromonas pusilla CCMP1545] >gi|226460552|gb|EEH57846.1| predicted protein [Micromonas pusilla CCMP1545]	NA	NA	NA
Ctaxi_contig_11422|comp31675_c3_seq1	-2.077094303	3.615964481	1.09E-08	1.90E-07	tpa_inf: chloroplast light-harvesting complex ii protein precursor lhcbm4	gi|145079054|tpg|DAA05896.1|TPA_inf: chloroplast light-harvesting complex II protein precursor Lhcbm13 [Acetabularia acetabulum]	AT3G27690.1	"LHCB2.4,LHCB2.3,LHCB2"	 photosystem II light harvesting complex gene 2.3 
Ctaxi_contig_9238|comp31018_c0_seq4	-2.076944337	1.4088526	9.64E-05	0.000686456	NA	NA	NA	NA	NA
Ctaxi_contig_31641|comp34708_c1_seq5	-2.076496107	3.461885675	1.43E-13	5.53E-12	ankyrin repeat domain-containing protein 29	gi|297702384|ref|XP_002828165.1|PREDICTED: ankyrin repeat domain-containing protein 29 [Pongo abelii]	AT4G35450.5	AKR2	 ankyrin repeat-containing protein 2 
Ctaxi_contig_49094|comp36081_c4_seq6	-2.076273352	3.343471891	1.31E-14	5.80E-13	NA	NA	NA	NA	NA
Ctaxi_contig_38289|comp35316_c3_seq1	-2.074700039	3.454694935	9.62E-10	2.00E-08	hypothetical protein COCSUDRAFT_47711	gi|545364662|ref|XP_005647373.1|hypothetical protein COCSUDRAFT_47711 [Coccomyxa subellipsoidea C-169] >gi|384249347|gb|EIE22829.1| hypothetical protein COCSUDRAFT_47711 [Coccomyxa subellipsoidea C-169]	NA	NA	NA
Ctaxi_contig_66764|comp37064_c1_seq7	-2.071283268	2.900110546	2.27E-07	3.01E-06	NA	NA	NA	NA	NA
Ctaxi_contig_71789|comp37264_c0_seq1	-2.069565024	3.989736359	7.23E-13	2.49E-11	protein	gi|159463126|ref|XP_001689793.1|predicted protein [Chlamydomonas reinhardtii] >gi|158283781|gb|EDP09531.1| predicted protein [Chlamydomonas reinhardtii]	NA	NA	NA
Ctaxi_contig_17375|comp32891_c1_seq1	-2.069002648	1.421301851	0.000471523	0.002718457	heat shock protein n-terminal	gi|412993966|emb|CCO14477.1|predicted protein [Bathycoccus prasinos]	NA	NA	NA
Ctaxi_contig_42783|comp35664_c2_seq5	-2.068772787	2.457199872	6.72E-07	8.11E-06	dihydrolipoamide acetyltransferase	gi|552817851|ref|XP_005845047.1|hypothetical protein CHLNCDRAFT_58670 [Chlorella variabilis] >gi|307104693|gb|EFN52945.1| hypothetical protein CHLNCDRAFT_58670 [Chlorella variabilis]	AT3G06850.2	"BCE2,LTA1,DIN3"	 2-oxoacid dehydrogenases acyltransferase family protein 
Ctaxi_contig_24169|comp33892_c2_seq3	-2.068715976	2.350165167	2.24E-09	4.44E-08	probable mitochondrial-processing peptidase subunit beta	gi|545370984|ref|XP_005650094.1|putative mitochondrial processing peptidase [Coccomyxa subellipsoidea C-169] >gi|384252073|gb|EIE25550.1| putative mitochondrial processing peptidase [Coccomyxa subellipsoidea C-169]	AT3G02090.2	MPPBETA	 Insulinase (Peptidase family M16) protein 
Ctaxi_contig_55799|comp36492_c0_seq9	-2.06863183	0.387023999	0.005821294	0.022526714	ser thr phosphatase family protein	gi|552818476|ref|XP_005845202.1|hypothetical protein CHLNCDRAFT_137433 [Chlorella variabilis] >gi|307104848|gb|EFN53100.1| hypothetical protein CHLNCDRAFT_137433 [Chlorella variabilis]	AT1G13750.1		 Purple acid phosphatases superfamily protein 
Ctaxi_contig_22876|comp33725_c0_seq13	-2.068466887	0.82668311	0.000734826	0.003972035	NA	NA	NA	NA	NA
Ctaxi_contig_34930|comp35004_c0_seq2	-2.068150584	2.705886208	2.14E-09	4.24E-08	NA	NA	NA	NA	NA
Ctaxi_contig_27353|comp34244_c2_seq4	-2.068038508	1.547204349	6.06E-05	0.000454419	NA	NA	NA	NA	NA
Ctaxi_contig_57639|comp36607_c0_seq7	-2.067551308	3.172081665	1.72E-13	6.58E-12	dynein regulatory complex protein 1	gi|551603754|ref|XP_005783373.1|hypothetical protein EMIHUDRAFT_63754 [Emiliania huxleyi CCMP1516] >gi|485636357|gb|EOD30944.1| hypothetical protein EMIHUDRAFT_63754 [Emiliania huxleyi CCMP1516]	AT2G36885.1		 unknown protein; FUNCTIONS IN: molecular_function unknown; LOCATED IN: chloroplast; EXPRESSED IN: 22 plant structures; EXPRESSED DURING: 13 growth stages; Has 172 Blast hits to 172 proteins in 58 species: Archae - 0; Bacteria - 116; Metazoa - 0; Fungi - 0; Plants - 32; Viruses - 0; Other Eukaryotes - 24 (source: NCBI BLink). 
Ctaxi_contig_52194|comp36274_c0_seq1	-2.067202453	5.287235168	1.77E-20	1.60E-18	NA	NA	NA	NA	NA
Ctaxi_contig_51918|comp36256_c2_seq1	-2.066960865	0.592278875	0.001504564	0.007287494	alkaline phosphatase	gi|260826255|ref|XP_002608081.1|hypothetical protein BRAFLDRAFT_91441 [Branchiostoma floridae] >gi|229293431|gb|EEN64091.1| hypothetical protein BRAFLDRAFT_91441 [Branchiostoma floridae]	NA	NA	NA
Ctaxi_contig_11317|comp31648_c0_seq1	-2.066080491	7.758734883	1.08E-12	3.60E-11	NA	NA	NA	NA	NA
Ctaxi_contig_40342|comp35495_c1_seq2	-2.065590923	3.346170918	1.52E-07	2.08E-06	trna (cytidine -2 -o)-methyltransferase-like	gi|302833377|ref|XP_002948252.1|hypothetical protein VOLCADRAFT_45595 [Volvox carteri f. nagariensis] >gi|300266472|gb|EFJ50659.1| hypothetical protein VOLCADRAFT_45595 [Volvox carteri f. nagariensis]	AT5G26880.2		 AGAMOUS-like 26 
Ctaxi_contig_14059|comp32280_c2_seq1	-2.062966601	2.684109039	3.66E-09	6.94E-08	50s ribosomal protein l3	gi|159485314|ref|XP_001700690.1|plastid ribosomal protein L3 [Chlamydomonas reinhardtii] >gi|158272032|gb|EDO97839.1| plastid ribosomal protein L3 [Chlamydomonas reinhardtii]	AT2G43030.1		 Ribosomal protein L3 family protein 
Ctaxi_contig_22815|comp33718_c0_seq1	-2.062167662	0.996820776	0.009015602	0.032167805	peptidase family m48 family protein	gi|413925707|gb|AFW65639.1|putative peptidase M48 family protein [Zea mays]	AT3G27110.2		 Peptidase family M48 family protein 
Ctaxi_contig_6460|comp29309_c1_seq1	-2.062109548	4.596789739	2.27E-17	1.39E-15	chlorophyll a b binding protein	gi|145079054|tpg|DAA05896.1|TPA_inf: chloroplast light-harvesting complex II protein precursor Lhcbm13 [Acetabularia acetabulum]	AT2G05100.1	"LHCB2.1,LHCB2"	 photosystem II light harvesting complex gene 2.1 
Ctaxi_contig_52206|comp36274_c2_seq5	-2.061903158	4.840325183	1.35E-12	4.46E-11	high molecular mass early light-inducible protein chloroplastic-like	gi|326527991|dbj|BAJ89047.1|predicted protein [Hordeum vulgare subsp. vulgare]	NA	NA	NA
Ctaxi_contig_9951|comp31260_c2_seq2	-2.060928519	2.369503154	1.38E-07	1.92E-06	NA	NA	NA	NA	NA
Ctaxi_contig_26697|comp34170_c1_seq7	-2.060274319	0.575331412	0.009261655	0.032902477	uroporphyrinogen decarboxylase	gi|168033872|ref|XP_001769438.1|predicted protein [Physcomitrella patens] >gi|162679358|gb|EDQ65807.1| predicted protein [Physcomitrella patens]	AT2G40490.1	HEME2	 Uroporphyrinogen decarboxylase 
Ctaxi_contig_70645|comp37216_c1_seq4	-2.058600376	1.011999494	0.003993535	0.016482347	hypothetical protein CHLNCDRAFT_57044	gi|552840419|ref|XP_005850040.1|hypothetical protein CHLNCDRAFT_57044 [Chlorella variabilis] >gi|307109701|gb|EFN57938.1| hypothetical protein CHLNCDRAFT_57044 [Chlorella variabilis]	NA	NA	NA
Ctaxi_contig_10066|comp31291_c2_seq3	-2.058378237	0.498986074	0.010334806	0.035988131	adenosine kinase 2-like	gi|545361301|ref|XP_005645953.1|adenosine kinase isoform 1T-like protein [Coccomyxa subellipsoidea C-169] >gi|384247924|gb|EIE21409.1| adenosine kinase isoform 1T-like protein [Coccomyxa subellipsoidea C-169]	AT3G09820.1	"ADK1,ATADK1"	 adenosine kinase 1 
Ctaxi_contig_24167|comp33892_c2_seq1	-2.057245576	4.605418417	1.94E-20	1.73E-18	mitochondrial processing peptidase	"gi|552841110|ref|XP_005850220.1|hypothetical protein CHLNCDRAFT_20512, partial [Chlorella variabilis] >gi|307109881|gb|EFN58118.1| hypothetical protein CHLNCDRAFT_20512, partial [Chlorella variabilis]"	AT3G02090.1	MPPBETA	 Insulinase (Peptidase family M16) protein 
Ctaxi_contig_41067|comp35553_c2_seq1	-2.056602562	2.553636794	1.69E-06	1.87E-05	copper amine oxidase	"gi|123472754|ref|XP_001319569.1|viral A-type inclusion protein [Trichomonas vaginalis G3] >gi|121902355|gb|EAY07346.1| viral A-type inclusion protein, putative [Trichomonas vaginalis G3]"	NA	NA	NA
Ctaxi_contig_18983|comp33141_c3_seq1	-2.056216807	0.759010833	0.000778148	0.004168651	NA	NA	NA	NA	NA
Ctaxi_contig_15009|comp32480_c1_seq1	-2.055938807	0.262438062	0.00540606	0.021220049	NA	NA	NA	NA	NA
Ctaxi_contig_37210|comp35216_c2_seq6	-2.055131577	0.449138608	0.010977715	0.037799879	NA	NA	NA	NA	NA
Ctaxi_contig_10594|comp31446_c0_seq1	-2.055069666	5.056277293	5.05E-10	1.10E-08	NA	NA	NA	NA	NA
Ctaxi_contig_67861|comp37103_c0_seq6	-2.054964509	3.94233009	6.36E-11	1.61E-09	mitochondrial protein	gi|302829725|ref|XP_002946429.1|hypothetical protein VOLCADRAFT_103021 [Volvox carteri f. nagariensis] >gi|300268175|gb|EFJ52356.1| hypothetical protein VOLCADRAFT_103021 [Volvox carteri f. nagariensis]	NA	NA	NA
Ctaxi_contig_15898|comp32636_c3_seq4	-2.054805272	0.274639347	0.011622803	0.039667465	NA	NA	NA	NA	NA
Ctaxi_contig_46146|comp35879_c3_seq1	-2.05443778	1.00062833	0.000151867	0.00101912	carboxyl-terminal-processing protease	gi|356574722|ref|XP_003555494.1|PREDICTED: carboxyl-terminal-processing protease-like [Glycine max]	AT4G17740.2		 Peptidase S41 family protein 
Ctaxi_contig_50985|comp36209_c0_seq9	-2.053352717	5.717841093	2.22E-18	1.57E-16	vacuolar type h+-atpase proteolipid subunit	gi|2605483|dbj|BAA23350.1|vacuolar type H+-ATPase proteolipid subunit [Acetabularia acetabulum]	AT4G34720.1	"AVA-P1,VHA-C1,ATVHA-C1"	" ATPase, F0/V0 complex, subunit C protein "
Ctaxi_contig_34871|comp34998_c3_seq5	-2.052506213	1.32028509	5.48E-05	0.000415089	NA	NA	NA	NA	NA
Ctaxi_contig_48070|comp36016_c5_seq1	-2.051861682	1.493013524	5.89E-06	5.73E-05	serine threonine-protein kinase mrck beta	gi|403366355|gb|EJY82979.1|hypothetical protein OXYTRI_19404 [Oxytricha trifallax]	NA	NA	NA
Ctaxi_contig_19631|comp33236_c0_seq2	-2.050586517	1.922174104	0.000106353	0.000748213	hephaestin-like protein 1	gi|558221903|ref|XP_006136196.1|PREDICTED: hephaestin [Pelodiscus sinensis]	NA	NA	NA
Ctaxi_contig_9945|comp31260_c0_seq1	-2.050429722	1.362472774	0.000256378	0.001602364	NA	NA	NA	NA	NA
Ctaxi_contig_13189|comp32102_c0_seq1	-2.049784947	8.214157524	1.15E-23	1.49E-21	NA	NA	NA	NA	NA
Ctaxi_contig_34747|comp34987_c1_seq3	-2.04915763	5.50836505	1.25E-23	1.61E-21	rna-binding protein celf family	"gi|159490942|ref|XP_001703432.1|RNA-binding protein C3, CELF family [Chlamydomonas reinhardtii] >gi|158280356|gb|EDP06114.1| RNA-binding protein C3, CELF family [Chlamydomonas reinhardtii]"	AT4G03110.2	"AtRBP-DR1,RBP-DR1"	 RNA-binding protein-defense related 1 
Ctaxi_contig_36629|comp35170_c3_seq5	-2.048282042	3.568043126	2.05E-14	8.84E-13	molecular chaperone	"gi|145351029|ref|XP_001419890.1|chaperonin 60, mitochondrial [Ostreococcus lucimarinus CCE9901] >gi|144580123|gb|ABO98183.1| chaperonin 60, mitochondrial [Ostreococcus lucimarinus CCE9901]"	AT3G23990.1	"HSP60,HSP60-3B"	 heat shock protein 60 
Ctaxi_contig_57917|comp36617_c3_seq1	-2.046893747	2.636330087	2.47E-07	3.25E-06	NA	NA	NA	NA	NA
Ctaxi_contig_68545|comp37129_c1_seq8	-2.045068311	4.076357038	0.000486769	0.002788648	protein	gi|168006558|ref|XP_001755976.1|predicted protein [Physcomitrella patens] >gi|162692906|gb|EDQ79261.1| predicted protein [Physcomitrella patens]	AT1G45332.1		 Translation elongation factor EFG/EF2 protein 
Ctaxi_contig_17191|comp32866_c3_seq1	-2.043428084	2.508668954	4.20E-07	5.30E-06	NA	NA	NA	NA	NA
Ctaxi_contig_39421|comp35410_c2_seq3	-2.04325304	1.935448297	0.002108971	0.009716361	NA	NA	NA	NA	NA
Ctaxi_contig_11358|comp31659_c2_seq1	-2.04278914	3.67437095	5.89E-18	3.97E-16	chlorophyll a-b binding protein chloroplastic-like	gi|145079172|tpg|DAA05902.1|TPA_inf: chloroplast light-harvesting complex I protein precursor Lhca7 [Acetabularia acetabulum]	AT3G47470.1	"LHCA4,CAB4"	 light-harvesting chlorophyll-protein complex I subunit A4 
Ctaxi_contig_30963|comp34639_c0_seq3	-2.042666825	1.230020348	0.000217066	0.001385529	upf0551 protein c8orf38 mitochondrial-like	gi|552814137|ref|XP_005844117.1|hypothetical protein CHLNCDRAFT_27289 [Chlorella variabilis] >gi|307103757|gb|EFN52015.1| hypothetical protein CHLNCDRAFT_27289 [Chlorella variabilis]	AT1G62730.1		 Terpenoid synthases superfamily protein 
Ctaxi_contig_7366|comp30090_c0_seq2	-2.042545611	4.191112541	1.51E-11	4.25E-10	NA	NA	NA	NA	NA
Ctaxi_contig_9427|comp31083_c3_seq1	-2.041227317	4.113572963	1.67E-14	7.29E-13	probable fructose-bisphosphate aldolase chloroplastic-like	"gi|255570707|ref|XP_002526308.1|fructose-bisphosphate aldolase, putative [Ricinus communis] >gi|223534389|gb|EEF36097.1| fructose-bisphosphate aldolase, putative [Ricinus communis]"	AT2G01140.1		 Aldolase superfamily protein 
Ctaxi_contig_13442|comp32160_c1_seq1	-2.041148778	2.839888904	7.57E-05	0.000553775	apolipoprotein d lipocalin	gi|545362008|ref|XP_005646263.1|hypothetical protein COCSUDRAFT_83508 [Coccomyxa subellipsoidea C-169] >gi|384248234|gb|EIE21719.1| hypothetical protein COCSUDRAFT_83508 [Coccomyxa subellipsoidea C-169]	NA	NA	NA
Ctaxi_contig_7712|comp30302_c0_seq5	-2.039698197	1.957031191	5.72E-05	0.00043158	NA	NA	NA	NA	NA
Ctaxi_contig_51470|comp36240_c2_seq10	-2.039695536	1.756824798	0.00187014	0.008776076	NA	NA	NA	NA	NA
Ctaxi_contig_51968|comp36259_c2_seq11	-2.039075957	2.570867987	0.000165335	0.001096578	NA	NA	NA	NA	NA
Ctaxi_contig_27718|comp34286_c1_seq1	-2.037937797	0.919404864	0.00153211	0.007402775	NA	NA	NA	NA	NA
Ctaxi_contig_25877|comp34085_c0_seq5	-2.035737114	7.382118697	3.85E-29	8.56E-27	duf323 domain protein	gi|453081259|gb|EMF09308.1|hypothetical protein SEPMUDRAFT_151383 [Sphaerulina musiva SO2202]	NA	NA	NA
Ctaxi_contig_22056|comp33613_c0_seq4	-2.035624086	4.532462312	1.05E-18	7.82E-17	ankyrin repeat	"gi|123421686|ref|XP_001306037.1|ankyrin repeat protein [Trichomonas vaginalis G3] >gi|121887589|gb|EAX93107.1| ankyrin repeat protein, putative [Trichomonas vaginalis G3]"	AT2G14255.1		 Ankyrin repeat family protein with DHHC zinc finger domain 
Ctaxi_contig_44324|comp35763_c1_seq1	-2.0354301	6.041849049	4.92E-15	2.29E-13	pseudouridine-5 -phosphate glycosidase	gi|552819311|ref|XP_005845387.1|hypothetical protein CHLNCDRAFT_136920 [Chlorella variabilis] >gi|307105034|gb|EFN53285.1| hypothetical protein CHLNCDRAFT_136920 [Chlorella variabilis]	AT1G50510.1		 indigoidine synthase A family protein 
Ctaxi_contig_11071|comp31588_c1_seq1	-2.035337886	1.80550284	0.000462556	0.002674563	protein	gi|545367674|ref|XP_005648649.1|CreA-domain-containing protein [Coccomyxa subellipsoidea C-169] >gi|384250626|gb|EIE24105.1| CreA-domain-containing protein [Coccomyxa subellipsoidea C-169]	NA	NA	NA
Ctaxi_contig_9428|comp31083_c4_seq1	-2.035301364	3.349781485	6.95E-09	1.26E-07	fructose-bisphosphate aldolase	gi|545357477|ref|XP_005644379.1|fructose-bisphosphate aldolase [Coccomyxa subellipsoidea C-169] >gi|384246345|gb|EIE19835.1| fructose-bisphosphate aldolase [Coccomyxa subellipsoidea C-169]	AT2G01140.1		 Aldolase superfamily protein 
Ctaxi_contig_16191|comp32680_c0_seq2	-2.03510678	2.376572753	2.68E-08	4.33E-07	tryptophan beta subunit	gi|308806125|ref|XP_003080374.1|tryptophan synthase beta-subunit (ISS) [Ostreococcus tauri] >gi|116058834|emb|CAL54541.1| tryptophan synthase beta-subunit (ISS) [Ostreococcus tauri]	AT4G27070.1	TSB2	 tryptophan synthase beta-subunit 2 
Ctaxi_contig_42585|comp35647_c4_seq1	-2.034370228	5.06156305	1.47E-26	2.48E-24	omega-6 fatty acid endoplasmic reticulum isozyme 2	gi|4378875|gb|AAD19742.1|delta-12 desaturase [Brassica carinata]	AT3G12120.2	FAD2	 fatty acid desaturase 2 
Ctaxi_contig_12812|comp32025_c0_seq1	-2.033018102	0.559589434	0.002821837	0.012382619	NA	NA	NA	NA	NA
Ctaxi_contig_11324|comp31648_c0_seq8	-2.028479382	6.075241909	2.27E-12	7.29E-11	NA	NA	NA	NA	NA
Ctaxi_contig_22455|comp33667_c2_seq1	-2.028453019	2.222192986	8.51E-09	1.52E-07	peptidyl serine alpha-galactosyltransferase	gi|552845417|ref|XP_005851344.1|hypothetical protein CHLNCDRAFT_138234 [Chlorella variabilis] >gi|307111007|gb|EFN59242.1| hypothetical protein CHLNCDRAFT_138234 [Chlorella variabilis]	AT3G01720.1		 unknown protein; FUNCTIONS IN: molecular_function unknown; INVOLVED IN: biological_process unknown; LOCATED IN: endomembrane system; EXPRESSED IN: 24 plant structures; EXPRESSED DURING: 13 growth stages; BEST Arabidopsis thaliana protein match is: unknown protein (TAIR:AT5G25265.1); Has 374 Blast hits to 211 proteins in 23 species: Archae - 0; Bacteria - 0; Metazoa - 0; Fungi - 0; Plants - 316; Viruses - 0; Other Eukaryotes - 58 (source: NCBI BLink). 
Ctaxi_contig_36627|comp35170_c3_seq3	-2.028270129	1.479850309	3.84E-05	0.000303365	heat shock protein 60	gi|302830850|ref|XP_002946991.1|hypothetical protein VOLCADRAFT_79395 [Volvox carteri f. nagariensis] >gi|300268035|gb|EFJ52217.1| hypothetical protein VOLCADRAFT_79395 [Volvox carteri f. nagariensis]	AT2G33210.1	HSP60-2	 heat shock protein 60-2 
Ctaxi_contig_41537|comp35581_c5_seq3	-2.028097444	6.645287851	1.08E-14	4.84E-13	nitrate reductase	gi|50254368|gb|AAT72293.1|nitrate reductase [Dunaliella viridis]	AT1G77760.1	"NIA1,GNR1,NR1"	 nitrate reductase 1 
Ctaxi_contig_31559|comp34701_c2_seq1	-2.027070037	2.11558276	0.00440024	0.017866837	NA	NA	NA	NA	NA
Ctaxi_contig_25715|comp34075_c0_seq14	-2.026841462	3.639546596	6.57E-06	6.33E-05	glutathione s-transferase	gi|545355600|ref|XP_005643582.1|glutathione S-transferase [Coccomyxa subellipsoidea C-169] >gi|384245545|gb|EIE19038.1| glutathione S-transferase [Coccomyxa subellipsoidea C-169]	AT2G02380.1	"ATGSTZ2,GSTZ2"	 glutathione S-transferase (class zeta) 2 
Ctaxi_contig_18292|comp33050_c1_seq1	-2.025077973	9.244699844	2.89E-27	5.25E-25	protein	gi|552843611|ref|XP_005850883.1|hypothetical protein CHLNCDRAFT_59577 [Chlorella variabilis] >gi|307110545|gb|EFN58781.1| hypothetical protein CHLNCDRAFT_59577 [Chlorella variabilis]	NA	NA	NA
Ctaxi_contig_65829|comp37026_c1_seq1	-2.024414136	3.574900889	2.49E-15	1.21E-13	magnesium chelatase subunit h	gi|302847052|ref|XP_002955061.1|magnesium protoporphyrin chelatase [Volvox carteri f. nagariensis] >gi|300259589|gb|EFJ43815.1| magnesium protoporphyrin chelatase [Volvox carteri f. nagariensis]	AT5G13630.2	"GUN5,CCH,CHLH,CCH1,ABAR"	" magnesium-chelatase subunit chlH, chloroplast, putative / Mg-protoporphyrin IX chelatase, putative (CHLH) "
Ctaxi_contig_31881|comp34733_c2_seq24	-2.023807256	0.545658018	0.009352027	0.033167463	phosphotransferase enzyme family protein	gi|113476226|ref|YP_722287.1|hypothetical protein Tery_2619 [Trichodesmium erythraeum IMS101] >gi|499931442|ref|WP_011612176.1| hypothetical protein [Trichodesmium erythraeum] >gi|110167274|gb|ABG51814.1| hypothetical protein Tery_2619 [Trichodesmium erythraeum IMS101]	NA	NA	NA
Ctaxi_contig_68065|comp37113_c0_seq3	-2.023038946	1.559949646	2.60E-06	2.75E-05	NA	NA	NA	NA	NA
Ctaxi_contig_18146|comp33026_c0_seq5	-2.022841102	3.395843595	8.02E-11	2.00E-09	magnesium-protoporphyrin ix methyltransferase	gi|116786908|gb|ABK24293.1|unknown [Picea sitchensis] >gi|148908526|gb|ABR17374.1| unknown [Picea sitchensis]	AT4G25080.4	CHLM	 magnesium-protoporphyrin IX methyltransferase 
Ctaxi_contig_53080|comp36333_c0_seq1	-2.021442055	1.095083621	0.005825429	0.022539661	luminal binding protein bip2	gi|302836319|ref|XP_002949720.1|luminal binding protein Bip2 [Volvox carteri f. nagariensis] >gi|300265079|gb|EFJ49272.1| luminal binding protein Bip2 [Volvox carteri f. nagariensis]	AT4G01935.1		 unknown protein; FUNCTIONS IN: molecular_function unknown; INVOLVED IN: biological_process unknown; LOCATED IN: chloroplast; Has 37 Blast hits to 37 proteins in 17 species: Archae - 0; Bacteria - 0; Metazoa - 0; Fungi - 0; Plants - 30; Viruses - 0; Other Eukaryotes - 7 (source: NCBI BLink). 
Ctaxi_contig_63717|comp36933_c1_seq15	-2.020470348	5.239626031	7.50E-16	3.90E-14	atp-dependent zinc metalloprotease ftsh chloroplastic-like	gi|545372026|ref|XP_005650521.1|hypothetical protein COCSUDRAFT_22213 [Coccomyxa subellipsoidea C-169] >gi|384252501|gb|EIE25977.1| hypothetical protein COCSUDRAFT_22213 [Coccomyxa subellipsoidea C-169]	AT2G30950.1	"VAR2,FTSH2"	 FtsH extracellular protease family 
Ctaxi_contig_41538|comp35581_c5_seq4	-2.019385189	5.045068745	1.86E-09	3.72E-08	nitrate reductase	"gi|545365770|ref|XP_005647830.1|nitrate reductase, partial [Coccomyxa subellipsoidea C-169] >gi|384249805|gb|EIE23286.1| nitrate reductase, partial [Coccomyxa subellipsoidea C-169]"	AT1G37130.1	"NIA2,B29,NIA2-1,CHL3,NR,NR2,ATNR2"	 nitrate reductase 2 
Ctaxi_contig_11053|comp31581_c0_seq1	-2.017936928	0.245696781	0.008439279	0.030483741	hypothetical protein CHLNCDRAFT_138025	gi|552845110|ref|XP_005851263.1|hypothetical protein CHLNCDRAFT_138025 [Chlorella variabilis] >gi|307110926|gb|EFN59161.1| hypothetical protein CHLNCDRAFT_138025 [Chlorella variabilis]	NA	NA	NA
Ctaxi_contig_48813|comp36063_c4_seq2	-2.016943325	3.908225606	5.95E-10	1.28E-08	NA	NA	NA	NA	NA
Ctaxi_contig_25879|comp34085_c0_seq7	-2.0165448	5.081002853	1.77E-15	8.74E-14	duf323 domain-containing protein	gi|384484957|gb|EIE77137.1|hypothetical protein RO3G_01841 [Rhizopus delemar RA 99-880]	NA	NA	NA
Ctaxi_contig_19462|comp33207_c1_seq2	-2.016309984	3.76775812	2.08E-12	6.73E-11	2-oxoglutarate malate translocator	gi|159476982|ref|XP_001696590.1|2-oxoglutarate/malate translocator [Chlamydomonas reinhardtii] >gi|158282815|gb|EDP08567.1| 2-oxoglutarate/malate translocator [Chlamydomonas reinhardtii]	AT5G64290.1	"DCT,DIT2.1"	 dicarboxylate transport 2.1 
Ctaxi_contig_13156|comp32095_c0_seq2	-2.014933816	4.203824434	4.57E-09	8.50E-08	light-harvesting protein of photosystem i	gi|159465641|ref|XP_001691031.1|light-harvesting protein of photosystem I [Chlamydomonas reinhardtii] >gi|158279717|gb|EDP05477.1| light-harvesting protein of photosystem I [Chlamydomonas reinhardtii]	AT1G45474.2	LHCA5	 photosystem I light harvesting complex gene 5 
Ctaxi_contig_27832|comp34299_c1_seq3	-2.014656812	0.658580125	0.002970988	0.012917341	NA	NA	NA	NA	NA
Ctaxi_contig_65842|comp37026_c6_seq1	-2.014456776	4.275115379	5.24E-13	1.86E-11	magnesium chelatase subunit h	gi|302847052|ref|XP_002955061.1|magnesium protoporphyrin chelatase [Volvox carteri f. nagariensis] >gi|300259589|gb|EFJ43815.1| magnesium protoporphyrin chelatase [Volvox carteri f. nagariensis]	AT5G13630.2	"GUN5,CCH,CHLH,CCH1,ABAR"	" magnesium-chelatase subunit chlH, chloroplast, putative / Mg-protoporphyrin IX chelatase, putative (CHLH) "
Ctaxi_contig_6453|comp29306_c1_seq2	-2.013562095	2.143948861	2.41E-06	2.57E-05	NA	NA	NA	NA	NA
Ctaxi_contig_44915|comp35793_c1_seq5	-2.013541298	2.705745699	2.93E-09	5.70E-08	gtp-binding protein lepa	gi|552809246|ref|XP_005852325.1|hypothetical protein CHLNCDRAFT_33359 [Chlorella variabilis] >gi|307102515|gb|EFN50788.1| hypothetical protein CHLNCDRAFT_33359 [Chlorella variabilis]	NA	NA	NA
Ctaxi_contig_31263|comp34669_c4_seq1	-2.01202105	3.260980321	3.24E-12	1.02E-10	peroxidase	gi|545355541|ref|XP_005643558.1|alpha/beta-hydrolase [Coccomyxa subellipsoidea C-169] >gi|384245521|gb|EIE19014.1| alpha/beta-hydrolase [Coccomyxa subellipsoidea C-169]	NA	NA	NA
Ctaxi_contig_18864|comp33123_c0_seq3	-2.011694469	4.905129728	3.16E-20	2.77E-18	hypothetical protein COCSUDRAFT_66951	gi|545361655|ref|XP_005646119.1|hypothetical protein COCSUDRAFT_66951 [Coccomyxa subellipsoidea C-169] >gi|384248090|gb|EIE21575.1| hypothetical protein COCSUDRAFT_66951 [Coccomyxa subellipsoidea C-169]	NA	NA	NA
Ctaxi_contig_41606|comp35585_c4_seq2	-2.011378208	4.442042322	1.77E-14	7.69E-13	NA	NA	NA	NA	NA
Ctaxi_contig_32863|comp34820_c1_seq31	-2.01093932	1.366963707	9.11E-05	0.000652883	NA	NA	NA	NA	NA
Ctaxi_contig_70877|comp37227_c5_seq8	-2.010300349	0.796601121	0.006192756	0.023693531	asparaginyl-trna synthetase	gi|145357295|ref|XP_001422855.1|predicted protein [Ostreococcus lucimarinus CCE9901] >gi|144583099|gb|ABP01214.1| predicted protein [Ostreococcus lucimarinus CCE9901]	AT4G17300.1	"NS1,OVA8,ATNS1"	 Class II aminoacyl-tRNA and biotin synthetases superfamily protein 
Ctaxi_contig_20121|comp33325_c1_seq1	-2.00954368	2.50047396	1.79E-07	2.42E-06	protein	gi|159467629|ref|XP_001691994.1|protein ser/thr phosphatase [Chlamydomonas reinhardtii] >gi|158278721|gb|EDP04484.1| protein ser/thr phosphatase [Chlamydomonas reinhardtii]	AT1G07010.1		 Calcineurin-like metallo-phosphoesterase superfamily protein 
Ctaxi_contig_57933|comp36619_c4_seq3	-2.009141463	3.72897297	3.54E-13	1.29E-11	NA	NA	NA	NA	NA
Ctaxi_contig_62619|comp36868_c2_seq1	-2.009106252	1.684429111	4.61E-05	0.000356621	NA	NA	NA	NA	NA
Ctaxi_contig_41900|comp35602_c1_seq5	-2.007563436	2.39248037	7.75E-05	0.000566372	acyl carrier protein	gi|545361055|ref|XP_005645848.1|acyl carrier protein [Coccomyxa subellipsoidea C-169] >gi|384247819|gb|EIE21304.1| acyl carrier protein [Coccomyxa subellipsoidea C-169]	AT1G65290.1	mtACP2	 mitochondrial acyl carrier protein 2 
Ctaxi_contig_42584|comp35647_c3_seq1	-2.006386281	6.399957241	1.16E-29	2.70E-27	fatty acid delta-12	gi|284178819|gb|ADB81954.1|delta 12 desaturase [Lobosphaera incisa]	AT3G12120.2	FAD2	 fatty acid desaturase 2 
Ctaxi_contig_28649|comp34397_c1_seq1	-2.005211895	7.91015573	3.74E-24	5.14E-22	dead-box atp-dependent rna helicase 3	"gi|552816913|ref|XP_005844807.1|hypothetical protein CHLNCDRAFT_36787, partial [Chlorella variabilis] >gi|307104451|gb|EFN52705.1| hypothetical protein CHLNCDRAFT_36787, partial [Chlorella variabilis]"	AT5G26742.3	emb1138	 DEAD box RNA helicase (RH3) 
Ctaxi_contig_9234|comp31017_c1_seq1	-2.004647345	2.828904053	6.13E-07	7.47E-06	NA	NA	NA	NA	NA
Ctaxi_contig_32043|comp34748_c1_seq1	-2.00265003	4.29409917	9.06E-13	3.08E-11	photosystem i subunit chloroplast precursor	gi|545372468|ref|XP_005650700.1|PsaL-domain-containing protein [Coccomyxa subellipsoidea C-169] >gi|384252680|gb|EIE26156.1| PsaL-domain-containing protein [Coccomyxa subellipsoidea C-169]	AT4G12800.1	PSAL	 photosystem I subunit l 
Ctaxi_contig_44913|comp35793_c1_seq3	-1.999989082	4.018791984	1.31E-12	4.36E-11	cobalamin synthesis protein p47k	gi|545366625|ref|XP_005648199.1|GTP-binding protein lepa [Coccomyxa subellipsoidea C-169] >gi|384250175|gb|EIE23655.1| GTP-binding protein lepa [Coccomyxa subellipsoidea C-169]	NA	NA	NA
Ctaxi_contig_32802|comp34817_c0_seq1	-1.999861818	9.045449502	6.93E-18	4.61E-16	abc transporter g family member 14-like	gi|558706625|gb|AHA86565.1|ATP-binding cassette transporter [Auxenochlorella protothecoides]	AT1G31770.1	ABCG14	 ATP-binding cassette 14 
Ctaxi_contig_37721|comp35263_c1_seq1	-1.998799681	7.508026781	5.89E-15	2.71E-13	glyceraldehyde-3-phosphate dehydrogenase	gi|87330914|gb|ABD37957.1|glyceraldehyde-3-phosphate dehydrogenase subunit A [Cladophora rupestris]	AT1G42970.1	GAPB	 glyceraldehyde-3-phosphate dehydrogenase B subunit 
Ctaxi_contig_17801|comp32962_c1_seq1	-1.998704685	2.890028254	5.23E-09	9.64E-08	mitochondrial-processing peptidase subunit alpha-like	gi|545360512|ref|XP_005645630.1|LuxS/MPP-like metallohydrolase [Coccomyxa subellipsoidea C-169] >gi|384247600|gb|EIE21086.1| LuxS/MPP-like metallohydrolase [Coccomyxa subellipsoidea C-169]	AT1G51980.2		 Insulinase (Peptidase family M16) protein 
Ctaxi_contig_11600|comp31729_c2_seq1	-1.997298157	3.471917332	5.96E-11	1.52E-09	af483060_1apeg-like protein	gi|313213846|emb|CBY40692.1|unnamed protein product [Oikopleura dioica]	NA	NA	NA
Ctaxi_contig_24163|comp33892_c0_seq1	-1.996771135	4.108072216	2.81E-15	1.36E-13	mitochondrial processing peptidase	"gi|552841110|ref|XP_005850220.1|hypothetical protein CHLNCDRAFT_20512, partial [Chlorella variabilis] >gi|307109881|gb|EFN58118.1| hypothetical protein CHLNCDRAFT_20512, partial [Chlorella variabilis]"	AT3G02090.2	MPPBETA	 Insulinase (Peptidase family M16) protein 
Ctaxi_contig_33466|comp34873_c1_seq2	-1.996011116	1.535536612	0.000126427	0.000869234	NA	NA	NA	NA	NA
Ctaxi_contig_40318|comp35491_c4_seq1	-1.995787674	5.045780877	1.12E-22	1.30E-20	sugar abc transporter periplasmic protein	gi|296269685|ref|YP_003652317.1|sugar ABC transporter periplasmic protein-like protein [Thermobispora bispora DSM 43833] >gi|502896981|ref|WP_013131957.1| sugar ABC transporter substrate-binding protein [Thermobispora bispora] >gi|296092472|gb|ADG88424.1| ABC-type sugar transport system periplasmic component-like protein [Thermobispora bispora DSM 43833]	NA	NA	NA
Ctaxi_contig_16194|comp32680_c1_seq3	-1.99530285	4.326301934	4.90E-15	2.28E-13	tryptophan synthase subunit beta	gi|2970343|gb|AAC25986.1|tryptophan synthase beta [Chlamydomonas reinhardtii]	AT5G54810.1	"TSB1,TRPB,TRP2,ATTSB1"	 tryptophan synthase beta-subunit 1 
Ctaxi_contig_65544|comp37013_c2_seq3	-1.994170951	0.792917943	0.00649376	0.024598808	NA	NA	NA	NA	NA
Ctaxi_contig_35023|comp35017_c0_seq1	-1.988017972	1.754128372	5.98E-06	5.82E-05	NA	NA	NA	NA	NA
Ctaxi_contig_20432|comp33374_c0_seq1	-1.98763109	6.69943939	2.09E-16	1.16E-14	membrane aaa-metalloprotease	gi|145350390|ref|XP_001419590.1|predicted protein [Ostreococcus lucimarinus CCE9901] >gi|144579822|gb|ABO97883.1| predicted protein [Ostreococcus lucimarinus CCE9901]	AT5G42270.1	"VAR1,FTSH5"	 FtsH extracellular protease family 
Ctaxi_contig_67842|comp37102_c1_seq3	-1.98712008	0.888012218	0.001508177	0.007303941	NA	NA	NA	NA	NA
Ctaxi_contig_46300|comp35891_c0_seq5	-1.986782713	2.823058328	4.73E-07	5.88E-06	NA	NA	NA	NA	NA
Ctaxi_contig_38529|comp35326_c3_seq1	-1.986435938	3.392762673	6.67E-10	1.42E-08	NA	NA	NA	NA	NA
Ctaxi_contig_19627|comp33235_c5_seq1	-1.984557922	4.248076364	6.65E-06	6.40E-05	chlorophyll a-b binding protein chloroplastic-like	gi|302835678|ref|XP_002949400.1|hypothetical protein VOLCADRAFT_104309 [Volvox carteri f. nagariensis] >gi|300265227|gb|EFJ49419.1| hypothetical protein VOLCADRAFT_104309 [Volvox carteri f. nagariensis]	AT4G10340.1	LHCB5	 light harvesting complex of photosystem II 5 
Ctaxi_contig_24450|comp33935_c1_seq3	-1.983727525	0.865191527	0.001937681	0.009036236	9-cis-epoxycarotenoid dioxygenase	gi|412993529|emb|CCO14040.1|predicted protein [Bathycoccus prasinos]	NA	NA	NA
Ctaxi_contig_14970|comp32472_c0_seq1	-1.983265462	6.171435612	1.10E-18	8.13E-17	protein	gi|552810787|ref|XP_005843298.1|hypothetical protein CHLNCDRAFT_141372 [Chlorella variabilis] >gi|307102930|gb|EFN51196.1| hypothetical protein CHLNCDRAFT_141372 [Chlorella variabilis]	AT5G17170.1	ENH1	 rubredoxin family protein 
Ctaxi_contig_65844|comp37026_c6_seq3	-1.983168207	1.960453125	4.26E-06	4.29E-05	magnesium chelatase subunit h	gi|15558845|emb|CAC69552.1|Magnesium chelatase H subunit [Chlamydomonas reinhardtii] >gi|15558847|emb|CAC69537.1| Magnesium chelatase H-subunit [Chlamydomonas reinhardtii]	AT5G13630.1	"GUN5,CCH,CHLH,CCH1,ABAR"	" magnesium-chelatase subunit chlH, chloroplast, putative / Mg-protoporphyrin IX chelatase, putative (CHLH) "
Ctaxi_contig_49714|comp36124_c2_seq1	-1.982388469	2.376725144	2.15E-06	2.32E-05	vacuolar protein sorting-associated protein 4-like	gi|159487319|ref|XP_001701670.1|AAA-ATPase of VPS4/SKD1 family [Chlamydomonas reinhardtii] >gi|158280889|gb|EDP06645.1| AAA-ATPase of VPS4/SKD1 family [Chlamydomonas reinhardtii]	AT2G27600.1	"SKD1,VPS4,ATSKD1"	 AAA-type ATPase family protein 
Ctaxi_contig_59931|comp36727_c0_seq26	-1.982303922	4.22459425	7.21E-15	3.28E-13	NA	NA	NA	NA	NA
Ctaxi_contig_52450|comp36292_c0_seq6	-1.981775808	2.898315849	0.0123964	0.041777235	NA	NA	NA	NA	NA
Ctaxi_contig_27572|comp34267_c4_seq1	-1.981460829	1.662619687	3.26E-05	0.000263177	sulfotransferase	gi|494436950|ref|WP_007230229.1|Sulfotransferase domain superfamily protein [marine gamma proteobacterium HTCC2148] >gi|214036834|gb|EEB77505.1| Sulfotransferase domain superfamily protein [marine gamma proteobacterium HTCC2148]	NA	NA	NA
Ctaxi_contig_13293|comp32128_c1_seq2	-1.981096321	2.010202406	0.000678126	0.003710916	copper resistance protein	gi|532041634|ref|XP_005363658.1|PREDICTED: protein TsetseEP-like [Microtus ochrogaster]	NA	NA	NA
Ctaxi_contig_19624|comp33235_c3_seq1	-1.979969804	7.071288817	4.06E-25	6.18E-23	chlorophyll a b-binding protein chloroplast precursor	gi|87313239|gb|ABD37916.1|light-harvesting chlorophyll-a/b binding protein Lhcb5 [Chlamydomonas incerta]	AT4G10340.1	LHCB5	 light harvesting complex of photosystem II 5 
Ctaxi_contig_14314|comp32342_c0_seq1	-1.979625041	0.164892394	0.008913448	0.031850669	NA	NA	NA	NA	NA
Ctaxi_contig_54771|comp36428_c3_seq5	-1.979312883	3.454108342	0.000887527	0.004660971	low quality protein: kallikrein-8	gi|551579443|ref|XP_005775280.1|hypothetical protein EMIHUDRAFT_349549 [Emiliania huxleyi CCMP1516] >gi|485627224|gb|EOD22851.1| hypothetical protein EMIHUDRAFT_349549 [Emiliania huxleyi CCMP1516]	NA	NA	NA
Ctaxi_contig_7890|comp30423_c0_seq3	-1.97848737	3.274577649	2.99E-05	0.000243622	light-harvesting protein of photosystem i	gi|145079136|tpg|DAA05900.1|TPA_inf: chloroplast light-harvesting complex I protein precursor Lhca9 [Acetabularia acetabulum]	AT1G19150.1	"LHCA6,LHCA2*1"	 photosystem I light harvesting complex gene 6 
Ctaxi_contig_29774|comp34521_c0_seq4	-1.97821655	5.044969702	5.83E-15	2.68E-13	glyceraldehyde-3-phosphate dehydrogenase	"gi|545353767|ref|XP_005642719.1|glyceraldehyde-3-phosphate dehydrogenase, type I [Coccomyxa subellipsoidea C-169] >gi|384244676|gb|EIE18175.1| glyceraldehyde-3-phosphate dehydrogenase, type I [Coccomyxa subellipsoidea C-169]"	AT1G79530.1	GAPCP-1	 glyceraldehyde-3-phosphate dehydrogenase of plastid 1 
Ctaxi_contig_50990|comp36209_c0_seq14	-1.977895661	3.571809246	5.02E-09	9.27E-08	vacuolar type h+-atpase proteolipid subunit	gi|145348981|ref|XP_001418919.1|F-ATPase family transporter: protons (vacuolar) [Ostreococcus lucimarinus CCE9901] >gi|144579149|gb|ABO97212.1| F-ATPase family transporter: protons (vacuolar) [Ostreococcus lucimarinus CCE9901]	AT4G34720.1	"AVA-P1,VHA-C1,ATVHA-C1"	" ATPase, F0/V0 complex, subunit C protein "
Ctaxi_contig_11980|comp31824_c0_seq1	-1.977397491	3.980222143	1.48E-15	7.37E-14	thioredoxin reductase	gi|552828047|ref|XP_005847378.1|hypothetical protein CHLNCDRAFT_134198 [Chlorella variabilis] >gi|307107032|gb|EFN55276.1| hypothetical protein CHLNCDRAFT_134198 [Chlorella variabilis]	AT2G41680.1	NTRC	 NADPH-dependent thioredoxin reductase C 
Ctaxi_contig_56630|comp36545_c1_seq5	-1.976985482	1.577991739	0.000391406	0.002312913	serine threonine-protein kinase chloroplastic-like	gi|545357995|ref|XP_005644591.1|kinase-like protein [Coccomyxa subellipsoidea C-169] >gi|384246558|gb|EIE20047.1| kinase-like protein [Coccomyxa subellipsoidea C-169]	AT5G01920.1	STN8	 Protein kinase superfamily protein 
Ctaxi_contig_6457|comp29307_c0_seq2	-1.976793325	4.089554196	0.000392169	0.002316609	vacuolar atp synthase subunit e	gi|159469570|ref|XP_001692936.1|vacuolar ATP synthase subunit E [Chlamydomonas reinhardtii] >gi|158277738|gb|EDP03505.1| vacuolar ATP synthase subunit E [Chlamydomonas reinhardtii]	AT4G11150.1	"TUF,emb2448,TUFF,VHA-E1"	 vacuolar ATP synthase subunit E1 
Ctaxi_contig_13321|comp32134_c3_seq1	-1.973260665	1.516295935	2.25E-05	0.000188923	NA	NA	NA	NA	NA
Ctaxi_contig_45517|comp35833_c0_seq6	-1.973075779	1.650229791	0.003752989	0.015654154	NA	NA	NA	NA	NA
Ctaxi_contig_9728|comp31189_c0_seq2	-1.972905092	4.174307301	3.27E-07	4.23E-06	serine protease inhibitor	gi|189314000|gb|ACD88987.1|Kazal-type serine proteinase inhibitor [Azumapecten farreri]	NA	NA	NA
Ctaxi_contig_10984|comp31570_c0_seq2	-1.972741461	5.859232388	0.000334747	0.002016765	conserved protein	gi|494673738|ref|WP_007431679.1|RNAase [Paenibacillus sp. Aloe-11] >gi|375078088|gb|EHS56317.1| hypothetical protein WG8_3693 [Paenibacillus sp. Aloe-11]	NA	NA	NA
Ctaxi_contig_14133|comp32299_c4_seq1	-1.970955604	3.828665839	5.98E-13	2.10E-11	branched-chain alpha-keto acid dehydrogenase subunit e2	gi|302837029|ref|XP_002950074.1|dihydrolipoamide acetyltransferase [Volvox carteri f. nagariensis] >gi|300264547|gb|EFJ48742.1| dihydrolipoamide acetyltransferase [Volvox carteri f. nagariensis]	AT1G34430.1	EMB3003	 2-oxoacid dehydrogenases acyltransferase family protein 
Ctaxi_contig_51214|comp36225_c2_seq6	-1.9705124	0.556903085	0.010910127	0.037640442	NA	NA	NA	NA	NA
Ctaxi_contig_39966|comp35459_c0_seq9	-1.969911498	2.435077691	2.63E-08	4.26E-07	amidophosphoribosyltransferase	gi|552845622|ref|XP_005851401.1|hypothetical protein CHLNCDRAFT_137657 [Chlorella variabilis] >gi|307111064|gb|EFN59299.1| hypothetical protein CHLNCDRAFT_137657 [Chlorella variabilis]	NA	NA	NA
Ctaxi_contig_24576|comp33952_c2_seq6	-1.969865159	2.422177383	6.91E-09	1.25E-07	NA	NA	NA	NA	NA
Ctaxi_contig_31338|comp34678_c2_seq10	-1.969101393	0.537126532	0.008369701	0.030284511	uncharacterized loc101206927	gi|302831489|ref|XP_002947310.1|hypothetical protein VOLCADRAFT_87563 [Volvox carteri f. nagariensis] >gi|300267717|gb|EFJ51900.1| hypothetical protein VOLCADRAFT_87563 [Volvox carteri f. nagariensis]	AT2G20390.1		 unknown protein; Has 50 Blast hits to 50 proteins in 18 species: Archae - 0; Bacteria - 2; Metazoa - 0; Fungi - 0; Plants - 48; Viruses - 0; Other Eukaryotes - 0 (source: NCBI BLink). 
Ctaxi_contig_56535|comp36539_c1_seq5	-1.966949542	0.868885094	0.001425403	0.006962284	homogentisate -dioxygenase	gi|552840413|ref|XP_005850038.1|hypothetical protein CHLNCDRAFT_142029 [Chlorella variabilis] >gi|307109699|gb|EFN57936.1| hypothetical protein CHLNCDRAFT_142029 [Chlorella variabilis]	AT5G54080.2	HGO	" homogentisate 1,2-dioxygenase "
Ctaxi_contig_41292|comp35566_c1_seq1	-1.964969298	0.441159859	0.013459955	0.044646366	NA	NA	NA	NA	NA
Ctaxi_contig_14700|comp32421_c2_seq1	-1.963936805	1.999835853	8.37E-05	0.000605467	NA	NA	NA	NA	NA
Ctaxi_contig_11360|comp31659_c2_seq3	-1.962631057	3.969385714	2.54E-10	5.82E-09	light-harvesting protein of photosystem i	gi|145079172|tpg|DAA05902.1|TPA_inf: chloroplast light-harvesting complex I protein precursor Lhca7 [Acetabularia acetabulum]	AT3G61470.1	LHCA2	 photosystem I light harvesting complex gene 2 
Ctaxi_contig_52158|comp36272_c0_seq5	-1.960854283	1.858450153	4.73E-06	4.72E-05	NA	NA	NA	NA	NA
Ctaxi_contig_32796|comp34816_c1_seq5	-1.9606339	1.15510207	0.001920129	0.008969323	NA	NA	NA	NA	NA
Ctaxi_contig_27645|comp34278_c0_seq1	-1.96005646	0.363761486	0.009456889	0.033475712	spore coat protein	gi|522055936|ref|WP_020567145.1|hypothetical protein [Lewinella persica]	NA	NA	NA
Ctaxi_contig_12649|comp31988_c0_seq8	-1.958697619	1.82565411	0.000178091	0.001171009	carbonic anhydrase	gi|119900266|ref|YP_935479.1|putative carbonic anhydrase [Azoarcus sp. BH72] >gi|500091686|ref|WP_011767699.1| carbonate dehydratase [Azoarcus sp. BH72] >gi|119672679|emb|CAL96593.1| putative carbonic anhydrase [Azoarcus sp. BH72]	NA	NA	NA
Ctaxi_contig_56081|comp36511_c8_seq1	-1.956934456	1.264054185	0.008533589	0.03076157	set domain-containing partial	"gi|545367500|ref|XP_005648568.1|SET domain-containing protein, partial [Coccomyxa subellipsoidea C-169] >gi|384250545|gb|EIE24024.1| SET domain-containing protein, partial [Coccomyxa subellipsoidea C-169]"	AT3G03750.2	"SUVR3,SDG20"	 SET domain protein 20 
Ctaxi_contig_55526|comp36475_c1_seq1	-1.956390645	0.495907746	0.006200978	0.023714188	NA	NA	NA	NA	NA
Ctaxi_contig_27687|comp34283_c2_seq8	-1.955545148	7.275786898	1.43E-17	9.04E-16	pheophorbide a oxygenase	gi|242042229|ref|XP_002468509.1|hypothetical protein SORBIDRAFT_01g047120 [Sorghum bicolor] >gi|241922363|gb|EER95507.1| hypothetical protein SORBIDRAFT_01g047120 [Sorghum bicolor]	AT4G25650.2	"ACD1-LIKE,PTC52,TIC55-IV"	 ACD1-like 
Ctaxi_contig_24697|comp33970_c0_seq3	-1.954672549	1.159788495	0.001367287	0.006706695	NA	NA	NA	NA	NA
Ctaxi_contig_50989|comp36209_c0_seq13	-1.95405672	5.775485113	3.23E-14	1.36E-12	vacuolar type h+-atpase proteolipid subunit	gi|297592163|gb|ADI46947.1|ATPvL1m [Volvox carteri f. nagariensis]	AT1G19910.1	"AVA-P2,AVA-2PE,ATVHA-C2"	" ATPase, F0/V0 complex, subunit C protein "
Ctaxi_contig_28156|comp34339_c2_seq1	-1.951871853	1.821259985	8.76E-07	1.03E-05	NA	NA	NA	NA	NA
Ctaxi_contig_62599|comp36868_c0_seq1	-1.951027008	2.486165524	5.10E-08	7.79E-07	glutathione peroxidase	gi|311697313|gb|ADQ00180.1|glutathione peroxidase [Chlamydomonas sp. ICE-L]	AT1G63460.1	"GPX8,ATGPX8"	 glutathione peroxidase 8 
Ctaxi_contig_69533|comp37170_c0_seq19	-1.949552672	5.426369031	1.88E-22	2.10E-20	glycine dehydrogenase	"gi|3334198|sp|O49850.1|GCSP_FLAANRecName: Full=Glycine dehydrogenase [decarboxylating], mitochondrial; AltName: Full=Glycine cleavage system P protein; AltName: Full=Glycine decarboxylase; Flags: Precursor >gi|2894358|emb|CAB16911.1| P-protein [Flaveria anomala]"	AT2G26080.1	"AtGLDP2,GLDP2"	 glycine decarboxylase P-protein 2 
Ctaxi_contig_53645|comp36357_c0_seq2	-1.948557439	1.605693735	3.07E-05	0.000249863	peptidyl-prolyl cis-trans fkbp-type	gi|302835249|ref|XP_002949186.1|hypothetical protein VOLCADRAFT_120742 [Volvox carteri f. nagariensis] >gi|300265488|gb|EFJ49679.1| hypothetical protein VOLCADRAFT_120742 [Volvox carteri f. nagariensis]	AT3G60370.1		 FKBP-like peptidyl-prolyl cis-trans isomerase family protein 
Ctaxi_contig_35961|comp35105_c0_seq7	-1.94816165	0.962304954	0.000804848	0.004293204	nucleolar gtp-binding protein 1	gi|302831580|ref|XP_002947355.1|hypothetical protein VOLCADRAFT_57006 [Volvox carteri f. nagariensis] >gi|300267219|gb|EFJ51403.1| hypothetical protein VOLCADRAFT_57006 [Volvox carteri f. nagariensis]	AT1G50920.1		 Nucleolar GTP-binding protein 
Ctaxi_contig_50378|comp36170_c0_seq2	-1.948148215	1.9055807	0.003412252	0.014481705	ferredoxin	gi|545358929|ref|XP_005644977.1|chloroplast ferredoxin [Coccomyxa subellipsoidea C-169] >gi|384246945|gb|EIE20433.1| chloroplast ferredoxin [Coccomyxa subellipsoidea C-169]	AT1G60950.1	"FEDA,ATFD2"	 2Fe-2S ferredoxin-like superfamily protein 
Ctaxi_contig_16072|comp32668_c1_seq3	-1.946609873	6.371185438	1.47E-19	1.22E-17	translation elongation factor g	gi|255072813|ref|XP_002500081.1|predicted protein [Micromonas sp. RCC299] >gi|226515343|gb|ACO61339.1| predicted protein [Micromonas sp. RCC299]	AT1G62750.1	"ATSCO1,ATSCO1/CPEF-G,SCO1"	 Translation elongation factor EFG/EF2 protein 
Ctaxi_contig_14757|comp32433_c2_seq2	-1.946587051	1.280742408	0.000357896	0.002137449	phosphoenolpyruvate carboxylase family protein	gi|159470447|ref|XP_001693371.1|predicted protein [Chlamydomonas reinhardtii] >gi|158277629|gb|EDP03397.1| predicted protein [Chlamydomonas reinhardtii]	AT1G21440.1		 Phosphoenolpyruvate carboxylase family protein 
Ctaxi_contig_47571|comp35981_c1_seq10	-1.945837184	0.932968001	0.000325315	0.001968058	NA	NA	NA	NA	NA
Ctaxi_contig_13684|comp32202_c1_seq40	-1.945620561	2.149738794	9.25E-08	1.34E-06	NA	NA	NA	NA	NA
Ctaxi_contig_6459|comp29309_c0_seq1	-1.944440182	6.263144121	3.94E-18	2.73E-16	chlorophyll a b binding protein	gi|145079118|tpg|DAA05899.1|TPA_inf: chloroplast light-harvesting complex II protein precursor Lhcbm9 [Acetabularia acetabulum]	AT3G27690.1	"LHCB2.4,LHCB2.3,LHCB2"	 photosystem II light harvesting complex gene 2.3 
Ctaxi_contig_21742|comp33568_c0_seq3	-1.943632498	5.101670078	2.52E-13	9.41E-12	ferredoxin-nadp+ reductase	gi|552835561|ref|XP_005848997.1|hypothetical protein CHLNCDRAFT_35035 [Chlorella variabilis] >gi|307108655|gb|EFN56895.1| hypothetical protein CHLNCDRAFT_35035 [Chlorella variabilis]	AT1G30510.3	"ATRFNR2,RFNR2"	 root FNR 2 
Ctaxi_contig_30110|comp34549_c0_seq4	-1.941616733	4.04582877	2.98E-15	1.43E-13	30s ribosomal protein s1	gi|302847311|ref|XP_002955190.1|plastid/chloroplast ribosomal protein S1 [Volvox carteri f. nagariensis] >gi|300259482|gb|EFJ43709.1| plastid/chloroplast ribosomal protein S1 [Volvox carteri f. nagariensis]	NA	NA	NA
Ctaxi_contig_38990|comp35368_c5_seq2	-1.941436537	4.161759853	1.16E-15	5.90E-14	type ii	"gi|302849676|ref|XP_002956367.1|peroxiredoxin, type II [Volvox carteri f. nagariensis] >gi|300258273|gb|EFJ42511.1| peroxiredoxin, type II [Volvox carteri f. nagariensis]"	AT3G52960.1		 Thioredoxin superfamily protein 
Ctaxi_contig_8621|comp30776_c0_seq1	-1.940684048	0.742055766	0.004748263	0.019038382	hypothetical protein COCSUDRAFT_46344	gi|545371373|ref|XP_005650254.1|hypothetical protein COCSUDRAFT_46344 [Coccomyxa subellipsoidea C-169] >gi|384252234|gb|EIE25710.1| hypothetical protein COCSUDRAFT_46344 [Coccomyxa subellipsoidea C-169]	NA	NA	NA
Ctaxi_contig_46161|comp35880_c1_seq10	-1.940537978	3.667846134	7.88E-15	3.57E-13	NA	NA	NA	NA	NA
Ctaxi_contig_50987|comp36209_c0_seq11	-1.940468258	4.190689543	2.46E-07	3.24E-06	vacuolar type h+-atpase proteolipid subunit	gi|2605483|dbj|BAA23350.1|vacuolar type H+-ATPase proteolipid subunit [Acetabularia acetabulum]	AT4G34720.1	"AVA-P1,VHA-C1,ATVHA-C1"	" ATPase, F0/V0 complex, subunit C protein "
Ctaxi_contig_8508|comp30723_c1_seq1	-1.940133485	5.432997756	1.05E-19	8.79E-18	pinus taeda anonymous locus 0_12238_01 genomic sequence	"gi|302851090|ref|XP_002957070.1|ATP synthase, subunit D, chloroplast precursor [Volvox carteri f. nagariensis] >gi|5902612|gb|AAD55576.1|AF110794_1 ATP synthase-delta chain [Volvox carteri f. nagariensis] >gi|300257626|gb|EFJ41872.1| ATP synthase, subunit D, chloroplast precursor [Volvox carteri f. nagariensis]"	AT4G09650.1	ATPD	 ATP synthase delta-subunit gene 
Ctaxi_contig_69881|comp37183_c3_seq1	-1.939633694	3.078120028	1.14E-11	3.25E-10	protoporphyrin ix magnesium chelatase	"gi|545371646|ref|XP_005650357.1|hydrogenobyrinic acid a,c-diamide cobaltochelatase, partial [Coccomyxa subellipsoidea C-169] >gi|384252337|gb|EIE25813.1| hydrogenobyrinic acid a,c-diamide cobaltochelatase, partial [Coccomyxa subellipsoidea C-169]"	AT5G13630.2	"GUN5,CCH,CHLH,CCH1,ABAR"	" magnesium-chelatase subunit chlH, chloroplast, putative / Mg-protoporphyrin IX chelatase, putative (CHLH) "
Ctaxi_contig_68076|comp37113_c4_seq3	-1.93879141	4.731007382	4.62E-13	1.65E-11	NA	NA	NA	NA	NA
Ctaxi_contig_28418|comp34371_c0_seq1	-1.938396271	2.803356951	3.29E-07	4.25E-06	NA	NA	NA	NA	NA
Ctaxi_contig_26594|comp34162_c1_seq2	-1.938245901	2.156977963	0.000241542	0.001521809	protein	gi|302836838|ref|XP_002949979.1|hypothetical protein VOLCADRAFT_104518 [Volvox carteri f. nagariensis] >gi|300264888|gb|EFJ49082.1| hypothetical protein VOLCADRAFT_104518 [Volvox carteri f. nagariensis]	NA	NA	NA
Ctaxi_contig_18819|comp33112_c0_seq2	-1.937968696	0.617559735	0.00542647	0.021282757	NA	NA	NA	NA	NA
Ctaxi_contig_42969|comp35676_c2_seq1	-1.935988179	1.909595994	2.78E-06	2.93E-05	NA	NA	NA	NA	NA
Ctaxi_contig_41721|comp35588_c3_seq36	-1.934736185	2.475948761	1.36E-06	1.53E-05	uroporphyrinogen decarboxylase	gi|159487621|ref|XP_001701821.1|uroporphyrinogen decarboxylase [Chlamydomonas reinhardtii] >gi|158281040|gb|EDP06796.1| uroporphyrinogen decarboxylase [Chlamydomonas reinhardtii]	AT2G40490.1	HEME2	 Uroporphyrinogen decarboxylase 
Ctaxi_contig_33121|comp34846_c5_seq1	-1.933534459	4.490316337	8.65E-18	5.69E-16	NA	NA	NA	NA	NA
Ctaxi_contig_37909|comp35279_c3_seq3	-1.933342389	1.250273336	0.000553422	0.003118393	NA	NA	NA	NA	NA
Ctaxi_contig_10969|comp31566_c2_seq1	-1.933188257	1.131088082	0.00015416	0.001032032	NA	NA	NA	NA	NA
Ctaxi_contig_12345|comp31916_c0_seq3	-1.931366951	4.107542892	5.05E-16	2.70E-14	thioredoxin-like protein	gi|74272711|gb|ABA01151.1|chloroplast thioredoxin peroxidase [Chlamydomonas incerta]	AT3G11630.1		 Thioredoxin superfamily protein 
Ctaxi_contig_36193|comp35126_c2_seq1	-1.930508763	4.630963447	5.16E-11	1.33E-09	photosystem ii reaction center w protein	"gi|159488012|ref|XP_001702016.1|photosystem II reaction center W protein [Chlamydomonas reinhardtii] >gi|20139842|sp|Q9SPI9.1|PSBW_CHLRE RecName: Full=Photosystem II reaction center W protein, chloroplastic; AltName: Full=PSII 6.1 kDa protein; Flags: Precursor >gi|5739404|gb|AAD50464.1|AF170026_1 core subunit of photosystem II precursor [Chlamydomonas reinhardtii] >gi|158271473|gb|EDO97291.1| photosystem II reaction center W protein [Chlamydomonas reinhardtii]"	AT2G30570.1	PSBW	 photosystem II reaction center W 
Ctaxi_contig_9010|comp30925_c0_seq1	-1.9295206	3.764451082	3.64E-09	6.91E-08	NA	NA	NA	NA	NA
Ctaxi_contig_23572|comp33811_c3_seq4	-1.927733512	0.48796588	0.007018294	0.026262912	NA	NA	AT4G01880.1		 methyltransferases 
Ctaxi_contig_57907|comp36617_c0_seq11	-1.927267997	1.99893504	1.71E-05	0.000147924	NA	NA	NA	NA	NA
Ctaxi_contig_70286|comp37200_c1_seq1	-1.927011591	2.430699242	3.61E-07	4.63E-06	NA	NA	NA	NA	NA
Ctaxi_contig_8036|comp30497_c0_seq1	-1.926774498	2.166594413	1.68E-06	1.86E-05	tropinone reductase homolog	gi|502137724|ref|XP_004503163.1|PREDICTED: tropinone reductase homolog [Cicer arietinum]	AT5G06060.1		 NAD(P)-binding Rossmann-fold superfamily protein 
Ctaxi_contig_31087|comp34651_c1_seq1	-1.926760805	5.35772311	7.66E-16	3.98E-14	mitochondrial phosphate carrier 1	"gi|357137947|ref|XP_003570560.1|PREDICTED: phosphate carrier protein, mitochondrial-like [Brachypodium distachyon]"	AT5G14040.1	PHT3;1	 phosphate transporter 3;1 
Ctaxi_contig_30454|comp34588_c0_seq1	-1.926711606	2.070055414	7.22E-07	8.66E-06	ankyrin repeat protein	"gi|123476441|ref|XP_001321393.1|ankyrin repeat protein [Trichomonas vaginalis G3] >gi|121904218|gb|EAY09170.1| ankyrin repeat protein, putative [Trichomonas vaginalis G3]"	AT3G04710.1	TPR10	 ankyrin repeat family protein 
Ctaxi_contig_68974|comp37150_c2_seq1	-1.925899364	3.280394033	3.24E-10	7.31E-09	protein	gi|159484052|ref|XP_001700074.1|predicted protein [Chlamydomonas reinhardtii] >gi|158272570|gb|EDO98368.1| predicted protein [Chlamydomonas reinhardtii]	NA	NA	NA
Ctaxi_contig_15886|comp32635_c0_seq1	-1.925696279	0.688898017	0.003769949	0.015710245	NA	NA	NA	NA	NA
Ctaxi_contig_69523|comp37170_c0_seq9	-1.925001195	8.807610795	9.74E-28	1.84E-25	glycine dehydrogenase	gi|545370170|ref|XP_005649750.1|glycine dehydrogenase [Coccomyxa subellipsoidea C-169] >gi|384251729|gb|EIE25206.1| glycine dehydrogenase [Coccomyxa subellipsoidea C-169]	AT2G26080.1	"AtGLDP2,GLDP2"	 glycine decarboxylase P-protein 2 
Ctaxi_contig_35092|comp35022_c4_seq1	-1.92439706	6.005340349	7.55E-14	3.04E-12	NA	NA	NA	NA	NA
Ctaxi_contig_50868|comp36202_c3_seq6	-1.923049238	2.902869317	1.75E-07	2.37E-06	NA	NA	NA	NA	NA
Ctaxi_contig_39055|comp35375_c4_seq2	-1.920197341	2.682453213	2.23E-06	2.40E-05	ribose-5-phosphate isomerase	gi|552840260|ref|XP_005849996.1|hypothetical protein CHLNCDRAFT_34303 [Chlorella variabilis] >gi|307109657|gb|EFN57894.1| hypothetical protein CHLNCDRAFT_34303 [Chlorella variabilis]	AT3G04790.1		" Ribose 5-phosphate isomerase, type A protein "
Ctaxi_contig_14362|comp32350_c0_seq1	-1.917614662	2.308750257	6.50E-08	9.74E-07	formation of crista junctions protein 1-like	gi|302825546|ref|XP_002994381.1|hypothetical protein SELMODRAFT_432305 [Selaginella moellendorffii] >gi|300137714|gb|EFJ04557.1| hypothetical protein SELMODRAFT_432305 [Selaginella moellendorffii]	NA	NA	NA
Ctaxi_contig_12487|comp31952_c0_seq1	-1.916137268	1.817809422	0.000823819	0.004380493	NA	NA	NA	NA	NA
Ctaxi_contig_17152|comp32860_c0_seq2	-1.914166371	1.321509862	0.000113409	0.000789419	hypothetical protein VOLCADRAFT_105627	gi|302842193|ref|XP_002952640.1|hypothetical protein VOLCADRAFT_105627 [Volvox carteri f. nagariensis] >gi|300261984|gb|EFJ46193.1| hypothetical protein VOLCADRAFT_105627 [Volvox carteri f. nagariensis]	AT3G60810.1		 unknown protein; CONTAINS InterPro DOMAIN/s: Protein of unknown function DUF1499 (InterPro:IPR010865); Has 444 Blast hits to 444 proteins in 143 species: Archae - 0; Bacteria - 268; Metazoa - 0; Fungi - 0; Plants - 51; Viruses - 0; Other Eukaryotes - 125 (source: NCBI BLink). 
Ctaxi_contig_63703|comp36933_c1_seq1	-1.913475113	4.139917074	1.62E-07	2.21E-06	atp-dependent zinc metalloprotease ftsh chloroplastic-like	gi|545372026|ref|XP_005650521.1|hypothetical protein COCSUDRAFT_22213 [Coccomyxa subellipsoidea C-169] >gi|384252501|gb|EIE25977.1| hypothetical protein COCSUDRAFT_22213 [Coccomyxa subellipsoidea C-169]	AT1G06430.1	FTSH8	 FTSH protease 8 
Ctaxi_contig_19711|comp33255_c1_seq1	-1.913199898	1.371639957	0.000600682	0.003343758	tyrosine-specific transport	"gi|557548975|gb|ESR59604.1|hypothetical protein CICLE_v10018028mg, partial [Citrus clementina]"	AT5G19500.1		 Tryptophan/tyrosine permease 
Ctaxi_contig_54398|comp36407_c1_seq3	-1.913032182	1.131137576	0.000428904	0.002507162	NA	NA	NA	NA	NA
Ctaxi_contig_27680|comp34283_c2_seq1	-1.912976078	10.00724928	9.62E-22	9.94E-20	(2fe-2s)-binding protein	gi|302834209|ref|XP_002948667.1|hypothetical protein VOLCADRAFT_89014 [Volvox carteri f. nagariensis] >gi|300265858|gb|EFJ50047.1| hypothetical protein VOLCADRAFT_89014 [Volvox carteri f. nagariensis]	AT3G44880.1	"ACD1,LLS1,PAO"	 Pheophorbide a oxygenase family protein with Rieske [2Fe-2S] domain 
Ctaxi_contig_50676|comp36188_c1_seq15	-1.911676055	5.849075496	4.04E-18	2.78E-16	rna recognition motif-containing protein	gi|302839324|ref|XP_002951219.1|hypothetical protein VOLCADRAFT_117772 [Volvox carteri f. nagariensis] >gi|300263548|gb|EFJ47748.1| hypothetical protein VOLCADRAFT_117772 [Volvox carteri f. nagariensis]	AT5G66010.2		 RNA-binding (RRM/RBD/RNP motifs) family protein 
Ctaxi_contig_40314|comp35491_c2_seq1	-1.911205588	4.983859282	4.74E-17	2.78E-15	family transcriptional regulator	gi|269839708|ref|YP_003324400.1|sugar ABC transporter [Thermobaculum terrenum ATCC BAA-798] >gi|502640156|ref|WP_012876609.1| LacI family transcriptional regulator [Thermobaculum terrenum] >gi|269791438|gb|ACZ43578.1| sugar ABC transporter [Thermobaculum terrenum ATCC BAA-798]	NA	NA	NA
Ctaxi_contig_52166|comp36272_c1_seq2	-1.911181658	0.875816383	0.004325787	0.017611844	NA	NA	NA	NA	NA
Ctaxi_contig_27689|comp34283_c2_seq10	-1.910295168	3.293062612	1.51E-06	1.69E-05	NA	NA	NA	NA	NA
Ctaxi_contig_40890|comp35540_c1_seq8	-1.908296579	0.184491779	0.012260009	0.041397402	p-type atpase	gi|302835792|ref|XP_002949457.1|hypothetical protein VOLCADRAFT_104340 [Volvox carteri f. nagariensis] >gi|300265284|gb|EFJ49476.1| hypothetical protein VOLCADRAFT_104340 [Volvox carteri f. nagariensis]	AT5G57110.2	"ACA8,AT-ACA8"	" autoinhibited Ca2+ -ATPase, isoform 8 "
Ctaxi_contig_51215|comp36225_c3_seq1	-1.908175562	2.678379945	5.24E-07	6.46E-06	kinesin heavy chain	gi|303275960|ref|XP_003057274.1|predicted protein [Micromonas pusilla CCMP1545] >gi|226461626|gb|EEH58919.1| predicted protein [Micromonas pusilla CCMP1545]	AT5G27000.1	"ATK4,KATD"	 kinesin 4 
Ctaxi_contig_27681|comp34283_c2_seq2	-1.907685004	9.55492648	1.44E-25	2.27E-23	(2fe-2s)-binding protein	gi|302834209|ref|XP_002948667.1|hypothetical protein VOLCADRAFT_89014 [Volvox carteri f. nagariensis] >gi|300265858|gb|EFJ50047.1| hypothetical protein VOLCADRAFT_89014 [Volvox carteri f. nagariensis]	AT3G44880.1	"ACD1,LLS1,PAO"	 Pheophorbide a oxygenase family protein with Rieske [2Fe-2S] domain 
Ctaxi_contig_9235|comp31018_c0_seq1	-1.907273313	3.822609947	1.73E-12	5.63E-11	photosystem ii 11 kd protein	gi|552813932|ref|XP_005844068.1|hypothetical protein CHLNCDRAFT_59045 [Chlorella variabilis] >gi|307103708|gb|EFN51966.1| hypothetical protein CHLNCDRAFT_59045 [Chlorella variabilis]	AT1G03600.1	PSB27	 photosystem II family protein 
Ctaxi_contig_11124|comp31606_c0_seq1	-1.906777764	7.934201211	2.04E-19	1.66E-17	NA	NA	NA	NA	NA
Ctaxi_contig_67105|comp37079_c1_seq3	-1.905734089	0.904210701	0.007723161	0.028403918	NA	NA	NA	NA	NA
Ctaxi_contig_15955|comp32645_c0_seq1	-1.905187212	1.695792841	4.10E-05	0.000321363	NA	NA	NA	NA	NA
Ctaxi_contig_59853|comp36723_c2_seq4	-1.904503889	0.337354275	0.013478731	0.044689694	NA	NA	NA	NA	NA
Ctaxi_contig_18972|comp33138_c0_seq2	-1.901905382	3.085266289	0.00413621	0.016981509	h+-or na+-translocating f- v-type and a-type atpase superfamily	gi|302843912|ref|XP_002953497.1|hypothetical protein VOLCADRAFT_109870 [Volvox carteri f. nagariensis] >gi|300261256|gb|EFJ45470.1| hypothetical protein VOLCADRAFT_109870 [Volvox carteri f. nagariensis]	AT4G32530.1		" ATPase, F0/V0 complex, subunit C protein "
Ctaxi_contig_23726|comp33829_c1_seq3	-1.90145879	7.220862459	1.18E-11	3.35E-10	s-adenosyl-l-homocysteine hydrolase	gi|300294856|gb|ADJ96635.1|S-adenosyl homocysteine hydrolase [Dunaliella salina]	AT4G13940.4	"HOG1,SAHH1"	 S-adenosyl-L-homocysteine hydrolase 
Ctaxi_contig_40377|comp35498_c2_seq3	-1.900616276	3.744312186	5.75E-12	1.72E-10	NA	NA	NA	NA	NA
Ctaxi_contig_23890|comp33849_c3_seq5	-1.897421764	1.128424733	0.001812256	0.008547416	NA	NA	NA	NA	NA
Ctaxi_contig_64933|comp36990_c3_seq11	-1.896347115	2.803624407	4.95E-07	6.13E-06	NA	NA	NA	NA	NA
Ctaxi_contig_24212|comp33898_c6_seq1	-1.894678158	4.133737295	5.16E-16	2.75E-14	NA	NA	NA	NA	NA
Ctaxi_contig_28774|comp34410_c2_seq1	-1.893647494	1.443301315	0.001969895	0.00916865	NA	NA	NA	NA	NA
Ctaxi_contig_27682|comp34283_c2_seq3	-1.893532547	10.36042498	2.45E-23	3.08E-21	NA	NA	NA	NA	NA
Ctaxi_contig_9364|comp31060_c0_seq1	-1.892276254	0.487822677	0.014972024	0.048698935	NA	NA	NA	NA	NA
Ctaxi_contig_33030|comp34837_c1_seq12	-1.892111892	0.296948579	0.014585478	0.047649203	NA	NA	NA	NA	NA
Ctaxi_contig_23698|comp33825_c0_seq5	-1.891256552	3.314428966	4.56E-10	1.00E-08	NA	NA	AT3G44100.1		 MD-2-related lipid recognition domain-containing protein 
Ctaxi_contig_26808|comp34181_c2_seq2	-1.890469476	0.338895186	0.006821895	0.025633601	NA	NA	NA	NA	NA
Ctaxi_contig_11357|comp31659_c1_seq2	-1.887189313	5.912587092	1.11E-15	5.63E-14	light harvesting complex a protein	gi|545359134|ref|XP_005645059.1|light harvesting complex a protein [Coccomyxa subellipsoidea C-169] >gi|384247027|gb|EIE20515.1| light harvesting complex a protein [Coccomyxa subellipsoidea C-169]	AT1G45474.2	LHCA5	 photosystem I light harvesting complex gene 5 
Ctaxi_contig_21475|comp33522_c0_seq5	-1.886404993	3.229760859	1.29E-11	3.65E-10	NA	NA	NA	NA	NA
Ctaxi_contig_20433|comp33374_c0_seq2	-1.886134437	5.826386252	1.72E-13	6.59E-12	membrane aaa-metalloprotease	gi|303275720|ref|XP_003057154.1|predicted protein [Micromonas pusilla CCMP1545] >gi|226461506|gb|EEH58799.1| predicted protein [Micromonas pusilla CCMP1545]	AT1G50250.1	FTSH1	 FTSH protease 1 
Ctaxi_contig_35088|comp35022_c0_seq1	-1.886081409	7.008646933	2.71E-16	1.49E-14	NA	NA	NA	NA	NA
Ctaxi_contig_24078|comp33876_c4_seq10	-1.885984943	0.840258805	0.010024331	0.035118082	uroporphyrinogen iii synthase	"gi|545358217|ref|XP_005644693.1|tetrapyrrole biosynthesis, uroporphyrinogen III synthase [Coccomyxa subellipsoidea C-169] >gi|384246660|gb|EIE20149.1| tetrapyrrole biosynthesis, uroporphyrinogen III synthase [Coccomyxa subellipsoidea C-169]"	NA	NA	NA
Ctaxi_contig_6456|comp29307_c0_seq1	-1.885481675	4.60252577	9.56E-18	6.24E-16	vacuolar atp synthase subunit e	gi|302842082|ref|XP_002952585.1|vacuolar ATP synthase subunit E [Volvox carteri f. nagariensis] >gi|300262224|gb|EFJ46432.1| vacuolar ATP synthase subunit E [Volvox carteri f. nagariensis]	AT4G11150.1	"TUF,emb2448,TUFF,VHA-E1"	 vacuolar ATP synthase subunit E1 
Ctaxi_contig_22822|comp33718_c0_seq8	-1.884373726	0.743115712	0.008682098	0.031166504	protein	"gi|552822183|ref|XP_005846047.1|hypothetical protein CHLNCDRAFT_25372, partial [Chlorella variabilis] >gi|307105697|gb|EFN53945.1| hypothetical protein CHLNCDRAFT_25372, partial [Chlorella variabilis]"	AT3G27110.2		 Peptidase family M48 family protein 
Ctaxi_contig_58161|comp36635_c4_seq2	-1.884043942	1.036235472	0.013998798	0.046082062	NA	NA	NA	NA	NA
Ctaxi_contig_69537|comp37170_c0_seq23	-1.883899596	4.813974452	5.03E-17	2.94E-15	glycine dehydrogenase	gi|545370170|ref|XP_005649750.1|glycine dehydrogenase [Coccomyxa subellipsoidea C-169] >gi|384251729|gb|EIE25206.1| glycine dehydrogenase [Coccomyxa subellipsoidea C-169]	AT2G26080.1	"AtGLDP2,GLDP2"	 glycine decarboxylase P-protein 2 
Ctaxi_contig_47575|comp35981_c2_seq2	-1.883185516	1.185588171	0.000595491	0.00331926	NA	NA	NA	NA	NA
Ctaxi_contig_43300|comp35701_c4_seq10	-1.882841199	0.599528898	0.003871006	0.016055522	acyl- dehydrogenase	gi|218198127|gb|EEC80554.1|hypothetical protein OsI_22869 [Oryza sativa Indica Group]	AT3G51840.1	"ACX4,ATSCX,ATG6"	 acyl-CoA oxidase 4 
Ctaxi_contig_29779|comp34521_c3_seq2	-1.882548044	6.236731728	2.32E-12	7.40E-11	glyceraldehyde-3-phosphate dehydrogenase	gi|302850712|ref|XP_002956882.1|glyceraldehyde 3-phosphate dehydrogenase [Volvox carteri f. nagariensis] >gi|300257763|gb|EFJ42007.1| glyceraldehyde 3-phosphate dehydrogenase [Volvox carteri f. nagariensis]	AT1G16300.1	GAPCP-2	 glyceraldehyde-3-phosphate dehydrogenase of plastid 2 
Ctaxi_contig_52157|comp36272_c0_seq4	-1.882508714	2.696986679	1.94E-05	0.000166254	polymorphic outer membrane protein	gi|146165911|ref|XP_001015862.2|hypothetical protein TTHERM_00266270 [Tetrahymena thermophila] >gi|146145304|gb|EAR95617.2| hypothetical protein TTHERM_00266270 [Tetrahymena thermophila SB210]	NA	NA	NA
Ctaxi_contig_26595|comp34162_c2_seq1	-1.881956398	0.724565373	0.001965083	0.009150056	predicted protein	gi|159474670|ref|XP_001695448.1|predicted protein [Chlamydomonas reinhardtii] >gi|158275931|gb|EDP01706.1| predicted protein [Chlamydomonas reinhardtii]	NA	NA	NA
Ctaxi_contig_17377|comp32891_c1_seq3	-1.878998893	1.541112996	0.000503837	0.002873206	NA	NA	NA	NA	NA
Ctaxi_contig_42300|comp35625_c1_seq1	-1.877471815	0.64816555	0.011105512	0.038181235	respiratory burst oxidase	gi|301105208|ref|XP_002901688.1|respiratory burst oxidase [Phytophthora infestans T30-4] >gi|262100692|gb|EEY58744.1| respiratory burst oxidase [Phytophthora infestans T30-4]	AT4G11230.1		 Riboflavin synthase-like superfamily protein 
Ctaxi_contig_34899|comp35001_c0_seq1	-1.875732572	1.595448606	1.56E-05	0.000136892	apyrase 2-like	gi|346456809|dbj|BAK78981.1|apyrase [Mimosa pudica]	AT5G18280.1	"ATAPY2,APY2"	 apyrase 2 
Ctaxi_contig_11449|comp31680_c1_seq4	-1.875221669	3.167922925	0.000269931	0.001675846	l-inducible protein	gi|545356773|ref|XP_005644074.1|NaCl-inducible protein [Coccomyxa subellipsoidea C-169] >gi|384246039|gb|EIE19530.1| NaCl-inducible protein [Coccomyxa subellipsoidea C-169]	NA	NA	NA
Ctaxi_contig_53712|comp36361_c3_seq5	-1.871907125	0.506179024	0.012372551	0.041709413	hypothetical protein COCSUDRAFT_39864	gi|545374293|ref|XP_005651448.1|hypothetical protein COCSUDRAFT_39864 [Coccomyxa subellipsoidea C-169] >gi|384253429|gb|EIE26904.1| hypothetical protein COCSUDRAFT_39864 [Coccomyxa subellipsoidea C-169]	NA	NA	NA
Ctaxi_contig_40805|comp35533_c4_seq13	-1.871201212	3.354137009	1.19E-11	3.39E-10	ubox domain containing protein	gi|470381072|ref|XP_004333752.1|Ubox domain containing protein [Acanthamoeba castellanii str. Neff] >gi|440790456|gb|ELR11739.1| Ubox domain containing protein [Acanthamoeba castellanii str. Neff]	AT2G45920.1		 U-box domain-containing protein 
Ctaxi_contig_62837|comp36881_c3_seq3	-1.871001646	2.491045815	5.58E-08	8.45E-07	polymorphic outer membrane protein	gi|498439402|ref|WP_010745056.1|polymorphic outer membrane protein [Enterococcus raffinosus] >gi|486845256|gb|EOH78547.1| polymorphic outer membrane protein [Enterococcus raffinosus ATCC 49464] >gi|508198067|gb|EOT72294.1| hypothetical protein I590_03516 [Enterococcus raffinosus ATCC 49464]	NA	NA	NA
Ctaxi_contig_55400|comp36467_c1_seq9	-1.86973666	8.098359299	6.96E-07	8.37E-06	tpa_inf: chloroplast light-harvesting complex ii protein precursor lhcbm7	gi|145079271|tpg|DAA05907.1|TPA_inf: chloroplast light-harvesting complex II protein precursor Lhcbm4 [Acetabularia acetabulum]	AT3G27690.1	"LHCB2.4,LHCB2.3,LHCB2"	 photosystem II light harvesting complex gene 2.3 
Ctaxi_contig_19231|comp33178_c0_seq1	-1.86933332	2.851097942	0.000860548	0.004544864	NA	NA	NA	NA	NA
Ctaxi_contig_13181|comp32100_c2_seq2	-1.869179881	2.851639385	3.67E-09	6.97E-08	NA	NA	NA	NA	NA
Ctaxi_contig_13137|comp32090_c1_seq1	-1.86908457	1.472786953	0.000664651	0.003653842	malonyl- :acp transacylase	gi|545374047|ref|XP_005651334.1|putative malonyl-CoA:Acyl carrier protein transacylase [Coccomyxa subellipsoidea C-169] >gi|384253315|gb|EIE26790.1| putative malonyl-CoA:Acyl carrier protein transacylase [Coccomyxa subellipsoidea C-169]	AT2G30200.2		 catalytics;transferases;[acyl-carrier-protein] S-malonyltransferases;binding 
Ctaxi_contig_12394|comp31929_c0_seq4	-1.86905774	2.049228131	3.57E-06	3.66E-05	peptidyl-prolyl cis-trans isomerase	gi|302853750|ref|XP_002958388.1|hypothetical protein VOLCADRAFT_108119 [Volvox carteri f. nagariensis] >gi|300256268|gb|EFJ40538.1| hypothetical protein VOLCADRAFT_108119 [Volvox carteri f. nagariensis]	NA	NA	NA
Ctaxi_contig_47572|comp35981_c1_seq11	-1.867865243	1.794992009	3.22E-06	3.34E-05	latent-transforming growth factor beta-binding protein 2-like isoform x1	gi|542229080|ref|XP_005453328.1|PREDICTED: latent-transforming growth factor beta-binding protein 2-like isoform X1 [Oreochromis niloticus]	NA	NA	NA
Ctaxi_contig_56698|comp36550_c3_seq8	-1.866095354	2.746890025	1.11E-10	2.70E-09	NA	NA	NA	NA	NA
Ctaxi_contig_51951|comp36258_c2_seq1	-1.86545718	3.228501385	1.05E-10	2.57E-09	respiratory burst oxidase homolog protein a-like	gi|475607288|gb|EMT26660.1|Respiratory burst oxidase-B-like protein [Aegilops tauschii]	AT4G11230.1		 Riboflavin synthase-like superfamily protein 
Ctaxi_contig_18920|comp33131_c0_seq2	-1.863248759	3.375615417	2.09E-11	5.74E-10	protein	gi|545354109|ref|XP_005642889.1|photosystem II stability/assembly factor HCF136 [Coccomyxa subellipsoidea C-169] >gi|384244848|gb|EIE18345.1| photosystem II stability/assembly factor HCF136 [Coccomyxa subellipsoidea C-169]	AT5G23120.1	HCF136	" photosystem II stability/assembly factor, chloroplast (HCF136) "
Ctaxi_contig_37723|comp35263_c1_seq3	-1.862152646	8.003033168	2.68E-21	2.69E-19	glyceraldehyde-3-phosphate partial	gi|87330914|gb|ABD37957.1|glyceraldehyde-3-phosphate dehydrogenase subunit A [Cladophora rupestris]	AT1G42970.1	GAPB	 glyceraldehyde-3-phosphate dehydrogenase B subunit 
Ctaxi_contig_18502|comp33075_c0_seq1	-1.861592142	2.005438086	0.00010856	0.000761198	malate mitochondrial-like	"gi|502155344|ref|XP_004510039.1|PREDICTED: malate dehydrogenase, mitochondrial-like [Cicer arietinum]"	AT3G15020.2	mMDH2	 Lactate/malate dehydrogenase family protein 
Ctaxi_contig_12499|comp31954_c2_seq2	-1.861147311	0.579040413	0.010285949	0.035840279	hypothetical protein VOLCADRAFT_96412	gi|302847926|ref|XP_002955496.1|hypothetical protein VOLCADRAFT_96412 [Volvox carteri f. nagariensis] >gi|300259119|gb|EFJ43349.1| hypothetical protein VOLCADRAFT_96412 [Volvox carteri f. nagariensis]	NA	NA	NA
Ctaxi_contig_16714|comp32777_c0_seq1	-1.861135966	1.801661901	0.000165785	0.001099124	hypothetical protein PTSG_11596	gi|514655520|ref|XP_004999048.1|hypothetical protein PTSG_11596 [Salpingoeca rosetta] >gi|326426909|gb|EGD72479.1| hypothetical protein PTSG_11596 [Salpingoeca rosetta]	NA	NA	NA
Ctaxi_contig_45039|comp35801_c2_seq4	-1.859979475	2.397284657	0.000190417	0.00124161	major facilitator superfamily protein	gi|159472851|ref|XP_001694558.1|predicted protein [Chlamydomonas reinhardtii] >gi|158276782|gb|EDP02553.1| predicted protein [Chlamydomonas reinhardtii]	NA	NA	NA
Ctaxi_contig_40317|comp35491_c2_seq4	-1.859564858	2.560939358	8.54E-05	0.000616694	NA	NA	NA	NA	NA
Ctaxi_contig_53101|comp36334_c1_seq2	-1.8594818	0.953335532	0.008704552	0.031233763	NA	NA	NA	NA	NA
Ctaxi_contig_33353|comp34864_c5_seq13	-1.855953953	1.68637766	0.001013049	0.005214225	NA	NA	NA	NA	NA
Ctaxi_contig_56699|comp36550_c3_seq9	-1.855846989	1.563506038	0.000342238	0.002056365	NA	NA	NA	NA	NA
Ctaxi_contig_55280|comp36457_c2_seq1	-1.853068183	3.428635067	6.31E-09	1.15E-07	protein	gi|159480638|ref|XP_001698389.1|predicted protein [Chlamydomonas reinhardtii] >gi|28207763|gb|AAO32624.1| CR084 protein [Chlamydomonas reinhardtii] >gi|158282129|gb|EDP07882.1| predicted protein [Chlamydomonas reinhardtii]	AT2G24020.1		" Uncharacterised BCR, YbaB family COG0718 "
Ctaxi_contig_30343|comp34575_c4_seq1	-1.852343858	3.66918776	5.18E-12	1.57E-10	NA	NA	NA	NA	NA
Ctaxi_contig_43080|comp35683_c6_seq4	-1.851150868	2.003419967	7.86E-06	7.45E-05	dihydropyridine-sensitive l-type calcium channel	gi|514642859|ref|XP_004998635.1|hypothetical protein PTSG_00082 [Salpingoeca rosetta] >gi|326426493|gb|EGD72063.1| hypothetical protein PTSG_00082 [Salpingoeca rosetta]	NA	NA	NA
Ctaxi_contig_7365|comp30090_c0_seq1	-1.850883726	4.799349049	1.48E-13	5.71E-12	NA	NA	NA	NA	NA
Ctaxi_contig_27671|comp34282_c0_seq4	-1.850883528	2.247314372	1.47E-05	0.000129889	60s ribosomal protein l31	gi|74272613|gb|ABA01102.1|60S ribosomal protein L31 [Chlamydomonas incerta]	AT5G56710.1		 Ribosomal protein L31e family protein 
Ctaxi_contig_65826|comp37026_c0_seq3	-1.850450591	3.800682045	4.48E-12	1.37E-10	magnesium chelatase subunit h	gi|412986047|emb|CCO17247.1|magnesium chelatase subunit H [Bathycoccus prasinos]	AT5G13630.2	"GUN5,CCH,CHLH,CCH1,ABAR"	" magnesium-chelatase subunit chlH, chloroplast, putative / Mg-protoporphyrin IX chelatase, putative (CHLH) "
Ctaxi_contig_8959|comp30906_c1_seq1	-1.848899588	2.932112713	6.45E-08	9.70E-07	psbp domain-containing protein chloroplastic-like	gi|302829516|ref|XP_002946325.1|hypothetical protein VOLCADRAFT_102920 [Volvox carteri f. nagariensis] >gi|300269140|gb|EFJ53320.1| hypothetical protein VOLCADRAFT_102920 [Volvox carteri f. nagariensis]	AT3G56650.1		 Mog1/PsbP/DUF1795-like photosystem II reaction center PsbP family protein 
Ctaxi_contig_55395|comp36467_c1_seq4	-1.848882924	2.999607316	7.43E-05	0.000544773	chlorophyll a b-binding protein	gi|545374097|ref|XP_005651359.1|major light-harvesting complex II protein m10 [Coccomyxa subellipsoidea C-169] >gi|384253340|gb|EIE26815.1| major light-harvesting complex II protein m10 [Coccomyxa subellipsoidea C-169]	AT3G27690.1	"LHCB2.4,LHCB2.3,LHCB2"	 photosystem II light harvesting complex gene 2.3 
Ctaxi_contig_67215|comp37084_c2_seq3	-1.848831054	5.033647119	3.47E-15	1.65E-13	NA	NA	NA	NA	NA
Ctaxi_contig_14543|comp32394_c0_seq2	-1.848758374	2.238594497	0.001301972	0.006441144	lariat debranching enzyme	gi|321460231|gb|EFX71275.1|hypothetical protein DAPPUDRAFT_308938 [Daphnia pulex]	AT4G31770.1	"ATDBR1,DBR1"	 debranching enzyme 1 
Ctaxi_contig_69454|comp37169_c0_seq3	-1.847855542	4.086599139	2.06E-12	6.67E-11	ferrochelatase 1	gi|2460251|gb|AAB71887.1|ferrochelatase [Hordeum vulgare]	AT5G26030.2	"FC1,FC-I,ATFC-I"	 ferrochelatase 1 
Ctaxi_contig_34038|comp34921_c3_seq8	-1.847285554	1.585857406	0.004806458	0.019225833	peptide chain release factor 1	gi|152989856|ref|YP_001355578.1|peptide chain release factor 1 [Nitratiruptor sp. SB155-2] >gi|500717834|ref|WP_011979647.1| peptide chain release factor 1 [Nitratiruptor sp. SB155-2] >gi|166223578|sp|A6Q162.1|RF1_NITSB RecName: Full=Peptide chain release factor 1; Short=RF-1 >gi|151421717|dbj|BAF69221.1| peptide chain release factor 1 [Nitratiruptor sp. SB155-2]	AT2G47020.1		 Peptide chain release factor 1 
Ctaxi_contig_16025|comp32658_c0_seq2	-1.843268884	1.155958678	0.00306934	0.013272821	NA	NA	NA	NA	NA
Ctaxi_contig_13157|comp32095_c1_seq1	-1.841861756	6.722332543	1.08E-13	4.27E-12	light-harvesting protein of photosystem i	gi|552825248|ref|XP_005846780.1|hypothetical protein CHLNCDRAFT_31627 [Chlorella variabilis] >gi|307106432|gb|EFN54678.1| hypothetical protein CHLNCDRAFT_31627 [Chlorella variabilis]	AT3G54890.1	LHCA1	 photosystem I light harvesting complex gene 1 
Ctaxi_contig_10938|comp31555_c2_seq1	-1.840856664	6.352213023	3.64E-15	1.72E-13	NA	NA	NA	NA	NA
Ctaxi_contig_55864|comp36496_c1_seq2	-1.83920886	3.066238576	3.53E-08	5.56E-07	NA	NA	NA	NA	NA
Ctaxi_contig_13186|comp32100_c2_seq7	-1.838847475	1.739524603	0.000118821	0.000821987	NA	NA	NA	NA	NA
Ctaxi_contig_35864|comp35096_c0_seq20	-1.838748606	1.52094472	6.20E-05	0.000463689	NA	NA	NA	NA	NA
Ctaxi_contig_63709|comp36933_c1_seq7	-1.838308225	6.130474441	7.13E-13	2.46E-11	filamentation temperature-sensitive h 2b	gi|545372026|ref|XP_005650521.1|hypothetical protein COCSUDRAFT_22213 [Coccomyxa subellipsoidea C-169] >gi|384252501|gb|EIE25977.1| hypothetical protein COCSUDRAFT_22213 [Coccomyxa subellipsoidea C-169]	AT2G30950.1	"VAR2,FTSH2"	 FtsH extracellular protease family 
Ctaxi_contig_29771|comp34521_c0_seq1	-1.837751487	5.693881389	1.82E-15	8.96E-14	NA	NA	NA	NA	NA
Ctaxi_contig_51263|comp36229_c4_seq4	-1.836482726	2.959404725	1.09E-06	1.25E-05	flagellar flavodoxin	gi|302831898|ref|XP_002947514.1|hypothetical protein VOLCADRAFT_108932 [Volvox carteri f. nagariensis] >gi|300267378|gb|EFJ51562.1| hypothetical protein VOLCADRAFT_108932 [Volvox carteri f. nagariensis]	AT4G27270.1		 Quinone reductase family protein 
Ctaxi_contig_21100|comp33462_c2_seq2	-1.836037394	1.560309426	0.000105566	0.000742983	methenyltetrahydrofolate synthase domain-containing	"gi|527182606|gb|EPS57438.1|hypothetical protein M569_17378, partial [Genlisea aurea]"	AT1G76730.1		 NagB/RpiA/CoA transferase-like superfamily protein 
Ctaxi_contig_20392|comp33367_c1_seq2	-1.835652793	3.952705296	7.75E-12	2.26E-10	NA	NA	NA	NA	NA
Ctaxi_contig_13320|comp32134_c2_seq1	-1.835556194	2.33978694	2.56E-08	4.16E-07	ankyrin repeat domain protein	"gi|28373837|pdb|1N0R|AChain A, 4ank: A Designed Ankyrin Repeat Protein With Four Identical Consensus Repeats"	AT2G03430.1		 Ankyrin repeat family protein 
Ctaxi_contig_51134|comp36219_c0_seq15	-1.835282481	1.950228498	1.21E-06	1.37E-05	ubiquitin carboxyl-terminal hydrolase 12-like	gi|159484100|ref|XP_001700098.1|biquitin carboxyl-terminal hydrolase [Chlamydomonas reinhardtii] >gi|158272594|gb|EDO98392.1| biquitin carboxyl-terminal hydrolase [Chlamydomonas reinhardtii]	AT5G06600.2	UBP12	 ubiquitin-specific protease 12 
Ctaxi_contig_35089|comp35022_c1_seq1	-1.835165981	6.037970119	6.23E-16	3.28E-14	NA	NA	NA	NA	NA
Ctaxi_contig_42675|comp35654_c1_seq4	-1.834141948	3.295364106	1.78E-10	4.20E-09	NA	NA	NA	NA	NA
Ctaxi_contig_52452|comp36292_c0_seq8	-1.833807094	4.062833282	1.27E-06	1.44E-05	NA	NA	NA	NA	NA
Ctaxi_contig_16190|comp32680_c0_seq1	-1.833560614	0.300436047	0.009835383	0.03454258	NA	NA	AT5G54810.1	"TSB1,TRPB,TRP2,ATTSB1"	 tryptophan synthase beta-subunit 1 
Ctaxi_contig_69060|comp37153_c2_seq1	-1.832628289	3.491294291	1.40E-10	3.33E-09	NA	NA	NA	NA	NA
Ctaxi_contig_9224|comp31011_c2_seq1	-1.831792219	3.98468971	4.23E-13	1.52E-11	protein serine threonine	gi|145484866|ref|XP_001428442.1|hypothetical protein [Paramecium tetraurelia strain d4-2] >gi|124395528|emb|CAK61044.1| unnamed protein product [Paramecium tetraurelia]	NA	NA	NA
Ctaxi_contig_39303|comp35400_c6_seq7	-1.831349916	1.393600078	0.010783312	0.037283316	NA	NA	NA	NA	NA
Ctaxi_contig_15499|comp32568_c1_seq1	-1.830308729	7.074304177	1.88E-17	1.16E-15	serine hydroxymethyltransferase 3	gi|302839035|ref|XP_002951075.1|glycine/serine hydroxymethyltransferase [Volvox carteri f. nagariensis] >gi|300263770|gb|EFJ47969.1| glycine/serine hydroxymethyltransferase [Volvox carteri f. nagariensis]	AT4G32520.2	SHM3	 serine hydroxymethyltransferase 3 
Ctaxi_contig_56629|comp36545_c1_seq4	-1.830002939	1.993517323	4.99E-06	4.95E-05	serine threonine-protein kinase chloroplastic-like	gi|302842740|ref|XP_002952913.1|hypothetical protein VOLCADRAFT_93636 [Volvox carteri f. nagariensis] >gi|300261953|gb|EFJ46163.1| hypothetical protein VOLCADRAFT_93636 [Volvox carteri f. nagariensis]	AT1G68830.1	STN7	 STT7 homolog STN7 
Ctaxi_contig_18892|comp33128_c0_seq2	-1.828588104	0.535039318	0.00837885	0.030311085	protein	gi|159463126|ref|XP_001689793.1|predicted protein [Chlamydomonas reinhardtii] >gi|158283781|gb|EDP09531.1| predicted protein [Chlamydomonas reinhardtii]	NA	NA	NA
Ctaxi_contig_43101|comp35685_c2_seq3	-1.827536035	5.559977408	1.13E-11	3.23E-10	NA	NA	NA	NA	NA
Ctaxi_contig_51111|comp36217_c4_seq3	-1.826236035	1.63956805	3.48E-05	0.000278263	glyoxysomal fatty acid beta-oxidation multifunctional protein	gi|552815014|ref|XP_005844329.1|hypothetical protein CHLNCDRAFT_59763 [Chlorella variabilis] >gi|307103971|gb|EFN52227.1| hypothetical protein CHLNCDRAFT_59763 [Chlorella variabilis]	AT3G06860.1	"MFP2,ATMFP2"	 multifunctional protein 2 
Ctaxi_contig_12223|comp31885_c0_seq5	-1.826176043	0.862741051	0.013229791	0.044086182	spry domain containing expressed	gi|545361627|ref|XP_005646107.1|hypothetical protein COCSUDRAFT_48164 [Coccomyxa subellipsoidea C-169] >gi|384248078|gb|EIE21563.1| hypothetical protein COCSUDRAFT_48164 [Coccomyxa subellipsoidea C-169]	AT1G51450.1	TRO	 TRAUCO 
Ctaxi_contig_13649|comp32202_c1_seq5	-1.826165049	3.813912006	4.88E-06	4.85E-05	sulfur stress regulator	gi|302832650|ref|XP_002947889.1|Snf1-like protein kinase [Volvox carteri f. nagariensis] >gi|300266691|gb|EFJ50877.1| Snf1-like protein kinase [Volvox carteri f. nagariensis]	AT1G10940.1	"ASK1,SNRK2-4,SNRK2.4,SRK2A"	 Protein kinase superfamily protein 
Ctaxi_contig_35245|comp35038_c4_seq3	-1.825948626	1.575285789	0.000354356	0.002119326	NA	NA	NA	NA	NA
Ctaxi_contig_14016|comp32272_c0_seq2	-1.825714474	2.321633307	3.70E-07	4.73E-06	NA	NA	NA	NA	NA
Ctaxi_contig_71808|comp37264_c3_seq1	-1.824997122	5.144037604	1.89E-14	8.20E-13	NA	NA	NA	NA	NA
Ctaxi_contig_50863|comp36202_c3_seq1	-1.824437024	5.248312036	1.94E-18	1.38E-16	heat shock protein 90c	gi|552812567|ref|XP_005843734.1|hypothetical protein CHLNCDRAFT_140066 [Chlorella variabilis] >gi|307103371|gb|EFN51632.1| hypothetical protein CHLNCDRAFT_140066 [Chlorella variabilis]	AT3G07770.1	"Hsp89.1,AtHsp90.6,AtHsp90-6"	 HEAT SHOCK PROTEIN 89.1 
Ctaxi_contig_25287|comp34034_c2_seq20	-1.823308357	0.283553481	0.006441001	0.024440161	NA	NA	NA	NA	NA
Ctaxi_contig_56543|comp36539_c4_seq1	-1.820646137	1.14809625	0.000754591	0.00405993	homogentisate -dioxygenase	gi|159487541|ref|XP_001701781.1|predicted protein [Chlamydomonas reinhardtii] >gi|158281000|gb|EDP06756.1| predicted protein [Chlamydomonas reinhardtii]	AT5G54080.2	HGO	" homogentisate 1,2-dioxygenase "
Ctaxi_contig_38859|comp35357_c1_seq10	-1.820091512	3.436956875	7.58E-10	1.60E-08	NA	NA	NA	NA	NA
Ctaxi_contig_9218|comp31011_c1_seq2	-1.819563612	2.361389871	3.55E-05	0.000283322	NA	NA	NA	NA	NA
Ctaxi_contig_9012|comp30925_c1_seq1	-1.818600723	6.881149279	1.91E-11	5.28E-10	NA	NA	NA	NA	NA
Ctaxi_contig_32173|comp34763_c0_seq3	-1.81858535	6.142267353	8.64E-21	8.17E-19	hypothetical protein VOLCADRAFT_106533	gi|302846427|ref|XP_002954750.1|hypothetical protein VOLCADRAFT_106533 [Volvox carteri f. nagariensis] >gi|300259933|gb|EFJ44156.1| hypothetical protein VOLCADRAFT_106533 [Volvox carteri f. nagariensis]	AT3G13410.1		 unknown protein; FUNCTIONS IN: molecular_function unknown; INVOLVED IN: biological_process unknown; LOCATED IN: endoplasmic reticulum; EXPRESSED IN: 25 plant structures; EXPRESSED DURING: 15 growth stages; BEST Arabidopsis thaliana protein match is: unknown protein (TAIR:AT1G55546.1); Has 49 Blast hits to 49 proteins in 14 species: Archae - 0; Bacteria - 0; Metazoa - 0; Fungi - 0; Plants - 48; Viruses - 0; Other Eukaryotes - 1 (source: NCBI BLink). 
Ctaxi_contig_47775|comp35996_c0_seq2	-1.817949559	1.185558224	0.001729612	0.00820485	NA	NA	NA	NA	NA
Ctaxi_contig_10726|comp31486_c2_seq1	-1.817470217	5.453771549	6.96E-17	3.97E-15	NA	NA	NA	NA	NA
Ctaxi_contig_27136|comp34217_c2_seq1	-1.817208385	1.64922934	3.82E-05	0.000301629	methionyl-trna formyltransferase	gi|475527328|gb|EMT07438.1|Methionyl-tRNA formyltransferase [Aegilops tauschii]	AT1G66520.1	pde194	" formyltransferase, putative "
Ctaxi_contig_41345|comp35569_c2_seq1	-1.817201487	3.322944513	9.88E-09	1.73E-07	NA	NA	NA	NA	NA
Ctaxi_contig_44127|comp35758_c1_seq2	-1.81711959	0.409208211	0.013772371	0.045443548	NA	NA	NA	NA	NA
Ctaxi_contig_69816|comp37179_c3_seq1	-1.816937155	3.586279008	5.20E-05	0.000395805	NA	NA	NA	NA	NA
Ctaxi_contig_37910|comp35279_c3_seq4	-1.815972879	0.948921363	0.001289851	0.006390296	NA	NA	NA	NA	NA
Ctaxi_contig_69067|comp37153_c4_seq5	-1.815744088	3.150420915	8.15E-12	2.37E-10	NA	NA	NA	NA	NA
Ctaxi_contig_69867|comp37183_c1_seq1	-1.815380596	2.928466254	6.27E-09	1.14E-07	protoporphyrin ix magnesium chelatase	gi|497454238|ref|WP_009768436.1|cobaltochelatase CobN subunit [Oscillatoriales cyanobacterium JSC-12] >gi|410710128|gb|EKQ67639.1| cobaltochelatase CobN subunit [Oscillatoriales cyanobacterium JSC-12]	NA	NA	NA
Ctaxi_contig_41608|comp35585_c4_seq4	-1.815342005	4.676725838	1.69E-09	3.41E-08	nadh dehydrogenase	gi|302851785|ref|XP_002957415.1|hypothetical protein VOLCADRAFT_107672 [Volvox carteri f. nagariensis] >gi|300257219|gb|EFJ41470.1| hypothetical protein VOLCADRAFT_107672 [Volvox carteri f. nagariensis]	AT5G08740.1	NDC1	 NAD(P)H dehydrogenase C1 
Ctaxi_contig_50869|comp36202_c3_seq7	-1.814298245	1.654378219	0.000916652	0.004784905	heat shock protein 90	gi|123667|sp|P06660.1|HSP85_TRYCRRecName: Full=Heat shock-like 85 kDa protein >gi|162111|gb|AAA30202.1| 85 kDa protein [Trypanosoma cruzi]	AT2G04030.1	"CR88,EMB1956,HSP90.5,Hsp88.1,AtHsp90.5"	 Chaperone protein htpG family protein 
Ctaxi_contig_67212|comp37084_c1_seq2	-1.814161771	3.572579187	1.02E-09	2.11E-08	NA	NA	NA	NA	NA
Ctaxi_contig_70396|comp37206_c5_seq1	-1.814156906	7.129842273	1.19E-15	6.01E-14	leukocyte elastase inhibitor-like	gi|432855327|ref|XP_004068166.1|PREDICTED: leukocyte elastase inhibitor-like [Oryzias latipes]	AT2G25240.1		 Serine protease inhibitor (SERPIN) family protein 
Ctaxi_contig_26992|comp34198_c0_seq12	-1.811161756	3.512759021	3.82E-11	1.01E-09	tyrosine 3-monooxygenase	gi|312983201|gb|ADR30399.1|chloroplast phenylalanine hydroxylase [Pinus taeda]	NA	NA	NA
Ctaxi_contig_45042|comp35801_c2_seq7	-1.811079453	0.858803814	0.004514587	0.018264915	NA	NA	NA	NA	NA
Ctaxi_contig_34424|comp34954_c1_seq3	-1.808528272	0.510749709	0.014102048	0.046353827	lycopene cyclase family	gi|545366822|ref|XP_005648287.1|lycopene cyclase family [Coccomyxa subellipsoidea C-169] >gi|384250263|gb|EIE23743.1| lycopene cyclase family [Coccomyxa subellipsoidea C-169]	AT5G57030.1	LUT2	 Lycopene beta/epsilon cyclase protein 
Ctaxi_contig_49014|comp36076_c0_seq3	-1.808511213	7.959569234	1.52E-12	4.97E-11	tissue factor pathway inhibitor-like	gi|558168373|ref|XP_006098471.1|PREDICTED: papilin-like [Myotis lucifugus]	NA	NA	NA
Ctaxi_contig_58011|comp36624_c0_seq7	-1.808370937	1.578041468	0.000353965	0.002118116	NA	NA	NA	NA	NA
Ctaxi_contig_9884|comp31239_c0_seq4	-1.804748078	6.190755127	6.78E-11	1.71E-09	NA	NA	NA	NA	NA
Ctaxi_contig_30009|comp34535_c1_seq21	-1.804544455	0.639098585	0.012983109	0.043401895	thylakoid lumenal protein	gi|159478056|ref|XP_001697120.1|thylakoid lumenal protein [Chlamydomonas reinhardtii] >gi|158274594|gb|EDP00375.1| thylakoid lumenal protein [Chlamydomonas reinhardtii]	AT1G12250.2		 Pentapeptide repeat-containing protein 
Ctaxi_contig_45442|comp35828_c1_seq3	-1.803643219	4.593355375	5.91E-16	3.11E-14	gtp binding protein	gi|159484110|ref|XP_001700103.1|GTP binding protein TypA [Chlamydomonas reinhardtii] >gi|158272599|gb|EDO98397.1| GTP binding protein TypA [Chlamydomonas reinhardtii]	AT5G13650.2		 elongation factor family protein 
Ctaxi_contig_51104|comp36217_c1_seq2	-1.80363388	4.516757441	1.66E-10	3.93E-09	protein	gi|552815014|ref|XP_005844329.1|hypothetical protein CHLNCDRAFT_59763 [Chlorella variabilis] >gi|307103971|gb|EFN52227.1| hypothetical protein CHLNCDRAFT_59763 [Chlorella variabilis]	AT3G06860.1	"MFP2,ATMFP2"	 multifunctional protein 2 
Ctaxi_contig_53375|comp36339_c0_seq162	-1.803351682	4.952135076	0.004934118	0.019660737	tetratricopeptide repeat family	gi|298711001|emb|CBJ32307.1|Tetratricopeptide repeat containing protein [Ectocarpus siliculosus]	NA	NA	NA
Ctaxi_contig_6506|comp29336_c1_seq1	-1.799807625	2.005710248	6.96E-06	6.67E-05	NA	NA	NA	NA	NA
Ctaxi_contig_46972|comp35938_c5_seq2	-1.799216452	3.772315597	2.32E-11	6.32E-10	soul heme-binding protein	gi|302831818|ref|XP_002947474.1|hypothetical protein VOLCADRAFT_57138 [Volvox carteri f. nagariensis] >gi|300267338|gb|EFJ51522.1| hypothetical protein VOLCADRAFT_57138 [Volvox carteri f. nagariensis]	AT5G20140.2		 SOUL heme-binding family protein 
Ctaxi_contig_38689|comp35343_c4_seq2	-1.797594831	2.735790154	3.34E-08	5.30E-07	protein	gi|159463126|ref|XP_001689793.1|predicted protein [Chlamydomonas reinhardtii] >gi|158283781|gb|EDP09531.1| predicted protein [Chlamydomonas reinhardtii]	NA	NA	NA
Ctaxi_contig_55458|comp36471_c0_seq1	-1.797223123	1.042532665	0.008233349	0.029887393	NA	NA	NA	NA	NA
Ctaxi_contig_17182|comp32865_c0_seq2	-1.796890627	9.264391612	2.22E-13	8.41E-12	NA	NA	NA	NA	NA
Ctaxi_contig_55491|comp36473_c0_seq9	-1.795619756	1.019841637	0.002106387	0.009708449	tryptophan synthase subunit alpha	gi|159477753|ref|XP_001696973.1|tryptophan synthetase alpha subunit [Chlamydomonas reinhardtii] >gi|158274885|gb|EDP00665.1| tryptophan synthetase alpha subunit [Chlamydomonas reinhardtii]	AT3G54640.1	"TSA1,TRP3"	 tryptophan synthase alpha chain 
Ctaxi_contig_18893|comp33128_c0_seq3	-1.795569408	0.759064494	0.00231089	0.010485606	NA	NA	NA	NA	NA
Ctaxi_contig_61547|comp36813_c3_seq3	-1.795504773	1.628743581	1.96E-05	0.000167894	NA	NA	NA	NA	NA
Ctaxi_contig_57109|comp36574_c6_seq1	-1.795410695	4.817264812	5.57E-05	0.000420764	NA	NA	NA	NA	NA
Ctaxi_contig_34878|comp34999_c0_seq5	-1.793451174	1.921013034	1.39E-05	0.000123323	polymorphic outer membrane protein	gi|428216442|ref|YP_007100907.1|polymorphic outer membrane protein [Pseudanabaena sp. PCC 7367] >gi|504976351|ref|WP_015163453.1| polymorphic outer membrane protein [Pseudanabaena sp. PCC 7367] >gi|427988224|gb|AFY68479.1| polymorphic outer membrane protein [Pseudanabaena sp. PCC 7367]	NA	NA	NA
Ctaxi_contig_47304|comp35963_c4_seq2	-1.793388556	0.815232611	0.004824572	0.01928222	rad54-like protein	gi|302780671|ref|XP_002972110.1|hypothetical protein SELMODRAFT_412612 [Selaginella moellendorffii] >gi|300160409|gb|EFJ27027.1| hypothetical protein SELMODRAFT_412612 [Selaginella moellendorffii]	AT3G19210.2	RAD54	 homolog of RAD54 
Ctaxi_contig_11201|comp31623_c0_seq1	-1.792703173	8.859842289	4.40E-16	2.36E-14	thiazole biosynthetic enzyme	gi|545368296|ref|XP_005648929.1|thiazole biosynthetic enzyme [Coccomyxa subellipsoidea C-169] >gi|384250907|gb|EIE24385.1| thiazole biosynthetic enzyme [Coccomyxa subellipsoidea C-169]	AT5G54770.1	"THI1,TZ,THI4"	" thiazole biosynthetic enzyme, chloroplast (ARA6) (THI1) (THI4) "
Ctaxi_contig_12393|comp31929_c0_seq3	-1.792585175	2.929082465	1.37E-07	1.90E-06	cyclophilin-like protein	gi|545368458|ref|XP_005649010.1|cyclophilin-like protein [Coccomyxa subellipsoidea C-169] >gi|384250988|gb|EIE24466.1| cyclophilin-like protein [Coccomyxa subellipsoidea C-169]	NA	NA	NA
Ctaxi_contig_43347|comp35705_c0_seq4	-1.792116621	0.395993596	0.01306236	0.043614756	NA	NA	NA	NA	NA
Ctaxi_contig_26286|comp34130_c1_seq9	-1.791140518	9.554526753	4.42E-23	5.42E-21	alpha beta-hydrolase	gi|302844323|ref|XP_002953702.1|hypothetical protein VOLCADRAFT_106050 [Volvox carteri f. nagariensis] >gi|300261111|gb|EFJ45326.1| hypothetical protein VOLCADRAFT_106050 [Volvox carteri f. nagariensis]	NA	NA	NA
Ctaxi_contig_44116|comp35757_c1_seq3	-1.791070327	3.304475234	9.96E-12	2.87E-10	dna mismatch repair protein	gi|392587870|gb|EIW77203.1|DNA mismatch repair protein MutL [Coniophora puteana RWD-64-598 SS2]	AT4G09140.1	"ATMLH1,MLH1"	 MUTL-homologue 1 
Ctaxi_contig_69404|comp37166_c9_seq2	-1.790485285	4.838350057	3.75E-13	1.36E-11	50s ribosomal protein chloroplastic-like	gi|545366358|ref|XP_005648079.1|ribosomal protein L15 [Coccomyxa subellipsoidea C-169] >gi|384250055|gb|EIE23535.1| ribosomal protein L15 [Coccomyxa subellipsoidea C-169]	AT3G25920.1	RPL15	 ribosomal protein L15 
Ctaxi_contig_55403|comp36467_c1_seq12	-1.790364484	5.425984622	1.11E-07	1.57E-06	chlorophyll a b-binding protein	gi|545374097|ref|XP_005651359.1|major light-harvesting complex II protein m10 [Coccomyxa subellipsoidea C-169] >gi|384253340|gb|EIE26815.1| major light-harvesting complex II protein m10 [Coccomyxa subellipsoidea C-169]	AT3G27690.1	"LHCB2.4,LHCB2.3,LHCB2"	 photosystem II light harvesting complex gene 2.3 
Ctaxi_contig_55801|comp36492_c0_seq11	-1.790020764	0.398195736	0.014646177	0.047814957	diphosphonucleotide phosphatase	gi|552818476|ref|XP_005845202.1|hypothetical protein CHLNCDRAFT_137433 [Chlorella variabilis] >gi|307104848|gb|EFN53100.1| hypothetical protein CHLNCDRAFT_137433 [Chlorella variabilis]	AT5G50400.1	"ATPAP27,PAP27"	 purple acid phosphatase 27 
Ctaxi_contig_55401|comp36467_c1_seq10	-1.789237536	8.008852267	1.36E-05	0.000121432	tpa_inf: chloroplast light-harvesting complex ii protein precursor lhcbm6	gi|145078830|tpg|DAA05886.1|TPA_inf: chloroplast light-harvesting complex II protein precursor Lhcbm6 [Euglena gracilis]	AT1G29920.1	"CAB2,AB165,LHCB1.1"	 chlorophyll A/B-binding protein 2 
Ctaxi_contig_40410|comp35499_c5_seq1	-1.788804976	1.074742845	0.000537204	0.003040777	protein	gi|159463126|ref|XP_001689793.1|predicted protein [Chlamydomonas reinhardtii] >gi|158283781|gb|EDP09531.1| predicted protein [Chlamydomonas reinhardtii]	NA	NA	NA
Ctaxi_contig_16627|comp32760_c0_seq1	-1.787866995	3.90071762	1.73E-14	7.56E-13	jumonji domain-containing protein	gi|159466700|ref|XP_001691536.1|predicted protein [Chlamydomonas reinhardtii] >gi|158278882|gb|EDP04644.1| predicted protein [Chlamydomonas reinhardtii]	AT5G46910.1		 Transcription factor jumonji (jmj) family protein / zinc finger (C5HC2 type) family protein 
Ctaxi_contig_43085|comp35683_c6_seq9	-1.787362907	0.543435721	0.005790002	0.022443939	NA	NA	NA	NA	NA
Ctaxi_contig_15964|comp32647_c0_seq1	-1.786493253	1.363280425	0.00033973	0.002042758	ubiquinol-cytochrome c reductase hinge protein	gi|552835521|ref|XP_005848988.1|hypothetical protein CHLNCDRAFT_35029 [Chlorella variabilis] >gi|307108646|gb|EFN56886.1| hypothetical protein CHLNCDRAFT_35029 [Chlorella variabilis]	AT2G01090.2		 Ubiquinol-cytochrome C reductase hinge protein 
Ctaxi_contig_55950|comp36503_c3_seq7	-1.785861458	2.582479617	1.13E-07	1.59E-06	mitochondrial inner membrane protein oxa1l-like	gi|552843614|ref|XP_005850884.1|hypothetical protein CHLNCDRAFT_140542 [Chlorella variabilis] >gi|307110546|gb|EFN58782.1| hypothetical protein CHLNCDRAFT_140542 [Chlorella variabilis]	AT5G62050.1	"OXA1,ATOXA1,OXA1AT"	 homolog of yeast oxidase assembly 1 (OXA1) 
Ctaxi_contig_18291|comp33050_c0_seq1	-1.785778471	9.50185683	3.72E-16	2.01E-14	hypothetical protein CHLNCDRAFT_59577	gi|552843611|ref|XP_005850883.1|hypothetical protein CHLNCDRAFT_59577 [Chlorella variabilis] >gi|307110545|gb|EFN58781.1| hypothetical protein CHLNCDRAFT_59577 [Chlorella variabilis]	NA	NA	NA
Ctaxi_contig_34216|comp34940_c3_seq1	-1.785582642	2.493940629	3.34E-08	5.30E-07	NA	NA	NA	NA	NA
Ctaxi_contig_60726|comp36773_c5_seq24	-1.784655518	2.616924953	0.002506611	0.011207203	laglidadg homing endonuclease	gi|17028269|gb|AAL34363.1|L49149_3putative protein [Chlamydomonas monadina]	ATCG00700.1	PSBN	 photosystem II reaction center protein N 
Ctaxi_contig_15959|comp32645_c1_seq1	-1.783448414	1.657848611	0.000730858	0.003957589	NA	NA	NA	NA	NA
Ctaxi_contig_56237|comp36519_c0_seq8	-1.782308224	4.740907691	5.55E-15	2.57E-13	NA	NA	NA	NA	NA
Ctaxi_contig_6458|comp29307_c0_seq3	-1.782094805	3.170126309	0.00550607	0.02153436	vacuolar atp synthase subunit e	gi|159469570|ref|XP_001692936.1|vacuolar ATP synthase subunit E [Chlamydomonas reinhardtii] >gi|158277738|gb|EDP03505.1| vacuolar ATP synthase subunit E [Chlamydomonas reinhardtii]	AT4G11150.1	"TUF,emb2448,TUFF,VHA-E1"	 vacuolar ATP synthase subunit E1 
Ctaxi_contig_49290|comp36097_c1_seq1	-1.781619096	4.078123047	2.48E-16	1.37E-14	abc1-domain-containing protein	gi|545362942|ref|XP_005646668.1|ABC1-domain-containing protein [Coccomyxa subellipsoidea C-169] >gi|384248641|gb|EIE22124.1| ABC1-domain-containing protein [Coccomyxa subellipsoidea C-169]	AT3G24190.1		 Protein kinase superfamily protein 
Ctaxi_contig_40025|comp35464_c1_seq3	-1.780707046	3.440481219	2.98E-11	7.97E-10	cytochrome p450	gi|159491590|ref|XP_001703744.1|cytochrome P450 [Chlamydomonas reinhardtii] >gi|158270486|gb|EDO96330.1| cytochrome P450 [Chlamydomonas reinhardtii]	AT2G26170.2	CYP711A1	" cytochrome P450, family 711, subfamily A, polypeptide 1 "
Ctaxi_contig_21509|comp33531_c2_seq3	-1.780441102	5.814201209	3.98E-16	2.14E-14	atp synthase gamma chloroplastic-like	"gi|159476472|ref|XP_001696335.1|chloroplast ATP synthase gamma chain [Chlamydomonas reinhardtii] >gi|114638|sp|P12113.1|ATPG_CHLRE RecName: Full=ATP synthase gamma chain, chloroplastic; AltName: Full=F-ATPase gamma subunit; Flags: Precursor >gi|167403|gb|AAA33079.1| ATP synthase gamma-subunit [Chlamydomonas reinhardtii] >gi|167405|gb|AAA33080.1| ATP synthase precursor [Chlamydomonas reinhardtii] >gi|158282560|gb|EDP08312.1| chloroplast ATP synthase gamma chain [Chlamydomonas reinhardtii]"	AT4G04640.1	ATPC1	" ATPase, F1 complex, gamma subunit protein "
Ctaxi_contig_11356|comp31659_c1_seq1	-1.779504276	5.884867141	5.37E-18	3.64E-16	light harvesting complex a protein	gi|545359134|ref|XP_005645059.1|light harvesting complex a protein [Coccomyxa subellipsoidea C-169] >gi|384247027|gb|EIE20515.1| light harvesting complex a protein [Coccomyxa subellipsoidea C-169]	AT1G45474.2	LHCA5	 photosystem I light harvesting complex gene 5 
Ctaxi_contig_49364|comp36102_c2_seq1	-1.779368738	3.835706365	2.97E-11	7.94E-10	NA	NA	NA	NA	NA
Ctaxi_contig_52919|comp36323_c1_seq3	-1.778308098	1.374778197	0.001197626	0.006015243	NA	NA	NA	NA	NA
Ctaxi_contig_28967|comp34432_c5_seq5	-1.77823148	3.42981954	9.76E-13	3.29E-11	NA	NA	NA	NA	NA
Ctaxi_contig_16193|comp32680_c1_seq2	-1.77700264	4.387998083	4.21E-14	1.75E-12	tryptophan synthase beta chain	"gi|493576573|ref|WP_006529701.1|tryptophan synthase, beta subunit [Gloeocapsa sp. PCC 73106] >gi|442787699|gb|ELR97412.1| tryptophan synthase, beta subunit [Gloeocapsa sp. PCC 73106]"	AT4G27070.1	TSB2	 tryptophan synthase beta-subunit 2 
Ctaxi_contig_14132|comp32299_c2_seq1	-1.775651189	1.518779473	0.000835678	0.004433027	NA	NA	NA	NA	NA
Ctaxi_contig_39492|comp35416_c0_seq3	-1.775024042	1.403291854	0.006410536	0.024355689	octicosapeptide phox bem1p domain-containing protein kinase	gi|159486366|ref|XP_001701212.1|hypothetical protein CHLREDRAFT_122213 [Chlamydomonas reinhardtii] >gi|158271912|gb|EDO97722.1| predicted protein [Chlamydomonas reinhardtii]	AT1G16270.2		 Protein kinase superfamily protein with octicosapeptide/Phox/Bem1p domain 
Ctaxi_contig_29852|comp34529_c0_seq1	-1.774794242	3.657422024	2.75E-07	3.60E-06	unknown protein	gi|412992691|emb|CCO18671.1|unknown protein [Bathycoccus prasinos]	NA	NA	NA
Ctaxi_contig_13136|comp32090_c0_seq1	-1.774634628	3.29169316	3.97E-11	1.04E-09	malonyl- -acyl carrier protein mitochondrial-like	gi|545374047|ref|XP_005651334.1|putative malonyl-CoA:Acyl carrier protein transacylase [Coccomyxa subellipsoidea C-169] >gi|384253315|gb|EIE26790.1| putative malonyl-CoA:Acyl carrier protein transacylase [Coccomyxa subellipsoidea C-169]	AT2G30200.1		 catalytics;transferases;[acyl-carrier-protein] S-malonyltransferases;binding 
Ctaxi_contig_68850|comp37143_c1_seq2	-1.77256159	1.932353817	0.002719853	0.012011968	NA	NA	NA	NA	NA
Ctaxi_contig_43297|comp35701_c4_seq7	-1.772173652	2.083633463	6.81E-05	0.000504328	acyl-coenzyme a oxidase peroxisomal-like	gi|168038304|ref|XP_001771641.1|predicted protein [Physcomitrella patens] >gi|162677080|gb|EDQ63555.1| predicted protein [Physcomitrella patens]	AT3G51840.1	"ACX4,ATSCX,ATG6"	 acyl-CoA oxidase 4 
Ctaxi_contig_43288|comp35701_c1_seq1	-1.77176115	2.353723491	1.02E-07	1.46E-06	acyl-coenzyme a oxidase peroxisomal-like	gi|168030249|ref|XP_001767636.1|predicted protein [Physcomitrella patens] >gi|162681165|gb|EDQ67595.1| predicted protein [Physcomitrella patens]	AT3G51840.1	"ACX4,ATSCX,ATG6"	 acyl-CoA oxidase 4 
Ctaxi_contig_12343|comp31916_c0_seq1	-1.77104914	3.971800956	2.47E-08	4.03E-07	thioredoxin peroxidase	gi|303275592|ref|XP_003057090.1|predicted protein [Micromonas pusilla CCMP1545] >gi|226461442|gb|EEH58735.1| predicted protein [Micromonas pusilla CCMP1545]	AT5G06290.1	"2-CysPrxB,2CPB"	 2-cysteine peroxiredoxin B 
Ctaxi_contig_9882|comp31239_c0_seq2	-1.770994094	8.457596741	8.39E-16	4.32E-14	mitochondrial carrier	gi|302847956|ref|XP_002955511.1|hypothetical protein VOLCADRAFT_83295 [Volvox carteri f. nagariensis] >gi|300259134|gb|EFJ43364.1| hypothetical protein VOLCADRAFT_83295 [Volvox carteri f. nagariensis]	AT4G03115.1		 Mitochondrial substrate carrier family protein 
Ctaxi_contig_36667|comp35175_c0_seq2	-1.769545588	3.933399956	3.25E-11	8.62E-10	transmembrane protease serine 12	gi|532021149|ref|XP_005353948.1|PREDICTED: transmembrane protease serine 12 [Microtus ochrogaster]	NA	NA	NA
Ctaxi_contig_39960|comp35459_c0_seq3	-1.766866979	4.117046719	5.57E-12	1.67E-10	amidophosphoribosyltransferase	gi|545374203|ref|XP_005651412.1|Amidophosphoribosyl transferase [Coccomyxa subellipsoidea C-169] >gi|384253393|gb|EIE26868.1| Amidophosphoribosyl transferase [Coccomyxa subellipsoidea C-169]	AT2G16570.1	"ATASE,ATASE1,ASE1"	 GLN phosphoribosyl pyrophosphate amidotransferase 1 
Ctaxi_contig_30338|comp34575_c0_seq1	-1.766655508	5.569076851	9.12E-14	3.63E-12	NA	NA	NA	NA	NA
Ctaxi_contig_26974|comp34197_c0_seq1	-1.766207371	1.01040907	0.001139039	0.005752547	NA	NA	NA	NA	NA
Ctaxi_contig_29695|comp34512_c1_seq2	-1.763897515	6.59046936	5.42E-17	3.15E-15	md-2-related lipid recognition domain-containing protein	gi|297810751|ref|XP_002873259.1|hypothetical protein ARALYDRAFT_349912 [Arabidopsis lyrata subsp. lyrata] >gi|297319096|gb|EFH49518.1| hypothetical protein ARALYDRAFT_349912 [Arabidopsis lyrata subsp. lyrata]	AT5G06480.1		 Immunoglobulin E-set superfamily protein 
Ctaxi_contig_12308|comp31907_c0_seq1	-1.763371428	0.247087199	0.013549298	0.044868413	NA	NA	NA	NA	NA
Ctaxi_contig_11727|comp31761_c3_seq3	-1.763234279	0.97034707	0.00133976	0.006591877	NA	NA	NA	NA	NA
Ctaxi_contig_61166|comp36794_c5_seq1	-1.762224679	1.825611171	1.05E-05	9.60E-05	protein	gi|514642859|ref|XP_004998635.1|hypothetical protein PTSG_00082 [Salpingoeca rosetta] >gi|326426493|gb|EGD72063.1| hypothetical protein PTSG_00082 [Salpingoeca rosetta]	NA	NA	NA
Ctaxi_contig_49084|comp36081_c2_seq2	-1.761964595	0.944737962	0.002453367	0.011006861	NA	NA	NA	NA	NA
Ctaxi_contig_25565|comp34061_c0_seq2	-1.760730906	3.464810299	1.49E-10	3.54E-09	NA	NA	NA	NA	NA
Ctaxi_contig_7810|comp30373_c0_seq2	-1.760316807	2.214340943	6.97E-05	0.000515057	ribosome recycling factor	gi|116792122|gb|ABK26242.1|unknown [Picea sitchensis]	AT3G63190.1	"RRF,HFP108,cpRRF,AtcpRRF"	" ribosome recycling factor, chloroplast precursor "
Ctaxi_contig_10597|comp31446_c0_seq4	-1.759152338	4.395618206	0.000165518	0.001097573	NA	NA	NA	NA	NA
Ctaxi_contig_43614|comp35727_c1_seq1	-1.755995209	0.754759367	0.00499762	0.019874546	NA	NA	NA	NA	NA
Ctaxi_contig_37914|comp35279_c3_seq8	-1.755927581	0.938209482	0.00628886	0.023965715	NA	NA	NA	NA	NA
Ctaxi_contig_47945|comp36006_c1_seq9	-1.755770113	1.394270818	0.000168571	0.001115174	NA	NA	NA	NA	NA
Ctaxi_contig_68382|comp37125_c2_seq1	-1.755144488	3.403824771	6.04E-06	5.87E-05	polymorphic outer membrane protein	gi|428219806|ref|YP_007104271.1|polymorphic outer membrane protein [Pseudanabaena sp. PCC 7367] >gi|504979694|ref|WP_015166796.1| polymorphic outer membrane protein [Pseudanabaena sp. PCC 7367] >gi|427991588|gb|AFY71843.1| polymorphic outer membrane protein [Pseudanabaena sp. PCC 7367]	NA	NA	NA
Ctaxi_contig_11779|comp31779_c0_seq1	-1.755011885	7.691776428	1.46E-14	6.45E-13	queuine trna-ribosyltransferase	gi|552843766|ref|XP_005850924.1|hypothetical protein CHLNCDRAFT_140645 [Chlorella variabilis] >gi|307110586|gb|EFN58822.1| hypothetical protein CHLNCDRAFT_140645 [Chlorella variabilis]	AT2G45990.2		 unknown protein; FUNCTIONS IN: molecular_function unknown; INVOLVED IN: biological_process unknown; LOCATED IN: chloroplast; EXPRESSED IN: 22 plant structures; EXPRESSED DURING: 13 growth stages; Has 312 Blast hits to 312 proteins in 90 species: Archae - 0; Bacteria - 131; Metazoa - 0; Fungi - 0; Plants - 67; Viruses - 0; Other Eukaryotes - 114 (source: NCBI BLink). 
Ctaxi_contig_69086|comp37154_c0_seq6	-1.753362897	4.518936861	2.94E-14	1.24E-12	NA	NA	NA	NA	NA
Ctaxi_contig_46971|comp35938_c5_seq1	-1.751504297	4.499191752	5.41E-09	9.92E-08	soul heme-binding protein	gi|159466402|ref|XP_001691398.1|hypothetical protein CHLREDRAFT_188875 [Chlamydomonas reinhardtii] >gi|158279370|gb|EDP05131.1| predicted protein [Chlamydomonas reinhardtii]	AT5G20140.1		 SOUL heme-binding family protein 
Ctaxi_contig_9148|comp30981_c0_seq2	-1.751304928	1.163231684	0.004278066	0.017469983	NA	NA	NA	NA	NA
Ctaxi_contig_36296|comp35135_c5_seq1	-1.750948179	3.738333534	3.37E-15	1.60E-13	NA	NA	NA	NA	NA
Ctaxi_contig_33345|comp34864_c5_seq5	-1.750395315	4.650409426	5.64E-13	1.98E-11	NA	NA	NA	NA	NA
Ctaxi_contig_58146|comp36634_c0_seq2	-1.750341754	2.192489064	2.83E-06	2.98E-05	NA	NA	NA	NA	NA
Ctaxi_contig_69538|comp37170_c1_seq1	-1.747609725	4.217719454	1.59E-08	2.68E-07	glycine dehydrogenase	"gi|552840596|ref|XP_005850088.1|hypothetical protein CHLNCDRAFT_16305, partial [Chlorella variabilis] >gi|307109749|gb|EFN57986.1| hypothetical protein CHLNCDRAFT_16305, partial [Chlorella variabilis]"	AT4G33010.2	"AtGLDP1,GLDP1"	 glycine decarboxylase P-protein 1 
Ctaxi_contig_26010|comp34099_c4_seq2	-1.747310945	2.914063915	2.98E-08	4.77E-07	methylenetetrahydrofolate reductase	"gi|255576667|ref|XP_002529223.1|methylenetetrahydrofolate reductase, putative [Ricinus communis] >gi|223531341|gb|EEF33179.1| methylenetetrahydrofolate reductase, putative [Ricinus communis]"	AT3G59970.2	MTHFR1	 methylenetetrahydrofolate reductase 1 
Ctaxi_contig_12554|comp31969_c0_seq2	-1.746760619	3.151085457	0.000870557	0.004590509	NA	NA	NA	NA	NA
Ctaxi_contig_15096|comp32496_c1_seq1	-1.746290859	1.107982476	0.001535832	0.00741756	n-acetylgalactosamine 6-sulfate sulfatase	gi|519055014|ref|WP_020210889.1|hypothetical protein [Gilvimarinus chinensis]	NA	NA	NA
Ctaxi_contig_60707|comp36773_c5_seq5	-1.746174707	2.403936571	0.000379574	0.002252902	laglidadg homing endonuclease	gi|555946148|gb|AGZ19352.1|hypothetical protein CH29B_p069 (chloroplast) [Chlorella sp. ArM0029B]	ATCG00700.1	PSBN	 photosystem II reaction center protein N 
Ctaxi_contig_52167|comp36272_c1_seq3	-1.745755244	0.636070478	0.010044987	0.035168443	adhesin-like protein	"gi|42526755|ref|NP_971853.1|lipoprotein [Treponema denticola ATCC 35405] >gi|488755473|ref|WP_002678738.1| polymorphic outer membrane protein [Treponema denticola] >gi|41817070|gb|AAS11764.1| lipoprotein, putative [Treponema denticola ATCC 35405] >gi|448956459|gb|EMB37220.1| polymorphic outer membrane protein [Treponema denticola ATCC 33521] >gi|448960598|gb|EMB41307.1| polymorphic outer membrane protein [Treponema denticola ATCC 35404]"	NA	NA	NA
Ctaxi_contig_6473|comp29317_c0_seq1	-1.745628099	1.442871121	0.003338274	0.014223437	NA	NA	NA	NA	NA
Ctaxi_contig_41530|comp35581_c2_seq1	-1.741884009	8.345563744	6.99E-16	3.66E-14	nitrate reductase	"gi|468362410|gb|AGH30311.1|nitrate reductase, partial [Chromochloris zofingiensis]"	AT1G37130.1	"NIA2,B29,NIA2-1,CHL3,NR,NR2,ATNR2"	 nitrate reductase 2 
Ctaxi_contig_24689|comp33969_c4_seq5	-1.741697294	2.6199543	2.75E-06	2.90E-05	NA	NA	NA	NA	NA
Ctaxi_contig_13568|comp32187_c1_seq1	-1.741486913	1.262860833	0.000833523	0.004424387	NA	NA	NA	NA	NA
Ctaxi_contig_18080|comp33014_c0_seq1	-1.740640295	2.734606881	4.07E-07	5.15E-06	yggt family protein	gi|302829537|ref|XP_002946335.1|hypothetical protein VOLCADRAFT_79012 [Volvox carteri f. nagariensis] >gi|300268081|gb|EFJ52262.1| hypothetical protein VOLCADRAFT_79012 [Volvox carteri f. nagariensis]	AT5G21920.2	YLMG2	 YGGT family protein 
Ctaxi_contig_15125|comp32503_c0_seq5	-1.740343186	2.783026778	2.39E-07	3.15E-06	lil3 protein	gi|302854730|ref|XP_002958870.1|low molecular mass early light-induced protein [Volvox carteri f. nagariensis] >gi|300255772|gb|EFJ40058.1| low molecular mass early light-induced protein [Volvox carteri f. nagariensis]	AT4G17600.1	LIL3:1	 Chlorophyll A-B binding family protein 
Ctaxi_contig_55388|comp36466_c3_seq1	-1.740044124	2.55093646	7.98E-08	1.17E-06	3 (2 ) -bisphosphate nucleotidase	gi|299116754|emb|CBN74867.1|conserved unknown protein [Ectocarpus siliculosus]	NA	NA	NA
Ctaxi_contig_56627|comp36545_c1_seq2	-1.739696872	3.818201399	0.002420227	0.010883926	pre-mrna-processing protein 40c-like	gi|302842740|ref|XP_002952913.1|hypothetical protein VOLCADRAFT_93636 [Volvox carteri f. nagariensis] >gi|300261953|gb|EFJ46163.1| hypothetical protein VOLCADRAFT_93636 [Volvox carteri f. nagariensis]	AT3G19840.1	"ATPRP40C,PRP40C"	 pre-mRNA-processing protein 40C 
Ctaxi_contig_29778|comp34521_c3_seq1	-1.739582722	8.63979622	6.32E-14	2.57E-12	glyceraldehyde-3-phosphate dehydrogenase	"gi|545353767|ref|XP_005642719.1|glyceraldehyde-3-phosphate dehydrogenase, type I [Coccomyxa subellipsoidea C-169] >gi|384244676|gb|EIE18175.1| glyceraldehyde-3-phosphate dehydrogenase, type I [Coccomyxa subellipsoidea C-169]"	AT1G79530.1	GAPCP-1	 glyceraldehyde-3-phosphate dehydrogenase of plastid 1 
Ctaxi_contig_7710|comp30302_c0_seq3	-1.739249415	3.735247145	2.46E-10	5.65E-09	NA	NA	NA	NA	NA
Ctaxi_contig_34212|comp34939_c2_seq2	-1.73836911	2.303640125	5.29E-07	6.51E-06	NA	NA	NA	NA	NA
Ctaxi_contig_24690|comp33969_c4_seq6	-1.737898306	0.815628778	0.002730822	0.012052059	NA	NA	NA	NA	NA
Ctaxi_contig_55402|comp36467_c1_seq11	-1.737774296	9.607161214	1.89E-10	4.43E-09	tpa_inf: chloroplast light-harvesting complex ii protein precursor lhcbm7	gi|145079271|tpg|DAA05907.1|TPA_inf: chloroplast light-harvesting complex II protein precursor Lhcbm4 [Acetabularia acetabulum]	AT3G27690.1	"LHCB2.4,LHCB2.3,LHCB2"	 photosystem II light harvesting complex gene 2.3 
Ctaxi_contig_33707|comp34894_c1_seq3	-1.737132347	1.759347391	0.004343008	0.017668611	NA	NA	NA	NA	NA
Ctaxi_contig_31091|comp34651_c1_seq5	-1.736986516	5.512947609	1.32E-15	6.62E-14	mitochondrial phosphate transporter	"gi|475438140|gb|EMT01356.1|Phosphate carrier protein, mitochondrial [Aegilops tauschii]"	AT5G14040.1	PHT3;1	 phosphate transporter 3;1 
Ctaxi_contig_31092|comp34651_c1_seq6	-1.736986451	5.512947609	1.32E-15	6.62E-14	mitochondrial phosphate transporter	gi|474244840|gb|EMS59959.1|hypothetical protein TRIUR3_07456 [Triticum urartu]	AT5G14040.1	PHT3;1	 phosphate transporter 3;1 
Ctaxi_contig_15254|comp32527_c0_seq1	-1.736811637	2.152392493	0.000635823	0.00351781	mitochondrial import receptor subunit tom40-1-like	gi|357112433|ref|XP_003558013.1|PREDICTED: mitochondrial import receptor subunit TOM40 homolog 1-like isoform 1 [Brachypodium distachyon]	AT3G20000.1	TOM40	 translocase of the outer mitochondrial membrane 40 
Ctaxi_contig_39043|comp35374_c0_seq1	-1.733170138	4.382823582	1.33E-10	3.19E-09	protein	gi|552817317|ref|XP_005844908.1|hypothetical protein CHLNCDRAFT_54241 [Chlorella variabilis] >gi|307104553|gb|EFN52806.1| hypothetical protein CHLNCDRAFT_54241 [Chlorella variabilis]	AT5G20720.3	CPN20	 chaperonin 20 
Ctaxi_contig_41346|comp35569_c3_seq1	-1.731882108	5.878968552	1.48E-13	5.72E-12	NA	NA	NA	NA	NA
Ctaxi_contig_34065|comp34924_c0_seq7	-1.730994105	2.277825345	0.002632436	0.011682061	NA	NA	NA	NA	NA
Ctaxi_contig_13051|comp32068_c0_seq1	-1.730619033	4.916301763	6.81E-13	2.36E-11	NA	NA	NA	NA	NA
Ctaxi_contig_61337|comp36805_c0_seq1	-1.730600046	1.355849284	0.004032824	0.016609891	carbamoyl-phosphate synthase small chain	"gi|159466324|ref|XP_001691359.1|carbamoyl phosphate synthase, small subunit [Chlamydomonas reinhardtii] >gi|158279331|gb|EDP05092.1| carbamoyl phosphate synthase, small subunit [Chlamydomonas reinhardtii]"	AT3G27740.1	CARA	 carbamoyl phosphate synthetase A 
Ctaxi_contig_66954|comp37071_c2_seq1	-1.730300647	0.608434432	0.003431696	0.014544019	NA	NA	NA	NA	NA
Ctaxi_contig_55829|comp36493_c3_seq11	-1.729450465	4.443279131	2.17E-13	8.22E-12	NA	NA	NA	NA	NA
Ctaxi_contig_14108|comp32292_c1_seq1	-1.728343522	2.453647293	3.50E-06	3.61E-05	amine oxidase	gi|552843182|ref|XP_005850768.1|hypothetical protein CHLNCDRAFT_29963 [Chlorella variabilis] >gi|307110430|gb|EFN58666.1| hypothetical protein CHLNCDRAFT_29963 [Chlorella variabilis]	AT4G14210.2	"PDS3,PDS,PDE226"	 phytoene desaturase 3 
Ctaxi_contig_40050|comp35466_c4_seq2	-1.726683333	1.590774857	0.001225449	0.006122691	NA	NA	NA	NA	NA
Ctaxi_contig_54406|comp36407_c3_seq1	-1.726423353	0.63368199	0.008113404	0.029525656	NA	NA	NA	NA	NA
Ctaxi_contig_62845|comp36881_c5_seq4	-1.725909455	2.376588449	3.24E-07	4.19E-06	NA	NA	NA	NA	NA
Ctaxi_contig_49291|comp36097_c1_seq2	-1.725762248	3.654968999	3.16E-13	1.16E-11	abc-1 domain-containing protein	gi|302829448|ref|XP_002946291.1|hypothetical protein VOLCADRAFT_115858 [Volvox carteri f. nagariensis] >gi|300269106|gb|EFJ53286.1| hypothetical protein VOLCADRAFT_115858 [Volvox carteri f. nagariensis]	AT3G24190.1		 Protein kinase superfamily protein 
Ctaxi_contig_11202|comp31623_c0_seq2	-1.724680219	7.13584406	0.000175161	0.001153995	thiazole biosynthetic enzyme	gi|545368296|ref|XP_005648929.1|thiazole biosynthetic enzyme [Coccomyxa subellipsoidea C-169] >gi|384250907|gb|EIE24385.1| thiazole biosynthetic enzyme [Coccomyxa subellipsoidea C-169]	AT5G54770.1	"THI1,TZ,THI4"	" thiazole biosynthetic enzyme, chloroplast (ARA6) (THI1) (THI4) "
Ctaxi_contig_24584|comp33953_c0_seq1	-1.722654458	8.424917252	1.62E-18	1.17E-16	granule-bound starch synthase	gi|302830173|ref|XP_002946653.1|hypothetical protein VOLCADRAFT_72820 [Volvox carteri f. nagariensis] >gi|300268399|gb|EFJ52580.1| hypothetical protein VOLCADRAFT_72820 [Volvox carteri f. nagariensis]	AT1G32900.1		 UDP-Glycosyltransferase superfamily protein 
Ctaxi_contig_23722|comp33829_c0_seq2	-1.720447425	8.309261247	1.43E-10	3.41E-09	s-adenosyl homocysteine hydrolase	gi|159470383|ref|XP_001693339.1|S-Adenosyl homocysteine hydrolase [Chlamydomonas reinhardtii] >gi|158277597|gb|EDP03365.1| S-Adenosyl homocysteine hydrolase [Chlamydomonas reinhardtii]	AT4G13940.2	"HOG1,SAHH1"	 S-adenosyl-L-homocysteine hydrolase 
Ctaxi_contig_51110|comp36217_c4_seq2	-1.720165152	2.543913477	4.91E-08	7.53E-07	glyoxysomal fatty acid beta-oxidation multifunctional protein	gi|552815014|ref|XP_005844329.1|hypothetical protein CHLNCDRAFT_59763 [Chlorella variabilis] >gi|307103971|gb|EFN52227.1| hypothetical protein CHLNCDRAFT_59763 [Chlorella variabilis]	AT3G06860.1	"MFP2,ATMFP2"	 multifunctional protein 2 
Ctaxi_contig_36331|comp35139_c6_seq6	-1.719795276	0.742299864	0.010213657	0.035640138	NA	NA	NA	NA	NA
Ctaxi_contig_16334|comp32705_c2_seq1	-1.719150388	1.563012271	0.000183082	0.001200303	mitochondrial nuclease	gi|159475832|ref|XP_001696018.1|DNA/RNA non-specific endonuclease [Chlamydomonas reinhardtii] >gi|158275189|gb|EDP00967.1| DNA/RNA non-specific endonuclease [Chlamydomonas reinhardtii]	AT3G60910.1		 S-adenosyl-L-methionine-dependent methyltransferases superfamily protein 
Ctaxi_contig_8759|comp30827_c0_seq1	-1.718912809	3.121801982	3.35E-11	8.87E-10	fruit protein pkiwi502-like	gi|545370466|ref|XP_005649870.1|ferredoxin reductase-like protein [Coccomyxa subellipsoidea C-169] >gi|384251849|gb|EIE25326.1| ferredoxin reductase-like protein [Coccomyxa subellipsoidea C-169]	AT1G15140.1		 FAD/NAD(P)-binding oxidoreductase 
Ctaxi_contig_10655|comp31468_c0_seq2	-1.718793902	2.039357745	0.003115185	0.013441663	ubiquitin-40s ribosomal protein s27a-like protein	gi|545687968|ref|NP_001270912.1|uncharacterized protein LOC101926775 [Macaca fascicularis] >gi|90076064|dbj|BAE87712.1| unnamed protein product [Macaca fascicularis]	AT3G52590.1	"UBQ1,EMB2167,ERD16,HAP4"	 ubiquitin extension protein 1 
Ctaxi_contig_69515|comp37170_c0_seq1	-1.718571608	7.703710903	3.20E-19	2.54E-17	glycine dehydrogenase	gi|545370170|ref|XP_005649750.1|glycine dehydrogenase [Coccomyxa subellipsoidea C-169] >gi|384251729|gb|EIE25206.1| glycine dehydrogenase [Coccomyxa subellipsoidea C-169]	AT2G26080.1	"AtGLDP2,GLDP2"	 glycine decarboxylase P-protein 2 
Ctaxi_contig_50682|comp36188_c1_seq21	-1.718553838	5.782449194	2.80E-14	1.19E-12	NA	NA	NA	NA	NA
Ctaxi_contig_32050|comp34749_c0_seq1	-1.717409709	2.193033614	1.62E-06	1.80E-05	NA	NA	NA	NA	NA
Ctaxi_contig_11782|comp31779_c1_seq3	-1.716895464	2.649577037	0.009021941	0.032187006	NA	NA	NA	NA	NA
Ctaxi_contig_9836|comp31223_c0_seq9	-1.715035845	4.332915074	6.29E-12	1.87E-10	NA	NA	NA	NA	NA
Ctaxi_contig_62836|comp36881_c3_seq2	-1.714327096	3.83767524	5.15E-14	2.11E-12	NA	NA	NA	NA	NA
Ctaxi_contig_22589|comp33685_c2_seq1	-1.714295168	3.661737527	1.52E-10	3.62E-09	NA	NA	NA	NA	NA
Ctaxi_contig_62844|comp36881_c5_seq3	-1.714194822	3.340680784	6.74E-10	1.43E-08	adhesin-like protein	gi|517456433|ref|WP_018627206.1|hypothetical protein [Niabella aurantiaca]	NA	NA	NA
Ctaxi_contig_21411|comp33510_c0_seq2	-1.714080614	1.131128247	0.012875455	0.04308941	rna-binding protein 5-a-like isoform x5	gi|545368979|ref|XP_005649258.1|hypothetical protein COCSUDRAFT_41038 [Coccomyxa subellipsoidea C-169] >gi|384251236|gb|EIE24714.1| hypothetical protein COCSUDRAFT_41038 [Coccomyxa subellipsoidea C-169]	AT3G54230.2	SUA	 suppressor of abi3-5 
Ctaxi_contig_58100|comp36630_c4_seq1	-1.712423122	1.847549966	4.15E-05	0.000324453	NA	NA	NA	NA	NA
Ctaxi_contig_42451|comp35636_c2_seq1	-1.711926526	2.510926139	0.003616747	0.015186541	NA	NA	NA	NA	NA
Ctaxi_contig_43739|comp35733_c0_seq6	-1.711045172	1.688952674	8.48E-05	0.000612755	NA	NA	NA	NA	NA
Ctaxi_contig_19636|comp33236_c0_seq7	-1.710788572	1.95356571	0.000397267	0.002344249	NA	NA	NA	NA	NA
Ctaxi_contig_40315|comp35491_c2_seq2	-1.710756233	2.968644128	5.70E-08	8.63E-07	NA	NA	NA	NA	NA
Ctaxi_contig_53865|comp36371_c6_seq3	-1.710712379	4.621433282	2.39E-17	1.46E-15	NA	NA	NA	NA	NA
Ctaxi_contig_38029|comp35290_c3_seq3	-1.7100762	4.309759318	4.44E-17	2.61E-15	abc1 coq8 ser thr kinase	gi|159481251|ref|XP_001698695.1|ABC1/COQ8 ser/thr kinase [Chlamydomonas reinhardtii] >gi|158273589|gb|EDO99377.1| ABC1/COQ8 ser/thr kinase [Chlamydomonas reinhardtii]	AT3G24190.1		 Protein kinase superfamily protein 
Ctaxi_contig_19989|comp33301_c1_seq3	-1.709294876	3.335010994	1.41E-08	2.41E-07	NA	NA	NA	NA	NA
Ctaxi_contig_36531|comp35161_c1_seq1	-1.709089097	5.321935403	1.05E-09	2.17E-08	superoxide dismutase	gi|302853910|ref|XP_002958467.1|superoxide dismutase [Mn] [Volvox carteri f. nagariensis] >gi|300256195|gb|EFJ40467.1| superoxide dismutase [Mn] [Volvox carteri f. nagariensis]	AT3G10920.1	"MSD1,MEE33,ATMSD1"	 manganese superoxide dismutase 1 
Ctaxi_contig_62878|comp36884_c0_seq1	-1.708243134	0.69976341	0.005182643	0.020505983	NA	NA	NA	NA	NA
Ctaxi_contig_6477|comp29319_c0_seq1	-1.707365796	4.060903403	2.16E-10	5.00E-09	cobalamin synthesis protein p47k	gi|552809246|ref|XP_005852325.1|hypothetical protein CHLNCDRAFT_33359 [Chlorella variabilis] >gi|307102515|gb|EFN50788.1| hypothetical protein CHLNCDRAFT_33359 [Chlorella variabilis]	NA	NA	NA
Ctaxi_contig_27571|comp34267_c3_seq1	-1.707361813	3.497335793	2.70E-11	7.28E-10	sulfotransferase	gi|514655520|ref|XP_004999048.1|hypothetical protein PTSG_11596 [Salpingoeca rosetta] >gi|326426909|gb|EGD72479.1| hypothetical protein PTSG_11596 [Salpingoeca rosetta]	NA	NA	NA
Ctaxi_contig_22053|comp33613_c0_seq1	-1.707213884	5.756413712	4.94E-16	2.64E-14	ankyrin repeat protein	gi|189502104|ref|YP_001957821.1|hypothetical protein Aasi_0703 [Candidatus Amoebophilus asiaticus 5a2] >gi|501449410|ref|WP_012472859.1| hypothetical protein [Candidatus Amoebophilus asiaticus] >gi|189497545|gb|ACE06092.1| hypothetical protein Aasi_0703 [Candidatus Amoebophilus asiaticus 5a2]	AT3G04710.3	TPR10	 ankyrin repeat family protein 
Ctaxi_contig_39108|comp35381_c1_seq2	-1.706724364	1.476148923	0.001458765	0.007095327	NA	NA	NA	NA	NA
Ctaxi_contig_22103|comp33618_c1_seq18	-1.705778338	3.466559595	1.57E-09	3.17E-08	NA	NA	NA	NA	NA
Ctaxi_contig_42617|comp35650_c3_seq11	-1.705722751	4.926670389	3.13E-16	1.71E-14	sulfur stress regulator	gi|302832650|ref|XP_002947889.1|Snf1-like protein kinase [Volvox carteri f. nagariensis] >gi|300266691|gb|EFJ50877.1| Snf1-like protein kinase [Volvox carteri f. nagariensis]	AT5G08590.1	"ASK2,SNRK2-1,SNRK2.1,SRK2G"	 SNF1-related protein kinase 2.1 
Ctaxi_contig_38679|comp35342_c0_seq1	-1.705586063	1.884647423	0.000337328	0.002029767	NA	NA	NA	NA	NA
Ctaxi_contig_62198|comp36849_c4_seq11	-1.705538728	0.837173429	0.005691238	0.022112408	NA	NA	NA	NA	NA
Ctaxi_contig_16024|comp32658_c0_seq1	-1.704640936	1.513497607	0.001860514	0.008737006	NA	NA	NA	NA	NA
Ctaxi_contig_59935|comp36727_c0_seq30	-1.704078804	3.732341559	1.32E-11	3.72E-10	nuclear ribonucleoprotein	gi|545364752|ref|XP_005647417.1|hypothetical protein COCSUDRAFT_66433 [Coccomyxa subellipsoidea C-169] >gi|384249391|gb|EIE22873.1| hypothetical protein COCSUDRAFT_66433 [Coccomyxa subellipsoidea C-169]	AT5G47620.2		 RNA-binding (RRM/RBD/RNP motifs) family protein 
Ctaxi_contig_11833|comp31797_c0_seq2	-1.704056517	3.945288273	0.000111101	0.000775769	atp-sulfurylase	gi|159483375|ref|XP_001699736.1|ATP-sulfurylase [Chlamydomonas reinhardtii] >gi|158281678|gb|EDP07432.1| ATP-sulfurylase [Chlamydomonas reinhardtii]	AT1G19920.1	"APS2,ASA1"	 Pseudouridine synthase/archaeosine transglycosylase-like family protein 
Ctaxi_contig_17701|comp32946_c0_seq1	-1.70381114	1.196794275	0.000472378	0.002721054	NA	NA	NA	NA	NA
Ctaxi_contig_40869|comp35538_c0_seq8	-1.70365515	0.843625631	0.004687924	0.018843669	NA	NA	NA	NA	NA
Ctaxi_contig_26863|comp34188_c5_seq2	-1.703591734	1.582800493	0.000313753	0.00191084	NA	NA	NA	NA	NA
Ctaxi_contig_20434|comp33374_c1_seq1	-1.703552402	7.428402175	6.26E-10	1.34E-08	atp-dependent zinc metalloprotease chloroplastic-like	gi|159465357|ref|XP_001690889.1|membrane AAA-metalloprotease [Chlamydomonas reinhardtii] >gi|158279575|gb|EDP05335.1| membrane AAA-metalloprotease [Chlamydomonas reinhardtii]	AT1G50250.1	FTSH1	 FTSH protease 1 
Ctaxi_contig_60705|comp36773_c5_seq3	-1.703180627	2.380680892	0.000301554	0.001847597	laglidadg homing endonuclease	gi|555946148|gb|AGZ19352.1|hypothetical protein CH29B_p069 (chloroplast) [Chlorella sp. ArM0029B]	ATCG00700.1	PSBN	 photosystem II reaction center protein N 
Ctaxi_contig_67959|comp37108_c0_seq2	-1.702233188	6.154520646	1.07E-20	9.96E-19	light-harvesting chlorophyll-a b binding protein lhcb4	gi|302839735|ref|XP_002951424.1|chlorophyll a/b-binding protein of photosystem II [Volvox carteri f. nagariensis] >gi|300263399|gb|EFJ47600.1| chlorophyll a/b-binding protein of photosystem II [Volvox carteri f. nagariensis]	AT2G40100.1	LHCB4.3	 light harvesting complex photosystem II 
Ctaxi_contig_29387|comp34476_c1_seq1	-1.7020426	2.514648613	4.78E-08	7.33E-07	flavin reductase domain protein fmn-binding protein	gi|545355295|ref|XP_005643449.1|flavo protein [Coccomyxa subellipsoidea C-169] >gi|384245411|gb|EIE18905.1| flavo protein [Coccomyxa subellipsoidea C-169]	NA	NA	NA
Ctaxi_contig_34883|comp34999_c3_seq1	-1.700447023	1.886591583	2.18E-05	0.000184537	NA	NA	NA	NA	NA
Ctaxi_contig_10523|comp31419_c1_seq1	-1.699760197	4.018337178	7.58E-09	1.36E-07	NA	NA	NA	NA	NA
Ctaxi_contig_14864|comp32451_c0_seq1	-1.698757763	3.706097179	6.15E-12	1.83E-10	NA	NA	NA	NA	NA
Ctaxi_contig_23700|comp33825_c3_seq1	-1.698548514	2.259457872	5.70E-07	6.97E-06	NA	NA	NA	NA	NA
Ctaxi_contig_8167|comp30569_c0_seq1	-1.698280526	4.663647082	3.19E-15	1.53E-13	tpa_inf: chloroplast light-harvesting complex ii protein precursor lhcbm7	gi|8925556|gb|AAF81519.1|AF268321_1light-harvesting complex protein LHCG12 [Bigelowiella natans] >gi|145079012|tpg|DAA05893.1| TPA_inf: chloroplast light-harvesting complex II protein precursor Lhcbm7 [Bigelowiella natans]	AT1G29930.1	"CAB1,AB140,CAB140,LHCB1.3"	 chlorophyll A/B binding protein 1 
Ctaxi_contig_23505|comp33807_c1_seq1	-1.697715907	0.981099027	0.00172505	0.008184365	NA	NA	NA	NA	NA
Ctaxi_contig_15479|comp32563_c2_seq1	-1.695855187	7.794107456	3.99E-11	1.04E-09	NA	NA	NA	NA	NA
Ctaxi_contig_14525|comp32389_c0_seq1	-1.694602863	2.279461233	6.04E-06	5.87E-05	NA	NA	NA	NA	NA
Ctaxi_contig_20901|comp33433_c5_seq1	-1.694164839	0.586516761	0.008033461	0.029275952	polymorphic outer membrane protein	gi|428217724|ref|YP_007102189.1|polymorphic outer membrane protein [Pseudanabaena sp. PCC 7367] >gi|504977628|ref|WP_015164730.1| polymorphic outer membrane protein [Pseudanabaena sp. PCC 7367] >gi|427989506|gb|AFY69761.1| polymorphic outer membrane protein [Pseudanabaena sp. PCC 7367]	NA	NA	NA
Ctaxi_contig_14057|comp32280_c1_seq1	-1.692695522	3.230942291	6.01E-08	9.07E-07	50s ribosomal protein l3	gi|545370569|ref|XP_005649913.1|ribosomal protein L3 [Coccomyxa subellipsoidea C-169] >gi|384251892|gb|EIE25369.1| ribosomal protein L3 [Coccomyxa subellipsoidea C-169]	AT2G43030.1		 Ribosomal protein L3 family protein 
Ctaxi_contig_56617|comp36544_c1_seq1	-1.692358437	1.774062962	0.000160217	0.001066841	NA	NA	NA	NA	NA
Ctaxi_contig_30864|comp34629_c0_seq11	-1.690876568	5.487990458	0.006125361	0.023481132	NA	NA	NA	NA	NA
Ctaxi_contig_36101|comp35118_c2_seq5	-1.690552809	1.806873135	0.001023116	0.005255574	NA	NA	NA	NA	NA
Ctaxi_contig_5420|comp27844_c0_seq1	-1.690272751	3.000362518	2.16E-05	0.00018273	NA	NA	NA	NA	NA
Ctaxi_contig_35341|comp35045_c2_seq5	-1.688922469	0.699045383	0.007756448	0.028485808	NA	NA	NA	NA	NA
Ctaxi_contig_21158|comp33469_c2_seq1	-1.688863103	1.322895615	0.001211729	0.006063158	protoporphyrin ix magnesium-chelatase	gi|302833215|ref|XP_002948171.1|hypothetical protein VOLCADRAFT_103792 [Volvox carteri f. nagariensis] >gi|300266391|gb|EFJ50578.1| hypothetical protein VOLCADRAFT_103792 [Volvox carteri f. nagariensis]	AT5G45930.1	"CHLI2,CHLI2,CHLI-2"	 magnesium chelatase i2 
Ctaxi_contig_56683|comp36549_c4_seq1	-1.688700057	4.910987453	7.55E-13	2.60E-11	NA	NA	NA	NA	NA
Ctaxi_contig_11602|comp31730_c0_seq1	-1.687804235	1.435608694	0.002361587	0.010678149	NA	NA	NA	NA	NA
Ctaxi_contig_12450|comp31941_c0_seq5	-1.687501393	1.167911333	0.004058901	0.016704934	NA	NA	NA	NA	NA
Ctaxi_contig_23292|comp33777_c0_seq3	-1.68642824	2.165335829	7.92E-05	0.000577275	NA	NA	NA	NA	NA
Ctaxi_contig_11128|comp31606_c0_seq5	-1.685939904	4.454381044	2.90E-09	5.65E-08	NA	NA	NA	NA	NA
Ctaxi_contig_22881|comp33727_c0_seq1	-1.685852977	2.077384121	1.16E-05	0.000105038	NA	NA	NA	NA	NA
Ctaxi_contig_13770|comp32218_c0_seq1	-1.685470244	4.624062166	3.38E-13	1.24E-11	dna helicase mcm8-like	gi|302762382|ref|XP_002964613.1|hypothetical protein SELMODRAFT_405992 [Selaginella moellendorffii] >gi|300168342|gb|EFJ34946.1| hypothetical protein SELMODRAFT_405992 [Selaginella moellendorffii]	AT3G09660.1	MCM8	 minichromosome maintenance 8 
Ctaxi_contig_21101|comp33462_c2_seq3	-1.684370178	0.824408496	0.011522773	0.039382075	NA	NA	NA	NA	NA
Ctaxi_contig_9885|comp31239_c0_seq5	-1.683744997	6.653456793	1.74E-11	4.84E-10	NA	NA	NA	NA	NA
Ctaxi_contig_3438|comp22332_c0_seq1	-1.682210943	2.3104238	6.87E-07	8.28E-06	omega-6- chloroplast isoform	"gi|159469834|ref|XP_001693068.1|omega-6-FAD, chloroplast isoform [Chlamydomonas reinhardtii] >gi|2696717|dbj|BAA23881.1| chloroplast w6 desaturase [Chlamydomonas reinhardtii] >gi|158277870|gb|EDP03637.1| omega-6-FAD, chloroplast isoform [Chlamydomonas reinhardtii]"	AT4G30950.1	"FAD6,FADC,SFD4"	 fatty acid desaturase 6 
Ctaxi_contig_16430|comp32722_c0_seq1	-1.681962045	1.04616171	0.003242184	0.013884451	hypothetical protein VOLCADRAFT_93650	gi|302842931|ref|XP_002953008.1|hypothetical protein VOLCADRAFT_93650 [Volvox carteri f. nagariensis] >gi|300261719|gb|EFJ45930.1| hypothetical protein VOLCADRAFT_93650 [Volvox carteri f. nagariensis]	NA	NA	NA
Ctaxi_contig_21282|comp33490_c1_seq1	-1.681570768	5.302779097	3.60E-17	2.14E-15	granule bound starch partial	gi|412993112|emb|CCO16645.1|granule-bound starch synthase I [Bathycoccus prasinos]	AT1G32900.1		 UDP-Glycosyltransferase superfamily protein 
Ctaxi_contig_67232|comp37084_c4_seq1	-1.680928968	4.101155174	1.05E-12	3.53E-11	protein argonaute 1	gi|502087079|ref|XP_004488420.1|PREDICTED: protein argonaute PNH1-like isoform X1 [Cicer arietinum] >gi|502087082|ref|XP_004488421.1| PREDICTED: protein argonaute PNH1-like isoform X2 [Cicer arietinum] >gi|502087085|ref|XP_004488422.1| PREDICTED: protein argonaute PNH1-like isoform X3 [Cicer arietinum] >gi|502087088|ref|XP_004488423.1| PREDICTED: protein argonaute PNH1-like isoform X4 [Cicer arietinum] >gi|502087091|ref|XP_004488424.1| PREDICTED: protein argonaute PNH1-like isoform X5 [Cicer arietinum] >gi|502087094|ref|XP_004488425.1| PREDICTED: protein argonaute PNH1-like isoform X6 [Cicer arietinum]	AT1G48410.1	AGO1	 Stabilizer of iron transporter SufD / Polynucleotidyl transferase 
Ctaxi_contig_68383|comp37125_c2_seq2	-1.680747517	1.964199233	3.74E-05	0.00029645	NA	NA	NA	NA	NA
Ctaxi_contig_63361|comp36914_c2_seq3	-1.680628563	2.603108825	4.56E-07	5.70E-06	chaperonin 60b2	gi|159468684|ref|XP_001692504.1|chaperonin 60B2 [Chlamydomonas reinhardtii] >gi|158278217|gb|EDP03982.1| chaperonin 60B2 [Chlamydomonas reinhardtii]	AT3G13470.1		 TCP-1/cpn60 chaperonin family protein 
Ctaxi_contig_48573|comp36048_c0_seq12	-1.680350836	2.446338825	1.21E-05	0.000109372	cytosolic phosphoglucose isomerase	gi|208463466|gb|ACI29026.1|glucose-6-phosphate isomerase [Dunaliella salina]	AT5G42740.1		 Sugar isomerase (SIS) family protein 
Ctaxi_contig_14129|comp32298_c0_seq1	-1.68024726	1.972196936	0.000311694	0.001898989	adenylylphosphosulfate reductase	gi|302832714|ref|XP_002947921.1|hypothetical protein VOLCADRAFT_103701 [Volvox carteri f. nagariensis] >gi|300266723|gb|EFJ50909.1| hypothetical protein VOLCADRAFT_103701 [Volvox carteri f. nagariensis]	NA	NA	NA
Ctaxi_contig_43404|comp35711_c0_seq2	-1.676233507	0.780432288	0.004937584	0.019666498	NA	NA	NA	NA	NA
Ctaxi_contig_68797|comp37140_c2_seq1	-1.675565233	2.892853654	3.68E-07	4.71E-06	helicase associated domain containing protein	gi|545357889|ref|XP_005644540.1|hypothetical protein COCSUDRAFT_58230 [Coccomyxa subellipsoidea C-169] >gi|384246506|gb|EIE19996.1| hypothetical protein COCSUDRAFT_58230 [Coccomyxa subellipsoidea C-169]	NA	NA	NA
Ctaxi_contig_46117|comp35877_c2_seq1	-1.67543289	3.393428056	5.88E-07	7.18E-06	hypothetical protein	gi|518100206|ref|WP_019270414.1|hypothetical protein [Neisseria sicca]	NA	NA	NA
Ctaxi_contig_52448|comp36292_c0_seq4	-1.675114673	3.457539502	0.001286669	0.006378292	NA	NA	NA	NA	NA
Ctaxi_contig_28529|comp34385_c1_seq1	-1.674787731	2.773054555	8.85E-08	1.29E-06	mitochondrial ribosomal protein l17	gi|552822486|ref|XP_005846128.1|hypothetical protein CHLNCDRAFT_53397 [Chlorella variabilis] >gi|307105778|gb|EFN54026.1| hypothetical protein CHLNCDRAFT_53397 [Chlorella variabilis]	AT1G67080.1	ABA4	 abscisic acid (aba)-deficient 4 
Ctaxi_contig_28153|comp34339_c0_seq3	-1.67360287	1.62730359	0.000267438	0.001662646	NA	NA	NA	NA	NA
Ctaxi_contig_16192|comp32680_c1_seq1	-1.673514912	4.135104068	7.43E-11	1.87E-09	tryptophan synthase beta chain chloroplastic-like	gi|508720588|gb|EOY12485.1|Tryptophan synthase beta-subunit 2 isoform 1 [Theobroma cacao]	AT4G27070.1	TSB2	 tryptophan synthase beta-subunit 2 
Ctaxi_contig_47565|comp35981_c1_seq4	-1.673456397	3.806478685	6.16E-15	2.83E-13	matrilin-2 isoform 2	gi|507625461|ref|XP_004697761.1|PREDICTED: matrilin-2 [Echinops telfairi]	NA	NA	NA
Ctaxi_contig_40205|comp35480_c7_seq1	-1.672294105	3.752165339	1.74E-09	3.49E-08	dead-box atp-dependent rna helicase 22-like	gi|159490778|ref|XP_001703350.1|predicted protein [Chlamydomonas reinhardtii] >gi|158280274|gb|EDP06032.1| predicted protein [Chlamydomonas reinhardtii]	AT1G59990.1		 DEA(D/H)-box RNA helicase family protein 
Ctaxi_contig_43447|comp35715_c0_seq8	-1.672271536	3.058213223	3.02E-09	5.86E-08	ankyrin repeat protein	gi|405963431|gb|EKC29005.1|Ankyrin-1 [Crassostrea gigas]	AT5G12320.1		 ankyrin repeat family protein 
Ctaxi_contig_31470|comp34695_c1_seq2	-1.670157033	3.540423882	0.006374453	0.024242402	ankyrin-2	gi|410906599|ref|XP_003966779.1|PREDICTED: ankyrin-2-like [Takifugu rubripes]	AT5G02620.1	"ANK1,ATANK1"	 ankyrin-like1 
Ctaxi_contig_40792|comp35533_c3_seq1	-1.670120464	3.266878382	1.91E-10	4.47E-09	NA	NA	NA	NA	NA
Ctaxi_contig_54484|comp36412_c4_seq6	-1.66907175	2.248016489	2.47E-05	0.000204825	NA	NA	AT5G14250.2	"COP13,CSN3,FUS11"	 Proteasome component (PCI) domain protein 
Ctaxi_contig_19187|comp33172_c2_seq2	-1.668804407	1.329640935	0.001902923	0.008901686	NA	NA	NA	NA	NA
Ctaxi_contig_9883|comp31239_c0_seq3	-1.668691352	4.582709742	8.60E-11	2.14E-09	mitochondrial substrate carrier family protein	gi|302847956|ref|XP_002955511.1|hypothetical protein VOLCADRAFT_83295 [Volvox carteri f. nagariensis] >gi|300259134|gb|EFJ43364.1| hypothetical protein VOLCADRAFT_83295 [Volvox carteri f. nagariensis]	AT4G03115.1		 Mitochondrial substrate carrier family protein 
Ctaxi_contig_42449|comp35636_c1_seq2	-1.665607571	3.874418232	7.72E-11	1.93E-09	NA	NA	NA	NA	NA
Ctaxi_contig_6833|comp29645_c0_seq1	-1.664433166	1.745838457	0.000181565	0.001191753	NA	NA	NA	NA	NA
Ctaxi_contig_48885|comp36069_c0_seq1	-1.663424774	4.453397077	1.56E-11	4.37E-10	vacuolar proton atpase a3-like	"gi|545366310|ref|XP_005648060.1|V0/A0 complex, 116-kDa subunit of ATPase [Coccomyxa subellipsoidea C-169] >gi|384250036|gb|EIE23516.1| V0/A0 complex, 116-kDa subunit of ATPase [Coccomyxa subellipsoidea C-169]"	AT2G28520.1	VHA-A1	 vacuolar proton ATPase A1 
Ctaxi_contig_24448|comp33935_c1_seq1	-1.662452353	2.110017442	0.00010127	0.000716204	lignostilbene-alpha beta-dioxygenase	"gi|385763966|gb|AFI78786.1|carotenoid cleavage dioxygenase 7, partial [Coleochaete orbicularis]"	NA	NA	NA
Ctaxi_contig_14953|comp32468_c1_seq1	-1.662297737	1.563165656	0.000343955	0.002065205	NA	NA	NA	NA	NA
Ctaxi_contig_51216|comp36225_c3_seq2	-1.662223757	1.551964555	0.00149335	0.007242576	dna repair protein complementing xp-c cells isoform x2	gi|545360542|ref|XP_005645645.1|Rad4-domain-containing protein [Coccomyxa subellipsoidea C-169] >gi|384247615|gb|EIE21101.1| Rad4-domain-containing protein [Coccomyxa subellipsoidea C-169]	NA	NA	NA
Ctaxi_contig_40802|comp35533_c4_seq10	-1.662091151	3.259211959	2.08E-06	2.25E-05	ubox domain containing protein	"gi|298706487|emb|CBJ29474.1|WD repeat, SAM and U-box domain containing 1 [Ectocarpus siliculosus]"	AT5G57035.1		 U-box domain-containing protein kinase family protein 
Ctaxi_contig_55222|comp36453_c2_seq3	-1.661845641	5.333854075	4.03E-15	1.90E-13	NA	NA	NA	NA	NA
Ctaxi_contig_29862|comp34530_c2_seq6	-1.660115133	1.998458573	5.66E-06	5.54E-05	NA	NA	NA	NA	NA
Ctaxi_contig_26993|comp34198_c0_seq13	-1.659889401	3.969826135	6.81E-12	2.02E-10	phenylalanine hydroxylase	"gi|545363344|ref|XP_005646805.1|aromatic amino acid hydroxylase, partial [Coccomyxa subellipsoidea C-169] >gi|384248778|gb|EIE22261.1| aromatic amino acid hydroxylase, partial [Coccomyxa subellipsoidea C-169]"	NA	NA	NA
Ctaxi_contig_11421|comp31675_c0_seq1	-1.659535022	4.060959606	8.04E-09	1.44E-07	tpa_inf: chloroplast light-harvesting complex ii protein precursor lhcbm6	gi|157965837|gb|ABW06955.1|chloroplast light-harvesting complex II protein precursor [Euglena gracilis]	AT1G29930.1	"CAB1,AB140,CAB140,LHCB1.3"	 chlorophyll A/B binding protein 1 
Ctaxi_contig_4566|comp25939_c0_seq3	-1.659077243	1.726884024	0.008908755	0.031837285	NA	NA	NA	NA	NA
Ctaxi_contig_21154|comp33469_c0_seq3	-1.658891209	2.075415203	3.68E-06	3.77E-05	protoporphyrin ix magnesium-chelatase	gi|552837462|ref|XP_005849367.1|hypothetical protein CHLNCDRAFT_143829 [Chlorella variabilis] >gi|307109026|gb|EFN57265.1| hypothetical protein CHLNCDRAFT_143829 [Chlorella variabilis]	AT5G45930.1	"CHLI2,CHLI2,CHLI-2"	 magnesium chelatase i2 
Ctaxi_contig_25873|comp34085_c0_seq1	-1.658661466	8.094630172	2.52E-16	1.38E-14	sm-like ribonucleo protein	gi|511004346|gb|EPB85718.1|hypothetical protein HMPREF1544_07469 [Mucor circinelloides f. circinelloides 1006PhL]	AT1G76300.1	SmD3	 snRNP core protein SMD3 
Ctaxi_contig_16749|comp32783_c0_seq3	-1.658379357	5.525333085	7.69E-09	1.38E-07	NA	NA	NA	NA	NA
Ctaxi_contig_21098|comp33462_c1_seq1	-1.657913011	1.792925115	3.29E-05	0.000265057	NA	NA	NA	NA	NA
Ctaxi_contig_34422|comp34954_c1_seq1	-1.657455818	2.194711067	4.59E-05	0.000355084	chloroplast lycopene epsilon cyclase precursor	gi|401662260|emb|CCG06343.1|chloroplast lycopene epsilon cyclase precursor [Chromochloris zofingiensis] >gi|401662262|emb|CCG06344.1| chloroplast lycopene epsilon cyclase precursor [Chromochloris zofingiensis]	AT5G57030.1	LUT2	 Lycopene beta/epsilon cyclase protein 
Ctaxi_contig_19630|comp33236_c0_seq1	-1.656957931	3.273447665	2.55E-09	5.00E-08	multicopper oxidase	gi|518712437|ref|WP_019873534.1|hypothetical protein [Sporichthya polymorpha]	NA	NA	NA
Ctaxi_contig_56568|comp36540_c3_seq23	-1.656858019	2.018016459	0.000227684	0.001443976	pre-mrna-splicing factor cwc21	gi|552843607|ref|XP_005850882.1|hypothetical protein CHLNCDRAFT_140537 [Chlorella variabilis] >gi|307110544|gb|EFN58780.1| hypothetical protein CHLNCDRAFT_140537 [Chlorella variabilis]	AT3G49601.1		" FUNCTIONS IN: molecular_function unknown; INVOLVED IN: biological_process unknown; LOCATED IN: cellular_component unknown; CONTAINS InterPro DOMAIN/s: mRNA splicing factor, Cwf21 (InterPro:IPR013170); Has 30201 Blast hits to 17322 proteins in 780 species: Archae - 12; Bacteria - 1396; Metazoa - 17338; Fungi - 3422; Plants - 5037; Viruses - 0; Other Eukaryotes - 2996 (source: NCBI BLink). "
Ctaxi_contig_36631|comp35170_c3_seq7	-1.656353506	3.344330796	2.25E-10	5.19E-09	heat shock protein 60	gi|255082704|ref|XP_002504338.1|predicted protein [Micromonas sp. RCC299] >gi|226519606|gb|ACO65596.1| predicted protein [Micromonas sp. RCC299]	AT3G23990.1	"HSP60,HSP60-3B"	 heat shock protein 60 
Ctaxi_contig_24827|comp33983_c0_seq6	-1.656055119	0.765882613	0.01047812	0.036407944	NA	NA	NA	NA	NA
Ctaxi_contig_18815|comp33111_c1_seq3	-1.655083407	2.437695217	1.34E-06	1.51E-05	NA	NA	NA	NA	NA
Ctaxi_contig_50867|comp36202_c3_seq5	-1.654570021	4.154745966	9.57E-14	3.80E-12	heat shock protein 90c	gi|159490014|ref|XP_001702984.1|heat shock protein 90C [Chlamydomonas reinhardtii] >gi|51847746|gb|AAU10511.1| heat shock protein 90C [Chlamydomonas reinhardtii] >gi|158270891|gb|EDO96722.1| heat shock protein 90C [Chlamydomonas reinhardtii]	AT2G04030.2	"CR88,Hsp88.1,AtHsp90.5"	 Chaperone protein htpG family protein 
Ctaxi_contig_16716|comp32777_c0_seq3	-1.654033026	1.35321525	0.002904907	0.012684193	NA	NA	NA	NA	NA
Ctaxi_contig_50243|comp36162_c2_seq1	-1.653779585	7.270937894	9.05E-20	7.64E-18	calcium-dependent protein	gi|401403054|ref|XP_003881398.1|hypothetical protein NCLIV_044270 [Neospora caninum Liverpool] >gi|325115810|emb|CBZ51365.1| hypothetical protein NCLIV_044270 [Neospora caninum Liverpool]	AT1G76040.2	CPK29	 calcium-dependent protein kinase 29 
Ctaxi_contig_12477|comp31950_c0_seq1	-1.653253753	2.741801564	1.09E-06	1.25E-05	protein	gi|545376342|ref|XP_005652270.1|hypothetical protein COCSUDRAFT_55711 [Coccomyxa subellipsoidea C-169] >gi|384254252|gb|EIE27726.1| hypothetical protein COCSUDRAFT_55711 [Coccomyxa subellipsoidea C-169]	NA	NA	NA
Ctaxi_contig_39914|comp35454_c2_seq3	-1.652592525	0.679309911	0.011674965	0.039817175	NA	NA	NA	NA	NA
Ctaxi_contig_55438|comp36469_c2_seq1	-1.651458082	3.096922148	9.83E-08	1.41E-06	transcriptional activator demeter-like	gi|545368882|ref|XP_005649215.1|hypothetical protein COCSUDRAFT_62092 [Coccomyxa subellipsoidea C-169] >gi|384251193|gb|EIE24671.1| hypothetical protein COCSUDRAFT_62092 [Coccomyxa subellipsoidea C-169]	AT5G04560.1	DME	 HhH-GPD base excision DNA repair family protein 
Ctaxi_contig_34586|comp34973_c5_seq3	-1.650625404	3.770244	2.53E-10	5.80E-09	NA	NA	NA	NA	NA
Ctaxi_contig_57846|comp36614_c3_seq3	-1.650330757	2.929648209	4.86E-08	7.46E-07	ankyrin repeat and death domain-containing protein 1b	gi|482889120|ref|YP_007886287.1|Ankyrin repeat domain protein [Wolbachia endosymbiont of Drosophila simulans wNo] >gi|505401423|ref|WP_015588525.1| Ankyrin repeat domain protein [Wolbachia endosymbiont of Drosophila simulans] >gi|481067864|gb|AGJ99411.1| Ankyrin repeat domain protein [Wolbachia endosymbiont of Drosophila simulans wNo]	AT4G19150.1		 Ankyrin repeat family protein 
Ctaxi_contig_24399|comp33926_c0_seq6	-1.650207098	0.834950935	0.010400064	0.036181628	NA	NA	NA	NA	NA
Ctaxi_contig_16420|comp32720_c0_seq1	-1.649057827	4.07519425	3.62E-09	6.89E-08	photosystem i reaction center subunit iv	gi|552815462|ref|XP_005844456.1|hypothetical protein CHLNCDRAFT_36926 [Chlorella variabilis] >gi|307104098|gb|EFN52354.1| hypothetical protein CHLNCDRAFT_36926 [Chlorella variabilis]	AT2G20260.1	PSAE-2	 photosystem I subunit E-2 
Ctaxi_contig_44114|comp35757_c1_seq1	-1.648880732	2.881422172	8.95E-07	1.05E-05	dna mismatch repair protein mlh1	gi|459185812|ref|XP_002122535.2|PREDICTED: DNA mismatch repair protein Mlh1-like [Ciona intestinalis]	AT4G09140.1	"ATMLH1,MLH1"	 MUTL-homologue 1 
Ctaxi_contig_34662|comp34978_c0_seq1	-1.64887581	6.52582053	3.52E-18	2.46E-16	s-adenosylmethionine synthetase	gi|545376105|ref|XP_005652163.1|methionine adenosyltransferase [Coccomyxa subellipsoidea C-169] >gi|384254145|gb|EIE27619.1| methionine adenosyltransferase [Coccomyxa subellipsoidea C-169]	AT2G36880.2	MAT3	 methionine adenosyltransferase 3 
Ctaxi_contig_21291|comp33490_c7_seq2	-1.648447172	2.242035322	0.002545009	0.011353201	granule-bound starch synthase	gi|88687739|dbj|BAE79814.1|granule-bound starch synthase [Parachlorella kessleri]	AT1G32900.1		 UDP-Glycosyltransferase superfamily protein 
Ctaxi_contig_50870|comp36202_c3_seq8	-1.648168318	4.188842375	1.34E-10	3.23E-09	heat shock protein 85	gi|302832980|ref|XP_002948054.1|hypothetical protein VOLCADRAFT_79927 [Volvox carteri f. nagariensis] >gi|300266856|gb|EFJ51042.1| hypothetical protein VOLCADRAFT_79927 [Volvox carteri f. nagariensis]	AT2G04030.1	"CR88,EMB1956,HSP90.5,Hsp88.1,AtHsp90.5"	 Chaperone protein htpG family protein 
Ctaxi_contig_49341|comp36101_c6_seq1	-1.647398538	2.399677206	1.56E-06	1.74E-05	rna-binding protein	gi|357482897|ref|XP_003611735.1|RNA-binding protein [Medicago truncatula] >gi|355513070|gb|AES94693.1| RNA-binding protein [Medicago truncatula]	AT4G36960.2		 RNA-binding (RRM/RBD/RNP motifs) family protein 
Ctaxi_contig_22199|comp33634_c1_seq1	-1.646528586	2.583559514	1.42E-05	0.00012599	NA	NA	NA	NA	NA
Ctaxi_contig_24417|comp33930_c0_seq3	-1.646240173	5.277860407	1.34E-12	4.44E-11	genetic modifier	"gi|552829158|ref|XP_005847634.1|hypothetical protein CHLNCDRAFT_23377, partial [Chlorella variabilis] >gi|307107289|gb|EFN55532.1| hypothetical protein CHLNCDRAFT_23377, partial [Chlorella variabilis]"	AT4G11570.2		 Haloacid dehalogenase-like hydrolase (HAD) superfamily protein 
Ctaxi_contig_64502|comp36966_c5_seq5	-1.64398481	5.776928596	1.65E-16	9.18E-15	sedoheptulose- -bisphosphatase	"gi|302830724|ref|XP_002946928.1|sedoheptulose-1,7-biphosphatase [Volvox carteri f. nagariensis] >gi|300267972|gb|EFJ52154.1| sedoheptulose-1,7-biphosphatase [Volvox carteri f. nagariensis]"	AT3G55800.1	SBPASE	 sedoheptulose-bisphosphatase 
Ctaxi_contig_32804|comp34817_c0_seq3	-1.643199131	4.72951207	5.30E-08	8.07E-07	NA	NA	AT5G06530.3		 ABC-2 type transporter family protein 
Ctaxi_contig_46126|comp35877_c5_seq5	-1.642687775	2.770528173	1.18E-06	1.35E-05	heavy metal translocating p-type atpase	gi|498447564|ref|WP_010753115.1|heavy metal translocating P-type ATPase [Enterococcus asini] >gi|486857755|gb|EOH90715.1| heavy metal translocating P-type ATPase [Enterococcus asini ATCC 700915] >gi|508182386|gb|EOT56653.1| copper-translocating P-type ATPase [Enterococcus asini ATCC 700915]	AT4G30110.1	"HMA2,ATHMA2"	 heavy metal atpase 2 
Ctaxi_contig_37187|comp35214_c0_seq17	-1.642416545	2.36063063	4.22E-05	0.000329816	NA	NA	NA	NA	NA
Ctaxi_contig_61444|comp36807_c2_seq8	-1.642026603	1.176335276	0.002632636	0.011682061	protein	gi|159482018|ref|XP_001699070.1|hypothetical protein CHLREDRAFT_193503 [Chlamydomonas reinhardtii] >gi|158273133|gb|EDO98925.1| predicted protein [Chlamydomonas reinhardtii]	NA	NA	NA
Ctaxi_contig_36573|comp35165_c5_seq8	-1.640965595	2.359027294	1.31E-06	1.48E-05	pentatricopeptide repeat-containing	gi|546327393|ref|XP_005719265.1|unnamed protein product [Chondrus crispus] >gi|507115935|emb|CDF39354.1| unnamed protein product [Chondrus crispus]	AT1G63070.1		 pentatricopeptide (PPR) repeat-containing protein 
Ctaxi_contig_41218|comp35560_c2_seq3	-1.640665924	3.207080238	1.38E-09	2.83E-08	1-deoxy-d-xylulose 5-phosphate reductoisomerase	gi|40849971|gb|AAR95700.1|putative 1-deoxy-D-xylulose 5-phosphate reductoisomerase [Ginkgo biloba]	AT5G62790.2	DXR	 1-deoxy-D-xylulose 5-phosphate reductoisomerase 
Ctaxi_contig_33354|comp34864_c5_seq14	-1.640625758	3.90063503	1.28E-10	3.08E-09	NA	NA	NA	NA	NA
Ctaxi_contig_48218|comp36027_c1_seq1	-1.639898191	3.833932482	7.07E-11	1.78E-09	aspartyl glutamyl-trna(asn gln) amidotransferase subunit b	gi|552842161|ref|XP_005850490.1|hypothetical protein CHLNCDRAFT_50146 [Chlorella variabilis] >gi|307110152|gb|EFN58388.1| hypothetical protein CHLNCDRAFT_50146 [Chlorella variabilis]	AT1G48520.2	GATB	 GLU-ADT subunit B 
Ctaxi_contig_34702|comp34982_c0_seq7	-1.639633356	2.57403761	0.01147219	0.039245123	NA	NA	NA	NA	NA
Ctaxi_contig_66218|comp37039_c2_seq1	-1.639016967	4.409268409	1.33E-10	3.19E-09	hydroxymethylpyrimidine phosphate synthase	gi|544211116|ref|XP_005535958.1|thiamin biosynthesis protein [Cyanidioschyzon merolae strain 10D] >gi|449016270|dbj|BAM79672.1| thiamin biosynthesis protein [Cyanidioschyzon merolae strain 10D]	AT2G29630.3	THIC	 thiaminC 
Ctaxi_contig_42448|comp35636_c1_seq1	-1.638938548	3.937003779	3.50E-12	1.09E-10	NA	NA	NA	NA	NA
Ctaxi_contig_24585|comp33953_c0_seq2	-1.638803197	8.63727233	1.26E-19	1.05E-17	granule-bound starch synthase	gi|88687739|dbj|BAE79814.1|granule-bound starch synthase [Parachlorella kessleri]	AT1G32900.1		 UDP-Glycosyltransferase superfamily protein 
Ctaxi_contig_14056|comp32280_c0_seq1	-1.638530833	3.128679237	8.46E-08	1.24E-06	50s ribosomal protein l3	gi|545370569|ref|XP_005649913.1|ribosomal protein L3 [Coccomyxa subellipsoidea C-169] >gi|384251892|gb|EIE25369.1| ribosomal protein L3 [Coccomyxa subellipsoidea C-169]	AT2G43030.1		 Ribosomal protein L3 family protein 
Ctaxi_contig_46116|comp35877_c1_seq1	-1.637392657	4.253853568	8.09E-13	2.77E-11	atpase	gi|223998022|ref|XP_002288684.1|heavy-metal transporter [Thalassiosira pseudonana CCMP1335] >gi|220975792|gb|EED94120.1| heavy-metal transporter [Thalassiosira pseudonana CCMP1335]	AT2G19110.1	"HMA4,ATHMA4"	 heavy metal atpase 4 
Ctaxi_contig_55426|comp36469_c0_seq11	-1.637010052	3.339894985	4.62E-09	8.58E-08	NA	NA	NA	NA	NA
Ctaxi_contig_28969|comp34432_c5_seq7	-1.63635071	2.351242279	0.001214192	0.006072777	NA	NA	NA	NA	NA
Ctaxi_contig_38030|comp35290_c3_seq4	-1.63630094	3.912139987	2.23E-14	9.60E-13	abc1 coq8 ser thr kinase	gi|302852139|ref|XP_002957591.1|hypothetical protein VOLCADRAFT_40547 [Volvox carteri f. nagariensis] >gi|300257108|gb|EFJ41361.1| hypothetical protein VOLCADRAFT_40547 [Volvox carteri f. nagariensis]	AT3G24190.1		 Protein kinase superfamily protein 
Ctaxi_contig_32978|comp34834_c2_seq3	-1.636015905	2.723256964	3.53E-06	3.63E-05	NA	NA	NA	NA	NA
Ctaxi_contig_13991|comp32263_c11_seq8	-1.635734498	0.534460361	0.014706346	0.047983418	NA	NA	AT3G11910.2	UBP13	 ubiquitin-specific protease 13 
Ctaxi_contig_38987|comp35368_c4_seq2	-1.635514461	8.059767284	2.83E-21	2.81E-19	protein	gi|412986835|emb|CCO15261.1|predicted protein [Bathycoccus prasinos]	AT1G11000.1	"MLO4,ATMLO4"	 Seven transmembrane MLO family protein 
Ctaxi_contig_27108|comp34215_c0_seq2	-1.634951592	3.899100316	5.95E-10	1.28E-08	protein serine threonine phosphatase 2c	gi|159480572|ref|XP_001698356.1|hypothetical protein CHLREDRAFT_143041 [Chlamydomonas reinhardtii] >gi|158282096|gb|EDP07849.1| predicted protein [Chlamydomonas reinhardtii]	AT1G09160.1		 Protein phosphatase 2C family protein 
Ctaxi_contig_27684|comp34283_c2_seq5	-1.63404744	7.66925914	3.47E-12	1.08E-10	NA	NA	NA	NA	NA
Ctaxi_contig_34069|comp34924_c2_seq1	-1.63388858	6.067642308	1.22E-15	6.16E-14	patatin	gi|428312372|ref|YP_007123349.1|patatin [Microcoleus sp. PCC 7113] >gi|504996977|ref|WP_015184079.1| patatin [Microcoleus sp. PCC 7113] >gi|428253984|gb|AFZ19943.1| patatin [Microcoleus sp. PCC 7113]	AT2G26560.1	"PLP2,PLAIIA,PLA2A"	 phospholipase A 2A 
Ctaxi_contig_32774|comp34813_c1_seq3	-1.633639569	4.001693222	8.59E-14	3.43E-12	NA	NA	AT3G16010.1		 Pentatricopeptide repeat (PPR-like) superfamily protein 
Ctaxi_contig_13771|comp32218_c0_seq2	-1.633625251	6.605121249	1.77E-12	5.75E-11	chlorophyll a-b binding protein chloroplastic-like	gi|302851012|ref|XP_002957031.1|light-harvesting chlorophyll-a/b protein of photosystem I [Volvox carteri f. nagariensis] >gi|300257587|gb|EFJ41833.1| light-harvesting chlorophyll-a/b protein of photosystem I [Volvox carteri f. nagariensis]	AT1G61520.3	LHCA3	 photosystem I light harvesting complex gene 3 
Ctaxi_contig_69980|comp37187_c0_seq15	-1.633507884	3.181084463	1.63E-07	2.22E-06	glutamate-1-semialdehyde aminotransferase	gi|302836949|ref|XP_002950034.1|hypothetical protein VOLCADRAFT_74470 [Volvox carteri f. nagariensis] >gi|300264507|gb|EFJ48702.1| hypothetical protein VOLCADRAFT_74470 [Volvox carteri f. nagariensis]	AT3G48730.1	GSA2	" glutamate-1-semialdehyde 2,1-aminomutase 2 "
Ctaxi_contig_47202|comp35956_c2_seq1	-1.633085109	3.090569785	9.70E-07	1.13E-05	NA	NA	NA	NA	NA
Ctaxi_contig_28409|comp34369_c3_seq1	-1.632537032	1.73911847	7.50E-05	0.000549738	glutathione reductase	gi|545354530|ref|XP_005643099.1|glutathione reductase [Coccomyxa subellipsoidea C-169] >gi|384245059|gb|EIE18555.1| glutathione reductase [Coccomyxa subellipsoidea C-169]	AT3G54660.1	"GR,EMB2360,ATGR2"	 glutathione reductase 
Ctaxi_contig_55394|comp36467_c1_seq3	-1.631202418	5.815906387	1.47E-18	1.07E-16	30s ribosomal protein s1	gi|37520556|ref|NP_923933.1|30S ribosomal protein S1 [Gloeobacter violaceus PCC 7421] >gi|499453525|ref|WP_011140989.1| 30S ribosomal protein S1 [Gloeobacter violaceus] >gi|35211550|dbj|BAC88928.1| 30S ribosomal protein S1 [Gloeobacter violaceus PCC 7421]	AT5G30510.1	"RPS1,ARRPS1"	 ribosomal protein S1 
Ctaxi_contig_59864|comp36724_c5_seq1	-1.631072232	3.037565465	2.60E-06	2.75E-05	cystathionine gamma-synthase	gi|545374103|ref|XP_005651362.1|cystathionine gamma-synthase [Coccomyxa subellipsoidea C-169] >gi|384253343|gb|EIE26818.1| cystathionine gamma-synthase [Coccomyxa subellipsoidea C-169]	AT3G01120.1	"MTO1,CGS,ATCYS1,CGS1"	 Pyridoxal phosphate (PLP)-dependent transferases superfamily protein 
Ctaxi_contig_20391|comp33367_c1_seq1	-1.63053096	4.202442255	5.88E-11	1.50E-09	NA	NA	NA	NA	NA
Ctaxi_contig_46049|comp35872_c6_seq2	-1.630249767	1.398864418	0.00289117	0.012637205	zinc finger family protein	gi|302844604|ref|XP_002953842.1|hypothetical protein VOLCADRAFT_106120 [Volvox carteri f. nagariensis] >gi|300260950|gb|EFJ45166.1| hypothetical protein VOLCADRAFT_106120 [Volvox carteri f. nagariensis]	AT3G56930.1		 DHHC-type zinc finger family protein 
Ctaxi_contig_13059|comp32070_c0_seq4	-1.628389006	2.446542335	3.93E-06	4.00E-05	(rap annotation release2) galactose-binding like domain containing protein	gi|502165972|ref|XP_004513748.1|PREDICTED: uncharacterized protein SYNPCC7002_A1590-like [Cicer arietinum]	AT5G04440.1		 Protein of unknown function (DUF1997) 
Ctaxi_contig_50325|comp36168_c3_seq1	-1.628260009	2.561540385	1.97E-05	0.000168434	NA	NA	NA	NA	NA
Ctaxi_contig_51208|comp36225_c1_seq1	-1.627890156	0.934427526	0.008523464	0.030728366	NA	NA	NA	NA	NA
Ctaxi_contig_11542|comp31709_c1_seq1	-1.627351956	1.577679346	0.001116671	0.00565403	peptidyl-prolyl cis-trans isomerase fkbp17- chloroplastic-like	"gi|508774024|gb|EOY21280.1|FK506 binding protein, putative [Theobroma cacao]"	AT1G18170.1		 FKBP-like peptidyl-prolyl cis-trans isomerase family protein 
Ctaxi_contig_23522|comp33808_c4_seq1	-1.625965931	1.424206637	0.00192358	0.008981698	NA	NA	NA	NA	NA
Ctaxi_contig_65762|comp37024_c3_seq6	-1.625316927	2.796153093	4.41E-06	4.43E-05	NA	NA	NA	NA	NA
Ctaxi_contig_16070|comp32668_c1_seq1	-1.62448636	8.129760537	3.21E-21	3.18E-19	chloroplast elongation factor g	gi|552846751|ref|XP_005851692.1|hypothetical protein CHLNCDRAFT_48385 [Chlorella variabilis] >gi|307111356|gb|EFN59590.1| hypothetical protein CHLNCDRAFT_48385 [Chlorella variabilis]	AT1G62750.1	"ATSCO1,ATSCO1/CPEF-G,SCO1"	 Translation elongation factor EFG/EF2 protein 
Ctaxi_contig_34490|comp34962_c0_seq5	-1.624403568	1.678765913	0.000227377	0.001442574	NA	NA	NA	NA	NA
Ctaxi_contig_56695|comp36550_c3_seq5	-1.624317603	3.561361914	2.02E-10	4.70E-09	NA	NA	NA	NA	NA
Ctaxi_contig_31768|comp34722_c1_seq1	-1.623517658	3.538803133	1.41E-08	2.40E-07	NA	NA	NA	NA	NA
Ctaxi_contig_30116|comp34550_c2_seq1	-1.623138018	4.086108536	1.16E-10	2.83E-09	protein	gi|545372185|ref|XP_005650586.1|hypothetical protein COCSUDRAFT_64948 [Coccomyxa subellipsoidea C-169] >gi|384252566|gb|EIE26042.1| hypothetical protein COCSUDRAFT_64948 [Coccomyxa subellipsoidea C-169]	AT3G27240.1		 Cytochrome C1 family 
Ctaxi_contig_44496|comp35775_c4_seq6	-1.622835537	2.122346266	0.000138347	0.000940982	endo- -beta-xylanase	gi|547800086|ref|WP_022209743.1|putative uncharacterized protein [Bacteroides cellulosilyticus CAG:158] >gi|524424651|emb|CDB71166.1| putative uncharacterized protein [Bacteroides cellulosilyticus CAG:158]	NA	NA	NA
Ctaxi_contig_18763|comp33104_c0_seq2	-1.622565399	5.972390343	8.20E-14	3.28E-12	NA	NA	NA	NA	NA
Ctaxi_contig_51120|comp36219_c0_seq1	-1.621970182	3.308835299	3.71E-07	4.74E-06	ubiquitin carboxyl-terminal hydrolase 13	gi|565346532|ref|XP_006340305.1|PREDICTED: ubiquitin carboxyl-terminal hydrolase 13-like isoform X1 [Solanum tuberosum]	AT5G06600.3	UBP12	 ubiquitin-specific protease 12 
Ctaxi_contig_55827|comp36493_c3_seq9	-1.621357911	6.438423427	2.80E-11	7.52E-10	adhesin-like protein	gi|288560219|ref|YP_003423705.1|adhesin-like protein [Methanobrevibacter ruminantium M1] >gi|502720780|ref|WP_012955764.1| adhesin-like protein [Methanobrevibacter ruminantium] >gi|288542929|gb|ADC46813.1| adhesin-like protein [Methanobrevibacter ruminantium M1]	NA	NA	NA
Ctaxi_contig_27788|comp34293_c0_seq1	-1.621212187	6.353766628	1.83E-15	8.99E-14	geranylgeranyl reductase	gi|159464036|ref|XP_001690248.1|geranylgeranyl reductase [Chlamydomonas reinhardtii] >gi|158284236|gb|EDP09986.1| geranylgeranyl reductase [Chlamydomonas reinhardtii]	AT1G74470.1		 Pyridine nucleotide-disulphide oxidoreductase family protein 
Ctaxi_contig_52421|comp36290_c2_seq3	-1.620572111	4.173982946	1.07E-09	2.22E-08	myristoyl-acyl carrier protein thioesterase	"gi|545376571|ref|XP_005652361.1|acyl-ACP thioesterase, partial [Coccomyxa subellipsoidea C-169] >gi|384254343|gb|EIE27817.1| acyl-ACP thioesterase, partial [Coccomyxa subellipsoidea C-169]"	AT4G13050.1		 Acyl-ACP thioesterase 
Ctaxi_contig_34733|comp34985_c0_seq2	-1.620254277	2.801141867	2.29E-05	0.000191863	50s ribosomal protein l29	gi|412993101|emb|CCO16634.1|predicted protein [Bathycoccus prasinos]	NA	NA	NA
Ctaxi_contig_8292|comp30632_c0_seq1	-1.619762573	3.847932884	7.45E-09	1.34E-07	glycine cleavage h-protein	"gi|159477076|ref|XP_001696637.1|glycine cleavage system, H-protein [Chlamydomonas reinhardtii] >gi|158282862|gb|EDP08614.1| glycine cleavage system, H-protein [Chlamydomonas reinhardtii] >gi|294845989|gb|ADF43148.1| GCSHp [Chlamydomonas reinhardtii] >gi|294846028|gb|ADF43186.1| GCSHm [Chlamydomonas reinhardtii]"	AT2G35120.1		 Single hybrid motif superfamily protein 
Ctaxi_contig_58816|comp36670_c3_seq1	-1.61934555	1.673949775	6.93E-05	0.000512714	NA	NA	NA	NA	NA
Ctaxi_contig_38028|comp35290_c3_seq2	-1.618833899	2.952770399	0.002610227	0.011605613	protein	gi|302852139|ref|XP_002957591.1|hypothetical protein VOLCADRAFT_40547 [Volvox carteri f. nagariensis] >gi|300257108|gb|EFJ41361.1| hypothetical protein VOLCADRAFT_40547 [Volvox carteri f. nagariensis]	AT3G24190.1		 Protein kinase superfamily protein 
Ctaxi_contig_28298|comp34358_c0_seq4	-1.61835923	2.077755784	0.000298595	0.001832137	cytochrome b-c1 complex subunit	"gi|115456077|ref|NP_001051639.1|Os03g0806900 [Oryza sativa Japonica Group] >gi|30103022|gb|AAP21435.1| putative ubiquinol-cytochrome c reductase [Oryza sativa Japonica Group] >gi|108711654|gb|ABF99449.1| Ubiquinol-cytochrome c reductase complex 14 kDa protein, putative, expressed [Oryza sativa Japonica Group] >gi|113550110|dbj|BAF13553.1| Os03g0806900 [Oryza sativa Japonica Group] >gi|125546126|gb|EAY92265.1| hypothetical protein OsI_13986 [Oryza sativa Indica Group] >gi|125588323|gb|EAZ28987.1| hypothetical protein OsJ_13033 [Oryza sativa Japonica Group] >gi|215768388|dbj|BAH00617.1| unnamed protein product [Oryza sativa Japonica Group]"	AT5G25450.1		" Cytochrome bd ubiquinol oxidase, 14kDa subunit "
Ctaxi_contig_32048|comp34748_c4_seq1	-1.617958249	2.929960057	4.28E-06	4.31E-05	NA	NA	AT3G49660.1		 Transducin/WD40 repeat-like superfamily protein 
Ctaxi_contig_12391|comp31929_c0_seq1	-1.61758941	5.04392278	4.40E-15	2.07E-13	peptidyl-prolyl cis-trans isomerase chloroplastic-like	gi|302853750|ref|XP_002958388.1|hypothetical protein VOLCADRAFT_108119 [Volvox carteri f. nagariensis] >gi|300256268|gb|EFJ40538.1| hypothetical protein VOLCADRAFT_108119 [Volvox carteri f. nagariensis]	AT3G01480.1	"CYP38,ATCYP38"	 cyclophilin 38 
Ctaxi_contig_3406|comp19206_c0_seq1	-1.617218237	1.318046694	0.000990661	0.005111517	NA	NA	NA	NA	NA
Ctaxi_contig_24687|comp33969_c4_seq3	-1.616873436	2.905761836	7.41E-07	8.87E-06	NA	NA	NA	NA	NA
Ctaxi_contig_38521|comp35326_c0_seq1	-1.615879393	1.403737761	0.000136325	0.000929111	NA	NA	NA	NA	NA
Ctaxi_contig_50613|comp36185_c0_seq1	-1.615822652	3.529807065	0.000354429	0.002119385	hexokinase	gi|560939365|gb|AHB32106.1|hexokinase [Camellia sinensis]	AT3G20040.1	"ATHXK4,HKL2"	 Hexokinase 
Ctaxi_contig_9421|comp31083_c1_seq1	-1.615493608	6.16438012	4.68E-18	3.20E-16	fructose-bisphosphate aldolase	gi|545357477|ref|XP_005644379.1|fructose-bisphosphate aldolase [Coccomyxa subellipsoidea C-169] >gi|384246345|gb|EIE19835.1| fructose-bisphosphate aldolase [Coccomyxa subellipsoidea C-169]	AT4G38970.1	FBA2	 fructose-bisphosphate aldolase 2 
Ctaxi_contig_36254|comp35131_c1_seq4	-1.615128388	4.021259277	2.38E-07	3.15E-06	NA	NA	NA	NA	NA
Ctaxi_contig_14131|comp32299_c0_seq1	-1.61507745	3.561793898	1.17E-11	3.34E-10	pyruvate 2-oxoglutarate dehydrogenase dihydrolipoamide acyltransferase component	gi|545357141|ref|XP_005644237.1|hypothetical protein COCSUDRAFT_31081 [Coccomyxa subellipsoidea C-169] >gi|384246202|gb|EIE19693.1| hypothetical protein COCSUDRAFT_31081 [Coccomyxa subellipsoidea C-169]	AT3G25860.1	"LTA2,PLE2"	 2-oxoacid dehydrogenases acyltransferase family protein 
Ctaxi_contig_32388|comp34781_c0_seq8	-1.614975534	0.770231272	0.013703081	0.045259364	soluble starch synthase	gi|545353463|ref|XP_005642568.1|soluble starch synthase [Coccomyxa subellipsoidea C-169] >gi|384244523|gb|EIE18024.1| soluble starch synthase [Coccomyxa subellipsoidea C-169]	AT4G18240.1	"ATSS4,SSIV,SS4"	 starch synthase 4 
Ctaxi_contig_14976|comp32474_c0_seq1	-1.613375826	1.133875058	0.002456674	0.011016179	shikimate kinase	gi|159464345|ref|XP_001690402.1|shikimate kinase [Chlamydomonas reinhardtii] >gi|158279902|gb|EDP05661.1| shikimate kinase [Chlamydomonas reinhardtii]	NA	NA	NA
Ctaxi_contig_57974|comp36622_c2_seq1	-1.611764566	1.08209195	0.004783534	0.019154658	NA	NA	NA	NA	NA
Ctaxi_contig_18768|comp33104_c1_seq5	-1.610453728	6.277546905	2.10E-15	1.03E-13	f-box lrr-repeat protein 14-like	gi|46447199|ref|YP_008564.1|hypothetical protein pc1565 [Candidatus Protochlamydia amoebophila UWE25] >gi|499489471|ref|WP_011176111.1| hypothetical protein [Candidatus Protochlamydia amoebophila] >gi|46400840|emb|CAF24289.1| hypothetical protein pc1565 [Candidatus Protochlamydia amoebophila UWE25]	AT1G80570.1		 RNI-like superfamily protein 
Ctaxi_contig_8471|comp30708_c0_seq1	-1.608948939	1.015712465	0.008963692	0.032006382	NA	NA	NA	NA	NA
Ctaxi_contig_7467|comp30144_c0_seq1	-1.608134614	2.197014487	0.002732699	0.012057609	NA	NA	NA	NA	NA
Ctaxi_contig_13138|comp32090_c1_seq2	-1.608035559	2.280844647	1.27E-05	0.000114129	malonyl- :acp transacylase	gi|255069969|ref|XP_002507066.1|malonyl-CoA:ACP transacylase [Micromonas sp. RCC299] >gi|226522341|gb|ACO68324.1| malonyl-CoA:ACP transacylase [Micromonas sp. RCC299]	AT2G30200.2		 catalytics;transferases;[acyl-carrier-protein] S-malonyltransferases;binding 
Ctaxi_contig_50311|comp36168_c1_seq1	-1.606436574	2.062096446	3.65E-05	0.000290232	NA	NA	NA	NA	NA
Ctaxi_contig_34667|comp34978_c4_seq1	-1.606066443	5.334499199	4.51E-15	2.11E-13	s-adenosylmethionine synthetase	gi|545376105|ref|XP_005652163.1|methionine adenosyltransferase [Coccomyxa subellipsoidea C-169] >gi|384254145|gb|EIE27619.1| methionine adenosyltransferase [Coccomyxa subellipsoidea C-169]	AT3G17390.1	"MTO3,SAMS3,MAT4"	 S-adenosylmethionine synthetase family protein 
Ctaxi_contig_26191|comp34124_c0_seq10	-1.604466792	3.771716846	8.60E-08	1.25E-06	haloacid dehalogenase-like hydrolase superfamily protein isoform 1	gi|115477595|ref|NP_001062393.1|Os08g0542600 [Oryza sativa Japonica Group] >gi|42407835|dbj|BAD08978.1| HAD superfamily protein involved in N-acetyl-glucosamine catabolism-like [Oryza sativa Japonica Group] >gi|113624362|dbj|BAF24307.1| Os08g0542600 [Oryza sativa Japonica Group] >gi|125604196|gb|EAZ43521.1| hypothetical protein OsJ_28139 [Oryza sativa Japonica Group] >gi|215765014|dbj|BAG86711.1| unnamed protein product [Oryza sativa Japonica Group] >gi|215768477|dbj|BAH00706.1| unnamed protein product [Oryza sativa Japonica Group]	AT5G10460.1		 Haloacid dehalogenase-like hydrolase (HAD) superfamily protein 
Ctaxi_contig_21511|comp33531_c2_seq5	-1.604231479	5.108549843	1.89E-15	9.25E-14	atp synthase gamma chloroplastic-like	gi|545375884|ref|XP_005652076.1|ATP synthase gamma-subunit [Coccomyxa subellipsoidea C-169] >gi|384254058|gb|EIE27532.1| ATP synthase gamma-subunit [Coccomyxa subellipsoidea C-169]	AT4G04640.1	ATPC1	" ATPase, F1 complex, gamma subunit protein "
Ctaxi_contig_24041|comp33872_c1_seq2	-1.603099035	1.368825358	0.003433581	0.014550171	NA	NA	NA	NA	NA
Ctaxi_contig_17227|comp32872_c1_seq3	-1.60307958	1.219815433	0.002111329	0.00972589	elongation factor ts	gi|522082471|ref|WP_020593680.1|hypothetical protein [Kiloniella laminariae]	AT4G11120.1		" translation elongation factor Ts (EF-Ts), putative "
Ctaxi_contig_19628|comp33235_c5_seq2	-1.603055222	5.977133971	2.91E-08	4.67E-07	chlorophyll a-b binding protein chloroplastic-like	gi|302835678|ref|XP_002949400.1|hypothetical protein VOLCADRAFT_104309 [Volvox carteri f. nagariensis] >gi|300265227|gb|EFJ49419.1| hypothetical protein VOLCADRAFT_104309 [Volvox carteri f. nagariensis]	AT4G10340.1	LHCB5	 light harvesting complex of photosystem II 5 
Ctaxi_contig_46878|comp35931_c0_seq1	-1.603052055	1.120820081	0.001341167	0.006597094	NA	NA	NA	NA	NA
Ctaxi_contig_27008|comp34201_c2_seq1	-1.602474138	0.594432697	0.013912026	0.045836838	NA	NA	NA	NA	NA
Ctaxi_contig_43171|comp35689_c1_seq1	-1.602269548	4.926545239	1.27E-11	3.60E-10	NA	NA	NA	NA	NA
Ctaxi_contig_62195|comp36849_c4_seq8	-1.600765642	2.237882778	6.74E-06	6.48E-05	NA	NA	NA	NA	NA
Ctaxi_contig_29692|comp34512_c0_seq1	-1.59898027	1.070887607	0.004363626	0.01773746	NA	NA	NA	NA	NA
Ctaxi_contig_23446|comp33797_c4_seq10	-1.598506933	1.068117911	0.00195996	0.009127583	NA	NA	NA	NA	NA
Ctaxi_contig_47893|comp36002_c8_seq2	-1.598311166	1.570682005	0.000237466	0.001499219	NA	NA	NA	NA	NA
Ctaxi_contig_17602|comp32932_c1_seq1	-1.597653019	2.601879063	0.000109843	0.000768261	argininosuccinate synthase	gi|389878962|ref|YP_006372527.1|argininosuccinate synthase [Tistrella mobilis KA081020-065] >gi|504559518|ref|WP_014746620.1| argininosuccinate synthase [Tistrella mobilis] >gi|388529746|gb|AFK54943.1| argininosuccinate synthase [Tistrella mobilis KA081020-065]	AT4G24830.2		 arginosuccinate synthase family 
Ctaxi_contig_53863|comp36371_c6_seq1	-1.597340341	5.580869563	3.66E-15	1.73E-13	NA	NA	NA	NA	NA
Ctaxi_contig_10804|comp31508_c2_seq1	-1.597301091	5.184172556	3.25E-14	1.37E-12	photosystem ii reaction center psb28 chloroplastic-like	gi|508702416|gb|EOX94312.1|Photosystem II reaction center PSB28 protein isoform 1 [Theobroma cacao] >gi|508702417|gb|EOX94313.1| Photosystem II reaction center PSB28 protein isoform 1 [Theobroma cacao]	AT4G28660.1	PSB28	 photosystem II reaction center PSB28 protein 
Ctaxi_contig_26174|comp34123_c0_seq1	-1.596085452	0.656500176	0.012369277	0.041702559	pentatricopeptide repeat-containing protein	gi|449477018|ref|XP_004154904.1|PREDICTED: putative pentatricopeptide repeat-containing protein At1g19290-like [Cucumis sativus]	AT5G61990.1		 Pentatricopeptide repeat (PPR) superfamily protein 
Ctaxi_contig_42649|comp35653_c1_seq5	-1.596015107	3.007271042	0.000225284	0.001431727	chymotrypsin-like serine protease	gi|4868165|gb|AAD31187.1|AF127088_1chymotrypsinogen [Rhyzopertha dominica]	NA	NA	NA
Ctaxi_contig_39526|comp35420_c4_seq3	-1.594864835	5.977139935	2.65E-14	1.13E-12	phosphoglycerate kinase	gi|497455147|ref|WP_009769345.1|3-phosphoglycerate kinase [Oscillatoriales cyanobacterium JSC-12] >gi|410709576|gb|EKQ67091.1| 3-phosphoglycerate kinase [Oscillatoriales cyanobacterium JSC-12]	AT1G79550.2	PGK	 phosphoglycerate kinase 
Ctaxi_contig_20655|comp33403_c2_seq1	-1.594547182	2.592239544	3.15E-05	0.000255065	actin-related protein 9-like	gi|168008439|ref|XP_001756914.1|actin-related protein ARP9 [Physcomitrella patens] >gi|162691785|gb|EDQ78145.1| actin-related protein ARP9 [Physcomitrella patens]	AT5G43500.2	"ATARP9,ARP9"	 actin-related protein 9 
Ctaxi_contig_36800|comp35189_c2_seq13	-1.594289613	0.99495586	0.0112159	0.038489863	NA	NA	NA	NA	NA
Ctaxi_contig_50678|comp36188_c1_seq17	-1.594067571	7.698537253	8.74E-16	4.49E-14	NA	NA	NA	NA	NA
Ctaxi_contig_17181|comp32865_c0_seq1	-1.593727058	11.24253083	1.91E-11	5.28E-10	NA	NA	NA	NA	NA
Ctaxi_contig_71973|comp37271_c6_seq1	-1.593707996	6.757944869	1.25E-10	3.02E-09	tenascin-x precursor	gi|545376439|ref|XP_005652309.1|hypothetical protein COCSUDRAFT_39345 [Coccomyxa subellipsoidea C-169] >gi|384254291|gb|EIE27765.1| hypothetical protein COCSUDRAFT_39345 [Coccomyxa subellipsoidea C-169]	NA	NA	NA
Ctaxi_contig_9076|comp30959_c0_seq1	-1.593590525	4.043594269	1.50E-05	0.000132057	NA	NA	NA	NA	NA
Ctaxi_contig_25639|comp34067_c5_seq1	-1.593419137	1.143650606	0.002063402	0.009541741	NA	NA	NA	NA	NA
Ctaxi_contig_56667|comp36549_c0_seq1	-1.592751596	6.96090304	1.67E-13	6.41E-12	NA	NA	NA	NA	NA
Ctaxi_contig_47574|comp35981_c2_seq1	-1.591019814	0.61744286	0.012043289	0.040820591	NA	NA	NA	NA	NA
Ctaxi_contig_14340|comp32346_c0_seq1	-1.58951691	4.251103479	2.67E-05	0.000219973	carotenoid hydroxylase	gi|302852147|ref|XP_002957595.1|beta-carotene hydroxylase chloroplast precursor [Volvox carteri f. nagariensis] >gi|300257112|gb|EFJ41365.1| beta-carotene hydroxylase chloroplast precursor [Volvox carteri f. nagariensis]	AT5G52570.1	"BETA-OHASE2,B2,CHY2,BCH2"	 beta-carotene hydroxylase 2 
Ctaxi_contig_25874|comp34085_c0_seq2	-1.588443178	2.644297764	3.98E-06	4.04E-05	NA	NA	NA	NA	NA
Ctaxi_contig_60577|comp36766_c5_seq1	-1.588247567	5.428491213	0.007509376	0.027763539	NA	NA	NA	NA	NA
Ctaxi_contig_19634|comp33236_c0_seq5	-1.586974603	2.009916328	0.007245014	0.026958193	multicopper ferroxidase	gi|302832399|ref|XP_002947764.1|multicopper ferroxidase [Volvox carteri f. nagariensis] >gi|300267112|gb|EFJ51297.1| multicopper ferroxidase [Volvox carteri f. nagariensis]	NA	NA	NA
Ctaxi_contig_21740|comp33568_c0_seq1	-1.586389491	7.581878603	5.57E-18	3.76E-16	ferredoxin-nadp+ reductase	gi|545356935|ref|XP_005644145.1|ferredoxin-NADP+ reductase [Coccomyxa subellipsoidea C-169] >gi|384246110|gb|EIE19601.1| ferredoxin-NADP+ reductase [Coccomyxa subellipsoidea C-169]	AT1G30510.3	"ATRFNR2,RFNR2"	 root FNR 2 
Ctaxi_contig_30655|comp34610_c1_seq1	-1.586351476	2.603418736	2.61E-06	2.76E-05	protein tic chloroplastic-like	gi|302828772|ref|XP_002945953.1|hypothetical protein VOLCADRAFT_78986 [Volvox carteri f. nagariensis] >gi|300268768|gb|EFJ52948.1| hypothetical protein VOLCADRAFT_78986 [Volvox carteri f. nagariensis]	AT3G18890.1		 NAD(P)-binding Rossmann-fold superfamily protein 
Ctaxi_contig_54713|comp36426_c0_seq1	-1.586141197	1.468217962	0.000805406	0.004294818	NA	NA	NA	NA	NA
Ctaxi_contig_33869|comp34906_c2_seq2	-1.585855107	2.933491606	4.31E-07	5.42E-06	NA	NA	NA	NA	NA
Ctaxi_contig_17311|comp32882_c2_seq1	-1.584602308	5.005295362	2.89E-16	1.58E-14	kinase-like protein	gi|545372376|ref|XP_005650663.1|kinase-like protein [Coccomyxa subellipsoidea C-169] >gi|384252643|gb|EIE26119.1| kinase-like protein [Coccomyxa subellipsoidea C-169]	AT4G38470.1		 ACT-like protein tyrosine kinase family protein 
Ctaxi_contig_71804|comp37264_c2_seq2	-1.584481245	3.527439108	3.52E-08	5.55E-07	adhesin-like protein	gi|148642233|ref|YP_001272746.1|adhesin-like protein [Methanobrevibacter smithii ATCC 35061] >gi|500587809|ref|WP_011953735.1| adhesin-like protein [Methanobrevibacter smithii] >gi|148551250|gb|ABQ86378.1| adhesin-like protein [Methanobrevibacter smithii ATCC 35061]	NA	NA	NA
Ctaxi_contig_34584|comp34973_c5_seq1	-1.584375785	4.015938741	2.78E-09	5.42E-08	NA	NA	NA	NA	NA
Ctaxi_contig_22828|comp33719_c3_seq1	-1.583897371	3.237825172	3.03E-07	3.94E-06	nadp-dependent malic enzyme	gi|159476632|ref|XP_001696415.1|NADP-dependent malic enzyme [Chlamydomonas reinhardtii] >gi|158282640|gb|EDP08392.1| NADP-dependent malic enzyme [Chlamydomonas reinhardtii]	AT5G25880.1	"ATNADP-ME3,NADP-ME3"	 NADP-malic enzyme 3 
Ctaxi_contig_24812|comp33981_c0_seq6	-1.583291645	1.652956697	0.005011399	0.019917118	NA	NA	NA	NA	NA
Ctaxi_contig_29289|comp34464_c3_seq1	-1.583200396	6.468502378	1.47E-12	4.83E-11	geranylgeranyl diphosphate synthase	gi|302843854|ref|XP_002953468.1|hypothetical protein VOLCADRAFT_109214 [Volvox carteri f. nagariensis] >gi|300261227|gb|EFJ45441.1| hypothetical protein VOLCADRAFT_109214 [Volvox carteri f. nagariensis]	AT3G14510.1		 Polyprenyl synthetase family protein 
Ctaxi_contig_8507|comp30723_c0_seq1	-1.583165309	5.228449991	7.15E-12	2.10E-10	chloroplast atp synthase subunit delta precursor	"gi|159486703|ref|XP_001701377.1|chloroplast ATP synthase delta chain [Chlamydomonas reinhardtii] >gi|2493039|sp|Q42687.1|ATPD_CHLRE RecName: Full=ATP synthase delta chain, chloroplastic; AltName: Full=F-ATPase delta chain; Flags: Precursor >gi|1134976|gb|AAB51365.1| chloroplast ATP synthase subunit delta precursor [Chlamydomonas reinhardtii] >gi|158271679|gb|EDO97493.1| chloroplast ATP synthase delta chain [Chlamydomonas reinhardtii]"	AT4G09650.1	ATPD	 ATP synthase delta-subunit gene 
Ctaxi_contig_18762|comp33104_c0_seq1	-1.581599957	5.301339863	8.15E-14	3.27E-12	NA	NA	NA	NA	NA
Ctaxi_contig_22412|comp33661_c0_seq1	-1.580901101	1.551989909	0.000368944	0.002196081	gtp-binding protein	gi|159477681|ref|XP_001696937.1|hypothetical protein CHLREDRAFT_105231 [Chlamydomonas reinhardtii] >gi|158274849|gb|EDP00629.1| predicted protein [Chlamydomonas reinhardtii]	AT2G22870.1	EMB2001	 P-loop containing nucleoside triphosphate hydrolases superfamily protein 
Ctaxi_contig_32976|comp34834_c2_seq1	-1.580748822	5.550673601	4.77E-11	1.23E-09	digalactosyldiacylglycerol synthase chloroplastic-like	gi|159470905|ref|XP_001693597.1|galactolipid galactosyltransferase [Chlamydomonas reinhardtii] >gi|158283100|gb|EDP08851.1| galactolipid galactosyltransferase [Chlamydomonas reinhardtii]	AT3G11670.2	DGD1	 UDP-Glycosyltransferase superfamily protein 
Ctaxi_contig_20029|comp33310_c0_seq1	-1.580494297	3.200201964	3.94E-08	6.15E-07	gtp-binding protein	"gi|303285814|ref|XP_003062197.1|protein-synthesizing GTPase [Micromonas pusilla CCMP1545] >gi|317411685|sp|C1N1Y2.1|GUFP_MICPC RecName: Full=Translation factor GUF1 homolog, chloroplastic; AltName: Full=Elongation factor 4 homolog; Short=EF-4; AltName: Full=GTPase GUF1 homolog; AltName: Full=Ribosomal back-translocase; Flags: Precursor >gi|226456608|gb|EEH53909.1| protein-synthesizing GTPase [Micromonas pusilla CCMP1545]"	AT5G08650.1		 Small GTP-binding protein 
Ctaxi_contig_5413|comp27810_c0_seq1	-1.579196912	10.0841111	3.98E-06	4.03E-05	NA	NA	NA	NA	NA
Ctaxi_contig_7989|comp30470_c0_seq2	-1.57893451	6.601771086	2.45E-13	9.16E-12	phosphoribulokinase	gi|1885326|emb|CAA72118.1|phosphoribulokinase [Pisum sativum]	AT1G32060.1	PRK	 phosphoribulokinase 
Ctaxi_contig_27359|comp34245_c0_seq2	-1.578251153	1.678950928	0.002913402	0.012716328	60s ribosomal protein l4	gi|514813301|ref|XP_004981434.1|PREDICTED: 60S ribosomal protein L4-1-like [Setaria italica]	AT3G09630.2		 Ribosomal protein L4/L1 family 
Ctaxi_contig_37558|comp35245_c1_seq14	-1.578241485	1.061335637	0.009196837	0.032710248	kinesin motor domain protein	gi|256092910|ref|XP_002582120.1|hypothetical protein [Schistosoma mansoni] >gi|353228837|emb|CCD75008.1| putative kif-3 [Schistosoma mansoni]	NA	NA	NA
Ctaxi_contig_30865|comp34629_c0_seq12	-1.577377226	7.850565627	0.005581666	0.021777053	NA	NA	NA	NA	NA
Ctaxi_contig_71791|comp37264_c0_seq3	-1.577197311	2.396469247	8.83E-07	1.04E-05	NA	NA	NA	NA	NA
Ctaxi_contig_47207|comp35956_c4_seq1	-1.576650959	4.827195224	4.72E-10	1.03E-08	NA	NA	NA	NA	NA
Ctaxi_contig_55396|comp36467_c1_seq5	-1.576368421	7.735437936	0.000258704	0.001614495	tpa_inf: chloroplast light-harvesting complex ii protein precursor lhcbm6	gi|145078830|tpg|DAA05886.1|TPA_inf: chloroplast light-harvesting complex II protein precursor Lhcbm6 [Euglena gracilis]	AT1G29920.1	"CAB2,AB165,LHCB1.1"	 chlorophyll A/B-binding protein 2 
Ctaxi_contig_71033|comp37236_c1_seq1	-1.575837808	5.638207346	2.34E-13	8.82E-12	3-deoxy-d-arabino-heptulosonate 7-phosphate synthetase	gi|552823173|ref|XP_005846285.1|hypothetical protein CHLNCDRAFT_58264 [Chlorella variabilis] >gi|307105936|gb|EFN54183.1| hypothetical protein CHLNCDRAFT_58264 [Chlorella variabilis]	AT4G39980.1	DHS1	 3-deoxy-D-arabino-heptulosonate 7-phosphate synthase 1 
Ctaxi_contig_11127|comp31606_c0_seq4	-1.57498423	5.803804618	4.46E-12	1.37E-10	NA	NA	NA	NA	NA
Ctaxi_contig_55814|comp36493_c0_seq1	-1.574444101	6.186281641	3.98E-12	1.23E-10	polymorphic outer membrane protein	gi|428217724|ref|YP_007102189.1|polymorphic outer membrane protein [Pseudanabaena sp. PCC 7367] >gi|504977628|ref|WP_015164730.1| polymorphic outer membrane protein [Pseudanabaena sp. PCC 7367] >gi|427989506|gb|AFY69761.1| polymorphic outer membrane protein [Pseudanabaena sp. PCC 7367]	NA	NA	NA
Ctaxi_contig_32513|comp34791_c3_seq2	-1.574056598	2.626172105	4.17E-06	4.21E-05	NA	NA	NA	NA	NA
Ctaxi_contig_65823|comp37025_c3_seq1	-1.574046221	0.736999864	0.007431913	0.027513474	NA	NA	NA	NA	NA
Ctaxi_contig_67213|comp37084_c2_seq1	-1.573403137	6.726730105	1.14E-19	9.51E-18	argonaute 1	gi|302842702|ref|XP_002952894.1|Argonaute-like protein [Volvox carteri f. nagariensis] >gi|300261934|gb|EFJ46144.1| Argonaute-like protein [Volvox carteri f. nagariensis]	AT1G48410.1	AGO1	 Stabilizer of iron transporter SufD / Polynucleotidyl transferase 
Ctaxi_contig_7772|comp30348_c1_seq1	-1.573205486	5.833725621	9.50E-12	2.75E-10	calvin cycle protein cp12-like	gi|545357355|ref|XP_005644334.1|CP12-domain-containing protein [Coccomyxa subellipsoidea C-169] >gi|384246299|gb|EIE19790.1| CP12-domain-containing protein [Coccomyxa subellipsoidea C-169]	AT2G47400.1	"CP12-1,CP12"	 CP12 domain-containing protein 1 
Ctaxi_contig_68384|comp37125_c2_seq3	-1.573185215	2.33481384	0.000116849	0.000810014	protein	gi|159484052|ref|XP_001700074.1|predicted protein [Chlamydomonas reinhardtii] >gi|158272570|gb|EDO98368.1| predicted protein [Chlamydomonas reinhardtii]	NA	NA	NA
Ctaxi_contig_16458|comp32727_c1_seq1	-1.572342975	6.740046791	6.47E-15	2.96E-13	nad-dependent epimerase dehydratase	gi|255085941|ref|XP_002508937.1|predicted protein [Micromonas sp. RCC299] >gi|226524215|gb|ACO70195.1| predicted protein [Micromonas sp. RCC299]	AT4G31530.2		 NAD(P)-binding Rossmann-fold superfamily protein 
Ctaxi_contig_43365|comp35706_c2_seq4	-1.572011704	3.557123434	1.58E-09	3.20E-08	atp-binding cassette superfamily	gi|530739593|gb|EQC37835.1|hypothetical protein SDRG_04858 [Saprolegnia diclina VS20]	AT1G17840.1	"WBC11,ABCG11,DSO,COF1,ATWBC11"	 white-brown complex homolog protein 11 
Ctaxi_contig_34749|comp34987_c2_seq1	-1.571739812	8.033456408	6.74E-17	3.85E-15	calcium-dependent protein kinase 16	gi|159476354|ref|XP_001696276.1|hypothetical protein CHLREDRAFT_112697 [Chlamydomonas reinhardtii] >gi|158282501|gb|EDP08253.1| predicted protein [Chlamydomonas reinhardtii]	AT2G17890.1	CPK16	 calcium-dependent protein kinase 16 
Ctaxi_contig_67216|comp37084_c2_seq4	-1.569385899	5.037732581	7.72E-12	2.26E-10	piwi-domain-containing protein	gi|545363508|ref|XP_005646875.1|Piwi-domain-containing protein [Coccomyxa subellipsoidea C-169] >gi|384248848|gb|EIE22331.1| Piwi-domain-containing protein [Coccomyxa subellipsoidea C-169]	NA	NA	NA
Ctaxi_contig_48088|comp36018_c1_seq1	-1.568054531	1.81429575	0.001142562	0.005767742	disulfide-isomerase a6	gi|512195936|gb|EPE24774.1|Thioredoxin-like protein [Glarea lozoyensis ATCC 20868]	AT2G47470.2	"ATPDIL2-1,UNE5,MEE30,PDI11,ATPDI11"	 thioredoxin family protein 
Ctaxi_contig_52235|comp36277_c3_seq4	-1.567964569	1.166227168	0.005712836	0.022185771	NA	NA	NA	NA	NA
Ctaxi_contig_16257|comp32692_c0_seq2	-1.567739038	3.787365707	9.27E-12	2.68E-10	NA	NA	NA	NA	NA
Ctaxi_contig_66320|comp37043_c3_seq3	-1.567324394	2.593815603	6.90E-07	8.31E-06	haloacid dehalogenase-like hydrolase family protein	gi|168024767|ref|XP_001764907.1|predicted protein [Physcomitrella patens] >gi|162683943|gb|EDQ70349.1| predicted protein [Physcomitrella patens]	AT1G56500.1		 haloacid dehalogenase-like hydrolase family protein 
Ctaxi_contig_20271|comp33341_c1_seq6	-1.567075859	2.04585923	0.000534657	0.00302972	glutathione s-transferase omega-like protein	gi|552838002|ref|XP_005849485.1|hypothetical protein CHLNCDRAFT_142785 [Chlorella variabilis] >gi|307109145|gb|EFN57383.1| hypothetical protein CHLNCDRAFT_142785 [Chlorella variabilis]	AT5G44990.3		 Glutathione S-transferase family protein 
Ctaxi_contig_39623|comp35430_c1_seq2	-1.567002208	3.187964936	2.79E-08	4.49E-07	NA	NA	NA	NA	NA
Ctaxi_contig_49343|comp36101_c7_seq2	-1.566271793	0.955300119	0.004306699	0.017554906	NA	NA	NA	NA	NA
Ctaxi_contig_38695|comp35343_c6_seq5	-1.564782734	2.075697534	0.000450786	0.002617769	NA	NA	NA	NA	NA
Ctaxi_contig_9146|comp30980_c0_seq3	-1.564472171	5.680919295	1.10E-14	4.89E-13	vacuolar atp synthase subunit e	gi|159469570|ref|XP_001692936.1|vacuolar ATP synthase subunit E [Chlamydomonas reinhardtii] >gi|158277738|gb|EDP03505.1| vacuolar ATP synthase subunit E [Chlamydomonas reinhardtii]	AT4G11150.1	"TUF,emb2448,TUFF,VHA-E1"	 vacuolar ATP synthase subunit E1 
Ctaxi_contig_33008|comp34835_c6_seq16	-1.564378436	1.114996432	0.002159437	0.009902698	diacylglycerol acyltransferase type 2	gi|159466500|ref|XP_001691447.1|hypothetical protein CHLREDRAFT_188937 [Chlamydomonas reinhardtii] >gi|158279419|gb|EDP05180.1| predicted protein [Chlamydomonas reinhardtii] >gi|514054712|gb|AGO32158.1| diacylglycerol acyltransferase type 2 [Chlamydomonas reinhardtii]	NA	NA	NA
Ctaxi_contig_14364|comp32350_c2_seq1	-1.564221219	2.837880495	2.11E-06	2.28E-05	NA	NA	NA	NA	NA
Ctaxi_contig_58885|comp36674_c2_seq22	-1.564201342	3.242586856	1.06E-07	1.52E-06	kinase-like protein	gi|552837627|ref|XP_005849414.1|hypothetical protein CHLNCDRAFT_143933 [Chlorella variabilis] >gi|307109073|gb|EFN57312.1| hypothetical protein CHLNCDRAFT_143933 [Chlorella variabilis]	AT1G78290.3		 Protein kinase superfamily protein 
Ctaxi_contig_9420|comp31083_c0_seq1	-1.56358194	6.183305218	8.80E-16	4.52E-14	fructose- -bisphosphate aldolase	gi|552813390|ref|XP_005843940.1|hypothetical protein CHLNCDRAFT_37179 [Chlorella variabilis] >gi|307103579|gb|EFN51838.1| hypothetical protein CHLNCDRAFT_37179 [Chlorella variabilis]	AT2G21330.1	FBA1	 fructose-bisphosphate aldolase 1 
Ctaxi_contig_19881|comp33284_c1_seq4	-1.563539762	3.591391747	2.21E-09	4.38E-08	glycerophosphoryl diester phosphodiesterase	gi|553741039|ref|WP_023075207.1|glycerophosphoryl diester phosphodiesterase [Leptolyngbya sp. Heron Island J] >gi|553082137|gb|ESA33965.1| glycerophosphoryl diester phosphodiesterase [Leptolyngbya sp. Heron Island J]	AT5G08030.1		 PLC-like phosphodiesterases superfamily protein 
Ctaxi_contig_18586|comp33089_c1_seq1	-1.563103488	4.335707116	1.77E-10	4.17E-09	aldo keto reductase	gi|302835139|ref|XP_002949131.1|hypothetical protein VOLCADRAFT_80526 [Volvox carteri f. nagariensis] >gi|300265433|gb|EFJ49624.1| hypothetical protein VOLCADRAFT_80526 [Volvox carteri f. nagariensis]	AT5G53580.1		 NAD(P)-linked oxidoreductase superfamily protein 
Ctaxi_contig_24614|comp33958_c1_seq4	-1.562942272	0.892504061	0.00412689	0.016949456	NA	NA	NA	NA	NA
Ctaxi_contig_56450|comp36534_c3_seq7	-1.562807289	1.224164083	0.003986798	0.016462631	NA	NA	AT3G02650.1		 Tetratricopeptide repeat (TPR)-like superfamily protein 
Ctaxi_contig_33054|comp34839_c0_seq2	-1.562785873	1.028360248	0.001205808	0.006042526	NA	NA	NA	NA	NA
Ctaxi_contig_11131|comp31607_c1_seq1	-1.562722682	1.38292386	0.005563047	0.021711973	hypothetical protein COCSUDRAFT_45025	gi|545355207|ref|XP_005643416.1|hypothetical protein COCSUDRAFT_45025 [Coccomyxa subellipsoidea C-169] >gi|384245378|gb|EIE18872.1| hypothetical protein COCSUDRAFT_45025 [Coccomyxa subellipsoidea C-169]	NA	NA	NA
Ctaxi_contig_8295|comp30632_c0_seq4	-1.562704268	1.298850643	0.002530175	0.011297527	NA	NA	NA	NA	NA
Ctaxi_contig_69083|comp37154_c0_seq3	-1.561259613	7.513338709	6.15E-19	4.76E-17	molecular chaperone ( superfamily)	gi|308812576|ref|XP_003083595.1|Molecular chaperone (DnaJ superfamily) (ISS) [Ostreococcus tauri] >gi|116055476|emb|CAL58144.1| Molecular chaperone (DnaJ superfamily) (ISS) [Ostreococcus tauri]	NA	NA	NA
Ctaxi_contig_66349|comp37043_c9_seq1	-1.56094026	1.253270991	0.000746356	0.004024645	probable atp-dependent rna helicase ythdc2	gi|168022294|ref|XP_001763675.1|predicted protein [Physcomitrella patens] >gi|162685168|gb|EDQ71565.1| predicted protein [Physcomitrella patens]	AT1G30460.1	"CPSF30,ATCPSF30"	 cleavage and polyadenylation specificity factor 30 
Ctaxi_contig_25022|comp34006_c1_seq3	-1.56029079	1.310666251	0.005524464	0.02159902	pentatricopeptide repeat-containing protein at3g60050-like	gi|508775934|gb|EOY23190.1|Pentatricopeptide repeat (PPR) superfamily protein [Theobroma cacao]	AT3G60050.1		 Pentatricopeptide repeat (PPR) superfamily protein 
Ctaxi_contig_32529|comp34792_c2_seq3	-1.560133588	2.563808341	0.000272765	0.001691045	NA	NA	NA	NA	NA
Ctaxi_contig_46464|comp35900_c0_seq1	-1.560040362	1.884659023	8.84E-05	0.000636735	ubiquitin carboxyl-terminal hydrolase 12-like	gi|414883624|tpg|DAA59638.1|TPA: hypothetical protein ZEAMMB73_244345 [Zea mays]	AT5G06600.3	UBP12	 ubiquitin-specific protease 12 
Ctaxi_contig_45037|comp35801_c2_seq2	-1.559740865	4.651636884	7.72E-13	2.65E-11	mfs general substrate transporter	gi|545373957|ref|XP_005651292.1|MFS general substrate transporter [Coccomyxa subellipsoidea C-169] >gi|384253273|gb|EIE26748.1| MFS general substrate transporter [Coccomyxa subellipsoidea C-169]	NA	NA	NA
Ctaxi_contig_71653|comp37258_c1_seq5	-1.559574282	4.745892051	1.23E-10	2.97E-09	transmembrane protein	gi|470240050|ref|XP_004351994.1|hypothetical protein DFA_10108 [Dictyostelium fasciculatum] >gi|328866891|gb|EGG15274.1| hypothetical protein DFA_10108 [Dictyostelium fasciculatum]	AT3G46940.1	DUT1	 DUTP-PYROPHOSPHATASE-LIKE 1 
Ctaxi_contig_21875|comp33590_c0_seq1	-1.559285284	1.046883236	0.009806302	0.034461758	NA	NA	NA	NA	NA
Ctaxi_contig_69875|comp37183_c1_seq9	-1.559273166	0.970695229	0.009128687	0.032502266	protoporphyrin ix magnesium chelatase	"gi|545371646|ref|XP_005650357.1|hydrogenobyrinic acid a,c-diamide cobaltochelatase, partial [Coccomyxa subellipsoidea C-169] >gi|384252337|gb|EIE25813.1| hydrogenobyrinic acid a,c-diamide cobaltochelatase, partial [Coccomyxa subellipsoidea C-169]"	AT5G13630.2	"GUN5,CCH,CHLH,CCH1,ABAR"	" magnesium-chelatase subunit chlH, chloroplast, putative / Mg-protoporphyrin IX chelatase, putative (CHLH) "
Ctaxi_contig_59944|comp36728_c0_seq5	-1.558302061	2.164678246	4.41E-05	0.000342469	NA	NA	NA	NA	NA
Ctaxi_contig_32075|comp34752_c0_seq3	-1.558202695	1.889558053	0.009726485	0.034260394	magnesium chelatase subunit d	gi|302849242|ref|XP_002956151.1|magnesium chelatase subunit D chloroplast precursor [Volvox carteri f. nagariensis] >gi|300258454|gb|EFJ42690.1| magnesium chelatase subunit D chloroplast precursor [Volvox carteri f. nagariensis]	AT1G08520.1	"ALB1,ALB-1V,V157,PDE166,CHLD"	 ALBINA 1 
Ctaxi_contig_26038|comp34103_c1_seq1	-1.557162623	3.809225367	1.52E-08	2.58E-07	f1f0 atp synthase gamma subunit	gi|545370823|ref|XP_005650017.1|F1F0 ATP synthase gamma subunit [Coccomyxa subellipsoidea C-169] >gi|384251996|gb|EIE25473.1| F1F0 ATP synthase gamma subunit [Coccomyxa subellipsoidea C-169]	AT2G33040.1	ATP3	 gamma subunit of Mt ATP synthase 
Ctaxi_contig_33694|comp34893_c0_seq4	-1.557092875	5.346687064	4.24E-05	0.000330669	adenosine 3-phospho 5-phosphosulfate transporter 1	gi|302828518|ref|XP_002945826.1|hypothetical protein VOLCADRAFT_78846 [Volvox carteri f. nagariensis] >gi|300268641|gb|EFJ52821.1| hypothetical protein VOLCADRAFT_78846 [Volvox carteri f. nagariensis]	AT5G59740.1		 UDP-N-acetylglucosamine (UAA) transporter family 
Ctaxi_contig_15792|comp32618_c0_seq5	-1.556529607	5.502791652	1.90E-10	4.46E-09	NA	NA	AT4G37060.2	PLP5	 PATATIN-like protein 5 
Ctaxi_contig_40302|comp35490_c0_seq6	-1.556287488	1.749085644	0.000133467	0.000912411	fad dependent oxidoreductase	gi|428770969|ref|YP_007162759.1|FAD dependent oxidoreductase [Cyanobacterium aponinum PCC 10605] >gi|505033336|ref|WP_015220438.1| FAD dependent oxidoreductase [Cyanobacterium aponinum] >gi|428685248|gb|AFZ54715.1| FAD dependent oxidoreductase [Cyanobacterium aponinum PCC 10605]	AT2G32640.2		 Lycopene beta/epsilon cyclase protein 
Ctaxi_contig_23695|comp33825_c0_seq2	-1.554005532	1.626617195	0.001618321	0.007755753	NA	NA	NA	NA	NA
Ctaxi_contig_38902|comp35360_c9_seq2	-1.553947158	1.675758913	0.00171736	0.008151333	protein	gi|159484813|ref|XP_001700447.1|predicted protein [Chlamydomonas reinhardtii] >gi|158272334|gb|EDO98136.1| predicted protein [Chlamydomonas reinhardtii]	NA	NA	NA
Ctaxi_contig_36294|comp35135_c1_seq1	-1.553724559	4.648841754	3.08E-14	1.30E-12	NA	NA	NA	NA	NA
Ctaxi_contig_19592|comp33231_c1_seq1	-1.552972205	5.237287643	1.80E-11	4.99E-10	regulator of co2-responsive genes	gi|159483595|ref|XP_001699846.1|regulator of CO2-responsive genes [Chlamydomonas reinhardtii] >gi|11875320|dbj|BAB19629.1| CCM1-A [Chlamydomonas reinhardtii] >gi|11875323|dbj|BAB19631.1| CCM1-A [Chlamydomonas reinhardtii] >gi|158281788|gb|EDP07542.1| regulator of CO2-responsive genes [Chlamydomonas reinhardtii]	NA	NA	NA
Ctaxi_contig_13571|comp32188_c0_seq1	-1.55262159	2.948708248	1.73E-07	2.35E-06	bifunctional rnase h acid phosphatase	gi|291302271|ref|YP_003513549.1|ribonuclease H [Stackebrandtia nassauensis DSM 44728] >gi|502785051|ref|WP_013020027.1| ribonuclease H [Stackebrandtia nassauensis] >gi|290571491|gb|ADD44456.1| ribonuclease H [Stackebrandtia nassauensis DSM 44728]	AT1G24090.1		 RNase H family protein 
Ctaxi_contig_63357|comp36914_c1_seq3	-1.551696036	4.457653712	3.41E-10	7.67E-09	tcp-1 cpn60 chaperonin family protein	gi|2493649|sp|Q42695.1|RUBC_CHLRERecName: Full=RuBisCO large subunit-binding protein subunit beta-2; AltName: Full=60 kDa chaperonin subunit beta-2; AltName: Full=CPN-60 beta-2 >gi|1293535|gb|AAA98643.1| chaperonin beta-like subunit [Chlamydomonas reinhardtii]	AT5G56500.2		 TCP-1/cpn60 chaperonin family protein 
Ctaxi_contig_38983|comp35368_c3_seq4	-1.551504502	8.572084159	1.12E-18	8.26E-17	NA	NA	NA	NA	NA
Ctaxi_contig_58002|comp36623_c8_seq5	-1.551499893	3.003679547	0.000258603	0.001614165	rhodanese-like protein	gi|357493891|ref|XP_003617234.1|Peptidyl-prolyl cis-trans isomerase C [Medicago truncatula] >gi|355518569|gb|AET00193.1| Peptidyl-prolyl cis-trans isomerase C [Medicago truncatula]	AT5G19370.1		 rhodanese-like domain-containing protein / PPIC-type PPIASE domain-containing protein 
Ctaxi_contig_26278|comp34130_c1_seq1	-1.550663116	10.18825239	2.48E-21	2.49E-19	NA	NA	NA	NA	NA
Ctaxi_contig_13969|comp32261_c0_seq1	-1.550577991	8.082925497	1.49E-10	3.55E-09	NA	NA	NA	NA	NA
Ctaxi_contig_25179|comp34025_c0_seq1	-1.550206341	0.963953769	0.003080916	0.01331431	NA	NA	NA	NA	NA
Ctaxi_contig_55092|comp36445_c3_seq1	-1.549315878	4.585607515	3.88E-11	1.02E-09	anthranilate phosphoribosyltransferase	"gi|552814415|ref|XP_005844184.1|hypothetical protein CHLNCDRAFT_27114, partial [Chlorella variabilis] >gi|307103825|gb|EFN52082.1| hypothetical protein CHLNCDRAFT_27114 [Chlorella variabilis]"	AT5G17990.1	"TRP1,pat1"	 tryptophan biosynthesis 1 
Ctaxi_contig_26796|comp34181_c1_seq6	-1.548563114	1.440155883	0.001377799	0.006753326	NA	NA	NA	NA	NA
Ctaxi_contig_31676|comp34711_c3_seq6	-1.548545275	2.918457872	1.48E-05	0.000130224	ankyrin repeat protein	"gi|123437955|ref|XP_001309767.1|ankyrin repeat protein [Trichomonas vaginalis G3] >gi|121891508|gb|EAX96837.1| ankyrin repeat protein, putative [Trichomonas vaginalis G3]"	AT2G03430.1		 Ankyrin repeat family protein 
Ctaxi_contig_66555|comp37053_c3_seq1	-1.548055738	1.746881362	0.003439674	0.01457048	NA	NA	NA	NA	NA
Ctaxi_contig_52615|comp36303_c2_seq4	-1.547312641	1.626375337	0.001054903	0.005394115	NA	NA	NA	NA	NA
Ctaxi_contig_69819|comp37180_c0_seq2	-1.547296941	1.81550597	0.000307814	0.001882174	NA	NA	NA	NA	NA
Ctaxi_contig_23100|comp33754_c1_seq1	-1.547083724	1.504433593	0.000923256	0.004812525	NA	NA	NA	NA	NA
Ctaxi_contig_50247|comp36162_c2_seq5	-1.546748047	4.823858101	7.36E-11	1.85E-09	NA	NA	NA	NA	NA
Ctaxi_contig_19986|comp33301_c0_seq1	-1.54617943	2.24919179	3.63E-05	0.000288681	NA	NA	NA	NA	NA
Ctaxi_contig_36205|comp35127_c0_seq4	-1.545896389	4.751126429	1.72E-09	3.47E-08	hypothetical protein VOLCADRAFT_105298	gi|302840682|ref|XP_002951893.1|hypothetical protein VOLCADRAFT_105298 [Volvox carteri f. nagariensis] >gi|300262794|gb|EFJ46998.1| hypothetical protein VOLCADRAFT_105298 [Volvox carteri f. nagariensis]	NA	NA	NA
Ctaxi_contig_39493|comp35416_c1_seq1	-1.545323994	5.06731713	4.85E-11	1.25E-09	NA	NA	NA	NA	NA
Ctaxi_contig_58761|comp36667_c0_seq5	-1.544016278	2.129951071	0.009746839	0.034303321	pentatricopeptide repeat-containing protein at5g39710-like	gi|470112458|ref|XP_004292451.1|PREDICTED: pentatricopeptide repeat-containing protein At5g39710-like [Fragaria vesca subsp. vesca]	AT5G39710.1	EMB2745	 Tetratricopeptide repeat (TPR)-like superfamily protein 
Ctaxi_contig_13185|comp32100_c2_seq6	-1.543401099	2.459098109	4.29E-06	4.32E-05	NA	NA	NA	NA	NA
Ctaxi_contig_44462|comp35773_c1_seq1	-1.543274438	3.091509736	8.88E-08	1.29E-06	protein	gi|159490008|ref|XP_001702981.1|predicted protein [Chlamydomonas reinhardtii] >gi|158270888|gb|EDO96719.1| predicted protein [Chlamydomonas reinhardtii]	AT4G21210.1	"ATRP1,RP1"	 PPDK regulatory protein 
Ctaxi_contig_23691|comp33823_c1_seq2	-1.542883566	4.701823828	7.09E-14	2.87E-12	NA	NA	NA	NA	NA
Ctaxi_contig_20030|comp33310_c0_seq2	-1.542561403	3.44742946	6.50E-09	1.18E-07	gtp-binding protein	gi|72383590|ref|YP_292945.1|GTP-binding protein LepA [Prochlorococcus marinus str. NATL2A] >gi|499613653|ref|WP_011294387.1| elongation factor 4 [Prochlorococcus marinus] >gi|90185166|sp|Q46GZ6.1|LEPA_PROMT RecName: Full=Elongation factor 4; Short=EF-4; AltName: Full=Ribosomal back-translocase LepA >gi|72003440|gb|AAZ59242.1| GTP-binding protein LepA [Prochlorococcus marinus str. NATL2A]	AT5G08650.1		 Small GTP-binding protein 
Ctaxi_contig_26011|comp34099_c5_seq1	-1.542080154	3.835520775	5.17E-09	9.55E-08	methylenetetrahydrofolate reductase	gi|514813010|ref|XP_004981294.1|PREDICTED: methylenetetrahydrofolate reductase 1-like [Setaria italica]	AT2G44160.1	MTHFR2	 methylenetetrahydrofolate reductase 2 
Ctaxi_contig_26009|comp34099_c4_seq1	-1.541058041	3.573182373	1.27E-11	3.60E-10	methylenetetrahydrofolate reductase	gi|545357440|ref|XP_005644364.1|methylenetetrahydrofolate reduct [Coccomyxa subellipsoidea C-169] >gi|384246330|gb|EIE19820.1| methylenetetrahydrofolate reduct [Coccomyxa subellipsoidea C-169]	AT3G59970.1	MTHFR1	 methylenetetrahydrofolate reductase 1 
Ctaxi_contig_49092|comp36081_c4_seq4	-1.540897799	2.154771866	1.82E-05	0.000156867	NA	NA	NA	NA	NA
Ctaxi_contig_68381|comp37125_c1_seq1	-1.540667307	2.5956382	1.21E-05	0.000109061	NA	NA	NA	NA	NA
Ctaxi_contig_69869|comp37183_c1_seq3	-1.540156438	2.545451433	8.17E-06	7.71E-05	protoporphyrin ix magnesium chelatase	gi|145346929|ref|XP_001417934.1|predicted protein [Ostreococcus lucimarinus CCE9901] >gi|144578162|gb|ABO96227.1| predicted protein [Ostreococcus lucimarinus CCE9901]	AT5G13630.1	"GUN5,CCH,CHLH,CCH1,ABAR"	" magnesium-chelatase subunit chlH, chloroplast, putative / Mg-protoporphyrin IX chelatase, putative (CHLH) "
Ctaxi_contig_49292|comp36097_c2_seq1	-1.539135832	4.4164295	8.55E-15	3.87E-13	abc-1 domain-containing protein	gi|494598079|ref|WP_007356333.1|hypothetical protein [Oscillatoria] >gi|300334709|emb|CBN57129.1| conserved hypothetical protein [Oscillatoria sp. PCC 6506]	AT3G24190.1		 Protein kinase superfamily protein 
Ctaxi_contig_17304|comp32881_c0_seq1	-1.538806728	1.810273281	0.000711294	0.003868498	coproporphyrinogen iii oxidase	gi|159487437|ref|XP_001701729.1|coproporphyrinogen III oxidase [Chlamydomonas reinhardtii] >gi|4731368|gb|AAD28474.1|AF133671_1 coproporphyrinogen III oxidase precursor [Chlamydomonas reinhardtii] >gi|4731370|gb|AAD28475.1|AF133672_1 coproporphyrinogen III oxidase precursor [Chlamydomonas reinhardtii] >gi|158280948|gb|EDP06704.1| coproporphyrinogen III oxidase [Chlamydomonas reinhardtii]	AT4G03205.1	hemf2	 Coproporphyrinogen III oxidase 
Ctaxi_contig_11322|comp31648_c0_seq6	-1.538769022	2.893673654	0.008575909	0.030872283	NA	NA	NA	NA	NA
Ctaxi_contig_27648|comp34278_c2_seq1	-1.53876117	1.588958955	0.000430226	0.00251314	spore coat protein	gi|302834860|ref|XP_002948992.1|hypothetical protein VOLCADRAFT_89424 [Volvox carteri f. nagariensis] >gi|300265737|gb|EFJ49927.1| hypothetical protein VOLCADRAFT_89424 [Volvox carteri f. nagariensis]	NA	NA	NA
Ctaxi_contig_46119|comp35877_c2_seq3	-1.536763751	3.315334639	3.38E-08	5.36E-07	p-type atpase superfamily	gi|302769682|ref|XP_002968260.1|hypothetical protein SELMODRAFT_89397 [Selaginella moellendorffii] >gi|300163904|gb|EFJ30514.1| hypothetical protein SELMODRAFT_89397 [Selaginella moellendorffii]	AT2G19110.1	"HMA4,ATHMA4"	 heavy metal atpase 4 
Ctaxi_contig_42650|comp35653_c1_seq6	-1.536713794	2.590174344	0.000424761	0.002485971	NA	NA	NA	NA	NA
Ctaxi_contig_59889|comp36725_c3_seq4	-1.536230449	1.724005244	0.005281976	0.020805908	40s ribosomal protein s5	gi|83582438|emb|CAJ45370.1|40S ribosomal protein S5 [Chlamydomonas sp. ICE-L]	AT3G11940.2	"ATRPS5A,AML1,RPS5A"	 ribosomal protein 5A 
Ctaxi_contig_41705|comp35588_c3_seq20	-1.536138812	2.244849057	0.000137495	0.000935944	uroporphyrinogen decarboxylase	gi|159487621|ref|XP_001701821.1|uroporphyrinogen decarboxylase [Chlamydomonas reinhardtii] >gi|158281040|gb|EDP06796.1| uroporphyrinogen decarboxylase [Chlamydomonas reinhardtii]	AT2G40490.1	HEME2	 Uroporphyrinogen decarboxylase 
Ctaxi_contig_68744|comp37137_c3_seq2	-1.536120766	9.199313393	1.36E-15	6.82E-14	vacuolar atp synthase subunit b	gi|2493127|sp|Q38681.1|VATB1_ACEATRecName: Full=V-type proton ATPase subunit B 1; Short=V-ATPase subunit B 1; AltName: Full=Vacuolar proton pump subunit B 1 >gi|1303677|dbj|BAA09099.1| adenosine triphosphatase B subunit [Acetabularia acetabulum]	AT4G38510.5		" ATPase, V1 complex, subunit B protein "
Ctaxi_contig_19192|comp33172_c3_seq3	-1.535702011	1.100684062	0.003769991	0.015710245	NA	NA	NA	NA	NA
Ctaxi_contig_46131|comp35877_c5_seq10	-1.535697259	3.838174385	3.67E-10	8.19E-09	NA	NA	NA	NA	NA
Ctaxi_contig_14848|comp32448_c0_seq3	-1.535359964	4.516676098	3.47E-12	1.08E-10	NA	NA	NA	NA	NA
Ctaxi_contig_40809|comp35533_c4_seq17	-1.534285046	3.734462978	4.55E-11	1.18E-09	ubox domain containing protein	gi|470381072|ref|XP_004333752.1|Ubox domain containing protein [Acanthamoeba castellanii str. Neff] >gi|440790456|gb|ELR11739.1| Ubox domain containing protein [Acanthamoeba castellanii str. Neff]	AT2G45920.1		 U-box domain-containing protein 
Ctaxi_contig_9950|comp31260_c2_seq1	-1.533996239	2.13291922	0.001605197	0.007700544	NA	NA	NA	NA	NA
Ctaxi_contig_71797|comp37264_c1_seq6	-1.533254003	3.655906542	1.40E-08	2.39E-07	NA	NA	NA	NA	NA
Ctaxi_contig_56246|comp36520_c2_seq2	-1.533244744	1.364054423	0.001316818	0.006503759	NA	NA	NA	NA	NA
Ctaxi_contig_65827|comp37026_c0_seq4	-1.533208811	3.084717201	9.42E-07	1.10E-05	magnesium chelatase subunit h	gi|545369496|ref|XP_005649493.1|magnesium chelatase subunit H [Coccomyxa subellipsoidea C-169] >gi|384251471|gb|EIE24949.1| magnesium chelatase subunit H [Coccomyxa subellipsoidea C-169]	AT5G13630.1	"GUN5,CCH,CHLH,CCH1,ABAR"	" magnesium-chelatase subunit chlH, chloroplast, putative / Mg-protoporphyrin IX chelatase, putative (CHLH) "
Ctaxi_contig_26505|comp34151_c1_seq2	-1.532981721	2.427945126	6.12E-06	5.94E-05	NA	NA	NA	NA	NA
Ctaxi_contig_27352|comp34244_c2_seq3	-1.532945462	2.84076437	5.43E-07	6.66E-06	NA	NA	AT3G09370.2	MYB3R-3	 myb domain protein 3r-3 
Ctaxi_contig_22515|comp33675_c1_seq2	-1.532368633	1.395682858	0.010966127	0.037767717	NA	NA	NA	NA	NA
Ctaxi_contig_33985|comp34917_c5_seq1	-1.532185276	1.255073094	0.00382464	0.01589854	NA	NA	NA	NA	NA
Ctaxi_contig_46268|comp35887_c3_seq2	-1.529235227	10.12481888	5.90E-07	7.20E-06	ribulose bisphosphate small subunit precursor	"gi|132073|sp|P16134.1|RBS1_ACEATRecName: Full=Ribulose bisphosphate carboxylase small chain 1, chloroplastic; Short=RuBisCO small subunit 1; Flags: Precursor >gi|732551|emb|CAA36108.1| ribulose bisphosphate carboxylase, small subunit precursor [Acetabularia acetabulum]"	AT5G38430.1		 Ribulose bisphosphate carboxylase (small chain) family protein 
Ctaxi_contig_13890|comp32242_c1_seq3	-1.528489704	1.547931382	0.00068219	0.003729513	tail-specific protease	gi|552830328|ref|XP_005847877.1|hypothetical protein CHLNCDRAFT_145217 [Chlorella variabilis] >gi|307107533|gb|EFN55775.1| hypothetical protein CHLNCDRAFT_145217 [Chlorella variabilis]	AT5G46390.2		 Peptidase S41 family protein 
Ctaxi_contig_22645|comp33693_c5_seq2	-1.528019433	1.028467605	0.006708583	0.025265571	ubiquitin-specific protease 3	gi|545376357|ref|XP_005652276.1|cysteine proteinase [Coccomyxa subellipsoidea C-169] >gi|384254258|gb|EIE27732.1| cysteine proteinase [Coccomyxa subellipsoidea C-169]	AT4G39910.1	"ATUBP3,UBP3"	 ubiquitin-specific protease 3 
Ctaxi_contig_69453|comp37169_c0_seq2	-1.525531145	5.23068723	7.94E-16	4.12E-14	ferrochelatase	gi|302840509|ref|XP_002951810.1|hypothetical protein VOLCADRAFT_109142 [Volvox carteri f. nagariensis] >gi|300263058|gb|EFJ47261.1| hypothetical protein VOLCADRAFT_109142 [Volvox carteri f. nagariensis]	AT5G26030.2	"FC1,FC-I,ATFC-I"	 ferrochelatase 1 
Ctaxi_contig_18062|comp33011_c0_seq1	-1.525230598	1.600939393	0.000703617	0.003833555	leucine-rich repeat	gi|159481386|ref|XP_001698760.1|hypothetical protein CHLREDRAFT_151874 [Chlamydomonas reinhardtii] >gi|158273471|gb|EDO99260.1| predicted protein [Chlamydomonas reinhardtii]	AT4G20140.1	GSO1	 Leucine-rich repeat transmembrane protein kinase 
Ctaxi_contig_10825|comp31514_c0_seq4	-1.525131902	2.159307827	0.000201049	0.001300084	protein	gi|412986449|emb|CCO14875.1|predicted protein [Bathycoccus prasinos]	NA	NA	NA
Ctaxi_contig_43168|comp35689_c0_seq1	-1.52499993	6.118396641	4.31E-09	8.05E-08	protein weak chloroplast movement under blue light 1-like	gi|302837680|ref|XP_002950399.1|hypothetical protein VOLCADRAFT_104654 [Volvox carteri f. nagariensis] >gi|300264404|gb|EFJ48600.1| hypothetical protein VOLCADRAFT_104654 [Volvox carteri f. nagariensis]	NA	NA	NA
Ctaxi_contig_67179|comp37082_c1_seq2	-1.524677372	1.990280776	5.23E-05	0.000398217	5 -3 exoribonuclease 1	gi|254571103|ref|XP_002492661.1|Evolutionarily-conserved 5'-3' exonuclease component of cytoplasmic processing (P) bodies [Komagataella pastoris GS115] >gi|238032459|emb|CAY70482.1| Evolutionarily-conserved 5'-3' exonuclease component of cytoplasmic processing (P) bodies [Komagataella pastoris GS115] >gi|328353336|emb|CCA39734.1| 5'-3' exoribonuclease 1 [Komagataella pastoris CBS 7435]	AT1G75660.1	"XRN3,AtXRN3"	 5'-3' exoribonuclease 3 
Ctaxi_contig_21099|comp33462_c2_seq1	-1.524640569	1.499601307	0.000925612	0.004821046	5-formyltetrahydrofolate cyclo-ligase	gi|15920351|ref|NP_376020.1|hypothetical protein ST0172 [Sulfolobus tokodaii str. 7] >gi|499285051|ref|WP_010978111.1| 5-formyltetrahydrofolate cyclo-ligase [Sulfolobus tokodaii] >gi|15621133|dbj|BAB65129.1| hypothetical protein STK_01720 [Sulfolobus tokodaii str. 7]	AT1G76730.1		 NagB/RpiA/CoA transferase-like superfamily protein 
Ctaxi_contig_11637|comp31740_c0_seq1	-1.524156023	4.680966598	2.58E-13	9.62E-12	50s ribosomal protein l17	gi|32307502|gb|AAP79156.1|ribosomal protein rpL17 [Bigelowiella natans]	AT3G54210.1		 Ribosomal protein L17 family protein 
Ctaxi_contig_50681|comp36188_c1_seq20	-1.523837269	2.742648296	0.000219801	0.00140192	NA	NA	NA	NA	NA
Ctaxi_contig_29627|comp34504_c2_seq2	-1.522381288	1.927353603	3.71E-05	0.000294372	NA	NA	NA	NA	NA
Ctaxi_contig_43219|comp35693_c2_seq1	-1.521944691	1.862241387	0.000544953	0.0030779	hypothetical protein COCSUDRAFT_48360	gi|545359491|ref|XP_005645212.1|hypothetical protein COCSUDRAFT_48360 [Coccomyxa subellipsoidea C-169] >gi|384247181|gb|EIE20668.1| hypothetical protein COCSUDRAFT_48360 [Coccomyxa subellipsoidea C-169]	NA	NA	NA
Ctaxi_contig_47568|comp35981_c1_seq7	-1.520527011	3.96950956	1.66E-12	5.42E-11	latent-transforming growth factor beta-binding protein 2-like	gi|47230233|emb|CAG10647.1|unnamed protein product [Tetraodon nigroviridis]	NA	NA	NA
Ctaxi_contig_27691|comp34283_c3_seq1	-1.520137501	10.60692312	3.32E-13	1.21E-11	cytochrome p450	gi|545357748|ref|XP_005644485.1|hypothetical protein COCSUDRAFT_58178 [Coccomyxa subellipsoidea C-169] >gi|384246451|gb|EIE19941.1| hypothetical protein COCSUDRAFT_58178 [Coccomyxa subellipsoidea C-169]	AT5G63450.1	CYP94B1	" cytochrome P450, family 94, subfamily B, polypeptide 1 "
Ctaxi_contig_43176|comp35689_c3_seq2	-1.518610928	4.832592011	2.03E-09	4.04E-08	NA	NA	NA	NA	NA
Ctaxi_contig_4564|comp25939_c0_seq1	-1.518311147	5.249303118	8.57E-13	2.92E-11	mitochondrial ribosomal protein l7 l12	gi|159487146|ref|XP_001701596.1|mitochondrial ribosomal protein L7/L12 [Chlamydomonas reinhardtii] >gi|158271537|gb|EDO97354.1| mitochondrial ribosomal protein L7/L12 [Chlamydomonas reinhardtii]	AT4G37660.1		 Ribosomal protein L12/ ATP-dependent Clp protease adaptor protein ClpS family protein 
Ctaxi_contig_67217|comp37084_c2_seq5	-1.517293028	4.943377862	2.61E-12	8.31E-11	NA	NA	NA	NA	NA
Ctaxi_contig_67980|comp37108_c8_seq1	-1.516714623	5.105315222	5.33E-10	1.15E-08	chlorophyll a-b binding protein	gi|552820489|ref|XP_005845614.1|hypothetical protein CHLNCDRAFT_56266 [Chlorella variabilis] >gi|307105262|gb|EFN53512.1| hypothetical protein CHLNCDRAFT_56266 [Chlorella variabilis]	AT2G40100.2	LHCB4.3	 light harvesting complex photosystem II 
Ctaxi_contig_64136|comp36955_c4_seq2	-1.516115224	1.590411766	0.000232304	0.001469462	trigger factor	gi|303281802|ref|XP_003060193.1|predicted protein [Micromonas pusilla CCMP1545] >gi|226458848|gb|EEH56145.1| predicted protein [Micromonas pusilla CCMP1545]	NA	NA	NA
Ctaxi_contig_31963|comp34743_c3_seq2	-1.515362248	1.42033399	0.001072876	0.005471863	NA	NA	NA	NA	NA
Ctaxi_contig_44435|comp35771_c1_seq1	-1.515224665	5.938850335	1.43E-12	4.70E-11	formate acetyltransferase	gi|159462978|ref|XP_001689719.1|pyruvate-formate lyase [Chlamydomonas reinhardtii] >gi|158283707|gb|EDP09457.1| pyruvate-formate lyase [Chlamydomonas reinhardtii]	NA	NA	NA
Ctaxi_contig_13714|comp32209_c1_seq1	-1.513423892	4.862016968	7.11E-12	2.09E-10	probable proline dehydrogenase 2-like	"gi|332859159|ref|XP_003317149.1|PREDICTED: proline dehydrogenase 1, mitochondrial-like [Pan troglodytes]"	AT5G38710.1		 Methylenetetrahydrofolate reductase family protein 
Ctaxi_contig_67184|comp37082_c3_seq1	-1.513347171	1.485675692	0.000914194	0.004777126	NA	NA	NA	NA	NA
Ctaxi_contig_48072|comp36017_c0_seq1	-1.512868479	8.641249491	3.15E-08	5.02E-07	ribulose bisphosphate small subunit precursor	gi|1360708|emb|CAA40539.1|ribulose bisphosphate carboxylase small subunit [Batophora oerstedii]	AT5G38430.1		 Ribulose bisphosphate carboxylase (small chain) family protein 
Ctaxi_contig_58521|comp36658_c5_seq1	-1.512547931	3.607523425	1.48E-09	3.01E-08	probable trna threonylcarbamoyladenosine biosynthesis protein osgepl1-like	"gi|552819221|ref|XP_005845367.1|hypothetical protein CHLNCDRAFT_8322, partial [Chlorella variabilis] >gi|307105014|gb|EFN53265.1| hypothetical protein CHLNCDRAFT_8322, partial [Chlorella variabilis]"	AT2G45270.1	GCP1	 glycoprotease 1 
Ctaxi_contig_22826|comp33719_c2_seq1	-1.512021153	3.838413857	1.71E-10	4.05E-09	nadp-dependent malic enzyme	gi|159476632|ref|XP_001696415.1|NADP-dependent malic enzyme [Chlamydomonas reinhardtii] >gi|158282640|gb|EDP08392.1| NADP-dependent malic enzyme [Chlamydomonas reinhardtii]	AT2G19900.1	"ATNADP-ME1,NADP-ME1"	 NADP-malic enzyme 1 
Ctaxi_contig_39816|comp35445_c1_seq1	-1.511723519	3.264517599	2.55E-08	4.15E-07	NA	NA	NA	NA	NA
Ctaxi_contig_50686|comp36188_c1_seq25	-1.510214119	3.629341438	2.55E-05	0.000210821	NA	NA	NA	NA	NA
Ctaxi_contig_21459|comp33519_c1_seq1	-1.508341999	2.924592885	1.60E-05	0.000139722	probable anion transporter chloroplastic-like	"gi|545354524|ref|XP_005643096.1|MFS general substrate transporter, partial [Coccomyxa subellipsoidea C-169] >gi|384245056|gb|EIE18552.1| MFS general substrate transporter, partial [Coccomyxa subellipsoidea C-169]"	AT5G20380.1	PHT4;5	 phosphate transporter 4;5 
Ctaxi_contig_20768|comp33415_c12_seq1	-1.507716673	1.384777453	0.012584399	0.042301043	NA	NA	NA	NA	NA
Ctaxi_contig_20867|comp33428_c0_seq1	-1.507219266	6.481904738	1.92E-10	4.49E-09	protein	gi|302846967|ref|XP_002955019.1|hypothetical protein VOLCADRAFT_106614 [Volvox carteri f. nagariensis] >gi|300259782|gb|EFJ44007.1| hypothetical protein VOLCADRAFT_106614 [Volvox carteri f. nagariensis]	AT2G34860.2	EDA3	 DnaJ/Hsp40 cysteine-rich domain superfamily protein 
Ctaxi_contig_10050|comp31287_c0_seq3	-1.506529922	1.890295797	0.000568119	0.003188909	serine threonine-protein kinase sapk8	gi|159482695|ref|XP_001699403.1|ser/thr kinase [Chlamydomonas reinhardtii] >gi|158272854|gb|EDO98649.1| ser/thr kinase [Chlamydomonas reinhardtii]	AT3G50500.1	"SPK-2-2,SNRK2-2,SNRK2.2,SRK2D"	 SNF1-related protein kinase 2.2 
Ctaxi_contig_51757|comp36247_c0_seq18	-1.506465031	2.30062885	1.34E-05	0.000119975	ankyrin repeat protein	gi|189502738|ref|YP_001958455.1|hypothetical protein Aasi_1435 [Candidatus Amoebophilus asiaticus 5a2] >gi|501450016|ref|WP_012473465.1| hypothetical protein [Candidatus Amoebophilus asiaticus] >gi|189498179|gb|ACE06726.1| hypothetical protein Aasi_1435 [Candidatus Amoebophilus asiaticus 5a2]	AT2G03430.1		 Ankyrin repeat family protein 
Ctaxi_contig_50669|comp36188_c1_seq8	-1.506099759	4.940131182	1.40E-05	0.000124075	rna recognition motif-containing protein	gi|302839324|ref|XP_002951219.1|hypothetical protein VOLCADRAFT_117772 [Volvox carteri f. nagariensis] >gi|300263548|gb|EFJ47748.1| hypothetical protein VOLCADRAFT_117772 [Volvox carteri f. nagariensis]	AT5G66010.2		 RNA-binding (RRM/RBD/RNP motifs) family protein 
Ctaxi_contig_62835|comp36881_c3_seq1	-1.505566968	4.022605694	3.88E-11	1.02E-09	NA	NA	NA	NA	NA
Ctaxi_contig_50381|comp36170_c2_seq1	-1.505028568	0.787041586	0.011932534	0.04050648	methionyl-trna synthetase	gi|552827337|ref|XP_005847217.1|hypothetical protein CHLNCDRAFT_31569 [Chlorella variabilis] >gi|307106870|gb|EFN55115.1| hypothetical protein CHLNCDRAFT_31569 [Chlorella variabilis]	AT3G55400.1	OVA1	 methionyl-tRNA synthetase / methionine--tRNA ligase / MetRS (cpMetRS) 
Ctaxi_contig_30767|comp34623_c1_seq2	-1.504704579	1.29202504	0.002601596	0.011574897	isoform b	gi|524870323|ref|XP_005091946.1|PREDICTED: ankyrin repeat domain-containing protein 17-like isoform X1 [Aplysia californica]	NA	NA	NA
Ctaxi_contig_36961|comp35202_c1_seq16	-1.504294595	2.283020647	2.63E-05	0.00021644	30s ribosomal protein s15	gi|545375864|ref|XP_005652068.1|hypothetical protein COCSUDRAFT_21435 [Coccomyxa subellipsoidea C-169] >gi|384254050|gb|EIE27524.1| hypothetical protein COCSUDRAFT_21435 [Coccomyxa subellipsoidea C-169]	ATCG01120.1	RPS15	 chloroplast ribosomal protein S15 
Ctaxi_contig_45416|comp35825_c2_seq1	-1.503750235	1.336922249	0.00223294	0.010192471	NA	NA	NA	NA	NA
Ctaxi_contig_55999|comp36505_c3_seq1	-1.502598024	3.918154732	1.17E-08	2.03E-07	thiamin pyrophosphokinase 2	"gi|552818980|ref|XP_005845316.1|hypothetical protein CHLNCDRAFT_11702, partial [Chlorella variabilis] >gi|307104963|gb|EFN53214.1| hypothetical protein CHLNCDRAFT_11702, partial [Chlorella variabilis]"	AT2G44750.1	TPK2	 thiamin pyrophosphokinase 2 
Ctaxi_contig_67109|comp37079_c1_seq7	-1.502442988	1.063394805	0.003361737	0.014300451	NA	NA	NA	NA	NA
Ctaxi_contig_15123|comp32503_c0_seq3	-1.502095437	3.329816071	2.26E-08	3.72E-07	low molecular mass early light-induced protein	gi|552813386|ref|XP_005843939.1|hypothetical protein CHLNCDRAFT_59785 [Chlorella variabilis] >gi|307103578|gb|EFN51837.1| hypothetical protein CHLNCDRAFT_59785 [Chlorella variabilis]	AT4G17600.1	LIL3:1	 Chlorophyll A-B binding family protein 
Ctaxi_contig_67976|comp37108_c4_seq1	-1.501906497	2.841166062	5.68E-05	0.000428413	NA	NA	NA	NA	NA
Ctaxi_contig_16054|comp32663_c4_seq1	-1.501782307	3.549254443	1.47E-08	2.51E-07	NA	NA	NA	NA	NA
Ctaxi_contig_51749|comp36247_c0_seq10	-1.501141598	3.061941974	0.000104055	0.000733735	ankyrin repeat protein	gi|229582572|ref|YP_002840971.1|ankyrin [Sulfolobus islandicus Y.N.15.51] >gi|502134864|ref|WP_012717676.1| ankyrin [Sulfolobus islandicus] >gi|228013288|gb|ACP49049.1| Ankyrin [Sulfolobus islandicus Y.N.15.51]	AT2G03430.1		 Ankyrin repeat family protein 
Ctaxi_contig_54379|comp36405_c3_seq1	-1.500357433	1.891782674	3.09E-05	0.000251003	protein of clr family	gi|397600696|gb|EJK57702.1|hypothetical protein THAOC_22226 [Thalassiosira oceanica]	NA	NA	NA
Ctaxi_contig_11567|comp31715_c1_seq1	-1.500051346	1.563417431	0.001690673	0.008046264	NA	NA	AT3G62550.1		 Adenine nucleotide alpha hydrolases-like superfamily protein 
Ctaxi_contig_36298|comp35135_c5_seq3	-1.499857585	3.457611102	4.12E-08	6.40E-07	NA	NA	NA	NA	NA
Ctaxi_contig_15725|comp32606_c2_seq1	-1.499753529	4.97511367	3.28E-12	1.02E-10	NA	NA	AT3G28210.1	"PMZ,SAP12"	 zinc finger (AN1-like) family protein 
Ctaxi_contig_56635|comp36545_c3_seq1	-1.499721848	4.842078601	3.26E-09	6.29E-08	NA	NA	NA	NA	NA
Ctaxi_contig_66539|comp37052_c1_seq6	-1.499197475	1.427843746	0.002751653	0.012131683	NA	NA	NA	NA	NA
Ctaxi_contig_36791|comp35189_c2_seq4	-1.499171706	3.793538186	2.10E-07	2.80E-06	NA	NA	NA	NA	NA
Ctaxi_contig_57083|comp36572_c3_seq4	-1.497851867	4.294082973	0.002047654	0.009475438	NA	NA	NA	NA	NA
Ctaxi_contig_20873|comp33430_c1_seq1	-1.496930077	2.936976257	2.74E-05	0.000224978	cold shock protein	gi|397631500|gb|EJK70178.1|hypothetical protein THAOC_08484 [Thalassiosira oceanica]	AT2G21060.1	"ATGRP2B,ATCSP4,GRP2B"	 glycine-rich protein 2B 
Ctaxi_contig_41011|comp35549_c2_seq4	-1.496916842	1.33688906	0.001767317	0.008369869	NA	NA	NA	NA	NA
Ctaxi_contig_22206|comp33634_c4_seq2	-1.495926284	3.807252913	2.46E-11	6.67E-10	ctr type copper ion transporter	gi|302835101|ref|XP_002949112.1|transmembrane copper transporter [Volvox carteri f. nagariensis] >gi|300265414|gb|EFJ49605.1| transmembrane copper transporter [Volvox carteri f. nagariensis]	NA	NA	NA
Ctaxi_contig_51894|comp36255_c4_seq4	-1.495314539	2.020402014	0.009631007	0.03398108	uncharacterized rna pseudouridine synthase aq_1464-like	"gi|545370200|ref|XP_005649762.1|pseudouridine synthase, partial [Coccomyxa subellipsoidea C-169] >gi|384251741|gb|EIE25218.1| pseudouridine synthase, partial [Coccomyxa subellipsoidea C-169]"	AT2G39140.1	SVR1	 pseudouridine synthase family protein 
Ctaxi_contig_54301|comp36401_c3_seq1	-1.49508135	4.130459304	1.09E-08	1.90E-07	serine hydroxymethyltransferase	gi|552810065|ref|XP_005843102.1|serine hydroxymethyltransferase [Chlorella variabilis] >gi|307102732|gb|EFN51000.1| serine hydroxymethyltransferase [Chlorella variabilis]	AT4G37930.1	"SHM1,STM,SHMT1"	 serine transhydroxymethyltransferase 1 
Ctaxi_contig_48928|comp36072_c1_seq3	-1.494662002	1.86726073	0.004619065	0.018613646	2 family protein	gi|159463830|ref|XP_001690145.1|predicted protein [Chlamydomonas reinhardtii] >gi|158284133|gb|EDP09883.1| predicted protein [Chlamydomonas reinhardtii]	AT1G65070.2		" DNA mismatch repair protein MutS, type 2 "
Ctaxi_contig_48929|comp36072_c1_seq4	-1.494658233	1.86726073	0.004618312	0.018613646	2 family protein	gi|159463830|ref|XP_001690145.1|predicted protein [Chlamydomonas reinhardtii] >gi|158284133|gb|EDP09883.1| predicted protein [Chlamydomonas reinhardtii]	AT1G65070.2		" DNA mismatch repair protein MutS, type 2 "
Ctaxi_contig_71803|comp37264_c2_seq1	-1.493266811	3.549793374	8.07E-08	1.19E-06	polymorphic outer membrane protein	gi|507077577|ref|WP_016148348.1|hypothetical protein [Butyricicoccus pullicaecorum] >gi|500577467|gb|EOQ36193.1| hypothetical protein HMPREF1526_02225 [Butyricicoccus pullicaecorum 1.2]	NA	NA	NA
Ctaxi_contig_59809|comp36721_c1_seq22	-1.492852741	4.547603784	0.006179801	0.023652045	plastidic general dicarboxylate transporter	gi|159476982|ref|XP_001696590.1|2-oxoglutarate/malate translocator [Chlamydomonas reinhardtii] >gi|158282815|gb|EDP08567.1| 2-oxoglutarate/malate translocator [Chlamydomonas reinhardtii]	AT5G64290.1	"DCT,DIT2.1"	 dicarboxylate transport 2.1 
Ctaxi_contig_24714|comp33972_c0_seq1	-1.492811605	0.942708171	0.013677896	0.045193953	NA	NA	NA	NA	NA
Ctaxi_contig_40042|comp35466_c1_seq3	-1.492397358	5.710079376	5.02E-13	1.79E-11	triose phosphate translocator	gi|302853242|ref|XP_002958137.1|hypothetical protein VOLCADRAFT_77822 [Volvox carteri f. nagariensis] >gi|300256498|gb|EFJ40762.1| hypothetical protein VOLCADRAFT_77822 [Volvox carteri f. nagariensis]	AT5G46110.2	"APE2,TPT"	 Glucose-6-phosphate/phosphate translocator-related
[truncated: 1,908,067 more chars]
