# Supplementary material for: An Intracellular Transcriptomic Atlas of the Giant Coenocyte Caulerpa taxifolia
Source: PLoS Genet. 2015 Jan 8;11(1):e1004900. doi: 10.1371/journal.pgen.1004900 (PMC4287348; doi:10.1371/journal.pgen.1004900)
Supplement: S21 Dataset — Averaged and scaled transcript abundance levels, principal component values, and assigned self-organizing map nodes. Provided are mean transcript abundance values of transcripts differentially expressed across pseudo-organs (indicated by “mean” followed by the pseudo-organ name), scaled transcript abundance values across pseudo-organs (indicated by “sc” followed by the pseudo-organ name), principal component values (PCs 1–6) resulting from a Principal Component Analysis (PCA) on transcript accumulation across pseudo-organs, assigned Self-Organizing Map cluster (“node”), and distance of transcript accumulation profile from assigned cluster (“distance”). (TXT) [file pgen.1004900.s022.txt]

seq_id	mean.frond_apex	mean.frond_base	mean.holdfast	mean.pinnae	mean.rachis	mean.stolon	sc.frond_apex	sc.frond_base	sc.holdfast	sc.pinnae	sc.rachis	sc.stolon	PC1	PC2	PC3	PC4	PC5	PC6	node	distance
Ctaxi_contig_1157|comp10080_c0_seq1	0.703248171	0.104651586	12.90395286	0.021658155	0.041632031	1.173415873	-0.349145195	-0.466022312	2.033065502	-0.482226936	-0.478326999	-0.257344061	-1.491100275	-0.753923698	1.632189861	-0.344484309	-1.030350956	1.17E-15	5	0.690777796
Ctaxi_contig_1284|comp10847_c0_seq2	2.267202842	4.620656299	6.877501015	7.110237292	2.262751729	7.105233755	-1.182475214	-0.179047621	0.783189492	0.882419839	-1.184373008	0.880286511	-1.254590204	0.134159046	1.555543065	1.052902073	0.96467522	3.16E-15	5	3.277990435
Ctaxi_contig_1340|comp11157_c0_seq1	0.028303625	10.36015544	0.076324717	0.017987281	0.034575755	0.310500807	-0.423665895	2.040535242	-0.412212611	-0.426126397	-0.422169959	-0.356360379	-0.571512715	2.04766642	-0.340163364	-2.199316747	1.557181884	7.69E-15	4	3.323385885
Ctaxi_contig_1468|comp12023_c0_seq1	5.493495405	4.036858375	16.74951778	10.10234793	9.651009906	9.245982399	-0.838443428	-1.166777862	1.698729285	0.200418656	0.098684448	0.0073889	-0.596513022	-0.749592578	1.7691073	0.895177387	-1.597954012	-2.93E-15	5	2.199107029
Ctaxi_contig_1654|comp13445_c0_seq1	0.324742985	10.0650336	4.714363756	14.45151765	6.179350457	2.449672648	-1.168108397	0.715815631	-0.319087318	1.564230018	-0.035736056	-0.757113878	1.096587869	1.273240703	1.1958745	-0.453307184	1.066014821	6.44E-15	2	1.489544155
Ctaxi_contig_1869|comp14335_c0_seq1	7.224829718	4.166436986	14.52117739	11.1118952	8.019295899	8.767240799	-0.493304659	-1.358569889	1.570941662	0.606404536	-0.268538247	-0.056933403	-0.474252801	-1.309531726	1.894695766	1.098254413	-1.112840652	-1.64E-15	5	2.766925942
Ctaxi_contig_2035|comp14794_c0_seq1	0.017906375	0.054986427	7.912073408	0.011379708	0.021874457	0.021995472	-0.410642177	-0.399125429	2.041218771	-0.412669304	-0.409409724	-0.409372138	-1.352887422	-0.661443323	1.717280869	-0.475518566	-1.047499472	1.50E-15	5	0.775989245
Ctaxi_contig_2391|comp15797_c0_seq1	0.0207945	0.063855205	7.049152965	0.446966148	0.099926278	1.102336753	-0.521644825	-0.506078846	2.019030623	-0.367588391	-0.493039544	-0.130679017	-1.497932208	-0.665108308	1.715739044	-0.140082643	-0.9921146	6.38E-16	5	0.564221248
Ctaxi_contig_2622|comp16599_c0_seq1	6.192696222	0.060307694	0.563684892	0.124978798	0.02399134	0.024124066	2.034176036	-0.4469341	-0.24327214	-0.420768744	-0.461627376	-0.461573676	-0.029659364	-1.832328389	-0.820194118	-0.580742083	0.210264075	2.36E-15	3	0.272376808
Ctaxi_contig_2984|comp17805_c0_seq1	0.225825537	0.090461541	9.724105741	1.295332554	0.356453758	0.592557428	-0.481310173	-0.51707597	2.028319934	-0.198725647	-0.44679566	-0.384412485	-1.252314592	-0.743857429	1.860022197	-0.261993083	-0.993482597	1.42E-15	5	0.813530756
Ctaxi_contig_56|comp1857_c0_seq1	9.717841538	0.555844658	0.679132365	0.178497024	0.414191058	0.04186235	2.037376254	-0.359870661	-0.327612292	-0.458604099	-0.396934486	-0.494354717	0.037847772	-1.715685691	-0.918737644	-0.678846303	0.22162752	2.44E-15	3	0.338949642
Ctaxi_contig_3406|comp19206_c0_seq1	13.77335283	9.552766653	5.593513318	12.41260836	11.83337829	3.760158783	1.068777045	0.016243904	-0.971117845	0.729433505	0.584984649	-1.428321258	1.999112418	-0.471210193	-0.42889952	-0.921676929	0.137485185	3.22E-15	1	0.868019306
Ctaxi_contig_3407|comp19214_c0_seq1	4.744843153	16.28597206	11.20496559	15.9167801	12.21729797	16.31971663	-1.779175801	0.775798561	-0.349034319	0.694066869	-0.124924243	0.783268932	-0.217072856	2.045083281	0.5059784	0.425670756	0.907316475	2.22E-16	4	3.501361392
Ctaxi_contig_3409|comp19292_c0_seq1	5.240704312	6.519114567	5.00284242	15.51656121	4.704723844	5.388993884	-0.43494519	-0.129673203	-0.491744306	2.018829912	-0.562932135	-0.399535077	1.095209349	-0.100434365	1.155472812	0.577607	1.412461782	6.11E-15	2	1.562738251
Ctaxi_contig_3410|comp19315_c0_seq1	229.2861497	250.5886261	251.4941946	353.3657077	244.8938166	163.6296007	-0.321241856	0.02807807	0.042927664	1.713425912	-0.065305929	-1.397883861	1.460249041	-0.108916378	1.49459714	-0.484749101	0.59742842	6.77E-15	2	1.540938532
Ctaxi_contig_3413|comp19504_c1_seq1	13.55301504	4.073564871	3.116573829	14.58732963	5.881813747	0.770079912	1.143963057	-0.51012783	-0.67711538	1.324442969	-0.194602358	-1.086560457	1.5710717	-1.351087403	0.223830396	-0.095523555	0.708762878	5.00E-15	1	0.571239291
Ctaxi_contig_3414|comp19557_c0_seq1	42.08810384	112.6048432	113.8740687	166.9385293	78.47631376	68.41181237	-1.254988518	0.354718822	0.383691824	1.595010619	-0.424343636	-0.654089111	0.49737184	0.714979466	1.864383729	-0.165433234	0.913377682	7.11E-15	2	2.661618096
Ctaxi_contig_3416|comp19668_c0_seq1	18.32239117	13.59046286	11.38547865	29.99325343	18.66932394	9.109615739	0.197900579	-0.43599173	-0.731372903	1.761337161	0.244375927	-1.036249034	2.033239378	-0.500614346	0.624133415	0.249077277	0.461001081	3.83E-15	2	1.015616875
Ctaxi_contig_3417|comp19670_c0_seq1	49.83719733	58.03071277	95.62316371	70.5975524	42.50702996	63.62300809	-0.725531617	-0.28624698	1.729223211	0.387507724	-1.118528973	0.013576634	-1.490442455	-0.560378346	2.069998908	0.096429659	0.176968818	4.96E-15	5	0.905529517
Ctaxi_contig_3420|comp19791_c0_seq1	0.579433371	28.47008547	98.05682207	12.65133321	3.453457335	7.634835663	-0.662912497	0.089851617	1.967986196	-0.337093905	-0.585343062	-0.472488349	-1.466682285	-0.137000077	1.809837116	-0.875503774	-0.543644913	3.55E-15	5	0.608864259
Ctaxi_contig_3421|comp19791_c1_seq1	0.06122825	5.197763723	17.4281157	1.543748854	0.178603658	1.36758146	-0.632289321	0.134609955	1.9606361	-0.410944801	-0.614764841	-0.437247092	-1.545768611	-0.115676154	1.747231791	-0.922252377	-0.510075912	3.94E-15	5	0.574235595
Ctaxi_contig_3422|comp19808_c0_seq1	22.84860108	70.9947201	57.56480872	44.2668446	49.09440332	51.13371922	-1.662502195	1.361574776	0.518036677	-0.317213763	-0.013992871	0.114097376	-0.901033268	2.297524576	0.676802344	-1.104088428	0.306525024	2.66E-15	4	2.929572736
Ctaxi_contig_3430|comp20885_c0_seq1	90.55342411	94.87709964	66.85377144	141.9411631	114.4601388	54.13235951	-0.102192401	0.033778502	-0.847498829	1.513848674	0.649625711	-1.247561657	2.23482999	0.281971444	0.429621011	-0.311516986	0.26729651	3.11E-15	2	0.674316008
Ctaxi_contig_72802|comp2108256_c0_seq1	16.77881917	12.21648806	11.83405724	42.54736149	26.66049268	18.49354295	-0.397977356	-0.789042286	-0.821822739	1.810799903	0.44904051	-0.250998033	1.887076747	-0.180103021	0.554379928	1.294976597	0.120293334	-4.44E-16	2	0.776995698
Ctaxi_contig_72843|comp2128306_c0_seq1	9.666931354	4.080067038	3.503078626	9.72414508	3.974889305	1.678065127	1.240408307	-0.398248703	-0.567482473	1.257189397	-0.429097892	-1.102768636	1.313663284	-1.43251525	0.287245759	-0.279626758	0.93103803	6.66E-15	1	0.830765172
Ctaxi_contig_3432|comp21379_c0_seq1	157.6986155	208.6081206	281.6759057	295.4959708	143.254022	137.1011095	-0.657896227	0.065909937	1.104751567	1.301238417	-0.863262313	-0.95074138	-0.094005472	-0.299282451	2.248937917	-0.489319636	0.738913706	9.21E-15	5	4.057016537
Ctaxi_contig_3434|comp21407_c0_seq1	115.5012968	63.61502562	65.62229001	74.30463483	108.6461622	74.3720626	1.412222467	-0.890255911	-0.801182583	-0.415899333	1.108022554	-0.412907193	1.339923901	-1.047665167	-1.371240626	0.143871366	-1.357659375	-6.94E-15	1	2.66987012
Ctaxi_contig_3435|comp21562_c0_seq1	5.353809493	1.058518955	1.405120732	3.01201512	3.79351373	2.95624591	1.535762129	-1.185653297	-0.96605292	0.052045189	0.547188033	0.016710865	1.146596218	-1.539418302	-1.244082577	0.861000516	-0.689177421	-5.25E-15	1	2.149608482
Ctaxi_contig_3437|comp22145_c0_seq1	8.879201721	19.29105269	23.56307227	17.68173956	8.325619971	12.16586815	-0.993084552	0.70052216	1.395415034	0.438748963	-1.083130959	-0.458470645	-1.230578456	0.48448634	1.980068115	-0.995262313	0.856751581	8.33E-15	5	1.904668869
Ctaxi_contig_3438|comp22332_c0_seq1	9.701973308	13.37365221	11.78086185	32.34512554	27.01325575	8.050859658	-0.727379459	-0.363638063	-0.521430671	1.515804659	0.987593502	-0.890949968	2.154852055	0.470677474	0.746722769	0.388072862	-0.471437945	-5.55E-16	2	0.390815852
Ctaxi_contig_3450|comp23012_c0_seq1	0.02194975	0.067402717	0.059190597	7.702824159	0.026813851	0.297272038	-0.431377472	-0.416751924	-0.419394365	2.040122227	-0.429812334	-0.342786132	1.183622711	-0.309547106	1.196467541	0.875397806	1.090987577	4.97E-15	2	1.465444749
Ctaxi_contig_3463|comp23043_c0_seq1	57.56044908	83.43093399	54.63307902	84.01784227	77.13399566	59.37863935	-0.86558046	1.032338127	-1.080339096	1.075395075	0.570380172	-0.732193818	1.586624924	1.811147117	0.07666672	-0.794007728	0.848929517	3.94E-15	2	1.764088035
Ctaxi_contig_3517|comp23155_c0_seq1	5.355308416	2.965276433	4.374174094	6.615213147	5.010104128	1.11571134	0.574276592	-0.655585882	0.069404568	1.222598271	0.396641396	-1.607334945	1.777779707	-1.117371641	0.941114769	-0.363652097	-0.414547813	3.55E-15	1	1.560433629
Ctaxi_contig_3523|comp23184_c0_seq1	43.8374996	31.65155609	20.34532473	31.94390987	37.41774229	17.36749814	1.334761365	0.121858303	-1.003484403	0.150957141	0.6957839	-1.299876306	1.715597384	-0.431465979	-0.929937552	-1.170098323	-0.095836523	1.67E-15	1	1.461576868
Ctaxi_contig_3601|comp23436_c0_seq1	3.622060811	12.02401095	9.256042513	19.9880086	13.57758366	9.15888269	-1.40166117	0.137968807	-0.369252387	1.597345418	0.422655942	-0.387056608	1.358876627	1.177778195	1.093968601	0.418448953	0.320028217	1.30E-15	2	0.921796061
Ctaxi_contig_3632|comp23522_c0_seq1	1.03737701	0.921834188	0.358285378	6.091595309	2.547694483	0.358793543	-0.383800195	-0.43606017	-0.690953087	1.90222086	0.299315836	-0.690723244	1.919778302	-0.05435974	0.824795298	0.661997723	0.424602791	2.66E-15	2	0.372490426
Ctaxi_contig_3657|comp23580_c0_seq2	0.04043375	5.597460296	0.109035309	5.304959117	2.425000736	0.269025967	-0.863695571	1.268927438	-0.837368315	1.156674106	0.051430959	-0.775968616	1.132724305	1.740309844	0.418690215	-1.073532383	1.410193659	7.05E-15	2	2.378836368
Ctaxi_contig_3809|comp23951_c0_seq1	17.12334894	3.149571998	1.769862296	43.35640389	13.17221722	0.542124172	0.242657609	-0.618451895	-0.703474087	1.859223626	-0.000823956	-0.779131296	1.815195999	-0.757707771	0.685432889	0.607557176	0.636013213	3.89E-15	2	1.3520218
Ctaxi_contig_3810|comp23951_c0_seq2	7.265419352	2.481223867	0.282557216	18.33637055	4.047616582	0.321632695	0.265012162	-0.435617146	-0.757604468	1.886315659	-0.206224211	-0.751881996	1.673688882	-0.679522914	0.678098679	0.469019818	0.983631806	5.27E-15	2	1.51705964
Ctaxi_contig_3840|comp24061_c0_seq1	0.023682625	0.072723983	10.58158855	0.417207465	0.028930734	0.029090786	-0.429187285	-0.4177182	2.039943298	-0.337155378	-0.427959933	-0.427922502	-1.313064718	-0.682246343	1.774801011	-0.442608428	-1.012309377	1.75E-15	5	0.788812987
Ctaxi_contig_3861|comp24121_c1_seq1	0.031769375	0.097556563	7.453253173	3.354639556	0.301717411	1.268892662	-0.704609615	-0.682029367	1.84267883	0.435904741	-0.611954894	-0.279989695	-0.963840951	-0.800087696	2.166864021	0.253739399	-0.600910075	2.16E-15	5	1.294004268
Ctaxi_contig_3923|comp24266_c0_seq1	0.022533151	1.466750643	7.930716071	0.014320078	0.027526535	0.426170212	-0.519580755	-0.057937178	2.008266935	-0.522206061	-0.517984622	-0.39055832	-1.545532041	-0.313574724	1.66346117	-0.782329543	-0.774152238	2.53E-15	5	0.573631387
Ctaxi_contig_3958|comp24349_c0_seq1	0.667330816	7.354140842	0.775208606	13.52653704	7.468869376	0.210603536	-0.807713971	0.438739608	-0.787605032	1.589303973	0.460125559	-0.892850135	1.825681549	1.070311672	0.674677765	-0.265899785	0.665651509	4.16E-15	2	0.467334236
Ctaxi_contig_4087|comp24763_c0_seq1	0.636176066	2.065113308	2.340791486	5.163228816	0.903146221	0.816556115	-0.791099017	0.045435543	0.206824243	1.859147592	-0.634808205	-0.685500156	0.687478829	0.065015572	1.798206197	0.10780469	1.153272745	7.88E-15	2	2.287360548
Ctaxi_contig_142|comp2485_c0_seq2	0.017571353	0.178251946	7.53532113	0.011166798	0.021465193	0.021583944	-0.418770287	-0.366200872	2.040790657	-0.420865648	-0.417496351	-0.417457499	-1.365011675	-0.631057375	1.71676672	-0.512295744	-1.024227252	1.80E-15	5	0.757904218
Ctaxi_contig_4111|comp24854_c0_seq1	0.030648783	0.094115477	9.884467013	0.469786025	0.087817592	2.203501679	-0.539423366	-0.523103228	1.994436008	-0.426501452	-0.524722697	0.019314734	-1.609702803	-0.644065024	1.639179109	-0.030768006	-0.97540262	2.04E-16	5	0.50019147
Ctaxi_contig_4114|comp24864_c0_seq1	287.7318785	790.8360033	445.6371921	967.8432613	789.9222042	546.8084193	-1.378104449	0.600588739	-0.757067664	1.29675289	0.596994795	-0.359164311	1.420053301	1.755725284	0.544130961	-0.010990275	0.490207134	1.64E-15	2	1.293607901
Ctaxi_contig_4139|comp24942_c0_seq1	0.692443288	1.569502949	0.34555846	4.20716686	3.978244903	0.043146602	-0.603548722	-0.128186097	-0.791558831	1.30141658	1.177341848	-0.955464778	2.304413812	0.739086427	0.337690397	0.085286066	-0.470366794	-4.44E-16	2	0.589374662
Ctaxi_contig_4174|comp25030_c0_seq1	5.33575224	9.975679587	11.85483277	7.925415997	4.026753331	10.61497203	-0.953215921	0.544457576	1.151009729	-0.11732551	-1.375733954	0.750808081	-2.161744249	0.51891059	1.230987727	-0.156600042	1.018766308	5.05E-15	5	1.626663238
Ctaxi_contig_4205|comp25138_c0_seq1	1.078349425	0.092270771	7.194234665	1.596749895	0.63780197	1.204844937	-0.340360602	-0.717877548	2.001085801	-0.1418927	-0.509022736	-0.291932215	-1.250261809	-1.020451855	1.827447831	-0.022490765	-1.001124833	1.22E-15	5	0.967332701
Ctaxi_contig_4226|comp25172_c0_seq1	4.216879982	9.794071213	10.60931566	17.99819507	9.853422103	15.33045722	-1.469883524	-0.31257292	-0.143403349	1.389846658	-0.300257148	0.836270283	0.120460079	0.719916392	1.047586799	1.57515979	0.637706915	-7.77E-16	2	3.945567862
Ctaxi_contig_4410|comp25579_c3_seq1	0.963790453	1.096811905	0.869226847	4.84481272	3.125802863	0.754999803	-0.583711483	-0.504382257	-0.640105828	1.730791086	0.705635224	-0.708226743	2.085187053	0.180294192	0.752974435	0.700072807	-0.11833437	1.11E-16	2	0.257593283
Ctaxi_contig_4504|comp25788_c0_seq1	1.889684346	41.93574386	9.728432974	35.11331719	16.37858977	5.819598149	-1.011994349	1.431138467	-0.533767421	1.014915381	-0.128054187	-0.772237891	0.738680207	1.85275277	0.649513998	-1.295475965	1.472353653	7.94E-15	2	3.250439215
Ctaxi_contig_4541|comp25876_c0_seq1	28.81041728	0.855036436	0.894335364	0.423569204	2.4440414	0.538239382	2.037035831	-0.422894965	-0.41943686	-0.460861878	-0.28307064	-0.450771488	0.150996484	-1.69656484	-1.022693801	-0.570971352	0.118180048	1.47E-15	3	0.38869263
Ctaxi_contig_4564|comp25939_c0_seq1	93.61554652	114.0980847	63.7255079	346.1404379	219.972669	74.98114874	-0.529912886	-0.34429054	-0.800790405	1.758585859	0.615194492	-0.69878652	2.091505381	0.284647772	0.634496171	0.586212121	0.155233545	1.11E-15	2	0.171075293
Ctaxi_contig_4566|comp25939_c0_seq3	4.935870584	11.88412312	7.439264519	30.43765949	16.48851456	4.703870259	-0.785893	-0.07786166	-0.53079557	1.812755462	0.391328748	-0.80953398	1.820215402	0.512923245	1.017270535	0.282942954	0.40140906	2.89E-15	2	0.223797322
Ctaxi_contig_4567|comp25939_c0_seq4	2.948412698	0.693543822	1.756977631	2.506596803	5.812146929	1.200877096	0.252989411	-0.981803153	-0.399454364	0.011045861	1.821203763	-0.703981519	1.931138736	-0.25423829	-0.517790794	0.363649373	-2.223685124	-8.22E-15	1	3.947855584
Ctaxi_contig_4671|comp26161_c0_seq1	10.15387713	23.04440447	13.46827532	37.67498556	22.0227471	11.35310815	-0.911448471	0.329776678	-0.592306028	1.738551098	0.231401585	-0.795974863	1.616013606	0.912085408	0.975154224	-0.068632799	0.790046386	5.00E-15	2	0.49734349
Ctaxi_contig_4703|comp26224_c0_seq1	0.027148375	2.90417634	7.184453428	0.017253106	0.091872383	1.232401702	-0.668034667	0.352976729	1.871978885	-0.67154634	-0.645065147	-0.24030946	-1.798142648	0.164020165	1.486693398	-1.045540231	-0.403676442	3.64E-15	5	0.561892194
Ctaxi_contig_4834|comp26472_c0_seq1	31.49224346	2.278278973	4.021926071	2.502323306	2.024657439	1.211326903	2.03517398	-0.417902403	-0.271489563	-0.399089556	-0.439198828	-0.50749363	0.028966303	-1.802064099	-0.82506909	-0.626617576	0.224756918	2.66E-15	3	0.319570797
Ctaxi_contig_4836|comp26472_c0_seq3	52.20299055	1.329452725	2.551999089	3.310401243	2.933721078	1.911054973	2.039997074	-0.460988557	-0.400887156	-0.363603473	-0.382121384	-0.432396505	0.124557888	-1.780723489	-0.935321304	-0.497650322	0.223254649	2.14E-15	3	0.361517499
Ctaxi_contig_4840|comp26482_c0_seq1	23.71405486	77.35824628	114.4171907	45.50045143	29.24003113	84.21509514	-1.091172328	0.421617228	1.466695598	-0.476786458	-0.935337391	0.614983352	-2.138800598	0.613528592	1.263342544	-0.277855691	0.208813384	2.22E-15	5	0.866340693
Ctaxi_contig_4884|comp26586_c0_seq1	193.1666918	335.0369174	311.4296999	577.4153289	248.5594117	278.4172916	-0.978551362	0.08251499	-0.094046541	1.895295477	-0.564261817	-0.340950748	0.722578866	0.375304204	1.542418283	0.42912321	1.269590482	6.72E-15	2	1.949730346
Ctaxi_contig_4966|comp26794_c0_seq1	0.775781927	3.907014889	4.865732036	4.139149103	2.10290158	1.082949529	-1.183003902	0.635955133	1.192881825	0.770803811	-0.412069157	-1.00456771	-0.227211063	0.743724883	2.069794135	-1.112416334	0.345654971	7.16E-15	5	3.499365763
Ctaxi_contig_5075|comp27088_c0_seq1	2.916999666	10.96285903	5.084623424	6.773436003	9.653152375	18.86173569	-1.08681912	0.340805614	-0.70220473	-0.402548659	0.108416564	1.742350331	-0.812488862	1.639992935	-0.878152913	1.05224909	0.259058122	-5.44E-15	6	1.044478957
Ctaxi_contig_5111|comp27146_c0_seq1	4.503011079	8.20514092	8.192596997	11.27639941	11.40947476	13.74003296	-1.549815761	-0.413975543	-0.41782411	0.528308779	0.56913726	1.284169375	0.182829646	1.245030591	0.079793479	1.788489488	-0.460587817	-7.55E-15	6	3.867857396
Ctaxi_contig_5176|comp27293_c0_seq1	6.58668062	1.962048654	5.169613231	2.707943302	4.359901845	3.612689292	1.498920504	-1.251636028	0.65610231	-0.808006046	0.174516541	-0.269897281	-0.251864133	-2.06698699	-0.307234408	0.123518163	-1.486854037	-4.22E-15	3	1.697307229
Ctaxi_contig_5317|comp27616_c0_seq1	33.83367218	25.61332317	30.9302556	10.68990593	15.22484625	12.66314649	1.243736233	0.415292515	0.951130989	-1.088683929	-0.631654329	-0.889821479	-1.112613084	-0.9106598	0.075536694	-1.947069345	-0.019265287	5.50E-15	3	2.838997813
Ctaxi_contig_5320|comp27640_c1_seq1	1.13527708	4.179251003	4.290423234	6.272042288	4.157588144	2.627062287	-1.520280298	0.231530037	0.295509778	1.43593372	0.219063038	-0.661756274	0.902456094	1.071725486	1.662928199	-0.019253724	0.17320114	3.22E-15	2	2.009648034
Ctaxi_contig_5411|comp27799_c0_seq1	80.44850976	106.047892	58.21369633	108.6574859	106.3421536	101.1192797	-0.647016604	0.62482814	-1.751700706	0.754479639	0.639447832	0.379961698	1.350031673	1.711262883	-0.966066616	0.334724246	0.809916257	-1.64E-15	4	2.723890538
Ctaxi_contig_5413|comp27810_c0_seq1	761.664255	2417.053527	1498.45321	7139.248088	6743.866473	2061.179027	-0.964210064	-0.367576075	-0.698657217	1.334393259	1.191890155	-0.495840058	2.07983751	0.830381819	0.44043662	0.700891484	-0.654314086	-3.00E-15	2	0.715042089
Ctaxi_contig_5415|comp27813_c0_seq1	73.46722693	28.32005517	44.02937025	36.20464117	37.33748575	21.0457077	1.836683403	-0.645997038	0.217871235	-0.212417111	-0.150121047	-1.046019442	0.364837344	-1.976385167	-0.189432133	-0.777068482	-0.393451736	2.78E-15	3	1.123691511
Ctaxi_contig_5416|comp27819_c0_seq1	654.8902976	2026.947634	701.5290304	3235.703544	2068.170716	826.8005392	-0.897803784	0.425638772	-0.852817557	1.591566004	0.465401237	-0.731984672	1.782080424	1.163340281	0.613813323	-0.107445791	0.68761802	3.44E-15	2	0.469146319
Ctaxi_contig_5418|comp27819_c0_seq3	4.454997183	34.25893716	11.56026931	25.29192332	38.72863988	18.22015105	-1.335037271	0.921770134	-0.797013414	0.242771879	1.260223982	-0.29271531	1.237241505	2.383823997	-0.275633443	-0.592850006	-0.357665005	-2.33E-15	4	0.866630229
Ctaxi_contig_5419|comp27819_c0_seq4	29.84299682	174.2927534	71.61317483	201.1339915	104.7598093	42.48955049	-1.055223118	0.999625577	-0.461027615	1.381451649	0.010494942	-0.875321435	1.116813218	1.492785159	0.94900087	-0.853109336	1.183918532	7.16E-15	2	1.84058789
Ctaxi_contig_5420|comp27844_c0_seq1	4.833584591	104.1539884	29.21912823	60.21416164	43.66621318	13.60961369	-1.044204102	1.700735743	-0.370255469	0.486361087	0.029021796	-0.801659055	0.441485406	2.175733785	0.445006784	-1.757902309	1.188771982	7.38E-15	4	2.652017686
Ctaxi_contig_5421|comp27847_c1_seq1	56.91789771	49.59951222	40.79806469	62.28765293	40.57302595	49.65225932	0.804622713	-0.043076551	-1.062561054	1.426609291	-1.08862762	-0.036966778	0.600345345	-0.811565031	-0.006429197	0.376811677	2.116623062	7.94E-15	1	3.257968063
Ctaxi_contig_5422|comp27853_c0_seq1	80.28034362	28.35438511	51.19460595	52.55906843	28.12099297	38.57650355	1.718781315	-0.924389207	0.238239277	0.307694076	-0.936269493	-0.404055969	-0.170443489	-2.392699639	0.182811291	0.103937654	0.434268673	3.72E-15	3	1.282485312
Ctaxi_contig_5463|comp27890_c0_seq1	0.027148375	0.083366518	7.139249831	1.708840704	0.531350674	1.472904341	-0.667877321	-0.647017917	1.971025109	-0.043895506	-0.480796093	-0.131438273	-1.274883447	-0.703695923	1.915069455	0.137538288	-0.946866403	4.72E-16	5	0.763171166
Ctaxi_contig_5464|comp27890_c0_seq2	0.530439887	0.084962898	9.114670598	0.874934104	0.091255461	1.088180937	-0.406540707	-0.532866198	2.027720056	-0.30885126	-0.531081793	-0.248380098	-1.427102461	-0.807534987	1.757819974	-0.207113477	-0.950766474	1.39E-15	5	0.683034457
Ctaxi_contig_5510|comp27931_c1_seq1	0.352331767	0.728511468	34.89521487	0.048818698	0.091731595	0.092239077	-0.401844543	-0.37524245	2.040905538	-0.42330791	-0.420273262	-0.420237375	-1.364215132	-0.65159926	1.711823135	-0.510664672	-1.026887977	1.67E-15	5	0.770942017
Ctaxi_contig_5548|comp27956_c0_seq1	0.238889718	2.287590341	3.277171993	4.949989893	2.653343025	1.492104452	-1.402580795	-0.122235663	0.496208065	1.541643514	0.106343205	-0.619378327	0.829759416	0.591628034	1.874495158	0.301318785	0.032008607	2.94E-15	2	2.180818835
Ctaxi_contig_5572|comp27975_c0_seq1	0.03581275	0.109972853	9.656601659	1.303553918	0.141503348	3.34746838	-0.637420901	-0.617697224	1.921331426	-0.300251497	-0.60931135	0.243349546	-1.660367885	-0.650797428	1.653190994	0.288696463	-0.858077582	-2.22E-16	5	0.52301896
Ctaxi_contig_73493|comp2802622_c0_seq1	0.575849062	9.621794539	2.97014564	7.220679564	5.749306453	1.825363285	-1.179791573	1.432982463	-0.488237998	0.739459505	0.314477343	-0.818889739	0.879237197	2.147051639	0.499691646	-1.381724422	0.897436106	5.94E-15	4	2.407532397
Ctaxi_contig_5661|comp28080_c0_seq1	6.825936132	8.798587317	9.059179213	22.68698896	11.86159443	6.440291762	-0.678825837	-0.353764858	-0.310823532	1.934818887	0.150969126	-0.742373786	1.633149775	0.055711243	1.273045852	0.550789244	0.428819008	3.22E-15	2	0.541391589
Ctaxi_contig_5698|comp28146_c0_seq1	2.814394155	8.815110077	6.948919534	4.786035883	6.207638542	5.552775083	-1.498940448	1.460089636	0.539847113	-0.526698592	0.174311936	-0.148609645	-0.776041117	2.317657946	0.541945561	-1.48417742	0.083814642	2.33E-15	4	2.612694527
Ctaxi_contig_5725|comp28185_c0_seq1	6.232434393	2.699181828	7.549125604	2.372372277	2.874509588	8.67009309	0.422029914	-0.856656787	0.898541431	-0.974929404	-0.793205542	1.304220389	-2.029575413	-1.159701857	-0.07684306	0.983637589	-0.47092809	-4.44E-15	6	3.359040835
Ctaxi_contig_5741|comp28213_c1_seq1	10.06343571	3.682767985	8.07377626	8.036296603	6.775050655	5.051459755	1.355012019	-1.419389944	0.489880763	0.473584093	-0.074822968	-0.824263964	0.643992227	-2.386554373	0.539203319	0.369886807	-0.800556518	-2.22E-16	1	2.43878361
Ctaxi_contig_5778|comp28252_c0_seq1	104.7442985	138.0813063	101.7521935	244.5301137	194.8459284	85.55422286	-0.643899077	-0.109577814	-0.69185615	1.596569946	0.80023823	-0.951475135	2.148124347	0.584504795	0.673953741	0.149645447	-0.024405278	1.83E-15	2	0.202653821
Ctaxi_contig_5830|comp28304_c2_seq1	0.024837875	0.076271495	8.303612093	0.540902859	0.306726471	1.124885739	-0.525279538	-0.509430999	2.025706999	-0.366261452	-0.438419576	-0.186315433	-1.436090715	-0.655198144	1.725296045	-0.174806503	-1.053487949	7.36E-16	5	0.623534993
Ctaxi_contig_5832|comp28305_c0_seq1	0.023081895	0.070879278	7.497552861	0.659834874	0.207620324	1.110987523	-0.538100867	-0.521738735	2.020580618	-0.320125834	-0.474929164	-0.165686017	-1.442123828	-0.671222982	1.754979461	-0.13082512	-1.00417915	6.52E-16	5	0.602924317
Ctaxi_contig_5838|comp28311_c0_seq1	0.030614125	0.094009052	12.16265359	0.464826391	0.087856662	0.535273046	-0.451361793	-0.438347075	2.039296183	-0.362219795	-0.439610135	-0.347757385	-1.370933886	-0.673990058	1.750843084	-0.370958308	-1.019547263	1.28E-15	5	0.712893683
Ctaxi_contig_5840|comp28315_c0_seq1	4.755071913	2.599068191	4.755281461	2.915488197	2.077839108	11.90938172	-0.022039612	-0.613913068	-0.021982087	-0.527048375	-0.757002644	1.941985786	-1.674574924	-0.356013425	-0.574680368	1.634570156	0.254212042	-5.44E-15	6	1.403111191
Ctaxi_contig_5883|comp28356_c0_seq1	0.025993125	0.079819006	7.256954155	0.45238432	0.305814087	2.424913067	-0.609851332	-0.590895004	1.936738998	-0.459685442	-0.511304354	0.234997133	-1.686396106	-0.597830425	1.545390303	0.198788199	-1.006673206	-7.49E-16	5	0.529886716
Ctaxi_contig_5965|comp28456_c0_seq1	0.025993125	2.919702428	7.180536851	0.239506979	0.031753244	0.598046109	-0.635942954	0.382676242	1.882539318	-0.560783604	-0.633915325	-0.434573677	-1.64499764	0.127441951	1.591909612	-1.181361784	-0.367406343	4.22E-15	5	0.704614144
Ctaxi_contig_5968|comp28457_c0_seq1	17.75405223	4.828710745	2.456478213	3.707170008	3.974973446	2.637536368	2.018270967	-0.181127414	-0.584790589	-0.371970718	-0.326400824	-0.553981422	0.260219457	-1.477637213	-1.073309736	-0.800113018	0.408838901	2.72E-15	3	0.663477873
Ctaxi_contig_5997|comp28473_c1_seq1	0.023249406	0.071393667	8.57418279	0.869516939	0.145216519	0.396736849	-0.48847276	-0.474278433	2.032590823	-0.238968506	-0.452513312	-0.378357811	-1.291058756	-0.700379325	1.840040239	-0.309533439	-0.980665246	1.58E-15	5	0.761588851
Ctaxi_contig_6013|comp28491_c0_seq1	0.744668265	0.368913993	1.232572218	5.123979084	5.31421177	1.04283869	-0.684991201	-0.8499983	-0.470735178	1.23812033	1.321658285	-0.554053936	2.131505895	0.22081581	0.487243337	0.96603683	-1.195486651	-4.39E-15	2	1.292147874
Ctaxi_contig_6014|comp28492_c0_seq1	0.216031751	15.56602294	63.88447735	4.9002414	1.582568827	4.885312482	-0.611333144	0.016087335	1.991071388	-0.419869251	-0.555476867	-0.420479461	-1.511643898	-0.212966708	1.749002692	-0.814209048	-0.653346756	3.33E-15	5	0.559153997
Ctaxi_contig_6049|comp28544_c0_seq1	0.028303625	0.292755428	12.25130227	0.017987281	0.034575755	0.034767037	-0.418896576	-0.36568003	2.040779511	-0.42097257	-0.417634414	-0.417595922	-1.365190612	-0.630585038	1.716772156	-0.512877307	-1.023838634	1.61E-15	5	0.757638696
Ctaxi_contig_6057|comp28549_c1_seq1	1.468576727	2.420446804	0.123054135	3.322079963	1.690361874	5.732948268	-0.515287339	-0.020346887	-1.214913869	0.448472055	-0.399966515	1.702042554	-0.31629448	0.779158769	-0.837595717	1.594137703	1.155525681	-3.22E-15	6	2.939731204
Ctaxi_contig_6072|comp28560_c0_seq1	1.937645367	11.21337801	2.324969928	13.60920048	8.471318254	4.305240562	-1.03583175	0.870796716	-0.956217119	1.363258443	0.307165854	-0.549172144	1.427694105	1.656552592	0.41090023	-0.41461394	1.064657927	4.72E-15	2	1.350188406
Ctaxi_contig_6086|comp28568_c1_seq1	2.178425431	2.02702492	7.099134316	2.015365549	2.605254358	2.347049552	-0.43386701	-0.509635702	2.028711708	-0.515470658	-0.22025961	-0.349478728	-1.284339809	-0.645336329	1.607741643	-0.354367356	-1.33006237	8.33E-17	5	0.932525816
Ctaxi_contig_6144|comp28623_c1_seq1	0.02657075	0.081592762	8.525361356	0.663817137	0.305370564	1.483198011	-0.549376186	-0.532777373	2.014503803	-0.357134332	-0.465269011	-0.1099469	-1.478268244	-0.655294688	1.717527324	-0.089930032	-1.029387468	4.44E-16	5	0.581340336
Ctaxi_contig_6147|comp28628_c1_seq1	7.763963172	3.78936057	2.930113565	1.847103497	2.223863115	7.268900474	1.341202426	-0.199440573	-0.532503527	-0.952301944	-0.806261666	1.149305284	-1.274669854	-0.901509995	-1.466512087	0.350377389	0.665764973	-1.55E-15	3	2.406713361
Ctaxi_contig_6151|comp28633_c0_seq1	0.570139124	1.418629878	0.088785895	8.84788093	0.706726433	0.040443287	-0.402335184	-0.154113784	-0.543152479	2.019273599	-0.362377303	-0.557294849	1.34128805	-0.079342148	1.103414988	0.496689987	1.219766741	5.83E-15	2	1.118224747
Ctaxi_contig_6154|comp28639_c0_seq1	5.56590412	5.168911201	3.807623574	7.972353891	13.13131094	2.25545041	-0.19541634	-0.298714176	-0.652922172	0.43074358	1.773107827	-1.05679872	2.27558525	0.582158412	-0.272484533	-0.221781332	-1.539444072	-5.00E-15	2	3.015403417
Ctaxi_contig_6156|comp28641_c1_seq1	25.15552957	24.10738905	46.51552654	10.52209337	11.51980133	57.77903467	-0.215458431	-0.270391272	0.90401485	-0.982393972	-0.930104292	1.494333117	-2.367395684	-0.245900511	0.076508604	0.717011136	-0.028931892	-2.78E-15	6	1.665957487
Ctaxi_contig_6184|comp28714_c0_seq1	23.96447867	15.57902649	11.45544793	24.49531409	20.12271436	18.54066126	0.987897114	-0.689628268	-1.514557866	1.094091732	0.219344983	-0.097147696	1.697585953	-0.856929791	-0.831592854	0.892469292	0.549263089	-1.37E-15	1	1.395302882
Ctaxi_contig_6197|comp28759_c0_seq1	8.934290934	18.44352138	13.70335934	23.35535152	20.22429347	14.46232221	-1.466206266	0.371661714	-0.544478881	1.320980946	0.715835096	-0.397792609	1.458638877	1.603774246	0.748658435	0.160901622	0.14036523	-2.78E-17	2	1.172673219
Ctaxi_contig_6202|comp28778_c0_seq1	38.58261486	57.40181513	48.30222852	106.8050971	58.17703757	33.93690734	-0.710995439	0.007670618	-0.33982364	1.894279045	0.037274748	-0.888405332	1.55376062	0.332847868	1.277868031	0.114518472	0.7400975	5.27E-15	2	0.603011057
Ctaxi_contig_6209|comp28785_c0_seq1	72.55994125	29.58319074	42.42230119	39.23382551	34.75024414	27.62918823	1.919327597	-0.69678551	0.084766486	-0.109324806	-0.382252746	-0.815731021	0.233108644	-2.106526611	-0.265928947	-0.533322189	-0.074594456	2.72E-15	3	0.75223901
Ctaxi_contig_6216|comp28825_c0_seq1	643.7900306	559.3612643	467.4354438	734.4154633	640.9448047	391.4680667	0.560532928	-0.107075484	-0.833965782	1.277140594	0.53803471	-1.434666967	2.183750632	-0.340417279	0.170883929	-0.545936601	0.227263515	4.77E-15	1	1.103470707
Ctaxi_contig_6217|comp28825_c0_seq2	133.5227031	134.5316145	125.7464885	161.7113901	165.373525	85.22705521	-0.028621653	0.006193631	-0.296961489	0.944107114	1.070479228	-1.69519683	2.159556601	0.222232291	0.533262035	-0.901190749	-0.664719338	3.22E-15	2	2.142097469
Ctaxi_contig_6218|comp28845_c0_seq1	10.39465395	28.66830769	15.5975901	65.51380069	31.0725523	12.63351938	-0.822765485	0.0658895	-0.569744649	1.857700349	0.182808863	-0.713888577	1.648225672	0.601821145	1.036744505	0.244316401	0.728861728	4.27E-15	2	0.369477349
Ctaxi_contig_6220|comp28845_c1_seq1	28.09753537	66.38860876	35.16380443	161.4328571	69.90146779	28.23553452	-0.723150795	0.029864934	-0.584188596	1.898964115	0.098947304	-0.720436963	1.636907768	0.469449853	1.038465257	0.264796187	0.818873723	4.22E-15	2	0.412581813
Ctaxi_contig_6222|comp28852_c0_seq1	23.96578821	13.03838879	8.887559699	17.08088798	20.60873493	18.85936104	1.273380863	-0.745491083	-1.512370015	0.001373555	0.653154547	0.329952133	1.223601894	-0.754495278	-1.738323447	0.827868975	-0.295067009	-5.58E-15	1	2.967888949
Ctaxi_contig_6237|comp28903_c0_seq1	15.23565996	21.2197096	8.912666751	24.4447616	44.06208833	9.226536618	-0.402616179	0.053578473	-0.884650229	0.299440651	1.794969611	-0.860722327	2.167068457	1.134888717	-0.533968364	-0.358257302	-1.298158005	-4.50E-15	4	2.802378151
Ctaxi_contig_6241|comp28909_c0_seq1	1.69211187	2.626853057	3.661341007	18.81034558	0.161305902	1.112600605	-0.424750152	-0.291755298	-0.144568488	2.010829902	-0.642553025	-0.507202939	0.940765287	-0.378009936	1.470174504	0.57671499	1.222277971	6.61E-15	2	1.956804711
Ctaxi_contig_6250|comp28923_c0_seq1	48.23586557	57.00846254	94.16438253	19.55112541	33.73479517	181.0378654	-0.407915048	-0.259139777	0.370990854	-0.894382168	-0.653840021	1.84428616	-2.044031461	0.176446343	-0.372044588	1.133474185	0.00116771	-5.11E-15	6	0.627011413
Ctaxi_contig_6252|comp28923_c0_seq3	17.92480403	20.30396348	30.73656495	4.912488416	9.525436915	43.57123114	-0.228418259	-0.06056502	0.675470539	-1.146456489	-0.821006108	1.580975337	-2.344745026	0.071133418	-0.246738761	0.581115262	0.035506027	-3.11E-15	6	1.11651428
Ctaxi_contig_6254|comp28928_c0_seq1	40.04149329	24.60159259	25.40107894	24.27701711	21.11568441	31.85818701	1.757349124	-0.474193831	-0.358643338	-0.521105021	-0.978015325	0.574608391	-0.892846681	-1.663071945	-1.02481614	0.210194849	0.754238899	1.22E-15	3	0.903507348
Ctaxi_contig_6258|comp28934_c0_seq1	80.13744537	61.21350047	57.40883933	96.77466221	74.7727882	54.0514866	0.57716415	-0.583417322	-0.81675235	1.597503498	0.248156549	-1.022654523	2.035538568	-0.843671197	0.346968217	0.270817988	0.372315859	3.55E-15	1	0.919060076
Ctaxi_contig_6259|comp28935_c0_seq1	126.4443606	709.6111875	2023.562425	453.1321878	244.1815614	623.2646997	-0.830846125	0.018812119	1.93320342	-0.354870825	-0.659306218	-0.106992371	-1.684859248	-0.044248213	1.755353958	-0.517373656	-0.494177104	3.07E-15	5	0.324341303
Ctaxi_contig_6266|comp28966_c1_seq1	101.0083669	55.50904402	65.71732266	177.4030141	68.39642487	27.29893333	0.353747508	-0.518490261	-0.322794026	1.818259338	-0.27143471	-1.059287848	1.54005752	-0.983664483	1.043685641	0.201578704	0.754890352	6.38E-15	1	1.938046779
Ctaxi_contig_6286|comp29013_c0_seq1	2.481015883	6.797947852	3.590774743	0.758684558	2.271368412	5.544156581	-0.48788586	1.439119962	0.00749183	-1.256705594	-0.581468965	0.879448627	-1.840737053	1.691112428	-0.705841182	-1.126779051	0.899704699	1.72E-15	6	2.347462504
Ctaxi_contig_6294|comp29028_c1_seq1	8.847916616	2.965106924	4.220167144	23.03215464	13.17152572	5.71534705	-0.108003433	-0.891642182	-0.724457814	1.781454009	0.467936944	-0.525287524	2.004766922	-0.522044245	0.590263511	1.103388056	-0.012438013	0	2	0.928349334
Ctaxi_contig_6297|comp29035_c0_seq1	0.332971363	0.157864257	14.50103455	3.009462852	0.419690874	2.614558717	-0.574089466	-0.605771924	1.989364911	-0.089826816	-0.558399141	-0.161277565	-1.348441255	-0.766096791	1.89463943	0.037341359	-0.868942366	1.12E-15	5	0.694888799
Ctaxi_contig_6319|comp29070_c0_seq1	223.0097948	152.2420034	149.6925091	218.1636345	145.0235074	124.7516413	1.312877047	-0.401446905	-0.463207475	1.19548058	-0.57631234	-1.067390907	1.11505204	-1.554303713	0.332485518	-0.312016431	1.006306303	7.77E-15	1	1.045582185
Ctaxi_contig_6327|comp29088_c0_seq1	18.75026925	7.805108382	5.279599456	18.82612031	11.10232056	5.780127801	1.21200583	-0.5583903	-0.966895144	1.224274852	-0.025061302	-0.885933936	1.696155471	-1.261310984	-0.163285722	0.100739865	0.628035582	3.33E-15	1	0.407930514
Ctaxi_contig_6336|comp29103_c0_seq1	22.75766849	0.520505586	0.616539883	0.669049002	1.116411322	0.810826922	2.04069833	-0.433301244	-0.422616931	-0.41677502	-0.367003644	-0.401001491	0.097192111	-1.735937062	-0.995255607	-0.514138064	0.215969173	1.55E-15	3	0.350538932
Ctaxi_contig_6356|comp29127_c0_seq1	1.134216089	1.377262142	4.634903086	1.429950481	0.798120859	5.106028813	-0.665535612	-0.53908461	1.15578743	-0.511672138	-0.840397856	1.400902786	-2.11810772	-0.261174643	0.703745338	1.107270045	-0.243779152	-2.66E-15	5	2.075410467
Ctaxi_contig_6383|comp29166_c0_seq1	23.42719843	33.21321272	21.31289113	60.3664599	48.75644354	32.06222347	-0.86281569	-0.218068554	-1.002115872	1.570910883	0.805990194	-0.293900962	1.982193006	0.824344998	0.329863531	0.810635096	0.065300163	-1.36E-15	2	0.42978846
Ctaxi_contig_6389|comp29172_c0_seq1	2.051767047	0.631993458	0.740147161	3.119123229	4.121875917	2.047426657	-0.049538513	-1.099994262	-1.019973983	0.740172217	1.482084402	-0.052749861	2.095520661	-0.100093737	-0.571409621	1.34884355	-1.365295589	-8.20E-15	2	3.1821213
Ctaxi_contig_6406|comp29226_c0_seq1	1.26548766	2.015049018	1.795259237	0.78115279	0.299125006	4.800400736	-0.352845884	0.118940935	-0.019398536	-0.657694587	-0.961091169	1.872089241	-2.0024408	0.42204468	-0.521412751	0.941003656	0.806706962	-2.78E-15	6	0.608178254
Ctaxi_contig_6415|comp29240_c0_seq1	15.79995774	13.23436325	7.732970715	73.34883699	56.35618809	6.831186628	-0.45793824	-0.54773398	-0.740282575	1.556271028	0.961528761	-0.771844994	2.263258371	0.187663266	0.499487877	0.634481793	-0.410486525	-8.33E-16	2	0.429351732
Ctaxi_contig_6435|comp29290_c0_seq1	0.443906528	2.511067902	10.30826569	4.525992105	2.493723166	1.324732282	-0.886639516	-0.306148727	1.883424642	0.259673059	-0.311019396	-0.639290062	-0.77878629	-0.28716525	2.161098394	-0.360351061	-0.794605692	2.89E-15	5	1.360078278
Ctaxi_contig_6451|comp29306_c0_seq1	1474.444252	34.5122051	64.76792354	87.15725678	47.93572782	14.301283	2.039363343	-0.434020792	-0.382050274	-0.343591917	-0.410963087	-0.468737273	0.118940945	-1.78052355	-0.895458678	-0.545354038	0.264187356	2.11E-15	3	0.372399761
Ctaxi_contig_6452|comp29306_c1_seq1	99.88904145	1.41748719	2.169571189	7.985236363	3.523020335	0.420886907	2.036691306	-0.449906806	-0.430915223	-0.284058375	-0.396738002	-0.4750729	0.191418078	-1.782074089	-0.899240247	-0.505265645	0.286882333	2.44E-15	3	0.432950082
Ctaxi_contig_6453|comp29306_c1_seq2	496.02994	17.99462257	23.45810259	30.14423724	16.0479168	6.935565365	2.039632998	-0.412653655	-0.384626397	-0.35032701	-0.422640115	-0.46938582	0.105241708	-1.76559404	-0.899944017	-0.567413633	0.286729676	2.25E-15	3	0.372344398
Ctaxi_contig_6454|comp29306_c1_seq3	93.03774266	2.194660289	6.63266598	4.264480942	2.155963624	0.607316458	2.037953285	-0.434160273	-0.313388787	-0.377834226	-0.435213325	-0.477356674	0.05298176	-1.803580879	-0.853848423	-0.57604972	0.241327635	2.41E-15	3	0.325557602
Ctaxi_contig_6456|comp29307_c0_seq1	53.63048511	67.72456151	36.36629356	216.5118549	150.7816362	39.06063719	-0.550618903	-0.358443007	-0.78602003	1.670305138	0.774058851	-0.74928205	2.170100121	0.344695654	0.582063535	0.540067815	-0.054258923	2.78E-16	2	0.195070757
Ctaxi_contig_6457|comp29307_c0_seq2	18.08489965	53.5083796	36.42313898	145.2667941	104.9613521	25.88231553	-0.910966189	-0.208479708	-0.547298779	1.611190349	0.811889202	-0.756334875	1.995092284	0.67935518	0.834853715	0.414155587	-0.163197184	5.55E-16	2	0.255966861
Ctaxi_contig_6458|comp29307_c0_seq3	34.30260457	27.65468787	11.03592908	76.41879052	51.43171422	14.50216894	-0.064527362	-0.334596915	-1.009728833	1.646429622	0.631337402	-0.868913915	2.260442258	0.018721954	0.297334103	0.357194506	0.220958272	1.55E-15	2	0.529612601
Ctaxi_contig_6459|comp29309_c0_seq1	97.47332263	438.1688027	171.3102189	873.1574118	478.0380241	122.8682359	-0.892679925	0.250547389	-0.644915098	1.710181838	0.384331327	-0.807465532	1.752478969	0.903630237	0.88700638	-0.004120562	0.608239291	3.61E-15	2	0.342685345
Ctaxi_contig_6460|comp29309_c1_seq1	32.23632371	163.5312758	74.99330377	278.6587395	148.7715549	35.55380094	-0.952191884	0.436056063	-0.500100704	1.653356977	0.279994067	-0.917114519	1.593375428	1.016708452	1.025249352	-0.286446646	0.718533341	5.22E-15	2	0.642478769
Ctaxi_contig_6462|comp29310_c0_seq1	238.6958565	223.7733647	209.6971047	229.461146	212.1973131	152.0481511	0.899308349	0.415132389	-0.04158669	0.599678443	0.039535205	-1.912067696	1.236046628	-0.511898038	0.487409253	-1.822357007	0.376678743	7.66E-15	1	2.519932748
Ctaxi_contig_6463|comp29310_c1_seq1	631.6020236	462.6805846	444.1658417	564.7723561	458.3743692	383.5352117	1.557718934	-0.311821449	-0.516733625	0.818080656	-0.359480548	-1.187763968	1.145220827	-1.528082043	-0.023485491	-0.642655421	0.733503411	5.22E-15	1	0.857929708
Ctaxi_contig_6464|comp29311_c1_seq1	80.56835109	186.1527661	65.75329605	581.825219	369.7584088	62.73753193	-0.682391853	-0.181688883	-0.752647885	1.694671113	0.689006766	-0.766949258	2.076997104	0.540132302	0.676630347	0.395198856	0.117015637	1.33E-15	2	0.123338554
Ctaxi_contig_6467|comp29313_c0_seq1	103.5073761	369.0128281	250.4889644	243.517409	204.8415837	219.624842	-1.498893996	1.602334726	0.217920178	0.136489127	-0.315262727	-0.142587308	-0.61493287	2.264575716	0.763440351	-1.340414088	1.059115297	5.56E-15	4	3.17666096
Ctaxi_contig_6468|comp29314_c0_seq1	266.7504148	336.5791385	133.5017817	939.8647267	663.2961986	100.657651	-0.424938467	-0.213026295	-0.829313712	1.617789913	0.778475741	-0.92898718	2.236820658	0.373550741	0.513794282	0.24390639	0.024998535	1.28E-15	2	0.237823311
Ctaxi_contig_6469|comp29314_c1_seq1	43.17510127	71.46790259	27.07572397	199.64876	143.2207251	19.21385489	-0.564132051	-0.172856525	-0.78677852	1.599821683	0.819449716	-0.895504302	2.200732082	0.514986161	0.562016113	0.248694471	-0.025869124	1.05E-15	2	0.197034552
Ctaxi_contig_6470|comp29315_c0_seq1	68.03701517	146.53812	1438.708754	17.7554115	23.05097951	562.9790773	-0.550829109	-0.410501583	1.899365363	-0.640711831	-0.631245544	0.333922703	-1.922521856	-0.485500565	1.385081454	0.034556437	-0.827248047	-4.16E-16	5	0.42881554
Ctaxi_contig_6471|comp29315_c0_seq2	35.29629639	85.23540195	920.2935371	11.49841378	14.56619278	383.5385779	-0.571567725	-0.433303165	1.878691496	-0.637456045	-0.628962398	0.392597836	-1.934481191	-0.476158006	1.363730099	0.106331133	-0.829910138	-6.11E-16	5	0.456075944
Ctaxi_contig_6473|comp29317_c0_seq1	64.05040473	8.562301013	2.889844719	16.54807312	12.22755719	3.939507695	1.990798866	-0.409891313	-0.655309866	-0.064387261	-0.251314178	-0.609896247	0.578973785	-1.649889783	-0.933415215	-0.507009548	0.350007958	2.39E-15	3	0.908323966
Ctaxi_contig_6474|comp29317_c1_seq1	364.9512875	25.84180717	11.16062846	69.07299536	49.91264509	20.59314881	2.016424175	-0.472832606	-0.580600822	-0.155491056	-0.296138942	-0.511360749	0.426081337	-1.731882039	-0.946895778	-0.431582564	0.292925574	2.22E-15	3	0.673509481
Ctaxi_contig_6475|comp29317_c1_seq2	235.6209717	12.90258793	9.330968035	47.59920563	25.2399881	11.64146505	2.014714145	-0.498172527	-0.538470395	-0.106697577	-0.358972125	-0.512401522	0.392963086	-1.791941724	-0.870844628	-0.402205717	0.338516712	2.30E-15	3	0.653750054
Ctaxi_contig_6476|comp29318_c1_seq1	31.54333883	62.64796769	124.9261075	41.7716674	41.67839733	127.9080927	-0.923095434	-0.208899133	1.221075076	-0.688241822	-0.690383405	1.289544718	-2.165813923	0.239291211	0.713987921	0.717495002	-0.319582603	-3.22E-15	5	1.727383833
Ctaxi_contig_6477|comp29319_c0_seq1	58.45225032	68.14827607	33.9332253	151.4745441	96.52148239	29.2128452	-0.318189795	-0.105490202	-0.856058275	1.722419882	0.516926608	-0.959608219	2.131880804	0.284520792	0.575305848	0.133756901	0.403010034	3.05E-15	2	0.273061984
Ctaxi_contig_6478|comp29320_c0_seq1	1983.46334	2150.435824	1694.665797	3503.219918	2505.966197	1319.872901	-0.276437079	-0.056088071	-0.657555276	1.729143997	0.413095612	-1.152159182	2.050904323	0.179381563	0.787093169	-0.094271807	0.434304654	4.44E-15	2	0.433080337
Ctaxi_contig_6480|comp29320_c0_seq3	1790.774176	1476.930438	1105.101453	2794.77701	1943.410149	1075.68731	0.14489961	-0.344118959	-0.923487784	1.709296056	0.382730785	-0.969319708	2.145336458	-0.270014477	0.411116102	0.246890709	0.450459575	3.22E-15	2	0.822329582
Ctaxi_contig_6481|comp29320_c0_seq4	109.4458244	119.8847477	90.40856636	153.767567	123.5300423	73.6888867	-0.084066943	0.290676999	-0.767480063	1.507026706	0.421538395	-1.367695095	2.049229589	0.36543855	0.545881884	-0.657792096	0.595369017	5.00E-15	2	0.962335158
Ctaxi_contig_6483|comp29321_c0_seq1	2.55151022	7.634622522	8.16649987	17.4271086	7.659009275	6.090298503	-1.154174307	-0.125512752	-0.017877558	1.85617747	-0.120577643	-0.438035209	1.036730943	0.455432973	1.577493086	0.573410746	0.645036552	3.52E-15	2	1.333139475
Ctaxi_contig_6484|comp29321_c0_seq2	17.49977849	21.29297048	22.38931868	62.07286458	30.18931017	19.18708995	-0.667335992	-0.442769918	-0.377863472	1.971497732	0.083914753	-0.567443102	1.573090411	-0.013953218	1.213849463	0.775796802	0.498693877	2.94E-15	2	0.630065128
Ctaxi_contig_6485|comp29321_c1_seq1	47.54379576	36.39413219	32.82701423	121.6265564	72.95797102	35.80950291	-0.29844044	-0.620997619	-0.724193514	1.84475663	0.436785751	-0.637910808	2.011946938	-0.196380497	0.706999166	0.839673937	0.183128117	1.17E-15	2	0.47758244
Ctaxi_contig_6487|comp29325_c0_seq1	56.46709618	42.91566165	96.86460452	106.9966379	71.70602286	90.79991272	-0.85056375	-1.395341952	0.773447487	1.180763105	-0.237947052	0.529642162	-0.037850072	-0.858163447	1.566198983	1.967438585	-0.552336918	-2.55E-15	5	5.034096277
Ctaxi_contig_6488|comp29327_c0_seq1	370.618116	404.7362925	256.5497286	977.4608528	708.2020951	356.7059637	-0.516938809	-0.392524875	-0.932895881	1.695948862	0.714080992	-0.567670289	2.138251838	0.331536264	0.441184682	0.726438332	0.076260259	-5.55E-17	2	0.25178623
Ctaxi_contig_6489|comp29327_c1_seq1	17.90447696	38.73462077	26.99897759	61.20864443	55.94169647	23.93881772	-1.099126833	0.071967661	-0.587823613	1.335482959	1.039369124	-0.759869298	1.961725562	1.172545118	0.643756481	0.119372947	-0.322276796	-6.11E-16	2	0.627164984
Ctaxi_contig_6490|comp29328_c0_seq1	214.2642999	123.8468879	147.4611806	182.8322797	125.471136	141.4316389	1.636165821	-0.897896612	-0.236076165	0.755243664	-0.852375003	-0.405061705	0.360905835	-2.211837028	0.076419073	0.338624175	0.762341605	3.91E-15	3	2.05513044
Ctaxi_contig_6492|comp29329_c1_seq1	56.00439507	59.74413719	47.52208672	29.23426668	46.22403395	83.72689245	0.12503454	0.331774862	-0.3438842	-1.35487097	-0.415643118	1.657588886	-1.743234071	0.605426267	-1.397835973	0.3335585	0.297699574	-4.11E-15	6	1.06649488
Ctaxi_contig_6493|comp29329_c3_seq1	86.07852161	99.69663559	85.88098099	50.24798294	79.0184156	138.9715361	-0.134289321	0.334166056	-0.141084606	-1.366839477	-0.377152953	1.685200301	-1.858126928	0.754357226	-1.179013267	0.366792447	0.145382626	-5.11E-15	6	0.675792652
Ctaxi_contig_6494|comp29329_c4_seq1	52.82989205	58.47245263	49.31517093	36.65799029	41.85148443	92.20292675	-0.121355707	0.164942542	-0.299689371	-0.941902885	-0.678389847	1.876395268	-1.814974267	0.510554809	-1.038787912	0.816690599	0.593774666	-4.11E-15	6	0.604277771
Ctaxi_contig_6506|comp29336_c1_seq1	37.14137286	13.77839805	12.03776251	45.06499637	20.34905871	6.184202307	0.957943196	-0.562939077	-0.67625092	1.473755015	-0.135202396	-1.057305817	1.674420615	-1.25828929	0.352259427	0.065552731	0.667245616	4.88E-15	1	0.679290576
Ctaxi_contig_6522|comp29355_c0_seq1	4.676773387	7.3472685	5.457054649	20.03099537	10.5530562	4.283273658	-0.674919359	-0.229666131	-0.544822603	1.885099146	0.304836747	-0.740527801	1.808145022	0.280998812	1.02163057	0.469901146	0.442872914	2.94E-15	2	0.260458708
Ctaxi_contig_6531|comp29361_c0_seq1	8.897292186	44.72138255	16.93259366	3.690415772	8.82191848	122.0072405	-0.556091755	0.23190469	-0.379345076	-0.670623626	-0.557749696	1.931905463	-1.61329528	0.90991983	-0.849953417	0.999618742	0.633929621	-4.44E-15	6	0.349239251
Ctaxi_contig_6544|comp29367_c0_seq1	0.57912994	0.861879004	0.687168114	5.207733246	2.86633866	1.088717594	-0.710163099	-0.556023015	-0.651266306	1.813110694	0.536704139	-0.432362413	1.88713514	0.195108711	0.801823742	0.99459026	0.061224083	-8.33E-17	2	0.369578142
Ctaxi_contig_6545|comp29368_c0_seq1	0.874305873	1.147967145	1.316588075	1.401175243	0.989786556	6.294600618	-0.535165325	-0.405533002	-0.325657897	-0.285589272	-0.480462556	2.032408053	-1.315430957	0.340935294	-0.601403704	1.767118193	0.31616344	-5.88E-15	6	0.933830019
Ctaxi_contig_6554|comp29373_c1_seq1	5.046919992	1.250682963	6.381158375	2.328642233	0.418728404	3.616831871	0.821482991	-0.843434167	1.406640441	-0.370673148	-1.208304803	0.194288685	-1.682892468	-1.939267928	0.896901634	0.195498157	-0.096353902	2.46E-15	5	2.866416098
Ctaxi_contig_6585|comp29389_c2_seq1	180.4063924	129.2075628	87.47620901	143.3585469	155.5361597	81.10014074	1.3079393	-0.007879824	-1.080383118	0.355803011	0.668769849	-1.244249219	1.841123734	-0.528422102	-0.865334722	-0.924553801	-0.027600775	2.66E-15	1	1.063976891
Ctaxi_contig_6600|comp29405_c0_seq1	35.79204694	50.74119038	39.31520943	75.86219093	69.67155848	32.56645327	-0.812527036	0.00454098	-0.619963268	1.377567211	1.039208843	-0.98882673	2.142743666	0.887318143	0.611529679	-0.023747933	-0.324078731	7.77E-16	2	0.4814031
Ctaxi_contig_6628|comp29432_c0_seq1	2.722187499	6.369876827	13.65365853	4.225432991	4.706708377	10.42810938	-1.025787381	-0.154695387	1.584719174	-0.666802556	-0.551870856	0.814437006	-2.031533162	0.242538555	1.127451601	0.297960095	-0.620074893	-1.89E-15	5	0.83596953
Ctaxi_contig_6629|comp29432_c0_seq2	1.188318032	4.601228367	9.631897905	3.040063417	2.722165072	3.991400475	-1.033892109	0.139357695	1.868741555	-0.397321061	-0.50660438	-0.070281699	-1.623378141	0.281445335	1.697993299	-0.554410605	-0.570033182	2.06E-15	5	0.460575943
Ctaxi_contig_6639|comp29440_c0_seq1	2.739812498	3.913599176	10.01216331	4.534905233	5.51252623	5.490241432	-1.049770054	-0.580786183	1.855881629	-0.332544722	0.058061585	0.049157744	-1.129588251	-0.095411187	1.62104184	0.228630687	-1.508607894	-2.73E-15	5	1.136538396
Ctaxi_contig_6640|comp29440_c1_seq1	13.27568024	6.20736181	29.81734973	17.94408191	9.129877672	8.268448947	-0.094938736	-0.902028376	1.79385705	0.438118547	-0.568323507	-0.666684978	-0.641156275	-1.435833785	2.033840545	0.058133502	-0.730669257	2.66E-15	5	2.245491406
Ctaxi_contig_6658|comp29451_c0_seq1	0.02657075	1.199492926	7.911695568	1.599757432	0.194885388	0.763526168	-0.645120487	-0.251582128	2.000493304	-0.117285547	-0.58864763	-0.397857512	-1.341819872	-0.462339166	1.955795355	-0.448569847	-0.664990044	2.78E-15	5	0.620480231
Ctaxi_contig_6668|comp29469_c0_seq1	0.423878442	0.804610912	7.427383592	0.012480971	0.177912101	0.024124066	-0.359958837	-0.229996362	2.030677465	-0.500388765	-0.44391909	-0.496414412	-1.402521875	-0.565928913	1.662366909	-0.730388694	-0.945270501	2.22E-15	5	0.800214431
Ctaxi_contig_6672|comp29470_c0_seq1	0.499136149	0.41195565	9.408929666	2.919240171	0.141248963	1.66793209	-0.568085636	-0.592738462	1.951418024	0.116269274	-0.669288663	-0.237574537	-1.258194134	-0.82518481	2.022249449	0.043357273	-0.657882045	2.47E-15	5	0.832465409
Ctaxi_contig_6681|comp29477_c0_seq1	27.6474091	108.1140936	23.17096625	208.9670787	195.4567109	27.41267171	-0.818302193	0.111542056	-0.870030367	1.27696311	1.120842128	-0.821014734	2.17113446	1.112211043	0.296777213	0.014201885	-0.253158783	-1.67E-16	2	0.600061016
Ctaxi_contig_6682|comp29477_c1_seq1	5.633313859	26.92179177	4.800353287	56.86728803	58.66987485	7.577535889	-0.831757409	0.006964191	-0.864574317	1.186754247	1.257772406	-0.755159119	2.198456192	1.102094802	0.214478506	0.131405703	-0.483747937	-1.61E-15	2	0.775269173
Ctaxi_contig_6690|comp29491_c0_seq1	45.08977211	33.79508529	27.41784675	57.90109099	36.61780433	17.66618978	0.62083376	-0.18746702	-0.64385213	1.537671846	0.014539998	-1.341726454	1.843855306	-0.708854168	0.539870822	-0.3834437	0.713378539	6.00E-15	1	1.151068434
Ctaxi_contig_6693|comp29491_c1_seq2	20.11098905	20.7980786	7.400361016	30.10509767	14.26488957	10.48334533	0.3549527	0.438555012	-1.191625759	1.570995925	-0.356377338	-0.81650054	1.50641554	0.081159058	0.131330674	-0.420149323	1.728428394	8.27E-15	2	2.262040533
Ctaxi_contig_6706|comp29502_c0_seq1	1.344780568	6.732254605	4.042177041	1.377064581	2.536023094	2.199140719	-0.821856801	1.792236258	0.486965358	-0.806192054	-0.243845882	-0.407306879	-1.072607407	1.984088487	0.258848095	-2.213152039	0.633317359	5.88E-15	4	3.610040012
Ctaxi_contig_6710|comp29503_c0_seq1	82.30974081	67.0075443	90.51797371	127.7867362	79.03731364	55.38253484	-0.054825861	-0.669941511	0.275127588	1.773252322	-0.186370451	-1.137242087	1.305582565	-0.957545556	1.623647022	0.24904677	0.250987411	5.55E-15	2	2.26316268
Ctaxi_contig_6714|comp29505_c0_seq2	3.488967167	0.696676278	1.003524569	5.060011928	2.31600689	2.508316761	0.604429868	-1.123547387	-0.933657834	1.576652936	-0.121443173	-0.002434411	1.434210129	-1.275788357	0.090487694	1.481437401	0.52207767	2.67E-16	1	2.051829209
Ctaxi_contig_6739|comp29524_c0_seq1	0.187728126	1.663154217	65.00100571	18.22376527	0.274390596	0.367666044	-0.54584425	-0.488721181	1.963487396	0.152444749	-0.542488998	-0.538877716	-1.029131522	-0.756669291	2.087286644	-0.255556866	-0.727618686	3.16E-15	5	1.090245431
Ctaxi_contig_6740|comp29524_c2_seq1	0.525005051	2.329295473	133.7796942	35.2669177	0.460774856	1.427451293	-0.53526996	-0.501311187	1.972733025	0.118611875	-0.536478845	-0.518284908	-1.055097671	-0.767921595	2.066137801	-0.244782739	-0.756706008	2.86E-15	5	1.052958677
Ctaxi_contig_6755|comp29552_c1_seq1	27.61608113	13.0234728	12.44323642	34.99628613	19.09983607	12.68138824	0.811561128	-0.73867174	-0.80031264	1.595590693	-0.09315465	-0.775012791	1.71643762	-1.231400384	0.302920777	0.52224588	0.635472926	3.94E-15	1	0.885442471
Ctaxi_contig_6756|comp29554_c1_seq1	1.786927745	5.075392423	2.218463765	6.510921811	5.228962116	0.996002118	-0.822507704	0.640184842	-0.630562654	1.278701092	0.708491869	-1.174307444	1.847040497	1.297310726	0.630738481	-0.771332441	0.328348223	4.44E-15	2	1.002467155
Ctaxi_contig_6757|comp29560_c0_seq1	0.482272731	0.2802534	27.71180836	2.193180074	0.847047025	5.495940071	-0.529916846	-0.548743918	2.007723617	-0.370469848	-0.495921921	-0.062671084	-1.521710676	-0.683460402	1.694063523	-0.050338805	-1.006907323	2.84E-16	5	0.562287595
Ctaxi_contig_6759|comp29561_c0_seq1	2.385578414	8.539865067	7.207658565	3.533543938	3.031557254	7.567374723	-1.115046843	1.178494875	0.682016345	-0.687230108	-0.87430742	0.816073151	-2.042360186	1.548273771	0.436055641	-0.740766683	0.892546787	3.16E-15	6	2.564282374
Ctaxi_contig_6760|comp29562_c0_seq1	2.624133221	9.483151796	21.26887112	3.952721952	4.700328066	12.52153722	-0.9188586	0.055600601	1.72999505	-0.730106302	-0.623894073	0.487263323	-2.060132649	0.242440926	1.254813407	-0.198429615	-0.530823865	1.67E-16	5	0.487756284
Ctaxi_contig_6762|comp29568_c0_seq1	8.715840455	27.562052	18.51252166	7.831939242	12.40348466	59.72419402	-0.698706002	0.259486672	-0.200616073	-0.743645944	-0.511216136	1.894697483	-1.708602979	1.006194414	-0.709026555	0.92282361	0.480012493	-4.11E-15	6	0.205686134
Ctaxi_contig_6768|comp29576_c1_seq1	1.575618941	1.318376063	116.0708499	0.187405445	0.796423923	18.24858118	-0.4654237	-0.471003488	2.01806215	-0.495535073	-0.482325014	-0.103774875	-1.574698645	-0.651498611	1.61320641	-0.207727371	-1.026526473	7.84E-16	5	0.554622313
Ctaxi_contig_6769|comp29580_c0_seq1	30.9556184	36.14724203	23.71515757	93.08072485	47.94835385	34.7456881	-0.536719029	-0.329956099	-0.825079474	1.937491348	0.140037998	-0.385774744	1.722085261	0.15708657	0.741672715	0.84692385	0.727089521	2.19E-15	2	0.496979047
Ctaxi_contig_6770|comp29582_c0_seq1	0.041022928	0.12597213	10.32816047	4.860294955	0.050113676	1.293461562	-0.663081428	-0.64253978	1.824461106	0.502271334	-0.660883185	-0.360228048	-0.917289471	-0.828054295	2.205253869	0.176312742	-0.496942677	2.97E-15	5	1.400726238
Ctaxi_contig_6776|comp29588_c0_seq1	0.242580457	5.761466538	1.225147048	6.693839216	1.881255979	0.452224002	-0.880343191	1.089187424	-0.52969363	1.421924231	-0.295547353	-0.805527481	0.927328987	1.357685377	0.905036424	-0.905813533	1.599606279	8.60E-15	2	2.257398315
Ctaxi_contig_6780|comp29594_c0_seq1	0.22769896	6.488072523	0.716165192	0.743887288	1.163470375	1.791680041	-0.698704742	1.989007067	-0.488995777	-0.477094091	-0.296958128	-0.027254328	-0.643415636	2.31393061	-0.446063045	-1.858788852	1.421135041	6.01E-15	4	2.670885289
Ctaxi_contig_6787|comp29602_c0_seq1	14.67998815	32.48482161	22.98326979	55.10698163	39.99985591	17.34278961	-1.025626328	0.133590894	-0.485025536	1.606449235	0.622871358	-0.852259623	1.810727255	0.949054112	0.96203027	0.041746845	0.178621015	2.28E-15	2	0.373777883
Ctaxi_contig_6805|comp29623_c0_seq1	0.05688451	6.183332318	4.510477424	7.63785244	1.640473514	0.625693072	-1.082609389	0.876456416	0.341524442	1.341571067	-0.576222137	-0.900720399	0.317968211	0.98544206	1.69629307	-0.933443956	1.286731748	9.77E-15	2	3.515628513
Ctaxi_contig_6806|comp29623_c0_seq2	0.447239709	2.879474288	4.695417934	7.554281402	2.513176368	1.262702865	-1.079797317	-0.134446068	0.571367675	1.682539341	-0.276817285	-0.762846345	0.699706342	0.160119808	2.027073882	0.162626154	0.432395498	5.33E-15	2	2.442150039
Ctaxi_contig_6820|comp29633_c1_seq1	9.509798528	11.22508912	15.38144075	13.61758226	9.417231459	17.80829859	-0.980968222	-0.473654461	0.755626683	0.233948496	-1.008345827	1.473393331	-1.693212324	-0.02194195	0.932206509	1.488433756	0.424219635	-1.55E-15	6	2.625228342
Ctaxi_contig_6823|comp29634_c2_seq1	7.910093815	8.53381274	7.89020835	1.949724891	5.917454368	10.68974562	0.256345581	0.46628555	0.249652255	-1.749878088	-0.414364651	1.191959351	-2.047825393	0.454234269	-1.09558506	-0.390265349	-0.077668353	-3.00E-15	6	2.050415441
Ctaxi_contig_6827|comp29639_c0_seq1	1.385360112	5.449957299	16.36141762	3.694788577	1.513441252	6.138869776	-0.787602414	-0.055368575	1.910322025	-0.371560776	-0.764528702	0.068738441	-1.823163355	-0.142527637	1.696969413	-0.339502311	-0.41796521	2.55E-15	5	0.245770719
Ctaxi_contig_6833|comp29645_c0_seq1	3.16686659	33.81657152	11.59187543	49.80919059	15.94791668	5.136671854	-0.915999545	0.760662415	-0.455117724	1.635522911	-0.216824772	-0.808243286	1.114910018	1.089230435	1.098424369	-0.541201442	1.375469649	7.72E-15	2	1.522667811
Ctaxi_contig_6834|comp29646_c0_seq1	66.19343096	19.03709684	30.62149278	48.19523625	18.05115515	18.67682569	1.652882802	-0.728472867	-0.143470503	0.743988932	-0.778262103	-0.746666261	0.495022217	-2.124684132	0.196331918	-0.079543807	0.723267253	5.94E-15	1	1.774628668
Ctaxi_contig_6836|comp29648_c0_seq1	22.53065917	24.29304909	35.36361656	24.89664669	26.74198139	38.4485666	-0.942230516	-0.673605179	1.013782433	-0.581604194	-0.300336326	1.483993783	-1.750578656	0.07245083	0.514824288	1.367441999	-0.824783356	-6.77E-15	6	1.955535301
Ctaxi_contig_6845|comp29658_c0_seq1	33.66516849	22.85581029	16.38611408	39.57761398	44.4242025	21.86883486	0.348712883	-0.625565103	-1.208697097	0.881618295	1.318455008	-0.714523987	2.420890158	-0.098261424	-0.592757991	0.440616875	-0.792398632	-3.72E-15	1	1.927508996
Ctaxi_contig_6847|comp29661_c0_seq1	9.520518877	18.63227514	29.16828199	21.7053386	14.29211967	17.01857801	-1.323399271	0.036223214	1.608367091	0.494774349	-0.611398693	-0.204566689	-1.016105773	0.300619724	2.157614167	-0.146988173	-0.081439934	3.54E-15	5	1.404687201
Ctaxi_contig_6854|comp29665_c0_seq1	0.60840024	6.06883624	4.434461872	0.546723859	0.289601283	1.034056871	-0.632537483	1.588240023	0.923534525	-0.657621472	-0.76219408	-0.459421513	-1.494629349	1.352150452	0.756157354	-2.152596817	0.881526676	8.05E-15	5	3.48370567
Ctaxi_contig_6855|comp29665_c1_seq1	0.02888125	7.959882876	2.350796667	0.239319413	0.088510378	0.729529108	-0.604770337	1.959337847	0.145909414	-0.536735271	-0.585492124	-0.378249528	-1.014663011	1.910034951	0.133307174	-2.24757105	1.348625689	8.24E-15	4	4.00594059
Ctaxi_contig_6864|comp29680_c0_seq2	0.76004568	4.949620166	2.169726464	5.612312028	4.601890189	1.535999523	-1.237392683	0.826727857	-0.542870823	1.153223039	0.655408171	-0.855095561	1.483095095	1.760866619	0.681985891	-0.684563387	0.3899072	3.66E-15	2	1.517581599
Ctaxi_contig_6865|comp29680_c0_seq3	0.742228184	8.320969664	6.392057786	10.31685411	2.033963012	5.873426311	-1.333970685	0.741532088	0.213283175	1.288122009	-0.980218123	0.071251537	-0.385006853	1.076055695	1.498377467	-0.074203668	1.680043349	7.89E-15	2	4.841245101
Ctaxi_contig_6866|comp29680_c1_seq1	15.70080575	43.35765769	41.79486885	66.88975709	32.88027561	37.10232248	-1.436584171	0.224417484	0.130560278	1.637696773	-0.404827992	-0.151262371	0.429920646	0.870629851	1.62839214	0.410481823	0.970382276	5.12E-15	2	2.588188477
Ctaxi_contig_6912|comp29719_c0_seq1	0.03119175	0.095782808	0.084112953	11.03043759	0.038103893	0.316332554	-0.426509284	-0.412021173	-0.414638783	2.040678812	-0.424958854	-0.362550717	1.193878953	-0.31127197	1.202538086	0.855495702	1.086205704	4.91E-15	2	1.446506653
Ctaxi_contig_6924|comp29724_c0_seq1	10.04128742	2.690742562	7.562919268	7.017785373	3.08253733	3.171441966	1.461521019	-0.954349048	0.646967057	0.467800385	-0.825579648	-0.796359766	-0.038916721	-2.379538743	0.749845609	-0.109389993	0.139079001	5.11E-15	3	2.302836016
Ctaxi_contig_6932|comp29731_c0_seq1	3.782309918	5.873604338	9.900930406	9.065693841	5.040508108	3.384693955	-0.87792235	-0.110466871	1.367466332	1.060954312	-0.416193439	-1.023837984	-0.001591046	-0.181721231	2.320278343	-0.449481143	-0.039093073	6.61E-15	5	3.431478674
Ctaxi_contig_6944|comp29746_c0_seq1	0.216257167	0.078275839	7.54090917	1.586702806	0.207138355	0.724747153	-0.519954269	-0.567485267	2.003198831	-0.047871205	-0.523095464	-0.344792626	-1.222925058	-0.793108621	1.947896591	-0.126534369	-0.877746967	1.75E-15	5	0.835142506
Ctaxi_contig_6960|comp29760_c0_seq2	52.67018202	67.35566991	94.47296466	91.60971678	83.90009852	88.56376573	-1.655357707	-0.758050774	0.898859555	0.723910504	0.252840427	0.537797995	-0.183907417	0.440854754	1.52005537	1.4070811	-0.948392363	-3.36E-15	5	4.145497456
Ctaxi_contig_6987|comp29791_c0_seq1	1.163066578	0.148995478	14.52781425	1.504406634	0.303363714	2.30208454	-0.389855259	-0.572723585	2.020221337	-0.328301109	-0.544886226	-0.184455157	-1.46606254	-0.844478519	1.724839713	-0.134858494	-0.960123141	1.04E-15	5	0.673774254
Ctaxi_contig_7043|comp29842_c0_seq1	0.020216875	0.062081449	6.978624183	0.234340578	0.310756443	0.920089888	-0.510902916	-0.49563399	2.026980531	-0.432807315	-0.404936777	-0.182699533	-1.453090058	-0.633252569	1.675033773	-0.209561711	-1.10368972	5.00E-16	5	0.634158811
Ctaxi_contig_7047|comp29844_c0_seq1	14.89271128	1.392638451	5.406496466	12.26966954	3.844473598	0.220177059	1.436499763	-0.830339881	-0.156360371	0.996056583	-0.418644538	-1.027211557	1.022223908	-1.99474704	0.39845838	-0.040537905	0.386822088	4.77E-15	1	1.052780425
Ctaxi_contig_7051|comp29844_c1_seq4	4.769099202	0.339960495	1.78572492	3.656188791	1.332807786	0.04321046	1.487253446	-0.881181944	-0.108074607	0.892136297	-0.350267286	-1.039865907	1.006483107	-2.049942734	0.352068576	-0.056325146	0.229049936	4.22E-15	1	1.068648377
Ctaxi_contig_7056|comp29853_c2_seq1	0.166393238	1.419534271	8.117004536	0.013916282	0.026750344	0.421528777	-0.478909031	-0.0860941	2.013323483	-0.526705107	-0.522682088	-0.398933157	-1.542021512	-0.369281324	1.65644013	-0.774139359	-0.788078073	2.61E-15	5	0.593812471
Ctaxi_contig_7065|comp29862_c1_seq1	3.95450861	6.95676162	4.416863745	12.81818925	6.770588676	4.202585146	-0.764543647	0.13018883	-0.626752411	1.877013515	0.074705505	-0.690611793	1.595416769	0.591845561	0.998266146	0.203616771	0.91205748	4.61E-15	2	0.461194889
Ctaxi_contig_7072|comp29868_c0_seq1	56.5597022	32.70386243	24.51158248	130.2098662	55.80936314	6.745745217	0.12666855	-0.425792211	-0.615511511	1.832281351	0.109291971	-1.02693815	1.909318248	-0.529165753	0.803130367	0.260241479	0.567985292	4.33E-15	2	1.029904915
Ctaxi_contig_7073|comp29868_c1_seq1	50.22765942	45.71552739	23.01973733	116.8851006	45.38218079	7.140868934	0.057655078	-0.062460206	-0.666633852	1.832110568	-0.071334064	-1.089337524	1.774085835	-0.236474208	0.818838184	-0.09479796	0.974403263	6.33E-15	2	1.077759141
Ctaxi_contig_7074|comp29868_c1_seq2	7.616100442	9.085991981	7.890086387	19.95332194	8.903614114	1.227005006	-0.247052731	-0.004406689	-0.201823812	1.789545131	-0.034513174	-1.301748726	1.611337752	-0.108279303	1.295319001	-0.331257827	0.704102058	7.33E-15	2	1.165770636
Ctaxi_contig_7080|comp29872_c0_seq1	0.047024452	9.414771337	8.714869506	0.570709288	0.196500879	0.952667623	-0.731416176	1.364510145	1.207915108	-0.614247678	-0.697972534	-0.528788865	-1.506292299	1.166772861	1.049750737	-2.013371556	0.559280448	7.61E-15	5	2.626520568
Ctaxi_contig_7107|comp29893_c0_seq1	2.218374488	12.30781017	22.38904588	6.745773819	5.895857949	5.010455607	-0.941361867	0.439900998	1.820041271	-0.321552319	-0.437907412	-0.559120671	-1.320396406	0.430078646	1.763695761	-1.156970045	-0.428971075	4.27E-15	5	0.997369856
Ctaxi_contig_7108|comp29893_c1_seq1	1.386454194	4.988340487	12.16171619	5.047540181	1.993619172	0.934477915	-0.723235125	0.135870065	1.846830322	0.149990101	-0.578416955	-0.831038408	-0.975293691	-0.130633731	2.097336984	-0.971206514	-0.298906667	5.83E-15	5	1.331504376
Ctaxi_contig_7123|comp29910_c0_seq1	1.446118981	1.055419998	0.630097745	5.251648592	3.937927484	1.399830642	-0.452354455	-0.662571995	-0.891418759	1.595229772	0.888375564	-0.477260127	2.189336782	0.136674523	0.351126455	0.985178893	-0.302857446	-2.19E-15	2	0.547573996
Ctaxi_contig_7132|comp29921_c0_seq1	1.38470744	4.040955857	1.583196501	11.03403565	4.582171507	2.065560583	-0.750599214	-0.020383841	-0.696033624	1.902047187	0.128398926	-0.563429434	1.646605469	0.507951175	0.919655946	0.450285651	0.821622664	3.72E-15	2	0.384147299
Ctaxi_contig_7141|comp29930_c0_seq1	0.0300365	4.549760463	7.953850095	0.019088543	0.088510818	0.036895631	-0.615927222	0.72052893	1.727098483	-0.619164469	-0.598636705	-0.613899017	-1.544212369	0.433243695	1.449616653	-1.609207302	-0.161311409	5.55E-15	5	1.276749783
Ctaxi_contig_7143|comp29933_c0_seq1	19.15012816	45.63535818	36.7023511	25.73292733	43.24137007	26.12044266	-1.275181268	1.205674859	0.36892527	-0.658574289	0.981431382	-0.622275953	0.079151397	2.235945446	0.223316526	-1.625808022	-0.837834267	-8.88E-16	4	1.76414549
Ctaxi_contig_7144|comp29938_c0_seq1	0.024346894	0.074763803	0.065654833	8.565912858	0.029742205	0.302333801	-0.42976094	-0.41518114	-0.417815315	2.040329465	-0.428200698	-0.349371372	1.187051334	-0.310125738	1.198501546	0.868781053	1.089407251	4.80E-15	2	1.459061759
Ctaxi_contig_7155|comp29946_c0_seq1	0.022527375	0.069176472	8.434431003	0.448797794	0.027519478	0.739747873	-0.478117877	-0.464188232	2.033717165	-0.350831472	-0.476627211	-0.263952373	-1.425033141	-0.678739895	1.750030438	-0.278559219	-0.988502311	1.30E-15	5	0.637458503
Ctaxi_contig_7169|comp29957_c0_seq1	2.693754277	4.460535145	5.519832014	1.367962169	2.06355069	11.94242879	-0.510598838	-0.055196835	0.217845467	-0.852332436	-0.67303889	1.873321531	-2.012977892	0.451766388	-0.448778355	1.033254165	0.223723601	-4.66E-15	6	0.3772253
Ctaxi_contig_7175|comp29959_c0_seq1	5.017292448	1.472027567	5.576490661	2.227093092	2.79414213	5.127950966	0.752863632	-1.277190569	1.073066133	-0.844832482	-0.52013452	0.816227808	-1.529797272	-1.774322549	0.113754977	0.967504396	-1.022407299	-4.83E-15	3	3.871913094
Ctaxi_contig_7185|comp29964_c0_seq1	70.2873054	122.4677235	87.69812356	176.5313022	145.3941244	60.09002477	-0.879819306	0.264363531	-0.498044686	1.449839253	0.767080745	-1.103419536	1.939567126	0.997038238	0.840556651	-0.332620284	0.054711343	2.78E-15	2	0.546770674
Ctaxi_contig_7194|comp29979_c1_seq1	72.71840653	117.0882197	86.63817078	84.23523322	102.0229648	86.66936378	-1.207349058	1.635510092	-0.315483027	-0.469443852	0.670250275	-0.313484431	0.097999517	2.636860691	-0.257624412	-1.630567675	0.138962562	1.55E-15	4	1.026325453
Ctaxi_contig_7200|comp29983_c0_seq1	93.18273113	168.0946251	201.0210528	56.15448188	107.7285232	442.2494719	-0.608108529	-0.071472251	0.164398379	-0.873362827	-0.503908791	1.892454018	-1.894753696	0.586849665	-0.510677234	1.090703201	0.060465739	-5.66E-15	6	0.27700103
Ctaxi_contig_7202|comp29983_c0_seq3	59.29545236	104.8735223	109.1927791	35.50600262	75.49313371	197.3597202	-0.666781289	0.140234968	0.216712766	-1.088003002	-0.379981252	1.777817808	-1.938491427	0.847019034	-0.582994999	0.751712921	-0.055455472	-5.33E-15	6	0.237502936
Ctaxi_contig_7203|comp29983_c0_seq4	5.783061021	6.193062695	12.19302957	2.572091861	8.799940065	28.37392783	-0.525854944	-0.481578678	0.166360448	-0.87260895	-0.200060817	1.913742941	-1.621127409	0.297515925	-0.581765172	1.469240171	-0.47190955	-8.10E-15	6	0.661577514
Ctaxi_contig_7205|comp29983_c0_seq6	13.83751518	26.05313052	34.9127677	8.131212484	17.41826733	62.67958591	-0.673934839	-0.056552198	0.391217812	-0.96233392	-0.49296203	1.794565175	-2.010698982	0.58680544	-0.342752978	0.95034975	-0.093466389	-5.11E-15	6	0.376024247
Ctaxi_contig_7216|comp29987_c0_seq1	160.4922112	108.7011961	115.69743	175.4199522	127.2218065	118.0621152	0.96514663	-0.940790674	-0.683325492	1.514495554	-0.259222217	-0.5963038	1.458887999	-1.564899176	0.300507661	0.744868133	0.611904698	3.77E-15	1	1.022372002
Ctaxi_contig_7218|comp29987_c0_seq3	68.55889582	41.32018415	42.39439175	76.53583038	50.63492961	44.56023731	0.97456876	-0.848876916	-0.776966055	1.508570038	-0.225318337	-0.63197749	1.528368271	-1.46152525	0.217871563	0.650518121	0.673397681	3.89E-15	1	0.909503949
Ctaxi_contig_7236|comp29998_c0_seq1	0.429090931	0.14179403	10.21203232	4.114815624	0.197658217	3.164757158	-0.670968724	-0.744705349	1.839887057	0.274996583	-0.730367441	0.031157875	-1.267602322	-0.855792337	2.013577059	0.466421405	-0.564186388	1.45E-15	5	0.999583356
Ctaxi_contig_7241|comp30001_c0_seq1	0.73977282	2.976786717	0.876178032	4.200684037	5.626619139	0.153496782	-0.769285253	0.249512189	-0.707162581	0.806908573	1.456318502	-1.03629143	2.146065121	1.299938603	0.114799899	-0.452822814	-0.77042351	-1.61E-15	2	1.66447794
Ctaxi_contig_7244|comp30002_c1_seq1	0.883598783	4.418615361	1.935805718	3.496654232	4.150721725	4.983370434	-1.532656454	0.698922357	-0.868421181	0.116908419	0.529806952	1.055439908	0.080396245	2.290569199	-0.507266313	0.556195334	0.272414975	-4.16E-15	4	2.06776932
Ctaxi_contig_7245|comp30003_c0_seq1	19.92593477	40.36658678	22.21134381	72.3015054	49.53659852	52.48033078	-1.154776135	-0.123016272	-1.039418106	1.488926793	0.339848124	0.488435596	1.223874514	1.067162328	0.246808051	1.307222997	0.587150738	-1.36E-15	2	1.788501683
Ctaxi_contig_7248|comp30003_c0_seq4	0.740950064	4.560830777	0.185936356	5.326525153	6.160414625	3.614909197	-1.096263066	0.46009061	-1.32239516	0.772061413	1.111817297	0.074688908	1.609140379	1.900476671	-0.493268739	0.306146075	0.008389753	-2.87E-15	4	1.971036844
Ctaxi_contig_7269|comp30014_c0_seq1	132.5531873	154.1458255	210.0060229	176.1332112	172.9633755	147.1708302	-1.210993022	-0.417223415	1.636260116	0.391057553	0.274530836	-0.673632068	-0.168208468	0.102923826	2.038561203	-0.105513153	-1.2872503	1.72E-15	5	2.566822784
Ctaxi_contig_7271|comp30017_c0_seq1	3.478721245	5.807458605	4.483192314	13.46019017	8.05869922	3.445196462	-0.774482321	-0.168619469	-0.513151131	1.822376103	0.417081213	-0.783204396	1.837888578	0.435895661	1.025888068	0.382247236	0.320499469	2.83E-15	2	0.216991805
Ctaxi_contig_7275|comp30021_c0_seq1	12.97136275	24.0892954	13.32525073	74.3703827	42.06317311	18.41360271	-0.750192116	-0.284258841	-0.735361284	1.82293432	0.4689952	-0.522117278	1.882346594	0.435296342	0.776313757	0.709890604	0.323255849	1.47E-15	2	0.205226131
Ctaxi_contig_7284|comp30023_c0_seq1	152.8743875	168.0092721	181.2964749	120.7786637	120.5431755	153.0993289	0.139513694	0.753179387	1.291928161	-1.161853651	-1.171401859	0.148634267	-2.330406212	0.011504827	0.490187872	-1.382373999	0.503067292	4.00E-15	5	2.14701296
Ctaxi_contig_7286|comp30024_c0_seq1	27.20709819	22.44583575	44.30561489	43.55242643	20.56417213	23.02416709	-0.273816329	-0.711873603	1.299323086	1.230026405	-0.884995006	-0.658664553	-0.225940272	-1.230858669	2.2120388	0.279368389	0.224271733	6.38E-15	5	3.673745546
Ctaxi_contig_7290|comp30029_c1_seq1	9.377149836	15.44266008	5.66387958	27.96637123	22.40819714	10.44614785	-0.685961662	0.026457617	-1.122100619	1.497419317	0.844588769	-0.560403421	2.128111431	0.92383744	0.182417385	0.36008879	0.195963125	-5.55E-17	2	0.370512796
Ctaxi_contig_7297|comp30036_c0_seq1	107.2617345	211.0252593	384.0856398	226.0812274	162.9263948	332.8399817	-1.252762703	-0.253663731	1.412667944	-0.10869562	-0.716789152	0.919243262	-1.803188767	0.250155498	1.398632949	0.726543453	-0.225609914	-9.99E-16	5	1.227544057
Ctaxi_contig_7298|comp30036_c0_seq2	7.929744937	32.5123311	47.38471607	23.31694988	20.92739402	34.60171644	-1.46793867	0.350067922	1.449956019	-0.329977032	-0.506696775	0.504588536	-1.717993217	0.943365307	1.395396895	-0.143680183	-0.217779762	1.11E-15	5	1.159054108
Ctaxi_contig_7310|comp30043_c0_seq1	7.569580493	3.560480596	1.090392256	7.566337169	1.576145702	2.160802122	1.239399961	-0.122325502	-0.961312376	1.238298338	-0.796322016	-0.597738405	0.960925955	-1.157236536	-0.092466112	-0.116469403	1.659497938	7.49E-15	1	1.649931674
Ctaxi_contig_7312|comp30043_c0_seq3	16.74664043	13.93536523	13.55350116	20.68733232	9.339994617	20.23511569	0.229094496	-0.416902677	-0.50465044	1.134618019	-1.472863484	1.030704085	-0.594368892	-0.826605564	0.282529931	1.383962918	1.916023915	4.22E-15	6	6.459683456
Ctaxi_contig_7332|comp30056_c0_seq1	81.0557828	58.91720615	14.02943871	361.8930402	192.4272702	7.45306648	-0.280542548	-0.442958415	-0.772269813	1.779771769	0.536515246	-0.820516239	2.127788133	-0.027893617	0.641189484	0.534826931	0.178505455	1.83E-15	2	0.333449591
Ctaxi_contig_7333|comp30056_c1_seq1	64.32141614	49.38194725	11.21897242	263.6782345	154.2483522	5.845742551	-0.271611274	-0.421190079	-0.803290155	1.72441382	0.628766363	-0.857088675	2.191077142	0.027454095	0.571038178	0.477089287	0.092583026	1.39E-15	2	0.329652884
Ctaxi_contig_7338|comp30062_c1_seq1	27.99223218	168.3995002	128.97362	76.73683245	274.6723464	153.8467402	-1.305419426	0.354148341	-0.111852607	-0.72927427	1.610258461	0.182139501	0.472365601	2.016708304	-0.466266301	-0.192052932	-1.710861364	-8.16E-15	4	1.560357453
Ctaxi_contig_7347|comp30076_c1_seq1	5.773690615	9.157261964	6.636243351	16.79039742	9.120647022	14.55235513	-1.037407955	-0.268439225	-0.841379553	1.466308433	-0.276760535	0.957678835	0.496343663	0.654914177	0.372324421	1.68315065	1.036003799	-9.99E-16	2	3.446078752
Ctaxi_contig_7353|comp30079_c1_seq2	3.706457562	2.682592198	4.114643074	11.8081636	6.344838319	1.981678832	-0.388184837	-0.672089553	-0.275000237	1.858314194	0.343404261	-0.866443827	1.840122403	-0.36217138	1.172043999	0.662049788	0.018564311	1.89E-15	2	0.713467736
Ctaxi_contig_7361|comp30087_c0_seq1	593.9008772	761.490269	1036.571873	728.4590606	645.878777	834.5522921	-1.100715314	-0.033857619	1.717284997	-0.244131064	-0.769829082	0.431248082	-1.859844722	0.177914509	1.629720425	0.044463125	-0.259051771	6.66E-16	5	0.468369628
Ctaxi_contig_7362|comp30087_c0_seq2	93.19181207	187.9925439	219.4534195	161.021587	152.741353	143.9198851	-1.560008039	0.662954676	1.400674228	0.030518297	-0.163643194	-0.370495967	-0.901233263	1.242877907	1.719114798	-0.886537003	-0.259452383	3.16E-15	5	2.126303976
Ctaxi_contig_7365|comp30090_c0_seq1	48.5949327	88.66945095	33.19539995	286.9329645	169.910222	45.85577456	-0.641753795	-0.237371633	-0.797146714	1.763256993	0.582409119	-0.66939397	2.029331634	0.443215451	0.66950351	0.534194134	0.244598011	1.17E-15	2	0.130867883
Ctaxi_contig_7366|comp30090_c0_seq2	27.19432717	61.36332657	17.68847655	158.8613917	114.7624777	26.69955797	-0.70858788	-0.111758432	-0.874626443	1.591238947	0.820963815	-0.717230007	2.135161163	0.716637267	0.487135174	0.364372265	0.047275175	9.44E-16	2	0.182796514
Ctaxi_contig_7373|comp30095_c0_seq1	33.09111618	9.997046956	10.50585623	22.99017873	16.14956451	10.32825271	1.713933891	-0.773273933	-0.71847569	0.626073176	-0.110654035	-0.737603409	1.187258383	-1.795643203	-0.478387921	0.041370902	0.274292931	2.44E-15	1	0.719174934
Ctaxi_contig_7374|comp30095_c1_seq1	35.66576886	10.1371245	7.887687553	26.07849372	15.7189597	9.300421294	1.633720709	-0.657725629	-0.859634669	0.773168688	-0.156701147	-0.732827952	1.279430989	-1.639285895	-0.476551526	0.031712828	0.506787317	2.78E-15	1	0.616632526
Ctaxi_contig_7376|comp30095_c1_seq3	16.33833938	4.910809528	4.307428198	10.37994761	4.787564544	3.863243874	1.789590566	-0.506393553	-0.627623072	0.592448834	-0.531155556	-0.716867219	0.784348937	-1.793862125	-0.382232641	-0.243530656	0.792409306	4.66E-15	1	1.257886816
Ctaxi_contig_7387|comp30100_c0_seq1	2.62156656	2.11356747	0.828845622	11.2752743	3.782490954	0.079467512	-0.204556144	-0.329960298	-0.647105465	1.931689606	0.082028506	-0.832096205	1.827148945	-0.203985282	0.89336913	0.421826263	0.694152344	4.27E-15	2	0.61671945
Ctaxi_contig_7405|comp30108_c0_seq1	49.82955662	53.42251344	56.28836685	55.33843395	57.30994672	35.31105823	-0.172350244	0.263609412	0.611344308	0.496082021	0.735300045	-1.933985543	1.286477235	0.199225597	1.146174584	-1.602563952	-0.813821972	5.33E-15	2	4.582412373
Ctaxi_contig_7417|comp30115_c0_seq1	12.37338996	61.66921189	32.94766832	14.60081519	34.78804769	155.4132234	-0.737344118	0.180719677	-0.35417777	-0.695861526	-0.31990335	1.926567087	-1.478255147	1.075504622	-0.832806701	1.075685144	0.337245126	-5.55E-15	6	0.27497949
Ctaxi_contig_7419|comp30115_c1_seq1	8.842573437	26.10245215	12.93737778	15.76613745	24.21245446	39.87387911	-1.106828837	0.428030001	-0.742692638	-0.491141231	0.259959314	1.652673391	-0.709606621	1.791218667	-0.96832492	0.896101909	0.140217291	-6.55E-15	6	1.224704393
Ctaxi_contig_7424|comp30118_c1_seq1	2.615538142	4.48247368	3.477241378	12.30788689	7.328106027	5.757088909	-0.961689689	-0.430374299	-0.716455624	1.796677671	0.37947062	-0.06762868	1.58871193	0.488982482	0.758087156	1.195387756	0.317186804	-6.25E-17	2	0.702089431
Ctaxi_contig_7433|comp30127_c0_seq1	0.0207945	0.959128489	7.162755733	0.013215145	0.099926278	0.579475121	-0.516112954	-0.182526072	2.022923896	-0.518807488	-0.487980835	-0.317496546	-1.544043207	-0.403910382	1.658143748	-0.618899235	-0.878050479	1.83E-15	5	0.543136109
Ctaxi_contig_7434|comp30127_c1_seq1	0.01963925	1.214044688	7.006878131	0.445729245	0.02399134	0.024124066	-0.520546575	-0.087606155	2.012142944	-0.366100208	-0.518969058	-0.518920948	-1.396480161	-0.375949566	1.78941215	-0.794224131	-0.738454978	3.14E-15	5	0.692367995
Ctaxi_contig_7465|comp30142_c0_seq1	701.4397184	1449.379678	1541.667776	966.6095109	992.9310346	1390.581302	-1.415107856	0.825738972	1.102236423	-0.620652525	-0.541792581	0.649577567	-1.871725914	1.440299007	0.887500001	-0.51879285	0.158278302	1.17E-15	5	2.033946979
Ctaxi_contig_7467|comp30144_c0_seq1	4.038952457	7.632680081	4.675544487	44.48577681	24.99610943	7.668423869	-0.71535879	-0.492661883	-0.675910314	1.791058951	0.58331894	-0.490446904	1.936247586	0.269994153	0.772797759	0.895599563	0.052315987	1.67E-16	2	0.289414096
Ctaxi_contig_7472|comp30146_c0_seq1	22.17321629	83.82017257	155.682506	82.76915147	53.003082	66.51752558	-1.235651992	0.145456214	1.755424725	0.121909652	-0.544954785	-0.242183812	-1.242400007	0.356527445	2.020683618	-0.442895623	-0.294417449	3.73E-15	5	0.917119122
Ctaxi_contig_7473|comp30146_c1_seq1	1.770896867	7.330141364	25.30320873	9.225205619	5.558704463	8.708129498	-0.969346746	-0.285352793	1.926003334	-0.052189368	-0.503305454	-0.115808973	-1.362954177	-0.182496135	1.952661176	-0.109294465	-0.712998489	1.57E-15	5	0.562862528
Ctaxi_contig_7474|comp30146_c1_seq2	2.972136469	5.756612892	9.709462454	5.801698946	6.030923766	9.590513492	-1.419785279	-0.342992925	1.185624142	-0.325557576	-0.236913431	1.13962507	-1.579793674	0.582587053	1.000907483	0.983531764	-0.72374384	-4.33E-15	5	2.121976177
Ctaxi_contig_7475|comp30146_c1_seq3	20.95496441	67.96785062	97.38230414	55.02694934	39.83314016	52.7193986	-1.339046553	0.475538658	1.610866366	-0.023949248	-0.610394022	-0.1130152	-1.419484084	0.755957673	1.821732137	-0.652888686	-0.024706818	3.79E-15	5	1.057384786
Ctaxi_contig_7476|comp30146_c1_seq4	11.89412685	40.55602317	63.56075733	29.04305968	21.39530842	20.2457686	-1.033901479	0.507770469	1.74515382	-0.111491169	-0.522849979	-0.584681662	-1.232283538	0.511570187	1.875280064	-1.134397867	-0.195625321	5.38E-15	5	1.164976824
Ctaxi_contig_7482|comp30155_c1_seq1	180.9370022	301.4212421	226.625535	250.6075287	253.1641643	348.5804782	-1.357277649	0.705271539	-0.575143435	-0.164599768	-0.120833159	1.512582472	-0.875696121	1.95761786	-0.471986976	0.667161775	0.70028286	-3.33E-15	6	1.497656215
Ctaxi_contig_7483|comp30156_c0_seq1	105.6096409	155.6350957	188.9835928	163.7867748	123.1785073	80.55267046	-0.761029327	0.479814658	1.306999182	0.68201096	-0.325246738	-1.382548735	-0.035412275	0.277705508	2.056909774	-1.378653767	0.086607728	8.66E-15	5	3.752919492
Ctaxi_contig_7484|comp30156_c0_seq2	39.54586402	143.6440455	26.76265052	226.320096	152.7260124	101.5139904	-1.004130755	0.379623123	-1.174055157	1.478617398	0.500347681	-0.18040229	1.642426983	1.386424617	0.192054345	0.37075913	0.757904031	1.14E-15	2	0.917236371
Ctaxi_contig_7485|comp30156_c0_seq3	4.968156335	17.59187207	17.39110766	15.70939405	8.830253698	8.309238275	-1.32100082	1.006356938	0.969343223	0.659295905	-0.608969399	-0.705025846	-0.526981801	1.193737817	1.823350368	-1.208519757	0.825740363	8.55E-15	5	3.656668719
Ctaxi_contig_7486|comp30156_c0_seq4	24.72698023	84.31587752	15.01281451	111.6842137	92.1309954	46.62287475	-0.959966261	0.557820588	-1.207395457	1.254918581	0.756879199	-0.40225665	1.792601507	1.603548949	0.015469293	-0.019272755	0.530305978	9.44E-16	2	1.077875297
Ctaxi_contig_7487|comp30157_c0_seq1	143.1566683	38.896853	45.16469044	66.13181263	46.3606865	36.59590699	1.973400795	-0.584396562	-0.430628229	0.083756432	-0.401286957	-0.640845479	0.486615274	-1.92021472	-0.619658396	-0.363010427	0.343020522	3.00E-15	3	0.843025446
Ctaxi_contig_7488|comp30159_c0_seq1	1.081481129	0.840778412	0.713054723	4.502218394	1.985475163	0.775500954	-0.385441039	-0.548702606	-0.635333824	1.934744349	0.227711503	-0.592978384	1.83245566	-0.178869312	0.884245355	0.832333537	0.420193091	2.50E-15	2	0.518981282
Ctaxi_contig_7492|comp30161_c0_seq1	2.102056998	0.110664618	1.898015401	6.412112208	1.457231952	0.044267661	0.042034806	-0.812136292	-0.04548508	1.890753635	-0.234551026	-0.840616044	1.387526387	-1.050803102	1.354739736	0.664881101	0.435196242	4.50E-15	2	2.004044782
Ctaxi_contig_7520|comp30176_c0_seq1	27.17385048	42.64737947	26.57104961	74.21351623	55.64044122	35.9268838	-0.895567618	-0.056815132	-0.928242823	1.654247401	0.647482049	-0.421103877	1.912663547	0.877940012	0.501364247	0.590875719	0.303638314	1.67E-16	2	0.282907587
Ctaxi_contig_7521|comp30176_c1_seq1	93.2396987	105.5219647	81.20204932	233.1721878	171.3449115	114.4775301	-0.687323202	-0.475853234	-0.894581482	1.721965031	0.657453635	-0.321660748	1.978150836	0.380829915	0.495937926	1.013337033	0.077310443	-6.66E-16	2	0.382459447
Ctaxi_contig_7529|comp30186_c0_seq1	1.816137232	2.657189127	4.258314022	5.880967913	3.524113301	3.468300081	-1.279339832	-0.676442223	0.471304279	1.634483575	-0.054998392	-0.095007406	0.634046002	0.04945556	1.803364313	1.180146156	-0.050520486	1.16E-15	2	2.718835507
Ctaxi_contig_7531|comp30190_c0_seq1	185.4725245	395.1303296	290.2102831	636.4659724	432.7784969	382.9835805	-1.33350351	0.052604689	-0.641051989	1.648144205	0.301507577	-0.027700972	1.287847133	1.129761391	0.830915627	0.799615332	0.56137697	1.09E-15	2	1.058405394
Ctaxi_contig_7535|comp30197_c0_seq1	19.45915585	24.14747047	15.17368903	45.53026187	25.23962637	11.07002249	-0.329429358	0.058867221	-0.684361192	1.829837266	0.149321987	-1.024235925	1.853515914	0.229804283	0.858200512	-0.065510089	0.815738021	5.50E-15	2	0.503325355
Ctaxi_contig_7537|comp30198_c1_seq1	3.111929054	4.792187895	10.30056297	3.444162948	4.224926124	4.630360485	-0.74730922	-0.110588119	1.97676804	-0.621411754	-0.325547583	-0.171911365	-1.563896485	-0.078283421	1.563403043	-0.55195792	-1.02003002	6.94E-16	5	0.533783687
Ctaxi_contig_7543|comp30200_c0_seq1	0.416826385	0.568329209	7.3036233	1.419834622	0.95712211	1.113601736	-0.585434521	-0.528078608	2.021767856	-0.205715837	-0.380889459	-0.32164943	-1.243293866	-0.645193321	1.85540554	-0.184067738	-1.067361585	1.03E-15	5	0.779921533
Ctaxi_contig_7556|comp30204_c0_seq1	66.39899899	95.40405493	87.80616919	159.6152948	107.417027	62.15990814	-0.849443005	-0.030026491	-0.244672967	1.783993466	0.309349779	-0.969200783	1.667530059	0.473720726	1.298015553	0.074947255	0.34997626	4.11E-15	2	0.501110124
Ctaxi_contig_7585|comp30220_c1_seq1	1.16126048	1.12559123	3.534701691	8.234384837	3.364771271	0.901645663	-0.676762483	-0.689518124	0.172001242	1.852649809	0.11123261	-0.769603054	1.38753372	-0.363176411	1.634856572	0.717312389	0.008186477	2.50E-15	2	1.341411768
Ctaxi_contig_7596|comp30231_c1_seq1	240.507606	268.081168	157.7078242	271.6263224	182.2216335	338.8868049	-0.040519324	0.37882815	-1.299764659	0.432743982	-0.926950874	1.455662726	-0.559469015	0.581793495	-0.914285832	0.948614363	1.956932633	1.55E-15	6	3.774120712
Ctaxi_contig_7650|comp30262_c1_seq1	0.290994097	0.848925765	44.49411959	0.29644633	0.119956701	0.657860683	-0.416645203	-0.385624634	2.041014353	-0.416342063	-0.426154749	-0.396247704	-1.375310798	-0.649667476	1.716484805	-0.478877779	-1.024188165	1.47E-15	5	0.744454933
Ctaxi_contig_7668|comp30270_c1_seq1	40.50572426	32.50745776	31.57860279	33.68909754	25.05768547	35.08340932	1.47844054	-0.111920411	-0.296612265	0.123034722	-1.593219758	0.400277173	-0.99346188	-1.505944743	-0.367189395	0.005614035	1.764317423	6.63E-15	3	2.197241844
Ctaxi_contig_7670|comp30270_c2_seq1	51.99167264	43.76591356	31.62049811	46.10414915	42.77010215	42.4588366	1.335169555	0.097414012	-1.73014441	0.449255591	-0.052428826	-0.099265921	1.160144218	-0.402148362	-1.463581254	-0.084593102	1.149473627	4.51E-16	1	2.370069227
Ctaxi_contig_7671|comp30272_c0_seq1	14.625521	49.05860629	33.34715861	62.64664111	50.03113847	52.56560906	-1.702837995	0.312980673	-0.606815775	1.108466004	0.369915697	0.518291396	0.690356373	1.763425947	0.50401549	0.844017098	0.42596286	-1.14E-15	2	2.956190144
Ctaxi_contig_7672|comp30272_c1_seq1	7.426545489	36.06813911	21.6298959	37.85758959	35.85381228	24.76238902	-1.682736426	0.746528589	-0.478065251	0.898302597	0.728350248	-0.212379757	1.034752492	2.133950726	0.559392243	-0.155471337	0.147479959	1.53E-16	4	2.192156756
Ctaxi_contig_7674|comp30272_c1_seq3	21.16519976	50.45665535	33.76947366	62.45122985	56.75470363	30.11368541	-1.295770315	0.487274151	-0.528516508	1.217414025	0.870652167	-0.75105352	1.662371477	1.59744419	0.695980271	-0.264555608	0.000175027	1.83E-15	2	1.110857434
Ctaxi_contig_7677|comp30275_c1_seq1	44.46202687	52.13721319	54.35637641	60.38308406	46.99093867	74.2842998	-1.015792277	-0.305325891	-0.099905356	0.45796686	-0.78169935	1.744756015	-1.144514282	0.46181498	0.28110204	1.776604135	0.807089611	-2.44E-15	6	2.121253286
Ctaxi_contig_7679|comp30279_c0_seq1	48.42092062	64.00004406	97.80857001	81.03898671	54.19363331	70.43442907	-1.15231922	-0.293167673	1.571292	0.646489427	-0.833967866	0.061673333	-1.126664729	-0.148057524	2.159715444	0.354771767	0.045679809	4.05E-15	5	1.42591781
Ctaxi_contig_7687|comp30286_c0_seq1	36.2280701	38.42588567	40.31150606	67.60416284	46.52829784	30.2123107	-0.534542335	-0.366477286	-0.222285531	1.864760245	0.253107141	-0.994562235	1.753833928	-0.068441769	1.297461497	0.315343965	0.24743365	4.16E-15	2	0.598270355
Ctaxi_contig_7698|comp30294_c0_seq1	8.948397836	32.9734564	120.855309	11.80617554	3.90029485	47.52986248	-0.652964021	-0.106751771	1.891251451	-0.587992143	-0.767733177	0.224189662	-1.989866538	-0.228025152	1.480697509	-0.281544073	-0.50344253	1.62E-15	5	0.260281324
Ctaxi_contig_7699|comp30294_c0_seq2	2.440206736	5.763541758	9.684882902	0.205848292	2.04997693	5.920811328	-0.554100009	0.413051003	1.554232687	-1.204339005	-0.667663989	0.458819312	-2.281022599	0.37203102	0.727602545	-0.750957122	-0.358444046	8.05E-16	5	1.090421681
Ctaxi_contig_7700|comp30294_c0_seq3	4.065442067	17.45727391	52.45864042	1.633255446	1.620469668	17.58798031	-0.603877284	0.085060046	1.885691079	-0.729000133	-0.729657892	0.091784184	-2.003472847	-0.087133165	1.39446509	-0.605498438	-0.48476602	2.13E-15	5	0.337591239
Ctaxi_contig_7701|comp30296_c0_seq1	60.74530468	30.2790048	31.19439245	17.04522398	31.24232543	36.44584983	1.823296708	-0.29259463	-0.229020753	-1.211683666	-0.225691796	0.135694136	-0.634168535	-1.294723224	-1.398732398	-0.514161937	-0.227224005	-1.76E-15	3	0.708949502
Ctaxi_contig_7702|comp30297_c0_seq1	3.162635787	13.07145894	11.69008929	28.1775094	10.96139721	7.707917208	-1.097025061	0.071917285	-0.09104268	1.85397574	-0.177006373	-0.56081891	1.063112786	0.563410118	1.532451032	0.305927128	0.846953036	4.88E-15	2	1.258135408
Ctaxi_contig_7703|comp30297_c1_seq1	4.301013926	13.19127145	10.55349376	38.78663606	22.83024528	9.543702491	-0.979282902	-0.267617176	-0.478771462	1.781293521	0.503983342	-0.559605322	1.752659145	0.554221842	1.026478028	0.657406025	0.143994664	1.50E-15	2	0.320500977
Ctaxi_contig_7704|comp30298_c0_seq1	22.60282724	16.46262245	11.341394	28.84101767	26.89184324	19.08255889	0.263451775	-0.670282451	-1.449062059	1.21208657	0.915677747	-0.271871582	2.235232209	-0.137882135	-0.586320826	0.957220405	-0.162250555	-2.94E-15	2	1.998193926
Ctaxi_contig_7708|comp30302_c0_seq1	6.528933964	6.083873516	6.040370714	13.93665033	10.50724625	3.5635038	-0.332101351	-0.450551202	-0.462129181	1.639412655	0.72669977	-1.121330691	2.166957947	-0.035612526	0.853777765	0.240669319	-0.233944168	1.44E-15	2	0.510747712
Ctaxi_contig_7709|comp30302_c0_seq2	6.528933964	6.083873516	6.040370714	13.93665033	10.50724625	3.5635038	-0.332101351	-0.450551202	-0.462129181	1.639412655	0.72669977	-1.121330691	2.166957947	-0.035612526	0.853777765	0.240669319	-0.233944168	1.44E-15	2	0.510747712
Ctaxi_contig_7710|comp30302_c0_seq3	92.95034076	42.98442004	37.4043974	99.44099931	76.73793829	22.7563326	0.969225243	-0.597798029	-0.772797813	1.172784246	0.460774451	-1.232188096	2.05884265	-1.041449868	0.021487559	-0.09474266	-0.017553927	2.11E-15	1	0.381458428
Ctaxi_contig_7712|comp30302_c0_seq5	26.54132807	8.422582703	7.805005242	22.83198868	21.16920362	4.815488524	1.214714114	-0.7369552	-0.803477852	0.815160849	0.636053162	-1.125495073	1.989862365	-1.199880978	-0.340490208	-0.055814718	-0.374571896	4.44E-16	1	0.349618749
Ctaxi_contig_7714|comp30305_c0_seq1	21.99356035	36.01131922	18.30226946	51.45891832	35.13268682	13.90530749	-0.5335036	0.467130826	-0.797000266	1.56983202	0.404411112	-1.110870091	1.901029276	0.857064333	0.632741392	-0.51221526	0.739412332	5.00E-15	2	0.612140233
Ctaxi_contig_7719|comp30308_c1_seq1	2.993614369	2.298968677	2.305370613	5.914799843	4.855461258	1.285834556	-0.160744086	-0.556617243	-0.552968829	1.504016707	0.900307919	-1.133994468	2.29469039	-0.142763713	0.623475653	0.267175605	-0.465735982	5.55E-16	2	0.76646089
Ctaxi_contig_7720|comp30309_c0_seq1	45.83432536	46.9890008	33.3092937	75.37451105	64.00050651	48.39090191	-0.434020262	-0.356706938	-1.272655785	1.543894823	0.782328345	-0.262840183	2.127515532	0.478707438	-0.028236249	0.905684939	0.154123809	-6.11E-16	2	0.677811936
Ctaxi_contig_7724|comp30312_c4_seq2	1.75852062	15.06837897	12.21232792	1.417826963	3.784098863	46.52940245	-0.681784092	0.093595266	-0.072786898	-0.701631548	-0.563781968	1.926389241	-1.772072843	0.801568721	-0.578639074	1.081043108	0.392756013	-4.33E-15	6	0.227106056
Ctaxi_contig_7728|comp30313_c0_seq1	297.1787385	234.3842569	279.035215	464.416787	316.3738348	291.7734269	-0.211963344	-1.009854313	-0.442501971	1.913027978	0.031936973	-0.280645324	1.530065955	-0.763296268	0.955794118	1.385481751	0.269539387	1.69E-15	2	1.522727671
Ctaxi_contig_7729|comp30313_c1_seq1	38.44729567	50.52913612	57.46164151	74.85312202	50.20313887	50.17031964	-1.255848232	-0.255223178	0.318930952	1.759303485	-0.28222246	-0.284940567	0.644108736	0.303079834	1.820179152	0.721648082	0.531385752	4.64E-15	2	2.271858076
Ctaxi_contig_7736|comp30321_c0_seq1	3.584241816	4.307651002	1.424570294	10.98653163	8.650448851	2.477080514	-0.440665514	-0.24795269	-1.015991908	1.531269874	0.908948347	-0.735608107	2.285603922	0.489030844	0.25077069	0.425424132	-0.058991972	-5.55E-17	2	0.334838356
Ctaxi_contig_7740|comp30324_c0_seq2	0.04477749	0.645666294	16.45987485	0.255320961	0.715821746	1.188991238	-0.488321786	-0.395863945	2.037444116	-0.455925784	-0.385069233	-0.312263368	-1.410583844	-0.5759151	1.685166567	-0.405957994	-1.084233004	8.88E-16	5	0.679590229
Ctaxi_contig_7743|comp30325_c0_seq1	278.9034621	2226.133108	1135.847144	465.9706212	1056.21605	2434.666733	-1.109073576	1.078136715	-0.146518366	-0.89895187	-0.235963363	1.312370459	-1.52145217	2.004212526	-0.583215613	-0.197755819	0.54628204	-1.67E-15	6	1.128584996
Ctaxi_contig_7744|comp30325_c0_seq2	214.6410497	1811.800654	1052.271478	375.9339052	870.4763745	2022.912496	-1.145356692	1.023713123	-0.007787927	-0.926308162	-0.254680142	1.3104198	-1.61171808	1.943547242	-0.471832036	-0.177387305	0.453729855	-2.00E-15	6	1.063942538
Ctaxi_contig_7745|comp30326_c0_seq1	205.5769809	237.464626	194.1478109	272.795163	239.3716201	344.162192	-0.798218368	-0.210962061	-1.008702778	0.439699994	-0.175842054	1.754025268	-0.284219357	0.851902267	-0.641287925	1.831014014	0.707621741	-4.22E-15	6	2.640114043
Ctaxi_contig_7747|comp30326_c0_seq3	26.96410724	140.8266277	100.0518562	80.00953927	73.21196389	129.8948808	-1.562958913	1.180733464	0.198202696	-0.284747725	-0.448545748	0.917316226	-1.367298346	2.110071699	0.317329641	-0.335362594	0.840622099	1.22E-15	6	2.547273202
Ctaxi_contig_7753|comp30329_c0_seq1	17.48868217	22.96508703	21.85265307	19.19162932	21.0802304	11.42590001	-0.360669269	0.945647903	0.680292871	0.045544143	0.496042615	-1.806858264	0.650901923	0.87100109	0.984568577	-2.262654827	-0.39338789	5.33E-15	4	5.102450729
Ctaxi_contig_7756|comp30330_c0_seq1	3.644963408	2.046974912	1.182255191	6.31715729	4.240512747	0.356352762	0.309515038	-0.417561328	-0.811004256	1.52534921	0.580486857	-1.186785521	2.252615728	-0.412348958	0.35731822	0.046785124	0.087106373	2.33E-15	2	1.200126008
Ctaxi_contig_7759|comp30334_c0_seq1	75.20739347	78.09115883	99.22709892	97.32110014	75.05019007	78.76022194	-0.778788975	-0.521694003	1.362628488	1.192703879	-0.792804055	-0.462045335	-0.378062227	-0.669892692	2.3229009	0.334208334	0.179270972	4.80E-15	5	2.987093412
Ctaxi_contig_7761|comp30336_c0_seq1	89.29019733	111.4390933	75.95148978	243.9467676	146.6612854	71.90792247	-0.519756724	-0.180261349	-0.724210685	1.850798918	0.359619796	-0.786189955	1.942339151	0.279112886	0.809902446	0.382364639	0.497369061	3.28E-15	2	0.202029741
Ctaxi_contig_7762|comp30337_c0_seq1	59.04290824	70.09400914	58.58413648	129.9965057	86.82998902	44.27599603	-0.516464551	-0.15433676	-0.531497805	1.80857707	0.394075882	-1.000353836	1.944129701	0.235764482	0.979063833	0.157435867	0.359424195	3.72E-15	2	0.278984973
Ctaxi_contig_7764|comp30338_c0_seq1	4.605300854	0.095782808	3.174386895	1.930593063	0.966566045	0.355994977	1.565135942	-1.00091808	0.75090203	0.043145207	-0.505415721	-0.852849378	-0.060735069	-2.358486478	0.504518035	-0.282493386	-0.41358503	2.94E-15	3	1.772752568
Ctaxi_contig_7765|comp30340_c0_seq1	87.89882127	98.26202432	51.84518131	202.4723675	213.7203891	87.844509	-0.531108879	-0.37725899	-1.066353485	1.169825413	1.336811129	-0.531915188	2.325500034	0.684225138	-0.09909285	0.60711697	-0.666004229	-3.61E-15	2	1.017523896
Ctaxi_contig_7767|comp30343_c0_seq1	2087.694389	7650.309893	20014.44151	6276.107577	6914.173151	7961.401935	-1.059682888	-0.138121429	1.91025081	-0.365786255	-0.260077593	-0.086582645	-1.404654219	0.138805818	1.723863544	-0.298102607	-0.984166666	-5.55E-17	5	0.616364906
Ctaxi_contig_7768|comp30343_c0_seq2	621.7834179	2406.815377	7241.365519	2493.602159	2009.959445	3388.646492	-1.067570271	-0.27528225	1.870537125	-0.23676186	-0.451427108	0.160504363	-1.541284339	-0.011290171	1.755772731	0.048266218	-0.794983144	3.12E-16	5	0.495779516
Ctaxi_contig_7769|comp30343_c0_seq3	131.7005879	661.5652512	1905.62143	483.2053328	497.4109772	642.9002471	-0.963459957	-0.096289339	1.939719173	-0.388191199	-0.364942399	-0.126836278	-1.484649938	0.05807218	1.733021995	-0.401692219	-0.875693041	8.33E-16	5	0.501252878
Ctaxi_contig_7771|comp30347_c0_seq2	0.220092988	0.312088884	1.540376855	0.449655466	0.307956324	5.942287867	-0.552124507	-0.511227674	0.034808518	-0.450072363	-0.513064806	1.991680832	-1.573322718	0.171529519	-0.386489041	1.71454243	0.047430295	-6.44E-15	6	0.828212709
Ctaxi_contig_7772|comp30348_c1_seq1	213.0249483	141.9156269	116.0416095	540.6613731	334.3746791	109.2800926	-0.175156344	-0.597013902	-0.750512059	1.768553698	0.544753509	-0.790624902	2.135840569	-0.228134867	0.617373871	0.66536999	0.073732678	1.22E-15	2	0.508298588
Ctaxi_contig_7776|comp30350_c0_seq2	2.072391297	2.086586948	3.65086983	2.225019152	0.898238471	5.417445094	-0.41235888	-0.403390444	0.584882027	-0.315932646	-1.154157521	1.700957465	-2.087107663	-0.269626498	0.274536296	1.304133012	0.523113451	-1.89E-15	6	1.676762201
Ctaxi_contig_7781|comp30351_c2_seq2	2.561131197	3.225773606	1.930292527	5.576794686	3.277473819	0.495026322	-0.167895159	0.226021119	-0.54177684	1.619410199	0.256662492	-1.39242181	1.900131561	0.23330728	0.856837441	-0.607362677	0.64903625	6.33E-15	2	0.952993403
Ctaxi_contig_7782|comp30352_c0_seq1	649.3220344	97.76028538	850.799625	66.95942312	31.15250019	340.596985	0.905807616	-0.706404683	1.494725629	-0.796435453	-0.901098913	0.003405804	-1.674426334	-1.769542284	0.670669148	-0.233101907	-0.530089516	1.30E-15	5	2.861663365
Ctaxi_contig_7783|comp30354_c0_seq1	32.36976896	42.57853741	39.84008497	90.26268401	54.12013651	32.51318111	-0.741223392	-0.275399713	-0.400354647	1.900416568	0.251240712	-0.734679529	1.706924563	0.230329737	1.176353367	0.506704517	0.40204137	2.89E-15	2	0.379715294
Ctaxi_contig_7784|comp30356_c0_seq1	34.35553292	52.95382253	24.78013995	42.04171779	52.60129409	45.19916529	-0.698216498	1.003014728	-1.574101209	0.004857708	0.970768085	0.293677185	1.052175746	2.217199023	-1.308222931	-0.334339452	0.321956876	-2.65E-15	4	1.265211849
Ctaxi_contig_7793|comp30368_c0_seq1	222.3618118	173.3161159	167.813506	286.5484968	231.6303107	140.3271144	0.350577322	-0.569121523	-0.672305785	1.554198128	0.524379071	-1.187727213	2.188989235	-0.628868662	0.488974558	0.157067388	0.001190422	1.89E-15	1	1.241109042
Ctaxi_contig_7795|comp30368_c0_seq3	36.52353676	31.32086693	39.58988907	57.95894587	36.43228783	36.00827151	-0.332868798	-0.888749269	-0.005243671	1.957402483	-0.342618311	-0.387922434	1.098298966	-0.848498168	1.458862912	1.148340457	0.503690846	2.69E-15	2	2.101857127
Ctaxi_contig_7797|comp30369_c0_seq1	17.55279822	30.83079862	21.63330901	24.92303284	33.73349999	19.90023217	-1.132183813	0.953006325	-0.491376418	0.025245022	1.40884938	-0.763540496	1.301309857	2.202960347	-0.143185395	-1.124423498	-0.727625516	-1.83E-15	4	1.090619183
Ctaxi_contig_7802|comp30369_c2_seq1	3.641179446	8.838929687	7.648380531	7.804377175	10.12693013	6.389620354	-1.688700457	0.64135288	0.107652162	0.177582514	1.21873917	-0.456626269	0.817052871	2.127069376	0.569018622	-0.568692944	-0.967893237	-2.14E-15	4	1.806570084
Ctaxi_contig_7803|comp30371_c0_seq1	737.8013619	593.0209898	767.8695932	901.9314353	742.2915853	536.4763058	0.187630822	-0.918019625	0.417254168	1.44104996	0.221921503	-1.349836827	1.494600267	-1.213670619	1.447520916	0.14485337	-0.487785216	4.11E-15	1	2.697552578
Ctaxi_contig_7809|comp30373_c0_seq1	24.01280625	17.72802554	10.08775264	45.61081734	31.2150697	12.90305134	0.031756335	-0.443567213	-1.021407838	1.665233097	0.576469917	-0.808484297	2.235452593	-0.150793451	0.270788577	0.484849292	0.233122923	1.22E-15	2	0.676765357
Ctaxi_contig_7810|comp30373_c0_seq2	20.24873386	5.914562817	7.974485748	24.58440079	25.64216117	7.110677419	0.541718718	-1.01039977	-0.787349239	1.011189103	1.125724463	-0.880883275	2.305620163	-0.77604186	-0.149711313	0.589837469	-0.975374079	-3.00E-15	1	1.305573081
Ctaxi_contig_7813|comp30373_c0_seq5	51.83447072	25.64033982	15.43197297	70.40946906	53.35781534	22.32940953	0.551775296	-0.652608246	-1.121980147	1.405837695	0.621817367	-0.804841964	2.247257624	-0.614595112	-0.120598412	0.496727977	0.045906766	2.78E-16	1	0.974143689
Ctaxi_contig_7817|comp30375_c0_seq1	0.751367182	1.518362462	0.585396533	4.931581555	1.128446312	1.461828448	-0.60669126	-0.130957584	-0.709635605	1.986113156	-0.372805543	-0.166023164	1.193844464	0.181161639	0.924360362	0.816660961	1.317818007	4.66E-15	2	1.280068515
Ctaxi_contig_7820|comp30380_c3_seq1	22.22180704	36.75955545	41.86577316	66.57879307	51.91761739	36.79706911	-1.352378463	-0.391842308	-0.05446498	1.578370343	0.609679118	-0.389363711	1.412824906	0.685238701	1.302663886	0.827861024	-0.327705651	5.55E-17	2	1.122826553
Ctaxi_contig_7828|comp30388_c0_seq1	158.6241479	119.9619895	87.34442248	461.4196009	308.135108	68.32463827	-0.273260401	-0.524739252	-0.736900927	1.696279215	0.699236894	-0.860615528	2.209789796	-0.047366691	0.598903872	0.549262622	-0.079980917	9.44E-16	2	0.395407561
Ctaxi_contig_7832|comp30391_c0_seq1	1.617017937	4.091121053	1.666007354	5.656948707	2.793435781	0.621654354	-0.60534294	0.727098012	-0.578959438	1.570382544	0.028222937	-1.141401115	1.498062296	0.92736003	0.8982466	-0.805847755	1.150838068	7.55E-15	2	1.223038097
Ctaxi_contig_7837|comp30392_c0_seq1	26.90411252	23.52670869	19.32473945	51.78105981	35.57847773	24.2543715	-0.280204324	-0.564899106	-0.919099781	1.81677236	0.450992369	-0.503561518	2.03223484	-0.083469711	0.494200777	0.90712559	0.292156015	6.11E-16	2	0.496615586
Ctaxi_contig_7839|comp30393_c1_seq1	52.22020811	30.00857062	101.9738979	4.74477518	4.490456662	37.3960368	0.378783844	-0.233194661	1.749605274	-0.929266697	-0.936273721	-0.029654039	-2.0025408	-1.072356554	0.951325501	-0.66470332	-0.426482525	2.59E-15	5	1.437023417
Ctaxi_contig_7841|comp30393_c1_seq3	2.963976393	5.754316308	18.492968	0.71954217	0.095965361	4.271909797	-0.357619565	0.054874769	1.938022274	-0.689412977	-0.781595975	-0.164268527	-1.898300282	-0.357398509	1.455018207	-0.810933838	-0.459130091	3.14E-15	5	0.47435535
Ctaxi_contig_7842|comp30394_c0_seq1	1.93001899	5.339842495	3.765346713	12.49648916	5.953307592	3.090817288	-0.930516311	-0.023789181	-0.442473033	1.879278729	0.139341095	-0.621841299	1.529225418	0.562576749	1.173853484	0.396690701	0.664978244	3.83E-15	2	0.489492032
Ctaxi_contig_7845|comp30395_c1_seq1	14.16987556	11.70473657	15.12344745	24.05352998	15.93979654	16.30931606	-0.490022937	-1.080168937	-0.261741027	1.876090757	-0.066309795	0.022151938	1.197879278	-0.664988035	1.113927159	1.675273157	0.222973986	1.47E-16	2	2.019599443
Ctaxi_contig_7849|comp30400_c0_seq1	7.84935633	21.44645744	6.522080777	6.873542207	12.00083627	8.419476744	-0.468357782	1.917429862	-0.701245483	-0.639577019	0.260073187	-0.368322765	-0.050007358	2.323437168	-0.806580168	-2.084086372	0.866968185	4.50E-15	4	1.889473715
Ctaxi_contig_7850|comp30403_c0_seq1	8.514883286	7.49151386	9.132911919	13.97787232	7.093749059	4.467651679	0.021723957	-0.30304859	0.217859124	1.755436942	-0.429281683	-1.262689749	1.161185083	-0.791097404	1.606511207	-0.1922125	0.72240631	8.10E-15	2	2.505988968
Ctaxi_contig_7853|comp30403_c1_seq2	97.04088043	75.57102244	77.49365319	103.2091851	79.51596881	61.81208116	0.962616173	-0.45290744	-0.326146973	1.369297061	-0.192814209	-1.360044612	1.527784473	-1.311544862	0.644674902	-0.351748318	0.565058433	6.66E-15	1	0.935392066
Ctaxi_contig_7854|comp30404_c0_seq1	39.74818539	16.0481193	15.83170689	14.00394116	16.57309689	13.33404946	2.025411344	-0.317120297	-0.338510656	-0.51916834	-0.265231133	-0.585380919	0.136251214	-1.626021128	-0.96551002	-0.793964317	0.093486194	2.50E-15	3	0.44566756
Ctaxi_contig_7855|comp30404_c0_seq2	123.1386168	22.47479581	24.79076073	36.60326345	42.33206985	32.80851685	2.002568555	-0.645910634	-0.584977273	-0.274188677	-0.123462981	-0.37402899	0.444739757	-1.770330499	-1.074419619	-0.208180929	-0.015461827	5.55E-16	3	0.646007685
Ctaxi_contig_7856|comp30404_c0_seq3	163.0591545	52.87636296	50.68476211	54.11998682	70.35123671	46.91942046	2.008003561	-0.448736253	-0.49760226	-0.421007238	-0.059099927	-0.581557882	0.431027419	-1.619101522	-1.064928847	-0.599148901	-0.072645442	8.33E-16	3	0.65758051
Ctaxi_contig_7859|comp30407_c0_seq1	29.20066945	23.57551252	20.65805159	39.88817557	26.43592817	16.07135027	0.393726552	-0.292162584	-0.647895727	1.696880301	0.056614889	-1.207163432	1.898564856	-0.622543109	0.663700352	-0.08801354	0.667693605	4.88E-15	1	1.449269062
Ctaxi_contig_7861|comp30407_c1_seq1	13.81300685	16.64657894	17.38544548	29.46990801	15.71042439	12.71963039	-0.628975901	-0.161336362	-0.039397269	1.954966141	-0.315834948	-0.80942166	1.18947307	-0.070095608	1.584219852	0.260116786	0.877509328	6.11E-15	2	1.334087573
Ctaxi_contig_7862|comp30408_c0_seq1	11.20589265	4.950337545	7.821065577	3.526468636	3.647496496	10.15083698	1.294793479	-0.579167429	0.280809347	-1.005712257	-0.969456245	0.978733106	-1.683590126	-1.478710496	-0.75169817	0.410444202	0.183756678	-1.55E-15	3	2.066942418
Ctaxi_contig_7863|comp30409_c0_seq1	1.833280098	5.127521239	12.70273243	4.379813109	4.941562098	19.2596247	-0.940906318	-0.441577357	0.706645307	-0.554912206	-0.46976436	1.700514933	-1.840447194	0.312635949	0.259958517	1.370808024	-0.354675096	-5.55E-15	6	1.120517195
Ctaxi_contig_7871|comp30413_c1_seq1	57.13896815	35.94310474	24.97867399	34.31181831	44.59871484	27.74177979	1.663051371	-0.127479589	-1.053705255	-0.26528331	0.603707321	-0.820290537	1.286874779	-0.773333427	-1.396900564	-0.809197863	-0.243673533	-6.66E-16	1	1.962776826
Ctaxi_contig_7872|comp30414_c1_seq1	0.241857164	0.604342479	0.090343542	7.736349832	1.419099771	0.358470411	-0.504333518	-0.382448649	-0.555279631	2.015672724	-0.108488349	-0.465122577	1.507117386	-0.091375714	1.060769542	0.800119628	0.839993171	3.72E-15	2	0.798072866
Ctaxi_contig_7881|comp30417_c0_seq1	10.38352466	13.65546575	7.529993761	21.41131189	14.17420395	10.82149208	-0.546951533	0.138067028	-1.144371101	1.761842768	0.246670846	-0.455258008	1.813646425	0.691879208	0.365283463	0.378317666	0.975611942	3.00E-15	2	0.498749102
Ctaxi_contig_7888|comp30423_c0_seq1	152.0059947	557.0321337	190.7708866	1228.508956	665.8802122	126.8922813	-0.782142184	0.16393876	-0.69159315	1.732408951	0.418191715	-0.840804091	1.850141177	0.770947353	0.833896647	0.04403915	0.560374989	3.66E-15	2	0.244839083
Ctaxi_contig_7890|comp30423_c0_seq3	8.014595116	60.9434943	24.08038683	102.0604675	56.7247217	14.54053023	-1.018533497	0.463343643	-0.568731407	1.614516321	0.345228534	-0.835823594	1.603239373	1.143696853	0.935530824	-0.237605299	0.688209939	4.27E-15	2	0.634352502
Ctaxi_contig_7892|comp30423_c0_seq5	59.05694808	296.7064702	94.00797799	484.3925855	315.3797701	55.03128026	-0.9028895	0.451964608	-0.703631593	1.521974352	0.558422205	-0.925840072	1.820731412	1.165036474	0.71878089	-0.315916317	0.503073987	3.77E-15	2	0.525969822
Ctaxi_contig_7894|comp30424_c0_seq1	37.32267302	23.52597449	23.96265989	47.31640371	30.46801713	27.32029298	0.616556882	-0.883698003	-0.836212773	1.703276524	-0.128819337	-0.471103292	1.633739537	-1.191472642	0.339005822	0.953466502	0.648520229	2.80E-15	1	1.434271023
Ctaxi_contig_7897|comp30424_c0_seq4	6.008213123	8.261420249	5.499273671	12.53063432	7.122842789	4.548335176	-0.462213982	0.326630289	-0.640392884	1.821275421	-0.071983889	-0.973314955	1.59508058	0.463667499	0.94929551	-0.261366548	1.159616858	7.05E-15	2	0.790550399
Ctaxi_contig_7898|comp30427_c0_seq1	16.89390091	5.417499614	13.80496259	2.532154126	3.019906159	14.29974182	1.186603025	-0.61331244	0.702145597	-1.065839137	-0.989341949	0.779744904	-1.849454541	-1.57033315	-0.368186963	0.224913187	-0.058007931	-6.66E-16	3	2.306103012
Ctaxi_contig_7906|comp30428_c0_seq1	238.8297783	241.6463736	227.1972105	281.280382	239.9629653	311.7075984	-0.549679075	-0.463383511	-0.906080646	0.75093332	-0.514960203	1.683170116	-0.30424702	0.268593603	-0.360511109	2.031623976	0.976719157	-4.77E-15	6	3.516976869
Ctaxi_contig_7910|comp30431_c0_seq1	85.20888422	166.784159	900.9655106	138.0661429	36.73619424	311.1562644	-0.584833559	-0.330992177	1.953592325	-0.420355295	-0.735668167	0.118256873	-1.813998112	-0.503795114	1.634818907	-0.121908402	-0.631841832	1.21E-15	5	0.304619414
Ctaxi_contig_7911|comp30433_c0_seq1	0.562969731	0.369963564	13.23875149	1.92679499	0.286250048	1.753102993	-0.486664675	-0.524847273	2.020997591	-0.216857794	-0.541408399	-0.251219451	-1.386398946	-0.758384186	1.833098867	-0.16703104	-0.90208131	1.61E-15	5	0.66416239
Ctaxi_contig_7913|comp30433_c1_seq1	2.315522588	0.431022634	31.52029752	9.630562668	1.136116872	10.03101722	-0.584808231	-0.745415494	1.904180405	0.038618988	-0.685323556	0.072747888	-1.411699033	-0.882684489	1.8815287	0.38751417	-0.723854887	9.92E-16	5	0.791503028
Ctaxi_contig_7921|comp30435_c0_seq1	0.021372125	0.065628961	9.832079806	0.013582233	0.026108223	0.242484365	-0.421318768	-0.41021213	2.04076354	-0.423273709	-0.420130203	-0.36582873	-1.385563565	-0.659746715	1.706385117	-0.436103182	-1.045745978	1.25E-15	5	0.733040388
Ctaxi_contig_7924|comp30436_c0_seq2	73.02376857	62.8044097	93.98123106	64.07224269	55.78209269	61.29334128	0.331248171	-0.415872338	1.863413764	-0.323183155	-0.929262378	-0.526344064	-1.458763364	-1.362492929	1.53219998	-0.65691905	-0.387665337	4.50E-15	5	1.560005712
Ctaxi_contig_7926|comp30436_c1_seq1	22.11857776	21.60697199	35.54074654	21.32156749	18.31168197	19.67062447	-0.156031198	-0.237782861	1.988754268	-0.283388861	-0.764351276	-0.547200071	-1.442610899	-0.85350399	1.768820703	-0.732322222	-0.520979313	4.72E-15	5	0.902814484
Ctaxi_contig_7947|comp30447_c0_seq1	5.058973663	18.0957368	8.239201869	37.0554252	19.71851678	17.09944433	-1.113735128	0.049166842	-0.830053235	1.740404059	0.193921642	-0.039704181	1.381965186	0.971281386	0.692018376	0.809416701	0.80391036	1.46E-15	2	0.886475997
Ctaxi_contig_7952|comp30451_c1_seq1	24.02326025	31.73795738	24.23732541	47.38094909	32.45836848	12.17763309	-0.396325789	0.26177599	-0.378064973	1.596200464	0.323230616	-1.406816307	1.834818463	0.404717494	1.031598561	-0.636575056	0.502636757	6.11E-15	2	0.895150058
Ctaxi_contig_7953|comp30452_c0_seq1	93.29108818	189.8976659	180.1433862	534.6908858	242.2606381	18.17546387	-0.654726232	-0.111577068	-0.166418353	1.826946719	0.182822187	-1.077047252	1.644195055	0.182542259	1.379004168	0.026403271	0.412316803	4.72E-15	2	0.672837782
Ctaxi_contig_7954|comp30452_c1_seq1	143.7648168	472.6722426	318.9786545	1560.125942	573.3957227	40.4039838	-0.683913789	-0.083195211	-0.363902141	1.902937018	0.100766782	-0.87269266	1.624137781	0.26811691	1.243136885	0.211551574	0.642010538	4.88E-15	2	0.510128105
Ctaxi_contig_7955|comp30452_c1_seq2	255.6675847	387.6632645	450.9650846	1328.028819	551.5535047	57.61749863	-0.570020739	-0.268555237	-0.123979937	1.879149706	0.105754389	-1.022348184	1.604932617	-0.04637681	1.426058717	0.196643862	0.404385172	4.66E-15	2	0.783175775
Ctaxi_contig_7956|comp30452_c2_seq1	15.64007532	44.40046059	45.18954613	114.3312014	62.44074582	6.173779938	-0.840453381	-0.094163152	-0.073687529	1.720438011	0.37395605	-1.086089999	1.658468768	0.383480764	1.41080583	-0.002809261	0.13730247	4.11E-15	2	0.690544233
Ctaxi_contig_7957|comp30453_c0_seq1	0.229628494	1.47374507	0.090343542	4.317788006	3.205411908	0.773421541	-0.844589414	-0.120967351	-0.925602453	1.53322829	0.886231134	-0.528300206	2.075252622	0.874225464	0.397853995	0.527993536	-0.018962992	-2.22E-16	2	0.302938373
Ctaxi_contig_7958|comp30454_c0_seq1	24.94639943	14.1838884	11.36186175	30.91120894	18.90328419	14.39508691	0.77912425	-0.659320415	-1.036493472	1.576340475	-0.028557791	-0.631093047	1.78473579	-1.034144663	0.064913779	0.59850826	0.729064871	2.44E-15	1	0.960137957
Ctaxi_contig_7961|comp30460_c0_seq1	653.2758029	523.4388825	344.3688147	711.6393726	814.4137653	561.1613737	0.317008452	-0.476153613	-1.570076546	0.673546248	1.301385767	-0.245710308	2.225694005	0.228646668	-1.103156331	0.640372969	-0.574392772	-5.22E-15	1	2.783538584
Ctaxi_contig_7963|comp30460_c0_seq3	171.6386044	219.4348001	122.3039007	253.7904135	279.8933297	167.2325762	-0.519147335	0.287954438	-1.352228844	0.86809426	1.308876412	-0.59354893	2.203257386	1.32792325	-0.512896687	-0.092533478	-0.233308941	-1.78E-15	2	1.654742058
Ctaxi_contig_7965|comp30460_c0_seq5	195.5284909	253.1293147	123.973298	237.1994814	320.1264012	200.244995	-0.398085292	0.478048804	-1.486471536	0.235748969	1.497104227	-0.326345171	1.903612084	1.620549171	-1.132913035	-0.284771848	-0.467350158	-4.05E-15	4	1.923826822
Ctaxi_contig_7967|comp30461_c0_seq1	296.0378727	177.3653073	64.33297979	871.814534	501.5229959	85.6706354	-0.118909133	-0.502859018	-0.868560636	1.743942506	0.545911664	-0.799525384	2.175131012	-0.155051106	0.49027026	0.575015959	0.177346429	1.33E-15	2	0.500971116
Ctaxi_contig_7969|comp30461_c0_seq3	53.04708937	38.18739781	14.5078098	150.1997117	104.7145813	15.56441223	-0.178335532	-0.452765752	-0.890082673	1.61588849	0.775864704	-0.870569237	2.295293543	0.023342097	0.385861723	0.459878397	-0.066009099	6.66E-16	2	0.466278999
Ctaxi_contig_7970|comp30462_c0_seq1	54.09388069	52.64998799	61.75877521	130.5402035	59.41331637	51.24264441	-0.461171981	-0.508100654	-0.212051443	2.023447867	-0.288282364	-0.553841425	1.281576724	-0.395970844	1.385274319	0.775447581	0.780474087	4.88E-15	2	1.314259151
Ctaxi_contig_7972|comp30463_c0_seq1	6.752919521	5.07340242	4.1337315	14.8016932	8.369684133	5.742391714	-0.187545726	-0.621380678	-0.864106451	1.891527679	0.230079671	-0.448574496	1.883481921	-0.291728256	0.586060802	0.985551401	0.487444232	1.53E-15	2	0.738479221
Ctaxi_contig_7982|comp30468_c0_seq1	56.77227102	63.69476201	55.13014886	81.16521937	98.8081462	55.91287667	-0.664948551	-0.275129484	-0.757419675	0.708666289	1.702174157	-0.713342735	2.228705566	0.945522631	-0.116574476	0.213137633	-1.309270634	-4.27E-15	2	2.040975519
Ctaxi_contig_7984|comp30468_c0_seq3	6.083961522	9.564710802	9.714885224	11.94746915	15.01649021	7.328986218	-1.200274917	-0.117589117	-0.070877418	0.623567001	1.578184888	-0.813010437	1.73269343	1.22236748	0.582450072	-0.043992193	-1.494193735	-3.44E-15	2	2.612557554
Ctaxi_contig_7988|comp30470_c0_seq1	1126.868603	1198.658606	945.2193851	2289.736153	1702.460861	764.2503258	-0.374625492	-0.247162265	-0.697143872	1.690047082	0.647339175	-1.018454629	2.171768179	0.206159564	0.693429382	0.196461365	0.097289848	2.33E-15	2	0.26796306
Ctaxi_contig_7989|comp30470_c0_seq2	301.3240826	455.6541581	273.9409959	642.5198034	572.0082768	187.8854524	-0.579178886	0.278381689	-0.731337534	1.316731535	0.924922582	-1.209519386	2.163355468	0.919049641	0.479212245	-0.482673057	-0.019508005	2.78E-15	2	0.683537014
Ctaxi_contig_7992|comp30472_c0_seq1	13.45230475	24.63048897	24.76913065	36.64397603	24.68135687	33.44424342	-1.575759434	-0.201582158	-0.184538402	1.275282115	-0.195328771	0.881926651	0.102362979	0.956240302	0.94457369	1.501925216	0.570484895	-6.66E-16	2	4.084509428
Ctaxi_contig_8000|comp30476_c0_seq1	74.43597639	159.9777702	80.28687696	344.7330719	220.1480493	87.09286902	-0.813746854	-0.010652609	-0.758816693	1.723890391	0.554245586	-0.694919821	1.930378533	0.734697278	0.731650893	0.32644641	0.359193297	2.39E-15	2	0.150420583
Ctaxi_contig_8001|comp30476_c1_seq1	12.0673987	40.19550228	20.50005999	55.51858657	42.68562082	15.95357851	-1.095663801	0.519072102	-0.611574254	1.398716699	0.662021085	-0.87257183	1.727254554	1.391724161	0.743053952	-0.352729783	0.339656471	2.89E-15	2	0.765426581
Ctaxi_contig_8002|comp30476_c1_seq2	12.07289808	23.78882289	20.07137722	69.41210569	37.7739777	17.06709163	-0.848529773	-0.294947559	-0.47059838	1.860771113	0.365856695	-0.612552096	1.736513359	0.370686651	1.08007819	0.637410054	0.29592928	2.11E-15	2	0.315068537
Ctaxi_contig_8003|comp30477_c0_seq1	0.065271625	9.236608508	2.57530222	5.110731241	2.354751128	3.617529223	-1.203503371	1.730950437	-0.400395936	0.410837959	-0.470963292	-0.066925796	-0.296728705	2.249891833	0.351279839	-1.265182607	1.710766525	7.48E-15	4	3.147891569
Ctaxi_contig_8004|comp30480_c0_seq1	19.34835197	15.36466111	8.175474424	17.50447305	19.12833799	8.063633348	0.910695619	0.147059714	-1.23103946	0.557241448	0.868521017	-1.252478338	2.113174645	-0.034282223	-0.789302934	-0.882777317	-0.007998942	2.00E-15	1	1.404335316
Ctaxi_contig_8006|comp30481_c1_seq1	17.94006954	13.32376838	9.061617254	24.16077203	12.90179999	9.298082311	0.606620563	-0.195222164	-0.935549704	1.687144748	-0.26851727	-0.894476173	1.664226121	-0.687462405	0.35203405	0.039524214	1.206356706	6.22E-15	1	1.434427195
Ctaxi_contig_8009|comp30483_c2_seq1	130.4939646	251.6118191	157.4082954	317.9391993	225.4790286	147.0659977	-1.023033426	0.640027598	-0.65347458	1.550764346	0.281200029	-0.795483967	1.517547788	1.307678646	0.828459016	-0.376139152	0.871764753	4.94E-15	2	0.865697332
Ctaxi_contig_8010|comp30483_c3_seq1	599.5609445	746.7435906	520.041548	1215.861327	821.4950261	617.4181624	-0.613227064	-0.026991177	-0.929956823	1.841528378	0.270747553	-0.542100867	1.830307377	0.530050501	0.624269893	0.468838395	0.775635884	3.16E-15	2	0.293301591
Ctaxi_contig_8024|comp30491_c0_seq1	100.4970807	93.01236715	137.4783783	125.3905353	95.13107083	116.2285581	-0.599455642	-1.015181256	1.454607291	0.783208723	-0.897501484	0.274322368	-0.975888231	-1.120086884	1.970602758	1.106515465	-0.159828704	9.85E-16	5	2.273317619
Ctaxi_contig_8025|comp30491_c0_seq2	60.21743577	59.08758557	81.42337341	68.88813612	59.04717133	59.36263943	-0.492275962	-0.617162672	1.851698292	0.466130062	-0.621629814	-0.586759906	-0.80719355	-0.945965393	2.197634521	-0.060378943	-0.548949302	4.66E-15	5	1.592325929
Ctaxi_contig_8028|comp30493_c0_seq1	126.168972	102.2057341	90.92397936	102.7016941	110.4270501	173.6080762	0.285367512	-0.519483894	-0.898403312	-0.502826124	-0.243355194	1.878701012	-0.829515909	-0.085812982	-1.438976886	1.623538132	0.248144075	-6.33E-15	6	2.263352372
Ctaxi_contig_8030|comp30493_c0_seq3	3.698341858	3.015570245	1.419404337	9.447051552	6.885029168	2.194448757	-0.240953719	-0.461791186	-0.978059334	1.618424239	0.789756903	-0.727376904	2.279018711	0.107249685	0.300989449	0.600720095	-0.038384192	-3.89E-16	2	0.438583129
Ctaxi_contig_8036|comp30497_c0_seq1	9.688315736	9.843722978	12.15072943	32.74564312	25.08958541	6.335769518	-0.600025643	-0.585194452	-0.365026749	1.600435823	0.869784794	-0.919973773	2.101953719	0.097378478	0.920184961	0.536911639	-0.520580711	0	2	0.522970353
Ctaxi_contig_8038|comp30497_c1_seq1	6.870446047	7.495693337	5.514811092	21.35271424	10.44687609	7.384453227	-0.507071333	-0.400455708	-0.738230861	1.962409306	0.102772693	-0.419424097	1.696498292	0.033069754	0.834051098	0.871799691	0.690826484	2.80E-15	2	0.549513219
Ctaxi_contig_8044|comp30500_c0_seq2	0.032347	0.099330319	9.351653905	0.533784584	0.646293045	2.214769923	-0.584388658	-0.565872105	1.991796633	-0.445773615	-0.414672306	0.018910052	-1.539081828	-0.605675946	1.61976889	0.014851784	-1.117459824	-5.49E-16	5	0.580408166
Ctaxi_contig_8049|comp30500_c3_seq1	0.415545332	0.090461541	9.044085671	0.018721456	0.490770185	1.840038395	-0.445192794	-0.537508061	2.005086267	-0.557880363	-0.423830909	-0.04067414	-1.579458389	-0.680529657	1.536802039	-0.123905986	-1.136312815	-3.47E-16	5	0.626071683
Ctaxi_contig_8050|comp30502_c0_seq1	28.06426348	38.44588333	15.29308013	64.41079285	56.34621419	28.26579272	-0.557530073	-0.001345837	-1.241732629	1.389696558	0.957645339	-0.546733358	2.214854489	0.898307531	-0.038849239	0.356385378	0.092552175	-1.11E-16	2	0.572723671
Ctaxi_contig_8051|comp30502_c0_seq2	22.44514457	34.94360969	13.58842519	46.07112679	43.51266569	26.23761123	-0.687625466	0.301590667	-1.388608316	1.182300365	0.979805821	-0.387463072	2.053786991	1.337624436	-0.290578185	0.180481221	0.237513695	-3.05E-16	2	1.094984307
Ctaxi_contig_8054|comp30504_c0_seq1	49.37394272	75.42814405	61.13652597	101.8241659	90.03928858	63.68931796	-1.238374219	0.094445983	-0.636651357	1.444752244	0.841888914	-0.506061565	1.774828379	1.251789655	0.690149624	0.348982663	-0.044887923	6.66E-16	2	0.615026816
Ctaxi_contig_8056|comp30504_c0_seq3	13.18527705	28.36315973	20.18105632	30.03160073	32.62681588	16.44760659	-1.29249068	0.614448434	-0.413545612	0.824070254	1.150131365	-0.88261376	1.623290786	1.802632565	0.526769405	-0.619465562	-0.414231714	3.33E-16	2	1.996625998
Ctaxi_contig_8058|comp30505_c0_seq1	5.15050852	8.672322082	5.323720153	26.94933644	9.512871825	0.719548507	-0.463156722	-0.078228067	-0.444224965	1.91942071	0.013642691	-0.947453647	1.66480372	0.095302966	1.15604669	0.123943097	0.784884185	5.83E-15	2	0.604926996
Ctaxi_contig_8059|comp30505_c1_seq1	2.536507726	3.190516071	3.205215785	7.97479158	2.173040299	0.239083601	-0.265759623	-0.011411716	-0.005694906	1.849222739	-0.407114362	-1.159242132	1.220487065	-0.275465888	1.531604937	-0.247397891	1.001742561	8.33E-15	2	1.788241193
Ctaxi_contig_8061|comp30507_c2_seq1	5.163921395	18.46590687	11.04052979	7.610571477	9.967019428	48.07150424	-0.722150837	0.109110011	-0.354912842	-0.569256036	-0.4219981	1.959207804	-1.481283562	0.957039841	-0.748663328	1.200262261	0.447824511	-5.11E-15	6	0.345014686
Ctaxi_contig_8063|comp30510_c0_seq1	1.116412649	3.714315754	1.896086909	9.785637638	4.251644196	2.601738003	-0.894252343	-0.057941958	-0.643261581	1.896522599	0.115033452	-0.416100169	1.533150281	0.579064595	0.971916931	0.607906721	0.784299245	3.33E-15	2	0.497587386
Ctaxi_contig_8065|comp30512_c0_seq1	157.6134307	60.80587273	95.40158037	88.20862856	50.29723577	54.09166578	1.815117939	-0.585049619	0.272688112	0.094351937	-0.845592184	-0.751516185	-0.126200849	-2.173360927	0.105386748	-0.546781684	0.432021226	5.61E-15	3	1.023792343
Ctaxi_contig_8069|comp30516_c0_seq2	132.9860238	150.8652224	144.4871919	229.985818	126.9009204	132.7570359	-0.516842685	-0.055060283	-0.219791506	1.988459651	-0.674008212	-0.522756965	0.90546642	-0.10590863	1.42577846	0.376318476	1.41213981	6.30E-15	2	1.888123144
Ctaxi_contig_8070|comp30516_c0_seq3	6.499474179	17.52165447	16.49691615	15.34084025	17.27665684	12.10555441	-1.809013103	0.778024383	0.537506048	0.266161213	0.72052051	-0.493199051	0.291716178	2.016039795	1.099050051	-0.757455751	-0.578810605	8.33E-17	4	2.739509132
Ctaxi_contig_8071|comp30516_c0_seq4	11.12549372	14.82125248	14.85789068	25.4907291	7.173779265	13.68829977	-0.556464214	0.048272752	0.05426786	1.794119097	-1.203083208	-0.137112288	0.092361346	-0.178566416	1.551280452	0.431954725	1.803370813	8.26E-15	2	3.833061579
Ctaxi_contig_8075|comp30518_c0_seq1	32.85566296	29.30122642	10.73483096	122.5888719	96.3734943	34.544565	-0.486470872	-0.566730843	-0.985964203	1.539725045	0.947775959	-0.448335086	2.214952891	0.29821808	0.231855396	0.926704967	-0.282256536	-2.00E-15	2	0.547104104
Ctaxi_contig_8078|comp30520_c0_seq1	0.24271156	0.55612637	1.067092588	8.636227692	4.256894008	0.058181571	-0.655948126	-0.563626711	-0.413113325	1.816498175	0.526494415	-0.710304427	1.900145596	0.045476356	1.043119065	0.749449483	-0.056586492	9.44E-16	2	0.386530774
Ctaxi_contig_8080|comp30521_c0_seq1	97.09827486	50.39930979	77.6641165	87.9019814	60.33222821	58.21291387	1.361615184	-1.165302527	0.310017598	0.863996515	-0.627824503	-0.742502268	0.486098473	-2.367087662	0.702083484	0.344083715	0.132964283	3.44E-15	1	2.249989609
Ctaxi_contig_8081|comp30521_c0_seq2	19.42656301	11.30153227	13.95544605	17.31005345	16.84741286	9.795271969	1.244747716	-0.928423748	-0.218591394	0.678652851	0.55491211	-1.331297535	1.697686299	-1.577169395	0.10580572	-0.191363201	-0.747619689	1.11E-15	1	0.771044547
Ctaxi_contig_8082|comp30521_c0_seq3	35.9925484	13.82393117	17.31146121	22.9909189	18.6984314	15.05013694	1.878472792	-0.834793206	-0.407946706	0.287174658	-0.238192363	-0.684715175	0.754942372	-2.041830109	-0.465406653	-0.076847977	0.096689206	1.72E-15	3	1.282595088
Ctaxi_contig_8083|comp30522_c0_seq1	10.32410985	16.51568456	15.49602725	36.93103167	25.39961179	11.21460466	-0.884704546	-0.275352063	-0.375703063	1.733852869	0.598972057	-0.797065254	1.86193741	0.461834977	1.088576837	0.443393594	-0.027903452	1.55E-15	2	0.300260709
Ctaxi_contig_8087|comp30524_c0_seq1	19.41173556	17.29680941	22.90226931	35.9245141	18.45173753	18.03874984	-0.365326543	-0.663347245	0.126535228	1.96153951	-0.500602797	-0.558798153	0.96671217	-0.75272531	1.637340838	0.801907831	0.718346917	5.11E-15	2	2.22290605
Ctaxi_contig_8089|comp30525_c0_seq1	1.266091612	4.431526616	5.42173503	2.888864082	3.926814689	8.143663655	-1.316546879	0.036362109	0.459577831	-0.622972866	-0.179352099	1.622931903	-1.624650249	1.144417842	0.08066806	0.995298648	-0.296389937	-5.44E-15	6	0.785364767
Ctaxi_contig_8099|comp30533_c0_seq1	390.843029	582.0157787	824.1729679	845.8838586	582.3752903	395.2484574	-1.07111046	-0.107863974	1.112273634	1.221666522	-0.106052533	-1.048913189	0.425588116	0.112157978	2.215783732	-0.316704135	-0.171133091	5.94E-15	2	3.979249375
Ctaxi_contig_8105|comp30535_c1_seq1	0.166460402	0.51048345	7.942280663	0.013582233	0.476986892	0.361195538	-0.452091853	-0.341946064	2.037490938	-0.501038826	-0.35267065	-0.389743545	-1.382388985	-0.549443503	1.657277928	-0.531908037	-1.103892153	9.99E-16	5	0.755069007
Ctaxi_contig_8108|comp30538_c0_seq1	373.3816246	694.7894468	687.0944109	1285.78021	710.7332802	527.427477	-1.09806432	-0.059493804	-0.084358904	1.850184614	-0.007974227	-0.600293359	1.214966859	0.508314238	1.517196126	0.400058484	0.597443775	3.94E-15	2	1.02114947
Ctaxi_contig_8109|comp30538_c1_seq1	165.8133235	320.3163658	308.6867007	538.6111449	324.4222388	196.3331379	-1.090224989	0.085912532	-0.002617022	1.747657677	0.117168041	-0.857896238	1.30299438	0.625598278	1.549222065	0.037904001	0.46778042	4.88E-15	2	1.015710826
Ctaxi_contig_8111|comp30540_c0_seq1	89.37522601	97.80612712	147.5068738	96.16874362	86.93933491	127.0359023	-0.744300772	-0.397547577	1.646586553	-0.464891264	-0.844486151	0.804639212	-2.087206648	-0.306391573	1.278201487	0.498075641	-0.408872959	-4.44E-16	5	0.704684158
Ctaxi_contig_8112|comp30540_c1_seq1	6.113552715	12.63562969	15.92173563	8.368571225	8.818173798	11.42624295	-1.265107001	0.595867888	1.533507947	-0.621671967	-0.493384751	0.250787883	-1.815714674	0.991246615	1.275730869	-0.704155494	-0.241138317	1.64E-15	5	1.043312478
Ctaxi_contig_8119|comp30545_c0_seq1	0.246782841	1.516664617	1.123020487	6.020781185	3.064807103	0.857302541	-0.890288981	-0.292564714	-0.47785019	1.827490732	0.436134879	-0.602921726	1.762243256	0.434639392	1.051480654	0.643387401	0.21677626	1.83E-15	2	0.296253544
Ctaxi_contig_8121|comp30548_c0_seq1	44.83818421	49.89103847	66.82973229	123.152494	87.2601887	32.09699466	-0.6746259	-0.52316863	-0.015438109	1.672813975	0.596956588	-1.056537922	1.827043014	-0.017238393	1.345251327	0.351373296	-0.366796886	1.17E-15	2	0.802180757
Ctaxi_contig_8122|comp30548_c1_seq1	714.2922228	550.6619589	620.095369	1317.635471	975.4495279	342.813893	-0.11347545	-0.587159229	-0.386160469	1.633107996	0.642533716	-1.188846564	2.138758607	-0.362190861	0.88137414	0.250568612	-0.259835178	2.33E-15	2	0.846456343
Ctaxi_contig_8128|comp30552_c0_seq3	7.289437487	8.85100998	14.2408038	2.956374307	4.058215873	12.40066212	-0.225860372	0.123351912	1.328664007	-1.194857264	-0.948453967	0.917155683	-2.501461621	-0.080628662	0.414210067	-0.198040587	-0.096649573	1.67E-16	5	1.638876232
Ctaxi_contig_8156|comp30561_c1_seq1	0.021372125	0.305056856	7.5495609	1.075885934	0.099148901	0.208705677	-0.512980334	-0.417360956	2.024486976	-0.157543668	-0.486764729	-0.449837289	-1.243255037	-0.665542841	1.909778671	-0.378580139	-0.883514428	2.53E-15	5	0.793044542
Ctaxi_contig_8157|comp30562_c0_seq1	8.489067894	17.25128168	17.60743752	15.9925691	15.94683307	20.05775388	-1.886627335	0.346765947	0.437546209	0.025933759	0.014276141	1.062105279	-0.951667863	1.722807921	0.696719288	0.668899651	-0.106857198	-2.78E-15	6	2.78507322
Ctaxi_contig_8158|comp30562_c1_seq1	25.13809295	67.10505089	51.40668688	54.68780973	43.50724729	60.68810328	-1.712474218	1.129921297	0.066681033	0.288909408	-0.468343014	0.695305494	-0.897208548	2.098836676	0.651808473	-0.196744949	1.095216278	2.55E-15	4	3.835951522
Ctaxi_contig_8167|comp30569_c0_seq1	32.46757992	123.9771912	39.29850065	300.0831183	148.8355051	45.43745561	-0.802828979	0.087146513	-0.736394951	1.799862334	0.32890571	-0.676690627	1.781156344	0.714850526	0.82653252	0.262870777	0.658016089	3.50E-15	2	0.247176799
Ctaxi_contig_8168|comp30569_c0_seq2	26.1632678	230.6776369	64.15230476	346.0339729	169.5393211	37.01818372	-0.940257899	0.669802562	-0.641185288	1.577957213	0.188484866	-0.854801454	1.491852064	1.226477376	0.859650535	-0.459085062	0.986908488	6.05E-15	2	0.923313085
Ctaxi_contig_8169|comp30569_c0_seq3	15.18674538	118.5317678	35.89979414	219.3297652	93.6091478	20.58849264	-0.876818653	0.442734147	-0.612345717	1.729765458	0.124511632	-0.807846867	1.536900803	0.94869951	0.962731356	-0.18957472	0.968644741	5.72E-15	2	0.658487305
Ctaxi_contig_8170|comp30569_c0_seq4	70.45340051	265.054137	94.97542677	590.0037448	316.0539576	61.52550585	-0.792723039	0.156260339	-0.673139754	1.74089862	0.404964342	-0.836260508	1.834734075	0.761824409	0.858566705	0.055566551	0.562957474	3.72E-15	2	0.249409046
Ctaxi_contig_8171|comp30569_c0_seq5	0.046123357	1.355565681	3.538489543	6.220436052	2.77444481	1.641026321	-1.188655364	-0.578246652	0.439343599	1.689557895	0.083177044	-0.445176521	0.932828894	0.071941814	1.833049802	0.851913761	-0.104808304	1.78E-15	2	2.053486568
Ctaxi_contig_8172|comp30569_c1_seq1	14.4905826	77.25956634	23.50472731	137.528784	73.83736621	15.08364582	-0.871639927	0.416906933	-0.68659395	1.654137593	0.346654637	-0.859465287	1.715208437	1.02558485	0.827546363	-0.208844576	0.739114075	4.66E-15	2	0.489401321
Ctaxi_contig_8173|comp30569_c1_seq2	4.233941848	18.42667669	8.827478146	39.58177635	15.05130965	2.621088467	-0.776969155	0.267636855	-0.438878175	1.824683082	0.019204912	-0.895677519	1.507879318	0.624274674	1.173495423	-0.117911471	0.925471402	5.88E-15	2	0.674388287
Ctaxi_contig_8182|comp30573_c0_seq1	586.3762246	707.4082755	467.2252823	169.3023136	747.7775178	1207.308181	-0.177839374	0.173921338	-0.524132938	-1.389999414	0.291248222	1.626802167	-1.16615996	0.988334944	-1.593996584	0.56379739	-0.436509948	-7.77E-15	6	1.233304569
Ctaxi_contig_8184|comp30573_c0_seq3	316.0979671	409.0095816	258.9511483	89.66503371	429.9168287	674.4964098	-0.239860828	0.235065602	-0.531972151	-1.397294	0.341934956	1.59212642	-1.129635646	1.099546362	-1.589893148	0.497732326	-0.455277192	-7.55E-15	6	1.261245912
Ctaxi_contig_8199|comp30580_c0_seq1	75.90319859	115.1130619	83.32422784	184.3445036	108.4174355	77.62871155	-0.768009598	0.18640089	-0.587373718	1.871569071	0.023422101	-0.726008746	1.544490298	0.60825561	1.043391941	0.117576343	0.972295339	4.77E-15	2	0.545664956
Ctaxi_contig_8210|comp30585_c0_seq1	1.160014578	2.078210575	0.37707569	5.132352204	5.771864755	0.187516818	-0.532031065	-0.15368167	-0.854646776	1.104799786	1.368315623	-0.932755899	2.358772581	0.780666112	0.109145938	0.060137687	-0.713474506	-2.11E-15	2	0.993625027
Ctaxi_contig_8212|comp30587_c0_seq1	19.64438928	37.36443146	26.52494352	57.031458	39.13542344	26.26365642	-1.100965064	0.227724904	-0.585045107	1.702404288	0.360518001	-0.604637022	1.593253017	1.034563605	0.951823873	0.191094009	0.584425804	2.94E-15	2	0.483119039
Ctaxi_contig_8213|comp30587_c1_seq1	4.867168129	8.192962415	3.645284378	13.27485443	11.63187448	5.847165959	-0.788702847	0.073376526	-1.105427421	1.390654116	0.964777166	-0.53467754	2.116240164	1.090750035	0.133077994	0.322577131	0.050942114	-3.89E-16	2	0.5090995
Ctaxi_contig_8220|comp30591_c0_seq2	0.166494186	0.323682126	0.626410195	0.013420714	0.025797747	6.633598446	-0.431359592	-0.371447825	-0.256063825	-0.48970314	-0.484985667	2.033560049	-1.46390455	0.302042738	-0.698028944	1.632545615	0.234478958	-6.22E-15	6	0.740565384
Ctaxi_contig_8223|comp30593_c0_seq1	3.468713247	2.103388755	0.946477438	6.10525853	4.106722984	5.207051485	-0.097783427	-0.809605333	-1.412769506	1.276798731	0.234847613	0.808511922	1.264355576	-0.117351809	-0.521932801	1.922090862	0.466596119	-3.77E-15	2	3.487284526
Ctaxi_contig_8229|comp30596_c0_seq1	146.692639	211.3221744	154.1212237	277.0294355	204.456517	112.3321929	-0.640899754	0.459756304	-0.514389225	1.578766282	0.342832557	-1.226066163	1.769605919	0.812020668	0.93399722	-0.615082275	0.651628527	5.55E-15	2	0.746363005
Ctaxi_contig_8238|comp30599_c0_seq1	24.04328845	36.78283509	18.3481947	169.55262	92.86944923	15.97877531	-0.583129072	-0.374176538	-0.676539324	1.803497735	0.545749459	-0.71540226	2.014774358	0.231018106	0.794205965	0.603126307	0.159999571	1.50E-15	2	0.183314107
Ctaxi_contig_8250|comp30606_c0_seq1	0.165767614	1.815616152	3.750721313	1.623424064	0.378521876	7.800990531	-0.848328829	-0.270788751	0.406607241	-0.338066826	-0.773852833	1.824429998	-1.861224029	0.3509915	0.14454602	1.403076598	0.283169122	-3.89E-15	6	0.906573735
Ctaxi_contig_8257|comp30611_c0_seq1	14.82594756	27.52512841	17.72040031	26.84631628	25.94359068	11.6225904	-0.858941457	0.983171422	-0.439079046	0.884704554	0.753757332	-1.323612805	1.577021061	1.603990247	0.575278445	-1.347572952	0.22985822	4.33E-15	2	2.214447853
Ctaxi_contig_8261|comp30613_c1_seq1	1.39232771	2.227402768	16.77884161	1.186983292	0.763210068	1.753244576	-0.418488658	-0.285340905	2.034799501	-0.451229604	-0.518797725	-0.360942609	-1.488955796	-0.586991132	1.69761473	-0.557906633	-0.883510156	1.89E-15	5	0.622059483
Ctaxi_contig_8263|comp30614_c0_seq1	49.85522628	55.54804957	42.75220155	68.22224666	54.5878041	42.94732705	-0.258563683	0.338922743	-1.004056849	1.669134544	0.238140828	-0.983577583	1.926252869	0.557163092	0.450927332	-0.298510865	0.988669077	5.77E-15	2	0.667350766
Ctaxi_contig_8280|comp30621_c0_seq1	2.244665615	3.004306047	5.124914365	10.98380322	5.451075444	3.03871337	-0.851085813	-0.61425814	0.046868772	1.873452713	0.148553683	-0.603531215	1.382697955	-0.1112152	1.551959489	0.835891617	0.081172136	2.33E-15	2	1.10887886
Ctaxi_contig_8281|comp30623_c0_seq1	12.41964153	20.20654311	23.80199578	42.2608917	21.77701775	12.29052411	-0.883883132	-0.174797596	0.15260907	1.833500497	-0.031788103	-0.895640735	1.246511495	0.151899984	1.708083762	0.198628082	0.431792655	4.83E-15	2	1.24472953
Ctaxi_contig_8283|comp30624_c0_seq2	9.889340528	5.960149766	6.93783891	16.93779642	14.19016528	13.44027287	-0.307903821	-1.213054819	-0.987828721	1.315819046	0.682858923	0.510109391	1.575246257	-0.304992244	-0.100188307	2.07040706	-0.424963056	-6.13E-15	2	2.748512991
Ctaxi_contig_8290|comp30631_c0_seq1	26.87115974	40.96199289	26.28206619	58.44722189	42.13673636	27.22133982	-0.792238859	0.311335147	-0.838375828	1.680753408	0.403339385	-0.764813253	1.823643621	0.95189746	0.669654563	-0.024359846	0.714337438	4.44E-15	2	0.341130912
Ctaxi_contig_8292|comp30632_c0_seq1	24.00639227	42.05691849	29.782488	148.324573	81.64039686	26.23137486	-0.709719437	-0.340183594	-0.591469455	1.835360034	0.470181371	-0.664168919	1.897808598	0.301378267	0.920423875	0.628751314	0.220720961	1.78E-15	2	0.206956374
Ctaxi_contig_8295|comp30632_c0_seq4	3.068176448	7.381630373	5.282631538	19.56299457	11.66294288	3.974312188	-0.870265888	-0.177750589	-0.514740118	1.777939957	0.509604477	-0.724787839	1.844619191	0.542602461	0.996477423	0.440835636	0.204952673	2.16E-15	2	0.213151926
Ctaxi_contig_8296|comp30633_c0_seq1	148.1722391	216.8036145	95.36870683	694.0208178	468.5625863	65.07962185	-0.535995725	-0.259745558	-0.748536775	1.661115438	0.753616882	-0.870454262	2.17446224	0.384416344	0.630187932	0.350785763	-0.003381287	9.99E-16	2	0.177777404
Ctaxi_contig_8311|comp30642_c0_seq1	1.184851066	4.09093825	11.34298791	360.7505133	1.258056483	3.859459298	-0.429843255	-0.409876773	-0.360051044	2.04057853	-0.429340292	-0.411467166	1.186090178	-0.329881555	1.258940174	0.809323894	1.06293466	5.02E-15	2	1.456832841
Ctaxi_contig_8312|comp30642_c0_seq2	0.955403343	2.272847001	3.142652899	237.7571908	0.819226646	3.000189602	-0.419476816	-0.405787238	-0.396749071	2.041134365	-0.420891831	-0.398229409	1.204436126	-0.319184792	1.222102145	0.819989692	1.076075854	4.94E-15	2	1.42834732
Ctaxi_contig_8313|comp30642_c0_seq3	0.26105762	0.801648886	0.97443596	92.97202501	0.318908417	1.505215206	-0.421798192	-0.407437256	-0.402847126	2.041090794	-0.420261372	-0.388746849	1.203492485	-0.315794648	1.215684755	0.829845567	1.077734807	5.02E-15	2	1.428915871
Ctaxi_contig_8314|comp30643_c0_seq1	49.93024185	77.44188324	67.32103541	113.0467495	91.17653631	47.14762038	-0.96870417	0.122919227	-0.278661839	1.535670451	0.667891024	-1.079114693	1.813484103	0.839457148	1.111313736	-0.182452716	-0.006035636	3.05E-15	2	0.57811836
Ctaxi_contig_8315|comp30643_c0_seq2	53.17545328	64.39402483	61.10662687	107.2178791	83.25721749	45.2378489	-0.701885935	-0.206325165	-0.351540218	1.685343671	0.626923367	-1.05251572	1.966377695	0.366402274	1.074810247	0.140040605	-0.04741639	1.67E-15	2	0.345548889
Ctaxi_contig_8316|comp30643_c1_seq1	69.31283799	79.91919313	86.74790123	141.9052549	103.0812698	62.9026772	-0.741589464	-0.372868543	-0.13547431	1.782024206	0.432341365	-0.964433255	1.759629125	0.127174037	1.339150543	0.34888009	-0.017020552	2.11E-15	2	0.570455781
Ctaxi_contig_8324|comp30647_c0_seq3	2399.401312	2613.621246	2238.138898	2499.152668	2262.12266	1529.756278	0.371236609	0.929828764	-0.049265431	0.631344639	0.013273759	-1.89641834	1.105917613	0.280049276	0.641658634	-2.152410722	0.687380038	9.33E-15	1	4.105330326
Ctaxi_contig_8327|comp30647_c1_seq1	1001.837461	1144.48976	1079.231929	1180.856366	1098.413494	776.4055097	-0.308770274	0.669287449	0.221864407	0.918625456	0.353377729	-1.854384768	1.334371068	0.559010487	1.166111832	-1.681520284	0.143821652	7.88E-15	2	3.266600059
Ctaxi_contig_8328|comp30648_c0_seq1	114.2467921	89.9077506	87.4860487	266.2736811	142.1617882	77.82125493	-0.217379295	-0.560876401	-0.595053902	1.928177528	0.176585291	-0.731453221	1.854012331	-0.354023923	0.903837426	0.697531061	0.444668508	3.11E-15	2	0.656232987
Ctaxi_contig_8329|comp30651_c0_seq1	347.7958717	328.4963747	360.4068194	684.0663166	517.2104011	272.3819026	-0.459364531	-0.584943448	-0.377306995	1.72869656	0.642990272	-0.950071858	2.046928781	-0.099450421	0.994033672	0.523483922	-0.234968431	7.22E-16	2	0.485662785
Ctaxi_contig_8330|comp30651_c1_seq1	100.1060904	113.4921463	112.3111727	213.4667375	166.7696213	75.45868295	-0.59676666	-0.331912457	-0.355278998	1.646167632	0.722226512	-1.08443603	2.056611543	0.223397419	1.010678183	0.198942388	-0.22297487	2.00E-15	2	0.407425139
Ctaxi_contig_8332|comp30651_c1_seq3	13.60375702	22.52063756	30.09147705	49.21113445	33.37748399	13.42293076	-0.98641061	-0.331683076	0.224210551	1.62808336	0.465487667	-0.999687891	1.508954941	0.263819711	1.609022229	0.222055155	-0.273790999	2.28E-15	2	1.143187132
Ctaxi_contig_8336|comp30656_c0_seq1	53.73359354	72.64456929	66.43427048	74.59644956	58.36556937	99.17271877	-1.064960188	0.113409301	-0.27356315	0.235033705	-0.776335261	1.766415594	-1.259963869	0.925658715	0.005028401	1.379736233	1.040756999	-2.55E-15	6	1.497197127
Ctaxi_contig_8352|comp30658_c0_seq1	16.44896098	4.941012393	24.63365334	11.08516901	3.106366726	9.385870123	0.610851306	-0.838922151	1.641960339	-0.064880182	-1.070051146	-0.278958165	-1.32906918	-1.902939441	1.409483317	-0.034448789	-0.260495406	3.64E-15	5	2.423637328
Ctaxi_contig_8367|comp30666_c0_seq1	1.289750254	5.707361299	3.572259909	19.38119146	8.961635421	0.854626669	-0.770315443	-0.132825814	-0.440934649	1.840395646	0.33678683	-0.833106569	1.774236495	0.40578582	1.118336172	0.303750435	0.390462464	3.39E-15	2	0.290495002
Ctaxi_contig_8369|comp30667_c0_seq1	0.049762394	0.152809053	16.50845263	3.198481734	0.292450729	0.89002835	-0.53536421	-0.519445467	2.007189456	-0.048947139	-0.497873492	-0.405559149	-1.188365699	-0.74218514	1.962396396	-0.210183255	-0.880878733	1.92E-15	5	0.857142376
Ctaxi_contig_8375|comp30671_c0_seq1	18.13084781	26.20674665	46.14711703	18.88817896	17.41178839	32.6633302	-0.749488343	-0.032657361	1.737284977	-0.682266298	-0.813313322	0.540440348	-2.166033167	-0.019069618	1.265236324	-0.108385709	-0.368091305	6.38E-16	5	0.423799648
Ctaxi_contig_8376|comp30671_c1_seq1	19.55720017	26.54551196	44.57677528	16.91264218	19.44032219	37.61460359	-0.69961706	-0.079480429	1.520597994	-0.934292807	-0.709988709	0.902781011	-2.285271864	0.082178811	0.828069328	0.138302986	-0.469532612	-1.22E-15	5	0.997082043
Ctaxi_contig_8379|comp30674_c0_seq1	7.113612365	10.31091229	11.75182163	16.99977053	13.16150256	13.92037968	-1.515149761	-0.56453423	-0.136125626	1.424185214	0.282998203	0.5086262	0.732752446	0.700020608	1.059327086	1.609438103	-0.092112043	-2.69E-15	2	2.723967915
Ctaxi_contig_8380|comp30674_c1_seq1	21.57491495	45.5750288	47.35502574	50.32419281	41.82041286	41.42246892	-1.928060147	0.412489504	0.586079148	0.875639564	0.046330198	0.007521734	-0.049705042	1.530089923	1.56072395	0.131127558	0.101926445	1.59E-15	2	4.644973514
Ctaxi_contig_8381|comp30674_c1_seq2	4.760464517	9.268351889	12.38397827	8.792596188	8.526405168	9.87494838	-1.689888103	0.135180949	1.396577434	-0.057434113	-0.16520455	0.380768381	-1.227915973	1.005580703	1.550717052	0.124026697	-0.56737709	-5.83E-16	5	1.695438118
Ctaxi_contig_8393|comp30678_c0_seq5	21.8286846	7.353740462	4.994713413	7.019526724	9.909021676	14.15213785	1.760579621	-0.56624711	-0.94545736	-0.619971494	-0.15548928	0.526585624	-0.046631412	-1.284243995	-1.695301372	0.359418941	0.132056604	-2.80E-15	3	1.377144564
Ctaxi_contig_8395|comp30679_c0_seq1	1.687764272	8.05055805	11.49322736	3.875036422	3.565975539	8.871071392	-1.210393904	0.475014453	1.386925765	-0.631018415	-0.712883993	0.692356094	-2.08468311	0.872831164	1.082458643	-0.276102522	-0.003600758	7.77E-16	5	1.13823197
Ctaxi_contig_8396|comp30679_c1_seq1	14.34029658	22.89909038	29.78378617	10.46142692	14.33900618	37.65351826	-0.68658003	0.125150173	0.778106144	-1.054458464	-0.686702414	1.524484591	-2.291775345	0.549789867	0.007523252	0.48811366	-0.032249826	-3.11E-15	6	0.881669461
Ctaxi_contig_8398|comp30680_c0_seq1	6.315800298	11.08111052	7.488308673	14.43516754	7.121826062	8.772266675	-0.944571316	0.614756295	-0.560897516	1.71228688	-0.680819709	-0.140754635	0.594355278	0.929325011	1.009626193	0.101826454	1.859040446	7.15E-15	2	2.42021976
Ctaxi_contig_8402|comp30684_c0_seq1	31.37939661	30.85015919	22.2813558	63.3356477	49.58834797	25.02343364	-0.355855568	-0.38891372	-0.924153294	1.64025164	0.781543777	-0.752872835	2.249581384	0.225343501	0.396152018	0.538583989	-0.013384347	-1.67E-16	2	0.306557165
Ctaxi_contig_8404|comp30685_c0_seq1	21.22824998	31.18711953	15.98647396	42.44796264	32.61628102	32.30896667	-0.861100209	0.201866821	-1.420584904	1.403800927	0.35440939	0.321607974	1.425823343	1.227885065	-0.171899096	0.872779362	0.920797326	-8.33E-17	2	1.72741931
Ctaxi_contig_8407|comp30686_c1_seq1	5.394535978	16.41649795	14.00169612	17.70571088	11.06529961	18.90443735	-1.695588166	0.497880918	0.01731374	0.75444583	-0.567055447	0.993003126	-0.719985916	1.518051552	0.855346966	0.747391609	1.043844884	1.39E-15	6	3.879986814
Ctaxi_contig_8413|comp30688_c0_seq1	234.6877605	322.6624942	319.0362564	226.9975172	233.6369519	356.9645236	-0.83579724	0.707531216	0.643916633	-0.970706104	-0.854231429	1.309286923	-2.300101005	1.077758954	0.055090561	-0.112465856	0.548608938	-1.11E-16	6	1.153649599
Ctaxi_contig_8414|comp30688_c1_seq1	267.2045257	371.1090199	390.563585	256.956226	276.5229329	381.6791709	-0.899199177	0.745669812	1.05364697	-1.061435762	-0.751683334	0.913001492	-2.307206751	1.039428174	0.416851526	-0.517584667	0.215004037	1.05E-15	5	2.118874624
Ctaxi_contig_8415|comp30688_c2_seq1	791.0375907	1252.380012	1080.064319	889.1072834	1040.075799	1029.157128	-1.394470275	1.495601318	0.416132649	-0.780114387	0.16562526	0.097225435	-0.974135932	2.368818813	0.206798215	-1.427730106	0.092868499	1.82E-15	4	2.4775111
Ctaxi_contig_8416|comp30688_c3_seq1	470.7896773	682.2114097	840.9927115	493.9602222	421.4910763	918.1631537	-0.801887887	0.212420017	0.974182432	-0.690725867	-1.038400756	1.344412061	-2.370738418	0.455219328	0.51827946	0.382053182	0.395361559	-1.11E-16	6	1.59208528
Ctaxi_contig_8417|comp30689_c0_seq1	6.501609455	3.783699111	11.19500644	3.573703566	8.155115918	6.242296828	-0.025789109	-0.977756312	1.618106176	-1.051308728	0.553363152	-0.11661518	-0.840511715	-0.837304534	0.657258584	0.065685657	-2.338176982	-5.63E-15	5	3.131760253
Ctaxi_contig_8425|comp30690_c1_seq2	32.67684429	38.22778229	55.58755658	23.56149044	25.91895028	21.60621514	-0.019915848	0.417112415	1.783856557	-0.737572441	-0.551968391	-0.891512292	-1.377655137	-0.259978845	1.311292359	-1.709030158	-0.435171984	5.05E-15	5	1.784828703
Ctaxi_contig_8429|comp30692_c0_seq2	64.52861837	47.92750367	45.65488826	44.5243992	54.00368432	75.91147744	0.731173709	-0.602189034	-0.784720193	-0.875518433	-0.114164401	1.645418353	-0.84343926	-0.436769849	-1.670488411	1.293582045	-0.110696832	-6.99E-15	6	3.093988966
Ctaxi_contig_8434|comp30692_c1_seq1	18.41431253	13.1385796	9.215297262	6.401098894	18.00256781	21.90032334	0.654525272	-0.230367204	-0.888414733	-1.360436914	0.585463815	1.239229763	-0.449272783	0.212857469	-2.070572982	0.561792833	-0.745194971	-8.66E-15	6	3.823259416
Ctaxi_contig_8441|comp30695_c0_seq1	27.15717871	33.18689103	17.30203076	132.0641775	93.50976315	14.77469742	-0.534488001	-0.40977568	-0.73832167	1.635299662	0.837880104	-0.790594414	2.20044763	0.299427781	0.593662627	0.535161316	-0.184414546	2.78E-16	2	0.248106674
Ctaxi_contig_8444|comp30697_c0_seq1	858.2025754	313.190717	446.0166395	1038.671716	562.4494339	251.0366958	0.898446594	-0.850720408	-0.424427443	1.477646222	-0.050746763	-1.050198201	1.648640326	-1.493658737	0.565743252	0.301874885	0.294309157	4.00E-15	1	0.794856259
Ctaxi_contig_8445|comp30697_c1_seq1	325.8204043	203.4931268	264.3228946	485.5297506	274.677209	125.5592711	0.376643043	-0.626705315	-0.1277696	1.686605249	-0.042841818	-1.265931558	1.645852541	-1.071641673	1.121982893	0.074750401	0.313723265	4.77E-15	1	1.786587634
Ctaxi_contig_8447|comp30699_c0_seq1	0.316364293	2.189611699	56.75905462	0.323356963	0.446389811	4.835101064	-0.464846778	-0.381878735	2.035057699	-0.464537066	-0.459087815	-0.264707305	-1.488391424	-0.59915396	1.673955056	-0.394760313	-1.001675587	1.19E-15	5	0.603080071
Ctaxi_contig_8448|comp30699_c0_seq2	0.096636663	0.59261551	43.82917953	0.061413717	0.118051506	0.983820202	-0.423595879	-0.395646554	2.040813748	-0.425580757	-0.422389113	-0.373601446	-1.387316475	-0.647551562	1.707435224	-0.455191931	-1.036483989	1.44E-15	5	0.72936383
Ctaxi_contig_8449|comp30699_c0_seq3	0.050773238	1.906267735	19.12335451	0.03226698	0.062024671	2.330924688	-0.514260888	-0.267493236	2.022257603	-0.51672209	-0.512764527	-0.211016863	-1.596037788	-0.47088734	1.641765821	-0.466662992	-0.896572412	1.47E-15	5	0.482370531
Ctaxi_contig_8450|comp30699_c1_seq1	1.21813275	9.195944905	403.473848	1.106996288	1.152402854	21.69479057	-0.442632939	-0.393420825	2.038730825	-0.443318498	-0.443038402	-0.316320161	-1.439336516	-0.62923741	1.691838054	-0.41871511	-1.019000623	1.30E-15	5	0.662679224
Ctaxi_contig_8451|comp30699_c1_seq2	0.720434726	5.994068842	145.9950132	0.986068691	0.452554294	11.21424442	-0.461381983	-0.370727618	2.035904397	-0.456815706	-0.465986878	-0.280992212	-1.483185275	-0.598128135	1.682780455	-0.414933365	-0.986425139	1.39E-15	5	0.605944513
Ctaxi_contig_8452|comp30699_c2_seq1	0.133154116	1.510646071	54.72879497	0.084620981	0.267089597	4.722766877	-0.46226904	-0.399272371	2.034546643	-0.4644886	-0.456143785	-0.252372848	-1.488851281	-0.612658026	1.670044422	-0.370593654	-1.013664212	1.25E-15	5	0.606421218
Ctaxi_contig_8453|comp30700_c0_seq1	22.25604961	13.36875285	14.84962292	30.51129693	23.00818153	16.84780919	0.330471715	-1.057679354	-0.826374895	1.61989984	0.447950939	-0.514268246	2.009019374	-0.926986959	0.28926922	1.130451838	-0.076372534	-3.33E-16	1	1.620211017
Ctaxi_contig_8454|comp30701_c0_seq1	22.9391492	17.63173121	21.48817566	36.00844569	27.09466968	18.6482735	-0.151622668	-0.933471968	-0.365369286	1.77364878	0.460537668	-0.783722527	1.94193123	-0.658880006	0.947029416	0.89826203	-0.220047354	7.77E-16	2	1.037883044
Ctaxi_contig_8455|comp30702_c0_seq1	79.95629108	28.90292522	50.92327182	30.63406472	23.51620887	50.42145958	1.708170899	-0.721203598	0.326634631	-0.638827322	-0.977530504	0.302755894	-1.134023243	-2.039961811	-0.462159371	0.085654589	0.219698928	8.33E-16	3	0.72747559
Ctaxi_contig_8456|comp30702_c0_seq2	15.41241378	8.371650035	16.74726279	9.083774817	5.274526571	8.2149664	1.082595994	-0.474570833	1.377817177	-0.317074128	-1.159544522	-0.509223687	-1.312278013	-1.890513222	0.965112305	-0.669558849	0.085321907	5.77E-15	3	3.060836446
Ctaxi_contig_8457|comp30704_c0_seq1	36.17320715	35.96788298	22.5073923	10.78245876	18.43840455	44.34418945	0.637211546	0.621133754	-0.432882314	-1.350996567	-0.751502086	1.277035668	-1.756649986	0.339156966	-1.479567897	-0.302311179	0.852218535	-9.99E-16	6	2.552370793
Ctaxi_contig_8458|comp30704_c1_seq1	32.91135328	31.39396055	30.06667778	14.65636449	22.3300425	44.84745906	0.346581886	0.198177873	0.068366991	-1.438792155	-0.688291255	1.513956659	-2.076869283	0.121225164	-1.09533432	0.191894223	0.264296314	-3.11E-15	6	1.554432614
Ctaxi_contig_8460|comp30704_c3_seq1	62.71477955	63.42428346	39.79899716	18.54921665	46.35157371	61.2480727	0.79335841	0.833468565	-0.502132086	-1.703439038	-0.1316974	0.710441548	-1.241564046	0.615879165	-1.786429865	-1.017675442	0.243964354	-1.72E-15	6	4.273441564
Ctaxi_contig_8462|comp30706_c0_seq1	2.188766515	4.007724287	65.91231328	4.191770454	3.40835743	11.40469386	-0.518553915	-0.445980286	2.023917967	-0.438637126	-0.469894106	-0.150852534	-1.523604369	-0.60384183	1.674848993	-0.233769059	-1.010524053	8.47E-16	5	0.545989787
Ctaxi_contig_8463|comp30706_c1_seq1	0.196839461	0.618373218	86.4626247	1.769925126	1.263267423	0.38159408	-0.426760794	-0.414702417	2.040954692	-0.381761171	-0.3962546	-0.421475711	-1.31956713	-0.663859205	1.740933016	-0.455580391	-1.059004399	1.64E-15	5	0.797565063
Ctaxi_contig_8464|comp30706_c1_seq2	13.77876632	29.88805605	118.4203035	14.7747255	17.85051386	53.27608112	-0.67903697	-0.282022284	1.899861776	-0.65449148	-0.578688438	0.294377396	-1.906368194	-0.272910508	1.410239955	-0.085375199	-0.819342693	-1.11E-16	5	0.365340434
Ctaxi_contig_8471|comp30708_c0_seq1	3.621048482	5.833054126	6.003857905	15.44593732	9.166294768	2.784106784	-0.759606609	-0.282442628	-0.2455976	1.791205612	0.43658916	-0.940147935	1.794837853	0.248518641	1.252566084	0.31157814	0.087879827	2.78E-15	2	0.427346049
Ctaxi_contig_8475|comp30708_c0_seq5	20.44447514	15.89872097	21.98670149	54.10195092	29.43013224	11.24128818	-0.332053525	-0.629611607	-0.231101759	1.871113112	0.256133779	-0.934479999	1.794441601	-0.419907174	1.228455896	0.556630459	0.113018973	3.05E-15	2	0.810486155
Ctaxi_contig_8478|comp30709_c0_seq1	12.23314684	83.66789615	48.16493945	110.3425258	67.79962116	43.49800802	-1.42501069	0.664474518	-0.373996304	1.444714452	0.200323301	-0.510505276	1.093188626	1.558344604	1.059157009	-0.199164555	0.781004222	4.27E-15	2	1.534893694
Ctaxi_contig_8479|comp30710_c2_seq1	33.29208441	47.67362672	33.606659	102.9954114	73.12002375	28.37301495	-0.677785043	-0.187579761	-0.66706254	1.698103324	0.679779106	-0.845455087	2.068278309	0.494772328	0.765417849	0.328926201	0.079346338	1.39E-15	2	0.138128609
Ctaxi_contig_8484|comp30712_c0_seq1	529.2324163	528.2453966	486.8712566	891.2261947	697.9023976	570.9581234	-0.577946596	-0.584416163	-0.8556091	1.794795309	0.527625811	-0.304449261	1.927172362	0.149417502	0.561905121	1.113718443	0.158701483	-6.38E-16	2	0.473862377
Ctaxi_contig_8485|comp30712_c1_seq1	250.7939309	392.2784997	327.3751521	471.6528325	392.4285082	332.5689175	-1.467444402	0.413364903	-0.449420496	1.468518726	0.415359024	-0.380377756	1.269238824	1.490092866	0.963885435	0.158698974	0.472556329	2.83E-15	2	1.202659517
Ctaxi_contig_8488|comp30714_c0_seq1	3.345084803	2.906691784	3.802304525	7.511326482	4.775692966	1.406757104	-0.296885942	-0.509244458	-0.07540773	1.721250443	0.396103714	-1.235816027	1.856677701	-0.35715709	1.291380026	0.151044183	-0.100084451	3.55E-15	2	0.995027491
Ctaxi_contig_8489|comp30715_c0_seq1	0.028303625	1.033653466	9.973257709	0.017987281	0.090508753	0.992771136	-0.508296629	-0.252076802	2.026238427	-0.510925815	-0.492443255	-0.262495925	-1.558445272	-0.463617222	1.65387242	-0.516592381	-0.90947576	1.55E-15	5	0.520867812
Ctaxi_contig_8490|comp30715_c0_seq2	0.02888125	1.977138521	9.2158087	0.455304228	0.224515239	0.407018923	-0.56526237	-0.020766896	2.00228376	-0.446086435	-0.510586931	-0.459581127	-1.472437303	-0.264999682	1.730294078	-0.828034837	-0.733679803	3.14E-15	5	0.621812697
Ctaxi_contig_8491|comp30716_c2_seq1	38.58696069	17.54896171	12.04170092	29.77940562	18.76852232	14.96081442	1.640146134	-0.433590831	-0.97644713	0.771976469	-0.3133775	-0.688707142	1.171342171	-1.47531792	-0.560418842	-0.125336065	0.849498552	3.77E-15	1	0.835909851
Ctaxi_contig_8492|comp30717_c0_seq1	7.321988913	33.46117391	84.93054926	24.22110978	18.17401109	43.13495102	-1.02140314	-0.063958265	1.821299047	-0.402409982	-0.623907464	0.290379803	-1.820138919	0.122482603	1.600821237	-0.11352104	-0.533452373	1.05E-15	5	0.355315584
Ctaxi_contig_8497|comp30718_c0_seq1	13.28305796	24.54077346	33.8312472	28.34298427	20.2158606	26.81212719	-1.582624522	0.005138242	1.315445671	0.541393465	-0.604837698	0.325484841	-1.105757782	0.602903247	1.908251945	0.383340607	0.063383896	2.28E-15	5	1.900837592
Ctaxi_contig_8498|comp30719_c0_seq1	0.022538928	0.069211947	8.784601771	0.868180508	0.528951631	0.179039274	-0.496263103	-0.482793231	2.032475522	-0.25221024	-0.350111976	-0.451096973	-1.192144662	-0.673377834	1.831779315	-0.352994447	-1.095534554	1.36E-15	5	0.891073766
Ctaxi_contig_8499|comp30720_c0_seq1	47.36169093	13.20472357	17.83111042	16.53024363	14.05121684	7.832643813	1.978960333	-0.444410224	-0.116177054	-0.208471028	-0.384353169	-0.825548859	0.245114647	-1.873322406	-0.508916943	-0.778536092	0.135390568	3.83E-15	3	0.646857111
Ctaxi_contig_8501|comp30720_c0_seq3	10.53960265	2.576511752	1.876122958	3.841241663	2.639168135	1.432024541	1.980961395	-0.365692334	-0.572090829	0.007012586	-0.347228042	-0.702962776	0.546412407	-1.68419065	-0.783975735	-0.605181857	0.452599534	3.39E-15	3	0.94609768
Ctaxi_contig_8502|comp30720_c1_seq1	45.99586241	10.24097786	15.12246196	18.08731554	13.95392324	14.29060472	2.003675825	-0.711994166	-0.341233637	-0.116045834	-0.42998698	-0.404415207	0.22331082	-2.025469563	-0.719151084	-0.171113523	0.190559761	1.53E-15	3	0.48448619
Ctaxi_contig_8503|comp30721_c0_seq1	17.89636603	21.20529212	38.17489819	30.88757466	17.00148489	28.78941273	-0.929385082	-0.533231065	1.498418307	0.625959264	-1.03652279	0.374761366	-1.33329228	-0.513809371	1.998433902	0.746522599	0.161121062	3.16E-15	5	1.519908609
Ctaxi_contig_8504|comp30721_c0_seq2	12.40359735	16.75581804	30.34330509	16.74882691	14.2706058	15.81492583	-0.830702084	-0.151019916	1.970925022	-0.152111714	-0.539133149	-0.297958158	-1.390294388	-0.204430656	1.931561656	-0.433517471	-0.660524635	2.44E-15	5	0.528457215
Ctaxi_contig_8507|comp30723_c0_seq1	94.64875253	142.5313206	89.42766437	372.3050358	218.7969313	71.76211204	-0.612826613	-0.1952011	-0.658364262	1.808855272	0.469977608	-0.812440905	1.970392721	0.355712362	0.851040915	0.374520313	0.325484953	2.78E-15	2	0.154208845
Ctaxi_contig_8508|comp30723_c1_seq1	98.90478724	159.4405215	95.23854572	376.3127507	270.006558	68.26939785	-0.653564937	-0.153539068	-0.683848134	1.637828068	0.75973768	-0.906613609	2.124055034	0.538730173	0.70665337	0.234637694	0.003625791	1.44E-15	2	0.169082162
Ctaxi_contig_8510|comp30724_c0_seq1	141.0651088	119.2402441	91.9304476	221.6134901	158.7398332	59.685895	0.160316489	-0.227617876	-0.713046249	1.592054352	0.474482605	-1.286189322	2.171284956	-0.234752842	0.555780998	-0.162512384	0.266975647	3.55E-15	2	0.988624703
Ctaxi_contig_8512|comp30724_c0_seq3	71.85694041	61.27446497	53.73661038	129.5287312	71.40663413	37.61414543	0.030370827	-0.306518085	-0.5464827	1.866329436	0.016035505	-1.059734983	1.817454058	-0.422430427	0.928261421	0.145522382	0.701889716	5.05E-15	2	0.992228156
Ctaxi_contig_8513|comp30725_c0_seq1	5.794970814	5.423208624	3.42628766	10.47129665	8.278244004	3.218694345	-0.108790346	-0.240467499	-0.947771453	1.547551498	0.770778238	-1.021300438	2.324797596	0.153861732	0.306466567	0.132779356	0.060417543	1.11E-15	2	0.53526226
Ctaxi_contig_8514|comp30725_c1_seq1	7.129103374	4.544911256	9.447250373	16.31303048	9.303262231	3.792361862	-0.285848958	-0.857346144	0.226812031	1.745187536	0.194968881	-1.023773346	1.537372469	-0.783388157	1.545752925	0.560760487	-0.229097743	2.78E-15	2	1.725901564
Ctaxi_contig_8515|comp30725_c2_seq1	3.476707963	3.893673255	2.172315438	9.381458288	5.88620555	1.854102701	-0.343891334	-0.195663806	-0.80759151	1.755195954	0.512664062	-0.920713366	2.117204605	0.213820202	0.636162114	0.25068052	0.344573148	2.66E-15	2	0.242944521
Ctaxi_contig_8517|comp30727_c0_seq1	441.3353006	474.3624015	445.3144554	661.2790502	509.3512619	348.4380171	-0.373003313	-0.054497139	-0.33462921	1.748086343	0.282927816	-1.268884498	1.857466366	0.097368929	1.136308804	-0.214890704	0.404348995	6.00E-15	2	0.67362738
Ctaxi_contig_8518|comp30727_c1_seq1	546.9222774	677.6367553	501.7831589	887.2743616	785.8811537	367.5168228	-0.420684305	0.258924716	-0.655371026	1.348869845	0.821707591	-1.353446822	2.155396896	0.710699992	0.564434069	-0.607789567	0.0489982	3.77E-15	2	0.787455216
Ctaxi_contig_8522|comp30729_c0_seq1	3.131060214	14.70163294	4.913442966	21.89301698	10.40953373	5.463206795	-0.96940743	0.643504167	-0.720947317	1.645966793	0.045195271	-0.644311486	1.372302344	1.214680504	0.825228433	-0.246350125	1.185852242	5.94E-15	2	0.995501743
Ctaxi_contig_8524|comp30729_c1_seq1	3.819248501	11.37434208	3.948152585	12.32116141	8.350773608	3.121133966	-0.815955824	1.031646069	-0.784432266	1.263191207	0.292230895	-0.986680081	1.474320348	1.538943744	0.519815878	-0.98442169	1.043265083	5.94E-15	2	1.615977057
Ctaxi_contig_8533|comp30733_c0_seq1	9.628073328	9.804709812	22.43895187	8.380958641	6.80081509	23.2032338	-0.506589352	-0.48271503	1.224938754	-0.675150323	-0.88872373	1.328239682	-2.238693162	-0.350800475	0.63859484	0.900658966	-0.253881547	-2.66E-15	5	1.897839032
Ctaxi_contig_8534|comp30734_c0_seq1	6.4934446	15.38577293	14.98710007	11.59277786	6.529996087	15.37571501	-1.221882758	0.854031378	0.760961195	-0.031443358	-1.213349813	0.851683356	-1.926835036	1.131813581	0.986087934	-0.201513776	1.248278418	4.27E-15	5	2.766983959
Ctaxi_contig_8536|comp30734_c1_seq1	39.00720038	46.56310833	42.09174299	39.808008	34.77611756	59.83987492	-0.530510069	0.32713855	-0.180392819	-0.43961278	-1.010767685	1.834144803	-1.866342459	0.713650418	-0.457138186	0.86567015	1.125701503	-1.55E-15	6	0.714391057
Ctaxi_contig_8537|comp30734_c1_seq2	81.29112904	99.88664259	87.47824122	63.009336	68.05176652	100.4213273	-0.131466374	1.052240929	0.262377542	-1.295203631	-0.974225035	1.086276568	-2.267750121	0.940902672	-0.590511988	-0.778669669	0.955511702	2.55E-15	6	2.002118737
Ctaxi_contig_8541|comp30737_c0_seq1	1458.813146	1380.712401	1776.31116	982.6800732	977.1443574	1672.669887	0.249293496	0.017759368	1.190534527	-1.162230244	-1.178641191	0.883284043	-2.50345058	-0.556949675	0.236124931	-0.19975313	0.173748937	9.99E-16	5	2.307487518
Ctaxi_contig_8542|comp30738_c0_seq1	30.01650412	86.57964369	32.86915653	235.5664266	117.3989397	21.98952244	-0.702152327	-0.010078582	-0.667248927	1.812837216	0.367008435	-0.800365815	1.862588732	0.539763855	0.883483872	0.234327327	0.535638577	3.11E-15	2	0.194250429
Ctaxi_contig_8544|comp30738_c1_seq1	0.153648251	13.28041827	1.897034181	25.65296466	9.173332899	0.188735342	-0.823905017	0.48903909	-0.649530949	1.726545487	0.078246982	-0.820395593	1.52410792	0.942302875	0.925350584	-0.247577532	1.060212984	6.27E-15	2	0.72264794
Ctaxi_contig_8546|comp30738_c1_seq3	4.28734398	31.63971841	4.588990267	86.10441459	39.33417607	4.028372143	-0.74539025	0.102592894	-0.736038558	1.791117025	0.341137829	-0.75341894	1.822907193	0.682483463	0.81902306	0.179365383	0.651010215	3.72E-15	2	0.232321043
Ctaxi_contig_8547|comp30738_c1_seq4	2.022902943	16.48347656	7.546973096	22.65123082	11.58279078	1.858017361	-1.011067533	0.74312669	-0.340949444	1.491329298	0.148630586	-1.031069598	1.332492331	1.230048424	1.114531071	-0.721264194	0.878482383	6.66E-15	2	1.322511979
Ctaxi_contig_8548|comp30739_c0_seq1	40.96774089	76.70484831	75.6414633	124.5970937	80.4666261	69.49388278	-1.373913876	-0.047284428	-0.086759304	1.730566878	0.092359924	-0.314969194	1.061038929	0.802328415	1.442868341	0.614182392	0.458580575	3.25E-15	2	1.317852808
Ctaxi_contig_8559|comp30743_c0_seq1	2.684265246	4.30664123	1.984684814	5.803029995	3.071430499	0.905545053	-0.255068899	0.681874842	-0.659085917	1.546059285	-0.031475808	-1.282303503	1.58480395	0.627623581	0.759985336	-0.935868982	1.226056934	7.88E-15	2	1.461761967
Ctaxi_contig_8561|comp30744_c1_seq1	37.11961564	36.98687052	27.41623377	58.2251089	47.88905879	33.59165754	-0.279102059	-0.291111048	-1.156933276	1.630238528	0.695172015	-0.598264161	2.217146196	0.306526816	0.159309723	0.579868298	0.248464723	9.44E-16	2	0.429571305
Ctaxi_contig_8562|comp30744_c2_seq1	20.17727185	23.5812695	13.5856017	34.50837351	26.16189975	19.67038773	-0.391415351	0.089553209	-1.322786764	1.633500656	0.4541839	-0.463035649	1.999460103	0.679315943	0.064387367	0.379136023	0.787942907	1.75E-15	2	0.586429664
Ctaxi_contig_8568|comp30748_c0_seq1	43.03796834	6.486193868	49.00605307	32.55452486	15.26752583	14.4754172	0.941182217	-1.178027351	1.287201595	0.333370037	-0.668900695	-0.714825803	-0.366603952	-2.288232378	1.296879867	0.105064367	-0.530846574	2.78E-15	3	3.944849619
Ctaxi_contig_8571|comp30748_c0_seq4	48.74750788	6.620581376	46.41766916	32.84841911	14.58047664	13.59290062	1.195778211	-1.134979109	1.066875177	0.316129003	-0.694581822	-0.74922146	-0.254822692	-2.383820587	1.045752658	0.020592995	-0.368193617	3.22E-15	3	3.057838975
Ctaxi_contig_8576|comp30750_c0_seq1	16.66039002	22.05772711	37.83523524	21.14210084	16.75936021	32.73777314	-0.897880516	-0.282237256	1.517412528	-0.386677489	-0.886591554	0.935974287	-2.101890614	-0.074817448	1.241399471	0.568898321	-0.210802804	-1.05E-15	5	0.899793377
Ctaxi_contig_8587|comp30755_c0_seq1	0.039856125	3.171941558	0.967353828	4.839061967	3.4049433	0.404036377	-1.083431488	0.534006441	-0.604463083	1.394922862	0.654330699	-0.895365432	1.725580307	1.388363597	0.748954839	-0.387923167	0.350633963	3.33E-15	2	0.782266349
Ctaxi_contig_8594|comp30763_c0_seq1	188.0999015	119.1117815	145.5784117	213.0075538	140.1071948	126.2012851	0.882361331	-0.976402974	-0.263305886	1.553454484	-0.410718262	-0.785388692	1.254703248	-1.733565575	0.756742296	0.591852589	0.539707506	4.66E-15	1	1.40545679
Ctaxi_contig_8595|comp30764_c0_seq1	1.069568008	2.414879613	1.751754399	6.478742711	1.258342134	4.383402571	-0.857436613	-0.224751859	-0.536612109	1.686436758	-0.768658288	0.70102211	0.253314404	0.244837295	0.842281263	1.42539607	1.482386314	2.94E-15	2	3.591358304
Ctaxi_contig_8598|comp30764_c0_seq4	9.068961178	17.45157309	17.1838757	29.26825422	18.4578966	19.76185711	-1.462562496	-0.166995206	-0.208368943	1.659321665	-0.011463751	0.190068731	0.784151197	0.83670104	1.239413187	1.09529718	0.541718893	9.30E-16	2	1.989792573
Ctaxi_contig_8600|comp30765_c0_seq1	165.5459244	143.9668011	198.3773911	123.2638672	111.1104541	178.7079093	0.360191054	-0.284810046	1.341525275	-0.9036218	-1.26688794	0.753603457	-2.377538779	-1.009732857	0.532981212	0.015464636	0.11217783	1.11E-15	5	2.039912767
Ctaxi_contig_8606|comp30766_c1_seq1	0.295778767	0.55293054	8.964932898	0.490589807	0.495067174	0.915013956	-0.481378935	-0.40665544	2.03771509	-0.424770491	-0.423469452	-0.301440772	-1.422943735	-0.606117093	1.706931909	-0.380706175	-1.03986873	1.17E-15	5	0.654899391
Ctaxi_contig_8610|comp30768_c0_seq1	0.640597223	0.89528545	138.371966	0.432325334	0.356158501	2.127492187	-0.412671135	-0.408133692	2.041106165	-0.416381639	-0.417738602	-0.386181097	-1.370306487	-0.666920489	1.712236113	-0.451954088	-1.04489157	1.44E-15	5	0.754440338
Ctaxi_contig_8618|comp30775_c2_seq1	111.1691149	153.2940728	175.0484611	121.2546885	97.14636793	148.3428213	-0.790978768	0.644804641	1.386279324	-0.447222953	-1.268928859	0.476046615	-2.260852753	0.468650481	1.214068529	-0.629287483	0.727842539	5.75E-15	5	1.094523853
Ctaxi_contig_8619|comp30775_c4_seq1	206.7762143	153.9865255	210.2584557	168.8759221	115.9231405	217.2415578	0.701932583	-0.62464752	0.789439675	-0.250483972	-1.58116252	0.964921753	-1.97696834	-1.552468759	0.399156747	0.712627439	0.771345301	2.61E-15	5	4.024200449
Ctaxi_contig_8620|comp30775_c4_seq2	155.199615	106.6532591	143.4867979	135.9889359	97.47719506	142.6528073	1.091204584	-1.031447947	0.579070555	0.251232235	-1.432664376	0.542604949	-1.195200441	-2.176191078	0.492695689	0.91085307	0.685176576	1.39E-15	3	3.099700277
Ctaxi_contig_8621|comp30776_c0_seq1	3.080516863	5.582879849	3.530110109	11.45405966	7.364569108	1.816751681	-0.677731693	0.031576542	-0.550292072	1.695794011	0.536605937	-1.035952726	1.963743643	0.569985609	0.920224963	-0.031744244	0.281448191	3.61E-15	2	0.25399821
Ctaxi_contig_8623|comp30776_c1_seq1	103.8454643	69.66383392	84.22714595	121.835419	93.07832942	73.84795194	0.652061555	-1.094354232	-0.350282116	1.571208494	0.101944603	-0.880578304	1.709461085	-1.47822177	0.694802609	0.719137762	-0.003311287	1.83E-15	1	1.196471466
Ctaxi_contig_8624|comp30776_c1_seq2	0.731090169	2.999931502	0.982221483	6.070277334	3.527307918	1.565139391	-0.951971688	0.175955451	-0.82712478	1.702340897	0.438134284	-0.537334164	1.756090611	0.988302215	0.685597385	0.300634153	0.606098207	2.50E-15	2	0.33156757
Ctaxi_contig_8627|comp30777_c0_seq1	3.315926036	7.542848128	3.71247536	13.19358108	10.2054878	5.459956658	-1.010476568	0.078435288	-0.90832014	1.534139928	0.764366999	-0.458145507	1.903779164	1.118413427	0.462207674	0.426158456	0.2027144	5.55E-17	2	0.39548223
Ctaxi_contig_8628|comp30777_c1_seq1	13.52496262	22.75682158	10.75411353	55.2031875	35.18741055	19.16040306	-0.756101583	-0.200919501	-0.92273387	1.750327918	0.546626609	-0.417199573	1.92576938	0.610320515	0.544070744	0.722479452	0.361976181	1.19E-15	2	0.241414112
Ctaxi_contig_8629|comp30778_c0_seq1	3092.356404	3226.938225	4161.302603	3004.599038	2737.123354	4961.684497	-0.513966908	-0.356155194	0.739487913	-0.616871894	-0.93051601	1.678022093	-2.180179194	-0.085204362	0.211674449	1.143654635	0.133013547	-3.22E-15	6	1.30235852
Ctaxi_contig_8630|comp30778_c0_seq2	1324.865818	1862.945955	2103.194924	1214.587041	1466.777582	2135.87223	-0.894893744	0.443263829	1.040741704	-1.16914728	-0.541971774	1.122007266	-2.263847777	0.903948131	0.264718201	-0.123553041	-0.192114258	-1.28E-15	6	1.676823255
Ctaxi_contig_8635|comp30780_c0_seq1	20.57889192	20.1872952	103.4878173	8.943308947	2.749623176	24.41364938	-0.257045043	-0.267661625	1.990699481	-0.572497424	-0.740414487	-0.153080903	-1.776035259	-0.710147067	1.536822566	-0.501189057	-0.660908086	2.50E-15	5	0.522500651
Ctaxi_contig_8636|comp30780_c0_seq2	129.3233486	84.97073889	509.1683614	41.22166142	30.25195868	159.9033238	-0.166978633	-0.4153621	1.960229257	-0.660365666	-0.721798191	0.004275332	-1.839591077	-0.849850004	1.399466965	-0.29863191	-0.771339483	9.38E-16	5	0.624839514
Ctaxi_contig_8637|comp30780_c0_seq3	46.40613742	7.021600525	30.52190047	19.39447695	13.76712152	19.46874897	1.697353958	-1.130123387	0.556999808	-0.241855286	-0.645851911	-0.236523182	-0.478660271	-2.439191433	0.032999712	0.178302541	-0.329210759	7.63E-16	3	0.969039808
Ctaxi_contig_8639|comp30780_c0_seq5	5.87069022	1.672036235	1.615321016	2.579442453	0.859052208	1.46566289	1.944372169	-0.370277825	-0.401544008	0.129960538	-0.818462763	-0.484048111	0.096933078	-1.8629993	-0.524058722	-0.442394898	0.888151443	4.94E-15	3	0.846696795
Ctaxi_contig_8640|comp30780_c0_seq6	85.76609339	50.28947087	287.2134497	25.56516689	19.79341903	100.792597	-0.09179501	-0.448200799	1.931988512	-0.696586481	-0.754570703	0.059164481	-1.88288985	-0.922385125	1.327928348	-0.254240864	-0.751459942	9.94E-16	5	0.710319305
Ctaxi_contig_8642|comp30781_c0_seq1	86.66391232	516.1927042	90.49191017	951.7454082	604.8514133	58.45353514	-0.814799505	0.359356718	-0.804335323	1.549979855	0.601713405	-0.89191515	1.922462833	1.069267892	0.615793382	-0.197522474	0.472574679	3.39E-15	2	0.389612956
Ctaxi_contig_8643|comp30784_c0_seq1	5.351669673	14.38100158	9.983847966	11.68111958	10.10643412	20.92514177	-1.282599098	0.440800263	-0.398470218	-0.074517477	-0.375072595	1.689859124	-1.12494788	1.558145345	-0.282747325	1.006508489	0.759958469	-3.44E-15	6	1.12544804
Ctaxi_contig_8646|comp30786_c0_seq1	15.69389483	12.90068903	22.79406074	16.06614417	12.12058278	11.21925522	0.13288972	-0.528226472	1.813408445	0.220996392	-0.712867673	-0.926200412	-0.79151774	-1.348155021	1.926543963	-0.595752069	-0.463519932	4.72E-15	5	2.213635944
Ctaxi_contig_8647|comp30786_c1_seq1	9.424791195	9.527837124	14.84634391	11.9767953	7.82577919	6.139802028	-0.172516697	-0.139107311	1.585250464	0.654889997	-0.690945815	-1.237570638	-0.363528365	-0.835797541	2.145081899	-0.913845424	-0.015347018	7.66E-15	5	2.992039288
Ctaxi_contig_8648|comp30788_c0_seq1	14.78394559	23.56281136	15.20166871	53.14068841	36.84775807	16.98567999	-0.779008852	-0.207670428	-0.751822963	1.71729096	0.656928793	-0.63571751	2.00142578	0.589368039	0.696768308	0.539253495	0.142600354	1.05E-15	2	0.141521376
Ctaxi_contig_8650|comp30789_c0_seq1	11.48910851	18.23242125	19.08364574	16.39746033	24.60720047	11.93772363	-1.115950831	0.260069592	0.43376794	-0.114367098	1.560888156	-1.024407759	1.106486115	1.401793736	0.562615021	-0.897934538	-1.789782412	-2.61E-15	4	2.961001099
Ctaxi_contig_8666|comp30793_c0_seq1	18.17975786	35.02567458	31.56790512	28.84651907	22.85676878	31.63354868	-1.559926305	1.111020439	0.562785621	0.131305558	-0.818378825	0.573193512	-1.401362172	1.720925059	1.004283271	-0.455030562	1.133044951	4.91E-15	5	3.689062997
Ctaxi_contig_8678|comp30795_c1_seq1	3.453340354	11.57217536	4.08721154	21.24640156	13.60649504	5.221511116	-0.920585004	0.24520277	-0.829567108	1.634329981	0.537311799	-0.666692438	1.840820437	1.051509791	0.64218512	0.119825435	0.519122239	2.44E-15	2	0.313825563
Ctaxi_contig_8680|comp30796_c0_seq1	43.03040317	126.9129354	195.7350966	99.12771446	112.0409065	90.69535566	-1.35872813	0.31178523	1.682372606	-0.241555037	0.015610063	-0.409484732	-0.975841831	0.825795477	1.710032751	-0.777753517	-0.870287632	1.61E-15	5	1.524603311
Ctaxi_contig_8682|comp30796_c0_seq3	11.87664501	49.29479471	70.39677412	27.21808434	25.99952072	28.2811433	-1.132640449	0.66055519	1.671828537	-0.397430335	-0.455827743	-0.3464852	-1.452554906	0.820241569	1.605247467	-1.163689549	-0.241985373	3.97E-15	5	1.126298102
Ctaxi_contig_8692|comp30802_c0_seq1	6.109239665	1.194782217	0.155203975	4.446062498	3.351532715	2.553470892	1.451021708	-0.819372301	-1.299639398	0.682662735	0.17700898	-0.191681725	1.436347873	-1.324468502	-1.007548408	0.662711622	0.276303619	-8.05E-16	1	1.113539227
Ctaxi_contig_8693|comp30802_c0_seq2	39.45973803	18.36808341	29.05136366	40.27823386	16.58162296	17.32054478	1.140037092	-0.765825782	0.199526039	1.213997189	-0.927252124	-0.860482414	0.499787645	-2.015183583	0.956848018	0.075542614	0.829210857	7.05E-15	1	2.373658325
Ctaxi_contig_8702|comp30808_c1_seq1	7.071860498	22.65906497	14.3461313	51.77213729	39.74317706	19.57673184	-1.123109267	-0.191419343	-0.688306168	1.548748767	0.829744852	-0.375658841	1.843785196	0.945815265	0.658413742	0.720096815	-0.121035391	-9.16E-16	2	0.484195908
Ctaxi_contig_8704|comp30809_c0_seq1	73.79511456	52.13971177	69.49036811	74.11882098	49.87017252	60.48569371	0.974291549	-1.039235304	0.574034733	1.004389884	-1.25025785	-0.263223012	-0.277289819	-2.236725772	1.117054016	0.632911692	0.747420684	5.94E-15	3	4.163070719
Ctaxi_contig_8710|comp30811_c0_seq3	6.351352014	8.723655036	15.82450863	8.970687998	8.309069128	11.60745945	-1.085827448	-0.372891371	1.761091791	-0.29865182	-0.497484751	0.4937636	-1.695870485	-0.014701325	1.573740073	0.374971836	-0.762415813	-1.25E-15	5	0.611987079
Ctaxi_contig_8725|comp30817_c0_seq1	148.1499429	174.6441448	135.0315099	191.6235559	171.2698147	120.2249468	-0.322061884	0.661651553	-0.809141241	1.292086654	0.53636475	-1.358899831	1.947307918	0.923225037	0.420194913	-0.997880907	0.621502963	4.22E-15	2	1.249539669
Ctaxi_contig_8731|comp30819_c0_seq1	141.6908804	99.39939391	112.5773296	247.880969	170.1385799	112.8717949	-0.103500093	-0.866657302	-0.628859167	1.812718473	0.409843578	-0.623545489	1.976823748	-0.567883588	0.716236679	1.001171324	0.020911326	4.44E-16	2	0.906675742
Ctaxi_contig_8733|comp30819_c0_seq3	58.86598753	56.23191163	55.16738519	108.6069596	79.88401986	43.21823682	-0.34447937	-0.456092077	-0.501198856	1.763176122	0.546109805	-1.007515623	2.075682559	-0.086111755	0.908100838	0.372556623	0.012005254	2.44E-15	2	0.411238374
Ctaxi_contig_8742|comp30823_c0_seq1	52.88247609	12.3504955	25.46943794	27.49075478	25.67885064	54.42485516	1.176298385	-1.227660106	-0.449573454	-0.329688817	-0.437153152	1.267777144	-0.617067081	-1.597145152	-1.044777949	1.609222836	-0.09897533	-5.66E-15	3	3.064274598
Ctaxi_contig_8745|comp30824_c1_seq1	146.1605132	48.31150627	86.76698204	62.18575632	68.71026353	57.90891679	1.904050781	-0.843072064	0.236570125	-0.453550796	-0.270374457	-0.573623589	-0.046800421	-2.142774584	-0.414651867	-0.366585843	-0.46438707	6.11E-16	3	0.51958904
Ctaxi_contig_8746|comp30824_c1_seq2	20.75585081	12.29928265	16.43199931	6.821924052	15.37698419	9.807581165	1.438178632	-0.257216815	0.571321296	-1.355332344	0.359809037	-0.756759806	-0.320666677	-1.100708019	-0.639151347	-1.274115317	-1.289127868	-1.33E-15	3	2.228882213
Ctaxi_contig_8747|comp30824_c1_seq3	21.52064197	6.702657147	6.684988399	11.04315355	13.95468704	5.028123399	1.726531334	-0.664857456	-0.667708913	0.035630132	0.505505667	-0.935100764	1.339756788	-1.458840612	-0.866542354	-0.389642522	-0.530445258	-1.67E-16	1	1.167964495
Ctaxi_contig_8750|comp30825_c0_seq1	314.0518746	432.8041467	368.9304012	622.6030009	490.2165045	467.361594	-1.266334937	-0.154680984	-0.75261061	1.622048361	0.382762834	0.168815335	1.331679469	0.998016902	0.653384094	1.126749967	0.417937124	-2.91E-16	2	1.184041286
Ctaxi_contig_8751|comp30825_c0_seq2	29.89902505	85.08362992	70.54287692	89.84355136	75.73289486	69.74580357	-1.891801126	0.702443501	0.018878394	0.926208818	0.262862675	-0.018592261	0.378833178	1.966567963	1.081440078	-0.029601195	0.349772975	1.80E-15	4	3.286736218
Ctaxi_contig_8752|comp30825_c0_seq3	75.1320074	84.56701362	83.72759653	133.459138	112.6670709	104.9199584	-1.08838519	-0.659562746	-0.697714378	1.562591618	0.617589059	0.265481637	1.485229508	0.54101037	0.559667939	1.591707375	-0.140858552	-2.97E-15	2	1.395305641
Ctaxi_contig_8753|comp30825_c0_seq4	78.74990688	122.2136021	97.90682221	143.6740067	145.9287983	115.5630664	-1.478848516	0.186793367	-0.744705679	1.009211906	1.095621387	-0.068072464	1.522970419	1.731436472	0.267618733	0.508516987	-0.349771769	-2.56E-15	2	1.799691694
Ctaxi_contig_8754|comp30825_c0_seq5	10.8475226	9.782546096	6.992123801	21.15756443	16.68938922	11.11429958	-0.369550198	-0.574917216	-1.113014258	1.618608735	0.756978627	-0.318105689	2.13853566	0.182398713	0.149017658	1.0454071	0.005518643	-1.69E-15	2	0.64358722
Ctaxi_contig_8755|comp30826_c0_seq1	67.54247104	134.6438389	145.390419	233.6484062	205.9754282	221.4426294	-1.577364783	-0.524875139	-0.356314279	1.028018419	0.593965825	0.836569957	0.67291218	1.041194803	0.533067469	1.735919913	-0.409929604	-5.11E-15	2	3.638638427
Ctaxi_contig_8757|comp30826_c0_seq3	1.38529949	8.677476551	6.173148732	8.067538914	4.899725584	6.843072015	-1.754894568	1.013574674	0.062808602	0.782012333	-0.420645487	0.317144446	-0.395439249	1.936761481	1.033481422	-0.181351128	1.151553013	3.97E-15	4	4.114570052
Ctaxi_contig_8759|comp30827_c0_seq1	19.76203366	27.79537454	10.76915011	76.838194	49.94089538	14.5867259	-0.530797922	-0.215408009	-0.883859594	1.710018884	0.654027759	-0.733981117	2.128500474	0.430521695	0.535875401	0.444689448	0.21126429	1.39E-15	2	0.150460751
Ctaxi_contig_8762|comp30828_c0_seq1	0.340657406	4.51745721	3.348901421	33.42325231	9.057186333	0.764595891	-0.655012382	-0.322776747	-0.415727306	1.976480018	0.038327414	-0.621290998	1.569904568	0.063598604	1.199619347	0.633380805	0.631505482	3.89E-15	2	0.586982072
Ctaxi_contig_8764|comp30828_c1_seq1	0.262033806	7.225513103	14.1099027	51.60183816	16.85381925	2.576222009	-0.805520192	-0.435913326	-0.070504374	1.919488875	0.075136957	-0.682687939	1.427556257	-0.005508196	1.497556468	0.643115514	0.33000109	3.39E-15	2	0.889618218
Ctaxi_contig_8765|comp30828_c1_seq2	0.057271519	2.557673604	0.683527837	12.51222792	3.006443238	0.468765058	-0.670543118	-0.139468483	-0.537528973	1.974835984	-0.044151746	-0.583143663	1.523270525	0.236070432	1.106717209	0.516944446	0.878057135	4.55E-15	2	0.592428437
Ctaxi_contig_8768|comp30830_c0_seq1	12.23433844	6.776263404	7.485599261	34.81893346	11.34426413	13.39523486	-0.203251351	-0.729488658	-0.661098431	1.974229976	-0.289067377	-0.09132416	1.315559789	-0.5739551	0.823168513	1.314727226	0.886926177	2.57E-15	2	1.706215788
Ctaxi_contig_8770|comp30830_c0_seq3	6.557603201	4.819529792	3.44575137	14.03448688	8.606473039	8.889966654	-0.312035289	-0.776354983	-1.143354657	1.685385717	0.235312487	0.311046726	1.568874037	-0.129175246	0.110409594	1.673868247	0.476720845	-1.65E-15	2	1.764639834
Ctaxi_contig_8772|comp30831_c0_seq1	56.60472745	97.33534733	124.5555713	148.0179752	106.3219851	146.0628231	-1.642860716	-0.459471865	0.331385471	1.013062973	-0.198373778	0.956257915	-0.299940957	0.691595607	1.21443108	1.618988825	0.07459679	-2.05E-15	6	5.055169054
Ctaxi_contig_8773|comp30831_c1_seq1	4.381663159	13.11336731	17.62044008	19.49111236	12.29918443	13.7299726	-1.726357219	-0.062119911	0.796914995	1.153459668	-0.21730079	0.055403256	-0.113259539	0.812251327	1.888559298	0.598646366	0.105803002	2.27E-15	5	4.253320879
Ctaxi_contig_8776|comp30833_c0_seq1	1.387903571	0.642765325	0.377605998	5.084590874	4.54194424	0.792136054	-0.356136932	-0.710002645	-0.835926653	1.399417686	1.14171512	-0.639066574	2.3210475	0.108295856	0.241155603	0.824008031	-0.68433511	-2.72E-15	2	0.827658169
Ctaxi_contig_8779|comp30837_c0_seq1	4.56138555	7.19244383	9.749081527	14.65455492	10.59517285	11.01921329	-1.465794909	-0.704714061	0.034839297	1.453835554	0.279586404	0.402247715	0.738662755	0.483177799	1.228263087	1.628767526	-0.243171191	-2.25E-15	2	2.750636247
Ctaxi_contig_8780|comp30837_c1_seq1	4.582682207	6.786697619	4.724553956	12.85106368	4.992339627	5.731381139	-0.641324079	0.055397371	-0.596476347	1.972432019	-0.511825387	-0.278203576	1.053315273	0.267740566	1.062506803	0.545744885	1.49592081	5.75E-15	2	1.472781032
Ctaxi_contig_8788|comp30843_c0_seq1	59.69866509	35.89309549	32.65233457	35.3298207	38.70953546	33.36878191	1.996552669	-0.330646661	-0.647458935	-0.38571162	-0.055315412	-0.577420041	0.505656791	-1.474769354	-1.166080083	-0.661095056	0.077324292	1.22E-15	3	0.822598554
Ctaxi_contig_8789|comp30843_c0_seq2	78.23417528	59.84611776	58.57959387	55.85657062	57.57285045	59.83098478	2.007142336	-0.21877342	-0.372088988	-0.701717082	-0.493957545	-0.220605301	-0.296391621	-1.532071666	-1.137381394	-0.683091678	0.33845526	9.85E-16	3	0.308044023
Ctaxi_contig_8793|comp30844_c0_seq1	12.76544658	30.65422733	21.99900524	61.22904239	28.41661158	13.96784203	-0.867727905	0.139802099	-0.347676398	1.861833578	0.013775343	-0.800006717	1.447699246	0.563029115	1.27916687	0.081066658	0.82643993	5.33E-15	2	0.677347729
Ctaxi_contig_8796|comp30846_c0_seq1	1.311713275	0.067402717	6.282551336	0.217759729	0.026813851	1.317454802	-0.093987252	-0.612450124	1.977195832	-0.549801352	-0.629362156	-0.091594948	-1.63957978	-1.064021236	1.467470833	-0.166576358	-0.942859457	6.31E-16	5	0.849136363
Ctaxi_contig_8797|comp30846_c1_seq1	11.25859082	3.481407245	20.98621538	2.155960779	5.362557638	5.055623888	0.454262943	-0.646828403	1.831497145	-0.834484721	-0.380495688	-0.423951277	-1.345632522	-1.358587245	1.048178689	-0.551418411	-1.231902445	3.33E-16	5	2.096703521
Ctaxi_contig_8801|comp30846_c2_seq1	3.146442747	0.363183316	13.41003965	0.026797378	0.140238015	1.457179712	0.010750191	-0.525499733	1.988234936	-0.590311131	-0.568454551	-0.314719711	-1.525701113	-1.070943797	1.457081882	-0.440202889	-0.978022043	1.44E-15	5	1.045954074
Ctaxi_contig_8805|comp30848_c0_seq1	6.663830726	4.372760526	9.019035008	6.209736954	2.121329223	3.650001123	0.538921172	-0.393367567	1.497307532	0.354140055	-1.309526334	-0.687474859	-1.077053992	-1.634737882	1.685916998	-0.551731582	0.441022256	8.05E-15	5	2.899590928
Ctaxi_contig_8806|comp30848_c0_seq2	10.02931848	28.67871306	98.49560612	5.652818374	7.300120016	65.84655691	-0.681134504	-0.192025632	1.639029077	-0.795914907	-0.752711904	0.78275787	-2.220898171	-0.105410007	1.038134273	0.174821709	-0.501164123	-8.33E-16	5	0.719017372
Ctaxi_contig_8807|comp30848_c1_seq1	27.88400115	81.78382409	309.5221179	14.56775623	27.71895401	242.0811946	-0.70501406	-0.279840792	1.516607309	-0.810055432	-0.706315987	0.984618962	-2.21846959	-0.083713046	0.887525567	0.422076617	-0.536091099	-1.83E-15	5	1.050029676
Ctaxi_contig_8808|comp30848_c2_seq1	52.44913236	146.0467526	482.5431115	22.38626444	33.72601776	365.8071492	-0.674610146	-0.19399502	1.53388267	-0.828980193	-0.770751608	0.934454297	-2.270138172	-0.065423622	0.901732341	0.290473196	-0.439003965	-9.99E-16	5	0.958892465
Ctaxi_contig_8809|comp30849_c0_seq1	45.55291698	157.063524	64.40872428	397.1155603	241.9721004	37.65863431	-0.789698698	-0.001637593	-0.656442063	1.694843827	0.598423229	-0.845488701	1.965549148	0.697191904	0.814528448	0.178910235	0.254619498	2.39E-15	2	0.161582472
Ctaxi_contig_8813|comp30850_c2_seq1	6.87928612	7.718184548	3.447921526	10.22029575	7.636372737	10.59012134	-0.336140775	-0.011797046	-1.662811025	0.955595489	-0.043427989	1.098581346	0.732221047	0.763374629	-0.880507967	1.384855789	1.20075944	-1.72E-15	2	4.679992081
Ctaxi_contig_8817|comp30851_c0_seq1	3.27356346	18.4482292	9.199281056	27.0400682	11.83886243	38.46505632	-1.144348287	0.031303825	-0.685255314	0.696953655	-0.480754637	1.582100757	-0.500433725	1.046206272	-0.03873892	1.582054967	1.063923626	-2.11E-15	6	2.857703004
Ctaxi_contig_8820|comp30852_c0_seq2	0.017969914	0.05518154	0.048458407	6.269915258	0.021952076	0.237601462	-0.43106372	-0.41635492	-0.419012401	2.040169723	-0.429489673	-0.344249009	1.184333671	-0.309624823	1.196963792	0.873887793	1.090682205	4.61E-15	2	1.464059161
Ctaxi_contig_8822|comp30852_c0_seq4	0.023105	0.070950228	0.062305891	8.325400033	0.028225106	0.028381254	-0.414004487	-0.399855374	-0.402411736	2.04120609	-0.412490335	-0.412444158	1.219304764	-0.315462361	1.21740797	0.804674609	1.073618805	5.22E-15	2	1.401648751
Ctaxi_contig_8824|comp30853_c0_seq1	63.00078038	81.49754727	116.2857148	91.61961946	57.94721543	92.28160551	-0.969589628	-0.106173605	1.517713503	0.366317581	-1.205486473	0.397218623	-1.687089778	-0.158756709	1.884807979	0.287266994	0.465111794	3.72E-15	5	1.068518559
Ctaxi_contig_8827|comp30854_c0_seq3	27.40361772	25.39930867	21.41708348	43.54618012	27.86419071	29.77907504	-0.242063576	-0.506996929	-1.033374971	1.89169079	-0.181184169	0.071928856	1.413696423	-0.190083017	0.423416335	1.28135622	1.062576443	2.43E-15	2	1.569226025
Ctaxi_contig_8828|comp30854_c0_seq4	0.859018899	3.232915108	0.161029576	6.250895687	3.904463344	3.796704291	-0.978411385	0.089397581	-1.292375936	1.446923959	0.391468592	0.342997188	1.410466981	1.192736199	-0.016949229	1.007386421	0.76819386	-8.05E-16	2	1.595904585
Ctaxi_contig_8830|comp30854_c0_seq6	2.451451362	4.9958637	0.155982798	2.505103884	4.13837125	4.124294815	-0.350607243	1.110892146	-1.669114411	-0.319789468	0.618352209	0.610266766	0.535992446	2.045516953	-1.688429579	-0.386019559	0.688072379	-2.05E-15	4	1.965390712
Ctaxi_contig_8841|comp30860_c0_seq1	10.32428188	17.62617915	12.30473113	39.24777693	27.17097128	12.97801127	-0.857045287	-0.206364761	-0.68056516	1.720360869	0.644182725	-0.620568386	1.94523838	0.623291825	0.77778544	0.553185041	0.119061916	1.28E-15	2	0.168918814
Ctaxi_contig_8844|comp30862_c0_seq1	11.33438132	10.4718974	10.63900707	12.98909857	8.192648499	4.636424575	0.554499045	0.259976928	0.317041753	1.119554017	-0.518343914	-1.732727827	0.87097454	-0.736611027	1.25490849	-1.387601881	0.852789581	1.02E-14	1	3.28529441
Ctaxi_contig_8846|comp30863_c0_seq1	23.7514777	50.29123794	33.38762382	120.8579621	23.62787275	10.15809918	-0.497287718	0.165005688	-0.256819983	1.925981511	-0.50037225	-0.836507247	1.123685836	0.102148002	1.384036075	-0.058917164	1.348488813	8.05E-15	2	1.519622806
Ctaxi_contig_8851|comp30866_c0_seq1	47.82879358	29.95621429	36.54042202	53.75600656	39.56238975	30.64824638	0.854734395	-1.028103576	-0.334471385	1.479153595	-0.016113553	-0.955199476	1.609309544	-1.610279872	0.629528382	0.52454968	0.116607632	2.33E-15	1	0.954646109
Ctaxi_contig_8858|comp30869_c0_seq1	115.4078205	61.55161125	78.08099089	99.33300914	81.93210049	63.30822892	1.535746621	-1.03775756	-0.24790569	0.767616171	-0.063881474	-0.953818067	1.194744103	-2.047526483	0.083698667	0.128823462	-0.117821946	2.22E-15	1	0.819910545
Ctaxi_contig_8863|comp30873_c0_seq1	0.027148375	2.02701697	8.055514488	0.87430723	0.149291021	0.431062501	-0.615326802	0.032260677	1.984378693	-0.341004045	-0.57577518	-0.484533344	-1.451510169	-0.220649968	1.809284293	-0.846172283	-0.593714937	3.55E-15	5	0.619094701
Ctaxi_contig_8864|comp30873_c1_seq1	0.051235338	2.857478717	16.09423397	0.675241295	0.549726546	1.330150233	-0.571163129	-0.118615341	2.01600504	-0.470533042	-0.490774131	-0.364919397	-1.50824949	-0.323406834	1.706696239	-0.681064973	-0.821776234	2.47E-15	5	0.549679025
Ctaxi_contig_8871|comp30875_c0_seq1	18.75136197	29.90193388	18.00677974	28.06373875	62.91626518	30.0039288	-0.762705502	-0.083567322	-0.808055124	-0.195524673	1.927207827	-0.077355206	1.570950691	1.467655186	-0.855699381	0.222286076	-1.718384532	-8.78E-15	4	2.11069939
Ctaxi_contig_8872|comp30875_c0_seq2	3.411263619	5.53786908	2.585002408	3.036862094	9.710912837	3.650168454	-0.464925579	0.329807118	-0.773707256	-0.604842992	1.889313279	-0.375644569	1.398401172	1.592488697	-1.098497959	-0.574535997	-1.612264024	-6.80E-15	4	1.766523905
Ctaxi_contig_8874|comp30878_c0_seq1	15.72470409	139.4381435	487.0142987	51.79791497	28.74246001	216.6840929	-0.786705093	-0.095676616	1.845786029	-0.585210283	-0.713991569	0.335797532	-1.993527774	-0.078711048	1.450098544	-0.172470893	-0.529407508	7.22E-16	5	0.291791713
Ctaxi_contig_8876|comp30878_c0_seq3	6.281819366	63.04967607	244.5445504	23.24820107	12.52695133	133.9959406	-0.797011615	-0.188279562	1.757922987	-0.615078018	-0.730043929	0.572490137	-2.074922054	-0.095541435	1.317880925	0.087253232	-0.52576255	8.33E-17	5	0.435737137
Ctaxi_contig_8883|comp30881_c0_seq1	11.46596462	37.28909899	31.50464905	65.31602644	48.69227823	30.35296618	-1.423701719	-0.008098526	-0.32519736	1.528314809	0.617014472	-0.388331677	1.456320841	1.137599392	1.063322935	0.52933611	-0.005387524	8.05E-16	2	0.920611154
Ctaxi_contig_8886|comp30881_c0_seq4	4.797560198	20.2154671	5.632559507	23.92967901	17.33274379	11.00561803	-1.142392686	0.810003565	-1.036655278	1.280340651	0.44495932	-0.356255572	1.427878459	1.787905888	0.261641568	-0.208484526	0.903473406	2.58E-15	2	1.456982231
Ctaxi_contig_8892|comp30883_c2_seq1	68.5009218	24.13624356	79.12582339	22.9944351	21.59805533	13.03304969	1.079531558	-0.502690471	1.458458083	-0.543411932	-0.593212424	-0.898674813	-0.896304829	-1.754235511	0.878358663	-0.993465627	-0.633997469	3.55E-15	3	3.222182742
Ctaxi_contig_8893|comp30884_c0_seq1	72.08192752	60.14815465	84.39089305	34.64140125	48.0765453	99.39140912	0.236606462	-0.26520122	0.754190761	-1.33774424	-0.772804839	1.384953075	-2.293377065	-0.432707659	-0.393605705	0.449283049	-0.224770632	-4.11E-15	6	2.120728563
Ctaxi_contig_8895|comp30885_c1_seq1	11.84081394	14.27296564	28.97322526	15.15026896	10.65574022	10.54566566	-0.486409724	-0.138356159	1.965327493	-0.012809488	-0.65599994	-0.671752183	-1.189820356	-0.543894863	2.013022173	-0.740142832	-0.479820675	4.77E-15	5	0.965121651
Ctaxi_contig_8896|comp30885_c1_seq2	134.2644146	72.08006113	110.9460061	142.0738531	96.40756357	59.66005864	0.960453781	-0.924072365	0.253778419	1.197122496	-0.186815936	-1.300466396	1.196559322	-1.827250182	1.008402639	-0.046887015	-0.056610545	4.33E-15	1	1.576455137
Ctaxi_contig_8897|comp30885_c1_seq3	60.96186025	39.15681156	58.68914841	72.54307961	38.2105024	39.8735129	0.648505947	-0.857526634	0.491534132	1.448398391	-0.922886379	-0.808025457	0.438156696	-1.845482473	1.466034874	0.327753647	0.69558177	6.88E-15	1	3.374922251
Ctaxi_contig_8903|comp30887_c0_seq1	17.41106277	6.220767201	5.090008254	28.72201978	22.04752315	14.43486581	0.192403014	-1.03322513	-1.157072618	1.431246721	0.700215903	-0.13356789	2.049713644	-0.555685188	-0.180258655	1.4133145	-0.214035678	-3.00E-15	2	1.964663279
Ctaxi_contig_8904|comp30887_c1_seq1	66.07307118	40.95526819	19.54904433	120.8828791	111.5320814	40.21556706	-0.011173074	-0.619177401	-1.137338833	1.315559222	1.089212775	-0.637082689	2.399970189	0.014492338	-0.145930135	0.694072925	-0.447182346	-2.94E-15	2	1.154055243
Ctaxi_contig_8906|comp30887_c1_seq3	9.629361569	4.709865401	2.768388374	18.84042074	11.53846791	5.638149804	0.132146299	-0.706410332	-1.037346343	1.702224714	0.457564538	-0.548178876	2.109229454	-0.449047419	0.222478494	0.897874724	0.238020425	5.55E-16	2	1.053674264
Ctaxi_contig_8925|comp30894_c0_seq1	177.9852192	234.1807242	219.6182907	270.8873642	207.3399841	290.5673644	-1.335811226	0.018091215	-0.332757385	0.902453933	-0.62857516	1.376598623	-0.58092112	0.968875003	0.496715863	1.48950154	1.090560771	-1.11E-15	6	3.489836627
Ctaxi_contig_8926|comp30894_c0_seq2	50.00623549	103.5426377	82.17953542	83.30101644	87.66159961	83.13741188	-1.813034256	1.255498575	0.031034883	0.095314535	0.345249011	0.085937253	-0.162613743	2.518204484	0.51825994	-0.75468726	0.273653398	2.67E-16	4	1.940767395
Ctaxi_contig_8927|comp30895_c0_seq1	406.4025609	816.6025639	884.5180561	463.6122099	584.5523972	921.0848129	-1.222633482	0.614051145	0.918145098	-0.96647531	-0.42496146	1.08187401	-2.044500295	1.320873095	0.365533375	-0.141156569	-0.092297167	-1.72E-15	6	1.702668066
Ctaxi_contig_8929|comp30895_c0_seq3	130.8613891	259.3247386	206.6052281	139.1334625	217.17966	240.6024478	-1.287463873	1.141563762	0.144725766	-1.131052765	0.344670633	0.787556476	-1.168519457	2.271473705	-0.427858443	-0.703151525	-0.254134761	-3.05E-15	4	2.491997065
Ctaxi_contig_8930|comp30895_c0_seq4	25.11389471	60.37537685	51.13146571	21.37749063	44.12013017	46.80839096	-1.076155544	1.241364834	0.633819401	-1.321726407	0.173007433	0.349690283	-1.429270485	1.979055272	-0.08445636	-1.310110039	-0.344403526	-1.11E-16	4	3.367905737
Ctaxi_contig_8931|comp30896_c0_seq1	80.56017611	100.8449813	111.1183697	192.2519049	175.4647032	71.73104837	-0.825275189	-0.421255933	-0.216637416	1.399326368	1.064970052	-1.001127882	2.046060971	0.437297336	0.962925271	0.290085864	-0.783462414	-3.33E-16	2	0.785178872
Ctaxi_contig_8932|comp30897_c1_seq1	0.532085666	0.629709987	1.724533321	5.852921498	3.526763779	0.396129269	-0.723647597	-0.678886223	-0.176902736	1.715989596	0.649431433	-0.785984473	1.861447501	-0.019967783	1.190432527	0.741151464	-0.404446011	4.44E-16	2	0.662347518
Ctaxi_contig_8936|comp30899_c1_seq1	2.254223859	8.308538429	10.68312667	4.183391752	6.667324873	6.561684838	-1.409252907	0.627609778	1.426496278	-0.760219883	0.07545369	0.039913044	-1.361335777	1.34077268	1.09008673	-0.860727567	-0.803741066	-5.30E-16	5	1.886678905
Ctaxi_contig_8938|comp30900_c0_seq1	9.116762545	4.098847749	7.490494342	4.398330389	2.842444407	2.702428406	1.532974466	-0.386010122	0.911046086	-0.271479965	-0.866492304	-0.920038161	-0.636016792	-1.96382318	0.518922551	-1.028003537	0.096059637	6.38E-15	3	1.771303817
Ctaxi_contig_8939|comp30901_c2_seq1	15.57164173	11.21882746	10.47963948	9.59434981	9.882870552	3.779596869	1.449304607	0.298910736	0.103552683	-0.130418203	-0.054165812	-1.667184011	0.642173565	-0.94325678	-0.026260091	-1.938890952	0.094537796	6.99E-15	1	3.071551435
Ctaxi_contig_8940|comp30902_c0_seq1	49.07671051	31.96711603	26.22139635	46.88590911	61.92255088	36.38150719	0.536304723	-0.774387868	-1.214542789	0.368476831	1.520369413	-0.43622031	2.188005878	-0.17858343	-1.053137342	0.566218565	-1.248121098	-6.99E-15	1	2.550386022
Ctaxi_contig_8942|comp30904_c0_seq1	5.73620923	12.94372466	28.38974363	27.21105699	12.58085517	13.83562872	-1.225023255	-0.425743327	1.287148314	1.15643745	-0.465983865	-0.326835316	-0.248664766	-0.116038776	2.27851339	0.451509718	-0.084113438	4.02E-15	5	3.08449795
Ctaxi_contig_8956|comp30905_c0_seq3	0.90749944	2.251291081	0.612402892	1.419156993	2.161061274	4.72337413	-0.746281627	0.161301091	-0.945586727	-0.400713506	0.10036083	1.830919939	-0.681411376	1.324640172	-1.185725627	1.249475719	0.304494024	-6.33E-15	6	1.246559399
Ctaxi_contig_8959|comp30906_c1_seq1	15.71867115	21.22921284	9.430255708	56.13348854	44.90580158	11.5042093	-0.555747386	-0.271349845	-0.880290777	1.530050223	0.950592387	-0.773254603	2.258720193	0.524036879	0.394298193	0.420664093	-0.187796988	-4.44E-16	2	0.287331793
Ctaxi_contig_8962|comp30907_c0_seq3	0.06252213	1.835318613	3.352716669	9.340467745	5.44987809	0.862885693	-0.992034888	-0.478018984	-0.038054926	1.698071761	0.570009415	-0.759972378	1.660960855	0.276574981	1.373321189	0.60136071	-0.297495246	8.88E-16	2	0.751968035
Ctaxi_contig_8964|comp30907_c0_seq5	30.45176058	26.96024998	27.52091724	87.21361991	64.17966225	21.4249273	-0.471150248	-0.602681179	-0.581559923	1.667162088	0.799435125	-0.811205862	2.15954806	0.031179752	0.737393256	0.662396346	-0.318921276	-5.55E-17	2	0.398601796
Ctaxi_contig_8970|comp30910_c0_seq2	0.022527375	0.069176472	7.564564451	0.448797794	0.145497702	1.27355058	-0.527776427	-0.51204285	2.015964455	-0.384006053	-0.486301604	-0.105837521	-1.512050128	-0.657146247	1.698710924	-0.120502785	-1.00621581	4.72E-16	5	0.557470347
Ctaxi_contig_8972|comp30911_c1_seq1	158.3667475	182.8158502	179.1180633	213.7663591	225.6498912	120.410319	-0.568606808	0.073382317	-0.023714865	0.886086585	1.1981266	-1.565273827	1.964840862	0.655163199	0.822694451	-0.81921884	-0.930185966	5.55E-16	2	2.101798216
Ctaxi_contig_8973|comp30911_c2_seq1	61.29089004	99.82177347	67.94625272	95.44514236	135.7842698	52.72663444	-0.781358165	0.462112555	-0.566575946	0.320869683	1.62269615	-1.057744277	1.897368499	1.566336122	-0.090539394	-0.843368345	-1.067327088	-2.22E-15	4	2.162637558
Ctaxi_contig_8974|comp30911_c2_seq2	96.89864301	113.8661263	98.94648449	144.841678	178.9047832	71.59454232	-0.535469869	-0.094637908	-0.482264926	0.710137495	1.595130585	-1.192895377	2.225552203	0.828729834	0.188323347	-0.37236034	-1.246366144	-2.44E-15	2	2.085350698
Ctaxi_contig_8977|comp30912_c2_seq1	1.328836336	3.381734478	1.556305869	4.87529445	3.910156001	1.811101925	-1.019293281	0.392905957	-0.862815814	1.420333577	0.756409852	-0.687540291	1.869046743	1.355872689	0.476696548	-0.066955823	0.315841344	1.67E-15	2	0.570195118
Ctaxi_contig_8989|comp30917_c0_seq1	100.8096593	60.49349223	88.93507569	79.10914734	63.26249235	69.44531772	1.51619841	-1.052126052	0.759733057	0.133776425	-0.875728064	-0.481853775	-0.442726285	-2.463604813	0.567758643	0.055193465	-0.032630662	2.08E-15	3	1.760469315
Ctaxi_contig_8991|comp30917_c0_seq3	67.10476114	57.57216223	74.51093574	71.37104562	50.548556	46.47014067	0.508829521	-0.321470189	1.153915366	0.880427529	-0.933233913	-1.288468314	-0.084374113	-1.473534734	1.7938927	-0.783632708	0.448702072	9.66E-15	5	4.877424129
Ctaxi_contig_8993|comp30918_c0_seq1	5043.425788	5602.618537	12756.54162	3651.342499	2893.509309	10271.88971	-0.422482902	-0.280146462	1.54080694	-0.77682258	-0.969720786	0.908365789	-2.33643937	-0.397839662	0.90939137	0.305703416	-0.262836136	-1.67E-16	5	0.998272198
Ctaxi_contig_8994|comp30918_c1_seq1	4860.355001	7743.316885	15868.60009	3736.302365	3427.59473	9524.170173	-0.56361652	0.04578354	1.763304712	-0.801218602	-0.866473176	0.422220047	-2.223834637	-0.111072263	1.194382495	-0.35028152	-0.323393273	1.36E-15	5	0.44233717
Ctaxi_contig_9008|comp30922_c1_seq1	10.26616322	2.476746952	1.838160953	7.420763105	4.113052889	0.835678045	1.582949012	-0.552379983	-0.7274369	0.802933519	-0.103816009	-1.002249639	1.372782429	-1.571935726	-0.290727893	-0.25664166	0.447770032	4.33E-15	1	0.484081949
Ctaxi_contig_9010|comp30925_c0_seq1	18.93877656	76.69268861	21.73325403	114.948157	82.38874905	20.98245403	-0.904349962	0.506937969	-0.836063465	1.441757428	0.646128217	-0.854410187	1.860376305	1.298590236	0.531256898	-0.314727333	0.484702062	3.00E-15	2	0.601462602
Ctaxi_contig_9012|comp30925_c1_seq1	195.3928629	696.8843505	205.0459495	1006.203875	725.102239	201.4986495	-0.88327518	0.547326472	-0.855737879	1.429720359	0.627823468	-0.86585724	1.851309845	1.316214698	0.506814023	-0.365039442	0.531679572	3.44E-15	2	0.649194343
Ctaxi_contig_9014|comp30928_c1_seq1	0.044477125	3.074516457	0.119938841	6.451295592	4.224888633	0.274534044	-0.871400155	0.266465374	-0.843062145	1.534541513	0.698462685	-0.785007271	1.960513652	1.09276999	0.553205723	-0.020265478	0.337863543	1.89E-15	2	0.334362551
Ctaxi_contig_9015|comp30930_c0_seq1	18.59106336	0.182696837	0.16043767	0.654519761	0.072679648	0.719403806	2.039880802	-0.431504156	-0.434492524	-0.368160345	-0.446274332	-0.359449445	0.054990372	-1.759636133	-0.970190265	-0.469948913	0.32151272	2.22E-15	3	0.343330179
Ctaxi_contig_9025|comp30939_c0_seq1	15.40103987	33.73520013	24.03032113	30.90076371	32.3446104	15.67291532	-1.198424102	1.01061854	-0.158700984	0.66910353	0.843069442	-1.165666427	1.274214241	1.870745362	0.719634685	-1.308870903	-0.071995526	3.11E-15	4	2.513838152
Ctaxi_contig_9027|comp30939_c1_seq1	38.26640219	68.07728529	50.0350057	71.39009628	59.0646443	39.80360489	-1.149441004	0.96925253	-0.313032902	1.204697793	0.328713834	-1.040190251	1.241570122	1.608161807	0.96891047	-0.999330243	0.700093701	5.66E-15	2	1.900790927
Ctaxi_contig_9029|comp30940_c0_seq1	38.57844781	61.67764538	61.85144938	57.05828818	57.10328272	69.4640758	-1.836204451	0.391027502	0.407785739	-0.054372384	-0.050033996	1.141797591	-1.066711938	1.730076819	0.603041855	0.650717944	-0.027610113	-2.00E-15	6	2.422723728
Ctaxi_contig_9030|comp30940_c0_seq2	31.43701276	62.757583	50.21138797	56.05950279	54.59670885	54.44935131	-1.887137349	1.046429214	-0.128680241	0.419069495	0.282060387	0.268258494	-0.005875675	2.399443073	0.581965741	-0.282724035	0.420437562	8.19E-16	4	2.276973791
Ctaxi_contig_9036|comp30944_c0_seq1	5.954422907	37.56310897	11.23853726	53.91949282	28.15148218	10.89463596	-0.996506044	0.690973214	-0.714405315	1.564184407	0.188518763	-0.732765025	1.455171775	1.321432639	0.781421899	-0.370681932	1.031697713	5.66E-15	2	0.964617224
Ctaxi_contig_9040|comp30945_c0_seq3	9.514858928	12.26535047	5.082746366	21.24203987	15.78669952	8.437828844	-0.44014518	0.036463548	-1.208147371	1.591955886	0.646647461	-0.626774344	2.135080152	0.690736774	0.148371946	0.292445218	0.485620077	2.11E-15	2	0.38285978
Ctaxi_contig_9042|comp30945_c0_seq5	2.348422685	16.00346047	14.00210078	19.28451106	13.43453528	20.17217464	-1.848226269	0.279892655	-0.03201651	0.791239893	-0.120470815	0.929581045	-0.311824189	1.603324613	0.820300731	0.9685522	0.503143534	-8.33E-16	6	4.304716445
Ctaxi_contig_9044|comp30947_c0_seq1	271.132536	265.9315953	200.5471952	259.1119301	309.0076156	325.4299725	-0.016663139	-0.135771756	-1.633163459	-0.291951366	0.850727704	1.226822016	0.633353521	0.922039064	-1.884333064	1.119561742	-0.222047957	-8.33E-15	4	4.27277557
Ctaxi_contig_9046|comp30947_c0_seq3	11.44819594	14.11968637	4.177832443	6.044549569	25.17562519	15.28283568	-0.167524027	0.18768669	-1.134217002	-0.88601176	1.657723007	0.342343092	0.969504567	1.41001931	-1.755534636	-0.036434364	-1.349513389	-9.24E-15	4	2.351371743
Ctaxi_contig_9049|comp30948_c0_seq1	0.72731186	9.009805416	1.564343088	32.63817947	10.86073617	0.525079672	-0.690065001	-0.0171512	-0.622060135	1.902543502	0.133228253	-0.706495419	1.685238616	0.430764808	0.992367528	0.319431064	0.779967367	4.16E-15	2	0.361781878
Ctaxi_contig_9050|comp30948_c1_seq1	0.486385265	4.68231192	1.19137887	17.20766634	4.635058592	1.37511614	-0.707423322	-0.039379745	-0.595179594	1.954812065	-0.046903061	-0.565926342	1.511618675	0.364908262	1.05303733	0.450164504	0.95757001	4.33E-15	2	0.582600477
Ctaxi_contig_9051|comp30948_c2_seq1	9.564036227	84.29359852	23.23475789	381.8812238	112.3438834	12.1379307	-0.661991881	-0.13763704	-0.566068543	1.950445737	0.059183365	-0.643931638	1.624788848	0.271187932	1.061030718	0.470550277	0.779170027	4.05E-15	2	0.453284436
Ctaxi_contig_9058|comp30950_c0_seq1	83.19680674	90.85965192	90.82993757	164.735034	106.639976	89.28564281	-0.687614428	-0.43743285	-0.438402984	1.974498907	0.077773484	-0.488822129	1.561022605	0.02894568	1.15647276	0.843117137	0.540723086	2.47E-15	2	0.626925802
Ctaxi_contig_9059|comp30952_c2_seq1	0.375793517	4.761069751	7.259474881	1.589533398	1.801207249	3.679066961	-1.139965663	0.602740492	1.595605199	-0.65762616	-0.573507098	0.17275323	-1.876439182	0.857742002	1.2993697	-0.818938162	-0.198390941	2.80E-15	5	0.890500146
Ctaxi_contig_9068|comp30954_c0_seq1	111.3276225	165.5362789	254.85676	160.1534985	104.354723	164.8659965	-0.90666952	0.099358111	1.757006133	-0.000537849	-1.036075597	0.086918722	-1.773439936	-0.030083278	1.871510478	-0.295814625	0.149920456	4.28E-15	5	0.48826196
Ctaxi_contig_9070|comp30954_c0_seq3	83.38209148	109.8860418	149.3713551	124.5664067	84.11917571	116.9832512	-1.110745372	-0.059446213	1.506768489	0.522861522	-1.081508371	0.222069945	-1.445196304	-0.016344767	2.025331942	0.210015884	0.418912411	5.15E-15	5	1.253975501
Ctaxi_contig_9071|comp30957_c0_seq1	27.91437391	77.99164944	56.78870836	75.49119544	57.18624039	76.78151409	-1.764608036	0.825938764	-0.270910268	0.696587815	-0.250345544	0.76333727	-0.339213303	2.007866026	0.59216513	0.345437017	1.02332881	2.00E-15	4	3.736752593
Ctaxi_contig_9073|comp30958_c0_seq1	65.31189241	96.81308132	64.43743562	127.5580283	70.50311114	80.36252536	-0.771108071	0.517361957	-0.806875335	1.774899976	-0.558775458	-0.155503069	0.872735494	0.825813818	0.781737267	0.212540132	1.833887592	6.68E-15	2	1.945939785
Ctaxi_contig_9075|comp30958_c1_seq1	23.41679536	32.25128919	24.56860289	33.90016756	17.43364871	45.31001939	-0.616393028	0.281719839	-0.499300506	0.449344483	-1.224638514	1.609267727	-1.25781669	0.602766736	-0.067718954	1.118786523	1.789641676	8.88E-16	6	2.498950974
Ctaxi_contig_9076|comp30959_c0_seq1	27.13995129	170.4057547	91.95533437	379.0705908	85.81690107	30.91670169	-0.784406218	0.298820875	-0.294339661	1.876527476	-0.340752114	-0.755850357	1.14309188	0.500055685	1.35746081	-0.065750293	1.2551257	7.49E-15	2	1.258173973
Ctaxi_contig_9077|comp30959_c0_seq2	29.51990876	56.21205015	32.90957202	115.340075	37.41526822	65.62995256	-0.826928161	0.001269419	-0.721754475	1.83588008	-0.581952777	0.293485914	0.715672915	0.455275515	0.82274667	1.015287543	1.558157449	3.75E-15	2	2.287097753
Ctaxi_contig_9079|comp30959_c0_seq4	11.15519777	18.24368272	74.26646374	8.462197247	5.876419963	9.636564884	-0.384835619	-0.115232803	2.015532749	-0.487260965	-0.585608192	-0.442595169	-1.532145975	-0.493712714	1.676249069	-0.788070127	-0.72552079	2.94E-15	5	0.645922221
Ctaxi_contig_9080|comp30959_c0_seq5	29.42803297	40.21988606	209.2948495	23.70100488	15.01141451	22.62557221	-0.36275295	-0.219277954	2.028531532	-0.43889236	-0.554418298	-0.45318997	-1.466518385	-0.595981108	1.708658589	-0.691087315	-0.803524737	2.69E-15	5	0.695192018
Ctaxi_contig_9081|comp30959_c0_seq6	8.599813034	5.213071932	14.26511117	7.331623996	3.78704923	8.021688051	0.201757376	-0.734158737	1.767346138	-0.148702998	-1.128235988	0.041994208	-1.679324468	-1.528720985	1.517109497	0.133428239	-0.243050465	2.80E-15	5	1.396676812
Ctaxi_contig_9099|comp30963_c3_seq1	6.716806733	6.847477173	9.355796835	13.41840696	2.574601024	12.51503861	-0.457852853	-0.425592787	0.193663992	1.19664575	-1.480485258	0.973621155	-0.939211565	-0.556346571	1.09716238	1.391790513	1.564154255	3.50E-15	5	5.634338825
Ctaxi_contig_9104|comp30963_c4_seq3	59.04811268	19.57541843	33.62261074	28.02481481	15.92469488	40.33641193	1.677120227	-0.840699578	0.055319801	-0.301743271	-1.073565975	0.483568795	-0.947621441	-2.097893807	-0.489096193	0.490098976	0.512043501	5.83E-16	3	1.003831396
Ctaxi_contig_9105|comp30965_c0_seq1	1204.668749	1166.431666	639.5976923	1886.921419	2537.283474	968.5602214	-0.283504931	-0.338838947	-1.101236004	0.703803128	1.644961333	-0.625184579	2.356535956	0.708248474	-0.515111163	0.310967805	-1.100123495	-5.27E-15	2	2.199291231
Ctaxi_contig_9107|comp30965_c0_seq3	202.9241951	227.8530318	145.8139604	285.0977164	417.1874317	194.3410089	-0.445603778	-0.184917204	-1.042818625	0.413703616	1.794996119	-0.535360128	2.190825183	1.037476847	-0.645572447	0.165957336	-1.303400315	-6.61E-15	2	2.940312598
Ctaxi_contig_9108|comp30965_c0_seq4	51.82263943	58.76363759	41.4996132	76.25087472	122.3681909	54.08116485	-0.535544667	-0.297897147	-0.888986857	0.300834973	1.879810443	-0.458216745	2.085552054	1.020033635	-0.592219866	0.278654915	-1.571428474	-8.10E-15	4	3.053766525
Ctaxi_contig_9110|comp30967_c0_seq1	149.6659171	115.1906554	184.552206	52.53651175	56.82604905	103.1683046	0.76185008	0.094254342	1.437405149	-1.119010975	-1.035946288	-0.138552308	-1.992702672	-1.010791892	0.507652884	-1.131393589	-0.044195939	4.01E-15	5	2.604505506
Ctaxi_contig_9111|comp30967_c1_seq1	463.8885816	272.2673392	452.250723	165.8762579	142.734554	303.6301801	1.197403798	-0.203543226	1.112319164	-0.98137071	-1.150560205	0.025751178	-1.828753789	-1.515001128	0.19378263	-0.736038097	0.138284238	3.55E-15	3	2.385505498
Ctaxi_contig_9113|comp30969_c1_seq1	20.44649363	10.78329905	6.478129121	6.623124924	15.68333653	13.7335484	1.497492001	-0.276910445	-1.067446534	-1.040821705	0.622858096	0.264828586	0.377125592	-0.528077676	-2.061287279	-0.127283498	-0.59827633	-5.13E-15	3	2.695115208
Ctaxi_contig_9114|comp30969_c1_seq2	35.70585255	48.86498483	30.77925912	27.46125543	61.6069775	46.98574803	-0.479871363	0.539477639	-0.861501245	-1.118524556	1.526513655	0.39390587	0.50765036	1.839579269	-1.580494021	-0.384349873	-1.252150841	-7.88E-15	4	1.674128132
Ctaxi_contig_9116|comp30969_c2_seq1	44.19808199	52.75646823	49.46157556	29.29352018	54.19749886	53.43159005	-0.317656446	0.581051048	0.235057697	-1.882769426	0.732372219	0.651944908	-1.127558885	1.312736593	-1.11356583	-0.75975527	-1.24466593	-5.33E-15	6	3.488684698
Ctaxi_contig_9117|comp30969_c2_seq2	22.79504727	20.6709897	20.58358034	15.69233701	22.91136034	32.62938676	0.044356861	-0.335655185	-0.351293466	-1.226378686	0.065166263	1.803804214	-1.301510868	0.282212867	-1.405350057	1.119745542	-0.50819259	-9.33E-15	6	1.264596954
Ctaxi_contig_9132|comp30975_c1_seq1	19.6625283	11.36452706	11.33232206	14.04218225	7.777665498	9.501204878	1.766401701	-0.219062522	-0.226768218	0.421620509	-1.077291521	-0.664899949	0.038146811	-1.812140042	-0.073842371	-0.610986215	1.240192758	7.55E-15	3	1.597046613
Ctaxi_contig_9136|comp30977_c0_seq1	8.789358271	0.083366518	0.073209422	0.017253106	0.227672401	0.250652671	2.040552341	-0.421419809	-0.424292139	-0.440116057	-0.380611469	-0.374112866	0.061035459	-1.72378969	-1.014262937	-0.513814893	0.229391397	1.78E-15	3	0.333508629
Ctaxi_contig_9144|comp30980_c0_seq1	1253.315693	635.9141679	422.3402541	1721.331329	1199.278719	460.3589094	0.582701678	-0.598549544	-1.007172516	1.478138471	0.479314759	-0.934432847	2.186014763	-0.699481266	0.05922235	0.347907969	0.185896158	1.83E-15	1	0.861035742
Ctaxi_contig_9145|comp30980_c0_seq2	80.19740817	73.18900139	67.23406006	183.7016297	111.408337	59.96980138	-0.338555804	-0.489180594	-0.617164287	1.885958563	0.332229972	-0.77328785	1.948132561	-0.147543786	0.874901412	0.623709882	0.318234307	2.39E-15	2	0.416504246
Ctaxi_contig_9146|comp30980_c0_seq3	248.7686415	163.5602663	95.85666559	423.4058224	302.96099	99.92683942	0.205721471	-0.459385774	-0.987856776	1.56887919	0.628728289	-0.9560864	2.287841692	-0.28420728	0.212727514	0.319694885	0.122177449	1.22E-15	2	0.9572101
Ctaxi_contig_9147|comp30981_c0_seq1	364.6448047	75.04548925	155.9022312	392.5488033	178.6000439	27.8820665	1.106961875	-0.829571059	-0.288886964	1.29355421	-0.137108077	-1.144949986	1.47732206	-1.679337032	0.540077335	0.080393766	0.263207599	4.44E-15	1	0.746840818
Ctaxi_contig_9148|comp30981_c0_seq2	11.98749192	6.026923373	8.582811209	22.72962035	10.14840748	3.258270364	0.226848159	-0.655807402	-0.277325284	1.817568796	-0.045487961	-1.065796308	1.689212566	-0.941197994	1.080788416	0.347341799	0.422714345	4.16E-15	2	1.683851033
Ctaxi_contig_9149|comp30981_c0_seq3	182.1162794	45.23234821	85.17497825	203.8270843	83.93829941	16.33659451	1.061170771	-0.769525409	-0.235329616	1.351532739	-0.251869053	-1.155979432	1.394853949	-1.661241424	0.653070619	0.034175896	0.404546775	4.77E-15	1	0.920022929
Ctaxi_contig_9158|comp30987_c0_seq1	935.6631598	759.3140978	705.6532512	1511.660858	1104.54921	632.1330595	-0.017809917	-0.556308169	-0.720166551	1.741052592	0.497899335	-0.94466729	2.151615074	-0.346835989	0.620766793	0.468779515	0.120040273	2.16E-15	2	0.670278822
Ctaxi_contig_9159|comp30987_c0_seq2	64.37543382	125.5801649	105.7924353	156.9294818	145.3152809	70.63646655	-1.229277714	0.369387243	-0.147467408	1.188230059	0.884867628	-1.065739807	1.639489163	1.316679169	1.035994315	-0.475053002	-0.288009178	2.66E-15	2	1.325776708
Ctaxi_contig_9160|comp30987_c0_seq3	24.83770805	7.476238209	2.992672683	24.68149292	17.1086557	11.20625771	1.118098709	-0.799965193	-1.295301433	1.100840343	0.264206934	-0.38787936	1.788899641	-1.123143333	-0.630168982	0.721312649	0.331701685	-1.39E-16	1	0.790482351
Ctaxi_contig_9165|comp30989_c1_seq1	81.06408863	41.69557731	33.62435369	87.98490519	64.89665887	44.11847374	0.986117814	-0.765243924	-1.124303278	1.293999746	0.266887725	-0.657458083	1.923555237	-1.106706397	-0.280510885	0.560992433	0.320680398	1.50E-15	1	0.568206406
Ctaxi_contig_9166|comp30989_c2_seq1	29.78531991	17.31666887	23.8238243	33.56163912	18.76057398	27.60871484	0.72998744	-1.230572678	-0.207393075	1.323772671	-1.003534263	0.387739904	0.163914491	-1.879994489	0.566568772	1.581017795	0.909008663	2.61E-15	1	4.117995863
Ctaxi_contig_9167|comp30989_c3_seq1	44.77203235	30.59879132	19.48606923	51.56391243	37.4489935	33.1105701	0.76609492	-0.495201994	-1.484138967	1.370514005	0.114407258	-0.271675222	1.795524123	-0.642563991	-0.524770425	0.724955332	0.836013102	5.55E-16	1	1.4166699
Ctaxi_contig_9171|comp30991_c0_seq1	0.03119175	2.933698183	0.963866272	5.137300277	1.007092561	0.534315016	-0.903484687	0.606471862	-0.418284039	1.752840867	-0.395796641	-0.641747362	0.984739924	0.885157001	1.194980659	-0.258680046	1.498557977	7.66E-15	2	1.599679227
Ctaxi_contig_9172|comp30992_c0_seq1	0.824455813	0.607944653	0.085670601	2.879346035	4.656474982	0.545501564	-0.433898713	-0.555047396	-0.847285511	0.715913813	1.710305193	-0.589987387	2.288827701	0.591879504	-0.273087465	0.523773349	-1.414444641	-6.16E-15	2	2.248943745
Ctaxi_contig_9175|comp30993_c0_seq1	99.53468803	82.89803484	43.72993015	241.4989624	147.7791086	69.04230405	-0.203551985	-0.436362823	-0.984475427	1.783074857	0.471573228	-0.630257849	2.105395549	-0.017809334	0.419553288	0.685426179	0.363261249	1.72E-15	2	0.446053849
Ctaxi_contig_9176|comp30993_c0_seq2	16.70193872	16.71415931	9.93702083	43.42498956	26.32031443	11.84612149	-0.331307686	-0.330325486	-0.875021088	1.816490872	0.441745271	-0.721581884	2.064367198	0.10410615	0.587685924	0.542296347	0.402645998	2.33E-15	2	0.283896733
Ctaxi_contig_9178|comp30994_c0_seq2	22.07700272	31.0614236	47.18168608	37.2081801	26.78080129	25.98506215	-1.05180496	-0.071395951	1.687699127	0.59935796	-0.538511276	-0.6253449	-0.709407839	-0.044928653	2.286863815	-0.383657097	-0.218232856	5.55E-15	5	1.722576304
Ctaxi_contig_9179|comp30994_c0_seq3	18.30777069	38.5090592	44.19233076	38.6167184	29.75011773	31.39656968	-1.66364635	0.554057357	1.177968669	0.565876218	-0.407501949	-0.226753944	-0.7219971	1.148880206	1.906021478	-0.448815229	0.231667112	4.01E-15	5	2.680710124
Ctaxi_contig_9180|comp30995_c0_seq1	243.5330703	1090.831612	469.6702624	392.4438631	533.8711034	724.6938345	-1.114562299	1.727284055	-0.356096277	-0.615114262	-0.140766122	0.499254905	-0.916462606	2.495908888	-0.437230388	-1.224350567	0.999636212	2.69E-15	4	2.292700546
Ctaxi_contig_9182|comp30995_c1_seq1	154.7181654	574.3759506	200.1836278	146.6657307	305.5145217	297.1399679	-0.783248276	1.845308845	-0.498472038	-0.833685287	0.161275692	0.108821064	-0.565372652	2.483202827	-0.752101537	-1.718249487	0.755126416	2.23E-15	4	1.825598554
Ctaxi_contig_9183|comp30995_c1_seq2	71.11620032	308.0265954	123.8182712	94.71973327	178.8846914	167.8040206	-1.020215842	1.781167196	-0.397032181	-0.741112273	0.254109089	0.12308401	-0.515379121	2.592510695	-0.564182724	-1.583228083	0.600229547	1.65E-15	4	1.564230566
Ctaxi_contig_9184|comp30995_c1_seq3	20.16449793	116.8281476	32.33723458	27.68042117	41.10487389	47.4095382	-0.777681172	1.963580749	-0.432477369	-0.564538856	-0.183837929	-0.005045422	-0.654007125	2.387581357	-0.454634704	-1.839377957	1.230573508	5.28E-15	4	2.418591624
Ctaxi_contig_9189|comp30998_c0_seq1	0.179816241	5.493568783	1.717206359	27.25779162	9.784917724	1.156533844	-0.722715857	-0.205045351	-0.572941942	1.915244624	0.213021685	-0.627563158	1.713943559	0.32114897	1.022255412	0.550578537	0.575458498	3.22E-15	2	0.324856991
Ctaxi_contig_9190|comp30998_c0_seq2	0.02060966	0.345692238	0.411378016	6.600366106	0.240757647	0.025316079	-0.479436829	-0.355090826	-0.329965629	2.037358804	-0.395228926	-0.477636595	1.211378536	-0.253556316	1.302545663	0.717854949	1.039349141	5.13E-15	2	1.34238202
Ctaxi_contig_9192|comp30998_c0_seq4	0.041548566	1.606492648	2.579111742	8.365510418	2.222720123	0.051036591	-0.791871018	-0.283193607	0.032951467	1.913792023	-0.082891884	-0.788786982	1.28952646	0.014630924	1.621620625	0.400466928	0.518140212	4.55E-15	2	1.120720189
Ctaxi_contig_9197|comp30999_c1_seq1	23.08501648	8.56565167	7.596677754	15.5010403	10.01328177	13.13816948	1.754446134	-0.767249981	-0.935539558	0.437275341	-0.515828294	0.026896357	0.551037238	-1.779817039	-0.872071201	0.533063851	0.74807622	9.99E-16	3	1.811580754
Ctaxi_contig_9198|comp30999_c2_seq1	25.24323059	16.15233807	9.950920169	16.93280587	13.39099861	13.68594906	1.799411383	0.049963298	-1.143435331	0.20015624	-0.481427874	-0.424667716	0.630910469	-1.091307914	-1.123888097	-0.578767256	1.178023069	4.30E-15	3	2.008744939
Ctaxi_contig_9201|comp31001_c0_seq1	2.28983508	3.706610773	7.785017855	3.878617543	4.313124562	5.136264779	-1.20394767	-0.438503348	1.764946044	-0.345572897	-0.110820895	0.333898765	-1.378603566	0.135504595	1.549427595	0.342080057	-1.216049668	-3.03E-15	5	0.960148161
Ctaxi_contig_9202|comp31001_c1_seq1	4.131299466	7.055630465	19.00707689	17.47334173	8.313299221	14.14291396	-1.248904334	-0.76554957	1.209872694	0.956365757	-0.557672902	0.405888356	-0.676905232	-0.271849673	1.968590449	1.228326455	-0.196827123	4.44E-16	5	2.825261165
Ctaxi_contig_9203|comp31001_c1_seq2	7.580262315	8.650502787	24.94336021	19.95265131	11.33653904	9.963729752	-0.874327137	-0.722361511	1.591094532	0.8824536	-0.340965747	-0.535893737	-0.289762162	-0.640528028	2.288411054	0.351414479	-0.620823705	2.33E-15	5	2.559246125
Ctaxi_contig_9204|comp31002_c1_seq1	241.040388	227.5631336	157.6068516	493.9703313	350.9719358	204.7183866	-0.310970491	-0.420478451	-0.98890059	1.744184174	0.582266309	-0.606100951	2.140387511	0.119953942	0.398090994	0.702510409	0.245496416	1.67E-16	2	0.352461463
Ctaxi_contig_9205|comp31003_c0_seq1	2047.104786	1723.869228	1285.082909	1306.565228	1382.221882	1547.150761	1.689998207	0.594041575	-0.893699376	-0.820861814	-0.564341732	-0.00513686	-0.410844139	-0.471614534	-1.593065731	-1.144858041	1.076564954	3.92E-15	3	1.8997187
Ctaxi_contig_9206|comp31003_c1_seq1	88.14272275	145.8044751	78.62109826	63.051754	89.66452582	117.8752772	-0.303719228	1.631291689	-0.623245545	-1.145721014	-0.252650618	0.694044716	-1.166348572	1.970227264	-1.226266371	-1.30817746	1.034786607	1.55E-15	4	3.361383818
Ctaxi_contig_9207|comp31003_c1_seq2	95.45866682	54.95464924	67.80133033	52.01046829	52.98815792	37.8991277	1.788483441	-0.265218168	0.386155478	-0.414498895	-0.36492646	-1.129995396	-0.00596131	-1.732250617	-0.113184088	-1.277597902	-0.126216952	4.22E-15	3	1.212665398
Ctaxi_contig_9209|comp31007_c0_seq1	18.58006114	11.35685645	9.585016505	21.22833319	14.1795	7.63705376	0.911078319	-0.454559483	-0.789548136	1.411767498	0.079096823	-1.157835022	1.871349911	-1.033320064	0.217477948	-0.087270809	0.541991251	4.66E-15	1	0.563286797
Ctaxi_contig_9214|comp31008_c1_seq1	32.59307994	29.27319735	30.69452354	53.99511852	32.76584165	32.98938992	-0.302461229	-0.662094299	-0.508126233	2.015958364	-0.283746463	-0.25953014	1.326721808	-0.514811717	1.034527673	1.141795413	0.849458185	3.94E-15	2	1.465585976
Ctaxi_contig_9215|comp31009_c0_seq1	0.028303625	1.206802638	10.73264569	0.24152393	0.034575755	0.214781297	-0.480399412	-0.203977116	2.030352632	-0.430387621	-0.478928255	-0.436660227	-1.429981087	-0.472797203	1.731692628	-0.662891441	-0.8726595	2.30E-15	5	0.658018959
Ctaxi_contig_9218|comp31011_c1_seq2	9.880601823	10.65648049	0.735147209	25.35168531	29.29308863	7.846866657	-0.371006253	-0.300454099	-1.202620207	1.035809421	1.394208881	-0.555937743	2.370626834	0.706602158	-0.343117657	0.467411658	-0.655946425	-3.72E-15	2	1.345787038
Ctaxi_contig_9223|comp31011_c1_seq7	2.143642119	2.425678005	0.447271815	7.198157444	7.460800251	2.56253978	-0.53726508	-0.44029993	-1.120484482	1.200499014	1.29079674	-0.393246263	2.281783312	0.648630503	-0.142914243	0.782916349	-0.613083308	-4.08E-15	2	1.058806248
Ctaxi_contig_9224|comp31011_c2_seq1	26.46637435	38.40454043	10.23756583	100.9099215	96.08102579	25.90870887	-0.596510522	-0.289582258	-1.013750489	1.317420691	1.193270586	-0.610848009	2.299076255	0.708739748	0.091881129	0.521507023	-0.449735086	-2.16E-15	2	0.645110577
Ctaxi_contig_9227|comp31013_c0_seq1	50.05547564	55.73659272	53.28406029	80.07934186	77.36281236	51.90440764	-0.836364502	-0.417669006	-0.598419423	1.376379467	1.176172598	-0.700099135	2.157005356	0.633498917	0.558136818	0.568962846	-0.702391116	-1.44E-15	2	0.612277066
Ctaxi_contig_9230|comp31015_c1_seq1	173.9002378	146.6068483	174.1093987	165.869961	102.1783672	143.7911857	0.835166208	-0.163531606	0.842819656	0.541328761	-1.789222945	-0.266560073	-1.193314788	-1.61458972	1.172899765	-0.356445717	1.471319788	1.02E-14	3	4.467171774
Ctaxi_contig_9232|comp31016_c1_seq1	11.17937799	8.402379829	8.516978223	11.62259144	9.342837569	27.316536	-0.213272676	-0.595192447	-0.579431763	-0.152317655	-0.46585156	2.006066102	-1.036359393	0.009146985	-0.811931736	1.943149376	0.382306153	-6.44E-15	6	1.681522794
Ctaxi_contig_9233|comp31017_c0_seq1	51.20282728	78.08127318	66.41709638	159.3416446	92.92692622	35.84951461	-0.677883626	-0.058850133	-0.327486055	1.812645407	0.283057897	-1.031483489	1.75408516	0.329862297	1.217603409	0.043945174	0.416915031	4.50E-15	2	0.445819774
Ctaxi_contig_9234|comp31017_c1_seq1	18.21736134	37.81401574	22.46553034	68.38170219	41.22580808	10.21011446	-0.708593096	0.227436376	-0.505680328	1.687494548	0.390399814	-1.091057313	1.827128201	0.684623841	0.993755118	-0.257355141	0.510146668	4.44E-15	2	0.428228566
Ctaxi_contig_9235|comp31018_c0_seq1	23.1568407	46.77436368	16.57362053	116.5352392	85.5256907	22.09607758	-0.702581385	-0.122806548	-0.864189586	1.589718525	0.828480526	-0.728621532	2.141997898	0.701745734	0.494313027	0.362803042	0.02764962	6.66E-16	2	0.182855838
Ctaxi_contig_9238|comp31018_c0_seq4	2.195520907	8.892996791	2.054527372	20.24981713	13.85952132	3.017918808	-0.828900052	0.068991147	-0.847802226	1.591533254	0.73482388	-0.718646003	2.023841846	0.913932324	0.555203273	0.217962629	0.217274636	1.55E-15	2	0.209247621
Ctaxi_contig_9242|comp31020_c0_seq1	1537.588673	283.478119	908.2199229	397.8421305	354.2299695	292.2163362	1.806342118	-0.686729006	0.555207557	-0.459382531	-0.546080006	-0.669358132	-0.388022021	-2.139760385	-0.06556963	-0.62451269	-0.26760186	3.05E-15	3	0.733323886
Ctaxi_contig_9243|comp31020_c0_seq2	324.2134216	67.64634317	229.0725415	77.58015652	67.98291289	63.25470011	1.668838294	-0.634114336	0.814851331	-0.544948175	-0.631093278	-0.673533836	-0.641104878	-2.0889758	0.147712561	-0.724958059	-0.319171159	2.78E-15	3	1.102380275
Ctaxi_contig_9244|comp31020_c1_seq1	172.2316297	29.39687492	137.1617295	47.57325765	48.68517242	35.84723052	1.549513706	-0.811305674	0.969866965	-0.510880496	-0.492502406	-0.704692094	-0.569152388	-2.153489234	0.31417071	-0.573352428	-0.628433738	2.22E-15	3	1.513018372
Ctaxi_contig_9245|comp31020_c1_seq2	27.65304349	12.08164225	20.44775695	5.997216158	4.412955874	9.369350944	1.58915543	-0.138144014	0.789889697	-0.813075296	-0.988813617	-0.439012201	-1.22304983	-1.674874377	-0.009066961	-1.088305258	0.236817352	5.11E-15	3	1.275869253
Ctaxi_contig_9250|comp31021_c2_seq1	14.41806845	9.685117226	7.3447046	6.911823292	6.793659487	10.70811156	1.719241892	0.126177453	-0.661582224	-0.807285778	-0.847058543	0.4705072	-0.861090417	-0.984498565	-1.446435891	-0.436592901	1.001934141	1.11E-15	3	1.320440735
Ctaxi_contig_9252|comp31023_c0_seq1	84.86971444	83.01794237	96.36921211	173.5433651	81.86402942	87.33132953	-0.454769727	-0.506446128	-0.13385947	2.019797844	-0.538647752	-0.386074767	0.987913448	-0.486802148	1.453150426	0.86810408	0.997667639	4.69E-15	2	1.906372847
Ctaxi_contig_9253|comp31023_c0_seq2	9.645536391	15.60748359	18.14989929	32.50417424	6.773260559	18.81724839	-0.807285649	-0.145317186	0.136972971	1.730760537	-1.126200921	0.211070249	-0.083256023	-0.103951389	1.56796863	0.874452977	1.553385099	6.56E-15	2	4.159130547
Ctaxi_contig_9254|comp31024_c0_seq1	51.26323082	51.25770884	35.08970895	59.22402853	53.18153332	68.56514468	-0.16630946	-0.166810293	-1.633215643	0.555719018	0.007676751	1.402939626	0.426946757	0.616053208	-1.217364561	1.565463606	0.916852486	-5.00E-15	6	4.747667488
Ctaxi_contig_9261|comp31026_c0_seq1	35.95487486	31.20246361	34.60808187	43.45813926	24.52579113	29.25671567	0.430507937	-0.303545189	0.222483515	1.589455343	-1.334817957	-0.604083649	0.160300961	-1.295351139	1.41265176	0.101802689	1.603966645	1.03E-14	1	4.360153741
Ctaxi_contig_9262|comp31026_c1_seq1	75.0772241	49.57438154	79.36043427	71.54563979	40.11079602	70.2771626	0.684707225	-0.939217267	0.957445838	0.459829303	-1.541822575	0.379057476	-1.314107219	-2.002126868	1.09446619	0.796445174	0.713244049	3.55E-15	5	4.137323271
Ctaxi_contig_9263|comp31027_c0_seq1	0.034079875	0.104651586	10.49947086	1.927009378	0.474285025	0.914376792	-0.563892891	-0.546527084	2.011359281	-0.098093684	-0.455570204	-0.347275418	-1.213625298	-0.716711601	1.924885385	-0.154183192	-0.958043335	1.72E-15	5	0.816685205
Ctaxi_contig_9268|comp31028_c0_seq1	38.8533438	42.25280055	35.26232533	67.38359753	43.81574484	38.22772216	-0.465107232	-0.174777174	-0.771797588	1.971514509	-0.041294168	-0.518538348	1.631613343	0.135055414	0.842185882	0.592560919	0.981093086	3.97E-15	2	0.602657926
Ctaxi_contig_9270|comp31030_c0_seq1	24.83120636	9.597471102	7.593018639	8.020855351	12.73943528	15.21910489	1.823075582	-0.524333212	-0.833204888	-0.767278335	-0.04017918	0.341920032	-0.018598808	-1.288121452	-1.692826495	0.109939625	-0.073199776	-2.55E-15	3	1.117943116
Ctaxi_contig_9272|comp31031_c0_seq1	3.245531719	1.117046525	2.558446096	9.357809348	3.087019793	1.642843697	-0.08572295	-0.798686343	-0.315871085	1.961662772	-0.138818551	-0.622563842	1.512466583	-0.822699104	1.150713559	0.911889957	0.509044257	3.28E-15	2	1.479327105
Ctaxi_contig_9273|comp31031_c0_seq2	21.32245497	22.66962865	21.67410276	44.56476374	30.18431544	18.9269104	-0.544553643	-0.40440694	-0.507971665	1.873347612	0.377347179	-0.793762544	1.897596797	0.053825294	1.00943641	0.553863823	0.252720026	2.16E-15	2	0.308041898
Ctaxi_contig_9275|comp31031_c0_seq4	2.204053492	2.518401206	5.3095581	7.086281071	4.710565302	5.455464661	-1.253061803	-1.084969186	0.407559139	1.357634487	0.08725693	0.485580433	0.405994727	-0.129549428	1.436282379	1.879324431	-0.474181005	-3.14E-15	2	3.976772861
Ctaxi_contig_9276|comp31032_c1_seq1	56.56594018	167.8529866	118.7220364	114.4005057	140.9889713	217.904831	-1.460240633	0.583688511	-0.318664316	-0.398034763	0.090296462	1.502954739	-0.969723494	1.96344819	-0.408013383	0.673130387	0.202090718	-3.89E-15	6	1.242167162
Ctaxi_contig_9278|comp31032_c1_seq3	13.38901236	38.13369285	31.49014289	29.15736468	21.44343744	52.39644076	-1.302815196	0.527557299	0.036131632	-0.136424772	-0.707026613	1.582577649	-1.570982669	1.402837193	0.118371449	0.744596924	0.898396808	-1.22E-15	6	1.115689258
Ctaxi_contig_9279|comp31033_c1_seq1	13.96082752	8.932899909	5.891416745	8.697878871	8.044842169	8.929299546	1.839623593	-0.053966675	-1.19943323	-0.142478998	-0.388422066	-0.055322624	0.379659778	-1.065387445	-1.481001633	-0.333869837	0.94127532	3.05E-15	3	1.627896513
Ctaxi_contig_9280|comp31034_c0_seq1	21.03747116	14.47396965	49.33832632	14.93436282	14.28350527	13.67015947	-0.018004378	-0.486640001	2.002683644	-0.453767815	-0.500239204	-0.544032245	-1.310416825	-1.045640793	1.59562023	-0.586250143	-0.989841118	2.00E-15	5	1.20853963
Ctaxi_contig_9281|comp31034_c2_seq1	5.765050868	3.519012158	12.11365968	3.519808615	2.67634508	4.687704624	0.110891068	-0.536390146	1.94048341	-0.536160617	-0.779236615	-0.1995871	-1.662900678	-1.204548145	1.4353135	-0.349755431	-0.721456026	2.19E-15	5	1.039987177
Ctaxi_contig_9288|comp31037_c0_seq1	69.8218576	182.0017152	198.4670799	68.18156471	126.8739849	267.0020058	-1.049579447	0.382170873	0.592318147	-1.070514487	-0.321423757	1.467028671	-1.998272665	1.194669433	-0.107073097	0.333077902	-0.183727301	-4.22E-15	6	0.711636426
Ctaxi_contig_9289|comp31038_c0_seq1	134.838594	124.9414662	170.7905786	73.17001182	81.01216149	247.9760888	-0.061239249	-0.214697677	0.496208845	-1.017432183	-0.895836909	1.692997174	-2.250597323	-0.155156576	-0.369590379	0.838577835	0.170694166	-3.89E-15	6	1.173498452
Ctaxi_contig_9290|comp31038_c0_seq2	157.2166214	172.1425195	126.9462309	241.5948094	206.6399655	156.972203	-0.4814724	-0.116719065	-1.221208517	1.580529183	0.726316202	-0.487445403	2.146450561	0.643975292	0.102054748	0.540153639	0.324402491	1.03E-15	2	0.411310144
Ctaxi_contig_9291|comp31039_c0_seq1	58.29483989	98.37429277	69.22117723	120.617927	81.23783414	96.31416649	-1.294216984	0.491467291	-0.807409222	1.482501474	-0.272023788	0.39968123	0.610878781	1.386037239	0.585399054	0.653168399	1.420516632	2.39E-15	2	2.613691467
Ctaxi_contig_9295|comp31040_c1_seq1	1262.099631	1320.347494	2055.763874	1919.149026	1171.751952	1630.951926	-0.80978092	-0.651451738	1.347555059	0.976208952	-1.055363735	0.192832381	-0.962970372	-0.73148318	2.09801841	0.844514202	0.316495511	3.91E-15	5	2.346965771
Ctaxi_contig_9296|comp31040_c2_seq1	717.2654387	1274.628573	1752.93905	1378.1556	946.602096	1028.052396	-1.273922215	0.250826045	1.559314215	0.534039348	-0.646538293	-0.423719101	-0.92193687	0.41135927	2.175854791	-0.486509525	0.108729755	5.97E-15	5	1.663983028
Ctaxi_contig_9298|comp31041_c0_seq1	4.784901937	10.91955031	4.609602553	21.62107907	14.6666915	6.378753588	-0.850417345	0.062947175	-0.876517005	1.656257188	0.620844809	-0.61311482	1.944266772	0.896856757	0.574879187	0.326601923	0.368658526	1.61E-15	2	0.207228647
Ctaxi_contig_9300|comp31042_c2_seq1	27.39696096	33.13997532	19.82030996	39.61055566	35.70195668	20.82365313	-0.249499079	0.460335141	-1.185970035	1.260096217	0.776994986	-1.061957231	2.182577897	0.935080077	-0.027634099	-0.554141505	0.454861608	3.50E-15	2	1.018104495
Ctaxi_contig_9301|comp31043_c0_seq1	84.1106033	303.4841916	1394.24678	70.62293711	27.63105364	238.2787923	-0.516126067	-0.095141966	1.998062191	-0.542009278	-0.624511915	-0.220272966	-1.699390042	-0.357197143	1.625475433	-0.636675453	-0.685049468	2.21E-15	5	0.414351411
Ctaxi_contig_9303|comp31043_c0_seq3	12.45752854	45.72890982	167.5972305	6.199629479	4.39114397	28.39148642	-0.506927111	0.02563045	1.976312781	-0.607094021	-0.6360415	-0.251880599	-1.736573324	-0.257104406	1.57210493	-0.788957238	-0.619165231	2.89E-15	5	0.451789112
Ctaxi_contig_9308|comp31045_c0_seq1	203.4120286	914.7591674	1528.808916	344.3239947	405.7714572	368.5310564	-0.841292919	0.569519727	1.78736275	-0.56182264	-0.439954072	-0.513812847	-1.472942245	0.512397027	1.551351655	-1.339308418	-0.420477244	4.19E-15	5	1.045423329
Ctaxi_contig_9313|comp31045_c0_seq6	45.42484444	1338.648728	1458.330774	121.9843951	173.0320844	253.7017231	-0.799475549	1.18970485	1.373794537	-0.681714997	-0.603195675	-0.479113166	-1.560766365	1.073235744	1.139472448	-1.855389909	0.257165154	6.30E-15	5	2.098990281
Ctaxi_contig_9317|comp31048_c0_seq1	11.91714358	9.074883362	4.284713492	9.733245083	6.147598977	24.37283746	0.139772098	-0.259329815	-0.931951536	-0.166884577	-0.670370574	1.888764404	-0.982157539	0.048885113	-1.153778015	1.532789635	0.957452234	-4.00E-15	6	2.184985362
Ctaxi_contig_9318|comp31048_c0_seq2	4.3708585	7.027244208	3.566091863	4.139776334	4.132692353	13.66962857	-0.45882768	0.225831372	-0.666248899	-0.518386989	-0.52021282	1.937845016	-1.354347705	0.908434481	-1.026558256	1.093921893	0.79581847	-4.33E-15	6	0.691780308
Ctaxi_contig_9320|comp31049_c0_seq1	186.7855308	378.3475825	304.2783237	431.0915947	419.7667121	277.259931	-1.548737469	0.481420475	-0.30355908	1.040396924	0.920376804	-0.589897654	1.391797204	1.771802638	0.800931889	-0.190049861	-0.235341724	3.89E-16	2	1.78861161
Ctaxi_contig_9322|comp31049_c1_seq1	295.6250921	415.8969567	378.5736423	521.2492123	484.5790327	405.7644151	-1.52199954	-0.013186098	-0.481407977	1.30846049	0.848432202	-0.140299077	1.449051496	1.388177908	0.737931844	0.692854622	-0.239637259	-2.03E-15	2	1.328070757
Ctaxi_contig_9323|comp31050_c0_seq1	59.35686722	81.73627688	90.66835112	79.27572489	65.74456482	126.7093253	-1.031079972	-0.09148137	0.283531402	-0.194787545	-0.762892749	1.796710233	-1.743797414	0.644396026	0.183579599	1.331882562	0.478822059	-3.00E-15	6	0.914083315
Ctaxi_contig_9326|comp31051_c2_seq1	36.29097462	16.80390414	11.18692066	41.62582524	35.08742257	14.17405341	0.78776957	-0.684149811	-1.108418141	1.190727523	0.69686152	-0.882790662	2.234363116	-0.76692512	-0.302940645	0.346056259	-0.125753849	2.22E-16	1	0.652086307
Ctaxi_contig_9327|comp31051_c2_seq2	24.75797224	12.09121724	8.345500839	39.72117722	27.68869983	11.83458886	0.331985885	-0.714571045	-1.024050896	1.568280884	0.574129454	-0.735774282	2.215239575	-0.566406607	0.11487124	0.684837005	0.062981171	1.11E-16	2	1.332512586
Ctaxi_contig_9328|comp31052_c1_seq1	11.62870673	3.86546222	12.52305161	2.876206186	2.222781843	2.14760825	1.18609676	-0.414896542	1.37053513	-0.618908187	-0.753662155	-0.769165005	-1.072610106	-1.762848654	0.729750831	-1.018558097	-0.399264298	4.16E-15	3	2.751568423
Ctaxi_contig_9332|comp31052_c1_seq5	8.924017681	3.332619509	8.577486338	3.074438419	2.496783985	3.628283127	1.338789027	-0.571602457	1.220390997	-0.659814196	-0.857179163	-0.470584207	-1.19562276	-1.952768676	0.497304625	-0.687029072	-0.308509804	3.77E-15	3	2.043863773
Ctaxi_contig_9340|comp31055_c0_seq1	41.3891613	25.86930071	47.86900258	26.59219859	36.47219749	20.17657616	0.787007269	-0.679683677	1.399379041	-0.611366841	0.322333874	-1.217669666	-0.112875481	-1.386803937	0.78287525	-0.979533104	-1.669155868	0	3	4.700164287
Ctaxi_contig_9341|comp31055_c0_seq2	146.1318098	180.6561711	162.9759617	82.92295994	112.2829208	132.5489545	0.280180536	1.259365395	0.757916774	-1.512557879	-0.679846482	-0.105058344	-1.868856888	0.664937044	-0.238997068	-2.056482959	0.43007215	4.32E-15	5	4.405009713
Ctaxi_contig_9342|comp31055_c1_seq1	142.9764314	157.6196779	180.2232559	87.33091216	101.7174397	143.8498255	0.211032582	0.631077291	1.279465838	-1.385171231	-0.972490562	0.236086082	-2.325325556	-0.026306058	0.273432404	-1.292124844	0.164577637	3.09E-15	5	2.332452288
Ctaxi_contig_9343|comp31055_c1_seq2	82.5074385	84.05364635	84.84984685	40.42674498	49.52626113	67.40426508	0.74675838	0.827056814	0.868405493	-1.438597079	-0.966036491	-0.037587117	-2.005908368	-0.156626805	-0.192599018	-1.721855939	0.466812137	5.88E-15	5	4.217711296
Ctaxi_contig_9347|comp31057_c0_seq1	49.1891863	34.84192966	40.64416505	78.73002074	52.34498254	39.98180286	-0.006302202	-0.915085652	-0.547560652	1.864872345	0.193592138	-0.589515976	1.814659343	-0.777946609	0.817990217	1.044090365	0.194189441	1.67E-15	2	1.224932283
Ctaxi_contig_9348|comp31057_c0_seq2	47.60197635	50.20781292	50.46078336	99.97400844	85.21958033	41.13764194	-0.616404343	-0.50810566	-0.497592197	1.560179625	0.946984941	-0.885062366	2.16891814	0.246236021	0.770149133	0.50858181	-0.502948189	-4.44E-16	2	0.433178837
Ctaxi_contig_9353|comp31058_c3_seq1	5.028046459	11.83780532	9.990801814	6.579087934	9.441606797	10.87622732	-1.499132301	1.097925396	0.393528255	-0.907607067	0.184080142	0.731205576	-1.263396536	2.223875443	0.011041346	-0.633123561	-0.169788824	-2.55E-15	6	2.708488679
Ctaxi_contig_9364|comp31060_c0_seq1	2.160700043	4.540965514	3.206658885	9.915104789	5.985077026	1.568463536	-0.781447368	-0.007112283	-0.441181696	1.74117363	0.462678261	-0.974110544	1.852075476	0.557409283	1.066573469	0.062548001	0.293845754	3.66E-15	2	0.28991086
Ctaxi_contig_9365|comp31060_c0_seq2	2.873832066	3.38389265	0.917991517	9.845976352	7.430277512	3.510524729	-0.54009338	-0.385899463	-1.131353957	1.567621412	0.837343327	-0.347617939	2.144827253	0.496368013	0.140160684	0.878616673	0.013928985	-1.69E-15	2	0.499277134
Ctaxi_contig_9366|comp31061_c1_seq1	15.58372794	22.78333138	33.32131201	32.74930999	39.10360246	44.41514106	-1.489347654	-0.808209364	0.188765283	0.134649458	0.735814778	1.238327499	-0.130390537	0.813771268	0.305946498	1.860431001	-1.295466987	-9.33E-15	6	3.777274994
Ctaxi_contig_9368|comp31062_c0_seq1	10.71451178	5.661422533	6.432076632	14.15566636	10.8358381	8.888491426	0.402770606	-1.204192457	-0.959112149	1.497112708	0.441354313	-0.177933022	1.873461185	-1.006441938	0.019047068	1.469025331	-0.117927904	-1.86E-15	1	1.89934219
Ctaxi_contig_9370|comp31063_c1_seq1	187.7468535	125.0566365	360.2543165	151.8708526	116.8556023	468.9581413	-0.325979943	-0.757324371	0.860969737	-0.572827279	-0.813752161	1.608914017	-2.022325276	-0.558031472	0.285794473	1.41383518	-0.248829379	-4.66E-15	6	2.044787374
Ctaxi_contig_9371|comp31063_c1_seq2	74.07118472	65.04811396	145.1047482	58.49764671	44.64935577	168.3679513	-0.362967204	-0.539502452	1.026795563	-0.667661523	-0.9386016	1.481937216	-2.222431252	-0.444305439	0.418348169	1.067669677	-0.12382084	-2.89E-15	6	2.094889288
Ctaxi_contig_9373|comp31064_c0_seq1	18.82795932	13.21087246	25.16361779	19.96584838	13.97749981	10.45314965	0.351722665	-0.690949532	1.527779774	0.562943412	-0.548644269	-1.202852049	-0.171794352	-1.582699044	1.872104008	-0.518295358	-0.451642416	6.22E-15	5	3.799352032
Ctaxi_contig_9384|comp31064_c0_seq12	9.664361798	4.59275464	5.76467171	7.037378652	4.790235331	3.238939625	1.690289741	-0.555989294	-0.036932383	0.526765639	-0.468522595	-1.155611108	0.70479842	-1.951903303	0.169860665	-0.617627415	0.365738995	5.88E-15	1	1.529112968
Ctaxi_contig_9379|comp31064_c0_seq7	14.22044054	10.60929153	22.7779854	19.72522118	11.03282924	5.372090712	0.041289575	-0.523214165	1.379026142	0.901810493	-0.457005703	-1.341906343	0.166837339	-1.212989786	2.054691625	-0.556946175	-0.267387505	6.77E-15	5	4.29418844
Ctaxi_contig_9389|comp31066_c0_seq1	32.87180043	56.16964097	18.49588263	182.7075236	95.19644423	13.71594984	-0.523607664	-0.161131272	-0.747273494	1.807591758	0.446062122	-0.82164145	2.003237964	0.335646774	0.758050887	0.333039467	0.415804533	2.83E-15	2	0.16502368
Ctaxi_contig_9399|comp31069_c0_seq1	2.409118483	6.600415827	4.73114062	9.317111206	6.762845418	7.94841279	-1.593665399	0.125326629	-0.641326012	1.239534788	0.191944468	0.678185527	0.620249368	1.48031468	0.525255262	1.149140505	0.57350378	-1.05E-15	2	2.992831639
Ctaxi_contig_9400|comp31069_c0_seq2	1.826818127	2.516319567	4.721695224	2.236972957	3.491929769	6.740606611	-0.947140525	-0.576558109	0.6087526	-0.726696942	-0.052202443	1.693845419	-1.572250456	0.400849425	0.008882661	1.462800982	-0.864286915	-8.10E-15	6	1.187090498
Ctaxi_contig_9402|comp31071_c0_seq1	658.6427292	308.8171085	312.4718088	479.2808576	380.4479273	325.1731576	1.803343499	-0.742101392	-0.715508605	0.498248238	-0.220892278	-0.623089464	0.986569403	-1.841286505	-0.584375092	0.027780678	0.361129972	1.67E-15	1	1.018820114
Ctaxi_contig_9404|comp31071_c0_seq3	104.9545663	49.75845157	50.10411849	77.50899057	42.67348007	50.40815618	1.765207567	-0.53345725	-0.519061809	0.622225319	-0.828513791	-0.506400035	0.443507583	-1.910510314	-0.260904491	-0.083646969	1.037790975	5.00E-15	3	1.768819969
Ctaxi_contig_9406|comp31073_c0_seq1	15.89654388	19.48893795	20.35750448	33.71704882	24.41411063	12.88326037	-0.714445647	-0.223676582	-0.10501878	1.720073612	0.449167863	-1.126100466	1.776070938	0.216734612	1.347107401	0.066989423	0.008282607	4.00E-15	2	0.635571929
Ctaxi_contig_9408|comp31073_c0_seq3	27.45286768	27.04752767	19.55822079	57.99845502	39.65243816	20.05851631	-0.307179375	-0.334796747	-0.845071995	1.774008831	0.524024226	-0.810984939	2.127930755	0.0982322	0.584086737	0.460375381	0.285295982	1.89E-15	2	0.275770205
Ctaxi_contig_9409|comp31073_c0_seq4	2.385663267	0.907532987	2.309755469	6.479450328	3.762653514	0.585927452	-0.163314294	-0.847488353	-0.19844932	1.731554479	0.474045632	-0.996348144	1.930389569	-0.641923282	1.101711802	0.627358765	-0.290830226	1.28E-15	2	1.101522573
Ctaxi_contig_9410|comp31074_c0_seq1	2.879646133	5.670864494	7.937495534	3.690109834	9.06119069	22.14000084	-0.804769843	-0.409545072	-0.088599656	-0.690011595	0.070510848	1.922415318	-1.243486966	0.697186017	-0.650025392	1.58767259	-0.519673988	-8.66E-15	6	0.695680112
Ctaxi_contig_9412|comp31074_c2_seq1	1.397779617	2.850089553	3.591766205	2.222923975	7.554923989	10.53245205	-0.921685247	-0.515303061	-0.307768725	-0.69079516	0.801193406	1.634358787	-0.483784405	0.973043125	-0.860544336	1.567480801	-1.216825905	-1.18E-14	6	1.930385499
Ctaxi_contig_9414|comp31079_c1_seq1	39.09644235	116.2844562	134.2257043	153.7838087	150.5810398	207.8696193	-1.701194732	-0.31229423	0.010535796	0.362459102	0.304829334	1.33566473	-0.358436034	1.254679399	0.404339304	1.622159599	-0.417076922	-5.88E-15	6	3.087858907
Ctaxi_contig_9415|comp31080_c0_seq1	30.63828029	18.7012698	16.66159486	15.34071596	17.8338506	44.11840144	0.595441855	-0.456640928	-0.636410133	-0.752827384	-0.533091962	1.783528552	-1.239884929	-0.406559813	-1.395611792	1.290007905	0.361397492	-5.66E-15	6	2.37075958
Ctaxi_contig_9420|comp31083_c0_seq1	249.2509426	222.2726579	139.8512568	683.3868292	425.7974353	141.775242	-0.290500517	-0.41868905	-0.810318044	1.77231567	0.548368082	-0.801176141	2.136954555	0.017357786	0.601891642	0.533565801	0.196689181	1.50E-15	2	0.312612072
Ctaxi_contig_9421|comp31083_c1_seq1	237.0118539	223.5956836	138.1217219	637.1541762	424.3210486	135.6830612	-0.317825109	-0.386265053	-0.822293589	1.723421928	0.637695758	-0.834733935	2.186266795	0.10053077	0.561121899	0.474727603	0.111212275	9.99E-16	2	0.282559278
Ctaxi_contig_9422|comp31083_c1_seq2	77.54957594	69.46254097	44.65449594	214.1074089	148.6281703	27.25770314	-0.273611576	-0.387705422	-0.737703324	1.652979375	0.729182433	-0.983141486	2.242523211	0.067338517	0.590176707	0.324598595	-0.052164335	1.39E-15	2	0.366940204
Ctaxi_contig_9423|comp31083_c2_seq1	2.239194228	6.58009288	0.268654973	3.487351523	7.645073879	3.034208375	-0.593101541	0.980064394	-1.307235982	-0.140762361	1.366019461	-0.304983971	1.407873264	2.132330015	-1.15105721	-0.847156759	-0.288049189	-2.69E-15	4	1.001582716
Ctaxi_contig_9424|comp31083_c2_seq2	14.55970771	1.667824442	8.471746832	3.813163171	6.998879141	9.842962316	1.534181694	-1.291050507	0.200016409	-0.820903522	-0.122759802	0.500515728	-0.592780438	-2.004080144	-0.806650772	0.768725208	-0.963224816	-5.25E-15	3	1.445170284
Ctaxi_contig_9425|comp31083_c2_seq3	1.824352694	14.9790208	0.920881236	54.39475098	28.58058472	3.357488848	-0.738003765	-0.112415053	-0.780969619	1.762055342	0.534426418	-0.665093323	1.957271691	0.594465227	0.714352505	0.439873735	0.350816989	2.05E-15	2	0.130067699
Ctaxi_contig_9427|comp31083_c3_seq1	48.5110641	47.29380507	30.69173432	139.4689354	107.0691038	25.30660615	-0.387545861	-0.413931	-0.773795197	1.584044417	0.881750134	-0.890522493	2.279750745	0.210955307	0.505568106	0.426831438	-0.229051977	3.89E-16	2	0.347137393
Ctaxi_contig_9428|comp31083_c4_seq1	20.88362285	27.07814007	14.43489862	76.87331409	62.25582761	14.60858922	-0.564915582	-0.333762197	-0.805554906	1.524384718	0.978921469	-0.799073502	2.259677428	0.465713037	0.456011955	0.446094726	-0.291827837	-3.33E-16	2	0.314029384
Ctaxi_contig_9432|comp31085_c0_seq1	6.815255917	0.071180816	1.452865713	0.014731216	0.096779535	0.028473493	1.996899091	-0.496091294	0.014657343	-0.516958248	-0.486628564	-0.511878328	-0.199784554	-1.919902924	-0.641978513	-0.644717904	0.040785643	2.36E-15	3	0.247649692
Ctaxi_contig_9435|comp31087_c0_seq1	96.7293303	241.4495678	441.1213294	211.0113823	209.8932888	371.7291275	-1.330175942	-0.165322027	1.44183698	-0.410319135	-0.419318675	0.8832988	-1.781593744	0.51032602	1.215427317	0.539553958	-0.603806362	-1.78E-15	5	1.247437138
Ctaxi_contig_9436|comp31087_c0_seq2	27.60393613	86.04816245	156.4460756	70.08370009	76.09702293	121.5354189	-1.39352552	-0.080593396	1.500874739	-0.439230285	-0.30414278	0.716617242	-1.687179901	0.632385091	1.277456091	0.341099161	-0.719359056	-1.78E-15	5	1.176420161
Ctaxi_contig_9439|comp31088_c0_seq3	3.103240581	5.542696609	5.339057991	3.289514234	2.949931679	9.655109145	-0.732684865	0.219714193	0.140210719	-0.659960926	-0.792538886	1.825259764	-1.990671645	0.784856215	-0.306541288	0.87360018	0.597234413	-2.55E-15	6	0.355686681
Ctaxi_contig_9450|comp31090_c0_seq2	3.295014845	0.79914891	7.47394024	13.29329189	5.084573726	2.615242072	-0.476568059	-1.034509698	0.457615324	1.758509955	-0.076518762	-0.62852876	1.068538132	-0.905163234	1.763076785	0.996487734	-0.162139294	1.94E-15	2	2.510849868
Ctaxi_contig_9452|comp31091_c0_seq1	0.029401113	0.090284165	0.079284246	10.59233086	0.035916447	0.036115146	-0.414005437	-0.399853987	-0.402410771	2.041206078	-0.412491034	-0.41244485	1.219303817	-0.315461135	1.21740926	0.804672862	1.073619743	4.97E-15	2	1.401649125
Ctaxi_contig_9454|comp31091_c0_seq3	0.026536093	0.081486337	0.332378553	9.354138932	0.032416534	0.032595871	-0.427776099	-0.413236561	-0.346851832	2.040257373	-0.426220166	-0.426172715	1.189162317	-0.338491911	1.271534893	0.799043159	1.050850486	5.11E-15	2	1.454593411
Ctaxi_contig_9459|comp31094_c0_seq1	43.15450024	42.96617718	52.31067544	96.48168912	61.33910809	34.78168091	-0.541597759	-0.550084779	-0.128963006	1.861660255	0.277914866	-0.918929578	1.716532397	-0.222468171	1.356726762	0.519508375	0.07359877	3.00E-15	2	0.748186488
Ctaxi_contig_9461|comp31096_c0_seq2	11.90946319	14.60709626	15.79089098	29.63086993	18.50608366	14.29071087	-0.874772363	-0.449303697	-0.26259648	1.920234628	0.165641674	-0.499203763	1.496449442	0.140397028	1.306880804	0.8389352	0.3305064	2.66E-15	2	0.695269615
Ctaxi_contig_9462|comp31097_c0_seq1	27.3593196	37.08260509	25.12888236	61.17362771	49.5904808	32.20191515	-0.813529475	-0.119460416	-0.972742889	1.600208664	0.773378691	-0.467854575	2.031113644	0.825514203	0.398174965	0.590627942	0.146285584	-2.78E-16	2	0.273538242
Ctaxi_contig_9464|comp31097_c0_seq3	6.282860579	17.68534761	8.412786693	14.05365865	16.04968534	9.475076736	-1.246881816	1.242893873	-0.781804483	0.449901006	0.885740899	-0.549849479	1.160368498	2.391315451	-0.048965464	-1.029932536	0.262886976	1.28E-15	4	1.204943015
Ctaxi_contig_9465|comp31097_c0_seq4	1.199631421	4.659096405	3.587756136	7.956745422	2.940378009	1.731973413	-1.016519904	0.401680437	-0.037513237	1.753544665	-0.302904528	-0.798287432	0.95834809	0.703681958	1.558271362	-0.226737549	1.091265657	7.16E-15	2	1.620903225
Ctaxi_contig_9468|comp31097_c0_seq7	9.113259499	13.70519555	11.87009787	18.11309188	17.22165257	12.75220537	-1.385580105	-0.026844159	-0.569842397	1.277435152	1.013661741	-0.308830232	1.683227351	1.345095305	0.615446171	0.567152186	-0.380078525	-1.33E-15	2	1.071790989
Ctaxi_contig_9475|comp31100_c0_seq1	52.80632995	47.53469353	27.58216244	117.6565119	89.49638202	41.31207059	-0.292499311	-0.447859069	-1.035877694	1.618692542	0.788788767	-0.631245235	2.255522573	0.183123568	0.248270793	0.678167515	0.000211434	0	2	0.430319494
Ctaxi_contig_9476|comp31100_c1_seq1	6.103604286	8.723425203	3.811186285	15.83624168	13.9680935	6.181274112	-0.626475811	-0.079457838	-1.105132135	1.405696521	1.015627633	-0.61025837	2.233182679	0.855146914	0.106419351	0.37906687	-0.076500209	-1.22E-15	2	0.465644224
Ctaxi_contig_9485|comp31103_c1_seq1	334.7910504	255.2529117	360.9373603	434.363773	314.2809398	247.3571204	0.147494493	-0.992159628	0.522129232	1.57421211	-0.146382538	-1.10529367	1.153844797	-1.391464778	1.639078701	0.408443137	-0.157521215	4.00E-15	1	3.217318017
Ctaxi_contig_9491|comp31106_c0_seq1	380.3572608	398.5834335	471.0019498	703.3941718	442.258399	273.0592311	-0.448069234	-0.321295252	0.182419039	1.79884657	-0.017509626	-1.194391497	1.421984069	-0.315389072	1.651186855	0.008472792	0.315824834	5.44E-15	2	1.453508351
Ctaxi_contig_9493|comp31106_c0_seq3	24.85872612	25.34905635	24.99350875	46.26786292	33.09159854	16.32385755	-0.354993435	-0.306936565	-0.341783499	1.743298768	0.45190374	-1.191489009	1.981677344	-0.05274779	1.081370863	0.069985887	0.097658371	3.55E-15	2	0.56355381
Ctaxi_contig_9494|comp31106_c0_seq4	21.60429951	20.22991711	26.06492622	32.07808653	31.7645992	11.42234356	-0.287565072	-0.462722447	0.280916936	1.047260697	1.007308484	-1.585198597	1.888980971	-0.16326216	1.13646315	-0.415703127	-1.122418592	1.22E-15	2	2.389691685
Ctaxi_contig_9495|comp31106_c0_seq5	80.03994314	78.08275063	93.78216993	135.3967944	90.97569767	55.16347293	-0.334003964	-0.407729041	0.183649114	1.751221735	0.077932695	-1.271070539	1.520632901	-0.438189344	1.592138655	-0.005585741	0.155573182	5.77E-15	2	1.50906898
Ctaxi_contig_9496|comp31108_c1_seq1	7.485289524	3.128414502	5.725103644	11.73612393	2.674852598	1.737049515	0.551080421	-0.608359667	0.082664398	1.68230126	-0.729060364	-0.978626047	0.937714386	-1.442146916	1.300036803	0.162504664	0.921848939	7.44E-15	1	2.549861933
Ctaxi_contig_9499|comp31109_c0_seq2	9.005295943	2.986119153	3.170918761	6.602312395	4.086279771	2.114443327	1.654306681	-0.637738703	-0.567368767	0.739273356	-0.218807983	-0.969664584	1.18230034	-1.765119332	-0.204407049	-0.226227765	0.415820542	3.83E-15	1	0.671385151
Ctaxi_contig_9502|comp31111_c1_seq1	38.40990897	34.18087396	50.81943147	58.80092148	38.71694559	27.96302032	-0.271463342	-0.645177502	0.825149544	1.530463128	-0.244330927	-1.194640902	0.86318405	-0.929859969	2.007553888	0.047278817	-0.050642372	6.00E-15	2	3.439424205
Ctaxi_contig_9504|comp31112_c0_seq1	0.235617457	7.31436035	2.531696639	1.191967687	1.999270754	1.108477793	-0.852448907	1.939537268	0.053166882	-0.475246816	-0.156831663	-0.508176763	-0.592128826	2.2208737	0.118277563	-2.216928814	0.962285647	6.91E-15	4	2.854982914
Ctaxi_contig_9512|comp31115_c0_seq1	16.58170606	23.707459	20.21391833	31.88854478	28.26018013	27.71815145	-1.438016535	-0.18020043	-0.796869539	1.2638998	0.623431974	0.52775473	1.143781243	1.288711315	0.331440539	1.336193722	0.056789225	-2.83E-15	2	2.187472891
Ctaxi_contig_9513|comp31115_c0_seq2	32.25133936	47.10365762	31.26683272	53.66226877	57.24077638	41.98646765	-1.080956704	0.295096557	-1.172170315	0.902745686	1.234291037	-0.179006261	1.839485954	1.705022474	-0.260681138	0.2927606	-0.241381401	-2.93E-15	2	1.752105368
Ctaxi_contig_9514|comp31115_c1_seq1	31.45100872	48.82179051	28.06526121	42.04333736	67.5201032	44.81693021	-0.875727744	0.357477494	-1.116092375	-0.123745748	1.684928234	0.073160141	1.443911954	1.922447186	-1.028807201	0.027182817	-1.047176747	-6.65E-15	4	1.302390088
Ctaxi_contig_9517|comp31115_c2_seq1	22.84677492	37.8007574	19.56707453	36.51418574	44.25795391	24.11076691	-0.802739174	0.697252275	-1.131716591	0.568199931	1.344955291	-0.675951732	1.902399672	1.849775675	-0.431362224	-0.601789701	-0.273077503	-1.89E-15	4	1.719085333
Ctaxi_contig_9518|comp31116_c0_seq1	38.29155206	33.08388907	53.58374344	53.16290737	35.38180832	38.13864704	-0.402591113	-0.977168286	1.284642509	1.238210395	-0.72363192	-0.419461585	-0.182060771	-1.269190921	2.16783021	0.727981251	-0.0744529	4.72E-15	5	3.698785297
Ctaxi_contig_9522|comp31117_c0_seq1	47.1750349	58.88758175	102.0671247	62.18768415	46.42221385	75.86245559	-0.870650609	-0.312146153	1.746839606	-0.154783119	-0.906548345	0.497288619	-1.887589698	-0.275608178	1.657898262	0.314385305	-0.249159455	7.77E-16	5	0.476838186
Ctaxi_contig_9526|comp31121_c0_seq3	3.289610089	0.176258103	1.512750493	8.580062209	2.992901932	1.555656321	0.092137329	-0.963501185	-0.510339176	1.885961167	-0.008466959	-0.495791176	1.639023883	-0.960057211	0.849564523	1.127148572	0.365676578	1.83E-15	2	1.640026234
Ctaxi_contig_9549|comp31129_c0_seq1	258.0225027	348.531944	251.9732112	445.162107	502.3386999	273.831661	-0.836878996	0.017834641	-0.894004661	0.930348483	1.470287886	-0.687587354	2.184757911	1.240172475	-0.015110026	0.095922891	-0.768432715	-3.28E-15	2	1.355352392
Ctaxi_contig_9550|comp31129_c0_seq2	261.9064429	120.171105	100.0014061	174.7502788	144.9731992	85.26813746	1.772161693	-0.429968483	-0.74334342	0.418023608	-0.044620405	-0.972252992	1.189914844	-1.524680457	-0.609717591	-0.512700751	0.332426738	3.61E-15	1	0.831288059
Ctaxi_contig_9551|comp31129_c0_seq3	212.7307544	120.4180678	110.879476	161.8604944	126.3472281	101.9243003	1.774114217	-0.447924935	-0.67752636	0.54962695	-0.305205371	-0.8930845	1.01476561	-1.658030631	-0.447762823	-0.416437399	0.601764357	5.27E-15	1	0.94844726
Ctaxi_contig_9552|comp31129_c0_seq4	54.83376179	100.0095412	66.84032891	93.78020295	127.7327581	56.0224313	-0.980172198	0.580665503	-0.565341444	0.365439864	1.538511559	-0.939103284	1.771835561	1.784924981	-0.018746929	-0.811469723	-0.904767012	-1.89E-15	4	1.821020517
Ctaxi_contig_9553|comp31129_c0_seq5	33.67880235	67.63042974	43.23078019	55.18811667	90.7896628	31.17300962	-0.875987711	0.615821792	-0.456280839	0.069115719	1.633421437	-0.986090398	1.644327912	1.776875449	-0.146461989	-1.016620587	-1.140582591	-2.22E-15	4	1.734630316
Ctaxi_contig_9554|comp31129_c0_seq6	4.206692055	7.703017208	11.99960272	10.53442246	12.00785936	5.589525979	-1.334135977	-0.289866247	0.993422347	0.555807616	0.995888411	-0.92111615	0.829796788	0.672700087	1.573819876	-0.173046409	-1.570949191	-1.44E-15	2	4.467505924
Ctaxi_contig_9555|comp31130_c0_seq1	10.22715583	6.655850481	14.08685022	9.254037107	5.092640155	8.883921023	0.384417054	-0.765634868	1.627337643	0.071047865	-1.269028687	-0.048139007	-1.523649814	-1.736105737	1.528780143	0.154298874	0.035519434	3.67E-15	5	2.006004575
Ctaxi_contig_9558|comp31131_c0_seq1	30.47872727	22.05236471	25.53126756	24.37679232	15.58283456	18.1686547	1.455121959	-0.120833409	0.529814552	0.313896778	-1.330808734	-0.847191146	-0.528649521	-1.815740773	0.646173839	-0.94603533	1.115107781	8.66E-15	3	2.412235354
Ctaxi_contig_9559|comp31131_c0_seq2	58.84998841	23.46364199	32.62137746	44.34369962	28.1430338	25.42866769	1.711957958	-0.879705959	-0.209001719	0.649530524	-0.536991547	-0.735789259	0.667068029	-2.175185224	0.027362113	0.040191262	0.396794623	4.33E-15	1	1.458299329
Ctaxi_contig_9560|comp31131_c0_seq3	119.8167177	36.06282292	47.33829994	97.70381577	60.15371678	39.51552239	1.547283776	-0.895453477	-0.566596797	0.902346493	-0.192826763	-0.794753233	1.241010298	-1.893191496	-0.111192884	0.210515015	0.305248624	3.16E-15	1	0.641854076
Ctaxi_contig_9563|comp31132_c0_seq1	11.5908252	6.231407146	1.835487243	18.42142708	4.003277376	5.095193872	0.609691946	-0.266834723	-0.985782376	1.726829041	-0.631242789	-0.4526611	1.262758232	-0.811725315	0.30562759	0.428608652	1.583209036	6.44E-15	1	2.135939282
Ctaxi_contig_9564|comp31132_c0_seq2	84.93026497	76.45929536	68.7002051	118.1428984	105.1814273	94.78135091	-0.349340383	-0.80916269	-1.230342666	1.453512233	0.749935923	0.185397583	1.902838191	0.089713957	-0.153141096	1.57622081	-0.105151783	-2.83E-15	2	1.592855656
Ctaxi_contig_9566|comp31133_c0_seq1	87.16680142	22.29528098	22.00033706	26.27409615	26.72939387	28.84875104	2.030008543	-0.521408268	-0.533008503	-0.364920246	-0.347013247	-0.263658279	0.143348798	-1.753404458	-1.081536705	-0.295962584	0.224156008	1.28E-15	3	0.408712614
Ctaxi_contig_9570|comp31135_c1_seq1	6.659015403	12.90799594	7.005793892	25.86296333	16.12826002	11.61688135	-0.943432513	-0.06409503	-0.894634901	1.758888471	0.38905071	-0.245776737	1.689037502	0.81421865	0.61396414	0.753343283	0.583918422	1.39E-15	2	0.452016409
Ctaxi_contig_9571|comp31135_c2_seq1	12.85987911	28.64945918	20.27219237	55.65212803	39.65128688	27.39749422	-1.182100996	-0.138623851	-0.692247596	1.64588642	0.588447782	-0.221361759	1.645848694	0.954433504	0.739359623	0.820506782	0.190731926	-2.78E-17	2	0.583538552
Ctaxi_contig_9576|comp31137_c0_seq2	2.972306418	2.795788267	2.915549572	8.220179823	8.792496207	2.815383513	-0.610621381	-0.671187283	-0.630095467	1.189999034	1.38636897	-0.664463874	2.258039791	0.375083103	0.315862942	0.724644116	-1.098409499	-4.27E-15	2	1.146144977
Ctaxi_contig_9586|comp31139_c1_seq1	8.426203957	5.791492736	3.099624179	2.573479478	5.429620727	4.13654017	1.64881319	0.413526203	-0.848559058	-1.095242526	0.24386215	-0.36239996	0.170706583	-0.329312331	-1.773216076	-1.301656552	0.028331766	-1.39E-16	3	2.231188655
Ctaxi_contig_9587|comp31139_c2_seq1	6.86807557	3.664730931	1.089714498	3.606541961	4.044894079	2.730944331	1.691001152	-0.001454325	-1.361938806	-0.032197892	0.199401116	-0.494811246	1.11659777	-0.735684219	-1.51507252	-0.575487052	0.483139356	1.42E-15	1	2.005476728
Ctaxi_contig_9589|comp31140_c0_seq1	3.008333919	5.57244894	7.641049827	8.558069161	5.928195145	6.172606038	-1.641602103	-0.300412433	0.781592905	1.261250349	-0.114335315	0.013506597	0.090765609	0.575398447	1.912782103	0.809158752	-0.082270619	1.24E-15	2	4.096303761
Ctaxi_contig_9591|comp31140_c1_seq2	13.01598797	16.50831806	24.09731601	21.36218227	16.57758214	15.36936645	-1.170408148	-0.31988419	1.528344473	0.862228524	-0.303015578	-0.597265081	-0.303513063	-0.071424595	2.307750354	0.012906584	-0.422328421	3.44E-15	5	2.509673485
Ctaxi_contig_9593|comp31141_c0_seq1	48.82459873	42.88701247	65.79657724	59.79781602	34.88828673	42.41496944	-0.023773025	-0.533457386	1.433107203	0.918171563	-1.22007064	-0.573977716	-0.746670746	-1.362834153	2.098232731	-0.017046666	0.492334867	8.10E-15	5	2.915406301
Ctaxi_contig_9594|comp31141_c0_seq2	10.1829122	1.535094944	8.765608591	10.00505644	3.807666935	3.261436858	1.026609694	-1.236274048	0.655742318	0.980069984	-0.641607665	-0.784540283	0.373392292	-2.308752234	1.161632133	0.426097999	-0.037598303	3.61E-15	1	3.064287482
Ctaxi_contig_9595|comp31141_c0_seq3	12.14130002	5.729416817	11.15761124	11.00741414	6.084312353	7.362833999	1.135615702	-1.120455097	0.789497181	0.736649167	-0.995582352	-0.545724602	-0.196384141	-2.388609933	1.101194182	0.34885613	0.238380003	4.39E-15	3	3.453259516
Ctaxi_contig_9596|comp31141_c0_seq4	32.34362244	17.35331283	31.77579365	38.69130723	19.9194095	18.14827122	0.661700486	-0.999324952	0.598781301	1.365065939	-0.714984471	-0.911238305	0.555869774	-1.930808885	1.487287193	0.338752337	0.320533991	5.72E-15	1	3.198510044
Ctaxi_contig_9599|comp31142_c0_seq1	395.3021143	85.74792785	75.0830336	105.7467268	135.3626773	133.3777227	1.998789945	-0.577134378	-0.665881233	-0.410716365	-0.164270183	-0.180787785	0.278470793	-1.660048447	-1.257034891	-0.165157064	0.060148291	-3.89E-16	3	0.593569047
Ctaxi_contig_9601|comp31142_c0_seq3	353.8184781	92.18168882	68.80120238	99.40076068	167.70868	114.0972488	1.938458795	-0.541797006	-0.76343857	-0.473361887	0.174181272	-0.334042604	0.589088635	-1.45335513	-1.384736429	-0.285498278	-0.241009514	-1.36E-15	3	1.01167786
Ctaxi_contig_9605|comp31143_c1_seq1	166.2710836	445.3217271	497.8859634	387.9521754	565.1955791	550.131156	-1.825733311	0.066888393	0.423397926	-0.322212515	0.879915918	0.777743589	-0.351638557	1.765881348	0.371049853	0.619616167	-1.259826376	-6.88E-15	4	3.268655035
Ctaxi_contig_9608|comp31145_c0_seq1	153.3500897	242.0568654	140.6336043	575.8213738	374.7662929	166.0273356	-0.713859537	-0.19520216	-0.78821123	1.756277003	0.580733196	-0.639737272	1.993257119	0.530989959	0.686221977	0.528531328	0.261003994	1.44E-15	2	0.130170952
Ctaxi_contig_9609|comp31145_c0_seq2	67.3468622	119.364235	63.08216943	256.4720173	165.5518318	60.46478082	-0.7034691	-0.034501389	-0.758315041	1.728768731	0.559492679	-0.791975881	1.994941634	0.625376601	0.723795899	0.257084359	0.343512151	2.39E-15	2	0.128018585
Ctaxi_contig_9610|comp31146_c1_seq1	0.042663383	1.594191749	7.761758838	5.460060791	1.422761966	0.44005923	-0.883709058	-0.384083162	1.602007655	0.860810796	-0.439287282	-0.755738948	-0.327469278	-0.416220523	2.344087867	-0.121648676	-0.352298144	4.44E-15	5	2.465819856
Ctaxi_contig_9614|comp31149_c0_seq1	38.24042644	45.76667205	38.69975165	52.66704167	68.93793481	40.69709448	-0.783401467	-0.146749551	-0.744546733	0.436958949	1.8133285	-0.575589698	2.0538539	1.225115675	-0.288207423	0.129262413	-1.45524273	-6.16E-15	4	2.744872696
Ctaxi_contig_9616|comp31149_c0_seq3	23.5337257	21.23310434	17.42310205	40.59734946	32.45763402	26.37750025	-0.405604808	-0.679789021	-1.133858732	1.628009381	0.657931685	-0.066688505	1.980892294	0.122744981	0.114101045	1.330595519	0.065953307	-1.87E-15	2	0.945068151
Ctaxi_contig_9627|comp31155_c0_seq1	0.294627927	1.831423229	0.591714746	7.226016294	0.033757227	0.486920607	-0.525813459	0.031686526	-0.418039901	1.988671654	-0.620448971	-0.456055849	0.99509902	0.054106165	1.241918395	0.3852562	1.507787103	7.05E-15	2	1.669252531
Ctaxi_contig_9629|comp31156_c0_seq1	43.86372466	26.67845046	25.42529985	46.78353354	31.91201188	38.04630355	0.945327864	-0.985888131	-1.126712448	1.273444922	-0.39776033	0.291588123	1.036763915	-1.370056089	-0.363737164	1.415916855	0.884379096	5.83E-16	1	2.349476335
Ctaxi_contig_9632|comp31157_c0_seq1	21.8920256	13.54452068	9.841836199	55.59248871	37.07857933	21.37686369	-0.273681279	-0.763681145	-0.981029312	1.704541262	0.617771839	-0.303921365	2.055415952	-0.136867035	0.306296036	1.206255116	0.009002417	-1.25E-15	2	0.788989874
Ctaxi_contig_9633|comp31157_c0_seq2	11.61516689	11.95793323	6.413996578	26.91255279	21.2920636	13.25871741	-0.485827408	-0.439909306	-1.18259323	1.563460545	0.810521392	-0.265651993	2.123834448	0.428735536	0.068901873	0.981212923	0.039142792	-2.00E-15	2	0.626019
Ctaxi_contig_9639|comp31161_c0_seq1	4.307115264	16.55769255	12.77490307	13.98481578	8.95901516	16.64816091	-1.646215433	0.90717265	0.118725759	0.37090789	-0.676619839	0.926028972	-1.089694734	1.798192518	0.716931847	0.166210732	1.192702441	2.16E-15	6	3.354113971
Ctaxi_contig_9641|comp31162_c0_seq1	0.252248839	4.977082186	113.0277248	0.160307056	0.308147595	0.453412127	-0.429313686	-0.325879621	2.039519621	-0.431326437	-0.428089974	-0.424909904	-1.381404217	-0.593096387	1.71504232	-0.555496837	-0.994766135	1.89E-15	5	0.735582316
Ctaxi_contig_9642|comp31162_c0_seq2	0.076812573	3.585922979	28.1023894	1.33682792	0.512467915	0.399855533	-0.505473138	-0.188290199	2.027714416	-0.391582344	-0.46609494	-0.476273795	-1.384154469	-0.446961081	1.766020035	-0.685780931	-0.863366902	2.41E-15	5	0.691591764
Ctaxi_contig_9643|comp31162_c1_seq1	3.144149207	23.18179936	424.3058536	4.288674891	4.099775118	3.996386374	-0.434836679	-0.317132241	2.039136141	-0.428113548	-0.429223176	-0.429830498	-1.379764772	-0.58327393	1.71931713	-0.56460225	-0.987708575	2.00E-15	5	0.733419125
Ctaxi_contig_9645|comp31163_c1_seq1	72.2267762	87.47946696	94.54870533	137.3908841	108.6078079	106.8805321	-1.303373137	-0.616964255	-0.29883101	1.629173203	0.333863446	0.256131754	1.106958995	0.509512766	1.036551132	1.533000783	-0.015521873	-1.28E-15	2	1.764086652
Ctaxi_contig_9647|comp31163_c1_seq3	55.746598	46.73430413	56.55056218	85.8665193	69.29003897	85.22435902	-0.661380589	-1.21215525	-0.61224736	1.179359369	0.166309255	1.140114576	0.628673208	-0.239866842	0.180176883	2.461398013	-0.138434726	-6.33E-15	2	4.570862317
Ctaxi_contig_9649|comp31164_c2_seq1	7.039547423	13.24128613	5.45486302	28.42938117	17.55902056	3.85536378	-0.5964534	0.06919865	-0.766542542	1.699384484	0.532634616	-0.938221808	2.024807041	0.613466909	0.702577789	0.026899214	0.421957758	3.22E-15	2	0.192026294
Ctaxi_contig_9657|comp31167_c0_seq1	392.9600522	267.1976804	276.1627814	324.5925073	267.6648611	372.6555743	1.366272177	-0.891982211	-0.731000207	0.138629075	-0.883593272	1.001674439	-0.441863951	-1.62945681	-0.915984184	1.271413781	0.849496991	-1.89E-15	3	2.680512916
Ctaxi_contig_9659|comp31168_c0_seq1	14.41720112	29.55507141	27.41553928	30.3776025	30.02266352	29.09730705	-2.012312752	0.444899191	0.097605695	0.578414222	0.520799757	0.370593887	0.175018266	2.003427408	0.846389906	0.381956682	-0.213786349	-2.58E-15	4	3.023737857
Ctaxi_contig_9660|comp31168_c0_seq2	8.956228904	8.963159656	9.747162398	7.586204114	8.827575776	16.98326507	-0.358487621	-0.356452802	-0.12627529	-0.760716951	-0.396259245	1.99819191	-1.596717928	0.289757846	-0.785633593	1.465234215	-0.008421818	-6.88E-15	6	0.590551543
Ctaxi_contig_9661|comp31169_c1_seq1	171.7498417	310.5224803	383.842711	361.9046838	248.2438079	227.5229438	-1.364631853	0.32297042	1.21461152	0.947825034	-0.434395226	-0.686379895	-0.269316076	0.616443548	2.188882583	-0.508434291	0.248503687	6.44E-15	5	3.212601973
Ctaxi_contig_9662|comp31169_c2_seq1	157.2000848	301.5804101	288.6150422	347.9848621	295.9830834	166.6633015	-1.304273388	0.533430272	0.368404296	1.124076062	0.462186301	-1.183823542	1.076944278	1.208990619	1.534133959	-0.821446503	-0.058915384	4.77E-15	2	2.425247108
Ctaxi_contig_9663|comp31169_c2_seq2	47.44363091	81.50532199	85.20471668	111.4819065	71.82390899	36.0964519	-0.910369523	0.339191664	0.474904833	1.438889751	-0.01597326	-1.326643466	0.996519741	0.511153357	1.817414475	-0.759931137	0.385443229	7.44E-15	2	2.352381025
Ctaxi_contig_9664|comp31170_c0_seq1	73.4704057	26.40397542	47.95182795	39.49658766	18.74519349	24.19666696	1.731294281	-0.590705202	0.472347639	0.055212465	-0.96854749	-0.699601693	-0.362809408	-2.204839318	0.278620551	-0.5406191	0.43653746	5.88E-15	3	1.185592787
Ctaxi_contig_9666|comp31170_c2_seq1	9.489620392	7.659312044	20.75387059	9.908907719	4.040677883	7.173994702	-0.06064689	-0.379518673	1.901782859	0.012400309	-1.009948147	-0.464069458	-1.414806568	-1.129775726	1.87829703	-0.45701765	-0.196041285	5.16E-15	5	1.120735437
Ctaxi_contig_9667|comp31171_c0_seq1	406.7743935	420.9225876	477.0532224	696.165765	464.5494341	345.8529497	-0.511156421	-0.394094321	0.070330319	1.883266591	-0.033125974	-1.015220195	1.435870654	-0.294035225	1.595215592	0.263993982	0.380322855	5.50E-15	2	1.213979055
Ctaxi_contig_9670|comp31172_c0_seq1	151.521712	52.6442643	37.74445225	669.5361741	132.2244437	13.5792396	-0.099658957	-0.498822704	-0.558972566	1.991541805	-0.177561149	-0.656526428	1.589173535	-0.519431397	0.983097285	0.672683919	0.847194041	4.39E-15	2	1.12644619
Ctaxi_contig_9672|comp31172_c0_seq3	55.82540496	38.25117442	33.51110647	324.6138429	62.69680647	6.824703093	-0.263670775	-0.412531808	-0.452682153	2.013078961	-0.205467149	-0.678727076	1.512187668	-0.376228111	1.137157742	0.600964774	0.871411755	5.05E-15	2	1.035096225
Ctaxi_contig_9685|comp31176_c0_seq1	64.95262429	231.7252895	92.4839183	464.030514	283.4780303	104.7764763	-0.930915107	0.16274832	-0.750370116	1.686161809	0.502132953	-0.669757858	1.819700647	0.949113976	0.749384815	0.196466776	0.487060069	2.72E-15	2	0.265471441
Ctaxi_contig_9692|comp31179_c0_seq1	14.37104125	9.906967372	9.292616243	5.293896513	7.120838704	11.46005578	1.500524323	0.104084182	-0.088095563	-1.338964813	-0.767465442	0.589917314	-1.455425518	-0.89140023	-1.278511253	-0.56775194	0.423516606	-2.22E-16	3	1.666595695
Ctaxi_contig_9694|comp31179_c1_seq2	27.19022557	7.597218864	9.141832223	12.22947556	8.35572851	19.95172906	1.668095719	-0.824407689	-0.627911352	-0.235120104	-0.727914695	0.747258122	-0.458670192	-1.744025465	-1.118931895	0.823770394	0.54711129	-1.33E-15	3	1.431748125
Ctaxi_contig_9698|comp31182_c0_seq1	10.36708221	13.97278274	21.94441328	9.654913769	8.822184406	31.81118488	-0.630367864	-0.233583475	0.643643718	-0.708737467	-0.800374032	1.72941912	-2.146429463	0.189799285	0.075022262	1.08483096	0.082364599	-3.66E-15	6	0.894199444
Ctaxi_contig_9701|comp31183_c0_seq1	83.06838122	81.4740835	133.877285	89.94816197	65.91023457	98.37789406	-0.391257593	-0.460252607	1.807554474	-0.093527396	-1.133795555	0.271278677	-1.872714217	-0.872029012	1.69880029	0.187071039	-0.099937276	3.22E-15	5	0.620120858
Ctaxi_contig_9714|comp31185_c0_seq1	0.441005499	3.420125231	1.500860346	7.240991065	2.924856818	0.490073955	-0.872685203	0.293867469	-0.457671167	1.790027962	0.099932098	-0.853471159	1.522291117	0.757455427	1.140805203	-0.096785109	0.853331002	5.50E-15	2	0.619311359
Ctaxi_contig_9719|comp31186_c0_seq3	15.04616199	4.424871232	12.46890941	8.448539209	6.500960405	3.502338195	1.456693137	-0.870781413	0.891932231	0.010936735	-0.415841912	-1.072938779	-0.012494928	-2.204686754	0.659006892	-0.567303469	-0.523419677	3.22E-15	3	2.246026749
Ctaxi_contig_9722|comp31187_c0_seq1	127.0158694	178.6392796	113.899249	207.0663555	180.2165208	158.0269928	-0.96090674	0.506929184	-1.333858596	1.315211377	0.551775723	-0.079150948	1.602214268	1.557814286	-0.082206595	0.29363338	0.802447543	3.75E-16	2	1.345498156
Ctaxi_contig_9727|comp31189_c0_seq1	168.4406536	244.3363084	208.806699	847.3886865	616.8337375	123.8848976	-0.680044627	-0.421777372	-0.542681984	1.630364915	0.845803611	-0.831664543	2.115608532	0.337238351	0.7987868	0.510860174	-0.305542518	-1.11E-16	2	0.287913654
Ctaxi_contig_9728|comp31189_c0_seq2	45.05075495	35.33998977	40.44378614	188.2539617	108.3543092	27.87316494	-0.463282119	-0.617517429	-0.536454238	1.811203009	0.542163191	-0.736112414	2.005769705	-0.099097328	0.888569909	0.759793264	-0.036150408	6.66E-16	2	0.399735347
Ctaxi_contig_9732|comp31192_c0_seq1	40.7080089	19.25482264	22.4270562	25.84473841	33.89466688	36.22562638	1.297489906	-1.237095196	-0.862311897	-0.458530085	0.492528117	0.767919155	0.4095275	-1.29726538	-1.54989732	1.298549271	-0.889011574	-8.10E-15	3	3.166379361
Ctaxi_contig_9739|comp31195_c0_seq1	65.91281404	36.48710186	51.6562352	58.04458364	45.33472206	46.02866582	1.477282906	-1.357330521	0.103929916	0.719327027	-0.505028872	-0.438180455	0.490732396	-2.450566774	0.331592415	0.702007483	-0.034731125	2.00E-15	1	2.214894447
Ctaxi_contig_9740|comp31196_c0_seq1	9.865657567	14.24704273	6.437068904	24.57662341	14.1138462	11.24873245	-0.573126338	0.134387403	-1.126780833	1.802426161	0.112878594	-0.349784986	1.683196848	0.663577252	0.41277819	0.468448822	1.116075515	3.89E-15	2	0.643706805
Ctaxi_contig_9742|comp31197_c0_seq1	149.5029063	177.9773731	94.79287145	349.7042	335.0659889	175.5917586	-0.617205252	-0.343754232	-1.142606306	1.305403113	1.164826863	-0.366664186	2.22873146	0.736619941	-0.060094524	0.767163823	-0.385236203	-2.78E-15	2	0.816470017
Ctaxi_contig_9744|comp31197_c0_seq3	24.88080183	23.83087456	17.21170807	52.75720784	77.04226384	25.73572188	-0.51856824	-0.563830581	-0.849182696	0.683182983	1.730111191	-0.481712657	2.229004217	0.670301305	-0.296649362	0.616760984	-1.450418435	-6.97E-15	2	2.361497414
Ctaxi_contig_9745|comp31197_c0_seq4	70.07196448	100.6255718	46.08514302	136.596454	131.9559316	81.30869836	-0.685026817	0.17386481	-1.359319704	1.185041303	1.054591704	-0.369151296	2.104998854	1.250146592	-0.28032125	0.30657669	0.077678116	-1.22E-15	2	1.044013926
Ctaxi_contig_9747|comp31197_c0_seq6	3.757608012	9.059957928	4.606106999	13.06663462	12.12046071	8.835541825	-1.26926596	0.127953021	-1.045678511	1.183749944	0.934424236	0.068817271	1.619029272	1.554224348	0.069252836	0.72321123	0.005524185	-3.27E-15	2	1.459850184
Ctaxi_contig_9750|comp31199_c1_seq1	1820.112565	49.74837466	90.19975281	102.9074717	62.23720764	36.80340576	2.040025127	-0.434041481	-0.377511076	-0.359752163	-0.416588459	-0.452131948	0.096059319	-1.779976079	-0.904275928	-0.540177861	0.262159606	2.22E-15	3	0.35431584
Ctaxi_contig_9752|comp31199_c1_seq3	345.0425577	10.46862961	28.95473335	25.23866766	12.97810946	11.40004834	2.0378448	-0.462416136	-0.324270037	-0.352040085	-0.443662869	-0.455455672	0.061050229	-1.82753585	-0.849658461	-0.524398747	0.249460893	2.44E-15	3	0.324970783
Ctaxi_contig_9753|comp31199_c1_seq4	575.7099616	27.10637604	36.50783459	29.03764995	20.3064437	13.09216793	2.039962443	-0.399560131	-0.357753859	-0.39097217	-0.429797973	-0.461878311	0.058774764	-1.758526135	-0.903383591	-0.592963057	0.273209078	2.36E-15	3	0.340506208
Ctaxi_contig_9754|comp31199_c1_seq5	352.6118992	7.631376268	9.741500795	21.80728629	12.77543163	4.02897567	2.039339373	-0.433425072	-0.418300041	-0.331814448	-0.396553317	-0.459246495	0.148917318	-1.765342315	-0.922364076	-0.528031942	0.272745166	2.16E-15	3	0.396744858
Ctaxi_contig_9761|comp31202_c0_seq1	126.9134922	59.2879217	71.99678511	42.79636048	51.76039467	65.47596969	1.91750983	-0.349164928	0.076810922	-0.901929293	-0.601472678	-0.141753854	-0.728255256	-1.701037272	-0.863235844	-0.643467327	0.074527995	2.01E-15	3	0.267645908
Ctaxi_contig_9762|comp31202_c0_seq2	81.34170694	41.02305179	51.67351019	28.48303365	31.43186209	58.04532305	1.664206388	-0.389289042	0.153156324	-1.027972794	-0.87778411	0.477683234	-1.333751676	-1.577051976	-0.887586461	-0.178196367	0.253611611	7.49E-16	3	0.895877603
Ctaxi_contig_9764|comp31203_c0_seq1	200.0851554	111.7335118	153.9322523	179.4344647	147.728113	201.5324893	0.989061001	-1.555335806	-0.340074423	0.394351618	-0.518744469	1.030742079	-0.177489076	-1.920864571	-0.39294803	2.000836856	-0.005089346	-5.05E-15	3	3.998786994
Ctaxi_contig_9768|comp31205_c0_seq1	1.826158398	20.74797447	8.944407361	27.01759673	5.391743163	8.395640918	-1.053186835	0.895255846	-0.320196933	1.540859818	-0.686026647	-0.376705249	0.433208584	1.163606551	1.177979184	-0.39898215	1.827642179	8.52E-15	2	2.885605893
Ctaxi_contig_9769|comp31205_c1_seq1	0.123369148	14.52236159	5.118702908	17.14498455	4.914683975	1.612857399	-1.020009485	1.043910232	-0.303989397	1.419831204	-0.333233019	-0.806509535	0.784406122	1.344172321	1.134815929	-0.878787975	1.493032608	8.60E-15	2	2.424937076
Ctaxi_contig_9770|comp31205_c1_seq2	1.042431796	2.046656493	3.686882424	4.821210497	3.251642533	5.291842841	-1.43080867	-0.809962252	0.20408211	0.905362932	-0.064998234	1.196324113	-0.242924019	0.377384628	0.917909614	2.052455908	-0.216675751	-4.44E-15	6	4.627008475
Ctaxi_contig_9772|comp31206_c0_seq2	55.96370938	56.47051213	103.2025047	86.6377419	55.65963014	53.30377459	-0.595367756	-0.571374789	1.641002988	0.8567969	-0.609763422	-0.721293921	-0.430235213	-0.841782869	2.317673345	-0.003632353	-0.294930119	4.94E-15	5	2.422654931
Ctaxi_contig_9773|comp31206_c0_seq3	12.41283399	27.2796377	52.92723696	30.46302294	15.96693823	17.79346668	-0.925885014	0.076829354	1.806671006	0.291537652	-0.686173005	-0.562979993	-1.084875817	-0.047257441	2.171198028	-0.631739807	-0.151994671	5.16E-15	5	1.113295079
Ctaxi_contig_9775|comp31206_c1_seq1	321.1965451	346.2924531	614.205693	500.0845869	346.7348051	378.1252517	-0.837956349	-0.620209415	1.704364246	0.71418206	-0.616371307	-0.344009234	-0.734656596	-0.662864339	2.273912381	0.300633833	-0.397921987	2.72E-15	5	1.762656602
Ctaxi_contig_9776|comp31207_c0_seq1	44.45394972	33.21721605	22.82304519	40.69423151	31.93562771	33.25287179	1.335676078	-0.156563499	-1.536910633	0.83638505	-0.326758584	-0.151828412	1.153836548	-0.820589993	-1.00781386	0.19502501	1.325984867	3.03E-15	1	1.799680204
Ctaxi_contig_9782|comp31208_c0_seq1	56.37805346	83.83823943	71.18982798	125.1134642	76.89255711	78.61317944	-1.108319783	0.079320475	-0.467717431	1.864454728	-0.221077052	-0.146660937	1.028184512	0.716894586	1.155279345	0.667165592	1.099129578	4.88E-15	2	1.298335931
Ctaxi_contig_9785|comp31209_c0_seq1	13.93647716	7.549933073	4.092197331	54.48536396	16.78813286	2.647465251	-0.136662928	-0.466422996	-0.644958235	1.957020834	0.010578234	-0.719554909	1.764997149	-0.379996476	0.882491507	0.616658418	0.703440677	3.72E-15	2	0.807195763
Ctaxi_contig_9786|comp31209_c0_seq2	7.899764311	5.277921028	1.521152581	32.40995629	13.00852168	1.091819409	-0.196085191	-0.419438205	-0.739474708	1.891921095	0.239126313	-0.776049304	1.948962114	-0.191124782	0.754040755	0.549384234	0.519680114	3.22E-15	2	0.511346939
Ctaxi_contig_9787|comp31210_c1_seq1	0.020216875	0.602180894	7.664623833	0.012848058	0.241613928	0.207710324	-0.471770837	-0.280841026	2.036193791	-0.474188387	-0.399135251	-0.410258291	-1.400981422	-0.506995012	1.689379662	-0.589738209	-1.013804155	1.80E-15	5	0.707520543
Ctaxi_contig_9793|comp31212_c0_seq1	0.664872462	5.699040955	3.25404157	4.215677454	2.856278934	8.095714287	-1.35756388	0.614183626	-0.343456438	0.033190303	-0.499249294	1.552895684	-1.148513283	1.664523039	-0.104018193	0.790752698	0.987029546	-9.99E-16	6	1.474626079
Ctaxi_contig_9794|comp31212_c0_seq2	34.0053487	46.01904837	91.89177051	39.61992964	24.71734148	45.39863742	-0.552766036	-0.039437008	1.920641942	-0.312862638	-0.949629936	-0.065946323	-1.844652242	-0.388828374	1.734867749	-0.48811626	-0.201571141	3.77E-15	5	0.314828341
Ctaxi_contig_9808|comp31216_c0_seq1	1.925318363	4.667724739	11.68698946	8.481735852	3.34846727	8.459193795	-1.213405228	-0.474406907	1.417079669	0.553357554	-0.829908215	0.547283128	-1.303162376	-0.136916625	1.895051829	0.873910763	-0.005314904	9.99E-16	5	1.625373206
Ctaxi_contig_9810|comp31217_c0_seq1	13.76464851	11.01690828	12.61091608	18.93732866	7.816269759	8.249903575	0.414130928	-0.255767169	0.132851369	1.675228521	-1.03608171	-0.930361939	0.604620062	-1.167408942	1.412208616	-0.114570816	1.396660345	9.71E-15	1	3.503185436
Ctaxi_contig_9811|comp31217_c1_seq1	17.23276892	12.43862905	16.20189142	23.78257918	15.06285542	9.283710579	0.319418006	-0.65863528	0.109108513	1.655645907	-0.123266414	-1.302270732	1.472818592	-1.151364797	1.334666442	0.033598052	0.243606178	5.22E-15	1	2.208560166
Ctaxi_contig_9817|comp31219_c2_seq1	2.715636445	3.451942378	1.360860467	8.85170131	8.910153215	0.428829427	-0.423407144	-0.22494744	-0.788565737	1.230472799	1.246227593	-1.039780071	2.381402959	0.5531381	0.253648293	0.051840153	-0.616803351	-8.88E-16	2	0.806562318
Ctaxi_contig_9822|comp31221_c0_seq1	1349.02857	1106.220845	1130.124222	1650.511971	1606.325024	1242.58575	0.006659114	-1.028142616	-0.926270833	1.291525749	1.103209133	-0.446980548	2.269637016	-0.362748587	-0.028582745	1.149249002	-0.798858578	-2.91E-15	2	1.650988764
Ctaxi_contig_9823|comp31221_c0_seq2	512.4646396	556.1941039	522.3424189	644.1037167	704.4270558	498.0028044	-0.72818009	-0.201483513	-0.609207845	0.857337877	1.583898257	-0.902364687	2.227252861	0.925325023	0.171418052	0.045185707	-1.176781169	-3.28E-15	2	1.622847539
Ctaxi_contig_9828|comp31223_c0_seq1	79.68510656	70.37191382	67.33373008	212.9821258	167.0768126	56.72185735	-0.452717626	-0.596403579	-0.643277335	1.603817623	0.89558052	-0.806999603	2.220431624	0.083002359	0.625699926	0.648664632	-0.403471258	-5.00E-16	2	0.433429594
Ctaxi_contig_9835|comp31223_c0_seq8	19.24118226	3.679184747	4.154020595	49.45389547	30.06575314	1.909219934	0.061129033	-0.76085726	-0.735776383	1.656967622	0.63288397	-0.854346982	2.203542306	-0.497961284	0.49588314	0.679899627	-0.147647271	1.11E-16	2	0.915053467
Ctaxi_contig_9836|comp31223_c0_seq9	55.6243589	41.53186043	35.18167927	180.368507	120.0128155	35.16106601	-0.375277603	-0.611843743	-0.718442147	1.718761411	0.705590255	-0.718788175	2.156564414	-0.034917691	0.627052706	0.755321546	-0.136082651	2.22E-16	2	0.390197934
Ctaxi_contig_9840|comp31224_c1_seq1	5.743500057	10.21349292	3.354003085	11.83031905	10.36290842	14.83827191	-0.874312639	0.197324716	-1.447171319	0.58494307	0.23314563	1.306070541	0.43709273	1.43219442	-0.873151491	1.302294883	0.782149671	-4.33E-15	4	4.052731841
Ctaxi_contig_9841|comp31225_c0_seq1	15.05099023	29.22123803	20.32163123	24.46426121	23.12744136	26.26671579	-1.625410636	1.244897659	-0.557795955	0.281330174	0.010545559	0.646433199	-0.246934336	2.46704903	0.038514941	-0.226865222	0.98992635	2.78E-16	4	2.284054316
Ctaxi_contig_9842|comp31225_c1_seq1	17.93091376	20.49465997	17.91475562	29.51132748	22.10615436	32.85250559	-0.882676801	-0.474013939	-0.885252419	0.963248894	-0.217140656	1.49583492	0.073162083	0.543048803	-0.132595789	2.057655312	0.720385032	-4.33E-15	6	4.19418102
Ctaxi_contig_9843|comp31226_c0_seq1	28.60711781	14.74526579	18.65135743	30.07854842	18.88223265	14.20605407	1.128686212	-0.89132204	-0.322109691	1.343109362	-0.288465569	-0.969898274	1.345356176	-1.774301924	0.527507354	0.274045532	0.421285817	4.33E-15	1	0.881683984
Ctaxi_contig_9846|comp31227_c0_seq1	39.14287763	46.64060444	34.92027846	92.67654829	60.70498219	36.90355106	-0.573934751	-0.234795105	-0.764932745	1.847517851	0.401369456	-0.675224707	1.941960872	0.31279783	0.760397631	0.529961104	0.445101911	2.33E-15	2	0.182117057
Ctaxi_contig_9848|comp31227_c0_seq3	25.68646944	30.20981323	20.5931347	41.07481109	32.052291	22.4843604	-0.400429095	0.203932631	-1.080947029	1.655599618	0.450105174	-0.828261299	2.041540856	0.66318836	0.353035731	-0.019014721	0.732447925	4.33E-15	2	0.392276934
Ctaxi_contig_9849|comp31228_c0_seq1	133.3858555	100.1546676	79.14912149	174.2181512	162.6239121	183.6295747	-0.129662291	-0.916755817	-1.414280294	0.837466411	0.562852378	1.060379613	1.145872272	0.022585374	-0.889012248	2.066725155	-0.076874008	-7.22E-15	2	4.699335104
Ctaxi_contig_9856|comp31228_c0_seq8	25.48002083	26.0754342	18.64234226	33.49873596	35.49229713	31.92083133	-0.483113398	-0.38843666	-1.570373323	0.791943265	1.108939618	0.541040498	1.708402197	0.886027742	-0.939069628	1.326149804	-0.29643784	-7.33E-15	2	3.126869944
Ctaxi_contig_9858|comp31230_c0_seq1	15.11319446	43.26681358	495.9595008	24.80422987	2.839392168	45.69220587	-0.465128391	-0.318813967	2.033830983	-0.414764058	-0.52891537	-0.306209198	-1.499429123	-0.582794465	1.722992174	-0.466439921	-0.878528477	1.72E-15	5	0.567907872
Ctaxi_contig_9860|comp31230_c1_seq1	6.698403653	12.90249275	190.8136764	4.321477683	0.632058912	14.2636052	-0.421503466	-0.338679547	2.036415539	-0.453235171	-0.502488513	-0.320508842	-1.490188224	-0.618349587	1.688181847	-0.480674061	-0.930315308	1.69E-15	5	0.617798903
Ctaxi_contig_9861|comp31230_c1_seq2	5.183230927	15.30714566	186.9115734	7.021973435	1.274264614	12.9874238	-0.450640758	-0.312101285	2.036198519	-0.425478711	-0.50413253	-0.343845235	-1.471505163	-0.582820142	1.717815695	-0.505648499	-0.9052968	1.69E-15	5	0.611029413
Ctaxi_contig_9862|comp31230_c1_seq3	6.80126825	24.18838949	282.438898	11.585865	2.363096924	20.96566544	-0.464970269	-0.307242283	2.035487835	-0.421566603	-0.505231323	-0.336477357	-1.475160478	-0.568396643	1.72221517	-0.500307576	-0.900020282	1.78E-15	5	0.597176035
Ctaxi_contig_9863|comp31231_c0_seq1	15.86343508	44.35386484	38.43245665	17.90360652	31.07319611	54.52837941	-1.178541922	0.704741652	0.313322819	-1.043681851	-0.173141394	1.377300695	-1.762100952	1.667302091	-0.294451669	0.070030452	-0.009993142	-3.77E-15	6	0.828085499
Ctaxi_contig_9864|comp31231_c0_seq2	0.143435841	16.37071798	8.410110636	3.540631989	5.364640594	18.4939724	-1.176383721	1.049240481	-0.04258255	-0.710447288	-0.460278611	1.340451689	-1.638550066	1.899171037	-0.3314051	-0.099490625	0.770617296	-9.99E-16	6	1.114673375
Ctaxi_contig_9866|comp31232_c0_seq1	2.895791473	1.47687371	19.85655753	2.959393635	2.021247159	1.125299885	-0.296379099	-0.491066191	2.030776355	-0.287652364	-0.416373713	-0.539304988	-1.197997897	-0.851437996	1.78259803	-0.465048001	-1.040539469	2.05E-15	5	1.03109861
Ctaxi_contig_9871|comp31235_c0_seq2	274.0987846	189.1100023	162.3474811	305.3851138	183.8598521	113.540742	0.967004468	-0.217635355	-0.590672214	1.403097685	-0.290816037	-1.270978547	1.530094382	-1.074612696	0.44235734	-0.445639038	0.942928832	6.99E-15	1	0.966923891
Ctaxi_contig_9874|comp31236_c0_seq1	82.78218607	147.9628457	97.1632044	104.6677104	114.9387965	132.9401226	-1.281448995	1.445746119	-0.679739176	-0.365746464	0.064001501	0.817187015	-0.592877439	2.549319107	-0.599904107	-0.556950071	0.891620444	5.55E-17	4	1.943057771
Ctaxi_contig_9875|comp31236_c1_seq1	118.7584462	181.3595421	127.6075258	158.6354147	165.2716258	205.3786074	-1.252162602	0.671749588	-0.980204869	-0.026628373	0.17732153	1.409924725	-0.328579571	2.039969151	-0.777728697	0.732726205	0.635901738	-4.66E-15	6	2.333216407
Ctaxi_contig_9881|comp31239_c0_seq1	2191.460953	2537.120813	1351.106873	5554.19042	3908.923223	1422.893986	-0.390848368	-0.178477841	-0.907154887	1.675184494	0.664346087	-0.863049485	2.194041862	0.360028044	0.480880929	0.282206057	0.222195071	1.94E-15	2	0.216240572
Ctaxi_contig_9882|comp31239_c0_seq2	1115.099855	1353.335616	602.3881987	2477.794495	2167.532832	613.7680929	-0.347684685	-0.044519003	-1.000133244	1.386405311	0.991583441	-0.985651819	2.347263406	0.603719562	0.184060101	-0.005886125	-0.092405814	5.55E-16	2	0.53264483
Ctaxi_contig_9883|comp31239_c0_seq3	83.59584243	89.41415725	32.81060564	174.3485578	141.6393766	42.97158252	-0.191040951	-0.085523804	-1.112048737	1.454790846	0.861598563	-0.927775917	2.342377838	0.44191675	0.101210851	0.078204074	0.103875951	1.39E-15	2	0.562503711
Ctaxi_contig_9884|comp31239_c0_seq4	193.1148065	326.7494412	147.2286623	471.4470603	455.7181714	124.7995079	-0.606090397	0.261138477	-0.903870903	1.200161161	1.098087723	-1.049426061	2.230057727	1.067994764	0.211903908	-0.349827583	-0.155927613	8.88E-16	2	0.792435788
Ctaxi_contig_9885|comp31239_c0_seq5	309.2720831	408.3427908	205.8179071	857.9066127	598.5596296	183.3903796	-0.453902905	-0.07262931	-0.852046278	1.657516955	0.65942015	-0.938358612	2.166718941	0.468376428	0.547705386	0.130141526	0.247914655	2.44E-15	2	0.20223877
Ctaxi_contig_9886|comp31241_c0_seq1	187.854985	185.5977019	182.08568	314.6385929	186.8335204	177.5384418	-0.334807769	-0.377021297	-0.442699739	2.036176815	-0.353910213	-0.527737796	1.33424121	-0.335089986	1.172801768	0.692609566	1.045586882	5.00E-15	2	1.252606041
Ctaxi_contig_9887|comp31241_c0_seq2	69.68170653	67.4364423	49.60867314	102.3082485	76.96058928	53.34796271	-0.011034489	-0.129635124	-1.07134378	1.71238344	0.373454834	-0.87382488	2.121775732	0.067498594	0.314184654	0.181933072	0.65194628	2.94E-15	2	0.624467339
Ctaxi_contig_9892|comp31243_c0_seq1	15.56015657	26.2017905	24.1699332	42.36837993	34.20529153	46.84487494	-1.355234381	-0.453766402	-0.62588793	0.915728431	0.224221578	1.294938704	0.278078383	0.959822118	0.148806197	1.94881332	0.117125247	-4.88E-15	6	4.442048499
Ctaxi_contig_9895|comp31246_c2_seq1	8.776840819	13.9176768	6.817219228	28.55856655	14.37033939	13.80703353	-0.734814767	-0.05998159	-0.992052631	1.861915583	-0.000560956	-0.074505639	1.459146712	0.567501384	0.569707422	0.866670209	1.077114481	2.64E-15	2	0.880946656
Ctaxi_contig_9896|comp31246_c2_seq2	3.12592836	10.70929651	4.243297262	18.43730016	14.25088778	5.262713264	-1.007854513	0.222433932	-0.826578064	1.476187331	0.797004325	-0.661193013	1.926308322	1.20674119	0.527390741	0.117304115	0.182887531	1.33E-15	2	0.417399286
Ctaxi_contig_9898|comp31247_c0_seq2	9.471413937	31.70753368	16.89711416	22.84603605	25.56232235	33.35992816	-1.528973806	0.928275402	-0.708381175	-0.050983043	0.249185891	1.110876731	-0.350094354	2.364735947	-0.446827731	0.291682479	0.543474007	-2.16E-15	4	2.252270567
Ctaxi_contig_9899|comp31247_c1_seq1	17.89667917	39.59026046	30.28278499	26.33826702	23.94442566	32.75966123	-1.407305758	1.480463838	0.241487004	-0.283592692	-0.602252032	0.571199641	-1.367937558	2.137848058	0.403484021	-0.898742037	1.138025793	4.16E-15	6	3.599785272
Ctaxi_contig_9900|comp31247_c1_seq2	13.09923628	34.84246241	22.67503056	31.17122992	41.61988612	58.33848647	-1.312168257	0.077871176	-0.699989937	-0.156829871	0.511150311	1.579966577	-0.296646882	1.669710996	-0.694497969	1.319475052	-0.217890457	-7.77E-15	6	1.988703221
Ctaxi_contig_9902|comp31248_c0_seq1	221.1073836	283.1094032	257.9688823	420.4559398	298.2534911	243.6027964	-0.937390295	-0.060885588	-0.416289896	1.880742872	0.153202025	-0.619379118	1.530956943	0.534511592	1.195771952	0.42965561	0.617482616	4.94E-15	2	0.491501486
Ctaxi_contig_9904|comp31248_c0_seq3	196.0238549	247.5503088	230.8307607	356.9250596	269.6875543	177.5753439	-0.791573946	0.017558772	-0.244992449	1.735097681	0.365185443	-1.081275501	1.729166301	0.48402601	1.264737911	-0.074964597	0.301845193	4.11E-15	2	0.521687647
Ctaxi_contig_9906|comp31248_c0_seq5	45.13763234	64.31720976	67.14308015	97.25899984	82.4776159	41.67108615	-0.992789162	-0.094473293	0.037882293	1.448424766	0.756107544	-1.155152148	1.738311572	0.622340126	1.327788295	-0.119255501	-0.409964706	1.67E-15	2	0.980530492
Ctaxi_contig_9923|comp31254_c0_seq1	2.320846077	1.991282037	0.141745902	5.727027092	5.419950193	1.266624897	-0.216171461	-0.361445414	-1.176732861	1.285295081	1.149933605	-0.680878951	2.407374312	0.40416597	-0.144444349	0.472579899	-0.364115828	-1.67E-15	2	0.900288911
Ctaxi_contig_9926|comp31255_c0_seq1	51.53270464	35.08111981	46.06488347	47.99410512	43.41223665	38.77976474	1.273311603	-1.439490659	0.371689188	0.689810324	-0.065721941	-0.829598516	0.82798326	-2.338938942	0.59715026	0.497240298	-0.686167437	1.11E-16	1	2.075751257
Ctaxi_contig_9942|comp31258_c3_seq1	4.278023737	2.298031873	0.935981166	5.331552887	3.189287345	3.699454855	0.6426932	-0.643595129	-1.528442163	1.32711129	-0.064597037	0.266829837	1.429482263	-0.654402733	-0.631937766	1.256141214	0.949754544	-2.08E-16	1	2.501941891
Ctaxi_contig_9945|comp31260_c0_seq1	28.96677983	6.065274963	24.56506276	25.22950586	12.16792736	3.119386009	1.118172565	-0.966965169	0.717404737	0.777900997	-0.411330469	-1.235182661	0.566895725	-2.11707828	1.113250769	-0.230178882	-0.232122163	5.11E-15	1	2.69752984
Ctaxi_contig_9946|comp31260_c1_seq1	272.6602707	35.90577482	112.5850093	154.3196517	55.54653561	32.54578864	1.750021323	-0.806494609	0.021501007	0.472158883	-0.594410283	-0.84277632	0.456025437	-2.215121695	0.127985679	-0.214657783	0.313866829	4.33E-15	3	1.599883323
Ctaxi_contig_9947|comp31260_c1_seq2	30.91094162	5.301158223	29.32862309	37.38218111	10.33485899	1.46711265	0.775225924	-0.908671511	0.671185133	1.20072361	-0.577695037	-1.160768119	0.636312088	-1.917831158	1.44146392	-0.009696642	0.134328886	5.77E-15	1	2.934807438
Ctaxi_contig_9948|comp31260_c1_seq3	86.87642105	23.92392866	47.62064902	96.91992321	35.53299623	5.989045462	1.04602856	-0.714704251	-0.051925202	1.326937593	-0.390007557	-1.216329145	1.21244782	-1.708438567	0.827650119	-0.101550284	0.471096333	5.88E-15	1	1.255601759
Ctaxi_contig_9949|comp31260_c1_seq4	4.785133401	3.012947602	11.07628825	17.71594707	5.515443228	0.489120906	-0.368853053	-0.651338954	0.633955199	1.692314883	-0.252441879	-1.053636195	0.968899409	-0.819704501	1.949340259	0.263748277	0.109129948	5.16E-15	2	2.789160856
Ctaxi_contig_9950|comp31260_c2_seq1	71.44659691	10.92675975	45.01904203	63.92623476	20.11408488	7.751703892	1.267367967	-0.929367364	0.308106571	0.994395567	-0.595887919	-1.044614822	0.678003342	-2.148703252	0.860147511	-0.018327689	0.269487057	5.61E-15	1	1.963815113
Ctaxi_contig_9951|comp31260_c2_seq2	94.30379538	15.37386606	48.8845964	80.78794927	26.24811599	6.990510336	1.366057442	-0.840156841	0.096520191	0.988268522	-0.536204643	-1.074484672	0.828770521	-2.068685084	0.650350205	-0.102912623	0.366070542	5.50E-15	1	1.509491345
Ctaxi_contig_9957|comp31263_c1_seq1	33.9987001	41.74380023	27.2572875	84.00855165	45.81102802	36.73756862	-0.541388544	-0.157666247	-0.875384269	1.936293446	0.043839991	-0.405694376	1.660660619	0.280801057	0.719061957	0.683461285	0.944394329	3.61E-15	2	0.544243255
Ctaxi_contig_9958|comp31263_c2_seq1	27.35394932	38.52718803	26.23410763	72.58302912	42.85287057	30.44301799	-0.707980965	-0.065469227	-0.772376925	1.892895594	0.183277074	-0.530345551	1.712748637	0.486039463	0.824126774	0.518124934	0.778607992	3.77E-15	2	0.335192447
Ctaxi_contig_9959|comp31263_c2_seq2	3.718534486	2.659274386	0.754897114	6.364675204	4.154979178	1.507425041	0.260468791	-0.264825963	-1.209220443	1.572709136	0.476904874	-0.836036395	2.210753231	-0.13960874	0.016724004	0.2540238	0.501592853	2.16E-15	2	1.075588919
Ctaxi_contig_9962|comp31265_c0_seq1	0.029042985	0.089184436	13.86816761	0.018457153	0.035478958	0.035675237	-0.410463247	-0.399808823	2.04122204	-0.412338592	-0.409323075	-0.409288303	-1.352560079	-0.662140288	1.717413375	-0.474764176	-1.047841465	1.50E-15	5	0.776417787
Ctaxi_contig_9965|comp31266_c0_seq1	12.50482862	15.77283751	13.89158891	16.83117216	15.12428266	24.78226656	-0.918375751	-0.164227281	-0.598357297	0.080001387	-0.313892311	1.914851253	-0.876246506	0.882846481	-0.501928313	1.727005916	0.53596044	-6.22E-15	6	1.3714066
Ctaxi_contig_9967|comp31266_c2_seq1	9.06627924	5.643935514	3.665699028	5.395193339	15.81236574	13.15956621	0.057213778	-0.652810073	-1.063229131	-0.7044159	1.456805023	0.906436303	0.783625168	0.511586858	-1.719618915	1.119295406	-1.563365758	-1.17E-14	4	4.645844737
Ctaxi_contig_9968|comp31266_c2_seq2	68.2162505	95.33691368	90.60381866	90.91983831	92.01592921	107.1303391	-1.779174348	0.366558993	-0.007914143	0.017088708	0.103809256	1.299631534	-0.779505184	1.848235236	0.231912405	0.878237993	0.044810143	-2.44E-15	6	2.201026716
Ctaxi_contig_9969|comp31267_c0_seq1	115.302183	60.50408836	50.7016543	66.15359099	58.36590935	77.07025638	1.889985442	-0.466363751	-0.887873983	-0.223431929	-0.558306663	0.245990883	-0.00913962	-1.539099266	-1.316888083	0.152740459	0.705880588	7.49E-16	3	0.989695544
Ctaxi_contig_9971|comp31267_c0_seq3	20.48021576	14.30680894	11.27447678	11.21271366	12.36506916	13.3879988	1.91469288	0.135171424	-0.738916466	-0.756720055	-0.424546687	-0.129681097	-0.203979461	-1.029086235	-1.481264838	-0.868256232	0.629703587	2.26E-15	3	0.919871359
Ctaxi_contig_9973|comp31268_c0_seq1	10.61060811	15.54600523	14.19720962	27.49842332	20.9151698	11.74307158	-0.962364812	-0.188949347	-0.400316205	1.684088378	0.652440882	-0.784898897	1.857788437	0.622263765	1.046839166	0.379856557	-0.041672921	1.94E-15	2	0.306794794
Ctaxi_contig_9974|comp31268_c2_seq1	355.2540592	204.9878963	215.5655561	261.7919563	277.1105464	225.9776098	1.770599053	-0.931275544	-0.741082956	0.090095095	0.365532416	-0.553868065	1.176175924	-1.698637338	-0.956872931	0.140450529	-0.469947602	-1.28E-15	1	1.319616403
Ctaxi_contig_9976|comp31268_c4_seq1	177.8890385	117.8208448	154.0779304	159.2170733	126.876929	161.4797434	1.247061161	-1.39720079	0.198872373	0.425102582	-0.998542908	0.524707582	-0.528099039	-2.358172329	0.179192806	1.338611581	0.302837249	2.50E-16	3	2.780494669
Ctaxi_contig_9980|comp31270_c0_seq1	0.083420603	0.256165797	32.25806079	1.598037654	0.282703106	1.441311074	-0.458086183	-0.444681209	2.038655982	-0.340552367	-0.442621922	-0.352714301	-1.357888579	-0.678857087	1.767060071	-0.359923534	-1.012239372	1.69E-15	5	0.718571983
Ctaxi_contig_9983|comp31270_c0_seq4	0.21280057	0.065433848	6.918966774	0.877714837	0.23925616	0.357793779	-0.457160011	-0.511820206	2.030242526	-0.210534833	-0.447347295	-0.403380181	-1.2501649	-0.758210006	1.851585545	-0.289805257	-0.994874121	1.75E-15	5	0.831166889
Ctaxi_contig_9984|comp31270_c1_seq1	0.020216875	0.062081449	8.173266302	0.234340578	0.024696968	0.35751087	-0.44432966	-0.431575411	2.039537049	-0.379095818	-0.442964778	-0.341571382	-1.386176931	-0.671586827	1.737962683	-0.380088553	-1.018213871	1.42E-15	5	0.703634558
Ctaxi_contig_9985|comp31271_c0_seq1	29.31216921	38.44427791	30.03749692	42.97861463	48.27916012	29.46580818	-0.878368328	0.250220753	-0.788728907	0.810595479	1.465661901	-0.859380899	2.102880188	1.425666714	0.042504989	-0.287771749	-0.736365514	-1.61E-15	2	1.638605467
Ctaxi_contig_9987|comp31271_c0_seq3	63.96197958	65.2768967	49.92992072	79.16024915	79.07824593	47.39644295	-0.012593968	0.083698533	-1.040173589	1.100388257	1.094383091	-1.225702324	2.399489067	0.526715425	-0.086627304	-0.451075923	-0.202295966	2.22E-15	2	1.323813909
Ctaxi_contig_9993|comp31272_c0_seq5	0.578269015	2.723345925	0.139518467	2.640162922	2.123902853	9.142689407	-0.71258422	-0.051746467	-0.847750901	-0.077372806	-0.236417986	1.925872381	-0.792514217	0.948065858	-0.876783374	1.583535579	0.596669165	-5.33E-15	6	1.35125684
Ctaxi_contig_10012|comp31275_c0_seq1	9.508111661	16.89994964	25.31039061	18.05239301	13.14749272	30.14711709	-1.218376641	-0.253732622	0.843840349	-0.103337334	-0.743432902	1.475039151	-1.795225508	0.442662299	0.816083638	1.219435266	0.104935379	-2.89E-15	6	1.910610452
Ctaxi_contig_10015|comp31276_c0_seq1	54.99129361	15.66817113	17.57967364	33.44802009	18.16179907	12.86908901	1.827898027	-0.605508514	-0.48722028	0.494750012	-0.451197001	-0.778722244	0.764336547	-1.908555974	-0.337017096	-0.262296075	0.55021963	3.77E-15	1	1.272771317
Ctaxi_contig_10017|comp31276_c0_seq3	1.810204136	1.12576111	0.601599533	4.92899049	1.811554334	1.457206165	-0.095425881	-0.543756194	-0.887097444	1.947470914	-0.094541461	-0.326649934	1.637675359	-0.392486039	0.604590777	0.994778576	0.896236632	2.78E-15	2	1.157438372
Ctaxi_contig_10019|comp31277_c0_seq2	3.957868273	2.664843729	11.99612944	1.197338566	0.768225937	5.079921186	-0.07761993	-0.391730491	1.875090662	-0.748227104	-0.852470143	0.194957007	-2.02324572	-0.880290489	1.233589054	-0.22219558	-0.607336272	1.01E-15	5	0.710531393
Ctaxi_contig_10020|comp31277_c0_seq3	2.041492944	1.765520881	8.281791628	0.456860673	0.446297241	1.983034111	-0.155221194	-0.249504586	1.97672114	-0.696596663	-0.700205565	-0.175193133	-1.794205769	-0.735727655	1.41862663	-0.593508291	-0.72620175	2.12E-15	5	0.652654104
Ctaxi_contig_10028|comp31280_c0_seq1	129.6771522	75.20412941	102.1468777	105.7950833	83.05223966	97.94777878	1.609976702	-1.246095698	0.166538223	0.357817113	-0.834611812	-0.053624528	-0.15816411	-2.488682102	0.099916665	0.70113778	0.211717437	2.20E-15	3	1.604470805
Ctaxi_contig_10030|comp31280_c0_seq3	4.66416894	0.924740789	1.67601919	3.007072356	0.769451008	4.619683727	1.165974961	-0.956772305	-0.530296891	0.225297108	-1.044925078	1.140722205	-0.67683251	-1.646666947	-0.643187737	1.459369792	0.902881916	-1.22E-15	3	3.297582653
Ctaxi_contig_10036|comp31280_c0_seq9	6.409718852	4.016233851	0.158475034	5.032892447	1.581389625	2.283205717	1.360367034	0.330871922	-1.328442359	0.768161086	-0.71641278	-0.414544903	0.78849445	-0.652831598	-0.772043665	-0.512374634	1.855232513	6.69E-15	1	2.395672985
Ctaxi_contig_10038|comp31282_c0_seq1	38.00669749	53.80390519	46.79901153	53.46710623	56.56649867	41.46910244	-1.382019843	0.728304276	-0.207468445	0.683311833	1.097354792	-0.919482614	1.398000811	1.899335921	0.649484087	-0.816787655	-0.456313673	6.11E-16	4	2.236579515
Ctaxi_contig_10039|comp31282_c1_seq1	119.9631936	149.1878317	152.8770304	237.9473953	165.6135956	185.6580945	-1.207040256	-0.480881972	-0.389214722	1.724568519	-0.072743315	0.425311747	0.828110712	0.44468158	1.026152877	1.545062129	0.558106977	-5.27E-16	2	2.142487226
Ctaxi_contig_10048|comp31287_c0_seq1	125.0835424	199.0925458	152.1570792	334.9194624	162.6737679	65.54048752	-0.530022728	0.28446418	-0.232071935	1.779272114	-0.116333242	-1.185308389	1.439393604	0.327654452	1.328919037	-0.449815922	0.952246751	7.22E-15	2	1.134418999
Ctaxi_contig_10049|comp31287_c0_seq2	2.470740083	6.224122613	2.999367458	7.761198307	4.383898034	1.517447206	-0.736067092	0.83779578	-0.514403834	1.482320111	0.066155501	-1.135800467	1.412494406	1.119866111	0.924589849	-0.914491175	1.105494311	7.44E-15	2	1.411262922
Ctaxi_contig_10050|comp31287_c0_seq3	11.10822221	19.76671986	9.058610942	30.63871762	18.25633627	6.247209356	-0.529260946	0.437993003	-0.75822614	1.652520418	0.269265754	-1.072292089	1.820522516	0.765677808	0.729249381	-0.442746568	0.870980799	5.61E-15	2	0.605672023
Ctaxi_contig_10054|comp31289_c1_seq1	64.22472162	157.0613288	110.6140038	155.1870224	138.841427	208.4069356	-1.54020149	0.370593867	-0.58540114	0.332016241	-0.004414492	1.427407015	-0.435030113	1.777071122	-0.123350339	1.123276089	0.572593668	-3.33E-15	6	2.477092484
Ctaxi_contig_10055|comp31289_c2_seq1	15.17620699	47.92188217	33.98603515	37.33569221	42.8913338	48.43309068	-1.811429902	0.83098528	-0.29356914	-0.023268264	0.42504473	0.872237296	-0.313141554	2.398356473	0.009439043	0.209995341	0.097069048	-2.78E-15	4	2.137378462
Ctaxi_contig_10056|comp31290_c0_seq1	442.5139207	2072.531694	714.959776	3465.151255	3040.912055	680.0524227	-0.984193363	0.256042356	-0.776896801	1.315648301	0.992856355	-0.803456847	2.01231658	1.276202197	0.459028605	-0.076578012	-0.081783722	5.00E-16	2	0.606551157
Ctaxi_contig_10057|comp31290_c1_seq1	566.6064983	2715.841288	745.8939507	3156.570536	4143.753992	709.5687164	-0.939674395	0.463040284	-0.822661055	0.750685631	1.394978535	-0.846369	1.991899887	1.639618206	0.001504864	-0.474456567	-0.552831442	-1.44E-15	2	1.840557409
Ctaxi_contig_10059|comp31290_c1_seq3	27.90564998	152.8271277	36.60247803	180.332373	249.4307737	34.42684364	-0.913553676	0.418378589	-0.82082674	0.711643801	1.448381719	-0.844023693	2.014711149	1.607821568	-0.037060055	-0.449825875	-0.645666918	-1.78E-15	2	1.925059795
Ctaxi_contig_10060|comp31290_c1_seq4	112.9733314	627.1004464	163.1777137	693.8781965	971.2202694	144.295222	-0.93929336	0.48467446	-0.800243263	0.669627489	1.437776406	-0.852541732	1.965048806	1.676136094	-0.036075375	-0.528755985	-0.624695683	-1.72E-15	2	2.061933361
Ctaxi_contig_10062|comp31291_c0_seq1	12.96762575	30.32863737	11.24856408	79.0988678	55.48942713	6.710406928	-0.67855516	-0.07974326	-0.737848628	1.602427976	0.788096741	-0.89437767	2.131257611	0.648682343	0.639367371	0.180688059	0.029992094	1.17E-15	2	0.17820703
Ctaxi_contig_10063|comp31291_c1_seq1	19.62202515	33.61591445	19.6150788	102.6978865	67.926152	12.44884013	-0.648899794	-0.254643232	-0.649095497	1.691636338	0.711995565	-0.85099338	2.093956487	0.425241155	0.764747916	0.375058695	-0.001052926	1.39E-15	2	0.157418689
Ctaxi_contig_10064|comp31291_c2_seq1	15.64868536	33.07909159	15.49971837	90.83030503	68.47545153	8.166609983	-0.68400636	-0.164913258	-0.68844273	1.55496958	0.88922203	-0.906829263	2.169932166	0.608662417	0.638949845	0.228241816	-0.162038529	8.33E-16	2	0.235753958
Ctaxi_contig_10066|comp31291_c2_seq3	1.804397718	2.405117177	0.801194979	8.303456134	6.240509072	1.271873851	-0.544191925	-0.348051107	-0.871747496	1.577814632	0.904242106	-0.71806621	2.236067905	0.434318224	0.424818191	0.539998065	-0.169031342	-4.44E-16	2	0.270978496
Ctaxi_contig_10068|comp31292_c0_seq1	8.161822426	10.26185458	5.137161563	21.83213589	12.65846386	7.261296686	-0.457824211	-0.10482312	-0.966249086	1.840062303	0.298030564	-0.60919645	1.923209669	0.366483024	0.560647415	0.465250803	0.726206696	3.22E-15	2	0.29584456
Ctaxi_contig_10069|comp31292_c1_seq1	15.70029872	14.15107493	13.69440887	32.49256637	23.14824551	14.5823684	-0.434777117	-0.641317062	-0.702199023	1.803940143	0.558170791	-0.583817732	2.029610448	-0.067530057	0.706572597	0.911883563	0.020141447	3.89E-16	2	0.409574363
Ctaxi_contig_10074|comp31292_c2_seq4	3.93923208	7.663933041	5.105912664	12.40741574	11.74970871	2.337715131	-0.783254003	0.111260107	-0.503067149	1.250442085	1.092488943	-1.167869983	2.120717829	0.935675468	0.647864743	-0.316778367	-0.426702199	1.11E-15	2	0.783636954
Ctaxi_contig_10080|comp31294_c0_seq1	13.59868898	47.8296689	31.7621734	21.81241719	30.34517637	92.05433169	-0.922894757	0.293645638	-0.277379713	-0.630985727	-0.327738603	1.865353163	-1.490304197	1.26050539	-0.666138366	0.977526521	0.384864089	-5.11E-15	6	0.287365713
Ctaxi_contig_10083|comp31295_c0_seq1	9.18170068	8.128696944	6.320070434	15.05989234	4.302070977	3.419362665	0.344159513	0.093605839	-0.336742127	1.742827404	-0.816908683	-1.026941946	1.010961114	-0.643423411	1.066171265	-0.368361499	1.626474869	9.99E-15	2	2.982738354
Ctaxi_contig_10084|comp31295_c0_seq2	84.78548134	64.45391755	58.55595068	135.9747942	96.13386622	68.42446687	0.002232434	-0.706210181	-0.911721725	1.785897037	0.397660919	-0.567858484	2.050312915	-0.425873052	0.42697142	0.915080718	0.260512208	1.33E-15	2	0.859379831
Ctaxi_contig_10087|comp31295_c1_seq1	30.29755768	26.97300752	24.9910843	51.36388579	42.29799936	22.63265934	-0.24727325	-0.541380857	-0.716712456	1.616367556	0.814350432	-0.925351425	2.270791303	-0.042311599	0.553415083	0.485639032	-0.245167475	1.11E-16	2	0.481546785
Ctaxi_contig_10097|comp31301_c0_seq1	16.51966152	17.04997569	10.80338642	32.30850736	31.32458717	19.03590786	-0.535401349	-0.47439354	-1.19300667	1.280961379	1.167770334	-0.245930154	2.213138372	0.603803679	-0.162722127	0.954702056	-0.438578915	-4.00E-15	2	1.036002022
Ctaxi_contig_10099|comp31301_c1_seq1	13.37773973	14.5561445	8.041676992	20.23413999	21.53050564	12.08231206	-0.312592769	-0.081309153	-1.359893253	1.033101924	1.287537533	-0.566844282	2.347469879	0.851432852	-0.472601483	0.273119295	-0.346196202	-2.55E-15	2	1.363573619
Ctaxi_contig_10100|comp31301_c1_seq2	0.039885007	1.00969511	1.036949854	5.131338915	4.023913057	1.369505373	-1.031334056	-0.546270999	-0.532639186	1.515222422	0.961329065	-0.366307245	1.899784765	0.595752467	0.720571469	0.992665667	-0.538661086	-2.36E-15	2	0.682737882
Ctaxi_contig_10105|comp31302_c0_seq1	0.759382709	0.850746068	0.349920471	4.87541519	2.757138178	0.258532746	-0.483055113	-0.433043919	-0.707189774	1.770011122	0.610491989	-0.757214305	2.093737627	0.141519811	0.719207068	0.601543529	0.067644506	1.05E-15	2	0.222328828
Ctaxi_contig_10107|comp31303_c0_seq1	25.7718185	71.38675172	27.08123075	99.89509196	104.9312491	74.93493743	-1.210351185	0.118037583	-1.172218749	0.948251645	1.094913584	0.221367123	1.597479669	1.64606659	-0.25338157	0.776382999	-0.177414463	-4.68E-15	2	2.081976579
Ctaxi_contig_10108|comp31303_c0_seq2	16.23158433	47.99522416	18.36229493	59.53521104	70.11979792	32.08945854	-1.10743315	0.328872878	-1.011085486	0.850694458	1.329314226	-0.390362926	1.888649178	1.720951467	-0.126113435	0.073545085	-0.424628146	-2.72E-15	2	1.725773933
Ctaxi_contig_10113|comp31305_c0_seq1	19.34943421	38.83737106	42.61963242	55.84154521	35.73155269	31.06944479	-1.472776811	0.131363654	0.44269874	1.531054346	-0.124290342	-0.508049587	0.591015376	0.800799298	1.856360522	0.164636581	0.429476801	4.88E-15	2	2.50171659
Ctaxi_contig_10116|comp31306_c0_seq1	2.499015238	3.324359684	5.403887667	11.27343823	5.005577713	0.897932047	-0.619957298	-0.39102049	0.185805951	1.813921556	0.075321401	-1.06407112	1.429229188	-0.204891623	1.669385508	0.208697293	0.184375513	5.00E-15	2	1.270952596
Ctaxi_contig_10117|comp31307_c0_seq1	19.36866374	4.864492654	25.54185082	2.457651615	4.927056806	12.3893494	0.839777436	-0.726383827	1.506358547	-0.986274666	-0.719628146	0.086150656	-1.700286992	-1.642905082	0.534951553	-0.20270414	-0.799003516	-2.12E-16	5	2.834254878
Ctaxi_contig_10118|comp31308_c0_seq1	10.8039491	52.02601744	36.93397882	22.86118702	28.80710591	42.09334643	-1.466410442	1.351658728	0.319919894	-0.642140049	-0.235658487	0.672630356	-1.382382816	2.240887839	0.183679468	-0.821532894	0.527769059	1.61E-15	6	2.961809541
Ctaxi_contig_10122|comp31308_c0_seq5	3.612923664	8.789483438	9.667423587	3.769807457	6.604888856	9.204340985	-1.220003696	0.677343147	0.999131563	-1.162501613	-0.123368873	0.829399472	-1.87478523	1.449110478	0.311379423	-0.450074447	-0.479195702	-2.22E-15	6	2.361588024
Ctaxi_contig_10123|comp31308_c0_seq6	0.894443933	5.063987522	3.570763782	0.742738558	2.692770251	5.971791263	-1.056928775	0.891618868	0.193792466	-1.12782506	-0.216519164	1.315861666	-1.771002185	1.756799782	-0.460262959	-0.177061812	0.170387873	-2.78E-15	6	0.938253775
Ctaxi_contig_10125|comp31308_c0_seq8	1.156915281	6.129789649	2.422172932	3.258032958	0.842977926	2.63757583	-0.835586306	1.787143069	-0.168280405	0.272558128	-1.001159104	-0.054675382	-0.842375466	1.805104598	0.441066998	-1.493180871	2.123034941	9.49E-15	4	4.706581611
Ctaxi_contig_10132|comp31310_c0_seq2	0.621099709	3.462181746	1.242466656	9.707990408	7.810490519	2.57367925	-0.979518091	-0.20974681	-0.811163068	1.482511307	0.968397001	-0.450480339	2.014272239	0.910491781	0.469433243	0.65717051	-0.230054866	-1.39E-15	2	0.44055881
Ctaxi_contig_10133|comp31311_c0_seq1	15.43643775	17.02507909	17.35807994	52.29828715	33.11914923	14.68009401	-0.634937587	-0.529313033	-0.507172689	1.815909132	0.540739057	-0.685224879	1.940764899	0.093123313	0.951770786	0.749189559	-0.003293012	7.22E-16	2	0.315108628
Ctaxi_contig_10134|comp31311_c0_seq2	6.275864578	11.14908902	7.191087635	25.98478939	18.00574664	12.08999878	-0.966121522	-0.309805287	-0.84286109	1.688237512	0.613635807	-0.183085421	1.788706175	0.708790808	0.571887553	0.999069233	0.169591407	-6.38E-16	2	0.491626236
Ctaxi_contig_10135|comp31311_c0_seq3	4.520418754	5.648010354	5.702284185	12.54038528	12.73000879	5.232630767	-0.838997727	-0.544144773	-0.529952756	1.258136395	1.307720883	-0.652762023	2.146899076	0.579715194	0.512350597	0.669262948	-0.981730536	-3.28E-15	2	0.941234133
Ctaxi_contig_10136|comp31311_c0_seq4	2.645012672	7.157321222	3.998253671	14.02025287	8.961898382	3.987774269	-0.978422351	0.085400793	-0.659381869	1.703407505	0.510848416	-0.661852496	1.795086461	0.895512935	0.845676285	0.271795759	0.394102818	2.55E-15	2	0.261742931
Ctaxi_contig_10139|comp31312_c1_seq1	183.9945788	183.0662153	365.8180512	211.016667	159.214964	289.8948272	-0.60504381	-0.616703888	1.678626108	-0.265651271	-0.916271289	0.72504415	-1.958465126	-0.65745049	1.419113906	0.669444607	-0.399854132	-5.00E-16	5	0.80235444
Ctaxi_contig_10140|comp31312_c2_seq1	40.49208191	58.65064539	101.6263568	54.5055516	49.5114168	72.00261022	-1.028371299	-0.191209925	1.790092488	-0.382310527	-0.612554332	0.424353594	-1.828684271	0.048928528	1.561673216	0.111326211	-0.589704813	-1.67E-16	5	0.422951165
Ctaxi_contig_10145|comp31315_c0_seq1	377.6815602	495.248966	678.0790018	529.0532232	381.862257	384.3411228	-0.811827128	0.175228001	1.710205518	0.45903681	-0.776727449	-0.755915752	-0.922978235	-0.098785123	2.216601539	-0.810866687	0.102476402	6.16E-15	5	1.583353103
Ctaxi_contig_10147|comp31315_c0_seq3	265.1493075	551.2785852	806.7337211	412.8912266	365.592033	412.237049	-1.0759217	0.434411269	1.782830825	-0.296066199	-0.545734922	-0.299519274	-1.494982008	0.523004657	1.75106456	-0.92659301	-0.293446634	3.52E-15	5	0.775838242
Ctaxi_contig_10149|comp31315_c0_seq5	19.67903359	19.77067486	24.02424499	29.37817833	19.99450017	12.99097672	-0.238027134	-0.22116873	0.561321554	1.546235566	-0.179993641	-1.468367615	1.110682186	-0.544050835	1.83140707	-0.482565566	0.253675612	6.66E-15	2	2.772932945
Ctaxi_contig_10157|comp31316_c0_seq1	119.9480046	59.85197691	57.80295302	156.3888133	70.73581369	27.10342025	0.802741174	-0.467569928	-0.510882238	1.573027758	-0.237507156	-1.15980961	1.596503777	-1.176744084	0.628862549	-0.060202605	0.768202392	6.33E-15	1	1.035518831
Ctaxi_contig_10163|comp31316_c0_seq7	202.8114478	111.8169774	76.18972573	254.0124536	143.7146605	87.55972722	0.813725843	-0.490014314	-1.000470373	1.547317753	-0.032994342	-0.837564567	1.820322156	-0.95228782	0.108059834	0.274428417	0.795261419	4.39E-15	1	0.819575158
Ctaxi_contig_10174|comp31318_c0_seq1	99.88493359	40.63301789	41.84401248	71.77398374	59.53908416	47.19721249	1.743314791	-0.855977759	-0.802853245	0.510129641	-0.026597027	-0.568016401	1.159242185	-1.795316137	-0.674698852	0.209291447	0.149280691	2.78E-16	1	0.883718596
Ctaxi_contig_10183|comp31320_c0_seq2	0.023105	0.070950228	0.062305891	8.118769287	0.028225106	0.299723021	-0.430556555	-0.41595425	-0.418592491	2.040230273	-0.428993905	-0.346133073	1.185366726	-0.309841684	1.197502744	0.872036631	1.09018599	4.80E-15	2	1.462191485
Ctaxi_contig_10186|comp31322_c0_seq1	730.9914742	94.11093788	272.3347688	37.40769111	53.3720918	138.3622281	1.934248652	-0.481710435	0.194368452	-0.696809996	-0.636250226	-0.313846447	-0.593330517	-1.916417328	-0.602922437	-0.60239084	0.046941442	2.00E-15	3	0.232304958
Ctaxi_contig_10187|comp31322_c0_seq2	37.7351039	5.643282778	8.394962995	2.636351197	4.200941568	5.397901475	2.020661614	-0.375122157	-0.16969814	-0.599601717	-0.48279874	-0.39344086	-0.224787698	-1.758473503	-0.876944433	-0.66933011	0.171143272	2.44E-15	3	0.209592216
Ctaxi_contig_10188|comp31322_c0_seq3	338.2591101	38.74779549	130.1056486	16.56211454	21.3914657	64.64202236	1.921927375	-0.510613015	0.231367861	-0.690798412	-0.651575881	-0.300307929	-0.621722341	-1.946252644	-0.565292761	-0.569187973	0.029737277	2.30E-15	3	0.248524363
Ctaxi_contig_10189|comp31323_c0_seq1	76.21178685	126.0121717	107.2444761	171.1585962	167.1063922	154.4695642	-1.534872476	-0.20526813	-0.706340757	1.000081635	0.891893153	0.554506575	1.122934705	1.444604438	0.220594612	1.301277543	-0.371692624	-5.47E-15	2	2.722684145
Ctaxi_contig_10190|comp31323_c1_seq1	109.4529659	203.8084855	142.1188761	229.1362909	251.277588	182.9881507	-1.443464391	0.32510447	-0.831185302	0.799840534	1.214849733	-0.065145045	1.511904916	1.91478334	0.036155282	0.326387961	-0.423797206	-3.23E-15	4	2.027894548
Ctaxi_contig_10194|comp31325_c0_seq1	8.697714865	17.54995157	16.24808556	29.23588101	22.40796627	27.42576314	-1.508842235	-0.353742174	-0.523618507	1.17111739	0.280164629	0.934920897	0.548652474	1.063557503	0.494943532	1.70519601	0.142878974	-3.16E-15	2	3.567050191
Ctaxi_contig_10195|comp31325_c0_seq2	10.47275373	15.33319031	8.99845612	22.32495986	15.61393225	19.2865593	-0.960345144	-0.001010228	-1.251336529	1.378999272	0.054401573	0.779291057	0.928741966	1.039780443	-0.061489356	1.353906737	1.024169604	-6.11E-16	2	2.751727922
Ctaxi_contig_10209|comp31329_c0_seq2	19.08506602	19.35478271	28.29876562	35.07361538	25.19008988	34.08452052	-1.11744945	-1.078623631	0.208866086	1.184108267	-0.238628961	1.041727689	-0.070026342	-0.186671354	1.070040266	2.206592868	-0.085865475	-3.77E-15	2	5.429430341
Ctaxi_contig_10210|comp31329_c1_seq1	47.36665447	66.65812472	67.57977358	72.61272966	67.71976919	65.7725246	-1.964950249	0.232339346	0.337314728	0.910566112	0.353260163	0.1314699	0.27435034	1.59437661	1.313384436	0.457689796	-0.168274172	-1.10E-15	2	3.974699824
Ctaxi_contig_10215|comp31331_c0_seq1	192.4891114	158.0353316	148.074287	173.6318274	116.0496436	123.2515804	1.386880033	0.208999363	-0.131541557	0.742200975	-1.226376685	-0.980162128	0.113436125	-1.349338232	0.390300808	-1.054471288	1.675979819	1.14E-14	1	3.143373238
Ctaxi_contig_10216|comp31331_c0_seq2	17.58674076	21.72929012	29.27166593	20.0482304	13.50723612	13.13875151	-0.270923991	0.418920453	1.674926259	0.138979381	-0.950269816	-1.011632286	-1.078786067	-0.322088916	1.920179797	-1.437406211	0.327740367	8.16E-15	5	1.94328507
Ctaxi_contig_10217|comp31331_c0_seq3	103.8218241	70.32347766	75.04197656	99.58607233	57.44114034	68.00100035	1.337684759	-0.470206479	-0.215551139	1.109083072	-1.165460641	-0.595549573	0.325543342	-1.832516324	0.479189282	-0.013612769	1.418969887	8.38E-15	1	2.456555885
Ctaxi_contig_10218|comp31332_c1_seq1	1.489307767	3.550440131	4.351551459	0.720350078	1.988497135	11.56341353	-0.619025344	-0.099232572	0.102798062	-0.812947217	-0.493135794	1.921542867	-1.833290445	0.587988246	-0.528617767	1.171014066	0.087365059	-5.66E-15	6	0.278719261
Ctaxi_contig_10219|comp31332_c1_seq2	0.395039836	1.94634172	3.731970538	0.447111738	0.862423272	10.01350516	-0.675882846	-0.257213484	0.224696637	-0.661829546	-0.549744196	1.919973436	-1.827745727	0.423768539	-0.308395924	1.352297386	0.047638549	-5.44E-15	6	0.46895178
Ctaxi_contig_10220|comp31332_c2_seq1	51.92632656	55.27947428	80.88293638	54.21812679	42.82653491	135.0560021	-0.527890763	-0.430123725	0.316391147	-0.461069215	-0.793211514	1.895904069	-1.880063962	0.034954785	-0.103087236	1.503383946	0.227801806	-4.22E-15	6	0.941979371
Ctaxi_contig_10222|comp31333_c0_seq1	112.3006071	203.8425415	155.7114716	265.9092267	220.1726362	163.372216	-1.374234725	0.312451535	-0.57437716	1.456047919	0.61333819	-0.433225759	1.510747941	1.439179531	0.806637345	0.21756731	0.27697047	9.99E-16	2	0.88773314
Ctaxi_contig_10241|comp31341_c0_seq1	56.72731731	113.4888909	175.0632247	125.7136458	77.94106972	127.831898	-1.349607167	0.01671873	1.498894109	0.310984695	-0.838964184	0.361973817	-1.487535343	0.349652051	1.884811804	0.229222554	0.139265847	2.58E-15	5	1.151751862
Ctaxi_contig_10243|comp31342_c0_seq1	29.64673847	10.87678116	11.2631571	23.3934355	18.77876459	8.543993137	1.510545339	-0.746322981	-0.699865783	0.758658633	0.20379831	-1.026813517	1.585511948	-1.577953522	-0.319456932	-0.093022993	-0.003647827	2.05E-15	1	0.341877703
Ctaxi_contig_10244|comp31342_c0_seq2	3.065803837	6.367403927	18.96530394	6.797947503	5.885260731	7.380131089	-0.904374761	-0.30852928	1.965035532	-0.230828336	-0.395542497	-0.125760657	-1.392717126	-0.198204967	1.84142599	-0.173662971	-0.91687767	4.72E-16	5	0.535247042
Ctaxi_contig_10245|comp31342_c0_seq3	67.05542099	65.71113811	87.08657556	44.58095926	59.36030211	45.4031637	0.348826565	0.263915373	1.614087942	-1.070765517	-0.137233122	-1.01883124	-1.075141137	-0.428150338	0.823823948	-1.808641109	-0.964245391	3.66E-15	5	3.020541726
Ctaxi_contig_10246|comp31342_c1_seq1	126.0098347	82.39802315	125.0102418	87.80350378	81.66623614	61.85294287	1.232847971	-0.45334998	1.19419992	-0.244353609	-0.48164364	-1.247700663	-0.353066766	-1.794452623	0.85438304	-1.165559993	-0.481194787	5.77E-15	3	3.021556044
Ctaxi_contig_10248|comp31342_c1_seq3	280.5670032	140.5940621	179.6273827	171.4226125	187.9234945	122.5550013	1.821740641	-0.725179004	-0.014936508	-0.164228866	0.136017883	-1.053414147	0.721154433	-1.874176938	-0.392472653	-0.639090041	-0.592193127	5.00E-16	3	1.383671742
Ctaxi_contig_10249|comp31343_c0_seq1	0.047942875	3.944195546	15.35717871	0.257882449	0.070210671	1.198781198	-0.571468103	0.077412706	1.978127669	-0.536504826	-0.56775963	-0.379807817	-1.604233659	-0.170539758	1.648825035	-0.887031426	-0.64002953	3.03E-15	5	0.545033842
Ctaxi_contig_10251|comp31344_c1_seq1	290.6847412	484.4579437	360.207097	404.3357676	512.3838602	662.1830576	-1.23578422	0.245203309	-0.70443241	-0.367161776	0.458638055	1.603537042	-0.479485322	1.767849798	-0.846283015	1.095984233	-0.142242518	-7.77E-15	6	1.598977197
Ctaxi_contig_10253|comp31346_c0_seq2	5.732081682	0.807958352	4.312279953	0.901110653	2.200586982	0.600174136	1.547811883	-0.757310202	0.88316234	-0.713702963	-0.105381159	-0.8545799	-0.307626627	-1.939777594	0.084121075	-0.768806081	-1.022326002	7.77E-16	3	1.656879358
Ctaxi_contig_10261|comp31348_c0_seq1	495.1698399	433.98643	329.1740381	293.3716974	479.6781846	493.8938756	0.839593283	0.148132699	-1.03639817	-1.441016145	0.664515283	0.82517305	-0.216774999	0.421614007	-2.225851463	-0.112654577	-0.572553253	-6.77E-15	3	5.06799858
Ctaxi_contig_10263|comp31348_c0_seq3	85.42069835	98.35660679	70.56721065	56.20611786	94.41164467	101.6929738	0.055002294	0.782395873	-0.780217871	-1.587750387	0.560568381	0.97000171	-0.731653693	1.435007984	-1.908161665	-0.515463902	-0.319978129	-5.05E-15	6	3.178555498
Ctaxi_contig_10265|comp31348_c0_seq5	72.5298612	63.47549754	38.27701285	39.56653396	79.89085191	65.85710901	0.730115751	0.205331499	-1.255154123	-1.180414429	1.156753354	0.343367947	0.587258384	0.683931772	-2.200132818	-0.338760347	-0.848660782	-7.11E-15	4	4.290517056
Ctaxi_contig_10266|comp31348_c1_seq1	756.1963193	605.7149084	558.0742159	583.9055358	655.8809083	785.4141772	1.050714282	-0.55180407	-1.059143041	-0.784058138	-0.0175724	1.361863368	-0.438174575	-0.560666778	-1.886998405	1.062218733	-0.004735755	-5.88E-15	3	3.9563703
Ctaxi_contig_10273|comp31350_c2_seq1	0.165643125	1.058524428	0.856418417	4.778179974	3.140646674	0.719630254	-0.907673235	-0.407665553	-0.520843596	1.675317189	0.758309266	-0.597444071	1.937893926	0.497565308	0.873879818	0.721909383	-0.206188093	-2.22E-16	2	0.315873766
Ctaxi_contig_10278|comp31352_c0_seq1	27.90031606	31.25701829	28.56214252	76.97871214	31.09657442	34.78511315	-0.553004123	-0.37671452	-0.518245864	2.02452893	-0.385140822	-0.191423601	1.167557053	-0.125849901	1.100450836	0.987147734	1.111986419	4.39E-15	2	1.399828169
Ctaxi_contig_10279|comp31352_c0_seq2	21.63797926	27.17331742	29.44014129	65.42748091	39.30241957	33.2323617	-0.924848723	-0.569279939	-0.423667913	1.888020045	0.209846823	-0.180070294	1.454395601	0.181211152	1.097468561	1.205165559	0.294841205	1.03E-15	2	0.855520838
Ctaxi_contig_10282|comp31353_c2_seq1	10.2049297	4.476329466	8.979782653	7.849337716	6.43890518	11.8336947	0.722462216	-1.446931836	0.258504773	-0.169589425	-0.703713614	1.339267885	-1.100115475	-1.757189213	-0.206810934	1.872075821	-0.265129902	-5.44E-15	3	4.406712901
Ctaxi_contig_10288|comp31354_c1_seq1	56.90142753	33.97340414	52.22359589	36.01511242	16.54319719	21.51033743	1.287922535	-0.138147832	0.996972157	-0.011158269	-1.22226665	-0.913321941	-0.844817728	-1.766899191	0.872262441	-1.133877138	0.635572548	7.88E-15	3	2.757335088
Ctaxi_contig_10289|comp31354_c1_seq2	280.7937402	199.4520707	247.5649285	124.7654175	198.197097	245.7440852	1.1816378	-0.303759814	0.574839367	-1.667628753	-0.326677157	0.541588558	-1.597287571	-0.99278149	-0.906578856	-0.383041791	-0.713575977	-2.86E-15	3	2.500334638
Ctaxi_contig_10295|comp31355_c1_seq1	109.0212181	75.71758472	88.50312055	95.07747523	76.81133246	75.48864116	1.644205259	-0.816682564	0.128072294	0.613867618	-0.735862838	-0.833599769	0.372067869	-2.245121538	0.353658212	-0.152169307	0.4449795	4.72E-15	3	1.973348059
Ctaxi_contig_10300|comp31356_c0_seq2	55.41697585	33.05565646	41.73070578	46.32946258	41.65656768	43.79221833	1.612753775	-1.455581307	-0.265224079	0.365799815	-0.275397026	0.017648822	0.449978065	-2.341013446	-0.356401364	1.040882095	-0.246803092	-3.39E-16	3	1.899641595
Ctaxi_contig_10301|comp31356_c0_seq3	3.90245613	3.692051703	11.90482974	4.825508929	2.548745519	3.634751643	-0.345781236	-0.407318819	1.994695775	-0.075813354	-0.741704836	-0.42407753	-1.360678948	-0.864887173	1.926551579	-0.38038443	-0.56973215	3.39E-15	5	0.794228099
Ctaxi_contig_10303|comp31358_c0_seq1	56.03522477	98.63505723	90.94972282	137.4183371	99.38028881	85.09227267	-1.464706643	0.153876436	-0.138128286	1.62744938	0.182191553	-0.36068244	1.073530971	1.087024493	1.354432328	0.396395626	0.464362291	3.00E-15	2	1.347543479
Ctaxi_contig_10313|comp31363_c0_seq1	163.7316101	118.5449284	137.8893307	131.4468334	114.2919773	160.6015702	1.251120314	-0.924889637	0.006659446	-0.303585469	-1.12969476	1.100390105	-1.274730443	-1.792934916	-0.528030229	1.102778495	0.546299527	-2.78E-16	3	2.479253635
Ctaxi_contig_10314|comp31363_c0_seq2	129.2349364	87.77022066	88.49043048	97.58654021	105.6638535	107.4616094	1.722444395	-0.969255009	-0.922502287	-0.332024511	0.192317667	0.309019745	0.507871529	-1.54110242	-1.498337195	0.682753369	-0.357612112	-5.30E-15	3	1.69378717
Ctaxi_contig_10316|comp31365_c0_seq1	46.20205773	26.47662654	27.23040786	39.12591344	31.40618694	22.83214399	1.584309662	-0.64954022	-0.564176595	0.782956123	-0.0912813	-1.06226767	1.333445293	-1.69885601	-0.157945401	-0.24791634	0.29003361	4.39E-15	1	0.520355013
Ctaxi_contig_10331|comp31369_c0_seq1	14.34578939	10.23010246	10.62867161	18.33468318	17.10505257	7.781654716	0.304529742	-0.678645628	-0.583433485	1.257416149	0.963675991	-1.263542769	2.33552959	-0.527189361	0.335825417	0.109460422	-0.65858413	2.22E-16	1	1.460054886
Ctaxi_contig_10332|comp31369_c1_seq1	129.9421559	94.41838644	84.43245797	219.1332808	169.0353824	64.09915587	0.05299556	-0.554552946	-0.725338199	1.578394906	0.721591031	-1.073090352	2.285480982	-0.310326786	0.485896601	0.313677131	-0.161608136	9.44E-16	2	0.829443042
Ctaxi_contig_10334|comp31369_c1_seq3	65.9933611	45.61295538	34.98213333	92.57086109	81.92900052	34.45282711	0.272312063	-0.55153214	-0.981265544	1.346663556	0.916483938	-1.002661873	2.403710206	-0.284906726	0.025802852	0.288393267	-0.301978873	1.11E-16	2	1.318152884
Ctaxi_contig_10347|comp31371_c1_seq1	95.06982535	29.45885699	46.07077527	29.34167515	31.08637188	47.28254075	1.929831242	-0.670940463	-0.012455943	-0.675585467	-0.606426941	0.035577571	-0.592433267	-1.961118465	-0.832720696	-0.135680934	0.031913399	4.89E-16	3	0.212494946
Ctaxi_contig_10348|comp31371_c3_seq1	0.165747722	1.285791321	3.143502583	0.771580956	1.049507582	4.986297001	-0.956257823	-0.338815543	0.685278054	-0.622282383	-0.469070803	1.701148497	-1.884839749	0.423826186	0.203865554	1.262577739	-0.312219446	-5.55E-15	6	0.959380522
Ctaxi_contig_10349|comp31371_c3_seq2	11.34450659	0.431396824	1.718763056	1.452880643	2.906440929	6.574448494	1.752054625	-0.876860572	-0.566740293	-0.630790076	-0.280634455	0.602970772	-0.31410942	-1.672486358	-1.379464473	0.619630562	-0.107918162	-3.61E-15	3	1.075049597
Ctaxi_contig_10351|comp31372_c0_seq1	132.1588154	77.21534353	42.20457319	158.9224841	99.41254653	57.26916628	0.840878987	-0.386940966	-1.169325496	1.438965808	0.109099197	-0.832677531	1.926141736	-0.77478919	-0.130639544	0.177509569	0.756332809	3.28E-15	1	0.757946416
Ctaxi_contig_10352|comp31373_c0_seq1	8.690918601	26.39481382	26.73473992	24.87333168	22.69255927	31.0213378	-1.90801712	0.388277728	0.432368057	0.190932932	-0.091925523	0.988363927	-0.905224099	1.705185259	0.831966104	0.63702836	0.08308576	-1.55E-15	6	3.149746241
Ctaxi_contig_10353|comp31374_c1_seq1	53.42038942	57.24643171	51.43940729	65.14095776	37.39433652	142.3562552	-0.383117424	-0.281412933	-0.435776221	-0.07155933	-0.809124625	1.980990533	-1.354246717	0.215645006	-0.538493691	1.667680435	0.853736318	-4.00E-15	6	1.340530495
Ctaxi_contig_10357|comp31376_c0_seq1	5.941291476	10.30357493	8.834759855	16.07850284	12.56837095	6.238013631	-1.042127557	0.079581477	-0.298106758	1.564535144	0.661946696	-0.965829002	1.782736693	0.869493247	1.111712065	-0.03374016	-0.003659257	2.05E-15	2	0.52409677
Ctaxi_contig_10358|comp31377_c0_seq1	0.484278186	0.083366518	7.301786549	0.240518619	0.965969633	1.640871952	-0.471615767	-0.616851949	1.998127475	-0.559921276	-0.297115916	-0.052622568	-1.472711763	-0.682320425	1.519285159	-0.05017708	-1.306801759	-1.07E-15	5	0.771478845
Ctaxi_contig_10360|comp31377_c0_seq3	0.213804728	0.069176472	6.735600276	1.077441598	0.354680699	0.718093227	-0.509981381	-0.566099574	2.020584836	-0.174875769	-0.455319138	-0.314308973	-1.268582277	-0.75924818	1.863910883	-0.152377736	-0.998917596	1.25E-15	5	0.787809888
Ctaxi_contig_10363|comp31378_c0_seq1	10.71211724	9.344065963	14.6921358	7.957369968	3.569492995	13.24302943	0.199409494	-0.144857456	1.200971989	-0.493816307	-1.598015431	0.836307712	-2.38544831	-0.901314355	0.75030529	0.136250939	0.739697195	3.33E-15	5	2.13102053
Ctaxi_contig_10398|comp31382_c0_seq1	199.165624	128.7558719	119.2556792	199.1024406	146.5662252	73.85171881	1.12391666	-0.322363203	-0.517505737	1.122618816	0.04347753	-1.450144067	1.684738071	-1.160913755	0.268844124	-0.609676965	0.410008335	5.44E-15	1	0.614118389
Ctaxi_contig_10399|comp31382_c0_seq2	2380.596456	1067.024722	974.8693502	4122.065641	1876.510049	389.86914	0.432802039	-0.549475372	-0.61838835	1.735057407	0.055850649	-1.055846372	1.878046967	-0.8576866	0.672805548	0.251638988	0.529162731	4.39E-15	1	1.331837333
Ctaxi_contig_10401|comp31382_c0_seq4	0.558505616	21.50801585	174.9254418	0.35493678	0.682271376	53.37442744	-0.604617231	-0.298236165	1.945453252	-0.607594371	-0.602807189	0.167801705	-1.851557298	-0.382504852	1.485973799	-0.169870765	-0.810658109	5.62E-16	5	0.341473052
Ctaxi_contig_10403|comp31382_c0_seq6	2701.748281	1079.4237	1428.353441	1336.225241	1221.396007	739.260899	1.906157214	-0.502232772	0.015763999	-0.121003105	-0.291470581	-1.007214755	0.381658988	-1.907908955	-0.304519711	-0.831105885	-0.032470438	3.61E-15	3	0.971139699
Ctaxi_contig_10404|comp31383_c0_seq1	4.487380449	6.007458232	1.92663016	12.38085138	6.196420006	2.782311459	-0.307258074	0.101438359	-0.995755413	1.815023727	0.152243656	-0.765692256	1.875120953	0.370813215	0.533385899	0.127066319	0.995324446	4.27E-15	2	0.50293571
Ctaxi_contig_10406|comp31385_c0_seq2	10.13737895	18.60436704	11.86123775	25.41756685	19.35054421	23.65439074	-1.308346163	0.070592369	-1.027597531	1.180193994	0.19211521	0.893042122	0.709999128	1.373893979	0.049398408	1.340706213	0.731304783	-2.28E-15	2	3.250718178
Ctaxi_contig_10425|comp31389_c0_seq2	49.85102415	41.38403041	38.64883623	108.5575653	57.59655037	35.60354027	-0.198529079	-0.508519619	-0.608659568	1.950813766	0.085047351	-0.720152852	1.797403194	-0.35402238	0.913746683	0.661309926	0.582163446	3.55E-15	2	0.71457619
Ctaxi_contig_10426|comp31389_c0_seq3	43.95819418	30.97395791	47.25791695	41.02027425	31.76640166	37.3450133	0.797160738	-1.178921493	1.299348421	0.350036144	-1.058318788	-0.209305022	-0.883666204	-2.264861633	1.31888496	0.486905415	-0.130919794	2.28E-15	5	3.89649915
Ctaxi_contig_10427|comp31389_c0_seq4	1.253675621	8.736986814	0.133490371	2.685985515	1.462950913	2.637885793	-0.512716224	1.939204462	-0.879746983	-0.043417251	-0.44414679	-0.059177214	-0.273326591	2.134654921	-0.52065246	-1.662281528	1.901220368	7.36E-15	4	3.082050645
Ctaxi_contig_10431|comp31389_c0_seq8	2.416542722	4.336252306	2.672125129	8.624771493	8.969959785	1.207087471	-0.68798642	-0.110720727	-0.611131589	1.178857145	1.282656887	-1.051675297	2.255798069	0.804953845	0.435863639	-0.052014211	-0.707447779	-1.33E-15	2	0.861754757
Ctaxi_contig_10432|comp31389_c0_seq9	4.309821137	1.182079369	1.987151232	5.183540923	0.810045976	2.219970147	0.967630628	-0.818561021	-0.358800355	1.466594769	-1.031021956	-0.225842064	0.540604839	-1.772346905	0.589202095	0.796140548	1.287118903	5.15E-15	1	2.640484413
Ctaxi_contig_10436|comp31391_c0_seq1	48.32517729	67.36928653	75.04745462	48.1180849	47.34190443	51.27142449	-0.664638111	0.933447316	1.577760388	-0.682016258	-0.747149402	-0.417403932	-1.739028065	0.666434768	1.284087259	-1.650660589	0.162919146	6.19E-15	5	1.413697634
Ctaxi_contig_10438|comp31391_c0_seq3	4.845576412	11.32540196	14.25926496	6.84736808	8.83174637	7.387674805	-1.199871651	0.710158128	1.574960067	-0.609812294	-0.024885802	-0.450548448	-1.186970735	1.102118083	1.36245039	-1.308467683	-0.681988993	2.83E-15	5	1.776336707
Ctaxi_contig_10440|comp31391_c1_seq1	54.30251658	68.81430678	84.77000074	48.56914628	49.49770977	67.69248392	-0.565732894	0.464116281	1.596434073	-0.972609412	-0.906712625	0.384504577	-2.313978621	0.286749353	0.962268891	-0.784324589	-0.028587479	2.00E-15	5	0.826615113
Ctaxi_contig_10441|comp31392_c0_seq1	167.7110872	251.7606539	224.9729473	244.9810164	211.1000603	341.3981551	-1.255221917	0.197766495	-0.265320096	0.080565002	-0.505144581	1.747355096	-1.181127656	1.241739369	-0.072894276	1.28556665	0.747111672	-3.77E-15	6	1.229797889
Ctaxi_contig_10444|comp31392_c0_seq4	16.20084527	37.0823069	35.10136498	25.00350572	19.12650345	33.64933454	-1.29932893	1.061375557	0.837424832	-0.304164875	-0.968575532	0.673268949	-1.901505829	1.437129885	0.896000742	-0.598067483	0.972598209	4.05E-15	5	2.644892519
Ctaxi_contig_10445|comp31393_c0_seq1	163.7634503	566.3513905	491.9385414	793.2171651	1060.269534	518.0923111	-1.43630049	-0.107554856	-0.353155229	0.641217965	1.522627053	-0.266834443	1.566148153	1.523397346	0.324275164	0.441772509	-1.278420557	-5.05E-15	2	2.678514753
Ctaxi_contig_10446|comp31393_c0_seq2	34.64372248	101.4445943	47.94882234	100.4331565	160.9057474	70.33852616	-1.125648441	0.33987863	-0.833751292	0.317688958	1.644381509	-0.342549364	1.698545375	1.881876955	-0.36506547	-0.101772439	-1.017839542	-5.58E-15	4	1.524157266
Ctaxi_contig_10447|comp31393_c0_seq3	113.5393113	395.1042905	385.6534484	597.0829094	713.8214646	265.4890673	-1.370233019	-0.07662224	-0.120042808	0.851340176	1.387679083	-0.672121192	1.66417763	1.311167064	0.731433451	0.135754246	-1.174417401	-3.55E-15	2	2.069447498
Ctaxi_contig_10449|comp31394_c1_seq1	49.69788195	50.10655768	38.85332747	110.8695207	75.59778533	35.93627093	-0.367692667	-0.35335285	-0.748211785	1.778728201	0.541096017	-0.850566915	2.111073852	0.099522759	0.688720813	0.446460732	0.207540258	2.00E-15	2	0.246531633
Ctaxi_contig_10451|comp31394_c1_seq3	7.221172671	9.329159328	6.874734209	19.76332484	11.03030789	5.242156784	-0.513866616	-0.111026871	-0.580071581	1.882959462	0.214065441	-0.892059834	1.826523827	0.223786452	0.991601493	0.22294119	0.619326392	4.72E-15	2	0.333495707
Ctaxi_contig_10452|comp31395_c0_seq1	21.71299699	17.19828369	19.043717	32.1815742	18.58518578	17.5264079	0.118102753	-0.675779678	-0.351272453	1.958932719	-0.431902132	-0.618081209	1.319234897	-0.957872046	1.110346239	0.756007119	0.897223678	4.72E-15	2	2.011062377
Ctaxi_contig_10455|comp31396_c0_seq1	12.35662932	8.443145458	20.50302338	21.99418197	10.63717259	11.85118775	-0.348409486	-1.050906077	1.113922866	1.38159583	-0.657063497	-0.439139636	0.054003166	-1.319977257	2.094311383	0.851249989	-0.04343944	3.72E-15	5	4.447549668
Ctaxi_contig_10456|comp31396_c1_seq1	14.20473569	5.562698458	12.25617954	14.5766647	8.290438505	7.589578955	1.005320433	-1.286214147	0.488638582	1.103941646	-0.562922812	-0.748763702	0.569218701	-2.273342111	1.086339329	0.576564128	-0.015650865	3.55E-15	1	2.662027557
Ctaxi_contig_10462|comp31398_c0_seq1	69.38548177	105.949162	75.75877453	140.6142464	133.3124371	115.1401821	-1.275168042	-0.025437075	-1.057331619	1.159400697	0.909827975	0.288708064	1.515008293	1.457080255	0.007384812	1.012714364	-0.052761507	-3.34E-15	2	1.778693735
Ctaxi_contig_10464|comp31398_c0_seq3	8.111121625	23.67825434	11.97107534	15.96856024	21.97444756	18.14340587	-1.440828611	1.188656846	-0.788833646	-0.113607925	0.900862348	0.253750988	0.476846542	2.668358652	-0.512858785	-0.557552406	0.030631409	-2.93E-15	4	0.705691301
Ctaxi_contig_10466|comp31398_c0_seq5	66.86911628	110.7642236	51.76126458	110.5287252	128.9291251	100.3891743	-0.951552174	0.539940331	-1.464895208	0.531938435	1.157157513	0.187411104	1.524060306	1.965266774	-0.829200065	0.228901911	-2.06E-05	-4.20E-15	4	1.714687594
Ctaxi_contig_10467|comp31398_c0_seq6	20.15616565	35.794759	21.47542097	34.34565479	39.6442051	31.00397007	-1.290869936	0.679170271	-1.124679412	0.496622295	1.164096468	0.075660313	1.343099633	2.220873681	-0.457563333	0.022251187	-0.128212944	-2.32E-15	4	1.28773484
Ctaxi_contig_10469|comp31399_c0_seq2	27.85326959	2.102160999	3.551927355	6.789514567	5.713259409	6.473137911	2.004185407	-0.697051875	-0.544974425	-0.205358317	-0.318255226	-0.238545564	0.272189851	-1.885218258	-0.994220826	-0.056220956	0.160725308	5.97E-16	3	0.534371607
Ctaxi_contig_10470|comp31399_c1_seq1	5.124334361	1.224171818	1.12477695	1.133235067	1.774438931	1.917121318	1.991028451	-0.534567281	-0.598931587	-0.593454435	-0.178235396	-0.085839752	0.082044707	-1.606225634	-1.329553207	-0.209322436	0.000259627	-8.60E-16	3	0.495974614
Ctaxi_contig_10474|comp31401_c0_seq1	0.424890137	1.570614568	1.076790754	5.488043509	1.428856753	0.036895631	-0.635667198	-0.051215889	-0.303122863	1.947123684	-0.123528688	-0.833589046	1.442811229	0.16393965	1.336044508	0.196592169	0.87409882	5.61E-15	2	0.802982208
Ctaxi_contig_10476|comp31401_c2_seq1	46.65703092	151.927808	370.5612804	77.57984747	44.96638164	43.48577329	-0.590936224	0.228968057	1.931800743	-0.350093035	-0.604103892	-0.61563565	-1.41824099	-0.085946333	1.78298501	-1.117069224	-0.434756905	4.61E-15	5	0.814033486
Ctaxi_contig_10477|comp31401_c2_seq2	9.04034723	30.38720207	73.40487812	14.52621188	10.73105638	9.210747397	-0.614213741	0.231161029	1.934740234	-0.396963397	-0.547258545	-0.607465581	-1.412230454	-0.04117133	1.751863673	-1.122850382	-0.509909797	4.50E-15	5	0.818311211
Ctaxi_contig_10478|comp31402_c0_seq1	22.65936355	11.11413181	16.69568051	14.14644224	8.753132906	14.89246523	1.651061296	-0.74691324	0.412388882	-0.117094509	-1.237298827	0.037856398	-0.943834212	-2.238600767	0.042067969	0.085944266	0.60422703	4.20E-15	3	1.115795194
Ctaxi_contig_10482|comp31404_c0_seq1	38.16390161	38.61735525	90.90407884	45.93149269	34.11256219	43.41335234	-0.489232341	-0.46781858	2.001354255	-0.122417908	-0.6805516	-0.241333826	-1.435139945	-0.764099781	1.896227768	-0.17994133	-0.68573368	2.73E-15	5	0.610457274
Ctaxi_contig_10483|comp31404_c0_seq2	23.81205453	4.882660931	10.16006491	21.11594479	16.03164224	7.969325665	1.299623806	-1.206402581	-0.507737114	0.942690969	0.269589833	-0.797764913	1.587341055	-1.834460658	-0.042816632	0.561102115	-0.358240406	-5.55E-17	1	0.600575569
Ctaxi_contig_10485|comp31405_c0_seq1	11.99983644	16.36263888	14.68019449	31.4336953	23.93878313	15.98698078	-0.975070102	-0.373127719	-0.60525709	1.706248496	0.672164244	-0.424957829	1.844808639	0.584777053	0.820937545	0.850893538	-0.044331874	-3.33E-16	2	0.354540725
Ctaxi_contig_10486|comp31405_c1_seq1	38.07313933	54.634688	42.25480426	103.0091896	79.53539833	60.29355247	-1.015743948	-0.339977687	-0.845118113	1.633862846	0.676054101	-0.109077199	1.769118372	0.758205815	0.525175999	1.073635023	0.071423877	-1.51E-15	2	0.614815531
Ctaxi_contig_10487|comp31406_c0_seq1	1747.275311	24.16382384	26.87469118	15.07181128	11.6746721	13.10932647	2.041163995	-0.399754649	-0.395914499	-0.412634177	-0.417446483	-0.415414186	0.052556918	-1.735922375	-0.959909748	-0.559982485	0.273244884	2.03E-15	3	0.335460322
Ctaxi_contig_10489|comp31407_c0_seq1	66.07319909	66.09007448	24.38801292	185.0272996	143.8048096	30.68990348	-0.309167151	-0.308905487	-0.955522483	1.535291857	0.896110924	-0.85780766	2.326895599	0.307981332	0.294386877	0.355355594	-0.107528418	-1.11E-16	2	0.395158211
Ctaxi_contig_10490|comp31407_c0_seq2	39.83517962	69.34506155	29.69087975	172.7703104	189.1232991	12.00881207	-0.596896567	-0.210846261	-0.729604997	1.142169962	1.356100886	-0.960923023	2.326169487	0.732131028	0.261192318	0.095199277	-0.785461117	-1.89E-15	2	0.935609878
Ctaxi_contig_10491|comp31407_c1_seq1	211.3411846	273.2501096	116.6341384	697.1513306	571.7174601	100.3021091	-0.471030656	-0.221915254	-0.85212246	1.483821407	0.979087896	-0.917840933	2.305858111	0.494889976	0.389835277	0.2349948	-0.220592526	3.89E-16	2	0.355059226
Ctaxi_contig_10492|comp31408_c0_seq1	1.050647182	2.330860745	0.699572533	5.373716302	2.399294186	0.045204243	-0.490651887	0.182906224	-0.675362614	1.783842272	0.218911075	-1.01964507	1.83670887	0.475690977	0.867890613	-0.154898239	0.788017028	5.38E-15	2	0.429740212
Ctaxi_contig_10502|comp31411_c0_seq1	6.297608795	13.37406554	8.828547268	27.63267349	15.84203934	14.97811976	-1.104536054	-0.150708756	-0.763393828	1.771192273	0.181946536	0.06549983	1.341125266	0.785899331	0.745990016	1.061031608	0.685109956	4.89E-16	2	0.992206051
Ctaxi_contig_10504|comp31411_c1_seq2	1.727829258	3.598887754	2.568616091	7.043072728	5.07412934	2.154531636	-0.968154278	-0.047073289	-0.554253393	1.648423302	0.679155731	-0.758098072	1.897006266	0.803776699	0.888488108	0.288660775	0.075583845	1.33E-15	2	0.244805012
Ctaxi_contig_10509|comp31413_c0_seq1	2.791995053	48.08929963	75.80405658	3.868916698	2.510901066	26.15787958	-0.787421216	0.714696649	1.633754238	-0.751709086	-0.79674266	-0.012577925	-2.005091384	0.600262024	1.249464662	-1.174016993	0.043529607	4.36E-15	5	0.878737205
Ctaxi_contig_10511|comp31413_c0_seq3	0.674184983	14.67048332	25.04704491	2.679312017	1.298706943	6.553547552	-0.812228591	0.642801806	1.72153078	-0.603779134	-0.747304394	-0.201020467	-1.833979274	0.50792564	1.450233639	-1.20176788	-0.0427367	4.52E-15	5	0.788496468
Ctaxi_contig_10512|comp31414_c0_seq1	81.36640341	113.2624135	79.93903334	135.6142952	117.713155	76.85452864	-0.787845049	0.50578738	-0.845736059	1.41233083	0.686299724	-0.970836825	1.941217808	1.220821068	0.490116562	-0.428396187	0.438891842	2.83E-15	2	0.618594721
Ctaxi_contig_10514|comp31414_c1_seq1	5.581281066	11.51032429	8.755974172	11.77941971	14.5990822	6.541969665	-1.222669726	0.49785806	-0.301416921	0.575945895	1.394173639	-0.943890948	1.653144473	1.736586913	0.420365478	-0.66933843	-0.870717912	-4.44E-16	4	2.21761425
Ctaxi_contig_10521|comp31418_c1_seq1	169.6030488	132.571386	104.5342461	214.1512819	127.8127689	108.4428657	0.638244183	-0.245301479	-0.914245065	1.701129161	-0.358838252	-0.820988548	1.574647721	-0.781512334	0.370080971	0.128206962	1.266824655	6.61E-15	1	1.490493575
Ctaxi_contig_10522|comp31419_c0_seq1	67.31246658	67.81059524	244.3067781	276.5395089	164.9966017	82.11850883	-0.89376766	-0.888416666	1.007539197	1.353789377	0.155574064	-0.734718313	0.725286022	-0.5173201	2.062956228	0.647767012	-0.755438165	1.05E-15	2	3.602072849
Ctaxi_contig_10523|comp31419_c1_seq1	26.02188721	35.62244394	98.56968303	121.9562954	94.6420637	28.36583456	-0.981868049	-0.754766716	0.734251296	1.287462009	0.641343394	-0.926421934	1.223508896	-0.11378167	1.778335461	0.452797968	-1.065129334	-5.55E-17	2	2.627300596
Ctaxi_contig_10529|comp31423_c0_seq1	35.21736087	225.1540195	274.0805684	83.97205089	60.2316315	136.5884152	-1.053781679	0.934678868	1.446894429	-0.543365321	-0.79190548	0.007479183	-1.860022876	0.999526558	1.289919508	-1.196522218	0.321990128	4.94E-15	5	1.305890855
Ctaxi_contig_10530|comp31423_c0_seq2	0.745700703	6.135598724	10.42452893	1.466289524	1.408755374	2.476809195	-0.800968215	0.623556931	1.757101369	-0.610519918	-0.625725928	-0.343444238	-1.699763305	0.499718215	1.481156259	-1.29284585	-0.199649596	4.61E-15	5	0.876828276
Ctaxi_contig_10532|comp31423_c0_seq4	0.740852928	4.92585192	5.513581556	1.263890956	4.30785349	2.476396317	-1.2357186	0.863194797	1.157960365	-0.973397981	0.553248442	-0.365287023	-0.847216521	1.631313788	0.690697326	-1.406976513	-1.100356163	-7.77E-16	5	3.469715805
Ctaxi_contig_10534|comp31424_c0_seq1	9.334577716	188.6643895	842.4514231	5.756561147	7.782257934	433.3799797	-0.709921306	-0.176261426	1.769315309	-0.720568971	-0.714540787	0.551977181	-2.113505811	-0.133675976	1.239898937	0.005662909	-0.576081619	-2.50E-16	5	0.453672493
Ctaxi_contig_10542|comp31427_c2_seq1	27.67622591	24.14469886	20.99799826	41.47545826	39.26462283	23.53648193	-0.211413497	-0.617249871	-0.978862721	1.374368049	1.120303045	-0.687145004	2.38257822	0.111402634	0.080679834	0.691734874	-0.544265807	-2.89E-15	2	0.8633078
Ctaxi_contig_10553|comp31430_c0_seq4	2.692440614	5.87116448	37.16599593	5.319119614	2.919382648	15.5989994	-0.66478638	-0.427406671	1.909618597	-0.468632098	-0.647838876	0.299045429	-1.833843821	-0.454570104	1.540676195	0.105589358	-0.767704363	6.94E-17	5	0.372403033
Ctaxi_contig_10554|comp31430_c0_seq5	2.615302801	20.84135684	28.81227486	13.53908133	6.675361601	11.24576464	-1.185773093	0.720118802	1.553634824	-0.043477513	-0.761214209	-0.283288812	-1.453742383	0.793483622	1.777534039	-1.029353485	0.286553022	5.88E-15	5	1.261673887
Ctaxi_contig_10555|comp31431_c0_seq1	147.2135883	320.5645028	388.6370729	381.7462484	269.792439	216.1716442	-1.47254408	0.348960551	1.064240894	0.991834765	-0.184532737	-0.747959393	0.019533499	0.830037953	2.09260576	-0.501909344	0.097329082	5.22E-15	5	3.906849687
Ctaxi_contig_10556|comp31431_c1_seq1	435.5406524	961.2322562	1118.498157	1009.074107	858.1071485	579.6159458	-1.476360265	0.506189502	1.099289092	0.686616295	0.117272014	-0.933006638	0.104242444	1.07646897	1.920597445	-0.875223544	-0.252301787	4.88E-15	5	4.037485877
Ctaxi_contig_10557|comp31433_c0_seq1	56.16641216	43.16982755	44.75515936	80.91349793	58.71003283	35.26148304	0.186215687	-0.619519481	-0.521235383	1.72043394	0.343909781	-1.109804544	2.038804658	-0.671088977	0.775399925	0.316315555	0.135393837	2.55E-15	2	1.156670896
Ctaxi_contig_10559|comp31433_c0_seq3	0.263543132	2.296560581	4.41930559	5.902935475	3.77736001	1.689315953	-1.372610398	-0.374072526	0.66853598	1.39723638	0.353237666	-0.672327103	0.903905499	0.4135411	1.891599152	0.4126674	-0.496727654	1.61E-15	2	2.483009602
Ctaxi_contig_10563|comp31436_c0_seq1	7.940365542	9.282668204	16.65757115	12.20203661	9.213372348	11.46812659	-1.017243303	-0.588798947	1.76516759	0.34302288	-0.610917221	0.108769	-1.19947162	-0.417479745	2.051959726	0.495544688	-0.545622216	7.56E-16	5	1.032930509
Ctaxi_contig_10567|comp31437_c0_seq1	103.6382294	142.9749771	124.3015669	133.3923412	117.8836254	70.75373015	-0.461282423	1.069645766	0.342904189	0.696703714	0.093127374	-1.74109862	0.839968032	0.918148059	1.187306028	-2.036705573	0.48577371	8.77E-15	2	4.410711823
Ctaxi_contig_10568|comp31437_c0_seq2	267.9906326	292.5033702	267.4170914	300.3377242	286.9318359	180.9623509	0.044986647	0.605667336	0.03186802	0.784862784	0.478229441	-1.945614227	1.523202208	0.357474775	0.828650551	-1.771358105	0.03977929	7.22E-15	2	3.55694395
Ctaxi_contig_10569|comp31437_c1_seq1	424.180909	335.2041876	487.0018479	551.6109753	390.5283211	408.9841565	-0.114714781	-1.282892883	0.71006325	1.558318463	-0.556540639	-0.31423341	0.419908887	-1.539323556	1.766744591	1.237116933	0.004524719	2.64E-15	2	4.678742155
Ctaxi_contig_10571|comp31437_c2_seq1	667.5700287	592.8217553	569.8416513	732.9712181	671.101862	420.8965247	0.533578181	-0.149724446	-0.359794388	1.13143553	0.565864023	-1.7213589	2.026638167	-0.494285479	0.532860837	-0.840759154	-0.124322394	4.00E-15	1	1.476663225
Ctaxi_contig_10572|comp31438_c3_seq1	514.4978771	90.89732188	216.5024992	222.2187151	120.4150071	104.9606265	1.907133591	-0.759820933	0.030979012	0.066967841	-0.573979996	-0.671279515	0.165390183	-2.207745728	-0.195237117	-0.307470771	0.177735462	3.22E-15	3	0.779627039
Ctaxi_contig_10573|comp31438_c3_seq2	430.4460997	82.96760045	194.4069045	192.1926186	100.9274776	79.35971011	1.878109878	-0.728172653	0.107684277	0.091075898	-0.593463558	-0.755233842	0.159186983	-2.202734569	-0.089373815	-0.396059151	0.181978122	3.83E-15	3	0.893943145
Ctaxi_contig_10574|comp31438_c3_seq3	136.9621445	37.30720083	81.68446753	82.28722767	55.99015692	27.10388225	1.681541185	-0.829319139	0.28879015	0.303977019	-0.358591933	-1.086397282	0.506948795	-2.184663648	0.273834972	-0.450848358	-0.140724186	3.55E-15	3	1.808366319
Ctaxi_contig_10575|comp31439_c0_seq1	56.40907118	63.17899423	77.64837013	123.288778	31.12479424	15.30657559	-0.12550455	0.053356896	0.435637975	1.641458081	-0.79351544	-1.211432961	0.643006038	-0.557493394	1.80253842	-0.537278595	1.13367084	9.99E-15	2	3.482227221
Ctaxi_contig_10576|comp31439_c0_seq2	61.74336954	68.40394829	90.86961505	112.5265862	30.52770124	17.07737093	-0.049705909	0.13614282	0.7629976	1.367287515	-0.920710143	-1.296011883	0.272669074	-0.651715464	1.919909648	-0.845871621	1.044531224	1.08E-14	2	4.845344859
Ctaxi_contig_10577|comp31439_c0_seq3	40.10985125	47.75704824	57.23070171	70.56604892	24.71077992	11.65891341	-0.088306999	0.267919664	0.709227502	1.330423249	-0.805636475	-1.413626941	0.389904016	-0.469970442	1.866992009	-1.039402732	1.011357229	1.07E-14	2	4.602477679
Ctaxi_contig_10578|comp31440_c0_seq1	34.42719072	19.35604475	30.08633466	42.73226378	16.82265439	13.73084349	0.724256137	-0.601287667	0.342467329	1.454707435	-0.824105487	-1.096037747	0.684646925	-1.648716496	1.365778528	-0.092564851	0.811523118	7.88E-15	1	2.757022307
Ctaxi_contig_10580|comp31441_c0_seq1	5.624645626	1.453071509	2.089182732	4.263580302	1.181747872	1.036228235	1.592138207	-0.609608631	-0.27387065	0.873771186	-0.752812598	-0.829617514	0.664311822	-1.966086187	0.196905877	-0.164267252	0.87227882	5.77E-15	1	1.496831531
Ctaxi_contig_10581|comp31441_c0_seq2	8.447098711	4.226581489	4.100652453	7.39272475	2.625000074	4.513920375	1.455727322	-0.446748137	-0.503512957	0.980448943	-1.168690301	-0.31722487	0.26968482	-1.766356939	0.074509053	0.146571498	1.544970479	6.16E-15	1	2.527599823
Ctaxi_contig_10582|comp31442_c1_seq1	148.5548422	130.8203021	157.9399445	142.1073132	123.9092267	225.5213502	-0.170328854	-0.653333309	0.08527666	-0.345928853	-0.841558106	1.925872463	-1.684272048	-0.368733148	-0.316545766	1.729789308	0.323434498	-4.11E-15	6	1.506904425
Ctaxi_contig_10583|comp31443_c0_seq1	439.5995153	483.9513817	809.681604	495.8994728	427.5961552	543.7115562	-0.662382089	-0.349208755	1.950807636	-0.264841989	-0.747139115	0.072764312	-1.716314408	-0.493558996	1.760800969	-0.068130017	-0.576619793	2.16E-15	5	0.325539783
Ctaxi_contig_10584|comp31443_c0_seq2	34.20599291	43.16356029	74.22980114	36.23456258	42.60293893	38.98589632	-0.72356556	-0.117703814	1.983519225	-0.586359474	-0.155622483	-0.400267894	-1.319089638	-0.076871049	1.602150497	-0.696732505	-1.191043826	6.66E-16	5	0.833726139
Ctaxi_contig_10585|comp31443_c1_seq1	17.60487918	27.35372172	30.93169265	15.33787916	20.91579365	18.85749185	-0.69893799	0.91239432	1.503777362	-1.073637895	-0.151695234	-0.491900564	-1.469584612	0.945492586	0.908260241	-1.777243196	-0.556869748	2.91E-15	5	2.105838992
Ctaxi_contig_10587|comp31444_c0_seq1	3.072615842	8.275879136	8.613396919	16.62273804	7.107155532	6.002634183	-1.145679574	-0.001434717	0.072788508	1.834115364	-0.258447653	-0.501341929	0.894064587	0.473716009	1.670655558	0.385659001	0.798301536	5.16E-15	2	1.616798279
Ctaxi_contig_10589|comp31444_c4_seq1	5.550694697	14.70591093	8.889979719	16.7720467	12.49325268	5.373832214	-1.062714092	0.852420349	-0.36418556	1.28462508	0.389565304	-1.099711081	1.407484976	1.467056806	0.955287052	-0.916004374	0.629794321	5.44E-15	2	1.53174099
Ctaxi_contig_10592|comp31445_c0_seq3	0.229628494	2.388558747	0.938642518	6.435174824	1.857716406	0.041152819	-0.741256705	0.172073003	-0.441310206	1.883983184	-0.052498439	-0.820990838	1.475260865	0.496834774	1.195884728	0.032270044	0.970329911	6.00E-15	2	0.68388187
Ctaxi_contig_10594|comp31446_c0_seq1	93.55791398	80.84577519	58.73869768	320.2861177	212.5394565	49.51912059	-0.392894738	-0.510811012	-0.715873612	1.710208885	0.710763779	-0.801393303	2.175284383	0.053041755	0.643603506	0.605715095	-0.09207079	6.66E-16	2	0.311977155
Ctaxi_contig_10595|comp31446_c0_seq2	56.5352245	37.83280899	36.39644904	125.6488869	103.2609926	18.63604373	-0.15448296	-0.597849822	-0.631900739	1.483952868	0.953216588	-1.052935935	2.328554697	-0.128106262	0.519661849	0.370145257	-0.507315805	-2.78E-16	2	0.768766895
Ctaxi_contig_10597|comp31446_c0_seq4	50.56651551	46.93686499	38.35012018	132.0882769	130.4415728	35.48398274	-0.472739473	-0.55164967	-0.738329273	1.299579423	1.263779353	-0.80064036	2.343193904	0.331051067	0.303005743	0.543044298	-0.812604108	-2.66E-15	2	0.821351292
Ctaxi_contig_10598|comp31446_c0_seq5	371.2493556	238.7764735	212.5166645	983.2901178	734.3825954	141.0604356	-0.224415706	-0.617500826	-0.695421227	1.591685161	0.853104996	-0.907452398	2.279213102	-0.10828333	0.540191528	0.551342978	-0.345091415	-1.11E-16	2	0.572864788
Ctaxi_contig_10600|comp31447_c0_seq1	74.7222233	3682.416873	4687.39992	567.0804336	1000.671244	2608.067805	-1.096439126	0.853417623	1.396582488	-0.830333462	-0.595989913	0.272762389	-1.973058846	1.117021873	0.998285619	-1.007087594	0.005839596	2.82E-15	5	1.392347602
Ctaxi_contig_10601|comp31447_c1_seq1	34.26682839	1873.633596	2181.867457	244.3103733	439.1566367	1011.287205	-1.04340063	1.020650538	1.366536129	-0.80769961	-0.589052266	0.05296584	-1.860037633	1.197674933	1.014592189	-1.312705873	0.111682436	3.88E-15	5	1.636132553
Ctaxi_contig_10603|comp31448_c0_seq1	47.64608617	16.42475401	16.35194854	21.61127786	14.46859627	7.698864525	1.932641227	-0.306652574	-0.311874416	0.065341505	-0.446954464	-0.932501277	0.474827248	-1.744493073	-0.458180758	-0.842512628	0.468633292	4.94E-15	3	1.087043748
Ctaxi_contig_10604|comp31448_c1_seq1	947.0676924	128.2983623	126.5723053	338.7073086	184.8182829	32.45845516	1.946972607	-0.49022152	-0.495359397	0.136093401	-0.321981195	-0.775503895	0.648939791	-1.801841803	-0.620307187	-0.5060902	0.36274549	3.33E-15	3	1.090155484
Ctaxi_contig_10605|comp31449_c0_seq1	13.35162357	15.00362513	13.009809	35.30943678	24.20099269	11.19294379	-0.56965966	-0.392979328	-0.606216472	1.77871205	0.590672258	-0.800528848	2.041567674	0.194801772	0.84312802	0.536908408	0.05813882	1.72E-15	2	0.204086449
Ctaxi_contig_10608|comp31450_c0_seq1	7.663481676	11.94966545	16.43792114	12.96632304	9.133116472	8.327757311	-1.020250537	0.259810336	1.600219615	0.563433249	-0.581346818	-0.821865845	-0.67413066	0.195872437	2.227660872	-0.82755537	0.036800428	6.61E-15	5	2.023559967
Ctaxi_contig_10613|comp31450_c0_seq6	7.974606684	4.52367336	0.10280472	0.024227767	2.28482936	0.04682907	1.699719345	0.629698281	-0.741067862	-0.765431994	-0.064493699	-0.758424072	0.241328965	-0.41843251	-1.366655953	-1.707522959	0.516772835	4.00E-15	3	2.196140977
Ctaxi_contig_10617|comp31452_c0_seq1	73.91997152	76.78753581	50.59675195	147.8278362	111.3732974	67.4214816	-0.397196209	-0.316232423	-1.055711932	1.689543605	0.660273745	-0.580676786	2.161730534	0.323803898	0.314037131	0.640957187	0.236452449	5.55E-17	2	0.304400603
Ctaxi_contig_10619|comp31452_c1_seq1	13.05669134	17.78141993	12.96774823	34.47030046	22.62961891	10.38729436	-0.61507439	-0.085945117	-0.625035259	1.783067047	0.457011784	-0.914024066	1.960524713	0.424622406	0.884856074	0.188596101	0.370702523	2.78E-15	2	0.180831173
Ctaxi_contig_10620|comp31453_c0_seq1	10.89708743	15.07267555	9.942483721	14.27139881	18.1287508	26.02228152	-0.824885747	-0.111077051	-0.988073401	-0.248053757	0.41135309	1.760736867	-0.288762087	1.24651179	-1.139800855	1.53284309	-0.088890133	-8.33E-15	6	1.892075454
Ctaxi_contig_10621|comp31453_c0_seq2	15.78762434	27.50031879	18.55300621	26.55892101	32.59092475	47.66939182	-1.08190973	-0.053532865	-0.83910866	-0.136187774	0.393423335	1.717315695	-0.32281857	1.408991382	-0.866556384	1.515243455	-0.08335719	-7.66E-15	6	1.849476348
Ctaxi_contig_10622|comp31453_c0_seq3	7.446921317	17.89181307	15.98503995	21.32794004	18.71135923	37.39932086	-1.25485929	-0.193300208	-0.387093727	0.155928092	-0.110006222	1.789331355	-0.760682594	1.085120007	-0.196959172	1.73015258	0.220260854	-5.44E-15	6	1.605928265
Ctaxi_contig_10628|comp31456_c3_seq1	44.48177618	27.66777686	19.81944887	23.22199487	31.11852315	22.56557757	1.824951442	-0.053407409	-0.930175396	-0.550063427	0.332089207	-0.623394418	0.787276822	-0.893407907	-1.510475848	-0.899300863	-0.083056652	4.44E-16	3	1.776907893
Ctaxi_contig_10629|comp31458_c0_seq1	22.97929421	34.97444802	8.926455753	17.05436856	22.14205212	27.91348517	0.072495561	1.415271446	-1.500624124	-0.590759567	-0.021227996	0.62484468	-0.164408718	1.764172288	-1.732637499	-0.885894044	1.335043588	8.88E-16	4	3.240422828
Ctaxi_contig_10630|comp31458_c0_seq2	142.5885717	128.9268992	97.84697241	190.9051717	203.6482688	168.2808471	-0.320810529	-0.663819036	-1.444153895	0.89229166	1.212237165	0.324254635	1.932863715	0.503356367	-0.78847636	1.40081602	-0.581226074	-6.38E-15	2	2.733515628
Ctaxi_contig_10639|comp31460_c2_seq1	61.32803919	106.07079	92.34630821	100.8071279	101.2201495	79.66760863	-1.706645922	0.934476325	0.12433315	0.623767331	0.648147606	-0.62407849	0.68929708	2.096991193	0.987744515	-0.819339533	-0.080851526	3.33E-15	4	2.480258628
Ctaxi_contig_10640|comp31462_c0_seq1	96.53444613	111.4213629	137.9401807	126.2353602	121.9824517	157.4290643	-1.361894207	-0.656027175	0.601369469	0.04638236	-0.155270403	1.525439955	-1.153215551	0.471069457	0.644338106	1.764750773	-0.539964267	-5.88E-15	6	2.315084284
Ctaxi_contig_10641|comp31462_c1_seq1	9.534459298	20.62168928	29.8822935	18.24728491	14.67470574	26.3278952	-1.385235585	0.099110734	1.338910377	-0.218771947	-0.697064969	0.86305139	-1.855125473	0.671165933	1.311159706	0.372457697	-0.057561797	1.67E-16	5	1.302982939
Ctaxi_contig_10642|comp31462_c1_seq2	35.86167716	48.71466798	59.13105596	48.66584137	39.72144745	60.49345709	-1.299026687	-0.005036146	1.04364643	-0.009951824	-0.910439601	1.180807827	-1.866982469	0.542526303	1.144951082	0.792145468	0.334898519	4.44E-16	5	2.063702544
Ctaxi_contig_10643|comp31463_c0_seq1	36.81383262	32.75014815	38.99729163	32.4351107	25.85765157	42.78412436	0.316731171	-0.370034983	0.685737613	-0.423276582	-1.534872804	1.325715585	-2.231197711	-0.954473825	0.230008434	0.783175656	0.851999825	1.44E-15	6	3.32502432
Ctaxi_contig_10649|comp31465_c0_seq1	32.5577139	11.99978302	13.94306827	31.68710729	17.4785216	12.0434762	1.307719843	-0.824899245	-0.623308567	1.217405683	-0.256551071	-0.820366643	1.380750535	-1.716614877	0.116804638	0.295241668	0.542390593	4.16E-15	1	0.621323672
Ctaxi_contig_10650|comp31465_c0_seq2	20.76884268	7.925381882	5.918292641	16.37819395	8.067783162	8.40044937	1.611825295	-0.561395226	-0.90101144	0.868890967	-0.537299744	-0.481009851	0.95248303	-1.647000654	-0.434576815	0.155893791	1.005423364	4.30E-15	1	1.161710266
Ctaxi_contig_10652|comp31467_c0_seq1	54.51265437	26.87387817	30.45881869	46.55285369	26.44032331	16.9870776	1.485428506	-0.481293459	-0.226196011	0.919024454	-0.512144386	-1.184819103	0.970932563	-1.76374062	0.32405668	-0.495506337	0.680730263	6.22E-15	1	1.131511553
Ctaxi_contig_10653|comp31467_c1_seq1	61.26605205	18.63880292	23.89206775	34.69310594	22.82980499	22.59331742	1.921116334	-0.753878065	-0.424219119	0.253580111	-0.49087946	-0.505719801	0.474799471	-2.062155523	-0.506355362	-0.048698514	0.39870548	2.80E-15	3	1.000840467
Ctaxi_contig_10655|comp31468_c0_seq2	16.12676401	15.45354353	13.59486796	18.05702954	21.73531296	6.3211163	0.176690926	0.046259959	-0.313843245	0.550664099	1.263301456	-1.723073194	2.107215803	0.230833539	0.194190565	-1.125662422	-0.964235843	1.11E-15	1	3.027929569
Ctaxi_contig_10656|comp31469_c0_seq1	27.64508535	62.9309077	33.39792363	146.2118679	104.0193436	36.92246201	-0.862505217	-0.117958978	-0.741117821	1.639305601	0.749024938	-0.666748524	2.01029312	0.758802971	0.670657475	0.428473465	0.062421488	3.33E-16	2	0.176411639
Ctaxi_contig_10657|comp31470_c0_seq1	7.649045119	19.38849448	18.08754656	15.46249296	14.04187668	15.75931993	-1.803772928	1.051676428	0.735239874	0.09673398	-0.248810152	0.168932799	-0.929886309	1.950774642	1.180007792	-0.661027375	0.407409782	2.69E-15	5	3.693146015
Ctaxi_contig_10659|comp31470_c1_seq1	229.4695445	285.0255157	317.1202855	306.5368152	207.9181235	251.7093233	-0.843532628	0.428990307	1.164128759	0.921711817	-1.33717313	-0.334125125	-1.027321119	0.079296472	2.065370757	-0.495058963	1.261190638	1.05E-14	5	2.705818292
Ctaxi_contig_10661|comp31471_c0_seq1	26.38614826	32.48597055	22.51942747	23.76379591	31.11619428	51.50720485	-0.460778519	0.111622789	-0.823627784	-0.706857477	-0.016915665	1.896556656	-0.992963656	1.055114448	-1.345455447	1.149603839	0.234516826	-7.11E-15	6	0.88906927
Ctaxi_contig_10663|comp31471_c0_seq3	26.24210217	28.94140022	21.72814021	25.83672758	35.6022988	39.81783845	-0.511051658	-0.111508954	-1.179195942	-0.571054094	0.874419008	1.49839164	0.098050178	1.248217564	-1.605691867	1.219698243	-0.572435589	-1.07E-14	6	2.889741784
Ctaxi_contig_10664|comp31472_c0_seq1	14.07626118	4.203601454	10.88386822	8.035003598	6.592019028	9.502469105	1.509216512	-1.359442781	0.581615644	-0.246167568	-0.665449829	0.180228022	-0.681244175	-2.455736479	0.023441365	0.715968501	-0.447264707	-1.21E-15	3	1.502544173
Ctaxi_contig_10668|comp31474_c0_seq4	13.45950369	17.77737266	25.38723863	14.72120439	18.25173892	16.20058438	-0.992100008	0.034334102	1.843334341	-0.692171352	0.147099383	-0.340496465	-1.172054347	0.406287273	1.431607791	-0.734575939	-1.387133058	-8.60E-16	5	1.269363699
Ctaxi_contig_10671|comp31474_c1_seq1	42.52470611	52.99588814	87.70006475	61.73713152	48.89021322	57.19468948	-1.013789223	-0.349585772	1.851754419	0.204884965	-0.610015152	-0.083249237	-1.266365466	-0.251279	2.073644107	0.078993357	-0.511505628	2.59E-15	5	0.757932545
Ctaxi_contig_10674|comp31475_c0_seq1	1.458715892	3.371351388	3.226834959	1.352653165	1.055591985	4.411322982	-0.743425223	0.649645484	0.544386743	-0.820676157	-1.037041078	1.407110232	-2.323893464	0.919853004	0.05115817	0.052856126	0.810824019	7.77E-16	6	1.092343865
Ctaxi_contig_10680|comp31476_c1_seq1	76.28245685	89.42795832	52.99680027	74.61948449	75.55833103	78.72092	0.141374677	1.246625749	-1.816443133	0.001554831	0.080491428	0.346396449	0.555275018	1.583996884	-1.605922232	-0.683593603	1.507165853	2.30E-15	4	3.402386162
Ctaxi_contig_10685|comp31477_c0_seq1	0.027148375	5.882736706	0.664737604	1.572040301	0.637172653	0.991625491	-0.747253375	1.983925327	-0.449867353	-0.026680875	-0.462724269	-0.297399456	-0.404412409	2.180967222	-0.041174648	-1.895362871	1.720204087	8.30E-15	4	3.14106205
Ctaxi_contig_10688|comp31478_c0_seq1	149.4195608	62.12022257	122.8126853	173.8456923	76.71285168	82.81900496	0.855911913	-1.103651266	0.258681114	1.404192677	-0.776098054	-0.639036383	0.608307591	-2.05367041	1.134088432	0.65854805	0.523137368	5.22E-15	1	2.668971675
Ctaxi_contig_10689|comp31478_c0_seq2	52.17445756	32.95627262	46.09373017	60.89382586	30.14231874	24.28079276	0.780403999	-0.572685541	0.352279873	1.394306201	-0.77080683	-1.183497702	0.724453347	-1.65193577	1.329862036	-0.213270593	0.746665046	7.33E-15	1	2.609529295
Ctaxi_contig_10691|comp31479_c0_seq1	1.380442165	0.114229867	2.389916375	5.841365318	1.166883922	1.513417801	-0.345788984	-0.982866299	0.162114091	1.898663191	-0.453237879	-0.27888412	0.86857597	-0.980516164	1.561243435	1.259618821	0.459550398	3.30E-15	2	2.708664941
Ctaxi_contig_10693|comp31480_c1_seq1	0.060650625	0.186244348	19.35160277	2.405304888	0.610146589	2.568676838	-0.551199326	-0.53446345	2.019398714	-0.238764584	-0.477976748	-0.216994606	-1.373413361	-0.690550685	1.818683059	-0.125209143	-0.979923419	9.85E-16	5	0.653677707
Ctaxi_contig_10698|comp31481_c0_seq1	0.1916502	22.54571277	37.43308287	4.590988482	4.089912929	9.305046987	-0.900400394	0.667852304	1.712278044	-0.59176414	-0.626917173	-0.261048641	-1.721931001	0.626885939	1.466178014	-1.23846816	-0.145778212	4.52E-15	5	0.896153948
Ctaxi_contig_10708|comp31481_c0_seq11	3.123266735	9.553493219	21.00018801	4.212344339	5.588016219	5.977680865	-0.773333631	0.19804467	1.927232744	-0.608812777	-0.400997731	-0.342133275	-1.556630391	0.159688968	1.581412585	-0.935883483	-0.747587967	2.30E-15	5	0.639578338
Ctaxi_contig_10701|comp31481_c0_seq4	4.682172436	11.32056312	17.03104342	4.691924341	3.935198856	3.480608755	-0.518556208	0.692946323	1.735105737	-0.516776491	-0.654878463	-0.737840898	-1.459874654	0.289943242	1.527150966	-1.661785057	-0.08669215	6.49E-15	5	1.385486714
Ctaxi_contig_10703|comp31481_c0_seq6	0.904181793	6.299621801	7.868339373	2.193207526	2.168750803	0.518912739	-0.799654508	0.982219408	1.500297067	-0.373946627	-0.382023595	-0.926891745	-1.054888844	0.846560512	1.489099766	-1.897227455	-0.045271581	6.88E-15	5	2.293921503
Ctaxi_contig_10706|comp31481_c0_seq9	3.588090996	21.7759904	34.02257981	7.404183515	7.999459222	9.450078603	-0.902925717	0.668291744	1.726250923	-0.573260863	-0.521836146	-0.396519942	-1.582042913	0.642442543	1.499768508	-1.327469443	-0.255372844	4.30E-15	5	1.030169659
Ctaxi_contig_10713|comp31483_c0_seq1	493.2800127	128.5106484	147.3102281	130.7582957	99.05720393	184.848982	2.004029031	-0.46571254	-0.338426347	-0.450494409	-0.665132785	-0.08426295	-0.317435368	-1.819915153	-0.951018286	-0.288360468	0.450710146	1.91E-15	3	0.245755496
Ctaxi_contig_10715|comp31483_c1_seq2	80.65733129	22.34223022	39.54238611	20.84265927	17.14927278	31.89399693	1.914605408	-0.55266051	0.175064515	-0.616106174	-0.772370442	-0.148532797	-0.701621123	-1.993489973	-0.573969075	-0.389915747	0.187092095	2.14E-15	3	0.241729868
Ctaxi_contig_10716|comp31483_c1_seq3	143.1650604	39.57567342	51.69333854	35.96406886	29.03265608	51.23913978	1.996701762	-0.444716303	-0.159124435	-0.529835415	-0.693196516	-0.169829094	-0.433634875	-1.85680735	-0.828445331	-0.427323882	0.36928127	2.25E-15	3	0.177290222
Ctaxi_contig_10725|comp31486_c1_seq1	130.2247922	191.931785	84.71968813	647.5207672	445.6775623	96.98621863	-0.592563631	-0.32360608	-0.790903248	1.662134781	0.782376238	-0.73743806	2.159183685	0.410189687	0.580412924	0.524352494	-0.044887731	2.22E-16	2	0.179602915
Ctaxi_contig_10726|comp31486_c2_seq1	94.81068318	114.9130276	54.57318661	419.0616377	272.0288845	73.73459011	-0.53263885	-0.393056811	-0.812030731	1.718820407	0.697888167	-0.678982182	2.130885791	0.286129616	0.584297054	0.636272214	0.036327345	4.44E-16	2	0.198787624
Ctaxi_contig_10738|comp31490_c0_seq3	14.16110032	24.79641476	19.87560718	27.05062009	22.22939895	32.55974573	-1.474214806	0.214507174	-0.566840286	0.572439806	-0.193094881	1.447202993	-0.420962889	1.500069665	0.050548884	1.336589611	0.756313508	-2.44E-15	6	2.7978486
Ctaxi_contig_10739|comp31490_c0_seq4	1.676953126	3.724305507	6.686813141	2.290376568	3.303131561	3.012634495	-1.014575864	0.157601044	1.853734583	-0.663370669	-0.083534961	-0.249854133	-1.38603795	0.44816582	1.482703785	-0.776551555	-1.079117488	8.33E-16	5	0.930903119
Ctaxi_contig_10742|comp31490_c1_seq2	11.84359927	5.404422941	18.70232315	5.086666474	4.799641047	11.67655381	0.407918236	-0.75531562	1.64694314	-0.812718161	-0.864569155	0.377741561	-1.942186159	-1.435900768	0.841355436	0.152042691	-0.684666307	-8.33E-17	5	1.792002236
Ctaxi_contig_10748|comp31490_c2_seq1	22.37574117	19.40769539	38.12929693	20.01270397	12.85809193	23.68528917	-0.043858248	-0.396572196	1.828248606	-0.324674732	-1.174908066	0.111764636	-1.946790841	-1.075560469	1.516679296	-0.142267559	-0.108933663	3.50E-15	5	0.782735805
Ctaxi_contig_10756|comp31492_c1_seq1	4.009508208	0.85231922	2.794132348	6.608135863	1.728772737	1.420096861	0.519162754	-0.961036708	-0.050647511	1.737489331	-0.550124967	-0.6948429	1.079718449	-1.583420476	1.149415882	0.739369159	0.637956041	5.11E-15	1	2.366977177
Ctaxi_contig_10759|comp31493_c0_seq1	0.048849747	3.34280826	17.51961257	0.258612101	0.377957092	0.280456624	-0.51915037	-0.04270438	2.007862297	-0.488809844	-0.471547501	-0.485650201	-1.452192495	-0.301359233	1.694962509	-0.850875394	-0.802599599	2.83E-15	5	0.681298337
Ctaxi_contig_10762|comp31494_c0_seq2	0.727665988	4.383460671	6.53289344	1.7639946	1.56653926	9.081092919	-0.998476597	0.113851532	0.767847377	-0.683158707	-0.743237335	1.543173731	-2.152404267	0.69780696	0.318887816	0.704808222	0.147556611	-2.33E-15	6	0.962278107
Ctaxi_contig_10764|comp31494_c0_seq4	5.507784217	12.83231513	16.68674176	7.958678515	7.100942965	25.7946527	-0.932718187	0.024230658	0.527810908	-0.612509221	-0.72457224	1.717758082	-2.043500877	0.662232976	0.109137919	0.96448515	0.231946926	-3.33E-15	6	0.645684531
Ctaxi_contig_10768|comp31495_c0_seq3	28.88415842	15.87398762	18.59813539	24.31798679	14.9725362	12.60293132	1.558219402	-0.53696195	-0.098260284	0.822874894	-0.682133311	-1.063738751	0.693810411	-1.928264651	0.354442233	-0.43631728	0.727519072	6.83E-15	1	1.529239821
Ctaxi_contig_10769|comp31495_c1_seq1	45.44846404	22.57279653	24.37949673	29.61011815	24.36142183	18.71082335	1.895294162	-0.522161118	-0.331232615	0.221529107	-0.333142735	-0.930286802	0.680901187	-1.871699358	-0.384923527	-0.577500161	0.298718624	4.44E-15	3	1.282111382
Ctaxi_contig_10772|comp31497_c0_seq1	31.69644673	68.29720667	63.39546499	49.16171296	56.88841348	121.0397712	-1.103061624	0.106309101	-0.055655374	-0.525970281	-0.270662866	1.849041045	-1.479098721	1.176249376	-0.373795246	1.171167408	0.142478502	-5.11E-15	6	0.389318812
Ctaxi_contig_10775|comp31498_c1_seq1	144.6948699	230.4404102	202.5845467	187.0409378	205.3313434	269.8747629	-1.476679433	0.566668748	-0.09714686	-0.467556853	-0.031689671	1.50640407	-1.203247481	1.866929582	-0.24422069	0.626357683	0.178418409	-3.66E-15	6	1.046615988
Ctaxi_contig_10776|comp31498_c2_seq1	134.3990511	187.3779712	137.7391378	137.1040914	171.9765981	185.5537705	-0.971086919	1.11804762	-0.839376223	-0.864418208	0.510720395	1.046113336	-0.509092954	2.353748779	-1.240498425	-0.289825615	0.175014632	-4.39E-15	4	1.813411418
Ctaxi_contig_10777|comp31498_c2_seq2	170.4922425	250.808012	192.3004153	179.9942516	224.2785249	245.4302571	-1.166427386	1.172222489	-0.531412856	-0.889746075	0.39973183	1.015631997	-0.763384782	2.413118573	-0.924874454	-0.387189795	0.145283896	-4.11E-15	4	1.926197376
Ctaxi_contig_10778|comp31499_c0_seq1	15.51967595	15.50530645	11.73748089	32.78485617	17.52911243	12.92347766	-0.279269841	-0.281138967	-0.771242361	1.966514437	-0.017890534	-0.616972734	1.723391388	-0.088761362	0.805637326	0.577909003	0.900103215	4.44E-15	2	0.655703759
Ctaxi_contig_10780|comp31500_c0_seq1	61.69324919	35.75762094	61.32341726	42.55562317	24.22567026	14.333764	1.126487205	-0.219154293	1.107298883	0.133552563	-0.817476849	-1.330707508	-0.341379718	-1.679813844	1.114693731	-1.280397584	0.162750124	7.66E-15	3	3.623309289
Ctaxi_contig_10782|comp31500_c0_seq3	5.793530389	2.289370915	2.645962859	7.237089129	2.696383608	0.371926371	0.906444924	-0.481919451	-0.340636055	1.478389649	-0.320659118	-1.241619949	1.450935226	-1.336092223	0.712795058	-0.193690444	0.72562639	6.55E-15	1	1.088079032
Ctaxi_contig_10784|comp31500_c0_seq5	12.69320463	7.753821587	24.51682702	5.734427269	4.942865979	5.007128613	0.338477488	-0.308240995	1.886556484	-0.572642363	-0.676282294	-0.667868321	-1.382774473	-1.180755902	1.381437817	-0.937238907	-0.688046294	3.61E-15	5	1.698204415
Ctaxi_contig_10786|comp31502_c0_seq1	49.56250189	65.39869435	60.50853545	48.75217883	73.93086021	69.00464673	-1.128077064	0.407935793	-0.066379417	-1.206673396	1.235503182	0.757690901	-0.34068463	1.927826463	-0.826225122	-0.052441379	-1.477785069	-8.60E-15	4	2.208995383
Ctaxi_contig_10787|comp31502_c0_seq2	47.66010599	66.16044313	78.86416587	55.78285379	71.33236782	106.538013	-1.134984694	-0.237506365	0.378769748	-0.740938354	0.013391243	1.721268422	-1.503246421	0.906756347	-0.157425437	1.255136613	-0.636607167	-8.10E-15	6	0.751843495
Ctaxi_contig_10797|comp31506_c1_seq1	0.701507883	2.145458321	1.706685119	2.18961185	5.38045769	1.322604104	-0.94158971	-0.058466615	-0.326821219	-0.031462225	1.920065736	-0.561725968	1.627521022	1.39723127	-0.210447401	-0.138954276	-1.89872226	-6.83E-15	4	2.391955541
Ctaxi_contig_10799|comp31506_c1_seq3	0.441545093	3.157910697	1.795060906	4.419640841	3.836466197	2.221451707	-1.514361025	0.352213383	-0.584280783	1.219222299	0.818488736	-0.291282611	1.44249178	1.695922684	0.628125616	0.240640353	0.010237706	-4.16E-16	2	1.390555491
Ctaxi_contig_10800|comp31507_c0_seq1	63.12175855	75.6879262	61.43790218	121.7984659	88.74755807	81.75714383	-0.85724369	-0.289386617	-0.933336082	1.794319158	0.300769788	-0.015122557	1.60128712	0.570614215	0.550408241	1.118984738	0.588517826	7.25E-16	2	0.727196818
Ctaxi_contig_10801|comp31507_c0_seq2	2.218303831	10.46570585	8.859712602	12.81284793	11.72174179	10.19543756	-1.904638474	0.289060349	-0.138112413	0.913368805	0.62314914	0.217172593	0.654952806	1.834625045	0.844502463	0.551130745	-0.164098716	-2.43E-15	4	3.187049037
Ctaxi_contig_10804|comp31508_c2_seq1	77.42576212	117.5962527	66.36139205	354.5300266	215.3012165	68.94704051	-0.632013739	-0.282318324	-0.728332191	1.780256793	0.568230856	-0.705823394	2.019933024	0.368270454	0.744113137	0.539604629	0.204748924	1.78E-15	2	0.139181457
Ctaxi_contig_10805|comp31509_c0_seq1	536.0956294	1838.717578	539.9508878	5082.107522	3903.517764	362.0671189	-0.752041797	-0.102270284	-0.750118724	1.515591594	0.927689593	-0.838850382	2.15784987	0.753207277	0.561870012	0.233647555	-0.149749793	5.55E-16	2	0.255349126
Ctaxi_contig_10807|comp31509_c0_seq3	232.6751199	846.9124618	291.247498	2804.538873	1684.948045	192.6342382	-0.740607429	-0.154498816	-0.684717347	1.713478953	0.645159295	-0.778814656	2.019693996	0.565892113	0.769513119	0.367175663	0.146652543	1.55E-15	2	0.126506594
Ctaxi_contig_10809|comp31510_c0_seq1	555.8616931	1082.356368	1080.103386	544.1792991	713.7591041	1915.863256	-0.824111303	0.194030731	0.189673886	-0.846702864	-0.518767301	1.805876851	-1.922465911	0.933431492	-0.396796599	0.839155901	0.210645359	-4.66E-15	6	0.208257131
Ctaxi_contig_10810|comp31510_c1_seq1	466.8801253	1033.771418	738.9002854	376.8020455	650.0359665	1194.190875	-0.86836493	0.911669525	-0.014223645	-1.151209433	-0.293256947	1.41538543	-1.768906685	1.685547367	-0.705322785	-0.137334507	0.364374353	-2.11E-15	6	0.763737086
Ctaxi_contig_10812|comp31510_c1_seq3	364.3990372	816.5972533	675.6115898	348.5654321	520.4806108	1154.674438	-0.918639335	0.552753416	0.09400485	-0.970159777	-0.410770689	1.652811535	-1.861848119	1.358939385	-0.516037649	0.405016178	0.298050579	-3.22E-15	6	0.306896291
Ctaxi_contig_10814|comp31511_c0_seq1	26.64376398	40.38746275	36.4129533	55.5462331	38.6286555	46.96179775	-1.441175435	-0.038379217	-0.444050712	1.508850978	-0.217897715	0.6326521	0.446802272	0.996604934	0.89025489	1.274193879	0.897833948	2.78E-16	2	2.957074827
Ctaxi_contig_10822|comp31514_c0_seq1	3.70902143	8.450349544	1.939709772	10.3386567	10.02887837	1.289577916	-0.545876224	0.604249298	-0.9750662	1.062304552	0.987160214	-1.13277164	2.100524632	1.297848077	0.08377192	-0.770039053	0.133200383	2.33E-15	2	1.263720595
Ctaxi_contig_10823|comp31514_c0_seq2	27.68524681	23.05233204	17.90390828	69.22864641	49.9166579	17.72370477	-0.314641086	-0.536632217	-0.783324521	1.675955924	0.750601067	-0.791959167	2.223544327	0.014394963	0.537252368	0.620999862	-0.122091685	6.66E-16	2	0.379149744
Ctaxi_contig_10825|comp31514_c0_seq4	12.09840257	6.437765454	6.228509112	29.26122762	23.44551047	7.870638412	-0.216776323	-0.794157242	-0.815501239	1.533819503	0.940620531	-0.64800523	2.274633886	-0.155628798	0.338363481	0.899247987	-0.485457779	-1.61E-15	2	0.793861853
Ctaxi_contig_10826|comp31515_c0_seq1	156.5714609	246.0271077	278.3258575	255.7587087	235.1048278	297.0829622	-1.812000245	0.024955702	0.688204839	0.224792414	-0.199331391	1.07337868	-1.061698631	1.23423996	1.041256222	0.966888046	-0.122238909	-2.94E-15	6	3.138147451
Ctaxi_contig_10828|comp31515_c0_seq3	34.19507454	85.39909265	97.10524243	64.1993573	72.19265222	81.24274439	-1.748990456	0.595761334	1.131813321	-0.375024148	-0.008992472	0.405432422	-1.254683018	1.602162043	1.118104219	-0.317000782	-0.451148857	-3.89E-16	5	2.449902134
Ctaxi_contig_10830|comp31516_c0_seq1	78.09907212	40.02719066	50.19713893	44.22947141	39.78353494	33.00276227	1.909049504	-0.470618249	0.165050308	-0.207956368	-0.485847853	-0.909677341	0.073403906	-1.969155317	-0.223763188	-0.854232092	0.077110636	4.00E-15	3	0.771660674
Ctaxi_contig_10831|comp31516_c1_seq1	60.41500591	30.88277297	34.32030133	36.72358502	40.24368741	26.72651179	1.875806789	-0.619951906	-0.329447584	-0.126346918	0.171135706	-0.971196087	0.871361307	-1.721147414	-0.666452233	-0.615910022	-0.392862989	1.11E-15	3	1.355156146
Ctaxi_contig_10832|comp31516_c2_seq1	48.93343365	31.19184252	41.61153123	33.03307782	25.62708646	38.34137269	1.507501526	-0.636073348	0.622854488	-0.41361158	-1.308418414	0.227747328	-1.381012595	-2.064163852	0.044560998	0.009843731	0.524252727	2.87E-15	3	1.409049704
Ctaxi_contig_10835|comp31516_c2_seq4	66.35268617	45.13712013	53.93350884	46.65835676	39.59730361	39.20356042	1.738169559	-0.325153368	0.530340681	-0.177205281	-0.863929021	-0.902222571	-0.394626916	-1.96375656	0.202513656	-1.012692647	0.360876977	5.88E-15	3	1.200511237
Ctaxi_contig_10836|comp31516_c3_seq1	19.72864664	9.114811428	7.506679756	11.0328898	11.5601378	9.093629147	1.922545388	-0.509823187	-0.87835811	-0.070257896	0.050571327	-0.514677522	0.862171769	-1.503950371	-1.170218194	-0.285484831	0.100079574	4.72E-16	3	1.319804642
Ctaxi_contig_10838|comp31518_c0_seq1	62.60410884	52.42406687	65.25016273	89.81112518	80.81738081	72.36667073	-0.592092131	-1.351084787	-0.394810481	1.436379429	0.765833477	0.135774494	1.5809248	-0.415119477	0.603660953	1.925385539	-0.860063187	-4.88E-15	2	2.246575604
Ctaxi_contig_10840|comp31518_c0_seq3	10.36303604	9.844624995	7.304691467	15.92592239	20.60409529	11.11606897	-0.445448779	-0.5521922	-1.075177188	0.699977281	1.663236426	-0.290395541	2.217963537	0.68876477	-0.520217715	0.771424538	-1.249184224	-6.72E-15	2	2.416538932
Ctaxi_contig_10844|comp31520_c0_seq1	0.06353875	3.171863638	2.3274158	10.13628415	4.148996649	1.516357616	-0.995824677	-0.110732869	-0.351188384	1.872377574	0.167504592	-0.582136236	1.48974642	0.527665565	1.25085568	0.499514761	0.538354818	3.39E-15	2	0.555069847
Ctaxi_contig_10850|comp31522_c0_seq1	32.58129238	51.80056883	31.57372171	33.40602194	49.74390711	37.57179682	-0.760171357	1.368029877	-0.871742318	-0.668846875	1.140290294	-0.207559622	0.619986633	2.455887805	-1.057747618	-1.359734902	-0.257884844	-1.83E-15	4	0.681704121
Ctaxi_contig_10851|comp31523_c0_seq1	49.44906796	28.99552496	38.69157788	26.81979391	26.11419844	37.15958369	1.651227504	-0.61380893	0.459937224	-0.854750565	-0.93288859	0.290283357	-1.304908441	-1.904411494	-0.475572475	-0.104504474	0.086979227	5.83E-16	3	0.845119635
Ctaxi_contig_10854|comp31525_c0_seq1	12.88785266	14.67186196	15.25064365	30.7043068	23.65809118	24.14479398	-1.044449894	-0.790307144	-0.707856245	1.493610111	0.48983473	0.559168442	1.249619165	0.405902553	0.459824226	1.883655597	-0.095781231	-4.58E-15	2	2.11013279
Ctaxi_contig_10868|comp31529_c0_seq1	50.14994836	50.15291528	33.02521973	121.0052029	83.49019624	49.60647245	-0.448161277	-0.448069079	-0.980320074	1.753698254	0.587902216	-0.465050041	2.072284981	0.210767606	0.419471819	0.859078076	0.222331819	-4.16E-16	2	0.346218655
Ctaxi_contig_10869|comp31530_c0_seq1	6.584745408	2.175817453	3.160933217	3.283795199	2.688676315	3.384554455	1.953959794	-0.881440556	-0.247908412	-0.168895348	-0.551618837	-0.104096641	-0.054904524	-2.15376065	-0.700139478	0.167439482	0.158507468	1.11E-15	3	0.439896995
Ctaxi_contig_10871|comp31530_c1_seq2	9.660794153	5.308911838	9.162778317	17.37640121	10.78443138	7.257660202	-0.063992563	-1.117400566	-0.184541288	1.803631982	0.207992836	-0.645690401	1.66499481	-0.9983632	1.106016911	1.112892642	-0.141557735	3.89E-16	2	1.67792709
Ctaxi_contig_10875|comp31531_c0_seq1	7.301162749	20.00462484	14.11613086	34.46334873	21.9589808	9.268982606	-1.05894131	0.21602474	-0.374966114	1.667155302	0.412171073	-0.861443691	1.631531093	0.927469264	1.135093273	-0.038659274	0.402210807	3.94E-15	2	0.52546743
Ctaxi_contig_10878|comp31533_c0_seq1	229.0868683	315.1566436	285.2737182	378.4637263	328.8394952	269.9391963	-1.3936731	0.271423569	-0.30668831	1.49615562	0.536130552	-0.603348331	1.431547639	1.291301559	1.104676956	0.100034369	0.206663522	1.28E-15	2	0.949421055
Ctaxi_contig_10879|comp31534_c0_seq1	1079.223896	26.90581221	102.0388939	21.29015622	9.484181334	31.24988006	2.035208891	-0.433523297	-0.257261518	-0.446697594	-0.474394343	-0.423332139	-0.066048855	-1.81428244	-0.853708263	-0.572582847	0.229285444	2.50E-15	3	0.252963486
Ctaxi_contig_10880|comp31534_c0_seq2	377.0863462	16.54222256	44.94829442	9.980252104	6.638474747	15.83876669	2.032489642	-0.421796227	-0.22843121	-0.466464689	-0.489212742	-0.426584773	-0.102203853	-1.813555535	-0.838391448	-0.597405397	0.228917916	2.53E-15	3	0.241177716
Ctaxi_contig_10881|comp31534_c0_seq3	358.885922	12.34193644	39.31338875	6.916515474	2.988373938	14.73694071	2.03291645	-0.427295393	-0.235817575	-0.465811961	-0.493698927	-0.410292594	-0.108041558	-1.815975787	-0.846688197	-0.579509204	0.234760553	2.36E-15	3	0.235643231
Ctaxi_contig_10887|comp31536_c0_seq1	56.39621364	58.34726857	37.49059095	56.63463881	58.43502846	47.21006611	0.472067306	0.703641936	-1.77187904	0.500366468	0.714058333	-0.618255003	1.818761168	0.920820272	-1.257433187	-0.766867144	0.710635899	2.44E-15	1	3.377964411
Ctaxi_contig_10888|comp31536_c1_seq1	51.97517811	66.6008857	83.65320294	129.9206057	85.27694155	55.59639964	-0.939713232	-0.428062626	0.168477979	1.787048877	0.225281169	-0.813032168	1.389169259	0.084339265	1.651099091	0.488328592	0.006679025	2.50E-15	2	1.118560142
Ctaxi_contig_10891|comp31538_c0_seq1	16.63027435	17.45389197	11.6810444	30.05189849	32.1812246	15.22305804	-0.461971378	-0.364575842	-1.04723436	1.125180531	1.37698046	-0.62837941	2.368150531	0.648185071	-0.117063297	0.494850325	-0.725256471	-3.16E-15	2	1.091554174
Ctaxi_contig_10896|comp31539_c0_seq1	44.10044835	26.96021251	25.96216067	28.5952726	28.39458384	23.16604559	1.967234194	-0.346926971	-0.481677322	-0.126171982	-0.15326765	-0.859190269	0.631994443	-1.617761658	-0.78841713	-0.785748355	0.169283566	2.55E-15	3	1.012444267
Ctaxi_contig_10897|comp31540_c0_seq1	214.5803748	168.1063259	105.8689964	164.2761401	190.2787535	101.2495848	1.258708449	0.235796502	-1.1340714	0.151492618	0.723820283	-1.235746452	1.745466143	-0.229245049	-1.03499261	-1.186304891	0.004340755	2.22E-15	1	1.654326649
Ctaxi_contig_10901|comp31540_c1_seq1	401.9333483	247.416228	217.6840544	297.1801314	256.4072924	205.8821164	1.82579209	-0.330243395	-0.745107594	0.364131063	-0.204787692	-0.909784473	1.008361005	-1.520815835	-0.646156466	-0.593308328	0.534401416	4.83E-15	1	1.091184522
Ctaxi_contig_10902|comp31540_c1_seq2	282.8491511	197.3838749	136.1438135	198.9723322	212.7934897	132.3390722	1.609902732	0.071467354	-1.030897036	0.100060708	0.348851311	-1.099385069	1.395755435	-0.750638882	-1.041982972	-1.064666771	0.236043294	3.00E-15	1	1.398546259
Ctaxi_contig_10912|comp31545_c0_seq1	4.01845425	0.187645615	2.280939481	6.642324365	3.800071029	3.482055798	0.289781332	-1.510747977	-0.526872948	1.52303402	0.18713841	0.037667163	1.435385009	-1.364421335	0.423406184	1.845439203	-0.239255436	-2.44E-15	1	2.818600086
Ctaxi_contig_10915|comp31546_c0_seq2	4.561001163	9.936841741	8.975860028	7.90416203	8.136847425	5.818531163	-1.492359529	1.186745924	0.707830802	0.17373908	0.28970024	-0.865656517	-0.008741433	1.896620841	1.238167518	-1.536918408	-0.034053252	4.44E-15	4	3.398585119
Ctaxi_contig_10917|comp31547_c2_seq1	107.112447	51.86408208	39.86472921	75.00392006	67.22025561	61.73523257	1.731309478	-0.661246906	-1.180884516	0.340834643	0.003759399	-0.233772099	1.08440132	-1.445862987	-1.161424015	0.285896837	0.364418444	5.55E-17	1	1.418148947
Ctaxi_contig_10918|comp31547_c2_seq2	44.22547071	20.29433364	57.05610695	24.0635091	33.89481262	49.63050447	0.413941265	-1.228491817	1.294528817	-0.96980714	-0.295068698	0.784897573	-1.573016269	-1.462567452	0.280826668	0.898302296	-1.391636036	-5.72E-15	5	3.322132504
Ctaxi_contig_10919|comp31547_c2_seq3	32.93953076	22.24810628	9.966140528	28.72975398	21.09141371	24.51937835	1.235382726	-0.127605015	-1.693361644	0.698702683	-0.275065047	0.161946297	1.030641178	-0.606036842	-1.266162217	0.396977634	1.323420707	1.53E-15	1	2.537423436
Ctaxi_contig_10920|comp31547_c2_seq4	42.29307479	24.86385952	30.42158585	48.0510828	33.6575826	26.09279627	0.874763403	-1.016132358	-0.413174565	1.499449757	-0.062101242	-0.882804996	1.593253735	-1.602594396	0.564566895	0.580678536	0.219177889	2.50E-15	1	0.933873749
Ctaxi_contig_10923|comp31548_c0_seq1	74.35344464	63.56279733	48.8774984	162.4785448	97.07395489	49.2487314	-0.191501988	-0.442108496	-0.783166024	1.855152212	0.336168649	-0.774544353	2.02107903	-0.161971481	0.678029288	0.568670068	0.418071532	2.72E-15	2	0.464391444
Ctaxi_contig_10924|comp31548_c0_seq2	83.70264363	65.74084885	53.41685019	151.9923433	119.4976394	50.9209556	-0.095055667	-0.539386011	-0.844251233	1.59426247	0.790423927	-0.905993487	2.308086659	-0.116653711	0.393036839	0.479954399	-0.157879188	3.89E-16	2	0.604138423
Ctaxi_contig_10925|comp31549_c0_seq1	67.93034521	60.05069624	75.42297081	175.8563492	170.1356346	19.0028575	-0.420690561	-0.544367726	-0.303088026	1.273291268	1.183500242	-1.188645197	2.242428	0.106434577	0.722638674	0.158192532	-0.964314839	-7.77E-16	2	1.115530848
Ctaxi_contig_10926|comp31549_c0_seq2	226.8172453	184.4774727	240.7897567	622.978294	587.48972	61.05037835	-0.408353432	-0.59271039	-0.347513953	1.316621485	1.162096198	-1.130139909	2.254879379	0.063996139	0.701520148	0.26305187	-0.929713047	-1.55E-15	2	1.029336004
Ctaxi_contig_10928|comp31549_c0_seq4	122.1970855	76.58758387	139.6090296	393.9523359	287.6447788	33.77462662	-0.389067957	-0.721185374	-0.26227837	1.589788391	0.815682338	-1.032939028	2.099635057	-0.225244909	0.973475362	0.510193092	-0.592925877	5.55E-17	2	0.808855617
Ctaxi_contig_10929|comp31550_c0_seq1	25.1947112	57.83218215	34.02825299	34.39134765	55.86617407	169.5496725	-0.698089977	-0.092387993	-0.534152833	-0.527414346	-0.128874122	1.980919272	-1.141002749	0.922491614	-0.928052161	1.449544058	0.14667132	-6.77E-15	6	0.623863396
Ctaxi_contig_10930|comp31551_c0_seq1	6.101218547	15.23744444	6.445358592	34.7373095	18.87464113	3.967274543	-0.699302012	0.086938402	-0.669686193	1.765047301	0.399946318	-0.882943817	1.883645094	0.626218263	0.861583992	0.072471583	0.538450558	3.55E-15	2	0.21884468
Ctaxi_contig_10931|comp31552_c0_seq1	69.90361762	30.32845369	34.38787729	38.60443465	31.52838867	36.98116218	1.995177156	-0.671054593	-0.397565793	-0.113490682	-0.590213368	-0.22285272	0.048499662	-2.003588201	-0.772235144	-0.071327481	0.408575058	2.32E-15	3	0.45477567
Ctaxi_contig_10932|comp31552_c1_seq1	414.4659394	175.7725974	261.1114452	188.122479	146.0499349	266.3697455	1.775283272	-0.681457666	0.196888748	-0.554347042	-0.987376889	0.251009577	-1.006277669	-2.040267066	-0.523715463	0.05060579	0.348735372	1.32E-15	3	0.584568584
Ctaxi_contig_10933|comp31552_c2_seq1	30.23946705	12.81106381	16.10765676	16.97547498	10.61630128	12.46893086	1.924012367	-0.523079589	-0.060210674	0.061638181	-0.8312424	-0.571117885	-0.05522958	-2.075467343	-0.258229468	-0.447721079	0.616301269	5.22E-15	3	0.712250537
Ctaxi_contig_10935|comp31554_c0_seq1	1.05417625	1.195575727	0.684037564	0.216517043	0.153509473	5.894554804	-0.219852091	-0.154936852	-0.389779462	-0.604413964	-0.633340178	2.002322546	-1.567440868	0.327196958	-0.908028332	1.349568561	0.537242594	-5.22E-15	6	0.744678101
Ctaxi_contig_10937|comp31555_c1_seq1	65.62168555	36.21607991	37.09445251	113.3412279	67.24419059	14.02839641	0.289164423	-0.558540312	-0.533218588	1.664823285	0.335937995	-1.198166803	2.048457215	-0.696993142	0.721647356	0.159221419	0.164701824	3.66E-15	2	1.3324726
Ctaxi_contig_10938|comp31555_c2_seq1	567.6078088	216.2548667	245.068264	787.6668562	498.1290763	137.7435643	0.633837491	-0.768005842	-0.653044889	1.511838702	0.356628206	-1.081253669	2.044217383	-1.039791957	0.409197114	0.328549697	0.047059265	2.33E-15	1	0.810746447
Ctaxi_contig_10939|comp31556_c0_seq1	131.3832461	95.13095754	126.9918937	118.6173624	111.6242818	106.7373789	1.215306056	-1.487219067	0.887940787	0.26363865	-0.2576795	-0.621986924	0.107320371	-2.463652825	0.766131822	0.454917616	-0.930160102	1.44E-15	3	3.045720376
Ctaxi_contig_10943|comp31557_c0_seq1	20.3228686	28.11727469	25.34401123	39.24554462	30.15173987	25.86636476	-1.236941674	-0.009036194	-0.445927134	1.744075394	0.311466859	-0.363637251	1.42698856	0.904542091	1.091034505	0.593044103	0.448265685	1.69E-15	2	0.687816308
Ctaxi_contig_10946|comp31558_c0_seq1	67.3740603	60.66637533	47.47493722	141.1702483	114.0410465	66.36664699	-0.425002785	-0.609223589	-0.971515102	1.60174611	0.856665893	-0.452670526	2.192674816	0.174597802	0.281428532	0.964333278	-0.196858542	-1.44E-15	2	0.531933423
Ctaxi_contig_10947|comp31558_c2_seq1	22.83098724	39.43247892	23.49265108	63.80385685	54.39173954	27.39246258	-0.911678321	0.050731619	-0.873320812	1.463571911	0.9179393	-0.647243697	2.055568945	1.055008309	0.433578713	0.270216541	-0.012111464	4.44E-16	2	0.355926732
Ctaxi_contig_10948|comp31558_c2_seq2	2.930168133	2.026025875	2.735019036	9.622196331	10.50116572	2.329433975	-0.533506692	-0.763881253	-0.583230491	1.171615532	1.39557607	-0.686573167	2.262609997	0.233528431	0.325828959	0.761745961	-1.187493338	-4.39E-15	2	1.289801675
Ctaxi_contig_10949|comp31559_c2_seq1	18.77299824	18.4044877	19.46682927	37.52652049	24.1611126	17.7040601	-0.51095905	-0.559243598	-0.420048983	1.946244337	0.195025281	-0.651017988	1.728106598	-0.178085153	1.120301749	0.791001453	0.337157667	2.33E-15	2	0.579497585
Ctaxi_contig_10950|comp31560_c0_seq1	7.413692945	4.937826508	7.853330218	16.22251784	9.71486926	5.810037415	-0.30652995	-0.916100535	-0.198289075	1.862246386	0.260031061	-0.701357888	1.714560064	-0.652221769	1.198015508	0.967325965	-0.063566197	1.22E-15	2	1.133540805
Ctaxi_contig_10953|comp31561_c0_seq2	7.960694258	0.487607661	1.050402844	4.381364987	2.394087386	1.789379064	1.784780527	-0.909671354	-0.706753253	0.494238746	-0.222282306	-0.44031236	0.918566145	-1.946070005	-0.609640283	0.3103875	0.267232967	1.22E-15	1	1.202960268
Ctaxi_contig_10956|comp31563_c0_seq1	176.0766278	150.5940953	63.52936262	271.1757271	327.140039	163.444053	-0.170021044	-0.442223799	-1.372243612	0.845821351	1.443628491	-0.304961387	2.304909252	0.567634186	-0.712445546	0.699116929	-0.754754685	-5.58E-15	2	2.14876394
Ctaxi_contig_10958|comp31563_c0_seq3	195.2551681	180.0755017	80.30383666	321.9911283	382.9626827	217.2158874	-0.318839398	-0.459619948	-1.384930793	0.856546002	1.422013568	-0.115169431	2.203553145	0.677455224	-0.7100889	0.887019104	-0.732774575	-5.68E-15	2	2.190555479
Ctaxi_contig_10959|comp31563_c0_seq4	41.24340403	40.10826336	15.97347604	71.00548658	74.24905405	59.15838823	-0.409090995	-0.460424372	-1.551848689	0.936811091	1.083491829	0.401061136	1.845312451	0.72275466	-0.8217411	1.320897077	-0.26877988	-5.72E-15	2	2.640045157
Ctaxi_contig_10960|comp31563_c1_seq1	178.6773316	167.2030072	89.69965108	314.6922436	365.7169329	236.6452453	-0.459541244	-0.57230278	-1.33395089	0.877117012	1.378551532	0.11012637	2.060196052	0.680592506	-0.654106675	1.175650075	-0.769204048	-6.28E-15	2	2.34075843
Ctaxi_contig_10961|comp31565_c0_seq1	75.6737096	60.96210064	67.39404759	87.61622404	66.58283424	49.28657904	0.596235011	-0.534930263	-0.040382382	1.514486554	-0.102756006	-1.432652913	1.546828723	-1.194877375	1.07048327	-0.250459179	0.322471547	5.77E-15	1	1.575453653
Ctaxi_contig_10963|comp31565_c1_seq1	124.6628291	98.18303611	97.48608085	147.84487	115.5708105	95.80862991	0.554827589	-0.733529514	-0.767439418	1.682734708	0.112461338	-0.849054703	1.904662865	-1.002682926	0.434977223	0.550412514	0.435099714	3.55E-15	1	1.093488588
Ctaxi_contig_10965|comp31566_c1_seq1	11.42349055	20.72915399	13.99366605	28.35218079	24.92761952	2.954415677	-0.599168909	0.38943621	-0.326121353	1.199283178	0.835468301	-1.498897427	1.951569764	0.861232774	0.81834204	-0.901648028	-0.12199191	4.33E-15	2	1.28428892
Ctaxi_contig_10968|comp31566_c1_seq4	5.767725253	9.869853953	7.892566196	17.54956798	10.61185047	1.91313912	-0.602011804	0.177907413	-0.198025385	1.638016782	0.318979862	-1.334866869	1.728714129	0.433833305	1.249010818	-0.484213521	0.379256142	5.55E-15	2	0.847809574
Ctaxi_contig_10969|comp31566_c2_seq1	5.411188862	8.979038411	8.701924337	18.70489144	10.39071803	2.671412061	-0.683614333	-0.030069656	-0.080830324	1.751473931	0.228516277	-1.185475895	1.627191544	0.259350606	1.424530543	-0.158076653	0.3375029	4.77E-15	2	0.80759099
Ctaxi_contig_10970|comp31567_c0_seq1	5.796650724	18.49663898	25.20255925	7.654153075	8.42976827	19.47569022	-1.057187358	0.545134095	1.391201012	-0.822831562	-0.724974395	0.668658209	-2.189306266	0.83923179	0.931985601	-0.455682458	-0.019119053	1.11E-15	5	1.164990202
Ctaxi_contig_10972|comp31567_c0_seq3	0.444484151	4.679906314	6.538749012	0.755558069	1.54588891	6.245658247	-1.050325482	0.471131165	1.138868282	-0.9385809	-0.654676707	1.033583643	-2.238590887	0.928901715	0.566353834	-0.121565796	-0.036580436	-4.44E-16	5	1.84309094
Ctaxi_contig_10975|comp31568_c0_seq1	11.6075951	18.57036336	17.85747275	32.64287282	15.28207609	15.26578572	-0.945256736	0.004456017	-0.092781357	1.923928447	-0.444062193	-0.446284178	0.886294899	0.311688201	1.554116943	0.431174785	1.113065822	5.50E-15	2	1.62856458
Ctaxi_contig_10976|comp31568_c0_seq2	4.606728624	1.363002037	1.139743034	5.000341793	10.1644233	6.577682146	-0.059687469	-1.018508606	-1.084502285	0.056661618	1.5831252	0.522911541	1.534015271	0.191900373	-1.176395887	1.469398811	-1.622350415	-1.09E-14	4	5.210567068
Ctaxi_contig_10977|comp31569_c0_seq1	138.4714988	86.58362241	139.0473917	72.62048588	80.05176293	187.9078612	0.464720688	-0.682202666	0.477450155	-0.99084215	-0.8265821	1.557456073	-1.996517236	-0.907115603	-0.492503096	1.067170882	-0.125775075	-4.77E-15	6	2.500821266
Ctaxi_contig_10978|comp31569_c1_seq1	19.13947765	16.31701152	28.88488066	11.16071427	9.117786897	19.63689685	0.250063847	-0.150195244	1.632077294	-0.8814192	-1.171130472	0.320603774	-2.269698552	-0.924262098	0.886541723	-0.433085112	-0.062469371	3.03E-15	5	1.303490348
Ctaxi_contig_10979|comp31569_c1_seq2	26.75335567	14.09796424	20.95958073	11.11336919	8.530414576	17.74878975	1.523859541	-0.363233365	0.659928018	-0.808277533	-1.193431588	0.181154927	-1.559019147	-1.772978106	-0.184579706	-0.410896532	0.398313753	2.55E-15	3	1.289359937
Ctaxi_contig_10983|comp31570_c0_seq1	1197.052974	592.9849667	657.7178528	4660.947712	2299.128731	415.4906333	-0.269708928	-0.639846507	-0.600181976	1.852763372	0.405578702	-0.748604663	1.990601306	-0.292588986	0.833898471	0.750866742	0.142730534	1.33E-15	2	0.535123168
Ctaxi_contig_10984|comp31570_c0_seq2	172.5951167	65.35469997	72.9366821	907.5690097	356.1637945	88.8434225	-0.319436258	-0.646783726	-0.623640001	1.924044792	0.240900448	-0.575085255	1.842653581	-0.301868	0.864330421	0.914316952	0.345209714	1.89E-15	2	0.627075609
Ctaxi_contig_10985|comp31570_c1_seq1	81.94594705	63.21448697	47.18206707	262.2959247	247.7086872	35.25926321	-0.395651264	-0.576461371	-0.731218317	1.345222039	1.204415078	-0.846306165	2.355419108	0.221086855	0.335101038	0.528745646	-0.752096887	-2.00E-15	2	0.781492537
Ctaxi_contig_10986|comp31571_c0_seq1	318.1879325	377.5762159	362.5255956	465.2646392	416.0525391	384.1459741	-1.387649316	-0.195101096	-0.497325532	1.565728939	0.577523875	-0.063176868	1.415105014	1.026884594	0.877312704	0.964965547	0.039912942	-2.04E-15	2	1.037977485
Ctaxi_contig_10988|comp31571_c1_seq2	15.86006286	18.92937896	19.82259181	32.16420652	29.52162723	21.40624469	-1.102847774	-0.625458316	-0.486531472	1.433035159	1.02201868	-0.240216278	1.821203205	0.616510948	0.692807004	1.134970024	-0.696278756	-3.58E-15	2	0.982305459
Ctaxi_contig_10990|comp31571_c1_seq4	83.84223328	132.9933798	113.7007264	137.9716218	139.0046331	105.7961481	-1.601357508	0.644727366	-0.236898803	0.872220615	0.919426657	-0.598118327	1.238066576	1.94710429	0.766982346	-0.401795745	-0.239810211	1.11E-16	2	2.339561186
Ctaxi_contig_10991|comp31572_c0_seq1	3.242155604	21.19480101	4.831330381	36.19683112	22.00053411	4.166797169	-0.899032042	0.442623132	-0.780268233	1.563769952	0.502837989	-0.829930798	1.799958443	1.162735019	0.670232166	-0.213690992	0.610209648	3.72E-15	2	0.484756006
Ctaxi_contig_10992|comp31572_c1_seq1	6.908752314	21.11525962	6.813259688	44.82207825	29.90071033	4.257014199	-0.747360414	0.132963969	-0.753277737	1.601987286	0.677365651	-0.911678756	2.029884845	0.836946939	0.665024387	-0.01032585	0.265020934	2.22E-15	2	0.22330255
Ctaxi_contig_10994|comp31573_c0_seq1	25.05496103	42.37368626	65.18373307	36.57115305	29.52438084	35.19163149	-0.984081337	0.239545268	1.851152346	-0.170423359	-0.668301687	-0.267891231	-1.520470436	0.221832449	1.875242201	-0.721263599	-0.263413018	3.44E-15	5	0.574011113
Ctaxi_contig_10996|comp31573_c1_seq1	6.729690808	11.94553246	23.81987014	12.47304074	11.21676583	13.56813956	-1.157325223	-0.237486557	1.856609788	-0.144457944	-0.366008044	0.04866798	-1.384532044	0.091093538	1.833860048	-0.009471404	-0.825615973	4.36E-16	5	0.639027813
Ctaxi_contig_11000|comp31574_c0_seq4	9.195893363	13.0607631	4.70476203	26.03141077	17.79498433	7.707308943	-0.498394358	-0.00279001	-1.074306191	1.660476755	0.604294003	-0.689280199	2.108221619	0.630829391	0.336779786	0.293447293	0.460214942	1.94E-15	2	0.243752445
Ctaxi_contig_11001|comp31574_c0_seq5	5.034632878	8.499574298	4.745478197	13.32582616	12.36695567	5.543489438	-0.843809851	0.064744397	-0.919630098	1.330252554	1.078823814	-0.710380816	2.149489695	1.097399025	0.280767804	0.16650846	-0.190697922	-2.22E-16	2	0.52259035
Ctaxi_contig_11004|comp31575_c1_seq1	181.1436969	76.19317429	182.8797386	51.81739056	60.59004893	105.7066348	1.212098034	-0.569012427	1.241560317	-0.982692724	-0.833812345	-0.068140855	-1.568943735	-1.764222817	0.265492862	-0.488865913	-0.452349621	9.99E-16	3	2.28828205
Ctaxi_contig_11006|comp31575_c2_seq1	106.4935939	49.94146899	115.0478091	58.04431979	46.40825101	87.961975	0.976447588	-0.916122216	1.262722408	-0.644952728	-1.034364663	0.356269612	-1.694486333	-1.951756677	0.506207031	0.282011054	-0.329538765	9.16E-16	3	3.060203384
Ctaxi_contig_11007|comp31575_c2_seq2	76.80429894	37.61197742	97.21994613	23.23956357	24.7107143	53.68356292	0.82513077	-0.489848608	1.510115839	-0.972071327	-0.92271133	0.049384657	-1.857595415	-1.51548954	0.589547389	-0.442315738	-0.460516933	1.30E-15	5	2.592378324
Ctaxi_contig_11009|comp31576_c0_seq1	0.017952585	0.055128327	8.30162196	0.011409076	0.057064991	0.338017713	-0.431232626	-0.420142687	2.03987852	-0.433184628	-0.419564958	-0.335753621	-1.403579053	-0.655354307	1.696197733	-0.406789902	-1.054577034	1.19E-15	5	0.710399095
Ctaxi_contig_11019|comp31576_c0_seq11	22.24413178	13.71086868	17.58444253	18.75374568	8.502005239	22.5670745	0.932823077	-0.653759868	0.066450693	0.283858315	-1.62223978	0.992867564	-1.340269833	-1.623616645	0.070742371	1.021817399	1.362790925	3.44E-15	3	3.89845085
Ctaxi_contig_11010|comp31576_c0_seq2	0.028297849	0.086896292	13.33519089	0.01798361	0.150714823	0.154449233	-0.419201901	-0.40836757	2.041124108	-0.421108912	-0.396568092	-0.395877633	-1.354139451	-0.655648852	1.709593099	-0.458150354	-1.068566229	1.25E-15	5	0.773145585
Ctaxi_contig_11035|comp31576_c0_seq27	5.653896107	2.625988929	0.90556393	3.408849103	5.371761077	4.231991492	1.094405858	-0.601287388	-1.564762449	-0.162868827	0.936404163	0.298108643	1.332767316	-0.376260904	-1.875284989	0.676186666	-0.540436154	-6.52E-15	1	3.476945473
Ctaxi_contig_11043|comp31577_c4_seq2	4.230607317	2.793623942	1.152604064	5.179937114	2.83005693	1.011399524	0.827242519	-0.044112504	-1.039190761	1.402895169	-0.022020343	-1.12481408	1.831400601	-0.595266825	0.035504882	-0.377952846	0.993225834	5.77E-15	1	0.951295465
Ctaxi_contig_11046|comp31579_c1_seq1	12.84201562	13.65144542	13.35990329	31.0079193	17.15945152	11.86042547	-0.523955873	-0.412491265	-0.452638822	1.977626507	0.070587716	-0.659128263	1.654201231	-0.087240066	1.137151149	0.667743594	0.571579845	4.11E-15	2	0.582535112
Ctaxi_contig_11047|comp31579_c3_seq1	21.48607235	20.75924728	16.64749098	35.46204394	26.1325147	12.6716275	-0.089007503	-0.18049874	-0.698078122	1.670258908	0.495877055	-1.198551598	2.153045741	-0.01458308	0.6629389	-0.064775969	0.285934863	3.89E-15	2	0.593832111
Ctaxi_contig_11049|comp31580_c0_seq1	30.31312928	22.5590687	24.77266948	48.72918587	39.36445918	22.33862501	-0.096832349	-0.823647516	-0.616158988	1.629368925	0.751580401	-0.844310473	2.20405435	-0.424090425	0.599685683	0.750410104	-0.377857209	-5.55E-17	2	0.847219682
Ctaxi_contig_11050|comp31580_c1_seq1	15.52603065	15.54374972	10.4183988	31.98227003	21.21796636	9.559771336	-0.222752005	-0.220616976	-0.838187414	1.76011456	0.463088104	-0.94164627	2.124325901	0.094832637	0.593431881	0.238017434	0.40155164	3.50E-15	2	0.345531564
Ctaxi_contig_11053|comp31581_c0_seq1	2.938250602	0.659140086	0.378636405	4.808445406	4.677712592	1.121366082	0.253676632	-0.885192915	-1.025360361	1.188211352	1.122884278	-0.654218986	2.369682414	-0.398114955	-0.204296348	0.803136784	-0.723101723	-3.22E-15	1	1.8061125
Ctaxi_contig_11056|comp31583_c0_seq1	27.44499338	8.852472998	8.771764686	15.35720019	8.183081938	8.262218014	1.905927529	-0.515715605	-0.52622772	0.331513691	-0.602902615	-0.59259528	0.491918835	-1.886773088	-0.50443331	-0.281297829	0.721303063	4.27E-15	3	1.199320259
Ctaxi_contig_11057|comp31583_c1_seq1	17.31819566	6.899477057	8.504162694	9.358658332	6.664259896	5.157674857	1.92019208	-0.480196999	-0.110490317	0.086378614	-0.534389143	-0.881494235	0.328739704	-1.96184148	-0.270134465	-0.679057771	0.367103238	4.94E-15	3	0.956720163
Ctaxi_contig_11058|comp31583_c1_seq2	55.10528356	14.57908294	16.84434965	26.59877055	17.66375941	15.27100716	1.961379073	-0.622599238	-0.478164281	0.143784277	-0.425918154	-0.578481676	0.50219628	-1.938968718	-0.626721107	-0.253217491	0.393384777	3.11E-15	3	0.90147939
Ctaxi_contig_11059|comp31584_c1_seq1	113.8270517	113.6819347	162.1848279	111.6234892	103.0061918	131.8132108	-0.412076139	-0.418823663	1.8364217	-0.514535473	-0.915215076	0.424228651	-2.048760043	-0.678655069	1.401646233	0.121595169	-0.461006575	1.11E-15	5	0.472959492
Ctaxi_contig_11061|comp31585_c0_seq1	12482.63469	11265.68439	16847.76342	13423.45629	8006.717175	10347.00563	0.140212111	-0.265642451	1.595988415	0.45397738	-1.352512402	-0.572023053	-1.207825221	-1.286721054	1.920564987	-0.485179937	0.530999288	7.77E-15	5	2.158764237
Ctaxi_contig_11062|comp31586_c1_seq1	13.04455161	25.68946632	23.71637199	28.96944835	16.49379713	14.13784813	-1.097707535	0.804406896	0.507603692	1.297799006	-0.578853923	-0.933248135	0.235168381	0.891562905	1.817973888	-0.933467014	1.148382535	9.21E-15	2	3.787814563
Ctaxi_contig_11063|comp31587_c0_seq1	2.709547613	2.278297287	1.970373736	17.56775555	13.97941361	2.485218711	-0.586971834	-0.6483785	-0.6922244	1.528720505	1.017768741	-0.618914512	2.197076698	0.225524675	0.518260701	0.845707185	-0.558122162	-2.05E-15	2	0.538617388
Ctaxi_contig_11064|comp31587_c0_seq2	10.52243688	9.53349038	3.580825864	30.44152077	22.35818809	8.325665359	-0.35590128	-0.453545639	-1.041286338	1.610824084	0.812710301	-0.572801128	2.23876063	0.241786217	0.240649901	0.737582454	-0.027941647	-5.55E-16	2	0.422434308
Ctaxi_contig_11065|comp31587_c0_seq3	0.986610727	1.037644524	0.108334368	7.869120776	2.740389519	0.049347906	-0.385088048	-0.367928742	-0.680394555	1.929046886	0.204592278	-0.700227818	1.856897501	-0.03795842	0.867289526	0.597927499	0.56221982	3.22E-15	2	0.407499056
Ctaxi_contig_11067|comp31587_c0_seq5	0.676127512	0.513365711	0.341889108	4.521847152	3.064355428	0.787433449	-0.563812348	-0.657960576	-0.757149809	1.660712598	0.817638478	-0.499428343	2.110465753	0.146320822	0.548730696	0.984541222	-0.27733395	-1.44E-15	2	0.448210081
Ctaxi_contig_11069|comp31588_c0_seq1	17.62073277	36.42963208	18.53319689	62.44650825	50.60466485	27.83236831	-0.997178794	0.047300381	-0.946508643	1.492046557	0.834455774	-0.430115274	1.941056018	1.127463694	0.384237798	0.466394605	0.119848527	1.11E-16	2	0.440891376
Ctaxi_contig_11071|comp31588_c1_seq1	3.259860243	13.99109793	4.078519366	28.48576554	19.25782877	4.600437629	-0.882824364	0.167595545	-0.802690472	1.586396234	0.683125914	-0.751602857	1.957873216	0.999830217	0.618248457	0.105162213	0.29708707	2.16E-15	2	0.256215034
Ctaxi_contig_11074|comp31589_c1_seq1	9.27354963	7.794120139	5.070407785	16.47881667	13.54306926	8.244612603	-0.190015812	-0.544118567	-1.196041524	1.534571218	0.831897482	-0.436292798	2.250449964	0.125770602	-0.009144376	0.884036823	-0.038180088	-2.03E-15	2	0.767404249
Ctaxi_contig_11076|comp31591_c0_seq1	219.1422113	251.711192	340.2343349	326.7477476	188.0418139	267.3781906	-0.780329389	-0.232606761	1.256114329	1.029306217	-1.303354398	0.030870003	-1.049648144	-0.495016744	2.117032781	0.3705675	0.862298783	7.04E-15	5	2.457674547
Ctaxi_contig_11087|comp31595_c0_seq1	489.6472617	434.9840955	574.5494617	759.253	552.7233301	551.5255455	-0.643021558	-1.139485778	0.128080949	1.805603574	-0.070149307	-0.081027879	1.00841715	-0.717799258	1.455620437	1.593039997	-0.036021491	-1.30E-15	2	2.418657048
Ctaxi_contig_11090|comp31596_c0_seq3	0.034651724	0.719116997	0.09344326	5.58981742	3.640124296	0.042564786	-0.69861655	-0.409156487	-0.673753635	1.650660578	0.826136214	-0.695270119	2.110496943	0.404645362	0.683988238	0.630639346	-0.202506555	-2.22E-16	2	0.233180828
Ctaxi_contig_11092|comp31597_c0_seq1	4.520427541	14.01104622	12.13905009	9.499570964	10.55559924	9.931048452	-1.74688343	1.219464195	0.634361004	-0.190623426	0.139444305	-0.055762647	-0.685820424	2.223194918	0.884008627	-1.051347169	0.052517984	2.71E-15	4	2.963394377
Ctaxi_contig_11099|comp31597_c2_seq1	2.028148662	3.787878567	5.853271435	8.864526667	4.31682934	3.349976093	-1.116938386	-0.381331386	0.482049663	1.740822627	-0.160217969	-0.564384549	0.800888973	0.064946801	1.942560324	0.575149473	0.246967266	3.44E-15	2	2.185890815
Ctaxi_contig_11101|comp31598_c0_seq1	11.85751042	15.22214473	15.34562139	3.874162734	5.463433097	30.53033368	-0.194545948	0.1577509	0.170679627	-1.03044904	-0.864043158	1.760607619	-2.176892865	0.359045247	-0.631650852	0.634340039	0.502569594	-2.89E-15	6	0.645169707
Ctaxi_contig_11105|comp31598_c0_seq5	7.929166514	6.921335579	15.09287125	7.604857562	8.85269262	19.99760631	-0.593128116	-0.783668202	0.761238846	-0.654441828	-0.418526664	1.688525964	-1.798041363	-0.202961148	0.145494394	1.555114838	-0.648727371	-6.77E-15	6	1.602581194
Ctaxi_contig_11106|comp31599_c0_seq1	19.75073944	1.58472655	28.33390008	7.388948719	3.167561191	10.12675918	0.77390007	-0.977894657	1.601596034	-0.418178782	-0.825257895	-0.154164771	-1.357722865	-1.97388295	1.049649472	0.040403497	-0.683496863	1.22E-15	5	2.754602146
Ctaxi_contig_11108|comp31599_c0_seq3	14.47910809	3.783172974	113.1977765	0.900706187	3.20401327	45.92377339	-0.358606833	-0.601846062	1.8863818	-0.667397039	-0.615016893	0.356485027	-1.883742753	-0.764793331	1.299830222	0.176357634	-0.946118635	-1.08E-15	5	0.658494124
Ctaxi_contig_11109|comp31599_c0_seq4	29.22549276	59.2435841	115.3915651	12.30902162	26.26766345	144.9348893	-0.655793613	-0.098702547	0.943320354	-0.969738122	-0.71068652	1.491600449	-2.289374128	0.273179584	0.200071355	0.658514652	-0.18517385	-3.00E-15	6	1.224932932
Ctaxi_contig_11110|comp31600_c0_seq1	50.36240438	44.83756426	27.36906488	58.66246516	27.3025552	16.34190081	0.792473271	0.4526253	-0.621909699	1.303032628	-0.62600089	-1.30022061	1.148416477	-0.495007868	0.457794853	-1.074914511	1.627330551	1.01E-14	1	2.25176166
Ctaxi_contig_11111|comp31600_c0_seq2	6.190586374	3.212554825	3.647434212	5.047678166	2.023618059	1.371799851	1.439879028	-0.204100714	0.035968235	0.808952891	-0.860436259	-1.220263182	0.505806582	-1.686084939	0.546803676	-0.858622829	1.012170585	8.66E-15	1	2.142843662
[truncated: 6,754,450 more chars]
