# Supplementary material for: An Intracellular Transcriptomic Atlas of the Giant Coenocyte Caulerpa taxifolia
Source: PLoS Genet. 2015 Jan 8;11(1):e1004900. doi: 10.1371/journal.pgen.1004900 (PMC4287348; doi:10.1371/journal.pgen.1004900)
Supplement: S23 Dataset — GO terms enriched for transcripts belonging to Node 2. IDs and descriptions for significantly enriched GO terms. (TXT) [file pgen.1004900.s024.txt]

"GO:0009535 ""chloroplast thylakoid membrane"""
"GO:0009570 ""chloroplast stroma"""
"GO:0009941 ""chloroplast envelope"""
"GO:0009507 ""chloroplast"""
"GO:0009534 ""chloroplast thylakoid"""
"GO:0019288 ""isopentenyl diphosphate biosynthetic process, mevalonate-independent pathway"""
"GO:0055114 ""oxidation-reduction process"""
"GO:0019684 ""photosynthesis, light reaction"""
"GO:0006098 ""pentose-phosphate shunt"""
"GO:0015995 ""chlorophyll biosynthetic process"""
"GO:0009765 ""photosynthesis, light harvesting"""
"GO:0006364 ""rRNA processing"""
"GO:0010114 ""response to red light"""
"GO:0010218 ""response to far red light"""
"GO:0009637 ""response to blue light"""
"GO:0010207 ""photosystem II assembly"""
"GO:0019344 ""cysteine biosynthetic process"""
"GO:0009902 ""chloroplast relocation"""
"GO:0010287 ""plastoglobule"""
"GO:0010027 ""thylakoid membrane organization"""
"GO:0005739 ""mitochondrion"""
"GO:0006412 ""translation"""
"GO:0035304 ""regulation of protein dephosphorylation"""
"GO:0005840 ""ribosome"""
"GO:0009697 ""salicylic acid biosynthetic process"""
"GO:0046872 ""metal ion binding"""
"GO:0010310 ""regulation of hydrogen peroxide metabolic process"""
"GO:0043900 ""regulation of multi-organism process"""
"GO:0016117 ""carotenoid biosynthetic process"""
"GO:0003735 ""structural constituent of ribosome"""
"GO:0048046 ""apoplast"""
"GO:0009595 ""detection of biotic stimulus"""
"GO:0010319 ""stromule"""
"GO:0015992 ""proton transport"""
"GO:0042254 ""ribosome biogenesis"""
"GO:0042793 ""transcription from plastid promoter"""
"GO:0005507 ""copper ion binding"""
"GO:0010363 ""regulation of plant-type hypersensitive response"""
"GO:0016021 ""integral to membrane"""
"GO:0010200 ""response to chitin"""
"GO:0019253 ""reductive pentose-phosphate cycle"""
"GO:0006612 ""protein targeting to membrane"""
"GO:0022900 ""electron transport chain"""
"GO:0009536 ""plastid"""
"GO:0009862 ""systemic acquired resistance, salicylic acid mediated signaling pathway"""
"GO:0016168 ""chlorophyll binding"""
"GO:0009523 ""photosystem II"""
"GO:0009867 ""jasmonic acid mediated signaling pathway"""
"GO:0006633 ""fatty acid biosynthetic process"""
"GO:0016491 ""oxidoreductase activity"""
"GO:0031348 ""negative regulation of defense response"""
"GO:0015979 ""photosynthesis"""
"GO:0005506 ""iron ion binding"""
"GO:0010155 ""regulation of proton transport"""
"GO:0009409 ""response to cold"""
"GO:0000165 ""MAPK cascade"""
"GO:0009522 ""photosystem I"""
"GO:0019761 ""glucosinolate biosynthetic process"""
"GO:0015986 ""ATP synthesis coupled proton transport"""
"GO:0009773 ""photosynthetic electron transport in photosystem I"""
"GO:0044710 ""single-organism metabolic process"""
"GO:0006636 ""unsaturated fatty acid biosynthetic process"""
"GO:0019252 ""starch biosynthetic process"""
"GO:0050832 ""defense response to fungus"""
"GO:0006694 ""steroid biosynthetic process"""
"GO:0008299 ""isoprenoid biosynthetic process"""
"GO:0009684 ""indoleacetic acid biosynthetic process"""
"GO:0018298 ""protein-chromophore linkage"""
"GO:0045893 ""positive regulation of transcription, DNA-dependent"""
"GO:0009579 ""thylakoid"""
"GO:0015078 ""hydrogen ion transmembrane transporter activity"""
"GO:0016020 ""membrane"""
"GO:0015976 ""carbon utilization"""
"GO:0006730 ""one-carbon metabolic process"""
"GO:0009853 ""photorespiration"""
"GO:0005750 ""mitochondrial respiratory chain complex III"""
"GO:0009744 ""response to sucrose stimulus"""
"GO:0051537 ""2 iron, 2 sulfur cluster binding"""
"GO:0005774 ""vacuolar membrane"""
"GO:0006779 ""porphyrin-containing compound biosynthetic process"""
"GO:0015991 ""ATP hydrolysis coupled proton transport"""
"GO:0000023 ""maltose metabolic process"""
"GO:0015994 ""chlorophyll metabolic process"""
"GO:0006782 ""protoporphyrinogen IX biosynthetic process"""
"GO:0034660 ""ncRNA metabolic process"""
"GO:0006569 ""tryptophan catabolic process"""
"GO:0006096 ""glycolysis"""
"GO:0044085 ""cellular component biogenesis"""
"GO:0045259 ""proton-transporting ATP synthase complex"""
"GO:0046933 ""proton-transporting ATP synthase activity, rotational mechanism"""
"GO:0042742 ""defense response to bacterium"""
"GO:0046487 ""glyoxylate metabolic process"""
"GO:0016114 ""terpenoid biosynthetic process"""
"GO:0016226 ""iron-sulfur cluster assembly"""
"GO:0005743 ""mitochondrial inner membrane"""
"GO:0006655 ""phosphatidylglycerol biosynthetic process"""
"GO:0031977 ""thylakoid lumen"""
"GO:0043085 ""positive regulation of catalytic activity"""
"GO:1901564 ""organonitrogen compound metabolic process"""
"GO:0006546 ""glycine catabolic process"""
"GO:0080129 ""proteasome core complex assembly"""
"GO:0006020 ""inositol metabolic process"""
"GO:0045261 ""proton-transporting ATP synthase complex, catalytic core F(1)"""
"GO:0044249 ""cellular biosynthetic process"""
"GO:0019216 ""regulation of lipid metabolic process"""
"GO:0031408 ""oxylipin biosynthetic process"""
"GO:0009543 ""chloroplast thylakoid lumen"""
"GO:0006571 ""tyrosine biosynthetic process"""
"GO:0009094 ""L-phenylalanine biosynthetic process"""
"GO:0008652 ""cellular amino acid biosynthetic process"""
"GO:0050662 ""coenzyme binding"""
"GO:0008610 ""lipid biosynthetic process"""
"GO:0000162 ""tryptophan biosynthetic process"""
"GO:0042026 ""protein refolding"""
"GO:0009657 ""plastid organization"""
"GO:0043531 ""ADP binding"""
"GO:0009658 ""chloroplast organization"""
"GO:0051186 ""cofactor metabolic process"""
"GO:0006631 ""fatty acid metabolic process"""
"GO:0009055 ""electron carrier activity"""
"GO:0006790 ""sulfur compound metabolic process"""
"GO:0007030 ""Golgi organization"""
"GO:0005747 ""mitochondrial respiratory chain complex I"""
"GO:1901576 ""organic substance biosynthetic process"""
"GO:0005618 ""cell wall"""
"GO:0006766 ""vitamin metabolic process"""
"GO:0051788 ""response to misfolded protein"""
"GO:0008483 ""transaminase activity"""
"GO:0009706 ""chloroplast inner membrane"""
"GO:0009772 ""photosynthetic electron transport in photosystem II"""
"GO:0046863 ""ribulose-1,5-bisphosphate carboxylase/oxygenase activator activity"""
"GO:0009106 ""lipoate metabolic process"""
"GO:0009108 ""coenzyme biosynthetic process"""
"GO:0009654 ""oxygen evolving complex"""
"GO:0046148 ""pigment biosynthetic process"""
"GO:0016126 ""sterol biosynthetic process"""
"GO:0005759 ""mitochondrial matrix"""
"GO:0009416 ""response to light stimulus"""
"GO:0022626 ""cytosolic ribosome"""
"GO:0044237 ""cellular metabolic process"""
"GO:0006555 ""methionine metabolic process"""
"GO:0006000 ""fructose metabolic process"""
"GO:0006013 ""mannose metabolic process"""
"GO:0009639 ""response to red or far red light"""
"GO:0009573 ""chloroplast ribulose bisphosphate carboxylase complex"""
"GO:0016984 ""ribulose-bisphosphate carboxylase activity"""
"GO:0015935 ""small ribosomal subunit"""
"GO:0015120 ""phosphoglycerate transmembrane transporter activity"""
"GO:0015713 ""phosphoglycerate transport"""
"GO:0009651 ""response to salt stress"""
"GO:0080090 ""regulation of primary metabolic process"""
"GO:0006094 ""gluconeogenesis"""
"GO:0019843 ""rRNA binding"""
"GO:0051539 ""4 iron, 4 sulfur cluster binding"""
"GO:0004332 ""fructose-bisphosphate aldolase activity"""
"GO:0044255 ""cellular lipid metabolic process"""
"GO:0009073 ""aromatic amino acid family biosynthetic process"""
"GO:0022627 ""cytosolic small ribosomal subunit"""
"GO:0020037 ""heme binding"""
"GO:0045454 ""cell redox homeostasis"""
"GO:0008152 ""metabolic process"""
"GO:0006414 ""translational elongation"""
"GO:0044262 ""cellular carbohydrate metabolic process"""
"GO:0045156 ""electron transporter, transferring electrons within the cyclic electron transport pathway of photosynthesis activity"""
"GO:0009644 ""response to high light intensity"""
"GO:0009072 ""aromatic amino acid family metabolic process"""
"GO:0042744 ""hydrogen peroxide catabolic process"""
"GO:0019375 ""galactolipid biosynthetic process"""
"GO:0009533 ""chloroplast stromal thylakoid"""
"GO:0016628 ""oxidoreductase activity, acting on the CH-CH group of donors, NAD or NADP as acceptor"""
"GO:0010103 ""stomatal complex morphogenesis"""
"GO:0046506 ""sulfolipid biosynthetic process"""
"GO:0035436 ""triose phosphate transmembrane transport"""
"GO:0008121 ""ubiquinol-cytochrome-c reductase activity"""
"GO:0006814 ""sodium ion transport"""
"GO:0006979 ""response to oxidative stress"""
"GO:0044434 ""chloroplast part"""
"GO:0045036 ""protein targeting to chloroplast"""
"GO:0009695 ""jasmonic acid biosynthetic process"""
"GO:0015297 ""antiporter activity"""
"GO:0033179 ""proton-transporting V-type ATPase, V0 domain"""
"GO:0006744 ""ubiquinone biosynthetic process"""
"GO:0000413 ""protein peptidyl-prolyl isomerization"""
"GO:0071704 ""organic substance metabolic process"""
"GO:0006807 ""nitrogen compound metabolic process"""
"GO:0048481 ""ovule development"""
"GO:0006139 ""nucleobase-containing compound metabolic process"""
"GO:0046686 ""response to cadmium ion"""
"GO:0050790 ""regulation of catalytic activity"""
"GO:0044272 ""sulfur compound biosynthetic process"""
"GO:0010304 ""PSII associated light-harvesting complex II catabolic process"""
"GO:0004519 ""endonuclease activity"""
"GO:0003755 ""peptidyl-prolyl cis-trans isomerase activity"""
"GO:0006563 ""L-serine metabolic process"""
"GO:0042777 ""plasma membrane ATP synthesis coupled proton transport"""
"GO:0045254 ""pyruvate dehydrogenase complex"""
"GO:0019898 ""extrinsic to membrane"""
"GO:0006796 ""phosphate-containing compound metabolic process"""
"GO:0004478 ""methionine adenosyltransferase activity"""
"GO:0006556 ""S-adenosylmethionine biosynthetic process"""
"GO:0006511 ""ubiquitin-dependent protein catabolic process"""
"GO:0033177 ""proton-transporting two-sector ATPase complex, proton-transporting domain"""
"GO:0010189 ""vitamin E biosynthetic process"""
"GO:0008661 ""1-deoxy-D-xylulose-5-phosphate synthase activity"""
"GO:0046507 ""UDPsulfoquinovose synthase activity"""
"GO:0071917 ""triose-phosphate transmembrane transporter activity"""
"GO:0032544 ""plastid translation"""
"GO:0045038 ""protein import into chloroplast thylakoid membrane"""
"GO:0019773 ""proteasome core complex, alpha-subunit complex"""
"GO:0042549 ""photosystem II stabilization"""
"GO:0006108 ""malate metabolic process"""
"GO:0019685 ""photosynthesis, dark reaction"""
"GO:0006399 ""tRNA metabolic process"""
"GO:0004853 ""uroporphyrinogen decarboxylase activity"""
"GO:0016714 ""oxidoreductase activity, acting on paired donors, with incorporation or reduction of molecular oxygen, reduced pteridine as one donor, and incorporation of one atom of oxygen"""
"GO:0046251 ""limonene catabolic process"""
"GO:0000096 ""sulfur amino acid metabolic process"""
"GO:0010467 ""gene expression"""
"GO:0046961 ""proton-transporting ATPase activity, rotational mechanism"""
"GO:0050661 ""NADP binding"""
"GO:0030003 ""cellular cation homeostasis"""
"GO:0070838 ""divalent metal ion transport"""
"GO:1901360 ""organic cyclic compound metabolic process"""
"GO:0009250 ""glucan biosynthetic process"""
"GO:0006544 ""glycine metabolic process"""
"GO:0009011 ""starch synthase activity"""
"GO:1901362 ""organic cyclic compound biosynthetic process"""
"GO:0005777 ""peroxisome"""
"GO:0005730 ""nucleolus"""
"GO:0022625 ""cytosolic large ribosomal subunit"""
"GO:0006090 ""pyruvate metabolic process"""
"GO:0006732 ""coenzyme metabolic process"""
"GO:0005835 ""fatty acid synthase complex"""
"GO:0019748 ""secondary metabolic process"""
"GO:0071840 ""cellular component organization or biogenesis"""
"GO:0006560 ""proline metabolic process"""
"GO:0030170 ""pyridoxal phosphate binding"""
"GO:0006568 ""tryptophan metabolic process"""
"GO:0003723 ""RNA binding"""
"GO:0006725 ""cellular aromatic compound metabolic process"""
"GO:0016705 ""oxidoreductase activity, acting on paired donors, with incorporation or reduction of molecular oxygen"""
"GO:0044429 ""mitochondrial part"""
"GO:0008266 ""poly(U) RNA binding"""
"GO:0009965 ""leaf morphogenesis"""
"GO:0003746 ""translation elongation factor activity"""
"GO:0006448 ""regulation of translational elongation"""
"GO:0006520 ""cellular amino acid metabolic process"""
"GO:0000038 ""very long-chain fatty acid metabolic process"""
"GO:0042335 ""cuticle development"""
"GO:0042286 ""glutamate-1-semialdehyde 2,1-aminomutase activity"""
"GO:0004013 ""adenosylhomocysteinase activity"""
"GO:0004616 ""phosphogluconate dehydrogenase (decarboxylating) activity"""
"GO:0019521 ""D-gluconate metabolic process"""
"GO:0009058 ""biosynthetic process"""
"GO:0009528 ""plastid inner membrane"""
"GO:0004362 ""glutathione-disulfide reductase activity"""
"GO:0046429 ""4-hydroxy-3-methylbut-2-en-1-yl diphosphate synthase activity"""
"GO:0010228 ""vegetative to reproductive phase transition of meristem"""
"GO:0010196 ""nonphotochemical quenching"""
"GO:0004781 ""sulfate adenylyltransferase (ATP) activity"""
"GO:0006119 ""oxidative phosphorylation"""
"GO:0004148 ""dihydrolipoyl dehydrogenase activity"""
"GO:0009767 ""photosynthetic electron transport chain"""
"GO:0008146 ""sulfotransferase activity"""
"GO:0051131 ""chaperone-mediated protein complex assembly"""
"GO:0044281 ""small molecule metabolic process"""
"GO:0045153 ""electron transporter, transferring electrons within CoQH2-cytochrome c reductase complex activity"""
"GO:0019201 ""nucleotide kinase activity"""
"GO:0006189 ""'de novo' IMP biosynthetic process"""
"GO:0009113 ""purine nucleobase biosynthetic process"""
"GO:0045271 ""respiratory chain complex I"""
"GO:0004001 ""adenosine kinase activity"""
"GO:0004300 ""enoyl-CoA hydratase activity"""
"GO:0005754 ""mitochondrial proton-transporting ATP synthase, catalytic core"""
"GO:0008878 ""glucose-1-phosphate adenylyltransferase activity"""
"GO:0009643 ""photosynthetic acclimation"""
"GO:0042602 ""riboflavin reductase (NADPH) activity"""
"GO:0045158 ""electron transporter, transferring electrons within cytochrome b6/f complex of photosystem II activity"""
"GO:0006783 ""heme biosynthetic process"""
"GO:0003824 ""catalytic activity"""
"GO:0006084 ""acetyl-CoA metabolic process"""
"GO:0050660 ""flavin adenine dinucleotide binding"""
"GO:0006417 ""regulation of translation"""
"GO:0005758 ""mitochondrial intermembrane space"""
"GO:0006086 ""acetyl-CoA biosynthetic process from pyruvate"""
"GO:0030554 ""adenyl nucleotide binding"""
"GO:0044265 ""cellular macromolecule catabolic process"""
"GO:0009793 ""embryo development ending in seed dormancy"""
"GO:0006950 ""response to stress"""
"GO:0004739 ""pyruvate dehydrogenase (acetyl-transferring) activity"""
"GO:0009060 ""aerobic respiration"""
"GO:0006552 ""leucine catabolic process"""
"GO:0005886 ""plasma membrane"""
"GO:0016132 ""brassinosteroid biosynthetic process"""
"GO:0034641 ""cellular nitrogen compound metabolic process"""
"GO:0006972 ""hyperosmotic response"""
"GO:0015977 ""carbon fixation"""
"GO:0030154 ""cell differentiation"""
"GO:0008219 ""cell death"""
"GO:0009627 ""systemic acquired resistance"""
