# Supplementary material for: An Intracellular Transcriptomic Atlas of the Giant Coenocyte Caulerpa taxifolia
Source: PLoS Genet. 2015 Jan 8;11(1):e1004900. doi: 10.1371/journal.pgen.1004900 (PMC4287348; doi:10.1371/journal.pgen.1004900)
Supplement: S24 Dataset — GO terms enriched for transcripts belonging to Node 3. IDs and descriptions for significantly enriched GO terms. (TXT) [file pgen.1004900.s025.txt]

"GO:0030126 ""COPI vesicle coat"""
"GO:0004672 ""protein kinase activity"""
