# Supplementary material for: An Intracellular Transcriptomic Atlas of the Giant Coenocyte Caulerpa taxifolia
Source: PLoS Genet. 2015 Jan 8;11(1):e1004900. doi: 10.1371/journal.pgen.1004900 (PMC4287348; doi:10.1371/journal.pgen.1004900)
Supplement: S27 Dataset — GO terms enriched for transcripts belonging to Node 6. IDs and descriptions for significantly enriched GO terms. (TXT) [file pgen.1004900.s028.txt]

"GO:0006260 ""DNA replication"""
"GO:0000724 ""double-strand break repair via homologous recombination"""
"GO:0035196 ""production of miRNAs involved in gene silencing by miRNA"""
"GO:0007267 ""cell-cell signaling"""
"GO:0006306 ""DNA methylation"""
"GO:0019156 ""isoamylase activity"""
"GO:0006297 ""nucleotide-excision repair, DNA gap filling"""
"GO:0003887 ""DNA-directed DNA polymerase activity"""
"GO:0007129 ""synapsis"""
"GO:0006281 ""DNA repair"""
"GO:0006310 ""DNA recombination"""
"GO:0000911 ""cytokinesis by cell plate formation"""
"GO:0000785 ""chromatin"""
"GO:0000795 ""synaptonemal complex"""
"GO:0009855 ""determination of bilateral symmetry"""
"GO:0008408 ""3'-5' exonuclease activity"""
"GO:0030130 ""clathrin coat of trans-Golgi network vesicle"""
"GO:0043414 ""macromolecule methylation"""
"GO:0010267 ""production of ta-siRNAs involved in RNA interference"""
"GO:0006261 ""DNA-dependent DNA replication"""
"GO:0006346 ""methylation-dependent chromatin silencing"""
"GO:0042575 ""DNA polymerase complex"""
"GO:0006270 ""DNA replication initiation"""
"GO:0010389 ""regulation of G2/M transition of mitotic cell cycle"""
"GO:0031048 ""chromatin silencing by small RNA"""
"GO:0007131 ""reciprocal meiotic recombination"""
"GO:0009616 ""virus induced gene silencing"""
"GO:0043687 ""post-translational protein modification"""
"GO:0008964 ""phosphoenolpyruvate carboxylase activity"""
"GO:0032204 ""regulation of telomere maintenance"""
"GO:0043247 ""telomere maintenance in response to DNA damage"""
"GO:0016040 ""glutamate synthase (NADH) activity"""
"GO:0019985 ""translesion synthesis"""
"GO:0005657 ""replication fork"""
"GO:0051567 ""histone H3-K9 methylation"""
"GO:0043044 ""ATP-dependent chromatin remodeling"""
"GO:0016161 ""beta-amylase activity"""
"GO:0010014 ""meristem initiation"""
"GO:0003918 ""DNA topoisomerase type II (ATP-hydrolyzing) activity"""
"GO:0030132 ""clathrin coat of coated pit"""
"GO:0006265 ""DNA topological change"""
"GO:0006275 ""regulation of DNA replication"""
"GO:0009909 ""regulation of flower development"""
"GO:0040029 ""regulation of gene expression, epigenetic"""
"GO:0007062 ""sister chromatid cohesion"""
