# Supplementary material for: An Intracellular Transcriptomic Atlas of the Giant Coenocyte Caulerpa taxifolia
Source: PLoS Genet. 2015 Jan 8;11(1):e1004900. doi: 10.1371/journal.pgen.1004900 (PMC4287348; doi:10.1371/journal.pgen.1004900)
Supplement: S28 Dataset — Annotation of genes belonging to significantly enriched GO terms for each node. Provided are annotation details for those genes belonging to GO terms significantly enriched for each node. (TXT) [file pgen.1004900.s029.txt]

seq_id	go_term	node	Blast2GO_Sequence_desc.	Blast2GO_Hit_desc.	nr_Hit__ACC	nr_E-Value	TAIR_ID	TAIR_eVal	TAIR_gene_name	TAIR_gene_description
Ctaxi_contig_19519|comp33222_c3_seq1	GO:0004222	1	cell_division_protein	"gi|545373155|ref|XP_005650970.1|AAA-domain-containing_protein,_partial_[Coccomyxa_subellipsoidea_C-169]_>gi|384252951|gb|EIE26426.1|_AAA-domain-containing_protein,_partial_[Coccomyxa_subellipsoidea_C-169]"	XP_005650970	1.68E-88	AT5G42270.1	2.00E-88	"VAR1,FTSH5"	_FtsH_extracellular_protease_family_
Ctaxi_contig_19520|comp33222_c3_seq2	GO:0004222	1	chloroplast_protease	"gi|545373155|ref|XP_005650970.1|AAA-domain-containing_protein,_partial_[Coccomyxa_subellipsoidea_C-169]_>gi|384252951|gb|EIE26426.1|_AAA-domain-containing_protein,_partial_[Coccomyxa_subellipsoidea_C-169]"	XP_005650970	6.06E-41	AT5G42270.1	1.00E-25	"VAR1,FTSH5"	_FtsH_extracellular_protease_family_
Ctaxi_contig_20432|comp33374_c0_seq1	GO:0004222	1	membrane_aaa-metalloprotease	gi|145350390|ref|XP_001419590.1|predicted_protein_[Ostreococcus_lucimarinus_CCE9901]_>gi|144579822|gb|ABO97883.1|_predicted_protein_[Ostreococcus_lucimarinus_CCE9901]	XP_001419590	8.94E-73	AT5G42270.1	1.00E-89	"VAR1,FTSH5"	_FtsH_extracellular_protease_family_
Ctaxi_contig_20434|comp33374_c1_seq1	GO:0004222	1	atp-dependent_zinc_metalloprotease_chloroplastic-like	gi|159465357|ref|XP_001690889.1|membrane_AAA-metalloprotease_[Chlamydomonas_reinhardtii]_>gi|158279575|gb|EDP05335.1|_membrane_AAA-metalloprotease_[Chlamydomonas_reinhardtii]	XP_001690889	2.13E-121	AT1G50250.1	8.00E-132	FTSH1	_FTSH_protease_1_
Ctaxi_contig_22815|comp33718_c0_seq1	GO:0004222	1	peptidase_family_m48_family_protein	gi|413925707|gb|AFW65639.1|putative_peptidase_M48_family_protein_[Zea_mays]	AFW65639	1.84E-28	AT3G27110.2	1.00E-34	NA	_Peptidase_family_M48_family_protein_
Ctaxi_contig_22819|comp33718_c0_seq5	GO:0004222	1	protease_homolog_1-like	gi|302839583|ref|XP_002951348.1|hypothetical_protein_VOLCADRAFT_105085_[Volvox_carteri_f._nagariensis]_>gi|300263323|gb|EFJ47524.1|_hypothetical_protein_VOLCADRAFT_105085_[Volvox_carteri_f._nagariensis]	XP_002951348	3.80E-28	AT3G27110.2	2.00E-36	NA	_Peptidase_family_M48_family_protein_
Ctaxi_contig_22820|comp33718_c0_seq6	GO:0004222	1	peptidase_family_m48_family_protein	gi|557092119|gb|ESQ32766.1|hypothetical_protein_EUTSA_v10004520mg_[Eutrema_salsugineum]	ESQ32766	1.14E-24	AT3G27110.2	4.00E-33	NA	_Peptidase_family_M48_family_protein_
Ctaxi_contig_22821|comp33718_c0_seq7	GO:0004222	1	peptidase_family_m48_family_protein	"gi|552822183|ref|XP_005846047.1|hypothetical_protein_CHLNCDRAFT_25372,_partial_[Chlorella_variabilis]_>gi|307105697|gb|EFN53945.1|_hypothetical_protein_CHLNCDRAFT_25372,_partial_[Chlorella_variabilis]"	XP_005846047	2.68E-18	AT3G27110.2	3.00E-15	NA	_Peptidase_family_M48_family_protein_
Ctaxi_contig_22822|comp33718_c0_seq8	GO:0004222	1	protein	"gi|552822183|ref|XP_005846047.1|hypothetical_protein_CHLNCDRAFT_25372,_partial_[Chlorella_variabilis]_>gi|307105697|gb|EFN53945.1|_hypothetical_protein_CHLNCDRAFT_25372,_partial_[Chlorella_variabilis]"	XP_005846047	6.90E-14	AT3G27110.2	3.00E-15	NA	_Peptidase_family_M48_family_protein_
Ctaxi_contig_30593|comp34606_c2_seq1	GO:0004222	1	atp-dependent_zinc_metalloprotease_ftsh_chloroplastic-like	gi|552835332|ref|XP_005848949.1|hypothetical_protein_CHLNCDRAFT_51635_[Chlorella_variabilis]_>gi|307108607|gb|EFN56847.1|_hypothetical_protein_CHLNCDRAFT_51635_[Chlorella_variabilis]	XP_005848949	1.30E-56	AT3G47060.1	3.00E-56	ftsh7	_FTSH_protease_7_
Ctaxi_contig_30595|comp34606_c2_seq3	GO:0004222	1	metalloprotease-like_protein	gi|545360783|ref|XP_005645741.1|ATP-dependent_metallopeptidase_Hfl_[Coccomyxa_subellipsoidea_C-169]_>gi|384247711|gb|EIE21197.1|_ATP-dependent_metallopeptidase_Hfl_[Coccomyxa_subellipsoidea_C-169]	XP_005645741	1.99E-33	AT3G47060.1	4.00E-39	ftsh7	_FTSH_protease_7_
Ctaxi_contig_30596|comp34606_c2_seq4	GO:0004222	1	cell_division_protease_ftsh-like_protein	gi|552835332|ref|XP_005848949.1|hypothetical_protein_CHLNCDRAFT_51635_[Chlorella_variabilis]_>gi|307108607|gb|EFN56847.1|_hypothetical_protein_CHLNCDRAFT_51635_[Chlorella_variabilis]	XP_005848949	4.21E-41	AT5G58870.1	1.00E-40	ftsh9	_FTSH_protease_9_
Ctaxi_contig_34431|comp34955_c1_seq4	GO:0004222	1	probable_rrna_maturation_factor	gi|545375043|ref|XP_005651744.1|HAD-like_protein_[Coccomyxa_subellipsoidea_C-169]_>gi|384253726|gb|EIE27200.1|_HAD-like_protein_[Coccomyxa_subellipsoidea_C-169]	XP_005651744	2.14E-16	AT2G25870.1	8.00E-15	NA	_haloacid_dehalogenase-like_hydrolase_family_protein_
Ctaxi_contig_40559|comp35514_c1_seq4	GO:0004222	1	membrane_protease_catalytic_subunit	gi|545359878|ref|XP_005645365.1|AAA-domain-containing_protein_[Coccomyxa_subellipsoidea_C-169]_>gi|384247334|gb|EIE20821.1|_AAA-domain-containing_protein_[Coccomyxa_subellipsoidea_C-169]	XP_005645365	3.11E-47	AT4G23940.1	7.00E-44	NA	_FtsH_extracellular_protease_family_
Ctaxi_contig_42520|comp35640_c5_seq3	GO:0004222	1	presequence_protease_2	gi|302841187|ref|XP_002952139.1|hypothetical_protein_VOLCADRAFT_81738_[Volvox_carteri_f._nagariensis]_>gi|300262725|gb|EFJ46930.1|_hypothetical_protein_VOLCADRAFT_81738_[Volvox_carteri_f._nagariensis]	XP_002952139	8.77E-29	AT3G19170.2	5.00E-30	PREP1	_presequence_protease_1_
Ctaxi_contig_49572|comp36114_c1_seq2	GO:0004222	1	presequence_protease_chloroplastic_mitochondrial-like	gi|302841187|ref|XP_002952139.1|hypothetical_protein_VOLCADRAFT_81738_[Volvox_carteri_f._nagariensis]_>gi|300262725|gb|EFJ46930.1|_hypothetical_protein_VOLCADRAFT_81738_[Volvox_carteri_f._nagariensis]	XP_002952139	7.26E-87	AT3G19170.1	2.00E-95	"ATPREP1,ATZNMP,PREP1"	_presequence_protease_1_
Ctaxi_contig_49573|comp36114_c1_seq3	GO:0004222	1	zinc_metalloprotease_pitrilysin_subfamily_a	gi|255076635|ref|XP_002501992.1|predicted_protein_[Micromonas_sp._RCC299]_>gi|226517257|gb|ACO63250.1|_predicted_protein_[Micromonas_sp._RCC299]	XP_002501992	1.50E-48	AT3G19170.2	1.00E-55	PREP1	_presequence_protease_1_
Ctaxi_contig_63717|comp36933_c1_seq15	GO:0004222	1	atp-dependent_zinc_metalloprotease_ftsh_chloroplastic-like	gi|545372026|ref|XP_005650521.1|hypothetical_protein_COCSUDRAFT_22213_[Coccomyxa_subellipsoidea_C-169]_>gi|384252501|gb|EIE25977.1|_hypothetical_protein_COCSUDRAFT_22213_[Coccomyxa_subellipsoidea_C-169]	XP_005650521	2.03E-62	AT2G30950.1	2.00E-73	"VAR2,FTSH2"	_FtsH_extracellular_protease_family_
Ctaxi_contig_63709|comp36933_c1_seq7	GO:0004222	1	filamentation_temperature-sensitive_h_2b	gi|545372026|ref|XP_005650521.1|hypothetical_protein_COCSUDRAFT_22213_[Coccomyxa_subellipsoidea_C-169]_>gi|384252501|gb|EIE25977.1|_hypothetical_protein_COCSUDRAFT_22213_[Coccomyxa_subellipsoidea_C-169]	XP_005650521	2.93E-76	AT2G30950.1	2.00E-89	"VAR2,FTSH2"	_FtsH_extracellular_protease_family_
Ctaxi_contig_13877|comp32239_c0_seq5	GO:0030163	1	cop9_signalosome_complex_subunit_2	gi|255070887|ref|XP_002507525.1|COP9_signalosome_complex_subunit_2_[Micromonas_sp._RCC299]_>gi|226522800|gb|ACO68783.1|_COP9_signalosome_complex_subunit_2_[Micromonas_sp._RCC299]	XP_002507525	2.26E-25	AT2G26990.1	8.00E-33	"FUS12,ATCSN2,COP12,CSN2"	_proteasome_family_protein_
Ctaxi_contig_19520|comp33222_c3_seq2	GO:0030163	1	chloroplast_protease	"gi|545373155|ref|XP_005650970.1|AAA-domain-containing_protein,_partial_[Coccomyxa_subellipsoidea_C-169]_>gi|384252951|gb|EIE26426.1|_AAA-domain-containing_protein,_partial_[Coccomyxa_subellipsoidea_C-169]"	XP_005650970	6.06E-41	AT5G42270.1	1.00E-25	"VAR1,FTSH5"	_FtsH_extracellular_protease_family_
Ctaxi_contig_20432|comp33374_c0_seq1	GO:0030163	1	membrane_aaa-metalloprotease	gi|145350390|ref|XP_001419590.1|predicted_protein_[Ostreococcus_lucimarinus_CCE9901]_>gi|144579822|gb|ABO97883.1|_predicted_protein_[Ostreococcus_lucimarinus_CCE9901]	XP_001419590	8.94E-73	AT5G42270.1	1.00E-89	"VAR1,FTSH5"	_FtsH_extracellular_protease_family_
Ctaxi_contig_20434|comp33374_c1_seq1	GO:0030163	1	atp-dependent_zinc_metalloprotease_chloroplastic-like	gi|159465357|ref|XP_001690889.1|membrane_AAA-metalloprotease_[Chlamydomonas_reinhardtii]_>gi|158279575|gb|EDP05335.1|_membrane_AAA-metalloprotease_[Chlamydomonas_reinhardtii]	XP_001690889	2.13E-121	AT1G50250.1	8.00E-132	FTSH1	_FTSH_protease_1_
Ctaxi_contig_29997|comp34535_c1_seq9	GO:0030163	1	ubiqutin_carboxyl-terminal_hydrolase_l3	"gi|545365783|ref|XP_005647835.1|peptidase_C12,_ubiquitin_carboxyl-terminal_hydrolase_1_[Coccomyxa_subellipsoidea_C-169]_>gi|384249810|gb|EIE23291.1|_peptidase_C12,_ubiquitin_carboxyl-terminal_hydrolase_1_[Coccomyxa_subellipsoidea_C-169]"	XP_005647835	1.63E-22	AT2G07340.1	4.00E-12	PFD1	_PREFOLDIN_1_
Ctaxi_contig_30593|comp34606_c2_seq1	GO:0030163	1	atp-dependent_zinc_metalloprotease_ftsh_chloroplastic-like	gi|552835332|ref|XP_005848949.1|hypothetical_protein_CHLNCDRAFT_51635_[Chlorella_variabilis]_>gi|307108607|gb|EFN56847.1|_hypothetical_protein_CHLNCDRAFT_51635_[Chlorella_variabilis]	XP_005848949	1.30E-56	AT3G47060.1	3.00E-56	ftsh7	_FTSH_protease_7_
Ctaxi_contig_30595|comp34606_c2_seq3	GO:0030163	1	metalloprotease-like_protein	gi|545360783|ref|XP_005645741.1|ATP-dependent_metallopeptidase_Hfl_[Coccomyxa_subellipsoidea_C-169]_>gi|384247711|gb|EIE21197.1|_ATP-dependent_metallopeptidase_Hfl_[Coccomyxa_subellipsoidea_C-169]	XP_005645741	1.99E-33	AT3G47060.1	4.00E-39	ftsh7	_FTSH_protease_7_
Ctaxi_contig_30596|comp34606_c2_seq4	GO:0030163	1	cell_division_protease_ftsh-like_protein	gi|552835332|ref|XP_005848949.1|hypothetical_protein_CHLNCDRAFT_51635_[Chlorella_variabilis]_>gi|307108607|gb|EFN56847.1|_hypothetical_protein_CHLNCDRAFT_51635_[Chlorella_variabilis]	XP_005848949	4.21E-41	AT5G58870.1	1.00E-40	ftsh9	_FTSH_protease_9_
Ctaxi_contig_40559|comp35514_c1_seq4	GO:0030163	1	membrane_protease_catalytic_subunit	gi|545359878|ref|XP_005645365.1|AAA-domain-containing_protein_[Coccomyxa_subellipsoidea_C-169]_>gi|384247334|gb|EIE20821.1|_AAA-domain-containing_protein_[Coccomyxa_subellipsoidea_C-169]	XP_005645365	3.11E-47	AT4G23940.1	7.00E-44	NA	_FtsH_extracellular_protease_family_
Ctaxi_contig_47798|comp35997_c0_seq1	GO:0030163	1	26s_protease_regulatory_subunit_7	gi|545370008|ref|XP_005649684.1|26S_proteasome_subunit_P45_[Coccomyxa_subellipsoidea_C-169]_>gi|384251663|gb|EIE25140.1|_26S_proteasome_subunit_P45_[Coccomyxa_subellipsoidea_C-169]	XP_005649684	3.61E-163	AT1G53750.1	0	RPT1A	_regulatory_particle_triple-A_1A_
Ctaxi_contig_47814|comp35997_c0_seq17	GO:0030163	1	26s_protease_regulatory_subunit_7-like	gi|545370008|ref|XP_005649684.1|26S_proteasome_subunit_P45_[Coccomyxa_subellipsoidea_C-169]_>gi|384251663|gb|EIE25140.1|_26S_proteasome_subunit_P45_[Coccomyxa_subellipsoidea_C-169]	XP_005649684	4.73E-114	AT1G53750.1	5.00E-141	RPT1A	_regulatory_particle_triple-A_1A_
Ctaxi_contig_56388|comp36531_c2_seq1	GO:0030163	1	26s_proteasome_regulatory_particle_triple-a_atpase_subunit4	gi|545363600|ref|XP_005646921.1|26S_proteasome_regulatory_subunit_[Coccomyxa_subellipsoidea_C-169]_>gi|384248894|gb|EIE22377.1|_26S_proteasome_regulatory_subunit_[Coccomyxa_subellipsoidea_C-169]	XP_005646921	2.36E-163	AT1G45000.1	0	NA	_AAA-type_ATPase_family_protein_
Ctaxi_contig_63717|comp36933_c1_seq15	GO:0030163	1	atp-dependent_zinc_metalloprotease_ftsh_chloroplastic-like	gi|545372026|ref|XP_005650521.1|hypothetical_protein_COCSUDRAFT_22213_[Coccomyxa_subellipsoidea_C-169]_>gi|384252501|gb|EIE25977.1|_hypothetical_protein_COCSUDRAFT_22213_[Coccomyxa_subellipsoidea_C-169]	XP_005650521	2.03E-62	AT2G30950.1	2.00E-73	"VAR2,FTSH2"	_FtsH_extracellular_protease_family_
Ctaxi_contig_63709|comp36933_c1_seq7	GO:0030163	1	filamentation_temperature-sensitive_h_2b	gi|545372026|ref|XP_005650521.1|hypothetical_protein_COCSUDRAFT_22213_[Coccomyxa_subellipsoidea_C-169]_>gi|384252501|gb|EIE25977.1|_hypothetical_protein_COCSUDRAFT_22213_[Coccomyxa_subellipsoidea_C-169]	XP_005650521	2.93E-76	AT2G30950.1	2.00E-89	"VAR2,FTSH2"	_FtsH_extracellular_protease_family_
Ctaxi_contig_11799|comp31785_c0_seq1	GO:0008233	1	protein	"gi|545371472|ref|XP_005650294.1|rhomboid-domain-containing_protein,_partial_[Coccomyxa_subellipsoidea_C-169]_>gi|384252274|gb|EIE25750.1|_rhomboid-domain-containing_protein,_partial_[Coccomyxa_subellipsoidea_C-169]"	XP_005650294	3.34E-19	AT3G58460.1	8.00E-18	"ATRBL15,RBL15"	_RHOMBOID-like_protein_15_
Ctaxi_contig_12020|comp31836_c1_seq2	GO:0008233	1	ubiquitin_carboxyl-terminal_hydrolase_12	gi|460393035|ref|XP_004242117.1|PREDICTED:_ubiquitin_carboxyl-terminal_hydrolase_13-like_[Solanum_lycopersicum]	XP_004242117	8.43E-13	AT5G06600.3	5.00E-16	UBP12	_ubiquitin-specific_protease_12_
Ctaxi_contig_12826|comp32028_c4_seq1	GO:0008233	1	26s_proteasome_regulatory_subunit_4_homolog_a-like	gi|148906223|gb|ABR16267.1|unknown_[Picea_sitchensis]	ABR16267	3.54E-26	AT2G20140.1	2.00E-33	NA	_AAA-type_ATPase_family_protein_
Ctaxi_contig_17917|comp32983_c2_seq1	GO:0008233	1	cell_division_protein	gi|118474218|ref|YP_892493.1|putative_cell_division_protein_FtsH-like_protein_[Campylobacter_fetus_subsp._fetus_82-40]_>gi|488939090|ref|WP_002850165.1|_cell_division_protein_FtsH_[Campylobacter_fetus]_>gi|118413444|gb|ABK81864.1|_putative_Cell_division_protein_FtsH_homolog_[Campylobacter_fetus_subsp._fetus_82-40]_>gi|342327925|gb|EGU24409.1|_Putative_Cell_division_protein_FtsH_[Campylobacter_fetus_subsp._venerealis_NCTC_10354]	YP_892493	5.10E-16	AT5G42270.1	1.00E-15	"VAR1,FTSH5"	_FtsH_extracellular_protease_family_
Ctaxi_contig_19614|comp33234_c0_seq5	GO:0008233	1	ubiquitin_carboxyl-terminal_hydrolase_6-like	gi|552819459|ref|XP_005845420.1|hypothetical_protein_CHLNCDRAFT_25814_[Chlorella_variabilis]_>gi|307105067|gb|EFN53318.1|_hypothetical_protein_CHLNCDRAFT_25814_[Chlorella_variabilis]	XP_005845420	1.42E-27	AT3G21280.1	4.00E-29	UBP7	_ubiquitin-specific_protease_7_
Ctaxi_contig_22716|comp33703_c1_seq3	GO:0008233	1	solanesyl_diphosphate_synthase	gi|302831696|ref|XP_002947413.1|hypothetical_protein_VOLCADRAFT_57046_[Volvox_carteri_f._nagariensis]_>gi|300267277|gb|EFJ51461.1|_hypothetical_protein_VOLCADRAFT_57046_[Volvox_carteri_f._nagariensis]	XP_002947413	8.50E-45	AT1G78510.2	1.00E-50	SPS1	_solanesyl_diphosphate_synthase_1_
Ctaxi_contig_22760|comp33709_c2_seq1	GO:0008233	1	ubiquitin_carboxyl-terminal_hydrolase_12	gi|302807557|ref|XP_002985473.1|hypothetical_protein_SELMODRAFT_446288_[Selaginella_moellendorffii]_>gi|300146936|gb|EFJ13603.1|_hypothetical_protein_SELMODRAFT_446288_[Selaginella_moellendorffii]	XP_002985473	5.80E-39	AT5G06600.3	1.00E-45	UBP12	_ubiquitin-specific_protease_12_
Ctaxi_contig_28272|comp34354_c0_seq1	GO:0008233	1	26s_protease_regulatory_subunit_6a_homolog_a-like	gi|302830037|ref|XP_002946585.1|26S_proteasome_regulatory_complex_[Volvox_carteri_f._nagariensis]_>gi|300268331|gb|EFJ52512.1|_26S_proteasome_regulatory_complex_[Volvox_carteri_f._nagariensis]	XP_002946585	9.51E-72	AT3G05530.1	3.00E-87	"RPT5A,ATS6A.2"	_regulatory_particle_triple-A_ATPase_5A_
Ctaxi_contig_28274|comp34354_c0_seq3	GO:0008233	1	26s_protease_regulatory_subunit_6a_homolog	gi|545370859|ref|XP_005650034.1|26S_proteasome_subunit_P45_[Coccomyxa_subellipsoidea_C-169]_>gi|384252013|gb|EIE25490.1|_26S_proteasome_subunit_P45_[Coccomyxa_subellipsoidea_C-169]	XP_005650034	4.37E-65	AT1G09100.1	3.00E-85	RPT5B	_26S_proteasome_AAA-ATPase_subunit_RPT5B_
Ctaxi_contig_29997|comp34535_c1_seq9	GO:0008233	1	ubiqutin_carboxyl-terminal_hydrolase_l3	"gi|545365783|ref|XP_005647835.1|peptidase_C12,_ubiquitin_carboxyl-terminal_hydrolase_1_[Coccomyxa_subellipsoidea_C-169]_>gi|384249810|gb|EIE23291.1|_peptidase_C12,_ubiquitin_carboxyl-terminal_hydrolase_1_[Coccomyxa_subellipsoidea_C-169]"	XP_005647835	1.63E-22	AT2G07340.1	4.00E-12	PFD1	_PREFOLDIN_1_
Ctaxi_contig_30823|comp34627_c1_seq1	GO:0008233	1	ubiquitin-specific_protease_12	gi|514809462|ref|XP_004979554.1|PREDICTED:_ubiquitin_carboxyl-terminal_hydrolase_12-like_isoform_X1_[Setaria_italica]	XP_004979554	9.94E-27	AT5G06600.3	1.00E-27	UBP12	_ubiquitin-specific_protease_12_
Ctaxi_contig_31455|comp34693_c0_seq1	GO:0008233	1	peptidase_family_protein	gi|545361185|ref|XP_005645901.1|alpha/beta-hydrolase_[Coccomyxa_subellipsoidea_C-169]_>gi|384247872|gb|EIE21357.1|_alpha/beta-hydrolase_[Coccomyxa_subellipsoidea_C-169]	XP_005645901	3.38E-30	AT3G61540.1	9.00E-33	NA	_alpha/beta-Hydrolases_superfamily_protein_
Ctaxi_contig_31456|comp34693_c0_seq2	GO:0008233	1	peptidase_family_protein	gi|545361185|ref|XP_005645901.1|alpha/beta-hydrolase_[Coccomyxa_subellipsoidea_C-169]_>gi|384247872|gb|EIE21357.1|_alpha/beta-hydrolase_[Coccomyxa_subellipsoidea_C-169]	XP_005645901	1.85E-14	AT3G61540.1	2.00E-14	NA	_alpha/beta-Hydrolases_superfamily_protein_
Ctaxi_contig_31457|comp34693_c1_seq1	GO:0008233	1	proline_iminopeptidase	gi|552809753|ref|XP_005843022.1|hypothetical_protein_CHLNCDRAFT_141711_[Chlorella_variabilis]_>gi|307102650|gb|EFN50920.1|_hypothetical_protein_CHLNCDRAFT_141711_[Chlorella_variabilis]	XP_005843022	3.14E-34	AT3G61540.1	9.00E-39	NA	_alpha/beta-Hydrolases_superfamily_protein_
Ctaxi_contig_31462|comp34693_c3_seq2	GO:0008233	1	proline_iminopeptidase	gi|302851438|ref|XP_002957243.1|hypothetical_protein_VOLCADRAFT_84021_[Volvox_carteri_f._nagariensis]_>gi|300257493|gb|EFJ41741.1|_hypothetical_protein_VOLCADRAFT_84021_[Volvox_carteri_f._nagariensis]	XP_002957243	9.32E-28	AT3G61540.1	3.00E-29	NA	_alpha/beta-Hydrolases_superfamily_protein_
Ctaxi_contig_38961|comp35366_c1_seq6	GO:0008233	1	subtilase-family_protease	gi|552845863|ref|XP_005851465.1|hypothetical_protein_CHLNCDRAFT_137826_[Chlorella_variabilis]_>gi|307111128|gb|EFN59363.1|_hypothetical_protein_CHLNCDRAFT_137826_[Chlorella_variabilis]	XP_005851465	1.99E-33	NA	NA	NA	NA
Ctaxi_contig_40189|comp35479_c0_seq2	GO:0008233	1	probable_glutamyl_chloroplastic-like_isoform_2	gi|545353926|ref|XP_005642798.1|alpha/beta-hydrolase_[Coccomyxa_subellipsoidea_C-169]_>gi|384244756|gb|EIE18254.1|_alpha/beta-hydrolase_[Coccomyxa_subellipsoidea_C-169]	XP_005642798	2.93E-169	AT2G47390.1	1.00E-165	NA	_Prolyl_oligopeptidase_family_protein_
Ctaxi_contig_40556|comp35514_c1_seq1	GO:0008233	1	cell_division_protein	gi|545359878|ref|XP_005645365.1|AAA-domain-containing_protein_[Coccomyxa_subellipsoidea_C-169]_>gi|384247334|gb|EIE20821.1|_AAA-domain-containing_protein_[Coccomyxa_subellipsoidea_C-169]	XP_005645365	4.57E-111	AT5G15250.1	1.00E-66	"FTSH6,ATFTSH6"	_FTSH_protease_6_
Ctaxi_contig_42516|comp35640_c4_seq1	GO:0008233	1	presequence_protease	gi|545373359|ref|XP_005651052.1|hypothetical_protein_COCSUDRAFT_35102_[Coccomyxa_subellipsoidea_C-169]_>gi|384253033|gb|EIE26508.1|_hypothetical_protein_COCSUDRAFT_35102_[Coccomyxa_subellipsoidea_C-169]	XP_005651052	3.72E-31	AT3G19170.1	4.00E-32	"ATPREP1,ATZNMP,PREP1"	_presequence_protease_1_
Ctaxi_contig_42524|comp35640_c8_seq3	GO:0008233	1	peptidase_m16	gi|552814363|ref|XP_005844172.1|hypothetical_protein_CHLNCDRAFT_139318_[Chlorella_variabilis]_>gi|307103813|gb|EFN52070.1|_hypothetical_protein_CHLNCDRAFT_139318_[Chlorella_variabilis]	XP_005844172	4.40E-16	AT3G19170.2	8.00E-14	PREP1	_presequence_protease_1_
Ctaxi_contig_51130|comp36219_c0_seq11	GO:0008233	1	ubiquitin_carboxyl-terminal_hydrolase	gi|406602220|emb|CCH46210.1|Ubiquitin_carboxyl-terminal_hydrolase_[Wickerhamomyces_ciferrii]	CCH46210	8.47E-13	AT5G06600.3	1.00E-17	UBP12	_ubiquitin-specific_protease_12_
Ctaxi_contig_56388|comp36531_c2_seq1	GO:0008233	1	26s_proteasome_regulatory_particle_triple-a_atpase_subunit4	gi|545363600|ref|XP_005646921.1|26S_proteasome_regulatory_subunit_[Coccomyxa_subellipsoidea_C-169]_>gi|384248894|gb|EIE22377.1|_26S_proteasome_regulatory_subunit_[Coccomyxa_subellipsoidea_C-169]	XP_005646921	2.36E-163	AT1G45000.1	0	NA	_AAA-type_ATPase_family_protein_
Ctaxi_contig_56479|comp36535_c1_seq26	GO:0008233	1	chymotrypsin-like_serine_protease	gi|156537670|ref|XP_001607869.1|PREDICTED:_chymotrypsin-2_[Nasonia_vitripennis]	XP_001607869	1.49E-08	NA	NA	NA	NA
Ctaxi_contig_70729|comp37221_c3_seq1	GO:0008233	1	ubiquitin_carboxyl-terminal_hydrolase_12	gi|545373717|ref|XP_005651196.1|cysteine_proteinase_[Coccomyxa_subellipsoidea_C-169]_>gi|384253177|gb|EIE26652.1|_cysteine_proteinase_[Coccomyxa_subellipsoidea_C-169]	XP_005651196	1.60E-48	AT5G06600.3	2.00E-52	UBP12	_ubiquitin-specific_protease_12_
Ctaxi_contig_71446|comp37253_c2_seq2	GO:0008233	1	solanesyl_diphosphate_synthase	gi|302831696|ref|XP_002947413.1|hypothetical_protein_VOLCADRAFT_57046_[Volvox_carteri_f._nagariensis]_>gi|300267277|gb|EFJ51461.1|_hypothetical_protein_VOLCADRAFT_57046_[Volvox_carteri_f._nagariensis]	XP_002947413	1.71E-28	AT1G78510.2	7.00E-32	SPS1	_solanesyl_diphosphate_synthase_1_
Ctaxi_contig_28272|comp34354_c0_seq1	GO:0010255	1	26s_protease_regulatory_subunit_6a_homolog_a-like	gi|302830037|ref|XP_002946585.1|26S_proteasome_regulatory_complex_[Volvox_carteri_f._nagariensis]_>gi|300268331|gb|EFJ52512.1|_26S_proteasome_regulatory_complex_[Volvox_carteri_f._nagariensis]	XP_002946585	9.51E-72	AT3G05530.1	3.00E-87	"RPT5A,ATS6A.2"	_regulatory_particle_triple-A_ATPase_5A_
Ctaxi_contig_28274|comp34354_c0_seq3	GO:0010255	1	26s_protease_regulatory_subunit_6a_homolog	gi|545370859|ref|XP_005650034.1|26S_proteasome_subunit_P45_[Coccomyxa_subellipsoidea_C-169]_>gi|384252013|gb|EIE25490.1|_26S_proteasome_subunit_P45_[Coccomyxa_subellipsoidea_C-169]	XP_005650034	4.37E-65	AT1G09100.1	3.00E-85	RPT5B	_26S_proteasome_AAA-ATPase_subunit_RPT5B_
Ctaxi_contig_28276|comp34354_c0_seq5	GO:0010255	1	26s_proteasome_regulatory_particle_triple-a_atpase_subunit5a	gi|545370859|ref|XP_005650034.1|26S_proteasome_subunit_P45_[Coccomyxa_subellipsoidea_C-169]_>gi|384252013|gb|EIE25490.1|_26S_proteasome_subunit_P45_[Coccomyxa_subellipsoidea_C-169]	XP_005650034	1.96E-46	AT1G09100.1	6.00E-60	RPT5B	_26S_proteasome_AAA-ATPase_subunit_RPT5B_
Ctaxi_contig_68746|comp37137_c3_seq4	GO:0010255	1	vacuolar_atp_synthase_subunit_b	gi|302849326|ref|XP_002956193.1|hypothetical_protein_VOLCADRAFT_110003_[Volvox_carteri_f._nagariensis]_>gi|300258496|gb|EFJ42732.1|_hypothetical_protein_VOLCADRAFT_110003_[Volvox_carteri_f._nagariensis]	XP_002956193	3.38E-54	AT1G20260.1	9.00E-66	NA	"_ATPase,_V1_complex,_subunit_B_protein_"
Ctaxi_contig_68748|comp37137_c3_seq6	GO:0010255	1	vacuolar_atp_synthase_subunit_b	gi|302849326|ref|XP_002956193.1|hypothetical_protein_VOLCADRAFT_110003_[Volvox_carteri_f._nagariensis]_>gi|300258496|gb|EFJ42732.1|_hypothetical_protein_VOLCADRAFT_110003_[Volvox_carteri_f._nagariensis]	XP_002956193	5.51E-49	AT4G38510.4	2.00E-59	NA	"_ATPase,_V1_complex,_subunit_B_protein_"
Ctaxi_contig_34130|comp34932_c0_seq5	GO:0030126	3	coatomer_subunit_beta	gi|545364327|ref|XP_005647227.1|coatomer_subunit_beta_[Coccomyxa_subellipsoidea_C-169]_>gi|384249201|gb|EIE22683.1|_coatomer_subunit_beta_[Coccomyxa_subellipsoidea_C-169]	XP_005647227	5.68E-94	AT4G31480.2	3.00E-107	NA	"_Coatomer,_beta_subunit_"
Ctaxi_contig_43767|comp35734_c4_seq1	GO:0030126	3	beta_subunit_isoform_1	gi|357118918|ref|XP_003561194.1|PREDICTED:_coatomer_subunit_beta'-1-like_[Brachypodium_distachyon]	XP_003561194	2.28E-128	AT3G15980.1	1.00E-156	NA	"_Coatomer,_beta'_subunit_"
Ctaxi_contig_63586|comp36927_c1_seq1	GO:0030126	3	protein	gi|527193241|gb|EPS63349.1|coatomer_subunit_gamma_[Genlisea_aurea]	EPS63349	1.45E-86	AT4G34450.1	2.00E-101	NA	"_coatomer_gamma-2_subunit,_putative_/_gamma-2_coat_protein,_putative_/_gamma-2_COP,_putative_"
Ctaxi_contig_63597|comp36927_c4_seq3	GO:0030126	3	coatomer_subunit_gamma-like	gi|159465992|ref|XP_001691193.1|gamma-cop_[Chlamydomonas_reinhardtii]_>gi|158279165|gb|EDP04926.1|_gamma-cop_[Chlamydomonas_reinhardtii]	XP_001691193	4.72E-38	AT4G34450.1	2.00E-38	NA	"_coatomer_gamma-2_subunit,_putative_/_gamma-2_coat_protein,_putative_/_gamma-2_COP,_putative_"
Ctaxi_contig_63598|comp36927_c4_seq4	GO:0030126	3	coatomer_subunit_gamma	gi|412990393|emb|CCO19711.1|coatomer_protein_gamma-subunit_[Bathycoccus_prasinos]	CCO19711	1.81E-31	AT4G34450.1	3.00E-39	NA	"_coatomer_gamma-2_subunit,_putative_/_gamma-2_coat_protein,_putative_/_gamma-2_COP,_putative_"
Ctaxi_contig_68718|comp37136_c1_seq1	GO:0030126	3	protein	gi|302852603|ref|XP_002957821.1|hypothetical_protein_VOLCADRAFT_77684_[Volvox_carteri_f._nagariensis]_>gi|300256892|gb|EFJ41149.1|_hypothetical_protein_VOLCADRAFT_77684_[Volvox_carteri_f._nagariensis]	XP_002957821	6.24E-65	AT1G62020.1	4.00E-58	NA	"_Coatomer,_alpha_subunit_"
Ctaxi_contig_68721|comp37136_c2_seq1	GO:0030126	3	protein	gi|159471083|ref|XP_001693686.1|alpha-COP_[Chlamydomonas_reinhardtii]_>gi|158283189|gb|EDP08940.1|_alpha-COP_[Chlamydomonas_reinhardtii]	XP_001693686	4.05E-42	AT2G21390.1	3.00E-43	NA	"_Coatomer,_alpha_subunit_"
Ctaxi_contig_68722|comp37136_c2_seq2	GO:0030126	3	protein	"gi|545374984|ref|XP_005651719.1|Coatomer,_alpha_subunit_[Coccomyxa_subellipsoidea_C-169]_>gi|384253701|gb|EIE27175.1|_Coatomer,_alpha_subunit_[Coccomyxa_subellipsoidea_C-169]"	XP_005651719	1.27E-48	AT2G21390.1	4.00E-54	NA	"_Coatomer,_alpha_subunit_"
Ctaxi_contig_68724|comp37136_c2_seq4	GO:0030126	3	coatomer_subunit_alpha-1-like	gi|356535517|ref|XP_003536291.1|PREDICTED:_coatomer_subunit_alpha-1-like_[Glycine_max]	XP_003536291	1.12E-19	AT1G62020.1	1.00E-25	NA	"_Coatomer,_alpha_subunit_"
Ctaxi_contig_68729|comp37136_c4_seq1	GO:0030126	3	coatomer_subunit_alpha-3	gi|303276699|ref|XP_003057643.1|predicted_protein_[Micromonas_pusilla_CCMP1545]_>gi|226460300|gb|EEH57594.1|_predicted_protein_[Micromonas_pusilla_CCMP1545]	XP_003057643	1.58E-54	AT1G62020.1	3.00E-61	NA	"_Coatomer,_alpha_subunit_"
Ctaxi_contig_9969|comp31267_c0_seq1	GO:0004672	3	kdel_receptor_a	gi|302834024|ref|XP_002948575.1|hypothetical_protein_VOLCADRAFT_73775_[Volvox_carteri_f._nagariensis]_>gi|300266262|gb|EFJ50450.1|_hypothetical_protein_VOLCADRAFT_73775_[Volvox_carteri_f._nagariensis]	XP_002948575	1.65E-48	AT3G25040.1	2.00E-52	ERD2B	_endoplasmic_reticulum_retention_defective_2B_
Ctaxi_contig_12795|comp32019_c4_seq1	GO:0004672	3	p34-cdc2_protein	gi|302846397|ref|XP_002954735.1|hypothetical_protein_VOLCADRAFT_65162_[Volvox_carteri_f._nagariensis]_>gi|300259918|gb|EFJ44141.1|_hypothetical_protein_VOLCADRAFT_65162_[Volvox_carteri_f._nagariensis]	XP_002954735	9.83E-17	AT1G73690.1	6.00E-12	"CDKD1;1,AT;CDKD;1,CAK3AT"	_cyclin-dependent_kinase_D1;1_
Ctaxi_contig_14388|comp32358_c0_seq1	GO:0004672	3	protein_kinase_domain_containing_protein	gi|470431668|ref|XP_004338422.1|protein_kinase_domain_containing_protein_[Acanthamoeba_castellanii_str._Neff]_>gi|440795276|gb|ELR16409.1|_protein_kinase_domain_containing_protein_[Acanthamoeba_castellanii_str._Neff]	XP_004338422	8.02E-12	AT2G35050.1	3.00E-14	NA	_Protein_kinase_superfamily_protein_with_octicosapeptide/Phox/Bem1p_domain_
Ctaxi_contig_15717|comp32604_c0_seq2	GO:0004672	3	serine_threonine-protein_kinase	"gi|294953643|ref|XP_002787866.1|Serine/threonine-protein_kinase_SRPK1,_putative_[Perkinsus_marinus_ATCC_50983]_>gi|239902890|gb|EER19662.1|_Serine/threonine-protein_kinase_SRPK1,_putative_[Perkinsus_marinus_ATCC_50983]"	XP_002787866	1.28E-07	AT3G44850.1	2.00E-07	NA	_Protein_kinase_superfamily_protein_
Ctaxi_contig_19976|comp33299_c0_seq1	GO:0004672	3	protein_kinase_family_protein	gi|557091495|gb|ESQ32142.1|hypothetical_protein_EUTSA_v10004885mg_[Eutrema_salsugineum]	ESQ32142	2.01E-14	AT5G26110.2	4.00E-21	NA	_Protein_kinase_superfamily_protein_
Ctaxi_contig_22187|comp33632_c0_seq4	GO:0004672	3	calcium-dependent_protein_kinase_9-like	gi|89202791|gb|AAL09044.3|AF418563_1calcium-dependent_protein_kinase_2_[Solanum_tuberosum]_>gi|300390204|gb|ADK10908.1|_calcium-dependent_protein_kinase_2_[Solanum_tuberosum]	AAL09044	7.69E-13	AT4G38230.1	3.00E-18	"CPK26,ATCPK26"	_calcium-dependent_protein_kinase_26_
Ctaxi_contig_27475|comp34257_c1_seq1	GO:0004672	3	prolin-rich_extensin-like_receptor_protein_kinase_family_protein	gi|218187371|gb|EEC69798.1|hypothetical_protein_OsI_00092_[Oryza_sativa_Indica_Group]	EEC69798	2.34E-13	AT1G68690.1	1.00E-13	NA	_Protein_kinase_superfamily_protein_
Ctaxi_contig_32786|comp34814_c2_seq8	GO:0004672	3	kinase-like_protein	gi|545374938|ref|XP_005651700.1|kinase-like_protein_[Coccomyxa_subellipsoidea_C-169]_>gi|384253682|gb|EIE27156.1|_kinase-like_protein_[Coccomyxa_subellipsoidea_C-169]	XP_005651700	1.58E-19	AT5G39020.1	3.00E-15	NA	_Malectin/receptor-like_protein_kinase_family_protein_
Ctaxi_contig_32789|comp34815_c0_seq1	GO:0004672	3	protein	gi|159479044|ref|XP_001697608.1|hypothetical_protein_CHLREDRAFT_120324_[Chlamydomonas_reinhardtii]_>gi|158274218|gb|EDP00002.1|_predicted_protein_[Chlamydomonas_reinhardtii]	XP_001697608	1.48E-68	AT5G49470.1	7.00E-67	NA	_PAS_domain-containing_protein_tyrosine_kinase_family_protein_
Ctaxi_contig_34223|comp34940_c7_seq1	GO:0004672	3	kinase-like_protein	gi|545354833|ref|XP_005643248.1|kinase-like_protein_[Coccomyxa_subellipsoidea_C-169]_>gi|384245209|gb|EIE18704.1|_kinase-like_protein_[Coccomyxa_subellipsoidea_C-169]	XP_005643248	2.11E-19	AT2G42640.1	2.00E-18	NA	_Mitogen_activated_protein_kinase_kinase_kinase-related_
Ctaxi_contig_34784|comp34990_c1_seq2	GO:0004672	3	sulfur_stress_regulator	gi|552838353|ref|XP_005849558.1|hypothetical_protein_CHLNCDRAFT_34706_[Chlorella_variabilis]_>gi|307109218|gb|EFN57456.1|_hypothetical_protein_CHLNCDRAFT_34706_[Chlorella_variabilis]	XP_005849558	2.36E-31	AT1G10940.1	1.00E-28	"ASK1,SNRK2-4,SNRK2.4,SRK2A"	_Protein_kinase_superfamily_protein_
Ctaxi_contig_34785|comp34990_c1_seq3	GO:0004672	3	sulfur_stress_regulator	gi|552838353|ref|XP_005849558.1|hypothetical_protein_CHLNCDRAFT_34706_[Chlorella_variabilis]_>gi|307109218|gb|EFN57456.1|_hypothetical_protein_CHLNCDRAFT_34706_[Chlorella_variabilis]	XP_005849558	2.62E-22	AT1G10940.1	4.00E-20	"ASK1,SNRK2-4,SNRK2.4,SRK2A"	_Protein_kinase_superfamily_protein_
Ctaxi_contig_34942|comp35005_c3_seq1	GO:0004672	3	serine_threonine-protein_kinase_srk2e-like	gi|545363779|ref|XP_005646993.1|sulfur_stress_regulator_[Coccomyxa_subellipsoidea_C-169]_>gi|384248966|gb|EIE22449.1|_sulfur_stress_regulator_[Coccomyxa_subellipsoidea_C-169]	XP_005646993	9.38E-28	AT5G08590.1	1.00E-33	"ASK2,SNRK2-1,SNRK2.1,SRK2G"	_SNF1-related_protein_kinase_2.1_
Ctaxi_contig_35141|comp35027_c1_seq2	GO:0004672	3	protein_kinase_like_protein	gi|357438585|ref|XP_003589568.1|Protein_kinase_like_protein_[Medicago_truncatula]_>gi|355478616|gb|AES59819.1|_Protein_kinase_like_protein_[Medicago_truncatula]	XP_003589568	1.17E-27	AT2G17700.1	1.00E-30	NA	_ACT-like_protein_tyrosine_kinase_family_protein_
Ctaxi_contig_37276|comp35222_c2_seq1	GO:0004672	3	mitogen-activated_protein_kinase_6	gi|325149292|gb|ADY86687.1|mitogen-activated_protein_kinase_[Dunaliella_salina]	ADY86687	9.63E-83	AT2G18170.1	2.00E-94	"ATMPK7,MPK7"	_MAP_kinase_7_
Ctaxi_contig_37797|comp35269_c4_seq1	GO:0004672	3	tkl_mlk_lzk_protein_kinase	gi|552828320|ref|XP_005847455.1|hypothetical_protein_CHLNCDRAFT_134377_[Chlorella_variabilis]_>gi|307107109|gb|EFN55353.1|_hypothetical_protein_CHLNCDRAFT_134377_[Chlorella_variabilis]	XP_005847455	1.71E-26	AT5G60900.1	5.00E-07	RLK1	_receptor-like_protein_kinase_1_
Ctaxi_contig_38923|comp35363_c3_seq2	GO:0004672	3	carbohydrate-binding_module_family_1_protein	gi|159468331|ref|XP_001692336.1|hypothetical_protein_CHLREDRAFT_145855_[Chlamydomonas_reinhardtii]_>gi|158278522|gb|EDP04286.1|_predicted_protein_[Chlamydomonas_reinhardtii]	XP_001692336	6.19E-33	AT2G26330.1	3.00E-10	"ER,QRP1"	_Leucine-rich_receptor-like_protein_kinase_family_protein_
Ctaxi_contig_40428|comp35501_c0_seq12	GO:0004672	3	pkinase-domain-containing_partial	gi|159486897|ref|XP_001701473.1|predicted_protein_[Chlamydomonas_reinhardtii]_>gi|33591148|gb|AAQ23078.1|_gliding_motility_related_CaM_kinase_[Chlamydomonas_reinhardtii]_>gi|158271655|gb|EDO97470.1|_predicted_protein_[Chlamydomonas_reinhardtii]	XP_001701473	5.91E-13	AT2G30360.1	9.00E-06	"CIPK11,PKS5,SIP4,SNRK3.22"	_SOS3-interacting_protein_4_
Ctaxi_contig_42315|comp35627_c2_seq1	GO:0004672	3	tak1-like_2	gi|552842596|ref|XP_005850610.1|hypothetical_protein_CHLNCDRAFT_50283_[Chlorella_variabilis]_>gi|307110272|gb|EFN58508.1|_hypothetical_protein_CHLNCDRAFT_50283_[Chlorella_variabilis]	XP_005850610	9.40E-15	AT1G14000.1	4.00E-13	VIK	_VH1-interacting_kinase_
Ctaxi_contig_43757|comp35734_c2_seq2	GO:0004672	3	sulfur_stress_regulator	gi|302832650|ref|XP_002947889.1|Snf1-like_protein_kinase_[Volvox_carteri_f._nagariensis]_>gi|300266691|gb|EFJ50877.1|_Snf1-like_protein_kinase_[Volvox_carteri_f._nagariensis]	XP_002947889	5.52E-51	AT5G66880.1	3.00E-45	"SNRK2-3,SNRK2.3,SRK2I"	_sucrose_nonfermenting_1(SNF1)-related_protein_kinase_2.3_
Ctaxi_contig_43761|comp35734_c2_seq6	GO:0004672	3	sulfur_stress_regulator	gi|545363781|ref|XP_005646994.1|Serine/threonine-protein_kinase_SRK2J_[Coccomyxa_subellipsoidea_C-169]_>gi|384248967|gb|EIE22450.1|_Serine/threonine-protein_kinase_SRK2J_[Coccomyxa_subellipsoidea_C-169]	XP_005646994	1.87E-19	AT4G33950.1	5.00E-15	"OST1,SNRK2-6,SRK2E,SNRK2.6,P44,ATOST1"	_Protein_kinase_superfamily_protein_
Ctaxi_contig_46314|comp35891_c1_seq14	GO:0004672	3	calcium-dependent_protein	gi|302842050|ref|XP_002952569.1|hypothetical_protein_VOLCADRAFT_62695_[Volvox_carteri_f._nagariensis]_>gi|300262208|gb|EFJ46416.1|_hypothetical_protein_VOLCADRAFT_62695_[Volvox_carteri_f._nagariensis]	XP_002952569	9.90E-87	AT1G50700.1	4.00E-92	CPK33	_calcium-dependent_protein_kinase_33_
Ctaxi_contig_46652|comp35914_c1_seq3	GO:0004672	3	protein_kinase_domain_superfamily_protein	gi|514055773|gb|AGO32662.1|constitutive_triple_response_2_[Carica_papaya]	AGO32662	1.27E-07	AT1G08720.1	8.00E-11	"EDR1,ATEDR1"	_Protein_kinase_superfamily_protein_
Ctaxi_contig_46921|comp35934_c4_seq1	GO:0004672	3	serine_threonine-protein_kinase_nek2	gi|302855122|ref|XP_002959061.1|hypothetical_protein_VOLCADRAFT_70287_[Volvox_carteri_f._nagariensis]_>gi|300255588|gb|EFJ39884.1|_hypothetical_protein_VOLCADRAFT_70287_[Volvox_carteri_f._nagariensis]	XP_002959061	1.30E-40	AT3G04810.2	7.00E-49	"ATNEK2,NEK2"	_NIMA-related_kinase_2_
Ctaxi_contig_46989|comp35940_c2_seq1	GO:0004672	3	cysteine-rich_receptor-like_protein_kinase	gi|552828320|ref|XP_005847455.1|hypothetical_protein_CHLNCDRAFT_134377_[Chlorella_variabilis]_>gi|307107109|gb|EFN55353.1|_hypothetical_protein_CHLNCDRAFT_134377_[Chlorella_variabilis]	XP_005847455	6.03E-27	AT3G08870.1	2.00E-13	NA	_Concanavalin_A-like_lectin_protein_kinase_family_protein_
Ctaxi_contig_47044|comp35945_c7_seq1	GO:0004672	3	kinase_family_protein	gi|552816763|ref|XP_005844767.1|hypothetical_protein_CHLNCDRAFT_138610_[Chlorella_variabilis]_>gi|307104411|gb|EFN52665.1|_hypothetical_protein_CHLNCDRAFT_138610_[Chlorella_variabilis]	XP_005844767	3.27E-64	AT1G18160.1	1.00E-39	NA	_Protein_kinase_superfamily_protein_
Ctaxi_contig_47130|comp35951_c1_seq7	GO:0004672	3	arm_repeat-containing_partial	"gi|545370347|ref|XP_005649821.1|ARM_repeat-containing_protein,_partial_[Coccomyxa_subellipsoidea_C-169]_>gi|384251800|gb|EIE25277.1|_ARM_repeat-containing_protein,_partial_[Coccomyxa_subellipsoidea_C-169]"	XP_005649821	4.20E-36	AT2G40730.1	2.00E-37	NA	_Protein_kinase_family_protein_with_ARM_repeat_domain_
Ctaxi_contig_47187|comp35954_c0_seq16	GO:0004672	3	mitogen-activated_protein_kinase_9-like	gi|357128416|ref|XP_003565869.1|PREDICTED:_mitogen-activated_protein_kinase_17-like_[Brachypodium_distachyon]	XP_003565869	3.60E-11	AT3G18040.2	2.00E-14	MPK9	_MAP_kinase_9_
Ctaxi_contig_47316|comp35965_c2_seq1	GO:0004672	3	camk_family_protein_kinase	gi|545361567|ref|XP_005646077.1|hypothetical_protein_COCSUDRAFT_56748_[Coccomyxa_subellipsoidea_C-169]_>gi|384248048|gb|EIE21533.1|_hypothetical_protein_COCSUDRAFT_56748_[Coccomyxa_subellipsoidea_C-169]	XP_005646077	8.08E-46	AT4G08500.1	5.00E-10	"MEKK1,ATMEKK1,MAPKKK8,ARAKIN"	_MAPK/ERK_kinase_kinase_1_
Ctaxi_contig_47898|comp36003_c0_seq5	GO:0004672	3	kinase-like_protein	"gi|552844041|ref|XP_005850996.1|hypothetical_protein_CHLNCDRAFT_19742,_partial_[Chlorella_variabilis]_>gi|307110658|gb|EFN58894.1|_hypothetical_protein_CHLNCDRAFT_19742,_partial_[Chlorella_variabilis]"	XP_005850996	6.66E-17	AT1G76370.1	1.00E-13	NA	_Protein_kinase_superfamily_protein_
Ctaxi_contig_47972|comp36009_c4_seq2	GO:0004672	3	short_chain_dehydrogenase_reductase_family	gi|545376017|ref|XP_005652128.1|kinase-like_protein_[Coccomyxa_subellipsoidea_C-169]_>gi|384254110|gb|EIE27584.1|_kinase-like_protein_[Coccomyxa_subellipsoidea_C-169]	XP_005652128	8.56E-37	AT4G23420.3	3.00E-11	NA	_NAD(P)-binding_Rossmann-fold_superfamily_protein_
Ctaxi_contig_48668|comp36055_c2_seq1	GO:0004672	3	serine_threonine-protein_kinase_aurora-2	gi|254566429|ref|XP_002490325.1|hypothetical_protein_[Komagataella_pastoris_GS115]_>gi|238030121|emb|CAY68044.1|_hypothetical_protein_PAS_chr1-4_0662_[Komagataella_pastoris_GS115]	XP_002490325	4.26E-08	AT2G25880.2	4.00E-11	"AtAUR2,AUR2"	_ataurora2_
Ctaxi_contig_48670|comp36055_c3_seq1	GO:0004672	3	aurora_kinase_a-like	gi|498926888|ref|XP_004518000.1|PREDICTED:_aurora_kinase_A-like_[Ceratitis_capitata]	XP_004518000	1.07E-14	AT2G45490.1	4.00E-15	"AtAUR3,AUR3"	_ataurora3_
Ctaxi_contig_49201|comp36090_c2_seq3	GO:0004672	3	cgmp-dependent_protein_kinase	gi|302840082|ref|XP_002951597.1|hypothetical_protein_VOLCADRAFT_105132_[Volvox_carteri_f._nagariensis]_>gi|300263206|gb|EFJ47408.1|_hypothetical_protein_VOLCADRAFT_105132_[Volvox_carteri_f._nagariensis]	XP_002951597	3.76E-20	AT3G08720.2	1.00E-13	"ATPK19,ATPK2"	_serine/threonine_protein_kinase_2_
Ctaxi_contig_49208|comp36090_c5_seq1	GO:0004672	3	protein_camp-_gamma	gi|159487245|ref|XP_001701644.1|cGMP-dependent_protein_kinase_[Chlamydomonas_reinhardtii]_>gi|50660932|gb|AAT81143.1|_cGMP-dependent_protein_kinase_[Chlamydomonas_reinhardtii]_>gi|158280863|gb|EDP06619.1|_cGMP-dependent_protein_kinase_[Chlamydomonas_reinhardtii]	XP_001701644	2.12E-18	AT3G23310.1	5.00E-17	NA	"_AGC_(cAMP-dependent,_cGMP-dependent_and_protein_kinase_C)_kinase_family_protein_"
Ctaxi_contig_49679|comp36121_c6_seq1	GO:0004672	3	protein	gi|159472168|ref|XP_001694223.1|predicted_protein_[Chlamydomonas_reinhardtii]_>gi|158276886|gb|EDP02656.1|_predicted_protein_[Chlamydomonas_reinhardtii]	XP_001694223	5.84E-128	AT2G38910.1	2.00E-89	CPK20	_calcium-dependent_protein_kinase_20_
Ctaxi_contig_49683|comp36121_c6_seq5	GO:0004672	3	pkinase-domain-containing_partial	gi|302837708|ref|XP_002950413.1|hypothetical_protein_VOLCADRAFT_81022_[Volvox_carteri_f._nagariensis]_>gi|300264418|gb|EFJ48614.1|_hypothetical_protein_VOLCADRAFT_81022_[Volvox_carteri_f._nagariensis]	XP_002950413	1.42E-58	AT2G17290.1	1.00E-35	"CPK6,ATCDPK3,ATCPK6"	_Calcium-dependent_protein_kinase_family_protein_
Ctaxi_contig_50314|comp36168_c2_seq1	GO:0004672	3	cyclin-dependent_kinase_b2-2-like	gi|557020527|ref|XP_006010583.1|PREDICTED:_cyclin-dependent_kinase_2-like_isoform_X1_[Latimeria_chalumnae]	XP_006010583	6.58E-53	AT1G76540.1	1.00E-63	CDKB2;1	_cyclin-dependent_kinase_B2;1_
Ctaxi_contig_50319|comp36168_c2_seq6	GO:0004672	3	cyclin-dependent_kinase	gi|462405113|gb|EMJ10577.1|hypothetical_protein_PRUPE_ppa008892mg_[Prunus_persica]	EMJ10577	1.08E-65	AT1G76540.1	4.00E-80	CDKB2;1	_cyclin-dependent_kinase_B2;1_
Ctaxi_contig_51479|comp36241_c0_seq5	GO:0004672	3	serine_threonine-protein_kinase_nek2	gi|302855122|ref|XP_002959061.1|hypothetical_protein_VOLCADRAFT_70287_[Volvox_carteri_f._nagariensis]_>gi|300255588|gb|EFJ39884.1|_hypothetical_protein_VOLCADRAFT_70287_[Volvox_carteri_f._nagariensis]	XP_002959061	3.33E-33	AT3G04810.2	8.00E-35	"ATNEK2,NEK2"	_NIMA-related_kinase_2_
Ctaxi_contig_51843|comp36251_c6_seq4	GO:0004672	3	calcium-dependent_protein_kinase	gi|387862750|gb|AFK09219.1|calcium-dependent_protein_kinase_[Dunaliella_salina]	AFK09219	2.77E-60	AT1G76040.2	8.00E-75	CPK29	_calcium-dependent_protein_kinase_29_
Ctaxi_contig_52935|comp36324_c2_seq2	GO:0004672	3	cyclic_nucleotide_dependent_protein_kinase	gi|545370430|ref|XP_005649855.1|cyclic_nucleotide_dependent_protein_kinase_[Coccomyxa_subellipsoidea_C-169]_>gi|384251834|gb|EIE25311.1|_cyclic_nucleotide_dependent_protein_kinase_[Coccomyxa_subellipsoidea_C-169]	XP_005649855	8.68E-53	AT3G08730.1	1.00E-20	"ATPK1,ATPK6,ATS6K1,PK6,PK1,S6K1"	_protein-serine_kinase_1_
Ctaxi_contig_52937|comp36324_c3_seq2	GO:0004672	3	camp-dependent_protein_kinase_regulatory_subunit	gi|302838552|ref|XP_002950834.1|hypothetical_protein_VOLCADRAFT_81219_[Volvox_carteri_f._nagariensis]_>gi|300263951|gb|EFJ48149.1|_hypothetical_protein_VOLCADRAFT_81219_[Volvox_carteri_f._nagariensis]	XP_002950834	1.81E-63	AT2G20050.1	3.00E-09	NA	_protein_serine/threonine_phosphatases;protein_kinases;catalytics;cAMP-dependent_protein_kinase_regulators;ATP_binding;protein_serine/threonine_phosphatases_
Ctaxi_contig_54206|comp36395_c1_seq1	GO:0004672	3	tyrosine_kinase	gi|552842596|ref|XP_005850610.1|hypothetical_protein_CHLNCDRAFT_50283_[Chlorella_variabilis]_>gi|307110272|gb|EFN58508.1|_hypothetical_protein_CHLNCDRAFT_50283_[Chlorella_variabilis]	XP_005850610	1.10E-15	AT1G14000.1	5.00E-12	VIK	_VH1-interacting_kinase_
Ctaxi_contig_57670|comp36608_c2_seq1	GO:0004672	3	pas_domain-containing_protein_tyrosine_kinase	gi|552841477|ref|XP_005850318.1|hypothetical_protein_CHLNCDRAFT_50622_[Chlorella_variabilis]_>gi|307109979|gb|EFN58216.1|_hypothetical_protein_CHLNCDRAFT_50622_[Chlorella_variabilis]	XP_005850318	1.31E-40	AT5G49470.1	1.00E-47	NA	_PAS_domain-containing_protein_tyrosine_kinase_family_protein_
Ctaxi_contig_59657|comp36711_c8_seq1	GO:0004672	3	kinase-like_protein	gi|545374938|ref|XP_005651700.1|kinase-like_protein_[Coccomyxa_subellipsoidea_C-169]_>gi|384253682|gb|EIE27156.1|_kinase-like_protein_[Coccomyxa_subellipsoidea_C-169]	XP_005651700	1.85E-11	AT5G50180.1	6.00E-08	NA	_Protein_kinase_superfamily_protein_
Ctaxi_contig_60904|comp36781_c0_seq9	GO:0004672	3	dual_specificity_testis-specific_protein_kinase_2	gi|545371252|ref|XP_005650206.1|hypothetical_protein_COCSUDRAFT_39960_[Coccomyxa_subellipsoidea_C-169]_>gi|384252186|gb|EIE25662.1|_hypothetical_protein_COCSUDRAFT_39960_[Coccomyxa_subellipsoidea_C-169]	XP_005650206	2.15E-23	AT3G58640.2	3.00E-16	NA	_Mitogen_activated_protein_kinase_kinase_kinase-related_
Ctaxi_contig_62600|comp36868_c1_seq1	GO:0004672	3	mut9-related_serine_threonine_protein_kinase	gi|159486881|ref|XP_001701465.1|MUT9-related_serine/threonine_protein_kinase_[Chlamydomonas_reinhardtii]_>gi|158271647|gb|EDO97462.1|_MUT9-related_serine/threonine_protein_kinase_[Chlamydomonas_reinhardtii]	XP_001701465	2.19E-161	AT2G25760.1	1.00E-160	NA	_Protein_kinase_family_protein_
Ctaxi_contig_62604|comp36868_c1_seq5	GO:0004672	3	mut9-related_serine_threonine_protein_kinase	gi|159486881|ref|XP_001701465.1|MUT9-related_serine/threonine_protein_kinase_[Chlamydomonas_reinhardtii]_>gi|158271647|gb|EDO97462.1|_MUT9-related_serine/threonine_protein_kinase_[Chlamydomonas_reinhardtii]	XP_001701465	6.52E-161	AT2G25760.1	3.00E-170	NA	_Protein_kinase_family_protein_
Ctaxi_contig_62605|comp36868_c1_seq6	GO:0004672	3	mut9-related_serine_threonine_protein_kinase	gi|159486881|ref|XP_001701465.1|MUT9-related_serine/threonine_protein_kinase_[Chlamydomonas_reinhardtii]_>gi|158271647|gb|EDO97462.1|_MUT9-related_serine/threonine_protein_kinase_[Chlamydomonas_reinhardtii]	XP_001701465	4.06E-111	AT2G25760.1	1.00E-119	NA	_Protein_kinase_family_protein_
Ctaxi_contig_62769|comp36877_c1_seq1	GO:0004672	3	serine_threonineprotein_kinase	gi|552826082|ref|XP_005846952.1|hypothetical_protein_CHLNCDRAFT_23857_[Chlorella_variabilis]_>gi|307106605|gb|EFN54850.1|_hypothetical_protein_CHLNCDRAFT_23857_[Chlorella_variabilis]	XP_005846952	5.47E-22	AT2G17700.1	2.00E-22	NA	_ACT-like_protein_tyrosine_kinase_family_protein_
Ctaxi_contig_63268|comp36909_c2_seq2	GO:0004672	3	target_for_rapamycin	gi|195173016|ref|XP_002027291.1|GL24734_[Drosophila_persimilis]_>gi|194113128|gb|EDW35171.1|_GL24734_[Drosophila_persimilis]	XP_002027291	6.68E-11	AT1G50030.1	1.00E-11	TOR	_target_of_rapamycin_
Ctaxi_contig_63746|comp36934_c2_seq23	GO:0004672	3	myosin-h_heavy_chain-like	gi|552842037|ref|XP_005850466.1|hypothetical_protein_CHLNCDRAFT_34523_[Chlorella_variabilis]_>gi|307110127|gb|EFN58364.1|_hypothetical_protein_CHLNCDRAFT_34523_[Chlorella_variabilis]	XP_005850466	4.51E-21	AT1G54560.1	1.00E-23	"XIE,ATXIE"	_Myosin_family_protein_with_Dil_domain_
Ctaxi_contig_65733|comp37022_c1_seq2	GO:0004672	3	pas_domain-containing_protein_tyrosine_kinase	gi|552833901|ref|XP_005848611.1|hypothetical_protein_CHLNCDRAFT_30642_[Chlorella_variabilis]_>gi|307108269|gb|EFN56509.1|_hypothetical_protein_CHLNCDRAFT_30642_[Chlorella_variabilis]	XP_005848611	4.32E-42	AT5G49470.1	3.00E-43	NA	_PAS_domain-containing_protein_tyrosine_kinase_family_protein_
Ctaxi_contig_66554|comp37053_c2_seq3	GO:0004672	3	kinase-like_protein	gi|545375433|ref|XP_005651898.1|kinase-like_protein_[Coccomyxa_subellipsoidea_C-169]_>gi|384253880|gb|EIE27354.1|_kinase-like_protein_[Coccomyxa_subellipsoidea_C-169]	XP_005651898	1.04E-34	AT3G06630.1	8.00E-20	NA	_protein_kinase_family_protein_
Ctaxi_contig_69746|comp37178_c2_seq10	GO:0004672	3	kinase-like_protein	gi|545376523|ref|XP_005652342.1|kinase-like_protein_[Coccomyxa_subellipsoidea_C-169]_>gi|384254324|gb|EIE27798.1|_kinase-like_protein_[Coccomyxa_subellipsoidea_C-169]	XP_005652342	1.39E-115	AT1G13350.1	5.00E-114	NA	_Protein_kinase_superfamily_protein_
Ctaxi_contig_69747|comp37178_c2_seq11	GO:0004672	3	kinase-like_protein	gi|545376523|ref|XP_005652342.1|kinase-like_protein_[Coccomyxa_subellipsoidea_C-169]_>gi|384254324|gb|EIE27798.1|_kinase-like_protein_[Coccomyxa_subellipsoidea_C-169]	XP_005652342	1.39E-115	AT1G13350.1	7.00E-116	NA	_Protein_kinase_superfamily_protein_
Ctaxi_contig_69752|comp37178_c2_seq16	GO:0004672	3	kinase-like_protein	gi|545376523|ref|XP_005652342.1|kinase-like_protein_[Coccomyxa_subellipsoidea_C-169]_>gi|384254324|gb|EIE27798.1|_kinase-like_protein_[Coccomyxa_subellipsoidea_C-169]	XP_005652342	1.17E-115	AT1G13350.1	1.00E-116	NA	_Protein_kinase_superfamily_protein_
Ctaxi_contig_69766|comp37178_c2_seq30	GO:0004672	3	kinase-like_protein	gi|545376523|ref|XP_005652342.1|kinase-like_protein_[Coccomyxa_subellipsoidea_C-169]_>gi|384254324|gb|EIE27798.1|_kinase-like_protein_[Coccomyxa_subellipsoidea_C-169]	XP_005652342	7.40E-116	AT1G13350.1	8.00E-117	NA	_Protein_kinase_superfamily_protein_
Ctaxi_contig_69768|comp37178_c2_seq32	GO:0004672	3	kinase-like_protein	gi|545376523|ref|XP_005652342.1|kinase-like_protein_[Coccomyxa_subellipsoidea_C-169]_>gi|384254324|gb|EIE27798.1|_kinase-like_protein_[Coccomyxa_subellipsoidea_C-169]	XP_005652342	7.34E-116	AT1G13350.1	6.00E-119	NA	_Protein_kinase_superfamily_protein_
Ctaxi_contig_69771|comp37178_c2_seq35	GO:0004672	3	kinase-like_protein	gi|545376523|ref|XP_005652342.1|kinase-like_protein_[Coccomyxa_subellipsoidea_C-169]_>gi|384254324|gb|EIE27798.1|_kinase-like_protein_[Coccomyxa_subellipsoidea_C-169]	XP_005652342	7.22E-116	AT1G13350.1	5.00E-117	NA	_Protein_kinase_superfamily_protein_
Ctaxi_contig_69742|comp37178_c2_seq6	GO:0004672	3	kinase-like_protein	gi|545376523|ref|XP_005652342.1|kinase-like_protein_[Coccomyxa_subellipsoidea_C-169]_>gi|384254324|gb|EIE27798.1|_kinase-like_protein_[Coccomyxa_subellipsoidea_C-169]	XP_005652342	1.48E-115	AT1G13350.1	6.00E-114	NA	_Protein_kinase_superfamily_protein_
Ctaxi_contig_69744|comp37178_c2_seq8	GO:0004672	3	kinase-like_protein	gi|545376523|ref|XP_005652342.1|kinase-like_protein_[Coccomyxa_subellipsoidea_C-169]_>gi|384254324|gb|EIE27798.1|_kinase-like_protein_[Coccomyxa_subellipsoidea_C-169]	XP_005652342	1.41E-115	AT1G13350.1	5.00E-114	NA	_Protein_kinase_superfamily_protein_
Ctaxi_contig_70250|comp37199_c6_seq2	GO:0004672	3	kinase-like_partial	"gi|545364416|ref|XP_005647271.1|kinase-like_protein,_partial_[Coccomyxa_subellipsoidea_C-169]_>gi|384249245|gb|EIE22727.1|_kinase-like_protein,_partial_[Coccomyxa_subellipsoidea_C-169]"	XP_005647271	2.62E-38	AT3G44850.1	1.00E-41	NA	_Protein_kinase_superfamily_protein_
Ctaxi_contig_70251|comp37199_c6_seq3	GO:0004672	3	kinase-like_partial	"gi|545364416|ref|XP_005647271.1|kinase-like_protein,_partial_[Coccomyxa_subellipsoidea_C-169]_>gi|384249245|gb|EIE22727.1|_kinase-like_protein,_partial_[Coccomyxa_subellipsoidea_C-169]"	XP_005647271	4.97E-29	AT3G44850.1	3.00E-29	NA	_Protein_kinase_superfamily_protein_
Ctaxi_contig_71758|comp37262_c2_seq1	GO:0004672	3	endoribonuclease_protein_kinase	gi|302853185|ref|XP_002958109.1|hypothetical_protein_VOLCADRAFT_107956_[Volvox_carteri_f._nagariensis]_>gi|300256577|gb|EFJ40840.1|_hypothetical_protein_VOLCADRAFT_107956_[Volvox_carteri_f._nagariensis]	XP_002958109	5.32E-54	AT2G17520.1	9.00E-43	"IRE1A,ATIRE1-2,IRE1-2"	_Endoribonuclease/protein_kinase_IRE1-like_
Ctaxi_contig_44892|comp35791_c3_seq3	GO:0005665	5	dna-directed_rna_polymerases_and_iii_kda_polypeptide	"gi|514727130|ref|XP_004956146.1|PREDICTED:_probable_DNA-directed_RNA_polymerases_I,_II,_and_III_subunit_RPABC2-like_[Setaria_italica]"	XP_004956146	2.88E-16	AT5G51940.1	8.00E-25	"NRPB6A,NRPD6A,NRPE6A"	_RNA_polymerase_Rpb6_
Ctaxi_contig_44896|comp35791_c3_seq7	GO:0005665	5	dna-directed_rna_polymerases_and_iii_subunit_rpabc2-like	gi|552836170|ref|XP_005849104.1|hypothetical_protein_CHLNCDRAFT_21734_[Chlorella_variabilis]_>gi|307108763|gb|EFN57002.1|_hypothetical_protein_CHLNCDRAFT_21734_[Chlorella_variabilis]	XP_005849104	7.29E-25	AT5G51940.1	2.00E-28	"NRPB6A,NRPD6A,NRPE6A"	_RNA_polymerase_Rpb6_
Ctaxi_contig_55351|comp36463_c1_seq1	GO:0005665	5	rna_polymerase_ii_second_largest_subunit	gi|319771180|gb|ADV71962.1|RNA_polymerase_II_second_largest_subunit_[Rhododendron_vaccinioides]	ADV71962	2.26E-65	AT4G21710.1	9.00E-80	"NRPB2,EMB1989,RPB2"	_DNA-directed_RNA_polymerase_family_protein_
Ctaxi_contig_55352|comp36463_c2_seq1	GO:0005665	5	rna_polymerase_ii_second_largest_subunit	gi|545355366|ref|XP_005643483.1|RNA_polymerase_II_second_largest_subunit_[Coccomyxa_subellipsoidea_C-169]_>gi|384245445|gb|EIE18939.1|_RNA_polymerase_II_second_largest_subunit_[Coccomyxa_subellipsoidea_C-169]	XP_005643483	7.29E-73	AT4G21710.1	2.00E-84	"NRPB2,EMB1989,RPB2"	_DNA-directed_RNA_polymerase_family_protein_
Ctaxi_contig_55354|comp36463_c3_seq2	GO:0005665	5	rna_polymerase_ii_second_largest_subunit	gi|552814830|ref|XP_005844289.1|hypothetical_protein_CHLNCDRAFT_59036_[Chlorella_variabilis]_>gi|307103930|gb|EFN52187.1|_hypothetical_protein_CHLNCDRAFT_59036_[Chlorella_variabilis]	XP_005844289	2.75E-83	AT4G21710.1	9.00E-93	"NRPB2,EMB1989,RPB2"	_DNA-directed_RNA_polymerase_family_protein_
Ctaxi_contig_55356|comp36463_c3_seq4	GO:0005665	5	rna_polymerase_ii_second_largest_subunit	gi|68131834|gb|AAY85195.1|RNA_polymerase_II_second_largest_subunit_[Callistemon_subulatus]	AAY85195	3.25E-44	AT4G21710.1	2.00E-50	"NRPB2,EMB1989,RPB2"	_DNA-directed_RNA_polymerase_family_protein_
Ctaxi_contig_55359|comp36463_c3_seq7	GO:0005665	5	dna-directed_rna_polymerase	gi|308798899|ref|XP_003074229.1|DNA-directed_RNA_polymerase_(ISS)_[Ostreococcus_tauri]_>gi|116000401|emb|CAL50081.1|_DNA-directed_RNA_polymerase_(ISS)_[Ostreococcus_tauri]	XP_003074229	9.58E-33	AT4G21710.1	8.00E-40	"NRPB2,EMB1989,RPB2"	_DNA-directed_RNA_polymerase_family_protein_
Ctaxi_contig_55360|comp36463_c3_seq8	GO:0005665	5	rna_polymerase_ii_second_largest_subunit	gi|302781178|ref|XP_002972363.1|hypothetical_protein_SELMODRAFT_172903_[Selaginella_moellendorffii]_>gi|300159830|gb|EFJ26449.1|_hypothetical_protein_SELMODRAFT_172903_[Selaginella_moellendorffii]	XP_002972363	2.46E-25	AT4G21710.1	2.00E-31	"NRPB2,EMB1989,RPB2"	_DNA-directed_RNA_polymerase_family_protein_
Ctaxi_contig_4504|comp25788_c0_seq1	GO:0009535	2	chlorophyll_a_b-binding_protein	gi|8925556|gb|AAF81519.1|AF268321_1light-harvesting_complex_protein_LHCG12_[Bigelowiella_natans]_>gi|145079012|tpg|DAA05893.1|_TPA_inf:_chloroplast_light-harvesting_complex_II_protein_precursor_Lhcbm7_[Bigelowiella_natans]	AAF81519	2.46E-10	AT1G29920.1	3.00E-11	"CAB2,AB165,LHCB1.1"	_chlorophyll_A/B-binding_protein_2_
Ctaxi_contig_6294|comp29028_c1_seq1	GO:0009535	2	photosystem_ii_32_kda_protein	gi|260780638|ref|YP_003227030.1|photosystem_II_protein_D1_[Bryopsis_hypnoides]_>gi|260176716|gb|ACX33725.1|_photosystem_II_protein_D1_[Bryopsis_hypnoides]	YP_003227030	4.63E-43	ATCG00020.1	7.00E-53	PSBA	_photosystem_II_reaction_center_protein_A_
Ctaxi_contig_6459|comp29309_c0_seq1	GO:0009535	2	chlorophyll_a_b_binding_protein	gi|145079118|tpg|DAA05899.1|TPA_inf:_chloroplast_light-harvesting_complex_II_protein_precursor_Lhcbm9_[Acetabularia_acetabulum]	DAA05899	2.59E-49	AT3G27690.1	2.00E-52	"LHCB2.4,LHCB2.3,LHCB2"	_photosystem_II_light_harvesting_complex_gene_2.3_
Ctaxi_contig_6460|comp29309_c1_seq1	GO:0009535	2	chlorophyll_a_b_binding_protein	gi|145079054|tpg|DAA05896.1|TPA_inf:_chloroplast_light-harvesting_complex_II_protein_precursor_Lhcbm13_[Acetabularia_acetabulum]	DAA05896	1.87E-55	AT2G05100.1	1.00E-65	"LHCB2.1,LHCB2"	_photosystem_II_light_harvesting_complex_gene_2.1_
Ctaxi_contig_6464|comp29311_c1_seq1	GO:0009535	2	peptidyl-prolyl_cis-trans_isomerase_family_protein	gi|302839264|ref|XP_002951189.1|hypothetical_protein_VOLCADRAFT_81413_[Volvox_carteri_f._nagariensis]_>gi|300263518|gb|EFJ47718.1|_hypothetical_protein_VOLCADRAFT_81413_[Volvox_carteri_f._nagariensis]	XP_002951189	2.24E-64	AT5G13120.2	5.00E-78	CYP20-2	_cyclophilin_20-2_
Ctaxi_contig_7988|comp30470_c0_seq1	GO:0009535	2	phosphoribulokinase	gi|349585020|dbj|BAL03267.1|chloroplast_phosphoribulokinase_[Chara_braunii]	BAL03267	1.82E-98	AT1G32060.1	4.00E-116	PRK	_phosphoribulokinase_
Ctaxi_contig_7989|comp30470_c0_seq2	GO:0009535	2	phosphoribulokinase	gi|1885326|emb|CAA72118.1|phosphoribulokinase_[Pisum_sativum]	CAA72118	1.53E-41	AT1G32060.1	9.00E-51	PRK	_phosphoribulokinase_
Ctaxi_contig_8168|comp30569_c0_seq2	GO:0009535	2	light-harvesting_chlorophyll_a_b-binding_protein	gi|145079419|tpg|DAA05914.1|TPA_inf:_chloroplast_light-harvesting_complex_II_protein_precursor_Lhcbm2_[Acetabularia_acetabulum]	DAA05914	5.30E-66	AT2G05070.1	3.00E-73	"LHCB2.2,LHCB2"	_photosystem_II_light_harvesting_complex_gene_2.2_
Ctaxi_contig_8171|comp30569_c0_seq5	GO:0009535	2	tpa_inf:_chloroplast_light-harvesting_complex_ii_protein_precursor_lhcbm3	gi|145079310|tpg|DAA05909.1|TPA_inf:_chloroplast_light-harvesting_complex_II_protein_precursor_Lhcbm3_[Acetabularia_acetabulum]	DAA05909	3.91E-42	AT2G05100.1	2.00E-45	"LHCB2.1,LHCB2"	_photosystem_II_light_harvesting_complex_gene_2.1_
Ctaxi_contig_8172|comp30569_c1_seq1	GO:0009535	2	chlorophyll_a_b-binding_protein	gi|552813436|ref|XP_005843949.1|hypothetical_protein_CHLNCDRAFT_59790_[Chlorella_variabilis]_>gi|307103588|gb|EFN51847.1|_hypothetical_protein_CHLNCDRAFT_59790_[Chlorella_variabilis]	XP_005843949	3.93E-23	AT2G05070.1	2.00E-21	"LHCB2.2,LHCB2"	_photosystem_II_light_harvesting_complex_gene_2.2_
Ctaxi_contig_8173|comp30569_c1_seq2	GO:0009535	2	chlorophyll_a_b-binding_protein	gi|552813436|ref|XP_005843949.1|hypothetical_protein_CHLNCDRAFT_59790_[Chlorella_variabilis]_>gi|307103588|gb|EFN51847.1|_hypothetical_protein_CHLNCDRAFT_59790_[Chlorella_variabilis]	XP_005843949	3.93E-23	AT2G05070.1	2.00E-21	"LHCB2.2,LHCB2"	_photosystem_II_light_harvesting_complex_gene_2.2_
Ctaxi_contig_8507|comp30723_c0_seq1	GO:0009535	2	chloroplast_atp_synthase_subunit_delta_precursor	"gi|159486703|ref|XP_001701377.1|chloroplast_ATP_synthase_delta_chain_[Chlamydomonas_reinhardtii]_>gi|2493039|sp|Q42687.1|ATPD_CHLRE_RecName:_Full=ATP_synthase_delta_chain,_chloroplastic;_AltName:_Full=F-ATPase_delta_chain;_Flags:_Precursor_>gi|1134976|gb|AAB51365.1|_chloroplast_ATP_synthase_subunit_delta_precursor_[Chlamydomonas_reinhardtii]_>gi|158271679|gb|EDO97493.1|_chloroplast_ATP_synthase_delta_chain_[Chlamydomonas_reinhardtii]"	XP_001701377	4.47E-14	AT4G09650.1	2.00E-11	ATPD	_ATP_synthase_delta-subunit_gene_
Ctaxi_contig_8809|comp30849_c0_seq1	GO:0009535	2	protein	gi|168025352|ref|XP_001765198.1|predicted_protein_[Physcomitrella_patens]_>gi|162683517|gb|EDQ69926.1|_predicted_protein_[Physcomitrella_patens]	XP_001765198	2.53E-15	AT1G30380.1	7.00E-19	PSAK	_photosystem_I_subunit_K_
Ctaxi_contig_8903|comp30887_c0_seq1	GO:0009535	2	photosystem_ii_protein_h	gi|229915433|gb|ACQ90778.1|10_kDa_phosphoprotein_of_photosystem_II_[Oocystis_solitaria]	ACQ90778	2.77E-22	ATCG00710.1	2.00E-22	PSBH	_photosystem_II_reaction_center_protein_H_
Ctaxi_contig_8904|comp30887_c1_seq1	GO:0009535	2	cp47_chlorophyll_apoprotein_of_photosystem_ii	gi|171259264|ref|YP_001382165.2|photosystem_II_47_kDa_protein_[Leptosira_terrestris]	YP_001382165	1.17E-174	ATCG00680.1	0	PSBB	_photosystem_II_reaction_center_protein_B_
Ctaxi_contig_8906|comp30887_c1_seq3	GO:0009535	2	photosystem_ii_cp47_chlorophyll_apoprotein	gi|11467830|ref|NP_050881.1|photosystem_II_47_kDa_protein_[Nephroselmis_olivacea]_>gi|17433169|sp|Q9TKW4.1|PSBB_NEPOL_RecName:_Full=Photosystem_II_CP47_chlorophyll_apoprotein;_AltName:_Full=PSII_47_kDa_protein;_AltName:_Full=Protein_CP-47_>gi|5880759|gb|AAD54852.1|AF137379_75_CP47_chlorophyll_apoprotein_of_photosystem_II_(chloroplast)_[Nephroselmis_olivacea]	NP_050881	1.76E-58	ATCG00680.1	3.00E-64	PSBB	_photosystem_II_reaction_center_protein_B_
Ctaxi_contig_9204|comp31002_c1_seq1	GO:0009535	2	cut1a_arath_ame:_full=protein_curvature_thylakoid_chloroplastic_flags:_precursor	gi|545361305|ref|XP_005645955.1|hypothetical_protein_COCSUDRAFT_66872_[Coccomyxa_subellipsoidea_C-169]_>gi|384247926|gb|EIE21411.1|_hypothetical_protein_COCSUDRAFT_66872_[Coccomyxa_subellipsoidea_C-169]	XP_005645955	5.09E-32	AT4G01150.1	3.00E-38	NA	"_unknown_protein;_FUNCTIONS_IN:_molecular_function_unknown;_INVOLVED_IN:_biological_process_unknown;_LOCATED_IN:_thylakoid,_chloroplast_thylakoid_membrane,_chloroplast,_plastoglobule,_chloroplast_envelope;_EXPRESSED_IN:_23_plant_structures;_EXPRESSED_DURING:_14_growth_stages;_BEST_Arabidopsis_thaliana_protein_match_is:_unknown_protein_(TAIR:AT4G38100.1);_Has_323_Blast_hits_to_323_proteins_in_59_species:_Archae_-_0;_Bacteria_-_107;_Metazoa_-_0;_Fungi_-_0;_Plants_-_206;_Viruses_-_0;_Other_Eukaryotes_-_10_(source:_NCBI_BLink)._"
Ctaxi_contig_9235|comp31018_c0_seq1	GO:0009535	2	photosystem_ii_11_kd_protein	gi|552813932|ref|XP_005844068.1|hypothetical_protein_CHLNCDRAFT_59045_[Chlorella_variabilis]_>gi|307103708|gb|EFN51966.1|_hypothetical_protein_CHLNCDRAFT_59045_[Chlorella_variabilis]	XP_005844068	2.85E-27	AT1G03600.1	6.00E-26	PSB27	_photosystem_II_family_protein_
Ctaxi_contig_10485|comp31405_c0_seq1	GO:0009535	2	sec-independent_protein_translocase_protein_chloroplastic-like	gi|545363614|ref|XP_005646928.1|Tat_family_transporter:_protein_export_TatC_[Coccomyxa_subellipsoidea_C-169]_>gi|384248901|gb|EIE22384.1|_Tat_family_transporter:_protein_export_TatC_[Coccomyxa_subellipsoidea_C-169]	XP_005646928	6.50E-28	AT2G01110.1	2.00E-31	"APG2,UNE3,PGA2,TATC"	_Sec-independent_periplasmic_protein_translocase_
Ctaxi_contig_10725|comp31486_c1_seq1	GO:0009535	2	10_kda_photosystem_ii_polypeptide	"gi|545376432|ref|XP_005652306.1|photosystem_II_protein_PsbR,_partial_[Coccomyxa_subellipsoidea_C-169]_>gi|384254288|gb|EIE27762.1|_photosystem_II_protein_PsbR,_partial_[Coccomyxa_subellipsoidea_C-169]"	XP_005652306	3.08E-22	AT1G79040.1	2.00E-12	PSBR	_photosystem_II_subunit_R_
Ctaxi_contig_10804|comp31508_c2_seq1	GO:0009535	2	photosystem_ii_reaction_center_psb28_chloroplastic-like	gi|508702416|gb|EOX94312.1|Photosystem_II_reaction_center_PSB28_protein_isoform_1_[Theobroma_cacao]_>gi|508702417|gb|EOX94313.1|_Photosystem_II_reaction_center_PSB28_protein_isoform_1_[Theobroma_cacao]	EOX94312	5.52E-21	AT4G28660.1	8.00E-28	PSB28	_photosystem_II_reaction_center_PSB28_protein_
Ctaxi_contig_11212|comp31625_c0_seq1	GO:0009535	2	photosystem_i_reaction_center_subunit_n	gi|552816599|ref|XP_005844728.1|hypothetical_protein_CHLNCDRAFT_32470_[Chlorella_variabilis]_>gi|307104372|gb|EFN52626.1|_hypothetical_protein_CHLNCDRAFT_32470_[Chlorella_variabilis]	XP_005844728	4.74E-15	AT5G64040.1	5.00E-16	PSAN	"_photosystem_I_reaction_center_subunit_PSI-N,_chloroplast,_putative_/_PSI-N,_putative_(PSAN)_"
Ctaxi_contig_11213|comp31625_c0_seq2	GO:0009535	2	photosystem_i_reaction_center_subunit_n	gi|552816599|ref|XP_005844728.1|hypothetical_protein_CHLNCDRAFT_32470_[Chlorella_variabilis]_>gi|307104372|gb|EFN52626.1|_hypothetical_protein_CHLNCDRAFT_32470_[Chlorella_variabilis]	XP_005844728	2.97E-17	AT5G64040.1	2.00E-19	PSAN	"_photosystem_I_reaction_center_subunit_PSI-N,_chloroplast,_putative_/_PSI-N,_putative_(PSAN)_"
Ctaxi_contig_11422|comp31675_c3_seq1	GO:0009535	2	tpa_inf:_chloroplast_light-harvesting_complex_ii_protein_precursor_lhcbm4	gi|145079054|tpg|DAA05896.1|TPA_inf:_chloroplast_light-harvesting_complex_II_protein_precursor_Lhcbm13_[Acetabularia_acetabulum]	DAA05896	3.83E-33	AT3G27690.1	2.00E-37	"LHCB2.4,LHCB2.3,LHCB2"	_photosystem_II_light_harvesting_complex_gene_2.3_
Ctaxi_contig_11542|comp31709_c1_seq1	GO:0009535	2	peptidyl-prolyl_cis-trans_isomerase_fkbp17-_chloroplastic-like	"gi|508774024|gb|EOY21280.1|FK506_binding_protein,_putative_[Theobroma_cacao]"	EOY21280	7.36E-18	AT1G18170.1	6.00E-23	NA	_FKBP-like_peptidyl-prolyl_cis-trans_isomerase_family_protein_
Ctaxi_contig_11807|comp31787_c0_seq5	GO:0009535	2	chlorophyll_a-b_binding_protein_2	gi|323388125|gb|ADX60322.1|chlorophyll_a-b_binding_protein_of_LHCII_[Furcellaria_lumbricalis]	ADX60322	3.44E-30	AT1G29920.1	1.00E-32	"CAB2,AB165,LHCB1.1"	_chlorophyll_A/B-binding_protein_2_
Ctaxi_contig_11808|comp31787_c0_seq6	GO:0009535	2	chlorophyll_a-b_binding_protein_2	gi|323388125|gb|ADX60322.1|chlorophyll_a-b_binding_protein_of_LHCII_[Furcellaria_lumbricalis]	ADX60322	3.45E-30	AT1G29920.1	1.00E-32	"CAB2,AB165,LHCB1.1"	_chlorophyll_A/B-binding_protein_2_
Ctaxi_contig_12108|comp31858_c0_seq5	GO:0009535	2	cell_division_protein	gi|545366049|ref|XP_005647947.1|cell_division_protein_FtsZ_[Coccomyxa_subellipsoidea_C-169]_>gi|384249923|gb|EIE23403.1|_cell_division_protein_FtsZ_[Coccomyxa_subellipsoidea_C-169]	XP_005647947	1.54E-53	AT5G55280.1	5.00E-64	"FTSZ1-1,ATFTSZ1-1,CPFTSZ"	_homolog_of_bacterial_cytokinesis_Z-ring_protein_FTSZ_1-1_
Ctaxi_contig_12391|comp31929_c0_seq1	GO:0009535	2	peptidyl-prolyl_cis-trans_isomerase_chloroplastic-like	gi|302853750|ref|XP_002958388.1|hypothetical_protein_VOLCADRAFT_108119_[Volvox_carteri_f._nagariensis]_>gi|300256268|gb|EFJ40538.1|_hypothetical_protein_VOLCADRAFT_108119_[Volvox_carteri_f._nagariensis]	XP_002958388	5.29E-80	AT3G01480.1	1.00E-90	"CYP38,ATCYP38"	_cyclophilin_38_
Ctaxi_contig_12474|comp31948_c0_seq1	GO:0009535	2	chaperonin_20	gi|545362652|ref|XP_005646536.1|Cpn10-domain-containing_protein_[Coccomyxa_subellipsoidea_C-169]_>gi|384248508|gb|EIE21992.1|_Cpn10-domain-containing_protein_[Coccomyxa_subellipsoidea_C-169]	XP_005646536	1.77E-32	AT5G20720.3	9.00E-33	CPN20	_chaperonin_20_
Ctaxi_contig_12779|comp32018_c1_seq1	GO:0009535	2	33kda_oxygen_evolving_protein_of_photosystem_ii	"gi|11134152|sp|Q9SBN6.1|PSBO_VOLCARecName:_Full=Oxygen-evolving_enhancer_protein_1,_chloroplastic;_Short=OEE1;_Flags:_Precursor_>gi|5902584|gb|AAD55562.1|AF110780_1_oxygen-evolving_enhancer_protein_1_precursor_[Volvox_carteri_f._nagariensis]"	Q9SBN6	7.33E-17	AT5G66570.1	7.00E-13	"PSBO-1,OEE1,OEE33,OE33,PSBO1,MSP-1"	_PS_II_oxygen-evolving_complex_1_
Ctaxi_contig_12780|comp32018_c1_seq2	GO:0009535	2	33kda_oxygen_evolving_protein_of_photosystem_ii	"gi|11134152|sp|Q9SBN6.1|PSBO_VOLCARecName:_Full=Oxygen-evolving_enhancer_protein_1,_chloroplastic;_Short=OEE1;_Flags:_Precursor_>gi|5902584|gb|AAD55562.1|AF110780_1_oxygen-evolving_enhancer_protein_1_precursor_[Volvox_carteri_f._nagariensis]"	Q9SBN6	7.32E-17	AT5G66570.1	4.00E-13	"PSBO-1,OEE1,OEE33,OE33,PSBO1,MSP-1"	_PS_II_oxygen-evolving_complex_1_
Ctaxi_contig_13191|comp32103_c0_seq1	GO:0009535	2	plastid_lipid-associated_protein_chloroplast_precursor	gi|545360514|ref|XP_005645631.1|hypothetical_protein_COCSUDRAFT_17945_[Coccomyxa_subellipsoidea_C-169]_>gi|384247601|gb|EIE21087.1|_hypothetical_protein_COCSUDRAFT_17945_[Coccomyxa_subellipsoidea_C-169]	XP_005645631	2.95E-37	AT4G04020.1	7.00E-33	FIB	_fibrillin_
Ctaxi_contig_13318|comp32133_c1_seq1	GO:0009535	2	probable_plastid-lipid-associated_protein_chloroplastic-like	"gi|449448776|ref|XP_004142141.1|PREDICTED:_probable_plastid-lipid-associated_protein_12,_chloroplastic-like_[Cucumis_sativus]_>gi|449503596|ref|XP_004162081.1|_PREDICTED:_probable_plastid-lipid-associated_protein_12,_chloroplastic-like_[Cucumis_sativus]"	XP_004142141	1.03E-18	AT1G51110.1	2.00E-25	NA	_Plastid-lipid_associated_protein_PAP_/_fibrillin_family_protein_
Ctaxi_contig_13383|comp32147_c1_seq1	GO:0009535	2	peptidyl-prolyl_cis-trans_isomerase_chloroplastic-like	gi|357501525|ref|XP_003621051.1|Peptidyl-prolyl_cis-trans_isomerase-like_protein_[Medicago_truncatula]_>gi|355496066|gb|AES77269.1|_Peptidyl-prolyl_cis-trans_isomerase-like_protein_[Medicago_truncatula]_>gi|388505130|gb|AFK40631.1|_unknown_[Medicago_truncatula]	XP_003621051	8.05E-63	AT5G13410.1	2.00E-76	NA	_FKBP-like_peptidyl-prolyl_cis-trans_isomerase_family_protein_
Ctaxi_contig_13564|comp32187_c0_seq1	GO:0009535	2	copper_target_1_protein	gi|302833487|ref|XP_002948307.1|copper_target_1_protein_[Volvox_carteri_f._nagariensis]_>gi|300266527|gb|EFJ50714.1|_copper_target_1_protein_[Volvox_carteri_f._nagariensis]	XP_002948307	1.53E-81	AT3G56940.2	5.00E-91	CRD1	"_dicarboxylate_diiron_protein,_putative_(Crd1)_"
Ctaxi_contig_13566|comp32187_c0_seq3	GO:0009535	2	copper_target_1_protein	gi|545372450|ref|XP_005650693.1|magnesium-protoporphyrin_IX_monomethyl_[Coccomyxa_subellipsoidea_C-169]_>gi|384252673|gb|EIE26149.1|_magnesium-protoporphyrin_IX_monomethyl_[Coccomyxa_subellipsoidea_C-169]	XP_005650693	5.45E-27	AT3G56940.2	5.00E-35	CRD1	"_dicarboxylate_diiron_protein,_putative_(Crd1)_"
Ctaxi_contig_13570|comp32187_c1_seq3	GO:0009535	2	copper_target_1_protein	"gi|159468790|ref|XP_001692557.1|copper_response_defect_1_protein_[Chlamydomonas_reinhardtii]_>gi|73620641|sp|Q9LD46.1|CRD1_CHLRE_RecName:_Full=Magnesium-protoporphyrin_IX_monomethyl_ester_[oxidative]_cyclase_1,_chloroplastic;_Short=Mg-protoporphyrin_IX_monomethyl_ester_oxidative_cyclase_1;_AltName:_Full=Copper_response_defect_1_protein;_AltName:_Full=Copper-response_target_1_protein;_Flags:_Precursor_>gi|7542488|gb|AAF63477.1|AF237671_1_copper_response_defect_1_protein_[Chlamydomonas_reinhardtii]_>gi|7637739|gb|AAF65221.1|AF226628_1_copper_response_target_1_protein_[Chlamydomonas_reinhardtii]_>gi|158278270|gb|EDP04035.1|_copper_response_defect_1_protein_[Chlamydomonas_reinhardtii]"	XP_001692557	1.49E-16	AT3G56940.1	8.00E-20	"CRD1,CHL27,ACSF"	"_dicarboxylate_diiron_protein,_putative_(Crd1)_"
Ctaxi_contig_14354|comp32349_c0_seq2	GO:0009535	2	catalytic_coenzyme_binding_protein	gi|302828772|ref|XP_002945953.1|hypothetical_protein_VOLCADRAFT_78986_[Volvox_carteri_f._nagariensis]_>gi|300268768|gb|EFJ52948.1|_hypothetical_protein_VOLCADRAFT_78986_[Volvox_carteri_f._nagariensis]	XP_002945953	4.68E-11	AT3G18890.1	4.00E-12	NA	_NAD(P)-binding_Rossmann-fold_superfamily_protein_
Ctaxi_contig_14551|comp32396_c0_seq1	GO:0009535	2	chlorophyll_chloroplastic-like	gi|167999913|ref|XP_001752661.1|predicted_protein_[Physcomitrella_patens]_>gi|162696192|gb|EDQ82532.1|_predicted_protein_[Physcomitrella_patens]	XP_001752661	2.81E-58	AT3G51820.1	6.00E-57	"ATG4,G4,CHLG"	_UbiA_prenyltransferase_family_protein_
Ctaxi_contig_14552|comp32396_c1_seq1	GO:0009535	2	chlorophyll_synthetase	gi|302835145|ref|XP_002949134.1|hypothetical_protein_VOLCADRAFT_80530_[Volvox_carteri_f._nagariensis]_>gi|300265436|gb|EFJ49627.1|_hypothetical_protein_VOLCADRAFT_80530_[Volvox_carteri_f._nagariensis]	XP_002949134	3.16E-28	AT3G51820.1	6.00E-25	"ATG4,G4,CHLG"	_UbiA_prenyltransferase_family_protein_
Ctaxi_contig_14970|comp32472_c0_seq1	GO:0009535	2	protein	gi|552810787|ref|XP_005843298.1|hypothetical_protein_CHLNCDRAFT_141372_[Chlorella_variabilis]_>gi|307102930|gb|EFN51196.1|_hypothetical_protein_CHLNCDRAFT_141372_[Chlorella_variabilis]	XP_005843298	3.57E-32	AT5G17170.1	2.00E-27	ENH1	_rubredoxin_family_protein_
Ctaxi_contig_14971|comp32472_c1_seq1	GO:0009535	2	rubredoxin_family_protein	gi|302833209|ref|XP_002948168.1|hypothetical_protein_VOLCADRAFT_120585_[Volvox_carteri_f._nagariensis]_>gi|300266388|gb|EFJ50575.1|_hypothetical_protein_VOLCADRAFT_120585_[Volvox_carteri_f._nagariensis]	XP_002948168	1.66E-15	AT5G17170.2	2.00E-17	ENH1	_rubredoxin_family_protein_
Ctaxi_contig_16420|comp32720_c0_seq1	GO:0009535	2	photosystem_i_reaction_center_subunit_iv	gi|552815462|ref|XP_005844456.1|hypothetical_protein_CHLNCDRAFT_36926_[Chlorella_variabilis]_>gi|307104098|gb|EFN52354.1|_hypothetical_protein_CHLNCDRAFT_36926_[Chlorella_variabilis]	XP_005844456	2.21E-18	AT2G20260.1	8.00E-18	PSAE-2	_photosystem_I_subunit_E-2_
Ctaxi_contig_16778|comp32788_c3_seq3	GO:0009535	2	fucoxanthin_chlorophyll_a_c_protein_8	gi|224012385|ref|XP_002294845.1|fucoxanthin_chlorophyll_a/c_protein_4_[Thalassiosira_pseudonana_CCMP1335]_>gi|220969284|gb|EED87625.1|_fucoxanthin_chlorophyll_a/c_protein_4_[Thalassiosira_pseudonana_CCMP1335]	XP_002294845	1.61E-43	NA	NA	NA	NA
Ctaxi_contig_17013|comp32832_c1_seq3	GO:0009535	2	#NAME?	gi|302834940|ref|XP_002949032.1|hypothetical_protein_VOLCADRAFT_80441_[Volvox_carteri_f._nagariensis]_>gi|300265777|gb|EFJ49967.1|_hypothetical_protein_VOLCADRAFT_80441_[Volvox_carteri_f._nagariensis]	XP_002949032	2.29E-46	AT5G12130.1	5.00E-51	"PDE149,ATTERC"	_integral_membrane_TerC_family_protein_
Ctaxi_contig_18142|comp33026_c0_seq1	GO:0009535	2	magnesium-protoporphyrin_ix_methyltransferase	gi|302832640|ref|XP_002947884.1|magnesium_protoporphyrin_IX_S-adenosyl_methionine_O-methyl_transferase_chloroplast_precursor_[Volvox_carteri_f._nagariensis]_>gi|300266686|gb|EFJ50872.1|_magnesium_protoporphyrin_IX_S-adenosyl_methionine_O-methyl_transferase_chloroplast_precursor_[Volvox_carteri_f._nagariensis]	XP_002947884	2.23E-32	AT4G25080.4	4.00E-39	CHLM	_magnesium-protoporphyrin_IX_methyltransferase_
Ctaxi_contig_18145|comp33026_c0_seq4	GO:0009535	2	magnesium-protoporphyrin_ix_methyltransferase	gi|302832640|ref|XP_002947884.1|magnesium_protoporphyrin_IX_S-adenosyl_methionine_O-methyl_transferase_chloroplast_precursor_[Volvox_carteri_f._nagariensis]_>gi|300266686|gb|EFJ50872.1|_magnesium_protoporphyrin_IX_S-adenosyl_methionine_O-methyl_transferase_chloroplast_precursor_[Volvox_carteri_f._nagariensis]	XP_002947884	1.66E-27	AT4G25080.4	1.00E-32	CHLM	_magnesium-protoporphyrin_IX_methyltransferase_
Ctaxi_contig_18146|comp33026_c0_seq5	GO:0009535	2	magnesium-protoporphyrin_ix_methyltransferase	gi|116786908|gb|ABK24293.1|unknown_[Picea_sitchensis]_>gi|148908526|gb|ABR17374.1|_unknown_[Picea_sitchensis]	ABK24293	1.63E-32	AT4G25080.4	3.00E-40	CHLM	_magnesium-protoporphyrin_IX_methyltransferase_
Ctaxi_contig_18592|comp33089_c3_seq1	GO:0009535	2	aldo_keto_reductase	gi|552844519|ref|XP_005851103.1|hypothetical_protein_CHLNCDRAFT_29451_[Chlorella_variabilis]_>gi|307110766|gb|EFN59001.1|_hypothetical_protein_CHLNCDRAFT_29451_[Chlorella_variabilis]	XP_005851103	5.46E-72	AT1G06690.1	4.00E-69	NA	_NAD(P)-linked_oxidoreductase_superfamily_protein_
Ctaxi_contig_19629|comp33235_c5_seq3	GO:0009535	2	chlorophyll_a_b-binding_protein	gi|145079397|tpg|DAA05913.1|TPA_inf:_chloroplast_light-harvesting_complex_protein_CP26_precursor_Lhcb5_[Acetabularia_acetabulum]	DAA05913	2.08E-38	AT4G10340.1	3.00E-36	LHCB5	_light_harvesting_complex_of_photosystem_II_5_
Ctaxi_contig_20234|comp33340_c3_seq2	GO:0009535	2	cytochrome_b6	gi|117813|sp|P13347.1|CYB6_CHLPRRecName:_Full=Cytochrome_b6_>gi|18093|emb|CAA33322.1|_PetB_protein_[Auxenochlorella_protothecoides]	P13347	5.16E-40	ATCG00720.1	8.00E-50	PETB	_photosynthetic_electron_transfer_B_
Ctaxi_contig_20238|comp33340_c4_seq3	GO:0009535	2	cytochrome_b6_f_complex_subunit_iv	gi|260780655|ref|YP_003227079.1|cytochrome_b6/f_complex_subunit_IV_[Bryopsis_hypnoides]_>gi|260176733|gb|ACX33742.1|_cytochrome_b6/f_complex_subunit_IV_[Bryopsis_hypnoides]	YP_003227079	4.15E-44	ATCG00730.1	5.00E-51	PETD	_photosynthetic_electron_transfer_D_
Ctaxi_contig_20547|comp33395_c2_seq1	GO:0009535	2	50s_ribosomal_protein_l1	gi|302829643|ref|XP_002946388.1|plastid/chloroplast_ribosomal_protein_L1_[Volvox_carteri_f._nagariensis]_>gi|300268134|gb|EFJ52315.1|_plastid/chloroplast_ribosomal_protein_L1_[Volvox_carteri_f._nagariensis]	XP_002946388	6.06E-46	AT3G63490.1	1.00E-44	NA	_Ribosomal_protein_L1p/L10e_family_
Ctaxi_contig_20867|comp33428_c0_seq1	GO:0009535	2	protein	gi|302846967|ref|XP_002955019.1|hypothetical_protein_VOLCADRAFT_106614_[Volvox_carteri_f._nagariensis]_>gi|300259782|gb|EFJ44007.1|_hypothetical_protein_VOLCADRAFT_106614_[Volvox_carteri_f._nagariensis]	XP_002955019	5.73E-40	AT2G34860.2	2.00E-31	EDA3	_DnaJ/Hsp40_cysteine-rich_domain_superfamily_protein_
Ctaxi_contig_21511|comp33531_c2_seq5	GO:0009535	2	atp_synthase_gamma_chloroplastic-like	gi|545375884|ref|XP_005652076.1|ATP_synthase_gamma-subunit_[Coccomyxa_subellipsoidea_C-169]_>gi|384254058|gb|EIE27532.1|_ATP_synthase_gamma-subunit_[Coccomyxa_subellipsoidea_C-169]	XP_005652076	2.04E-26	AT4G04640.1	2.00E-30	ATPC1	"_ATPase,_F1_complex,_gamma_subunit_protein_"
Ctaxi_contig_21740|comp33568_c0_seq1	GO:0009535	2	ferredoxin-nadp+_reductase	gi|545356935|ref|XP_005644145.1|ferredoxin-NADP+_reductase_[Coccomyxa_subellipsoidea_C-169]_>gi|384246110|gb|EIE19601.1|_ferredoxin-NADP+_reductase_[Coccomyxa_subellipsoidea_C-169]	XP_005644145	1.36E-72	AT1G30510.3	3.00E-74	"ATRFNR2,RFNR2"	_root_FNR_2_
Ctaxi_contig_21742|comp33568_c0_seq3	GO:0009535	2	ferredoxin-nadp+_reductase	gi|552835561|ref|XP_005848997.1|hypothetical_protein_CHLNCDRAFT_35035_[Chlorella_variabilis]_>gi|307108655|gb|EFN56895.1|_hypothetical_protein_CHLNCDRAFT_35035_[Chlorella_variabilis]	XP_005848997	4.18E-33	AT1G30510.3	1.00E-29	"ATRFNR2,RFNR2"	_root_FNR_2_
Ctaxi_contig_22372|comp33657_c2_seq1	GO:0009535	2	preprotein_translocase_subunit_chloroplastic-like	gi|545370312|ref|XP_005649807.1|pre_protein_translocase_secY_subunit_[Coccomyxa_subellipsoidea_C-169]_>gi|384251786|gb|EIE25263.1|_pre_protein_translocase_secY_subunit_[Coccomyxa_subellipsoidea_C-169]	XP_005649807	2.64E-49	AT2G18710.1	1.00E-52	SCY1	_SECY_homolog_1_
Ctaxi_contig_22908|comp33730_c0_seq2	GO:0009535	2	rubisco_activase	gi|342360007|gb|AEL29575.1|chloroplast_rubisco_activase_[Chlorella_pyrenoidosa]	AEL29575	8.28E-23	AT2G39730.3	5.00E-23	RCA	_rubisco_activase_
Ctaxi_contig_22913|comp33730_c2_seq1	GO:0009535	2	ribulose_bisphosphate_carboxylase_oxygenase_activase	gi|342360007|gb|AEL29575.1|chloroplast_rubisco_activase_[Chlorella_pyrenoidosa]	AEL29575	3.28E-88	AT2G39730.3	1.00E-92	RCA	_rubisco_activase_
Ctaxi_contig_22915|comp33730_c2_seq3	GO:0009535	2	ribulose_bisphosphate_carboxylase_oxygenase_activase	gi|1805719|emb|CAA71667.1|Rubisco_activase_[Chlorococcum_littorale]	CAA71667	1.67E-24	AT2G39730.2	7.00E-29	RCA	_rubisco_activase_
Ctaxi_contig_22916|comp33730_c2_seq4	GO:0009535	2	rubisco_activase	gi|302840850|ref|XP_002951971.1|hypothetical_protein_VOLCADRAFT_105291_[Volvox_carteri_f._nagariensis]_>gi|300262872|gb|EFJ47076.1|_hypothetical_protein_VOLCADRAFT_105291_[Volvox_carteri_f._nagariensis]	XP_002951971	3.92E-58	AT2G39730.3	2.00E-68	RCA	_rubisco_activase_
Ctaxi_contig_22918|comp33730_c2_seq6	GO:0009535	2	rubisco_activase	gi|342360007|gb|AEL29575.1|chloroplast_rubisco_activase_[Chlorella_pyrenoidosa]	AEL29575	1.10E-52	AT2G39730.3	7.00E-63	RCA	_rubisco_activase_
Ctaxi_contig_22919|comp33730_c2_seq7	GO:0009535	2	rubisco_activase	gi|552810706|ref|XP_005843275.1|hypothetical_protein_CHLNCDRAFT_141315_[Chlorella_variabilis]_>gi|307102907|gb|EFN51173.1|_hypothetical_protein_CHLNCDRAFT_141315_[Chlorella_variabilis]	XP_005843275	4.62E-34	AT2G39730.2	1.00E-43	RCA	_rubisco_activase_
Ctaxi_contig_22920|comp33730_c2_seq8	GO:0009535	2	rubisco_activase	gi|342360007|gb|AEL29575.1|chloroplast_rubisco_activase_[Chlorella_pyrenoidosa]	AEL29575	5.91E-34	AT2G39730.3	8.00E-36	RCA	_rubisco_activase_
Ctaxi_contig_22921|comp33730_c2_seq9	GO:0009535	2	rubisco_activase	gi|342360007|gb|AEL29575.1|chloroplast_rubisco_activase_[Chlorella_pyrenoidosa]	AEL29575	2.04E-26	AT2G39730.3	6.00E-30	RCA	_rubisco_activase_
Ctaxi_contig_24181|comp33895_c0_seq3	GO:0009535	2	adenylate_kinase_family_protein	gi|545368223|ref|XP_005648893.1|hypothetical_protein_COCSUDRAFT_65858_[Coccomyxa_subellipsoidea_C-169]_>gi|384250870|gb|EIE24349.1|_hypothetical_protein_COCSUDRAFT_65858_[Coccomyxa_subellipsoidea_C-169]	XP_005648893	4.67E-22	AT5G35170.2	1.00E-22	NA	_adenylate_kinase_family_protein_
Ctaxi_contig_24436|comp33933_c0_seq1	GO:0009535	2	ribulose-phosphate_3-_chloroplastic-like	gi|552840529|ref|XP_005850070.1|ribulose-phosphate_3-epimerase_mature_form_[Chlorella_variabilis]_>gi|307109731|gb|EFN57968.1|_ribulose-phosphate_3-epimerase_mature_form_[Chlorella_variabilis]	XP_005850070	7.07E-70	AT5G61410.2	2.00E-85	RPE	_D-ribulose-5-phosphate-3-epimerase_
Ctaxi_contig_26297|comp34131_c0_seq1	GO:0009535	2	homogentisate_phytyltransferase_chloroplastic-like	gi|557532021|gb|ESR43204.1|hypothetical_protein_CICLE_v10011942mg_[Citrus_clementina]	ESR43204	1.37E-09	AT3G11945.1	4.00E-12	"PDS2,ATHST,HST"	_homogentisate_prenyltransferase_
Ctaxi_contig_26840|comp34186_c1_seq3	GO:0009535	2	lhc-related_protein	gi|255076771|ref|XP_002502054.1|high_light_induced_protein_like_protein_[Micromonas_sp._RCC299]_>gi|226517319|gb|ACO63312.1|_high_light_induced_protein_like_protein_[Micromonas_sp._RCC299]	XP_002502054	9.15E-24	AT1G34000.1	2.00E-28	OHP2	_one-helix_protein_2_
Ctaxi_contig_27788|comp34293_c0_seq1	GO:0009535	2	geranylgeranyl_reductase	gi|159464036|ref|XP_001690248.1|geranylgeranyl_reductase_[Chlamydomonas_reinhardtii]_>gi|158284236|gb|EDP09986.1|_geranylgeranyl_reductase_[Chlamydomonas_reinhardtii]	XP_001690248	2.65E-40	AT1G74470.1	2.00E-39	NA	_Pyridine_nucleotide-disulphide_oxidoreductase_family_protein_
Ctaxi_contig_27790|comp34293_c0_seq3	GO:0009535	2	geranylgeranyl_reductase	gi|159464036|ref|XP_001690248.1|geranylgeranyl_reductase_[Chlamydomonas_reinhardtii]_>gi|158284236|gb|EDP09986.1|_geranylgeranyl_reductase_[Chlamydomonas_reinhardtii]	XP_001690248	2.16E-114	AT1G74470.1	2.00E-125	NA	_Pyridine_nucleotide-disulphide_oxidoreductase_family_protein_
Ctaxi_contig_28301|comp34358_c1_seq1	GO:0009535	2	protease_do-like_chloroplastic-like	gi|545363837|ref|XP_005647016.1|trypsin-like_serine_protease_[Coccomyxa_subellipsoidea_C-169]_>gi|384248989|gb|EIE22472.1|_trypsin-like_serine_protease_[Coccomyxa_subellipsoidea_C-169]	XP_005647016	4.46E-30	AT3G27925.1	2.00E-34	"DEGP1,Deg1"	_DegP_protease_1_
Ctaxi_contig_28567|comp34388_c0_seq2	GO:0009535	2	chloroplast_ribulose_bisphosphate_carboxylase_oxygenase_activase_partial	gi|302802165|ref|XP_002982838.1|hypothetical_protein_SELMODRAFT_268623_[Selaginella_moellendorffii]_>gi|300149428|gb|EFJ16083.1|_hypothetical_protein_SELMODRAFT_268623_[Selaginella_moellendorffii]	XP_002982838	1.58E-34	AT2G39730.3	2.00E-43	RCA	_rubisco_activase_
Ctaxi_contig_32036|comp34748_c0_seq2	GO:0009535	2	photosystem_i_reaction_center_subunit_xi	gi|552813730|ref|XP_005844020.1|hypothetical_protein_CHLNCDRAFT_32796_[Chlorella_variabilis]_>gi|307103660|gb|EFN51918.1|_hypothetical_protein_CHLNCDRAFT_32796_[Chlorella_variabilis]	XP_005844020	2.23E-30	AT4G12800.1	2.00E-10	PSAL	_photosystem_I_subunit_l_
Ctaxi_contig_32143|comp34758_c3_seq2	GO:0009535	2	transketolase_1	gi|242087069|ref|XP_002439367.1|hypothetical_protein_SORBIDRAFT_09g005230_[Sorghum_bicolor]_>gi|241944652|gb|EES17797.1|_hypothetical_protein_SORBIDRAFT_09g005230_[Sorghum_bicolor]	XP_002439367	1.60E-67	AT2G45290.1	1.00E-77	NA	_Transketolase_
Ctaxi_contig_33018|comp34836_c3_seq1	GO:0009535	2	protein_thylakoid_chloroplastic-like	"gi|502148678|ref|XP_004507227.1|PREDICTED:_protein_THYLAKOID_FORMATION1,_chloroplastic-like_[Cicer_arietinum]"	XP_004507227	1.23E-18	AT2G20890.1	5.00E-24	"PSB29,THF1"	_photosystem_II_reaction_center_PSB29_protein_
Ctaxi_contig_33127|comp34847_c4_seq1	GO:0009535	2	photosystem_i_p700_chlorophyll_a_apoprotein_a2	gi|222446766|gb|ACM51423.1|photosystem_I_p700_chlorophyll_a_[Caulerpa_filiformis]	ACM51423	1.01E-55	ATCG00340.1	2.00E-50	PSAB	"_Photosystem_I,_PsaA/PsaB_protein_"
Ctaxi_contig_33129|comp34847_c4_seq3	GO:0009535	2	p700_chlorophyll_a-apoprotein_a2	gi|222446766|gb|ACM51423.1|photosystem_I_p700_chlorophyll_a_[Caulerpa_filiformis]	ACM51423	1.55E-104	ATCG00340.1	5.00E-88	PSAB	"_Photosystem_I,_PsaA/PsaB_protein_"
Ctaxi_contig_33254|comp34858_c0_seq1	GO:0009535	2	protein	gi|412985915|emb|CCO17115.1|signal_peptidase_I_[Bathycoccus_prasinos]	CCO17115	6.68E-26	AT3G24590.1	4.00E-26	PLSP1	_plastidic_type_i_signal_peptidase_1_
Ctaxi_contig_33258|comp34858_c2_seq1	GO:0009535	2	signal_peptidase_i	gi|302837630|ref|XP_002950374.1|hypothetical_protein_VOLCADRAFT_104633_[Volvox_carteri_f._nagariensis]_>gi|300264379|gb|EFJ48575.1|_hypothetical_protein_VOLCADRAFT_104633_[Volvox_carteri_f._nagariensis]	XP_002950374	1.63E-27	AT3G24590.1	1.00E-24	PLSP1	_plastidic_type_i_signal_peptidase_1_
Ctaxi_contig_34213|comp34939_c2_seq3	GO:0009535	2	chlorophyllide_a_chloroplastic-like	gi|557536323|gb|ESR47441.1|hypothetical_protein_CICLE_v10000821mg_[Citrus_clementina]	ESR47441	6.47E-12	AT1G44446.3	2.00E-11	"CH1,ATCAO,CAO"	_Pheophorbide_a_oxygenase_family_protein_with_Rieske_[2Fe-2S]_domain_
Ctaxi_contig_34770|comp34990_c0_seq1	GO:0009535	2	transmembrane_protein_c20orf108	gi|357471623|ref|XP_003606096.1|Transmembrane_protein_C20orf108_[Medicago_truncatula]_>gi|355507151|gb|AES88293.1|_Transmembrane_protein_C20orf108_[Medicago_truncatula]	XP_003606096	2.31E-35	AT2G27290.1	1.00E-34	NA	_Protein_of_unknown_function_(DUF1279)_
Ctaxi_contig_35243|comp35038_c4_seq1	GO:0009535	2	protein	gi|168001567|ref|XP_001753486.1|predicted_protein_[Physcomitrella_patens]_>gi|162695365|gb|EDQ81709.1|_predicted_protein_[Physcomitrella_patens]	XP_001753486	1.14E-25	AT4G01150.1	3.00E-31	NA	"_unknown_protein;_FUNCTIONS_IN:_molecular_function_unknown;_INVOLVED_IN:_biological_process_unknown;_LOCATED_IN:_thylakoid,_chloroplast_thylakoid_membrane,_chloroplast,_plastoglobule,_chloroplast_envelope;_EXPRESSED_IN:_23_plant_structures;_EXPRESSED_DURING:_14_growth_stages;_BEST_Arabidopsis_thaliana_protein_match_is:_unknown_protein_(TAIR:AT4G38100.1);_Has_323_Blast_hits_to_323_proteins_in_59_species:_Archae_-_0;_Bacteria_-_107;_Metazoa_-_0;_Fungi_-_0;_Plants_-_206;_Viruses_-_0;_Other_Eukaryotes_-_10_(source:_NCBI_BLink)._"
Ctaxi_contig_35244|comp35038_c4_seq2	GO:0009535	2	artemis_chloroplast_expressed	"gi|552822212|ref|XP_005846055.1|hypothetical_protein_CHLNCDRAFT_25162,_partial_[Chlorella_variabilis]_>gi|307105705|gb|EFN53953.1|_hypothetical_protein_CHLNCDRAFT_25162,_partial_[Chlorella_variabilis]"	XP_005846055	1.45E-12	AT1G24490.2	2.00E-11	"ALB4,ARTEMIS"	_OxaA/YidC-like_membrane_insertion_protein_
Ctaxi_contig_35248|comp35038_c5_seq3	GO:0009535	2	artemis_chloroplast_expressed	gi|545366260|ref|XP_005648040.1|hypothetical_protein_COCSUDRAFT_15426_[Coccomyxa_subellipsoidea_C-169]_>gi|384250016|gb|EIE23496.1|_hypothetical_protein_COCSUDRAFT_15426_[Coccomyxa_subellipsoidea_C-169]	XP_005648040	3.25E-25	AT2G28800.4	5.00E-27	ALB3	_63_kDa_inner_membrane_family_protein_
Ctaxi_contig_35256|comp35038_c7_seq6	GO:0009535	2	albino3-like_protein_chloroplastic-like	gi|557540366|gb|ESR51410.1|hypothetical_protein_CICLE_v10031171mg_[Citrus_clementina]	ESR51410	2.63E-59	AT1G24490.1	2.00E-72	"ALB4,ARTEMIS"	_OxaA/YidC-like_membrane_insertion_protein_
Ctaxi_contig_36062|comp35115_c1_seq13	GO:0009535	2	cytochrome_b6	"gi|68566161|sp|Q5CC92.1|UCRIB_CYAPARecName:_Full=Cytochrome_b6-f_complex_iron-sulfur_subunit_2,_cyanelle;_AltName:_Full=Plastohydroquinone:plastocyanin_oxidoreductase_iron-sulfur_protein_2;_AltName:_Full=Rieske_iron-sulfur_protein_2;_Short=ISP_2;_Short=RISP_2;_Flags:_Precursor_>gi|60677363|emb|CAH04961.1|_Rieske_iron-sulphur_protein_[Cyanophora_paradoxa]"	Q5CC92	9.06E-31	AT4G03280.1	7.00E-36	"PETC,PGR1"	_photosynthetic_electron_transfer_C_
Ctaxi_contig_37725|comp35263_c3_seq1	GO:0009535	2	glyceraldehyde-3-phosphate_dehydrogenase	gi|260424076|gb|ACX37507.1|chloroplast_glyceraldehyde_3-phosphate_dehydrogenase_[Botryococcus_braunii]	ACX37507	5.71E-28	AT1G42970.1	4.00E-32	GAPB	_glyceraldehyde-3-phosphate_dehydrogenase_B_subunit_
Ctaxi_contig_39052|comp35375_c1_seq1	GO:0009535	2	ribose-5-phosphate_isomerase	gi|302837760|ref|XP_002950439.1|hypothetical_protein_VOLCADRAFT_104693_[Volvox_carteri_f._nagariensis]_>gi|300264444|gb|EFJ48640.1|_hypothetical_protein_VOLCADRAFT_104693_[Volvox_carteri_f._nagariensis]	XP_002950439	3.34E-24	AT3G04790.1	3.00E-28	NA	"_Ribose_5-phosphate_isomerase,_type_A_protein_"
Ctaxi_contig_39054|comp35375_c4_seq1	GO:0009535	2	ribose-5-phosphate_isomerase	gi|552840260|ref|XP_005849996.1|hypothetical_protein_CHLNCDRAFT_34303_[Chlorella_variabilis]_>gi|307109657|gb|EFN57894.1|_hypothetical_protein_CHLNCDRAFT_34303_[Chlorella_variabilis]	XP_005849996	8.80E-25	AT3G04790.1	1.00E-26	NA	"_Ribose_5-phosphate_isomerase,_type_A_protein_"
Ctaxi_contig_39055|comp35375_c4_seq2	GO:0009535	2	ribose-5-phosphate_isomerase	gi|552840260|ref|XP_005849996.1|hypothetical_protein_CHLNCDRAFT_34303_[Chlorella_variabilis]_>gi|307109657|gb|EFN57894.1|_hypothetical_protein_CHLNCDRAFT_34303_[Chlorella_variabilis]	XP_005849996	9.04E-22	AT3G04790.1	7.00E-23	NA	"_Ribose_5-phosphate_isomerase,_type_A_protein_"
Ctaxi_contig_40664|comp35524_c3_seq1	GO:0009535	2	zeaxanthin_epoxidase	gi|552816623|ref|XP_005844735.1|hypothetical_protein_CHLNCDRAFT_138731_[Chlorella_variabilis]_>gi|307104379|gb|EFN52633.1|_hypothetical_protein_CHLNCDRAFT_138731_[Chlorella_variabilis]	XP_005844735	7.63E-38	AT5G67030.2	3.00E-37	"ABA1,LOS6,NPQ2,ATABA1,ZEP,IBS3,ATZEP"	_zeaxanthin_epoxidase_(ZEP)_(ABA1)_
Ctaxi_contig_43027|comp35679_c0_seq26	GO:0009535	2	p-loop_containing_nucleoside_triphosphate_hydrolases_superfamily_protein	"gi|545374399|ref|XP_005651490.1|hypothetical_protein_COCSUDRAFT_11792,_partial_[Coccomyxa_subellipsoidea_C-169]_>gi|384253471|gb|EIE26946.1|_hypothetical_protein_COCSUDRAFT_11792,_partial_[Coccomyxa_subellipsoidea_C-169]"	XP_005651490	2.91E-38	AT1G73110.1	2.00E-29	NA	_P-loop_containing_nucleoside_triphosphate_hydrolases_superfamily_protein_
Ctaxi_contig_45910|comp35863_c3_seq1	GO:0009535	2	photosystem_i_p700_chlorophyll_a_apoprotein_a1	gi|226968648|ref|YP_002808608.1|P700_apoprotein_subunit_Ia_[Micromonas_sp._RCC299]_>gi|226431126|gb|ACO55532.1|_P700_apoprotein_subunit_Ia_[Micromonas_sp._RCC299]	YP_002808608	0	ATCG00350.1	0	PSAA	"_Photosystem_I,_PsaA/PsaB_protein_"
Ctaxi_contig_45918|comp35863_c3_seq9	GO:0009535	2	cytochrome_f	gi|229915416|gb|ACQ90761.1|apocytochrome_f_of_cytochrome_b6/f_complex_[Oocystis_solitaria]	ACQ90761	1.26E-118	ATCG00540.1	4.00E-130	PETA	_photosynthetic_electron_transfer_A_
Ctaxi_contig_46473|comp35901_c0_seq2	GO:0009535	2	atp_synthase_cf1_beta_subunit	gi|222446757|gb|ACM51416.1|ATP_synthase_CF1_beta_subunit_[Caulerpa_filiformis]	ACM51416	1.22E-59	ATCG00480.1	4.00E-70	"ATPB,PB"	_ATP_synthase_subunit_beta_
Ctaxi_contig_46477|comp35901_c0_seq6	GO:0009535	2	atp_synthase_cf1_epsilon_subunit	gi|331268172|ref|YP_004347821.1|ATP_synthase_CF1_epsilon_subunit_[Chlorella_variabilis]_>gi|325296349|gb|ADZ05069.1|_ATP_synthase_CF1_epsilon_subunit_[Chlorella_variabilis]	YP_004347821	1.02E-18	ATCG00470.1	6.00E-17	ATPE	_ATP_synthase_epsilon_chain_
Ctaxi_contig_46478|comp35901_c0_seq7	GO:0009535	2	atp_synthase_cf1_epsilon_subunit	gi|162134368|gb|ABX82646.1|CF1_epsilon_subunit_of_ATP_synthase_[Trebouxia_aggregata]	ABX82646	1.06E-15	ATCG00470.1	2.00E-11	ATPE	_ATP_synthase_epsilon_chain_
Ctaxi_contig_46481|comp35901_c1_seq1	GO:0009535	2	atp_synthase_beta_chain	gi|222446757|gb|ACM51416.1|ATP_synthase_CF1_beta_subunit_[Caulerpa_filiformis]	ACM51416	1.11E-101	ATCG00480.1	6.00E-105	"ATPB,PB"	_ATP_synthase_subunit_beta_
Ctaxi_contig_46492|comp35901_c3_seq5	GO:0009535	2	atp_synthase_beta_subunit	gi|222446757|gb|ACM51416.1|ATP_synthase_CF1_beta_subunit_[Caulerpa_filiformis]	ACM51416	3.70E-15	ATCG00480.1	3.00E-13	"ATPB,PB"	_ATP_synthase_subunit_beta_
Ctaxi_contig_46830|comp35928_c1_seq13	GO:0009535	2	sodium-dependent_phosphate_transport_protein_1	gi|552838555|ref|XP_005849602.1|hypothetical_protein_CHLNCDRAFT_143059_[Chlorella_variabilis]_>gi|307109262|gb|EFN57500.1|_hypothetical_protein_CHLNCDRAFT_143059_[Chlorella_variabilis]	XP_005849602	1.52E-64	AT2G29650.3	6.00E-69	ANTR1	_phosphate_transporter_4;1_
Ctaxi_contig_46964|comp35938_c0_seq1	GO:0009535	2	soul-domain-containing_protein	gi|545354458|ref|XP_005643063.1|SOUL-domain-containing_protein_[Coccomyxa_subellipsoidea_C-169]_>gi|384245023|gb|EIE18519.1|_SOUL-domain-containing_protein_[Coccomyxa_subellipsoidea_C-169]	XP_005643063	3.06E-22	AT5G20140.2	7.00E-22	NA	_SOUL_heme-binding_family_protein_
Ctaxi_contig_46972|comp35938_c5_seq2	GO:0009535	2	soul_heme-binding_protein	gi|302831818|ref|XP_002947474.1|hypothetical_protein_VOLCADRAFT_57138_[Volvox_carteri_f._nagariensis]_>gi|300267338|gb|EFJ51522.1|_hypothetical_protein_VOLCADRAFT_57138_[Volvox_carteri_f._nagariensis]	XP_002947474	8.25E-29	AT5G20140.2	2.00E-29	NA	_SOUL_heme-binding_family_protein_
Ctaxi_contig_47882|comp36002_c3_seq1	GO:0009535	2	protein	gi|159465259|ref|XP_001690840.1|chloroplast_DnaJ-like_protein_[Chlamydomonas_reinhardtii]_>gi|51557997|gb|AAU06580.1|_chloroplast_DnaJ-like_protein_1_[Chlamydomonas_reinhardtii]_>gi|158279526|gb|EDP05286.1|_chloroplast_DnaJ-like_protein_[Chlamydomonas_reinhardtii]	XP_001690840	1.89E-65	AT2G22360.1	9.00E-61	NA	_DNAJ_heat_shock_family_protein_
Ctaxi_contig_47889|comp36002_c7_seq2	GO:0009535	2	member_of_the_superfamily	gi|302833437|ref|XP_002948282.1|member_of_the_DnaJ_superfamily_[Volvox_carteri_f._nagariensis]_>gi|300266502|gb|EFJ50689.1|_member_of_the_DnaJ_superfamily_[Volvox_carteri_f._nagariensis]	XP_002948282	6.54E-34	AT2G22360.1	5.00E-35	NA	_DNAJ_heat_shock_family_protein_
Ctaxi_contig_48821|comp36063_c10_seq1	GO:0009535	2	protease_4-like	gi|552837847|ref|XP_005849456.1|hypothetical_protein_CHLNCDRAFT_57181_[Chlorella_variabilis]_>gi|307109116|gb|EFN57354.1|_hypothetical_protein_CHLNCDRAFT_57181_[Chlorella_variabilis]	XP_005849456	4.07E-35	AT1G73990.1	6.00E-33	"SPPA,SPPA1"	_signal_peptide_peptidase_
Ctaxi_contig_51021|comp36211_c0_seq2	GO:0009535	2	rieske_domain-containing_protein_isoform_1	gi|159477387|ref|XP_001696792.1|rieske_[2Fe-2S]_protein_[Chlamydomonas_reinhardtii]_>gi|158275121|gb|EDP00900.1|_rieske_[2Fe-2S]_protein_[Chlamydomonas_reinhardtii]	XP_001696792	8.30E-35	AT1G71500.1	4.00E-29	NA	_Rieske_(2Fe-2S)_domain-containing_protein_
Ctaxi_contig_52273|comp36280_c9_seq1	GO:0009535	2	rhodanese-like_domain-containing_protein_chloroplastic-like	gi|545364540|ref|XP_005647323.1|Rhodanese-like_protein_[Coccomyxa_subellipsoidea_C-169]_>gi|384249297|gb|EIE22779.1|_Rhodanese-like_protein_[Coccomyxa_subellipsoidea_C-169]	XP_005647323	2.79E-29	AT4G27700.1	6.00E-31	NA	_Rhodanese/Cell_cycle_control_phosphatase_superfamily_protein_
Ctaxi_contig_52936|comp36324_c3_seq1	GO:0009535	2	chloroplast_phosphoribulokinase	"gi|159471788|ref|XP_001694038.1|phosphoribulokinase_[Chlamydomonas_reinhardtii]_>gi|125577|sp|P19824.1|KPPR_CHLRE_RecName:_Full=Phosphoribulokinase,_chloroplastic;_Short=PRK;_Short=PRKase;_AltName:_Full=Phosphopentokinase;_Flags:_Precursor_>gi|7107404|gb|AAF36402.1|AF228914_1_phosphoribulokinase_precursor_[Chlamydomonas_reinhardtii]_>gi|167432|gb|AAA33090.1|_phosphoribulokinase_[Chlamydomonas_reinhardtii]_>gi|158277205|gb|EDP02974.1|_phosphoribulokinase_[Chlamydomonas_reinhardtii]_>gi|227431|prf||1703465A_phosphoribulokinase"	XP_001694038	3.33E-25	AT1G32060.1	5.00E-27	PRK	_phosphoribulokinase_
Ctaxi_contig_52938|comp36324_c3_seq3	GO:0009535	2	protein	gi|226498182|ref|NP_001149223.1|LOC100282845_[Zea_mays]_>gi|194700336|gb|ACF84252.1|_unknown_[Zea_mays]_>gi|194704790|gb|ACF86479.1|_unknown_[Zea_mays]_>gi|195625566|gb|ACG34613.1|_phosphoribulokinase_[Zea_mays]_>gi|413938377|gb|AFW72928.1|_phosphoribulokinase_[Zea_mays]	NP_001149223	7.53E-89	AT1G32060.1	4.00E-107	PRK	_phosphoribulokinase_
Ctaxi_contig_53723|comp36363_c0_seq5	GO:0009535	2	chaperone_protein_chloroplastic-like	gi|552815271|ref|XP_005844402.1|hypothetical_protein_CHLNCDRAFT_32555_[Chlorella_variabilis]_>gi|307104044|gb|EFN52300.1|_hypothetical_protein_CHLNCDRAFT_32555_[Chlorella_variabilis]	XP_005844402	3.05E-167	AT5G50920.1	0	"CLPC,ATHSP93-V,HSP93-V,DCA1,CLPC1"	_CLPC_homologue_1_
Ctaxi_contig_53727|comp36363_c2_seq1	GO:0009535	2	atp-dependent_clp_protease_atp-binding_subunit_clpa_homolog_chloroplastic-like	gi|545368374|ref|XP_005648968.1|hypothetical_protein_COCSUDRAFT_28166_[Coccomyxa_subellipsoidea_C-169]_>gi|384250946|gb|EIE24424.1|_hypothetical_protein_COCSUDRAFT_28166_[Coccomyxa_subellipsoidea_C-169]	XP_005648968	4.48E-81	AT3G48870.2	1.00E-88	HSP93-III	_Clp_ATPase_
Ctaxi_contig_53729|comp36363_c2_seq3	GO:0009535	2	atp-dependent_clp_protease_atp-binding_subunit_clpa_homolog_chloroplastic-like	gi|545368374|ref|XP_005648968.1|hypothetical_protein_COCSUDRAFT_28166_[Coccomyxa_subellipsoidea_C-169]_>gi|384250946|gb|EIE24424.1|_hypothetical_protein_COCSUDRAFT_28166_[Coccomyxa_subellipsoidea_C-169]	XP_005648968	2.32E-81	AT3G48870.2	1.00E-90	HSP93-III	_Clp_ATPase_
Ctaxi_contig_55396|comp36467_c1_seq5	GO:0009535	2	tpa_inf:_chloroplast_light-harvesting_complex_ii_protein_precursor_lhcbm6	gi|145078830|tpg|DAA05886.1|TPA_inf:_chloroplast_light-harvesting_complex_II_protein_precursor_Lhcbm6_[Euglena_gracilis]	DAA05886	5.44E-23	AT1G29920.1	4.00E-24	"CAB2,AB165,LHCB1.1"	_chlorophyll_A/B-binding_protein_2_
Ctaxi_contig_55398|comp36467_c1_seq7	GO:0009535	2	tpa_inf:_chloroplast_light-harvesting_complex_ii_protein_precursor_lhcbm6	gi|145078830|tpg|DAA05886.1|TPA_inf:_chloroplast_light-harvesting_complex_II_protein_precursor_Lhcbm6_[Euglena_gracilis]	DAA05886	5.38E-23	AT1G29920.1	3.00E-24	"CAB2,AB165,LHCB1.1"	_chlorophyll_A/B-binding_protein_2_
Ctaxi_contig_55491|comp36473_c0_seq9	GO:0009535	2	tryptophan_synthase_subunit_alpha	gi|159477753|ref|XP_001696973.1|tryptophan_synthetase_alpha_subunit_[Chlamydomonas_reinhardtii]_>gi|158274885|gb|EDP00665.1|_tryptophan_synthetase_alpha_subunit_[Chlamydomonas_reinhardtii]	XP_001696973	4.27E-23	AT3G54640.1	6.00E-28	"TSA1,TRP3"	_tryptophan_synthase_alpha_chain_
Ctaxi_contig_59842|comp36722_c2_seq1	GO:0009535	2	30s_ribosomal_protein_s5	gi|545354095|ref|XP_005642882.1|plastid_ribosomal_protein_S5A_small_ribosomal_subunit_[Coccomyxa_subellipsoidea_C-169]_>gi|384244841|gb|EIE18338.1|_plastid_ribosomal_protein_S5A_small_ribosomal_subunit_[Coccomyxa_subellipsoidea_C-169]	XP_005642882	1.22E-30	AT2G33800.1	2.00E-32	NA	_Ribosomal_protein_S5_family_protein_
Ctaxi_contig_60714|comp36773_c5_seq12	GO:0009535	2	n_protein_of_photosystem_ii	gi|229915438|gb|ACQ90783.1|N_protein_of_photosystem_II_[Oocystis_solitaria]	ACQ90783	2.96E-09	ATCG00700.1	3.00E-06	PSBN	_photosystem_II_reaction_center_protein_N_
Ctaxi_contig_61058|comp36791_c0_seq1	GO:0009535	2	photosystem_ii_44_kda_protein	gi|260780640|ref|YP_003227062.1|photosystem_II_44_kDa_protein_[Bryopsis_hypnoides]_>gi|260176718|gb|ACX33727.1|_photosystem_II_44_kDa_protein_[Bryopsis_hypnoides]	YP_003227062	2.48E-177	ATCG00280.1	3.00E-178	PSBC	_photosystem_II_reaction_center_protein_C_
Ctaxi_contig_61060|comp36791_c0_seq3	GO:0009535	2	atp_synthase_cf1_alpha_subunit	gi|323149164|ref|YP_004221993.1|ATP_synthase_CF1_alpha_subunit_[Coccomyxa_subellipsoidea_C-169]_>gi|317467220|gb|ADV29841.1|_ATP_synthase_CF1_alpha_subunit_[Coccomyxa_subellipsoidea_C-169]	YP_004221993	0	ATCG00120.1	0	ATPA	_ATP_synthase_subunit_alpha_
Ctaxi_contig_61062|comp36791_c0_seq5	GO:0009535	2	photosystem_ii_protein_d2	gi|222446768|gb|ACM51425.1|D2_reaction_center_protein_of_photosystem_II_[Caulerpa_filiformis]	ACM51425	0	ATCG00270.1	0	PSBD	_photosystem_II_reaction_center_protein_D_
Ctaxi_contig_62212|comp36850_c3_seq1	GO:0009535	2	photosystem_ii_protein_d1	gi|383930409|ref|YP_005089831.1|psbA_gene_product_(chloroplast)_[Dunaliella_salina]_>gi|246880782|gb|ACS95094.1|_photosystem_II_protein_D1_[Dunaliella_salina]_>gi|371532841|gb|AEX32544.1|_photosystem_II_protein_D1_[Dunaliella_tertiolecta]	YP_005089831	1.55E-62	ATCG00020.1	1.00E-71	PSBA	_photosystem_II_reaction_center_protein_A_
Ctaxi_contig_62214|comp36850_c3_seq3	GO:0009535	2	photosystem_ii_d1_partial	gi|7524765|ref|NP_045767.1|photosystem_II_protein_D1_[Chlorella_vulgaris]_>gi|3024457|sp|P56318.1|PSBA_CHLVU_RecName:_Full=Photosystem_Q(B)_protein;_AltName:_Full=32_kDa_thylakoid_membrane_protein;_AltName:_Full=Photosystem_II_protein_D1;_Flags:_Precursor_>gi|2224358|dbj|BAA57842.1|_photosystem_II_D1_protein_[Chlorella_vulgaris]	NP_045767	1.54E-37	ATCG00020.1	4.00E-42	PSBA	_photosystem_II_reaction_center_protein_A_
Ctaxi_contig_67337|comp37089_c0_seq19	GO:0009535	2	twin_arginine_targeting_family	"gi|470132364|ref|XP_004302052.1|PREDICTED:_sec-independent_protein_translocase_protein_TATA,_chloroplastic-like_[Fragaria_vesca_subsp._vesca]"	XP_004302052	1.34E-14	AT5G28750.1	1.00E-18	NA	_Bacterial_sec-independent_translocation_protein_mttA/Hcf106_
Ctaxi_contig_7728|comp30313_c0_seq1	GO:0009570	2	pinus_taeda_anonymous_locus_2_2676_01_genomic_sequence	gi|557101988|gb|ESQ42351.1|hypothetical_protein_EUTSA_v10014927mg_[Eutrema_salsugineum]	ESQ42351	6.78E-18	AT5G59910.1	1.00E-26	HTB4	_Histone_superfamily_protein_
Ctaxi_contig_7809|comp30373_c0_seq1	GO:0009570	2	ribosome_recycling_factor	gi|116792732|gb|ABK26473.1|unknown_[Picea_sitchensis]	ABK26473	3.99E-26	AT3G63190.1	9.00E-33	"RRF,HFP108,cpRRF,AtcpRRF"	"_ribosome_recycling_factor,_chloroplast_precursor_"
Ctaxi_contig_7988|comp30470_c0_seq1	GO:0009570	2	phosphoribulokinase	gi|349585020|dbj|BAL03267.1|chloroplast_phosphoribulokinase_[Chara_braunii]	BAL03267	1.82E-98	AT1G32060.1	4.00E-116	PRK	_phosphoribulokinase_
Ctaxi_contig_7989|comp30470_c0_seq2	GO:0009570	2	phosphoribulokinase	gi|1885326|emb|CAA72118.1|phosphoribulokinase_[Pisum_sativum]	CAA72118	1.53E-41	AT1G32060.1	9.00E-51	PRK	_phosphoribulokinase_
Ctaxi_contig_8051|comp30502_c0_seq2	GO:0009570	2	glucose-1-phosphate_adenylyltransferase	gi|545367676|ref|XP_005648650.1|glucose-1-phosphate_adenylyltransferase_[Coccomyxa_subellipsoidea_C-169]_>gi|384250627|gb|EIE24106.1|_glucose-1-phosphate_adenylyltransferase_[Coccomyxa_subellipsoidea_C-169]	XP_005648650	1.11E-36	AT5G19220.1	1.00E-44	"ADG2,APL1"	_ADP_glucose_pyrophosphorylase_large_subunit_1_
Ctaxi_contig_8054|comp30504_c0_seq1	GO:0009570	2	adenylate_kinase	gi|552813433|ref|XP_005843948.1|hypothetical_protein_CHLNCDRAFT_59789_[Chlorella_variabilis]_>gi|307103587|gb|EFN51846.1|_hypothetical_protein_CHLNCDRAFT_59789_[Chlorella_variabilis]	XP_005843948	4.13E-53	AT5G47840.1	2.00E-54	AMK2	_adenosine_monophosphate_kinase_
Ctaxi_contig_8056|comp30504_c0_seq3	GO:0009570	2	adenylate_kinase	gi|255076513|ref|XP_002501931.1|adenylate_kinase_[Micromonas_sp._RCC299]_>gi|226517195|gb|ACO63189.1|_adenylate_kinase_[Micromonas_sp._RCC299]	XP_002501931	1.71E-13	AT5G47840.1	3.00E-18	AMK2	_adenosine_monophosphate_kinase_
Ctaxi_contig_8329|comp30651_c0_seq1	GO:0009570	2	cbs_domain-containing_protein_chloroplastic-like	gi|294462367|gb|ADE76732.1|unknown_[Picea_sitchensis]	ADE76732	1.62E-11	AT4G34120.1	9.00E-17	"LEJ1,CDCP1"	_Cystathionine_beta-synthase_(CBS)_family_protein_
Ctaxi_contig_8759|comp30827_c0_seq1	GO:0009570	2	fruit_protein_pkiwi502-like	gi|545370466|ref|XP_005649870.1|ferredoxin_reductase-like_protein_[Coccomyxa_subellipsoidea_C-169]_>gi|384251849|gb|EIE25326.1|_ferredoxin_reductase-like_protein_[Coccomyxa_subellipsoidea_C-169]	XP_005649870	1.28E-39	AT1G15140.1	2.00E-44	NA	_FAD/NAD(P)-binding_oxidoreductase_
Ctaxi_contig_9175|comp30993_c0_seq1	GO:0009570	2	30s_ribosomal_protein_s10	"gi|545372230|ref|XP_005650604.1|plastid_ribosomal_protein_S10_small_ribosomal_subunit,_partial_[Coccomyxa_subellipsoidea_C-169]_>gi|384252584|gb|EIE26060.1|_plastid_ribosomal_protein_S10_small_ribosomal_subunit,_partial_[Coccomyxa_subellipsoidea_C-169]"	XP_005650604	1.12E-31	AT3G13120.2	1.00E-37	NA	_Ribosomal_protein_S10p/S20e_family_protein_
Ctaxi_contig_9422|comp31083_c1_seq2	GO:0009570	2	fructose-bisphosphate_class_i	"gi|159485250|ref|XP_001700659.1|fructose-1,6-bisphosphate_aldolase_[Chlamydomonas_reinhardtii]_>gi|378405148|sp|Q42690.2|ALFC_CHLRE_RecName:_Full=Fructose-bisphosphate_aldolase_1,_chloroplastic;_Flags:_Precursor_>gi|158272091|gb|EDO97897.1|_fructose-1,6-bisphosphate_aldolase_[Chlamydomonas_reinhardtii]"	XP_001700659	1.37E-22	AT2G01140.1	1.00E-26	NA	_Aldolase_superfamily_protein_
Ctaxi_contig_9512|comp31115_c0_seq1	GO:0009570	2	1-deoxy-d-xylulose_5-phosphate_reductoisomerase	gi|168025245|ref|XP_001765145.1|predicted_protein_[Physcomitrella_patens]_>gi|162683732|gb|EDQ70140.1|_predicted_protein_[Physcomitrella_patens]	XP_001765145	1.58E-08	AT5G62790.2	3.00E-10	DXR	_1-deoxy-D-xylulose_5-phosphate_reductoisomerase_
Ctaxi_contig_9549|comp31129_c0_seq1	GO:0009570	2	14-3-3_protein	gi|545360681|ref|XP_005645700.1|14-3-3_protein_[Coccomyxa_subellipsoidea_C-169]_>gi|384247670|gb|EIE21156.1|_14-3-3_protein_[Coccomyxa_subellipsoidea_C-169]	XP_005645700	6.50E-60	AT1G78300.1	2.00E-74	"GRF2,14-3-3OMEGA,GF14OMEGA"	_general_regulatory_factor_2_
Ctaxi_contig_9817|comp31219_c2_seq1	GO:0009570	2	gtp-binding_protein	gi|6056379|gb|AAF02843.1|AC009894_14Similar_to_GTP-binding_protein_[Arabidopsis_thaliana]	AAF02843	6.15E-51	AT1G56050.1	3.00E-67	NA	_GTP-binding_protein-related_
Ctaxi_contig_10189|comp31323_c0_seq1	GO:0009570	2	plastid_division_protein_2	gi|44917131|dbj|BAD12166.1|plastid_division_protein_FtsZ2_[Nannochloris_bacillaris]	BAD12166	6.19E-19	AT2G36250.2	5.00E-21	"FTSZ2-1,ATFTSZ2-1"	_Tubulin/FtsZ_family_protein_
Ctaxi_contig_10449|comp31394_c1_seq1	GO:0009570	2	iron-sulfur_cluster_assembly_protein	gi|302840511|ref|XP_002951811.1|iron-sulfur_cluster_assembly_protein_[Volvox_carteri_f._nagariensis]_>gi|300263059|gb|EFJ47262.1|_iron-sulfur_cluster_assembly_protein_[Volvox_carteri_f._nagariensis]	XP_002951811	1.32E-54	AT3G10670.1	3.00E-55	"ATNAP7,NAP7"	_non-intrinsic_ABC_protein_7_
Ctaxi_contig_10451|comp31394_c1_seq3	GO:0009570	2	iron-sulfur_cluster_assembly_protein	gi|302840511|ref|XP_002951811.1|iron-sulfur_cluster_assembly_protein_[Volvox_carteri_f._nagariensis]_>gi|300263059|gb|EFJ47262.1|_iron-sulfur_cluster_assembly_protein_[Volvox_carteri_f._nagariensis]	XP_002951811	9.75E-29	AT3G10670.1	2.00E-32	"ATNAP7,NAP7"	_non-intrinsic_ABC_protein_7_
Ctaxi_contig_10489|comp31407_c0_seq1	GO:0009570	2	triosephosphate_cytosolic	gi|412990894|emb|CCO18266.1|triosephosphate_isomerase_[Bathycoccus_prasinos]	CCO18266	1.63E-35	AT3G55440.1	5.00E-41	"ATCTIMC,TPI,CYTOTPI"	_triosephosphate_isomerase_
Ctaxi_contig_10490|comp31407_c0_seq2	GO:0009570	2	triosephosphate_cytosolic	gi|412990894|emb|CCO18266.1|triosephosphate_isomerase_[Bathycoccus_prasinos]	CCO18266	1.63E-35	AT3G55440.1	9.00E-41	"ATCTIMC,TPI,CYTOTPI"	_triosephosphate_isomerase_
Ctaxi_contig_10491|comp31407_c1_seq1	GO:0009570	2	protein	gi|81157957|dbj|BAE48229.1|triosephosphate_isomerase_chloroplast_type_[Chlorella_pyrenoidosa]	BAE48229	1.03E-52	AT3G55440.1	1.00E-58	"ATCTIMC,TPI,CYTOTPI"	_triosephosphate_isomerase_
Ctaxi_contig_10656|comp31469_c0_seq1	GO:0009570	2	probable_lactoylglutathione_chloroplast-like	gi|545366607|ref|XP_005648190.1|glyoxalase_I_[Coccomyxa_subellipsoidea_C-169]_>gi|384250166|gb|EIE23646.1|_glyoxalase_I_[Coccomyxa_subellipsoidea_C-169]	XP_005648190	4.48E-71	AT1G67280.2	1.00E-80	NA	_Glyoxalase/Bleomycin_resistance_protein/Dioxygenase_superfamily_protein_
Ctaxi_contig_10804|comp31508_c2_seq1	GO:0009570	2	photosystem_ii_reaction_center_psb28_chloroplastic-like	gi|508702416|gb|EOX94312.1|Photosystem_II_reaction_center_PSB28_protein_isoform_1_[Theobroma_cacao]_>gi|508702417|gb|EOX94313.1|_Photosystem_II_reaction_center_PSB28_protein_isoform_1_[Theobroma_cacao]	EOX94312	5.52E-21	AT4G28660.1	8.00E-28	PSB28	_photosystem_II_reaction_center_PSB28_protein_
Ctaxi_contig_11050|comp31580_c1_seq1	GO:0009570	2	3-isopropylmalate_dehydratase	gi|67772402|gb|AAY79403.1|isopropylmalate_dehydratase_[Gonium_pectorale]	AAY79403	2.04E-29	AT2G43090.1	1.00E-30	NA	_Aconitase/3-isopropylmalate_dehydratase_protein_
Ctaxi_contig_11202|comp31623_c0_seq2	GO:0009570	2	thiazole_biosynthetic_enzyme	gi|545368296|ref|XP_005648929.1|thiazole_biosynthetic_enzyme_[Coccomyxa_subellipsoidea_C-169]_>gi|384250907|gb|EIE24385.1|_thiazole_biosynthetic_enzyme_[Coccomyxa_subellipsoidea_C-169]	XP_005648929	8.10E-110	AT5G54770.1	4.00E-131	"THI1,TZ,THI4"	"_thiazole_biosynthetic_enzyme,_chloroplast_(ARA6)_(THI1)_(THI4)_"
Ctaxi_contig_11565|comp31715_c0_seq3	GO:0009570	2	atp-dependent_clp_protease_proteolytic_subunit-related_protein_chloroplastic-like	gi|545370990|ref|XP_005650097.1|hypothetical_protein_COCSUDRAFT_46762_[Coccomyxa_subellipsoidea_C-169]_>gi|384252076|gb|EIE25553.1|_hypothetical_protein_COCSUDRAFT_46762_[Coccomyxa_subellipsoidea_C-169]	XP_005650097	5.50E-25	AT4G17040.1	5.00E-27	CLPR4	_CLP_protease_R_subunit_4_
Ctaxi_contig_11590|comp31726_c1_seq1	GO:0009570	2	fructose-_-bisphosphate_aldolase	gi|552813390|ref|XP_005843940.1|hypothetical_protein_CHLNCDRAFT_37179_[Chlorella_variabilis]_>gi|307103579|gb|EFN51838.1|_hypothetical_protein_CHLNCDRAFT_37179_[Chlorella_variabilis]	XP_005843940	5.25E-32	AT2G21330.1	1.00E-33	FBA1	_fructose-bisphosphate_aldolase_1_
Ctaxi_contig_11638|comp31740_c0_seq2	GO:0009570	2	protein	gi|302770833|ref|XP_002968835.1|hypothetical_protein_SELMODRAFT_90107_[Selaginella_moellendorffii]_>gi|302784734|ref|XP_002974139.1|_hypothetical_protein_SELMODRAFT_100704_[Selaginella_moellendorffii]_>gi|300158471|gb|EFJ25094.1|_hypothetical_protein_SELMODRAFT_100704_[Selaginella_moellendorffii]_>gi|300163340|gb|EFJ29951.1|_hypothetical_protein_SELMODRAFT_90107_[Selaginella_moellendorffii]	XP_002968835	3.92E-09	AT3G54210.1	5.00E-14	NA	_Ribosomal_protein_L17_family_protein_
Ctaxi_contig_11980|comp31824_c0_seq1	GO:0009570	2	thioredoxin_reductase	gi|552828047|ref|XP_005847378.1|hypothetical_protein_CHLNCDRAFT_134198_[Chlorella_variabilis]_>gi|307107032|gb|EFN55276.1|_hypothetical_protein_CHLNCDRAFT_134198_[Chlorella_variabilis]	XP_005847378	6.35E-40	AT2G41680.1	2.00E-45	NTRC	_NADPH-dependent_thioredoxin_reductase_C_
Ctaxi_contig_11982|comp31824_c1_seq2	GO:0009570	2	thioredoxin_reductase	gi|17064806|gb|AAL32557.1|putative_thioredoxin_reductase_[Arabidopsis_thaliana]_>gi|20259804|gb|AAM13249.1|_putative_thioredoxin_reductase_[Arabidopsis_thaliana]	AAL32557	3.84E-12	AT2G41680.1	4.00E-18	NTRC	_NADPH-dependent_thioredoxin_reductase_C_
Ctaxi_contig_11984|comp31824_c2_seq1	GO:0009570	2	nadph-dependent_thioredoxin_reductase	gi|159463154|ref|XP_001689807.1|NADPH-dependent_thioredoxin_reductase_[Chlamydomonas_reinhardtii]_>gi|158283795|gb|EDP09545.1|_NADPH-dependent_thioredoxin_reductase_[Chlamydomonas_reinhardtii]	XP_001689807	3.95E-32	AT2G41680.1	3.00E-36	NTRC	_NADPH-dependent_thioredoxin_reductase_C_
Ctaxi_contig_12108|comp31858_c0_seq5	GO:0009570	2	cell_division_protein	gi|545366049|ref|XP_005647947.1|cell_division_protein_FtsZ_[Coccomyxa_subellipsoidea_C-169]_>gi|384249923|gb|EIE23403.1|_cell_division_protein_FtsZ_[Coccomyxa_subellipsoidea_C-169]	XP_005647947	1.54E-53	AT5G55280.1	5.00E-64	"FTSZ1-1,ATFTSZ1-1,CPFTSZ"	_homolog_of_bacterial_cytokinesis_Z-ring_protein_FTSZ_1-1_
Ctaxi_contig_12345|comp31916_c0_seq3	GO:0009570	2	thioredoxin-like_protein	gi|74272711|gb|ABA01151.1|chloroplast_thioredoxin_peroxidase_[Chlamydomonas_incerta]	ABA01151	1.25E-32	AT3G11630.1	1.00E-40	NA	_Thioredoxin_superfamily_protein_
Ctaxi_contig_12391|comp31929_c0_seq1	GO:0009570	2	peptidyl-prolyl_cis-trans_isomerase_chloroplastic-like	gi|302853750|ref|XP_002958388.1|hypothetical_protein_VOLCADRAFT_108119_[Volvox_carteri_f._nagariensis]_>gi|300256268|gb|EFJ40538.1|_hypothetical_protein_VOLCADRAFT_108119_[Volvox_carteri_f._nagariensis]	XP_002958388	5.29E-80	AT3G01480.1	1.00E-90	"CYP38,ATCYP38"	_cyclophilin_38_
Ctaxi_contig_12474|comp31948_c0_seq1	GO:0009570	2	chaperonin_20	gi|545362652|ref|XP_005646536.1|Cpn10-domain-containing_protein_[Coccomyxa_subellipsoidea_C-169]_>gi|384248508|gb|EIE21992.1|_Cpn10-domain-containing_protein_[Coccomyxa_subellipsoidea_C-169]	XP_005646536	1.77E-32	AT5G20720.3	9.00E-33	CPN20	_chaperonin_20_
Ctaxi_contig_12709|comp32003_c0_seq1	GO:0009570	2	30s_ribosomal_protein	gi|545355281|ref|XP_005643444.1|hypothetical_protein_COCSUDRAFT_31477_[Coccomyxa_subellipsoidea_C-169]_>gi|384245406|gb|EIE18900.1|_hypothetical_protein_COCSUDRAFT_31477_[Coccomyxa_subellipsoidea_C-169]	XP_005643444	1.49E-29	AT5G24490.1	3.00E-30	NA	"_30S_ribosomal_protein,_putative_"
Ctaxi_contig_12710|comp32003_c0_seq2	GO:0009570	2	chloroplast-specific_ribosomal_protein	gi|302855493|ref|XP_002959239.1|chloroplast-specific_ribosomal_protein_[Volvox_carteri_f._nagariensis]_>gi|300255388|gb|EFJ39699.1|_chloroplast-specific_ribosomal_protein_[Volvox_carteri_f._nagariensis]	XP_002959239	2.79E-11	AT5G24490.1	7.00E-07	NA	"_30S_ribosomal_protein,_putative_"
Ctaxi_contig_12819|comp32027_c1_seq1	GO:0009570	2	biotin_carboxylase_subunit_cac2	"gi|159488652|ref|XP_001702319.1|biotin_carboxylase,_acetyl-CoA_carboxylase_component_[Chlamydomonas_reinhardtii]_>gi|158271224|gb|EDO97049.1|_biotin_carboxylase,_acetyl-CoA_carboxylase_component_[Chlamydomonas_reinhardtii]"	XP_001702319	4.83E-37	AT5G35360.1	2.00E-46	CAC2	_acetyl_Co-enzyme_a_carboxylase_biotin_carboxylase_subunit_
Ctaxi_contig_12820|comp32027_c2_seq1	GO:0009570	2	biotin_carboxylase	gi|261362648|gb|ACX71633.1|biotin_carboxylase_[Chromochloris_zofingiensis]_>gi|261362650|gb|ACX71634.1|_biotin_carboxylase_[Chromochloris_zofingiensis]	ACX71633	1.93E-132	AT5G35360.1	5.00E-152	CAC2	_acetyl_Co-enzyme_a_carboxylase_biotin_carboxylase_subunit_
Ctaxi_contig_13055|comp32069_c1_seq1	GO:0009570	2	protein	gi|302828238|ref|XP_002945686.1|hypothetical_protein_VOLCADRAFT_54899_[Volvox_carteri_f._nagariensis]_>gi|300268501|gb|EFJ52681.1|_hypothetical_protein_VOLCADRAFT_54899_[Volvox_carteri_f._nagariensis]	XP_002945686	1.58E-34	AT1G16080.1	3.00E-38	NA	"_unknown_protein;_LOCATED_IN:_apoplast,_chloroplast_stroma,_chloroplast,_chloroplast_envelope;_EXPRESSED_IN:_23_plant_structures;_EXPRESSED_DURING:_14_growth_stages;_Has_81_Blast_hits_to_81_proteins_in_28_species:_Archae_-_0;_Bacteria_-_2;_Metazoa_-_0;_Fungi_-_0;_Plants_-_62;_Viruses_-_0;_Other_Eukaryotes_-_17_(source:_NCBI_BLink)._"
Ctaxi_contig_13136|comp32090_c0_seq1	GO:0009570	2	malonyl-_-acyl_carrier_protein_mitochondrial-like	gi|545374047|ref|XP_005651334.1|putative_malonyl-CoA:Acyl_carrier_protein_transacylase_[Coccomyxa_subellipsoidea_C-169]_>gi|384253315|gb|EIE26790.1|_putative_malonyl-CoA:Acyl_carrier_protein_transacylase_[Coccomyxa_subellipsoidea_C-169]	XP_005651334	1.33E-27	AT2G30200.1	2.00E-33	NA	_catalytics;transferases;[acyl-carrier-protein]_S-malonyltransferases;binding_
Ctaxi_contig_13137|comp32090_c1_seq1	GO:0009570	2	malonyl-_:acp_transacylase	gi|545374047|ref|XP_005651334.1|putative_malonyl-CoA:Acyl_carrier_protein_transacylase_[Coccomyxa_subellipsoidea_C-169]_>gi|384253315|gb|EIE26790.1|_putative_malonyl-CoA:Acyl_carrier_protein_transacylase_[Coccomyxa_subellipsoidea_C-169]	XP_005651334	8.71E-18	AT2G30200.2	1.00E-15	NA	_catalytics;transferases;[acyl-carrier-protein]_S-malonyltransferases;binding_
Ctaxi_contig_13138|comp32090_c1_seq2	GO:0009570	2	malonyl-_:acp_transacylase	gi|255069969|ref|XP_002507066.1|malonyl-CoA:ACP_transacylase_[Micromonas_sp._RCC299]_>gi|226522341|gb|ACO68324.1|_malonyl-CoA:ACP_transacylase_[Micromonas_sp._RCC299]	XP_002507066	1.58E-18	AT2G30200.2	1.00E-18	NA	_catalytics;transferases;[acyl-carrier-protein]_S-malonyltransferases;binding_
Ctaxi_contig_14057|comp32280_c1_seq1	GO:0009570	2	50s_ribosomal_protein_l3	gi|545370569|ref|XP_005649913.1|ribosomal_protein_L3_[Coccomyxa_subellipsoidea_C-169]_>gi|384251892|gb|EIE25369.1|_ribosomal_protein_L3_[Coccomyxa_subellipsoidea_C-169]	XP_005649913	6.18E-24	AT2G43030.1	2.00E-28	NA	_Ribosomal_protein_L3_family_protein_
Ctaxi_contig_14058|comp32280_c1_seq2	GO:0009570	2	50s_ribosomal_protein_l3	gi|545370569|ref|XP_005649913.1|ribosomal_protein_L3_[Coccomyxa_subellipsoidea_C-169]_>gi|384251892|gb|EIE25369.1|_ribosomal_protein_L3_[Coccomyxa_subellipsoidea_C-169]	XP_005649913	9.24E-20	AT2G43030.1	1.00E-22	NA	_Ribosomal_protein_L3_family_protein_
Ctaxi_contig_14130|comp32298_c1_seq1	GO:0009570	2	5_-adenylylsulfate_reductase	gi|545370444|ref|XP_005649861.1|5'-adenylylsulfate_reductase_[Coccomyxa_subellipsoidea_C-169]_>gi|384251840|gb|EIE25317.1|_5'-adenylylsulfate_reductase_[Coccomyxa_subellipsoidea_C-169]	XP_005649861	1.27E-140	AT4G04610.1	1.00E-156	"APR1,APR,PRH19,ATAPR1"	_APS_reductase_1_
Ctaxi_contig_14471|comp32377_c0_seq1	GO:0009570	2	3-isopropylmalate_dehydratase-like	"gi|159488260|ref|XP_001702135.1|isopropylmalate_dehydratase,_large_subunit_[Chlamydomonas_reinhardtii]_>gi|158271404|gb|EDO97224.1|_isopropylmalate_dehydratase,_large_subunit_[Chlamydomonas_reinhardtii]"	XP_001702135	0	AT4G13430.1	0	"IIL1,ATLEUC1"	_isopropyl_malate_isomerase_large_subunit_1_
Ctaxi_contig_14751|comp32433_c0_seq1	GO:0009570	2	phosphoenolpyruvate_carboxylase_family_protein	gi|302853766|ref|XP_002958396.1|hypothetical_protein_VOLCADRAFT_84447_[Volvox_carteri_f._nagariensis]_>gi|300256276|gb|EFJ40546.1|_hypothetical_protein_VOLCADRAFT_84447_[Volvox_carteri_f._nagariensis]	XP_002958396	1.77E-19	AT1G21440.1	2.00E-20	NA	_Phosphoenolpyruvate_carboxylase_family_protein_
Ctaxi_contig_14754|comp32433_c0_seq4	GO:0009570	2	carboxyphosphonoenolpyruvate_mutase	gi|557106225|gb|ESQ46550.1|hypothetical_protein_EUTSA_v10000228mg_[Eutrema_salsugineum]	ESQ46550	1.28E-20	AT1G77060.1	6.00E-28	NA	_Phosphoenolpyruvate_carboxylase_family_protein_
Ctaxi_contig_14757|comp32433_c2_seq2	GO:0009570	2	phosphoenolpyruvate_carboxylase_family_protein	gi|159470447|ref|XP_001693371.1|predicted_protein_[Chlamydomonas_reinhardtii]_>gi|158277629|gb|EDP03397.1|_predicted_protein_[Chlamydomonas_reinhardtii]	XP_001693371	1.44E-28	AT1G21440.1	2.00E-30	NA	_Phosphoenolpyruvate_carboxylase_family_protein_
Ctaxi_contig_14852|comp32449_c1_seq1	GO:0009570	2	iron-sulfur_cluster_assembly_accessory_protein	gi|159466490|ref|XP_001691442.1|iron-sulfur_cluster_assembly_protein_[Chlamydomonas_reinhardtii]_>gi|158279414|gb|EDP05175.1|_iron-sulfur_cluster_assembly_protein_[Chlamydomonas_reinhardtii]	XP_001691442	6.50E-32	AT1G10500.1	1.00E-34	"ATCPISCA,CPISCA"	_chloroplast-localized_ISCA-like_protein_
Ctaxi_contig_14897|comp32459_c0_seq1	GO:0009570	2	chorismate_synthase	gi|302846178|ref|XP_002954626.1|hypothetical_protein_VOLCADRAFT_82892_[Volvox_carteri_f._nagariensis]_>gi|300260045|gb|EFJ44267.1|_hypothetical_protein_VOLCADRAFT_82892_[Volvox_carteri_f._nagariensis]	XP_002954626	4.34E-81	AT1G48850.3	4.00E-86	EMB1144	"_chorismate_synthase,_putative_/_5-enolpyruvylshikimate-3-phosphate_phospholyase,_putative_"
Ctaxi_contig_15305|comp32535_c1_seq1	GO:0009570	2	protein_mrp_homolog	gi|545365788|ref|XP_005647837.1|P-loop_containing_nucleoside_triphosphate_hydrolase_protein_[Coccomyxa_subellipsoidea_C-169]_>gi|384249812|gb|EIE23293.1|_P-loop_containing_nucleoside_triphosphate_hydrolase_protein_[Coccomyxa_subellipsoidea_C-169]	XP_005647837	6.17E-146	AT3G24430.1	9.00E-169	HCF101	_ATP_binding_
Ctaxi_contig_15494|comp32568_c0_seq1	GO:0009570	2	serine_hydroxymethyltransferase_3	gi|552826430|ref|XP_005847020.1|hypothetical_protein_CHLNCDRAFT_35692_[Chlorella_variabilis]_>gi|307106673|gb|EFN54918.1|_hypothetical_protein_CHLNCDRAFT_35692_[Chlorella_variabilis]	XP_005847020	1.04E-112	AT4G32520.2	7.00E-141	SHM3	_serine_hydroxymethyltransferase_3_
Ctaxi_contig_15499|comp32568_c1_seq1	GO:0009570	2	serine_hydroxymethyltransferase_3	gi|302839035|ref|XP_002951075.1|glycine/serine_hydroxymethyltransferase_[Volvox_carteri_f._nagariensis]_>gi|300263770|gb|EFJ47969.1|_glycine/serine_hydroxymethyltransferase_[Volvox_carteri_f._nagariensis]	XP_002951075	4.01E-47	AT4G32520.2	1.00E-51	SHM3	_serine_hydroxymethyltransferase_3_
Ctaxi_contig_15662|comp32592_c0_seq1	GO:0009570	2	glycine_cleavage_t_protein	"gi|545366319|ref|XP_005648064.1|glycine_cleavage_system,_T_protein_[Coccomyxa_subellipsoidea_C-169]_>gi|384250040|gb|EIE23520.1|_glycine_cleavage_system,_T_protein_[Coccomyxa_subellipsoidea_C-169]"	XP_005648064	1.13E-106	AT1G11860.3	8.00E-123	NA	_Glycine_cleavage_T-protein_family_
Ctaxi_contig_15947|comp32643_c1_seq1	GO:0009570	2	iron-sulfur_cluster_assembly_protein	gi|545374479|ref|XP_005651523.1|iron-sulfur_cluster_assembly_protein_[Coccomyxa_subellipsoidea_C-169]_>gi|384253504|gb|EIE26979.1|_iron-sulfur_cluster_assembly_protein_[Coccomyxa_subellipsoidea_C-169]	XP_005651523	4.25E-28	AT5G49940.1	6.00E-33	"NFU2,ATCNFU2"	_NIFU-like_protein_2_
Ctaxi_contig_16069|comp32668_c0_seq1	GO:0009570	2	elongation_factor_chloroplastic-like	gi|545373809|ref|XP_005651233.1|hypothetical_protein_COCSUDRAFT_46190_[Coccomyxa_subellipsoidea_C-169]_>gi|384253214|gb|EIE26689.1|_hypothetical_protein_COCSUDRAFT_46190_[Coccomyxa_subellipsoidea_C-169]	XP_005651233	9.57E-68	AT1G62750.1	2.00E-37	"ATSCO1,ATSCO1/CPEF-G,SCO1"	_Translation_elongation_factor_EFG/EF2_protein_
Ctaxi_contig_16070|comp32668_c1_seq1	GO:0009570	2	chloroplast_elongation_factor_g	gi|552846751|ref|XP_005851692.1|hypothetical_protein_CHLNCDRAFT_48385_[Chlorella_variabilis]_>gi|307111356|gb|EFN59590.1|_hypothetical_protein_CHLNCDRAFT_48385_[Chlorella_variabilis]	XP_005851692	6.85E-90	AT1G62750.1	6.00E-101	"ATSCO1,ATSCO1/CPEF-G,SCO1"	_Translation_elongation_factor_EFG/EF2_protein_
Ctaxi_contig_16071|comp32668_c1_seq2	GO:0009570	2	elongation_factor_chloroplastic-like	gi|302849328|ref|XP_002956194.1|chloroplast_elongation_factor_G_[Volvox_carteri_f._nagariensis]_>gi|300258497|gb|EFJ42733.1|_chloroplast_elongation_factor_G_[Volvox_carteri_f._nagariensis]	XP_002956194	7.90E-72	AT1G62750.1	3.00E-84	"ATSCO1,ATSCO1/CPEF-G,SCO1"	_Translation_elongation_factor_EFG/EF2_protein_
Ctaxi_contig_16072|comp32668_c1_seq3	GO:0009570	2	translation_elongation_factor_g	gi|255072813|ref|XP_002500081.1|predicted_protein_[Micromonas_sp._RCC299]_>gi|226515343|gb|ACO61339.1|_predicted_protein_[Micromonas_sp._RCC299]	XP_002500081	6.95E-63	AT1G62750.1	7.00E-69	"ATSCO1,ATSCO1/CPEF-G,SCO1"	_Translation_elongation_factor_EFG/EF2_protein_
Ctaxi_contig_16192|comp32680_c1_seq1	GO:0009570	2	tryptophan_synthase_beta_chain_chloroplastic-like	gi|508720588|gb|EOY12485.1|Tryptophan_synthase_beta-subunit_2_isoform_1_[Theobroma_cacao]	EOY12485	1.54E-22	AT4G27070.1	5.00E-27	TSB2	_tryptophan_synthase_beta-subunit_2_
Ctaxi_contig_16453|comp32727_c0_seq1	GO:0009570	2	nucleoside_diphosphate_sugar_epimerase	gi|302830660|ref|XP_002946896.1|hypothetical_protein_VOLCADRAFT_56279_[Volvox_carteri_f._nagariensis]_>gi|300267940|gb|EFJ52122.1|_hypothetical_protein_VOLCADRAFT_56279_[Volvox_carteri_f._nagariensis]	XP_002946896	3.85E-49	AT4G31530.1	2.00E-59	NA	_NAD(P)-binding_Rossmann-fold_superfamily_protein_
Ctaxi_contig_16679|comp32769_c0_seq2	GO:0009570	2	udp-sulfoquinovose_synthase	gi|545355543|ref|XP_005643559.1|UDP-sulfoquinovose_synthase_[Coccomyxa_subellipsoidea_C-169]_>gi|384245522|gb|EIE19015.1|_UDP-sulfoquinovose_synthase_[Coccomyxa_subellipsoidea_C-169]	XP_005643559	4.44E-38	AT4G33030.1	4.00E-46	SQD1	_sulfoquinovosyldiacylglycerol_1_
Ctaxi_contig_16681|comp32769_c0_seq4	GO:0009570	2	sulfoquinovosyldiacylglycerol_synthesis_partial	gi|545355543|ref|XP_005643559.1|UDP-sulfoquinovose_synthase_[Coccomyxa_subellipsoidea_C-169]_>gi|384245522|gb|EIE19015.1|_UDP-sulfoquinovose_synthase_[Coccomyxa_subellipsoidea_C-169]	XP_005643559	1.31E-36	AT4G33030.1	3.00E-43	SQD1	_sulfoquinovosyldiacylglycerol_1_
Ctaxi_contig_17305|comp32881_c1_seq1	GO:0009570	2	coproporphyrinogen-iii_chloroplastic-like	gi|302817209|ref|XP_002990281.1|hypothetical_protein_SELMODRAFT_131328_[Selaginella_moellendorffii]_>gi|300141990|gb|EFJ08696.1|_hypothetical_protein_SELMODRAFT_131328_[Selaginella_moellendorffii]	XP_002990281	3.92E-60	AT1G03475.1	1.00E-68	"LIN2,HEMF1,ATCPO-I"	_Coproporphyrinogen_III_oxidase_
Ctaxi_contig_17554|comp32921_c0_seq2	GO:0009570	2	myo-inositol_monophosphatase_like_1_isoform_1	gi|552841817|ref|XP_005850411.1|hypothetical_protein_CHLNCDRAFT_34459_[Chlorella_variabilis]_>gi|307110072|gb|EFN58309.1|_hypothetical_protein_CHLNCDRAFT_34459_[Chlorella_variabilis]	XP_005850411	1.86E-109	AT1G31190.1	3.00E-121	IMPL1	_myo-inositol_monophosphatase_like_1_
Ctaxi_contig_17601|comp32932_c0_seq1	GO:0009570	2	argininosuccinate_synthase	gi|552829433|ref|XP_005847703.1|hypothetical_protein_CHLNCDRAFT_52216_[Chlorella_variabilis]_>gi|307107358|gb|EFN55601.1|_hypothetical_protein_CHLNCDRAFT_52216_[Chlorella_variabilis]	XP_005847703	7.00E-76	AT4G24830.1	9.00E-61	NA	_arginosuccinate_synthase_family_
Ctaxi_contig_17602|comp32932_c1_seq1	GO:0009570	2	argininosuccinate_synthase	gi|389878962|ref|YP_006372527.1|argininosuccinate_synthase_[Tistrella_mobilis_KA081020-065]_>gi|504559518|ref|WP_014746620.1|_argininosuccinate_synthase_[Tistrella_mobilis]_>gi|388529746|gb|AFK54943.1|_argininosuccinate_synthase_[Tistrella_mobilis_KA081020-065]	YP_006372527	5.08E-77	AT4G24830.2	6.00E-69	NA	_arginosuccinate_synthase_family_
Ctaxi_contig_17751|comp32952_c0_seq4	GO:0009570	2	50s_ribosomal_protein_l6	gi|508709566|gb|EOY01463.1|Ribosomal_protein_L6_family_[Theobroma_cacao]	EOY01463	4.71E-17	AT1G05190.1	3.00E-19	emb2394	_Ribosomal_protein_L6_family_
Ctaxi_contig_17981|comp32995_c0_seq1	GO:0009570	2	5-enolpyruvylshikimate-3-phosphate_synthase	gi|122937807|gb|ABM68632.1|plastid_EPSP_synthase_[Dunaliella_salina]	ABM68632	2.59E-28	AT2G45300.1	1.00E-33	NA	"_RNA_3'-terminal_phosphate_cyclase/enolpyruvate_transferase,_alpha/beta_"
Ctaxi_contig_18401|comp33061_c2_seq1	GO:0009570	2	rubisco_large_subunit_n-methyltransferase	gi|168067849|ref|XP_001785817.1|predicted_protein_[Physcomitrella_patens]_>gi|162662541|gb|EDQ49381.1|_predicted_protein_[Physcomitrella_patens]	XP_001785817	1.04E-32	AT1G14030.1	2.00E-28	NA	_Rubisco_methyltransferase_family_protein_
Ctaxi_contig_19599|comp33232_c2_seq1	GO:0009570	2	mrna-binding_protein	gi|159464623|ref|XP_001690541.1|chloroplast_stem-loop-binding_protein_[Chlamydomonas_reinhardtii]_>gi|158280041|gb|EDP05800.1|_chloroplast_stem-loop-binding_protein_[Chlamydomonas_reinhardtii]	XP_001690541	2.19E-76	AT3G63140.1	1.00E-52	CSP41A	_chloroplast_stem-loop_binding_protein_of__41_kDa_
Ctaxi_contig_19600|comp33232_c2_seq2	GO:0009570	2	mrna-binding_protein	gi|159464623|ref|XP_001690541.1|chloroplast_stem-loop-binding_protein_[Chlamydomonas_reinhardtii]_>gi|158280041|gb|EDP05800.1|_chloroplast_stem-loop-binding_protein_[Chlamydomonas_reinhardtii]	XP_001690541	2.15E-76	AT3G63140.1	1.00E-52	CSP41A	_chloroplast_stem-loop_binding_protein_of__41_kDa_
Ctaxi_contig_19629|comp33235_c5_seq3	GO:0009570	2	chlorophyll_a_b-binding_protein	gi|145079397|tpg|DAA05913.1|TPA_inf:_chloroplast_light-harvesting_complex_protein_CP26_precursor_Lhcb5_[Acetabularia_acetabulum]	DAA05913	2.08E-38	AT4G10340.1	3.00E-36	LHCB5	_light_harvesting_complex_of_photosystem_II_5_
Ctaxi_contig_19759|comp33263_c0_seq1	GO:0009570	2	bifunctional_aspartokinase_homoserine_dehydrogenase_2	gi|557115106|gb|ESQ55389.1|hypothetical_protein_EUTSA_v10024340mg_[Eutrema_salsugineum]	ESQ55389	3.51E-58	AT4G19710.1	3.00E-69	"AK-HSDHII,AK-HSDH"	_aspartate_kinase-homoserine_dehydrogenase_ii_
Ctaxi_contig_20084|comp33319_c1_seq1	GO:0009570	2	phosphoglucan_phosphatase_dsp4	gi|545370153|ref|XP_005649743.1|phosphatases_II_[Coccomyxa_subellipsoidea_C-169]_>gi|384251722|gb|EIE25199.1|_phosphatases_II_[Coccomyxa_subellipsoidea_C-169]	XP_005649743	3.04E-08	AT3G52180.2	3.00E-14	"ATPTPKIS1,DSP4,SEX4,ATSEX4"	_dual_specificity_protein_phosphatase_(DsPTP1)_family_protein_
Ctaxi_contig_20547|comp33395_c2_seq1	GO:0009570	2	50s_ribosomal_protein_l1	gi|302829643|ref|XP_002946388.1|plastid/chloroplast_ribosomal_protein_L1_[Volvox_carteri_f._nagariensis]_>gi|300268134|gb|EFJ52315.1|_plastid/chloroplast_ribosomal_protein_L1_[Volvox_carteri_f._nagariensis]	XP_002946388	6.06E-46	AT3G63490.1	1.00E-44	NA	_Ribosomal_protein_L1p/L10e_family_
Ctaxi_contig_21390|comp33506_c0_seq11	GO:0009570	2	arginine_biosynthesis_bifunctional_protein	gi|493027570|ref|WP_006098177.1|arginine_biosynthesis_bifunctional_protein_ArgJ_[Coleofasciculus_chthonoplastes]_>gi|196183717|gb|EDX78700.1|_arginine_biosynthesis_bifunctional_protein_ArgJ_[Coleofasciculus_chthonoplastes_PCC_7420]	WP_006098177	6.76E-10	AT2G37500.2	4.00E-11	NA	_arginine_biosynthesis_protein_ArgJ_family_
Ctaxi_contig_21383|comp33506_c0_seq4	GO:0009570	2	arginine_biosynthesis_bifunctional_protein	gi|302844484|ref|XP_002953782.1|hypothetical_protein_VOLCADRAFT_64030_[Volvox_carteri_f._nagariensis]_>gi|300260890|gb|EFJ45106.1|_hypothetical_protein_VOLCADRAFT_64030_[Volvox_carteri_f._nagariensis]	XP_002953782	1.49E-70	AT2G37500.2	9.00E-87	NA	_arginine_biosynthesis_protein_ArgJ_family_
Ctaxi_contig_21740|comp33568_c0_seq1	GO:0009570	2	ferredoxin-nadp+_reductase	gi|545356935|ref|XP_005644145.1|ferredoxin-NADP+_reductase_[Coccomyxa_subellipsoidea_C-169]_>gi|384246110|gb|EIE19601.1|_ferredoxin-NADP+_reductase_[Coccomyxa_subellipsoidea_C-169]	XP_005644145	1.36E-72	AT1G30510.3	3.00E-74	"ATRFNR2,RFNR2"	_root_FNR_2_
Ctaxi_contig_21742|comp33568_c0_seq3	GO:0009570	2	ferredoxin-nadp+_reductase	gi|552835561|ref|XP_005848997.1|hypothetical_protein_CHLNCDRAFT_35035_[Chlorella_variabilis]_>gi|307108655|gb|EFN56895.1|_hypothetical_protein_CHLNCDRAFT_35035_[Chlorella_variabilis]	XP_005848997	4.18E-33	AT1G30510.3	1.00E-29	"ATRFNR2,RFNR2"	_root_FNR_2_
Ctaxi_contig_21745|comp33569_c0_seq1	GO:0009570	2	chloroplast_stem-loop-binding_protein	gi|159464355|ref|XP_001690407.1|chloroplast_stem-loop-binding_protein_[Chlamydomonas_reinhardtii]_>gi|34398360|gb|AAO22242.1|_38_kDa_ribosome-associated_protein_precursor_[Chlamydomonas_reinhardtii]_>gi|158279907|gb|EDP05666.1|_chloroplast_stem-loop-binding_protein_[Chlamydomonas_reinhardtii]	XP_001690407	1.47E-44	AT1G09340.1	3.00E-52	"CRB,CSP41B,HIP1.3"	_chloroplast_RNA_binding_
Ctaxi_contig_22166|comp33629_c0_seq2	GO:0009570	2	phosphogluconate_dehydrogenase	gi|90657606|gb|ABD96905.1|hypothetical_protein_[Cleome_spinosa]	ABD96905	1.85E-31	AT3G02360.1	1.00E-39	NA	_6-phosphogluconate_dehydrogenase_family_protein_
Ctaxi_contig_24436|comp33933_c0_seq1	GO:0009570	2	ribulose-phosphate_3-_chloroplastic-like	gi|552840529|ref|XP_005850070.1|ribulose-phosphate_3-epimerase_mature_form_[Chlorella_variabilis]_>gi|307109731|gb|EFN57968.1|_ribulose-phosphate_3-epimerase_mature_form_[Chlorella_variabilis]	XP_005850070	7.07E-70	AT5G61410.2	2.00E-85	RPE	_D-ribulose-5-phosphate-3-epimerase_
Ctaxi_contig_25458|comp34050_c0_seq3	GO:0009570	2	predicted_protein	gi|168064197|ref|XP_001784051.1|predicted_protein_[Physcomitrella_patens]_>gi|162664437|gb|EDQ51157.1|_predicted_protein_[Physcomitrella_patens]	XP_001784051	1.52E-22	AT4G16060.1	8.00E-27	NA	"_unknown_protein;_FUNCTIONS_IN:_molecular_function_unknown;_INVOLVED_IN:_biological_process_unknown;_LOCATED_IN:_chloroplast,_chloroplast_stroma;_EXPRESSED_IN:_22_plant_structures;_EXPRESSED_DURING:_13_growth_stages;_Has_42_Blast_hits_to_42_proteins_in_16_species:_Archae_-_0;_Bacteria_-_2;_Metazoa_-_0;_Fungi_-_0;_Plants_-_33;_Viruses_-_0;_Other_Eukaryotes_-_7_(source:_NCBI_BLink)._"
Ctaxi_contig_25558|comp34060_c0_seq1	GO:0009570	2	cysteinyl-trna_synthetase	gi|552818904|ref|XP_005845301.1|hypothetical_protein_CHLNCDRAFT_137034_[Chlorella_variabilis]_>gi|307104948|gb|EFN53199.1|_hypothetical_protein_CHLNCDRAFT_137034_[Chlorella_variabilis]	XP_005845301	2.83E-115	AT2G31170.2	3.00E-127	SYCOARATH	"_Cysteinyl-tRNA_synthetase,_class_Ia_family_protein_"
Ctaxi_contig_26096|comp34112_c1_seq1	GO:0009570	2	dihydroorotate_dehydrogenase	gi|242074764|ref|XP_002447318.1|hypothetical_protein_SORBIDRAFT_06g032850_[Sorghum_bicolor]_>gi|241938501|gb|EES11646.1|_hypothetical_protein_SORBIDRAFT_06g032850_[Sorghum_bicolor]	XP_002447318	1.36E-14	AT5G23300.1	8.00E-20	PYRD	_pyrimidine_d_
Ctaxi_contig_26681|comp34170_c0_seq3	GO:0009570	2	uroporphyrinogen_decarboxylase	gi|159482960|ref|XP_001699533.1|uroporphyrinogen-iii_decarboxylase_[Chlamydomonas_reinhardtii]_>gi|158272800|gb|EDO98596.1|_uroporphyrinogen-iii_decarboxylase_[Chlamydomonas_reinhardtii]	XP_001699533	6.12E-14	AT2G40490.1	4.00E-13	HEME2	_Uroporphyrinogen_decarboxylase_
Ctaxi_contig_26693|comp34170_c1_seq3	GO:0009570	2	uroporphyrinogen_decarboxylase	gi|545364272|ref|XP_005647200.1|uroporphyrinogen-iii_decarboxylase_[Coccomyxa_subellipsoidea_C-169]_>gi|384249174|gb|EIE22656.1|_uroporphyrinogen-iii_decarboxylase_[Coccomyxa_subellipsoidea_C-169]	XP_005647200	1.96E-25	AT2G40490.1	1.00E-29	HEME2	_Uroporphyrinogen_decarboxylase_
Ctaxi_contig_26696|comp34170_c1_seq6	GO:0009570	2	uroporphyrinogen_decarboxylase_chloroplast_precursor	gi|168033872|ref|XP_001769438.1|predicted_protein_[Physcomitrella_patens]_>gi|162679358|gb|EDQ65807.1|_predicted_protein_[Physcomitrella_patens]	XP_001769438	9.87E-30	AT2G40490.1	3.00E-33	HEME2	_Uroporphyrinogen_decarboxylase_
Ctaxi_contig_27241|comp34230_c1_seq4	GO:0009570	2	tryptophanyl-trna_synthetase	gi|302843547|ref|XP_002953315.1|hypothetical_protein_VOLCADRAFT_63500_[Volvox_carteri_f._nagariensis]_>gi|300261412|gb|EFJ45625.1|_hypothetical_protein_VOLCADRAFT_63500_[Volvox_carteri_f._nagariensis]	XP_002953315	4.38E-41	AT2G25840.3	2.00E-45	OVA4	_Nucleotidylyl_transferase_superfamily_protein_
Ctaxi_contig_27342|comp34242_c1_seq2	GO:0009570	2	1-deoxy-d-xylulose_5-phosphate_synthase	gi|302850873|ref|XP_002956962.1|hypothetical_protein_VOLCADRAFT_107482_[Volvox_carteri_f._nagariensis]_>gi|300257680|gb|EFJ41925.1|_hypothetical_protein_VOLCADRAFT_107482_[Volvox_carteri_f._nagariensis]	XP_002956962	2.79E-40	AT4G15560.1	2.00E-45	"CLA1,DEF,CLA,DXS,DXPS2"	_Deoxyxylulose-5-phosphate_synthase_
Ctaxi_contig_28080|comp34330_c2_seq3	GO:0009570	2	adp-glucose_pyrophosphorylase_small_subunit	gi|302800351|ref|XP_002981933.1|hypothetical_protein_SELMODRAFT_115472_[Selaginella_moellendorffii]_>gi|302802313|ref|XP_002982912.1|_hypothetical_protein_SELMODRAFT_117069_[Selaginella_moellendorffii]_>gi|300149502|gb|EFJ16157.1|_hypothetical_protein_SELMODRAFT_117069_[Selaginella_moellendorffii]_>gi|300150375|gb|EFJ17026.1|_hypothetical_protein_SELMODRAFT_115472_[Selaginella_moellendorffii]	XP_002981933	1.34E-74	AT5G48300.1	3.00E-93	"ADG1,APS1"	_ADP_glucose_pyrophosphorylase__1_
Ctaxi_contig_28106|comp34333_c2_seq1	GO:0009570	2	aspartate_aminotransferase	gi|552844939|ref|XP_005851216.1|hypothetical_protein_CHLNCDRAFT_137913_[Chlorella_variabilis]_>gi|307110879|gb|EFN59114.1|_hypothetical_protein_CHLNCDRAFT_137913_[Chlorella_variabilis]	XP_005851216	4.74E-23	AT4G31990.2	2.00E-28	"ASP5,AAT3,ATAAT1"	_aspartate_aminotransferase_5_
Ctaxi_contig_28406|comp34369_c1_seq4	GO:0009570	2	glutathione_reductase	gi|82658844|gb|ABB88584.1|glutathione_reductase_[Ulva_fasciata]	ABB88584	1.53E-21	AT3G54660.1	4.00E-29	"GR,EMB2360,ATGR2"	_glutathione_reductase_
Ctaxi_contig_28409|comp34369_c3_seq1	GO:0009570	2	glutathione_reductase	gi|545354530|ref|XP_005643099.1|glutathione_reductase_[Coccomyxa_subellipsoidea_C-169]_>gi|384245059|gb|EIE18555.1|_glutathione_reductase_[Coccomyxa_subellipsoidea_C-169]	XP_005643099	9.48E-44	AT3G54660.1	1.00E-38	"GR,EMB2360,ATGR2"	_glutathione_reductase_
Ctaxi_contig_28637|comp34396_c0_seq1	GO:0009570	2	dehydroascorbate_reductase	"gi|18418055|ref|NP_568336.1|glutathione_S-transferase_DHAR3_[Arabidopsis_thaliana]_>gi|75330001|sp|Q8LE52.1|DHAR3_ARATH_RecName:_Full=Glutathione_S-transferase_DHAR3,_chloroplastic;_AltName:_Full=Chloride_intracellular_channel_homolog_3;_Short=CLIC_homolog_3;_AltName:_Full=Glutathione-dependent_dehydroascorbate_reductase_3;_Short=AtDHAR3;_Short=ChlDHAR;_Short=GSH-dependent_dehydroascorbate_reductase_3;_Flags:_Precursor_>gi|21553744|gb|AAM62837.1|_dehydroascorbate_reductase_[Arabidopsis_thaliana]_>gi|26452229|dbj|BAC43202.1|_putative_dehydroascorbate_reductase_[Arabidopsis_thaliana]_>gi|51969216|dbj|BAD43300.1|_putative_dehydroascorbate_reductase_[Arabidopsis_thaliana]_>gi|51969738|dbj|BAD43561.1|_putative_dehydroascorbate_reductase_[Arabidopsis_thaliana]_>gi|51970220|dbj|BAD43802.1|_putative_dehydroascorbate_reductase_[Arabidopsis_thaliana]_>gi|51970284|dbj|BAD43834.1|_putative_dehydroascorbate_reductase_[Arabidopsis_thaliana]_>gi|51971613|dbj|BAD44471.1|_putative_dehydroascorbate_reductase_[Arabidopsis_thaliana]_>gi|51971937|dbj|BAD44633.1|_putative_dehydroascorbate_reductase_[Arabidopsis_thaliana]_>gi|332004945|gb|AED92328.1|_glutathione_S-transferase_DHAR3_[Arabidopsis_thaliana]"	NP_568336	1.34E-17	AT5G16710.1	7.00E-23	DHAR3	_dehydroascorbate_reductase_1_
Ctaxi_contig_29303|comp34466_c0_seq2	GO:0009570	2	dna-binding_protein_p24	"gi|449447529|ref|XP_004141520.1|PREDICTED:_single-stranded_DNA-bindig_protein_WHY2,_mitochondrial-like_[Cucumis_sativus]"	XP_004141520	1.37E-23	AT1G71260.1	1.00E-28	"ATWHY2,WHY2"	_WHIRLY_2_
Ctaxi_contig_29469|comp34485_c0_seq1	GO:0009570	2	rubisco_methyltransferase_family_protein	gi|545358611|ref|XP_005644855.1|hypothetical_protein_COCSUDRAFT_48681_[Coccomyxa_subellipsoidea_C-169]_>gi|384246822|gb|EIE20311.1|_hypothetical_protein_COCSUDRAFT_48681_[Coccomyxa_subellipsoidea_C-169]	XP_005644855	1.69E-52	AT5G14260.2	5.00E-52	NA	_Rubisco_methyltransferase_family_protein_
Ctaxi_contig_29759|comp34518_c2_seq2	GO:0009570	2	dihydrolipoamide_dehydrogenase	gi|302850331|ref|XP_002956693.1|dihydrolipoamide_dehydrogenase_plastid_precursor_[Volvox_carteri_f._nagariensis]_>gi|300258054|gb|EFJ42295.1|_dihydrolipoamide_dehydrogenase_plastid_precursor_[Volvox_carteri_f._nagariensis]	XP_002956693	7.28E-41	AT3G16950.1	2.00E-42	"LPD1,ptlpd1"	_lipoamide_dehydrogenase_1_
Ctaxi_contig_31133|comp34657_c1_seq3	GO:0009570	2	grx_s14_-_glutaredoxin_subgroup_ii	gi|218194122|gb|EEC76549.1|hypothetical_protein_OsI_14350_[Oryza_sativa_Indica_Group]	EEC76549	1.36E-10	AT3G54900.1	3.00E-13	"CXIP1,ATGRXCP"	_CAX_interacting_protein_1_
Ctaxi_contig_31243|comp34667_c0_seq1	GO:0009570	2	hydroxymethylbutenyl_4-diphosphate_synthase	gi|302843882|ref|XP_002953482.1|hypothetical_protein_VOLCADRAFT_63610_[Volvox_carteri_f._nagariensis]_>gi|300261241|gb|EFJ45455.1|_hypothetical_protein_VOLCADRAFT_63610_[Volvox_carteri_f._nagariensis]	XP_002953482	1.91E-63	AT5G60600.3	1.00E-73	"GCPE,ISPG,CSB3,CLB4,HDS"	_4-hydroxy-3-methylbut-2-enyl_diphosphate_synthase_
Ctaxi_contig_31244|comp34667_c1_seq1	GO:0009570	2	4-hydroxy-3-methylbut-2-en-1-yl_diphosphate_synthase	gi|545371300|ref|XP_005650225.1|putative_chloroplast_1-hydroxy-2-methyl-2-(E)-butenyl-4-diphosphate_synthase_precursor_[Coccomyxa_subellipsoidea_C-169]_>gi|384252205|gb|EIE25681.1|_putative_chloroplast_1-hydroxy-2-methyl-2-(E)-butenyl-4-diphosphate_synthase_precursor_[Coccomyxa_subellipsoidea_C-169]	XP_005650225	2.21E-103	AT5G60600.1	1.00E-108	"GCPE,ISPG,CSB3,CLB4,HDS"	_4-hydroxy-3-methylbut-2-enyl_diphosphate_synthase_
Ctaxi_contig_31245|comp34667_c2_seq1	GO:0009570	2	chloroplast_1-hydroxy-2-methyl-2-_-butenyl-4-diphosphate_synthase_precursor	gi|61742128|gb|AAX54905.1|putative_chloroplast_1-hydroxy-2-methyl-2-(E)-butenyl-4-diphosphate_synthase_precursor_[Chlamydomonas_reinhardtii]	AAX54905	1.07E-55	AT5G60600.1	1.00E-49	"GCPE,ISPG,CSB3,CLB4,HDS"	_4-hydroxy-3-methylbut-2-enyl_diphosphate_synthase_
Ctaxi_contig_32067|comp34751_c0_seq1	GO:0009570	2	cystathionine_beta-lyase	gi|552842753|ref|XP_005850653.1|hypothetical_protein_CHLNCDRAFT_48545_[Chlorella_variabilis]_>gi|307110315|gb|EFN58551.1|_hypothetical_protein_CHLNCDRAFT_48545_[Chlorella_variabilis]	XP_005850653	5.24E-63	AT3G57050.3	2.00E-70	CBL	_cystathionine_beta-lyase_
Ctaxi_contig_32068|comp34751_c0_seq2	GO:0009570	2	cystathionine_beta-lyase	gi|159482340|ref|XP_001699229.1|cystathionine_beta-lyase_[Chlamydomonas_reinhardtii]_>gi|158273076|gb|EDO98869.1|_cystathionine_beta-lyase_[Chlamydomonas_reinhardtii]	XP_001699229	2.94E-25	AT3G57050.3	1.00E-24	CBL	_cystathionine_beta-lyase_
Ctaxi_contig_32143|comp34758_c3_seq2	GO:0009570	2	transketolase_1	gi|242087069|ref|XP_002439367.1|hypothetical_protein_SORBIDRAFT_09g005230_[Sorghum_bicolor]_>gi|241944652|gb|EES17797.1|_hypothetical_protein_SORBIDRAFT_09g005230_[Sorghum_bicolor]	XP_002439367	1.60E-67	AT2G45290.1	1.00E-77	NA	_Transketolase_
Ctaxi_contig_32192|comp34765_c1_seq1	GO:0009570	2	phenylalanyl-trna_synthetase	gi|552837785|ref|XP_005849441.1|hypothetical_protein_CHLNCDRAFT_56054_[Chlorella_variabilis]_>gi|307109101|gb|EFN57339.1|_hypothetical_protein_CHLNCDRAFT_56054_[Chlorella_variabilis]	XP_005849441	1.67E-61	AT3G58140.1	8.00E-71	NA	_phenylalanyl-tRNA_synthetase_class_IIc_family_protein_
Ctaxi_contig_32193|comp34765_c1_seq2	GO:0009570	2	protein	gi|552837785|ref|XP_005849441.1|hypothetical_protein_CHLNCDRAFT_56054_[Chlorella_variabilis]_>gi|307109101|gb|EFN57339.1|_hypothetical_protein_CHLNCDRAFT_56054_[Chlorella_variabilis]	XP_005849441	1.04E-61	AT3G58140.1	9.00E-68	NA	_phenylalanyl-tRNA_synthetase_class_IIc_family_protein_
Ctaxi_contig_32797|comp34816_c1_seq6	GO:0009570	2	chaperonin-like_protein	gi|168036376|ref|XP_001770683.1|predicted_protein_[Physcomitrella_patens]_>gi|162678044|gb|EDQ64507.1|_predicted_protein_[Physcomitrella_patens]	XP_001770683	1.98E-09	AT5G19855.1	5.00E-13	NA	_Chaperonin-like_RbcX_protein_
Ctaxi_contig_33018|comp34836_c3_seq1	GO:0009570	2	protein_thylakoid_chloroplastic-like	"gi|502148678|ref|XP_004507227.1|PREDICTED:_protein_THYLAKOID_FORMATION1,_chloroplastic-like_[Cicer_arietinum]"	XP_004507227	1.23E-18	AT2G20890.1	5.00E-24	"PSB29,THF1"	_photosystem_II_reaction_center_PSB29_protein_
Ctaxi_contig_34147|comp34934_c0_seq1	GO:0009570	2	2-c-methyl-d-erythritol_4-phosphate_cytidyltransferase	gi|302853405|ref|XP_002958218.1|hypothetical_protein_VOLCADRAFT_84386_[Volvox_carteri_f._nagariensis]_>gi|300256487|gb|EFJ40752.1|_hypothetical_protein_VOLCADRAFT_84386_[Volvox_carteri_f._nagariensis]	XP_002958218	2.20E-20	AT2G02500.1	1.00E-23	"ISPD,ATMEPCT,MCT"	_Nucleotide-diphospho-sugar_transferases_superfamily_protein_
Ctaxi_contig_34151|comp34934_c2_seq2	GO:0009570	2	2-c-methyl-d-erythritol_4-phosphate_cytidylyltransferase	gi|302853405|ref|XP_002958218.1|hypothetical_protein_VOLCADRAFT_84386_[Volvox_carteri_f._nagariensis]_>gi|300256487|gb|EFJ40752.1|_hypothetical_protein_VOLCADRAFT_84386_[Volvox_carteri_f._nagariensis]	XP_002958218	1.51E-28	AT2G02500.1	9.00E-34	"ISPD,ATMEPCT,MCT"	_Nucleotide-diphospho-sugar_transferases_superfamily_protein_
Ctaxi_contig_34781|comp34990_c0_seq12	GO:0009570	2	malate_dehydrogenase	gi|159469941|ref|XP_001693118.1|malate_dehydrogenase_[Chlamydomonas_reinhardtii]_>gi|1762104|gb|AAB39506.1|_NAD-dependent_malate_dehydrogenase_[Chlamydomonas_reinhardtii]_>gi|4096875|gb|AAD10324.1|_NAD-dependent_malate_dehydrogenase_[Chlamydomonas_reinhardtii]_>gi|158277376|gb|EDP03144.1|_malate_dehydrogenase_[Chlamydomonas_reinhardtii]	XP_001693118	1.59E-18	AT1G53240.1	4.00E-19	mMDH1	_Lactate/malate_dehydrogenase_family_protein_
Ctaxi_contig_34782|comp34990_c0_seq13	GO:0009570	2	malate_dehydrogenase	gi|159469941|ref|XP_001693118.1|malate_dehydrogenase_[Chlamydomonas_reinhardtii]_>gi|1762104|gb|AAB39506.1|_NAD-dependent_malate_dehydrogenase_[Chlamydomonas_reinhardtii]_>gi|4096875|gb|AAD10324.1|_NAD-dependent_malate_dehydrogenase_[Chlamydomonas_reinhardtii]_>gi|158277376|gb|EDP03144.1|_malate_dehydrogenase_[Chlamydomonas_reinhardtii]	XP_001693118	4.76E-23	AT1G53240.1	8.00E-24	mMDH1	_Lactate/malate_dehydrogenase_family_protein_
Ctaxi_contig_34772|comp34990_c0_seq3	GO:0009570	2	malate_dehydrogenase	gi|255073915|ref|XP_002500632.1|malate_dehydrogenase_[Micromonas_sp._RCC299]_>gi|226515895|gb|ACO61890.1|_malate_dehydrogenase_[Micromonas_sp._RCC299]	XP_002500632	3.06E-50	AT3G47520.1	8.00E-64	MDH	_malate_dehydrogenase_
Ctaxi_contig_34773|comp34990_c0_seq4	GO:0009570	2	malate_dehydrogenase	gi|255073915|ref|XP_002500632.1|malate_dehydrogenase_[Micromonas_sp._RCC299]_>gi|226515895|gb|ACO61890.1|_malate_dehydrogenase_[Micromonas_sp._RCC299]	XP_002500632	1.80E-42	AT3G47520.1	2.00E-54	MDH	_malate_dehydrogenase_
Ctaxi_contig_35097|comp35024_c1_seq1	GO:0009570	2	signal_recognition_particle_54_kda_chloroplastic-like	gi|545354454|ref|XP_005643061.1|signal_recognition_particle_protein_[Coccomyxa_subellipsoidea_C-169]_>gi|384245021|gb|EIE18517.1|_signal_recognition_particle_protein_[Coccomyxa_subellipsoidea_C-169]	XP_005643061	3.04E-61	AT5G03940.1	4.00E-69	"FFC,54CP,CPSRP54,SRP54CP"	_chloroplast_signal_recognition_particle_54_kDa_subunit_
Ctaxi_contig_35101|comp35024_c1_seq5	GO:0009570	2	signal_recognition_particle_subunit_ffh_srp54	gi|545354454|ref|XP_005643061.1|signal_recognition_particle_protein_[Coccomyxa_subellipsoidea_C-169]_>gi|384245021|gb|EIE18517.1|_signal_recognition_particle_protein_[Coccomyxa_subellipsoidea_C-169]	XP_005643061	6.95E-31	AT5G03940.1	8.00E-36	"FFC,54CP,CPSRP54,SRP54CP"	_chloroplast_signal_recognition_particle_54_kDa_subunit_
Ctaxi_contig_36182|comp35125_c2_seq1	GO:0009570	2	proline--trna_ligase-like	gi|552826688|ref|XP_005847083.1|hypothetical_protein_CHLNCDRAFT_24199_[Chlorella_variabilis]_>gi|307106736|gb|EFN54981.1|_hypothetical_protein_CHLNCDRAFT_24199_[Chlorella_variabilis]	XP_005847083	0	AT5G52520.1	0	"OVA6,PRORS1"	_Class_II_aaRS_and_biotin_synthetases_superfamily_protein_
Ctaxi_contig_36371|comp35143_c0_seq1	GO:0009570	2	protein	gi|302830444|ref|XP_002946788.1|hypothetical_protein_VOLCADRAFT_79385_[Volvox_carteri_f._nagariensis]_>gi|300267832|gb|EFJ52014.1|_hypothetical_protein_VOLCADRAFT_79385_[Volvox_carteri_f._nagariensis]	XP_002946788	1.42E-62	AT1G24360.1	3.00E-66	NA	_NAD(P)-binding_Rossmann-fold_superfamily_protein_
Ctaxi_contig_36935|comp35200_c4_seq1	GO:0009570	2	6-phosphogluconate_dehydrogenase_family_protein	"gi|255553267|ref|XP_002517676.1|6-phosphogluconate_dehydrogenase,_putative_[Ricinus_communis]_>gi|223543308|gb|EEF44840.1|_6-phosphogluconate_dehydrogenase,_putative_[Ricinus_communis]"	XP_002517676	1.45E-41	AT1G64190.1	2.00E-51	NA	_6-phosphogluconate_dehydrogenase_family_protein_
Ctaxi_contig_37246|comp35220_c0_seq1	GO:0009570	2	inorganic_pyrophosphatase	gi|552837053|ref|XP_005849278.1|hypothetical_protein_CHLNCDRAFT_56094_[Chlorella_variabilis]_>gi|307108937|gb|EFN57176.1|_hypothetical_protein_CHLNCDRAFT_56094_[Chlorella_variabilis]	XP_005849278	1.19E-46	AT5G09650.1	9.00E-37	"AtPPa6,PPa6"	_pyrophosphorylase_6_
Ctaxi_contig_37247|comp35220_c0_seq2	GO:0009570	2	inorganic_pyrophosphatase	gi|552837053|ref|XP_005849278.1|hypothetical_protein_CHLNCDRAFT_56094_[Chlorella_variabilis]_>gi|307108937|gb|EFN57176.1|_hypothetical_protein_CHLNCDRAFT_56094_[Chlorella_variabilis]	XP_005849278	5.67E-72	AT5G09650.1	1.00E-69	"AtPPa6,PPa6"	_pyrophosphorylase_6_
Ctaxi_contig_37250|comp35220_c0_seq5	GO:0009570	2	soluble_inorganic_pyrophosphatase_chloroplastic-like	gi|552837053|ref|XP_005849278.1|hypothetical_protein_CHLNCDRAFT_56094_[Chlorella_variabilis]_>gi|307108937|gb|EFN57176.1|_hypothetical_protein_CHLNCDRAFT_56094_[Chlorella_variabilis]	XP_005849278	1.90E-32	AT5G09650.1	4.00E-37	"AtPPa6,PPa6"	_pyrophosphorylase_6_
Ctaxi_contig_37259|comp35220_c3_seq3	GO:0009570	2	soluble_inorganic_pyrophosphatase_chloroplastic-like	gi|168049644|ref|XP_001777272.1|predicted_protein_[Physcomitrella_patens]_>gi|162671374|gb|EDQ57927.1|_predicted_protein_[Physcomitrella_patens]	XP_001777272	5.17E-17	AT5G09650.1	1.00E-18	"AtPPa6,PPa6"	_pyrophosphorylase_6_
Ctaxi_contig_37569|comp35247_c2_seq2	GO:0009570	2	acetyl-_carboxylase_beta_subunit	gi|260780700|ref|YP_003227083.1|acetyl-CoA_carboxylase_beta_subunit_[Bryopsis_hypnoides]_>gi|260176778|gb|ACX33787.1|_acetyl-CoA_carboxylase_beta_subunit_[Bryopsis_hypnoides]	YP_003227083	8.44E-114	ATCG00500.1	1.00E-90	ACCD	_acetyl-CoA_carboxylase_carboxyl_transferase_subunit_beta_
Ctaxi_contig_37725|comp35263_c3_seq1	GO:0009570	2	glyceraldehyde-3-phosphate_dehydrogenase	gi|260424076|gb|ACX37507.1|chloroplast_glyceraldehyde_3-phosphate_dehydrogenase_[Botryococcus_braunii]	ACX37507	5.71E-28	AT1G42970.1	4.00E-32	GAPB	_glyceraldehyde-3-phosphate_dehydrogenase_B_subunit_
Ctaxi_contig_38702|comp35344_c2_seq3	GO:0009570	2	pyruvate_dehydrogenase_e1_component_subunit_alpha-like	gi|302837967|ref|XP_002950542.1|hypothetical_protein_VOLCADRAFT_104783_[Volvox_carteri_f._nagariensis]_>gi|300264091|gb|EFJ48288.1|_hypothetical_protein_VOLCADRAFT_104783_[Volvox_carteri_f._nagariensis]	XP_002950542	6.19E-39	AT1G01090.1	3.00E-41	PDH-E1ALPHA	_pyruvate_dehydrogenase_E1_alpha_
Ctaxi_contig_38705|comp35344_c4_seq1	GO:0009570	2	pyruvate_dehydrogenase_e1_component_alpha_subunit	gi|302837967|ref|XP_002950542.1|hypothetical_protein_VOLCADRAFT_104783_[Volvox_carteri_f._nagariensis]_>gi|300264091|gb|EFJ48288.1|_hypothetical_protein_VOLCADRAFT_104783_[Volvox_carteri_f._nagariensis]	XP_002950542	7.14E-47	AT1G01090.1	1.00E-49	PDH-E1ALPHA	_pyruvate_dehydrogenase_E1_alpha_
Ctaxi_contig_38707|comp35344_c4_seq3	GO:0009570	2	pyruvate_dehydrogenase_e1_subunit_alpha	gi|545355704|ref|XP_005643628.1|hypothetical_protein_COCSUDRAFT_31344_[Coccomyxa_subellipsoidea_C-169]_>gi|384245591|gb|EIE19084.1|_hypothetical_protein_COCSUDRAFT_31344_[Coccomyxa_subellipsoidea_C-169]	XP_005643628	1.40E-47	AT1G01090.1	9.00E-51	PDH-E1ALPHA	_pyruvate_dehydrogenase_E1_alpha_
Ctaxi_contig_38938|comp35364_c7_seq2	GO:0009570	2	protein_chloroplastic-like	gi|159490004|ref|XP_001702979.1|iron-sulfur_cluster_assembly_protein_[Chlamydomonas_reinhardtii]_>gi|158270886|gb|EDO96717.1|_iron-sulfur_cluster_assembly_protein_[Chlamydomonas_reinhardtii]	XP_001702979	5.31E-69	AT1G32500.1	3.00E-74	"ATNAP6,NAP6"	_non-intrinsic_ABC_protein_6_
Ctaxi_contig_38989|comp35368_c5_seq1	GO:0009570	2	type_ii	"gi|302849676|ref|XP_002956367.1|peroxiredoxin,_type_II_[Volvox_carteri_f._nagariensis]_>gi|300258273|gb|EFJ42511.1|_peroxiredoxin,_type_II_[Volvox_carteri_f._nagariensis]"	XP_002956367	7.74E-62	AT3G52960.1	3.00E-64	NA	_Thioredoxin_superfamily_protein_
Ctaxi_contig_38990|comp35368_c5_seq2	GO:0009570	2	type_ii	"gi|302849676|ref|XP_002956367.1|peroxiredoxin,_type_II_[Volvox_carteri_f._nagariensis]_>gi|300258273|gb|EFJ42511.1|_peroxiredoxin,_type_II_[Volvox_carteri_f._nagariensis]"	XP_002956367	1.80E-61	AT3G52960.1	1.00E-67	NA	_Thioredoxin_superfamily_protein_
Ctaxi_contig_39052|comp35375_c1_seq1	GO:0009570	2	ribose-5-phosphate_isomerase	gi|302837760|ref|XP_002950439.1|hypothetical_protein_VOLCADRAFT_104693_[Volvox_carteri_f._nagariensis]_>gi|300264444|gb|EFJ48640.1|_hypothetical_protein_VOLCADRAFT_104693_[Volvox_carteri_f._nagariensis]	XP_002950439	3.34E-24	AT3G04790.1	3.00E-28	NA	"_Ribose_5-phosphate_isomerase,_type_A_protein_"
Ctaxi_contig_39054|comp35375_c4_seq1	GO:0009570	2	ribose-5-phosphate_isomerase	gi|552840260|ref|XP_005849996.1|hypothetical_protein_CHLNCDRAFT_34303_[Chlorella_variabilis]_>gi|307109657|gb|EFN57894.1|_hypothetical_protein_CHLNCDRAFT_34303_[Chlorella_variabilis]	XP_005849996	8.80E-25	AT3G04790.1	1.00E-26	NA	"_Ribose_5-phosphate_isomerase,_type_A_protein_"
Ctaxi_contig_39055|comp35375_c4_seq2	GO:0009570	2	ribose-5-phosphate_isomerase	gi|552840260|ref|XP_005849996.1|hypothetical_protein_CHLNCDRAFT_34303_[Chlorella_variabilis]_>gi|307109657|gb|EFN57894.1|_hypothetical_protein_CHLNCDRAFT_34303_[Chlorella_variabilis]	XP_005849996	9.04E-22	AT3G04790.1	7.00E-23	NA	"_Ribose_5-phosphate_isomerase,_type_A_protein_"
Ctaxi_contig_40080|comp35469_c2_seq3	GO:0009570	2	4-hydroxy-3-methylbut-2-enyl_diphosphate_reductase	gi|389650110|gb|AFK94154.1|4-hydroxy-3-methylbut-2-enyl_diphosphate_reductase_[Dunaliella_salina]	AFK94154	6.94E-22	AT4G34350.1	2.00E-22	"CLB6,ISPH,HDR"	_4-hydroxy-3-methylbut-2-enyl_diphosphate_reductase_
Ctaxi_contig_41216|comp35560_c2_seq1	GO:0009570	2	1-deoxy-d-xylulose_5-phosphate_reductoisomerase	gi|388564732|gb|AFK73395.1|2-C-methyl-D-erythritol_4-phosphate_synthase_[Plagiochasma_appendiculatum]_>gi|392598159|gb|AFM78686.1|_1-deoxy-D-xylulose-5-phosphate_reductoisomerase_[Plagiochasma_appendiculatum]	AFK73395	1.26E-84	AT5G62790.1	2.00E-100	"DXR,PDE129"	_1-deoxy-D-xylulose_5-phosphate_reductoisomerase_
Ctaxi_contig_41218|comp35560_c2_seq3	GO:0009570	2	1-deoxy-d-xylulose_5-phosphate_reductoisomerase	gi|40849971|gb|AAR95700.1|putative_1-deoxy-D-xylulose_5-phosphate_reductoisomerase_[Ginkgo_biloba]	AAR95700	6.68E-17	AT5G62790.2	5.00E-18	DXR	_1-deoxy-D-xylulose_5-phosphate_reductoisomerase_
Ctaxi_contig_41266|comp35564_c3_seq3	GO:0009570	2	at4g39970_t5j17_140	gi|550334168|gb|ERP58205.1|hypothetical_protein_POPTR_0007s05210g_[Populus_trichocarpa]	ERP58205	1.28E-24	AT4G39970.1	1.00E-30	NA	_Haloacid_dehalogenase-like_hydrolase_(HAD)_superfamily_protein_
Ctaxi_contig_41604|comp35585_c3_seq1	GO:0009570	2	phosphoserine_aminotransferase	gi|302838366|ref|XP_002950741.1|hypothetical_protein_VOLCADRAFT_81234_[Volvox_carteri_f._nagariensis]_>gi|300263858|gb|EFJ48056.1|_hypothetical_protein_VOLCADRAFT_81234_[Volvox_carteri_f._nagariensis]	XP_002950741	3.43E-36	AT2G17630.1	2.00E-40	NA	_Pyridoxal_phosphate_(PLP)-dependent_transferases_superfamily_protein_
Ctaxi_contig_42066|comp35611_c1_seq1	GO:0009570	2	protein	gi|159486539|ref|XP_001701296.1|hypothetical_protein_CHLREDRAFT_179251_[Chlamydomonas_reinhardtii]_>gi|158271779|gb|EDO97591.1|_predicted_protein_[Chlamydomonas_reinhardtii]	XP_001701296	5.00E-16	AT2G21385.3	5.00E-11	NA	_unknown_protein._
Ctaxi_contig_42749|comp35661_c4_seq1	GO:0009570	2	ketol-acid_reductoisomerase	gi|302837111|ref|XP_002950115.1|hypothetical_protein_VOLCADRAFT_74529_[Volvox_carteri_f._nagariensis]_>gi|300264588|gb|EFJ48783.1|_hypothetical_protein_VOLCADRAFT_74529_[Volvox_carteri_f._nagariensis]	XP_002950115	0	AT3G58610.3	0	NA	_ketol-acid_reductoisomerase_
Ctaxi_contig_42768|comp35663_c0_seq1	GO:0009570	2	gamma-glutamylcysteine_synthetase	gi|552816910|ref|XP_005844806.1|hypothetical_protein_CHLNCDRAFT_26566_[Chlorella_variabilis]_>gi|307104450|gb|EFN52704.1|_hypothetical_protein_CHLNCDRAFT_26566_[Chlorella_variabilis]	XP_005844806	1.58E-110	AT4G23100.3	7.00E-119	GSH1	_glutamate-cysteine_ligase_
Ctaxi_contig_44629|comp35786_c0_seq1	GO:0009570	2	porphobilinogen_deaminase	gi|552811775|ref|XP_005843555.1|hypothetical_protein_CHLNCDRAFT_33052_[Chlorella_variabilis]_>gi|307103191|gb|EFN51453.1|_hypothetical_protein_CHLNCDRAFT_33052_[Chlorella_variabilis]	XP_005843555	6.52E-42	AT5G08280.1	5.00E-46	HEMC	_hydroxymethylbilane_synthase_
Ctaxi_contig_44630|comp35786_c0_seq2	GO:0009570	2	porphobilinogen_deaminase	gi|159486921|ref|XP_001701485.1|porphobilinogen_deaminase_[Chlamydomonas_reinhardtii]_>gi|158271667|gb|EDO97482.1|_porphobilinogen_deaminase_[Chlamydomonas_reinhardtii]	XP_001701485	3.66E-15	AT5G08280.1	4.00E-18	HEMC	_hydroxymethylbilane_synthase_
Ctaxi_contig_44634|comp35786_c1_seq4	GO:0009570	2	porphobilinogen_deaminase	"gi|460396846|ref|XP_004243981.1|PREDICTED:_porphobilinogen_deaminase,_chloroplastic-like_[Solanum_lycopersicum]"	XP_004243981	4.30E-26	AT5G08280.1	3.00E-31	HEMC	_hydroxymethylbilane_synthase_
Ctaxi_contig_45442|comp35828_c1_seq3	GO:0009570	2	gtp_binding_protein	gi|159484110|ref|XP_001700103.1|GTP_binding_protein_TypA_[Chlamydomonas_reinhardtii]_>gi|158272599|gb|EDO98397.1|_GTP_binding_protein_TypA_[Chlamydomonas_reinhardtii]	XP_001700103	4.92E-72	AT5G13650.2	2.00E-86	NA	_elongation_factor_family_protein_
Ctaxi_contig_45896|comp35862_c3_seq2	GO:0009570	2	elongation_factor_ts	gi|168025430|ref|XP_001765237.1|predicted_protein_[Physcomitrella_patens]_>gi|162683556|gb|EDQ69965.1|_predicted_protein_[Physcomitrella_patens]	XP_001765237	1.90E-20	AT4G29060.1	3.00E-15	emb2726	_elongation_factor_Ts_family_protein_
Ctaxi_contig_45901|comp35863_c0_seq3	GO:0009570	2	fructose-_-bisphosphatase	"gi|302833213|ref|XP_002948170.1|fructose-1,6-bisphosphatase_[Volvox_carteri_f._nagariensis]_>gi|300266390|gb|EFJ50577.1|_fructose-1,6-bisphosphatase_[Volvox_carteri_f._nagariensis]"	XP_002948170	5.20E-30	AT3G54050.2	9.00E-31	HCEF1	_high_cyclic_electron_flow_1_
Ctaxi_contig_45904|comp35863_c1_seq3	GO:0009570	2	fructose-_-bisphosphatase	"gi|302833213|ref|XP_002948170.1|fructose-1,6-bisphosphatase_[Volvox_carteri_f._nagariensis]_>gi|300266390|gb|EFJ50577.1|_fructose-1,6-bisphosphatase_[Volvox_carteri_f._nagariensis]"	XP_002948170	4.75E-16	AT3G54050.2	3.00E-20	HCEF1	_high_cyclic_electron_flow_1_
Ctaxi_contig_45907|comp35863_c1_seq6	GO:0009570	2	fructose-_-bisphosphatase	gi|508715436|gb|EOY07333.1|High_cyclic_electron_flow_1_[Theobroma_cacao]	EOY07333	2.85E-28	AT3G54050.2	2.00E-36	HCEF1	_high_cyclic_electron_flow_1_
Ctaxi_contig_45908|comp35863_c1_seq7	GO:0009570	2	fructose-_-bisphosphatase	gi|508715436|gb|EOY07333.1|High_cyclic_electron_flow_1_[Theobroma_cacao]	EOY07333	1.79E-22	AT3G54050.2	5.00E-30	HCEF1	_high_cyclic_electron_flow_1_
Ctaxi_contig_45934|comp35863_c6_seq1	GO:0009570	2	fructose-_-bisphosphatase	"gi|302833213|ref|XP_002948170.1|fructose-1,6-bisphosphatase_[Volvox_carteri_f._nagariensis]_>gi|300266390|gb|EFJ50577.1|_fructose-1,6-bisphosphatase_[Volvox_carteri_f._nagariensis]"	XP_002948170	1.75E-67	AT3G54050.2	1.00E-65	HCEF1	_high_cyclic_electron_flow_1_
Ctaxi_contig_49696|comp36122_c0_seq3	GO:0009570	2	dihydropyrimidine_dehydrogenase	gi|15229529|ref|NP_188408.1|putative_dihydropyrimidine_dehydrogenase_[Arabidopsis_thaliana]_>gi|9294485|dbj|BAB02704.1|_senescencs-related_protein;_dihydroorotate_dehydrogenase-like_protein_[Arabidopsis_thaliana]_>gi|14334712|gb|AAK59534.1|_putative_dehydrogenase_[Arabidopsis_thaliana]_>gi|16323430|gb|AAL15209.1|_putative_dehydrogenase_[Arabidopsis_thaliana]_>gi|24850451|gb|AAN64919.1|_putative_dehydrogenase_[Arabidopsis_thaliana]_>gi|332642489|gb|AEE76010.1|_putative_dihydropyrimidine_dehydrogenase_[Arabidopsis_thaliana]	NP_188408	1.82E-122	AT3G17810.1	9.00E-159	PYD1	_pyrimidine_1_
Ctaxi_contig_49935|comp36141_c0_seq1	GO:0009570	2	indole-3-glycerol_phosphate_synthase	gi|145348239|ref|XP_001418562.1|predicted_protein_[Ostreococcus_lucimarinus_CCE9901]_>gi|144578791|gb|ABO96855.1|_predicted_protein_[Ostreococcus_lucimarinus_CCE9901]	XP_001418562	2.32E-23	AT2G04400.1	1.00E-29	NA	_Aldolase-type_TIM_barrel_family_protein_
Ctaxi_contig_49939|comp36141_c2_seq2	GO:0009570	2	protein	gi|552822802|ref|XP_005846207.1|hypothetical_protein_CHLNCDRAFT_25164_[Chlorella_variabilis]_>gi|307105857|gb|EFN54105.1|_hypothetical_protein_CHLNCDRAFT_25164_[Chlorella_variabilis]	XP_005846207	6.93E-30	AT2G04400.1	6.00E-31	NA	_Aldolase-type_TIM_barrel_family_protein_
Ctaxi_contig_50380|comp36170_c1_seq2	GO:0009570	2	methionyl-trna_synthetase	gi|497241726|ref|WP_009555964.1|methionyl-tRNA_synthetase_[Oscillatoriales_cyanobacterium_JSC-12]_>gi|410711544|gb|EKQ69050.1|_methionyl-tRNA_synthetase_[Oscillatoriales_cyanobacterium_JSC-12]	WP_009555964	2.82E-40	AT3G55400.2	1.00E-47	OVA1	_methionyl-tRNA_synthetase_/_methionine--tRNA_ligase_/_MetRS_(cpMetRS)_
Ctaxi_contig_51206|comp36224_c5_seq3	GO:0009570	2	2c-methyl-d-erythritol_-cyclodiphosphate_synthase	gi|302832844|ref|XP_002947986.1|hypothetical_protein_VOLCADRAFT_88137_[Volvox_carteri_f._nagariensis]_>gi|300266788|gb|EFJ50974.1|_hypothetical_protein_VOLCADRAFT_88137_[Volvox_carteri_f._nagariensis]	XP_002947986	1.62E-74	AT1G63970.1	2.00E-89	"ISPF,MECPS"	_isoprenoid_F_
Ctaxi_contig_52047|comp36265_c0_seq17	GO:0009570	2	threonyl-trna_synthetase	gi|302855151|ref|XP_002959075.1|hypothetical_protein_VOLCADRAFT_70347_[Volvox_carteri_f._nagariensis]_>gi|300255572|gb|EFJ39869.1|_hypothetical_protein_VOLCADRAFT_70347_[Volvox_carteri_f._nagariensis]	XP_002959075	8.82E-42	AT2G04842.1	4.00E-51	EMB2761	"_threonyl-tRNA_synthetase,_putative_/_threonine--tRNA_ligase,_putative_"
Ctaxi_contig_52055|comp36265_c2_seq4	GO:0009570	2	threonyl-trna_synthetase	gi|412987534|emb|CCO20369.1|threonyl-tRNA_synthetase_[Bathycoccus_prasinos]	CCO20369	2.27E-50	AT2G04842.1	6.00E-57	EMB2761	"_threonyl-tRNA_synthetase,_putative_/_threonine--tRNA_ligase,_putative_"
Ctaxi_contig_52728|comp36311_c0_seq1	GO:0009570	2	pyruvate_dehydrogenase_e1_component_subunit_alpha-like	gi|302837967|ref|XP_002950542.1|hypothetical_protein_VOLCADRAFT_104783_[Volvox_carteri_f._nagariensis]_>gi|300264091|gb|EFJ48288.1|_hypothetical_protein_VOLCADRAFT_104783_[Volvox_carteri_f._nagariensis]	XP_002950542	4.87E-28	AT1G01090.1	5.00E-27	PDH-E1ALPHA	_pyruvate_dehydrogenase_E1_alpha_
Ctaxi_contig_52936|comp36324_c3_seq1	GO:0009570	2	chloroplast_phosphoribulokinase	"gi|159471788|ref|XP_001694038.1|phosphoribulokinase_[Chlamydomonas_reinhardtii]_>gi|125577|sp|P19824.1|KPPR_CHLRE_RecName:_Full=Phosphoribulokinase,_chloroplastic;_Short=PRK;_Short=PRKase;_AltName:_Full=Phosphopentokinase;_Flags:_Precursor_>gi|7107404|gb|AAF36402.1|AF228914_1_phosphoribulokinase_precursor_[Chlamydomonas_reinhardtii]_>gi|167432|gb|AAA33090.1|_phosphoribulokinase_[Chlamydomonas_reinhardtii]_>gi|158277205|gb|EDP02974.1|_phosphoribulokinase_[Chlamydomonas_reinhardtii]_>gi|227431|prf||1703465A_phosphoribulokinase"	XP_001694038	3.33E-25	AT1G32060.1	5.00E-27	PRK	_phosphoribulokinase_
Ctaxi_contig_52938|comp36324_c3_seq3	GO:0009570	2	protein	gi|226498182|ref|NP_001149223.1|LOC100282845_[Zea_mays]_>gi|194700336|gb|ACF84252.1|_unknown_[Zea_mays]_>gi|194704790|gb|ACF86479.1|_unknown_[Zea_mays]_>gi|195625566|gb|ACG34613.1|_phosphoribulokinase_[Zea_mays]_>gi|413938377|gb|AFW72928.1|_phosphoribulokinase_[Zea_mays]	NP_001149223	7.53E-89	AT1G32060.1	4.00E-107	PRK	_phosphoribulokinase_
Ctaxi_contig_52959|comp36326_c3_seq1	GO:0009570	2	protein_lhcp_translocation_defect-like	gi|302781252|ref|XP_002972400.1|hypothetical_protein_SELMODRAFT_228130_[Selaginella_moellendorffii]_>gi|300159867|gb|EFJ26486.1|_hypothetical_protein_SELMODRAFT_228130_[Selaginella_moellendorffii]	XP_002972400	1.43E-28	AT1G50900.1	2.00E-35	GDC1	_Ankyrin_repeat_family_protein_
Ctaxi_contig_53677|comp36358_c2_seq1	GO:0009570	2	iron-sulfur_cluster_assembly_accessory_protein	gi|515874424|ref|WP_017305007.1|hypothetical_protein_[Spirulina_subsalsa]	WP_017305007	2.97E-31	AT1G10500.1	2.00E-35	"ATCPISCA,CPISCA"	_chloroplast-localized_ISCA-like_protein_
Ctaxi_contig_53723|comp36363_c0_seq5	GO:0009570	2	chaperone_protein_chloroplastic-like	gi|552815271|ref|XP_005844402.1|hypothetical_protein_CHLNCDRAFT_32555_[Chlorella_variabilis]_>gi|307104044|gb|EFN52300.1|_hypothetical_protein_CHLNCDRAFT_32555_[Chlorella_variabilis]	XP_005844402	3.05E-167	AT5G50920.1	0	"CLPC,ATHSP93-V,HSP93-V,DCA1,CLPC1"	_CLPC_homologue_1_
Ctaxi_contig_53727|comp36363_c2_seq1	GO:0009570	2	atp-dependent_clp_protease_atp-binding_subunit_clpa_homolog_chloroplastic-like	gi|545368374|ref|XP_005648968.1|hypothetical_protein_COCSUDRAFT_28166_[Coccomyxa_subellipsoidea_C-169]_>gi|384250946|gb|EIE24424.1|_hypothetical_protein_COCSUDRAFT_28166_[Coccomyxa_subellipsoidea_C-169]	XP_005648968	4.48E-81	AT3G48870.2	1.00E-88	HSP93-III	_Clp_ATPase_
Ctaxi_contig_53729|comp36363_c2_seq3	GO:0009570	2	atp-dependent_clp_protease_atp-binding_subunit_clpa_homolog_chloroplastic-like	gi|545368374|ref|XP_005648968.1|hypothetical_protein_COCSUDRAFT_28166_[Coccomyxa_subellipsoidea_C-169]_>gi|384250946|gb|EIE24424.1|_hypothetical_protein_COCSUDRAFT_28166_[Coccomyxa_subellipsoidea_C-169]	XP_005648968	2.32E-81	AT3G48870.2	1.00E-90	HSP93-III	_Clp_ATPase_
Ctaxi_contig_55082|comp36445_c0_seq1	GO:0009570	2	anthranilate_phosphoribosyltransferase	gi|168043523|ref|XP_001774234.1|predicted_protein_[Physcomitrella_patens]_>gi|162674502|gb|EDQ61010.1|_predicted_protein_[Physcomitrella_patens]	XP_001774234	4.31E-24	AT5G17990.1	9.00E-29	"TRP1,pat1"	_tryptophan_biosynthesis_1_
Ctaxi_contig_55491|comp36473_c0_seq9	GO:0009570	2	tryptophan_synthase_subunit_alpha	gi|159477753|ref|XP_001696973.1|tryptophan_synthetase_alpha_subunit_[Chlamydomonas_reinhardtii]_>gi|158274885|gb|EDP00665.1|_tryptophan_synthetase_alpha_subunit_[Chlamydomonas_reinhardtii]	XP_001696973	4.27E-23	AT3G54640.1	6.00E-28	"TSA1,TRP3"	_tryptophan_synthase_alpha_chain_
Ctaxi_contig_55498|comp36473_c1_seq2	GO:0009570	2	protein	gi|302834657|ref|XP_002948891.1|hypothetical_protein_VOLCADRAFT_58555_[Volvox_carteri_f._nagariensis]_>gi|300266082|gb|EFJ50271.1|_hypothetical_protein_VOLCADRAFT_58555_[Volvox_carteri_f._nagariensis]	XP_002948891	8.83E-33	AT1G16720.1	1.00E-23	HCF173	_high_chlorophyll_fluorescence_phenotype_173_
Ctaxi_contig_55863|comp36496_c1_seq1	GO:0009570	2	dead_deah_box_helicase	gi|545370263|ref|XP_005649787.1|P-loop_containing_nucleoside_triphosphate_hydrolase_protein_[Coccomyxa_subellipsoidea_C-169]_>gi|384251766|gb|EIE25243.1|_P-loop_containing_nucleoside_triphosphate_hydrolase_protein_[Coccomyxa_subellipsoidea_C-169]	XP_005649787	6.99E-25	AT1G70070.1	2.00E-26	"EMB25,PDE317,ISE2"	"_DEAD/DEAH_box_helicase,_putative_"
Ctaxi_contig_56195|comp36517_c0_seq1	GO:0009570	2	cytochrome_p450	gi|482868199|gb|AGK38421.1|CYP97B1_[Parachlorella_kessleri]	AGK38421	1.92E-39	AT4G15110.1	4.00E-44	CYP97B3	"_cytochrome_P450,_family_97,_subfamily_B,_polypeptide_3_"
Ctaxi_contig_56348|comp36529_c0_seq1	GO:0009570	2	leucyl-trna_synthetase	gi|545374147|ref|XP_005651384.1|putative_leucyl_tRNA_synthetase_[Coccomyxa_subellipsoidea_C-169]_>gi|384253365|gb|EIE26840.1|_putative_leucyl_tRNA_synthetase_[Coccomyxa_subellipsoidea_C-169]	XP_005651384	8.24E-126	AT4G04350.1	1.00E-147	EMB2369	"_tRNA_synthetase_class_I_(I,_L,_M_and_V)_family_protein_"
Ctaxi_contig_56349|comp36529_c0_seq2	GO:0009570	2	leucyl-trna_synthetase	gi|545374147|ref|XP_005651384.1|putative_leucyl_tRNA_synthetase_[Coccomyxa_subellipsoidea_C-169]_>gi|384253365|gb|EIE26840.1|_putative_leucyl_tRNA_synthetase_[Coccomyxa_subellipsoidea_C-169]	XP_005651384	1.59E-61	AT4G04350.1	3.00E-65	EMB2369	"_tRNA_synthetase_class_I_(I,_L,_M_and_V)_family_protein_"
Ctaxi_contig_58027|comp36625_c5_seq2	GO:0009570	2	protein_translocase_subunit_seca	"gi|545373296|ref|XP_005651027.1|protein_translocase_subunit_secA,_chloroplastic_[Coccomyxa_subellipsoidea_C-169]_>gi|384253008|gb|EIE26483.1|_protein_translocase_subunit_secA,_chloroplastic_[Coccomyxa_subellipsoidea_C-169]"	XP_005651027	2.60E-60	AT4G01800.1	4.00E-72	"AGY1,AtcpSecA,SECA1"	_Albino_or_Glassy_Yellow_1_
Ctaxi_contig_59003|comp36679_c1_seq3	GO:0009570	2	elongation_factor_tu	gi|269927167|gb|ACZ52949.1|elongation_factor_Tu_[Bryopsis_hypnoides]	ACZ52949	1.76E-41	AT4G20360.1	2.00E-50	"ATRAB8D,ATRABE1B,RABE1b"	_RAB_GTPase_homolog_E1B_
Ctaxi_contig_59842|comp36722_c2_seq1	GO:0009570	2	30s_ribosomal_protein_s5	gi|545354095|ref|XP_005642882.1|plastid_ribosomal_protein_S5A_small_ribosomal_subunit_[Coccomyxa_subellipsoidea_C-169]_>gi|384244841|gb|EIE18338.1|_plastid_ribosomal_protein_S5A_small_ribosomal_subunit_[Coccomyxa_subellipsoidea_C-169]	XP_005642882	1.22E-30	AT2G33800.1	2.00E-32	NA	_Ribosomal_protein_S5_family_protein_
Ctaxi_contig_59862|comp36724_c3_seq1	GO:0009570	2	cystathionine_gamma-synthase	gi|545374103|ref|XP_005651362.1|cystathionine_gamma-synthase_[Coccomyxa_subellipsoidea_C-169]_>gi|384253343|gb|EIE26818.1|_cystathionine_gamma-synthase_[Coccomyxa_subellipsoidea_C-169]	XP_005651362	9.17E-54	AT3G01120.1	3.00E-54	"MTO1,CGS,ATCYS1,CGS1"	_Pyridoxal_phosphate_(PLP)-dependent_transferases_superfamily_protein_
Ctaxi_contig_60303|comp36750_c3_seq3	GO:0009570	2	nitrilase_cyanide_hydratase_and_apolipoprotein_n-acyltransferase_family_protein	gi|297807251|ref|XP_002871509.1|carbon-nitrogen_hydrolase_family_protein_[Arabidopsis_lyrata_subsp._lyrata]_>gi|297317346|gb|EFH47768.1|_carbon-nitrogen_hydrolase_family_protein_[Arabidopsis_lyrata_subsp._lyrata]	XP_002871509	1.91E-39	AT5G12040.2	2.00E-52	NA	_Nitrilase/cyanide_hydratase_and_apolipoprotein_N-acyltransferase_family_protein_
Ctaxi_contig_61347|comp36805_c2_seq1	GO:0009570	2	carbamoyl-phosphate_synthase_s_chain	gi|545354792|ref|XP_005643229.1|carbamoyl-phosphate_synthase_S_chain_[Coccomyxa_subellipsoidea_C-169]_>gi|384245190|gb|EIE18685.1|_carbamoyl-phosphate_synthase_S_chain_[Coccomyxa_subellipsoidea_C-169]	XP_005643229	1.43E-41	AT3G27740.1	2.00E-49	CARA	_carbamoyl_phosphate_synthetase_A_
Ctaxi_contig_61635|comp36818_c1_seq1	GO:0009570	2	stromal_ascorbate_peroxidase	gi|46093471|dbj|BAD14932.1|stromal_ascorbate_peroxidase_[Brassica_oleracea]_>gi|340805629|emb|CCC55738.1|_stromal_ascorbate_peroxidase_[Brassica_rapa_subsp._oleifera]	BAD14932	3.27E-33	AT4G08390.3	3.00E-37	SAPX	_stromal_ascorbate_peroxidase_
Ctaxi_contig_63351|comp36914_c0_seq1	GO:0009570	2	isco_subunit_binding-protein_beta_subunit	gi|302840315|ref|XP_002951713.1|hypothetical_protein_VOLCADRAFT_81582_[Volvox_carteri_f._nagariensis]_>gi|300262961|gb|EFJ47164.1|_hypothetical_protein_VOLCADRAFT_81582_[Volvox_carteri_f._nagariensis]	XP_002951713	1.84E-10	AT5G56500.2	8.00E-14	NA	_TCP-1/cpn60_chaperonin_family_protein_
Ctaxi_contig_63354|comp36914_c0_seq4	GO:0009570	2	chaperonin_60b2	gi|302801011|ref|XP_002982262.1|hypothetical_protein_SELMODRAFT_271545_[Selaginella_moellendorffii]_>gi|300149854|gb|EFJ16507.1|_hypothetical_protein_SELMODRAFT_271545_[Selaginella_moellendorffii]	XP_002982262	2.17E-23	AT5G56500.2	6.00E-30	NA	_TCP-1/cpn60_chaperonin_family_protein_
Ctaxi_contig_63355|comp36914_c1_seq1	GO:0009570	2	chaperonin_60b2	gi|545364822|ref|XP_005647445.1|chaperonin_60B2_[Coccomyxa_subellipsoidea_C-169]_>gi|384249419|gb|EIE22901.1|_chaperonin_60B2_[Coccomyxa_subellipsoidea_C-169]	XP_005647445	1.97E-41	AT1G55490.2	4.00E-48	"CPN60B,LEN1"	_chaperonin_60_beta_
Ctaxi_contig_63357|comp36914_c1_seq3	GO:0009570	2	tcp-1_cpn60_chaperonin_family_protein	gi|2493649|sp|Q42695.1|RUBC_CHLRERecName:_Full=RuBisCO_large_subunit-binding_protein_subunit_beta-2;_AltName:_Full=60_kDa_chaperonin_subunit_beta-2;_AltName:_Full=CPN-60_beta-2_>gi|1293535|gb|AAA98643.1|_chaperonin_beta-like_subunit_[Chlamydomonas_reinhardtii]	Q42695	1.87E-28	AT5G56500.2	4.00E-35	NA	_TCP-1/cpn60_chaperonin_family_protein_
Ctaxi_contig_63359|comp36914_c2_seq1	GO:0009570	2	chaperonin_60b2	gi|545364822|ref|XP_005647445.1|chaperonin_60B2_[Coccomyxa_subellipsoidea_C-169]_>gi|384249419|gb|EIE22901.1|_chaperonin_60B2_[Coccomyxa_subellipsoidea_C-169]	XP_005647445	5.93E-35	AT5G56500.2	3.00E-41	NA	_TCP-1/cpn60_chaperonin_family_protein_
Ctaxi_contig_63361|comp36914_c2_seq3	GO:0009570	2	chaperonin_60b2	gi|159468684|ref|XP_001692504.1|chaperonin_60B2_[Chlamydomonas_reinhardtii]_>gi|158278217|gb|EDP03982.1|_chaperonin_60B2_[Chlamydomonas_reinhardtii]	XP_001692504	1.58E-26	AT3G13470.1	7.00E-32	NA	_TCP-1/cpn60_chaperonin_family_protein_
Ctaxi_contig_63363|comp36914_c3_seq1	GO:0009570	2	isco_subunit_binding-protein_beta_subunit	"gi|565352240|ref|XP_006343054.1|PREDICTED:_ruBisCO_large_subunit-binding_protein_subunit_beta,_chloroplastic_[Solanum_tuberosum]"	XP_006343054	9.94E-22	AT1G55490.2	3.00E-27	"CPN60B,LEN1"	_chaperonin_60_beta_
Ctaxi_contig_63368|comp36914_c5_seq1	GO:0009570	2	chaperonin_60b2	gi|159486163|ref|XP_001701113.1|chaperonin_60B1_[Chlamydomonas_reinhardtii]_>gi|158272007|gb|EDO97815.1|_chaperonin_60B1_[Chlamydomonas_reinhardtii]	XP_001701113	6.45E-36	AT5G56500.2	2.00E-42	NA	_TCP-1/cpn60_chaperonin_family_protein_
Ctaxi_contig_64498|comp36966_c5_seq1	GO:0009570	2	sedoheptulose-_-bisphosphatase	"gi|302830724|ref|XP_002946928.1|sedoheptulose-1,7-biphosphatase_[Volvox_carteri_f._nagariensis]_>gi|300267972|gb|EFJ52154.1|_sedoheptulose-1,7-biphosphatase_[Volvox_carteri_f._nagariensis]"	XP_002946928	4.06E-37	AT3G55800.1	1.00E-34	SBPASE	_sedoheptulose-bisphosphatase_
Ctaxi_contig_64502|comp36966_c5_seq5	GO:0009570	2	sedoheptulose-_-bisphosphatase	"gi|302830724|ref|XP_002946928.1|sedoheptulose-1,7-biphosphatase_[Volvox_carteri_f._nagariensis]_>gi|300267972|gb|EFJ52154.1|_sedoheptulose-1,7-biphosphatase_[Volvox_carteri_f._nagariensis]"	XP_002946928	5.11E-92	AT3G55800.1	6.00E-111	SBPASE	_sedoheptulose-bisphosphatase_
Ctaxi_contig_64569|comp36970_c6_seq1	GO:0009570	2	glutathione_reductase	gi|159476960|ref|XP_001696579.1|glutathione_reductase_[Chlamydomonas_reinhardtii]_>gi|158282804|gb|EDP08556.1|_glutathione_reductase_[Chlamydomonas_reinhardtii]	XP_001696579	1.31E-40	AT3G54660.1	3.00E-44	"GR,EMB2360,ATGR2"	_glutathione_reductase_
Ctaxi_contig_66245|comp37039_c6_seq21	GO:0009570	2	phosphomethylpyrimidine_synthase	gi|545359944|ref|XP_005645392.1|hydroxymethylpyrimidine_phosphate_synthase_[Coccomyxa_subellipsoidea_C-169]_>gi|384247361|gb|EIE20848.1|_hydroxymethylpyrimidine_phosphate_synthase_[Coccomyxa_subellipsoidea_C-169]	XP_005645392	4.56E-99	AT2G29630.3	1.00E-101	THIC	_thiaminC_
Ctaxi_contig_66319|comp37043_c3_seq2	GO:0009570	2	haloacid_dehalogenase-like_hydrolase_family_protein	gi|302834543|ref|XP_002948834.1|hypothetical_protein_VOLCADRAFT_80356_[Volvox_carteri_f._nagariensis]_>gi|300266025|gb|EFJ50214.1|_hypothetical_protein_VOLCADRAFT_80356_[Volvox_carteri_f._nagariensis]	XP_002948834	2.97E-29	AT1G56500.1	3.00E-32	NA	_haloacid_dehalogenase-like_hydrolase_family_protein_
Ctaxi_contig_66325|comp37043_c3_seq8	GO:0009570	2	haloacid_dehalogenase-like_hydrolase_family_protein	gi|30696124|ref|NP_564718.2|haloacid_dehalogenase-like_hydrolase_family_protein_[Arabidopsis_thaliana]_>gi|17529226|gb|AAL38840.1|_unknown_protein_[Arabidopsis_thaliana]_>gi|332195279|gb|AEE33400.1|_haloacid_dehalogenase-like_hydrolase_family_protein_[Arabidopsis_thaliana]	NP_564718	1.41E-22	AT1G56500.1	4.00E-30	NA	_haloacid_dehalogenase-like_hydrolase_family_protein_
Ctaxi_contig_66328|comp37043_c5_seq1	GO:0009570	2	nhl_repeat-containing_protein_2-like	gi|302760605|ref|XP_002963725.1|hypothetical_protein_SELMODRAFT_79954_[Selaginella_moellendorffii]_>gi|300168993|gb|EFJ35596.1|_hypothetical_protein_SELMODRAFT_79954_[Selaginella_moellendorffii]	XP_002963725	4.14E-31	AT1G56500.1	4.00E-36	NA	_haloacid_dehalogenase-like_hydrolase_family_protein_
Ctaxi_contig_66769|comp37064_c4_seq1	GO:0009570	2	aldo_keto_reductase_family_protein	gi|552846133|ref|XP_005851535.1|hypothetical_protein_CHLNCDRAFT_48483_[Chlorella_variabilis]_>gi|307111198|gb|EFN59433.1|_hypothetical_protein_CHLNCDRAFT_48483_[Chlorella_variabilis]	XP_005851535	7.00E-31	AT1G04420.1	1.00E-36	NA	_NAD(P)-linked_oxidoreductase_superfamily_protein_
Ctaxi_contig_67096|comp37078_c3_seq4	GO:0009570	2	peptidase_m1_family_protein	"gi|545369059|ref|XP_005649298.1|aminopeptidase_N,_partial_[Coccomyxa_subellipsoidea_C-169]_>gi|384251276|gb|EIE24754.1|_aminopeptidase_N,_partial_[Coccomyxa_subellipsoidea_C-169]"	XP_005649298	2.29E-18	AT1G63770.4	9.00E-14	NA	_Peptidase_M1_family_protein_
Ctaxi_contig_67782|comp37100_c1_seq1	GO:0009570	2	nad_-binding_partial	"gi|545368031|ref|XP_005648805.1|NAD(P)-binding_protein,_partial_[Coccomyxa_subellipsoidea_C-169]_>gi|384250782|gb|EIE24261.1|_NAD(P)-binding_protein,_partial_[Coccomyxa_subellipsoidea_C-169]"	XP_005648805	1.12E-18	AT2G05990.2	4.00E-22	"MOD1,ENR1"	_NAD(P)-binding_Rossmann-fold_superfamily_protein_
Ctaxi_contig_67809|comp37100_c5_seq1	GO:0009570	2	enoyl-	"gi|255578174|ref|XP_002529956.1|short-chain_dehydrogenase,_putative_[Ricinus_communis]_>gi|223530554|gb|EEF32433.1|_short-chain_dehydrogenase,_putative_[Ricinus_communis]"	XP_002529956	1.72E-30	AT2G05990.2	6.00E-38	"MOD1,ENR1"	_NAD(P)-binding_Rossmann-fold_superfamily_protein_
Ctaxi_contig_68934|comp37148_c0_seq1	GO:0009570	2	haloacid_dehalogenase-like_hydrolase_superfamily_protein	gi|552829913|ref|XP_005847802.1|hypothetical_protein_CHLNCDRAFT_133986_[Chlorella_variabilis]_>gi|307107457|gb|EFN55700.1|_hypothetical_protein_CHLNCDRAFT_133986_[Chlorella_variabilis]	XP_005847802	2.91E-19	AT3G48420.1	9.00E-23	NA	_Haloacid_dehalogenase-like_hydrolase_(HAD)_superfamily_protein_
Ctaxi_contig_69978|comp37187_c0_seq13	GO:0009570	2	glutamate-1-semialdehyde_aminotransferase	gi|302836949|ref|XP_002950034.1|hypothetical_protein_VOLCADRAFT_74470_[Volvox_carteri_f._nagariensis]_>gi|300264507|gb|EFJ48702.1|_hypothetical_protein_VOLCADRAFT_74470_[Volvox_carteri_f._nagariensis]	XP_002950034	1.54E-65	AT3G48730.1	1.00E-78	GSA2	"_glutamate-1-semialdehyde_2,1-aminomutase_2_"
Ctaxi_contig_70323|comp37202_c6_seq2	GO:0009570	2	ornithine_carbamoyltransferase	gi|302833595|ref|XP_002948361.1|hypothetical_protein_VOLCADRAFT_80138_[Volvox_carteri_f._nagariensis]_>gi|300266581|gb|EFJ50768.1|_hypothetical_protein_VOLCADRAFT_80138_[Volvox_carteri_f._nagariensis]	XP_002948361	6.39E-50	AT1G75330.1	7.00E-44	OTC	_ornithine_carbamoyltransferase_
Ctaxi_contig_70919|comp37229_c7_seq1	GO:0009570	2	thioredoxin-like_protein	gi|545367520|ref|XP_005648576.1|thioredoxin-like_protein_[Coccomyxa_subellipsoidea_C-169]_>gi|384250553|gb|EIE24032.1|_thioredoxin-like_protein_[Coccomyxa_subellipsoidea_C-169]	XP_005648576	2.90E-13	AT4G26160.1	5.00E-17	ACHT1	_atypical_CYS__HIS_rich_thioredoxin_1_
Ctaxi_contig_71020|comp37235_c4_seq1	GO:0009570	2	tyrosyl-trna_synthetase	gi|302848016|ref|XP_002955541.1|hypothetical_protein_VOLCADRAFT_83275_[Volvox_carteri_f._nagariensis]_>gi|300259164|gb|EFJ43394.1|_hypothetical_protein_VOLCADRAFT_83275_[Volvox_carteri_f._nagariensis]	XP_002955541	1.58E-30	AT3G02660.1	3.00E-36	emb2768	"_Tyrosyl-tRNA_synthetase,_class_Ib,_bacterial/mitochondrial_"
Ctaxi_contig_3409|comp19292_c0_seq1	GO:0009941	2	mitochondrial_import_inner_membrane_translocase_subunit_tim10-like	gi|552810471|ref|XP_005843212.1|hypothetical_protein_CHLNCDRAFT_28371_[Chlorella_variabilis]_>gi|307102843|gb|EFN51110.1|_hypothetical_protein_CHLNCDRAFT_28371_[Chlorella_variabilis]	XP_005843212	1.61E-22	AT2G29530.2	2.00E-27	TIM10	_Tim10/DDP_family_zinc_finger_protein_
Ctaxi_contig_6459|comp29309_c0_seq1	GO:0009941	2	chlorophyll_a_b_binding_protein	gi|145079118|tpg|DAA05899.1|TPA_inf:_chloroplast_light-harvesting_complex_II_protein_precursor_Lhcbm9_[Acetabularia_acetabulum]	DAA05899	2.59E-49	AT3G27690.1	2.00E-52	"LHCB2.4,LHCB2.3,LHCB2"	_photosystem_II_light_harvesting_complex_gene_2.3_
Ctaxi_contig_6460|comp29309_c1_seq1	GO:0009941	2	chlorophyll_a_b_binding_protein	gi|145079054|tpg|DAA05896.1|TPA_inf:_chloroplast_light-harvesting_complex_II_protein_precursor_Lhcbm13_[Acetabularia_acetabulum]	DAA05896	1.87E-55	AT2G05100.1	1.00E-65	"LHCB2.1,LHCB2"	_photosystem_II_light_harvesting_complex_gene_2.1_
Ctaxi_contig_7982|comp30468_c0_seq1	GO:0009941	2	glycerol-3-phosphate_dehydrogenase	gi|545370389|ref|XP_005649838.1|glycerol-3-phosphate_dehydrogenase_[Coccomyxa_subellipsoidea_C-169]_>gi|384251817|gb|EIE25294.1|_glycerol-3-phosphate_dehydrogenase_[Coccomyxa_subellipsoidea_C-169]	XP_005649838	2.71E-84	AT2G40690.1	7.00E-88	"GLY1,SFD1"	_NAD-dependent_glycerol-3-phosphate_dehydrogenase_family_protein_
Ctaxi_contig_7988|comp30470_c0_seq1	GO:0009941	2	phosphoribulokinase	gi|349585020|dbj|BAL03267.1|chloroplast_phosphoribulokinase_[Chara_braunii]	BAL03267	1.82E-98	AT1G32060.1	4.00E-116	PRK	_phosphoribulokinase_
Ctaxi_contig_7989|comp30470_c0_seq2	GO:0009941	2	phosphoribulokinase	gi|1885326|emb|CAA72118.1|phosphoribulokinase_[Pisum_sativum]	CAA72118	1.53E-41	AT1G32060.1	9.00E-51	PRK	_phosphoribulokinase_
Ctaxi_contig_8051|comp30502_c0_seq2	GO:0009941	2	glucose-1-phosphate_adenylyltransferase	gi|545367676|ref|XP_005648650.1|glucose-1-phosphate_adenylyltransferase_[Coccomyxa_subellipsoidea_C-169]_>gi|384250627|gb|EIE24106.1|_glucose-1-phosphate_adenylyltransferase_[Coccomyxa_subellipsoidea_C-169]	XP_005648650	1.11E-36	AT5G19220.1	1.00E-44	"ADG2,APL1"	_ADP_glucose_pyrophosphorylase_large_subunit_1_
Ctaxi_contig_8507|comp30723_c0_seq1	GO:0009941	2	chloroplast_atp_synthase_subunit_delta_precursor	"gi|159486703|ref|XP_001701377.1|chloroplast_ATP_synthase_delta_chain_[Chlamydomonas_reinhardtii]_>gi|2493039|sp|Q42687.1|ATPD_CHLRE_RecName:_Full=ATP_synthase_delta_chain,_chloroplastic;_AltName:_Full=F-ATPase_delta_chain;_Flags:_Precursor_>gi|1134976|gb|AAB51365.1|_chloroplast_ATP_synthase_subunit_delta_precursor_[Chlamydomonas_reinhardtii]_>gi|158271679|gb|EDO97493.1|_chloroplast_ATP_synthase_delta_chain_[Chlamydomonas_reinhardtii]"	XP_001701377	4.47E-14	AT4G09650.1	2.00E-11	ATPD	_ATP_synthase_delta-subunit_gene_
Ctaxi_contig_8759|comp30827_c0_seq1	GO:0009941	2	fruit_protein_pkiwi502-like	gi|545370466|ref|XP_005649870.1|ferredoxin_reductase-like_protein_[Coccomyxa_subellipsoidea_C-169]_>gi|384251849|gb|EIE25326.1|_ferredoxin_reductase-like_protein_[Coccomyxa_subellipsoidea_C-169]	XP_005649870	1.28E-39	AT1G15140.1	2.00E-44	NA	_FAD/NAD(P)-binding_oxidoreductase_
Ctaxi_contig_9204|comp31002_c1_seq1	GO:0009941	2	cut1a_arath_ame:_full=protein_curvature_thylakoid_chloroplastic_flags:_precursor	gi|545361305|ref|XP_005645955.1|hypothetical_protein_COCSUDRAFT_66872_[Coccomyxa_subellipsoidea_C-169]_>gi|384247926|gb|EIE21411.1|_hypothetical_protein_COCSUDRAFT_66872_[Coccomyxa_subellipsoidea_C-169]	XP_005645955	5.09E-32	AT4G01150.1	3.00E-38	NA	"_unknown_protein;_FUNCTIONS_IN:_molecular_function_unknown;_INVOLVED_IN:_biological_process_unknown;_LOCATED_IN:_thylakoid,_chloroplast_thylakoid_membrane,_chloroplast,_plastoglobule,_chloroplast_envelope;_EXPRESSED_IN:_23_plant_structures;_EXPRESSED_DURING:_14_growth_stages;_BEST_Arabidopsis_thaliana_protein_match_is:_unknown_protein_(TAIR:AT4G38100.1);_Has_323_Blast_hits_to_323_proteins_in_59_species:_Archae_-_0;_Bacteria_-_107;_Metazoa_-_0;_Fungi_-_0;_Plants_-_206;_Viruses_-_0;_Other_Eukaryotes_-_10_(source:_NCBI_BLink)._"
Ctaxi_contig_9420|comp31083_c0_seq1	GO:0009941	2	fructose-_-bisphosphate_aldolase	gi|552813390|ref|XP_005843940.1|hypothetical_protein_CHLNCDRAFT_37179_[Chlorella_variabilis]_>gi|307103579|gb|EFN51838.1|_hypothetical_protein_CHLNCDRAFT_37179_[Chlorella_variabilis]	XP_005843940	1.78E-33	AT2G21330.1	2.00E-39	FBA1	_fructose-bisphosphate_aldolase_1_
Ctaxi_contig_9421|comp31083_c1_seq1	GO:0009941	2	fructose-bisphosphate_aldolase	gi|545357477|ref|XP_005644379.1|fructose-bisphosphate_aldolase_[Coccomyxa_subellipsoidea_C-169]_>gi|384246345|gb|EIE19835.1|_fructose-bisphosphate_aldolase_[Coccomyxa_subellipsoidea_C-169]	XP_005644379	1.65E-37	AT4G38970.1	5.00E-45	FBA2	_fructose-bisphosphate_aldolase_2_
Ctaxi_contig_9428|comp31083_c4_seq1	GO:0009941	2	fructose-bisphosphate_aldolase	gi|545357477|ref|XP_005644379.1|fructose-bisphosphate_aldolase_[Coccomyxa_subellipsoidea_C-169]_>gi|384246345|gb|EIE19835.1|_fructose-bisphosphate_aldolase_[Coccomyxa_subellipsoidea_C-169]	XP_005644379	1.04E-07	AT2G01140.1	6.00E-11	NA	_Aldolase_superfamily_protein_
Ctaxi_contig_10486|comp31405_c1_seq1	GO:0009941	2	tat_family_transporter:_protein_export	gi|552839549|ref|XP_005849829.1|hypothetical_protein_CHLNCDRAFT_142973_[Chlorella_variabilis]_>gi|307109489|gb|EFN57727.1|_hypothetical_protein_CHLNCDRAFT_142973_[Chlorella_variabilis]	XP_005849829	2.00E-46	AT2G01110.1	8.00E-40	"APG2,UNE3,PGA2,TATC"	_Sec-independent_periplasmic_protein_translocase_
Ctaxi_contig_10491|comp31407_c1_seq1	GO:0009941	2	protein	gi|81157957|dbj|BAE48229.1|triosephosphate_isomerase_chloroplast_type_[Chlorella_pyrenoidosa]	BAE48229	1.03E-52	AT3G55440.1	1.00E-58	"ATCTIMC,TPI,CYTOTPI"	_triosephosphate_isomerase_
Ctaxi_contig_11422|comp31675_c3_seq1	GO:0009941	2	tpa_inf:_chloroplast_light-harvesting_complex_ii_protein_precursor_lhcbm4	gi|145079054|tpg|DAA05896.1|TPA_inf:_chloroplast_light-harvesting_complex_II_protein_precursor_Lhcbm13_[Acetabularia_acetabulum]	DAA05896	3.83E-33	AT3G27690.1	2.00E-37	"LHCB2.4,LHCB2.3,LHCB2"	_photosystem_II_light_harvesting_complex_gene_2.3_
Ctaxi_contig_11565|comp31715_c0_seq3	GO:0009941	2	atp-dependent_clp_protease_proteolytic_subunit-related_protein_chloroplastic-like	gi|545370990|ref|XP_005650097.1|hypothetical_protein_COCSUDRAFT_46762_[Coccomyxa_subellipsoidea_C-169]_>gi|384252076|gb|EIE25553.1|_hypothetical_protein_COCSUDRAFT_46762_[Coccomyxa_subellipsoidea_C-169]	XP_005650097	5.50E-25	AT4G17040.1	5.00E-27	CLPR4	_CLP_protease_R_subunit_4_
Ctaxi_contig_11589|comp31726_c0_seq1	GO:0009941	2	fructose-bisphosphate_chloroplast_expressed	"gi|563316897|dbj|BAO19310.1|fructose-bisphosphate_aldolase,_class_I_[Chlamydomonas_sp._W80]"	BAO19310	1.79E-48	AT2G01140.1	1.00E-62	NA	_Aldolase_superfamily_protein_
Ctaxi_contig_11592|comp31726_c1_seq3	GO:0009941	2	fructose-bisphosphate_class_i	"gi|159485250|ref|XP_001700659.1|fructose-1,6-bisphosphate_aldolase_[Chlamydomonas_reinhardtii]_>gi|378405148|sp|Q42690.2|ALFC_CHLRE_RecName:_Full=Fructose-bisphosphate_aldolase_1,_chloroplastic;_Flags:_Precursor_>gi|158272091|gb|EDO97897.1|_fructose-1,6-bisphosphate_aldolase_[Chlamydomonas_reinhardtii]"	XP_001700659	7.00E-55	AT4G38970.2	2.00E-62	FBA2	_fructose-bisphosphate_aldolase_2_
Ctaxi_contig_11638|comp31740_c0_seq2	GO:0009941	2	protein	gi|302770833|ref|XP_002968835.1|hypothetical_protein_SELMODRAFT_90107_[Selaginella_moellendorffii]_>gi|302784734|ref|XP_002974139.1|_hypothetical_protein_SELMODRAFT_100704_[Selaginella_moellendorffii]_>gi|300158471|gb|EFJ25094.1|_hypothetical_protein_SELMODRAFT_100704_[Selaginella_moellendorffii]_>gi|300163340|gb|EFJ29951.1|_hypothetical_protein_SELMODRAFT_90107_[Selaginella_moellendorffii]	XP_002968835	3.92E-09	AT3G54210.1	5.00E-14	NA	_Ribosomal_protein_L17_family_protein_
Ctaxi_contig_11807|comp31787_c0_seq5	GO:0009941	2	chlorophyll_a-b_binding_protein_2	gi|323388125|gb|ADX60322.1|chlorophyll_a-b_binding_protein_of_LHCII_[Furcellaria_lumbricalis]	ADX60322	3.44E-30	AT1G29920.1	1.00E-32	"CAB2,AB165,LHCB1.1"	_chlorophyll_A/B-binding_protein_2_
Ctaxi_contig_11808|comp31787_c0_seq6	GO:0009941	2	chlorophyll_a-b_binding_protein_2	gi|323388125|gb|ADX60322.1|chlorophyll_a-b_binding_protein_of_LHCII_[Furcellaria_lumbricalis]	ADX60322	3.45E-30	AT1G29920.1	1.00E-32	"CAB2,AB165,LHCB1.1"	_chlorophyll_A/B-binding_protein_2_
Ctaxi_contig_12345|comp31916_c0_seq3	GO:0009941	2	thioredoxin-like_protein	gi|74272711|gb|ABA01151.1|chloroplast_thioredoxin_peroxidase_[Chlamydomonas_incerta]	ABA01151	1.25E-32	AT3G11630.1	1.00E-40	NA	_Thioredoxin_superfamily_protein_
Ctaxi_contig_12474|comp31948_c0_seq1	GO:0009941	2	chaperonin_20	gi|545362652|ref|XP_005646536.1|Cpn10-domain-containing_protein_[Coccomyxa_subellipsoidea_C-169]_>gi|384248508|gb|EIE21992.1|_Cpn10-domain-containing_protein_[Coccomyxa_subellipsoidea_C-169]	XP_005646536	1.77E-32	AT5G20720.3	9.00E-33	CPN20	_chaperonin_20_
Ctaxi_contig_12514|comp31958_c1_seq1	GO:0009941	2	endopeptidase_clp_chloroplast_precursor	gi|552837858|ref|XP_005849458.1|hypothetical_protein_CHLNCDRAFT_142728_[Chlorella_variabilis]_>gi|307109118|gb|EFN57356.1|_hypothetical_protein_CHLNCDRAFT_142728_[Chlorella_variabilis]	XP_005849458	2.76E-48	AT1G66670.1	2.00E-42	"CLPP3,NCLPP3"	_CLP_protease_proteolytic_subunit_3_
Ctaxi_contig_12819|comp32027_c1_seq1	GO:0009941	2	biotin_carboxylase_subunit_cac2	"gi|159488652|ref|XP_001702319.1|biotin_carboxylase,_acetyl-CoA_carboxylase_component_[Chlamydomonas_reinhardtii]_>gi|158271224|gb|EDO97049.1|_biotin_carboxylase,_acetyl-CoA_carboxylase_component_[Chlamydomonas_reinhardtii]"	XP_001702319	4.83E-37	AT5G35360.1	2.00E-46	CAC2	_acetyl_Co-enzyme_a_carboxylase_biotin_carboxylase_subunit_
Ctaxi_contig_12820|comp32027_c2_seq1	GO:0009941	2	biotin_carboxylase	gi|261362648|gb|ACX71633.1|biotin_carboxylase_[Chromochloris_zofingiensis]_>gi|261362650|gb|ACX71634.1|_biotin_carboxylase_[Chromochloris_zofingiensis]	ACX71633	1.93E-132	AT5G35360.1	5.00E-152	CAC2	_acetyl_Co-enzyme_a_carboxylase_biotin_carboxylase_subunit_
Ctaxi_contig_13055|comp32069_c1_seq1	GO:0009941	2	protein	gi|302828238|ref|XP_002945686.1|hypothetical_protein_VOLCADRAFT_54899_[Volvox_carteri_f._nagariensis]_>gi|300268501|gb|EFJ52681.1|_hypothetical_protein_VOLCADRAFT_54899_[Volvox_carteri_f._nagariensis]	XP_002945686	1.58E-34	AT1G16080.1	3.00E-38	NA	"_unknown_protein;_LOCATED_IN:_apoplast,_chloroplast_stroma,_chloroplast,_chloroplast_envelope;_EXPRESSED_IN:_23_plant_structures;_EXPRESSED_DURING:_14_growth_stages;_Has_81_Blast_hits_to_81_proteins_in_28_species:_Archae_-_0;_Bacteria_-_2;_Metazoa_-_0;_Fungi_-_0;_Plants_-_62;_Viruses_-_0;_Other_Eukaryotes_-_17_(source:_NCBI_BLink)._"
Ctaxi_contig_13318|comp32133_c1_seq1	GO:0009941	2	probable_plastid-lipid-associated_protein_chloroplastic-like	"gi|449448776|ref|XP_004142141.1|PREDICTED:_probable_plastid-lipid-associated_protein_12,_chloroplastic-like_[Cucumis_sativus]_>gi|449503596|ref|XP_004162081.1|_PREDICTED:_probable_plastid-lipid-associated_protein_12,_chloroplastic-like_[Cucumis_sativus]"	XP_004142141	1.03E-18	AT1G51110.1	2.00E-25	NA	_Plastid-lipid_associated_protein_PAP_/_fibrillin_family_protein_
Ctaxi_contig_14057|comp32280_c1_seq1	GO:0009941	2	50s_ribosomal_protein_l3	gi|545370569|ref|XP_005649913.1|ribosomal_protein_L3_[Coccomyxa_subellipsoidea_C-169]_>gi|384251892|gb|EIE25369.1|_ribosomal_protein_L3_[Coccomyxa_subellipsoidea_C-169]	XP_005649913	6.18E-24	AT2G43030.1	2.00E-28	NA	_Ribosomal_protein_L3_family_protein_
Ctaxi_contig_14058|comp32280_c1_seq2	GO:0009941	2	50s_ribosomal_protein_l3	gi|545370569|ref|XP_005649913.1|ribosomal_protein_L3_[Coccomyxa_subellipsoidea_C-169]_>gi|384251892|gb|EIE25369.1|_ribosomal_protein_L3_[Coccomyxa_subellipsoidea_C-169]	XP_005649913	9.24E-20	AT2G43030.1	1.00E-22	NA	_Ribosomal_protein_L3_family_protein_
Ctaxi_contig_14133|comp32299_c4_seq1	GO:0009941	2	branched-chain_alpha-keto_acid_dehydrogenase_subunit_e2	gi|302837029|ref|XP_002950074.1|dihydrolipoamide_acetyltransferase_[Volvox_carteri_f._nagariensis]_>gi|300264547|gb|EFJ48742.1|_dihydrolipoamide_acetyltransferase_[Volvox_carteri_f._nagariensis]	XP_002950074	2.36E-34	AT1G34430.1	2.00E-39	EMB3003	_2-oxoacid_dehydrogenases_acyltransferase_family_protein_
Ctaxi_contig_14354|comp32349_c0_seq2	GO:0009941	2	catalytic_coenzyme_binding_protein	gi|302828772|ref|XP_002945953.1|hypothetical_protein_VOLCADRAFT_78986_[Volvox_carteri_f._nagariensis]_>gi|300268768|gb|EFJ52948.1|_hypothetical_protein_VOLCADRAFT_78986_[Volvox_carteri_f._nagariensis]	XP_002945953	4.68E-11	AT3G18890.1	4.00E-12	NA	_NAD(P)-binding_Rossmann-fold_superfamily_protein_
Ctaxi_contig_14970|comp32472_c0_seq1	GO:0009941	2	protein	gi|552810787|ref|XP_005843298.1|hypothetical_protein_CHLNCDRAFT_141372_[Chlorella_variabilis]_>gi|307102930|gb|EFN51196.1|_hypothetical_protein_CHLNCDRAFT_141372_[Chlorella_variabilis]	XP_005843298	3.57E-32	AT5G17170.1	2.00E-27	ENH1	_rubredoxin_family_protein_
Ctaxi_contig_14971|comp32472_c1_seq1	GO:0009941	2	rubredoxin_family_protein	gi|302833209|ref|XP_002948168.1|hypothetical_protein_VOLCADRAFT_120585_[Volvox_carteri_f._nagariensis]_>gi|300266388|gb|EFJ50575.1|_hypothetical_protein_VOLCADRAFT_120585_[Volvox_carteri_f._nagariensis]	XP_002948168	1.66E-15	AT5G17170.2	2.00E-17	ENH1	_rubredoxin_family_protein_
Ctaxi_contig_15662|comp32592_c0_seq1	GO:0009941	2	glycine_cleavage_t_protein	"gi|545366319|ref|XP_005648064.1|glycine_cleavage_system,_T_protein_[Coccomyxa_subellipsoidea_C-169]_>gi|384250040|gb|EIE23520.1|_glycine_cleavage_system,_T_protein_[Coccomyxa_subellipsoidea_C-169]"	XP_005648064	1.13E-106	AT1G11860.3	8.00E-123	NA	_Glycine_cleavage_T-protein_family_
Ctaxi_contig_16069|comp32668_c0_seq1	GO:0009941	2	elongation_factor_chloroplastic-like	gi|545373809|ref|XP_005651233.1|hypothetical_protein_COCSUDRAFT_46190_[Coccomyxa_subellipsoidea_C-169]_>gi|384253214|gb|EIE26689.1|_hypothetical_protein_COCSUDRAFT_46190_[Coccomyxa_subellipsoidea_C-169]	XP_005651233	9.57E-68	AT1G62750.1	2.00E-37	"ATSCO1,ATSCO1/CPEF-G,SCO1"	_Translation_elongation_factor_EFG/EF2_protein_
Ctaxi_contig_16070|comp32668_c1_seq1	GO:0009941	2	chloroplast_elongation_factor_g	gi|552846751|ref|XP_005851692.1|hypothetical_protein_CHLNCDRAFT_48385_[Chlorella_variabilis]_>gi|307111356|gb|EFN59590.1|_hypothetical_protein_CHLNCDRAFT_48385_[Chlorella_variabilis]	XP_005851692	6.85E-90	AT1G62750.1	6.00E-101	"ATSCO1,ATSCO1/CPEF-G,SCO1"	_Translation_elongation_factor_EFG/EF2_protein_
Ctaxi_contig_16071|comp32668_c1_seq2	GO:0009941	2	elongation_factor_chloroplastic-like	gi|302849328|ref|XP_002956194.1|chloroplast_elongation_factor_G_[Volvox_carteri_f._nagariensis]_>gi|300258497|gb|EFJ42733.1|_chloroplast_elongation_factor_G_[Volvox_carteri_f._nagariensis]	XP_002956194	7.90E-72	AT1G62750.1	3.00E-84	"ATSCO1,ATSCO1/CPEF-G,SCO1"	_Translation_elongation_factor_EFG/EF2_protein_
Ctaxi_contig_16072|comp32668_c1_seq3	GO:0009941	2	translation_elongation_factor_g	gi|255072813|ref|XP_002500081.1|predicted_protein_[Micromonas_sp._RCC299]_>gi|226515343|gb|ACO61339.1|_predicted_protein_[Micromonas_sp._RCC299]	XP_002500081	6.95E-63	AT1G62750.1	7.00E-69	"ATSCO1,ATSCO1/CPEF-G,SCO1"	_Translation_elongation_factor_EFG/EF2_protein_
Ctaxi_contig_16453|comp32727_c0_seq1	GO:0009941	2	nucleoside_diphosphate_sugar_epimerase	gi|302830660|ref|XP_002946896.1|hypothetical_protein_VOLCADRAFT_56279_[Volvox_carteri_f._nagariensis]_>gi|300267940|gb|EFJ52122.1|_hypothetical_protein_VOLCADRAFT_56279_[Volvox_carteri_f._nagariensis]	XP_002946896	3.85E-49	AT4G31530.1	2.00E-59	NA	_NAD(P)-binding_Rossmann-fold_superfamily_protein_
Ctaxi_contig_17371|comp32890_c0_seq1	GO:0009941	2	sulfite_reductase	gi|545369289|ref|XP_005649394.1|sulfite_reductase_[Coccomyxa_subellipsoidea_C-169]_>gi|384251372|gb|EIE24850.1|_sulfite_reductase_[Coccomyxa_subellipsoidea_C-169]	XP_005649394	2.42E-66	AT5G04590.1	7.00E-70	SIR	_sulfite_reductase_
Ctaxi_contig_17751|comp32952_c0_seq4	GO:0009941	2	50s_ribosomal_protein_l6	gi|508709566|gb|EOY01463.1|Ribosomal_protein_L6_family_[Theobroma_cacao]	EOY01463	4.71E-17	AT1G05190.1	3.00E-19	emb2394	_Ribosomal_protein_L6_family_
Ctaxi_contig_17952|comp32989_c0_seq1	GO:0009941	2	atp_synthase_subunit_mitochondrial-like	"gi|565389366|ref|XP_006360427.1|PREDICTED:_ATP_synthase_subunit_beta,_mitochondrial-like_[Solanum_tuberosum]"	XP_006360427	1.59E-101	AT5G08670.1	2.00E-119	NA	_ATP_synthase_alpha/beta_family_protein_
Ctaxi_contig_17957|comp32989_c1_seq1	GO:0009941	2	atp_synthase_beta_chain	gi|302834718|ref|XP_002948921.1|hypothetical_protein_VOLCADRAFT_80433_[Volvox_carteri_f._nagariensis]_>gi|300265666|gb|EFJ49856.1|_hypothetical_protein_VOLCADRAFT_80433_[Volvox_carteri_f._nagariensis]	XP_002948921	1.14E-39	AT5G08680.1	1.00E-46	NA	_ATP_synthase_alpha/beta_family_protein_
Ctaxi_contig_17959|comp32989_c1_seq3	GO:0009941	2	atp_synthase_subunit_mitochondrial-like	gi|224099437|ref|XP_002311483.1|predicted_protein_[Populus_trichocarpa]_>gi|222851303|gb|EEE88850.1|_H+-transporting_two-sector_ATPase_family_protein_[Populus_trichocarpa]	XP_002311483	3.71E-31	AT5G08680.1	3.00E-41	NA	_ATP_synthase_alpha/beta_family_protein_
Ctaxi_contig_18142|comp33026_c0_seq1	GO:0009941	2	magnesium-protoporphyrin_ix_methyltransferase	gi|302832640|ref|XP_002947884.1|magnesium_protoporphyrin_IX_S-adenosyl_methionine_O-methyl_transferase_chloroplast_precursor_[Volvox_carteri_f._nagariensis]_>gi|300266686|gb|EFJ50872.1|_magnesium_protoporphyrin_IX_S-adenosyl_methionine_O-methyl_transferase_chloroplast_precursor_[Volvox_carteri_f._nagariensis]	XP_002947884	2.23E-32	AT4G25080.4	4.00E-39	CHLM	_magnesium-protoporphyrin_IX_methyltransferase_
Ctaxi_contig_18145|comp33026_c0_seq4	GO:0009941	2	magnesium-protoporphyrin_ix_methyltransferase	gi|302832640|ref|XP_002947884.1|magnesium_protoporphyrin_IX_S-adenosyl_methionine_O-methyl_transferase_chloroplast_precursor_[Volvox_carteri_f._nagariensis]_>gi|300266686|gb|EFJ50872.1|_magnesium_protoporphyrin_IX_S-adenosyl_methionine_O-methyl_transferase_chloroplast_precursor_[Volvox_carteri_f._nagariensis]	XP_002947884	1.66E-27	AT4G25080.4	1.00E-32	CHLM	_magnesium-protoporphyrin_IX_methyltransferase_
Ctaxi_contig_18146|comp33026_c0_seq5	GO:0009941	2	magnesium-protoporphyrin_ix_methyltransferase	gi|116786908|gb|ABK24293.1|unknown_[Picea_sitchensis]_>gi|148908526|gb|ABR17374.1|_unknown_[Picea_sitchensis]	ABK24293	1.63E-32	AT4G25080.4	3.00E-40	CHLM	_magnesium-protoporphyrin_IX_methyltransferase_
Ctaxi_contig_18592|comp33089_c3_seq1	GO:0009941	2	aldo_keto_reductase	gi|552844519|ref|XP_005851103.1|hypothetical_protein_CHLNCDRAFT_29451_[Chlorella_variabilis]_>gi|307110766|gb|EFN59001.1|_hypothetical_protein_CHLNCDRAFT_29451_[Chlorella_variabilis]	XP_005851103	5.46E-72	AT1G06690.1	4.00E-69	NA	_NAD(P)-linked_oxidoreductase_superfamily_protein_
Ctaxi_contig_18919|comp33131_c0_seq1	GO:0009941	2	photosystem_ii_stability_assembly_factor_hcf136	gi|159476190|ref|XP_001696194.1|photosystem_II_stability/assembly_factor_HCF136_[Chlamydomonas_reinhardtii]_>gi|158282419|gb|EDP08171.1|_photosystem_II_stability/assembly_factor_HCF136_[Chlamydomonas_reinhardtii]	XP_001696194	1.14E-53	AT5G23120.1	3.00E-53	HCF136	"_photosystem_II_stability/assembly_factor,_chloroplast_(HCF136)_"
Ctaxi_contig_18920|comp33131_c0_seq2	GO:0009941	2	protein	gi|545354109|ref|XP_005642889.1|photosystem_II_stability/assembly_factor_HCF136_[Coccomyxa_subellipsoidea_C-169]_>gi|384244848|gb|EIE18345.1|_photosystem_II_stability/assembly_factor_HCF136_[Coccomyxa_subellipsoidea_C-169]	XP_005642889	6.01E-43	AT5G23120.1	3.00E-42	HCF136	"_photosystem_II_stability/assembly_factor,_chloroplast_(HCF136)_"
Ctaxi_contig_18978|comp33140_c2_seq1	GO:0009941	2	mitochondrial_carrier_family	gi|552830565|ref|XP_005847935.1|hypothetical_protein_CHLNCDRAFT_35290_[Chlorella_variabilis]_>gi|307107591|gb|EFN55833.1|_hypothetical_protein_CHLNCDRAFT_35290_[Chlorella_variabilis]	XP_005847935	2.88E-37	AT5G01500.1	2.00E-35	TAAC	_thylakoid_ATP/ADP_carrier_
Ctaxi_contig_19682|comp33248_c0_seq1	GO:0009941	2	nucleotide_sugar_transporter_family_protein	gi|302855057|ref|XP_002959029.1|hypothetical_protein_VOLCADRAFT_70261_[Volvox_carteri_f._nagariensis]_>gi|300255595|gb|EFJ39890.1|_hypothetical_protein_VOLCADRAFT_70261_[Volvox_carteri_f._nagariensis]	XP_002959029	1.72E-84	AT5G17630.1	9.00E-82	NA	_Nucleotide/sugar_transporter_family_protein_
Ctaxi_contig_20543|comp33394_c0_seq4	GO:0009941	2	gdp-mannose-dependent_alpha-mannosyltransferase-like	gi|552811859|ref|XP_005843576.1|hypothetical_protein_CHLNCDRAFT_33086_[Chlorella_variabilis]_>gi|307103212|gb|EFN51474.1|_hypothetical_protein_CHLNCDRAFT_33086_[Chlorella_variabilis]	XP_005843576	2.18E-21	AT5G01220.1	1.00E-22	SQD2	_sulfoquinovosyldiacylglycerol_2_
Ctaxi_contig_20544|comp33394_c0_seq5	GO:0009941	2	sulfolipid_synthase	gi|302844891|ref|XP_002953985.1|hypothetical_protein_VOLCADRAFT_82536_[Volvox_carteri_f._nagariensis]_>gi|300260797|gb|EFJ45014.1|_hypothetical_protein_VOLCADRAFT_82536_[Volvox_carteri_f._nagariensis]	XP_002953985	3.09E-22	AT5G01220.1	8.00E-25	SQD2	_sulfoquinovosyldiacylglycerol_2_
Ctaxi_contig_20547|comp33395_c2_seq1	GO:0009941	2	50s_ribosomal_protein_l1	gi|302829643|ref|XP_002946388.1|plastid/chloroplast_ribosomal_protein_L1_[Volvox_carteri_f._nagariensis]_>gi|300268134|gb|EFJ52315.1|_plastid/chloroplast_ribosomal_protein_L1_[Volvox_carteri_f._nagariensis]	XP_002946388	6.06E-46	AT3G63490.1	1.00E-44	NA	_Ribosomal_protein_L1p/L10e_family_
Ctaxi_contig_21509|comp33531_c2_seq3	GO:0009941	2	atp_synthase_gamma_chloroplastic-like	"gi|159476472|ref|XP_001696335.1|chloroplast_ATP_synthase_gamma_chain_[Chlamydomonas_reinhardtii]_>gi|114638|sp|P12113.1|ATPG_CHLRE_RecName:_Full=ATP_synthase_gamma_chain,_chloroplastic;_AltName:_Full=F-ATPase_gamma_subunit;_Flags:_Precursor_>gi|167403|gb|AAA33079.1|_ATP_synthase_gamma-subunit_[Chlamydomonas_reinhardtii]_>gi|167405|gb|AAA33080.1|_ATP_synthase_precursor_[Chlamydomonas_reinhardtii]_>gi|158282560|gb|EDP08312.1|_chloroplast_ATP_synthase_gamma_chain_[Chlamydomonas_reinhardtii]"	XP_001696335	4.41E-67	AT4G04640.1	5.00E-70	ATPC1	"_ATPase,_F1_complex,_gamma_subunit_protein_"
Ctaxi_contig_21746|comp33569_c0_seq2	GO:0009941	2	catalytic_coenzyme_binding_protein	"gi|470132857|ref|XP_004302291.1|PREDICTED:_chloroplast_stem-loop_binding_protein_of_41_kDa_b,_chloroplastic-like_[Fragaria_vesca_subsp._vesca]"	XP_004302291	1.29E-28	AT1G09340.1	8.00E-35	"CRB,CSP41B,HIP1.3"	_chloroplast_RNA_binding_
Ctaxi_contig_21750|comp33569_c0_seq6	GO:0009941	2	rna-binding_protein	gi|302828240|ref|XP_002945687.1|hypothetical_protein_VOLCADRAFT_78664_[Volvox_carteri_f._nagariensis]_>gi|300268502|gb|EFJ52682.1|_hypothetical_protein_VOLCADRAFT_78664_[Volvox_carteri_f._nagariensis]	XP_002945687	5.45E-19	AT1G09340.1	6.00E-21	"CRB,CSP41B,HIP1.3"	_chloroplast_RNA_binding_
Ctaxi_contig_22372|comp33657_c2_seq1	GO:0009941	2	preprotein_translocase_subunit_chloroplastic-like	gi|545370312|ref|XP_005649807.1|pre_protein_translocase_secY_subunit_[Coccomyxa_subellipsoidea_C-169]_>gi|384251786|gb|EIE25263.1|_pre_protein_translocase_secY_subunit_[Coccomyxa_subellipsoidea_C-169]	XP_005649807	2.64E-49	AT2G18710.1	1.00E-52	SCY1	_SECY_homolog_1_
Ctaxi_contig_22908|comp33730_c0_seq2	GO:0009941	2	rubisco_activase	gi|342360007|gb|AEL29575.1|chloroplast_rubisco_activase_[Chlorella_pyrenoidosa]	AEL29575	8.28E-23	AT2G39730.3	5.00E-23	RCA	_rubisco_activase_
Ctaxi_contig_22913|comp33730_c2_seq1	GO:0009941	2	ribulose_bisphosphate_carboxylase_oxygenase_activase	gi|342360007|gb|AEL29575.1|chloroplast_rubisco_activase_[Chlorella_pyrenoidosa]	AEL29575	3.28E-88	AT2G39730.3	1.00E-92	RCA	_rubisco_activase_
Ctaxi_contig_22915|comp33730_c2_seq3	GO:0009941	2	ribulose_bisphosphate_carboxylase_oxygenase_activase	gi|1805719|emb|CAA71667.1|Rubisco_activase_[Chlorococcum_littorale]	CAA71667	1.67E-24	AT2G39730.2	7.00E-29	RCA	_rubisco_activase_
Ctaxi_contig_22916|comp33730_c2_seq4	GO:0009941	2	rubisco_activase	gi|302840850|ref|XP_002951971.1|hypothetical_protein_VOLCADRAFT_105291_[Volvox_carteri_f._nagariensis]_>gi|300262872|gb|EFJ47076.1|_hypothetical_protein_VOLCADRAFT_105291_[Volvox_carteri_f._nagariensis]	XP_002951971	3.92E-58	AT2G39730.3	2.00E-68	RCA	_rubisco_activase_
Ctaxi_contig_22918|comp33730_c2_seq6	GO:0009941	2	rubisco_activase	gi|342360007|gb|AEL29575.1|chloroplast_rubisco_activase_[Chlorella_pyrenoidosa]	AEL29575	1.10E-52	AT2G39730.3	7.00E-63	RCA	_rubisco_activase_
Ctaxi_contig_22919|comp33730_c2_seq7	GO:0009941	2	rubisco_activase	gi|552810706|ref|XP_005843275.1|hypothetical_protein_CHLNCDRAFT_141315_[Chlorella_variabilis]_>gi|307102907|gb|EFN51173.1|_hypothetical_protein_CHLNCDRAFT_141315_[Chlorella_variabilis]	XP_005843275	4.62E-34	AT2G39730.2	1.00E-43	RCA	_rubisco_activase_
Ctaxi_contig_22920|comp33730_c2_seq8	GO:0009941	2	rubisco_activase	gi|342360007|gb|AEL29575.1|chloroplast_rubisco_activase_[Chlorella_pyrenoidosa]	AEL29575	5.91E-34	AT2G39730.3	8.00E-36	RCA	_rubisco_activase_
Ctaxi_contig_22921|comp33730_c2_seq9	GO:0009941	2	rubisco_activase	gi|342360007|gb|AEL29575.1|chloroplast_rubisco_activase_[Chlorella_pyrenoidosa]	AEL29575	2.04E-26	AT2G39730.3	6.00E-30	RCA	_rubisco_activase_
Ctaxi_contig_24181|comp33895_c0_seq3	GO:0009941	2	adenylate_kinase_family_protein	gi|545368223|ref|XP_005648893.1|hypothetical_protein_COCSUDRAFT_65858_[Coccomyxa_subellipsoidea_C-169]_>gi|384250870|gb|EIE24349.1|_hypothetical_protein_COCSUDRAFT_65858_[Coccomyxa_subellipsoidea_C-169]	XP_005648893	4.67E-22	AT5G35170.2	1.00E-22	NA	_adenylate_kinase_family_protein_
Ctaxi_contig_24436|comp33933_c0_seq1	GO:0009941	2	ribulose-phosphate_3-_chloroplastic-like	gi|552840529|ref|XP_005850070.1|ribulose-phosphate_3-epimerase_mature_form_[Chlorella_variabilis]_>gi|307109731|gb|EFN57968.1|_ribulose-phosphate_3-epimerase_mature_form_[Chlorella_variabilis]	XP_005850070	7.07E-70	AT5G61410.2	2.00E-85	RPE	_D-ribulose-5-phosphate-3-epimerase_
Ctaxi_contig_26297|comp34131_c0_seq1	GO:0009941	2	homogentisate_phytyltransferase_chloroplastic-like	gi|557532021|gb|ESR43204.1|hypothetical_protein_CICLE_v10011942mg_[Citrus_clementina]	ESR43204	1.37E-09	AT3G11945.1	4.00E-12	"PDS2,ATHST,HST"	_homogentisate_prenyltransferase_
Ctaxi_contig_26681|comp34170_c0_seq3	GO:0009941	2	uroporphyrinogen_decarboxylase	gi|159482960|ref|XP_001699533.1|uroporphyrinogen-iii_decarboxylase_[Chlamydomonas_reinhardtii]_>gi|158272800|gb|EDO98596.1|_uroporphyrinogen-iii_decarboxylase_[Chlamydomonas_reinhardtii]	XP_001699533	6.12E-14	AT2G40490.1	4.00E-13	HEME2	_Uroporphyrinogen_decarboxylase_
Ctaxi_contig_26693|comp34170_c1_seq3	GO:0009941	2	uroporphyrinogen_decarboxylase	gi|545364272|ref|XP_005647200.1|uroporphyrinogen-iii_decarboxylase_[Coccomyxa_subellipsoidea_C-169]_>gi|384249174|gb|EIE22656.1|_uroporphyrinogen-iii_decarboxylase_[Coccomyxa_subellipsoidea_C-169]	XP_005647200	1.96E-25	AT2G40490.1	1.00E-29	HEME2	_Uroporphyrinogen_decarboxylase_
Ctaxi_contig_26696|comp34170_c1_seq6	GO:0009941	2	uroporphyrinogen_decarboxylase_chloroplast_precursor	gi|168033872|ref|XP_001769438.1|predicted_protein_[Physcomitrella_patens]_>gi|162679358|gb|EDQ65807.1|_predicted_protein_[Physcomitrella_patens]	XP_001769438	9.87E-30	AT2G40490.1	3.00E-33	HEME2	_Uroporphyrinogen_decarboxylase_
Ctaxi_contig_27788|comp34293_c0_seq1	GO:0009941	2	geranylgeranyl_reductase	gi|159464036|ref|XP_001690248.1|geranylgeranyl_reductase_[Chlamydomonas_reinhardtii]_>gi|158284236|gb|EDP09986.1|_geranylgeranyl_reductase_[Chlamydomonas_reinhardtii]	XP_001690248	2.65E-40	AT1G74470.1	2.00E-39	NA	_Pyridine_nucleotide-disulphide_oxidoreductase_family_protein_
Ctaxi_contig_27790|comp34293_c0_seq3	GO:0009941	2	geranylgeranyl_reductase	gi|159464036|ref|XP_001690248.1|geranylgeranyl_reductase_[Chlamydomonas_reinhardtii]_>gi|158284236|gb|EDP09986.1|_geranylgeranyl_reductase_[Chlamydomonas_reinhardtii]	XP_001690248	2.16E-114	AT1G74470.1	2.00E-125	NA	_Pyridine_nucleotide-disulphide_oxidoreductase_family_protein_
Ctaxi_contig_28106|comp34333_c2_seq1	GO:0009941	2	aspartate_aminotransferase	gi|552844939|ref|XP_005851216.1|hypothetical_protein_CHLNCDRAFT_137913_[Chlorella_variabilis]_>gi|307110879|gb|EFN59114.1|_hypothetical_protein_CHLNCDRAFT_137913_[Chlorella_variabilis]	XP_005851216	4.74E-23	AT4G31990.2	2.00E-28	"ASP5,AAT3,ATAAT1"	_aspartate_aminotransferase_5_
Ctaxi_contig_28567|comp34388_c0_seq2	GO:0009941	2	chloroplast_ribulose_bisphosphate_carboxylase_oxygenase_activase_partial	gi|302802165|ref|XP_002982838.1|hypothetical_protein_SELMODRAFT_268623_[Selaginella_moellendorffii]_>gi|300149428|gb|EFJ16083.1|_hypothetical_protein_SELMODRAFT_268623_[Selaginella_moellendorffii]	XP_002982838	1.58E-34	AT2G39730.3	2.00E-43	RCA	_rubisco_activase_
Ctaxi_contig_28637|comp34396_c0_seq1	GO:0009941	2	dehydroascorbate_reductase	"gi|18418055|ref|NP_568336.1|glutathione_S-transferase_DHAR3_[Arabidopsis_thaliana]_>gi|75330001|sp|Q8LE52.1|DHAR3_ARATH_RecName:_Full=Glutathione_S-transferase_DHAR3,_chloroplastic;_AltName:_Full=Chloride_intracellular_channel_homolog_3;_Short=CLIC_homolog_3;_AltName:_Full=Glutathione-dependent_dehydroascorbate_reductase_3;_Short=AtDHAR3;_Short=ChlDHAR;_Short=GSH-dependent_dehydroascorbate_reductase_3;_Flags:_Precursor_>gi|21553744|gb|AAM62837.1|_dehydroascorbate_reductase_[Arabidopsis_thaliana]_>gi|26452229|dbj|BAC43202.1|_putative_dehydroascorbate_reductase_[Arabidopsis_thaliana]_>gi|51969216|dbj|BAD43300.1|_putative_dehydroascorbate_reductase_[Arabidopsis_thaliana]_>gi|51969738|dbj|BAD43561.1|_putative_dehydroascorbate_reductase_[Arabidopsis_thaliana]_>gi|51970220|dbj|BAD43802.1|_putative_dehydroascorbate_reductase_[Arabidopsis_thaliana]_>gi|51970284|dbj|BAD43834.1|_putative_dehydroascorbate_reductase_[Arabidopsis_thaliana]_>gi|51971613|dbj|BAD44471.1|_putative_dehydroascorbate_reductase_[Arabidopsis_thaliana]_>gi|51971937|dbj|BAD44633.1|_putative_dehydroascorbate_reductase_[Arabidopsis_thaliana]_>gi|332004945|gb|AED92328.1|_glutathione_S-transferase_DHAR3_[Arabidopsis_thaliana]"	NP_568336	1.34E-17	AT5G16710.1	7.00E-23	DHAR3	_dehydroascorbate_reductase_1_
Ctaxi_contig_29759|comp34518_c2_seq2	GO:0009941	2	dihydrolipoamide_dehydrogenase	gi|302850331|ref|XP_002956693.1|dihydrolipoamide_dehydrogenase_plastid_precursor_[Volvox_carteri_f._nagariensis]_>gi|300258054|gb|EFJ42295.1|_dihydrolipoamide_dehydrogenase_plastid_precursor_[Volvox_carteri_f._nagariensis]	XP_002956693	7.28E-41	AT3G16950.1	2.00E-42	"LPD1,ptlpd1"	_lipoamide_dehydrogenase_1_
Ctaxi_contig_30423|comp34583_c3_seq4	GO:0009941	2	mitochondrial_folate_transporter_carrier	gi|168035855|ref|XP_001770424.1|predicted_protein_[Physcomitrella_patens]_>gi|162678301|gb|EDQ64761.1|_predicted_protein_[Physcomitrella_patens]	XP_001770424	6.23E-15	AT5G66380.1	2.00E-19	"ATFOLT1,FOLT1"	_folate_transporter_1_
Ctaxi_contig_30664|comp34611_c3_seq2	GO:0009941	2	glycerol-3-phosphate_dehydrogenase	gi|552827759|ref|XP_005847300.1|hypothetical_protein_CHLNCDRAFT_134409_[Chlorella_variabilis]_>gi|307106954|gb|EFN55198.1|_hypothetical_protein_CHLNCDRAFT_134409_[Chlorella_variabilis]	XP_005847300	3.10E-10	AT2G40690.1	2.00E-11	"GLY1,SFD1"	_NAD-dependent_glycerol-3-phosphate_dehydrogenase_family_protein_
Ctaxi_contig_31133|comp34657_c1_seq3	GO:0009941	2	grx_s14_-_glutaredoxin_subgroup_ii	gi|218194122|gb|EEC76549.1|hypothetical_protein_OsI_14350_[Oryza_sativa_Indica_Group]	EEC76549	1.36E-10	AT3G54900.1	3.00E-13	"CXIP1,ATGRXCP"	_CAX_interacting_protein_1_
Ctaxi_contig_31243|comp34667_c0_seq1	GO:0009941	2	hydroxymethylbutenyl_4-diphosphate_synthase	gi|302843882|ref|XP_002953482.1|hypothetical_protein_VOLCADRAFT_63610_[Volvox_carteri_f._nagariensis]_>gi|300261241|gb|EFJ45455.1|_hypothetical_protein_VOLCADRAFT_63610_[Volvox_carteri_f._nagariensis]	XP_002953482	1.91E-63	AT5G60600.3	1.00E-73	"GCPE,ISPG,CSB3,CLB4,HDS"	_4-hydroxy-3-methylbut-2-enyl_diphosphate_synthase_
Ctaxi_contig_31244|comp34667_c1_seq1	GO:0009941	2	4-hydroxy-3-methylbut-2-en-1-yl_diphosphate_synthase	gi|545371300|ref|XP_005650225.1|putative_chloroplast_1-hydroxy-2-methyl-2-(E)-butenyl-4-diphosphate_synthase_precursor_[Coccomyxa_subellipsoidea_C-169]_>gi|384252205|gb|EIE25681.1|_putative_chloroplast_1-hydroxy-2-methyl-2-(E)-butenyl-4-diphosphate_synthase_precursor_[Coccomyxa_subellipsoidea_C-169]	XP_005650225	2.21E-103	AT5G60600.1	1.00E-108	"GCPE,ISPG,CSB3,CLB4,HDS"	_4-hydroxy-3-methylbut-2-enyl_diphosphate_synthase_
Ctaxi_contig_31245|comp34667_c2_seq1	GO:0009941	2	chloroplast_1-hydroxy-2-methyl-2-_-butenyl-4-diphosphate_synthase_precursor	gi|61742128|gb|AAX54905.1|putative_chloroplast_1-hydroxy-2-methyl-2-(E)-butenyl-4-diphosphate_synthase_precursor_[Chlamydomonas_reinhardtii]	AAX54905	1.07E-55	AT5G60600.1	1.00E-49	"GCPE,ISPG,CSB3,CLB4,HDS"	_4-hydroxy-3-methylbut-2-enyl_diphosphate_synthase_
Ctaxi_contig_31386|comp34685_c2_seq1	GO:0009941	2	protein	gi|545376520|ref|XP_005652341.1|hypothetical_protein_COCSUDRAFT_55779_[Coccomyxa_subellipsoidea_C-169]_>gi|384254323|gb|EIE27797.1|_hypothetical_protein_COCSUDRAFT_55779_[Coccomyxa_subellipsoidea_C-169]	XP_005652341	8.56E-22	AT2G42770.1	2.00E-18	NA	_Peroxisomal_membrane_22_kDa_(Mpv17/PMP22)_family_protein_
Ctaxi_contig_32036|comp34748_c0_seq2	GO:0009941	2	photosystem_i_reaction_center_subunit_xi	gi|552813730|ref|XP_005844020.1|hypothetical_protein_CHLNCDRAFT_32796_[Chlorella_variabilis]_>gi|307103660|gb|EFN51918.1|_hypothetical_protein_CHLNCDRAFT_32796_[Chlorella_variabilis]	XP_005844020	2.23E-30	AT4G12800.1	2.00E-10	PSAL	_photosystem_I_subunit_l_
Ctaxi_contig_32143|comp34758_c3_seq2	GO:0009941	2	transketolase_1	gi|242087069|ref|XP_002439367.1|hypothetical_protein_SORBIDRAFT_09g005230_[Sorghum_bicolor]_>gi|241944652|gb|EES17797.1|_hypothetical_protein_SORBIDRAFT_09g005230_[Sorghum_bicolor]	XP_002439367	1.60E-67	AT2G45290.1	1.00E-77	NA	_Transketolase_
Ctaxi_contig_33018|comp34836_c3_seq1	GO:0009941	2	protein_thylakoid_chloroplastic-like	"gi|502148678|ref|XP_004507227.1|PREDICTED:_protein_THYLAKOID_FORMATION1,_chloroplastic-like_[Cicer_arietinum]"	XP_004507227	1.23E-18	AT2G20890.1	5.00E-24	"PSB29,THF1"	_photosystem_II_reaction_center_PSB29_protein_
Ctaxi_contig_34781|comp34990_c0_seq12	GO:0009941	2	malate_dehydrogenase	gi|159469941|ref|XP_001693118.1|malate_dehydrogenase_[Chlamydomonas_reinhardtii]_>gi|1762104|gb|AAB39506.1|_NAD-dependent_malate_dehydrogenase_[Chlamydomonas_reinhardtii]_>gi|4096875|gb|AAD10324.1|_NAD-dependent_malate_dehydrogenase_[Chlamydomonas_reinhardtii]_>gi|158277376|gb|EDP03144.1|_malate_dehydrogenase_[Chlamydomonas_reinhardtii]	XP_001693118	1.59E-18	AT1G53240.1	4.00E-19	mMDH1	_Lactate/malate_dehydrogenase_family_protein_
Ctaxi_contig_34782|comp34990_c0_seq13	GO:0009941	2	malate_dehydrogenase	gi|159469941|ref|XP_001693118.1|malate_dehydrogenase_[Chlamydomonas_reinhardtii]_>gi|1762104|gb|AAB39506.1|_NAD-dependent_malate_dehydrogenase_[Chlamydomonas_reinhardtii]_>gi|4096875|gb|AAD10324.1|_NAD-dependent_malate_dehydrogenase_[Chlamydomonas_reinhardtii]_>gi|158277376|gb|EDP03144.1|_malate_dehydrogenase_[Chlamydomonas_reinhardtii]	XP_001693118	4.76E-23	AT1G53240.1	8.00E-24	mMDH1	_Lactate/malate_dehydrogenase_family_protein_
Ctaxi_contig_34772|comp34990_c0_seq3	GO:0009941	2	malate_dehydrogenase	gi|255073915|ref|XP_002500632.1|malate_dehydrogenase_[Micromonas_sp._RCC299]_>gi|226515895|gb|ACO61890.1|_malate_dehydrogenase_[Micromonas_sp._RCC299]	XP_002500632	3.06E-50	AT3G47520.1	8.00E-64	MDH	_malate_dehydrogenase_
Ctaxi_contig_34773|comp34990_c0_seq4	GO:0009941	2	malate_dehydrogenase	gi|255073915|ref|XP_002500632.1|malate_dehydrogenase_[Micromonas_sp._RCC299]_>gi|226515895|gb|ACO61890.1|_malate_dehydrogenase_[Micromonas_sp._RCC299]	XP_002500632	1.80E-42	AT3G47520.1	2.00E-54	MDH	_malate_dehydrogenase_
Ctaxi_contig_35225|comp35035_c1_seq1	GO:0009941	2	photosystem_i_subunit_v_precursor	gi|308803731|ref|XP_003079178.1|putative_photosystem_I_subunit_V_precursor_(ISS)_[Ostreococcus_tauri]_>gi|116057633|emb|CAL53836.1|_putative_photosystem_I_subunit_V_precursor_(ISS)_[Ostreococcus_tauri]	XP_003079178	1.97E-24	AT1G55670.1	5.00E-26	PSAG	_photosystem_I_subunit_G_
Ctaxi_contig_35243|comp35038_c4_seq1	GO:0009941	2	protein	gi|168001567|ref|XP_001753486.1|predicted_protein_[Physcomitrella_patens]_>gi|162695365|gb|EDQ81709.1|_predicted_protein_[Physcomitrella_patens]	XP_001753486	1.14E-25	AT4G01150.1	3.00E-31	NA	"_unknown_protein;_FUNCTIONS_IN:_molecular_function_unknown;_INVOLVED_IN:_biological_process_unknown;_LOCATED_IN:_thylakoid,_chloroplast_thylakoid_membrane,_chloroplast,_plastoglobule,_chloroplast_envelope;_EXPRESSED_IN:_23_plant_structures;_EXPRESSED_DURING:_14_growth_stages;_BEST_Arabidopsis_thaliana_protein_match_is:_unknown_protein_(TAIR:AT4G38100.1);_Has_323_Blast_hits_to_323_proteins_in_59_species:_Archae_-_0;_Bacteria_-_107;_Metazoa_-_0;_Fungi_-_0;_Plants_-_206;_Viruses_-_0;_Other_Eukaryotes_-_10_(source:_NCBI_BLink)._"
Ctaxi_contig_35400|comp35051_c1_seq1	GO:0009941	2	protein	gi|302849388|ref|XP_002956224.1|hypothetical_protein_VOLCADRAFT_97151_[Volvox_carteri_f._nagariensis]_>gi|300258527|gb|EFJ42763.1|_hypothetical_protein_VOLCADRAFT_97151_[Volvox_carteri_f._nagariensis]	XP_002956224	6.67E-73	AT1G78620.1	2.00E-54	NA	"_Protein_of_unknown_function_DUF92,_transmembrane_"
Ctaxi_contig_35613|comp35076_c0_seq1	GO:0009941	2	protein_nlrc3-like	gi|545358254|ref|XP_005644707.1|RNI-like_protein_[Coccomyxa_subellipsoidea_C-169]_>gi|384246674|gb|EIE20163.1|_RNI-like_protein_[Coccomyxa_subellipsoidea_C-169]	XP_005644707	2.01E-49	AT1G10510.1	2.00E-42	emb2004	_RNI-like_superfamily_protein_
Ctaxi_contig_36062|comp35115_c1_seq13	GO:0009941	2	cytochrome_b6	"gi|68566161|sp|Q5CC92.1|UCRIB_CYAPARecName:_Full=Cytochrome_b6-f_complex_iron-sulfur_subunit_2,_cyanelle;_AltName:_Full=Plastohydroquinone:plastocyanin_oxidoreductase_iron-sulfur_protein_2;_AltName:_Full=Rieske_iron-sulfur_protein_2;_Short=ISP_2;_Short=RISP_2;_Flags:_Precursor_>gi|60677363|emb|CAH04961.1|_Rieske_iron-sulphur_protein_[Cyanophora_paradoxa]"	Q5CC92	9.06E-31	AT4G03280.1	7.00E-36	"PETC,PGR1"	_photosynthetic_electron_transfer_C_
Ctaxi_contig_36371|comp35143_c0_seq1	GO:0009941	2	protein	gi|302830444|ref|XP_002946788.1|hypothetical_protein_VOLCADRAFT_79385_[Volvox_carteri_f._nagariensis]_>gi|300267832|gb|EFJ52014.1|_hypothetical_protein_VOLCADRAFT_79385_[Volvox_carteri_f._nagariensis]	XP_002946788	1.42E-62	AT1G24360.1	3.00E-66	NA	_NAD(P)-binding_Rossmann-fold_superfamily_protein_
Ctaxi_contig_37246|comp35220_c0_seq1	GO:0009941	2	inorganic_pyrophosphatase	gi|552837053|ref|XP_005849278.1|hypothetical_protein_CHLNCDRAFT_56094_[Chlorella_variabilis]_>gi|307108937|gb|EFN57176.1|_hypothetical_protein_CHLNCDRAFT_56094_[Chlorella_variabilis]	XP_005849278	1.19E-46	AT5G09650.1	9.00E-37	"AtPPa6,PPa6"	_pyrophosphorylase_6_
Ctaxi_contig_37247|comp35220_c0_seq2	GO:0009941	2	inorganic_pyrophosphatase	gi|552837053|ref|XP_005849278.1|hypothetical_protein_CHLNCDRAFT_56094_[Chlorella_variabilis]_>gi|307108937|gb|EFN57176.1|_hypothetical_protein_CHLNCDRAFT_56094_[Chlorella_variabilis]	XP_005849278	5.67E-72	AT5G09650.1	1.00E-69	"AtPPa6,PPa6"	_pyrophosphorylase_6_
Ctaxi_contig_37250|comp35220_c0_seq5	GO:0009941	2	soluble_inorganic_pyrophosphatase_chloroplastic-like	gi|552837053|ref|XP_005849278.1|hypothetical_protein_CHLNCDRAFT_56094_[Chlorella_variabilis]_>gi|307108937|gb|EFN57176.1|_hypothetical_protein_CHLNCDRAFT_56094_[Chlorella_variabilis]	XP_005849278	1.90E-32	AT5G09650.1	4.00E-37	"AtPPa6,PPa6"	_pyrophosphorylase_6_
Ctaxi_contig_37259|comp35220_c3_seq3	GO:0009941	2	soluble_inorganic_pyrophosphatase_chloroplastic-like	gi|168049644|ref|XP_001777272.1|predicted_protein_[Physcomitrella_patens]_>gi|162671374|gb|EDQ57927.1|_predicted_protein_[Physcomitrella_patens]	XP_001777272	5.17E-17	AT5G09650.1	1.00E-18	"AtPPa6,PPa6"	_pyrophosphorylase_6_
Ctaxi_contig_37725|comp35263_c3_seq1	GO:0009941	2	glyceraldehyde-3-phosphate_dehydrogenase	gi|260424076|gb|ACX37507.1|chloroplast_glyceraldehyde_3-phosphate_dehydrogenase_[Botryococcus_braunii]	ACX37507	5.71E-28	AT1G42970.1	4.00E-32	GAPB	_glyceraldehyde-3-phosphate_dehydrogenase_B_subunit_
Ctaxi_contig_38702|comp35344_c2_seq3	GO:0009941	2	pyruvate_dehydrogenase_e1_component_subunit_alpha-like	gi|302837967|ref|XP_002950542.1|hypothetical_protein_VOLCADRAFT_104783_[Volvox_carteri_f._nagariensis]_>gi|300264091|gb|EFJ48288.1|_hypothetical_protein_VOLCADRAFT_104783_[Volvox_carteri_f._nagariensis]	XP_002950542	6.19E-39	AT1G01090.1	3.00E-41	PDH-E1ALPHA	_pyruvate_dehydrogenase_E1_alpha_
Ctaxi_contig_38705|comp35344_c4_seq1	GO:0009941	2	pyruvate_dehydrogenase_e1_component_alpha_subunit	gi|302837967|ref|XP_002950542.1|hypothetical_protein_VOLCADRAFT_104783_[Volvox_carteri_f._nagariensis]_>gi|300264091|gb|EFJ48288.1|_hypothetical_protein_VOLCADRAFT_104783_[Volvox_carteri_f._nagariensis]	XP_002950542	7.14E-47	AT1G01090.1	1.00E-49	PDH-E1ALPHA	_pyruvate_dehydrogenase_E1_alpha_
Ctaxi_contig_38707|comp35344_c4_seq3	GO:0009941	2	pyruvate_dehydrogenase_e1_subunit_alpha	gi|545355704|ref|XP_005643628.1|hypothetical_protein_COCSUDRAFT_31344_[Coccomyxa_subellipsoidea_C-169]_>gi|384245591|gb|EIE19084.1|_hypothetical_protein_COCSUDRAFT_31344_[Coccomyxa_subellipsoidea_C-169]	XP_005643628	1.40E-47	AT1G01090.1	9.00E-51	PDH-E1ALPHA	_pyruvate_dehydrogenase_E1_alpha_
Ctaxi_contig_39052|comp35375_c1_seq1	GO:0009941	2	ribose-5-phosphate_isomerase	gi|302837760|ref|XP_002950439.1|hypothetical_protein_VOLCADRAFT_104693_[Volvox_carteri_f._nagariensis]_>gi|300264444|gb|EFJ48640.1|_hypothetical_protein_VOLCADRAFT_104693_[Volvox_carteri_f._nagariensis]	XP_002950439	3.34E-24	AT3G04790.1	3.00E-28	NA	"_Ribose_5-phosphate_isomerase,_type_A_protein_"
Ctaxi_contig_39054|comp35375_c4_seq1	GO:0009941	2	ribose-5-phosphate_isomerase	gi|552840260|ref|XP_005849996.1|hypothetical_protein_CHLNCDRAFT_34303_[Chlorella_variabilis]_>gi|307109657|gb|EFN57894.1|_hypothetical_protein_CHLNCDRAFT_34303_[Chlorella_variabilis]	XP_005849996	8.80E-25	AT3G04790.1	1.00E-26	NA	"_Ribose_5-phosphate_isomerase,_type_A_protein_"
Ctaxi_contig_39055|comp35375_c4_seq2	GO:0009941	2	ribose-5-phosphate_isomerase	gi|552840260|ref|XP_005849996.1|hypothetical_protein_CHLNCDRAFT_34303_[Chlorella_variabilis]_>gi|307109657|gb|EFN57894.1|_hypothetical_protein_CHLNCDRAFT_34303_[Chlorella_variabilis]	XP_005849996	9.04E-22	AT3G04790.1	7.00E-23	NA	"_Ribose_5-phosphate_isomerase,_type_A_protein_"
Ctaxi_contig_40040|comp35466_c1_seq1	GO:0009941	2	phosphate_triose-phosphate_translocator_precursor	gi|302853242|ref|XP_002958137.1|hypothetical_protein_VOLCADRAFT_77822_[Volvox_carteri_f._nagariensis]_>gi|300256498|gb|EFJ40762.1|_hypothetical_protein_VOLCADRAFT_77822_[Volvox_carteri_f._nagariensis]	XP_002958137	7.08E-47	AT5G46110.2	7.00E-43	"APE2,TPT"	_Glucose-6-phosphate/phosphate_translocator-related_
Ctaxi_contig_40042|comp35466_c1_seq3	GO:0009941	2	triose_phosphate_translocator	gi|302853242|ref|XP_002958137.1|hypothetical_protein_VOLCADRAFT_77822_[Volvox_carteri_f._nagariensis]_>gi|300256498|gb|EFJ40762.1|_hypothetical_protein_VOLCADRAFT_77822_[Volvox_carteri_f._nagariensis]	XP_002958137	7.16E-11	AT5G46110.2	6.00E-11	"APE2,TPT"	_Glucose-6-phosphate/phosphate_translocator-related_
Ctaxi_contig_40099|comp35471_c1_seq7	GO:0009941	2	vacuolar_atp_subunit_a	gi|2493120|sp|Q38677.1|VATA2_ACEATRecName:_Full=V-type_proton_ATPase_catalytic_subunit_A_isoform_2;_Short=V-ATPase_subunit_A_2;_AltName:_Full=V-ATPase_69_kDa_subunit_2;_AltName:_Full=Vacuolar_proton_pump_subunit_alpha_2_>gi|1303679|dbj|BAA09098.1|_adenosine_triphosphatase_A_subunit_[Acetabularia_acetabulum]	Q38677	1.07E-72	AT1G78900.2	2.00E-83	VHA-A	_vacuolar_ATP_synthase_subunit_A_
Ctaxi_contig_40667|comp35524_c3_seq4	GO:0009941	2	zeaxanthin_epoxidase	"gi|527192528|gb|EPS62910.1|zeaxanthin_epoxidase,_chloroplastic,_partial_[Genlisea_aurea]"	EPS62910	3.57E-10	AT5G67030.1	2.00E-10	"ABA1,LOS6,NPQ2,ATABA1,ZEP,IBS3,ATZEP"	_zeaxanthin_epoxidase_(ZEP)_(ABA1)_
Ctaxi_contig_41223|comp35561_c1_seq1	GO:0009941	2	phytoene_desaturase	gi|149132027|gb|ABR20877.1|chloroplast_phytoene_desaturase_[Chromochloris_zofingiensis]_>gi|149132029|gb|ABR20878.1|_chloroplast_phytoene_desaturase_[Chromochloris_zofingiensis]	ABR20877	6.31E-59	AT4G14210.2	2.00E-60	"PDS3,PDS,PDE226"	_phytoene_desaturase_3_
Ctaxi_contig_41225|comp35561_c1_seq3	GO:0009941	2	phytoene_desaturase	gi|302833183|ref|XP_002948155.1|hypothetical_protein_VOLCADRAFT_88495_[Volvox_carteri_f._nagariensis]_>gi|300266375|gb|EFJ50562.1|_hypothetical_protein_VOLCADRAFT_88495_[Volvox_carteri_f._nagariensis]	XP_002948155	1.27E-122	AT4G14210.1	9.00E-138	"PDS3,PDS,PDE226"	_phytoene_desaturase_3_
Ctaxi_contig_41266|comp35564_c3_seq3	GO:0009941	2	at4g39970_t5j17_140	gi|550334168|gb|ERP58205.1|hypothetical_protein_POPTR_0007s05210g_[Populus_trichocarpa]	ERP58205	1.28E-24	AT4G39970.1	1.00E-30	NA	_Haloacid_dehalogenase-like_hydrolase_(HAD)_superfamily_protein_
Ctaxi_contig_42066|comp35611_c1_seq1	GO:0009941	2	protein	gi|159486539|ref|XP_001701296.1|hypothetical_protein_CHLREDRAFT_179251_[Chlamydomonas_reinhardtii]_>gi|158271779|gb|EDO97591.1|_predicted_protein_[Chlamydomonas_reinhardtii]	XP_001701296	5.00E-16	AT2G21385.3	5.00E-11	NA	_unknown_protein._
Ctaxi_contig_42749|comp35661_c4_seq1	GO:0009941	2	ketol-acid_reductoisomerase	gi|302837111|ref|XP_002950115.1|hypothetical_protein_VOLCADRAFT_74529_[Volvox_carteri_f._nagariensis]_>gi|300264588|gb|EFJ48783.1|_hypothetical_protein_VOLCADRAFT_74529_[Volvox_carteri_f._nagariensis]	XP_002950115	0	AT3G58610.3	0	NA	_ketol-acid_reductoisomerase_
Ctaxi_contig_43613|comp35727_c0_seq1	GO:0009941	2	acyl-activating_enzyme_15	gi|302835167|ref|XP_002949145.1|hypothetical_protein_VOLCADRAFT_120723_[Volvox_carteri_f._nagariensis]_>gi|300265447|gb|EFJ49638.1|_hypothetical_protein_VOLCADRAFT_120723_[Volvox_carteri_f._nagariensis]	XP_002949145	1.02E-13	AT4G14070.1	2.00E-19	AAE15	_acyl-activating_enzyme_15_
Ctaxi_contig_44629|comp35786_c0_seq1	GO:0009941	2	porphobilinogen_deaminase	gi|552811775|ref|XP_005843555.1|hypothetical_protein_CHLNCDRAFT_33052_[Chlorella_variabilis]_>gi|307103191|gb|EFN51453.1|_hypothetical_protein_CHLNCDRAFT_33052_[Chlorella_variabilis]	XP_005843555	6.52E-42	AT5G08280.1	5.00E-46	HEMC	_hydroxymethylbilane_synthase_
Ctaxi_contig_44630|comp35786_c0_seq2	GO:0009941	2	porphobilinogen_deaminase	gi|159486921|ref|XP_001701485.1|porphobilinogen_deaminase_[Chlamydomonas_reinhardtii]_>gi|158271667|gb|EDO97482.1|_porphobilinogen_deaminase_[Chlamydomonas_reinhardtii]	XP_001701485	3.66E-15	AT5G08280.1	4.00E-18	HEMC	_hydroxymethylbilane_synthase_
Ctaxi_contig_44634|comp35786_c1_seq4	GO:0009941	2	porphobilinogen_deaminase	"gi|460396846|ref|XP_004243981.1|PREDICTED:_porphobilinogen_deaminase,_chloroplastic-like_[Solanum_lycopersicum]"	XP_004243981	4.30E-26	AT5G08280.1	3.00E-31	HEMC	_hydroxymethylbilane_synthase_
Ctaxi_contig_45755|comp35851_c0_seq1	GO:0009941	2	cdp-diacylglycerol--glycerol-3-phosphate_3-phosphatidyltransferase	gi|460383660|ref|XP_004237537.1|PREDICTED:_CDP-diacylglycerol--glycerol-3-phosphate_3-phosphatidyltransferase-like_[Solanum_lycopersicum]	XP_004237537	1.93E-55	AT2G39290.1	3.00E-60	"PGPS1,PGP1,PGS1"	_phosphatidylglycerolphosphate_synthase_1_
Ctaxi_contig_45896|comp35862_c3_seq2	GO:0009941	2	elongation_factor_ts	gi|168025430|ref|XP_001765237.1|predicted_protein_[Physcomitrella_patens]_>gi|162683556|gb|EDQ69965.1|_predicted_protein_[Physcomitrella_patens]	XP_001765237	1.90E-20	AT4G29060.1	3.00E-15	emb2726	_elongation_factor_Ts_family_protein_
Ctaxi_contig_46342|comp35891_c1_seq42	GO:0009941	2	sodium-dependent_transporter	gi|412990383|emb|CCO19701.1|bile_acid:sodium_symporter_[Bathycoccus_prasinos]	CCO19701	9.81E-44	AT2G26900.1	1.00E-25	NA	_Sodium_Bile_acid_symporter_family_
Ctaxi_contig_46348|comp35891_c1_seq48	GO:0009941	2	sodium-dependent_transporter	gi|412990383|emb|CCO19701.1|bile_acid:sodium_symporter_[Bathycoccus_prasinos]	CCO19701	1.32E-12	AT2G26900.1	2.00E-11	NA	_Sodium_Bile_acid_symporter_family_
Ctaxi_contig_46817|comp35928_c0_seq1	GO:0009941	2	probable_anion_transporter_chloroplastic-like	gi|168011073|ref|XP_001758228.1|predicted_protein_[Physcomitrella_patens]_>gi|162690684|gb|EDQ77050.1|_predicted_protein_[Physcomitrella_patens]	XP_001758228	3.71E-15	AT2G29650.2	4.00E-16	ANTR1	_phosphate_transporter_4;1_
Ctaxi_contig_46964|comp35938_c0_seq1	GO:0009941	2	soul-domain-containing_protein	gi|545354458|ref|XP_005643063.1|SOUL-domain-containing_protein_[Coccomyxa_subellipsoidea_C-169]_>gi|384245023|gb|EIE18519.1|_SOUL-domain-containing_protein_[Coccomyxa_subellipsoidea_C-169]	XP_005643063	3.06E-22	AT5G20140.2	7.00E-22	NA	_SOUL_heme-binding_family_protein_
Ctaxi_contig_46972|comp35938_c5_seq2	GO:0009941	2	soul_heme-binding_protein	gi|302831818|ref|XP_002947474.1|hypothetical_protein_VOLCADRAFT_57138_[Volvox_carteri_f._nagariensis]_>gi|300267338|gb|EFJ51522.1|_hypothetical_protein_VOLCADRAFT_57138_[Volvox_carteri_f._nagariensis]	XP_002947474	8.25E-29	AT5G20140.2	2.00E-29	NA	_SOUL_heme-binding_family_protein_
Ctaxi_contig_47889|comp36002_c7_seq2	GO:0009941	2	member_of_the_superfamily	gi|302833437|ref|XP_002948282.1|member_of_the_DnaJ_superfamily_[Volvox_carteri_f._nagariensis]_>gi|300266502|gb|EFJ50689.1|_member_of_the_DnaJ_superfamily_[Volvox_carteri_f._nagariensis]	XP_002948282	6.54E-34	AT2G22360.1	5.00E-35	NA	_DNAJ_heat_shock_family_protein_
Ctaxi_contig_48821|comp36063_c10_seq1	GO:0009941	2	protease_4-like	gi|552837847|ref|XP_005849456.1|hypothetical_protein_CHLNCDRAFT_57181_[Chlorella_variabilis]_>gi|307109116|gb|EFN57354.1|_hypothetical_protein_CHLNCDRAFT_57181_[Chlorella_variabilis]	XP_005849456	4.07E-35	AT1G73990.1	6.00E-33	"SPPA,SPPA1"	_signal_peptide_peptidase_
Ctaxi_contig_51021|comp36211_c0_seq2	GO:0009941	2	rieske_domain-containing_protein_isoform_1	gi|159477387|ref|XP_001696792.1|rieske_[2Fe-2S]_protein_[Chlamydomonas_reinhardtii]_>gi|158275121|gb|EDP00900.1|_rieske_[2Fe-2S]_protein_[Chlamydomonas_reinhardtii]	XP_001696792	8.30E-35	AT1G71500.1	4.00E-29	NA	_Rieske_(2Fe-2S)_domain-containing_protein_
Ctaxi_contig_52105|comp36270_c5_seq1	GO:0009941	2	triose_phosphate_phosphate_translocator_chloroplastic-like	gi|552818702|ref|XP_005845245.1|hypothetical_protein_CHLNCDRAFT_58576_[Chlorella_variabilis]_>gi|307104892|gb|EFN53143.1|_hypothetical_protein_CHLNCDRAFT_58576_[Chlorella_variabilis]	XP_005845245	3.71E-28	AT5G46110.2	2.00E-20	"APE2,TPT"	_Glucose-6-phosphate/phosphate_translocator-related_
Ctaxi_contig_52107|comp36270_c7_seq1	GO:0009941	2	phosphate_triose-phosphate_translocator_precursor	gi|159462992|ref|XP_001689726.1|triose_phosphate_translocator_[Chlamydomonas_reinhardtii]_>gi|158283714|gb|EDP09464.1|_triose_phosphate_translocator_[Chlamydomonas_reinhardtii]	XP_001689726	1.68E-40	AT5G46110.2	3.00E-35	"APE2,TPT"	_Glucose-6-phosphate/phosphate_translocator-related_
Ctaxi_contig_52273|comp36280_c9_seq1	GO:0009941	2	rhodanese-like_domain-containing_protein_chloroplastic-like	gi|545364540|ref|XP_005647323.1|Rhodanese-like_protein_[Coccomyxa_subellipsoidea_C-169]_>gi|384249297|gb|EIE22779.1|_Rhodanese-like_protein_[Coccomyxa_subellipsoidea_C-169]	XP_005647323	2.79E-29	AT4G27700.1	6.00E-31	NA	_Rhodanese/Cell_cycle_control_phosphatase_superfamily_protein_
Ctaxi_contig_52728|comp36311_c0_seq1	GO:0009941	2	pyruvate_dehydrogenase_e1_component_subunit_alpha-like	gi|302837967|ref|XP_002950542.1|hypothetical_protein_VOLCADRAFT_104783_[Volvox_carteri_f._nagariensis]_>gi|300264091|gb|EFJ48288.1|_hypothetical_protein_VOLCADRAFT_104783_[Volvox_carteri_f._nagariensis]	XP_002950542	4.87E-28	AT1G01090.1	5.00E-27	PDH-E1ALPHA	_pyruvate_dehydrogenase_E1_alpha_
Ctaxi_contig_52936|comp36324_c3_seq1	GO:0009941	2	chloroplast_phosphoribulokinase	"gi|159471788|ref|XP_001694038.1|phosphoribulokinase_[Chlamydomonas_reinhardtii]_>gi|125577|sp|P19824.1|KPPR_CHLRE_RecName:_Full=Phosphoribulokinase,_chloroplastic;_Short=PRK;_Short=PRKase;_AltName:_Full=Phosphopentokinase;_Flags:_Precursor_>gi|7107404|gb|AAF36402.1|AF228914_1_phosphoribulokinase_precursor_[Chlamydomonas_reinhardtii]_>gi|167432|gb|AAA33090.1|_phosphoribulokinase_[Chlamydomonas_reinhardtii]_>gi|158277205|gb|EDP02974.1|_phosphoribulokinase_[Chlamydomonas_reinhardtii]_>gi|227431|prf||1703465A_phosphoribulokinase"	XP_001694038	3.33E-25	AT1G32060.1	5.00E-27	PRK	_phosphoribulokinase_
Ctaxi_contig_52938|comp36324_c3_seq3	GO:0009941	2	protein	gi|226498182|ref|NP_001149223.1|LOC100282845_[Zea_mays]_>gi|194700336|gb|ACF84252.1|_unknown_[Zea_mays]_>gi|194704790|gb|ACF86479.1|_unknown_[Zea_mays]_>gi|195625566|gb|ACG34613.1|_phosphoribulokinase_[Zea_mays]_>gi|413938377|gb|AFW72928.1|_phosphoribulokinase_[Zea_mays]	NP_001149223	7.53E-89	AT1G32060.1	4.00E-107	PRK	_phosphoribulokinase_
Ctaxi_contig_53727|comp36363_c2_seq1	GO:0009941	2	atp-dependent_clp_protease_atp-binding_subunit_clpa_homolog_chloroplastic-like	gi|545368374|ref|XP_005648968.1|hypothetical_protein_COCSUDRAFT_28166_[Coccomyxa_subellipsoidea_C-169]_>gi|384250946|gb|EIE24424.1|_hypothetical_protein_COCSUDRAFT_28166_[Coccomyxa_subellipsoidea_C-169]	XP_005648968	4.48E-81	AT3G48870.2	1.00E-88	HSP93-III	_Clp_ATPase_
Ctaxi_contig_53729|comp36363_c2_seq3	GO:0009941	2	atp-dependent_clp_protease_atp-binding_subunit_clpa_homolog_chloroplastic-like	gi|545368374|ref|XP_005648968.1|hypothetical_protein_COCSUDRAFT_28166_[Coccomyxa_subellipsoidea_C-169]_>gi|384250946|gb|EIE24424.1|_hypothetical_protein_COCSUDRAFT_28166_[Coccomyxa_subellipsoidea_C-169]	XP_005648968	2.32E-81	AT3G48870.2	1.00E-90	HSP93-III	_Clp_ATPase_
Ctaxi_contig_55082|comp36445_c0_seq1	GO:0009941	2	anthranilate_phosphoribosyltransferase	gi|168043523|ref|XP_001774234.1|predicted_protein_[Physcomitrella_patens]_>gi|162674502|gb|EDQ61010.1|_predicted_protein_[Physcomitrella_patens]	XP_001774234	4.31E-24	AT5G17990.1	9.00E-29	"TRP1,pat1"	_tryptophan_biosynthesis_1_
Ctaxi_contig_55498|comp36473_c1_seq2	GO:0009941	2	protein	gi|302834657|ref|XP_002948891.1|hypothetical_protein_VOLCADRAFT_58555_[Volvox_carteri_f._nagariensis]_>gi|300266082|gb|EFJ50271.1|_hypothetical_protein_VOLCADRAFT_58555_[Volvox_carteri_f._nagariensis]	XP_002948891	8.83E-33	AT1G16720.1	1.00E-23	HCF173	_high_chlorophyll_fluorescence_phenotype_173_
Ctaxi_contig_56195|comp36517_c0_seq1	GO:0009941	2	cytochrome_p450	gi|482868199|gb|AGK38421.1|CYP97B1_[Parachlorella_kessleri]	AGK38421	1.92E-39	AT4G15110.1	4.00E-44	CYP97B3	"_cytochrome_P450,_family_97,_subfamily_B,_polypeptide_3_"
Ctaxi_contig_56209|comp36517_c2_seq1	GO:0009941	2	cytochrome_p450	gi|482868203|gb|AGK38423.1|CYP97B1_[Parachlorella_kessleri]	AGK38423	2.68E-50	AT4G15110.1	1.00E-47	CYP97B3	"_cytochrome_P450,_family_97,_subfamily_B,_polypeptide_3_"
Ctaxi_contig_57712|comp36611_c0_seq2	GO:0009941	2	abc_transporter_g_family_member_7	gi|13605839|gb|AAK32905.1|AF367318_1At2g01320/F10A8.20_[Arabidopsis_thaliana]_>gi|22137204|gb|AAM91447.1|_At2g01320/F10A8.20_[Arabidopsis_thaliana]	AAK32905	8.53E-40	AT2G01320.2	9.00E-50	NA	_ABC-2_type_transporter_family_protein_
Ctaxi_contig_58027|comp36625_c5_seq2	GO:0009941	2	protein_translocase_subunit_seca	"gi|545373296|ref|XP_005651027.1|protein_translocase_subunit_secA,_chloroplastic_[Coccomyxa_subellipsoidea_C-169]_>gi|384253008|gb|EIE26483.1|_protein_translocase_subunit_secA,_chloroplastic_[Coccomyxa_subellipsoidea_C-169]"	XP_005651027	2.60E-60	AT4G01800.1	4.00E-72	"AGY1,AtcpSecA,SECA1"	_Albino_or_Glassy_Yellow_1_
Ctaxi_contig_58952|comp36678_c1_seq5	GO:0009941	2	protein	gi|552810258|ref|XP_005843157.1|hypothetical_protein_CHLNCDRAFT_141566_[Chlorella_variabilis]_>gi|307102787|gb|EFN51055.1|_hypothetical_protein_CHLNCDRAFT_141566_[Chlorella_variabilis]	XP_005843157	1.02E-52	AT1G02560.1	4.00E-55	"CLPP5,NCLPP5,NCLPP1"	_nuclear_encoded_CLP_protease_5_
Ctaxi_contig_59788|comp36721_c1_seq1	GO:0009941	2	2-oxoglutarate_malate_translocator	gi|159476982|ref|XP_001696590.1|2-oxoglutarate/malate_translocator_[Chlamydomonas_reinhardtii]_>gi|158282815|gb|EDP08567.1|_2-oxoglutarate/malate_translocator_[Chlamydomonas_reinhardtii]	XP_001696590	1.26E-159	AT5G64290.1	2.00E-167	"DCT,DIT2.1"	_dicarboxylate_transport_2.1_
Ctaxi_contig_59808|comp36721_c1_seq21	GO:0009941	2	plastidic_general_dicarboxylate_transporter	gi|159476982|ref|XP_001696590.1|2-oxoglutarate/malate_translocator_[Chlamydomonas_reinhardtii]_>gi|158282815|gb|EDP08567.1|_2-oxoglutarate/malate_translocator_[Chlamydomonas_reinhardtii]	XP_001696590	1.15E-89	AT5G64290.1	4.00E-89	"DCT,DIT2.1"	_dicarboxylate_transport_2.1_
Ctaxi_contig_59809|comp36721_c1_seq22	GO:0009941	2	plastidic_general_dicarboxylate_transporter	gi|159476982|ref|XP_001696590.1|2-oxoglutarate/malate_translocator_[Chlamydomonas_reinhardtii]_>gi|158282815|gb|EDP08567.1|_2-oxoglutarate/malate_translocator_[Chlamydomonas_reinhardtii]	XP_001696590	1.12E-89	AT5G64290.1	3.00E-89	"DCT,DIT2.1"	_dicarboxylate_transport_2.1_
Ctaxi_contig_59812|comp36721_c1_seq25	GO:0009941	2	plastidic_general_dicarboxylate_transporter	gi|159476982|ref|XP_001696590.1|2-oxoglutarate/malate_translocator_[Chlamydomonas_reinhardtii]_>gi|158282815|gb|EDP08567.1|_2-oxoglutarate/malate_translocator_[Chlamydomonas_reinhardtii]	XP_001696590	8.45E-73	AT5G64290.1	1.00E-70	"DCT,DIT2.1"	_dicarboxylate_transport_2.1_
Ctaxi_contig_60120|comp36740_c0_seq2	GO:0009941	2	hypothetical_protein_VOLCADRAFT_79235	gi|302830590|ref|XP_002946861.1|hypothetical_protein_VOLCADRAFT_79235_[Volvox_carteri_f._nagariensis]_>gi|300267905|gb|EFJ52087.1|_hypothetical_protein_VOLCADRAFT_79235_[Volvox_carteri_f._nagariensis]	XP_002946861	3.63E-24	AT5G12470.1	4.00E-27	NA	_Protein_of_unknown_function_(DUF3411)_
Ctaxi_contig_62876|comp36883_c5_seq3	GO:0009941	2	protein_chloroplastic-like	gi|545356216|ref|XP_005643849.1|hypothetical_protein_COCSUDRAFT_31183_[Coccomyxa_subellipsoidea_C-169]_>gi|384245813|gb|EIE19305.1|_hypothetical_protein_COCSUDRAFT_31183_[Coccomyxa_subellipsoidea_C-169]	XP_005643849	1.35E-73	AT1G06950.1	4.00E-58	"ATTIC110,TIC110"	_translocon_at_the_inner_envelope_membrane_of_chloroplasts_110_
Ctaxi_contig_63351|comp36914_c0_seq1	GO:0009941	2	isco_subunit_binding-protein_beta_subunit	gi|302840315|ref|XP_002951713.1|hypothetical_protein_VOLCADRAFT_81582_[Volvox_carteri_f._nagariensis]_>gi|300262961|gb|EFJ47164.1|_hypothetical_protein_VOLCADRAFT_81582_[Volvox_carteri_f._nagariensis]	XP_002951713	1.84E-10	AT5G56500.2	8.00E-14	NA	_TCP-1/cpn60_chaperonin_family_protein_
Ctaxi_contig_63355|comp36914_c1_seq1	GO:0009941	2	chaperonin_60b2	gi|545364822|ref|XP_005647445.1|chaperonin_60B2_[Coccomyxa_subellipsoidea_C-169]_>gi|384249419|gb|EIE22901.1|_chaperonin_60B2_[Coccomyxa_subellipsoidea_C-169]	XP_005647445	1.97E-41	AT1G55490.2	4.00E-48	"CPN60B,LEN1"	_chaperonin_60_beta_
Ctaxi_contig_63357|comp36914_c1_seq3	GO:0009941	2	tcp-1_cpn60_chaperonin_family_protein	gi|2493649|sp|Q42695.1|RUBC_CHLRERecName:_Full=RuBisCO_large_subunit-binding_protein_subunit_beta-2;_AltName:_Full=60_kDa_chaperonin_subunit_beta-2;_AltName:_Full=CPN-60_beta-2_>gi|1293535|gb|AAA98643.1|_chaperonin_beta-like_subunit_[Chlamydomonas_reinhardtii]	Q42695	1.87E-28	AT5G56500.2	4.00E-35	NA	_TCP-1/cpn60_chaperonin_family_protein_
Ctaxi_contig_63359|comp36914_c2_seq1	GO:0009941	2	chaperonin_60b2	gi|545364822|ref|XP_005647445.1|chaperonin_60B2_[Coccomyxa_subellipsoidea_C-169]_>gi|384249419|gb|EIE22901.1|_chaperonin_60B2_[Coccomyxa_subellipsoidea_C-169]	XP_005647445	5.93E-35	AT5G56500.2	3.00E-41	NA	_TCP-1/cpn60_chaperonin_family_protein_
Ctaxi_contig_63361|comp36914_c2_seq3	GO:0009941	2	chaperonin_60b2	gi|159468684|ref|XP_001692504.1|chaperonin_60B2_[Chlamydomonas_reinhardtii]_>gi|158278217|gb|EDP03982.1|_chaperonin_60B2_[Chlamydomonas_reinhardtii]	XP_001692504	1.58E-26	AT3G13470.1	7.00E-32	NA	_TCP-1/cpn60_chaperonin_family_protein_
Ctaxi_contig_63363|comp36914_c3_seq1	GO:0009941	2	isco_subunit_binding-protein_beta_subunit	"gi|565352240|ref|XP_006343054.1|PREDICTED:_ruBisCO_large_subunit-binding_protein_subunit_beta,_chloroplastic_[Solanum_tuberosum]"	XP_006343054	9.94E-22	AT1G55490.2	3.00E-27	"CPN60B,LEN1"	_chaperonin_60_beta_
Ctaxi_contig_64498|comp36966_c5_seq1	GO:0009941	2	sedoheptulose-_-bisphosphatase	"gi|302830724|ref|XP_002946928.1|sedoheptulose-1,7-biphosphatase_[Volvox_carteri_f._nagariensis]_>gi|300267972|gb|EFJ52154.1|_sedoheptulose-1,7-biphosphatase_[Volvox_carteri_f._nagariensis]"	XP_002946928	4.06E-37	AT3G55800.1	1.00E-34	SBPASE	_sedoheptulose-bisphosphatase_
Ctaxi_contig_64502|comp36966_c5_seq5	GO:0009941	2	sedoheptulose-_-bisphosphatase	"gi|302830724|ref|XP_002946928.1|sedoheptulose-1,7-biphosphatase_[Volvox_carteri_f._nagariensis]_>gi|300267972|gb|EFJ52154.1|_sedoheptulose-1,7-biphosphatase_[Volvox_carteri_f._nagariensis]"	XP_002946928	5.11E-92	AT3G55800.1	6.00E-111	SBPASE	_sedoheptulose-bisphosphatase_
Ctaxi_contig_66769|comp37064_c4_seq1	GO:0009941	2	aldo_keto_reductase_family_protein	gi|552846133|ref|XP_005851535.1|hypothetical_protein_CHLNCDRAFT_48483_[Chlorella_variabilis]_>gi|307111198|gb|EFN59433.1|_hypothetical_protein_CHLNCDRAFT_48483_[Chlorella_variabilis]	XP_005851535	7.00E-31	AT1G04420.1	1.00E-36	NA	_NAD(P)-linked_oxidoreductase_superfamily_protein_
Ctaxi_contig_67096|comp37078_c3_seq4	GO:0009941	2	peptidase_m1_family_protein	"gi|545369059|ref|XP_005649298.1|aminopeptidase_N,_partial_[Coccomyxa_subellipsoidea_C-169]_>gi|384251276|gb|EIE24754.1|_aminopeptidase_N,_partial_[Coccomyxa_subellipsoidea_C-169]"	XP_005649298	2.29E-18	AT1G63770.4	9.00E-14	NA	_Peptidase_M1_family_protein_
Ctaxi_contig_67337|comp37089_c0_seq19	GO:0009941	2	twin_arginine_targeting_family	"gi|470132364|ref|XP_004302052.1|PREDICTED:_sec-independent_protein_translocase_protein_TATA,_chloroplastic-like_[Fragaria_vesca_subsp._vesca]"	XP_004302052	1.34E-14	AT5G28750.1	1.00E-18	NA	_Bacterial_sec-independent_translocation_protein_mttA/Hcf106_
Ctaxi_contig_67598|comp37095_c0_seq1	GO:0009941	2	periplasmic_polyamine-binding_protein_of_abc_transporter	gi|17227795|ref|NP_484343.1|periplasmic_polyamine-binding_protein_of_ABC_transporter_[Nostoc_sp._PCC_7120]_>gi|499303701|ref|WP_010994476.1|_polyamine_ABC_transporter_substrate-binding_protein_[Nostoc_sp._PCC_7120]_>gi|17135277|dbj|BAB77823.1|_periplasmic_polyamine-binding_protein_of_ABC_transporter_[Nostoc_sp._PCC_7120]	NP_484343	3.33E-10	AT1G31410.1	1.00E-12	NA	_putrescine-binding_periplasmic_protein-related_
Ctaxi_contig_67782|comp37100_c1_seq1	GO:0009941	2	nad_-binding_partial	"gi|545368031|ref|XP_005648805.1|NAD(P)-binding_protein,_partial_[Coccomyxa_subellipsoidea_C-169]_>gi|384250782|gb|EIE24261.1|_NAD(P)-binding_protein,_partial_[Coccomyxa_subellipsoidea_C-169]"	XP_005648805	1.12E-18	AT2G05990.2	4.00E-22	"MOD1,ENR1"	_NAD(P)-binding_Rossmann-fold_superfamily_protein_
Ctaxi_contig_67809|comp37100_c5_seq1	GO:0009941	2	enoyl-	"gi|255578174|ref|XP_002529956.1|short-chain_dehydrogenase,_putative_[Ricinus_communis]_>gi|223530554|gb|EEF32433.1|_short-chain_dehydrogenase,_putative_[Ricinus_communis]"	XP_002529956	1.72E-30	AT2G05990.2	6.00E-38	"MOD1,ENR1"	_NAD(P)-binding_Rossmann-fold_superfamily_protein_
Ctaxi_contig_67959|comp37108_c0_seq2	GO:0009941	2	light-harvesting_chlorophyll-a_b_binding_protein_lhcb4	gi|302839735|ref|XP_002951424.1|chlorophyll_a/b-binding_protein_of_photosystem_II_[Volvox_carteri_f._nagariensis]_>gi|300263399|gb|EFJ47600.1|_chlorophyll_a/b-binding_protein_of_photosystem_II_[Volvox_carteri_f._nagariensis]	XP_002951424	3.24E-31	AT2G40100.1	4.00E-29	LHCB4.3	_light_harvesting_complex_photosystem_II_
Ctaxi_contig_67979|comp37108_c6_seq1	GO:0009941	2	omega-6-_chloroplast_isoform	"gi|159469834|ref|XP_001693068.1|omega-6-FAD,_chloroplast_isoform_[Chlamydomonas_reinhardtii]_>gi|2696717|dbj|BAA23881.1|_chloroplast_w6_desaturase_[Chlamydomonas_reinhardtii]_>gi|158277870|gb|EDP03637.1|_omega-6-FAD,_chloroplast_isoform_[Chlamydomonas_reinhardtii]"	XP_001693068	5.57E-47	AT4G30950.1	2.00E-38	"FAD6,FADC,SFD4"	_fatty_acid_desaturase_6_
Ctaxi_contig_68800|comp37140_c6_seq1	GO:0009941	2	phosphate_phosphoenolpyruvate_translocator	gi|545357889|ref|XP_005644540.1|hypothetical_protein_COCSUDRAFT_58230_[Coccomyxa_subellipsoidea_C-169]_>gi|384246506|gb|EIE19996.1|_hypothetical_protein_COCSUDRAFT_58230_[Coccomyxa_subellipsoidea_C-169]	XP_005644540	5.63E-24	AT3G01550.1	8.00E-16	"ATPPT2,PPT2"	_phosphoenolpyruvate_(pep)/phosphate_translocator_2_
Ctaxi_contig_68801|comp37140_c6_seq2	GO:0009941	2	phosphoenolpyruvate_phosphate_translocator_chloroplastic-like	gi|545357889|ref|XP_005644540.1|hypothetical_protein_COCSUDRAFT_58230_[Coccomyxa_subellipsoidea_C-169]_>gi|384246506|gb|EIE19996.1|_hypothetical_protein_COCSUDRAFT_58230_[Coccomyxa_subellipsoidea_C-169]	XP_005644540	5.22E-24	AT3G01550.1	1.00E-21	"ATPPT2,PPT2"	_phosphoenolpyruvate_(pep)/phosphate_translocator_2_
Ctaxi_contig_68802|comp37140_c6_seq3	GO:0009941	2	phosphate_phosphoenolpyruvate_translocator_precursor	gi|118484795|gb|ABK94265.1|unknown_[Populus_trichocarpa]_>gi|550322347|gb|EEF06296.2|_hypothetical_protein_POPTR_0015s08900g_[Populus_trichocarpa]	ABK94265	4.05E-42	AT5G33320.1	1.00E-48	"CUE1,PPT,ARAPPT"	_Glucose-6-phosphate/phosphate_translocator-related_
Ctaxi_contig_68934|comp37148_c0_seq1	GO:0009941	2	haloacid_dehalogenase-like_hydrolase_superfamily_protein	gi|552829913|ref|XP_005847802.1|hypothetical_protein_CHLNCDRAFT_133986_[Chlorella_variabilis]_>gi|307107457|gb|EFN55700.1|_hypothetical_protein_CHLNCDRAFT_133986_[Chlorella_variabilis]	XP_005847802	2.91E-19	AT3G48420.1	9.00E-23	NA	_Haloacid_dehalogenase-like_hydrolase_(HAD)_superfamily_protein_
Ctaxi_contig_69523|comp37170_c0_seq9	GO:0009941	2	glycine_dehydrogenase	gi|545370170|ref|XP_005649750.1|glycine_dehydrogenase_[Coccomyxa_subellipsoidea_C-169]_>gi|384251729|gb|EIE25206.1|_glycine_dehydrogenase_[Coccomyxa_subellipsoidea_C-169]	XP_005649750	0	AT2G26080.1	0	"AtGLDP2,GLDP2"	_glycine_decarboxylase_P-protein_2_
Ctaxi_contig_69913|comp37185_c4_seq1	GO:0009941	2	carotene_epsilon-_chloroplastic-like	gi|148357832|gb|ABQ59243.1|CYP97C3_[Chlamydomonas_reinhardtii]	ABQ59243	0	AT3G53130.1	0	"LUT1,CYP97C1"	_Cytochrome_P450_superfamily_protein_
Ctaxi_contig_69978|comp37187_c0_seq13	GO:0009941	2	glutamate-1-semialdehyde_aminotransferase	gi|302836949|ref|XP_002950034.1|hypothetical_protein_VOLCADRAFT_74470_[Volvox_carteri_f._nagariensis]_>gi|300264507|gb|EFJ48702.1|_hypothetical_protein_VOLCADRAFT_74470_[Volvox_carteri_f._nagariensis]	XP_002950034	1.54E-65	AT3G48730.1	1.00E-78	GSA2	"_glutamate-1-semialdehyde_2,1-aminomutase_2_"
Ctaxi_contig_1654|comp13445_c0_seq1	GO:0009507	2	tpa_inf:_chloroplast_light-harvesting_complex_ii_protein_precursor_lhcbm2	gi|145079419|tpg|DAA05914.1|TPA_inf:_chloroplast_light-harvesting_complex_II_protein_precursor_Lhcbm2_[Acetabularia_acetabulum]	DAA05914	3.03E-53	AT2G05100.1	8.00E-57	"LHCB2.1,LHCB2"	_photosystem_II_light_harvesting_complex_gene_2.1_
Ctaxi_contig_3409|comp19292_c0_seq1	GO:0009507	2	mitochondrial_import_inner_membrane_translocase_subunit_tim10-like	gi|552810471|ref|XP_005843212.1|hypothetical_protein_CHLNCDRAFT_28371_[Chlorella_variabilis]_>gi|307102843|gb|EFN51110.1|_hypothetical_protein_CHLNCDRAFT_28371_[Chlorella_variabilis]	XP_005843212	1.61E-22	AT2G29530.2	2.00E-27	TIM10	_Tim10/DDP_family_zinc_finger_protein_
Ctaxi_contig_3410|comp19315_c0_seq1	GO:0009507	2	snf7_family_protein	gi|545357245|ref|XP_005644283.1|hypothetical_protein_COCSUDRAFT_31106_[Coccomyxa_subellipsoidea_C-169]_>gi|384246248|gb|EIE19739.1|_hypothetical_protein_COCSUDRAFT_31106_[Coccomyxa_subellipsoidea_C-169]	XP_005644283	4.84E-73	AT1G17730.1	6.00E-88	"VPS46.1,CHMP1B"	_vacuolar_protein_sorting_46.1_
Ctaxi_contig_72802|comp2108256_c0_seq1	GO:0009507	2	conserved_protein	gi|55168340|gb|AAV44205.1|unknow_protein_[Oryza_sativa_Japonica_Group]	AAV44205	3.00E-50	NA	NA	NA	NA
Ctaxi_contig_3438|comp22332_c0_seq1	GO:0009507	2	omega-6-_chloroplast_isoform	"gi|159469834|ref|XP_001693068.1|omega-6-FAD,_chloroplast_isoform_[Chlamydomonas_reinhardtii]_>gi|2696717|dbj|BAA23881.1|_chloroplast_w6_desaturase_[Chlamydomonas_reinhardtii]_>gi|158277870|gb|EDP03637.1|_omega-6-FAD,_chloroplast_isoform_[Chlamydomonas_reinhardtii]"	XP_001693068	1.29E-13	AT4G30950.1	1.00E-09	"FAD6,FADC,SFD4"	_fatty_acid_desaturase_6_
Ctaxi_contig_6488|comp29327_c0_seq1	GO:0009507	2	phosphoglycolate_phosphatase	gi|552817565|ref|XP_005844975.1|hypothetical_protein_CHLNCDRAFT_58743_[Chlorella_variabilis]_>gi|307104620|gb|EFN52873.1|_hypothetical_protein_CHLNCDRAFT_58743_[Chlorella_variabilis]	XP_005844975	4.87E-92	AT5G36700.4	8.00E-101	PGLP1	_2-phosphoglycolate_phosphatase_1_
Ctaxi_contig_6489|comp29327_c1_seq1	GO:0009507	2	phosphoglycolate_phosphatase	gi|552817565|ref|XP_005844975.1|hypothetical_protein_CHLNCDRAFT_58743_[Chlorella_variabilis]_>gi|307104620|gb|EFN52873.1|_hypothetical_protein_CHLNCDRAFT_58743_[Chlorella_variabilis]	XP_005844975	1.79E-22	AT5G36700.4	1.00E-24	PGLP1	_2-phosphoglycolate_phosphatase_1_
Ctaxi_contig_6776|comp29588_c0_seq1	GO:0009507	2	protein_fucoxanthin_chlorophyll_a_c_protein	"gi|219113245|ref|XP_002186206.1|fucoxanthin_chlorophyll_a/c_protein,_lhcf_type_[Phaeodactylum_tricornutum_CCAP_1055/1]_>gi|209583056|gb|ACI65676.1|_fucoxanthin_chlorophyll_a/c_protein,_lhcf_type_[Phaeodactylum_tricornutum_CCAP_1055/1]"	XP_002186206	1.80E-46	NA	NA	NA	NA
Ctaxi_contig_7521|comp30176_c1_seq1	GO:0009507	2	pterin-4-alpha-carbinolamine_dehydratase-like	"gi|545360709|ref|XP_005645711.1|transcriptional_coactivator/pterin_dehydratase,_partial_[Coccomyxa_subellipsoidea_C-169]_>gi|384247681|gb|EIE21167.1|_transcriptional_coactivator/pterin_dehydratase,_partial_[Coccomyxa_subellipsoidea_C-169]"	XP_005645711	8.26E-26	AT1G29810.1	1.00E-28	NA	_Transcriptional_coactivator/pterin_dehydratase_
Ctaxi_contig_7556|comp30204_c0_seq1	GO:0009507	2	nucleoside_diphosphate_kinase	gi|524878540|ref|XP_005095954.1|PREDICTED:_nucleoside_diphosphate_kinase-like_[Aplysia_californica]	XP_005095954	1.20E-32	AT4G09320.1	4.00E-38	NDPK1	_Nucleoside_diphosphate_kinase_family_protein_
Ctaxi_contig_7772|comp30348_c1_seq1	GO:0009507	2	calvin_cycle_protein_cp12-like	gi|545357355|ref|XP_005644334.1|CP12-domain-containing_protein_[Coccomyxa_subellipsoidea_C-169]_>gi|384246299|gb|EIE19790.1|_CP12-domain-containing_protein_[Coccomyxa_subellipsoidea_C-169]	XP_005644334	3.19E-12	AT2G47400.1	1.00E-11	"CP12-1,CP12"	_CP12_domain-containing_protein_1_
Ctaxi_contig_8099|comp30533_c0_seq1	GO:0009507	2	40s_ribosomal_protein_s25	gi|548831839|gb|ERM94641.1|hypothetical_protein_AMTR_s00011p00198170_[Amborella_trichopoda]	ERM94641	2.75E-19	AT4G39200.2	3.00E-25	NA	_Ribosomal_protein_S25_family_protein_
Ctaxi_contig_8167|comp30569_c0_seq1	GO:0009507	2	tpa_inf:_chloroplast_light-harvesting_complex_ii_protein_precursor_lhcbm7	gi|8925556|gb|AAF81519.1|AF268321_1light-harvesting_complex_protein_LHCG12_[Bigelowiella_natans]_>gi|145079012|tpg|DAA05893.1|_TPA_inf:_chloroplast_light-harvesting_complex_II_protein_precursor_Lhcbm7_[Bigelowiella_natans]	AAF81519	1.89E-26	AT1G29930.1	1.00E-25	"CAB1,AB140,CAB140,LHCB1.3"	_chlorophyll_A/B_binding_protein_1_
Ctaxi_contig_8169|comp30569_c0_seq3	GO:0009507	2	tpa_inf:_chloroplast_light-harvesting_complex_ii_protein_precursor_lhcbm7	gi|8925556|gb|AAF81519.1|AF268321_1light-harvesting_complex_protein_LHCG12_[Bigelowiella_natans]_>gi|145079012|tpg|DAA05893.1|_TPA_inf:_chloroplast_light-harvesting_complex_II_protein_precursor_Lhcbm7_[Bigelowiella_natans]	AAF81519	2.86E-27	AT1G29930.1	1.00E-27	"CAB1,AB140,CAB140,LHCB1.3"	_chlorophyll_A/B_binding_protein_1_
Ctaxi_contig_8170|comp30569_c0_seq4	GO:0009507	2	tpa_inf:_chloroplast_light-harvesting_complex_ii_protein_precursor_lhcbm2	gi|145079271|tpg|DAA05907.1|TPA_inf:_chloroplast_light-harvesting_complex_II_protein_precursor_Lhcbm4_[Acetabularia_acetabulum]	DAA05907	4.71E-59	AT2G05100.1	3.00E-64	"LHCB2.1,LHCB2"	_photosystem_II_light_harvesting_complex_gene_2.1_
Ctaxi_contig_8283|comp30624_c0_seq2	GO:0009507	2	phosphoribosylanthranilate_isomerase	gi|412988051|emb|CCO19447.1|phosphoribosylanthranilate_isomerase_[Bathycoccus_prasinos]	CCO19447	3.02E-13	AT5G05590.1	2.00E-16	PAI2	_phosphoribosylanthranilate_isomerase_2_
Ctaxi_contig_8330|comp30651_c1_seq1	GO:0009507	2	imp_dehydrogenase	gi|159479170|ref|XP_001697671.1|hypothetical_protein_CHLREDRAFT_185012_[Chlamydomonas_reinhardtii]_>gi|158274281|gb|EDP00065.1|_predicted_protein_[Chlamydomonas_reinhardtii]	XP_001697671	2.65E-11	AT4G36910.1	1.00E-14	"LEJ2,CDCP2"	_Cystathionine_beta-synthase_(CBS)_family_protein_
Ctaxi_contig_8441|comp30695_c0_seq1	GO:0009507	2	thylakoid_lumenal_kda_chloroplastic-like	gi|545364905|ref|XP_005647472.1|hypothetical_protein_COCSUDRAFT_53704_[Coccomyxa_subellipsoidea_C-169]_>gi|384249446|gb|EIE22928.1|_hypothetical_protein_COCSUDRAFT_53704_[Coccomyxa_subellipsoidea_C-169]	XP_005647472	1.12E-16	NA	NA	NA	NA
Ctaxi_contig_8725|comp30817_c0_seq1	GO:0009507	2	60s_ribosomal_protein_l2	gi|545363381|ref|XP_005646819.1|ribosomal_protein_L8_component_of_cytosolic_80S_ribosome_and_60S_large_subunit_[Coccomyxa_subellipsoidea_C-169]_>gi|384248792|gb|EIE22275.1|_ribosomal_protein_L8_component_of_cytosolic_80S_ribosome_and_60S_large_subunit_[Coccomyxa_subellipsoidea_C-169]	XP_005646819	9.91E-96	AT2G18020.1	2.00E-116	EMB2296	_Ribosomal_protein_L2_family_
Ctaxi_contig_8733|comp30819_c0_seq3	GO:0009507	2	protein	gi|159466012|ref|XP_001691203.1|cysteine_desulfuration_protein_[Chlamydomonas_reinhardtii]_>gi|158279175|gb|EDP04936.1|_cysteine_desulfuration_protein_[Chlamydomonas_reinhardtii]	XP_001691203	7.34E-36	AT4G26500.1	2.00E-31	"EMB1374,CPSUFE,ATSUFE,SUFE1"	_chloroplast_sulfur_E_
Ctaxi_contig_9462|comp31097_c0_seq1	GO:0009507	2	mitochondrial_inner_membrane_translocase	gi|302830324|ref|XP_002946728.1|hypothetical_protein_VOLCADRAFT_103154_[Volvox_carteri_f._nagariensis]_>gi|300267772|gb|EFJ51954.1|_hypothetical_protein_VOLCADRAFT_103154_[Volvox_carteri_f._nagariensis]	XP_002946728	5.25E-10	AT5G24650.1	3.00E-09	NA	_Mitochondrial_import_inner_membrane_translocase_subunit_Tim17/Tim22/Tim23_family_protein_
Ctaxi_contig_9570|comp31135_c1_seq1	GO:0009507	2	rhomboid_family_protein	gi|434393813|ref|YP_007128760.1|Rhomboid_family_protein_[Gloeocapsa_sp._PCC_7428]_>gi|505002368|ref|WP_015189470.1|_Rhomboid_family_protein_[Gloeocapsa_sp._PCC_7428]_>gi|428265654|gb|AFZ31600.1|_Rhomboid_family_protein_[Gloeocapsa_sp._PCC_7428]	YP_007128760	1.69E-20	AT5G25752.1	1.00E-25	"ATRBL11,RBL11"	_rhomboid-like_protein_11_
Ctaxi_contig_10063|comp31291_c1_seq1	GO:0009507	2	adenosine_kinase_1	gi|302837458|ref|XP_002950288.1|hypothetical_protein_VOLCADRAFT_81030_[Volvox_carteri_f._nagariensis]_>gi|300264293|gb|EFJ48489.1|_hypothetical_protein_VOLCADRAFT_81030_[Volvox_carteri_f._nagariensis]	XP_002950288	9.65E-25	AT3G09820.2	7.00E-30	ADK1	_adenosine_kinase_1_
Ctaxi_contig_10066|comp31291_c2_seq3	GO:0009507	2	adenosine_kinase_2-like	gi|545361301|ref|XP_005645953.1|adenosine_kinase_isoform_1T-like_protein_[Coccomyxa_subellipsoidea_C-169]_>gi|384247924|gb|EIE21409.1|_adenosine_kinase_isoform_1T-like_protein_[Coccomyxa_subellipsoidea_C-169]	XP_005645953	1.82E-31	AT3G09820.1	1.00E-39	"ADK1,ATADK1"	_adenosine_kinase_1_
Ctaxi_contig_10222|comp31333_c0_seq1	GO:0009507	2	thioredoxin-like_protein	"gi|552823704|ref|XP_005846422.1|hypothetical_protein_CHLNCDRAFT_13220,_partial_[Chlorella_variabilis]_>gi|307106073|gb|EFN54320.1|_hypothetical_protein_CHLNCDRAFT_13220,_partial_[Chlorella_variabilis]"	XP_005846422	4.04E-43	AT4G37200.1	4.00E-47	HCF164	_Thioredoxin_superfamily_protein_
Ctaxi_contig_10357|comp31376_c0_seq1	GO:0009507	2	protein	gi|168047722|ref|XP_001776318.1|predicted_protein_[Physcomitrella_patens]_>gi|162672278|gb|EDQ58817.1|_predicted_protein_[Physcomitrella_patens]	XP_001776318	1.58E-18	AT5G28060.1	1.00E-23	NA	_Ribosomal_protein_S24e_family_protein_
Ctaxi_contig_10486|comp31405_c1_seq1	GO:0009507	2	tat_family_transporter:_protein_export	gi|552839549|ref|XP_005849829.1|hypothetical_protein_CHLNCDRAFT_142973_[Chlorella_variabilis]_>gi|307109489|gb|EFN57727.1|_hypothetical_protein_CHLNCDRAFT_142973_[Chlorella_variabilis]	XP_005849829	2.00E-46	AT2G01110.1	8.00E-40	"APG2,UNE3,PGA2,TATC"	_Sec-independent_periplasmic_protein_translocase_
Ctaxi_contig_10592|comp31445_c0_seq3	GO:0009507	2	fucoxanthin_chl_a_c_lhca_clade	"gi|223995387|ref|XP_002287377.1|fucoxanthin_chl_a/c_protein,_lhca_clade_[Thalassiosira_pseudonana_CCMP1335]_>gi|220976493|gb|EED94820.1|_fucoxanthin_chl_a/c_protein,_lhca_clade_[Thalassiosira_pseudonana_CCMP1335]"	XP_002287377	6.88E-15	AT3G08940.2	2.00E-06	LHCB4.2	_light_harvesting_complex_photosystem_II_
Ctaxi_contig_10605|comp31449_c0_seq1	GO:0009507	2	#NAME?	gi|302829641|ref|XP_002946387.1|hypothetical_protein_VOLCADRAFT_108879_[Volvox_carteri_f._nagariensis]_>gi|300268133|gb|EFJ52314.1|_hypothetical_protein_VOLCADRAFT_108879_[Volvox_carteri_f._nagariensis]	XP_002946387	2.05E-37	AT2G44050.1	5.00E-44	COS1	"_6,7-dimethyl-8-ribityllumazine_synthase_/_DMRL_synthase_/_lumazine_synthase_/_riboflavin_synthase_"
Ctaxi_contig_10778|comp31499_c0_seq1	GO:0009507	2	at3g17930_meb5_15	gi|302847464|ref|XP_002955266.1|hypothetical_protein_VOLCADRAFT_76641_[Volvox_carteri_f._nagariensis]_>gi|300259338|gb|EFJ43566.1|_hypothetical_protein_VOLCADRAFT_76641_[Volvox_carteri_f._nagariensis]	XP_002955266	2.98E-16	AT3G17930.1	5.00E-19	NA	_unknown_protein;_FUNCTIONS_IN:_molecular_function_unknown;_INVOLVED_IN:_biological_process_unknown;_LOCATED_IN:_chloroplast_thylakoid_membrane;_EXPRESSED_IN:_22_plant_structures;_EXPRESSED_DURING:_13_growth_stages;_CONTAINS_InterPro_DOMAIN/s:_Protein_of_unknown_function_DUF3007_(InterPro:IPR021562);_Has_236_Blast_hits_to_236_proteins_in_83_species:_Archae_-_0;_Bacteria_-_117;_Metazoa_-_0;_Fungi_-_0;_Plants_-_39;_Viruses_-_0;_Other_Eukaryotes_-_80_(source:_NCBI_BLink)._
Ctaxi_contig_10875|comp31531_c0_seq1	GO:0009507	2	predicted_protein	gi|159470627|ref|XP_001693458.1|predicted_protein_[Chlamydomonas_reinhardtii]_>gi|158282961|gb|EDP08712.1|_predicted_protein_[Chlamydomonas_reinhardtii]	XP_001693458	1.61E-25	AT1G44920.1	1.00E-24	NA	_unknown_protein;_FUNCTIONS_IN:_molecular_function_unknown;_INVOLVED_IN:_biological_process_unknown;_LOCATED_IN:_chloroplast;_EXPRESSED_IN:_22_plant_structures;_EXPRESSED_DURING:_13_growth_stages;_CONTAINS_InterPro_DOMAIN/s:_Protein_of_unknown_function_DUF3054_(InterPro:IPR021414);_Has_246_Blast_hits_to_246_proteins_in_119_species:_Archae_-_14;_Bacteria_-_181;_Metazoa_-_0;_Fungi_-_0;_Plants_-_45;_Viruses_-_0;_Other_Eukaryotes_-_6_(source:_NCBI_BLink)._
Ctaxi_contig_11000|comp31574_c0_seq4	GO:0009507	2	adenylate_kinase	gi|297797337|ref|XP_002866553.1|hypothetical_protein_ARALYDRAFT_496525_[Arabidopsis_lyrata_subsp._lyrata]_>gi|297312388|gb|EFH42812.1|_hypothetical_protein_ARALYDRAFT_496525_[Arabidopsis_lyrata_subsp._lyrata]	XP_002866553	1.32E-28	AT5G63400.1	2.00E-39	ADK1	_adenylate_kinase_1_
Ctaxi_contig_11090|comp31596_c0_seq3	GO:0009507	2	predicted_protein	gi|159471798|ref|XP_001694043.1|predicted_protein_[Chlamydomonas_reinhardtii]_>gi|158277210|gb|EDP02979.1|_predicted_protein_[Chlamydomonas_reinhardtii]	XP_001694043	4.07E-31	AT4G22830.1	7.00E-36	NA	_unknown_protein;_FUNCTIONS_IN:_molecular_function_unknown;_INVOLVED_IN:_biological_process_unknown;_LOCATED_IN:_chloroplast;_EXPRESSED_IN:_20_plant_structures;_EXPRESSED_DURING:_13_growth_stages;_CONTAINS_InterPro_DOMAIN/s:_Protein_of_unknown_function_DUF2499_(InterPro:IPR019634);_Has_319_Blast_hits_to_317_proteins_in_103_species:_Archae_-_0;_Bacteria_-_147;_Metazoa_-_0;_Fungi_-_0;_Plants_-_64;_Viruses_-_0;_Other_Eukaryotes_-_108_(source:_NCBI_BLink)._
Ctaxi_contig_11356|comp31659_c1_seq1	GO:0009507	2	light_harvesting_complex_a_protein	gi|545359134|ref|XP_005645059.1|light_harvesting_complex_a_protein_[Coccomyxa_subellipsoidea_C-169]_>gi|384247027|gb|EIE20515.1|_light_harvesting_complex_a_protein_[Coccomyxa_subellipsoidea_C-169]	XP_005645059	9.27E-34	AT1G45474.2	5.00E-26	LHCA5	_photosystem_I_light_harvesting_complex_gene_5_
Ctaxi_contig_11357|comp31659_c1_seq2	GO:0009507	2	light_harvesting_complex_a_protein	gi|545359134|ref|XP_005645059.1|light_harvesting_complex_a_protein_[Coccomyxa_subellipsoidea_C-169]_>gi|384247027|gb|EIE20515.1|_light_harvesting_complex_a_protein_[Coccomyxa_subellipsoidea_C-169]	XP_005645059	4.17E-34	AT1G45474.2	2.00E-26	LHCA5	_photosystem_I_light_harvesting_complex_gene_5_
Ctaxi_contig_11360|comp31659_c2_seq3	GO:0009507	2	light-harvesting_protein_of_photosystem_i	gi|145079172|tpg|DAA05902.1|TPA_inf:_chloroplast_light-harvesting_complex_I_protein_precursor_Lhca7_[Acetabularia_acetabulum]	DAA05902	2.05E-27	AT3G61470.1	3.00E-31	LHCA2	_photosystem_I_light_harvesting_complex_gene_2_
Ctaxi_contig_11421|comp31675_c0_seq1	GO:0009507	2	tpa_inf:_chloroplast_light-harvesting_complex_ii_protein_precursor_lhcbm6	gi|157965837|gb|ABW06955.1|chloroplast_light-harvesting_complex_II_protein_precursor_[Euglena_gracilis]	ABW06955	2.14E-24	AT1G29930.1	4.00E-25	"CAB1,AB140,CAB140,LHCB1.3"	_chlorophyll_A/B_binding_protein_1_
Ctaxi_contig_11759|comp31771_c0_seq1	GO:0009507	2	50s_ribosomal_protein_l9	gi|159472060|ref|XP_001694174.1|plastid_ribosomal_protein_L9_[Chlamydomonas_reinhardtii]_>gi|158277341|gb|EDP03110.1|_plastid_ribosomal_protein_L9_[Chlamydomonas_reinhardtii]	XP_001694174	6.47E-35	AT3G44890.1	9.00E-23	RPL9	_ribosomal_protein_L9_
Ctaxi_contig_11981|comp31824_c1_seq1	GO:0009507	2	thioredoxin-disulfide_reductase	gi|552828047|ref|XP_005847378.1|hypothetical_protein_CHLNCDRAFT_134198_[Chlorella_variabilis]_>gi|307107032|gb|EFN55276.1|_hypothetical_protein_CHLNCDRAFT_134198_[Chlorella_variabilis]	XP_005847378	1.97E-60	AT2G41680.1	2.00E-72	NTRC	_NADPH-dependent_thioredoxin_reductase_C_
Ctaxi_contig_12422|comp31936_c0_seq5	GO:0009507	2	mitochondrial_substrate_carrier_family_protein	gi|159466262|ref|XP_001691328.1|mitochondrial_carrier_protein_[Chlamydomonas_reinhardtii]_>gi|158279300|gb|EDP05061.1|_mitochondrial_carrier_protein_[Chlamydomonas_reinhardtii]	XP_001691328	3.54E-27	AT5G46800.1	1.00E-17	BOU	_Mitochondrial_substrate_carrier_family_protein_
Ctaxi_contig_12523|comp31961_c0_seq1	GO:0009507	2	gamma_carbonic_anhydrase	"gi|565492808|ref|XP_006304043.1|hypothetical_protein_CARUB_v10009842mg,_partial_[Capsella_rubella]_>gi|482572754|gb|EOA36941.1|_hypothetical_protein_CARUB_v10009842mg,_partial_[Capsella_rubella]"	XP_006304043	1.16E-14	AT1G47260.1	1.00E-19	"APFI,GAMMACA2"	_gamma_carbonic_anhydrase_2_
Ctaxi_contig_12573|comp31973_c0_seq1	GO:0009507	2	rhodanese-like_domain-containing_protein_chloroplastic-like	gi|302852202|ref|XP_002957622.1|hypothetical_protein_VOLCADRAFT_107756_[Volvox_carteri_f._nagariensis]_>gi|300257034|gb|EFJ41288.1|_hypothetical_protein_VOLCADRAFT_107756_[Volvox_carteri_f._nagariensis]	XP_002957622	6.96E-26	AT4G27700.1	2.00E-17	NA	_Rhodanese/Cell_cycle_control_phosphatase_superfamily_protein_
Ctaxi_contig_12619|comp31984_c2_seq1	GO:0009507	2	group_ii_intron-encoded_protein	gi|222446769|gb|ACM51426.1|putative_maturase/reverse_transcriptase_[Caulerpa_filiformis]	ACM51426	1.54E-84	ATMG00520.1	5.00E-20	MATR	"_Intron_maturase,_type_II_family_protein_"
Ctaxi_contig_12683|comp31994_c0_seq1	GO:0009507	2	cysteine_synthase	gi|302830798|ref|XP_002946965.1|hypothetical_protein_VOLCADRAFT_79370_[Volvox_carteri_f._nagariensis]_>gi|300268009|gb|EFJ52191.1|_hypothetical_protein_VOLCADRAFT_79370_[Volvox_carteri_f._nagariensis]	XP_002946965	4.65E-119	AT2G43750.2	2.00E-123	OASB	_O-acetylserine_(thiol)_lyase_B_
Ctaxi_contig_12777|comp32018_c0_seq1	GO:0009507	2	33kda_oxygen_evolving_protein_of_photosystem_ii	gi|161728811|dbj|BAF94219.1|33kDa_oxygen_evolving_protein_of_photosystem_II_[Bryopsis_plumosa]	BAF94219	1.44E-39	AT5G66570.1	5.00E-37	"PSBO-1,OEE1,OEE33,OE33,PSBO1,MSP-1"	_PS_II_oxygen-evolving_complex_1_
Ctaxi_contig_13056|comp32070_c0_seq1	GO:0009507	2	hypothetical_protein_EUTSA_v10014494mg	gi|557099994|gb|ESQ40357.1|hypothetical_protein_EUTSA_v10014494mg_[Eutrema_salsugineum]	ESQ40357	2.79E-11	AT5G04440.1	6.00E-17	NA	_Protein_of_unknown_function_(DUF1997)_
Ctaxi_contig_13150|comp32093_c1_seq2	GO:0009507	2	sirohydrochlorin_ferrochelatase-like	gi|449450082|ref|XP_004142793.1|PREDICTED:_sirohydrochlorin_ferrochelatase-like_[Cucumis_sativus]_>gi|449483776|ref|XP_004156688.1|_PREDICTED:_sirohydrochlorin_ferrochelatase-like_[Cucumis_sativus]	XP_004142793	9.36E-17	AT1G50170.1	1.00E-22	"ATSIRB,SIRB"	_sirohydrochlorin_ferrochelatase_B_
Ctaxi_contig_13155|comp32095_c0_seq1	GO:0009507	2	light-harvesting_protein_of_photosystem_i	gi|159465641|ref|XP_001691031.1|light-harvesting_protein_of_photosystem_I_[Chlamydomonas_reinhardtii]_>gi|158279717|gb|EDP05477.1|_light-harvesting_protein_of_photosystem_I_[Chlamydomonas_reinhardtii]	XP_001691031	4.41E-30	AT1G45474.2	7.00E-23	LHCA5	_photosystem_I_light_harvesting_complex_gene_5_
Ctaxi_contig_13156|comp32095_c0_seq2	GO:0009507	2	light-harvesting_protein_of_photosystem_i	gi|159465641|ref|XP_001691031.1|light-harvesting_protein_of_photosystem_I_[Chlamydomonas_reinhardtii]_>gi|158279717|gb|EDP05477.1|_light-harvesting_protein_of_photosystem_I_[Chlamydomonas_reinhardtii]	XP_001691031	2.86E-29	AT1G45474.2	3.00E-22	LHCA5	_photosystem_I_light_harvesting_complex_gene_5_
Ctaxi_contig_13157|comp32095_c1_seq1	GO:0009507	2	light-harvesting_protein_of_photosystem_i	gi|552825248|ref|XP_005846780.1|hypothetical_protein_CHLNCDRAFT_31627_[Chlorella_variabilis]_>gi|307106432|gb|EFN54678.1|_hypothetical_protein_CHLNCDRAFT_31627_[Chlorella_variabilis]	XP_005846780	4.00E-26	AT3G54890.1	3.00E-15	LHCA1	_photosystem_I_light_harvesting_complex_gene_1_
Ctaxi_contig_13456|comp32164_c0_seq1	GO:0009507	2	hypothetical_protein_ARALYDRAFT_487226	gi|297806421|ref|XP_002871094.1|hypothetical_protein_ARALYDRAFT_487226_[Arabidopsis_lyrata_subsp._lyrata]_>gi|297316931|gb|EFH47353.1|_hypothetical_protein_ARALYDRAFT_487226_[Arabidopsis_lyrata_subsp._lyrata]	XP_002871094	7.76E-09	AT5G04440.1	2.00E-14	NA	_Protein_of_unknown_function_(DUF1997)_
Ctaxi_contig_13459|comp32164_c1_seq3	GO:0009507	2	(rap_annotation_release2)_galactose-binding_like_domain_containing_protein	gi|302828432|ref|XP_002945783.1|hypothetical_protein_VOLCADRAFT_102752_[Volvox_carteri_f._nagariensis]_>gi|300268598|gb|EFJ52778.1|_hypothetical_protein_VOLCADRAFT_102752_[Volvox_carteri_f._nagariensis]	XP_002945783	3.42E-14	AT5G04440.1	1.00E-16	NA	_Protein_of_unknown_function_(DUF1997)_
Ctaxi_contig_14056|comp32280_c0_seq1	GO:0009507	2	50s_ribosomal_protein_l3	gi|545370569|ref|XP_005649913.1|ribosomal_protein_L3_[Coccomyxa_subellipsoidea_C-169]_>gi|384251892|gb|EIE25369.1|_ribosomal_protein_L3_[Coccomyxa_subellipsoidea_C-169]	XP_005649913	2.04E-21	AT2G43030.1	1.00E-22	NA	_Ribosomal_protein_L3_family_protein_
Ctaxi_contig_14572|comp32401_c1_seq1	GO:0009507	2	30s_ribosomal_protein_s12	gi|493500147|ref|WP_006454669.1|30S_ribosomal_protein_S12_[Synechococcus_sp._PCC_7335]_>gi|196189961|gb|EDX84925.1|_ribosomal_protein_S12_[Synechococcus_sp._PCC_7335]	WP_006454669	2.77E-49	ATCG00905.1	3.00E-57	"RPS12C,RPS12"	_ribosomal_protein_S12C_
Ctaxi_contig_14575|comp32401_c3_seq1	GO:0009507	2	ribulose-_-bisphosphate_carboxylase_oxygenase_large_subunit	"gi|62944624|gb|AAY22143.1|ribulose-1,5-bisphosphate_carboxylase/oxygenase_large_subunit_[Caulerpa_sertularioides]"	AAY22143	3.18E-26	ATCG00490.1	2.00E-20	RBCL	_ribulose-bisphosphate_carboxylases_
Ctaxi_contig_14578|comp32401_c3_seq4	GO:0009507	2	ribulose-_-bisphosphate_carboxylase_oxygenase_large_subunit	"gi|18253104|dbj|BAB83957.1|ribulose-1,5-bisphosphate_carboxylase/oxygenase_large_subunit_[Caulerpa_taxifolia]"	BAB83957	6.67E-109	ATCG00490.1	2.00E-124	RBCL	_ribulose-bisphosphate_carboxylases_
Ctaxi_contig_14582|comp32401_c3_seq8	GO:0009507	2	ribulose-_-bisphosphate_carboxylase_oxygenase_large_subunit	"gi|440577942|emb|CBM42419.1|RuBisCO,_partial_[Gilgiochloa_indurata]"	CBM42419	3.15E-27	ATCG00490.1	9.00E-35	RBCL	_ribulose-bisphosphate_carboxylases_
Ctaxi_contig_14978|comp32474_c0_seq3	GO:0009507	2	shikimate_kinase	gi|148240549|ref|YP_001225936.1|shikimate_kinase_[Synechococcus_sp._WH_7803]_>gi|500467267|ref|WP_011934101.1|_shikimate_kinase_[Synechococcus_sp._WH_7803]_>gi|147849088|emb|CAK24639.1|_Shikimate_kinase_[Synechococcus_sp._WH_7803]	YP_001225936	2.98E-10	AT4G39540.2	5.00E-13	"SK2,ATSK2"	_shikimate_kinase_2_
Ctaxi_contig_15124|comp32503_c0_seq4	GO:0009507	2	lil3_protein	gi|302854730|ref|XP_002958870.1|low_molecular_mass_early_light-induced_protein_[Volvox_carteri_f._nagariensis]_>gi|300255772|gb|EFJ40058.1|_low_molecular_mass_early_light-induced_protein_[Volvox_carteri_f._nagariensis]	XP_002958870	8.80E-34	AT4G17600.1	5.00E-29	LIL3:1	_Chlorophyll_A-B_binding_family_protein_
Ctaxi_contig_15125|comp32503_c0_seq5	GO:0009507	2	lil3_protein	gi|302854730|ref|XP_002958870.1|low_molecular_mass_early_light-induced_protein_[Volvox_carteri_f._nagariensis]_>gi|300255772|gb|EFJ40058.1|_low_molecular_mass_early_light-induced_protein_[Volvox_carteri_f._nagariensis]	XP_002958870	1.36E-34	AT4G17600.1	3.00E-29	LIL3:1	_Chlorophyll_A-B_binding_family_protein_
Ctaxi_contig_15678|comp32597_c1_seq1	GO:0009507	2	c-type_cytochrome_synthesis_1	gi|302835203|ref|XP_002949163.1|hypothetical_protein_VOLCADRAFT_41429_[Volvox_carteri_f._nagariensis]_>gi|300265465|gb|EFJ49656.1|_hypothetical_protein_VOLCADRAFT_41429_[Volvox_carteri_f._nagariensis]	XP_002949163	6.93E-31	AT1G49380.1	5.00E-24	NA	_cytochrome_c_biogenesis_protein_family_
Ctaxi_contig_15680|comp32597_c2_seq1	GO:0009507	2	c-type_cytochrome_synthesis_1	gi|25986617|gb|AAM47499.1|c-type_cytochrome_synthesis_1_[Chlamydomonas_reinhardtii]	AAM47499	3.40E-43	AT1G49380.1	4.00E-47	NA	_cytochrome_c_biogenesis_protein_family_
Ctaxi_contig_15779|comp32614_c2_seq5	GO:0009507	2	6-phosphogluconolactonase_1_isoform_1	gi|15229127|ref|NP_190505.1|6-phosphogluconolactonase_2_[Arabidopsis_thaliana]_>gi|152126068|sp|Q8LG70.2|6PGL2_ARATH_RecName:_Full=Probable_6-phosphogluconolactonase_2;_Short=6PGL_2_>gi|12324454|gb|AAG52194.1|AC012329_21_putative_6-phosphogluconolactonase;_25075-23981_[Arabidopsis_thaliana]_>gi|6723406|emb|CAB66415.1|_6-phosphogluconolactonase-like_protein_[Arabidopsis_thaliana]_>gi|26449394|dbj|BAC41824.1|_putative_6-phosphogluconolactonase_[Arabidopsis_thaliana]_>gi|90186234|gb|ABD91493.1|_At3g49360_[Arabidopsis_thaliana]_>gi|332645011|gb|AEE78532.1|_6-phosphogluconolactonase_2_[Arabidopsis_thaliana]	NP_190505	9.56E-16	AT3G49360.1	4.00E-23	PGL2	_6-phosphogluconolactonase_2_
Ctaxi_contig_15815|comp32621_c2_seq1	GO:0009507	2	tpa_inf:_chloroplast_light-harvesting_complex_ii_protein_precursor_lhcbm7	gi|2407314|gb|AAB70556.1|chlorophyll_a/b_binding_protein_[Tetraselmis_sp._RG-15]	AAB70556	4.43E-84	AT3G27690.1	1.00E-90	"LHCB2.4,LHCB2.3,LHCB2"	_photosystem_II_light_harvesting_complex_gene_2.3_
Ctaxi_contig_16452|comp32726_c0_seq1	GO:0009507	2	20s_proteasome_alpha_subunit_d	gi|159462714|ref|XP_001689587.1|20S_proteasome_alpha_subunit_D_[Chlamydomonas_reinhardtii]_>gi|158283575|gb|EDP09325.1|_20S_proteasome_alpha_subunit_D_[Chlamydomonas_reinhardtii]	XP_001689587	4.64E-55	AT5G66140.1	2.00E-55	PAD2	_proteasome_alpha_subunit_D2_
Ctaxi_contig_16684|comp32769_c1_seq1	GO:0009507	2	udp-sulfoquinovose_synthase	gi|302845927|ref|XP_002954501.1|hypothetical_protein_VOLCADRAFT_109932_[Volvox_carteri_f._nagariensis]_>gi|300260173|gb|EFJ44394.1|_hypothetical_protein_VOLCADRAFT_109932_[Volvox_carteri_f._nagariensis]	XP_002954501	9.95E-22	AT4G33030.1	2.00E-14	SQD1	_sulfoquinovosyldiacylglycerol_1_
Ctaxi_contig_16776|comp32788_c3_seq1	GO:0009507	2	fucoxanthin-chlorophyll_a_c_light-harvesting_partial	"gi|1778733|gb|AAB70105.1|fucoxanthin-chlorophyll_a/c_light-harvesting_protein,_partial_[Skeletonema_costatum]"	AAB70105	1.18E-57	NA	NA	NA	NA
Ctaxi_contig_17244|comp32876_c0_seq1	GO:0009507	2	ferritin-_chloroplastic-like	gi|462416891|gb|EMJ21628.1|hypothetical_protein_PRUPE_ppa009703mg_[Prunus_persica]	EMJ21628	9.42E-65	AT2G40300.1	1.00E-80	"ATFER4,FER4"	_ferritin_4_
Ctaxi_contig_17304|comp32881_c0_seq1	GO:0009507	2	coproporphyrinogen_iii_oxidase	gi|159487437|ref|XP_001701729.1|coproporphyrinogen_III_oxidase_[Chlamydomonas_reinhardtii]_>gi|4731368|gb|AAD28474.1|AF133671_1_coproporphyrinogen_III_oxidase_precursor_[Chlamydomonas_reinhardtii]_>gi|4731370|gb|AAD28475.1|AF133672_1_coproporphyrinogen_III_oxidase_precursor_[Chlamydomonas_reinhardtii]_>gi|158280948|gb|EDP06704.1|_coproporphyrinogen_III_oxidase_[Chlamydomonas_reinhardtii]	XP_001701729	4.85E-31	AT4G03205.1	3.00E-31	hemf2	_Coproporphyrinogen_III_oxidase_
Ctaxi_contig_17573|comp32926_c0_seq1	GO:0009507	2	60s_ribosomal_protein_l24	gi|552845280|ref|XP_005851308.1|hypothetical_protein_CHLNCDRAFT_29622_[Chlorella_variabilis]_>gi|307110971|gb|EFN59206.1|_hypothetical_protein_CHLNCDRAFT_29622_[Chlorella_variabilis]	XP_005851308	5.11E-17	AT3G53020.1	3.00E-20	"STV1,RPL24B,RPL24"	_Ribosomal_protein_L24e_family_protein_
Ctaxi_contig_17801|comp32962_c1_seq1	GO:0009507	2	mitochondrial-processing_peptidase_subunit_alpha-like	gi|545360512|ref|XP_005645630.1|LuxS/MPP-like_metallohydrolase_[Coccomyxa_subellipsoidea_C-169]_>gi|384247600|gb|EIE21086.1|_LuxS/MPP-like_metallohydrolase_[Coccomyxa_subellipsoidea_C-169]	XP_005645630	2.95E-39	AT1G51980.2	1.00E-44	NA	_Insulinase_(Peptidase_family_M16)_protein_
Ctaxi_contig_18285|comp33048_c0_seq4	GO:0009507	2	rhodanese-like_domain-containing_protein_chloroplastic-like	gi|552836079|ref|XP_005849085.1|hypothetical_protein_CHLNCDRAFT_143586_[Chlorella_variabilis]_>gi|307108744|gb|EFN56983.1|_hypothetical_protein_CHLNCDRAFT_143586_[Chlorella_variabilis]	XP_005849085	1.58E-35	AT4G24750.1	1.00E-29	NA	_Rhodanese/Cell_cycle_control_phosphatase_superfamily_protein_
Ctaxi_contig_18287|comp33048_c1_seq1	GO:0009507	2	rhodanese-like_domain-containing_protein_chloroplastic-like	gi|552836079|ref|XP_005849085.1|hypothetical_protein_CHLNCDRAFT_143586_[Chlorella_variabilis]_>gi|307108744|gb|EFN56983.1|_hypothetical_protein_CHLNCDRAFT_143586_[Chlorella_variabilis]	XP_005849085	1.97E-17	AT4G24750.1	2.00E-10	NA	_Rhodanese/Cell_cycle_control_phosphatase_superfamily_protein_
Ctaxi_contig_18489|comp33071_c0_seq1	GO:0009507	2	glutamyl-trna_reductase	gi|159468490|ref|XP_001692407.1|glutamyl-trna_reductase_[Chlamydomonas_reinhardtii]_>gi|11935084|gb|AAG41962.1|AF305613_1_glutamyl-tRNA_reductase_precursor_[Chlamydomonas_reinhardtii]_>gi|158278120|gb|EDP03885.1|_glutamyl-trna_reductase_[Chlamydomonas_reinhardtii]	XP_001692407	4.53E-122	AT1G58290.1	3.00E-101	HEMA1	_Glutamyl-tRNA_reductase_family_protein_
Ctaxi_contig_18502|comp33075_c0_seq1	GO:0009507	2	malate_mitochondrial-like	"gi|502155344|ref|XP_004510039.1|PREDICTED:_malate_dehydrogenase,_mitochondrial-like_[Cicer_arietinum]"	XP_004510039	5.14E-34	AT3G15020.2	8.00E-43	mMDH2	_Lactate/malate_dehydrogenase_family_protein_
Ctaxi_contig_18503|comp33075_c1_seq1	GO:0009507	2	malate_dehydrogenase	"gi|159490405|ref|XP_001703167.1|malate_dehydrogenase_[Chlamydomonas_reinhardtii]_>gi|2497858|sp|Q42686.1|MDHM_CHLRE_RecName:_Full=Malate_dehydrogenase,_mitochondrial;_Flags:_Precursor_>gi|1145722|gb|AAA84971.1|_malate_dehydrogenase_[Chlamydomonas_reinhardtii]_>gi|158270707|gb|EDO96543.1|_malate_dehydrogenase_[Chlamydomonas_reinhardtii]"	XP_001703167	4.22E-72	AT1G53240.1	1.00E-82	mMDH1	_Lactate/malate_dehydrogenase_family_protein_
Ctaxi_contig_18586|comp33089_c1_seq1	GO:0009507	2	aldo_keto_reductase	gi|302835139|ref|XP_002949131.1|hypothetical_protein_VOLCADRAFT_80526_[Volvox_carteri_f._nagariensis]_>gi|300265433|gb|EFJ49624.1|_hypothetical_protein_VOLCADRAFT_80526_[Volvox_carteri_f._nagariensis]	XP_002949131	3.43E-27	AT5G53580.1	2.00E-10	NA	_NAD(P)-linked_oxidoreductase_superfamily_protein_
Ctaxi_contig_18684|comp33097_c0_seq1	GO:0009507	2	protein	gi|552845725|ref|XP_005851429.1|hypothetical_protein_CHLNCDRAFT_137733_[Chlorella_variabilis]_>gi|307111092|gb|EFN59327.1|_hypothetical_protein_CHLNCDRAFT_137733_[Chlorella_variabilis]	XP_005851429	3.88E-21	AT3G51510.1	4.00E-19	NA	"_unknown_protein;_FUNCTIONS_IN:_molecular_function_unknown;_INVOLVED_IN:_biological_process_unknown;_LOCATED_IN:_chloroplast_thylakoid_membrane,_chloroplast;_EXPRESSED_IN:_22_plant_structures;_EXPRESSED_DURING:_13_growth_stages;_Has_42_Blast_hits_to_42_proteins_in_19_species:_Archae_-_0;_Bacteria_-_0;_Metazoa_-_0;_Fungi_-_0;_Plants_-_40;_Viruses_-_0;_Other_Eukaryotes_-_2_(source:_NCBI_BLink)._"
Ctaxi_contig_18958|comp33135_c1_seq1	GO:0009507	2	probable_phytol_kinase_chloroplastic-like	gi|168027409|ref|XP_001766222.1|predicted_protein_[Physcomitrella_patens]_>gi|162682436|gb|EDQ68854.1|_predicted_protein_[Physcomitrella_patens]	XP_001766222	4.71E-49	AT5G04490.1	2.00E-57	VTE5	_vitamin_E_pathway_gene_5_
Ctaxi_contig_18973|comp33138_c1_seq1	GO:0009507	2	v-type_proton_atpase_21_kda_proteolipid_subunit-like	gi|340375078|ref|XP_003386064.1|PREDICTED:_v-type_proton_ATPase_21_kDa_proteolipid_subunit-like_[Amphimedon_queenslandica]	XP_003386064	1.04E-16	AT4G32530.1	2.00E-22	NA	"_ATPase,_F0/V0_complex,_subunit_C_protein_"
Ctaxi_contig_19101|comp33158_c0_seq1	GO:0009507	2	spermidine_synthase_1	gi|159489717|ref|XP_001702843.1|spermidine_synthase_[Chlamydomonas_reinhardtii]_>gi|158271060|gb|EDO96888.1|_spermidine_synthase_[Chlamydomonas_reinhardtii]	XP_001702843	7.79E-81	AT1G23820.2	1.00E-93	SPDS1	_spermidine_synthase_1_
Ctaxi_contig_19998|comp33304_c0_seq1	GO:0009507	2	violaxanthin_de-epoxidase-related_protein	gi|297825037|ref|XP_002880401.1|hypothetical_protein_ARALYDRAFT_481048_[Arabidopsis_lyrata_subsp._lyrata]_>gi|297326240|gb|EFH56660.1|_hypothetical_protein_ARALYDRAFT_481048_[Arabidopsis_lyrata_subsp._lyrata]	XP_002880401	2.85E-08	AT2G21860.1	7.00E-12	NA	_violaxanthin_de-epoxidase-related_
Ctaxi_contig_20029|comp33310_c0_seq1	GO:0009507	2	gtp-binding_protein	"gi|303285814|ref|XP_003062197.1|protein-synthesizing_GTPase_[Micromonas_pusilla_CCMP1545]_>gi|317411685|sp|C1N1Y2.1|GUFP_MICPC_RecName:_Full=Translation_factor_GUF1_homolog,_chloroplastic;_AltName:_Full=Elongation_factor_4_homolog;_Short=EF-4;_AltName:_Full=GTPase_GUF1_homolog;_AltName:_Full=Ribosomal_back-translocase;_Flags:_Precursor_>gi|226456608|gb|EEH53909.1|_protein-synthesizing_GTPase_[Micromonas_pusilla_CCMP1545]"	XP_003062197	7.95E-54	AT5G08650.1	4.00E-62	NA	_Small_GTP-binding_protein_
Ctaxi_contig_20033|comp33310_c2_seq1	GO:0009507	2	gtp-binding_protein	gi|302840391|ref|XP_002951751.1|hypothetical_protein_VOLCADRAFT_105177_[Volvox_carteri_f._nagariensis]_>gi|300262999|gb|EFJ47202.1|_hypothetical_protein_VOLCADRAFT_105177_[Volvox_carteri_f._nagariensis]	XP_002951751	1.66E-59	AT5G08650.1	3.00E-67	NA	_Small_GTP-binding_protein_
Ctaxi_contig_20407|comp33371_c0_seq1	GO:0009507	2	cystathionine_beta-synthase_domain-containing_protein	gi|308809011|ref|XP_003081815.1|unnamed_protein_product_[Ostreococcus_tauri]_>gi|116060282|emb|CAL55618.1|_unnamed_protein_product_[Ostreococcus_tauri]	XP_003081815	1.52E-19	AT4G34120.1	1.00E-18	"LEJ1,CDCP1"	_Cystathionine_beta-synthase_(CBS)_family_protein_
Ctaxi_contig_20413|comp33371_c0_seq7	GO:0009507	2	tic20_family_protein	gi|545366021|ref|XP_005647933.1|hypothetical_protein_COCSUDRAFT_15264_[Coccomyxa_subellipsoidea_C-169]_>gi|384249909|gb|EIE23389.1|_hypothetical_protein_COCSUDRAFT_15264_[Coccomyxa_subellipsoidea_C-169]	XP_005647933	3.68E-13	AT2G47840.1	2.00E-11	NA	_Uncharacterised_conserved_protein_ycf60_
Ctaxi_contig_20515|comp33391_c0_seq2	GO:0009507	2	histone_deacetylase_14	gi|502139839|ref|XP_004503930.1|PREDICTED:_histone_deacetylase_14-like_isoform_X2_[Cicer_arietinum]	XP_004503930	5.46E-78	AT4G33470.1	8.00E-95	"hda14,ATHDA14"	_histone_deacetylase_14_
Ctaxi_contig_20540|comp33394_c0_seq1	GO:0009507	2	gdp-mannose-dependent_alpha-mannosyltransferase-like	gi|552811859|ref|XP_005843576.1|hypothetical_protein_CHLNCDRAFT_33086_[Chlorella_variabilis]_>gi|307103212|gb|EFN51474.1|_hypothetical_protein_CHLNCDRAFT_33086_[Chlorella_variabilis]	XP_005843576	2.46E-10	AT5G01220.1	3.00E-07	SQD2	_sulfoquinovosyldiacylglycerol_2_
Ctaxi_contig_20770|comp33416_c0_seq1	GO:0009507	2	atp-nad_kinase	gi|545356657|ref|XP_005644018.1|hypothetical_protein_COCSUDRAFT_48957_[Coccomyxa_subellipsoidea_C-169]_>gi|384245982|gb|EIE19474.1|_hypothetical_protein_COCSUDRAFT_48957_[Coccomyxa_subellipsoidea_C-169]	XP_005644018	3.32E-42	AT1G21640.1	1.00E-41	"NADK2,ATNADK2"	_NAD_kinase_2_
Ctaxi_contig_20776|comp33416_c2_seq1	GO:0009507	2	nad_kinase_chloroplastic-like	gi|302847130|ref|XP_002955100.1|hypothetical_protein_VOLCADRAFT_118925_[Volvox_carteri_f._nagariensis]_>gi|300259628|gb|EFJ43854.1|_hypothetical_protein_VOLCADRAFT_118925_[Volvox_carteri_f._nagariensis]	XP_002955100	9.90E-21	AT1G21640.2	2.00E-26	NADK2	_NAD_kinase_2_
Ctaxi_contig_20989|comp33447_c1_seq4	GO:0009507	2	transcription_regulator	gi|224126137|ref|XP_002319764.1|predicted_protein_[Populus_trichocarpa]_>gi|118482877|gb|ABK93353.1|_unknown_[Populus_trichocarpa]	XP_002319764	5.69E-09	AT5G17560.1	3.00E-13	NA	_BolA-like_family_protein_
Ctaxi_contig_20992|comp33447_c1_seq7	GO:0009507	2	transcription_regulator	gi|224126137|ref|XP_002319764.1|predicted_protein_[Populus_trichocarpa]_>gi|118482877|gb|ABK93353.1|_unknown_[Populus_trichocarpa]	XP_002319764	5.23E-09	AT5G17560.1	3.00E-13	NA	_BolA-like_family_protein_
Ctaxi_contig_21100|comp33462_c2_seq2	GO:0009507	2	methenyltetrahydrofolate_synthase_domain-containing	"gi|527182606|gb|EPS57438.1|hypothetical_protein_M569_17378,_partial_[Genlisea_aurea]"	EPS57438	9.05E-23	AT1G76730.1	1.00E-26	NA	_NagB/RpiA/CoA_transferase-like_superfamily_protein_
Ctaxi_contig_21153|comp33469_c0_seq2	GO:0009507	2	oil_yellow1	gi|242084916|ref|XP_002442883.1|hypothetical_protein_SORBIDRAFT_08g004300_[Sorghum_bicolor]_>gi|241943576|gb|EES16721.1|_hypothetical_protein_SORBIDRAFT_08g004300_[Sorghum_bicolor]	XP_002442883	1.64E-24	AT4G18480.1	9.00E-24	"CHLI1,CH42,CH-42,CHL11,CHLI-1"	_P-loop_containing_nucleoside_triphosphate_hydrolases_superfamily_protein_
Ctaxi_contig_21154|comp33469_c0_seq3	GO:0009507	2	protoporphyrin_ix_magnesium-chelatase	gi|552837462|ref|XP_005849367.1|hypothetical_protein_CHLNCDRAFT_143829_[Chlorella_variabilis]_>gi|307109026|gb|EFN57265.1|_hypothetical_protein_CHLNCDRAFT_143829_[Chlorella_variabilis]	XP_005849367	3.64E-48	AT5G45930.1	2.00E-57	"CHLI2,CHLI2,CHLI-2"	_magnesium_chelatase_i2_
Ctaxi_contig_21435|comp33514_c1_seq1	GO:0009507	2	tpa_inf:_chloroplast_light-harvesting_complex_ii_protein_precursor_lhcbm6	gi|545359371|ref|XP_005645167.1|hypothetical_protein_COCSUDRAFT_83541_[Coccomyxa_subellipsoidea_C-169]_>gi|384247135|gb|EIE20623.1|_hypothetical_protein_COCSUDRAFT_83541_[Coccomyxa_subellipsoidea_C-169]	XP_005645167	7.31E-19	AT1G29930.1	1.00E-18	"CAB1,AB140,CAB140,LHCB1.3"	_chlorophyll_A/B_binding_protein_1_
Ctaxi_contig_21626|comp33551_c1_seq3	GO:0009507	2	subunit_of_the_chloroplast_cytochrome_b6f_complex	gi|545369731|ref|XP_005649602.1|hypothetical_protein_COCSUDRAFT_52753_[Coccomyxa_subellipsoidea_C-169]_>gi|384251581|gb|EIE25058.1|_hypothetical_protein_COCSUDRAFT_52753_[Coccomyxa_subellipsoidea_C-169]	XP_005649602	2.55E-09	NA	NA	NA	NA
Ctaxi_contig_22535|comp33678_c1_seq1	GO:0009507	2	protein	gi|302832145|ref|XP_002947637.1|heat_shock_protein_Hsp70C_[Volvox_carteri_f._nagariensis]_>gi|300266985|gb|EFJ51170.1|_heat_shock_protein_Hsp70C_[Volvox_carteri_f._nagariensis]	XP_002947637	0	AT5G09590.1	0	"MTHSC70-2,HSC70-5"	_mitochondrial_HSO70_2_
Ctaxi_contig_22824|comp33718_c1_seq1	GO:0009507	2	ku70-binding_family_protein	gi|552834751|ref|XP_005848812.1|hypothetical_protein_CHLNCDRAFT_21843_[Chlorella_variabilis]_>gi|307108470|gb|EFN56710.1|_hypothetical_protein_CHLNCDRAFT_21843_[Chlorella_variabilis]	XP_005848812	9.43E-36	AT3G03420.1	7.00E-33	NA	_Ku70-binding_family_protein_
Ctaxi_contig_23290|comp33777_c0_seq1	GO:0009507	2	abc-1-like_kinase	gi|302835361|ref|XP_002949242.1|hypothetical_protein_VOLCADRAFT_104180_[Volvox_carteri_f._nagariensis]_>gi|300265544|gb|EFJ49735.1|_hypothetical_protein_VOLCADRAFT_104180_[Volvox_carteri_f._nagariensis]	XP_002949242	7.00E-168	AT5G64940.2	0	"ATATH13,ATH13"	_ABC2_homolog_13_
Ctaxi_contig_23329|comp33784_c0_seq5	GO:0009507	2	nadh:ubiquinone_oxidoreductase_complex_i_intermediate-associated_protein_30	gi|518331977|ref|WP_019502184.1|hypothetical_protein_[Pseudanabaena_sp._PCC_6802]	WP_019502184	1.29E-40	AT4G18810.1	1.00E-44	NA	_NAD(P)-binding_Rossmann-fold_superfamily_protein_
Ctaxi_contig_23807|comp33838_c0_seq1	GO:0009507	2	phosphoglycolate_phosphatase	gi|159470523|ref|XP_001693406.1|hypothetical_protein_CHLREDRAFT_99209_[Chlamydomonas_reinhardtii]_>gi|158282909|gb|EDP08660.1|_predicted_protein_[Chlamydomonas_reinhardtii]	XP_001693406	7.90E-43	AT1G79790.1	2.00E-44	NA	_Haloacid_dehalogenase-like_hydrolase_(HAD)_superfamily_protein_
Ctaxi_contig_23908|comp33852_c0_seq1	GO:0009507	2	protein_fluorescent_in_blue_chloroplastic-like	gi|302831520|ref|XP_002947325.1|hypothetical_protein_VOLCADRAFT_87597_[Volvox_carteri_f._nagariensis]_>gi|300267189|gb|EFJ51373.1|_hypothetical_protein_VOLCADRAFT_87597_[Volvox_carteri_f._nagariensis]	XP_002947325	3.40E-67	AT3G14110.2	6.00E-32	FLU	_Tetratricopeptide_repeat_(TPR)-like_superfamily_protein_
Ctaxi_contig_23952|comp33860_c0_seq1	GO:0009507	2	26s_proteasome_regulatory_subunit_rpn7	gi|552848494|ref|XP_005852114.1|hypothetical_protein_CHLNCDRAFT_55933_[Chlorella_variabilis]_>gi|307111778|gb|EFN60012.1|_hypothetical_protein_CHLNCDRAFT_55933_[Chlorella_variabilis]	XP_005852114	7.39E-54	AT4G24820.2	6.00E-64	NA	"_26S_proteasome,_regulatory_subunit_Rpn7;Proteasome_component_(PCI)_domain_"
Ctaxi_contig_24163|comp33892_c0_seq1	GO:0009507	2	mitochondrial_processing_peptidase	"gi|552841110|ref|XP_005850220.1|hypothetical_protein_CHLNCDRAFT_20512,_partial_[Chlorella_variabilis]_>gi|307109881|gb|EFN58118.1|_hypothetical_protein_CHLNCDRAFT_20512,_partial_[Chlorella_variabilis]"	XP_005850220	7.04E-39	AT3G02090.2	3.00E-44	MPPBETA	_Insulinase_(Peptidase_family_M16)_protein_
Ctaxi_contig_24167|comp33892_c2_seq1	GO:0009507	2	mitochondrial_processing_peptidase	"gi|552841110|ref|XP_005850220.1|hypothetical_protein_CHLNCDRAFT_20512,_partial_[Chlorella_variabilis]_>gi|307109881|gb|EFN58118.1|_hypothetical_protein_CHLNCDRAFT_20512,_partial_[Chlorella_variabilis]"	XP_005850220	1.63E-56	AT3G02090.1	2.00E-62	MPPBETA	_Insulinase_(Peptidase_family_M16)_protein_
Ctaxi_contig_24169|comp33892_c2_seq3	GO:0009507	2	probable_mitochondrial-processing_peptidase_subunit_beta	gi|545370984|ref|XP_005650094.1|putative_mitochondrial_processing_peptidase_[Coccomyxa_subellipsoidea_C-169]_>gi|384252073|gb|EIE25550.1|_putative_mitochondrial_processing_peptidase_[Coccomyxa_subellipsoidea_C-169]	XP_005650094	2.75E-43	AT3G02090.2	4.00E-49	MPPBETA	_Insulinase_(Peptidase_family_M16)_protein_
Ctaxi_contig_24388|comp33925_c0_seq1	GO:0009507	2	uncharacterized_transporter_sll0355-like	gi|545369939|ref|XP_005649655.1|DUF6-domain-containing_protein_[Coccomyxa_subellipsoidea_C-169]_>gi|384251634|gb|EIE25111.1|_DUF6-domain-containing_protein_[Coccomyxa_subellipsoidea_C-169]	XP_005649655	2.49E-47	AT3G02690.1	9.00E-52	NA	_nodulin_MtN21_/EamA-like_transporter_family_protein_
Ctaxi_contig_24587|comp33953_c4_seq1	GO:0009507	2	granule-bound_starch_synthase	gi|88687739|dbj|BAE79814.1|granule-bound_starch_synthase_[Parachlorella_kessleri]	BAE79814	2.34E-22	AT1G32900.1	1.00E-29	NA	_UDP-Glycosyltransferase_superfamily_protein_
Ctaxi_contig_24652|comp33965_c2_seq1	GO:0009507	2	histidyl-trna_synthetase_1	gi|159483697|ref|XP_001699897.1|hypothetical_protein_CHLREDRAFT_112211_[Chlamydomonas_reinhardtii]_>gi|158281839|gb|EDP07593.1|_predicted_protein_[Chlamydomonas_reinhardtii]	XP_001699897	2.21E-78	AT3G46100.1	2.00E-87	"ATHRS1,HRS1"	_Histidyl-tRNA_synthetase_1_
Ctaxi_contig_25563|comp34060_c0_seq6	GO:0009507	2	cysteinyl-trna_synthetase	gi|297816954|ref|XP_002876360.1|predicted_protein_[Arabidopsis_lyrata_subsp._lyrata]_>gi|297322198|gb|EFH52619.1|_predicted_protein_[Arabidopsis_lyrata_subsp._lyrata]	XP_002876360	1.62E-22	AT3G56300.1	7.00E-30	NA	"_Cysteinyl-tRNA_synthetase,_class_Ia_family_protein_"
Ctaxi_contig_25954|comp34092_c0_seq1	GO:0009507	2	protein_transport_protein_sec61_subunit_beta-like	gi|168058014|ref|XP_001781006.1|predicted_protein_[Physcomitrella_patens]_>gi|162667563|gb|EDQ54190.1|_predicted_protein_[Physcomitrella_patens]	XP_001781006	8.86E-09	AT5G60460.1	1.00E-12	NA	"_Preprotein_translocase_Sec,_Sec61-beta_subunit_protein_"
Ctaxi_contig_26036|comp34103_c0_seq1	GO:0009507	2	mitochondrial_f1-_gamma_subunit	gi|545370823|ref|XP_005650017.1|F1F0_ATP_synthase_gamma_subunit_[Coccomyxa_subellipsoidea_C-169]_>gi|384251996|gb|EIE25473.1|_F1F0_ATP_synthase_gamma_subunit_[Coccomyxa_subellipsoidea_C-169]	XP_005650017	4.04E-48	AT2G33040.1	6.00E-53	ATP3	_gamma_subunit_of_Mt_ATP_synthase_
Ctaxi_contig_26643|comp34168_c0_seq22	GO:0009507	2	protein	"gi|159488703|ref|XP_001702342.1|ribosomal_protein_S7,_component_of_cytosolic_80S_ribosome_and_40S_small_subunit_[Chlamydomonas_reinhardtii]_>gi|158271136|gb|EDO96962.1|_ribosomal_protein_S7_[Chlamydomonas_reinhardtii]"	XP_001702342	5.40E-65	AT1G48830.2	2.00E-68	NA	_Ribosomal_protein_S7e_family_protein_
Ctaxi_contig_26652|comp34168_c0_seq31	GO:0009507	2	protein	"gi|159488703|ref|XP_001702342.1|ribosomal_protein_S7,_component_of_cytosolic_80S_ribosome_and_40S_small_subunit_[Chlamydomonas_reinhardtii]_>gi|158271136|gb|EDO96962.1|_ribosomal_protein_S7_[Chlamydomonas_reinhardtii]"	XP_001702342	6.22E-72	AT1G48830.2	9.00E-75	NA	_Ribosomal_protein_S7e_family_protein_
Ctaxi_contig_26654|comp34168_c0_seq33	GO:0009507	2	protein	"gi|159488703|ref|XP_001702342.1|ribosomal_protein_S7,_component_of_cytosolic_80S_ribosome_and_40S_small_subunit_[Chlamydomonas_reinhardtii]_>gi|158271136|gb|EDO96962.1|_ribosomal_protein_S7_[Chlamydomonas_reinhardtii]"	XP_001702342	6.06E-72	AT1G48830.2	7.00E-75	NA	_Ribosomal_protein_S7e_family_protein_
Ctaxi_contig_26662|comp34168_c0_seq41	GO:0009507	2	protein	gi|255084451|ref|XP_002508800.1|predicted_protein_[Micromonas_sp._RCC299]_>gi|226524077|gb|ACO70058.1|_predicted_protein_[Micromonas_sp._RCC299]	XP_002508800	7.15E-31	AT1G48830.2	3.00E-34	NA	_Ribosomal_protein_S7e_family_protein_
Ctaxi_contig_26669|comp34168_c0_seq48	GO:0009507	2	protein	"gi|159488703|ref|XP_001702342.1|ribosomal_protein_S7,_component_of_cytosolic_80S_ribosome_and_40S_small_subunit_[Chlamydomonas_reinhardtii]_>gi|158271136|gb|EDO96962.1|_ribosomal_protein_S7_[Chlamydomonas_reinhardtii]"	XP_001702342	1.74E-43	AT5G16130.1	3.00E-44	NA	_Ribosomal_protein_S7e_family_protein_
Ctaxi_contig_27040|comp34206_c0_seq1	GO:0009507	2	hypersensitive-induced_response_protein_1-like	gi|545355326|ref|XP_005643463.1|flagellar_associated_protein_[Coccomyxa_subellipsoidea_C-169]_>gi|384245425|gb|EIE18919.1|_flagellar_associated_protein_[Coccomyxa_subellipsoidea_C-169]	XP_005643463	2.16E-51	AT3G01290.1	4.00E-55	NA	_SPFH/Band_7/PHB_domain-containing_membrane-associated_protein_family_
Ctaxi_contig_27344|comp34242_c1_seq4	GO:0009507	2	1-deoxy-d-xylulose_5-phosphate_synthase	gi|527195686|gb|EPS64831.1|1-deoxyxylulose-5-phosphate_synthase_[Genlisea_aurea]	EPS64831	1.44E-19	AT4G15560.1	2.00E-26	"CLA1,DEF,CLA,DXS,DXPS2"	_Deoxyxylulose-5-phosphate_synthase_
Ctaxi_contig_27346|comp34242_c4_seq1	GO:0009507	2	1-deoxy-d-xylulose_5-phosphate_synthase	gi|302850873|ref|XP_002956962.1|hypothetical_protein_VOLCADRAFT_107482_[Volvox_carteri_f._nagariensis]_>gi|300257680|gb|EFJ41925.1|_hypothetical_protein_VOLCADRAFT_107482_[Volvox_carteri_f._nagariensis]	XP_002956962	2.30E-34	AT4G15560.1	2.00E-31	"CLA1,DEF,CLA,DXS,DXPS2"	_Deoxyxylulose-5-phosphate_synthase_
Ctaxi_contig_27671|comp34282_c0_seq4	GO:0009507	2	60s_ribosomal_protein_l31	gi|74272613|gb|ABA01102.1|60S_ribosomal_protein_L31_[Chlamydomonas_incerta]	ABA01102	5.03E-26	AT5G56710.1	5.00E-29	NA	_Ribosomal_protein_L31e_family_protein_
Ctaxi_contig_28034|comp34324_c2_seq2	GO:0009507	2	zeta-carotene_desaturase	gi|313870540|gb|ADR82201.1|zeta-carotene_desaturase_[Auxenochlorella_protothecoides]_>gi|313870542|gb|ADR82202.1|_zeta-carotene_desaturase_[Auxenochlorella_protothecoides]	ADR82201	2.62E-21	AT3G04870.2	1.00E-21	"ZDS,PDE181,SPC1"	_zeta-carotene_desaturase_
Ctaxi_contig_29292|comp34464_c3_seq4	GO:0009507	2	geranylgeranyl_diphosphate_synthase	gi|550338943|gb|ERP61131.1|GGPP_synthase_2_family_protein_[Populus_trichocarpa]	ERP61131	5.54E-19	AT4G36810.1	1.00E-23	GGPS1	_geranylgeranyl_pyrophosphate_synthase_1_
Ctaxi_contig_29294|comp34464_c3_seq6	GO:0009507	2	geranylgeranyl_pyrophosphate_synthase	gi|242050680|ref|XP_002463084.1|hypothetical_protein_SORBIDRAFT_02g037510_[Sorghum_bicolor]_>gi|241926461|gb|EER99605.1|_hypothetical_protein_SORBIDRAFT_02g037510_[Sorghum_bicolor]	XP_002463084	8.43E-12	AT3G32040.1	3.00E-16	NA	_Terpenoid_synthases_superfamily_protein_
Ctaxi_contig_29295|comp34464_c3_seq7	GO:0009507	2	geranylgeranyl_diphosphate_synthase	gi|302843854|ref|XP_002953468.1|hypothetical_protein_VOLCADRAFT_109214_[Volvox_carteri_f._nagariensis]_>gi|300261227|gb|EFJ45441.1|_hypothetical_protein_VOLCADRAFT_109214_[Volvox_carteri_f._nagariensis]	XP_002953468	7.37E-16	AT3G14550.1	8.00E-18	GGPS3	_geranylgeranyl_pyrophosphate_synthase_3_
Ctaxi_contig_29471|comp34485_c1_seq2	GO:0009507	2	histone-lysine_n-methyltransferase_setd3-like	gi|545358611|ref|XP_005644855.1|hypothetical_protein_COCSUDRAFT_48681_[Coccomyxa_subellipsoidea_C-169]_>gi|384246822|gb|EIE20311.1|_hypothetical_protein_COCSUDRAFT_48681_[Coccomyxa_subellipsoidea_C-169]	XP_005644855	1.98E-21	AT5G14260.2	5.00E-24	NA	_Rubisco_methyltransferase_family_protein_
Ctaxi_contig_31098|comp34651_c1_seq12	GO:0009507	2	phosphate_carrier_mitochondrial-like	gi|474244840|gb|EMS59959.1|hypothetical_protein_TRIUR3_07456_[Triticum_urartu]	EMS59959	6.76E-69	AT5G14040.1	2.00E-85	PHT3;1	_phosphate_transporter_3;1_
Ctaxi_contig_31089|comp34651_c1_seq3	GO:0009507	2	mitochondrial_phosphate_carrier_1	gi|302830802|ref|XP_002946967.1|mitochondrial_phosphate_carrier_1_[Volvox_carteri_f._nagariensis]_>gi|300268011|gb|EFJ52193.1|_mitochondrial_phosphate_carrier_1_[Volvox_carteri_f._nagariensis]	XP_002946967	2.02E-78	AT5G14040.1	2.00E-93	PHT3;1	_phosphate_transporter_3;1_
Ctaxi_contig_31091|comp34651_c1_seq5	GO:0009507	2	mitochondrial_phosphate_transporter	"gi|475438140|gb|EMT01356.1|Phosphate_carrier_protein,_mitochondrial_[Aegilops_tauschii]"	EMT01356	6.01E-68	AT5G14040.1	1.00E-82	PHT3;1	_phosphate_transporter_3;1_
Ctaxi_contig_31092|comp34651_c1_seq6	GO:0009507	2	mitochondrial_phosphate_transporter	gi|474244840|gb|EMS59959.1|hypothetical_protein_TRIUR3_07456_[Triticum_urartu]	EMS59959	7.12E-61	AT5G14040.1	4.00E-73	PHT3;1	_phosphate_transporter_3;1_
Ctaxi_contig_31258|comp34669_c2_seq4	GO:0009507	2	mitochondrial+prohibitin+complex+protein+2	gi|159487485|ref|XP_001701753.1|prohibitin_[Chlamydomonas_reinhardtii]_>gi|158280972|gb|EDP06728.1|_prohibitin_[Chlamydomonas_reinhardtii]	XP_001701753	6.54E-45	AT1G03860.2	2.00E-54	"ATPHB2,PHB2"	_prohibitin_2_
Ctaxi_contig_31261|comp34669_c2_seq7	GO:0009507	2	protein	gi|159487485|ref|XP_001701753.1|prohibitin_[Chlamydomonas_reinhardtii]_>gi|158280972|gb|EDP06728.1|_prohibitin_[Chlamydomonas_reinhardtii]	XP_001701753	5.03E-42	AT4G28510.1	7.00E-52	"ATPHB1,PHB1"	_prohibitin_1_
Ctaxi_contig_31699|comp34714_c0_seq1	GO:0009507	2	30s_ribosomal_protein_chloroplastic-like	gi|224128071|ref|XP_002329074.1|predicted_protein_[Populus_trichocarpa]_>gi|550349394|gb|ERP66784.1|_chloroplast_30S_ribosomal_protein_S20_[Populus_trichocarpa]	XP_002329074	7.06E-22	AT3G15190.1	2.00E-21	NA	"_chloroplast_30S_ribosomal_protein_S20,_putative_"
Ctaxi_contig_31775|comp34723_c2_seq1	GO:0009507	2	aminolevulinic_acid_dehydratase	gi|545356583|ref|XP_005643986.1|ALAD-domain-containing_protein_[Coccomyxa_subellipsoidea_C-169]_>gi|384245950|gb|EIE19442.1|_ALAD-domain-containing_protein_[Coccomyxa_subellipsoidea_C-169]	XP_005643986	2.55E-72	AT1G69740.2	6.00E-79	HEMB1	_Aldolase_superfamily_protein_
Ctaxi_contig_31784|comp34725_c0_seq4	GO:0009507	2	n-acetyl-gamma-glutamyl-phosphate_reductase	"gi|527188886|gb|EPS60766.1|n-acetyl-gamma-glutamyl-phosphate_reductase,_partial_[Genlisea_aurea]"	EPS60766	2.04E-32	AT2G19940.2	9.00E-37	NA	"_oxidoreductases,_acting_on_the_aldehyde_or_oxo_group_of_donors,_NAD_or_NADP_as_acceptor;copper_ion_binding_"
Ctaxi_contig_32128|comp34757_c0_seq9	GO:0009507	2	phosphoribosylamine--glycine_ligase	gi|545363431|ref|XP_005646839.1|phosphoribosylamine--glycine_ligase_[Coccomyxa_subellipsoidea_C-169]_>gi|384248812|gb|EIE22295.1|_phosphoribosylamine--glycine_ligase_[Coccomyxa_subellipsoidea_C-169]	XP_005646839	7.56E-26	AT1G09830.1	3.00E-23	NA	_Glycinamide_ribonucleotide_(GAR)_synthetase_
Ctaxi_contig_32388|comp34781_c0_seq8	GO:0009507	2	soluble_starch_synthase	gi|545353463|ref|XP_005642568.1|soluble_starch_synthase_[Coccomyxa_subellipsoidea_C-169]_>gi|384244523|gb|EIE18024.1|_soluble_starch_synthase_[Coccomyxa_subellipsoidea_C-169]	XP_005642568	2.42E-19	AT4G18240.1	1.00E-17	"ATSS4,SSIV,SS4"	_starch_synthase_4_
Ctaxi_contig_32505|comp34791_c1_seq1	GO:0009507	2	peptide_chain_release_factor_1	"gi|552819029|ref|XP_005845327.1|hypothetical_protein_CHLNCDRAFT_25946,_partial_[Chlorella_variabilis]_>gi|307104974|gb|EFN53225.1|_hypothetical_protein_CHLNCDRAFT_25946,_partial_[Chlorella_variabilis]"	XP_005845327	1.59E-20	AT3G62910.1	8.00E-24	APG3	_Peptide_chain_release_factor_1_
Ctaxi_contig_33099|comp34844_c1_seq3	GO:0009507	2	atpa	gi|388890766|gb|AFK80363.1|ATPase_alpha_subunit_(mitochondrion)_[Larix_griffithiana]	AFK80363	1.93E-09	ATMG01190.1	5.00E-11	ATP1	_ATP_synthase_subunit_1_
Ctaxi_contig_33141|comp34847_c11_seq1	GO:0009507	2	orf16-lacz_fusion_protein	gi|159901910|gb|ABX10643.1|hypothetical_protein_3FN_20_[uncultured_planctomycete_3FN]	ABX10643	5.72E-21	NA	NA	NA	NA
Ctaxi_contig_33124|comp34847_c2_seq1	GO:0009507	2	magnesium_chelatase_subunit_of_protochlorophyllide_reductase	gi|222446765|gb|ACM51422.1|Mg-protoporphyrin_IX_chelatase_[Caulerpa_filiformis]	ACM51422	1.13E-165	AT5G45930.1	4.00E-146	"CHLI2,CHLI2,CHLI-2"	_magnesium_chelatase_i2_
Ctaxi_contig_33125|comp34847_c3_seq1	GO:0009507	2	endonuclease-like_protein	gi|37223490|gb|AAQ90282.1|endonuclease-like_orf_[Caulerpa_sertularioides]	AAQ90282	5.09E-96	NA	NA	NA	NA
Ctaxi_contig_33134|comp34847_c7_seq1	GO:0009507	2	conserved_protein	gi|145408580|ref|YP_001152204.1|ORF64d_[Pinus_koraiensis]_>gi|145048829|gb|ABP35447.1|_ORF64d_[Pinus_koraiensis]	YP_001152204	1.70E-12	NA	NA	NA	NA
Ctaxi_contig_33135|comp34847_c8_seq1	GO:0009507	2	site-specific_dna_endonuclease	gi|37223491|gb|AAQ90283.1|endonuclease-like_orf_[Caulerpa_sertularioides]	AAQ90283	1.74E-84	NA	NA	NA	NA
Ctaxi_contig_34148|comp34934_c1_seq1	GO:0009507	2	2-c-methyl-d-erythritol_4-phosphate_chloroplastic-like	gi|302853405|ref|XP_002958218.1|hypothetical_protein_VOLCADRAFT_84386_[Volvox_carteri_f._nagariensis]_>gi|300256487|gb|EFJ40752.1|_hypothetical_protein_VOLCADRAFT_84386_[Volvox_carteri_f._nagariensis]	XP_002958218	8.44E-11	AT2G02500.1	9.00E-10	"ISPD,ATMEPCT,MCT"	_Nucleotide-diphospho-sugar_transferases_superfamily_protein_
Ctaxi_contig_34188|comp34937_c1_seq1	GO:0009507	2	ruvb-like_1-like	gi|302850454|ref|XP_002956754.1|pontin_[Volvox_carteri_f._nagariensis]_>gi|121077833|gb|ABM47316.1|_pontin_[Volvox_carteri_f._nagariensis]_>gi|300257969|gb|EFJ42211.1|_pontin_[Volvox_carteri_f._nagariensis]	XP_002956754	0	AT5G22330.1	0	"ATTIP49A,RIN1"	_P-loop_containing_nucleoside_triphosphate_hydrolases_superfamily_protein_
Ctaxi_contig_35100|comp35024_c1_seq4	GO:0009507	2	signal_recognition_particle_protein	gi|545354454|ref|XP_005643061.1|signal_recognition_particle_protein_[Coccomyxa_subellipsoidea_C-169]_>gi|384245021|gb|EIE18517.1|_signal_recognition_particle_protein_[Coccomyxa_subellipsoidea_C-169]	XP_005643061	7.29E-44	AT5G03940.1	1.00E-37	"FFC,54CP,CPSRP54,SRP54CP"	_chloroplast_signal_recognition_particle_54_kDa_subunit_
Ctaxi_contig_36193|comp35126_c2_seq1	GO:0009507	2	photosystem_ii_reaction_center_w_protein	"gi|159488012|ref|XP_001702016.1|photosystem_II_reaction_center_W_protein_[Chlamydomonas_reinhardtii]_>gi|20139842|sp|Q9SPI9.1|PSBW_CHLRE_RecName:_Full=Photosystem_II_reaction_center_W_protein,_chloroplastic;_AltName:_Full=PSII_6.1_kDa_protein;_Flags:_Precursor_>gi|5739404|gb|AAD50464.1|AF170026_1_core_subunit_of_photosystem_II_precursor_[Chlamydomonas_reinhardtii]_>gi|158271473|gb|EDO97291.1|_photosystem_II_reaction_center_W_protein_[Chlamydomonas_reinhardtii]"	XP_001702016	1.32E-10	AT2G30570.1	7.00E-11	PSBW	_photosystem_II_reaction_center_W_
Ctaxi_contig_36309|comp35136_c0_seq1	GO:0009507	2	light-harvesting_protein_of_photosystem_i	gi|145079153|tpg|DAA05901.1|TPA_inf:_chloroplast_light-harvesting_complex_I_protein_precursor_Lhca6_[Acetabularia_acetabulum]	DAA05901	8.12E-23	AT5G28450.1	5.00E-23	NA	_Chlorophyll_A-B_binding_family_protein_
Ctaxi_contig_36938|comp35200_c6_seq1	GO:0009507	2	protein	gi|168036773|ref|XP_001770880.1|predicted_protein_[Physcomitrella_patens]_>gi|162677744|gb|EDQ64210.1|_predicted_protein_[Physcomitrella_patens]	XP_001770880	2.35E-22	AT3G02360.1	2.00E-27	NA	_6-phosphogluconate_dehydrogenase_family_protein_
Ctaxi_contig_37587|comp35249_c0_seq5	GO:0009507	2	serine_threonine-protein_kinase_chloroplastic-like	gi|302848165|ref|XP_002955615.1|hypothetical_protein_VOLCADRAFT_96564_[Volvox_carteri_f._nagariensis]_>gi|300259024|gb|EFJ43255.1|_hypothetical_protein_VOLCADRAFT_96564_[Volvox_carteri_f._nagariensis]	XP_002955615	1.85E-18	AT1G68830.1	8.00E-15	STN7	_STT7_homolog_STN7_
Ctaxi_contig_37721|comp35263_c1_seq1	GO:0009507	2	glyceraldehyde-3-phosphate_dehydrogenase	gi|87330914|gb|ABD37957.1|glyceraldehyde-3-phosphate_dehydrogenase_subunit_A_[Cladophora_rupestris]	ABD37957	1.84E-57	AT1G42970.1	2.00E-67	GAPB	_glyceraldehyde-3-phosphate_dehydrogenase_B_subunit_
Ctaxi_contig_37722|comp35263_c1_seq2	GO:0009507	2	glyceraldehyde-3-phosphate_dehydrogenase	gi|302847518|ref|XP_002955293.1|hypothetical_protein_VOLCADRAFT_76662_[Volvox_carteri_f._nagariensis]_>gi|300259365|gb|EFJ43593.1|_hypothetical_protein_VOLCADRAFT_76662_[Volvox_carteri_f._nagariensis]	XP_002955293	9.28E-58	AT1G42970.1	1.00E-69	GAPB	_glyceraldehyde-3-phosphate_dehydrogenase_B_subunit_
Ctaxi_contig_37723|comp35263_c1_seq3	GO:0009507	2	glyceraldehyde-3-phosphate_partial	gi|87330914|gb|ABD37957.1|glyceraldehyde-3-phosphate_dehydrogenase_subunit_A_[Cladophora_rupestris]	ABD37957	6.43E-59	AT1G42970.1	2.00E-69	GAPB	_glyceraldehyde-3-phosphate_dehydrogenase_B_subunit_
Ctaxi_contig_37724|comp35263_c2_seq1	GO:0009507	2	glyceraldehyde-3-phosphate_dehydrogenase	gi|284177792|gb|ADB81489.1|glyceraldehyde-3-phosphate_dehydrogenase_[Derbesia_sp._2773-1]	ADB81489	4.23E-32	AT3G26650.1	9.00E-37	"GAPA,GAPA-1"	_glyceraldehyde_3-phosphate_dehydrogenase_A_subunit_
Ctaxi_contig_38025|comp35290_c1_seq1	GO:0009507	2	unusual_protein_kinase	gi|308804585|ref|XP_003079605.1|Predicted_unusual_protein_kinase_(ISS)_[Ostreococcus_tauri]_>gi|116058060|emb|CAL54263.1|_Predicted_unusual_protein_kinase_(ISS)_[Ostreococcus_tauri]	XP_003079605	6.05E-34	AT3G24190.1	5.00E-42	NA	_Protein_kinase_superfamily_protein_
Ctaxi_contig_38028|comp35290_c3_seq2	GO:0009507	2	protein	gi|302852139|ref|XP_002957591.1|hypothetical_protein_VOLCADRAFT_40547_[Volvox_carteri_f._nagariensis]_>gi|300257108|gb|EFJ41361.1|_hypothetical_protein_VOLCADRAFT_40547_[Volvox_carteri_f._nagariensis]	XP_002957591	4.08E-66	AT3G24190.1	2.00E-72	NA	_Protein_kinase_superfamily_protein_
Ctaxi_contig_38029|comp35290_c3_seq3	GO:0009507	2	abc1_coq8_ser_thr_kinase	gi|159481251|ref|XP_001698695.1|ABC1/COQ8_ser/thr_kinase_[Chlamydomonas_reinhardtii]_>gi|158273589|gb|EDO99377.1|_ABC1/COQ8_ser/thr_kinase_[Chlamydomonas_reinhardtii]	XP_001698695	2.06E-34	AT3G24190.1	2.00E-42	NA	_Protein_kinase_superfamily_protein_
Ctaxi_contig_38030|comp35290_c3_seq4	GO:0009507	2	abc1_coq8_ser_thr_kinase	gi|302852139|ref|XP_002957591.1|hypothetical_protein_VOLCADRAFT_40547_[Volvox_carteri_f._nagariensis]_>gi|300257108|gb|EFJ41361.1|_hypothetical_protein_VOLCADRAFT_40547_[Volvox_carteri_f._nagariensis]	XP_002957591	6.79E-30	AT3G24190.1	1.00E-33	NA	_Protein_kinase_superfamily_protein_
Ctaxi_contig_38700|comp35344_c2_seq1	GO:0009507	2	pyruvate_dehydrogenase_e1_component_subunit_alpha-like	gi|302837967|ref|XP_002950542.1|hypothetical_protein_VOLCADRAFT_104783_[Volvox_carteri_f._nagariensis]_>gi|300264091|gb|EFJ48288.1|_hypothetical_protein_VOLCADRAFT_104783_[Volvox_carteri_f._nagariensis]	XP_002950542	1.00E-29	AT1G01090.1	4.00E-26	PDH-E1ALPHA	_pyruvate_dehydrogenase_E1_alpha_
Ctaxi_contig_38834|comp35356_c0_seq1	GO:0009507	2	aldehyde_dehydrogenase_family_2_member_mitochondrial-like	gi|557540618|gb|ESR51662.1|hypothetical_protein_CICLE_v10031155mg_[Citrus_clementina]	ESR51662	3.95E-53	AT3G48000.1	4.00E-63	"ALDH2B4,ALDH2,ALDH2A"	_aldehyde_dehydrogenase_2B4_
Ctaxi_contig_38841|comp35356_c1_seq6	GO:0009507	2	aldehyde_dehydrogenase_family_2_member_mitochondrial-like	gi|565465965|ref|XP_006290873.1|hypothetical_protein_CARUB_v10016983mg_[Capsella_rubella]_>gi|482559580|gb|EOA23771.1|_hypothetical_protein_CARUB_v10016983mg_[Capsella_rubella]	XP_006290873	6.38E-20	AT1G23800.1	2.00E-26	"ALDH2B7,ALDH2B"	_aldehyde_dehydrogenase_2B7_
Ctaxi_contig_39308|comp35401_c0_seq3	GO:0009507	2	prohibitin	gi|302832630|ref|XP_002947879.1|prohibitin_[Volvox_carteri_f._nagariensis]_>gi|300266681|gb|EFJ50867.1|_prohibitin_[Volvox_carteri_f._nagariensis]	XP_002947879	1.19E-17	AT3G27280.1	1.00E-20	"ATPHB4,PHB4"	_prohibitin_4_
Ctaxi_contig_39522|comp35420_c1_seq1	GO:0009507	2	3-phosphoglycerate_partial	gi|299115459|emb|CBN75623.1|phosphoglycerate_kinase_[Ectocarpus_siliculosus]	CBN75623	4.75E-59	AT1G56190.2	2.00E-70	NA	_Phosphoglycerate_kinase_family_protein_
Ctaxi_contig_39719|comp35441_c0_seq1	GO:0009507	2	protein	gi|545374700|ref|XP_005651605.1|hypothetical_protein_COCSUDRAFT_34675_[Coccomyxa_subellipsoidea_C-169]_>gi|384253587|gb|EIE27061.1|_hypothetical_protein_COCSUDRAFT_34675_[Coccomyxa_subellipsoidea_C-169]	XP_005651605	2.25E-21	AT5G24300.2	5.00E-21	SSI1	"_Glycogen/starch_synthases,_ADP-glucose_type_"
Ctaxi_contig_39829|comp35447_c0_seq1	GO:0009507	2	protein	gi|302843696|ref|XP_002953389.1|hypothetical_protein_VOLCADRAFT_118323_[Volvox_carteri_f._nagariensis]_>gi|300261148|gb|EFJ45362.1|_hypothetical_protein_VOLCADRAFT_118323_[Volvox_carteri_f._nagariensis]	XP_002953389	2.97E-42	AT1G22700.2	2.00E-35	NA	_Tetratricopeptide_repeat_(TPR)-like_superfamily_protein_
Ctaxi_contig_39879|comp35451_c0_seq2	GO:0009507	2	abc-type_transport_system-like	gi|552814814|ref|XP_005844284.1|hypothetical_protein_CHLNCDRAFT_37045_[Chlorella_variabilis]_>gi|307103925|gb|EFN52182.1|_hypothetical_protein_CHLNCDRAFT_37045_[Chlorella_variabilis]	XP_005844284	2.05E-38	AT3G20320.1	4.00E-31	TGD2	_trigalactosyldiacylglycerol2_
Ctaxi_contig_40301|comp35490_c0_seq5	GO:0009507	2	uncharacterized_loc101203820	gi|302819824|ref|XP_002991581.1|hypothetical_protein_SELMODRAFT_448484_[Selaginella_moellendorffii]_>gi|300140614|gb|EFJ07335.1|_hypothetical_protein_SELMODRAFT_448484_[Selaginella_moellendorffii]	XP_002991581	4.39E-52	AT2G32640.1	7.00E-56	NA	_Lycopene_beta/epsilon_cyclase_protein_
Ctaxi_contig_40342|comp35495_c1_seq2	GO:0009507	2	trna_(cytidine_-2_-o)-methyltransferase-like	gi|302833377|ref|XP_002948252.1|hypothetical_protein_VOLCADRAFT_45595_[Volvox_carteri_f._nagariensis]_>gi|300266472|gb|EFJ50659.1|_hypothetical_protein_VOLCADRAFT_45595_[Volvox_carteri_f._nagariensis]	XP_002948252	2.06E-49	AT5G26880.2	5.00E-59	NA	_AGAMOUS-like_26_
Ctaxi_contig_41090|comp35555_c2_seq1	GO:0009507	2	protein	gi|302829346|ref|XP_002946240.1|hypothetical_protein_VOLCADRAFT_102843_[Volvox_carteri_f._nagariensis]_>gi|300269055|gb|EFJ53235.1|_hypothetical_protein_VOLCADRAFT_102843_[Volvox_carteri_f._nagariensis]	XP_002946240	1.23E-75	AT4G29590.1	2.00E-84	NA	_S-adenosyl-L-methionine-dependent_methyltransferases_superfamily_protein_
Ctaxi_contig_42247|comp35620_c0_seq1	GO:0009507	2	high_affinity_nitrate_transporter	gi|297818994|ref|XP_002877380.1|ATNRT2.3_[Arabidopsis_lyrata_subsp._lyrata]_>gi|297323218|gb|EFH53639.1|_ATNRT2.3_[Arabidopsis_lyrata_subsp._lyrata]	XP_002877380	2.12E-33	AT5G60780.1	1.00E-37	"ATNRT2.3,NRT2.3"	_nitrate_transporter_2.3_
Ctaxi_contig_42716|comp35660_c0_seq1	GO:0009507	2	abc_transporter_family_protein	"gi|545363296|ref|XP_005646786.1|ATP-binding_cassette_transporter,_partial_[Coccomyxa_subellipsoidea_C-169]_>gi|384248759|gb|EIE22242.1|_ATP-binding_cassette_transporter,_partial_[Coccomyxa_subellipsoidea_C-169]"	XP_005646786	6.56E-73	AT1G54350.1	1.00E-82	NA	_ABC_transporter_family_protein_
Ctaxi_contig_43350|comp35705_c1_seq1	GO:0009507	2	abc_transporter_a_family_member_7-like	"gi|552828521|ref|XP_005847503.1|hypothetical_protein_CHLNCDRAFT_23609,_partial_[Chlorella_variabilis]_>gi|307107157|gb|EFN55401.1|_hypothetical_protein_CHLNCDRAFT_23609,_partial_[Chlorella_variabilis]"	XP_005847503	1.74E-66	AT5G61700.1	3.00E-61	"ATATH16,ATH16"	_ABC2_homolog_16_
Ctaxi_contig_43372|comp35707_c0_seq1	GO:0009507	2	protein_chloroplastic-like	gi|297823171|ref|XP_002879468.1|predicted_protein_[Arabidopsis_lyrata_subsp._lyrata]_>gi|297325307|gb|EFH55727.1|_predicted_protein_[Arabidopsis_lyrata_subsp._lyrata]	XP_002879468	6.27E-29	AT2G33740.2	1.00E-35	CUTA	"_Nitrogen_regulatory_PII-like,_alpha/beta_"
Ctaxi_contig_43387|comp35709_c0_seq2	GO:0009507	2	transmembrane_protein_189-like	gi|356567361|ref|XP_003551889.1|PREDICTED:_transmembrane_protein_189-like_[Glycine_max]	XP_003551889	1.15E-14	AT2G22890.1	1.00E-17	NA	_Kua-ubiquitin_conjugating_enzyme_hybrid_localisation_domain_
Ctaxi_contig_44462|comp35773_c1_seq1	GO:0009507	2	protein	gi|159490008|ref|XP_001702981.1|predicted_protein_[Chlamydomonas_reinhardtii]_>gi|158270888|gb|EDO96719.1|_predicted_protein_[Chlamydomonas_reinhardtii]	XP_001702981	6.25E-50	AT4G21210.1	4.00E-52	"ATRP1,RP1"	_PPDK_regulatory_protein_
Ctaxi_contig_44477|comp35774_c1_seq1	GO:0009507	2	rhodanese-like_domain-containing_protein_chloroplastic-like	gi|552836079|ref|XP_005849085.1|hypothetical_protein_CHLNCDRAFT_143586_[Chlorella_variabilis]_>gi|307108744|gb|EFN56983.1|_hypothetical_protein_CHLNCDRAFT_143586_[Chlorella_variabilis]	XP_005849085	1.62E-58	AT4G24750.1	2.00E-48	NA	_Rhodanese/Cell_cycle_control_phosphatase_superfamily_protein_
Ctaxi_contig_44564|comp35780_c2_seq1	GO:0009507	2	50s_ribosomal_protein_l11	gi|145356588|ref|XP_001422510.1|Plastid_ribosomal_protein_L11_large_ribosomal_subunit_[Ostreococcus_lucimarinus_CCE9901]_>gi|144582753|gb|ABP00827.1|_Plastid_ribosomal_protein_L11_large_ribosomal_subunit_[Ostreococcus_lucimarinus_CCE9901]	XP_001422510	4.60E-52	AT1G32990.1	1.00E-58	PRPL11	_plastid_ribosomal_protein_l11_
Ctaxi_contig_45261|comp35813_c3_seq3	GO:0009507	2	fkbp-like_peptidyl-prolyl_cis-trans_isomerase_family_protein	"gi|545368859|ref|XP_005649204.1|FKBP-like_protein,_partial_[Coccomyxa_subellipsoidea_C-169]_>gi|384251182|gb|EIE24660.1|_FKBP-like_protein,_partial_[Coccomyxa_subellipsoidea_C-169]"	XP_005649204	9.58E-32	AT4G26555.1	5.00E-25	NA	_FKBP-like_peptidyl-prolyl_cis-trans_isomerase_family_protein_
Ctaxi_contig_45337|comp35820_c1_seq1	GO:0009507	2	60s_ribosomal_protein_l23	gi|545373617|ref|XP_005651156.1|ribosomal_protein_L14b/L23e_[Coccomyxa_subellipsoidea_C-169]_>gi|384253137|gb|EIE26612.1|_ribosomal_protein_L14b/L23e_[Coccomyxa_subellipsoidea_C-169]	XP_005651156	1.91E-45	AT3G04400.1	2.00E-53	emb2171	_Ribosomal_protein_L14p/L23e_family_protein_
Ctaxi_contig_45348|comp35821_c0_seq1	GO:0009507	2	50s_ribosomal_protein_chloroplastic-like	gi|545356807|ref|XP_005644091.1|ribosomal_protein_L13_[Coccomyxa_subellipsoidea_C-169]_>gi|384246056|gb|EIE19547.1|_ribosomal_protein_L13_[Coccomyxa_subellipsoidea_C-169]	XP_005644091	9.15E-47	AT1G78630.1	3.00E-43	emb1473	_Ribosomal_protein_L13_family_protein_
Ctaxi_contig_45440|comp35828_c1_seq1	GO:0009507	2	gtp-binding_protein_typa	gi|159484110|ref|XP_001700103.1|GTP_binding_protein_TypA_[Chlamydomonas_reinhardtii]_>gi|158272599|gb|EDO98397.1|_GTP_binding_protein_TypA_[Chlamydomonas_reinhardtii]	XP_001700103	1.63E-131	AT5G13650.1	5.00E-140	NA	_elongation_factor_family_protein_
Ctaxi_contig_45765|comp35852_c2_seq3	GO:0009507	2	at4g28740_f16a16_150	gi|18417257|ref|NP_567817.1|uncharacterized_protein_[Arabidopsis_thaliana]_>gi|332660136|gb|AEE85536.1|_uncharacterized_protein_AT4G28740_[Arabidopsis_thaliana]	NP_567817	3.55E-25	AT4G28740.1	4.00E-31	NA	_FUNCTIONS_IN:_molecular_function_unknown;_INVOLVED_IN:_biological_process_unknown;_LOCATED_IN:_chloroplast;_EXPRESSED_IN:_21_plant_structures;_EXPRESSED_DURING:_13_growth_stages;_CONTAINS_InterPro_DOMAIN/s:_Protein_of_unknown_function_DUF3493_(InterPro:IPR021883);_BEST_Arabidopsis_thaliana_protein_match_is:_tetratricopeptide_repeat_(TPR)-containing_protein_(TAIR:AT1G02910.1);_Has_30201_Blast_hits_to_17322_proteins_in_780_species:_Archae_-_12;_Bacteria_-_1396;_Metazoa_-_17338;_Fungi_-_3422;_Plants_-_5037;_Viruses_-_0;_Other_Eukaryotes_-_2996_(source:_NCBI_BLink)._
Ctaxi_contig_45923|comp35863_c3_seq14	GO:0009507	2	30s_ribosomal_protein_s19	gi|222446781|gb|ACM51436.1|ribosomal_protein_S19_[Caulerpa_filiformis]	ACM51436	1.36E-25	ATCG00820.1	5.00E-21	RPS19	_ribosomal_protein_S19_
Ctaxi_contig_45930|comp35863_c3_seq21	GO:0009507	2	30s_ribosomal_protein_s3	"gi|51209937|ref|YP_063601.1|ribosomal_protein_S3_[Gracilaria_tenuistipitata_var._liui]_>gi|68052935|sp|Q6B8V9.1|RR3_GRATL_RecName:_Full=30S_ribosomal_protein_S3,_chloroplastic_>gi|50657691|gb|AAT79676.1|_30S_ribosomal_protein_S3_[Gracilaria_tenuistipitata_var._liui]"	YP_063601	2.89E-13	ATCG00800.1	8.00E-13	NA	_structural_constituent_of_ribosome_
Ctaxi_contig_46267|comp35887_c3_seq1	GO:0009507	2	ribulose_bisphosphate_small_subunit_precursor	"gi|132073|sp|P16134.1|RBS1_ACEATRecName:_Full=Ribulose_bisphosphate_carboxylase_small_chain_1,_chloroplastic;_Short=RuBisCO_small_subunit_1;_Flags:_Precursor_>gi|732551|emb|CAA36108.1|_ribulose_bisphosphate_carboxylase,_small_subunit_precursor_[Acetabularia_acetabulum]"	P16134	1.68E-08	AT5G38430.1	1.00E-05	NA	_Ribulose_bisphosphate_carboxylase_(small_chain)_family_protein_
Ctaxi_contig_46268|comp35887_c3_seq2	GO:0009507	2	ribulose_bisphosphate_small_subunit_precursor	"gi|132073|sp|P16134.1|RBS1_ACEATRecName:_Full=Ribulose_bisphosphate_carboxylase_small_chain_1,_chloroplastic;_Short=RuBisCO_small_subunit_1;_Flags:_Precursor_>gi|732551|emb|CAA36108.1|_ribulose_bisphosphate_carboxylase,_small_subunit_precursor_[Acetabularia_acetabulum]"	P16134	1.65E-08	AT5G38430.1	4.00E-06	NA	_Ribulose_bisphosphate_carboxylase_(small_chain)_family_protein_
Ctaxi_contig_46485|comp35901_c2_seq1	GO:0009507	2	photochlorophyllide_reductase_subunit_b	gi|254798625|ref|YP_003058273.1|photochlorophyllide_reductase_subunit_B_[Parachlorella_kessleri]_>gi|229915573|gb|ACQ90916.1|_ChlB_subunit_of_protochlorophyllide_reductase_[Parachlorella_kessleri]	YP_003058273	2.83E-142	ATMG01060.1	2.00E-06	ORF107G	_hypothetical_protein_
Ctaxi_contig_46488|comp35901_c3_seq1	GO:0009507	2	photochlorophyllide_reductase_subunit_n	gi|222446754|gb|ACM51414.1|photochlorophyllide_reductase_subunit_N_[Caulerpa_filiformis]	ACM51414	0	NA	NA	NA	NA
Ctaxi_contig_46489|comp35901_c3_seq2	GO:0009507	2	light-independent_protochlorophyllide_reductase_subunit_n	gi|222446754|gb|ACM51414.1|photochlorophyllide_reductase_subunit_N_[Caulerpa_filiformis]	ACM51414	3.67E-18	NA	NA	NA	NA
Ctaxi_contig_46965|comp35938_c1_seq1	GO:0009507	2	protein_kinase	gi|552810478|ref|XP_005843214.1|hypothetical_protein_CHLNCDRAFT_28384_[Chlorella_variabilis]_>gi|307102845|gb|EFN51112.1|_hypothetical_protein_CHLNCDRAFT_28384_[Chlorella_variabilis]	XP_005843214	3.68E-30	AT5G01920.1	1.00E-28	STN8	_Protein_kinase_superfamily_protein_
Ctaxi_contig_47107|comp35950_c2_seq6	GO:0009507	2	probable_adenylate_kinase_chloroplastic-like	"gi|470143543|ref|XP_004307433.1|PREDICTED:_probable_adenylate_kinase_1,_chloroplastic-like_[Fragaria_vesca_subsp._vesca]"	XP_004307433	6.39E-24	AT2G37250.1	1.00E-29	"ADK,ATPADK1"	_adenosine_kinase_
Ctaxi_contig_47257|comp35960_c1_seq1	GO:0009507	2	phosphoserine_phosphatase	gi|159486427|ref|XP_001701241.1|phosphoserine_phosphatase_[Chlamydomonas_reinhardtii]_>gi|158271823|gb|EDO97634.1|_phosphoserine_phosphatase_[Chlamydomonas_reinhardtii]	XP_001701241	3.93E-67	AT1G18640.2	3.00E-78	PSP	_3-phosphoserine_phosphatase_
Ctaxi_contig_47892|comp36002_c8_seq1	GO:0009507	2	cysteine_proteinase_cathepsin_f	gi|298708372|emb|CBJ48435.1|Cysteine_proteinase_Cathepsin_F_(ISS)_[Ectocarpus_siliculosus]	CBJ48435	3.59E-46	AT3G56160.1	4.00E-27	NA	_Sodium_Bile_acid_symporter_family_
Ctaxi_contig_48072|comp36017_c0_seq1	GO:0009507	2	ribulose_bisphosphate_small_subunit_precursor	gi|1360708|emb|CAA40539.1|ribulose_bisphosphate_carboxylase_small_subunit_[Batophora_oerstedii]	CAA40539	9.63E-09	AT5G38430.1	7.00E-06	NA	_Ribulose_bisphosphate_carboxylase_(small_chain)_family_protein_
Ctaxi_contig_48218|comp36027_c1_seq1	GO:0009507	2	aspartyl_glutamyl-trna(asn_gln)_amidotransferase_subunit_b	gi|552842161|ref|XP_005850490.1|hypothetical_protein_CHLNCDRAFT_50146_[Chlorella_variabilis]_>gi|307110152|gb|EFN58388.1|_hypothetical_protein_CHLNCDRAFT_50146_[Chlorella_variabilis]	XP_005850490	9.40E-121	AT1G48520.2	3.00E-138	GATB	_GLU-ADT_subunit_B_
Ctaxi_contig_48220|comp36027_c1_seq3	GO:0009507	2	glutamyl-trna_amidotransferase_subunit_b	gi|294461566|gb|ADE76344.1|unknown_[Picea_sitchensis]	ADE76344	4.54E-41	AT1G48520.1	5.00E-44	GATB	_GLU-ADT_subunit_B_
Ctaxi_contig_48681|comp36056_c2_seq1	GO:0009507	2	40s_ribosomal_protein_s14	gi|131772|sp|P19950.1|RS141_MAIZERecName:_Full=40S_ribosomal_protein_S14;_AltName:_Full=Clone_MCH1	P19950	4.08E-60	AT3G11510.1	5.00E-73	NA	_Ribosomal_protein_S11_family_protein_
Ctaxi_contig_48892|comp36069_c1_seq7	GO:0009507	2	protein	gi|302831009|ref|XP_002947070.1|hypothetical_protein_VOLCADRAFT_79461_[Volvox_carteri_f._nagariensis]_>gi|300267477|gb|EFJ51660.1|_hypothetical_protein_VOLCADRAFT_79461_[Volvox_carteri_f._nagariensis]	XP_002947070	3.19E-19	AT2G21410.1	8.00E-23	VHA-A2	_vacuolar_proton_ATPase_A2_
Ctaxi_contig_48899|comp36069_c5_seq1	GO:0009507	2	v0_a0_116-kda_subunit_of_atpase	gi|302831009|ref|XP_002947070.1|hypothetical_protein_VOLCADRAFT_79461_[Volvox_carteri_f._nagariensis]_>gi|300267477|gb|EFJ51660.1|_hypothetical_protein_VOLCADRAFT_79461_[Volvox_carteri_f._nagariensis]	XP_002947070	8.67E-18	AT2G21410.1	1.00E-17	VHA-A2	_vacuolar_proton_ATPase_A2_
Ctaxi_contig_49726|comp36125_c2_seq4	GO:0009507	2	chloroplast_lumenal_protein	gi|302845586|ref|XP_002954331.1|hypothetical_protein_VOLCADRAFT_106345_[Volvox_carteri_f._nagariensis]_>gi|300260261|gb|EFJ44481.1|_hypothetical_protein_VOLCADRAFT_106345_[Volvox_carteri_f._nagariensis]	XP_002954331	5.11E-53	AT5G22790.1	4.00E-43	RER1	_reticulata-related_1_
Ctaxi_contig_49949|comp36142_c6_seq3	GO:0009507	2	malic_enzyme	gi|552829273|ref|XP_005847663.1|hypothetical_protein_CHLNCDRAFT_35453_[Chlorella_variabilis]_>gi|307107318|gb|EFN55561.1|_hypothetical_protein_CHLNCDRAFT_35453_[Chlorella_variabilis]	XP_005847663	2.84E-32	AT1G79750.1	4.00E-36	"ATNADP-ME4,NADP-ME4"	_NADP-malic_enzyme_4_
Ctaxi_contig_50117|comp36155_c2_seq10	GO:0009507	2	ribosomal_protein_l24	"gi|308809149|ref|XP_003081884.1|RK24_TOBAC_50S_ribosomal_protein_L24,_chloroplast_precursor_(ISS)_[Ostreococcus_tauri]_>gi|116060351|emb|CAL55687.1|_RK24_TOBAC_50S_ribosomal_protein_L24,_chloroplast_precursor_(ISS)_[Ostreococcus_tauri]"	XP_003081884	1.44E-20	AT5G54600.1	1.00E-16	NA	_Translation_protein_SH3-like_family_protein_
Ctaxi_contig_50113|comp36155_c2_seq6	GO:0009507	2	ribosomal_protein_l24	"gi|308809149|ref|XP_003081884.1|RK24_TOBAC_50S_ribosomal_protein_L24,_chloroplast_precursor_(ISS)_[Ostreococcus_tauri]_>gi|116060351|emb|CAL55687.1|_RK24_TOBAC_50S_ribosomal_protein_L24,_chloroplast_precursor_(ISS)_[Ostreococcus_tauri]"	XP_003081884	1.49E-20	AT5G54600.1	2.00E-16	NA	_Translation_protein_SH3-like_family_protein_
Ctaxi_contig_50378|comp36170_c0_seq2	GO:0009507	2	ferredoxin	gi|545358929|ref|XP_005644977.1|chloroplast_ferredoxin_[Coccomyxa_subellipsoidea_C-169]_>gi|384246945|gb|EIE20433.1|_chloroplast_ferredoxin_[Coccomyxa_subellipsoidea_C-169]	XP_005644977	6.89E-38	AT1G60950.1	6.00E-39	"FEDA,ATFD2"	_2Fe-2S_ferredoxin-like_superfamily_protein_
Ctaxi_contig_50379|comp36170_c1_seq1	GO:0009507	2	methionyl-trna_synthetase	gi|552827337|ref|XP_005847217.1|hypothetical_protein_CHLNCDRAFT_31569_[Chlorella_variabilis]_>gi|307106870|gb|EFN55115.1|_hypothetical_protein_CHLNCDRAFT_31569_[Chlorella_variabilis]	XP_005847217	1.04E-44	AT3G55400.1	6.00E-34	OVA1	_methionyl-tRNA_synthetase_/_methionine--tRNA_ligase_/_MetRS_(cpMetRS)_
Ctaxi_contig_50764|comp36195_c0_seq2	GO:0009507	2	methionine_aminopeptidase_chloroplastic_mitochondrial-like	gi|255082079|ref|XP_002508258.1|predicted_protein_[Micromonas_sp._RCC299]_>gi|226523534|gb|ACO69516.1|_predicted_protein_[Micromonas_sp._RCC299]	XP_002508258	1.67E-24	AT4G37040.1	1.00E-29	MAP1D	_methionine_aminopeptidase_1D_
Ctaxi_contig_51823|comp36250_c5_seq1	GO:0009507	2	shikimate_kinase-like_protein	gi|255071735|ref|XP_002499542.1|predicted_protein_[Micromonas_sp._RCC299]_>gi|226514804|gb|ACO60800.1|_predicted_protein_[Micromonas_sp._RCC299]	XP_002499542	8.63E-35	AT2G35500.1	2.00E-31	SKL2	_shikimate_kinase_like_2_
Ctaxi_contig_52496|comp36294_c2_seq2	GO:0009507	2	acylamino-acid-releasing_enzyme-like	gi|545359528|ref|XP_005645226.1|alpha/beta-hydrolase_[Coccomyxa_subellipsoidea_C-169]_>gi|384247195|gb|EIE20682.1|_alpha/beta-hydrolase_[Coccomyxa_subellipsoidea_C-169]	XP_005645226	5.47E-47	AT4G14570.1	7.00E-49	NA	_acylaminoacyl-peptidase-related_
Ctaxi_contig_52539|comp36298_c0_seq6	GO:0009507	2	amino_acid_dehydrogenase_family_protein	gi|545375536|ref|XP_005651939.1|hypothetical_protein_COCSUDRAFT_26703_[Coccomyxa_subellipsoidea_C-169]_>gi|384253921|gb|EIE27395.1|_hypothetical_protein_COCSUDRAFT_26703_[Coccomyxa_subellipsoidea_C-169]	XP_005651939	2.20E-37	AT3G12290.1	2.00E-46	NA	_Amino_acid_dehydrogenase_family_protein_
Ctaxi_contig_53084|comp36333_c0_seq5	GO:0009507	2	thioredoxin_x	gi|302833756|ref|XP_002948441.1|hypothetical_protein_VOLCADRAFT_58287_[Volvox_carteri_f._nagariensis]_>gi|300266128|gb|EFJ50316.1|_hypothetical_protein_VOLCADRAFT_58287_[Volvox_carteri_f._nagariensis]	XP_002948441	3.94E-28	AT1G50320.1	4.00E-28	"ATHX,ATX,THX"	_thioredoxin_X_
Ctaxi_contig_53549|comp36349_c4_seq1	GO:0009507	2	glutamyl-trna_amidotransferase_subunit_chloroplastic_mitochondrial-like	gi|116788242|gb|ABK24804.1|unknown_[Picea_sitchensis]_>gi|224284540|gb|ACN40003.1|_unknown_[Picea_sitchensis]	ABK24804	1.78E-131	AT3G25660.1	3.00E-143	NA	_Amidase_family_protein_
Ctaxi_contig_53645|comp36357_c0_seq2	GO:0009507	2	peptidyl-prolyl_cis-trans_fkbp-type	gi|302835249|ref|XP_002949186.1|hypothetical_protein_VOLCADRAFT_120742_[Volvox_carteri_f._nagariensis]_>gi|300265488|gb|EFJ49679.1|_hypothetical_protein_VOLCADRAFT_120742_[Volvox_carteri_f._nagariensis]	XP_002949186	8.21E-35	AT3G60370.1	2.00E-29	NA	_FKBP-like_peptidyl-prolyl_cis-trans_isomerase_family_protein_
Ctaxi_contig_53720|comp36363_c0_seq2	GO:0009507	2	chaperone_protein_chloroplastic-like	gi|552815271|ref|XP_005844402.1|hypothetical_protein_CHLNCDRAFT_32555_[Chlorella_variabilis]_>gi|307104044|gb|EFN52300.1|_hypothetical_protein_CHLNCDRAFT_32555_[Chlorella_variabilis]	XP_005844402	1.15E-169	AT5G50920.1	0	"CLPC,ATHSP93-V,HSP93-V,DCA1,CLPC1"	_CLPC_homologue_1_
Ctaxi_contig_53722|comp36363_c0_seq4	GO:0009507	2	chaperone_protein_chloroplastic-like	gi|552815271|ref|XP_005844402.1|hypothetical_protein_CHLNCDRAFT_32555_[Chlorella_variabilis]_>gi|307104044|gb|EFN52300.1|_hypothetical_protein_CHLNCDRAFT_32555_[Chlorella_variabilis]	XP_005844402	3.09E-143	AT5G50920.1	2.00E-154	"CLPC,ATHSP93-V,HSP93-V,DCA1,CLPC1"	_CLPC_homologue_1_
Ctaxi_contig_53730|comp36363_c2_seq4	GO:0009507	2	chaperone_protein_chloroplastic-like	gi|552815271|ref|XP_005844402.1|hypothetical_protein_CHLNCDRAFT_32555_[Chlorella_variabilis]_>gi|307104044|gb|EFN52300.1|_hypothetical_protein_CHLNCDRAFT_32555_[Chlorella_variabilis]	XP_005844402	1.84E-86	AT5G50920.1	1.00E-101	"CLPC,ATHSP93-V,HSP93-V,DCA1,CLPC1"	_CLPC_homologue_1_
Ctaxi_contig_53731|comp36363_c2_seq5	GO:0009507	2	chaperone_protein_chloroplastic-like	gi|552815271|ref|XP_005844402.1|hypothetical_protein_CHLNCDRAFT_32555_[Chlorella_variabilis]_>gi|307104044|gb|EFN52300.1|_hypothetical_protein_CHLNCDRAFT_32555_[Chlorella_variabilis]	XP_005844402	3.91E-79	AT5G50920.1	7.00E-94	"CLPC,ATHSP93-V,HSP93-V,DCA1,CLPC1"	_CLPC_homologue_1_
Ctaxi_contig_54301|comp36401_c3_seq1	GO:0009507	2	serine_hydroxymethyltransferase	gi|552810065|ref|XP_005843102.1|serine_hydroxymethyltransferase_[Chlorella_variabilis]_>gi|307102732|gb|EFN51000.1|_serine_hydroxymethyltransferase_[Chlorella_variabilis]	XP_005843102	1.54E-71	AT4G37930.1	7.00E-91	"SHM1,STM,SHMT1"	_serine_transhydroxymethyltransferase_1_
Ctaxi_contig_55184|comp36451_c1_seq1	GO:0009507	2	divalent_anion:na+_symporter_family	gi|302848661|ref|XP_002955862.1|hypothetical_protein_VOLCADRAFT_106989_[Volvox_carteri_f._nagariensis]_>gi|300258830|gb|EFJ43063.1|_hypothetical_protein_VOLCADRAFT_106989_[Volvox_carteri_f._nagariensis]	XP_002955862	1.46E-112	AT5G12860.2	2.00E-101	DiT1	_dicarboxylate_transporter_1_
Ctaxi_contig_55268|comp36456_c0_seq2	GO:0009507	2	derlin-1	gi|557554566|gb|ESR64580.1|hypothetical_protein_CICLE_v10009327mg_[Citrus_clementina]	ESR64580	1.56E-10	AT4G29330.1	2.00E-14	DER1	_DERLIN-1_
Ctaxi_contig_55401|comp36467_c1_seq10	GO:0009507	2	tpa_inf:_chloroplast_light-harvesting_complex_ii_protein_precursor_lhcbm6	gi|145078830|tpg|DAA05886.1|TPA_inf:_chloroplast_light-harvesting_complex_II_protein_precursor_Lhcbm6_[Euglena_gracilis]	DAA05886	1.90E-20	AT1G29920.1	5.00E-22	"CAB2,AB165,LHCB1.1"	_chlorophyll_A/B-binding_protein_2_
Ctaxi_contig_55402|comp36467_c1_seq11	GO:0009507	2	tpa_inf:_chloroplast_light-harvesting_complex_ii_protein_precursor_lhcbm7	gi|145079271|tpg|DAA05907.1|TPA_inf:_chloroplast_light-harvesting_complex_II_protein_precursor_Lhcbm4_[Acetabularia_acetabulum]	DAA05907	2.22E-53	AT3G27690.1	2.00E-58	"LHCB2.4,LHCB2.3,LHCB2"	_photosystem_II_light_harvesting_complex_gene_2.3_
Ctaxi_contig_55395|comp36467_c1_seq4	GO:0009507	2	chlorophyll_a_b-binding_protein	gi|545374097|ref|XP_005651359.1|major_light-harvesting_complex_II_protein_m10_[Coccomyxa_subellipsoidea_C-169]_>gi|384253340|gb|EIE26815.1|_major_light-harvesting_complex_II_protein_m10_[Coccomyxa_subellipsoidea_C-169]	XP_005651359	1.19E-17	AT3G27690.1	6.00E-12	"LHCB2.4,LHCB2.3,LHCB2"	_photosystem_II_light_harvesting_complex_gene_2.3_
Ctaxi_contig_55400|comp36467_c1_seq9	GO:0009507	2	tpa_inf:_chloroplast_light-harvesting_complex_ii_protein_precursor_lhcbm7	gi|145079271|tpg|DAA05907.1|TPA_inf:_chloroplast_light-harvesting_complex_II_protein_precursor_Lhcbm4_[Acetabularia_acetabulum]	DAA05907	6.64E-58	AT3G27690.1	6.00E-64	"LHCB2.4,LHCB2.3,LHCB2"	_photosystem_II_light_harvesting_complex_gene_2.3_
Ctaxi_contig_55462|comp36471_c1_seq1	GO:0009507	2	uroporphyrinogen_iii_synthase	"gi|514813730|ref|XP_004981647.1|PREDICTED:_uroporphyrinogen-III_synthase,_chloroplastic-like_[Setaria_italica]"	XP_004981647	9.38E-11	AT2G26540.1	2.00E-14	"HEMD,UROS,ATUROS,ATDUF3,DUF3"	_uroporphyrinogen-III_synthase_family_protein_
Ctaxi_contig_55483|comp36473_c0_seq1	GO:0009507	2	protein	gi|302844853|ref|XP_002953966.1|hypothetical_protein_VOLCADRAFT_106157_[Volvox_carteri_f._nagariensis]_>gi|300260778|gb|EFJ44995.1|_hypothetical_protein_VOLCADRAFT_106157_[Volvox_carteri_f._nagariensis]	XP_002953966	1.08E-40	AT3G59980.1	7.00E-48	NA	"_Nucleic_acid-binding,_OB-fold-like_protein_"
Ctaxi_contig_55867|comp36496_c1_seq5	GO:0009507	2	dead-box_atp-dependent_rna_helicase_chloroplastic-like	gi|545370263|ref|XP_005649787.1|P-loop_containing_nucleoside_triphosphate_hydrolase_protein_[Coccomyxa_subellipsoidea_C-169]_>gi|384251766|gb|EIE25243.1|_P-loop_containing_nucleoside_triphosphate_hydrolase_protein_[Coccomyxa_subellipsoidea_C-169]	XP_005649787	7.45E-44	AT1G70070.1	6.00E-40	"EMB25,PDE317,ISE2"	"_DEAD/DEAH_box_helicase,_putative_"
Ctaxi_contig_56298|comp36525_c6_seq2	GO:0009507	2	mfs_general_substrate_partial	"gi|545354524|ref|XP_005643096.1|MFS_general_substrate_transporter,_partial_[Coccomyxa_subellipsoidea_C-169]_>gi|384245056|gb|EIE18552.1|_MFS_general_substrate_transporter,_partial_[Coccomyxa_subellipsoidea_C-169]"	XP_005643096	7.59E-31	AT5G20380.1	5.00E-35	PHT4;5	_phosphate_transporter_4;5_
Ctaxi_contig_56629|comp36545_c1_seq4	GO:0009507	2	serine_threonine-protein_kinase_chloroplastic-like	gi|302842740|ref|XP_002952913.1|hypothetical_protein_VOLCADRAFT_93636_[Volvox_carteri_f._nagariensis]_>gi|300261953|gb|EFJ46163.1|_hypothetical_protein_VOLCADRAFT_93636_[Volvox_carteri_f._nagariensis]	XP_002952913	4.02E-56	AT1G68830.1	8.00E-52	STN7	_STT7_homolog_STN7_
Ctaxi_contig_56630|comp36545_c1_seq5	GO:0009507	2	serine_threonine-protein_kinase_chloroplastic-like	gi|545357995|ref|XP_005644591.1|kinase-like_protein_[Coccomyxa_subellipsoidea_C-169]_>gi|384246558|gb|EIE20047.1|_kinase-like_protein_[Coccomyxa_subellipsoidea_C-169]	XP_005644591	3.52E-87	AT5G01920.1	2.00E-64	STN8	_Protein_kinase_superfamily_protein_
Ctaxi_contig_57399|comp36590_c0_seq3	GO:0009507	2	protein	gi|159464827|ref|XP_001690643.1|predicted_membrane_protein_[Chlamydomonas_reinhardtii]_>gi|158280143|gb|EDP05902.1|_predicted_membrane_protein_[Chlamydomonas_reinhardtii]	XP_001690643	4.54E-22	AT4G19100.1	9.00E-17	PAM68	_Protein_of_unknown_function_(DUF3464)_
Ctaxi_contig_57945|comp36621_c0_seq1	GO:0009507	2	adp-glucose_pyrophosphorylase_large_subunit	gi|159470605|ref|XP_001693447.1|ADP-glucose_pyrophosphorylase_large_subunit_[Chlamydomonas_reinhardtii]_>gi|158282950|gb|EDP08701.1|_ADP-glucose_pyrophosphorylase_large_subunit_[Chlamydomonas_reinhardtii]	XP_001693447	2.18E-29	AT1G27680.1	2.00E-34	APL2	_ADPGLC-PPase_large_subunit_
Ctaxi_contig_58377|comp36649_c1_seq3	GO:0009507	2	uncoupling_protein	gi|302829524|ref|XP_002946329.1|hypothetical_protein_VOLCADRAFT_79001_[Volvox_carteri_f._nagariensis]_>gi|300269144|gb|EFJ53324.1|_hypothetical_protein_VOLCADRAFT_79001_[Volvox_carteri_f._nagariensis]	XP_002946329	1.92E-103	AT3G54110.1	6.00E-124	"ATPUMP1,UCP,PUMP1,ATUCP1,UCP1"	_plant_uncoupling_mitochondrial_protein_1_
Ctaxi_contig_58382|comp36649_c1_seq8	GO:0009507	2	uncoupling_protein	gi|302829524|ref|XP_002946329.1|hypothetical_protein_VOLCADRAFT_79001_[Volvox_carteri_f._nagariensis]_>gi|300269144|gb|EFJ53324.1|_hypothetical_protein_VOLCADRAFT_79001_[Volvox_carteri_f._nagariensis]	XP_002946329	5.09E-39	AT3G54110.1	4.00E-48	"ATPUMP1,UCP,PUMP1,ATUCP1,UCP1"	_plant_uncoupling_mitochondrial_protein_1_
Ctaxi_contig_58494|comp36656_c2_seq6	GO:0009507	2	elongation_factor_p	gi|159482564|ref|XP_001699339.1|organellar_elongation_factor_P_[Chlamydomonas_reinhardtii]_>gi|158272975|gb|EDO98769.1|_organellar_elongation_factor_P_[Chlamydomonas_reinhardtii]	XP_001699339	5.38E-48	AT3G08740.1	2.00E-46	NA	_elongation_factor_P_(EF-P)_family_protein_
Ctaxi_contig_58989|comp36679_c0_seq15	GO:0009507	2	sulfate_abc_transporter_atp-binding_protein	gi|86605188|ref|YP_473951.1|sulfate_transport_system_ATP-binding_protein_[Synechococcus_sp._JA-3-3Ab]_>gi|499748643|ref|WP_011429377.1|_sulfate_ABC_transporter_ATP-binding_protein_[Synechococcus_sp._JA-3-3Ab]_>gi|86553730|gb|ABC98688.1|_sulfate_transport_system_ATP-binding_protein_[Synechococcus_sp._JA-3-3Ab]	YP_473951	1.69E-38	AT3G13100.1	2.00E-14	"ATMRP7,MRP7,ABCC7"	_multidrug_resistance-associated_protein_7_
Ctaxi_contig_59001|comp36679_c1_seq1	GO:0009507	2	elongation_factor_partial	gi|339779646|gb|AED89147.2|elongation_factor_Tu_[uncultured_Ulvophyceae]	AED89147	3.60E-100	AT4G20360.1	1.00E-98	"ATRAB8D,ATRABE1B,RABE1b"	_RAB_GTPase_homolog_E1B_
Ctaxi_contig_60132|comp36741_c0_seq1	GO:0009507	2	hydroxypyruvate_reductase	gi|159466566|ref|XP_001691480.1|hydroxypyruvate_reductase_[Chlamydomonas_reinhardtii]_>gi|158279452|gb|EDP05213.1|_hydroxypyruvate_reductase_[Chlamydomonas_reinhardtii]	XP_001691480	5.24E-69	AT1G68010.1	7.00E-75	"HPR,ATHPR1"	_hydroxypyruvate_reductase_
Ctaxi_contig_60133|comp36741_c1_seq1	GO:0009507	2	hydroxypyruvate_reductase	gi|552847529|ref|XP_005851883.1|hypothetical_protein_CHLNCDRAFT_33616_[Chlorella_variabilis]_>gi|307111547|gb|EFN59781.1|_hypothetical_protein_CHLNCDRAFT_33616_[Chlorella_variabilis]	XP_005851883	5.40E-23	AT1G68010.1	1.00E-17	"HPR,ATHPR1"	_hydroxypyruvate_reductase_
Ctaxi_contig_60144|comp36741_c5_seq4	GO:0009507	2	hydroxypyruvate_reductase	gi|159466566|ref|XP_001691480.1|hydroxypyruvate_reductase_[Chlamydomonas_reinhardtii]_>gi|158279452|gb|EDP05213.1|_hydroxypyruvate_reductase_[Chlamydomonas_reinhardtii]	XP_001691480	4.70E-24	AT1G68010.1	4.00E-28	"HPR,ATHPR1"	_hydroxypyruvate_reductase_
Ctaxi_contig_60456|comp36758_c1_seq3	GO:0009507	2	60s_ribosomal_protein_l7	gi|545355756|ref|XP_005643653.1|60S_ribosomal_protein_L7_[Coccomyxa_subellipsoidea_C-169]_>gi|384245616|gb|EIE19109.1|_60S_ribosomal_protein_L7_[Coccomyxa_subellipsoidea_C-169]	XP_005643653	1.40E-22	AT2G01250.2	6.00E-28	NA	_Ribosomal_protein_L30/L7_family_protein_
Ctaxi_contig_60649|comp36770_c2_seq1	GO:0009507	2	protein	gi|255579785|ref|XP_002530730.1|conserved_hypothetical_protein_[Ricinus_communis]_>gi|223529694|gb|EEF31636.1|_conserved_hypothetical_protein_[Ricinus_communis]	XP_002530730	1.81E-11	AT4G35760.1	8.00E-14	NA	_NAD(P)H_dehydrogenase_(quinone)s_
Ctaxi_contig_61079|comp36791_c7_seq1	GO:0009507	2	p700_apoprotein_a1_of_photosystem_i	gi|224179472|ref|YP_002600993.1|P700_apoprotein_A1_of_photosystem_I_[Monomastix_sp._OKE-1]_>gi|217314515|gb|ACK36858.1|_P700_apoprotein_A1_of_photosystem_I_[Monomastix_sp._OKE-1]	YP_002600993	0	ATCG00350.1	0	PSAA	"_Photosystem_I,_PsaA/PsaB_protein_"
Ctaxi_contig_61863|comp36831_c3_seq1	GO:0009507	2	40s_ribosomal_protein_s16	gi|460383089|ref|XP_004237264.1|PREDICTED:_40S_ribosomal_protein_S16-like_isoform_1_[Solanum_lycopersicum]_>gi|565349750|ref|XP_006341850.1|_PREDICTED:_40S_ribosomal_protein_S16-like_[Solanum_tuberosum]	XP_004237264	2.23E-12	AT5G18380.3	9.00E-17	NA	_Ribosomal_protein_S5_domain_2-like_superfamily_protein_
Ctaxi_contig_62872|comp36883_c4_seq1	GO:0009507	2	protein_chloroplastic-like	gi|545356216|ref|XP_005643849.1|hypothetical_protein_COCSUDRAFT_31183_[Coccomyxa_subellipsoidea_C-169]_>gi|384245813|gb|EIE19305.1|_hypothetical_protein_COCSUDRAFT_31183_[Coccomyxa_subellipsoidea_C-169]	XP_005643849	3.17E-69	AT1G06950.1	1.00E-51	"ATTIC110,TIC110"	_translocon_at_the_inner_envelope_membrane_of_chloroplasts_110_
Ctaxi_contig_63007|comp36890_c2_seq1	GO:0009507	2	fk506-binding_protein_2-1_precursor	gi|545357060|ref|XP_005644205.1|hypothetical_protein_COCSUDRAFT_25703_[Coccomyxa_subellipsoidea_C-169]_>gi|384246170|gb|EIE19661.1|_hypothetical_protein_COCSUDRAFT_25703_[Coccomyxa_subellipsoidea_C-169]	XP_005644205	2.61E-32	AT3G25220.1	7.00E-38	FKBP15-1	_FK506-binding_protein_15_kD-1_
Ctaxi_contig_63008|comp36890_c2_seq2	GO:0009507	2	fk506-binding_protein_2-1_precursor	gi|545357060|ref|XP_005644205.1|hypothetical_protein_COCSUDRAFT_25703_[Coccomyxa_subellipsoidea_C-169]_>gi|384246170|gb|EIE19661.1|_hypothetical_protein_COCSUDRAFT_25703_[Coccomyxa_subellipsoidea_C-169]	XP_005644205	7.17E-37	AT3G25220.1	3.00E-43	FKBP15-1	_FK506-binding_protein_15_kD-1_
Ctaxi_contig_63356|comp36914_c1_seq2	GO:0009507	2	chaperonin_60b2	gi|545364822|ref|XP_005647445.1|chaperonin_60B2_[Coccomyxa_subellipsoidea_C-169]_>gi|384249419|gb|EIE22901.1|_chaperonin_60B2_[Coccomyxa_subellipsoidea_C-169]	XP_005647445	1.86E-36	AT1G55490.2	6.00E-39	"CPN60B,LEN1"	_chaperonin_60_beta_
Ctaxi_contig_64146|comp36956_c2_seq1	GO:0009507	2	peptidyl-prolyl_cis-trans_isomerase_cyp19-4_precursor	gi|402244311|emb|CBW52773.1|peptidyl-prolyl_cis-trans_isomerase_[Polytomella_sp._Pringsheim_198.80]	CBW52773	6.83E-14	AT5G58710.1	6.00E-19	ROC7	_rotamase_CYP_7_
Ctaxi_contig_65171|comp37002_c1_seq24	GO:0009507	2	catalytic_hydrolase	gi|302770669|ref|XP_002968753.1|hypothetical_protein_SELMODRAFT_270742_[Selaginella_moellendorffii]_>gi|300163258|gb|EFJ29869.1|_hypothetical_protein_SELMODRAFT_270742_[Selaginella_moellendorffii]	XP_002968753	1.15E-72	AT2G35450.1	6.00E-77	NA	_catalytics;hydrolases_
Ctaxi_contig_65202|comp37002_c1_seq55	GO:0009507	2	mitochondrial_aldehyde_dehydrogenase	gi|20530131|dbj|BAB92019.1|mitochondrial_aldehyde_dehydrogenase_[Sorghum_bicolor]	BAB92019	8.41E-27	AT1G23800.1	6.00E-31	"ALDH2B7,ALDH2B"	_aldehyde_dehydrogenase_2B7_
Ctaxi_contig_65437|comp37010_c1_seq2	GO:0009507	2	division_protein	gi|545367594|ref|XP_005648611.1|hypothetical_protein_COCSUDRAFT_65723_[Coccomyxa_subellipsoidea_C-169]_>gi|384250588|gb|EIE24067.1|_hypothetical_protein_COCSUDRAFT_65723_[Coccomyxa_subellipsoidea_C-169]	XP_005648611	3.11E-29	AT5G42480.1	3.00E-09	ARC6	_Chaperone_DnaJ-domain_superfamily_protein_
Ctaxi_contig_65857|comp37027_c0_seq11	GO:0009507	2	spermatogenesis-associated_protein_20-like	gi|168008753|ref|XP_001757071.1|predicted_protein_[Physcomitrella_patens]_>gi|162691942|gb|EDQ78302.1|_predicted_protein_[Physcomitrella_patens]	XP_001757071	2.60E-124	AT4G03200.1	4.00E-136	NA	_catalytics_
Ctaxi_contig_65965|comp37031_c3_seq1	GO:0009507	2	nucleosome_remodeling_factor	gi|545375493|ref|XP_005651922.1|nucleosome_remodeling_factor_[Coccomyxa_subellipsoidea_C-169]_>gi|384253904|gb|EIE27378.1|_nucleosome_remodeling_factor_[Coccomyxa_subellipsoidea_C-169]	XP_005651922	7.54E-35	AT5G58230.1	9.00E-34	"MSI1,MEE70,ATMSI1"	_Transducin/WD40_repeat-like_superfamily_protein_
Ctaxi_contig_66290|comp37041_c8_seq1	GO:0009507	2	nucleic_acid-binding_partial	"gi|545365406|ref|XP_005647677.1|nucleic_acid-binding_protein,_partial_[Coccomyxa_subellipsoidea_C-169]_>gi|384249652|gb|EIE23133.1|_nucleic_acid-binding_protein,_partial_[Coccomyxa_subellipsoidea_C-169]"	XP_005647677	3.86E-43	AT3G23700.1	2.00E-36	NA	_Nucleic_acid-binding_proteins_superfamily_
Ctaxi_contig_66759|comp37064_c1_seq2	GO:0009507	2	gtp-binding_protein_sar1a-like	gi|159482968|ref|XP_001699537.1|sar-type_small_GTPase_[Chlamydomonas_reinhardtii]_>gi|158272804|gb|EDO98600.1|_sar-type_small_GTPase_[Chlamydomonas_reinhardtii]	XP_001699537	4.62E-78	AT4G02080.1	1.00E-97	"ASAR1,ATSARA1C,ATSAR2,SAR2"	_secretion-associated_RAS_super_family_2_
Ctaxi_contig_67094|comp37078_c3_seq2	GO:0009507	2	aminopeptidase_partial	"gi|545369059|ref|XP_005649298.1|aminopeptidase_N,_partial_[Coccomyxa_subellipsoidea_C-169]_>gi|384251276|gb|EIE24754.1|_aminopeptidase_N,_partial_[Coccomyxa_subellipsoidea_C-169]"	XP_005649298	1.64E-33	AT1G63770.4	3.00E-36	NA	_Peptidase_M1_family_protein_
Ctaxi_contig_67781|comp37100_c0_seq1	GO:0009507	2	enoyl-acp_reductase	gi|478435713|gb|AGJ00074.1|enoyl-ACP_reductase_[Malus_domestica]	AGJ00074	5.36E-28	AT2G05990.2	3.00E-33	"MOD1,ENR1"	_NAD(P)-binding_Rossmann-fold_superfamily_protein_
Ctaxi_contig_67783|comp37100_c1_seq2	GO:0009507	2	enoyl-	gi|552848742|ref|XP_005852175.1|hypothetical_protein_CHLNCDRAFT_59537_[Chlorella_variabilis]_>gi|307111839|gb|EFN60073.1|_hypothetical_protein_CHLNCDRAFT_59537_[Chlorella_variabilis]	XP_005852175	5.64E-16	AT2G05990.2	1.00E-17	"MOD1,ENR1"	_NAD(P)-binding_Rossmann-fold_superfamily_protein_
Ctaxi_contig_67974|comp37108_c3_seq4	GO:0009507	2	chloroplast_w6_desaturase	gi|5821436|dbj|BAA83822.1|chloroplast_w6_desaturase_[Chlamydomonas_sp._W80]	BAA83822	2.22E-64	AT4G30950.1	1.00E-52	"FAD6,FADC,SFD4"	_fatty_acid_desaturase_6_
Ctaxi_contig_68570|comp37129_c1_seq33	GO:0009507	2	protein_kinase_family_protein	gi|545363128|ref|XP_005646752.1|hypothetical_protein_COCSUDRAFT_42575_[Coccomyxa_subellipsoidea_C-169]_>gi|384248725|gb|EIE22208.1|_hypothetical_protein_COCSUDRAFT_42575_[Coccomyxa_subellipsoidea_C-169]	XP_005646752	3.83E-27	AT5G16810.1	7.00E-33	NA	_Protein_kinase_superfamily_protein_
Ctaxi_contig_68648|comp37132_c2_seq1	GO:0009507	2	prephenate_dehydrogenase_family_protein	gi|302828708|ref|XP_002945921.1|arogenate/prephenate_dehydrogenase_[Volvox_carteri_f._nagariensis]_>gi|300268736|gb|EFJ52916.1|_arogenate/prephenate_dehydrogenase_[Volvox_carteri_f._nagariensis]	XP_002945921	2.18E-85	AT1G15710.1	8.00E-92	NA	_prephenate_dehydrogenase_family_protein_
Ctaxi_contig_68804|comp37140_c6_seq5	GO:0009507	2	phosphate_phosphoenolpyruvate_translocator	gi|552840696|ref|XP_005850117.1|hypothetical_protein_CHLNCDRAFT_34403_[Chlorella_variabilis]_>gi|307109778|gb|EFN58015.1|_hypothetical_protein_CHLNCDRAFT_34403_[Chlorella_variabilis]	XP_005850117	5.65E-08	AT5G33320.1	6.00E-09	"CUE1,PPT,ARAPPT"	_Glucose-6-phosphate/phosphate_translocator-related_
Ctaxi_contig_69237|comp37160_c10_seq3	GO:0009507	2	ribosomal_protein_s2	"gi|159462880|ref|XP_001689670.1|ribosomal_protein_S2,_component_of_cytosolic_80S_ribosome_and_40S_small_subunit_[Chlamydomonas_reinhardtii]_>gi|158283658|gb|EDP09408.1|_ribosomal_protein_S2_[Chlamydomonas_reinhardtii]"	XP_001689670	4.11E-19	AT1G58684.1	6.00E-24	NA	_Ribosomal_protein_S5_family_protein_
Ctaxi_contig_69240|comp37160_c10_seq6	GO:0009507	2	ribosomal_protein_s2	"gi|159462880|ref|XP_001689670.1|ribosomal_protein_S2,_component_of_cytosolic_80S_ribosome_and_40S_small_subunit_[Chlamydomonas_reinhardtii]_>gi|158283658|gb|EDP09408.1|_ribosomal_protein_S2_[Chlamydomonas_reinhardtii]"	XP_001689670	5.35E-27	AT1G58684.1	4.00E-31	NA	_Ribosomal_protein_S5_family_protein_
Ctaxi_contig_69404|comp37166_c9_seq2	GO:0009507	2	50s_ribosomal_protein_chloroplastic-like	gi|545366358|ref|XP_005648079.1|ribosomal_protein_L15_[Coccomyxa_subellipsoidea_C-169]_>gi|384250055|gb|EIE23535.1|_ribosomal_protein_L15_[Coccomyxa_subellipsoidea_C-169]	XP_005648079	4.69E-52	AT3G25920.1	8.00E-54	RPL15	_ribosomal_protein_L15_
Ctaxi_contig_69980|comp37187_c0_seq15	GO:0009507	2	glutamate-1-semialdehyde_aminotransferase	gi|302836949|ref|XP_002950034.1|hypothetical_protein_VOLCADRAFT_74470_[Volvox_carteri_f._nagariensis]_>gi|300264507|gb|EFJ48702.1|_hypothetical_protein_VOLCADRAFT_74470_[Volvox_carteri_f._nagariensis]	XP_002950034	4.49E-46	AT3G48730.1	2.00E-52	GSA2	"_glutamate-1-semialdehyde_2,1-aminomutase_2_"
Ctaxi_contig_70270|comp37200_c0_seq14	GO:0009507	2	plastid_acyl-acp_desaturase	gi|261362652|gb|ACX71635.1|stearoyl-ACP_desaturase_[Chromochloris_zofingiensis]_>gi|261362654|gb|ACX71636.1|_stearoyl-ACP_desaturase_[Chromochloris_zofingiensis]	ACX71635	3.66E-133	AT3G02630.1	1.00E-147	NA	_Plant_stearoyl-acyl-carrier-protein_desaturase_family_protein_
Ctaxi_contig_70631|comp37214_c10_seq1	GO:0009507	2	carbamoyl_phosphate_synthase_large_subunit	gi|308807008|ref|XP_003080815.1|putative_carbamoyl_phosphate_synthetase_(ISS)_[Ostreococcus_tauri]_>gi|116059276|emb|CAL54983.1|_putative_carbamoyl_phosphate_synthetase_(ISS)_[Ostreococcus_tauri]	XP_003080815	9.01E-79	AT1G29900.1	1.00E-74	CARB	_carbamoyl_phosphate_synthetase_B_
Ctaxi_contig_70993|comp37233_c4_seq1	GO:0009507	2	alpha_beta-hydrolase	gi|561033797|gb|ESW32376.1|hypothetical_protein_PHAVU_002G317100g_[Phaseolus_vulgaris]	ESW32376	5.51E-20	AT5G17670.1	3.00E-21	NA	_alpha/beta-Hydrolases_superfamily_protein_
Ctaxi_contig_70994|comp37233_c4_seq2	GO:0009507	2	alpha_beta-hydrolase	gi|561033797|gb|ESW32376.1|hypothetical_protein_PHAVU_002G317100g_[Phaseolus_vulgaris]	ESW32376	5.51E-20	AT5G17670.1	2.00E-21	NA	_alpha/beta-Hydrolases_superfamily_protein_
Ctaxi_contig_70995|comp37233_c4_seq3	GO:0009507	2	alpha_beta-hydrolase	gi|225436219|ref|XP_002273572.1|PREDICTED:_uncharacterized_protein_LOC100248966_[Vitis_vinifera]_>gi|296090193|emb|CBI40012.3|_unnamed_protein_product_[Vitis_vinifera]	XP_002273572	9.09E-14	AT5G17670.1	2.00E-17	NA	_alpha/beta-Hydrolases_superfamily_protein_
Ctaxi_contig_6681|comp29477_c0_seq1	GO:0009534	2	l-ascorbate_peroxidase	gi|302843194|ref|XP_002953139.1|hypothetical_protein_VOLCADRAFT_105827_[Volvox_carteri_f._nagariensis]_>gi|300261526|gb|EFJ45738.1|_hypothetical_protein_VOLCADRAFT_105827_[Volvox_carteri_f._nagariensis]	XP_002953139	2.68E-61	AT4G09010.1	5.00E-35	"APX4,TL29"	_ascorbate_peroxidase_4_
Ctaxi_contig_7728|comp30313_c0_seq1	GO:0009534	2	pinus_taeda_anonymous_locus_2_2676_01_genomic_sequence	gi|557101988|gb|ESQ42351.1|hypothetical_protein_EUTSA_v10014927mg_[Eutrema_salsugineum]	ESQ42351	6.78E-18	AT5G59910.1	1.00E-26	HTB4	_Histone_superfamily_protein_
Ctaxi_contig_8056|comp30504_c0_seq3	GO:0009534	2	adenylate_kinase	gi|255076513|ref|XP_002501931.1|adenylate_kinase_[Micromonas_sp._RCC299]_>gi|226517195|gb|ACO63189.1|_adenylate_kinase_[Micromonas_sp._RCC299]	XP_002501931	1.71E-13	AT5G47840.1	3.00E-18	AMK2	_adenosine_monophosphate_kinase_
Ctaxi_contig_8959|comp30906_c1_seq1	GO:0009534	2	psbp_domain-containing_protein_chloroplastic-like	gi|302829516|ref|XP_002946325.1|hypothetical_protein_VOLCADRAFT_102920_[Volvox_carteri_f._nagariensis]_>gi|300269140|gb|EFJ53320.1|_hypothetical_protein_VOLCADRAFT_102920_[Volvox_carteri_f._nagariensis]	XP_002946325	1.25E-61	AT3G56650.1	3.00E-54	NA	_Mog1/PsbP/DUF1795-like_photosystem_II_reaction_center_PsbP_family_protein_
Ctaxi_contig_9272|comp31031_c0_seq1	GO:0009534	2	pentapeptide_repeat_protein	gi|302837694|ref|XP_002950406.1|hypothetical_protein_VOLCADRAFT_120854_[Volvox_carteri_f._nagariensis]_>gi|300264411|gb|EFJ48607.1|_hypothetical_protein_VOLCADRAFT_120854_[Volvox_carteri_f._nagariensis]	XP_002950406	5.02E-32	AT2G44920.2	2.00E-15	NA	_Tetratricopeptide_repeat_(TPR)-like_superfamily_protein_
Ctaxi_contig_9273|comp31031_c0_seq2	GO:0009534	2	pentapeptide_repeat_protein	gi|302837694|ref|XP_002950406.1|hypothetical_protein_VOLCADRAFT_120854_[Volvox_carteri_f._nagariensis]_>gi|300264411|gb|EFJ48607.1|_hypothetical_protein_VOLCADRAFT_120854_[Volvox_carteri_f._nagariensis]	XP_002950406	1.17E-33	AT2G44920.2	6.00E-17	NA	_Tetratricopeptide_repeat_(TPR)-like_superfamily_protein_
Ctaxi_contig_9420|comp31083_c0_seq1	GO:0009534	2	fructose-_-bisphosphate_aldolase	gi|552813390|ref|XP_005843940.1|hypothetical_protein_CHLNCDRAFT_37179_[Chlorella_variabilis]_>gi|307103579|gb|EFN51838.1|_hypothetical_protein_CHLNCDRAFT_37179_[Chlorella_variabilis]	XP_005843940	1.78E-33	AT2G21330.1	2.00E-39	FBA1	_fructose-bisphosphate_aldolase_1_
Ctaxi_contig_9427|comp31083_c3_seq1	GO:0009534	2	probable_fructose-bisphosphate_aldolase_chloroplastic-like	"gi|255570707|ref|XP_002526308.1|fructose-bisphosphate_aldolase,_putative_[Ricinus_communis]_>gi|223534389|gb|EEF36097.1|_fructose-bisphosphate_aldolase,_putative_[Ricinus_communis]"	XP_002526308	4.40E-24	AT2G01140.1	8.00E-31	NA	_Aldolase_superfamily_protein_
Ctaxi_contig_9609|comp31145_c0_seq2	GO:0009534	2	cf0_atp_synthase_subunit_ii_precursor	gi|74272633|gb|ABA01112.1|chloroplast_ATP_synthase_subunit_II_[Chlamydomonas_incerta]	ABA01112	3.88E-18	AT4G32260.1	7.00E-16	NA	"_ATPase,_F0_complex,_subunit_B/B',_bacterial/chloroplast_"
Ctaxi_contig_9896|comp31246_c2_seq2	GO:0009534	2	peptidyl-prolyl_cis-trans_isomerase_fkbp16-_chloroplastic-like	gi|545366595|ref|XP_005648185.1|hypothetical_protein_COCSUDRAFT_47374_[Coccomyxa_subellipsoidea_C-169]_>gi|384250161|gb|EIE23641.1|_hypothetical_protein_COCSUDRAFT_47374_[Coccomyxa_subellipsoidea_C-169]	XP_005648185	2.23E-12	AT2G43560.1	2.00E-15	NA	_FKBP-like_peptidyl-prolyl_cis-trans_isomerase_family_protein_
Ctaxi_contig_10189|comp31323_c0_seq1	GO:0009534	2	plastid_division_protein_2	gi|44917131|dbj|BAD12166.1|plastid_division_protein_FtsZ2_[Nannochloris_bacillaris]	BAD12166	6.19E-19	AT2G36250.2	5.00E-21	"FTSZ2-1,ATFTSZ2-1"	_Tubulin/FtsZ_family_protein_
Ctaxi_contig_11358|comp31659_c2_seq1	GO:0009534	2	chlorophyll_a-b_binding_protein_chloroplastic-like	gi|145079172|tpg|DAA05902.1|TPA_inf:_chloroplast_light-harvesting_complex_I_protein_precursor_Lhca7_[Acetabularia_acetabulum]	DAA05902	5.56E-25	AT3G47470.1	8.00E-29	"LHCA4,CAB4"	_light-harvesting_chlorophyll-protein_complex_I_subunit_A4_
Ctaxi_contig_11589|comp31726_c0_seq1	GO:0009534	2	fructose-bisphosphate_chloroplast_expressed	"gi|563316897|dbj|BAO19310.1|fructose-bisphosphate_aldolase,_class_I_[Chlamydomonas_sp._W80]"	BAO19310	1.79E-48	AT2G01140.1	1.00E-62	NA	_Aldolase_superfamily_protein_
Ctaxi_contig_12036|comp31840_c0_seq2	GO:0009534	2	nad_-binding_protein	gi|302854595|ref|XP_002958804.1|hypothetical_protein_VOLCADRAFT_108323_[Volvox_carteri_f._nagariensis]_>gi|300255864|gb|EFJ40147.1|_hypothetical_protein_VOLCADRAFT_108323_[Volvox_carteri_f._nagariensis]	XP_002958804	6.56E-61	AT4G35250.1	3.00E-69	NA	_NAD(P)-binding_Rossmann-fold_superfamily_protein_
Ctaxi_contig_12514|comp31958_c1_seq1	GO:0009534	2	endopeptidase_clp_chloroplast_precursor	gi|552837858|ref|XP_005849458.1|hypothetical_protein_CHLNCDRAFT_142728_[Chlorella_variabilis]_>gi|307109118|gb|EFN57356.1|_hypothetical_protein_CHLNCDRAFT_142728_[Chlorella_variabilis]	XP_005849458	2.76E-48	AT1G66670.1	2.00E-42	"CLPP3,NCLPP3"	_CLP_protease_proteolytic_subunit_3_
Ctaxi_contig_12709|comp32003_c0_seq1	GO:0009534	2	30s_ribosomal_protein	gi|545355281|ref|XP_005643444.1|hypothetical_protein_COCSUDRAFT_31477_[Coccomyxa_subellipsoidea_C-169]_>gi|384245406|gb|EIE18900.1|_hypothetical_protein_COCSUDRAFT_31477_[Coccomyxa_subellipsoidea_C-169]	XP_005643444	1.49E-29	AT5G24490.1	3.00E-30	NA	"_30S_ribosomal_protein,_putative_"
Ctaxi_contig_12710|comp32003_c0_seq2	GO:0009534	2	chloroplast-specific_ribosomal_protein	gi|302855493|ref|XP_002959239.1|chloroplast-specific_ribosomal_protein_[Volvox_carteri_f._nagariensis]_>gi|300255388|gb|EFJ39699.1|_chloroplast-specific_ribosomal_protein_[Volvox_carteri_f._nagariensis]	XP_002959239	2.79E-11	AT5G24490.1	7.00E-07	NA	"_30S_ribosomal_protein,_putative_"
Ctaxi_contig_14130|comp32298_c1_seq1	GO:0009534	2	5_-adenylylsulfate_reductase	gi|545370444|ref|XP_005649861.1|5'-adenylylsulfate_reductase_[Coccomyxa_subellipsoidea_C-169]_>gi|384251840|gb|EIE25317.1|_5'-adenylylsulfate_reductase_[Coccomyxa_subellipsoidea_C-169]	XP_005649861	1.27E-140	AT4G04610.1	1.00E-156	"APR1,APR,PRH19,ATAPR1"	_APS_reductase_1_
Ctaxi_contig_15662|comp32592_c0_seq1	GO:0009534	2	glycine_cleavage_t_protein	"gi|545366319|ref|XP_005648064.1|glycine_cleavage_system,_T_protein_[Coccomyxa_subellipsoidea_C-169]_>gi|384250040|gb|EIE23520.1|_glycine_cleavage_system,_T_protein_[Coccomyxa_subellipsoidea_C-169]"	XP_005648064	1.13E-106	AT1G11860.3	8.00E-123	NA	_Glycine_cleavage_T-protein_family_
Ctaxi_contig_18493|comp33072_c1_seq1	GO:0009534	2	cell_division_transporter_substrate-binding_protein	gi|552814841|ref|XP_005844291.1|hypothetical_protein_CHLNCDRAFT_139411_[Chlorella_variabilis]_>gi|307103932|gb|EFN52189.1|_hypothetical_protein_CHLNCDRAFT_139411_[Chlorella_variabilis]	XP_005844291	8.32E-74	AT2G45770.1	2.00E-83	"CPFTSY,FRD4"	"_signal_recognition_particle_receptor_protein,_chloroplast_(FTSY)_"
Ctaxi_contig_18494|comp33072_c1_seq2	GO:0009534	2	cell_division_transporter_substrate-binding_protein	gi|552814841|ref|XP_005844291.1|hypothetical_protein_CHLNCDRAFT_139411_[Chlorella_variabilis]_>gi|307103932|gb|EFN52189.1|_hypothetical_protein_CHLNCDRAFT_139411_[Chlorella_variabilis]	XP_005844291	6.24E-76	AT2G45770.1	3.00E-87	"CPFTSY,FRD4"	"_signal_recognition_particle_receptor_protein,_chloroplast_(FTSY)_"
Ctaxi_contig_22193|comp33633_c0_seq3	GO:0009534	2	duf1118-domain-containing_protein	gi|552848299|ref|XP_005852068.1|hypothetical_protein_CHLNCDRAFT_133072_[Chlorella_variabilis]_>gi|307111732|gb|EFN59966.1|_hypothetical_protein_CHLNCDRAFT_133072_[Chlorella_variabilis]	XP_005852068	7.95E-33	AT1G74730.1	4.00E-22	NA	_Protein_of_unknown_function_(DUF1118)_
Ctaxi_contig_22303|comp33647_c2_seq1	GO:0009534	2	psbp_domain-containing_protein_chloroplastic-like	gi|159470187|ref|XP_001693241.1|hypothetical_protein_CHLREDRAFT_205900_[Chlamydomonas_reinhardtii]_>gi|158277499|gb|EDP03267.1|_predicted_protein_[Chlamydomonas_reinhardtii]	XP_001693241	1.36E-23	AT1G77090.1	2.00E-21	NA	_Mog1/PsbP/DUF1795-like_photosystem_II_reaction_center_PsbP_family_protein_
Ctaxi_contig_28117|comp34334_c2_seq1	GO:0009534	2	shoot1_protein	gi|552812051|ref|XP_005843621.1|hypothetical_protein_CHLNCDRAFT_59230_[Chlorella_variabilis]_>gi|307103257|gb|EFN51519.1|_hypothetical_protein_CHLNCDRAFT_59230_[Chlorella_variabilis]	XP_005843621	6.85E-28	AT1G55480.1	1.00E-21	ZKT	"_protein_containing_PDZ_domain,_a_K-box_domain,_and_a_TPR_region_"
Ctaxi_contig_28295|comp34358_c0_seq1	GO:0009534	2	protease_do-like_chloroplastic-like	gi|552831980|ref|XP_005848239.1|hypothetical_protein_CHLNCDRAFT_35065_[Chlorella_variabilis]_>gi|552831983|ref|XP_005848240.1|_hypothetical_protein_CHLNCDRAFT_35071_[Chlorella_variabilis]_>gi|307107896|gb|EFN56137.1|_hypothetical_protein_CHLNCDRAFT_35065_[Chlorella_variabilis]_>gi|307107897|gb|EFN56138.1|_hypothetical_protein_CHLNCDRAFT_35071_[Chlorella_variabilis]	XP_005848239	1.40E-34	AT3G27925.1	2.00E-38	"DEGP1,Deg1"	_DegP_protease_1_
Ctaxi_contig_28296|comp34358_c0_seq2	GO:0009534	2	protease_do-like_chloroplastic-like	gi|552831980|ref|XP_005848239.1|hypothetical_protein_CHLNCDRAFT_35065_[Chlorella_variabilis]_>gi|552831983|ref|XP_005848240.1|_hypothetical_protein_CHLNCDRAFT_35071_[Chlorella_variabilis]_>gi|307107896|gb|EFN56137.1|_hypothetical_protein_CHLNCDRAFT_35065_[Chlorella_variabilis]_>gi|307107897|gb|EFN56138.1|_hypothetical_protein_CHLNCDRAFT_35071_[Chlorella_variabilis]	XP_005848239	1.30E-34	AT3G27925.1	1.00E-38	"DEGP1,Deg1"	_DegP_protease_1_
Ctaxi_contig_29957|comp34531_c5_seq1	GO:0009534	2	#NAME?	gi|552838876|ref|XP_005849676.1|hypothetical_protein_CHLNCDRAFT_20834_[Chlorella_variabilis]_>gi|307109336|gb|EFN57574.1|_hypothetical_protein_CHLNCDRAFT_20834_[Chlorella_variabilis]	XP_005849676	3.12E-48	AT5G54290.2	2.00E-40	CcdA	_cytochrome_c_biogenesis_protein_family_
Ctaxi_contig_29989|comp34535_c1_seq1	GO:0009534	2	thylakoid_lumenal_protein	gi|302829835|ref|XP_002946484.1|hypothetical_protein_VOLCADRAFT_56064_[Volvox_carteri_f._nagariensis]_>gi|300268230|gb|EFJ52411.1|_hypothetical_protein_VOLCADRAFT_56064_[Volvox_carteri_f._nagariensis]	XP_002946484	1.16E-69	AT1G12250.2	1.00E-54	NA	_Pentapeptide_repeat-containing_protein_
Ctaxi_contig_30009|comp34535_c1_seq21	GO:0009534	2	thylakoid_lumenal_protein	gi|159478056|ref|XP_001697120.1|thylakoid_lumenal_protein_[Chlamydomonas_reinhardtii]_>gi|158274594|gb|EDP00375.1|_thylakoid_lumenal_protein_[Chlamydomonas_reinhardtii]	XP_001697120	4.01E-29	AT1G12250.2	5.00E-25	NA	_Pentapeptide_repeat-containing_protein_
Ctaxi_contig_32043|comp34748_c1_seq1	GO:0009534	2	photosystem_i_subunit_chloroplast_precursor	gi|545372468|ref|XP_005650700.1|PsaL-domain-containing_protein_[Coccomyxa_subellipsoidea_C-169]_>gi|384252680|gb|EIE26156.1|_PsaL-domain-containing_protein_[Coccomyxa_subellipsoidea_C-169]	XP_005650700	7.82E-19	AT4G12800.1	2.00E-21	PSAL	_photosystem_I_subunit_l_
Ctaxi_contig_34432|comp34955_c2_seq1	GO:0009534	2	chloroplast_photosystem_ii_10_kda_protein	"gi|545376432|ref|XP_005652306.1|photosystem_II_protein_PsbR,_partial_[Coccomyxa_subellipsoidea_C-169]_>gi|384254288|gb|EIE27762.1|_photosystem_II_protein_PsbR,_partial_[Coccomyxa_subellipsoidea_C-169]"	XP_005652306	2.02E-22	AT1G79040.1	2.00E-13	PSBR	_photosystem_II_subunit_R_
Ctaxi_contig_35251|comp35038_c7_seq1	GO:0009534	2	inner_membrane_protein_ppf-_chloroplastic-like	gi|557526731|gb|ESR38037.1|hypothetical_protein_CICLE_v10028417mg_[Citrus_clementina]	ESR38037	4.50E-55	AT2G28800.3	1.00E-68	ALB3	_63_kDa_inner_membrane_family_protein_
Ctaxi_contig_35252|comp35038_c7_seq2	GO:0009534	2	inner_membrane_protein_ppf-_chloroplastic-like	gi|550348086|gb|EEE83170.2|Inner_membrane_protein_ALBINO3_[Populus_trichocarpa]	EEE83170	6.28E-57	AT2G28800.3	2.00E-70	ALB3	_63_kDa_inner_membrane_family_protein_
Ctaxi_contig_36056|comp35115_c1_seq7	GO:0009534	2	cytochrome_b6-f_complex_iron-sulfur_subunit	"gi|68566161|sp|Q5CC92.1|UCRIB_CYAPARecName:_Full=Cytochrome_b6-f_complex_iron-sulfur_subunit_2,_cyanelle;_AltName:_Full=Plastohydroquinone:plastocyanin_oxidoreductase_iron-sulfur_protein_2;_AltName:_Full=Rieske_iron-sulfur_protein_2;_Short=ISP_2;_Short=RISP_2;_Flags:_Precursor_>gi|60677363|emb|CAH04961.1|_Rieske_iron-sulphur_protein_[Cyanophora_paradoxa]"	Q5CC92	2.88E-66	AT4G03280.1	8.00E-65	"PETC,PGR1"	_photosynthetic_electron_transfer_C_
Ctaxi_contig_39048|comp35374_c2_seq3	GO:0009534	2	ribonuclease_p	gi|302839485|ref|XP_002951299.1|hypothetical_protein_VOLCADRAFT_81431_[Volvox_carteri_f._nagariensis]_>gi|300263274|gb|EFJ47475.1|_hypothetical_protein_VOLCADRAFT_81431_[Volvox_carteri_f._nagariensis]	XP_002951299	4.07E-26	AT1G14345.1	8.00E-13	NA	_NAD(P)-linked_oxidoreductase_superfamily_protein_
Ctaxi_contig_40040|comp35466_c1_seq1	GO:0009534	2	phosphate_triose-phosphate_translocator_precursor	gi|302853242|ref|XP_002958137.1|hypothetical_protein_VOLCADRAFT_77822_[Volvox_carteri_f._nagariensis]_>gi|300256498|gb|EFJ40762.1|_hypothetical_protein_VOLCADRAFT_77822_[Volvox_carteri_f._nagariensis]	XP_002958137	7.08E-47	AT5G46110.2	7.00E-43	"APE2,TPT"	_Glucose-6-phosphate/phosphate_translocator-related_
Ctaxi_contig_40042|comp35466_c1_seq3	GO:0009534	2	triose_phosphate_translocator	gi|302853242|ref|XP_002958137.1|hypothetical_protein_VOLCADRAFT_77822_[Volvox_carteri_f._nagariensis]_>gi|300256498|gb|EFJ40762.1|_hypothetical_protein_VOLCADRAFT_77822_[Volvox_carteri_f._nagariensis]	XP_002958137	7.16E-11	AT5G46110.2	6.00E-11	"APE2,TPT"	_Glucose-6-phosphate/phosphate_translocator-related_
Ctaxi_contig_41223|comp35561_c1_seq1	GO:0009534	2	phytoene_desaturase	gi|149132027|gb|ABR20877.1|chloroplast_phytoene_desaturase_[Chromochloris_zofingiensis]_>gi|149132029|gb|ABR20878.1|_chloroplast_phytoene_desaturase_[Chromochloris_zofingiensis]	ABR20877	6.31E-59	AT4G14210.2	2.00E-60	"PDS3,PDS,PDE226"	_phytoene_desaturase_3_
Ctaxi_contig_41225|comp35561_c1_seq3	GO:0009534	2	phytoene_desaturase	gi|302833183|ref|XP_002948155.1|hypothetical_protein_VOLCADRAFT_88495_[Volvox_carteri_f._nagariensis]_>gi|300266375|gb|EFJ50562.1|_hypothetical_protein_VOLCADRAFT_88495_[Volvox_carteri_f._nagariensis]	XP_002948155	1.27E-122	AT4G14210.1	9.00E-138	"PDS3,PDS,PDE226"	_phytoene_desaturase_3_
Ctaxi_contig_41604|comp35585_c3_seq1	GO:0009534	2	phosphoserine_aminotransferase	gi|302838366|ref|XP_002950741.1|hypothetical_protein_VOLCADRAFT_81234_[Volvox_carteri_f._nagariensis]_>gi|300263858|gb|EFJ48056.1|_hypothetical_protein_VOLCADRAFT_81234_[Volvox_carteri_f._nagariensis]	XP_002950741	3.43E-36	AT2G17630.1	2.00E-40	NA	_Pyridoxal_phosphate_(PLP)-dependent_transferases_superfamily_protein_
Ctaxi_contig_41605|comp35585_c4_seq1	GO:0009534	2	nadh_dehydrogenase_chloroplastic_mitochondrial-like	gi|159467579|ref|XP_001691969.1|type-II_NADH_dehydrogenase_[Chlamydomonas_reinhardtii]_>gi|158278696|gb|EDP04459.1|_type-II_NADH_dehydrogenase_[Chlamydomonas_reinhardtii]	XP_001691969	7.89E-39	AT5G08740.1	9.00E-46	NDC1	_NAD(P)H_dehydrogenase_C1_
Ctaxi_contig_46104|comp35876_c4_seq1	GO:0009534	2	photosystem_ii_oxygen-evolving_complex_23_kda_chloroplast_precursor	gi|552814353|ref|XP_005844169.1|hypothetical_protein_CHLNCDRAFT_139312_[Chlorella_variabilis]_>gi|307103810|gb|EFN52067.1|_hypothetical_protein_CHLNCDRAFT_139312_[Chlorella_variabilis]	XP_005844169	6.33E-20	AT2G30790.1	5.00E-21	PSBP-2	_photosystem_II_subunit_P-2_
Ctaxi_contig_46342|comp35891_c1_seq42	GO:0009534	2	sodium-dependent_transporter	gi|412990383|emb|CCO19701.1|bile_acid:sodium_symporter_[Bathycoccus_prasinos]	CCO19701	9.81E-44	AT2G26900.1	1.00E-25	NA	_Sodium_Bile_acid_symporter_family_
Ctaxi_contig_46348|comp35891_c1_seq48	GO:0009534	2	sodium-dependent_transporter	gi|412990383|emb|CCO19701.1|bile_acid:sodium_symporter_[Bathycoccus_prasinos]	CCO19701	1.32E-12	AT2G26900.1	2.00E-11	NA	_Sodium_Bile_acid_symporter_family_
Ctaxi_contig_46971|comp35938_c5_seq1	GO:0009534	2	soul_heme-binding_protein	gi|159466402|ref|XP_001691398.1|hypothetical_protein_CHLREDRAFT_188875_[Chlamydomonas_reinhardtii]_>gi|158279370|gb|EDP05131.1|_predicted_protein_[Chlamydomonas_reinhardtii]	XP_001691398	9.83E-17	AT5G20140.1	6.00E-13	NA	_SOUL_heme-binding_family_protein_
Ctaxi_contig_48819|comp36063_c6_seq1	GO:0009534	2	protease_4-like	gi|552837847|ref|XP_005849456.1|hypothetical_protein_CHLNCDRAFT_57181_[Chlorella_variabilis]_>gi|307109116|gb|EFN57354.1|_hypothetical_protein_CHLNCDRAFT_57181_[Chlorella_variabilis]	XP_005849456	2.57E-25	AT1G73990.1	6.00E-21	"SPPA,SPPA1"	_signal_peptide_peptidase_
Ctaxi_contig_48820|comp36063_c8_seq1	GO:0009534	2	protease_4-like	gi|552837847|ref|XP_005849456.1|hypothetical_protein_CHLNCDRAFT_57181_[Chlorella_variabilis]_>gi|307109116|gb|EFN57354.1|_hypothetical_protein_CHLNCDRAFT_57181_[Chlorella_variabilis]	XP_005849456	1.57E-27	AT1G73990.1	5.00E-30	"SPPA,SPPA1"	_signal_peptide_peptidase_
Ctaxi_contig_49197|comp36090_c0_seq1	GO:0009534	2	proton_gradient_regulation_5	gi|302854655|ref|XP_002958833.1|thylakoid_membrane_protein_[Volvox_carteri_f._nagariensis]_>gi|5902602|gb|AAD55571.1|AF110789_1_unknown_[Volvox_carteri_f._nagariensis]_>gi|300255799|gb|EFJ40084.1|_thylakoid_membrane_protein_[Volvox_carteri_f._nagariensis]	XP_002958833	1.58E-25	AT2G05620.1	3.00E-28	PGR5	_proton_gradient_regulation_5_
Ctaxi_contig_52105|comp36270_c5_seq1	GO:0009534	2	triose_phosphate_phosphate_translocator_chloroplastic-like	gi|552818702|ref|XP_005845245.1|hypothetical_protein_CHLNCDRAFT_58576_[Chlorella_variabilis]_>gi|307104892|gb|EFN53143.1|_hypothetical_protein_CHLNCDRAFT_58576_[Chlorella_variabilis]	XP_005845245	3.71E-28	AT5G46110.2	2.00E-20	"APE2,TPT"	_Glucose-6-phosphate/phosphate_translocator-related_
Ctaxi_contig_52107|comp36270_c7_seq1	GO:0009534	2	phosphate_triose-phosphate_translocator_precursor	gi|159462992|ref|XP_001689726.1|triose_phosphate_translocator_[Chlamydomonas_reinhardtii]_>gi|158283714|gb|EDP09464.1|_triose_phosphate_translocator_[Chlamydomonas_reinhardtii]	XP_001689726	1.68E-40	AT5G46110.2	3.00E-35	"APE2,TPT"	_Glucose-6-phosphate/phosphate_translocator-related_
Ctaxi_contig_54687|comp36425_c4_seq1	GO:0009534	2	calcium_sensing_receptor	gi|545370266|ref|XP_005649788.1|hypothetical_protein_COCSUDRAFT_40551_[Coccomyxa_subellipsoidea_C-169]_>gi|384251767|gb|EIE25244.1|_hypothetical_protein_COCSUDRAFT_40551_[Coccomyxa_subellipsoidea_C-169]	XP_005649788	4.19E-26	AT5G23060.1	5.00E-15	CaS	_calcium_sensing_receptor_
Ctaxi_contig_55185|comp36451_c1_seq2	GO:0009534	2	divalent_anion:na+_symporter_family	gi|159484739|ref|XP_001700410.1|oxoglutarate:malate_antiporter_[Chlamydomonas_reinhardtii]_>gi|158272297|gb|EDO98099.1|_oxoglutarate:malate_antiporter_[Chlamydomonas_reinhardtii]	XP_001700410	2.48E-82	AT5G12860.2	5.00E-69	DiT1	_dicarboxylate_transporter_1_
Ctaxi_contig_57988|comp36623_c5_seq1	GO:0009534	2	protease_do-like_chloroplastic-like	gi|545363837|ref|XP_005647016.1|trypsin-like_serine_protease_[Coccomyxa_subellipsoidea_C-169]_>gi|384248989|gb|EIE22472.1|_trypsin-like_serine_protease_[Coccomyxa_subellipsoidea_C-169]	XP_005647016	2.85E-44	AT3G27925.1	4.00E-46	"DEGP1,Deg1"	_DegP_protease_1_
Ctaxi_contig_57989|comp36623_c5_seq2	GO:0009534	2	protease_do-like_chloroplastic-like	gi|159487493|ref|XP_001701757.1|DegP-type_protease_[Chlamydomonas_reinhardtii]_>gi|158280976|gb|EDP06732.1|_DegP-type_protease_[Chlamydomonas_reinhardtii]	XP_001701757	5.23E-46	AT3G27925.1	2.00E-54	"DEGP1,Deg1"	_DegP_protease_1_
Ctaxi_contig_58952|comp36678_c1_seq5	GO:0009534	2	protein	gi|552810258|ref|XP_005843157.1|hypothetical_protein_CHLNCDRAFT_141566_[Chlorella_variabilis]_>gi|307102787|gb|EFN51055.1|_hypothetical_protein_CHLNCDRAFT_141566_[Chlorella_variabilis]	XP_005843157	1.02E-52	AT1G02560.1	4.00E-55	"CLPP5,NCLPP5,NCLPP1"	_nuclear_encoded_CLP_protease_5_
Ctaxi_contig_59788|comp36721_c1_seq1	GO:0009534	2	2-oxoglutarate_malate_translocator	gi|159476982|ref|XP_001696590.1|2-oxoglutarate/malate_translocator_[Chlamydomonas_reinhardtii]_>gi|158282815|gb|EDP08567.1|_2-oxoglutarate/malate_translocator_[Chlamydomonas_reinhardtii]	XP_001696590	1.26E-159	AT5G64290.1	2.00E-167	"DCT,DIT2.1"	_dicarboxylate_transport_2.1_
Ctaxi_contig_59812|comp36721_c1_seq25	GO:0009534	2	plastidic_general_dicarboxylate_transporter	gi|159476982|ref|XP_001696590.1|2-oxoglutarate/malate_translocator_[Chlamydomonas_reinhardtii]_>gi|158282815|gb|EDP08567.1|_2-oxoglutarate/malate_translocator_[Chlamydomonas_reinhardtii]	XP_001696590	8.45E-73	AT5G64290.1	1.00E-70	"DCT,DIT2.1"	_dicarboxylate_transport_2.1_
Ctaxi_contig_60887|comp36780_c5_seq1	GO:0009534	2	upf0603_protein_chloroplastic-like	gi|302830304|ref|XP_002946718.1|hypothetical_protein_VOLCADRAFT_79300_[Volvox_carteri_f._nagariensis]_>gi|300267762|gb|EFJ51944.1|_hypothetical_protein_VOLCADRAFT_79300_[Volvox_carteri_f._nagariensis]	XP_002946718	2.48E-12	AT1G54780.1	2.00E-06	TLP18.3	_thylakoid_lumen_18.3_kDa_protein_
Ctaxi_contig_60889|comp36780_c5_seq3	GO:0009534	2	protein	gi|545365614|ref|XP_005647769.1|hypothetical_protein_COCSUDRAFT_63581_[Coccomyxa_subellipsoidea_C-169]_>gi|384249744|gb|EIE23225.1|_hypothetical_protein_COCSUDRAFT_63581_[Coccomyxa_subellipsoidea_C-169]	XP_005647769	1.14E-24	AT1G54780.1	1.00E-21	TLP18.3	_thylakoid_lumen_18.3_kDa_protein_
Ctaxi_contig_61011|comp36789_c2_seq1	GO:0009534	2	at3g61870_f21f14_40	gi|302832920|ref|XP_002948024.1|hypothetical_protein_VOLCADRAFT_73456_[Volvox_carteri_f._nagariensis]_>gi|300266826|gb|EFJ51012.1|_hypothetical_protein_VOLCADRAFT_73456_[Volvox_carteri_f._nagariensis]	XP_002948024	1.74E-58	AT3G61870.1	2.00E-64	NA	"_unknown_protein;_FUNCTIONS_IN:_molecular_function_unknown;_INVOLVED_IN:_biological_process_unknown;_LOCATED_IN:_chloroplast,_chloroplast_inner_membrane,_chloroplast_envelope;_EXPRESSED_IN:_23_plant_structures;_EXPRESSED_DURING:_14_growth_stages;_Has_200_Blast_hits_to_200_proteins_in_73_species:_Archae_-_0;_Bacteria_-_112;_Metazoa_-_0;_Fungi_-_0;_Plants_-_53;_Viruses_-_0;_Other_Eukaryotes_-_35_(source:_NCBI_BLink)._"
Ctaxi_contig_66319|comp37043_c3_seq2	GO:0009534	2	haloacid_dehalogenase-like_hydrolase_family_protein	gi|302834543|ref|XP_002948834.1|hypothetical_protein_VOLCADRAFT_80356_[Volvox_carteri_f._nagariensis]_>gi|300266025|gb|EFJ50214.1|_hypothetical_protein_VOLCADRAFT_80356_[Volvox_carteri_f._nagariensis]	XP_002948834	2.97E-29	AT1G56500.1	3.00E-32	NA	_haloacid_dehalogenase-like_hydrolase_family_protein_
Ctaxi_contig_66325|comp37043_c3_seq8	GO:0009534	2	haloacid_dehalogenase-like_hydrolase_family_protein	gi|30696124|ref|NP_564718.2|haloacid_dehalogenase-like_hydrolase_family_protein_[Arabidopsis_thaliana]_>gi|17529226|gb|AAL38840.1|_unknown_protein_[Arabidopsis_thaliana]_>gi|332195279|gb|AEE33400.1|_haloacid_dehalogenase-like_hydrolase_family_protein_[Arabidopsis_thaliana]	NP_564718	1.41E-22	AT1G56500.1	4.00E-30	NA	_haloacid_dehalogenase-like_hydrolase_family_protein_
Ctaxi_contig_66328|comp37043_c5_seq1	GO:0009534	2	nhl_repeat-containing_protein_2-like	gi|302760605|ref|XP_002963725.1|hypothetical_protein_SELMODRAFT_79954_[Selaginella_moellendorffii]_>gi|300168993|gb|EFJ35596.1|_hypothetical_protein_SELMODRAFT_79954_[Selaginella_moellendorffii]	XP_002963725	4.14E-31	AT1G56500.1	4.00E-36	NA	_haloacid_dehalogenase-like_hydrolase_family_protein_
Ctaxi_contig_68651|comp37132_c2_seq4	GO:0009534	2	hypothetical_protein_VOLCADRAFT_104607	gi|302837085|ref|XP_002950102.1|hypothetical_protein_VOLCADRAFT_104607_[Volvox_carteri_f._nagariensis]_>gi|300264575|gb|EFJ48770.1|_hypothetical_protein_VOLCADRAFT_104607_[Volvox_carteri_f._nagariensis]	XP_002950102	8.67E-16	AT4G13500.1	4.00E-15	NA	_unknown_protein;_FUNCTIONS_IN:_molecular_function_unknown;_INVOLVED_IN:_biological_process_unknown;_LOCATED_IN:_chloroplast;_BEST_Arabidopsis_thaliana_protein_match_is:_unknown_protein_(TAIR:AT2G05310.1);_Has_50_Blast_hits_to_50_proteins_in_20_species:_Archae_-_0;_Bacteria_-_0;_Metazoa_-_0;_Fungi_-_0;_Plants_-_50;_Viruses_-_0;_Other_Eukaryotes_-_0_(source:_NCBI_BLink)._
Ctaxi_contig_70919|comp37229_c7_seq1	GO:0009534	2	thioredoxin-like_protein	gi|545367520|ref|XP_005648576.1|thioredoxin-like_protein_[Coccomyxa_subellipsoidea_C-169]_>gi|384250553|gb|EIE24032.1|_thioredoxin-like_protein_[Coccomyxa_subellipsoidea_C-169]	XP_005648576	2.90E-13	AT4G26160.1	5.00E-17	ACHT1	_atypical_CYS__HIS_rich_thioredoxin_1_
Ctaxi_contig_71040|comp37236_c5_seq2	GO:0009534	2	3-deoxy-d-arabino-heptulosonate_7-phosphate_synthetase	gi|302829751|ref|XP_002946442.1|hypothetical_protein_VOLCADRAFT_109577_[Volvox_carteri_f._nagariensis]_>gi|300268188|gb|EFJ52369.1|_hypothetical_protein_VOLCADRAFT_109577_[Volvox_carteri_f._nagariensis]	XP_002946442	2.96E-42	AT4G33510.1	7.00E-49	DHS2	_3-deoxy-d-arabino-heptulosonate_7-phosphate_synthase_
Ctaxi_contig_7765|comp30340_c0_seq1	GO:0019288	2	37_kda_inner_envelope_membrane_chloroplastic-like	"gi|357156174|ref|XP_003577366.1|PREDICTED:_37_kDa_inner_envelope_membrane_protein,_chloroplastic-like_[Brachypodium_distachyon]"	XP_003577366	4.05E-122	AT3G63410.1	5.00E-134	"APG1,VTE3,IEP37,E37"	_S-adenosyl-L-methionine-dependent_methyltransferases_superfamily_protein_
Ctaxi_contig_7809|comp30373_c0_seq1	GO:0019288	2	ribosome_recycling_factor	gi|116792732|gb|ABK26473.1|unknown_[Picea_sitchensis]	ABK26473	3.99E-26	AT3G63190.1	9.00E-33	"RRF,HFP108,cpRRF,AtcpRRF"	"_ribosome_recycling_factor,_chloroplast_precursor_"
Ctaxi_contig_8507|comp30723_c0_seq1	GO:0019288	2	chloroplast_atp_synthase_subunit_delta_precursor	"gi|159486703|ref|XP_001701377.1|chloroplast_ATP_synthase_delta_chain_[Chlamydomonas_reinhardtii]_>gi|2493039|sp|Q42687.1|ATPD_CHLRE_RecName:_Full=ATP_synthase_delta_chain,_chloroplastic;_AltName:_Full=F-ATPase_delta_chain;_Flags:_Precursor_>gi|1134976|gb|AAB51365.1|_chloroplast_ATP_synthase_subunit_delta_precursor_[Chlamydomonas_reinhardtii]_>gi|158271679|gb|EDO97493.1|_chloroplast_ATP_synthase_delta_chain_[Chlamydomonas_reinhardtii]"	XP_001701377	4.47E-14	AT4G09650.1	2.00E-11	ATPD	_ATP_synthase_delta-subunit_gene_
Ctaxi_contig_9175|comp30993_c0_seq1	GO:0019288	2	30s_ribosomal_protein_s10	"gi|545372230|ref|XP_005650604.1|plastid_ribosomal_protein_S10_small_ribosomal_subunit,_partial_[Coccomyxa_subellipsoidea_C-169]_>gi|384252584|gb|EIE26060.1|_plastid_ribosomal_protein_S10_small_ribosomal_subunit,_partial_[Coccomyxa_subellipsoidea_C-169]"	XP_005650604	1.12E-31	AT3G13120.2	1.00E-37	NA	_Ribosomal_protein_S10p/S20e_family_protein_
Ctaxi_contig_9512|comp31115_c0_seq1	GO:0019288	2	1-deoxy-d-xylulose_5-phosphate_reductoisomerase	gi|168025245|ref|XP_001765145.1|predicted_protein_[Physcomitrella_patens]_>gi|162683732|gb|EDQ70140.1|_predicted_protein_[Physcomitrella_patens]	XP_001765145	1.58E-08	AT5G62790.2	3.00E-10	DXR	_1-deoxy-D-xylulose_5-phosphate_reductoisomerase_
Ctaxi_contig_9722|comp31187_c0_seq1	GO:0019288	2	alcohol_dehydrogenase_class_iii	gi|168022961|ref|XP_001764007.1|predicted_protein_[Physcomitrella_patens]_>gi|162684746|gb|EDQ71146.1|_predicted_protein_[Physcomitrella_patens]	XP_001764007	4.79E-155	AT5G43940.1	0	"HOT5,ADH2,GSNOR,ATGSNOR1,PAR2"	_GroES-like_zinc-binding_dehydrogenase_family_protein_
Ctaxi_contig_10491|comp31407_c1_seq1	GO:0019288	2	protein	gi|81157957|dbj|BAE48229.1|triosephosphate_isomerase_chloroplast_type_[Chlorella_pyrenoidosa]	BAE48229	1.03E-52	AT3G55440.1	1.00E-58	"ATCTIMC,TPI,CYTOTPI"	_triosephosphate_isomerase_
Ctaxi_contig_10804|comp31508_c2_seq1	GO:0019288	2	photosystem_ii_reaction_center_psb28_chloroplastic-like	gi|508702416|gb|EOX94312.1|Photosystem_II_reaction_center_PSB28_protein_isoform_1_[Theobroma_cacao]_>gi|508702417|gb|EOX94313.1|_Photosystem_II_reaction_center_PSB28_protein_isoform_1_[Theobroma_cacao]	EOX94312	5.52E-21	AT4G28660.1	8.00E-28	PSB28	_photosystem_II_reaction_center_PSB28_protein_
Ctaxi_contig_11565|comp31715_c0_seq3	GO:0019288	2	atp-dependent_clp_protease_proteolytic_subunit-related_protein_chloroplastic-like	gi|545370990|ref|XP_005650097.1|hypothetical_protein_COCSUDRAFT_46762_[Coccomyxa_subellipsoidea_C-169]_>gi|384252076|gb|EIE25553.1|_hypothetical_protein_COCSUDRAFT_46762_[Coccomyxa_subellipsoidea_C-169]	XP_005650097	5.50E-25	AT4G17040.1	5.00E-27	CLPR4	_CLP_protease_R_subunit_4_
Ctaxi_contig_11638|comp31740_c0_seq2	GO:0019288	2	protein	gi|302770833|ref|XP_002968835.1|hypothetical_protein_SELMODRAFT_90107_[Selaginella_moellendorffii]_>gi|302784734|ref|XP_002974139.1|_hypothetical_protein_SELMODRAFT_100704_[Selaginella_moellendorffii]_>gi|300158471|gb|EFJ25094.1|_hypothetical_protein_SELMODRAFT_100704_[Selaginella_moellendorffii]_>gi|300163340|gb|EFJ29951.1|_hypothetical_protein_SELMODRAFT_90107_[Selaginella_moellendorffii]	XP_002968835	3.92E-09	AT3G54210.1	5.00E-14	NA	_Ribosomal_protein_L17_family_protein_
Ctaxi_contig_11980|comp31824_c0_seq1	GO:0019288	2	thioredoxin_reductase	gi|552828047|ref|XP_005847378.1|hypothetical_protein_CHLNCDRAFT_134198_[Chlorella_variabilis]_>gi|307107032|gb|EFN55276.1|_hypothetical_protein_CHLNCDRAFT_134198_[Chlorella_variabilis]	XP_005847378	6.35E-40	AT2G41680.1	2.00E-45	NTRC	_NADPH-dependent_thioredoxin_reductase_C_
Ctaxi_contig_11984|comp31824_c2_seq1	GO:0019288	2	nadph-dependent_thioredoxin_reductase	gi|159463154|ref|XP_001689807.1|NADPH-dependent_thioredoxin_reductase_[Chlamydomonas_reinhardtii]_>gi|158283795|gb|EDP09545.1|_NADPH-dependent_thioredoxin_reductase_[Chlamydomonas_reinhardtii]	XP_001689807	3.95E-32	AT2G41680.1	3.00E-36	NTRC	_NADPH-dependent_thioredoxin_reductase_C_
Ctaxi_contig_12036|comp31840_c0_seq2	GO:0019288	2	nad_-binding_protein	gi|302854595|ref|XP_002958804.1|hypothetical_protein_VOLCADRAFT_108323_[Volvox_carteri_f._nagariensis]_>gi|300255864|gb|EFJ40147.1|_hypothetical_protein_VOLCADRAFT_108323_[Volvox_carteri_f._nagariensis]	XP_002958804	6.56E-61	AT4G35250.1	3.00E-69	NA	_NAD(P)-binding_Rossmann-fold_superfamily_protein_
Ctaxi_contig_12391|comp31929_c0_seq1	GO:0019288	2	peptidyl-prolyl_cis-trans_isomerase_chloroplastic-like	gi|302853750|ref|XP_002958388.1|hypothetical_protein_VOLCADRAFT_108119_[Volvox_carteri_f._nagariensis]_>gi|300256268|gb|EFJ40538.1|_hypothetical_protein_VOLCADRAFT_108119_[Volvox_carteri_f._nagariensis]	XP_002958388	5.29E-80	AT3G01480.1	1.00E-90	"CYP38,ATCYP38"	_cyclophilin_38_
Ctaxi_contig_12474|comp31948_c0_seq1	GO:0019288	2	chaperonin_20	gi|545362652|ref|XP_005646536.1|Cpn10-domain-containing_protein_[Coccomyxa_subellipsoidea_C-169]_>gi|384248508|gb|EIE21992.1|_Cpn10-domain-containing_protein_[Coccomyxa_subellipsoidea_C-169]	XP_005646536	1.77E-32	AT5G20720.3	9.00E-33	CPN20	_chaperonin_20_
Ctaxi_contig_13564|comp32187_c0_seq1	GO:0019288	2	copper_target_1_protein	gi|302833487|ref|XP_002948307.1|copper_target_1_protein_[Volvox_carteri_f._nagariensis]_>gi|300266527|gb|EFJ50714.1|_copper_target_1_protein_[Volvox_carteri_f._nagariensis]	XP_002948307	1.53E-81	AT3G56940.2	5.00E-91	CRD1	"_dicarboxylate_diiron_protein,_putative_(Crd1)_"
Ctaxi_contig_13566|comp32187_c0_seq3	GO:0019288	2	copper_target_1_protein	gi|545372450|ref|XP_005650693.1|magnesium-protoporphyrin_IX_monomethyl_[Coccomyxa_subellipsoidea_C-169]_>gi|384252673|gb|EIE26149.1|_magnesium-protoporphyrin_IX_monomethyl_[Coccomyxa_subellipsoidea_C-169]	XP_005650693	5.45E-27	AT3G56940.2	5.00E-35	CRD1	"_dicarboxylate_diiron_protein,_putative_(Crd1)_"
Ctaxi_contig_13570|comp32187_c1_seq3	GO:0019288	2	copper_target_1_protein	"gi|159468790|ref|XP_001692557.1|copper_response_defect_1_protein_[Chlamydomonas_reinhardtii]_>gi|73620641|sp|Q9LD46.1|CRD1_CHLRE_RecName:_Full=Magnesium-protoporphyrin_IX_monomethyl_ester_[oxidative]_cyclase_1,_chloroplastic;_Short=Mg-protoporphyrin_IX_monomethyl_ester_oxidative_cyclase_1;_AltName:_Full=Copper_response_defect_1_protein;_AltName:_Full=Copper-response_target_1_protein;_Flags:_Precursor_>gi|7542488|gb|AAF63477.1|AF237671_1_copper_response_defect_1_protein_[Chlamydomonas_reinhardtii]_>gi|7637739|gb|AAF65221.1|AF226628_1_copper_response_target_1_protein_[Chlamydomonas_reinhardtii]_>gi|158278270|gb|EDP04035.1|_copper_response_defect_1_protein_[Chlamydomonas_reinhardtii]"	XP_001692557	1.49E-16	AT3G56940.1	8.00E-20	"CRD1,CHL27,ACSF"	"_dicarboxylate_diiron_protein,_putative_(Crd1)_"
Ctaxi_contig_14057|comp32280_c1_seq1	GO:0019288	2	50s_ribosomal_protein_l3	gi|545370569|ref|XP_005649913.1|ribosomal_protein_L3_[Coccomyxa_subellipsoidea_C-169]_>gi|384251892|gb|EIE25369.1|_ribosomal_protein_L3_[Coccomyxa_subellipsoidea_C-169]	XP_005649913	6.18E-24	AT2G43030.1	2.00E-28	NA	_Ribosomal_protein_L3_family_protein_
Ctaxi_contig_14058|comp32280_c1_seq2	GO:0019288	2	50s_ribosomal_protein_l3	gi|545370569|ref|XP_005649913.1|ribosomal_protein_L3_[Coccomyxa_subellipsoidea_C-169]_>gi|384251892|gb|EIE25369.1|_ribosomal_protein_L3_[Coccomyxa_subellipsoidea_C-169]	XP_005649913	9.24E-20	AT2G43030.1	1.00E-22	NA	_Ribosomal_protein_L3_family_protein_
Ctaxi_contig_14551|comp32396_c0_seq1	GO:0019288	2	chlorophyll_chloroplastic-like	gi|167999913|ref|XP_001752661.1|predicted_protein_[Physcomitrella_patens]_>gi|162696192|gb|EDQ82532.1|_predicted_protein_[Physcomitrella_patens]	XP_001752661	2.81E-58	AT3G51820.1	6.00E-57	"ATG4,G4,CHLG"	_UbiA_prenyltransferase_family_protein_
Ctaxi_contig_14552|comp32396_c1_seq1	GO:0019288	2	chlorophyll_synthetase	gi|302835145|ref|XP_002949134.1|hypothetical_protein_VOLCADRAFT_80530_[Volvox_carteri_f._nagariensis]_>gi|300265436|gb|EFJ49627.1|_hypothetical_protein_VOLCADRAFT_80530_[Volvox_carteri_f._nagariensis]	XP_002949134	3.16E-28	AT3G51820.1	6.00E-25	"ATG4,G4,CHLG"	_UbiA_prenyltransferase_family_protein_
Ctaxi_contig_15305|comp32535_c1_seq1	GO:0019288	2	protein_mrp_homolog	gi|545365788|ref|XP_005647837.1|P-loop_containing_nucleoside_triphosphate_hydrolase_protein_[Coccomyxa_subellipsoidea_C-169]_>gi|384249812|gb|EIE23293.1|_P-loop_containing_nucleoside_triphosphate_hydrolase_protein_[Coccomyxa_subellipsoidea_C-169]	XP_005647837	6.17E-146	AT3G24430.1	9.00E-169	HCF101	_ATP_binding_
Ctaxi_contig_15678|comp32597_c1_seq1	GO:0019288	2	c-type_cytochrome_synthesis_1	gi|302835203|ref|XP_002949163.1|hypothetical_protein_VOLCADRAFT_41429_[Volvox_carteri_f._nagariensis]_>gi|300265465|gb|EFJ49656.1|_hypothetical_protein_VOLCADRAFT_41429_[Volvox_carteri_f._nagariensis]	XP_002949163	6.93E-31	AT1G49380.1	5.00E-24	NA	_cytochrome_c_biogenesis_protein_family_
Ctaxi_contig_17751|comp32952_c0_seq4	GO:0019288	2	50s_ribosomal_protein_l6	gi|508709566|gb|EOY01463.1|Ribosomal_protein_L6_family_[Theobroma_cacao]	EOY01463	4.71E-17	AT1G05190.1	3.00E-19	emb2394	_Ribosomal_protein_L6_family_
Ctaxi_contig_18142|comp33026_c0_seq1	GO:0019288	2	magnesium-protoporphyrin_ix_methyltransferase	gi|302832640|ref|XP_002947884.1|magnesium_protoporphyrin_IX_S-adenosyl_methionine_O-methyl_transferase_chloroplast_precursor_[Volvox_carteri_f._nagariensis]_>gi|300266686|gb|EFJ50872.1|_magnesium_protoporphyrin_IX_S-adenosyl_methionine_O-methyl_transferase_chloroplast_precursor_[Volvox_carteri_f._nagariensis]	XP_002947884	2.23E-32	AT4G25080.4	4.00E-39	CHLM	_magnesium-protoporphyrin_IX_methyltransferase_
Ctaxi_contig_18145|comp33026_c0_seq4	GO:0019288	2	magnesium-protoporphyrin_ix_methyltransferase	gi|302832640|ref|XP_002947884.1|magnesium_protoporphyrin_IX_S-adenosyl_methionine_O-methyl_transferase_chloroplast_precursor_[Volvox_carteri_f._nagariensis]_>gi|300266686|gb|EFJ50872.1|_magnesium_protoporphyrin_IX_S-adenosyl_methionine_O-methyl_transferase_chloroplast_precursor_[Volvox_carteri_f._nagariensis]	XP_002947884	1.66E-27	AT4G25080.4	1.00E-32	CHLM	_magnesium-protoporphyrin_IX_methyltransferase_
Ctaxi_contig_18146|comp33026_c0_seq5	GO:0019288	2	magnesium-protoporphyrin_ix_methyltransferase	gi|116786908|gb|ABK24293.1|unknown_[Picea_sitchensis]_>gi|148908526|gb|ABR17374.1|_unknown_[Picea_sitchensis]	ABK24293	1.63E-32	AT4G25080.4	3.00E-40	CHLM	_magnesium-protoporphyrin_IX_methyltransferase_
Ctaxi_contig_18285|comp33048_c0_seq4	GO:0019288	2	rhodanese-like_domain-containing_protein_chloroplastic-like	gi|552836079|ref|XP_005849085.1|hypothetical_protein_CHLNCDRAFT_143586_[Chlorella_variabilis]_>gi|307108744|gb|EFN56983.1|_hypothetical_protein_CHLNCDRAFT_143586_[Chlorella_variabilis]	XP_005849085	1.58E-35	AT4G24750.1	1.00E-29	NA	_Rhodanese/Cell_cycle_control_phosphatase_superfamily_protein_
Ctaxi_contig_18493|comp33072_c1_seq1	GO:0019288	2	cell_division_transporter_substrate-binding_protein	gi|552814841|ref|XP_005844291.1|hypothetical_protein_CHLNCDRAFT_139411_[Chlorella_variabilis]_>gi|307103932|gb|EFN52189.1|_hypothetical_protein_CHLNCDRAFT_139411_[Chlorella_variabilis]	XP_005844291	8.32E-74	AT2G45770.1	2.00E-83	"CPFTSY,FRD4"	"_signal_recognition_particle_receptor_protein,_chloroplast_(FTSY)_"
Ctaxi_contig_18494|comp33072_c1_seq2	GO:0019288	2	cell_division_transporter_substrate-binding_protein	gi|552814841|ref|XP_005844291.1|hypothetical_protein_CHLNCDRAFT_139411_[Chlorella_variabilis]_>gi|307103932|gb|EFN52189.1|_hypothetical_protein_CHLNCDRAFT_139411_[Chlorella_variabilis]	XP_005844291	6.24E-76	AT2G45770.1	3.00E-87	"CPFTSY,FRD4"	"_signal_recognition_particle_receptor_protein,_chloroplast_(FTSY)_"
Ctaxi_contig_20033|comp33310_c2_seq1	GO:0019288	2	gtp-binding_protein	gi|302840391|ref|XP_002951751.1|hypothetical_protein_VOLCADRAFT_105177_[Volvox_carteri_f._nagariensis]_>gi|300262999|gb|EFJ47202.1|_hypothetical_protein_VOLCADRAFT_105177_[Volvox_carteri_f._nagariensis]	XP_002951751	1.66E-59	AT5G08650.1	3.00E-67	NA	_Small_GTP-binding_protein_
Ctaxi_contig_20543|comp33394_c0_seq4	GO:0019288	2	gdp-mannose-dependent_alpha-mannosyltransferase-like	gi|552811859|ref|XP_005843576.1|hypothetical_protein_CHLNCDRAFT_33086_[Chlorella_variabilis]_>gi|307103212|gb|EFN51474.1|_hypothetical_protein_CHLNCDRAFT_33086_[Chlorella_variabilis]	XP_005843576	2.18E-21	AT5G01220.1	1.00E-22	SQD2	_sulfoquinovosyldiacylglycerol_2_
Ctaxi_contig_20544|comp33394_c0_seq5	GO:0019288	2	sulfolipid_synthase	gi|302844891|ref|XP_002953985.1|hypothetical_protein_VOLCADRAFT_82536_[Volvox_carteri_f._nagariensis]_>gi|300260797|gb|EFJ45014.1|_hypothetical_protein_VOLCADRAFT_82536_[Volvox_carteri_f._nagariensis]	XP_002953985	3.09E-22	AT5G01220.1	8.00E-25	SQD2	_sulfoquinovosyldiacylglycerol_2_
Ctaxi_contig_20547|comp33395_c2_seq1	GO:0019288	2	50s_ribosomal_protein_l1	gi|302829643|ref|XP_002946388.1|plastid/chloroplast_ribosomal_protein_L1_[Volvox_carteri_f._nagariensis]_>gi|300268134|gb|EFJ52315.1|_plastid/chloroplast_ribosomal_protein_L1_[Volvox_carteri_f._nagariensis]	XP_002946388	6.06E-46	AT3G63490.1	1.00E-44	NA	_Ribosomal_protein_L1p/L10e_family_
Ctaxi_contig_20867|comp33428_c0_seq1	GO:0019288	2	protein	gi|302846967|ref|XP_002955019.1|hypothetical_protein_VOLCADRAFT_106614_[Volvox_carteri_f._nagariensis]_>gi|300259782|gb|EFJ44007.1|_hypothetical_protein_VOLCADRAFT_106614_[Volvox_carteri_f._nagariensis]	XP_002955019	5.73E-40	AT2G34860.2	2.00E-31	EDA3	_DnaJ/Hsp40_cysteine-rich_domain_superfamily_protein_
Ctaxi_contig_21509|comp33531_c2_seq3	GO:0019288	2	atp_synthase_gamma_chloroplastic-like	"gi|159476472|ref|XP_001696335.1|chloroplast_ATP_synthase_gamma_chain_[Chlamydomonas_reinhardtii]_>gi|114638|sp|P12113.1|ATPG_CHLRE_RecName:_Full=ATP_synthase_gamma_chain,_chloroplastic;_AltName:_Full=F-ATPase_gamma_subunit;_Flags:_Precursor_>gi|167403|gb|AAA33079.1|_ATP_synthase_gamma-subunit_[Chlamydomonas_reinhardtii]_>gi|167405|gb|AAA33080.1|_ATP_synthase_precursor_[Chlamydomonas_reinhardtii]_>gi|158282560|gb|EDP08312.1|_chloroplast_ATP_synthase_gamma_chain_[Chlamydomonas_reinhardtii]"	XP_001696335	4.41E-67	AT4G04640.1	5.00E-70	ATPC1	"_ATPase,_F1_complex,_gamma_subunit_protein_"
Ctaxi_contig_21746|comp33569_c0_seq2	GO:0019288	2	catalytic_coenzyme_binding_protein	"gi|470132857|ref|XP_004302291.1|PREDICTED:_chloroplast_stem-loop_binding_protein_of_41_kDa_b,_chloroplastic-like_[Fragaria_vesca_subsp._vesca]"	XP_004302291	1.29E-28	AT1G09340.1	8.00E-35	"CRB,CSP41B,HIP1.3"	_chloroplast_RNA_binding_
Ctaxi_contig_21750|comp33569_c0_seq6	GO:0019288	2	rna-binding_protein	gi|302828240|ref|XP_002945687.1|hypothetical_protein_VOLCADRAFT_78664_[Volvox_carteri_f._nagariensis]_>gi|300268502|gb|EFJ52682.1|_hypothetical_protein_VOLCADRAFT_78664_[Volvox_carteri_f._nagariensis]	XP_002945687	5.45E-19	AT1G09340.1	6.00E-21	"CRB,CSP41B,HIP1.3"	_chloroplast_RNA_binding_
Ctaxi_contig_31243|comp34667_c0_seq1	GO:0019288	2	hydroxymethylbutenyl_4-diphosphate_synthase	gi|302843882|ref|XP_002953482.1|hypothetical_protein_VOLCADRAFT_63610_[Volvox_carteri_f._nagariensis]_>gi|300261241|gb|EFJ45455.1|_hypothetical_protein_VOLCADRAFT_63610_[Volvox_carteri_f._nagariensis]	XP_002953482	1.91E-63	AT5G60600.3	1.00E-73	"GCPE,ISPG,CSB3,CLB4,HDS"	_4-hydroxy-3-methylbut-2-enyl_diphosphate_synthase_
Ctaxi_contig_31244|comp34667_c1_seq1	GO:0019288	2	4-hydroxy-3-methylbut-2-en-1-yl_diphosphate_synthase	gi|545371300|ref|XP_005650225.1|putative_chloroplast_1-hydroxy-2-methyl-2-(E)-butenyl-4-diphosphate_synthase_precursor_[Coccomyxa_subellipsoidea_C-169]_>gi|384252205|gb|EIE25681.1|_putative_chloroplast_1-hydroxy-2-methyl-2-(E)-butenyl-4-diphosphate_synthase_precursor_[Coccomyxa_subellipsoidea_C-169]	XP_005650225	2.21E-103	AT5G60600.1	1.00E-108	"GCPE,ISPG,CSB3,CLB4,HDS"	_4-hydroxy-3-methylbut-2-enyl_diphosphate_synthase_
Ctaxi_contig_31245|comp34667_c2_seq1	GO:0019288	2	chloroplast_1-hydroxy-2-methyl-2-_-butenyl-4-diphosphate_synthase_precursor	gi|61742128|gb|AAX54905.1|putative_chloroplast_1-hydroxy-2-methyl-2-(E)-butenyl-4-diphosphate_synthase_precursor_[Chlamydomonas_reinhardtii]	AAX54905	1.07E-55	AT5G60600.1	1.00E-49	"GCPE,ISPG,CSB3,CLB4,HDS"	_4-hydroxy-3-methylbut-2-enyl_diphosphate_synthase_
Ctaxi_contig_32192|comp34765_c1_seq1	GO:0019288	2	phenylalanyl-trna_synthetase	gi|552837785|ref|XP_005849441.1|hypothetical_protein_CHLNCDRAFT_56054_[Chlorella_variabilis]_>gi|307109101|gb|EFN57339.1|_hypothetical_protein_CHLNCDRAFT_56054_[Chlorella_variabilis]	XP_005849441	1.67E-61	AT3G58140.1	8.00E-71	NA	_phenylalanyl-tRNA_synthetase_class_IIc_family_protein_
Ctaxi_contig_32193|comp34765_c1_seq2	GO:0019288	2	protein	gi|552837785|ref|XP_005849441.1|hypothetical_protein_CHLNCDRAFT_56054_[Chlorella_variabilis]_>gi|307109101|gb|EFN57339.1|_hypothetical_protein_CHLNCDRAFT_56054_[Chlorella_variabilis]	XP_005849441	1.04E-61	AT3G58140.1	9.00E-68	NA	_phenylalanyl-tRNA_synthetase_class_IIc_family_protein_
Ctaxi_contig_32976|comp34834_c2_seq1	GO:0019288	2	digalactosyldiacylglycerol_synthase_chloroplastic-like	gi|159470905|ref|XP_001693597.1|galactolipid_galactosyltransferase_[Chlamydomonas_reinhardtii]_>gi|158283100|gb|EDP08851.1|_galactolipid_galactosyltransferase_[Chlamydomonas_reinhardtii]	XP_001693597	2.91E-67	AT3G11670.2	2.00E-69	DGD1	_UDP-Glycosyltransferase_superfamily_protein_
Ctaxi_contig_33018|comp34836_c3_seq1	GO:0019288	2	protein_thylakoid_chloroplastic-like	"gi|502148678|ref|XP_004507227.1|PREDICTED:_protein_THYLAKOID_FORMATION1,_chloroplastic-like_[Cicer_arietinum]"	XP_004507227	1.23E-18	AT2G20890.1	5.00E-24	"PSB29,THF1"	_photosystem_II_reaction_center_PSB29_protein_
Ctaxi_contig_34147|comp34934_c0_seq1	GO:0019288	2	2-c-methyl-d-erythritol_4-phosphate_cytidyltransferase	gi|302853405|ref|XP_002958218.1|hypothetical_protein_VOLCADRAFT_84386_[Volvox_carteri_f._nagariensis]_>gi|300256487|gb|EFJ40752.1|_hypothetical_protein_VOLCADRAFT_84386_[Volvox_carteri_f._nagariensis]	XP_002958218	2.20E-20	AT2G02500.1	1.00E-23	"ISPD,ATMEPCT,MCT"	_Nucleotide-diphospho-sugar_transferases_superfamily_protein_
Ctaxi_contig_34151|comp34934_c2_seq2	GO:0019288	2	2-c-methyl-d-erythritol_4-phosphate_cytidylyltransferase	gi|302853405|ref|XP_002958218.1|hypothetical_protein_VOLCADRAFT_84386_[Volvox_carteri_f._nagariensis]_>gi|300256487|gb|EFJ40752.1|_hypothetical_protein_VOLCADRAFT_84386_[Volvox_carteri_f._nagariensis]	XP_002958218	1.51E-28	AT2G02500.1	9.00E-34	"ISPD,ATMEPCT,MCT"	_Nucleotide-diphospho-sugar_transferases_superfamily_protein_
Ctaxi_contig_35097|comp35024_c1_seq1	GO:0019288	2	signal_recognition_particle_54_kda_chloroplastic-like	gi|545354454|ref|XP_005643061.1|signal_recognition_particle_protein_[Coccomyxa_subellipsoidea_C-169]_>gi|384245021|gb|EIE18517.1|_signal_recognition_particle_protein_[Coccomyxa_subellipsoidea_C-169]	XP_005643061	3.04E-61	AT5G03940.1	4.00E-69	"FFC,54CP,CPSRP54,SRP54CP"	_chloroplast_signal_recognition_particle_54_kDa_subunit_
Ctaxi_contig_35101|comp35024_c1_seq5	GO:0019288	2	signal_recognition_particle_subunit_ffh_srp54	gi|545354454|ref|XP_005643061.1|signal_recognition_particle_protein_[Coccomyxa_subellipsoidea_C-169]_>gi|384245021|gb|EIE18517.1|_signal_recognition_particle_protein_[Coccomyxa_subellipsoidea_C-169]	XP_005643061	6.95E-31	AT5G03940.1	8.00E-36	"FFC,54CP,CPSRP54,SRP54CP"	_chloroplast_signal_recognition_particle_54_kDa_subunit_
Ctaxi_contig_37725|comp35263_c3_seq1	GO:0019288	2	glyceraldehyde-3-phosphate_dehydrogenase	gi|260424076|gb|ACX37507.1|chloroplast_glyceraldehyde_3-phosphate_dehydrogenase_[Botryococcus_braunii]	ACX37507	5.71E-28	AT1G42970.1	4.00E-32	GAPB	_glyceraldehyde-3-phosphate_dehydrogenase_B_subunit_
Ctaxi_contig_39052|comp35375_c1_seq1	GO:0019288	2	ribose-5-phosphate_isomerase	gi|302837760|ref|XP_002950439.1|hypothetical_protein_VOLCADRAFT_104693_[Volvox_carteri_f._nagariensis]_>gi|300264444|gb|EFJ48640.1|_hypothetical_protein_VOLCADRAFT_104693_[Volvox_carteri_f._nagariensis]	XP_002950439	3.34E-24	AT3G04790.1	3.00E-28	NA	"_Ribose_5-phosphate_isomerase,_type_A_protein_"
Ctaxi_contig_39054|comp35375_c4_seq1	GO:0019288	2	ribose-5-phosphate_isomerase	gi|552840260|ref|XP_005849996.1|hypothetical_protein_CHLNCDRAFT_34303_[Chlorella_variabilis]_>gi|307109657|gb|EFN57894.1|_hypothetical_protein_CHLNCDRAFT_34303_[Chlorella_variabilis]	XP_005849996	8.80E-25	AT3G04790.1	1.00E-26	NA	"_Ribose_5-phosphate_isomerase,_type_A_protein_"
Ctaxi_contig_39055|comp35375_c4_seq2	GO:0019288	2	ribose-5-phosphate_isomerase	gi|552840260|ref|XP_005849996.1|hypothetical_protein_CHLNCDRAFT_34303_[Chlorella_variabilis]_>gi|307109657|gb|EFN57894.1|_hypothetical_protein_CHLNCDRAFT_34303_[Chlorella_variabilis]	XP_005849996	9.04E-22	AT3G04790.1	7.00E-23	NA	"_Ribose_5-phosphate_isomerase,_type_A_protein_"
Ctaxi_contig_40079|comp35469_c2_seq2	GO:0019288	2	4-hydroxy-3-methylbut-2-enyl_diphosphate_reductase	gi|552833460|ref|XP_005848540.1|hypothetical_protein_CHLNCDRAFT_59658_[Chlorella_variabilis]_>gi|307108197|gb|EFN56438.1|_hypothetical_protein_CHLNCDRAFT_59658_[Chlorella_variabilis]	XP_005848540	5.16E-42	AT4G34350.1	2.00E-43	"CLB6,ISPH,HDR"	_4-hydroxy-3-methylbut-2-enyl_diphosphate_reductase_
Ctaxi_contig_40080|comp35469_c2_seq3	GO:0019288	2	4-hydroxy-3-methylbut-2-enyl_diphosphate_reductase	gi|389650110|gb|AFK94154.1|4-hydroxy-3-methylbut-2-enyl_diphosphate_reductase_[Dunaliella_salina]	AFK94154	6.94E-22	AT4G34350.1	2.00E-22	"CLB6,ISPH,HDR"	_4-hydroxy-3-methylbut-2-enyl_diphosphate_reductase_
Ctaxi_contig_40081|comp35469_c2_seq4	GO:0019288	2	4-hydroxy-3-methylbut-2-enyl_diphosphate_reductase	gi|389650110|gb|AFK94154.1|4-hydroxy-3-methylbut-2-enyl_diphosphate_reductase_[Dunaliella_salina]	AFK94154	1.92E-16	AT4G34350.1	2.00E-18	"CLB6,ISPH,HDR"	_4-hydroxy-3-methylbut-2-enyl_diphosphate_reductase_
Ctaxi_contig_41216|comp35560_c2_seq1	GO:0019288	2	1-deoxy-d-xylulose_5-phosphate_reductoisomerase	gi|388564732|gb|AFK73395.1|2-C-methyl-D-erythritol_4-phosphate_synthase_[Plagiochasma_appendiculatum]_>gi|392598159|gb|AFM78686.1|_1-deoxy-D-xylulose-5-phosphate_reductoisomerase_[Plagiochasma_appendiculatum]	AFK73395	1.26E-84	AT5G62790.1	2.00E-100	"DXR,PDE129"	_1-deoxy-D-xylulose_5-phosphate_reductoisomerase_
Ctaxi_contig_41218|comp35560_c2_seq3	GO:0019288	2	1-deoxy-d-xylulose_5-phosphate_reductoisomerase	gi|40849971|gb|AAR95700.1|putative_1-deoxy-D-xylulose_5-phosphate_reductoisomerase_[Ginkgo_biloba]	AAR95700	6.68E-17	AT5G62790.2	5.00E-18	DXR	_1-deoxy-D-xylulose_5-phosphate_reductoisomerase_
Ctaxi_contig_44629|comp35786_c0_seq1	GO:0019288	2	porphobilinogen_deaminase	gi|552811775|ref|XP_005843555.1|hypothetical_protein_CHLNCDRAFT_33052_[Chlorella_variabilis]_>gi|307103191|gb|EFN51453.1|_hypothetical_protein_CHLNCDRAFT_33052_[Chlorella_variabilis]	XP_005843555	6.52E-42	AT5G08280.1	5.00E-46	HEMC	_hydroxymethylbilane_synthase_
Ctaxi_contig_44630|comp35786_c0_seq2	GO:0019288	2	porphobilinogen_deaminase	gi|159486921|ref|XP_001701485.1|porphobilinogen_deaminase_[Chlamydomonas_reinhardtii]_>gi|158271667|gb|EDO97482.1|_porphobilinogen_deaminase_[Chlamydomonas_reinhardtii]	XP_001701485	3.66E-15	AT5G08280.1	4.00E-18	HEMC	_hydroxymethylbilane_synthase_
Ctaxi_contig_44634|comp35786_c1_seq4	GO:0019288	2	porphobilinogen_deaminase	"gi|460396846|ref|XP_004243981.1|PREDICTED:_porphobilinogen_deaminase,_chloroplastic-like_[Solanum_lycopersicum]"	XP_004243981	4.30E-26	AT5G08280.1	3.00E-31	HEMC	_hydroxymethylbilane_synthase_
Ctaxi_contig_46567|comp35906_c2_seq1	GO:0019288	2	phytoene_synthase	gi|327198787|emb|CBW37867.1|chloroplast_phytoene_synthase_precursor_[Chromochloris_zofingiensis]_>gi|327198789|emb|CBW37868.1|_chloroplast_phytoene_synthase_precursor_[Chromochloris_zofingiensis]	CBW37867	3.52E-39	AT5G17230.2	1.00E-32	PSY	_PHYTOENE_SYNTHASE_
Ctaxi_contig_46569|comp35906_c3_seq1	GO:0019288	2	phytoene_synthase	gi|545374898|ref|XP_005651683.1|chloroplast_phytoene_synthase_precursor_[Coccomyxa_subellipsoidea_C-169]_>gi|384253665|gb|EIE27139.1|_chloroplast_phytoene_synthase_precursor_[Coccomyxa_subellipsoidea_C-169]	XP_005651683	2.41E-53	AT5G17230.2	3.00E-48	PSY	_PHYTOENE_SYNTHASE_
Ctaxi_contig_46570|comp35906_c3_seq2	GO:0019288	2	phytoene_synthase	gi|13195243|gb|AAK15621.1|AF305430_1phytoene_synthase_[Haematococcus_pluvialis]	AAK15621	1.64E-23	AT5G17230.2	2.00E-29	PSY	_PHYTOENE_SYNTHASE_
Ctaxi_contig_51206|comp36224_c5_seq3	GO:0019288	2	2c-methyl-d-erythritol_-cyclodiphosphate_synthase	gi|302832844|ref|XP_002947986.1|hypothetical_protein_VOLCADRAFT_88137_[Volvox_carteri_f._nagariensis]_>gi|300266788|gb|EFJ50974.1|_hypothetical_protein_VOLCADRAFT_88137_[Volvox_carteri_f._nagariensis]	XP_002947986	1.62E-74	AT1G63970.1	2.00E-89	"ISPF,MECPS"	_isoprenoid_F_
Ctaxi_contig_52959|comp36326_c3_seq1	GO:0019288	2	protein_lhcp_translocation_defect-like	gi|302781252|ref|XP_002972400.1|hypothetical_protein_SELMODRAFT_228130_[Selaginella_moellendorffii]_>gi|300159867|gb|EFJ26486.1|_hypothetical_protein_SELMODRAFT_228130_[Selaginella_moellendorffii]	XP_002972400	1.43E-28	AT1G50900.1	2.00E-35	GDC1	_Ankyrin_repeat_family_protein_
Ctaxi_contig_56195|comp36517_c0_seq1	GO:0019288	2	cytochrome_p450	gi|482868199|gb|AGK38421.1|CYP97B1_[Parachlorella_kessleri]	AGK38421	1.92E-39	AT4G15110.1	4.00E-44	CYP97B3	"_cytochrome_P450,_family_97,_subfamily_B,_polypeptide_3_"
Ctaxi_contig_60649|comp36770_c2_seq1	GO:0019288	2	protein	gi|255579785|ref|XP_002530730.1|conserved_hypothetical_protein_[Ricinus_communis]_>gi|223529694|gb|EEF31636.1|_conserved_hypothetical_protein_[Ricinus_communis]	XP_002530730	1.81E-11	AT4G35760.1	8.00E-14	NA	_NAD(P)H_dehydrogenase_(quinone)s_
Ctaxi_contig_62379|comp36853_c3_seq1	GO:0019288	2	duf482-domain-containing_protein	gi|302834828|ref|XP_002948976.1|hypothetical_protein_VOLCADRAFT_104149_[Volvox_carteri_f._nagariensis]_>gi|300265721|gb|EFJ49911.1|_hypothetical_protein_VOLCADRAFT_104149_[Volvox_carteri_f._nagariensis]	XP_002948976	3.98E-21	AT2G23390.1	2.00E-21	NA	"_CONTAINS_InterPro_DOMAIN/s:_Protein_of_unknown_function_DUF482_(InterPro:IPR007434),_Acyl-CoA_N-acyltransferase_(InterPro:IPR016181);_Has_2165_Blast_hits_to_2163_proteins_in_543_species:_Archae_-_0;_Bacteria_-_1044;_Metazoa_-_0;_Fungi_-_0;_Plants_-_33;_Viruses_-_0;_Other_Eukaryotes_-_1088_(source:_NCBI_BLink)._"
Ctaxi_contig_62380|comp36853_c3_seq2	GO:0019288	2	duf482-domain-containing_protein	gi|302834828|ref|XP_002948976.1|hypothetical_protein_VOLCADRAFT_104149_[Volvox_carteri_f._nagariensis]_>gi|300265721|gb|EFJ49911.1|_hypothetical_protein_VOLCADRAFT_104149_[Volvox_carteri_f._nagariensis]	XP_002948976	1.05E-20	AT2G23390.1	5.00E-21	NA	"_CONTAINS_InterPro_DOMAIN/s:_Protein_of_unknown_function_DUF482_(InterPro:IPR007434),_Acyl-CoA_N-acyltransferase_(InterPro:IPR016181);_Has_2165_Blast_hits_to_2163_proteins_in_543_species:_Archae_-_0;_Bacteria_-_1044;_Metazoa_-_0;_Fungi_-_0;_Plants_-_33;_Viruses_-_0;_Other_Eukaryotes_-_1088_(source:_NCBI_BLink)._"
Ctaxi_contig_64498|comp36966_c5_seq1	GO:0019288	2	sedoheptulose-_-bisphosphatase	"gi|302830724|ref|XP_002946928.1|sedoheptulose-1,7-biphosphatase_[Volvox_carteri_f._nagariensis]_>gi|300267972|gb|EFJ52154.1|_sedoheptulose-1,7-biphosphatase_[Volvox_carteri_f._nagariensis]"	XP_002946928	4.06E-37	AT3G55800.1	1.00E-34	SBPASE	_sedoheptulose-bisphosphatase_
Ctaxi_contig_64502|comp36966_c5_seq5	GO:0019288	2	sedoheptulose-_-bisphosphatase	"gi|302830724|ref|XP_002946928.1|sedoheptulose-1,7-biphosphatase_[Volvox_carteri_f._nagariensis]_>gi|300267972|gb|EFJ52154.1|_sedoheptulose-1,7-biphosphatase_[Volvox_carteri_f._nagariensis]"	XP_002946928	5.11E-92	AT3G55800.1	6.00E-111	SBPASE	_sedoheptulose-bisphosphatase_
Ctaxi_contig_66245|comp37039_c6_seq21	GO:0019288	2	phosphomethylpyrimidine_synthase	gi|545359944|ref|XP_005645392.1|hydroxymethylpyrimidine_phosphate_synthase_[Coccomyxa_subellipsoidea_C-169]_>gi|384247361|gb|EIE20848.1|_hydroxymethylpyrimidine_phosphate_synthase_[Coccomyxa_subellipsoidea_C-169]	XP_005645392	4.56E-99	AT2G29630.3	1.00E-101	THIC	_thiaminC_
Ctaxi_contig_66325|comp37043_c3_seq8	GO:0019288	2	haloacid_dehalogenase-like_hydrolase_family_protein	gi|30696124|ref|NP_564718.2|haloacid_dehalogenase-like_hydrolase_family_protein_[Arabidopsis_thaliana]_>gi|17529226|gb|AAL38840.1|_unknown_protein_[Arabidopsis_thaliana]_>gi|332195279|gb|AEE33400.1|_haloacid_dehalogenase-like_hydrolase_family_protein_[Arabidopsis_thaliana]	NP_564718	1.41E-22	AT1G56500.1	4.00E-30	NA	_haloacid_dehalogenase-like_hydrolase_family_protein_
Ctaxi_contig_66328|comp37043_c5_seq1	GO:0019288	2	nhl_repeat-containing_protein_2-like	gi|302760605|ref|XP_002963725.1|hypothetical_protein_SELMODRAFT_79954_[Selaginella_moellendorffii]_>gi|300168993|gb|EFJ35596.1|_hypothetical_protein_SELMODRAFT_79954_[Selaginella_moellendorffii]	XP_002963725	4.14E-31	AT1G56500.1	4.00E-36	NA	_haloacid_dehalogenase-like_hydrolase_family_protein_
Ctaxi_contig_67979|comp37108_c6_seq1	GO:0019288	2	omega-6-_chloroplast_isoform	"gi|159469834|ref|XP_001693068.1|omega-6-FAD,_chloroplast_isoform_[Chlamydomonas_reinhardtii]_>gi|2696717|dbj|BAA23881.1|_chloroplast_w6_desaturase_[Chlamydomonas_reinhardtii]_>gi|158277870|gb|EDP03637.1|_omega-6-FAD,_chloroplast_isoform_[Chlamydomonas_reinhardtii]"	XP_001693068	5.57E-47	AT4G30950.1	2.00E-38	"FAD6,FADC,SFD4"	_fatty_acid_desaturase_6_
Ctaxi_contig_69913|comp37185_c4_seq1	GO:0019288	2	carotene_epsilon-_chloroplastic-like	gi|148357832|gb|ABQ59243.1|CYP97C3_[Chlamydomonas_reinhardtii]	ABQ59243	0	AT3G53130.1	0	"LUT1,CYP97C1"	_Cytochrome_P450_superfamily_protein_
Ctaxi_contig_3601|comp23436_c0_seq1	GO:0055114	2	optic_atrophy_3_protein	gi|159467647|ref|XP_001692003.1|hypothetical_protein_CHLREDRAFT_145404_[Chlamydomonas_reinhardtii]_>gi|158278730|gb|EDP04493.1|_predicted_protein_[Chlamydomonas_reinhardtii]	XP_001692003	5.18E-21	AT3G58150.1	1.00E-16	NA	_Optic_atrophy_3_protein_(OPA3)_
Ctaxi_contig_7967|comp30461_c0_seq1	GO:0055114	2	short-chain_dehydrogenase_reductase_sdr	gi|354488125|ref|XP_003506221.1|PREDICTED:_17-beta-hydroxysteroid_dehydrogenase_type_6-like_[Cricetulus_griseus]	XP_003506221	8.85E-20	AT5G10050.1	2.00E-12	NA	_NAD(P)-binding_Rossmann-fold_superfamily_protein_
Ctaxi_contig_7982|comp30468_c0_seq1	GO:0055114	2	glycerol-3-phosphate_dehydrogenase	gi|545370389|ref|XP_005649838.1|glycerol-3-phosphate_dehydrogenase_[Coccomyxa_subellipsoidea_C-169]_>gi|384251817|gb|EIE25294.1|_glycerol-3-phosphate_dehydrogenase_[Coccomyxa_subellipsoidea_C-169]	XP_005649838	2.71E-84	AT2G40690.1	7.00E-88	"GLY1,SFD1"	_NAD-dependent_glycerol-3-phosphate_dehydrogenase_family_protein_
Ctaxi_contig_8508|comp30723_c1_seq1	GO:0055114	2	pinus_taeda_anonymous_locus_0_12238_01_genomic_sequence	"gi|302851090|ref|XP_002957070.1|ATP_synthase,_subunit_D,_chloroplast_precursor_[Volvox_carteri_f._nagariensis]_>gi|5902612|gb|AAD55576.1|AF110794_1_ATP_synthase-delta_chain_[Volvox_carteri_f._nagariensis]_>gi|300257626|gb|EFJ41872.1|_ATP_synthase,_subunit_D,_chloroplast_precursor_[Volvox_carteri_f._nagariensis]"	XP_002957070	3.36E-20	AT4G09650.1	6.00E-12	ATPD	_ATP_synthase_delta-subunit_gene_
Ctaxi_contig_9513|comp31115_c0_seq2	GO:0055114	2	1-deoxy-d-xylulose_5-phosphate_reductoisomerase	gi|209402461|gb|ACI45953.1|putative_plastid_1-deoxy-D-xylulose_5-phosphate_reductoisomerase_precursor_[Mantoniella_squamata]	ACI45953	1.19E-43	AT5G62790.1	6.00E-53	"DXR,PDE129"	_1-deoxy-D-xylulose_5-phosphate_reductoisomerase_
Ctaxi_contig_9649|comp31164_c2_seq1	GO:0055114	2	type_ii	"gi|159462450|ref|XP_001689455.1|peroxiredoxin,_type_II_[Chlamydomonas_reinhardtii]_>gi|158283443|gb|EDP09193.1|_peroxiredoxin,_type_II_[Chlamydomonas_reinhardtii]"	XP_001689455	3.39E-13	AT3G52960.1	7.00E-12	NA	_Thioredoxin_superfamily_protein_
Ctaxi_contig_11212|comp31625_c0_seq1	GO:0055114	2	photosystem_i_reaction_center_subunit_n	gi|552816599|ref|XP_005844728.1|hypothetical_protein_CHLNCDRAFT_32470_[Chlorella_variabilis]_>gi|307104372|gb|EFN52626.1|_hypothetical_protein_CHLNCDRAFT_32470_[Chlorella_variabilis]	XP_005844728	4.74E-15	AT5G64040.1	5.00E-16	PSAN	"_photosystem_I_reaction_center_subunit_PSI-N,_chloroplast,_putative_/_PSI-N,_putative_(PSAN)_"
Ctaxi_contig_11213|comp31625_c0_seq2	GO:0055114	2	photosystem_i_reaction_center_subunit_n	gi|552816599|ref|XP_005844728.1|hypothetical_protein_CHLNCDRAFT_32470_[Chlorella_variabilis]_>gi|307104372|gb|EFN52626.1|_hypothetical_protein_CHLNCDRAFT_32470_[Chlorella_variabilis]	XP_005844728	2.97E-17	AT5G64040.1	2.00E-19	PSAN	"_photosystem_I_reaction_center_subunit_PSI-N,_chloroplast,_putative_/_PSI-N,_putative_(PSAN)_"
Ctaxi_contig_11785|comp31780_c1_seq1	GO:0055114	2	nad-dependent_epimerase_dehydratase	gi|554635925|ref|YP_008711569.1|NAD-dependent_epimerase/dehydratase_[Gloeobacter_kilaueensis_JS1]_>gi|554671108|ref|WP_023172976.1|_NAD-dependent_epimerase/dehydratase_[Gloeobacter_kilaueensis]_>gi|553882420|gb|AGY57862.1|_NAD-dependent_epimerase/dehydratase_[Gloeobacter_kilaueensis_JS1]	YP_008711569	1.50E-24	AT3G53520.1	4.00E-31	"UXS1,ATUXS1"	_UDP-glucuronic_acid_decarboxylase_1_
Ctaxi_contig_11980|comp31824_c0_seq1	GO:0055114	2	thioredoxin_reductase	gi|552828047|ref|XP_005847378.1|hypothetical_protein_CHLNCDRAFT_134198_[Chlorella_variabilis]_>gi|307107032|gb|EFN55276.1|_hypothetical_protein_CHLNCDRAFT_134198_[Chlorella_variabilis]	XP_005847378	6.35E-40	AT2G41680.1	2.00E-45	NTRC	_NADPH-dependent_thioredoxin_reductase_C_
Ctaxi_contig_11981|comp31824_c1_seq1	GO:0055114	2	thioredoxin-disulfide_reductase	gi|552828047|ref|XP_005847378.1|hypothetical_protein_CHLNCDRAFT_134198_[Chlorella_variabilis]_>gi|307107032|gb|EFN55276.1|_hypothetical_protein_CHLNCDRAFT_134198_[Chlorella_variabilis]	XP_005847378	1.97E-60	AT2G41680.1	2.00E-72	NTRC	_NADPH-dependent_thioredoxin_reductase_C_
Ctaxi_contig_12343|comp31916_c0_seq1	GO:0055114	2	thioredoxin_peroxidase	gi|303275592|ref|XP_003057090.1|predicted_protein_[Micromonas_pusilla_CCMP1545]_>gi|226461442|gb|EEH58735.1|_predicted_protein_[Micromonas_pusilla_CCMP1545]	XP_003057090	9.15E-58	AT5G06290.1	3.00E-65	"2-CysPrxB,2CPB"	_2-cysteine_peroxiredoxin_B_
Ctaxi_contig_12344|comp31916_c0_seq2	GO:0055114	2	thioredoxin_peroxidase	gi|303275592|ref|XP_003057090.1|predicted_protein_[Micromonas_pusilla_CCMP1545]_>gi|226461442|gb|EEH58735.1|_predicted_protein_[Micromonas_pusilla_CCMP1545]	XP_003057090	9.15E-58	AT5G06290.1	2.00E-65	"2-CysPrxB,2CPB"	_2-cysteine_peroxiredoxin_B_
Ctaxi_contig_12345|comp31916_c0_seq3	GO:0055114	2	thioredoxin-like_protein	gi|74272711|gb|ABA01151.1|chloroplast_thioredoxin_peroxidase_[Chlamydomonas_incerta]	ABA01151	1.25E-32	AT3G11630.1	1.00E-40	NA	_Thioredoxin_superfamily_protein_
Ctaxi_contig_13564|comp32187_c0_seq1	GO:0055114	2	copper_target_1_protein	gi|302833487|ref|XP_002948307.1|copper_target_1_protein_[Volvox_carteri_f._nagariensis]_>gi|300266527|gb|EFJ50714.1|_copper_target_1_protein_[Volvox_carteri_f._nagariensis]	XP_002948307	1.53E-81	AT3G56940.2	5.00E-91	CRD1	"_dicarboxylate_diiron_protein,_putative_(Crd1)_"
Ctaxi_contig_13566|comp32187_c0_seq3	GO:0055114	2	copper_target_1_protein	gi|545372450|ref|XP_005650693.1|magnesium-protoporphyrin_IX_monomethyl_[Coccomyxa_subellipsoidea_C-169]_>gi|384252673|gb|EIE26149.1|_magnesium-protoporphyrin_IX_monomethyl_[Coccomyxa_subellipsoidea_C-169]	XP_005650693	5.45E-27	AT3G56940.2	5.00E-35	CRD1	"_dicarboxylate_diiron_protein,_putative_(Crd1)_"
Ctaxi_contig_13570|comp32187_c1_seq3	GO:0055114	2	copper_target_1_protein	"gi|159468790|ref|XP_001692557.1|copper_response_defect_1_protein_[Chlamydomonas_reinhardtii]_>gi|73620641|sp|Q9LD46.1|CRD1_CHLRE_RecName:_Full=Magnesium-protoporphyrin_IX_monomethyl_ester_[oxidative]_cyclase_1,_chloroplastic;_Short=Mg-protoporphyrin_IX_monomethyl_ester_oxidative_cyclase_1;_AltName:_Full=Copper_response_defect_1_protein;_AltName:_Full=Copper-response_target_1_protein;_Flags:_Precursor_>gi|7542488|gb|AAF63477.1|AF237671_1_copper_response_defect_1_protein_[Chlamydomonas_reinhardtii]_>gi|7637739|gb|AAF65221.1|AF226628_1_copper_response_target_1_protein_[Chlamydomonas_reinhardtii]_>gi|158278270|gb|EDP04035.1|_copper_response_defect_1_protein_[Chlamydomonas_reinhardtii]"	XP_001692557	1.49E-16	AT3G56940.1	8.00E-20	"CRD1,CHL27,ACSF"	"_dicarboxylate_diiron_protein,_putative_(Crd1)_"
Ctaxi_contig_14341|comp32346_c1_seq1	GO:0055114	2	beta-carotene_hydroxylase	"gi|75207033|sp|Q9SPK6.1|BCH_HAEPLRecName:_Full=Beta-carotene_3-hydroxylase,_chloroplastic;_Flags:_Precursor_>gi|5852870|gb|AAD54243.1|AF162276_1_carotenoid_hydroxylase_[Haematococcus_pluvialis]"	Q9SPK6	7.12E-35	AT4G25700.1	6.00E-37	"BETA-OHASE1,B1,chy1,BCH1"	_beta-hydroxylase_1_
Ctaxi_contig_14572|comp32401_c1_seq1	GO:0055114	2	30s_ribosomal_protein_s12	gi|493500147|ref|WP_006454669.1|30S_ribosomal_protein_S12_[Synechococcus_sp._PCC_7335]_>gi|196189961|gb|EDX84925.1|_ribosomal_protein_S12_[Synechococcus_sp._PCC_7335]	WP_006454669	2.77E-49	ATCG00905.1	3.00E-57	"RPS12C,RPS12"	_ribosomal_protein_S12C_
Ctaxi_contig_14578|comp32401_c3_seq4	GO:0055114	2	ribulose-_-bisphosphate_carboxylase_oxygenase_large_subunit	"gi|18253104|dbj|BAB83957.1|ribulose-1,5-bisphosphate_carboxylase/oxygenase_large_subunit_[Caulerpa_taxifolia]"	BAB83957	6.67E-109	ATCG00490.1	2.00E-124	RBCL	_ribulose-bisphosphate_carboxylases_
Ctaxi_contig_14582|comp32401_c3_seq8	GO:0055114	2	ribulose-_-bisphosphate_carboxylase_oxygenase_large_subunit	"gi|440577942|emb|CBM42419.1|RuBisCO,_partial_[Gilgiochloa_indurata]"	CBM42419	3.15E-27	ATCG00490.1	9.00E-35	RBCL	_ribulose-bisphosphate_carboxylases_
Ctaxi_contig_15080|comp32493_c0_seq1	GO:0055114	2	glutamate_dehydrogenase	gi|159488550|ref|XP_001702270.1|glutamate_dehydrogenase_[Chlamydomonas_reinhardtii]_>gi|158271247|gb|EDO97071.1|_glutamate_dehydrogenase_[Chlamydomonas_reinhardtii]	XP_001702270	3.44E-49	AT5G18170.1	1.00E-40	GDH1	_glutamate_dehydrogenase_1_
Ctaxi_contig_15144|comp32505_c1_seq1	GO:0055114	2	nadp-dependent_glyceraldehyde-3-phosphate_dehydrogenase	gi|475598714|gb|EMT24014.1|NADP-dependent_glyceraldehyde-3-phosphate_dehydrogenase_[Aegilops_tauschii]	EMT24014	1.76E-31	AT2G24270.4	5.00E-39	ALDH11A3	_aldehyde_dehydrogenase_11A3_
Ctaxi_contig_15947|comp32643_c1_seq1	GO:0055114	2	iron-sulfur_cluster_assembly_protein	gi|545374479|ref|XP_005651523.1|iron-sulfur_cluster_assembly_protein_[Coccomyxa_subellipsoidea_C-169]_>gi|384253504|gb|EIE26979.1|_iron-sulfur_cluster_assembly_protein_[Coccomyxa_subellipsoidea_C-169]	XP_005651523	4.25E-28	AT5G49940.1	6.00E-33	"NFU2,ATCNFU2"	_NIFU-like_protein_2_
Ctaxi_contig_15980|comp32652_c0_seq1	GO:0055114	2	nadh_dehydrogenase_subunit_1	gi|162134228|gb|ABX82549.1|NADH_dehydrogenase_subunit_1_[Trebouxia_aggregata]	ABX82549	2.10E-109	ATMG01275.1	9.00E-104	"NAD1A,NAD1,ND1"	_NADH_dehydrogenase_1A_
Ctaxi_contig_16594|comp32755_c0_seq1	GO:0055114	2	cytochrome_c_peroxidase	gi|552809366|ref|XP_005842918.1|hypothetical_protein_CHLNCDRAFT_56419_[Chlorella_variabilis]_>gi|307102545|gb|EFN50816.1|_hypothetical_protein_CHLNCDRAFT_56419_[Chlorella_variabilis]	XP_005842918	3.13E-113	AT4G35000.1	4.00E-75	APX3	_ascorbate_peroxidase_3_
Ctaxi_contig_16618|comp32758_c0_seq11	GO:0055114	2	hypothetical_protein_SELMODRAFT_45492	gi|302821429|ref|XP_002992377.1|hypothetical_protein_SELMODRAFT_45492_[Selaginella_moellendorffii]_>gi|300139793|gb|EFJ06527.1|_hypothetical_protein_SELMODRAFT_45492_[Selaginella_moellendorffii]	XP_002992377	2.36E-22	AT1G06240.1	3.00E-25	NA	_Protein_of_unknown_function_DUF455_
Ctaxi_contig_16668|comp32766_c0_seq3	GO:0055114	2	cmf_receptor_cmfr1	gi|302842650|ref|XP_002952868.1|hypothetical_protein_VOLCADRAFT_82001_[Volvox_carteri_f._nagariensis]_>gi|300261908|gb|EFJ46118.1|_hypothetical_protein_VOLCADRAFT_82001_[Volvox_carteri_f._nagariensis]	XP_002952868	2.95E-64	NA	NA	NA	NA
Ctaxi_contig_16675|comp32768_c0_seq1	GO:0055114	2	dihydrolipoamide_dehydrogenase_of_glycine_decarboxylase_from_pisum_sativum	gi|545357906|ref|XP_005644548.1|dihydrolipoamide_dehydrogenase_of_glycine_decarboxylase_from_pisum_Sativum_[Coccomyxa_subellipsoidea_C-169]_>gi|384246514|gb|EIE20004.1|_dihydrolipoamide_dehydrogenase_of_glycine_decarboxylase_from_pisum_Sativum_[Coccomyxa_subellipsoidea_C-169]	XP_005644548	1.27E-94	AT1G48030.2	1.00E-106	mtLPD1	_mitochondrial_lipoamide_dehydrogenase_1_
Ctaxi_contig_16677|comp32768_c1_seq1	GO:0055114	2	dihydrolipoyl_dehydrogenase	gi|552813474|ref|XP_005843958.1|hypothetical_protein_CHLNCDRAFT_48339_[Chlorella_variabilis]_>gi|307103597|gb|EFN51856.1|_hypothetical_protein_CHLNCDRAFT_48339_[Chlorella_variabilis]	XP_005843958	4.11E-70	AT1G48030.2	1.00E-77	mtLPD1	_mitochondrial_lipoamide_dehydrogenase_1_
Ctaxi_contig_17244|comp32876_c0_seq1	GO:0055114	2	ferritin-_chloroplastic-like	gi|462416891|gb|EMJ21628.1|hypothetical_protein_PRUPE_ppa009703mg_[Prunus_persica]	EMJ21628	9.42E-65	AT2G40300.1	1.00E-80	"ATFER4,FER4"	_ferritin_4_
Ctaxi_contig_17304|comp32881_c0_seq1	GO:0055114	2	coproporphyrinogen_iii_oxidase	gi|159487437|ref|XP_001701729.1|coproporphyrinogen_III_oxidase_[Chlamydomonas_reinhardtii]_>gi|4731368|gb|AAD28474.1|AF133671_1_coproporphyrinogen_III_oxidase_precursor_[Chlamydomonas_reinhardtii]_>gi|4731370|gb|AAD28475.1|AF133672_1_coproporphyrinogen_III_oxidase_precursor_[Chlamydomonas_reinhardtii]_>gi|158280948|gb|EDP06704.1|_coproporphyrinogen_III_oxidase_[Chlamydomonas_reinhardtii]	XP_001701729	4.85E-31	AT4G03205.1	3.00E-31	hemf2	_Coproporphyrinogen_III_oxidase_
[truncated: 2,764,437 more chars]
