# Supplementary material for: An Intracellular Transcriptomic Atlas of the Giant Coenocyte Caulerpa taxifolia
Source: PLoS Genet. 2015 Jan 8;11(1):e1004900. doi: 10.1371/journal.pgen.1004900 (PMC4287348; doi:10.1371/journal.pgen.1004900)
Supplement: S29 Dataset — GO term categories. Provided are categories used to classify similar GO terms that are used in Fig. 3. (TXT) [file pgen.1004900.s030.txt]

node	go	go_description	category
6	GO:0006306	DNA_methylation	chromatin
6	GO:0000785	chromatin	chromatin
6	GO:0043414	macromolecule_methylation	chromatin
6	GO:0006346	methylation-dependent_chromatin_silencing	chromatin
6	GO:0051567	histone_H3-K9_methylation	chromatin
6	GO:0043044	ATP-dependent_chromatin_remodeling	chromatin
6	GO:0040029	"regulation_of_gene_expression,_epigenetic"	chromatin
3	GO:0004672	protein_kinase_activity	kinases
1	GO:0004222	metalloendopeptidase_activity	peptidase
1	GO:0030163	protein_catabolic_process	peptidase
1	GO:0008233	peptidase_activity	peptidase
1	GO:0010255	glucose_mediated_signaling_pathway	peptidase
5	GO:0005665	"DNA-directed_RNA_polymerase_II,_core_complex"	polymerase
6	GO:0007129	synapsis	recombination
6	GO:0006310	DNA_recombination	recombination
6	GO:0007131	reciprocal_meiotic_recombination	recombination
6	GO:0007062	sister_chromatid_cohesion	recombination
6	GO:0000724	double-strand_break_repair_via_homologous_recombination	repair
6	GO:0006297	"nucleotide-excision_repair,_DNA_gap_filling"	repair
6	GO:0006281	DNA_repair	repair
6	GO:0032204	regulation_of_telomere_maintenance	repair
6	GO:0043247	telomere_maintenance_in_response_to_DNA_damage	repair
6	GO:0019985	translesion_synthesis	repair
6	GO:0006260	DNA_replication	replication
6	GO:0003887	DNA-directed_DNA_polymerase_activity	replication
6	GO:0006261	DNA-dependent_DNA_replication	replication
6	GO:0042575	DNA_polymerase_complex	replication
6	GO:0006270	DNA_replication_initiation	replication
6	GO:0005657	replication_fork	replication
6	GO:0003918	DNA_topoisomerase_type_II_(ATP-hydrolyzing)_activity	replication
6	GO:0006265	DNA_topological_change	replication
6	GO:0006275	regulation_of_DNA_replication	replication
6	GO:0035196	production_of_miRNAs_involved_in_gene_silencing_by_miRNA	RNAi
6	GO:0010267	production_of_ta-siRNAs_involved_in_RNA_interference	RNAi
6	GO:0031048	chromatin_silencing_by_small_RNA	RNAi
6	GO:0009616	virus_induced_gene_silencing	RNAi
2	GO:0006364	rRNA_processing	translation
2	GO:0006412	translation	translation
2	GO:0005840	ribosome	translation
2	GO:0003735	structural_constituent_of_ribosome	translation
2	GO:0042254	ribosome_biogenesis	translation
2	GO:0022626	cytosolic_ribosome	translation
2	GO:0015935	small_ribosomal_subunit	translation
2	GO:0019843	rRNA_binding	translation
2	GO:0006414	translational_elongation	translation
2	GO:0032544	plastid_translation	translation
2	GO:0003746	translation_elongation_factor_activity	translation
2	GO:0006448	regulation_of_translational_elongation	translation
2	GO:0006417	regulation_of_translation	translation
2	GO:0022627	cytosolic_small_ribosomal_subunit	translation
2	GO:0003755	peptidyl-prolyl_cis-trans_isomerase_activity	translation
2	GO:0006399	tRNA_metabolic_process	translation
2	GO:0005730	nucleolus	translation
2	GO:0022625	cytosolic_large_ribosomal_subunit	translation
3	GO:0030126	COPI_vesicle_coat	vesicles
