# Supplementary material for: An Intracellular Transcriptomic Atlas of the Giant Coenocyte Caulerpa taxifolia
Source: PLoS Genet. 2015 Jan 8;11(1):e1004900. doi: 10.1371/journal.pgen.1004900 (PMC4287348; doi:10.1371/journal.pgen.1004900)
Supplement: S30 Dataset — Intersection of Caulerpa and tomato (Solanum lycopersicum) transcriptomic atlases. Provided are Caulerpa contig IDs (“seq_id”), their best BLASTX tomato hit from the tomato ITAG2.3 transcriptome version (“itag”), the node the Caulerpa contig belongs to (“caulerpa_node”), the node the tomato best hit belongs to (“tomato_node”), scaled transcript abundance across Caulerpa pseudo-organ samples (“ct” preceding pseudo-organ name), scaled transcript abundance across tomato organs (“sl” preceding organ name), percent identity (“X_percidentity”), e values (“X_eVal”), bit scores (“X_bitScore”), the ITAG2.3 description (“ITAG2.3_hit_description”), and information concerning the best Arabidopsis TAIR hit to the respective ITAG2.3 tomato transcript. (TXT) [file pgen.1004900.s031.txt]

seq_id	itag	caulerpa_node	tomato_node	ct.frond_apex	ct.frond_base	ct.holdfast	ct.pinnae	ct.rachis	ct.stolon	sl.inf	sl.leaf	sl.root	sl.seedling	sl.stem	sl.veg	X_percIdentity	X_eVal	X_bitScore	ITAG2.3_hit_description	ITAG2.3_to_TAIR10_hit	ITAG2.3_to_TAIR10_hit_name	ITAG2.3_to_TAIR10_hit_desc
Ctaxi_contig_6216	Solyc03g098050.2.1	1	1	0.560532928	-0.107075484	-0.833965782	1.277140594	0.53803471	-1.434666967	1.701293781	-0.859297537	-0.007208872	-0.824694951	0.581035079	-0.5911275	87.32	1.00E-30	130	Calmodulin_3_protein_(AHRD_V1_****_Q712P2_CAPAN);_contains_Interpro_domain(s)__IPR011992__EF-Hand_type_	AT2G27030	ACAM-2	encodes_a_calmodulin_that_has_higher_affinity_to_kinesin-like_calmodulin_binding_motor_protein_than_CAM4_or_CAM6.
Ctaxi_contig_12018	Solyc06g073820.1.1	1	1	1.054329889	-0.287279933	-0.80541446	1.4090378	-0.344450956	-1.02622234	2.012691215	-0.402538243	-0.632560096	-0.115010927	-0.460043706	-0.402538243	31.65	4.00E-09	56.2	"Ubiquitin_carboxyl-terminal_hydrolase_family_protein_expressed_(AHRD_V1_****_Q2R2A3_ORYSJ);_contains_Interpro_domain(s)__IPR001394__Peptidase_C19,_ubiquitin_carboxyl-terminal_hydrolase_2_"	AT3G11910	UBP13	"ubiquitin-specific_protease,_putative;_similar_to_UBP12_(UBIQUITIN-SPECIFIC_PROTEASE_12),_ubiquitin-specific_protease_[Arabidopsis_thaliana]_(TAIR:AT5G06600.1);_similar_to_Ubiquitin_carboxyl-terminal_hydrolase_family_protein,_expressed_[Oryza_sativa_(japonica_cultivar-group)]_(GB:ABA94399.1);_similar_to_ubiquitin-specific_protease_12,_putative,_expressed_[Oryza_sativa_(japonica_cultivar-group)]_(GB:ABA98280.2);_similar_to_putative_ubiquitin-specific_protease_[Oryza_sativa_(japonica_cultivar-group)]_(GB:BAC83609.1);_contains_InterPro_domain_TRAF-like;_(InterPro:IPR008974);_contains_InterPro_domain_Small_acid-soluble_spore_protein,_alpha/beta_type;_(InterPro:IPR001448);_contains_InterPro_domain_MATH;_(InterPro:IPR002083);_contains_InterPro_domain_TRAF-type;_(InterPro:IPR013322);_contains_InterPro_domain_Peptidase_C19,_ubiquitin_carboxyl-terminal_hydrolase_2;_(InterPro:IPR001394)"
Ctaxi_contig_12020	Solyc06g073820.1.1	1	1	0.822364429	-0.744455905	-1.081874056	0.817278128	1.071525956	-0.884838553	2.012691215	-0.402538243	-0.632560096	-0.115010927	-0.460043706	-0.402538243	27.27	6.00E-16	79	"Ubiquitin_carboxyl-terminal_hydrolase_family_protein_expressed_(AHRD_V1_****_Q2R2A3_ORYSJ);_contains_Interpro_domain(s)__IPR001394__Peptidase_C19,_ubiquitin_carboxyl-terminal_hydrolase_2_"	AT3G11910	UBP13	"ubiquitin-specific_protease,_putative;_similar_to_UBP12_(UBIQUITIN-SPECIFIC_PROTEASE_12),_ubiquitin-specific_protease_[Arabidopsis_thaliana]_(TAIR:AT5G06600.1);_similar_to_Ubiquitin_carboxyl-terminal_hydrolase_family_protein,_expressed_[Oryza_sativa_(japonica_cultivar-group)]_(GB:ABA94399.1);_similar_to_ubiquitin-specific_protease_12,_putative,_expressed_[Oryza_sativa_(japonica_cultivar-group)]_(GB:ABA98280.2);_similar_to_putative_ubiquitin-specific_protease_[Oryza_sativa_(japonica_cultivar-group)]_(GB:BAC83609.1);_contains_InterPro_domain_TRAF-like;_(InterPro:IPR008974);_contains_InterPro_domain_Small_acid-soluble_spore_protein,_alpha/beta_type;_(InterPro:IPR001448);_contains_InterPro_domain_MATH;_(InterPro:IPR002083);_contains_InterPro_domain_TRAF-type;_(InterPro:IPR013322);_contains_InterPro_domain_Peptidase_C19,_ubiquitin_carboxyl-terminal_hydrolase_2;_(InterPro:IPR001394)"
Ctaxi_contig_13713	Solyc02g089620.2.1	1	1	1.090120159	-1.016278783	-0.268774312	1.257947827	-0.002762339	-1.060252553	0.953842606	-1.253432893	-0.407530905	0.45819691	-0.903176601	1.152100884	33.85	3.00E-12	67.8	Proline_dehydrogenase_(AHRD_V1_****_A1E289_ACTDE);_contains_Interpro_domain(s)__IPR015659__Proline_oxidase_	AT5G38710	NA	"proline_oxidase,_putative_/_osmotic_stress-responsive_proline_dehydrogenase,_putative;_similar_to_ERD5_(EARLY_RESPONSIVE_TO_DEHYDRATION_5,_PROLINE_OXIDASE),_proline_dehydrogenase_[Arabidopsis_thaliana]_(TAIR:AT3G30775.1);_similar_to_proline_dehydrogenase_[Glycine_max]_(GB:AAR86686.1);_contains_InterPro_domain_Proline_dehydrogenase;_(InterPro:IPR002872)"
Ctaxi_contig_13776	Solyc02g092950.2.1	1	1	0.929638421	-0.6623155	0.349765815	-0.332068829	1.165902554	-1.450922461	1.522779038	-1.444378533	-0.449295201	-0.304555808	0.147754798	0.527695706	47.78	7.00E-17	82	Microtubule_plus-end_binding_protein_(AHRD_V1_****_B2LU37_BRANA);_contains_Interpro_domain(s)__IPR001715__Calponin-like_actin-binding_	AT5G67270	ATEB1C	encodes_a_homolog_of_animal_microtubule-end-binding_protein._There_are_two_other_members_of_this_family._EB1_forms_foci_at_regions_where_the_minus_ends_of_microtubules_are_gathered_during_mitosis_and_early_cytokinesis.
Ctaxi_contig_13984	Solyc06g073820.1.1	1	1	1.76532773	-0.653316886	-0.571622279	0.006474157	0.42673708	-0.973599802	2.012691215	-0.402538243	-0.632560096	-0.115010927	-0.460043706	-0.402538243	37.11	2.00E-24	108	"Ubiquitin_carboxyl-terminal_hydrolase_family_protein_expressed_(AHRD_V1_****_Q2R2A3_ORYSJ);_contains_Interpro_domain(s)__IPR001394__Peptidase_C19,_ubiquitin_carboxyl-terminal_hydrolase_2_"	AT3G11910	UBP13	"ubiquitin-specific_protease,_putative;_similar_to_UBP12_(UBIQUITIN-SPECIFIC_PROTEASE_12),_ubiquitin-specific_protease_[Arabidopsis_thaliana]_(TAIR:AT5G06600.1);_similar_to_Ubiquitin_carboxyl-terminal_hydrolase_family_protein,_expressed_[Oryza_sativa_(japonica_cultivar-group)]_(GB:ABA94399.1);_similar_to_ubiquitin-specific_protease_12,_putative,_expressed_[Oryza_sativa_(japonica_cultivar-group)]_(GB:ABA98280.2);_similar_to_putative_ubiquitin-specific_protease_[Oryza_sativa_(japonica_cultivar-group)]_(GB:BAC83609.1);_contains_InterPro_domain_TRAF-like;_(InterPro:IPR008974);_contains_InterPro_domain_Small_acid-soluble_spore_protein,_alpha/beta_type;_(InterPro:IPR001448);_contains_InterPro_domain_MATH;_(InterPro:IPR002083);_contains_InterPro_domain_TRAF-type;_(InterPro:IPR013322);_contains_InterPro_domain_Peptidase_C19,_ubiquitin_carboxyl-terminal_hydrolase_2;_(InterPro:IPR001394)"
Ctaxi_contig_16065	Solyc02g062920.2.1	1	1	1.565844835	-0.283457636	-0.386406916	0.639151358	-0.162734281	-1.37239736	1.205994902	-0.709408766	-0.419196089	-0.53528116	-0.883536372	1.341427485	64.71	5.00E-43	156	"Splicing_factor_U2AF_large_subunit_(AHRD_V1_***-_D8U7V9_VOLCA);_contains_Interpro_domain(s)__IPR006529__U2_snRNP_auxilliary_factor,_large_subunit,_splicing_factor_"	NA	NA	NA
Ctaxi_contig_17078	Solyc01g100270.2.1	1	1	1.097456414	-0.809662086	-0.507682076	1.455559177	-0.607806295	-0.627865134	0.971511815	-0.863135995	-0.398668195	1.157298935	-1.281157015	0.414150455	30.23	6.00E-25	111	3&apos-5&apos_exonuclease_family_protein_(AHRD_V1_*-*-_Q23B12_TETTH);_contains_Interpro_domain(s)__IPR002562__3'-5'_exonuclease_	AT1G56310	NA	"3'-5'_exonuclease_domain-containing_protein;_similar_to_3'-5'_exonuclease_domain-containing_protein_[Arabidopsis_thaliana]_(TAIR:AT5G24340.1);_similar_to_Os05g0357100_[Oryza_sativa_(japonica_cultivar-group)]_(GB:NP_001055295.1);_similar_to_Predicted_3'-5'_exonuclease_(ISS)_[Ostreococcus_tauri]_(GB:CAL52849.1);_contains_InterPro_domain_3&apos;_(InterPro:IPR002562);_contains_InterPro_domain_Polynucleotidyl_transferase,_Ribonuclease_H_fold;_(InterPro:IPR012337)"
Ctaxi_contig_18194	Solyc02g068070.2.1	1	1	0.696664825	-0.701285218	-0.242034381	1.703676863	-0.716162229	-0.74085986	1.742655876	-1.349441217	-0.330657782	0.098303665	-0.008936697	-0.151923846	39.77	6.00E-07	51.2	Lipase_(AHRD_V1_****_Q1XBG1_RICCO);_contains_Interpro_domain(s)__IPR006693__AB-hydrolase_associated_lipase_region_	AT5G14180	MPL1	"lipase_family_protein;_Identical_to_Triacylglycerol_lipase_2_precursor_(EC_3.1.1.3)_(LIP2)_[Arabidopsis_Thaliana]_(GB:Q67ZU1;GB:Q681B0;GB:Q6VY31;GB:Q94AE7;GB:Q9FMT2;GB:Q9FMT3);_similar_to_ATLIP1_(ARABIDOPSIS_THALIANA_LIPASE_1),_galactolipase/_hydrolase/_phospholipase/_triacylglycerol_lipase_[Arabidopsis_thaliana]_(TAIR:AT2G15230.1);_similar_to_lipase_[Ricinus_communis]_(GB:AAY17358.1);_contains_InterPro_domain_Esterase/lipase/thioesterase;_(InterPro:IPR000379);_contains_InterPro_domain_AB-hydrolase_associated_lipase_region;_(InterPro:IPR006693);_contains_InterPro_domain_Lipase,_active_site;_(InterPro:IPR008262)"
Ctaxi_contig_20377	Solyc06g076640.2.1	1	1	1.014770589	0.30671552	-0.925015614	0.068688346	0.973158506	-1.438317347	1.361747182	-1.329287234	-0.375383595	-0.762808783	0.702077267	0.403655162	84.3	1.00E-76	283	Tubulin_beta_chain_(AHRD_V1_***-_B9GKJ5_POPTR);_contains_Interpro_domain(s)__IPR002453__Beta_tubulin_	AT5G23860	TUB8	"beta-tubulin,_preferentially_expressed_in_endodermal_and_phloem_cells_of_primary_roots_and_in_the_vascular_tissues_of_leaves,_stems,_and_flowers."
Ctaxi_contig_23699	Solyc05g052190.2.1	1	1	1.745279383	-0.861065998	-0.428848236	0.509849449	-0.093449013	-0.871765584	1.623514082	-1.077213135	-0.084638175	0.250067335	-1.019505288	0.307775181	29.7	9.00E-09	55.1	"Transcription_elongation_factor_A_protein_2_(AHRD_V1_***-_B6TCL2_MAIZE);_contains_Interpro_domain(s)__IPR006289__Transcription_elongation_factor,_TFIIS_"	AT2G38560	TFIIS	"transcription_factor_S-II_(TFIIS)_domain-containing_protein;_similar_to_F-box_family_protein_[Arabidopsis_thaliana]_(TAIR:AT2G42730.1);_similar_to_putative_transcription_elongation_factor,_5'-partial_[Oryza_sativa_(japonica_cultivar-group)]_(GB:AAR01752.1);_similar_to_Os03g0815900_[Oryza_sativa_(japonica_cultivar-group)]_(GB:NP_001051687.1);_contains_InterPro_domain_Transcription_elongation_factor_S-II,_central_region;_(InterPro:IPR003618);_contains_InterPro_domain_Transcription_elongation_factor_S-II;_(InterPro:IPR006289);_contains_InterPro_domain_Transcription_factors_TFIIS,_elongin_A,_CRSP70,_conserved;_(InterPro:IPR010990);_contains_InterPro_domain_Zinc_finger_TFIIS-type_2;_(InterPro:IPR013138);_contains_InterPro_domain_Transcription_elongation_factor_S-II,_N-terminal;_(InterPro:IPR003617);_contains_InterPro_domain_Transcription_factor_TFIIS;_(InterPro:IPR001222)"
Ctaxi_contig_25134	Solyc12g096950.1.1	1	1	0.836231994	-0.431781636	-1.035579311	1.058440303	0.742969328	-1.170280678	1.503116193	-0.578121613	-1.271867548	-0.115624323	0.809370258	-0.346872968	45.98	5.00E-13	70.9	Oxidation_resistance_1-like_protein_(AHRD_V1_*---_Q6Z157_ORYSJ);_contains_Interpro_domain(s)__IPR006571__TLDc_	AT2G05590	NA	"similar_to_unknown_protein_[Arabidopsis_thaliana]_(TAIR:AT4G39870.1);_similar_to_TLD,_putative_[Medicago_truncatula]_(GB:ABE87991.1);_contains_InterPro_domain_TLDc;_(InterPro:IPR006571)"
Ctaxi_contig_26365	Solyc04g064560.2.1	1	1	0.867390983	-0.100648273	-1.870740644	0.366479189	0.775919235	-0.03840049	1.676810545	-0.644927133	0.128985427	-1.087162881	-0.571221175	0.497515217	57.97	2.00E-16	80.5	RNA_exonuclease_(AHRD_V1_***-_B6K314_SCHJY);_contains_Interpro_domain(s)__IPR006055__Exonuclease_	AT5G25800	NA	"exonuclease_family_protein;_similar_to_exonuclease_family_protein_[Arabidopsis_thaliana]_(TAIR:AT3G50100.1);_similar_to_exonuclease_family_protein,_putative,_expressed_[Oryza_sativa_(japonica_cultivar-group)]_(GB:ABA96019.2);_contains_InterPro_domain_Exonuclease;_(InterPro:IPR006055);_contains_InterPro_domain_Polynucleotidyl_transferase,_Ribonuclease_H_fold;_(InterPro:IPR012337);_contains_InterPro_domain_Exonuclease,_RNase_T_and_DNA_polymerase_III;_(InterPro:IPR013520)"
Ctaxi_contig_29342	Solyc01g109960.2.1	1	1	1.430149113	-0.547274445	-0.159790524	0.954796469	-0.445015689	-1.232864925	1.510476848	-0.88521759	-0.090050926	-0.028884259	-1.201245368	0.694921295	56.91	2.00E-55	211	"Ubiquitin-activating_enzyme_E1_3_(AHRD_V1_****_B2VT99_PYRTR);_contains_Interpro_domain(s)__IPR009036__Molybdenum_cofactor_biosynthesis,_MoeB_"	AT2G21470	ATSAE2	Encodes_one_of_the_two_subunits_of_the_SUMO_activation_enzyme_required_during_sumolation.__Sumolation_is_a_post-translational_protein_modification_process_similar_to_ubiquitination_during_which_a_polypeptide_(SUMO)_is_covalently_attached_to_a_target_protein.
Ctaxi_contig_30552	Solyc09g015120.2.1	1	1	0.679019679	-0.343520813	-0.803357197	0.966512662	0.916234532	-1.414888864	1.772362845	-0.815475458	-1.041734544	-0.235686548	0.188549239	0.131984467	27.69	4.00E-10	61.2	Kelch-like_protein_(AHRD_V1_*-*-_Q84S70_ORYSJ);_contains_Interpro_domain(s)__IPR013989__Development_and_cell_death_domain_	NA	NA	NA
Ctaxi_contig_31037	Solyc07g064810.2.1	1	1	1.710641501	-0.049853992	-0.756011068	-0.174143613	0.410063925	-1.140696753	0.822127955	-1.704411613	-0.230596865	0.566466213	-0.396025051	0.942439363	74.14	9.00E-43	168	Imidazole_glycerol_phosphate_synthase_subunit_hisF_(AHRD_V1_*-**_D2RFM3_ARCPA);_contains_Interpro_domain(s)__IPR014640__Imidazole_glycerol_phosphate_synthase_HisHF_	AT4G26900	AT-HF	"encodes_a_glutamine_amidotransferase_and_cyclase,_catalyzes_the_fifth_and_sixth_steps_of_the_histidine_biosynthetic_pathway"
Ctaxi_contig_31774	Solyc01g098980.2.1	1	1	0.868356083	-0.554473947	-0.507501801	1.56100204	-0.290395098	-1.076987277	1.694133631	-1.077518817	-0.292736326	-0.535645192	-0.42976184	0.641528544	57.99	2.00E-88	323	Kinesin_(AHRD_V1_*-*-_A6YTD6_CUCME);_contains_Interpro_domain(s)__IPR015748__Mitogen_activated_protein_kinase_kinase_kinase_3_	NA	NA	NA
Ctaxi_contig_32329	Solyc06g073820.1.1	1	1	1.270682621	-0.083624125	-1.326647842	0.907921183	0.115278976	-0.883610813	2.012691215	-0.402538243	-0.632560096	-0.115010927	-0.460043706	-0.402538243	37.24	2.00E-37	151	"Ubiquitin_carboxyl-terminal_hydrolase_family_protein_expressed_(AHRD_V1_****_Q2R2A3_ORYSJ);_contains_Interpro_domain(s)__IPR001394__Peptidase_C19,_ubiquitin_carboxyl-terminal_hydrolase_2_"	AT3G11910	UBP13	"ubiquitin-specific_protease,_putative;_similar_to_UBP12_(UBIQUITIN-SPECIFIC_PROTEASE_12),_ubiquitin-specific_protease_[Arabidopsis_thaliana]_(TAIR:AT5G06600.1);_similar_to_Ubiquitin_carboxyl-terminal_hydrolase_family_protein,_expressed_[Oryza_sativa_(japonica_cultivar-group)]_(GB:ABA94399.1);_similar_to_ubiquitin-specific_protease_12,_putative,_expressed_[Oryza_sativa_(japonica_cultivar-group)]_(GB:ABA98280.2);_similar_to_putative_ubiquitin-specific_protease_[Oryza_sativa_(japonica_cultivar-group)]_(GB:BAC83609.1);_contains_InterPro_domain_TRAF-like;_(InterPro:IPR008974);_contains_InterPro_domain_Small_acid-soluble_spore_protein,_alpha/beta_type;_(InterPro:IPR001448);_contains_InterPro_domain_MATH;_(InterPro:IPR002083);_contains_InterPro_domain_TRAF-type;_(InterPro:IPR013322);_contains_InterPro_domain_Peptidase_C19,_ubiquitin_carboxyl-terminal_hydrolase_2;_(InterPro:IPR001394)"
Ctaxi_contig_34769	Solyc10g079290.1.1	1	1	1.58831286	-0.426537783	0.209980925	-0.007965586	0.130880957	-1.494671373	1.397759468	-0.937737365	-0.743112629	-0.300783683	-0.530794735	1.114668943	36.11	3.00E-14	73.9	Outer_envelope_membrane_protein_(AHRD_V1_**--_Q31PR1_SYNE7);_contains_Interpro_domain(s)__IPR000184__Bacterial_surface_antigen_(D15)_	AT5G19620	ATOEP80	AtOEP80_is_paralog_to_the_chloroplastic_protein_translocation__channel_Toc75
Ctaxi_contig_35629	Solyc02g087710.2.1	1	1	0.58504382	-1.560832039	-0.165969901	1.458467532	-0.249736044	-0.066973368	1.908880641	-0.880495159	0.076683871	-0.465580644	-0.597038708	-0.04245	48.33	7.00E-09	57.8	FACT_complex_subunit_SSRP1_(AHRD_V1_**--_C0HB78_SALSA);_contains_Interpro_domain(s)__IPR000969__Structure-specific_recognition_protein_	NA	NA	NA
Ctaxi_contig_35630	Solyc02g087710.2.1	1	1	1.773237359	-0.807872415	-0.652089911	0.442481084	0.007074545	-0.762830662	1.908880641	-0.880495159	0.076683871	-0.465580644	-0.597038708	-0.04245	35	4.00E-18	87.4	FACT_complex_subunit_SSRP1_(AHRD_V1_**--_C0HB78_SALSA);_contains_Interpro_domain(s)__IPR000969__Structure-specific_recognition_protein_	NA	NA	NA
Ctaxi_contig_36073	Solyc06g068990.2.1	1	1	1.113926988	0.494792203	-0.812146487	-0.503477326	0.984452655	-1.277548033	0.998595324	0.592387056	-1.472504969	-1.032446013	0.456984301	0.456984301	74.57	1.00E-104	375	Mitogen-activated_protein_kinase_(AHRD_V1_****_A9RAB3_WHEAT);_contains_Interpro_domain(s)__IPR002290__Serine/threonine_protein_kinase_	AT3G18040	MPK9	MAP_KINASE_9
Ctaxi_contig_36269	Solyc12g100180.1.1	1	1	1.17284246	-1.006708042	-0.477798474	1.334714483	-0.708894486	-0.314155942	1.397867427	-0.433820926	-1.287690684	-0.254783718	-0.40627674	0.984704641	23.46	7.00E-07	50.1	ATP-binding_cassette_transporter_(AHRD_V1_***-_D8RL93_SELML);_contains_Interpro_domain(s)__IPR013525__ABC-2_type_transporter_	AT1G15520	ABCG40	"ABC_transporter_family_involved_in_resistant_to_lead._Localizes_to_plasma_membrane._Upregulated_by_lead._Expressed_in_leaves,_flowers._Not_expressed_in_roots."
Ctaxi_contig_37310	Solyc09g013160.2.1	1	1	1.032032021	1.169174019	-0.627668744	-0.001711292	-0.100839084	-1.47098692	1.765572147	-0.985968861	-0.527378693	-0.664955744	-0.022929508	0.43566066	27.95	8.00E-26	115	"WD_repeat_protein_62_(AHRD_V1_**--_B0X0B3_CULQU);_contains_Interpro_domain(s)__IPR017986__WD40_repeat,_region_"	NA	NA	NA
Ctaxi_contig_38358	Solyc02g069120.2.1	1	1	1.010446063	-1.65355267	0.142163287	0.881024044	-0.62369799	0.243617267	1.635624897	-0.86315318	0.386235859	-0.097398608	-1.185576157	0.124267189	45.34	4.00E-109	392	"Zinc-finger_protein_ZPR1_(AHRD_V1_***-_C1BIY5_OSMMO);_contains_Interpro_domain(s)__IPR004457__Zinc_finger,_ZPR1-type_"	AT5G22480	NA	"zinc_finger_(ZPR1-type)_family_protein;_similar_to_zinc_finger_(ZPR1-type)_family_protein_[Arabidopsis_thaliana]_(TAIR:AT5G37340.1);_similar_to_Os08g0471900_[Oryza_sativa_(japonica_cultivar-group)]_(GB:NP_001062017.1);_similar_to_zinc_finger_(ZPR1_type)_family_protein_[Musa_acuminata]_(GB:ABF70002.1);_contains_InterPro_domain_Zinc_finger,_ZPR1-type;_(InterPro:IPR004457)"
Ctaxi_contig_38310	Solyc02g069120.2.1	1	1	0.383958304	0.82992155	-0.114901795	0.925212632	-0.22281991	-1.801370781	1.635624897	-0.86315318	0.386235859	-0.097398608	-1.185576157	0.124267189	45.34	1.00E-108	392	"Zinc-finger_protein_ZPR1_(AHRD_V1_***-_C1BIY5_OSMMO);_contains_Interpro_domain(s)__IPR004457__Zinc_finger,_ZPR1-type_"	AT5G22480	NA	"zinc_finger_(ZPR1-type)_family_protein;_similar_to_zinc_finger_(ZPR1-type)_family_protein_[Arabidopsis_thaliana]_(TAIR:AT5G37340.1);_similar_to_Os08g0471900_[Oryza_sativa_(japonica_cultivar-group)]_(GB:NP_001062017.1);_similar_to_zinc_finger_(ZPR1_type)_family_protein_[Musa_acuminata]_(GB:ABF70002.1);_contains_InterPro_domain_Zinc_finger,_ZPR1-type;_(InterPro:IPR004457)"
Ctaxi_contig_38384	Solyc02g069120.2.1	1	1	0.651987733	0.328942387	-1.712042296	0.359919387	1.00327178	-0.63207899	1.635624897	-0.86315318	0.386235859	-0.097398608	-1.185576157	0.124267189	45.69	4.00E-55	212	"Zinc-finger_protein_ZPR1_(AHRD_V1_***-_C1BIY5_OSMMO);_contains_Interpro_domain(s)__IPR004457__Zinc_finger,_ZPR1-type_"	AT5G22480	NA	"zinc_finger_(ZPR1-type)_family_protein;_similar_to_zinc_finger_(ZPR1-type)_family_protein_[Arabidopsis_thaliana]_(TAIR:AT5G37340.1);_similar_to_Os08g0471900_[Oryza_sativa_(japonica_cultivar-group)]_(GB:NP_001062017.1);_similar_to_zinc_finger_(ZPR1_type)_family_protein_[Musa_acuminata]_(GB:ABF70002.1);_contains_InterPro_domain_Zinc_finger,_ZPR1-type;_(InterPro:IPR004457)"
Ctaxi_contig_38312	Solyc02g069120.2.1	1	1	0.617138722	-1.437250642	-0.971757206	0.275716529	1.196117033	0.320035564	1.635624897	-0.86315318	0.386235859	-0.097398608	-1.185576157	0.124267189	45.34	1.00E-108	392	"Zinc-finger_protein_ZPR1_(AHRD_V1_***-_C1BIY5_OSMMO);_contains_Interpro_domain(s)__IPR004457__Zinc_finger,_ZPR1-type_"	AT5G22480	NA	"zinc_finger_(ZPR1-type)_family_protein;_similar_to_zinc_finger_(ZPR1-type)_family_protein_[Arabidopsis_thaliana]_(TAIR:AT5G37340.1);_similar_to_Os08g0471900_[Oryza_sativa_(japonica_cultivar-group)]_(GB:NP_001062017.1);_similar_to_zinc_finger_(ZPR1_type)_family_protein_[Musa_acuminata]_(GB:ABF70002.1);_contains_InterPro_domain_Zinc_finger,_ZPR1-type;_(InterPro:IPR004457)"
Ctaxi_contig_38911	Solyc01g110130.2.1	1	1	0.767883969	-0.6893447	-0.842342936	1.538395605	0.141362285	-0.915954224	1.796864738	-0.749919649	-0.45647283	-0.602003366	-0.559059929	0.570591037	40.14	2.00E-16	85.1	DNA_replication_licensing_factor_(AHRD_V1_***-_Q2TZM7_ASPOR);_contains_Interpro_domain(s)__IPR008047__MCM_protein_4_	AT2G16440	MCM4	"DNA_replication_licensing_factor,_putative;_similar_to_minichromosome_maintenance_family_protein_/_MCM_family_protein_[Arabidopsis_thaliana]_(TAIR:AT5G44635.1);_similar_to_MCM;_Nucleic_acid-binding,_OB-fold_[Medicago_truncatula]_(GB:ABE88371.1);_similar_to_MCM_family_protein_[Dictyostelium_discoideum_AX4]_(GB:XP_643562.1);_similar_to_putative_replication_licensing_factor_MCM4_[Oryza_sativa_(japonica_cultivar-group)]_(GB:BAD88098.1);_contains_InterPro_domain_Nucleic_acid-binding,_OB-fold;_(InterPro:IPR008994);_contains_InterPro_domain_MCM;_(InterPro:IPR001208);_contains_InterPro_domain_AAA_ATPase;_(InterPro:IPR003593);_contains_InterPro_domain_MCM_protein_4;_(InterPro:IPR008047)"
Ctaxi_contig_41804	Solyc03g019760.2.1	1	1	0.772544986	-0.352818365	-0.682354149	1.241207205	0.457727016	-1.436306692	1.299889744	0.239230523	-1.329528924	0.016936674	-0.967507513	0.740979496	59.38	4.00E-39	155	ABC_transporter_G_family_member_11_(AHRD_V1_***-_AB11G_ARATH);_contains_Interpro_domain(s)__IPR013525__ABC-2_type_transporter_	AT1G17840	ABCG11	"ABC_transporter_family_protein;_Identical_to_White-brown_complex_homolog_protein_11_(WBC11)_[Arabidopsis_Thaliana]_(GB:Q8RXN0;GB:Q9LMU4);_similar_to_CER5_(ECERIFERUM_5),_ATPase,_coupled_to_transmembrane_movement_of_substances_[Arabidopsis_thaliana]_(TAIR:AT1G51500.1);_similar_to_ABC_transporter_family_protein_[Arabidopsis_thaliana]_(TAIR:AT1G51460.1);_similar_to_ABC_transporter_family_protein_[Arabidopsis_thaliana]_(TAIR:AT3G21090.1);_similar_to_Os10g0494300_[Oryza_sativa_(japonica_cultivar-group)]_(GB:NP_001064944.1);_similar_to_ABC_transporter_[Gossypium_hirsutum]_(GB:AAP80385.1);_similar_to_Os04g0528300_[Oryza_sativa_(japonica_cultivar-group)]_(GB:NP_001053375.1);_contains_InterPro_domain_ABC-2_type_transporter;_(InterPro:IPR013525);_contains_InterPro_domain_AAA_ATPase;_(InterPro:IPR003593);_contains_InterPro_domain_ABC_transporter_related;_(InterPro:IPR003439)"
Ctaxi_contig_42390	Solyc04g077540.2.1	1	1	0.475682378	-0.453118182	-0.754360909	1.640429637	0.214837302	-1.123470225	1.542189262	-1.009286166	-0.218005812	-0.508680228	-0.702463172	0.896246116	31.09	2.00E-58	224	"Kinesin-like_protein_(AHRD_V1_***-_Q9S7P3_ARATH);_contains_Interpro_domain(s)__IPR001752__Kinesin,_motor_region_"	AT1G59540	ZCF125	Encodes_a_kinesin-like_protein.
Ctaxi_contig_42918	Solyc07g052940.2.1	1	1	0.638352111	-1.409747027	-0.885742039	1.170568479	0.65070045	-0.164131973	1.90973235	-0.314202008	-0.37920932	-0.981382315	-0.362102133	0.127163426	33.02	3.00E-10	60.1	Histone-lysine_N-methyltransferase_(AHRD_V1_*-*-_B6JWJ3_SCHJY);_contains_Interpro_domain(s)__IPR001214__SET_	AT4G15180	ATXR3	"SET_domain-containing_protein;_similar_to_EFS_(EARLY_FLOWERING_IN_SHORT_DAYS)_[Arabidopsis_thaliana]_(TAIR:AT1G77300.2);_similar_to_Histone_H3_(Lys4)_methyltransferase_complex,_subunit_SET1_and_related_methyltransferases_(ISS)_[Ostreococcus_tauri]_(GB:CAL55747.1);_similar_to_Os08g0180100_[Oryza_sativa_(japonica_cultivar-group)]_(GB:NP_001061137.1);_contains_InterPro_domain_Nuclear_protein_SET;_(InterPro:IPR001214)"
Ctaxi_contig_43913	Solyc09g018850.2.1	1	1	0.658470429	-0.648620306	-0.65362539	1.753485343	-0.436442268	-0.673267808	1.546212657	-1.089953184	0.025347748	-0.025347748	-1.039257687	0.582998215	51.39	6.00E-77	211	"A/G-specific_adenine_glycosylase_family_protein_(AHRD_V1_****_Q2QW21_ORYSJ);_contains_Interpro_domain(s)__IPR005760__A/G-specific_adenine_glycosylase_MutY,_bacterial_form_"	AT4G12740	NA	adenine-DNA_glycosylase-related_/_MYH-related;_similar_to_unknown_protein_[Arabidopsis_thaliana]_(TAIR:AT5G03710.1);_similar_to_Os12g0211400_[Oryza_sativa_(japonica_cultivar-group)]_(GB:NP_001066403.1);_similar_to_MutY_homolog_(E._coli)_[Mus_musculus]_(GB:AAH57942.1);_contains_InterPro_domain_DNA_glycosylase;_(InterPro:IPR011257);_contains_InterPro_domain_HhH-GPD;_(InterPro:IPR003265)
Ctaxi_contig_44114	Solyc04g045660.2.1	1	1	0.649594649	-0.206037128	-1.24788676	1.075407903	0.809211998	-1.080290661	1.678504612	-1.030660726	0.382816841	-0.971765828	-0.147237247	0.088342348	25.47	5.00E-20	94.7	DNA_mismatch_repair_protein_MutL_family_protein_(AHRD_V1_***-_C5PD31_COCP7);_contains_Interpro_domain(s)__IPR011186__DNA_mismatch_repair_protein_Mlh1_	AT4G09140	ATMLH1	"Encodes_a_protein_with_similarity_to_Mut1_DNA_mismatch_repair_protein,_from_E.coli._The_protein_is_expressed_during_prophase_I_of_meiosis,_colocalizes_with_MLH3_throughout_pachytene_and_is_dependent_on_MLH3_for_proper_localization."
Ctaxi_contig_44119	Solyc04g045660.2.1	1	1	0.387700058	-0.37047556	-1.063552982	1.545350527	0.481471821	-0.980493863	1.678504612	-1.030660726	0.382816841	-0.971765828	-0.147237247	0.088342348	26.95	6.00E-15	77.4	DNA_mismatch_repair_protein_MutL_family_protein_(AHRD_V1_***-_C5PD31_COCP7);_contains_Interpro_domain(s)__IPR011186__DNA_mismatch_repair_protein_Mlh1_	AT4G09140	ATMLH1	"Encodes_a_protein_with_similarity_to_Mut1_DNA_mismatch_repair_protein,_from_E.coli._The_protein_is_expressed_during_prophase_I_of_meiosis,_colocalizes_with_MLH3_throughout_pachytene_and_is_dependent_on_MLH3_for_proper_localization."
Ctaxi_contig_44952	Solyc02g068340.2.1	1	1	1.147339007	-0.236822053	-0.010622751	1.160511685	-0.749140591	-1.311265297	1.388841148	-1.029464462	-0.759931949	-0.737470906	0.917159248	0.220866921	30.26	2.00E-15	79	"Kinesin-like_calmodulin_binding_protein_(AHRD_V1_****_Q7Y1U0_GOSHI);_contains_Interpro_domain(s)__IPR001752__Kinesin,_motor_region_"	AT5G65930	KCBP	encodes_a_novel_member_of_the_kinesin_superfamily_of_motor_proteins._recessive_mutations_have_reduced_number_of_trichome_branches.
Ctaxi_contig_44953	Solyc02g068340.2.1	1	1	0.64985933	-0.98986896	0.45101742	1.415833412	-0.428592808	-1.098248394	1.388841148	-1.029464462	-0.759931949	-0.737470906	0.917159248	0.220866921	31.84	8.00E-21	96.7	"Kinesin-like_calmodulin_binding_protein_(AHRD_V1_****_Q7Y1U0_GOSHI);_contains_Interpro_domain(s)__IPR001752__Kinesin,_motor_region_"	AT5G65930	KCBP	encodes_a_novel_member_of_the_kinesin_superfamily_of_motor_proteins._recessive_mutations_have_reduced_number_of_trichome_branches.
Ctaxi_contig_45463	Solyc05g023750.2.1	1	1	1.437415942	0.158388308	-1.040652453	-0.654585432	0.884092457	-0.784658821	1.141876793	-0.987200256	-0.523170642	-1.069087834	1.087285074	0.350296865	36.6	3.00E-41	165	"Arf-GAP_with_GTPase,_ANK_repeat_and_PH_domain-containing_protein_3_(AHRD_V1_*--*_AGAP3_HUMAN);_contains_Interpro_domain(s)__IPR001164__Arf_GTPase_activating_protein_"	AT5G13300	AGD3	"Belongs_to_15-member_small_GTPase_gene_family,_ARF-GAP_domain_proteins_(AGD);_corresponds_to_AGD3,_and_is_one_of_four_proteins_belonging_to_class_1,_together_with_AGD1,_AGD2_and_AGD4._The_protein_contains_four_domains:_BAR_domain,_PH_domain,_an_ARF-GAP_domain,_and_two_Ankyrin_repeats._In_sfc_mutants,_the_secondary_and_tertiary_veins_of_cotyledons,_leaves,_sepals_and_petals_are_largely_replaced_by_small_segments_of_discontinuous_veins._sfc_mutants_have_exaggerated_responses_to_auxin."
Ctaxi_contig_46584	Solyc04g016080.1.1	1	1	1.336936248	-0.7715792	-0.960965601	0.514015116	0.784179943	-0.902586505	1.620574266	-1.025146633	0.221881052	-0.40163279	-0.92403628	0.508360385	48.91	9.00E-30	125	"Kinesin-like_protein_(AHRD_V1_*-*-_Q9SS42_ARATH);_contains_Interpro_domain(s)__IPR001752__Kinesin,_motor_region_"	NA	NA	NA
Ctaxi_contig_46606	Solyc03g115050.2.1	1	1	0.263293877	-0.810276209	-0.919178023	1.13310566	1.188742934	-0.855688239	1.896719266	-0.769509684	-0.289703397	-0.548281635	-0.582758735	0.293534186	25	1.00E-28	125	Single-stranded_DNA-binding_replication_protein_A_large_subunit_(AHRD_V1_****_D2V0Z2_NAEGR);_contains_Interpro_domain(s)__IPR004591__Replication_factor-a_protein_1_Rpa1_	AT5G08020	ATRPA70B	"replication_protein,_putative;_similar_to_replication_protein,_putative_[Arabidopsis_thaliana]_(TAIR:AT5G61000.1);_similar_to_Os03g0214100_[Oryza_sativa_(japonica_cultivar-group)]_(GB:NP_001049369.1);_similar_to_replication_protein_A1_[Oryza_sativa]_(GB:AAB71836.1);_similar_to_replication_protein_A_70b_[Oryza_sativa_(japonica_cultivar-group)]_(GB:BAC77529.1);_contains_InterPro_domain_Nucleic_acid-binding,_OB-fold,_subgroup;_(InterPro:IPR012340);_contains_InterPro_domain_Replication_factor-a_protein_1_Rpa1;_(InterPro:IPR004591);_contains_InterPro_domain_Nucleic_acid-binding,_OB-fold;_(InterPro:IPR008994);_contains_InterPro_domain_Replication_factor-A_protein_1,_N-terminal;_(InterPro:IPR007199);_contains_InterPro_domain_nucleic_acid_binding,_OB-fold,_tRNA/helicase-type;_(InterPro:IPR004365)"
Ctaxi_contig_47247	Solyc12g006790.1.1	1	1	1.561283587	-0.545416485	-1.28420236	-0.192847189	0.716494534	-0.255312088	1.640441581	-1.123166661	-0.517274921	-0.449266664	0.713056265	-0.263789601	23.36	2.00E-06	47.8	ARGONAUTE_1_(AHRD_V1_***-_D6RUV9_TOBAC);_contains_Interpro_domain(s)__IPR003165__Stem_cell_self-renewal_protein_Piwi_	AT5G43810	AGO10	"Translation_initiation_factor._Required_to_establish_the_central-peripheral_organization_of_the_embryo_apex._Along_with_WUS_and_CLV_genes,_controls_the_relative_organization_of_central_zone_and_peripheral_zone_cells_in_meristems."
Ctaxi_contig_47249	Solyc06g074730.2.1	1	1	1.548093844	-0.579540648	-1.383243302	-0.028523674	0.578778577	-0.135564796	1.84640549	-0.507441694	-0.746237785	-0.695067194	0.430685807	-0.328344625	57.14	3.00E-31	129	ARGONAUTE_1_(AHRD_V1_***-_D6RUV9_TOBAC);_contains_Interpro_domain(s)__IPR003165__Stem_cell_self-renewal_protein_Piwi_	AT2G27880	AGO5	"argonaute_protein,_putative_/_AGO,_putative;_Identical_to_Argonaute-like_protein_At2g27880_[Arabidopsis_Thaliana]_(GB:Q9SJK3);_similar_to_AGO1_(ARGONAUTE_1)_[Arabidopsis_thaliana]_(TAIR:AT1G48410.1);_similar_to_ZLL_(ZWILLE)_[Arabidopsis_thaliana]_(TAIR:AT5G43810.1);_similar_to_AGO1-1_[Nicotiana_benthamiana]_(GB:ABC61502.1);_similar_to_putative_leaf_development_and_shoot_apical_meristem_regulating_protein_[Oryza_sativa_(japonica_cultivar-group)]_(GB:AAP68386.1);_similar_to_putative_argonaute_protein_[Oryza_sativa_(japonica_cultivar-group)]_(GB:AAO37538.1);_contains_InterPro_domain_Argonaute_and_Dicer_protein,_PAZ;_(InterPro:IPR003100);_contains_InterPro_domain_Stem_cell_self-renewal_protein_Piwi;_(InterPro:IPR003165)"
Ctaxi_contig_47252	Solyc06g072300.2.1	1	1	1.59640735	-0.300715951	-1.506500484	0.223517288	0.137640781	-0.150348984	1.629128102	-1.110007218	-0.399686412	-0.833422126	0.309062888	0.404924766	62.5	1.00E-07	51.6	ARGONAUTE_1_(AHRD_V1_***-_D6RUV9_TOBAC);_contains_Interpro_domain(s)__IPR003165__Stem_cell_self-renewal_protein_Piwi_	AT1G48410	AGO1	"Encodes_an_RNA_Slicer_that_selectively_recruits_microRNAs_and_siRNAs.__There_is_currently_no_evidence_that_AGO1_Slicer_is_in_a_high_molecular_weight_RNA-induced_silencing_complex_(RISC).__Mutants_are_defective_in_post-transcriptional_gene_silencing_and_have_pleiotropic_developmental_and_morphological_defects._Through_its_action_on_the__regulation_of_ARF17_expression,_the_protein_regulates_genes_involved_at_the_cross_talk_between_auxin_and_light_signaling_during_adventitious_root_development."
Ctaxi_contig_47253	Solyc09g082830.2.1	1	1	1.495431468	-0.33229025	-1.35940736	-0.367188433	0.787549227	-0.224094652	1.908074678	-0.634613296	-0.660022027	-0.200849966	-0.65094748	0.238358092	31.62	2.00E-07	50.8	ARGONAUTE_1_(AHRD_V1_***-_D6RUV9_TOBAC);_contains_Interpro_domain(s)__IPR003165__Stem_cell_self-renewal_protein_Piwi_	AT5G43810	AGO10	"Translation_initiation_factor._Required_to_establish_the_central-peripheral_organization_of_the_embryo_apex._Along_with_WUS_and_CLV_genes,_controls_the_relative_organization_of_central_zone_and_peripheral_zone_cells_in_meristems."
Ctaxi_contig_47254	Solyc06g073540.2.1	1	1	1.293528063	-0.781861089	-1.409816662	-0.102155872	0.829662977	0.170642583	1.757735849	-0.429408424	-0.953890487	-0.522679719	-0.441574245	0.589817028	30.25	1.00E-11	65.1	Argonaute_4-like_protein_(AHRD_V1_***-_D5FQ91_PELHO);_contains_Interpro_domain(s)__IPR003165__Stem_cell_self-renewal_protein_Piwi_	AT2G27040	AGO4	"AGO4_(ARGONAUTE_4);_similar_to_PAZ_domain-containing_protein_/_piwi_domain-containing_protein_[Arabidopsis_thaliana]_(TAIR:AT5G21030.1);_similar_to_PAZ_domain-containing_protein_/_piwi_domain-containing_protein_[Arabidopsis_thaliana]_(TAIR:AT5G21150.1);_similar_to_PAZ_domain-containing_protein_/_piwi_domain-containing_protein_[Arabidopsis_thaliana]_(TAIR:AT2G32940.1);_similar_to_AGO4-2_[Nicotiana_benthamiana]_(GB:ABC61505.1);_similar_to_Argonaute_and_Dicer_protein,_PAZ;_Stem_cell_self-renewal_protein_Piwi_[Medicago_truncatula]_(GB:ABE82627.1);_similar_to_AGO4-1_[Nicotiana_benthamiana]_(GB:ABC61504.1);_contains_InterPro_domain_Argonaute_and_Dicer_protein,_PAZ;_(InterPro:IPR003100);_contains_InterPro_domain_Stem_cell_self-renewal_protein_Piwi;_(InterPro:IPR003165)"
Ctaxi_contig_48549	Solyc05g055410.1.1	1	1	1.344044519	-0.180048814	-0.778491272	0.009208065	0.91554409	-1.310256588	1.620509309	-0.713024097	-0.842664839	-0.324101862	-0.583383352	0.842664841	46.44	4.00E-101	281	"Cellulose_synthase-like_C6_glycosyltransferase_family_2_(AHRD_V1_**-*_A6N4C3_PHYPA);_contains_Interpro_domain(s)__IPR001173__Glycosyl_transferase,_family_2_"	AT5G03760	ATCSLA09	encodes_a_beta-mannan_synthase_that_is_required_for_agrobacterium-mediated_plant_genetic_transformation_involves_a_complex_interaction_between_the_bacterium_and_the_host_plant._3'_UTR_is_involved_in_transcriptional_regulation_and_the_gene_is_expressed_in_the_elongation_zone_of_the_root.
Ctaxi_contig_48553	Solyc05g055410.1.1	1	1	0.873133741	-1.347283017	0.046212316	1.39269285	-0.570013628	-0.394742263	1.620509309	-0.713024097	-0.842664839	-0.324101862	-0.583383352	0.842664841	46.44	4.00E-101	281	"Cellulose_synthase-like_C6_glycosyltransferase_family_2_(AHRD_V1_**-*_A6N4C3_PHYPA);_contains_Interpro_domain(s)__IPR001173__Glycosyl_transferase,_family_2_"	AT5G03760	ATCSLA09	encodes_a_beta-mannan_synthase_that_is_required_for_agrobacterium-mediated_plant_genetic_transformation_involves_a_complex_interaction_between_the_bacterium_and_the_host_plant._3'_UTR_is_involved_in_transcriptional_regulation_and_the_gene_is_expressed_in_the_elongation_zone_of_the_root.
Ctaxi_contig_50525	Solyc02g068340.2.1	1	1	1.637570859	-0.272803968	-0.715658559	-0.549296902	0.794210467	-0.894021897	1.388841148	-1.029464462	-0.759931949	-0.737470906	0.917159248	0.220866921	43.27	2.00E-40	164	"Kinesin-like_calmodulin_binding_protein_(AHRD_V1_****_Q7Y1U0_GOSHI);_contains_Interpro_domain(s)__IPR001752__Kinesin,_motor_region_"	AT5G65930	KCBP	encodes_a_novel_member_of_the_kinesin_superfamily_of_motor_proteins._recessive_mutations_have_reduced_number_of_trichome_branches.
Ctaxi_contig_50526	Solyc02g068340.2.1	1	1	1.687969226	-0.297292591	-0.66889459	-0.223937078	0.599866186	-1.097711154	1.388841148	-1.029464462	-0.759931949	-0.737470906	0.917159248	0.220866921	56.34	3.00E-40	160	"Kinesin-like_calmodulin_binding_protein_(AHRD_V1_****_Q7Y1U0_GOSHI);_contains_Interpro_domain(s)__IPR001752__Kinesin,_motor_region_"	AT5G65930	KCBP	encodes_a_novel_member_of_the_kinesin_superfamily_of_motor_proteins._recessive_mutations_have_reduced_number_of_trichome_branches.
Ctaxi_contig_50528	Solyc02g068340.2.1	1	1	1.802416316	-0.445779732	-0.655343165	-0.218205766	0.450843563	-0.933931217	1.388841148	-1.029464462	-0.759931949	-0.737470906	0.917159248	0.220866921	51.22	9.00E-20	91.7	"Kinesin-like_calmodulin_binding_protein_(AHRD_V1_****_Q7Y1U0_GOSHI);_contains_Interpro_domain(s)__IPR001752__Kinesin,_motor_region_"	AT5G65930	KCBP	encodes_a_novel_member_of_the_kinesin_superfamily_of_motor_proteins._recessive_mutations_have_reduced_number_of_trichome_branches.
Ctaxi_contig_50530	Solyc02g068340.2.1	1	1	1.359878103	-0.371166383	-0.258983448	1.09363668	-0.702489295	-1.120875657	1.388841148	-1.029464462	-0.759931949	-0.737470906	0.917159248	0.220866921	32.59	9.00E-17	84.7	"Kinesin-like_calmodulin_binding_protein_(AHRD_V1_****_Q7Y1U0_GOSHI);_contains_Interpro_domain(s)__IPR001752__Kinesin,_motor_region_"	AT5G65930	KCBP	encodes_a_novel_member_of_the_kinesin_superfamily_of_motor_proteins._recessive_mutations_have_reduced_number_of_trichome_branches.
Ctaxi_contig_50536	Solyc02g068340.2.1	1	1	1.50856674	-0.106205512	-0.416382445	-0.511225639	0.803182295	-1.27793544	1.388841148	-1.029464462	-0.759931949	-0.737470906	0.917159248	0.220866921	33.63	1.00E-13	71.6	"Kinesin-like_calmodulin_binding_protein_(AHRD_V1_****_Q7Y1U0_GOSHI);_contains_Interpro_domain(s)__IPR001752__Kinesin,_motor_region_"	AT5G65930	KCBP	encodes_a_novel_member_of_the_kinesin_superfamily_of_motor_proteins._recessive_mutations_have_reduced_number_of_trichome_branches.
Ctaxi_contig_50539	Solyc02g068340.2.1	1	1	0.956174748	-0.5898598	0.462493899	0.800640591	0.067124635	-1.696574074	1.388841148	-1.029464462	-0.759931949	-0.737470906	0.917159248	0.220866921	34.86	1.00E-10	61.2	"Kinesin-like_calmodulin_binding_protein_(AHRD_V1_****_Q7Y1U0_GOSHI);_contains_Interpro_domain(s)__IPR001752__Kinesin,_motor_region_"	AT5G65930	KCBP	encodes_a_novel_member_of_the_kinesin_superfamily_of_motor_proteins._recessive_mutations_have_reduced_number_of_trichome_branches.
Ctaxi_contig_50623	Solyc02g091830.2.1	1	1	0.559724682	-0.074367015	-1.07964761	1.179758945	0.695273779	-1.280742781	1.443375673	-0.962250449	-0.673575314	-0.577350269	-0.288675135	1.058475494	44.62	4.00E-09	56.2	Hexokinase_(AHRD_V1_***-_Q9FVD3_CITSI);_contains_Interpro_domain(s)__IPR001312__Hexokinase_	AT4G37840	HKL3	Encodes_a_putative_hexokinase.
Ctaxi_contig_52566	Solyc03g096920.2.1	1	1	1.180575824	-0.408080566	-0.840705348	-0.672302058	1.371943729	-0.63143158	1.628680355	-1.087842206	0.428970975	-0.950430559	-0.205236627	0.185858061	51.45	7.00E-157	550	"Exportin-1_(AHRD_V1_***-_D1MAF2_SOLLC);_contains_Interpro_domain(s)__IPR014877__Exportin_1,_C-terminal_"	AT5G17020	ATCRM1	Encodes_a_member_of_the_exportin_protein_family_which_functions_as_receptors_for_nuclear_export._Binds_to_a_variety_of_proteins_having__leucine_rich_export_signals.
Ctaxi_contig_52575	Solyc03g096920.2.1	1	1	1.590004008	-0.204538457	-0.687004668	-0.305587597	0.748951472	-1.141824757	1.628680355	-1.087842206	0.428970975	-0.950430559	-0.205236627	0.185858061	61.22	2.00E-48	187	"Exportin-1_(AHRD_V1_***-_D1MAF2_SOLLC);_contains_Interpro_domain(s)__IPR014877__Exportin_1,_C-terminal_"	AT5G17020	ATCRM1	Encodes_a_member_of_the_exportin_protein_family_which_functions_as_receptors_for_nuclear_export._Binds_to_a_variety_of_proteins_having__leucine_rich_export_signals.
Ctaxi_contig_54332	Solyc09g091280.2.1	1	1	0.99680326	-0.07584981	-0.794443262	1.444098428	-0.626144029	-0.944464587	1.921709437	-0.467842975	-0.721011168	-0.663271054	-0.285739539	0.216155299	36.08	7.00E-15	77	"Retinoblastoma-related_protein_1_(AHRD_V1_***-_Q9M7J0_9ROSI);_contains_Interpro_domain(s)__IPR002720__Retinoblastoma-associated_protein,_A-box_"	AT3G12280	ATRBR1	Encodes_a_retinoblastoma_homologue_RETINOBLASTOMA-RELATED_protein_(RBR_or_RBR1)._RBR_controls_nuclear_proliferation_in_the_female_gametophyte.__RBR_also_regulates_stem_cell_maintenance_in_Arabidopsis_roots.
Ctaxi_contig_54338	Solyc09g091280.2.1	1	1	0.580687731	-0.694216801	-0.979091545	1.717343548	-0.115084623	-0.509638309	1.921709437	-0.467842975	-0.721011168	-0.663271054	-0.285739539	0.216155299	35.71	9.00E-15	75.9	"Retinoblastoma-related_protein_1_(AHRD_V1_***-_Q9M7J0_9ROSI);_contains_Interpro_domain(s)__IPR002720__Retinoblastoma-associated_protein,_A-box_"	AT3G12280	ATRBR1	Encodes_a_retinoblastoma_homologue_RETINOBLASTOMA-RELATED_protein_(RBR_or_RBR1)._RBR_controls_nuclear_proliferation_in_the_female_gametophyte.__RBR_also_regulates_stem_cell_maintenance_in_Arabidopsis_roots.
Ctaxi_contig_54691	Solyc09g074980.2.1	1	1	1.042050244	-1.353201529	0.596753382	0.955217292	-0.47106804	-0.769751349	1.927106882	-0.353597593	-0.724875066	-0.51271651	-0.565756149	0.229838435	49.04	4.00E-60	158	MutL_DNA_mismatch_repair_protein_(AHRD_V1_*-*-_D3BFF8_POLPA);_contains_Interpro_domain(s)__IPR015434__Post_Meiotic_Segregation_2_	AT4G02460	PMS1	"DNA_mismatch_repair_protein,_putative;_similar_to_ATMLH1_(Arabidopsis_thaliana_MutL-homologue_1)_[Arabidopsis_thaliana]_(TAIR:AT4G09140.1);_similar_to_ATP-binding_re_(GB:ABE85041.1);_similar_to_Os02g0592300_[Oryza_sativa_(japonica_cultivar-group)]_(GB:NP_001047292.1);_contains_InterPro_domain_DNA_mismatch_repair_protein,_C-terminal;_(InterPro:IPR013507);_contains_InterPro_domain_ATP-binding_region,_ATPase-like;_(InterPro:IPR003594);_contains_InterPro_domain_DNA_mismatch_repair_protein;_(InterPro:IPR002099)"
Ctaxi_contig_56354	Solyc02g081290.2.1	1	1	1.058394015	0.36960049	-0.424508704	-0.599419936	1.047377144	-1.451443008	1.345877683	-1.102050515	0.302973362	0.491275531	-1.26138312	0.22330706	42.35	9.00E-34	139	"ATP-dependent_RNA_helicase_(AHRD_V1_****_B7S8F6_9HYME);_contains_Interpro_domain(s)__IPR001650__DNA/RNA_helicase,_C-terminal_"	AT2G33730	NA	"DEAD_box_RNA_helicase,_putative;_Identical_to_DEAD-box_ATP-dependent_RNA_helicase_21_(EC_3.6.1.-)_(RH21)_[Arabidopsis_Thaliana]_(GB:P93008);_similar_to_DEAD_box_RNA_helicase,_putative_[Arabidopsis_thaliana]_(TAIR:AT1G20920.1);_similar_to_Putative_DEAD-box_ATP-dependent_RNA_helicase_44_(GB:Q9FZ92);_similar_to_Hypothetical_protein_CBG09074_[Caenorhabditis_briggsae]_(GB:CAE64386.1);_similar_to_Helicase,_C-terminal_[Medicago_truncatula]_(GB:ABE87919.1);_contains_InterPro_domain_DEAD/DEAH_box_helicase;_(InterPro:IPR001410);_contains_InterPro_domain_DEAD/DEAH_box_helicase,_N-terminal;_(InterPro:IPR011545);_contains_InterPro_domain_Helicase,_C-terminal;_(InterPro:IPR001650);_contains_InterPro_domain_ATP-dependent_helicase,_DEAD-box;_(InterPro:IPR000629)"
Ctaxi_contig_56447	Solyc10g008510.1.1	1	1	0.206090643	-0.994520736	0.147660541	1.258555705	0.73318638	-1.350972534	1.284322598	-0.642161299	-0.642161299	0	-1.123782273	1.123782273	28.21	1.00E-08	54.7	Pentatricopeptide_repeat-containing_protein_(AHRD_V1_***-_D7KCG2_ARALY);_contains_Interpro_domain(s)__IPR002885__Pentatricopeptide_repeat_	AT1G03560	NA	"pentatricopeptide_(PPR)_repeat-containing_protein;_similar_to_EMB2745_(EMBRYO_DEFECTIVE_2745),_binding_[Arabidopsis_thaliana]_(TAIR:AT5G39710.1);_similar_to_putative_fertility_restorer_homologue_[Oryza_sativa_(japonica_cultivar-group)]_(GB:BAC83297.1);_contains_InterPro_domain_Pentatricopeptide_repeat;_(InterPro:IPR002885);_contains_InterPro_domain_Protein_prenyltransferase;_(InterPro:IPR008940);_contains_InterPro_domain_Tetratricopeptide-like_helical;_(InterPro:IPR011990)"
Ctaxi_contig_58516	Solyc09g064590.2.1	1	1	0.850067852	-0.975389179	-0.390504202	1.468352476	0.05467639	-1.007203337	1.407558462	-1.447109692	-0.372246866	-0.030245058	-0.365267237	0.807310391	33.49	2.00E-30	130	"Pre-mRNA-processing_factor_39_(AHRD_V1_*-**_C5FSC0_NANOT);_contains_Interpro_domain(s)__IPR003107__RNA-processing_protein,_HAT_helix_"	AT1G04080	PRP39	"hydroxyproline-rich_glycoprotein_family_protein;_similar_to_binding_[Arabidopsis_thaliana]_(TAIR:AT5G46400.1);_similar_to_Protein_prenyltransferase_[Medicago_truncatula]_(GB:ABE92037.1);_similar_to_Os03g0210400_[Oryza_sativa_(japonica_cultivar-group)]_(GB:NP_001049340.1);_contains_InterPro_domain_RNA-processing_protein,_HAT_helix;_(InterPro:IPR003107);_contains_InterPro_domain_Protein_prenyltransferase;_(InterPro:IPR008940);_contains_InterPro_domain_Tetratricopeptide-like_helical;_(InterPro:IPR011990)"
Ctaxi_contig_58518	Solyc09g064590.2.1	1	1	0.995222972	-0.436749515	0.794770045	0.854758783	-1.006861939	-1.201140346	1.407558462	-1.447109692	-0.372246866	-0.030245058	-0.365267237	0.807310391	31.03	1.00E-40	164	"Pre-mRNA-processing_factor_39_(AHRD_V1_*-**_C5FSC0_NANOT);_contains_Interpro_domain(s)__IPR003107__RNA-processing_protein,_HAT_helix_"	AT1G04080	PRP39	"hydroxyproline-rich_glycoprotein_family_protein;_similar_to_binding_[Arabidopsis_thaliana]_(TAIR:AT5G46400.1);_similar_to_Protein_prenyltransferase_[Medicago_truncatula]_(GB:ABE92037.1);_similar_to_Os03g0210400_[Oryza_sativa_(japonica_cultivar-group)]_(GB:NP_001049340.1);_contains_InterPro_domain_RNA-processing_protein,_HAT_helix;_(InterPro:IPR003107);_contains_InterPro_domain_Protein_prenyltransferase;_(InterPro:IPR008940);_contains_InterPro_domain_Tetratricopeptide-like_helical;_(InterPro:IPR011990)"
Ctaxi_contig_58587	Solyc12g095960.1.1	1	1	0.994303255	-0.613054641	0.533486697	1.023948993	-0.509343763	-1.42934054	1.78506172	-1.081228286	0.275482317	-0.355101484	-0.664023851	0.039809583	32.75	4.00E-18	91.7	"Insulin-like_growth_factor_2_mRNA-binding_protein_2_(AHRD_V1_*-**_IF2B2_PONAB);_contains_Interpro_domain(s)__IPR018111__K_Homology,_type_1,_subgroup_"	AT2G25970	NA	"KH_domain-containing_protein;_similar_to_nucleic_acid_binding_[Arabidopsis_thaliana]_(TAIR:AT1G33680.1);_similar_to_Os08g0110800_[Oryza_sativa_(japonica_cultivar-group)]_(GB:NP_001060823.1);_similar_to_Os02g0224300_[Oryza_sativa_(japonica_cultivar-group)]_(GB:NP_001046334.1);_similar_to_PREDICTED:_similar_to_Far_upstream_element_binding_protein_1_(FUSE_binding_protein_1)_(FBP)_(DNA_helicase_V)_(HDH_V)_isoform_15_[Canis_familiaris]_(GB:XP_867803.1);_contains_InterPro_domain_KH;_(InterPro:IPR004087);_contains_InterPro_domain_KH,_type_1;_(InterPro:IPR004088)"
Ctaxi_contig_59187	Solyc04g016240.2.1	1	1	1.332679569	-0.553523977	-0.97169004	1.172375151	-0.24610952	-0.733731183	1.716316561	-1.032169578	-0.449157367	-0.794205411	0.282582449	0.276633345	29.84	2.00E-12	69.3	Nuclear_pore_complex_protein_Nup93-like_protein_(AHRD_V1_*---_D0MQC8_PHYIN);_contains_Interpro_domain(s)__IPR007231__Nucleoporin_interacting_component_Nup93/Nic96_	AT2G41620	NA	nucleoporin_interacting_component_family_protein;_Identical_to_Uncharacterized_protein_At2g41620_[Arabidopsis_Thaliana]_(GB:O22224;GB:Q94CF2);_similar_to_nucleoporin_interacting_component-related_[Arabidopsis_thaliana]_(TAIR:AT3G57350.1);_similar_to_Nucleoporin_interacting_component;_Protein_prenyltransferase_[Medicago_truncatula]_(GB:ABD28395.1);_similar_to_Os03g0349000_[Oryza_sativa_(japonica_cultivar-group)]_(GB:NP_001050106.1);_contains_InterPro_domain_Nucleoporin_interacting_component;_(InterPro:IPR007231)
Ctaxi_contig_60135	Solyc05g014540.2.1	1	1	1.268817579	-0.932193355	-1.027637168	1.09096147	0.112197975	-0.5121465	1.855794208	-0.787367037	-0.380726846	-0.548166925	-0.560126931	0.420593531	47.19	1.00E-11	66.2	"DNA_polymerase_alpha_subunit_B_family_(AHRD_V1_***-_D7KVM0_ARALY);_contains_Interpro_domain(s)__IPR016722__DNA_polymerase_alpha,_subunit_B_"	AT1G67630	POLA2	"DNA_polymerase_alpha_subunit_B_family;_similar_to_Os12g0242900_[Oryza_sativa_(japonica_cultivar-group)]_(GB:NP_001066483.1);_similar_to_DNA_polymerase_alpha_subunit_B_family_protein,_expressed_[Oryza_sativa_(japonica_cultivar-group)]_(GB:ABA97199.2);_contains_InterPro_domain_DNA_polymerase_epsilon_subunit_B;_(InterPro:IPR007185)"
Ctaxi_contig_61835	Solyc02g068340.2.1	1	1	1.813011261	-0.273011936	-0.931724281	0.055086402	0.191428156	-0.854789602	1.388841148	-1.029464462	-0.759931949	-0.737470906	0.917159248	0.220866921	31.25	4.00E-09	56.2	"Kinesin-like_calmodulin_binding_protein_(AHRD_V1_****_Q7Y1U0_GOSHI);_contains_Interpro_domain(s)__IPR001752__Kinesin,_motor_region_"	AT5G65930	KCBP	encodes_a_novel_member_of_the_kinesin_superfamily_of_motor_proteins._recessive_mutations_have_reduced_number_of_trichome_branches.
Ctaxi_contig_62148	Solyc06g082100.2.1	1	1	1.764024784	-0.497394358	-0.893865815	-0.161746034	0.52432923	-0.735347807	1.833475298	-0.905124466	0.137950541	-0.776323706	-0.423705232	0.133727565	64.86	2.00E-22	100	Related_to_ATP_dependent_RNA_helicase_(AHRD_V1_**-*_Q6MV07_NEUCR);_contains_Interpro_domain(s)__IPR004179__Sec63_domain_	NA	NA	NA
Ctaxi_contig_62586	Solyc06g083710.1.1	1	1	1.422710912	-0.240669827	-0.883387342	-0.544293738	1.07444317	-0.828803174	1.73705303	-0.939717213	0.199333954	-0.427144188	-0.882764654	0.313239071	37.35	3.00E-11	63.2	DENN_domain_containing_protein_expressed_(AHRD_V1_***-_Q10RU8_ORYSJ);_contains_Interpro_domain(s)__IPR001194__DENN_	AT2G20320	NA	DENN_(AEX-3)_domain-containing_protein;_similar_to_DENN_(AEX-3)_domain-containing_protein_[Arabidopsis_thaliana]_(TAIR:AT5G35560.1);_similar_to_Os03g0145500_[Oryza_sativa_(japonica_cultivar-group)]_(GB:NP_001048949.1);_similar_to_DENN;_dDENN;_uDENN_[Medicago_truncatula]_(GB:ABE88628.1);_contains_InterPro_domain_DENN;_(InterPro:IPR001194);_contains_InterPro_domain_uDENN;_(InterPro:IPR005113)
Ctaxi_contig_62874	Solyc07g005880.2.1	1	1	1.714067201	-0.287850897	-0.845245487	-0.031167537	0.470940943	-1.020744223	1.734645997	-0.911424168	0.329288732	-0.717379023	-0.687978243	0.252846705	36.88	8.00E-122	435	"DNA_REPLICATION_FACTOR_C_SUBUNIT_(AHRD_V1_*-*-_Q8SRT8_ENCCU);_contains_Interpro_domain(s)__IPR012178__DNA_replication_factor_C,_large_subunit_"	NA	NA	NA
Ctaxi_contig_63748	Solyc02g078640.2.1	1	1	1.163565978	-1.07849115	-0.189528921	1.290505108	-0.790873812	-0.395177203	1.405279726	-0.777845965	-0.594486327	-1.184675162	0.580161355	0.571566372	38.46	1.00E-09	60.8	Microtubule_associated_protein_(AHRD_V1_*--*_A8J2Q6_CHLRE);_contains_Interpro_domain(s)__IPR011989__Armadillo-like_helical_	AT2G35630	GEM1	"Member_of_the_MAP215_family_of_microtubule-associated_proteins_required_to_establish_interphase_arrays_of_cortical_microtubules.Mutants_have_defects_in_cytokinesis_during_pollen_development._Vegetative_phenotypes_observed_in_temperature_sensitive_mutants_include_left-handed_organ_twisting,_isotropic_cell_expansion_and_impairment_of_root_hair_polarity."
Ctaxi_contig_63855	Solyc02g031790.1.1	1	1	1.162068734	-0.18974765	-0.705008312	0.392268349	0.841780454	-1.501361574	1.548226	0.967641249	-0.483820628	-0.774112997	-0.774112997	-0.483820628	30.93	1.00E-10	65.9	"Receptor_like_kinase,_RLK"	NA	NA	NA
Ctaxi_contig_64876	Solyc11g071730.1.1	1	1	1.419416746	-0.293475027	-0.846517898	-0.674882071	1.105714955	-0.710256706	1.732262223	-0.94722953	-0.311417928	-0.532005627	-0.570932868	0.629323729	48.34	4.00E-44	174	"Kinesin-like_protein_(AHRD_V1_***-_Q9LXV6_ARATH);_contains_Interpro_domain(s)__IPR001752__Kinesin,_motor_region_"	AT3G44050	NA	"kinesin_motor_protein-related;_similar_to_POK2_(PHRAGMOPLAST_ORIENTING_KINESIN_2),_microtubule_motor_[Arabidopsis_thaliana]_(TAIR:AT3G19050.1);_similar_to_Kinesin_motor_domain_containing_protein,_expressed_[Oryza_sativa_(japonica_cultivar-group)]_(GB:ABF98896.1);_similar_to_Kinesin,_motor_re_(GB:ABD32417.1);_similar_to_kinesin-like_protein_[Oryza_sativa_(japonica_cultivar-group)]_(GB:AAR87264.1);_contains_InterPro_domain_Kinesin,_motor_region;_(InterPro:IPR001752)"
Ctaxi_contig_64885	Solyc01g057320.1.1	1	1	1.537336551	-0.286013083	-0.875218456	-0.6049786	0.950078713	-0.721205124	1.703233215	-0.840159882	-0.519371563	-0.679765722	-0.381890855	0.717954808	54.62	2.00E-27	117	"Kinesin-like_protein_(AHRD_V1_***-_Q75LL2_ORYSJ);_contains_Interpro_domain(s)__IPR001752__Kinesin,_motor_region_"	AT3G17360	POK1	"PHRAGMOPLAST_ORIENTING_KINESIN_1_is_one_of_the_two_Arabidopsis_homologs_isolated_in_yeast_two-hybrid_screen_for_interaction_partners_of_maize_gene_TANGLED1_(TAN1)._Based_on_sequence_homology_in_their_motor_domains,_POK1_and_POK2_belong_to_the_kinesin-12_class_which_also_includes_the_well-characterized_group_of_phragmoplast-associated_kinesins_AtPAKRPs._Both_kinesins_are_composed_of_an_N-terminal_motor_domain_throughout_the_entire_C_terminus_and_putative_cargo_binding_tail_domains._The_expression_domains_for_POK1_constructs_were_more_limited_than_those_for_POK2;_both_are_expressed_in_tissues_enriched_for_dividing_cells._The_phenotype_of_pok1/pok2_double_mutants_strongly_resembles_that_of_maize_tan1_mutants,_characterized_by_misoriented_mitotic_cytoskeletal_arrays_and_misplaced_cell_walls._We_propose_that_POK1and_POK2."
Ctaxi_contig_64926	Solyc04g079930.2.1	1	1	0.382319359	-0.323092595	-1.431369448	1.044558395	1.04579742	-0.718213131	1.846539231	-1.083393866	-0.55191763	-0.197600139	-0.197600139	0.183972543	33.51	3.00E-17	85.5	Os10g0358600_protein_(Fragment)_(AHRD_V1_***-_Q0IY80_ORYSJ)	AT1G19330	NA	similar_to_unknown_protein_[Arabidopsis_thaliana]_(TAIR:AT1G75060.1);_similar_to_unknown_[Vitis_pseudoreticulata]_(GB:ABC69763.1)
Ctaxi_contig_65257	Solyc10g085750.1.1	1	1	1.455281488	-1.038722839	-0.260264029	0.862337938	-0.022982841	-0.995649717	1.935664844	-0.877098132	-0.332692395	0.120979053	-0.423426685	-0.423426685	42.57	2.00E-13	70.5	"Polyadenylate-binding_protein_1_(AHRD_V1_***-_Q6DF12_XENTR);_contains_Interpro_domain(s)__IPR006515__Polyadenylate_binding_protein,_human_types_1,_2,_3,_4_"	AT2G36660	PAB7	"polyadenylate-binding_protein,_putative_/_PABP,_putative._Member_of_the_class_III_family_of_PABP_proteins."
Ctaxi_contig_65259	Solyc10g085750.1.1	1	1	0.377641413	-1.224298466	0.68223484	1.441110656	-0.613152562	-0.663535882	1.935664844	-0.877098132	-0.332692395	0.120979053	-0.423426685	-0.423426685	49.25	1.00E-11	66.6	"Polyadenylate-binding_protein_1_(AHRD_V1_***-_Q6DF12_XENTR);_contains_Interpro_domain(s)__IPR006515__Polyadenylate_binding_protein,_human_types_1,_2,_3,_4_"	AT2G36660	PAB7	"polyadenylate-binding_protein,_putative_/_PABP,_putative._Member_of_the_class_III_family_of_PABP_proteins."
Ctaxi_contig_6319	Solyc07g009170.2.1	1	2	1.312877047	-0.401446905	-0.463207475	1.19548058	-0.57631234	-1.067390907	-0.280306352	0.027635838	-0.754063568	-0.422433517	-0.540872821	1.970040421	46.13	2.00E-68	257	Nudix_hydrolase_24_(AHRD_V1_***-_B6TUU0_MAIZE);_contains_Interpro_domain(s)__IPR000086__NUDIX_hydrolase_domain_	AT5G19460	NUDT20	"ATNUDT20_(Arabidopsis_thaliana_Nudix_hydrolase_homolog_20);_hydrolase;_Identical_to_Nudix_hydrolase_20,_chloroplast_precursor_(EC_3.6.1.-)_(AtNUDT20)_(NUDT20)_[Arabidopsis_Thaliana]_(GB:Q8VXZ0);_similar_to_ATNUDT24_(Arabidopsis_thaliana_Nudix_hydrolase_homolog_24),_hydrolase_[Arabidopsis_thaliana]_(TAIR:AT5G19470.1);_similar_to_Os09g0322200_[Oryza_sativa_(japonica_cultivar-group)]_(GB:NP_001062862.1);_similar_to_Thiamine_pyrophosphokinase_(ISS)_[Ostreococcus_tauri]_(GB:CAL53731.1);_contains_InterPro_domain_NUDIX_hydrolase;_(InterPro:IPR000086)"
Ctaxi_contig_7810	Solyc09g065270.2.1	1	2	0.541718718	-1.01039977	-0.787349239	1.011189103	1.125724463	-0.880883275	-0.457700687	0.452805493	-0.857882839	0.283921282	-1.052466821	1.631323572	54.76	3.00E-16	80.5	"Ribosome_recycling_factor_(AHRD_V1_****_B6TQ52_MAIZE);_contains_Interpro_domain(s)__IPR015998__Ribosome_recycling_factor,_bacterial-like_"	AT3G63190	AtcpRRF	"ribosome_recycling_factor,_chloroplast,_putative_/_ribosome_releasing_factor,_chloroplast,_putative;_Identical_to_Ribosome_recycling_factor,_chloroplast_precursor_(Ribosome-releasing_factor,_chloroplast)_(RRF)_(CpFrr)_(RRFHCP)_(RRF)_[Arabidopsis_Thaliana]_(GB:Q9M1X0;GB:Q93V42);_similar_to_ribosome_recycling_factor_family_protein_/_ribosome_releasing_factor_family_protein_[Arabidopsis_thaliana]_(TAIR:AT3G01800.1);_similar_to_Ribosome_recycling_factor,_chloroplast_precursor_(Ribosome-releasing_factor,_chloroplast)_(RRF)_(CpFrr)_(RRFHCP)_(GB:P82231);_contains_InterPro_domain_Ribosome_recycling_factor;_(InterPro:IPR002661)"
Ctaxi_contig_7813	Solyc09g065270.2.1	1	2	0.551775296	-0.652608246	-1.121980147	1.405837695	0.621817367	-0.804841964	-0.457700687	0.452805493	-0.857882839	0.283921282	-1.052466821	1.631323572	54.12	1.00E-15	78.2	"Ribosome_recycling_factor_(AHRD_V1_****_B6TQ52_MAIZE);_contains_Interpro_domain(s)__IPR015998__Ribosome_recycling_factor,_bacterial-like_"	AT3G63190	AtcpRRF	"ribosome_recycling_factor,_chloroplast,_putative_/_ribosome_releasing_factor,_chloroplast,_putative;_Identical_to_Ribosome_recycling_factor,_chloroplast_precursor_(Ribosome-releasing_factor,_chloroplast)_(RRF)_(CpFrr)_(RRFHCP)_(RRF)_[Arabidopsis_Thaliana]_(GB:Q9M1X0;GB:Q93V42);_similar_to_ribosome_recycling_factor_family_protein_/_ribosome_releasing_factor_family_protein_[Arabidopsis_thaliana]_(TAIR:AT3G01800.1);_similar_to_Ribosome_recycling_factor,_chloroplast_precursor_(Ribosome-releasing_factor,_chloroplast)_(RRF)_(CpFrr)_(RRFHCP)_(GB:P82231);_contains_InterPro_domain_Ribosome_recycling_factor;_(InterPro:IPR002661)"
Ctaxi_contig_9560	Solyc02g069620.2.1	1	2	1.547283776	-0.895453477	-0.566596797	0.902346493	-0.192826763	-0.794753233	-0.533627502	0.707056441	-1.053914317	0.160088251	-0.827122629	1.547519757	37.93	1.00E-24	108	Ribose_5-phosphate_isomerase-like_(AHRD_V1_***-_Q2LC22_9ASTR);_contains_Interpro_domain(s)__IPR004788__Ribose_5-phosphate_isomerase_	AT5G44520	NA	ribose_5-phosphate_isomerase-related;_similar_to_ribose_5-phosphate_isomerase-related_[Arabidopsis_thaliana]_(TAIR:AT3G04790.1);_similar_to_Os03g0781400_[Oryza_sativa_(japonica_cultivar-group)]_(GB:NP_001051457.1);_similar_to_ribose_5-phosphate_isomerase-like_[Saussurea_involucrata]_(GB:ABC68263.1);_contains_InterPro_domain_Ribose_5-phosphate_isomerase;_(InterPro:IPR004788)
Ctaxi_contig_10398	Solyc07g062030.2.1	1	2	1.12391666	-0.322363203	-0.517505737	1.122618816	0.04347753	-1.450144067	0.151091868	0.358303573	-1.558404699	-0.030218374	-0.418740321	1.497967952	25.39	8.00E-11	64.7	"Chalcone--flavonone_isomerase_(AHRD_V1_***-_B6SK22_MAIZE);_contains_Interpro_domain(s)__IPR003466__Chalcone_isomerase,_subgroup_"	AT1G53520	NA	"chalcone-flavanone_isomerase-related;_similar_to_TT5_(TRANSPARENT_TESTA_5),_chalcone_isomerase_[Arabidopsis_thaliana]_(TAIR:AT3G55120.1);_similar_to_chalcone-flavanone_isomerase_family_protein_[Arabidopsis_thaliana]_(TAIR:AT5G05270.2);_similar_to_putative_chalcone_isomerase_3_[Glycine_max]_(GB:AAT94361.1);_contains_domain_Chalcone_isomerase_(SSF54626);_contains_domain_no_description_(G3D.3.50.70.10)"
Ctaxi_contig_12499	Solyc03g025310.2.1	1	2	0.387422967	-0.317795907	-0.928992401	1.618224547	0.320319636	-1.079178841	0.662057077	-0.104535328	-1.149888607	-0.104535328	-0.871127732	1.568029918	44.44	9.00E-06	45.1	Sec-independent_protein_translocase_protein_tatA/E_homolog_(AHRD_V1_*-*-_D4TUR0_9NOST);_contains_Interpro_domain(s)__IPR006312__Twin-arginine_translocation_protein_TatA/E_	NA	NA	NA
Ctaxi_contig_13027	Solyc03g044710.2.1	1	2	1.327403804	0.499902614	-1.250847523	0.445556876	0.081739087	-1.103754857	0.528885885	-1.057771771	0	0.661107357	-1.322214713	1.189993242	9.87	5.00E-07	52	Patatin-like_protein_3_(AHRD_V1_***-_Q9FZ08_TOBAC);_contains_Interpro_domain(s)__IPR002641__Patatin_	AT4G37050	AtPLAIVC	"PLA_V/PLP4_(Patatin-like_protein_4);_nutrient_reservoir;_similar_to_PLA_IVA/PLP1,_nutrient_reservoir_[Arabidopsis_thaliana]_(TAIR:AT4G37070.2);_similar_to_patatin-like_protein_1_[Nicotiana_tabacum]_(GB:AAF98368.1);_contains_InterPro_domain_Patatin;_(InterPro:IPR002641)"
Ctaxi_contig_13600	Solyc05g013510.2.1	1	2	1.864958409	-0.598358978	-0.707793973	0.312667066	-0.131243664	-0.74022886	-0.374528956	0.041614328	-1.030648202	0.828125136	-0.950193833	1.485631526	38.52	7.00E-15	76.3	Phosphate_transporter_2-1_(AHRD_V1_***-_Q7YME0_WHEAT);_contains_Interpro_domain(s)__IPR001204__Phosphate_transporter_	AT3G26570	ORF02	low_affinity_phosphate_transporter
Ctaxi_contig_13602	Solyc05g013510.2.1	1	2	1.827585881	-0.417609708	-0.801797331	0.145258531	0.141797969	-0.895235341	-0.374528956	0.041614328	-1.030648202	0.828125136	-0.950193833	1.485631526	45.45	1.00E-28	121	Phosphate_transporter_2-1_(AHRD_V1_***-_Q7YME0_WHEAT);_contains_Interpro_domain(s)__IPR001204__Phosphate_transporter_	AT3G26570	ORF02	low_affinity_phosphate_transporter
Ctaxi_contig_14443	Solyc09g011010.2.1	1	2	1.237808537	-1.626752283	-0.641194538	0.508443749	0.34967001	0.172024524	-0.646462202	0.215487401	-0.976031168	0.916877764	-0.899976791	1.390104997	50	6.00E-10	60.1	One_helix_protein_(AHRD_V1_***-_Q84N30_IPONI)	NA	NA	NA
Ctaxi_contig_15203	Solyc03g113780.2.1	1	2	0.535473	-0.997823501	-0.049852168	1.603504596	-0.021993275	-1.069308652	-0.78764635	0.422639505	-1.018176989	0.441850392	-0.653170144	1.594503587	50	4.00E-43	171	Pyridoxine/pyridoxamine_5&apos-phosphate_oxidase_(AHRD_V1_*-**_Q4C3B6_CROWT);_contains_Interpro_domain(s)__IPR000659__Pyridoxamine_5'-phosphate_oxidase_	AT5G49970	ATPPOX	encodes_the_bifunctional_pyridoxine_(pyridoxamine)_5_�_-phosphate_oxidase_(PPOX)(EC_1.4.3.5)_that_is_involved_in_the_formation_of_pyridoxal_5'-phosphate_(member_of_the_vitamin_B6_group)
Ctaxi_contig_16191	Solyc07g064280.2.1	1	2	0.266758062	-0.426823223	-1.018445625	1.085532783	1.170483375	-1.077505372	0.620315534	-0.598925343	-0.577535152	0.278072481	-1.240631068	1.518703549	48.39	1.00E-09	58.2	"Tryptophan_synthase_beta_chain_1_(AHRD_V1_****_Q0WUI8_ARATH);_contains_Interpro_domain(s)__IPR006654__Tryptophan_synthase,_beta_chain_"	AT5G54810	ATTSB1	A.thaliana_tryptophan_synthase_beta_subunit_(trpB)
Ctaxi_contig_16193	Solyc10g006400.2.1	1	2	0.54376348	-0.500455059	-0.958671647	1.210189834	0.859262882	-1.15408949	-0.490047713	-0.169688163	-0.586594426	1.04592273	-1.179040169	1.379447741	72.12	9.00E-33	134	"Tryptophan_synthase_beta_chain_1_(AHRD_V1_****_Q0WUI8_ARATH);_contains_Interpro_domain(s)__IPR006654__Tryptophan_synthase,_beta_chain_"	AT4G27070	TSB2	Tryptophan_synthase_beta._Expressed_at_low_levels_in_all_tissues.
Ctaxi_contig_16194	Solyc10g006400.2.1	1	2	0.42339794	-0.540214203	-0.954222143	0.963344636	1.212408718	-1.104714947	-0.490047713	-0.169688163	-0.586594426	1.04592273	-1.179040169	1.379447741	70	9.00E-38	151	"Tryptophan_synthase_beta_chain_1_(AHRD_V1_****_Q0WUI8_ARATH);_contains_Interpro_domain(s)__IPR006654__Tryptophan_synthase,_beta_chain_"	AT4G27070	TSB2	Tryptophan_synthase_beta._Expressed_at_low_levels_in_all_tissues.
Ctaxi_contig_17749	Solyc12g100160.1.1	1	2	0.70261469	-0.413855972	-0.425251424	1.638674672	-0.338364046	-1.16381792	-0.326937274	0.137091151	-0.902935436	0.181233066	-0.887862587	1.79941108	58.06	5.00E-18	87.8	"50S_ribosomal_protein_L6_(AHRD_V1_***-_B6SL57_MAIZE);_contains_Interpro_domain(s)__IPR019906__Ribosomal_protein_L6,_subgroup_"	AT1G05190	emb2394	"EMB2394_(EMBRYO_DEFECTIVE_2394);_structural_constituent_of_ribosome;_Identical_to_50S_ribosomal_protein_L6,_chloroplast_precursor_(RPL6)_[Arabidopsis_Thaliana]_(GB:O23049);_similar_to_ribosomal_protein_L6_family_protein_[Arabidopsis_thaliana]_(TAIR:AT2G18400.1);_similar_to_Os03g0751400_[Oryza_sativa_(japonica_cultivar-group)]_(GB:NP_001051292.1);_similar_to_putative_ribosomal_protein_CtrL6e,_5'-partial_[Oryza_sativa_(japonica_cultivar-group)]_(GB:AAP68351.1);_similar_to_Os03g0356300_[Oryza_sativa_(japonica_cultivar-group)]_(GB:NP_001050139.1);_contains_InterPro_domain_Ribosomal_protein_L6;_(InterPro:IPR000702);_contains_InterPro_domain_Ribosomal_protein_L6,_signature_1;_(InterPro:IPR002358)"
Ctaxi_contig_17750	Solyc12g100160.1.1	1	2	0.748339048	-0.291810268	0.185771701	1.447216491	-0.898388835	-1.191128138	-0.326937274	0.137091151	-0.902935436	0.181233066	-0.887862587	1.79941108	58.06	5.00E-18	87.8	"50S_ribosomal_protein_L6_(AHRD_V1_***-_B6SL57_MAIZE);_contains_Interpro_domain(s)__IPR019906__Ribosomal_protein_L6,_subgroup_"	AT1G05190	emb2394	"EMB2394_(EMBRYO_DEFECTIVE_2394);_structural_constituent_of_ribosome;_Identical_to_50S_ribosomal_protein_L6,_chloroplast_precursor_(RPL6)_[Arabidopsis_Thaliana]_(GB:O23049);_similar_to_ribosomal_protein_L6_family_protein_[Arabidopsis_thaliana]_(TAIR:AT2G18400.1);_similar_to_Os03g0751400_[Oryza_sativa_(japonica_cultivar-group)]_(GB:NP_001051292.1);_similar_to_putative_ribosomal_protein_CtrL6e,_5'-partial_[Oryza_sativa_(japonica_cultivar-group)]_(GB:AAP68351.1);_similar_to_Os03g0356300_[Oryza_sativa_(japonica_cultivar-group)]_(GB:NP_001050139.1);_contains_InterPro_domain_Ribosomal_protein_L6;_(InterPro:IPR000702);_contains_InterPro_domain_Ribosomal_protein_L6,_signature_1;_(InterPro:IPR002358)"
Ctaxi_contig_18976	Solyc09g005250.2.1	1	2	0.371767575	-0.776027467	-0.660244628	1.716163436	0.251275671	-0.902934587	0.228147531	-0.388373279	-0.942197057	0.447587142	-0.994444583	1.649280246	51.11	3.00E-06	48.1	Mitochondrial_carrier_protein_(AHRD_V1_***-_C6HT14_AJECH);_contains_Interpro_domain(s)__IPR002113__Adenine_nucleotide_translocator_1_	AT3G51870	NA	mitochondrial_substrate_carrier_family_protein;_similar_to_mitochondrial_substrate_carrier_family_protein_[Arabidopsis_thaliana]_(TAIR:AT5G01500.1);_similar_to_Os01g0265200_[Oryza_sativa_(japonica_cultivar-group)]_(GB:NP_001042669.1);_similar_to_Mitochondrial_ADP/ATP_carrier_proteins_(ISS)_[Ostreococcus_tauri]_(GB:CAL56121.1);_contains_InterPro_domain_Mitochondrial_carrier_protein;_(InterPro:IPR002067);_contains_InterPro_domain_Mitochondrial_substrate_carrier;_(InterPro:IPR001993)
Ctaxi_contig_18979	Solyc09g005250.2.1	1	2	1.328167715	-0.734228903	-0.934542656	1.184823798	-0.244138961	-0.600080994	0.228147531	-0.388373279	-0.942197057	0.447587142	-0.994444583	1.649280246	58.57	2.00E-17	84	Mitochondrial_carrier_protein_(AHRD_V1_***-_C6HT14_AJECH);_contains_Interpro_domain(s)__IPR002113__Adenine_nucleotide_translocator_1_	AT3G51870	NA	mitochondrial_substrate_carrier_family_protein;_similar_to_mitochondrial_substrate_carrier_family_protein_[Arabidopsis_thaliana]_(TAIR:AT5G01500.1);_similar_to_Os01g0265200_[Oryza_sativa_(japonica_cultivar-group)]_(GB:NP_001042669.1);_similar_to_Mitochondrial_ADP/ATP_carrier_proteins_(ISS)_[Ostreococcus_tauri]_(GB:CAL56121.1);_contains_InterPro_domain_Mitochondrial_carrier_protein;_(InterPro:IPR002067);_contains_InterPro_domain_Mitochondrial_substrate_carrier;_(InterPro:IPR001993)
Ctaxi_contig_19075	Solyc07g005580.2.1	1	2	0.920371821	-0.218229081	-1.21162584	1.059758371	0.550321438	-1.100596709	-0.666663591	0.43921366	-0.972544533	0.674506692	-0.925485926	1.450973698	35.38	5.00E-06	46.2	1-acyl-sn-glycerol-3-phosphate_acyltransferase_(AHRD_V1_****_A0LIN1_SYNFM);_contains_Interpro_domain(s)__IPR004552__1-acyl-sn-glycerol-3-phosphate_acyltransferase_	AT4G30580	ATS2	Encodes_a_plastidic_lysophosphatidic_acid_acyltransferase_(LPAAT)._Is_critical_for_chloroplasts_phosphatidic_acid_biosynthesis._The_null_allele_is_embryo_lethal.
Ctaxi_contig_20708	Solyc11g069790.1.1	1	2	0.763874734	0.63036166	-0.852487222	0.664253034	0.42752118	-1.633523386	-0.031970331	-0.196953028	-0.627565762	0.095516298	-1.08028144	1.841254264	74.34	8.00E-52	199	chaperonin_(AHRD_V1_***-_B2IXD2_NOSP7);_contains_Interpro_domain(s)__IPR001844__Chaperonin_Cpn60_	AT2G28000	CH-CPN60A	"Encodes_chaperonin-60_alpha,_a_molecular_chaperone_involved_in_Rubisco_folding.__Mutants_display_aberrant_chloroplast_and_embryo_development."
Ctaxi_contig_20711	Solyc11g069790.1.1	1	2	0.6641378	0.697640243	-1.060573198	1.151772092	-0.194861898	-1.25811504	-0.031970331	-0.196953028	-0.627565762	0.095516298	-1.08028144	1.841254264	66.18	5.00E-21	95.9	chaperonin_(AHRD_V1_***-_B2IXD2_NOSP7);_contains_Interpro_domain(s)__IPR001844__Chaperonin_Cpn60_	AT2G28000	CH-CPN60A	"Encodes_chaperonin-60_alpha,_a_molecular_chaperone_involved_in_Rubisco_folding.__Mutants_display_aberrant_chloroplast_and_embryo_development."
Ctaxi_contig_21290	Solyc08g083320.2.1	1	2	0.85139301	-0.560983233	-0.597133808	0.8645099	0.883199804	-1.440985673	-0.463478546	0.612222313	-1.166770714	0.369003185	-0.83786463	1.486888392	45	1.00E-14	74.7	"Granule-bound_starch_synthase_(AHRD_V1_****_B0ZTE3_SOLTU);_contains_Interpro_domain(s)__IPR011835__Glycogen/starch_synthases,_ADP-glucose_type_"	AT1G32900	NA	"starch_synthase,_putative;_Identical_to_Probable_granule-bound_starch_synthase_1,_chloroplast_precursor_(EC_2.4.1.242)_(Granule-bound_starch_synthase_I)_(GBSS-I)_(WAXY)_[Arabidopsis_Thaliana]_(GB:Q9MAQ0);_similar_to_glycogen_synthase,_putative_[Arabidopsis_thaliana]_(TAIR:AT3G01180.1);_similar_to_Granule-bound_starch_synthase_1,_chloroplast_precursor_(Granule-bound_starch_synthase_I)_(GBSS-I)_(GB:Q00775);_similar_to_granule-bound_starch_synthase_(GB:1718316A);_similar_to_starch_(bacterial_glycogen)_synthase_[Solanum_tuberosum]_(GB:CAA58220.1);_contains_InterPro_domain_Starch_synthase_catalytic_region;_(InterPro:IPR013534);_contains_InterPro_domain_Glycogen/starch_synthases,_ADP-glucose_type;_(InterPro:IPR011835);_contains_InterPro_domain_Glycosyl_transferase,_group_1;_(InterPro:IPR001296)"
Ctaxi_contig_23268	Solyc04g072400.2.1	1	2	0.906723879	-1.244603725	-1.23198588	0.932198157	0.45797544	0.179692129	-0.444542516	0.657741477	-1.002488734	0.508048589	-1.097747845	1.378989028	27.5	1.00E-07	52.8	Endoribonuclease_E-like_protein_(AHRD_V1_**--_Q656E2_ORYSJ)	AT1G36320	NA	similar_to_unknown_protein_[Arabidopsis_thaliana]_(TAIR:AT4G37920.1);_similar_to_Os01g0306800_[Oryza_sativa_(japonica_cultivar-group)]_(GB:NP_001042846.1);_similar_to_conserved_hypothetical_protein_[Medicago_truncatula]_(GB:ABE84185.1)
Ctaxi_contig_23297	Solyc11g008780.1.1	1	2	0.625152873	0.031853774	-0.653512207	1.065728658	0.57752478	-1.646747878	-0.023688968	0.165822779	-1.729294699	0.165822779	0.023688968	1.397649141	50	2.00E-40	162	"Acetolactate_synthase_small_subunit_(AHRD_V1_***-_Q9SMC2_NICPL);_contains_Interpro_domain(s)__IPR004789__Acetolactate_synthase,_small_subunit_"	AT2G31810	NA	"acetolactate_synthase_small_subunit,_putative;_similar_to_acetolactate_synthase_small_subunit,_putative_[Arabidopsis_thaliana]_(TAIR:AT5G16290.2);_similar_to_acetolactate_synthase_small_subunit_[Nicotiana_plumba_(GB:CAB56614.1);_contains_InterPro_domain_Acetolactate_synthase,_small_subunit;_(InterPro:IPR004789);_contains_InterPro_domain_Amino_acid-binding_ACT;_(InterPro:IPR002912)"
Ctaxi_contig_24032	Solyc06g050310.2.1	1	2	1.0345151	-1.297341086	-0.09906753	1.052907548	-1.012404961	0.321390929	-0.610838966	0.621707987	-0.917345352	0.706486349	-1.0999449	1.299934882	52.17	6.00E-13	71.2	Phosphatase/phosphohexomutase_HAD_superfamily_(AHRD_V1_**--_B3DWY3_METI4);_contains_Interpro_domain(s)__IPR005834__Haloacid_dehalogenase-like_hydrolase_	AT3G10970	NA	"haloacid_dehalogenase-like_hydrolase_family_protein;_similar_to_haloacid_dehalogenase-like_hydrolase_family_protein_[Arabidopsis_thaliana]_(TAIR:AT4G11570.2);_similar_to_Os05g0168300_[Oryza_sativa_(japonica_cultivar-group)]_(GB:NP_001054753.1);_similar_to_genetic_modifier_[Zea_mays]_(GB:AAG17894.1);_similar_to_putative_genetic_modifier_[Zea_mays]_(GB:AAL75477.1);_contains_InterPro_domain_HAD-superfamily_hydrolase_subfamily_IA,_variant_3;_(InterPro:IPR006402);_contains_InterPro_domain_Haloacid_dehalogenase-like_hydrolase;_(InterPro:IPR005834)"
Ctaxi_contig_24033	Solyc06g050310.2.1	1	2	0.763429462	-0.666077253	-0.691039875	1.622402533	-0.105295504	-0.923419363	-0.610838966	0.621707987	-0.917345352	0.706486349	-1.0999449	1.299934882	49.47	1.00E-19	93.6	Phosphatase/phosphohexomutase_HAD_superfamily_(AHRD_V1_**--_B3DWY3_METI4);_contains_Interpro_domain(s)__IPR005834__Haloacid_dehalogenase-like_hydrolase_	AT3G10970	NA	"haloacid_dehalogenase-like_hydrolase_family_protein;_similar_to_haloacid_dehalogenase-like_hydrolase_family_protein_[Arabidopsis_thaliana]_(TAIR:AT4G11570.2);_similar_to_Os05g0168300_[Oryza_sativa_(japonica_cultivar-group)]_(GB:NP_001054753.1);_similar_to_genetic_modifier_[Zea_mays]_(GB:AAG17894.1);_similar_to_putative_genetic_modifier_[Zea_mays]_(GB:AAL75477.1);_contains_InterPro_domain_HAD-superfamily_hydrolase_subfamily_IA,_variant_3;_(InterPro:IPR006402);_contains_InterPro_domain_Haloacid_dehalogenase-like_hydrolase;_(InterPro:IPR005834)"
Ctaxi_contig_24040	Solyc06g050310.2.1	1	2	0.9725218	-0.875863898	-0.799691663	1.356711465	0.217791185	-0.871468889	-0.610838966	0.621707987	-0.917345352	0.706486349	-1.0999449	1.299934882	43.21	3.00E-10	60.1	Phosphatase/phosphohexomutase_HAD_superfamily_(AHRD_V1_**--_B3DWY3_METI4);_contains_Interpro_domain(s)__IPR005834__Haloacid_dehalogenase-like_hydrolase_	AT3G10970	NA	"haloacid_dehalogenase-like_hydrolase_family_protein;_similar_to_haloacid_dehalogenase-like_hydrolase_family_protein_[Arabidopsis_thaliana]_(TAIR:AT4G11570.2);_similar_to_Os05g0168300_[Oryza_sativa_(japonica_cultivar-group)]_(GB:NP_001054753.1);_similar_to_genetic_modifier_[Zea_mays]_(GB:AAG17894.1);_similar_to_putative_genetic_modifier_[Zea_mays]_(GB:AAL75477.1);_contains_InterPro_domain_HAD-superfamily_hydrolase_subfamily_IA,_variant_3;_(InterPro:IPR006402);_contains_InterPro_domain_Haloacid_dehalogenase-like_hydrolase;_(InterPro:IPR005834)"
Ctaxi_contig_25390	Solyc12g017510.1.1	1	2	0.797012445	-0.214796426	-0.917965367	1.315405412	0.305728013	-1.285384077	-0.465807985	0.057722603	-0.852415189	0.927588812	-1.085990375	1.418902134	35.85	6.00E-09	56.6	Os03g0425000_protein_(Fragment)_(AHRD_V1_***-_Q0DR24_ORYSJ);_contains_Interpro_domain(s)__IPR013584__RAP_domain_	AT2G31890	ATRAP	similar_to_Os03g0425000_[Oryza_sativa_(japonica_cultivar-group)]_(GB:NP_001050400.1);_similar_to_expressed_protein_[Oryza_sativa_(japonica_cultivar-group)]_(GB:AAP20833.1);_contains_InterPro_domain_RAP_domain;_(InterPro:IPR013584)
Ctaxi_contig_25747	Solyc09g090410.2.1	1	2	1.036444733	-1.00479549	-1.29813847	-0.050525544	1.083470953	0.233543818	-0.501052956	0.103992123	-0.891023418	0.368699345	-0.841390814	1.760775719	42.06	2.00E-18	90.9	50S_ribosomal_protein_L28_(AHRD_V1_***-_B6TFW5_MAIZE);_contains_Interpro_domain(s)__IPR001383__Ribosomal_protein_L28_	AT2G33450	NA	"50S_ribosomal_protein_L28,_chloroplast_(CL28);_Identical_to_50S_ribosomal_protein_L28,_chloroplast_precursor_(CL28)_(RPL28)_[Arabidopsis_Thaliana]_(GB:O22795;GB:Q8VY79);_similar_to_50S_ribosomal_protein_L28,_chloroplast_precursor_(CL28)_(GB:P30956);_contains_InterPro_domain_Ribosomal_protein_L28;_(InterPro:IPR001383)"
Ctaxi_contig_26691	Solyc06g048730.2.1	1	2	0.451380256	0.295571886	-1.095778799	1.547618387	-0.155273998	-1.043517734	-0.42461847	0.39125559	-1.094909054	0.19714429	-0.758247267	1.689374912	59.09	4.00E-25	109	Uroporphyrinogen_decarboxylase_(AHRD_V1_****_C6TEE8_SOYBN);_contains_Interpro_domain(s)__IPR000257__Uroporphyrinogen_decarboxylase_(URO-D)_	AT2G40490	HEME2	"HEME2;_uroporphyrinogen_decarboxylase;_Identical_to_Uroporphyrinogen_decarboxylase,_chloroplast_precursor_(EC_4.1.1.37)_(URO-D)_(UPD)_[Arabidopsis_Thaliana]_(GB:O22886);_similar_to_HEME1,_uroporphyrinogen_decarboxylase_[Arabidopsis_thaliana]_(TAIR:AT3G14930.2);_similar_to_Uroporphyrinogen_decarboxylase,_chloroplast_precursor_(URO-D)_(UPD)_(GB:Q42967);_contains_InterPro_domain_Uroporphyrinogen_decarboxylase_(URO-D);_(InterPro:IPR000257);_contains_InterPro_domain_Uroporphyrinogen_decarboxylase_HemE;_(InterPro:IPR006361)"
Ctaxi_contig_28286	Solyc02g093940.2.1	1	2	1.310955086	-0.632625202	-1.365572175	0.108082076	0.936495766	-0.35733555	0.129847532	0.361915463	-0.897881874	0.461373147	-1.411746577	1.356492307	32.54	3.00E-14	73.9	"mTERF_domain-containing_protein_1,_mitochondrial_(AHRD_V1_*---_MTER1_HUMAN);_contains_Interpro_domain(s)__IPR003690__Mitochodrial_transcription_termination_factor-related_"	AT4G14605	NA	"mitochondrial_transcription_termination_factor-related_/_mTERF-related;_similar_to_PDE191_(PIGMENT_DEFECTIVE_191)_[Arabidopsis_thaliana]_(TAIR:AT4G38160.2);_similar_to_Os08g0515800_[Oryza_sativa_(japonica_cultivar-group)]_(GB:NP_001062235.1);_similar_to_Mitochondrial_transcription_termination_factor,_mTERF_(ISS)_[Ostreococcus_tauri]_(GB:CAL50299.1);_similar_to_Os02g0602400_[Oryza_sativa_(japonica_cultivar-group)]_(GB:NP_001047357.1);_contains_InterPro_domain_Mitochodrial_transcription_termination_factor-related;_(InterPro:IPR003690)"
Ctaxi_contig_28644	Solyc08g042050.2.1	1	2	0.243992735	-0.371804332	-1.004668425	0.454634417	1.634384237	-0.956538631	-0.270757125	0.279893101	-0.98087167	0.298580326	-0.999558895	1.672714262	50.94	3.00E-41	164	"DEAD-box_ATP-dependent_RNA_helicase_3_(AHRD_V1_****_RH3_ORYSJ);_contains_Interpro_domain(s)__IPR011545__DNA/RNA_helicase,_DEAD/DEAH_box_type,_N-terminal_"	AT5G26742	emb1138	"EMB1138_(EMBRYO_DEFECTIVE_1138);_ATP_binding_/_ATP-dependent_helicase;_Identical_to_DEAD-box_ATP-dependent_RNA_helicase_3_(EC_3.6.1.-)_(Protein_EMBRYO_DEFECTIVE_1138)_(RH3)_[Arabidopsis_Thaliana]_(GB:Q8L7S8;GB:O65255;GB:Q8LPE9;GB:Q8RUW1;GB:Q9SB96);_similar_to_DEAD_box_RNA_helicase,_putative_[Arabidopsis_thaliana]_(TAIR:AT3G22330.1);_similar_to_putative_RNA_helicase_[Oryza_sativa]_(GB:AAL79753.1);_similar_to_ATP-dependent_RNA_helicase_[Hordeum_vulgare_subsp._vulgare]_(GB:BAD21122.1);_similar_to_Helicase,_C-terminal;_Zinc_finger,_CCHC-type_[Medicago_truncatula]_(GB:ABD32851.1);_contains_InterPro_domain_DEAD/DEAH_box_helicase;_(InterPro:IPR001410);_contains_InterPro_domain_GUCT;_(InterPro:IPR012562);_contains_InterPro_domain_DEAD/DEAH_box_helicase,_N-terminal;_(InterPro:IPR011545);_contains_InterPro_domain_Helicase,_C-terminal;_(InterPro:IPR001650);_contains_InterPro_domain_Zinc_finger,_CCHC-type;_(InterPro:IPR001878)"
Ctaxi_contig_28649	Solyc08g042050.2.1	1	2	0.307057777	-0.468775628	-1.086636772	0.720303934	1.457115646	-0.929064957	-0.270757125	0.279893101	-0.98087167	0.298580326	-0.999558895	1.672714262	39.09	2.00E-29	126	"DEAD-box_ATP-dependent_RNA_helicase_3_(AHRD_V1_****_RH3_ORYSJ);_contains_Interpro_domain(s)__IPR011545__DNA/RNA_helicase,_DEAD/DEAH_box_type,_N-terminal_"	AT5G26742	emb1138	"EMB1138_(EMBRYO_DEFECTIVE_1138);_ATP_binding_/_ATP-dependent_helicase;_Identical_to_DEAD-box_ATP-dependent_RNA_helicase_3_(EC_3.6.1.-)_(Protein_EMBRYO_DEFECTIVE_1138)_(RH3)_[Arabidopsis_Thaliana]_(GB:Q8L7S8;GB:O65255;GB:Q8LPE9;GB:Q8RUW1;GB:Q9SB96);_similar_to_DEAD_box_RNA_helicase,_putative_[Arabidopsis_thaliana]_(TAIR:AT3G22330.1);_similar_to_putative_RNA_helicase_[Oryza_sativa]_(GB:AAL79753.1);_similar_to_ATP-dependent_RNA_helicase_[Hordeum_vulgare_subsp._vulgare]_(GB:BAD21122.1);_similar_to_Helicase,_C-terminal;_Zinc_finger,_CCHC-type_[Medicago_truncatula]_(GB:ABD32851.1);_contains_InterPro_domain_DEAD/DEAH_box_helicase;_(InterPro:IPR001410);_contains_InterPro_domain_GUCT;_(InterPro:IPR012562);_contains_InterPro_domain_DEAD/DEAH_box_helicase,_N-terminal;_(InterPro:IPR011545);_contains_InterPro_domain_Helicase,_C-terminal;_(InterPro:IPR001650);_contains_InterPro_domain_Zinc_finger,_CCHC-type;_(InterPro:IPR001878)"
Ctaxi_contig_29468	Solyc06g050980.2.1	1	2	0.311522493	-0.038466485	-0.387711685	1.113522489	0.727830609	-1.726697422	0.015607306	0.458614696	-1.630363241	1.196960347	-0.611086074	0.570266966	71.01	2.00E-50	195	"Ferritin_(AHRD_V1_***-_Q308A9_SOLTU);_contains_Interpro_domain(s)__IPR001519__Ferritin,_N-terminal_"	AT3G11050	ATFER2	"ATFER2_(FERRITIN_2);_ferric_iron_binding;_Identical_to_Ferritin-2,_chloroplast_precursor_(EC_1.16.3.1)_(FER2)_[Arabidopsis_Thaliana]_(GB:Q9SRL5;GB:Q42288;GB:Q8L9N6;GB:Q8WHW4);_similar_to_ATFER4_(FERRITIN_4),_ferric_iron_binding_[Arabidopsis_thaliana]_(TAIR:AT2G40300.1);_similar_to_ferritin_[Conyza_canadensis]_(GB:CAH05075.1);_contains_InterPro_domain_Ferritin-related;_(InterPro:IPR012347);_contains_InterPro_domain_Ferritin;_(InterPro:IPR001519);_contains_InterPro_domain_Ferritin/ribonucleotide_reductase-like;_(InterPro:IPR009078);_contains_InterPro_domain_Ferritin-like;_(InterPro:IPR009040);_contains_InterPro_domain_Ferritin_and_Dps;_(InterPro:IPR008331)"
Ctaxi_contig_29540	Solyc12g015710.1.1	1	2	0.955349339	-1.084437272	0.630152993	1.093507095	-0.950783148	-0.643789008	-0.278063999	0.339855999	-1.204943996	0.710607998	-0.957775997	1.390319996	39.86	3.00E-76	283	Ribosomal_RNA_small_subunit_methyltransferase_B_(AHRD_V1_***-_D5H7I5_SALRM);_contains_Interpro_domain(s)__IPR001678__Bacterial_Fmu_(Sun)/eukaryotic_nucleolar_NOL1/Nop2p_	AT3G13180	NA	"NOL1/NOP2/sun_family_protein_/_antitermination_NusB_domain-containing_protein;_similar_to_nucleolar_protein,_putative_[Arabidopsis_thaliana]_(TAIR:AT4G26600.1);_similar_to_Os09g0477900_[Oryza_sativa_(japonica_cultivar-group)]_(GB:NP_001063467.1);_similar_to_ribosomal_RNA_small_subunit_methyltransferase_B_[Salinibacter_ruber_DSM_13855]_(GB:YP_445018.1);_contains_InterPro_domain_SAM_(and_some_other_nucleotide)_binding_motif;_(InterPro:IPR000051);_contains_InterPro_domain_NusB/RsmB/TIM44;_(InterPro:IPR006027);_contains_InterPro_domain_Bacterial_Fmu_(Sun)/eukaryotic_nucleolar_NOL1/Nop2p;_(InterPro:IPR001678)"
Ctaxi_contig_30425	Solyc10g084040.1.1	1	2	0.896188275	-0.228058265	-0.281811384	1.484842954	-0.70102065	-1.17014093	-0.461484267	0.452390981	-1.102560934	0.76610935	-0.993441502	1.338986372	60.66	2.00E-17	84	Thylakoid_lumen_15.0-kDa_protein_(Fragment)_(AHRD_V1_**--_B8C1L2_THAPS)	AT5G52970	NA	thylakoid_lumen_15.0_kDa_protein;_similar_to_unnamed_protein_product_[Ostreococcus_tauri]_(GB:CAL58595.1)
Ctaxi_contig_31174	Solyc10g074910.1.1	1	2	1.368357428	-0.803348331	-0.236566356	1.127728841	-0.510973386	-0.945198196	-0.666238246	0.339917473	-0.802205235	0.530271257	-0.99255902	1.590813772	49.16	6.00E-45	178	Acetyltransferase-like_protein_(AHRD_V1_*-*-_Q31BX2_PROM9);_contains_Interpro_domain(s)__IPR000182__GCN5-related_N-acetyltransferase_	AT1G32070	ATNSI	"Encodes_a_nuclear_acetyltransferase_(NSI)that_interacts_with_the_geminivirus_movement_protein_NSP._This_interaction_is_required_for_viral_infection_and_systemic_spread._Acetylates_the_viral_coat_protein_(CP)_in_vitro,_but_not_NSP._NSP_inhibits_NSI_activity_in_vitro._NSI_is_highly_transcribed_in_phloem_and_in_xylem_parenchyma_cells,_and_in__the_apical_meristem_and_guard_cells,_within_young_tissues_in_Arabidopsis,_and_its_expression_is__turned_off_as_tissues_mature."
Ctaxi_contig_31788	Solyc01g108660.2.1	1	2	0.658383015	-0.653607297	-1.116462824	1.11441812	0.907179647	-0.90991066	-0.681882922	0.458959659	-0.996598117	0.360611161	-0.760561721	1.61947194	61.98	1.00E-37	150	N-acetyl-gamma-glutamyl-phosphate_reductase_(AHRD_V1_***-_A7WPL0_TOBAC);_contains_Interpro_domain(s)__IPR000706__N-acetyl-gamma-glutamyl-phosphate_reductase_	AT2G19940	NA	"semialdehyde_dehydrogenase_family_protein;_Identical_to_Probable_N-acetyl-gamma-glutamyl-phosphate_reductase,_chloroplast_precursor_(EC_1.2.1.38)_(AGPR)_(N-acetyl-glutamate_semialdehyde_dehydrogenase)_(NAGSA_dehydrogenase)_[Arabidopsis_Thaliana]_(GB:Q93Z70;GB:O82187);_similar_to_Probable_N-acetyl-gamma-glutamyl-phosphate_reductase,_chloroplast_precursor_(AGPR)_(N-acetyl-glutamate_semialdehyde_dehydrogenase)_(NAGSA_dehydrogenase)_(GB:Q93Z70);_contains_InterPro_domain_Semialdehyde_dehydrogenase,_NAD_-_binding;_(InterPro:IPR000534);_contains_InterPro_domain_N-acetyl-gamma-glutamyl-phosphate_reductase;_(InterPro:IPR000706);_contains_InterPro_domain_Semialdehyde_dehydrogenase,_dimerisation_region;_(InterPro:IPR012280)"
Ctaxi_contig_32130	Solyc01g103440.2.1	1	2	0.438256894	-0.418881174	-0.841348668	-0.142640641	1.793606881	-0.828993292	0.289415789	-1.113812279	-0.710384209	0.394657894	-0.51744035	1.657563155	50.56	2.00E-21	99.4	Phosphoribosylamine--glycine_ligase_(AHRD_V1_***-_D7KJV0_ARALY);_contains_Interpro_domain(s)__IPR000115__Phosphoribosylglycinamide_synthetase_	AT1G09830	NA	glycinamide_ribonucleotide_synthetase_(GAR_synthetase)_that_catalyzes_the_conversion_of_phosphoribosyl_amine_to_phosphoribosyl_glycineamide
Ctaxi_contig_33655	Solyc11g044360.1.1	1	2	1.107189126	-1.142862211	-0.936444555	1.07433911	0.413453933	-0.515675404	-0.240587365	0.080195788	-0.850075357	0.064156631	-0.89819283	1.844503133	30.63	3.00E-09	48.9	At4g38160-like_protein_(Fragment)_(AHRD_V1_*---_C0JEI1_9BRAS);_contains_Interpro_domain(s)__IPR003690__Mitochodrial_transcription_termination_factor-related_	AT4G38160	pde191	PDE191_(PIGMENT_DEFECTIVE_191);_similar_to_mitochondrial_transcription_termination_factor_family_protein_/_mTERF_family_protein_[Arabidopsis_thaliana]_(TAIR:AT4G02990.1);_similar_to_Os08g0515800_[Oryza_sativa_(japonica_cultivar-group)]_(GB:NP_001062235.1);_similar_to_mTERF_[Medicago_truncatula]_(GB:ABE87961.1);_contains_InterPro_domain_Mitochodrial_transcription_termination_factor-related;_(InterPro:IPR003690)
Ctaxi_contig_34431	Solyc08g066180.2.1	1	2	0.789889238	-0.67628892	-1.085604336	-0.648604236	1.519634269	0.100973985	0.209860801	0.369473241	-0.999646801	-0.421495074	-0.86131602	1.703123853	55.26	1.00E-15	77.8	"HMP-PP_phosphatase_(AHRD_V1_*---_COF_CITK8);_contains_Interpro_domain(s)__IPR013200__HAD_superfamily_hydrolase-like,_type_3_"	AT2G25870	NA	"haloacid_dehalogenase-like_hydrolase_family_protein;_similar_to_haloacid_dehalogenase-like_hydrolase-like_[Oryza_sativa_(japonica_cultivar-group)]_(GB:BAD86945.1);_contains_InterPro_domain_HAD-superfamily_hydrolase_subfamily_IIB;_(InterPro:IPR006379);_contains_InterPro_domain_ATPase,_P-type,_K/Mg/Cd/Cu/Zn/Na/Ca/Na/H-transporter;_(InterPro:IPR001757);_contains_InterPro_domain_Cof_protein;_(InterPro:IPR000150);_contains_InterPro_domain_Protein_of_unknown_function_UPF0054;_(InterPro:IPR002036);_contains_InterPro_domain_Haloacid_dehalogenase-like_hydrolase,_type_3;_(InterPro:IPR013200)"
Ctaxi_contig_34606	Solyc07g055340.2.1	1	2	0.833319246	-0.485733036	-0.06543502	1.545935632	-0.866646047	-0.961440774	-0.530457871	0.625465251	-1.179674967	0.546292434	-0.847149137	1.38552429	27.21	6.00E-07	53.1	Peroxisomal_membrane_protein_2_(AHRD_V1_**--_B6UGE4_MAIZE);_contains_Interpro_domain(s)__IPR007248__Mpv17/PMP22_	AT2G42770	NA	peroxisomal_membrane_22_kDa_family_protein;_similar_to_peroxisomal_membrane_22_kDa_family_protein_[Arabidopsis_thaliana]_(TAIR:AT5G43140.1);_similar_to_Mpv17/PMP22_[Medicago_truncatula]_(GB:ABE89007.1);_contains_InterPro_domain_Mpv17/PMP22;_(InterPro:IPR007248)
Ctaxi_contig_34857	Solyc02g084750.2.1	1	2	0.475321533	-0.570904113	-1.124002759	1.528370227	0.478523873	-0.787308761	-0.388048924	0.300601279	-0.82747334	0.274366986	-1.057023407	1.697577406	28.41	2.00E-15	78.6	(Dimethylallyl)adenosine_tRNA_methylthiotransferase_miaB_(AHRD_V1_***-_MIAB_SALRD);_contains_Interpro_domain(s)__IPR006463__tRNA-i(6)A37_modification_enzyme_MiaB_	AT4G36390	NA	radical_SAM_domain-containing_protein_/_TRAM_domain-containing_protein;_Identical_to_CDK5RAP1-like_protein_[Arabidopsis_Thaliana]_(GB:Q8H0V1;GB:O23241);_similar_to_radical_SAM_domain-containing_protein_/_TRAM_domain-containing_protein_[Arabidopsis_thaliana]_(TAIR:AT1G72090.1);_similar_to_Os11g0592800_[Oryza_sativa_(japonica_cultivar-group)]_(GB:NP_001068196.1);_similar_to_similar_to_CDK5_regulatory_subunit-associated_protein_[Nicotiana_tabacum]_(GB:BAD15110.2);_contains_InterPro_domain_Protein_of_unknown_function_UPF0004;_(InterPro:IPR005839);_contains_InterPro_domain_Radical_SAM;_(InterPro:IPR007197);_contains_InterPro_domain_tRNA-i(6)A37_modification_enzyme_MiaB;_(InterPro:IPR006463);_contains_InterPro_domain_Deoxyribonuclease/rho_motif-related_TRAM;_(InterPro:IPR002792);_contains_InterPro_domain_Elongator_protein_3/MiaB/NifB;_(InterPro:IPR006638)
Ctaxi_contig_35000	Solyc12g005240.1.1	1	2	0.816733459	-0.366758161	-0.37112809	1.444014188	-0.122694266	-1.40016713	0.179990209	-0.443975848	-0.995945822	0.515971932	-0.899951044	1.643910574	25.36	4.00E-10	63.9	Unknown_Protein_(AHRD_V1);_contains_Interpro_domain(s)__IPR018962__Domain_of_unknown_function_DUF1995_	AT3G20680	NA	similar_to_Os05g0500400_[Oryza_sativa_(japonica_cultivar-group)]_(GB:NP_001055963.1);_contains_domain_NAD(P)-binding_Rossmann-fold_domains_(SSF51735)
Ctaxi_contig_35566	Solyc05g009930.2.1	1	2	0.880586424	-0.18492154	-1.055726902	0.595154287	1.043050581	-1.278142849	-0.877368329	0.400249035	-0.744388393	1.005111362	-1.005859491	1.222255816	27.1	1.00E-20	96.7	Chloroplast_unusual_positioning_1A_(AHRD_V1_*---_B3IYT7_ADICA)	NA	NA	NA
Ctaxi_contig_37676	Solyc03g110960.2.1	1	2	0.57681912	-0.845637198	-0.651014233	1.75041218	-0.170868533	-0.659711336	0.108349527	0.154785039	-1.168627042	0.015478504	-0.820360705	1.710374678	59.89	7.00E-56	215	"Nucleoside_diphosphate_kinase_(AHRD_V1_****_B9RAM1_RICCO);_contains_Interpro_domain(s)__IPR001564__Nucleoside_diphosphate_kinase,_core_"	AT5G63310	ATNDPK2	"Maintains_intracellular_dNTP_levels_except_ATP._Plays_a_role_in_response_to_oxidative_stress_and_UV._Involved_in_phytochrome-mediated_light_signaling._Participates_in_auxin-regulated_processes,_partly_through_the_modulation_of_auxin_transport._H-bonding_with_His-197_inside_the_nucleotide-binding_pocket_is_critical_for_NDPK2_functioning."
Ctaxi_contig_37789	Solyc07g005540.1.1	1	2	1.066575038	0.134762482	0.204778889	-0.044426702	0.517747907	-1.879437613	-0.023795818	-0.676481107	-1.30876998	-0.268552801	0.853250039	1.424349667	39.18	1.00E-05	45.8	"Receptor_like_kinase,_RLK"	AT2G24230	NA	"leucine-rich_repeat_transmembrane_protein_kinase,_putative;_similar_to_leucine-rich_repeat_transmembrane_protein_kinase,_putative_[Arabidopsis_thaliana]_(TAIR:AT5G58150.1);_similar_to_Protein_kinase_[Medicago_truncatula]_(GB:ABE85425.1);_similar_to_Os08g0276400_[Oryza_sativa_(japonica_cultivar-group)]_(GB:NP_001061434.1);_similar_to_Protein_kinase_[Medicago_truncatula]_(GB:ABE88713.1);_contains_InterPro_domain_Serine/threonine_protein_kinase;_(InterPro:IPR002290);_contains_InterPro_domain_Protein_kinase-like;_(InterPro:IPR011009);_contains_InterPro_domain_Leucine-rich_repeat;_(InterPro:IPR001611);_contains_InterPro_domain_Leucine-rich_repeat,_typical_subtype;_(InterPro:IPR003591);_contains_InterPro_domain_Protein_kinase;_(InterPro:IPR000719);_contains_InterPro_domain_Leucine-rich_repeat,_plant_specific;_(InterPro:IPR007090)"
Ctaxi_contig_37790	Solyc07g005540.1.1	1	2	1.132916688	0.020178964	0.477590295	-0.130502932	0.332889227	-1.833072242	-0.023795818	-0.676481107	-1.30876998	-0.268552801	0.853250039	1.424349667	40.96	4.00E-06	47	"Receptor_like_kinase,_RLK"	AT2G24230	NA	"leucine-rich_repeat_transmembrane_protein_kinase,_putative;_similar_to_leucine-rich_repeat_transmembrane_protein_kinase,_putative_[Arabidopsis_thaliana]_(TAIR:AT5G58150.1);_similar_to_Protein_kinase_[Medicago_truncatula]_(GB:ABE85425.1);_similar_to_Os08g0276400_[Oryza_sativa_(japonica_cultivar-group)]_(GB:NP_001061434.1);_similar_to_Protein_kinase_[Medicago_truncatula]_(GB:ABE88713.1);_contains_InterPro_domain_Serine/threonine_protein_kinase;_(InterPro:IPR002290);_contains_InterPro_domain_Protein_kinase-like;_(InterPro:IPR011009);_contains_InterPro_domain_Leucine-rich_repeat;_(InterPro:IPR001611);_contains_InterPro_domain_Leucine-rich_repeat,_typical_subtype;_(InterPro:IPR003591);_contains_InterPro_domain_Protein_kinase;_(InterPro:IPR000719);_contains_InterPro_domain_Leucine-rich_repeat,_plant_specific;_(InterPro:IPR007090)"
Ctaxi_contig_37994	Solyc02g071590.1.1	1	2	1.423407663	-0.636071834	0.051689027	0.520660067	0.148165098	-1.507850022	1.029415131	0.223785898	-0.716114874	-0.04475718	-1.521744107	1.029415131	53.77	4.00E-54	207	"Alpha_alpha-trehalose-phosphate_synthase_(AHRD_V1_****_D0NRZ0_PHYIN);_contains_Interpro_domain(s)__IPR012766__Alpha,alpha-trehalose-phosphate_synthase_"	AT1G78580	ATTPS1	Encodes_an_enzyme_putatively_involved_in_trehalose_biosynthesis._The_protein_has_a_trehalose_synthase_(TPS)-like_domain_but_no_trehalose_phosphatase_(TPP)-like_domain.__ATTPS1_is_able_to_complement_yeast_tps1_mutants_in_vivo._The_gene_product_modulates_cell_growth_but_not_cell_differentiation_by_determining_cell_wall_deposition_and_cell_division.
Ctaxi_contig_38299	Solyc01g109180.2.1	1	2	0.570806267	-0.369283684	-0.735053327	0.633908214	1.289704718	-1.390082188	1.039025121	-0.565746693	-1.066865029	0.382798729	-0.965448223	1.176236094	42.14	6.00E-24	105	Long-chain-fatty-acid-CoA_ligase_(AHRD_V1_***-_B2WS80_ARAHA);_contains_Interpro_domain(s)__IPR000873__AMP-dependent_synthetase_and_ligase_	AT1G49430	LACS2	Encodes_a_long_chain_acyl-CoA_synthetase_that_catalyzes_the_synthesis_of_omega-hydroxy_fatty_acyl-CoA_intermediates_in_the_pathway_to_cutin_synthesis.
Ctaxi_contig_40198	Solyc05g006130.2.1	1	2	0.463044287	-0.240312261	-1.220612877	0.816355797	1.221035005	-1.039509952	-0.113700786	0.373588298	-0.698447688	-0.239003694	-1.088278956	1.765842827	46.75	2.00E-12	68.2	"ATP-dependent_RNA_helicase_(AHRD_V1_*-**_D3BPQ9_POLPA);_contains_Interpro_domain(s)__IPR001650__DNA/RNA_helicase,_C-terminal_"	AT1G59990	NA	"DEAD/DEAH_box_helicase,_putative_(RH22);_Identical_to_DEAD-box_ATP-dependent_RNA_helicase_22_(EC_3.6.1.-)_(RH22)_[Arabidopsis_Thaliana]_(GB:Q944S1;GB:O24597;GB:Q9ZNU1);_similar_to_DEAD_box_RNA_helicase,_putative_[Arabidopsis_thaliana]_(TAIR:AT2G33730.1);_similar_to_Helicase,_C-terminal_[Medicago_truncatula]_(GB:ABE90184.1);_contains_InterPro_domain_DEAD/DEAH_box_helicase;_(InterPro:IPR001410);_contains_InterPro_domain_DEAD/DEAH_box_helicase,_N-terminal;_(InterPro:IPR011545);_contains_InterPro_domain_Helicase,_C-terminal;_(InterPro:IPR001650)"
Ctaxi_contig_40205	Solyc05g006130.2.1	1	2	0.90611075	-0.557603348	-1.12072901	0.552896658	1.177899778	-0.958574827	-0.113700786	0.373588298	-0.698447688	-0.239003694	-1.088278956	1.765842827	27.35	5.00E-19	90.9	"ATP-dependent_RNA_helicase_(AHRD_V1_*-**_D3BPQ9_POLPA);_contains_Interpro_domain(s)__IPR001650__DNA/RNA_helicase,_C-terminal_"	AT1G59990	NA	"DEAD/DEAH_box_helicase,_putative_(RH22);_Identical_to_DEAD-box_ATP-dependent_RNA_helicase_22_(EC_3.6.1.-)_(RH22)_[Arabidopsis_Thaliana]_(GB:Q944S1;GB:O24597;GB:Q9ZNU1);_similar_to_DEAD_box_RNA_helicase,_putative_[Arabidopsis_thaliana]_(TAIR:AT2G33730.1);_similar_to_Helicase,_C-terminal_[Medicago_truncatula]_(GB:ABE90184.1);_contains_InterPro_domain_DEAD/DEAH_box_helicase;_(InterPro:IPR001410);_contains_InterPro_domain_DEAD/DEAH_box_helicase,_N-terminal;_(InterPro:IPR011545);_contains_InterPro_domain_Helicase,_C-terminal;_(InterPro:IPR001650)"
Ctaxi_contig_40206	Solyc05g006130.2.1	1	2	0.721596812	-0.430250865	-1.122716441	1.063090552	0.852819849	-1.084539907	-0.113700786	0.373588298	-0.698447688	-0.239003694	-1.088278956	1.765842827	49.25	1.00E-11	66.2	"ATP-dependent_RNA_helicase_(AHRD_V1_*-**_D3BPQ9_POLPA);_contains_Interpro_domain(s)__IPR001650__DNA/RNA_helicase,_C-terminal_"	AT1G59990	NA	"DEAD/DEAH_box_helicase,_putative_(RH22);_Identical_to_DEAD-box_ATP-dependent_RNA_helicase_22_(EC_3.6.1.-)_(RH22)_[Arabidopsis_Thaliana]_(GB:Q944S1;GB:O24597;GB:Q9ZNU1);_similar_to_DEAD_box_RNA_helicase,_putative_[Arabidopsis_thaliana]_(TAIR:AT2G33730.1);_similar_to_Helicase,_C-terminal_[Medicago_truncatula]_(GB:ABE90184.1);_contains_InterPro_domain_DEAD/DEAH_box_helicase;_(InterPro:IPR001410);_contains_InterPro_domain_DEAD/DEAH_box_helicase,_N-terminal;_(InterPro:IPR011545);_contains_InterPro_domain_Helicase,_C-terminal;_(InterPro:IPR001650)"
Ctaxi_contig_40556	Solyc08g082530.2.1	1	2	0.858813611	-0.440714752	-1.118237705	1.031739252	0.755690118	-1.087290524	-0.209810784	-0.077893824	-0.816628799	0.295242719	-0.986236318	1.795327005	36.41	5.00E-58	222	"Cell_division_protease_ftsH_homolog_(AHRD_V1_*-*-_FTSH_PORPU);_contains_Interpro_domain(s)__IPR003959__ATPase,_AAA-type,_core_"	AT4G23940	NA	"FtsH_protease,_putative;_similar_to_VAR2_(VARIEGATED_2),_ATP-dependent_peptidase/_ATPase/_metallopeptidase/_zinc_ion_binding_[Arabidopsis_thaliana]_(TAIR:AT2G30950.1);_similar_to_26S_proteasome_regulatory_complex,_ATPase_RPT1_(ISS)_[Ostreococcus_tauri]_(GB:CAL55821.1);_contains_InterPro_domain_Peptidase_M41;_(InterPro:IPR000642);_contains_InterPro_domain_AAA_ATPase;_(InterPro:IPR003593);_contains_InterPro_domain_AAA_ATPase,_central_region;_(InterPro:IPR003959)"
Ctaxi_contig_40559	Solyc08g082530.2.1	1	2	0.993153989	-0.105721346	-1.255773141	0.463625905	1.002598539	-1.097883946	-0.209810784	-0.077893824	-0.816628799	0.295242719	-0.986236318	1.795327005	64.35	3.00E-39	156	"Cell_division_protease_ftsH_homolog_(AHRD_V1_*-*-_FTSH_PORPU);_contains_Interpro_domain(s)__IPR003959__ATPase,_AAA-type,_core_"	AT4G23940	NA	"FtsH_protease,_putative;_similar_to_VAR2_(VARIEGATED_2),_ATP-dependent_peptidase/_ATPase/_metallopeptidase/_zinc_ion_binding_[Arabidopsis_thaliana]_(TAIR:AT2G30950.1);_similar_to_26S_proteasome_regulatory_complex,_ATPase_RPT1_(ISS)_[Ostreococcus_tauri]_(GB:CAL55821.1);_contains_InterPro_domain_Peptidase_M41;_(InterPro:IPR000642);_contains_InterPro_domain_AAA_ATPase;_(InterPro:IPR003593);_contains_InterPro_domain_AAA_ATPase,_central_region;_(InterPro:IPR003959)"
Ctaxi_contig_42068	Solyc01g110160.2.1	1	2	0.807960312	-0.814482365	-1.597656051	0.470158081	0.932567412	0.201452611	-0.561426936	0.307122052	-0.831381351	0.24843631	-0.901804242	1.739054168	26.78	1.00E-12	70.1	Chromosome_11_contig_1_DNA_sequence_(AHRD_V1_***-_Q00YQ5_OSTTA)	AT2G21385	NA	similar_to_Os09g0531100_[Oryza_sativa_(japonica_cultivar-group)]_(GB:NP_001063753.1);_similar_to_conserved_hypothetical_protein_[Medicago_truncatula]_(GB:ABE89529.1)
Ctaxi_contig_42606	Solyc09g091970.2.1	1	2	0.695817769	-0.461103946	-0.733946362	1.606638478	-0.019810487	-1.087595452	-0.723805279	0.350500806	-0.835289873	0.847113997	-1.017719208	1.379199558	51.3	1.00E-91	333	"NAD-binding_domain_4_protein_(AHRD_V1_****_D5D7M5_ECOKI);_contains_Interpro_domain(s)__IPR010099__Sugar_nucleotide_epimerase_YfcH,_putative_"	AT2G21280	ATSULA	"A_nuclear-encoded,_plastid-targeted_protein_(AtSulA)_whose_overexpression_causes_severe_yet_stochastic_plastid_(shown_in_chloroplasts_and_leucoplasts)_division_defects._The_protein_does_not_appear_to_interact_with_either_AtFtsZ_proteins_when_studied_in_a_yeast_two-hybrid_system."
Ctaxi_contig_42976	Solyc09g009290.2.1	1	2	0.311004577	-0.728344036	0.135588607	1.125395114	0.746943214	-1.590587477	-0.328745911	0.614611921	-0.800424828	0.057173202	-1.14346404	1.600849656	29.25	4.00E-12	69.3	Ankyrin_repeat_protein_(AHRD_V1_**--_B4F7X1_MAIZE);_contains_Interpro_domain(s)__IPR002110__Ankyrin_	NA	NA	NA
Ctaxi_contig_44047	Solyc05g015840.2.1	1	2	1.50003338	-0.296678896	-1.290628354	0.69967583	0.093233369	-0.705635328	0.52807326	-0.927696268	-0.804003432	1.197283218	-0.940382713	0.946725935	36.13	5.00E-14	76.3	"Squamosa_promoter-binding_protein_(AHRD_V1_***-_B8Y9B2_PONTR);_contains_Interpro_domain(s)__IPR004333__Transcription_factor,_SBP-box_"	NA	NA	NA
Ctaxi_contig_44879	Solyc12g008570.1.1	1	2	1.619027422	-0.451987305	-0.30903091	0.811543952	-0.950210799	-0.719342361	0.657853689	-1.043492058	0.151230733	0.415884516	-1.368638134	1.187161254	55	3.00E-33	138	"Arginyl-tRNA_synthetase_(AHRD_V1_***-_O23247_ARATH);_contains_Interpro_domain(s)__IPR001278__Arginyl-tRNA_synthetase,_class_Ic_"	AT4G26300	emb1027	"EMB1027_(EMBRYO_DEFECTIVE_1027);_ATP_binding_/_arginine-tRNA_ligase;_similar_to_arginyl-tRNA_synthetase,_putative_/_arginine--tRNA_ligase,_putative_[Arabidopsis_thaliana]_(TAIR:AT1G66530.1);_similar_to_unnamed_protein_product_[Oryza_sativa_(japonica_cultivar-group)]_(GB:BAB08191.1);_similar_to_ar_(GB:ABE90423.1);_similar_to_Ar_(GB:ABE80787.1);_contains_InterPro_domain_Arginyl-tRNA_synthetase,_class_Ic;_(InterPro:IPR001278);_contains_InterPro_domain_Aminoacyl-tRNA_synthetase,_class_I;_(InterPro:IPR001412);_contains_InterPro_domain_Arginyl_tRNA_synthetase,_N-terminal;_(InterPro:IPR005148);_contains_InterPro_domain_DALR_anticodon_binding;_(InterPro:IPR008909);_contains_InterPro_domain_Aminoacyl-tRNA_synthetase,_class_1a,_anticodon-binding;_(InterPro:IPR009080)"
Ctaxi_contig_45893	Solyc07g018360.2.1	1	2	0.255416037	-0.609344416	-1.360152701	0.741384895	1.405784378	-0.433088193	-0.538790665	0.111718616	-0.888303262	0.769158741	-0.985335088	1.531551658	57.02	5.00E-32	134	"Elongation_factor_Ts_(AHRD_V1_***-_Q9SZD6_ARATH);_contains_Interpro_domain(s)__IPR014039__Translation_elongation_factor_EFTs/EF1B,_dimerisation_"	AT4G29060	emb2726	"EMB2726_(EMBRYO_DEFECTIVE_2726);_translation_elongation_factor;_similar_to_translation_elongation_factor_Ts_(EF-Ts),_putative_[Arabidopsis_thaliana]_(TAIR:AT4G11120.1);_similar_to_Os12g0541500_[Oryza_sativa_(japonica_cultivar-group)]_(GB:NP_001066956.1);_similar_to_chloroplast_polyprotein_of_elongation_factor_Ts_precursor_[Chlamydomonas_reinhardtii]_(GB:AAU93598.1);_contains_InterPro_domain_Nucleic_acid-binding,_OB-fold,_subgroup;_(InterPro:IPR012340);_contains_InterPro_domain_Nucleic_acid-binding,_OB-fold;_(InterPro:IPR008994);_contains_InterPro_domain_RNA_binding_S1;_(InterPro:IPR003029);_contains_InterPro_domain_UBA-like;_(InterPro:IPR009060);_contains_InterPro_domain_Elongation_factor_Ts;_(InterPro:IPR001816);_contains_InterPro_domain_Ubiquitin-associated;_(InterPro:IPR000449)"
Ctaxi_contig_45895	Solyc07g018360.2.1	1	2	0.455185289	0.070223286	-1.271836109	1.394937464	0.387845752	-1.036355682	-0.538790665	0.111718616	-0.888303262	0.769158741	-0.985335088	1.531551658	45.79	3.00E-15	77.8	"Elongation_factor_Ts_(AHRD_V1_***-_Q9SZD6_ARATH);_contains_Interpro_domain(s)__IPR014039__Translation_elongation_factor_EFTs/EF1B,_dimerisation_"	AT4G29060	emb2726	"EMB2726_(EMBRYO_DEFECTIVE_2726);_translation_elongation_factor;_similar_to_translation_elongation_factor_Ts_(EF-Ts),_putative_[Arabidopsis_thaliana]_(TAIR:AT4G11120.1);_similar_to_Os12g0541500_[Oryza_sativa_(japonica_cultivar-group)]_(GB:NP_001066956.1);_similar_to_chloroplast_polyprotein_of_elongation_factor_Ts_precursor_[Chlamydomonas_reinhardtii]_(GB:AAU93598.1);_contains_InterPro_domain_Nucleic_acid-binding,_OB-fold,_subgroup;_(InterPro:IPR012340);_contains_InterPro_domain_Nucleic_acid-binding,_OB-fold;_(InterPro:IPR008994);_contains_InterPro_domain_RNA_binding_S1;_(InterPro:IPR003029);_contains_InterPro_domain_UBA-like;_(InterPro:IPR009060);_contains_InterPro_domain_Elongation_factor_Ts;_(InterPro:IPR001816);_contains_InterPro_domain_Ubiquitin-associated;_(InterPro:IPR000449)"
Ctaxi_contig_46005	Solyc01g090200.2.1	1	2	0.96665166	-0.637630099	-0.607182384	1.563433797	-0.542502995	-0.742769978	-0.322058303	-0.174085569	-0.709398694	0.526608847	-1.048865554	1.727799273	40.31	3.00E-32	135	"Glycyl-tRNA_synthetase_beta_subunit_(AHRD_V1_***-_D2PQC6_KRIFD);_contains_Interpro_domain(s)__IPR002311__Glycyl-tRNA_synthetase,_class_IIc,_beta_subunit,_N-terminal_"	AT3G48110	EDD	glycine-tRNA_ligase
Ctaxi_contig_47632	Solyc03g124060.2.1	1	2	0.713466394	-0.160832128	-1.272316016	1.209356491	0.55010819	-1.039782931	-0.873640186	-0.004261659	-0.784145337	0.826761932	-0.720220446	1.555505696	29.46	5.00E-12	66.6	Membrane_related_protein-like_(AHRD_V1_***-_B4FW40_MAIZE);_contains_Interpro_domain(s)__IPR002913__Lipid-binding_START_	NA	NA	NA
Ctaxi_contig_50430	Solyc11g044360.1.1	1	2	0.424846722	-0.88071713	-1.098319831	1.366156088	0.784478975	-0.596444824	-0.240587365	0.080195788	-0.850075357	0.064156631	-0.89819283	1.844503133	36.47	4.00E-08	53.5	At4g38160-like_protein_(Fragment)_(AHRD_V1_*---_C0JEI1_9BRAS);_contains_Interpro_domain(s)__IPR003690__Mitochodrial_transcription_termination_factor-related_	AT4G38160	pde191	PDE191_(PIGMENT_DEFECTIVE_191);_similar_to_mitochondrial_transcription_termination_factor_family_protein_/_mTERF_family_protein_[Arabidopsis_thaliana]_(TAIR:AT4G02990.1);_similar_to_Os08g0515800_[Oryza_sativa_(japonica_cultivar-group)]_(GB:NP_001062235.1);_similar_to_mTERF_[Medicago_truncatula]_(GB:ABE87961.1);_contains_InterPro_domain_Mitochodrial_transcription_termination_factor-related;_(InterPro:IPR003690)
Ctaxi_contig_50863	Solyc05g010670.2.1	1	2	1.203033132	-0.41022195	-0.959608886	0.402343477	0.948519485	-1.184065257	0.708523538	-0.329146196	-1.052210329	0.440183467	-1.120947687	1.353597207	56.44	3.00E-45	177	Chaperone_protein_htpG_(AHRD_V1_***-_HTPG_MYXXD);_contains_Interpro_domain(s)__IPR001404__Heat_shock_protein_Hsp90_	AT2G04030	AtHsp90.5	"Encodes_a_chloroplast-targeted_90-kDa_heat_shock_protein_located_in_the_stroma_involved_in_red-light_mediated_deetiolation_response._Mutants_are_resistant_to_chlorate,_have_elongated_hypocotyls_in_light,_and_affect_the_expression_of_NR2,_CAB,_and_RBCS_but_NOT_NR1_and_NiR."
Ctaxi_contig_50864	Solyc05g010670.2.1	1	2	0.917152545	-0.464683495	-0.725073542	1.020007104	0.6503712	-1.397773811	0.708523538	-0.329146196	-1.052210329	0.440183467	-1.120947687	1.353597207	47.65	1.00E-38	155	Chaperone_protein_htpG_(AHRD_V1_***-_HTPG_MYXXD);_contains_Interpro_domain(s)__IPR001404__Heat_shock_protein_Hsp90_	AT2G04030	AtHsp90.5	"Encodes_a_chloroplast-targeted_90-kDa_heat_shock_protein_located_in_the_stroma_involved_in_red-light_mediated_deetiolation_response._Mutants_are_resistant_to_chlorate,_have_elongated_hypocotyls_in_light,_and_affect_the_expression_of_NR2,_CAB,_and_RBCS_but_NOT_NR1_and_NiR."
Ctaxi_contig_50865	Solyc05g010670.2.1	1	2	0.798425573	-0.053847594	-0.649051853	-0.414441876	1.522493648	-1.203577897	0.708523538	-0.329146196	-1.052210329	0.440183467	-1.120947687	1.353597207	47.48	2.00E-35	144	Chaperone_protein_htpG_(AHRD_V1_***-_HTPG_MYXXD);_contains_Interpro_domain(s)__IPR001404__Heat_shock_protein_Hsp90_	AT2G04030	AtHsp90.5	"Encodes_a_chloroplast-targeted_90-kDa_heat_shock_protein_located_in_the_stroma_involved_in_red-light_mediated_deetiolation_response._Mutants_are_resistant_to_chlorate,_have_elongated_hypocotyls_in_light,_and_affect_the_expression_of_NR2,_CAB,_and_RBCS_but_NOT_NR1_and_NiR."
Ctaxi_contig_50870	Solyc05g010670.2.1	1	2	1.382101677	-0.420791283	-0.756211261	0.336241403	0.749450096	-1.290790631	0.708523538	-0.329146196	-1.052210329	0.440183467	-1.120947687	1.353597207	55.7	2.00E-21	97.4	Chaperone_protein_htpG_(AHRD_V1_***-_HTPG_MYXXD);_contains_Interpro_domain(s)__IPR001404__Heat_shock_protein_Hsp90_	AT2G04030	AtHsp90.5	"Encodes_a_chloroplast-targeted_90-kDa_heat_shock_protein_located_in_the_stroma_involved_in_red-light_mediated_deetiolation_response._Mutants_are_resistant_to_chlorate,_have_elongated_hypocotyls_in_light,_and_affect_the_expression_of_NR2,_CAB,_and_RBCS_but_NOT_NR1_and_NiR."
Ctaxi_contig_51114	Solyc05g018300.2.1	1	2	1.814627661	0.003449051	-0.827508388	-0.206271879	0.18760857	-0.971905015	-0.835098635	-0.131131191	-1.311311906	1.173279074	0.013803283	1.090459375	27.59	4.00E-07	51.6	Protein_kinase_A-like_kinase_(AHRD_V1_*-*-_Q3S1K7_TRYBB);_contains_Interpro_domain(s)__IPR015655__Protein_phosphatase_2C_	AT2G20050	NA	"protein_phosphatase_2C,_putative_/_PP2C,_putative;_similar_to_protein_phosphatase_2C,_putative_/_PP2C,_putative_[Arabidopsis_thaliana]_(TAIR:AT3G06270.1);_similar_to_Os02g0281000_[Oryza_sativa_(japonica_cultivar-group)]_(GB:NP_001046559.1);_similar_to_Serine/threonine_protein_kinase_(ISS)_[Ostreococcus_tauri]_(GB:CAL55694.1);_contains_InterPro_domain_Protein_phosphatase_2C;_(InterPro:IPR000222);_contains_InterPro_domain_Protein_phosphatase_2C-like;_(InterPro:IPR001932)"
Ctaxi_contig_52031	Solyc07g048080.2.1	1	2	1.195212927	-0.455803374	-1.373671759	0.687637409	0.681290358	-0.73466556	-0.594575718	-0.0664986	-0.782336471	0.784292312	-0.934892082	1.594010559	57.61	3.00E-81	299	"Threonyl-tRNA_synthetase_(AHRD_V1_****_D9ZHD6_HYPPE);_contains_Interpro_domain(s)__IPR002320__Threonyl-tRNA_synthetase,_class_IIa_"	AT2G04842	EMB2761	"threonyl-tRNA_synthetase,_putative_/_threonine--tRNA_ligase,_putative;_similar_to_threonyl-tRNA_synthetase_/_threonine--tRNA_ligase_(THRRS)_[Arabidopsis_thaliana]_(TAIR:AT5G26830.1);_similar_to_Threonyl-tRNA_synthetase,_class_IIa_[Synechococcus_sp._WH_5701]_(GB:ZP_01086092.1);_similar_to_Threonyl-tRNA_synthetase_(ISS)_[Ostreococcus_tauri]_(GB:CAL54300.1);_similar_to_threonyl-tRNA_synthetase_[Synechococcus_sp._CC9605]_(GB:YP_381347.1);_contains_InterPro_domain_Anticodon-binding;_(InterPro:IPR004154);_contains_InterPro_domain_Threonyl/alanyl_tRNA_synthetase,_SAD;_(InterPro:IPR012947);_contains_InterPro_domain_Threonyl-tRNA_synthetase,_class_IIa;_(InterPro:IPR002320);_contains_InterPro_domain_tRNA_synthetase,_class_II_(G,_H,_P_and_S);_(InterPro:IPR002314);_contains_InterPro_domain_Aminoacyl-transfer_RNA_synthetase,_class_II;_(InterPro:IPR006195)"
Ctaxi_contig_52336	Solyc05g018620.2.1	1	2	1.05672949	0.365140391	-0.794210119	0.132992381	0.805473816	-1.56612596	0.131493763	-0.311095001	-0.311095001	1.1898582	-1.600375314	0.901213353	33.33	2.00E-31	133	Regulator_of_chromosome_condensation_(RCC1)-like_protein_(AHRD_V1_**--_D0NEM9_PHYIN);_contains_Interpro_domain(s)__IPR009091__Regulator_of_chromosome_condensation/beta-lactamase-inhibitor_protein_II_	AT5G63860	UVR8	UV-B-specific_signaling_component_that_orchestrates_expression_of_a_range_of_genes_with_vital_UV-protective_functions._Located_in_the_nucleus_and_the_cytosol._Associates_with_chromatin_via_histones.
Ctaxi_contig_52366	Solyc06g007350.2.1	1	2	0.817141469	-0.161687623	-1.39871093	1.118262529	0.529755613	-0.904761059	-0.603578946	0.336949412	-0.849698517	0.12598978	-0.788168624	1.778506895	34.87	4.00E-31	133	Phosphatase_PTC7_homolog_(AHRD_V1_****_C1BT38_9MAXI);_contains_Interpro_domain(s)__IPR001932__Protein_phosphatase_2C-related_	AT2G30170	NA	catalytic;_similar_to_5-azacytidine_resistance_protein_-related_[Arabidopsis_thaliana]_(TAIR:AT5G66720.2);_similar_to_Os01g0164600_[Oryza_sativa_(japonica_cultivar-group)]_(GB:NP_001042103.1);_similar_to_putative_senescence-associated_protein_[Pisum_sativum]_(GB:BAB33413.1);_contains_InterPro_domain_Protein_phosphatase_2C-like;_(InterPro:IPR001932)
Ctaxi_contig_52369	Solyc06g007350.2.1	1	2	0.733640882	1.239561348	-1.47787655	0.29292223	0.021007836	-0.809255746	-0.603578946	0.336949412	-0.849698517	0.12598978	-0.788168624	1.778506895	34.87	3.00E-31	133	Phosphatase_PTC7_homolog_(AHRD_V1_****_C1BT38_9MAXI);_contains_Interpro_domain(s)__IPR001932__Protein_phosphatase_2C-related_	AT2G30170	NA	catalytic;_similar_to_5-azacytidine_resistance_protein_-related_[Arabidopsis_thaliana]_(TAIR:AT5G66720.2);_similar_to_Os01g0164600_[Oryza_sativa_(japonica_cultivar-group)]_(GB:NP_001042103.1);_similar_to_putative_senescence-associated_protein_[Pisum_sativum]_(GB:BAB33413.1);_contains_InterPro_domain_Protein_phosphatase_2C-like;_(InterPro:IPR001932)
Ctaxi_contig_52370	Solyc06g007350.2.1	1	2	0.753165599	0.819526791	-1.658805596	0.487109263	0.387637612	-0.788633668	-0.603578946	0.336949412	-0.849698517	0.12598978	-0.788168624	1.778506895	34.87	2.00E-31	133	Phosphatase_PTC7_homolog_(AHRD_V1_****_C1BT38_9MAXI);_contains_Interpro_domain(s)__IPR001932__Protein_phosphatase_2C-related_	AT2G30170	NA	catalytic;_similar_to_5-azacytidine_resistance_protein_-related_[Arabidopsis_thaliana]_(TAIR:AT5G66720.2);_similar_to_Os01g0164600_[Oryza_sativa_(japonica_cultivar-group)]_(GB:NP_001042103.1);_similar_to_putative_senescence-associated_protein_[Pisum_sativum]_(GB:BAB33413.1);_contains_InterPro_domain_Protein_phosphatase_2C-like;_(InterPro:IPR001932)
Ctaxi_contig_52587	Solyc09g074100.2.1	1	2	0.554985389	-0.293790175	-0.138662425	1.275903149	0.295948073	-1.694384011	-0.470655679	0.314950041	-0.682981549	1.227951283	-1.341191747	0.951927651	57.34	1.00E-85	313	tRNA-specific_2-thiouridylase_mnmA_(AHRD_V1_****_A6DKA8_9BACT);_contains_Interpro_domain(s)__IPR018318__tRNA_methyl_transferase-like_	AT1G51310	NA	tRNA_(5-methylaminomethyl-2-thiouridylate)-methyltransferase;_similar_to_Os03g0174600_[Oryza_sativa_(japonica_cultivar-group)]_(GB:NP_001049129.1);_similar_to_tRNA_(5-methylaminomethyl-2-thiouridylate)-methyltransferase_(ISS)_[Ostreococcus_tauri]_(GB:CAL55803.1);_contains_InterPro_domain_tRNA_(5-methylaminomethyl-2-thiouridylate)-methyltransferase;_(InterPro:IPR004506)
Ctaxi_contig_54860	Solyc06g082760.2.1	1	2	0.044087751	-1.524195763	1.100826514	1.033279578	-0.025717524	-0.628280555	-0.457081324	-0.007880712	-0.827474811	0.307347787	-0.835355523	1.820444584	39.13	2.00E-14	75.9	50S_ribosomal_protein_L17_(AHRD_V1_***-_B4FZB4_MAIZE);_contains_Interpro_domain(s)__IPR000456__Ribosomal_protein_L17_	AT3G54210	NA	"ribosomal_protein_L17_family_protein;_Identical_to_50S_ribosomal_protein_L17,_chloroplast_precursor_(CL17)_(RPL17)_[Arabidopsis_Thaliana]_(GB:Q9M385;GB:Q8LCR3);_similar_to_ribosomal_protein_L17_family_protein_[Arabidopsis_thaliana]_(TAIR:AT5G09770.1);_similar_to_50S_ribosomal_protein_L17,_chloroplast_precursor_(CL17)_(GB:O80363);_contains_InterPro_domain_Ribosomal_protein_L17;_(InterPro:IPR000456)"
Ctaxi_contig_55375	Solyc11g010300.1.1	1	2	0.442809433	-0.563112029	-1.05877749	1.641097948	0.300913125	-0.762930988	-0.424546928	0.373154405	-1.054663947	0.393264522	-0.900486378	1.613278325	59.2	1.00E-61	233	3_4-dihydroxy-2-butanone_4-phosphate_synthase_(AHRD_V1_***-_D1VQB4_9ACTO);_contains_Interpro_domain(s)__IPR000422__DHBP_synthase_RibB_	AT5G64300	ATGCH	"encodes_GTP_cyclohydrolase_II_that_can_functionally_complement_E._coli_mutant_deficient_in_this_gene._It_also_has_3,4-dihydroxy-2-butanone-4-phosphate_synthase_activity_which_makes_it_a_bifunctional_enzyme_involved_in_the_formation_of_the_pyrimidine_and_of_the_carbohydrate_from_GTP_and_ribulose-5-phosphate,_respectively"
Ctaxi_contig_56255	Solyc07g045310.2.1	1	2	1.34846466	-0.615802463	-1.427814467	-0.15155827	0.860589164	-0.013878624	-0.604374774	0.578656698	-1.015863981	0.784401302	-1.015863981	1.273044736	24.83	4.00E-07	52.8	SET_domain-containing_protein_(AHRD_V1_***-_D7L6N3_ARALY);_contains_Interpro_domain(s)__IPR011192__Rubisco_methyltransferase_	AT3G07670	NA	SET_domain-containing_protein;_similar_to_SET_domain-containing_protein_[Arabidopsis_thaliana]_(TAIR:AT5G14260.2);_similar_to_Os02g0725200_[Oryza_sativa_(japonica_cultivar-group)]_(GB:NP_001047982.1);_similar_to_N-methyltransferase_(ISS)_[Ostreococcus_tauri]_(GB:CAL55476.1);_contains_InterPro_domain_Rubisco_methyltransferase;_(InterPro:IPR011192);_contains_InterPro_domain_Nuclear_protein_SET;_(InterPro:IPR001214)
Ctaxi_contig_56256	Solyc07g045310.2.1	1	2	1.010439232	-0.466489694	-1.651152591	0.072934833	1.014587717	0.019680503	-0.604374774	0.578656698	-1.015863981	0.784401302	-1.015863981	1.273044736	25.71	4.00E-07	52.8	SET_domain-containing_protein_(AHRD_V1_***-_D7L6N3_ARALY);_contains_Interpro_domain(s)__IPR011192__Rubisco_methyltransferase_	AT3G07670	NA	SET_domain-containing_protein;_similar_to_SET_domain-containing_protein_[Arabidopsis_thaliana]_(TAIR:AT5G14260.2);_similar_to_Os02g0725200_[Oryza_sativa_(japonica_cultivar-group)]_(GB:NP_001047982.1);_similar_to_N-methyltransferase_(ISS)_[Ostreococcus_tauri]_(GB:CAL55476.1);_contains_InterPro_domain_Rubisco_methyltransferase;_(InterPro:IPR011192);_contains_InterPro_domain_Nuclear_protein_SET;_(InterPro:IPR001214)
Ctaxi_contig_56450	Solyc04g015440.2.1	1	2	0.265094521	-0.574933897	-0.197386813	0.669906426	1.350128935	-1.512809173	-0.298693188	0.553026002	-1.02620333	0.047317733	-0.919738431	1.644291214	36	3.00E-07	50.1	Pentatricopeptide_repeat-containing_protein_(AHRD_V1_***-_D7L610_ARALY);_contains_Interpro_domain(s)__IPR002885__Pentatricopeptide_repeat_	AT4G31850	PGR3	encodes_a_protein_containing_27_pentatrico-peptide_repeat_(PPR)_motifs
Ctaxi_contig_56492	Solyc07g045310.2.1	1	2	0.546647736	0.033256006	-1.544347758	1.256199064	0.443386298	-0.735141346	-0.604374774	0.578656698	-1.015863981	0.784401302	-1.015863981	1.273044736	32.35	2.00E-08	54.7	SET_domain-containing_protein_(AHRD_V1_***-_D7L6N3_ARALY);_contains_Interpro_domain(s)__IPR011192__Rubisco_methyltransferase_	AT3G07670	NA	SET_domain-containing_protein;_similar_to_SET_domain-containing_protein_[Arabidopsis_thaliana]_(TAIR:AT5G14260.2);_similar_to_Os02g0725200_[Oryza_sativa_(japonica_cultivar-group)]_(GB:NP_001047982.1);_similar_to_N-methyltransferase_(ISS)_[Ostreococcus_tauri]_(GB:CAL55476.1);_contains_InterPro_domain_Rubisco_methyltransferase;_(InterPro:IPR011192);_contains_InterPro_domain_Nuclear_protein_SET;_(InterPro:IPR001214)
Ctaxi_contig_57408	Solyc06g065500.2.1	1	2	1.26859591	-0.612632284	-1.101224139	0.762902695	0.60609155	-0.923733733	-0.106467643	-0.327592747	-0.843551323	1.122005158	-1.126100067	1.281706622	26.32	8.00E-14	73.6	Pentatricopeptide_repeat-containing_protein_(AHRD_V1_***-_D7LEW3_ARALY);_contains_Interpro_domain(s)__IPR002528__Multi_antimicrobial_extrusion_protein_MatE_	AT2G32230	PRORP1	pentatricopeptide_(PPR)_repeat-containing_protein;_similar_to_unknown_protein_[Arabidopsis_thaliana]_(TAIR:AT2G16650.1);_similar_to_Tetratricopeptide-like_helical_[Medicago_truncatula]_(GB:ABE80926.1);_contains_InterPro_domain_Pentatricopeptide_repeat;_(InterPro:IPR002885)
Ctaxi_contig_57414	Solyc08g078400.2.1	1	2	0.548985355	-1.21881032	-0.902646001	1.262772763	0.769582841	-0.459884637	-0.07164824	-1.074723592	-0.501537677	1.218020072	-0.788130635	1.218020072	59.7	4.00E-17	82.8	Acyl-CoA_oxidase_(AHRD_V1_****_Q945U3_SOYBN);_contains_Interpro_domain(s)__IPR012258__Acyl-CoA_oxidase_	AT4G16760	ACX1	"Encodes_a_medium_to_long-chain_acyl-CoA_oxidase._Catalyzing_the_first_step_of_fatty_acid_beta-oxidation._Gene_expression_is_induced_by_wounding,_drought_stress,_abscisic_acid,_and_jasmonate."
Ctaxi_contig_57450	Solyc03g031700.2.1	1	2	0.880729842	-0.547448103	-0.945847115	0.186571172	1.41807893	-0.992084726	-0.574828848	0.711874136	-0.605283357	0.338806407	-1.290509798	1.419941459	74.65	5.00E-28	119	"ABC_transporter_FeS_assembly_protein_SufB_(AHRD_V1_***-_C7JBP7_ACEP3);_contains_Interpro_domain(s)__IPR010231__SUF_system_FeS_cluster_assembly,_SufB_"	AT4G04770	ABC1	Encodes_an_iron-stimulated_ATPase._A_member_of_the_NAP_subfamily_of_ABC_transporters._Involved_in_Fe-S_cluster_assembly._Similar_to_SufB._Involved_in_the_regulation_of_iron_homeostasis._Able_to_form_homodimers._Interacts_with_AtNAP7_inside_the_chloroplast.
Ctaxi_contig_57451	Solyc03g031700.2.1	1	2	0.785214395	-0.636585774	-0.676638343	0.507073296	1.287772986	-1.26683656	-0.574828848	0.711874136	-0.605283357	0.338806407	-1.290509798	1.419941459	69.47	1.00E-35	144	"ABC_transporter_FeS_assembly_protein_SufB_(AHRD_V1_***-_C7JBP7_ACEP3);_contains_Interpro_domain(s)__IPR010231__SUF_system_FeS_cluster_assembly,_SufB_"	AT4G04770	ABC1	Encodes_an_iron-stimulated_ATPase._A_member_of_the_NAP_subfamily_of_ABC_transporters._Involved_in_Fe-S_cluster_assembly._Similar_to_SufB._Involved_in_the_regulation_of_iron_homeostasis._Able_to_form_homodimers._Interacts_with_AtNAP7_inside_the_chloroplast.
Ctaxi_contig_57452	Solyc03g031700.2.1	1	2	0.660405074	-0.271287837	-1.422590886	-0.045007638	1.509528381	-0.431047094	-0.574828848	0.711874136	-0.605283357	0.338806407	-1.290509798	1.419941459	69.66	1.00E-32	134	"ABC_transporter_FeS_assembly_protein_SufB_(AHRD_V1_***-_C7JBP7_ACEP3);_contains_Interpro_domain(s)__IPR010231__SUF_system_FeS_cluster_assembly,_SufB_"	AT4G04770	ABC1	Encodes_an_iron-stimulated_ATPase._A_member_of_the_NAP_subfamily_of_ABC_transporters._Involved_in_Fe-S_cluster_assembly._Similar_to_SufB._Involved_in_the_regulation_of_iron_homeostasis._Able_to_form_homodimers._Interacts_with_AtNAP7_inside_the_chloroplast.
Ctaxi_contig_58002	Solyc12g099800.1.1	1	2	0.310080332	-0.201172307	-1.125157451	0.747971222	1.359282574	-1.09100437	-0.075636128	-0.060508902	-0.998396884	0.87737908	-1.134541914	1.391704748	48	2.00E-17	85.1	Rhodanese-like_domain_containing_protein_(AHRD_V1_*---_B1XHS0_SYNP2);_contains_Interpro_domain(s)__IPR001763__Rhodanese-like_	NA	NA	NA
Ctaxi_contig_58093	Solyc11g010610.1.1	1	2	1.212320976	-1.035470569	0.057996076	1.120001321	-0.301587659	-1.053260144	-0.602933372	-0.174180752	-0.64312893	1.246062303	-1.058483031	1.232663783	35.92	3.00E-13	70.1	Small_conductance_mechanosensitive_(MscS-family)_ion_channel_(AHRD_V1_*-*-_Q31G33_THICR);_contains_Interpro_domain(s)__IPR006685__Mechanosensitive_ion_channel_MscS_	AT5G10490	MSL2	"A_member_of_MscS-like_gene_family,_structurally_very_similar_to_MSL3,_comprising_of_an_N-terminal_chloroplast_transit_peptide,_five_trans-membrane_helices_and_a_C-terminal_cytoplasmic_domain._Mutant_plants_showed_abnormalities_in_the_size_and_shape_of_plastids._MSL2-GFP_was_localized_to_discrete_foci_on_the_plastid_envelope_and_co-localize_with_the_plastid_division_protein_AtMinE."
Ctaxi_contig_58310	Solyc09g009290.2.1	1	2	0.638239304	-0.669505639	-0.583743291	1.726282383	-0.234589557	-0.876683201	-0.328745911	0.614611921	-0.800424828	0.057173202	-1.14346404	1.600849656	28.48	2.00E-10	64.3	Ankyrin_repeat_protein_(AHRD_V1_**--_B4F7X1_MAIZE);_contains_Interpro_domain(s)__IPR002110__Ankyrin_	NA	NA	NA
Ctaxi_contig_58876	Solyc06g008500.2.1	1	2	0.951597739	-0.80441191	-0.939291592	1.337507738	0.287413251	-0.832815226	0.289234084	-0.42026831	-0.89007395	-0.046341373	-0.765431637	1.832881186	28.72	5.00E-06	51.2	Ankyrin_repeat-containing_protein_(AHRD_V1_*-*-_D2Y4N3_TOBAC);_contains_Interpro_domain(s)__IPR002110__Ankyrin_	NA	NA	NA
Ctaxi_contig_59666	Solyc04g074630.2.1	1	2	1.751635029	-0.681567911	-0.686586543	0.665533178	-0.561177627	-0.487836126	-0.586703242	0.384391779	-0.70809012	-0.16184917	-0.768783558	1.841034311	61.56	2.00E-123	389	"Seryl-tRNA_synthetase_(AHRD_V1_****_B6TBG7_MAIZE);_contains_Interpro_domain(s)__IPR018156__Seryl-tRNA_synthetase,_class_IIa,_C-terminal_"	AT1G11870	ATSRS	Seryl-tRNA_synthetase_targeted_to_chloroplasts_and_mitochondria._Its_inactivation_causes_developmental_arrest_of_chloroplasts_and_mitochondria_in_Nicotiana_benthamiana.
Ctaxi_contig_59815	Solyc01g105540.2.1	1	2	0.843324378	-0.303227237	-1.822873114	0.821138735	0.446651373	0.014985864	-0.811370059	0.438485096	-1.004717818	0.031073747	-0.383242879	1.729771913	48.95	2.00E-65	247	2-oxoglutarate/malate_translocator_(AHRD_V1_**--_Q9FMF7_ARATH);_contains_Interpro_domain(s)__IPR001898__Sodium/sulphate_symporter_	AT5G64290	DCT	"DCT/DIT2.1_(DICARBOXYLATE_TRANSPORT);_oxoglutarate:malate_antiporter;_similar_to_DIT2.2_(DICARBOXYLATE_TRANSPORTER_2.2),_oxoglutarate:malate_antiporter_[Arabidopsis_thaliana]_(TAIR:AT5G64280.1);_similar_to_glutamate/malate_translocator_[Spinacia_oleracea]_(GB:AAM89396.1);_similar_to_glutamate/malate_translocator_[Nicotiana_tabacum]_(GB:AAM89397.1);_similar_to_glutamate/malate_translocator_[Flaveria_bidentis]_(GB:AAM89395.1);_contains_InterPro_domain_Sodium/sulphate_symporter;_(InterPro:IPR001898)"
Ctaxi_contig_59956	Solyc03g120470.2.1	1	2	0.864753634	-0.311542426	-1.374203796	1.427621925	-0.153978708	-0.45265063	0.934578232	-0.186915646	-0.59889299	-0.278466167	-1.285521895	1.415218466	32.09	3.00E-39	158	Aquaporin_(AHRD_V1_*-*-_O81186_VERFO);_contains_Interpro_domain(s)__IPR012269__Aquaporin_	NA	NA	NA
Ctaxi_contig_60409	Solyc03g044710.2.1	1	2	0.347728639	0.207621465	0.471601831	1.293363342	-0.807418637	-1.51289664	0.528885885	-1.057771771	0	0.661107357	-1.322214713	1.189993242	26.82	6.00E-06	47	Patatin-like_protein_3_(AHRD_V1_***-_Q9FZ08_TOBAC);_contains_Interpro_domain(s)__IPR002641__Patatin_	AT4G37050	AtPLAIVC	"PLA_V/PLP4_(Patatin-like_protein_4);_nutrient_reservoir;_similar_to_PLA_IVA/PLP1,_nutrient_reservoir_[Arabidopsis_thaliana]_(TAIR:AT4G37070.2);_similar_to_patatin-like_protein_1_[Nicotiana_tabacum]_(GB:AAF98368.1);_contains_InterPro_domain_Patatin;_(InterPro:IPR002641)"
Ctaxi_contig_62126	Solyc09g066130.2.1	1	2	1.362941478	-1.138055463	-0.988489925	0.806218831	-0.35237478	0.309759859	-0.245510785	0.245510785	-0.736532354	0.362420682	-1.250935902	1.625047574	40.84	1.00E-33	142	Ribokinase_Carbohydrate_kinase_PfkB_(AHRD_V1_*--*_Q2YIR7_BRUA2);_contains_Interpro_domain(s)__IPR011611__Carbohydrate/purine_kinase_	AT1G06730	NA	pfkB-type_carbohydrate_kinase_family_protein;_similar_to_pfkB-type_carbohydrate_kinase_family_protein_[Arabidopsis_thaliana]_(TAIR:AT3G59480.1);_similar_to_Ribokinase_(ISS)_[Ostreococcus_tauri]_(GB:CAL55568.1);_similar_to_Os03g0164700_[Oryza_sativa_(japonica_cultivar-group)]_(GB:NP_001049064.1);_contains_InterPro_domain_PfkB;_(InterPro:IPR011611)
Ctaxi_contig_68130	Solyc06g071030.2.1	1	2	1.724166254	-0.56091038	-0.222835982	0.511390803	-0.309026051	-1.142784645	-0.311180396	0.733119916	-0.944089676	0.068565172	-1.070671531	1.524256515	22.89	8.00E-12	67.8	Isochorismate_synthase_(AHRD_V1_****_B0CN79_SOLLC);_contains_Interpro_domain(s)__IPR005801__ADC_synthase__IPR004561__Isochorismate_synthase_	AT1G18870	ATICS2	Encodes_a_protein_with_isochorismate_synthase_activity_involved_in_phylloquinone_biosynthesis._Mutant_studies_of_this_gene's_function_suggest_that_its_function_is_redundant_with_that_of_ICS1_(AT1G7410).
Ctaxi_contig_69919	Solyc10g083790.1.1	1	2	1.500642899	-0.960987106	-0.640933602	0.881777892	-0.797470099	0.016970016	-0.390613351	0.313031946	-0.964354901	-0.082091951	-0.69913475	1.823163007	60.38	5.00E-106	382	Cytochrome_P450	AT3G53130	CYP97C1	"Lutein-deficient_1_(LUT1)_required_for_lutein_biosynthesis,_member_of_the_xanthophyll_class_of_carotenoids._Involved_in_epsilon_ring_hydroxylation._Maps_at_67.3_cM_on_chromosome_3."
Ctaxi_contig_70980	Solyc02g049070.2.1	1	2	0.648746527	-0.725012269	-0.626444584	1.626830009	0.079917032	-1.004036715	-0.18745244	-0.247437221	-0.832288833	0.877277419	-1.102220347	1.492121422	37	5.00E-29	125	Genomic_DNA_chromosome_5_P1_clone_MAH20_(AHRD_V1_**--_Q9FNN4_ARATH)	NA	NA	NA
Ctaxi_contig_71033	Solyc11g009080.1.1	1	2	0.547795836	-0.350919897	-1.015855538	1.006982127	1.026964167	-1.214966695	0.464833345	-0.200732114	-0.848842606	0.411709534	-1.298877175	1.471909016	54.26	1.00E-25	111	"Phospho-2-dehydro-3-deoxyheptonate_aldolase_1_(AHRD_V1_***-_B6TUB8_MAIZE);_contains_Interpro_domain(s)__IPR002480__DAHP_synthetase,_class_II_"	AT4G39980	DHS1	"Encodes_a_2-deoxy-D-arabino-heptulosonate_7-phosphate_(DAHP)_synthase,_which_catalyzes_the_first_committed_step_in_aromatic_amino_acid_biosynthesis._Gene_expression_is_induced_by_wounding_and_pathogenic_bacteria_Pseudomonas_syringae."
Ctaxi_contig_71140	Solyc05g006170.2.1	1	2	1.163987374	-0.553702693	-0.409703074	0.258248341	0.995071744	-1.453901692	0.30073938	-0.386270763	-0.982231368	0.068976922	-0.783577833	1.782363663	30.99	1.00E-30	134	"NACHT,_LRR_and_PYD_domains-containing_protein_5_(AHRD_V1_*---_NALP5_BOVIN);_contains_Interpro_domain(s)__IPR003590__Leucine-rich_repeat,_ribonuclease_inhibitor_subtype_"	AT1G10510	emb2004	"EMB2004_(EMBRYO_DEFECTIVE_2004);_protein_binding;_similar_to_RANGAP1_(RAN_GTPASE_ACTIVATING_PROTEIN_1),_RAN_GTPase_activator_[Arabidopsis_thaliana]_(TAIR:AT3G63130.1);_similar_to_deliriumA-like_[Oryza_sativa_(japonica_cultivar-group)]_(GB:BAD37894.1);_contains_InterPro_domain_Leucine-rich_repeat,_ribonuclease_inhibitor_type;_(InterPro:IPR007091);_contains_InterPro_domain_Leucine-rich_repeat;_(InterPro:IPR001611)"
Ctaxi_contig_71141	Solyc05g006170.2.1	1	2	1.034019902	-1.609898784	-0.224773986	1.027173551	-0.435567719	0.209047036	0.30073938	-0.386270763	-0.982231368	0.068976922	-0.783577833	1.782363663	30.99	9.00E-31	134	"NACHT,_LRR_and_PYD_domains-containing_protein_5_(AHRD_V1_*---_NALP5_BOVIN);_contains_Interpro_domain(s)__IPR003590__Leucine-rich_repeat,_ribonuclease_inhibitor_subtype_"	AT1G10510	emb2004	"EMB2004_(EMBRYO_DEFECTIVE_2004);_protein_binding;_similar_to_RANGAP1_(RAN_GTPASE_ACTIVATING_PROTEIN_1),_RAN_GTPase_activator_[Arabidopsis_thaliana]_(TAIR:AT3G63130.1);_similar_to_deliriumA-like_[Oryza_sativa_(japonica_cultivar-group)]_(GB:BAD37894.1);_contains_InterPro_domain_Leucine-rich_repeat,_ribonuclease_inhibitor_type;_(InterPro:IPR007091);_contains_InterPro_domain_Leucine-rich_repeat;_(InterPro:IPR001611)"
Ctaxi_contig_71606	Solyc06g036080.2.1	1	2	0.907313568	-0.683670589	-0.003734032	1.42986107	-0.435020008	-1.214750009	0.603444826	-0.092837666	-1.206889652	1.230099069	-1.137261403	0.603444826	33.6	6.00E-06	47	Protein_serine/threonine_kinase_(AHRD_V1_*-**_D3BP85_POLPA);_contains_Interpro_domain(s)__IPR002290__Serine/threonine_protein_kinase_	AT1G63700	EMB71	member_of_MEKK_subfamily
Ctaxi_contig_9165	Solyc05g032660.2.1	1	3	0.986117814	-0.765243924	-1.124303278	1.293999746	0.266887725	-0.657458083	-0.607424217	0.806625692	-1.074565704	0.423653842	-0.902017948	1.353728335	43.41	2.00E-26	115	Dehydrogenase/_reductase_3_(AHRD_V1_*--*_Q3INM6_NATPD);_contains_Interpro_domain(s)__IPR002347__Glucose/ribitol_dehydrogenase_	AT5G04900	NOL	short-chain_dehydrogenase/reductase_(SDR)_family_protein;_similar_to_short-chain_dehydrogenase/reductase_(SDR)_family_protein_[Arabidopsis_thaliana]_(TAIR:AT4G13250.1);_similar_to_putative_oxidoreductase_protein_[Oryza_sativa_(japonica_cultivar-group)]_(GB:AAO73232.1);_contains_InterPro_domain_Short-chain_dehydrogenase/reductase_SDR;_(InterPro:IPR002198);_contains_InterPro_domain_Glucose/ribitol_dehydrogenase;_(InterPro:IPR002347)
Ctaxi_contig_9167	Solyc05g032660.2.1	1	3	0.76609492	-0.495201994	-1.484138967	1.370514005	0.114407258	-0.271675222	-0.607424217	0.806625692	-1.074565704	0.423653842	-0.902017948	1.353728335	61.84	6.00E-23	102	Dehydrogenase/_reductase_3_(AHRD_V1_*--*_Q3INM6_NATPD);_contains_Interpro_domain(s)__IPR002347__Glucose/ribitol_dehydrogenase_	AT5G04900	NOL	short-chain_dehydrogenase/reductase_(SDR)_family_protein;_similar_to_short-chain_dehydrogenase/reductase_(SDR)_family_protein_[Arabidopsis_thaliana]_(TAIR:AT4G13250.1);_similar_to_putative_oxidoreductase_protein_[Oryza_sativa_(japonica_cultivar-group)]_(GB:AAO73232.1);_contains_InterPro_domain_Short-chain_dehydrogenase/reductase_SDR;_(InterPro:IPR002198);_contains_InterPro_domain_Glucose/ribitol_dehydrogenase;_(InterPro:IPR002347)
Ctaxi_contig_9942	Solyc12g042950.1.1	1	3	0.6426932	-0.643595129	-1.528442163	1.32711129	-0.064597037	0.266829837	-0.535210217	0.749841135	-1.027357544	0.077239789	-0.819562006	1.555048844	77.33	2.00E-30	127	ADP/ATP_carrier_protein_(AHRD_V1_***-_Q5L657_CHLAB);_contains_Interpro_domain(s)__IPR004667__ADP/ATP_carrier_protein_	AT1G80300	ATNTT1	"chloroplast_ADP,_ATP_carrier_protein_1_/_ADP,_ATP_translocase_1_/_adenine_nucleotide_translocase_1_(AATP1);_Identical_to_Chloroplast_ADP,ATP_carrier_protein_1,_chloroplast_precursor_(ADP/ATP_translocase_1)_(Adenine_nucleotide_translocase_1)_(AATP1)_[Arabidopsis_Thaliana]_(GB:Q39002;GB:Q94AN9;GB:Q9C974);_similar_to_chloroplast_ADP,_ATP_carrier_protein,_putative_/_ADP,_ATP_translocase,_putative_/_adenine_nucleotide_translocase,_putative_[Arabidopsis_thaliana]_(TAIR:AT1G15500.1);_similar_to_plastid_ATP/ADP_transport_protein_1_[Manihot_esculenta]_(GB:AAZ23106.1);_similar_to_plastid_ATP/ADP_transport_protein_2_[Manihot_esculenta]_(GB:AAZ23107.1);_similar_to_plastid_ATP/ADP_transport_protein_2_[Manihot_esculenta]_(GB:AAZ23108.1);_contains_InterPro_domain_ADP/ATP_carrier_protein;_(InterPro:IPR004667)"
Ctaxi_contig_10036	Solyc09g009820.2.1	1	3	1.360367034	0.330871922	-1.328442359	0.768161086	-0.71641278	-0.414544903	-0.678741716	1.423168113	-0.81011108	0.021894894	-0.941480444	0.985270232	54.39	6.00E-13	68.9	"Glutathione_S-transferase_domain_protein_(AHRD_V1_*---_C6RLV9_ACIRA);_contains_Interpro_domain(s)__IPR004045__Glutathione_S-transferase,_N-terminal_"	NA	NA	NA
Ctaxi_contig_10571	Solyc06g009520.2.1	1	3	0.533578181	-0.149724446	-0.359794388	1.13143553	0.565864023	-1.7213589	-0.613975167	0.794352052	-1.057979807	0.655600602	-0.988604082	1.210606402	37.62	1.00E-12	67.8	Pentatricopeptide_repeat-containing_protein_(AHRD_V1_***-_D7LDK6_ARALY);_contains_Interpro_domain(s)__IPR002885__Pentatricopeptide_repeat_	AT2G31400	GUN1	"pentatricopeptide_(PPR)_repeat-containing_protein;_similar_to_PTAC2_(PLASTID_TRANSCRIPTIONALLY_ACTIVE2),_binding_[Arabidopsis_thaliana]_(TAIR:AT1G74850.1);_similar_to_expressed_protein_[Oryza_sativa_(japonica_cultivar-group)]_(GB:ABA98950.2);_similar_to_Os12g0562300_[Oryza_sativa_(japonica_cultivar-group)]_(GB:NP_001067027.1);_contains_InterPro_domain_Pentatricopeptide_repeat;_(InterPro:IPR002885);_contains_InterPro_domain_Protein_prenyltransferase;_(InterPro:IPR008940);_contains_InterPro_domain_Smr_protein/MutS2_C-terminal;_(InterPro:IPR002625);_contains_InterPro_domain_Tetratricopeptide-like_helical;_(InterPro:IPR011990)"
Ctaxi_contig_10756	Solyc06g009520.2.1	1	3	0.519162754	-0.961036708	-0.050647511	1.737489331	-0.550124967	-0.6948429	-0.613975167	0.794352052	-1.057979807	0.655600602	-0.988604082	1.210606402	26.9	4.00E-11	64.3	Pentatricopeptide_repeat-containing_protein_(AHRD_V1_***-_D7LDK6_ARALY);_contains_Interpro_domain(s)__IPR002885__Pentatricopeptide_repeat_	AT2G31400	GUN1	"pentatricopeptide_(PPR)_repeat-containing_protein;_similar_to_PTAC2_(PLASTID_TRANSCRIPTIONALLY_ACTIVE2),_binding_[Arabidopsis_thaliana]_(TAIR:AT1G74850.1);_similar_to_expressed_protein_[Oryza_sativa_(japonica_cultivar-group)]_(GB:ABA98950.2);_similar_to_Os12g0562300_[Oryza_sativa_(japonica_cultivar-group)]_(GB:NP_001067027.1);_contains_InterPro_domain_Pentatricopeptide_repeat;_(InterPro:IPR002885);_contains_InterPro_domain_Protein_prenyltransferase;_(InterPro:IPR008940);_contains_InterPro_domain_Smr_protein/MutS2_C-terminal;_(InterPro:IPR002625);_contains_InterPro_domain_Tetratricopeptide-like_helical;_(InterPro:IPR011990)"
Ctaxi_contig_13077	Solyc09g065920.2.1	1	3	1.68390428	-0.412967803	-1.168244615	0.182842721	0.383983137	-0.66951772	-0.703513856	1.731726415	-1.120983617	-0.123694744	-0.216465802	0.432931604	49.23	9.00E-13	70.1	"Magnesium_transporter_MRS2-I_(AHRD_V1_****_MRS2I_ORYSJ);_contains_Interpro_domain(s)__IPR002523__Mg2+_transporter_protein,_CorA-like_"	AT5G64560	ATMGT9	"magnesium_transporter_CorA-like_family_protein_(MRS2-2);_similar_to_magnesium_transporter_CorA-like_family_protein_(MRS2-7)_[Arabidopsis_thaliana]_(TAIR:AT5G09690.2);_similar_to_magnesium_transporter_CorA-like_family_protein,_putative,_expressed_[Oryza_sativa_(japonica_cultivar-group)]_(GB:ABF98804.1);_contains_InterPro_domain_Mg2+_transporter_protein,_CorA-like;_(InterPro:IPR002523)"
Ctaxi_contig_13353	Solyc01g010950.2.1	1	3	1.246125451	-0.777854451	-0.777346786	1.228748706	-0.069245072	-0.850427849	-0.302952296	0.393193405	-1.888617502	0.354518644	0.818615777	0.625241972	34.44	1.00E-06	49.7	Kinase_family_protein_(AHRD_V1_****_D7KBF8_ARALY);_contains_Interpro_domain(s)__IPR016253__Integrin-linked_protein_kinase_	AT1G14000	VIK	"protein_kinase_family_protein_/_ankyrin_repeat_family_protein;_similar_to_ankyrin_protein_kinase,_putative_[Arabidopsis_thaliana]_(TAIR:AT3G58760.1);_similar_to_putative_ankyrin-kinase_[Oryza_sativa_(japonica_cultivar-group)]_(GB:BAC79897.1);_similar_to_flag-tagged_protein_kinase_domain_of_putative_mitogen-activated_protein_kinase_kinase_kinase_[synthetic_construct]_(GB:ABK06431.1);_contains_InterPro_domain_Serine/threonine_protein_kinase;_(InterPro:IPR002290);_contains_InterPro_domain_Protein_kinase-like;_(InterPro:IPR011009);_contains_InterPro_domain_Protein_kinase;_(InterPro:IPR000719);_contains_InterPro_domain_Tyrosine_protein_kinase;_(InterPro:IPR001245);_contains_InterPro_domain_Ankyrin;_(InterPro:IPR002110);_contains_InterPro_domain_Serine/threonine_protein_kinase,_active_site;_(InterPro:IPR008271)"
Ctaxi_contig_13903	Solyc08g068590.2.1	1	3	0.962681684	-1.107296859	-0.573986427	1.481059876	-0.510588245	-0.251870029	-0.841268056	1.222902903	-0.866338959	0.554345507	-0.966622568	0.896981173	36.49	6.00E-19	91.7	PAP_fibrillin_family_protein_(AHRD_V1_***-_B5W0K3_SPIMA);_contains_Interpro_domain(s)__IPR006843__PAP_fibrillin_	AT2G46910	NA	"plastid-lipid_associated_protein_PAP_/_fibrillin_family_protein;_similar_to_plastid-lipid_associated_protein_PAP,_putative_[Arabidopsis_thaliana]_(TAIR:AT4G22240.1);_similar_to_fibrillin_8_[Coffea_canephora]_(GB:ABD39695.1);_contains_InterPro_domain_PAP_fibrillin;_(InterPro:IPR006843)"
Ctaxi_contig_14053	Solyc01g087750.2.1	1	3	0.929058495	0.615644228	0.050304524	-0.432860439	0.621557294	-1.783704102	-0.52465498	0.743294169	-0.988423098	0.068398878	-0.86269568	1.56408071	31.25	1.00E-08	54.7	Homology_to_unknown_gene_(Fragment)_(AHRD_V1_***-_Q015C3_OSTTA)	AT5G12470	NA	similar_to_unknown_protein_[Arabidopsis_thaliana]_(TAIR:AT2G40400.2);_similar_to_Trimeric_LpxA-like_[Medicago_truncatula]_(GB:ABE84885.1);_similar_to_Os01g0957200_[Oryza_sativa_(japonica_cultivar-group)]_(GB:NP_001045446.1);_similar_to_Os05g0388600_[Oryza_sativa_(japonica_cultivar-group)]_(GB:NP_001055430.1)
Ctaxi_contig_15833	Solyc03g025410.2.1	1	3	1.363360084	-1.081014861	-1.262071037	0.262804534	0.194481122	0.522440159	-0.526447968	1.415653965	-1.042863328	0.104022317	-0.874949131	0.924584145	42.86	4.00E-16	79.3	Dehydrogenase/reductase_SDR_family_member_13_(AHRD_V1_***-_DHR13_BOVIN);_contains_Interpro_domain(s)__IPR002347__Glucose/ribitol_dehydrogenase_	AT4G23430	NA	short-chain_dehydrogenase/reductase_(SDR)_family_protein;_similar_to_short-chain_dehydrogenase/reductase_(SDR)_family_protein_[Arabidopsis_thaliana]_(TAIR:AT4G23420.2);_similar_to_short-chain_dehydrogenase_Tic32_[Pisum_sativum]_(GB:AAS38575.1);_contains_InterPro_domain_Short-chain_dehydrogenase/reductase_SDR;_(InterPro:IPR002198);_contains_InterPro_domain_Glucose/ribitol_dehydrogenase;_(InterPro:IPR002347)
Ctaxi_contig_17414	Solyc04g015950.1.1	1	3	0.89344842	-0.925070918	-1.143188701	1.270933367	0.409771828	-0.505893996	-0.3848081	1.213625545	-0.562411838	-0.242725109	-1.237306043	1.213625545	34.31	6.00E-10	59.3	Pentatricopeptide_repeat-containing_protein_(AHRD_V1_***-_D7M7W8_ARALY);_contains_Interpro_domain(s)__IPR002885__Pentatricopeptide_repeat_	AT2G41720	EMB2654	EMB2654_(EMBRYO_DEFECTIVE_2654);_binding;_similar_to_pentatricopeptide_(PPR)_repeat-containing_protein_[Arabidopsis_thaliana]_(TAIR:AT5G02860.1);_similar_to_Putative_indole-3-acetate_beta-glucosyltransferase_[Oryza_sativa_(japonica_cultivar-group)]_(GB:AAM15782.1);_similar_to_Os07g0590600_[Oryza_sativa_(japonica_cultivar-group)]_(GB:NP_001060154.1);_similar_to_Os07g0213300_[Oryza_sativa_(japonica_cultivar-group)]_(GB:NP_001059180.1);_contains_InterPro_domain_Pentatricopeptide_repeat;_(InterPro:IPR002885);_contains_InterPro_domain_Protein_prenyltransferase;_(InterPro:IPR008940);_contains_InterPro_domain_Tetratricopeptide-like_helical;_(InterPro:IPR011990)
Ctaxi_contig_17604	Solyc11g008250.1.1	1	3	1.469660448	-0.414038532	-0.411926392	0.42067721	0.404716225	-1.46908896	-0.423659244	1.316991055	-0.864713769	-0.26205148	-0.942150823	1.175584261	39.32	2.00E-10	62	"Single-stranded_nucleic_acid_binding_R3H_domain_protein_(AHRD_V1_**--_B4B323_9CHRO);_contains_Interpro_domain(s)__IPR003959__ATPase,_AAA-type,_core_"	NA	NA	NA
Ctaxi_contig_17605	Solyc11g008250.1.1	1	3	1.288675876	0.070689097	-0.695143562	0.387034228	0.51088756	-1.562143199	-0.423659244	1.316991055	-0.864713769	-0.26205148	-0.942150823	1.175584261	47.62	3.00E-29	123	"Single-stranded_nucleic_acid_binding_R3H_domain_protein_(AHRD_V1_**--_B4B323_9CHRO);_contains_Interpro_domain(s)__IPR003959__ATPase,_AAA-type,_core_"	NA	NA	NA
Ctaxi_contig_17607	Solyc12g014150.1.1	1	3	1.679176418	-0.001884069	-0.719465265	-0.00840482	0.303736291	-1.253158555	-0.397119418	1.370061992	-0.714814953	-0.039711942	-1.211214225	0.992798545	54.7	2.00E-33	137	"Single-stranded_nucleic_acid_binding_R3H_domain_protein_(AHRD_V1_**--_C7QND6_CYAP0);_contains_Interpro_domain(s)__IPR003959__ATPase,_AAA-type,_core_"	AT1G73170	NA	"ATP_binding_/_ATP-dependent_peptidase/_nucleoside-triphosphatase/_nucleotide_binding_/_serine-type_endopeptidase;_similar_to_sporulation_protein-related_[Arabidopsis_thaliana]_(TAIR:AT3G10420.2);_similar_to_ATPase-like_protein_[Oryza_sativa_(japonica_cultivar-group)]_(GB:BAC79945.1);_similar_to_Os07g0187400_[Oryza_sativa_(japonica_cultivar-group)]_(GB:NP_001059076.1);_similar_to_Os06g0155600_[Oryza_sativa_(japonica_cultivar-group)]_(GB:NP_001056852.1);_contains_InterPro_domain_AAA_ATPase;_(InterPro:IPR003593);_contains_InterPro_domain_Peptidase_S16,_lon_protease;_(InterPro:IPR001984);_contains_InterPro_domain_AAA_ATPase,_central_region;_(InterPro:IPR003959)"
Ctaxi_contig_17609	Solyc11g008250.1.1	1	3	1.483805012	-0.271527308	-0.621683011	0.276695553	0.537294944	-1.40458519	-0.423659244	1.316991055	-0.864713769	-0.26205148	-0.942150823	1.175584261	54.35	6.00E-08	52.4	"Single-stranded_nucleic_acid_binding_R3H_domain_protein_(AHRD_V1_**--_B4B323_9CHRO);_contains_Interpro_domain(s)__IPR003959__ATPase,_AAA-type,_core_"	NA	NA	NA
Ctaxi_contig_17835	Solyc04g076870.2.1	1	3	1.835071761	-0.519989038	-0.303636497	0.3994878	-0.465706719	-0.945227306	-0.742199791	0.967816079	-1.081402211	0.431523568	-0.804438767	1.228701121	42.98	5.00E-17	82.4	"Glutamyl-tRNA_reductase_(AHRD_V1_****_A5BZY3_VITVI);_contains_Interpro_domain(s)__IPR000343__Tetrapyrrole_biosynthesis,_glutamyl-tRNA_reductase_"	AT1G58290	HEMA1	"Encodes_a_protein_with_glutamyl-tRNA_reductase_(GluTR)_activity,_catalyzing_the_NADPH-dependent_reduction_of_Glu-tRNA(Glu)_to_glutamate_1-semialdehyde_(GSA)_with_the_release_of_free_tRNA(Glu)._It_is_involved_in_the_early_steps_of_chlorophyll_biosynthesis."
Ctaxi_contig_17917	Solyc07g055320.2.1	1	3	0.319650571	0.788673929	-0.497751609	0.733046791	0.465741424	-1.809361106	-1.02055634	1.44095559	-0.574610916	0.750674798	-0.934838687	0.338375555	35.06	6.00E-14	73.2	"ATP-dependent_Zn_protease_cell_division_protein_FtsH_homolog_(AHRD_V1_****_B2XTF7_HETA2);_contains_Interpro_domain(s)__IPR005936__Peptidase_M41,_FtsH_"	AT2G30950	FTSH2	"Metalloprotease_that_functions_in_thylakoid_membrane_biogenesis._Involved_in_the_repair_of_PSII_following_damaged_incurred_during_photoinhibition._Forms_a_complex_with_VAR1._Mutants_show_a_variegated_phenotype,_which_decreases_during_development._Transcript_and_protein_levels_increase_with_light_intensity."
Ctaxi_contig_18165	Solyc12g098920.1.1	1	3	1.289325961	-0.241354923	-1.022014333	1.02832586	0.030381423	-1.084663988	-1.235208407	1.068761884	-0.166446523	1.086282571	-1.024960167	0.271570643	27.56	2.00E-10	61.2	(P)ppGpp_synthetase_I_(GTP_pyrophosphokinase)_SpoT/RelA_(AHRD_V1_*---_Q2RHV7_MOOTA);_contains_Interpro_domain(s)__IPR007685__RelA/SpoT_	AT3G17470	ATCRSH	"RelA/SpoT_domain-containing_protein_/_calcium-binding_EF-hand_family_protein;_similar_to_RSH3_(RELA/SPOT_HOMOLOG_3),_catalytic_[Arabidopsis_thaliana]_(TAIR:AT1G54130.1);_similar_to_RelA-SpoT_like_protein_RSH4_[Nicotiana_tabacum]_(GB:BAC76005.1);_contains_InterPro_domain_EF-Hand_type;_(InterPro:IPR011992);_contains_InterPro_domain_DNA_polymerase_III_clamp_loader_subunit,_C-terminal;_(InterPro:IPR008921);_contains_InterPro_domain_RelA/SpoT;_(InterPro:IPR007685);_contains_InterPro_domain_Calcium-binding_EF-hand;_(InterPro:IPR002048)"
Ctaxi_contig_18170	Solyc12g098920.1.1	1	3	0.841816186	-0.05516327	-1.383388669	1.365866711	-0.058095552	-0.711035406	-1.235208407	1.068761884	-0.166446523	1.086282571	-1.024960167	0.271570643	37.8	6.00E-08	52.4	(P)ppGpp_synthetase_I_(GTP_pyrophosphokinase)_SpoT/RelA_(AHRD_V1_*---_Q2RHV7_MOOTA);_contains_Interpro_domain(s)__IPR007685__RelA/SpoT_	AT3G17470	ATCRSH	"RelA/SpoT_domain-containing_protein_/_calcium-binding_EF-hand_family_protein;_similar_to_RSH3_(RELA/SPOT_HOMOLOG_3),_catalytic_[Arabidopsis_thaliana]_(TAIR:AT1G54130.1);_similar_to_RelA-SpoT_like_protein_RSH4_[Nicotiana_tabacum]_(GB:BAC76005.1);_contains_InterPro_domain_EF-Hand_type;_(InterPro:IPR011992);_contains_InterPro_domain_DNA_polymerase_III_clamp_loader_subunit,_C-terminal;_(InterPro:IPR008921);_contains_InterPro_domain_RelA/SpoT;_(InterPro:IPR007685);_contains_InterPro_domain_Calcium-binding_EF-hand;_(InterPro:IPR002048)"
Ctaxi_contig_18518	Solyc05g055000.2.1	1	3	1.704060558	-0.671439748	-0.646578178	0.712114989	-0.307004335	-0.791153285	-0.450978565	0.746901579	-0.876621256	-0.341527588	-0.748928449	1.671154279	28.39	4.00E-27	121	"Cysteine_desulfurase_(AHRD_V1_****_Q10WM4_TRIEI);_contains_Interpro_domain(s)__IPR010970__Cysteine_desulfurase,_SufS_"	AT1G08490	ATCPNIFS	Chloroplastic_NifS-like_protein_that_can_catalyze_the_conversion_of_cysteine_into_alanine_and_elemental__sulfur_(S(0))_and_of_selenocysteine_into_alanine_and_elemental_Se_(Se(0))._Overexpression_enhances_selenium_tolerance_and_accumulation.
Ctaxi_contig_18521	Solyc05g055000.2.1	1	3	1.528603403	0.342708956	-0.969729378	0.633804878	-0.879788933	-0.655598925	-0.450978565	0.746901579	-0.876621256	-0.341527588	-0.748928449	1.671154279	28.39	4.00E-27	121	"Cysteine_desulfurase_(AHRD_V1_****_Q10WM4_TRIEI);_contains_Interpro_domain(s)__IPR010970__Cysteine_desulfurase,_SufS_"	AT1G08490	ATCPNIFS	Chloroplastic_NifS-like_protein_that_can_catalyze_the_conversion_of_cysteine_into_alanine_and_elemental__sulfur_(S(0))_and_of_selenocysteine_into_alanine_and_elemental_Se_(Se(0))._Overexpression_enhances_selenium_tolerance_and_accumulation.
Ctaxi_contig_19519	Solyc04g082250.2.1	1	3	1.268324666	1.009093985	-1.010460512	-0.00368601	-0.105276112	-1.157996017	-0.892165429	0.933524091	-0.77441985	0.783493434	-1.054223861	1.003791614	61.72	2.00E-71	265	"ATP-dependent_zinc_metalloprotease_FTSH,_chloroplastic_(Fragment)_(AHRD_V1_***-_FTSH_CAPAN);_contains_Interpro_domain(s)__IPR005936__Peptidase_M41,_FtsH_"	AT5G42270	FTSH5	"VAR1_contains_a_conserved_motif_for_ATPase_and_a_metalloprotease_characteristic_to_FtsH_proteins,_and_is_targeted_into_chloroplasts._A_VAR1-fusion_protein_synthesized_in_vitro_exhibited_ATPase_activity_and_partial_metalloprotease_activity._This_protein_is_located_to_the_thylakoid_membrane_and_forms_a_complex_with_VAR2._FtsH1_(VAR1)_and_FtsH5_are_interchangeable_in_thylakoid_membranes."
Ctaxi_contig_19520	Solyc04g082250.2.1	1	3	0.655557845	1.372067993	-0.487601782	0.463560444	-0.664261417	-1.339323083	-0.892165429	0.933524091	-0.77441985	0.783493434	-1.054223861	1.003791614	38.57	7.00E-22	99.8	"ATP-dependent_zinc_metalloprotease_FTSH,_chloroplastic_(Fragment)_(AHRD_V1_***-_FTSH_CAPAN);_contains_Interpro_domain(s)__IPR005936__Peptidase_M41,_FtsH_"	AT5G42270	FTSH5	"VAR1_contains_a_conserved_motif_for_ATPase_and_a_metalloprotease_characteristic_to_FtsH_proteins,_and_is_targeted_into_chloroplasts._A_VAR1-fusion_protein_synthesized_in_vitro_exhibited_ATPase_activity_and_partial_metalloprotease_activity._This_protein_is_located_to_the_thylakoid_membrane_and_forms_a_complex_with_VAR2._FtsH1_(VAR1)_and_FtsH5_are_interchangeable_in_thylakoid_membranes."
Ctaxi_contig_19701	Solyc03g114640.2.1	1	3	1.26783252	-0.706034601	-0.566858768	1.275200597	-0.899666668	-0.37047308	-0.249057021	1.311406436	-0.949943149	0.068325377	-1.161531414	0.980799771	29.58	2.00E-48	190	"Signal_peptide_peptidase_SppA_type_(AHRD_V1_***-_Q01NK5_SOLUE);_contains_Interpro_domain(s)__IPR004635__Peptidase_S49,_SppA_"	AT1G73990	SPPA	Encodes_a_putative_protease_SppA_(SppA).
Ctaxi_contig_19785	Solyc04g009900.2.1	1	3	1.184877032	-0.376390908	-0.811713922	1.327396229	-0.382061855	-0.942106577	-0.528020369	1.607994041	-1.147285051	-0.536995219	-0.115177248	0.719483845	31.43	8.00E-17	83.2	Calcium-dependent_protein_kinase_2_(AHRD_V1_***-_B4FZS4_MAIZE);_contains_Interpro_domain(s)__IPR002290__Serine/threonine_protein_kinase_	AT1G08650	ATPPCK1	Encodes_a_phosphoenolpyruvate_carboxylase_kinase_that_is_expressed_at_highest_levels_in_leaves._Expression_is_induced_by_light.
Ctaxi_contig_19882	Solyc06g069470.2.1	1	3	1.105991356	-0.399857097	-1.081252939	0.956938777	0.534559627	-1.116379724	-0.880428834	1.660045206	-0.073929139	-0.75945388	-0.638478925	0.692245572	44.93	8.00E-10	58.5	Glycerophosphoryl_diester_phosphodiesterase_family_protein_expressed_(AHRD_V1_***-_Q6AUZ6_ORYSJ);_contains_Interpro_domain(s)__IPR004129__Glycerophosphoryl_diester_phosphodiesterase_	AT1G74210	NA	glycerophosphoryl_diester_phosphodiesterase_family_protein;_similar_to_glycerophosphoryl_diester_phosphodiesterase_family_protein_[Arabidopsis_thaliana]_(TAIR:AT5G08030.1);_similar_to_glycerophosphodiester_phosphodiesterase-like_protein_[Manihot_esculenta]_(GB:AAV74406.1);_similar_to_Os01g0763600_[Oryza_sativa_(japonica_cultivar-group)]_(GB:NP_001044335.1);_similar_to_Os03g0603600_[Oryza_sativa_(japonica_cultivar-group)]_(GB:NP_001050628.1);_contains_InterPro_domain_Glycerophosphoryl_diester_phosphodiesterase;_(InterPro:IPR004129)
Ctaxi_contig_19898	Solyc09g082200.2.1	1	3	0.540547058	-0.095083262	-0.893719582	1.385076744	0.40987735	-1.346698308	-0.914687228	0.99198474	-0.708560529	0.064414594	-0.837389716	1.404238139	44.06	1.00E-26	117	Folate/biopterin_transporter_family_protein_expressed_(AHRD_V1_****_Q10C46_ORYSJ);_contains_Interpro_domain(s)__IPR004324__Biopterin_transport-related_protein_BT1_	AT2G32040	NA	"The_At2g32040_gene_product_has_been_demonstrated_to_mediate_folate_monoglutamate_transport_involved_in_tetrahydrofolate_biosynthesis._It_also_mediates_transport_of_antifolates,_such_as_methotrexate_and_aminopterin._The_gene_is_expressed_in_both_chloroplast_and_non-green_plastids."
Ctaxi_contig_20432	Solyc04g082250.2.1	1	3	0.718467827	-0.804010454	-1.036378841	0.891427217	1.100661705	-0.870167454	-0.892165429	0.933524091	-0.77441985	0.783493434	-1.054223861	1.003791614	88.62	7.00E-74	272	"ATP-dependent_zinc_metalloprotease_FTSH,_chloroplastic_(Fragment)_(AHRD_V1_***-_FTSH_CAPAN);_contains_Interpro_domain(s)__IPR005936__Peptidase_M41,_FtsH_"	AT5G42270	FTSH5	"VAR1_contains_a_conserved_motif_for_ATPase_and_a_metalloprotease_characteristic_to_FtsH_proteins,_and_is_targeted_into_chloroplasts._A_VAR1-fusion_protein_synthesized_in_vitro_exhibited_ATPase_activity_and_partial_metalloprotease_activity._This_protein_is_located_to_the_thylakoid_membrane_and_forms_a_complex_with_VAR2._FtsH1_(VAR1)_and_FtsH5_are_interchangeable_in_thylakoid_membranes."
Ctaxi_contig_20433	Solyc04g082250.2.1	1	3	0.603140001	-0.811634866	-1.040474866	1.018731835	1.071822596	-0.841584701	-0.892165429	0.933524091	-0.77441985	0.783493434	-1.054223861	1.003791614	63.41	1.00E-45	179	"ATP-dependent_zinc_metalloprotease_FTSH,_chloroplastic_(Fragment)_(AHRD_V1_***-_FTSH_CAPAN);_contains_Interpro_domain(s)__IPR005936__Peptidase_M41,_FtsH_"	AT5G42270	FTSH5	"VAR1_contains_a_conserved_motif_for_ATPase_and_a_metalloprotease_characteristic_to_FtsH_proteins,_and_is_targeted_into_chloroplasts._A_VAR1-fusion_protein_synthesized_in_vitro_exhibited_ATPase_activity_and_partial_metalloprotease_activity._This_protein_is_located_to_the_thylakoid_membrane_and_forms_a_complex_with_VAR2._FtsH1_(VAR1)_and_FtsH5_are_interchangeable_in_thylakoid_membranes."
Ctaxi_contig_20434	Solyc04g082250.2.1	1	3	0.593197901	-0.87492644	-0.98619499	1.202404043	0.887779489	-0.822260004	-0.892165429	0.933524091	-0.77441985	0.783493434	-1.054223861	1.003791614	72.39	2.00E-108	389	"ATP-dependent_zinc_metalloprotease_FTSH,_chloroplastic_(Fragment)_(AHRD_V1_***-_FTSH_CAPAN);_contains_Interpro_domain(s)__IPR005936__Peptidase_M41,_FtsH_"	AT5G42270	FTSH5	"VAR1_contains_a_conserved_motif_for_ATPase_and_a_metalloprotease_characteristic_to_FtsH_proteins,_and_is_targeted_into_chloroplasts._A_VAR1-fusion_protein_synthesized_in_vitro_exhibited_ATPase_activity_and_partial_metalloprotease_activity._This_protein_is_located_to_the_thylakoid_membrane_and_forms_a_complex_with_VAR2._FtsH1_(VAR1)_and_FtsH5_are_interchangeable_in_thylakoid_membranes."
Ctaxi_contig_22815	Solyc03g005000.2.1	1	3	1.633218356	-0.625296476	-0.40730845	0.163681649	0.471326765	-1.235621845	-0.726884943	1.90311694	-0.65639913	-0.01321609	-0.634372313	0.127755535	62.5	2.00E-29	125	"Peptidase_M48_Ste24p_(AHRD_V1_***-_B6TA12_MAIZE);_contains_Interpro_domain(s)__IPR001915__Peptidase_M48,_Ste24p_"	AT3G27110	NA	"peptidase_M48_family_protein;_similar_to_peptidase_M48-like_[Oryza_sativa_(japonica_cultivar-group)]_(GB:BAD87359.1);_similar_to_Os01g0970700_[Oryza_sativa_(japonica_cultivar-group)]_(GB:NP_001045528.1);_contains_InterPro_domain_Peptidase_M48,_Ste24p;_(InterPro:IPR001915)"
Ctaxi_contig_22819	Solyc03g005000.2.1	1	3	1.107568554	-0.339858614	-0.977454689	1.297522276	-0.081732771	-1.006044756	-0.726884943	1.90311694	-0.65639913	-0.01321609	-0.634372313	0.127755535	69.74	2.00E-28	120	"Peptidase_M48_Ste24p_(AHRD_V1_***-_B6TA12_MAIZE);_contains_Interpro_domain(s)__IPR001915__Peptidase_M48,_Ste24p_"	AT3G27110	NA	"peptidase_M48_family_protein;_similar_to_peptidase_M48-like_[Oryza_sativa_(japonica_cultivar-group)]_(GB:BAD87359.1);_similar_to_Os01g0970700_[Oryza_sativa_(japonica_cultivar-group)]_(GB:NP_001045528.1);_contains_InterPro_domain_Peptidase_M48,_Ste24p;_(InterPro:IPR001915)"
Ctaxi_contig_22820	Solyc03g005000.2.1	1	3	0.655856081	-0.925781792	-0.963235863	1.071400939	0.98198362	-0.820222985	-0.726884943	1.90311694	-0.65639913	-0.01321609	-0.634372313	0.127755535	70	6.00E-26	112	"Peptidase_M48_Ste24p_(AHRD_V1_***-_B6TA12_MAIZE);_contains_Interpro_domain(s)__IPR001915__Peptidase_M48,_Ste24p_"	AT3G27110	NA	"peptidase_M48_family_protein;_similar_to_peptidase_M48-like_[Oryza_sativa_(japonica_cultivar-group)]_(GB:BAD87359.1);_similar_to_Os01g0970700_[Oryza_sativa_(japonica_cultivar-group)]_(GB:NP_001045528.1);_contains_InterPro_domain_Peptidase_M48,_Ste24p;_(InterPro:IPR001915)"
Ctaxi_contig_22821	Solyc03g005000.2.1	1	3	0.561835326	-0.463397988	-1.063957102	1.481530846	0.452463068	-0.96847415	-0.726884943	1.90311694	-0.65639913	-0.01321609	-0.634372313	0.127755535	60	4.00E-13	69.3	"Peptidase_M48_Ste24p_(AHRD_V1_***-_B6TA12_MAIZE);_contains_Interpro_domain(s)__IPR001915__Peptidase_M48,_Ste24p_"	AT3G27110	NA	"peptidase_M48_family_protein;_similar_to_peptidase_M48-like_[Oryza_sativa_(japonica_cultivar-group)]_(GB:BAD87359.1);_similar_to_Os01g0970700_[Oryza_sativa_(japonica_cultivar-group)]_(GB:NP_001045528.1);_contains_InterPro_domain_Peptidase_M48,_Ste24p;_(InterPro:IPR001915)"
Ctaxi_contig_22822	Solyc03g005000.2.1	1	3	1.163209581	-1.081656501	-0.520257087	0.286542993	1.103847959	-0.951686946	-0.726884943	1.90311694	-0.65639913	-0.01321609	-0.634372313	0.127755535	68.09	6.00E-13	68.9	"Peptidase_M48_Ste24p_(AHRD_V1_***-_B6TA12_MAIZE);_contains_Interpro_domain(s)__IPR001915__Peptidase_M48,_Ste24p_"	AT3G27110	NA	"peptidase_M48_family_protein;_similar_to_peptidase_M48-like_[Oryza_sativa_(japonica_cultivar-group)]_(GB:BAD87359.1);_similar_to_Os01g0970700_[Oryza_sativa_(japonica_cultivar-group)]_(GB:NP_001045528.1);_contains_InterPro_domain_Peptidase_M48,_Ste24p;_(InterPro:IPR001915)"
Ctaxi_contig_23354	Solyc05g012620.2.1	1	3	0.575230952	-0.425107983	-1.201144219	1.444143399	0.467826783	-0.860948932	-0.80440778	0.923705544	-1.003805471	0.974833157	-0.92200129	0.83167584	34.85	3.00E-34	142	Hemimethylated_DNA_binding_protein_(AHRD_V1_*-*-_B0T8J4_CAUSK);_contains_Interpro_domain(s)__IPR011722__Hemimethylated_DNA-binding_region_	AT2G03390	NA	uvrB/uvrC_motif-containing_protein;_similar_to_PREDICTED:_similar_to_F-box_only_protein_21_isoform_2_[Canis_familiaris]_(GB:XP_543416.2);_similar_to_PREDICTED:_similar_to_F-box_only_protein_21_[Rattus_norve_(GB:XP_341092.3);_similar_to_Os08g0172200_[Oryza_sativa_(japonica_cultivar-group)]_(GB:NP_001061100.1);_contains_InterPro_domain_Hemimethylated_DNA-binding_region;_(InterPro:IPR011722);_contains_InterPro_domain_UvrB/UvrC_protein;_(InterPro:IPR001943)
Ctaxi_contig_26124	Solyc05g012510.2.1	1	3	0.963827287	0.053987779	-0.993604187	-0.138753924	1.293204429	-1.178661383	0.663396049	0.848783439	-1.446748645	-1.099601671	0.481643707	0.552527121	83.08	3.00E-26	112	Phosphorylase_(AHRD_V1_****_B9HXL0_POPTR);_contains_Interpro_domain(s)__IPR011833__Glycogen/starch/alpha-glucan_phosphorylase_	NA	NA	NA
Ctaxi_contig_26126	Solyc02g077680.2.1	1	3	1.581754889	-0.37126706	-1.077226392	-0.436415788	0.845618069	-0.542463717	0.136830562	0.861227657	-1.659674233	-0.056341996	-0.423369858	1.141327868	51.65	5.00E-109	392	Phosphorylase_(AHRD_V1_****_B9H2Q8_POPTR);_contains_Interpro_domain(s)__IPR011833__Glycogen/starch/alpha-glucan_phosphorylase_	NA	NA	NA
Ctaxi_contig_26127	Solyc02g077680.2.1	1	3	1.366459599	0.029303605	-1.41572708	-0.398946228	0.873060871	-0.454150769	0.136830562	0.861227657	-1.659674233	-0.056341996	-0.423369858	1.141327868	50.29	2.00E-43	171	Phosphorylase_(AHRD_V1_****_B9H2Q8_POPTR);_contains_Interpro_domain(s)__IPR011833__Glycogen/starch/alpha-glucan_phosphorylase_	NA	NA	NA
Ctaxi_contig_26129	Solyc09g031970.2.1	1	3	1.542785788	-0.193136913	-1.470780007	-0.167397963	0.562397133	-0.273868038	-0.628226615	1.528468878	-1.02167782	-0.050193364	-0.691373105	0.863002026	60.42	1.00E-29	124	Phosphorylase_(AHRD_V1_****_B9HP81_POPTR);_contains_Interpro_domain(s)__IPR011833__Glycogen/starch/alpha-glucan_phosphorylase_	AT3G46970	ATPHS2	"Encodes_a_cytosolic_alpha-glucan_phosphorylase._In_vitro,_the_enzyme_has_a_preference_for_branched_polysaccharides,_such_as_glycogen."
Ctaxi_contig_26288	Solyc09g091050.2.1	1	3	1.013235402	-0.63291176	-1.161564719	0.781011329	0.898325708	-0.89809596	0.415186846	1.441993025	-1.120558047	-1.08484305	-0.183039362	0.531260588	43.48	7.00E-10	58.9	"Lipase_(AHRD_V1_*-*-_B6V3M3_9ROSI);_contains_Interpro_domain(s)__IPR002921__Lipase,_class_3_"	AT4G13550	NA	"lipase_class_3_family_protein;_similar_to_lipase_class_3_family_protein_[Arabidopsis_thaliana]_(TAIR:AT5G18640.1);_similar_to_Os04g0509100_[Oryza_sativa_(japonica_cultivar-group)]_(GB:NP_001053276.1);_similar_to_Predicted_lipase_(ISS)_[Ostreococcus_tauri]_(GB:CAL50026.1);_contains_InterPro_domain_C2;_(InterPro:IPR000008);_contains_InterPro_domain_Esterase/lipase/thioesterase;_(InterPro:IPR000379);_contains_InterPro_domain_Lipase,_class_3;_(InterPro:IPR002921)"
Ctaxi_contig_26293	Solyc09g091050.2.1	1	3	1.403771135	-0.67050317	-0.991456839	0.781716923	0.389674108	-0.913202157	0.415186846	1.441993025	-1.120558047	-1.08484305	-0.183039362	0.531260588	47.06	5.00E-11	62.4	"Lipase_(AHRD_V1_*-*-_B6V3M3_9ROSI);_contains_Interpro_domain(s)__IPR002921__Lipase,_class_3_"	AT4G13550	NA	"lipase_class_3_family_protein;_similar_to_lipase_class_3_family_protein_[Arabidopsis_thaliana]_(TAIR:AT5G18640.1);_similar_to_Os04g0509100_[Oryza_sativa_(japonica_cultivar-group)]_(GB:NP_001053276.1);_similar_to_Predicted_lipase_(ISS)_[Ostreococcus_tauri]_(GB:CAL50026.1);_contains_InterPro_domain_C2;_(InterPro:IPR000008);_contains_InterPro_domain_Esterase/lipase/thioesterase;_(InterPro:IPR000379);_contains_InterPro_domain_Lipase,_class_3;_(InterPro:IPR002921)"
Ctaxi_contig_26286	Solyc09g091050.2.1	1	3	0.635581116	-0.540383782	-1.274623174	0.705233911	1.254340753	-0.780148822	0.415186846	1.441993025	-1.120558047	-1.08484305	-0.183039362	0.531260588	29.61	8.00E-08	53.1	"Lipase_(AHRD_V1_*-*-_B6V3M3_9ROSI);_contains_Interpro_domain(s)__IPR002921__Lipase,_class_3_"	AT4G13550	NA	"lipase_class_3_family_protein;_similar_to_lipase_class_3_family_protein_[Arabidopsis_thaliana]_(TAIR:AT5G18640.1);_similar_to_Os04g0509100_[Oryza_sativa_(japonica_cultivar-group)]_(GB:NP_001053276.1);_similar_to_Predicted_lipase_(ISS)_[Ostreococcus_tauri]_(GB:CAL50026.1);_contains_InterPro_domain_C2;_(InterPro:IPR000008);_contains_InterPro_domain_Esterase/lipase/thioesterase;_(InterPro:IPR000379);_contains_InterPro_domain_Lipase,_class_3;_(InterPro:IPR002921)"
Ctaxi_contig_26337	Solyc12g021360.1.1	1	3	1.032486675	-0.704695291	-0.727828666	1.324052084	0.141161584	-1.065176385	-0.685920449	1.088011747	-1.007957371	0.323856339	-0.904250566	1.1862603	53.85	4.00E-15	76.3	ApaG_(AHRD_V1_*-*-_A6GAQ0_9DELT);_contains_Interpro_domain(s)__IPR007474__ApaG_	NA	NA	NA
Ctaxi_contig_27583	Solyc02g090020.2.1	1	3	0.423960055	-1.028946125	-0.957021108	1.68323034	-0.110743597	-0.010479564	-0.678293538	1.628394234	-0.913369999	0.217935469	-0.825216326	0.57055016	51.96	3.00E-27	118	Stress_regulated_protein_isoform_2_(AHRD_V1_**--_Q2KP23_9SOLN)	NA	NA	NA
Ctaxi_contig_27812	Solyc12g099930.1.1	1	3	0.567689876	-0.69635032	-1.433888736	1.413729173	0.326485048	-0.177665042	-0.8804533	0.727357159	-0.883463054	1.15684902	-0.946065932	0.825776107	48.67	1.00E-25	113	"Serine-glyoxylate_aminotransferase_(AHRD_V1_***-_Q3S2I1_SPIPO);_contains_Interpro_domain(s)__IPR000192__Aminotransferase,_class_V/Cysteine_desulfurase_"	AT2G13360	AGT	Encodes_a_peroxisomal_photorespiratory_enzyme_that_catalyzes_transamination_reactions_with_multiple_substrates._It_is_involved_in_photorespiration.
Ctaxi_contig_28135	Solyc04g051800.2.1	1	3	0.475291223	-1.378017399	-1.172428573	0.520447923	0.674506811	0.880200014	-0.848175393	0.883830301	-0.771380208	0.887944328	-1.101873773	0.949654745	45.86	3.00E-23	104	ABC_transporter_ATP-binding_protein_(AHRD_V1_***-_D4ZPJ5_SPIPL);_contains_Interpro_domain(s)__IPR003439__ABC_transporter-like_	AT5G64840	ATGCN5	member_of_GCN_subfamily
Ctaxi_contig_28218	Solyc03g111260.2.1	1	3	0.695916818	0.32984732	-1.28881003	0.769540572	0.753084641	-1.259579321	0.270113288	0.831117808	-1.070064178	-0.789561917	-0.664894246	1.423289246	56.07	2.00E-70	261	Metallo-beta-lactamase_family_protein_(AHRD_V1_*-*-_A3ERL5_9BACT);_contains_Interpro_domain(s)__IPR001279__Beta-lactamase-like_	AT5G63420	emb2746	"EMB2746_(EMBRYO_DEFECTIVE_2746);_catalytic;_similar_to_DNA-binding_protein-related_[Arabidopsis_thaliana]_(TAIR:AT2G38250.1);_similar_to_Beta-lactamase-like;_RNA-metabolising_metallo-beta-lactamase_[Medicago_truncatula]_(GB:ABE82019.1);_similar_to_Beta-lactamase-like;_RNA-metabolising_metallo-beta-lactamase;_Homeodomain-related_[Medicago_truncatula]_(GB:ABE78925.1);_similar_to_putative_metallo_beta_subunit_lactamase_[Oryza_sativa_(japonica_cultivar-group)]_(GB:BAD28842.1);_contains_InterPro_domain_Beta-lactamase-like;_(InterPro:IPR001279);_contains_InterPro_domain_Homeodomain-related;_(InterPro:IPR012287);_contains_InterPro_domain_RNA-metabolising_metallo-beta-lactamase;_(InterPro:IPR011108);_contains_InterPro_domain_Myb,_DNA-binding;_(InterPro:IPR001005)"
Ctaxi_contig_28219	Solyc03g111260.2.1	1	3	0.600850052	-0.044975885	-0.946128635	1.352585029	0.370089874	-1.332420435	0.270113288	0.831117808	-1.070064178	-0.789561917	-0.664894246	1.423289246	33.09	4.00E-20	94	Metallo-beta-lactamase_family_protein_(AHRD_V1_*-*-_A3ERL5_9BACT);_contains_Interpro_domain(s)__IPR001279__Beta-lactamase-like_	AT5G63420	emb2746	"EMB2746_(EMBRYO_DEFECTIVE_2746);_catalytic;_similar_to_DNA-binding_protein-related_[Arabidopsis_thaliana]_(TAIR:AT2G38250.1);_similar_to_Beta-lactamase-like;_RNA-metabolising_metallo-beta-lactamase_[Medicago_truncatula]_(GB:ABE82019.1);_similar_to_Beta-lactamase-like;_RNA-metabolising_metallo-beta-lactamase;_Homeodomain-related_[Medicago_truncatula]_(GB:ABE78925.1);_similar_to_putative_metallo_beta_subunit_lactamase_[Oryza_sativa_(japonica_cultivar-group)]_(GB:BAD28842.1);_contains_InterPro_domain_Beta-lactamase-like;_(InterPro:IPR001279);_contains_InterPro_domain_Homeodomain-related;_(InterPro:IPR012287);_contains_InterPro_domain_RNA-metabolising_metallo-beta-lactamase;_(InterPro:IPR011108);_contains_InterPro_domain_Myb,_DNA-binding;_(InterPro:IPR001005)"
Ctaxi_contig_28221	Solyc03g111260.2.1	1	3	0.577371869	0.276724549	-0.966096987	0.678587721	0.948723077	-1.515310228	0.270113288	0.831117808	-1.070064178	-0.789561917	-0.664894246	1.423289246	56.35	3.00E-50	195	Metallo-beta-lactamase_family_protein_(AHRD_V1_*-*-_A3ERL5_9BACT);_contains_Interpro_domain(s)__IPR001279__Beta-lactamase-like_	AT5G63420	emb2746	"EMB2746_(EMBRYO_DEFECTIVE_2746);_catalytic;_similar_to_DNA-binding_protein-related_[Arabidopsis_thaliana]_(TAIR:AT2G38250.1);_similar_to_Beta-lactamase-like;_RNA-metabolising_metallo-beta-lactamase_[Medicago_truncatula]_(GB:ABE82019.1);_similar_to_Beta-lactamase-like;_RNA-metabolising_metallo-beta-lactamase;_Homeodomain-related_[Medicago_truncatula]_(GB:ABE78925.1);_similar_to_putative_metallo_beta_subunit_lactamase_[Oryza_sativa_(japonica_cultivar-group)]_(GB:BAD28842.1);_contains_InterPro_domain_Beta-lactamase-like;_(InterPro:IPR001279);_contains_InterPro_domain_Homeodomain-related;_(InterPro:IPR012287);_contains_InterPro_domain_RNA-metabolising_metallo-beta-lactamase;_(InterPro:IPR011108);_contains_InterPro_domain_Myb,_DNA-binding;_(InterPro:IPR001005)"
Ctaxi_contig_30592	Solyc06g005950.2.1	1	3	0.943501053	-1.298088379	-0.227068959	1.250561191	0.206653744	-0.87555865	-0.660340687	1.852727299	-0.343377157	-0.241496023	-0.924476962	0.31696353	47.14	8.00E-12	65.1	"Cell_division_protease_FtsH_homolog_(AHRD_V1_*-*-_C6RIJ8_9PROT);_contains_Interpro_domain(s)__IPR005936__Peptidase_M41,_FtsH_"	AT3G47060	ftsh7	encodes_an_FtsH_protease_that_is_localized_to_the_chloroplast
Ctaxi_contig_30593	Solyc06g005950.2.1	1	3	1.414365177	-1.136181977	-0.326074308	0.752569913	0.275231161	-0.979909966	-0.660340687	1.852727299	-0.343377157	-0.241496023	-0.924476962	0.31696353	56.04	6.00E-50	193	"Cell_division_protease_FtsH_homolog_(AHRD_V1_*-*-_C6RIJ8_9PROT);_contains_Interpro_domain(s)__IPR005936__Peptidase_M41,_FtsH_"	AT3G47060	ftsh7	encodes_an_FtsH_protease_that_is_localized_to_the_chloroplast
Ctaxi_contig_30595	Solyc06g005950.2.1	1	3	1.304051779	-1.21141385	-0.084735164	0.483723135	0.611482013	-1.103107914	-0.660340687	1.852727299	-0.343377157	-0.241496023	-0.924476962	0.31696353	80.58	3.00E-33	136	"Cell_division_protease_FtsH_homolog_(AHRD_V1_*-*-_C6RIJ8_9PROT);_contains_Interpro_domain(s)__IPR005936__Peptidase_M41,_FtsH_"	AT3G47060	ftsh7	encodes_an_FtsH_protease_that_is_localized_to_the_chloroplast
Ctaxi_contig_30596	Solyc06g005950.2.1	1	3	1.367024101	-0.803935454	-0.124772686	0.429389866	0.543012562	-1.410718389	-0.660340687	1.852727299	-0.343377157	-0.241496023	-0.924476962	0.31696353	71.43	5.00E-35	142	"Cell_division_protease_FtsH_homolog_(AHRD_V1_*-*-_C6RIJ8_9PROT);_contains_Interpro_domain(s)__IPR005936__Peptidase_M41,_FtsH_"	AT3G47060	ftsh7	encodes_an_FtsH_protease_that_is_localized_to_the_chloroplast
Ctaxi_contig_32966	Solyc01g099110.2.1	1	3	0.612922837	-0.899412279	-0.843240986	1.409510429	0.594436124	-0.874216125	-0.661193581	1.452763362	-0.800882366	-0.474941868	-0.614630653	1.098885107	54.55	7.00E-43	169	"Xaa-pro_aminopeptidase_(AHRD_V1_**--_A1DF27_NEOFI);_contains_Interpro_domain(s)__IPR000994__Peptidase_M24,_structural_domain_"	AT3G05350	NA	"aminopeptidase;_similar_to_ATAPP1_(aminopeptidase_P1)_[Arabidopsis_thaliana]_(TAIR:AT4G36760.1);_similar_to_Os07g0205700_[Oryza_sativa_(japonica_cultivar-group)]_(GB:NP_001059149.1);_similar_to_Peptidase_M24;_Peptidase_aspartic,_active_site_[Medicago_truncatula]_(GB:ABE90680.1);_contains_InterPro_domain_Peptidase_M24;_(InterPro:IPR000994)"
Ctaxi_contig_32967	Solyc01g099110.2.1	1	3	1.34414203	-0.753699476	-0.717506019	0.450368113	0.801496167	-1.124800815	-0.661193581	1.452763362	-0.800882366	-0.474941868	-0.614630653	1.098885107	40.55	5.00E-60	228	"Xaa-pro_aminopeptidase_(AHRD_V1_**--_A1DF27_NEOFI);_contains_Interpro_domain(s)__IPR000994__Peptidase_M24,_structural_domain_"	AT3G05350	NA	"aminopeptidase;_similar_to_ATAPP1_(aminopeptidase_P1)_[Arabidopsis_thaliana]_(TAIR:AT4G36760.1);_similar_to_Os07g0205700_[Oryza_sativa_(japonica_cultivar-group)]_(GB:NP_001059149.1);_similar_to_Peptidase_M24;_Peptidase_aspartic,_active_site_[Medicago_truncatula]_(GB:ABE90680.1);_contains_InterPro_domain_Peptidase_M24;_(InterPro:IPR000994)"
Ctaxi_contig_32969	Solyc01g099110.2.1	1	3	0.906885192	-0.869543026	-0.835237938	0.839658116	0.983592313	-1.025354656	-0.661193581	1.452763362	-0.800882366	-0.474941868	-0.614630653	1.098885107	51.49	9.00E-24	104	"Xaa-pro_aminopeptidase_(AHRD_V1_**--_A1DF27_NEOFI);_contains_Interpro_domain(s)__IPR000994__Peptidase_M24,_structural_domain_"	AT3G05350	NA	"aminopeptidase;_similar_to_ATAPP1_(aminopeptidase_P1)_[Arabidopsis_thaliana]_(TAIR:AT4G36760.1);_similar_to_Os07g0205700_[Oryza_sativa_(japonica_cultivar-group)]_(GB:NP_001059149.1);_similar_to_Peptidase_M24;_Peptidase_aspartic,_active_site_[Medicago_truncatula]_(GB:ABE90680.1);_contains_InterPro_domain_Peptidase_M24;_(InterPro:IPR000994)"
Ctaxi_contig_34424	Solyc12g008980.1.1	1	3	0.620222485	0.736208547	-0.97953053	0.904240815	0.218361234	-1.499502552	-0.451160126	1.201788796	-0.988441925	-0.175179311	-0.85632345	1.269316017	33.33	1.00E-07	37.7	Lycopene_epsilon_cyclase	AT5G57030	LUT2	"Lutein-deficient_2_(LUT2)_required_for_lutein_biosynthesis,_member_of_the_xanthophyll_class_of_carotenoids._Encodes_lycopene_epsilon_cyclase"
Ctaxi_contig_34574	Solyc11g066440.1.1	1	3	1.72029843	-0.696260441	-0.860530013	0.575354362	-0.044399335	-0.694463004	-0.925544982	1.321793928	-0.986283872	0.931329638	-0.669573948	0.328279236	29.85	9.00E-06	45.1	Pheophorbide_a_oxygenase_(Fragment)_(AHRD_V1_*---_D1MWF5_BRAOL);_contains_Interpro_domain(s)__IPR013626__Pheophorbide_a_oxygenase_	AT3G44880	ACD1	"Encodes_a_pheide_a_oxygenase_(PAO)._Accelerated_cell_death_(acd1)_mutants_show_rapid,_spreading_necrotic_responses_to_both_virulent_and_avirulent_Pseudomonas_syringae_pv._maculicola_or_pv._tomato_pathogens_and_to_ethylene."
Ctaxi_contig_34583	Solyc11g066440.1.1	1	3	1.709226123	-0.700242682	-0.71377456	0.535069232	0.058016399	-0.888294512	-0.925544982	1.321793928	-0.986283872	0.931329638	-0.669573948	0.328279236	45.05	5.00E-21	97.1	Pheophorbide_a_oxygenase_(Fragment)_(AHRD_V1_*---_D1MWF5_BRAOL);_contains_Interpro_domain(s)__IPR013626__Pheophorbide_a_oxygenase_	AT3G44880	ACD1	"Encodes_a_pheide_a_oxygenase_(PAO)._Accelerated_cell_death_(acd1)_mutants_show_rapid,_spreading_necrotic_responses_to_both_virulent_and_avirulent_Pseudomonas_syringae_pv._maculicola_or_pv._tomato_pathogens_and_to_ethylene."
Ctaxi_contig_35115	Solyc02g092920.2.1	1	3	0.61259105	-0.687997537	-0.804671723	1.564220571	0.299444069	-0.98358643	-0.691043969	1.648074672	-1.191724882	0.39637239	-0.409410955	0.247732743	33.33	7.00E-19	90.5	"Cadmium-transporting_ATPase_(AHRD_V1_***-_Q5WLE3_BACSK);_contains_Interpro_domain(s)__IPR006404__ATPase,_P-type,_heavy_metal-(Cd/Co/Hg/Pb/Zn)-translocating_"	AT4G37270	ATHMA1	Encodes_a_P1B-type_ATPases_that_is_localized_to_the_chloroplast_envelope_and_is_involved_in_the_transport_of_Cu_into_chloroplasts.__It_is_essential_for_growth_under_high_light_conditions.
Ctaxi_contig_36374	Solyc10g081470.1.1	1	3	0.192981359	-0.786959087	-1.374186519	0.543684893	1.468844271	-0.044364918	-0.440383586	1.594381451	-1.043098349	-0.60914372	-0.334305788	0.832549992	36.31	4.00E-24	107	Peptidase_M50_family_protein_(AHRD_V1_***-_C1FJH6_9CHLO);_contains_Interpro_domain(s)__IPR008915__Peptidase_M50_	AT5G35220	EGY1	"Membrane-associated_and_ATP-independent_metalloprotease;_EGY1_protein_contains_eight_trans-membrane_domains_at_its_C-terminus,_and_carries_out_beta-casein_degradation_in_an_ATP-independent_manner._EGY1_is_required_for_development_of_both_thylakoid_grana_and_a_well-organized_lamellae_system_in_chloroplast._Additionally,_EGY1_is_required_for_the_accumulation_of_chlorophyll_and_chlorophyll_a/b_binding_(CAB)_proteins_(both_PS_I_and_PS_II)_in_chloroplast_membranes,_and_for_grana_formation_and_normal_chloroplast_development."
Ctaxi_contig_36457	Solyc12g100200.1.1	1	3	1.69204226	-0.586579687	-1.155288818	0.186949577	0.386341324	-0.523464656	-0.86514252	1.73028504	-0.578037701	0.225855791	-0.86514252	0.352181911	42.98	4.00E-24	106	Protein_YdiU_(AHRD_V1_***-_B5N5F2_SALET);_contains_Interpro_domain(s)__IPR003846__Uncharacterised_protein_family_UPF0061_	AT5G13030	NA	similar_to_Os06g0320700_[Oryza_sativa_(japonica_cultivar-group)]_(GB:NP_001057514.1);_similar_to_hypothetical_protein_ebA6654_[Azoarcus_sp._EbN1]_(GB:YP_160826.1);_contains_InterPro_domain_Protein_of_unknown_function_UPF0061;_(InterPro:IPR003846)
Ctaxi_contig_36460	Solyc12g100200.1.1	1	3	1.198016645	-0.267268806	-1.171081178	0.997281424	0.269922802	-1.026870887	-0.86514252	1.73028504	-0.578037701	0.225855791	-0.86514252	0.352181911	72.73	3.00E-23	103	Protein_YdiU_(AHRD_V1_***-_B5N5F2_SALET);_contains_Interpro_domain(s)__IPR003846__Uncharacterised_protein_family_UPF0061_	AT5G13030	NA	similar_to_Os06g0320700_[Oryza_sativa_(japonica_cultivar-group)]_(GB:NP_001057514.1);_similar_to_hypothetical_protein_ebA6654_[Azoarcus_sp._EbN1]_(GB:YP_160826.1);_contains_InterPro_domain_Protein_of_unknown_function_UPF0061;_(InterPro:IPR003846)
Ctaxi_contig_37258	Solyc01g106430.2.1	1	3	0.120275174	-1.514423044	-0.523619983	0.821288386	1.303961447	-0.20748198	-0.65153629	1.076818231	-0.878607441	-0.125515349	-0.819797647	1.398638496	51.43	1.00E-15	78.2	Inorganic_pyrophosphatase_family_protein_(AHRD_V1_****_D7M262_ARALY);_contains_Interpro_domain(s)__IPR008162__Inorganic_pyrophosphatase_	AT5G09650	AtPPa6	Encodes_a_protein_with_inorganic_pyrophosphatase_activity.
Ctaxi_contig_37422	Solyc02g093080.2.1	1	3	1.038039894	-1.003556312	-1.122529912	0.826211033	0.815888805	-0.554053508	0.603038415	1.07179702	-1.506375311	-0.759291283	-0.187991732	0.778822892	44.14	4.00E-16	79.7	1-aminocyclopropane-1-carboxylate_oxidase_(AHRD_V1_**-*_ACCO1_DICMU);_contains_Interpro_domain(s)__IPR005123__Oxoglutarate_and_iron-dependent_oxygenase_	AT3G50210	NA	"2-oxoacid-dependent_oxidase,_putative;_similar_to_DIN11_(DARK_INDUCIBLE_11),_oxidoreductase_[Arabidopsis_thaliana]_(TAIR:AT3G49620.1);_similar_to_2-oxoacid-dependent_oxidase,_putative_[Arabidopsis_thaliana]_(TAIR:AT3G49630.1);_similar_to_putative_flavonol_synthase-like_protein_[Euphorbia_esula]_(GB:AAF34802.1);_contains_InterPro_domain_2OG-Fe(II)_oxygenase;_(InterPro:IPR005123)"
Ctaxi_contig_37424	Solyc02g093080.2.1	1	3	0.678782231	-0.823285902	-0.635948305	1.625052975	0.057049147	-0.901650146	0.603038415	1.07179702	-1.506375311	-0.759291283	-0.187991732	0.778822892	49.13	5.00E-40	163	1-aminocyclopropane-1-carboxylate_oxidase_(AHRD_V1_**-*_ACCO1_DICMU);_contains_Interpro_domain(s)__IPR005123__Oxoglutarate_and_iron-dependent_oxygenase_	AT3G50210	NA	"2-oxoacid-dependent_oxidase,_putative;_similar_to_DIN11_(DARK_INDUCIBLE_11),_oxidoreductase_[Arabidopsis_thaliana]_(TAIR:AT3G49620.1);_similar_to_2-oxoacid-dependent_oxidase,_putative_[Arabidopsis_thaliana]_(TAIR:AT3G49630.1);_similar_to_putative_flavonol_synthase-like_protein_[Euphorbia_esula]_(GB:AAF34802.1);_contains_InterPro_domain_2OG-Fe(II)_oxygenase;_(InterPro:IPR005123)"
Ctaxi_contig_37531	Solyc02g091530.2.1	1	3	0.656707686	-0.314013198	-0.728347731	1.683772918	-0.287126331	-1.010993343	-0.073367947	1.247255096	-0.788705427	-0.513575627	-1.063835227	1.192229133	37.56	2.00E-23	106	5&apos;-AMP-activated_protein_kinase_subunit_beta-1_(Fragment)_(AHRD_V1_*-*-_AAKB1_PIG)	NA	NA	NA
Ctaxi_contig_40447	Solyc11g067060.1.1	1	3	0.393610499	-0.565860693	-0.251837135	1.612328257	0.166106426	-1.354347354	-0.469987139	1.4515532	-1.343414566	-0.345211792	-0.145571238	0.852631536	42.39	3.00E-12	66.6	Low_molecular_weight_protein-tyrosine-phosphatase_slr0328_(AHRD_V1_***-_B6TIW5_MAIZE);_contains_Interpro_domain(s)__IPR000106__Protein-tyrosine_phosphatase/arsenate_reductase_	AT3G44620	NA	protein_tyrosine_phosphatase;_similar_to_Low_molecular_weight_phosphotyrosine_protein_phosphatase_[Medicago_truncatula]_(GB:ABE89130.1);_contains_InterPro_domain_Low_molecular_weight_phosphotyrosine_protein_phosphatase;_(InterPro:IPR000106)
Ctaxi_contig_40441	Solyc11g067060.1.1	1	3	1.094659234	-0.770288805	-0.506948519	1.431222152	-0.375900337	-0.872743724	-0.469987139	1.4515532	-1.343414566	-0.345211792	-0.145571238	0.852631536	43.4	2.00E-20	95.9	Low_molecular_weight_protein-tyrosine-phosphatase_slr0328_(AHRD_V1_***-_B6TIW5_MAIZE);_contains_Interpro_domain(s)__IPR000106__Protein-tyrosine_phosphatase/arsenate_reductase_	AT3G44620	NA	protein_tyrosine_phosphatase;_similar_to_Low_molecular_weight_phosphotyrosine_protein_phosphatase_[Medicago_truncatula]_(GB:ABE89130.1);_contains_InterPro_domain_Low_molecular_weight_phosphotyrosine_protein_phosphatase;_(InterPro:IPR000106)
Ctaxi_contig_40828	Solyc08g014340.2.1	1	3	1.709620049	-0.346375296	-0.582251809	0.127205252	0.317137932	-1.225336129	-0.967153101	0.996652324	-0.908154655	-0.462505677	-0.082176407	1.423337516	67.65	8.00E-15	75.1	Cysteine_synthase_(AHRD_V1_****_Q9FS26_SOLTU);_contains_Interpro_domain(s)__IPR005859__Cysteine_synthase_A_	AT3G59760	ATCS-C	Arabidopsis_thaliana_O-acetylserine_(thiol)_lyase_(OAS-TL)_isoform_oasC
Ctaxi_contig_40830	Solyc08g014340.2.1	1	3	1.795470419	-0.950437758	-0.490364955	0.071413401	0.304947779	-0.731028886	-0.967153101	0.996652324	-0.908154655	-0.462505677	-0.082176407	1.423337516	65.03	8.00E-59	224	Cysteine_synthase_(AHRD_V1_****_Q9FS26_SOLTU);_contains_Interpro_domain(s)__IPR005859__Cysteine_synthase_A_	AT3G59760	ATCS-C	Arabidopsis_thaliana_O-acetylserine_(thiol)_lyase_(OAS-TL)_isoform_oasC
Ctaxi_contig_40886	Solyc04g016260.2.1	1	3	1.412597268	-0.154063757	0.181498582	0.686241674	-0.734165852	-1.392107915	-0.068874468	0.835102927	-0.068874468	-0.688744682	-1.386098673	1.377489364	38.71	1.00E-35	146	"Calcium-transporting_ATPase_1_(AHRD_V1_****_Q7XBH9_CERRI);_contains_Interpro_domain(s)__IPR006408__ATPase,_P-type,_calcium-transporting,_PMCA-type_"	AT3G57330	ACA11	"calcium-transporting_ATPase,_plasma_membrane-type,_putative_/_Ca2+-ATPase,_putative_(ACA11);_Identical_to_Putative_calcium-transporting_ATPase_11,_plasma_membrane-type_(EC_3.6.3.8)_(Ca(2+)-ATPase_isoform_11)_(ACA11)_[Arabidopsis_Thaliana]_(GB:Q9M2L4);_similar_to_ACA2_(CALCIUM_ATPASE_2),_calmodulin_binding_[Arabidopsis_thaliana]_(TAIR:AT4G37640.1);_similar_to_calcium-transporting_ATPase,_plasma_membrane-type,_putative_/_Ca2+-ATPase,_putative_(ACA7)_[Arabidopsis_thaliana]_(TAIR:AT2G22950.1);_similar_to_ACA4_(AUTO-INHIBITED_CA(2+)-ATPASE,_ISOFORM_4),_calcium-transporting_ATPase/_calmodulin_binding_[Arabidopsis_thaliana]_(TAIR:AT2G41560.1);_similar_to_type_IIB_calcium_ATPase_[Medicago_truncatula]_(GB:AAL17949.1);_similar_to_type_IIB_calcium_ATPase_[Medicago_truncatula]_(GB:AAL73984.1);_similar_to_calmodulin-stimulated_calcium-ATPase_[Brassica_oleracea]_(GB:CAA68234.1);_contains_InterPro_domain_E1-E2_ATPase-associated_region;_(InterPro:IPR008250);_contains_InterPro_domain_ATPase,_P-type,_K/Mg/Cd/Cu/Zn/Na/Ca/Na/H-transporter;_(InterPro:IPR001757);_contains_InterPro_domain_ATPase,_P-type_cation-transporter,_C-terminal;_(InterPro:IPR006068);_contains_InterPro_domain_Haloacid_dehalogenase-like_hydrolase;_(InterPro:IPR005834);_contains_InterPro_domain_Calcium-translocating_P-type_ATPase,_PMCA-type;_(InterPro:IPR006408);_contains_InterPro_domain_ATPase,_P-type_cation-transporter,_N-terminal;_(InterPro:IPR004014);_contains_InterPro_domain_H+_transporting_ATPase,_proton_pump;_(InterPro:IPR000695)"
Ctaxi_contig_41109	Solyc07g052690.2.1	1	3	1.3629348	-0.527940492	-0.343006313	-0.41802154	1.096276829	-1.170243284	-0.574737798	1.894723842	-0.715849892	-0.186679541	-0.680571869	0.263115258	41.98	5.00E-12	65.9	"Beta-amylase_(AHRD_V1_****_Q9AT14_CASCR);_contains_Interpro_domain(s)__IPR013781__Glycoside_hydrolase,_subgroup,_catalytic_core_"	AT4G15210	AT-BETA-AMY	cytosolic_beta-amylase_expressed_in_rosette_leaves_and_inducible_by_sugar._RAM1_mutants_have_reduced_beta_amylase_in_leaves_and_stems.
Ctaxi_contig_41849	Solyc02g078390.2.1	1	3	0.31375757	-0.310779021	-1.507623196	0.34913865	1.511174135	-0.355668138	-0.10899778	0.755198901	-0.786341124	0.6851289	-1.53375447	0.988765572	36.9	5.00E-71	265	"MutS2_protein_(AHRD_V1_***-_B0JH18_MICAN);_contains_Interpro_domain(s)__IPR005747__DNA_mismatch_repair_protein_MutS,_type_2_"	AT1G65070	NA	"DNA_mismatch_repair_MutS_family_protein;_similar_to_DNA_mismatch_repair_MutS_family_protein_[Arabidopsis_thaliana]_(TAIR:AT5G54090.1);_similar_to_H0901F07.7_[Oryza_sativa_(indica_cultivar-group)]_(GB:CAJ86270.1);_similar_to_OSJNBb0017I01.21_[Oryza_sativa_(japonica_cultivar-group)]_(GB:CAE05741.1);_contains_InterPro_domain_DNA_mismatch_repair_protein_MutS,_C-terminal;_(InterPro:IPR000432);_contains_InterPro_domain_MutS_III;_(InterPro:IPR007696)"
Ctaxi_contig_42015	Solyc09g091240.2.1	1	3	1.672539174	-0.667648905	-0.973590471	0.667282479	-0.104643694	-0.593938582	-0.679279136	0.97483386	-0.910258879	-0.008692786	-0.820847365	1.444244305	61.64	5.00E-21	97.8	Predicted_membrane_protein_(Fragment)_(AHRD_V1_**--_B9GMI0_POPTR);_contains_Interpro_domain(s)__IPR001727__Uncharacterised_protein_family_UPF0016_	AT4G13590	NA	similar_to_unknown_protein_[Arabidopsis_thaliana]_(TAIR:AT1G64150.1);_similar_to_transmembrane_protein_FT27_[Synechocystis_sp._PCC_6803]_(GB:NP_442278.1);_similar_to_Os11g0544500_[Oryza_sativa_(japonica_cultivar-group)]_(GB:NP_001068053.1);_contains_InterPro_domain_Protein_of_unknown_function_UPF0016;_(InterPro:IPR001727)
Ctaxi_contig_42516	Solyc01g108600.2.1	1	3	1.7322999	-0.371637462	-1.112969108	0.526148193	-0.538702094	-0.235139428	-0.520194629	1.839691146	-0.737703771	-0.104628381	-0.819932837	0.342768472	42.75	1.00E-29	125	"Presequence_protease,_mitochondrial_(AHRD_V1_**--_PREP_DANRE);_contains_Interpro_domain(s)__IPR013578__Peptidase_M16C_associated_"	AT3G19170	ATPREP1	Zinc_metalloprotease_pitrilysin_subfamily_A._Signal_peptide_degrading_enzyme_targeted_to_mitochondria_and_chloroplasts._Expressed_only_in_siliques_and_flowers
Ctaxi_contig_42520	Solyc01g108600.2.1	1	3	1.614323717	-0.638911762	-0.827232329	0.878586703	-0.478754915	-0.548011414	-0.520194629	1.839691146	-0.737703771	-0.104628381	-0.819932837	0.342768472	38.26	4.00E-24	107	"Presequence_protease,_mitochondrial_(AHRD_V1_**--_PREP_DANRE);_contains_Interpro_domain(s)__IPR013578__Peptidase_M16C_associated_"	AT3G19170	ATPREP1	Zinc_metalloprotease_pitrilysin_subfamily_A._Signal_peptide_degrading_enzyme_targeted_to_mitochondria_and_chloroplasts._Expressed_only_in_siliques_and_flowers
Ctaxi_contig_42524	Solyc01g108600.2.1	1	3	1.473620012	-0.357236309	-1.152858	-0.258047647	0.941548242	-0.647026298	-0.520194629	1.839691146	-0.737703771	-0.104628381	-0.819932837	0.342768472	49.25	1.00E-12	68.2	"Presequence_protease,_mitochondrial_(AHRD_V1_**--_PREP_DANRE);_contains_Interpro_domain(s)__IPR013578__Peptidase_M16C_associated_"	AT3G19170	ATPREP1	Zinc_metalloprotease_pitrilysin_subfamily_A._Signal_peptide_degrading_enzyme_targeted_to_mitochondria_and_chloroplasts._Expressed_only_in_siliques_and_flowers
Ctaxi_contig_42675	Solyc09g090330.2.1	1	3	0.469535787	-0.669629647	-0.732383759	1.416217304	0.672480423	-1.156220108	-0.727596577	1.673723311	-0.742667622	0.025955689	-0.853188621	0.62377382	34.15	1.00E-06	48.1	Harpin_binding_protein_1_(AHRD_V1_**--_Q5QJB4_SOLLC);_contains_Interpro_domain(s)__IPR006843__PAP_fibrillin_	NA	NA	NA
Ctaxi_contig_43365	Solyc01g006720.2.1	1	3	0.77789275	-0.229881212	-1.154411014	1.134638396	0.625388899	-1.153627819	-0.917907287	0.725090046	-0.835271326	0.477182164	-0.854715082	1.405621485	48.89	3.00E-07	50.1	ABC_transporter_G_family_member_22_(AHRD_V1_***-_AB22G_ARATH);_contains_Interpro_domain(s)__IPR013525__ABC-2_type_transporter_	AT5G06530	NA	ABC_transporter_family_protein;_Identical_to_White-brown_complex_homolog_protein_23_(WBC23)_[Arabidopsis_Thaliana]_(GB:Q93YS4;GB:Q94EX0;GB:Q9FG17);_similar_to_ABC_transporter_family_protein_[Arabidopsis_thaliana]_(TAIR:AT3G52310.1);_similar_to_Putative_ABC_transporter_[Oryza_sativa_(japonica_cultivar-group)]_(GB:AAM51832.1);_similar_to_Os03g0157400_[Oryza_sativa_(japonica_cultivar-group)]_(GB:NP_001049014.1);_contains_InterPro_domain_ABC-2_type_transporter;_(InterPro:IPR013525);_contains_InterPro_domain_AAA_ATPase;_(InterPro:IPR003593);_contains_InterPro_domain_ABC_transporter_related;_(InterPro:IPR003439)
Ctaxi_contig_44600	Solyc06g065380.2.1	1	3	1.733280342	-0.57677818	-0.568504379	0.502113896	-0.048276785	-1.041834894	-0.560104814	1.710590377	-0.76446738	-0.491983958	-0.62822567	0.734191445	40.91	1.00E-11	64.7	Calcium-dependent_protein_kinase_4_(AHRD_V1_****_D7LXA9_ARALY);_contains_Interpro_domain(s)__IPR002290__Serine/threonine_protein_kinase_	AT4G09570	ATCPK4	Encodes_a_member_of_Calcium_Dependent_Protein_Kinase_(CDPK)_gene_family.
Ctaxi_contig_45990	Solyc03g117430.2.1	1	3	0.784039674	-0.519341774	0.194745688	1.479194373	-0.896981359	-1.041656602	-0.317479793	1.782581093	-0.764669228	-0.537368521	-0.72760933	0.564545779	48.53	2.00E-13	70.5	Cobalamin_synthesis_protein_P_(AHRD_V1_***-_D3M8Z8_9ACTO);_contains_Interpro_domain(s)__IPR003495__Cobalamin_(vitamin_B12)_biosynthesis_CobW-like_	AT1G80480	PTAC17	"PTAC17_(PLASTID_TRANSCRIPTIONALLY_ACTIVE17);_similar_to_PRLI-interacting_factor_L,_putative_[Arabidopsis_thaliana]_(TAIR:AT1G15730.1);_similar_to_Cobalamin_synthesis_protein_(ISS)_[Ostreococcus_tauri]_(GB:CAL54572.1);_similar_to_Os02g0800000_[Oryza_sativa_(japonica_cultivar-group)]_(GB:NP_001048412.1);_similar_to_Os04g0599700_[Oryza_sativa_(japonica_cultivar-group)]_(GB:NP_001053753.1);_contains_InterPro_domain_Cobalamin_(vitamin_B12)_biosynthesis_CobW,_C-terminal;_(InterPro:IPR011629);_contains_InterPro_domain_Cobalamin_(vitamin_B12)_biosynthesis_P47K;_(InterPro:IPR003495)"
Ctaxi_contig_45992	Solyc03g117430.2.1	1	3	1.118135073	-0.906410602	-0.318628428	1.297510393	-0.129274978	-1.061331458	-0.317479793	1.782581093	-0.764669228	-0.537368521	-0.72760933	0.564545779	51.39	4.00E-16	79.3	Cobalamin_synthesis_protein_P_(AHRD_V1_***-_D3M8Z8_9ACTO);_contains_Interpro_domain(s)__IPR003495__Cobalamin_(vitamin_B12)_biosynthesis_CobW-like_	AT1G80480	PTAC17	"PTAC17_(PLASTID_TRANSCRIPTIONALLY_ACTIVE17);_similar_to_PRLI-interacting_factor_L,_putative_[Arabidopsis_thaliana]_(TAIR:AT1G15730.1);_similar_to_Cobalamin_synthesis_protein_(ISS)_[Ostreococcus_tauri]_(GB:CAL54572.1);_similar_to_Os02g0800000_[Oryza_sativa_(japonica_cultivar-group)]_(GB:NP_001048412.1);_similar_to_Os04g0599700_[Oryza_sativa_(japonica_cultivar-group)]_(GB:NP_001053753.1);_contains_InterPro_domain_Cobalamin_(vitamin_B12)_biosynthesis_CobW,_C-terminal;_(InterPro:IPR011629);_contains_InterPro_domain_Cobalamin_(vitamin_B12)_biosynthesis_P47K;_(InterPro:IPR003495)"
Ctaxi_contig_46257	Solyc01g006720.2.1	1	3	1.094371033	-0.230199207	-1.09912674	0.770305548	0.682222043	-1.217572677	-0.917907287	0.725090046	-0.835271326	0.477182164	-0.854715082	1.405621485	33.65	1.00E-33	139	ABC_transporter_G_family_member_22_(AHRD_V1_***-_AB22G_ARATH);_contains_Interpro_domain(s)__IPR013525__ABC-2_type_transporter_	AT5G06530	NA	ABC_transporter_family_protein;_Identical_to_White-brown_complex_homolog_protein_23_(WBC23)_[Arabidopsis_Thaliana]_(GB:Q93YS4;GB:Q94EX0;GB:Q9FG17);_similar_to_ABC_transporter_family_protein_[Arabidopsis_thaliana]_(TAIR:AT3G52310.1);_similar_to_Putative_ABC_transporter_[Oryza_sativa_(japonica_cultivar-group)]_(GB:AAM51832.1);_similar_to_Os03g0157400_[Oryza_sativa_(japonica_cultivar-group)]_(GB:NP_001049014.1);_contains_InterPro_domain_ABC-2_type_transporter;_(InterPro:IPR013525);_contains_InterPro_domain_AAA_ATPase;_(InterPro:IPR003593);_contains_InterPro_domain_ABC_transporter_related;_(InterPro:IPR003439)
Ctaxi_contig_46483	Solyc01g007320.2.1	1	3	0.720500557	-0.774225589	-1.175260194	1.159046373	-0.724761757	0.79470061	-0.84562514	1.059404801	-0.993301879	1.068898306	-0.848789641	0.559413554	84.71	4.00E-77	283	"ATP_synthase_subunit_beta_chloroplastic_(AHRD_V1_***-_Q8MBF8_9SOLA);_contains_Interpro_domain(s)__IPR005722__ATPase,_F1_complex,_beta_subunit_"	ATCG00480	ATPB	chloroplast-encoded_gene_for_beta_subunit_of_ATP_synthase
Ctaxi_contig_47631	Solyc08g015620.2.1	1	3	0.608904296	-0.710142054	-0.742999173	1.605730628	0.212792904	-0.974286602	-0.577609662	1.439898373	-1.085081009	0.028880483	-0.738515211	0.932427026	71.68	7.00E-43	170	Cysteine_sulfinate_desulfinase/cysteine_desulfurase_and_related_enzymes_(AHRD_V1_**--_B6U7J5_MAIZE)	NA	NA	NA
Ctaxi_contig_48021	Solyc08g082750.2.1	1	3	1.078794765	-0.343091572	-1.585850384	-0.033888987	1.079066024	-0.195029845	-0.720507856	1.390355003	0	-0.247674575	-1.305920488	0.883747917	51.56	6.00E-14	73.6	Nodule_inception_protein_(Fragment)_(AHRD_V1_*-*-_A9DM78_MEDTR);_contains_Interpro_domain(s)__IPR003035__Plant_regulator_RWP-RK_	NA	NA	NA
Ctaxi_contig_48537	Solyc01g081490.2.1	1	3	0.461668692	-0.940883969	-1.396244847	1.199714041	0.715013293	-0.03926721	-0.552284134	0.833287857	-0.937327298	0.054450548	-0.911074355	1.512947381	39.47	4.00E-08	55.8	"RNA_polymerase_sigma_factor_(AHRD_V1_*-*-_Q59965_SYNP2);_contains_Interpro_domain(s)__IPR016262__RNA_polymerase_sigma_factor,_SigB/SigC/SigD,_plastid_"	NA	NA	NA
Ctaxi_contig_48928	Solyc02g078390.2.1	1	3	1.551846669	-0.115949656	-0.475149364	0.063378068	0.442957338	-1.467083056	-0.10899778	0.755198901	-0.786341124	0.6851289	-1.53375447	0.988765572	30.22	5.00E-13	71.6	"MutS2_protein_(AHRD_V1_***-_B0JH18_MICAN);_contains_Interpro_domain(s)__IPR005747__DNA_mismatch_repair_protein_MutS,_type_2_"	AT1G65070	NA	"DNA_mismatch_repair_MutS_family_protein;_similar_to_DNA_mismatch_repair_MutS_family_protein_[Arabidopsis_thaliana]_(TAIR:AT5G54090.1);_similar_to_H0901F07.7_[Oryza_sativa_(indica_cultivar-group)]_(GB:CAJ86270.1);_similar_to_OSJNBb0017I01.21_[Oryza_sativa_(japonica_cultivar-group)]_(GB:CAE05741.1);_contains_InterPro_domain_DNA_mismatch_repair_protein_MutS,_C-terminal;_(InterPro:IPR000432);_contains_InterPro_domain_MutS_III;_(InterPro:IPR007696)"
Ctaxi_contig_48929	Solyc02g078390.2.1	1	3	1.551846669	-0.115949656	-0.475149364	0.063378068	0.442957338	-1.467083056	-0.10899778	0.755198901	-0.786341124	0.6851289	-1.53375447	0.988765572	28	6.00E-14	74.7	"MutS2_protein_(AHRD_V1_***-_B0JH18_MICAN);_contains_Interpro_domain(s)__IPR005747__DNA_mismatch_repair_protein_MutS,_type_2_"	AT1G65070	NA	"DNA_mismatch_repair_MutS_family_protein;_similar_to_DNA_mismatch_repair_MutS_family_protein_[Arabidopsis_thaliana]_(TAIR:AT5G54090.1);_similar_to_H0901F07.7_[Oryza_sativa_(indica_cultivar-group)]_(GB:CAJ86270.1);_similar_to_OSJNBb0017I01.21_[Oryza_sativa_(japonica_cultivar-group)]_(GB:CAE05741.1);_contains_InterPro_domain_DNA_mismatch_repair_protein_MutS,_C-terminal;_(InterPro:IPR000432);_contains_InterPro_domain_MutS_III;_(InterPro:IPR007696)"
Ctaxi_contig_48930	Solyc02g078390.2.1	1	3	1.785709701	-0.269637026	-0.660797779	0.299171901	-0.054726747	-1.09972005	-0.10899778	0.755198901	-0.786341124	0.6851289	-1.53375447	0.988765572	42.86	9.00E-22	98.6	"MutS2_protein_(AHRD_V1_***-_B0JH18_MICAN);_contains_Interpro_domain(s)__IPR005747__DNA_mismatch_repair_protein_MutS,_type_2_"	AT1G65070	NA	"DNA_mismatch_repair_MutS_family_protein;_similar_to_DNA_mismatch_repair_MutS_family_protein_[Arabidopsis_thaliana]_(TAIR:AT5G54090.1);_similar_to_H0901F07.7_[Oryza_sativa_(indica_cultivar-group)]_(GB:CAJ86270.1);_similar_to_OSJNBb0017I01.21_[Oryza_sativa_(japonica_cultivar-group)]_(GB:CAE05741.1);_contains_InterPro_domain_DNA_mismatch_repair_protein_MutS,_C-terminal;_(InterPro:IPR000432);_contains_InterPro_domain_MutS_III;_(InterPro:IPR007696)"
Ctaxi_contig_48933	Solyc03g080010.2.1	1	3	1.488830972	-0.280547917	-0.333491248	0.170612121	0.481766952	-1.527170881	-0.243346001	0.784666698	-1.01808021	0.218514777	-1.137270088	1.395514824	42.11	2.00E-14	73.6	"MutS2_protein_(AHRD_V1_***-_B0JH18_MICAN);_contains_Interpro_domain(s)__IPR005747__DNA_mismatch_repair_protein_MutS,_type_2_"	AT5G54090	NA	"DNA_mismatch_repair_MutS_family_protein;_similar_to_DNA_mismatch_repair_MutS_family_protein_[Arabidopsis_thaliana]_(TAIR:AT1G65070.1);_similar_to_putative_DNA_mismatch_repair_protein_[Oryza_sativa_(japonica_cultivar-group)]_(GB:AAM94926.1);_contains_InterPro_domain_DNA_mismatch_repair_protein_MutS,_C-terminal;_(InterPro:IPR000432);_contains_InterPro_domain_Helix-loop-helix_DNA-binding;_(InterPro:IPR011598);_contains_InterPro_domain_MutS_2_protein;_(InterPro:IPR005747)"
Ctaxi_contig_49564	Solyc01g108600.2.1	1	3	0.909730885	-1.445206475	-0.684226715	-0.158255287	1.255182588	0.122775004	-0.520194629	1.839691146	-0.737703771	-0.104628381	-0.819932837	0.342768472	48.76	1.00E-107	387	"Presequence_protease,_mitochondrial_(AHRD_V1_**--_PREP_DANRE);_contains_Interpro_domain(s)__IPR013578__Peptidase_M16C_associated_"	AT3G19170	ATPREP1	Zinc_metalloprotease_pitrilysin_subfamily_A._Signal_peptide_degrading_enzyme_targeted_to_mitochondria_and_chloroplasts._Expressed_only_in_siliques_and_flowers
Ctaxi_contig_49567	Solyc01g108600.2.1	1	3	1.283372101	-0.473965139	-1.470820317	-0.170666868	0.959038622	-0.126958398	-0.520194629	1.839691146	-0.737703771	-0.104628381	-0.819932837	0.342768472	47.94	5.00E-136	481	"Presequence_protease,_mitochondrial_(AHRD_V1_**--_PREP_DANRE);_contains_Interpro_domain(s)__IPR013578__Peptidase_M16C_associated_"	AT3G19170	ATPREP1	Zinc_metalloprotease_pitrilysin_subfamily_A._Signal_peptide_degrading_enzyme_targeted_to_mitochondria_and_chloroplasts._Expressed_only_in_siliques_and_flowers
Ctaxi_contig_49572	Solyc01g108600.2.1	1	3	1.10869129	-0.319005272	-1.448425086	-0.137230757	1.183951759	-0.387981934	-0.520194629	1.839691146	-0.737703771	-0.104628381	-0.819932837	0.342768472	67.8	2.00E-82	301	"Presequence_protease,_mitochondrial_(AHRD_V1_**--_PREP_DANRE);_contains_Interpro_domain(s)__IPR013578__Peptidase_M16C_associated_"	AT3G19170	ATPREP1	Zinc_metalloprotease_pitrilysin_subfamily_A._Signal_peptide_degrading_enzyme_targeted_to_mitochondria_and_chloroplasts._Expressed_only_in_siliques_and_flowers
Ctaxi_contig_49573	Solyc01g108600.2.1	1	3	1.132222223	-0.441254731	-1.388177593	-0.079236405	1.190911572	-0.414465066	-0.520194629	1.839691146	-0.737703771	-0.104628381	-0.819932837	0.342768472	48.9	7.00E-46	179	"Presequence_protease,_mitochondrial_(AHRD_V1_**--_PREP_DANRE);_contains_Interpro_domain(s)__IPR013578__Peptidase_M16C_associated_"	AT3G19170	ATPREP1	Zinc_metalloprotease_pitrilysin_subfamily_A._Signal_peptide_degrading_enzyme_targeted_to_mitochondria_and_chloroplasts._Expressed_only_in_siliques_and_flowers
Ctaxi_contig_51264	Solyc08g061930.2.1	1	3	0.589279318	-0.032907291	-1.243569978	0.359428362	1.372664243	-1.044894653	-0.1198284	1.217790944	-1.424007259	1.000427801	-0.68831662	0.013933535	33.33	3.00E-06	47.4	"Cytokinin_oxidase/dehydrogenase_(AHRD_V1_****_C3VPM8_SOLTU);_contains_Interpro_domain(s)__IPR015345__Cytokinin_dehydrogenase_1,_FAD_and_cytokinin_binding_"	AT5G21482	ATCKX5	"This_gene_used_to_be_called_AtCKX5._It_encodes_a_protein_whose_sequence_is_similar_to_cytokinin_oxidase/dehydrogenase,_which_catalyzes_the_degradation_of_cytokinins."
Ctaxi_contig_52172	Solyc04g049340.2.1	1	3	1.342793266	-0.102299735	-1.247455931	0.769783464	0.229645988	-0.992467051	-0.159244734	1.583080001	-0.777488995	-0.665080947	-0.833693018	0.852427693	35.94	7.00E-63	240	Tyrosine-specific_transport_protein_(AHRD_V1_*-*-_D6YUH8_WADCW);_contains_Interpro_domain(s)__IPR018227__Tryptophan/tyrosine_permease_	NA	NA	NA
Ctaxi_contig_52174	Solyc04g049340.2.1	1	3	0.616152201	1.384164486	-1.134728713	0.205626853	0.097165407	-1.168380234	-0.159244734	1.583080001	-0.777488995	-0.665080947	-0.833693018	0.852427693	35.94	7.00E-63	240	Tyrosine-specific_transport_protein_(AHRD_V1_*-*-_D6YUH8_WADCW);_contains_Interpro_domain(s)__IPR018227__Tryptophan/tyrosine_permease_	NA	NA	NA
Ctaxi_contig_52177	Solyc04g049340.2.1	1	3	0.432657934	-1.509266914	-0.838032834	1.26011095	0.450830256	0.203700608	-0.159244734	1.583080001	-0.777488995	-0.665080947	-0.833693018	0.852427693	34.88	4.00E-51	201	Tyrosine-specific_transport_protein_(AHRD_V1_*-*-_D6YUH8_WADCW);_contains_Interpro_domain(s)__IPR018227__Tryptophan/tyrosine_permease_	NA	NA	NA
Ctaxi_contig_52178	Solyc04g049340.2.1	1	3	0.841456222	0.806505621	-1.037164351	1.069318635	-0.766055444	-0.914060682	-0.159244734	1.583080001	-0.777488995	-0.665080947	-0.833693018	0.852427693	35	1.00E-30	132	Tyrosine-specific_transport_protein_(AHRD_V1_*-*-_D6YUH8_WADCW);_contains_Interpro_domain(s)__IPR018227__Tryptophan/tyrosine_permease_	NA	NA	NA
Ctaxi_contig_52180	Solyc04g049340.2.1	1	3	0.540651659	-0.044450849	-0.786140513	1.741192572	-0.687652881	-0.763599988	-0.159244734	1.583080001	-0.777488995	-0.665080947	-0.833693018	0.852427693	34.68	1.00E-11	69.3	Tyrosine-specific_transport_protein_(AHRD_V1_*-*-_D6YUH8_WADCW);_contains_Interpro_domain(s)__IPR018227__Tryptophan/tyrosine_permease_	NA	NA	NA
Ctaxi_contig_53724	Solyc12g042060.1.1	1	3	0.418725308	-0.767824983	-0.988548249	1.453325434	0.696827002	-0.812504512	-0.808609733	1.086960287	-0.800085992	0.598082495	-1.078344892	1.001997836	84.53	2.00E-109	392	"ATP-dependent_clp_protease_ATP-binding_subunit_(AHRD_V1_**--_Q85G08_CYAME);_contains_Interpro_domain(s)__IPR013093__ATPase_associated_with_various_cellular_activities,_AAA-2_"	AT5G50920	ATHSP93-V	Encodes_a_protein_that_is_similar_to_ATP-dependent_Clp_protease_ATP-binding_subunit_/_ClpC._Involved_in_protein_import_into_the_chloroplast._May_provide_ATP_source_that_drives_the_TIC_(Translocon_at_the_Inner_envelope_membrane_of_Chloroplasts)_translocation_machinery.
Ctaxi_contig_53869	Solyc03g063560.2.1	1	3	0.685122541	-0.142562656	-1.357181879	-0.297340467	1.546359625	-0.434397165	-0.818259759	1.033564674	-0.863746713	0.277470419	-0.90316874	1.274140119	55.9	1.00E-69	259	"Glutamate_synthase_(Ferredoxin)_(AHRD_V1_***-_B8HTZ7_CYAP4);_contains_Interpro_domain(s)__IPR002932__Glutamate_synthase,_central-C_"	AT5G04140	FD-GOGAT	Encodes_a_gene_whose_sequence_is_similar_to_ferredoxin_dependent_glutamate_synthase_(Fd-GOGAT)._Expression_in_leaves_is_induced_by_light_and_sucrose._Proposed_to_be_involved_in_photorespiration_and_nitrogen_assimilation.
Ctaxi_contig_53874	Solyc03g063560.2.1	1	3	0.610469669	0.122667497	-1.287043499	-0.312817001	1.547439616	-0.680716282	-0.818259759	1.033564674	-0.863746713	0.277470419	-0.90316874	1.274140119	54.27	9.00E-71	263	"Glutamate_synthase_(Ferredoxin)_(AHRD_V1_***-_B8HTZ7_CYAP4);_contains_Interpro_domain(s)__IPR002932__Glutamate_synthase,_central-C_"	AT5G04140	FD-GOGAT	Encodes_a_gene_whose_sequence_is_similar_to_ferredoxin_dependent_glutamate_synthase_(Fd-GOGAT)._Expression_in_leaves_is_induced_by_light_and_sucrose._Proposed_to_be_involved_in_photorespiration_and_nitrogen_assimilation.
Ctaxi_contig_54733	Solyc02g061820.2.1	1	3	0.657788715	-0.61655825	-0.789882397	1.466016482	0.40182593	-1.119190478	-0.052977062	1.084635635	-1.257508152	0.097589324	-0.989834577	1.118094831	26.62	4.00E-12	67.4	Ankyrin_repeat_domain_1_(AHRD_V1_*---_B5AZT4_CRIGR);_contains_Interpro_domain(s)__IPR002110__Ankyrin_	NA	NA	NA
Ctaxi_contig_55873	Solyc12g042950.1.1	1	3	0.556191297	-0.148854879	-1.690558613	0.051091169	1.340227547	-0.108096521	-0.535210217	0.749841135	-1.027357544	0.077239789	-0.819562006	1.555048844	76.22	6.00E-59	223	ADP/ATP_carrier_protein_(AHRD_V1_***-_Q5L657_CHLAB);_contains_Interpro_domain(s)__IPR004667__ADP/ATP_carrier_protein_	AT1G80300	ATNTT1	"chloroplast_ADP,_ATP_carrier_protein_1_/_ADP,_ATP_translocase_1_/_adenine_nucleotide_translocase_1_(AATP1);_Identical_to_Chloroplast_ADP,ATP_carrier_protein_1,_chloroplast_precursor_(ADP/ATP_translocase_1)_(Adenine_nucleotide_translocase_1)_(AATP1)_[Arabidopsis_Thaliana]_(GB:Q39002;GB:Q94AN9;GB:Q9C974);_similar_to_chloroplast_ADP,_ATP_carrier_protein,_putative_/_ADP,_ATP_translocase,_putative_/_adenine_nucleotide_translocase,_putative_[Arabidopsis_thaliana]_(TAIR:AT1G15500.1);_similar_to_plastid_ATP/ADP_transport_protein_1_[Manihot_esculenta]_(GB:AAZ23106.1);_similar_to_plastid_ATP/ADP_transport_protein_2_[Manihot_esculenta]_(GB:AAZ23107.1);_similar_to_plastid_ATP/ADP_transport_protein_2_[Manihot_esculenta]_(GB:AAZ23108.1);_contains_InterPro_domain_ADP/ATP_carrier_protein;_(InterPro:IPR004667)"
Ctaxi_contig_55874	Solyc12g042950.1.1	1	3	0.363069093	-0.001517742	-1.9864936	0.513347322	0.698406362	0.413188564	-0.535210217	0.749841135	-1.027357544	0.077239789	-0.819562006	1.555048844	76.74	6.00E-13	68.9	ADP/ATP_carrier_protein_(AHRD_V1_***-_Q5L657_CHLAB);_contains_Interpro_domain(s)__IPR004667__ADP/ATP_carrier_protein_	AT1G80300	ATNTT1	"chloroplast_ADP,_ATP_carrier_protein_1_/_ADP,_ATP_translocase_1_/_adenine_nucleotide_translocase_1_(AATP1);_Identical_to_Chloroplast_ADP,ATP_carrier_protein_1,_chloroplast_precursor_(ADP/ATP_translocase_1)_(Adenine_nucleotide_translocase_1)_(AATP1)_[Arabidopsis_Thaliana]_(GB:Q39002;GB:Q94AN9;GB:Q9C974);_similar_to_chloroplast_ADP,_ATP_carrier_protein,_putative_/_ADP,_ATP_translocase,_putative_/_adenine_nucleotide_translocase,_putative_[Arabidopsis_thaliana]_(TAIR:AT1G15500.1);_similar_to_plastid_ATP/ADP_transport_protein_1_[Manihot_esculenta]_(GB:AAZ23106.1);_similar_to_plastid_ATP/ADP_transport_protein_2_[Manihot_esculenta]_(GB:AAZ23107.1);_similar_to_plastid_ATP/ADP_transport_protein_2_[Manihot_esculenta]_(GB:AAZ23108.1);_contains_InterPro_domain_ADP/ATP_carrier_protein;_(InterPro:IPR004667)"
Ctaxi_contig_55875	Solyc03g119970.2.1	1	3	0.326794349	-0.403292786	-1.845274478	0.414767768	0.848259962	0.658745185	-0.439071061	1.440461199	-0.449341729	-0.752326437	-0.885845123	1.08612315	68.6	8.00E-31	128	ADP_ATP_carrier_protein_(AHRD_V1_***-_Q3KMV6_CHLTA);_contains_Interpro_domain(s)__IPR004667__ADP/ATP_carrier_protein_	AT1G80300	ATNTT1	"chloroplast_ADP,_ATP_carrier_protein_1_/_ADP,_ATP_translocase_1_/_adenine_nucleotide_translocase_1_(AATP1);_Identical_to_Chloroplast_ADP,ATP_carrier_protein_1,_chloroplast_precursor_(ADP/ATP_translocase_1)_(Adenine_nucleotide_translocase_1)_(AATP1)_[Arabidopsis_Thaliana]_(GB:Q39002;GB:Q94AN9;GB:Q9C974);_similar_to_chloroplast_ADP,_ATP_carrier_protein,_putative_/_ADP,_ATP_translocase,_putative_/_adenine_nucleotide_translocase,_putative_[Arabidopsis_thaliana]_(TAIR:AT1G15500.1);_similar_to_plastid_ATP/ADP_transport_protein_1_[Manihot_esculenta]_(GB:AAZ23106.1);_similar_to_plastid_ATP/ADP_transport_protein_2_[Manihot_esculenta]_(GB:AAZ23107.1);_similar_to_plastid_ATP/ADP_transport_protein_2_[Manihot_esculenta]_(GB:AAZ23108.1);_contains_InterPro_domain_ADP/ATP_carrier_protein;_(InterPro:IPR004667)"
Ctaxi_contig_56779	Solyc01g081490.2.1	1	3	1.207742596	-0.470456878	-1.035964697	0.275394596	1.053441603	-1.030157221	-0.552284134	0.833287857	-0.937327298	0.054450548	-0.911074355	1.512947381	37.11	1.00E-44	176	"RNA_polymerase_sigma_factor_(AHRD_V1_*-*-_Q59965_SYNP2);_contains_Interpro_domain(s)__IPR016262__RNA_polymerase_sigma_factor,_SigB/SigC/SigD,_plastid_"	NA	NA	NA
Ctaxi_contig_57891	Solyc06g084360.2.1	1	3	0.416508361	-0.781651293	-1.212196303	1.576904192	-0.359987449	0.360422492	-0.766921408	0.964972541	-1.019752641	0.484593197	-0.868053901	1.205162212	28.92	3.00E-27	120	"Baculoviral_IAP_repeat-containing_protein_3_(AHRD_V1_*---_B0XJ37_CULQU);_contains_Interpro_domain(s)__IPR001841__Zinc_finger,_RING-type_"	AT1G63900	NA	"zinc_finger_(C3HC4-type_RING_finger)_family_protein;_similar_to_ZCF61,_protein_binding_/_zinc_ion_binding_[Arabidopsis_thaliana]_(TAIR:AT1G59560.1);_similar_to_Zinc_finger,_RING-type_[Medicago_truncatula]_(GB:ABE86663.1);_contains_InterPro_domain_Zinc_finger,_RING-type;_(InterPro:IPR001841)"
Ctaxi_contig_58022	Solyc01g080840.2.1	1	3	0.436461271	-0.382201056	-1.302726645	0.114404665	1.641784512	-0.507722747	-0.525081653	0.795344268	-1.034719728	0.563690598	-1.057885095	1.258651609	75.93	3.00E-18	86.7	Protein_translocase_subunit_secA_(AHRD_V1_***-_B9I9A8_POPTR);_contains_Interpro_domain(s)__IPR000185__SecA_protein_	AT4G01800	AGY1	"preprotein_translocase_secA_subunit,_putative;_Identical_to_Preprotein_translocase_secA_subunit,_chloroplast_precursor_(SECA)_[Arabidopsis_Thaliana]_(GB:Q9SYI0);_similar_to_preprotein_translocase_secA_family_protein_[Arabidopsis_thaliana]_(TAIR:AT1G21650.1);_similar_to_preprotein_translocase_secA_precursor_-_spinach_(GB:A57386);_similar_to_Preprotein_translocase_secA_subunit,_chloroplast_precursor_(GB:Q36795);_similar_to_Preprotein_translocase_secA_subunit,_chloroplast_precursor_(GB:Q41062);_contains_InterPro_domain_SecA_Wing_and_Scaffold;_(InterPro:IPR011116);_contains_InterPro_domain_SecA_preprotein_cross-linking_region;_(InterPro:IPR011130);_contains_InterPro_domain_SecA_protein;_(InterPro:IPR000185);_contains_InterPro_domain_SecA_DEAD-like;_(InterPro:IPR011115)"
Ctaxi_contig_58987	Solyc04g056650.2.1	1	3	0.36331914	-0.816317654	-1.432926301	1.149542847	0.895338472	-0.158956505	-0.989948919	1.514741117	-0.954167633	0.047708382	-0.417448339	0.799115392	41.58	4.00E-12	68.2	ABC_transporter_ATP-binding_protein_(AHRD_V1_****_D4ZR39_SPIPL);_contains_Interpro_domain(s)__IPR003439__ABC_transporter-like_	AT1G65410	ATNAP11	member_of_NAP_subfamily
Ctaxi_contig_60650	Solyc04g080770.2.1	1	3	1.394851791	-1.395672301	-0.773760924	0.707712601	0.081851857	-0.014983023	-0.680281393	1.684163872	-1.025455884	0.122249299	-0.611246495	0.510570602	34.71	1.00E-13	74.3	"GTP-binding_protein_hflX_(AHRD_V1_****_B6SXP6_MAIZE);_contains_Interpro_domain(s)__IPR016496__GTP-binding_protein,_HflX_"	AT5G57960	NA	"GTP-binding_family_protein;_similar_to_pentatricopeptide_(PPR)_repeat-containing_protein_[Arabidopsis_thaliana]_(TAIR:AT3G49730.1);_similar_to_Small_GTP-binding_protein_domain_[Roseiflexus_sp._RS-1]_(GB:ZP_01357074.1);_similar_to_Os11g0592700_[Oryza_sativa_(japonica_cultivar-group)]_(GB:NP_001068195.1);_contains_InterPro_domain_GTP-binding_protein,_HSR1-related;_(InterPro:IPR002917);_contains_InterPro_domain_Small_GTP-binding_protein_domain;_(InterPro:IPR005225);_contains_InterPro_domain_GTP1/OBG;_(InterPro:IPR006073)"
Ctaxi_contig_61523	Solyc03g119970.2.1	1	3	1.003364204	-1.588219107	0.048798204	-0.010003805	1.085202637	-0.539142133	-0.439071061	1.440461199	-0.449341729	-0.752326437	-0.885845123	1.08612315	36.14	1.00E-09	58.2	ADP_ATP_carrier_protein_(AHRD_V1_***-_Q3KMV6_CHLTA);_contains_Interpro_domain(s)__IPR004667__ADP/ATP_carrier_protein_	AT1G80300	ATNTT1	"chloroplast_ADP,_ATP_carrier_protein_1_/_ADP,_ATP_translocase_1_/_adenine_nucleotide_translocase_1_(AATP1);_Identical_to_Chloroplast_ADP,ATP_carrier_protein_1,_chloroplast_precursor_(ADP/ATP_translocase_1)_(Adenine_nucleotide_translocase_1)_(AATP1)_[Arabidopsis_Thaliana]_(GB:Q39002;GB:Q94AN9;GB:Q9C974);_similar_to_chloroplast_ADP,_ATP_carrier_protein,_putative_/_ADP,_ATP_translocase,_putative_/_adenine_nucleotide_translocase,_putative_[Arabidopsis_thaliana]_(TAIR:AT1G15500.1);_similar_to_plastid_ATP/ADP_transport_protein_1_[Manihot_esculenta]_(GB:AAZ23106.1);_similar_to_plastid_ATP/ADP_transport_protein_2_[Manihot_esculenta]_(GB:AAZ23107.1);_similar_to_plastid_ATP/ADP_transport_protein_2_[Manihot_esculenta]_(GB:AAZ23108.1);_contains_InterPro_domain_ADP/ATP_carrier_protein;_(InterPro:IPR004667)"
Ctaxi_contig_62462	Solyc10g049710.1.1	1	3	0.949561246	-0.184592995	-1.409117745	0.829531772	0.735964335	-0.921346613	-0.579379658	1.147942749	-1.005385954	0.152818665	-0.923845687	1.207849884	38.92	3.00E-34	141	"ATP-dependent_Clp_protease_proteolytic_subunit_(AHRD_V1_***-_B9HMY7_POPTR);_contains_Interpro_domain(s)__IPR001907__Peptidase_S14,_ClpP_"	AT1G49970	CLPR1	"Encodes_a_ClpP-related_sequence._Though_similar_to_ClpP_proteins,_this_does_not_contains_the_highly_conserved_catalytic_triad_of_Ser-type_proteases_(Ser-His-Asp)._The_name_reflects_nomenclature_described_in_Adam_et._al_(2001)."
Ctaxi_contig_63703	Solyc07g055320.2.1	1	3	0.295032775	-0.667213821	-0.904014234	1.051232752	1.235010836	-1.010048306	-1.02055634	1.44095559	-0.574610916	0.750674798	-0.934838687	0.338375555	74.28	1.00E-89	327	"ATP-dependent_Zn_protease_cell_division_protein_FtsH_homolog_(AHRD_V1_****_B2XTF7_HETA2);_contains_Interpro_domain(s)__IPR005936__Peptidase_M41,_FtsH_"	AT2G30950	FTSH2	"Metalloprotease_that_functions_in_thylakoid_membrane_biogenesis._Involved_in_the_repair_of_PSII_following_damaged_incurred_during_photoinhibition._Forms_a_complex_with_VAR1._Mutants_show_a_variegated_phenotype,_which_decreases_during_development._Transcript_and_protein_levels_increase_with_light_intensity."
Ctaxi_contig_63717	Solyc07g055320.2.1	1	3	1.059179473	-0.789967522	-0.983435329	0.757558233	0.90356543	-0.946900285	-1.02055634	1.44095559	-0.574610916	0.750674798	-0.934838687	0.338375555	80.71	2.00E-61	230	"ATP-dependent_Zn_protease_cell_division_protein_FtsH_homolog_(AHRD_V1_****_B2XTF7_HETA2);_contains_Interpro_domain(s)__IPR005936__Peptidase_M41,_FtsH_"	AT2G30950	FTSH2	"Metalloprotease_that_functions_in_thylakoid_membrane_biogenesis._Involved_in_the_repair_of_PSII_following_damaged_incurred_during_photoinhibition._Forms_a_complex_with_VAR1._Mutants_show_a_variegated_phenotype,_which_decreases_during_development._Transcript_and_protein_levels_increase_with_light_intensity."
Ctaxi_contig_63704	Solyc07g055320.2.1	1	3	1.244857941	-0.794427618	-1.00567006	0.605839105	0.823087028	-0.873686397	-1.02055634	1.44095559	-0.574610916	0.750674798	-0.934838687	0.338375555	76.34	1.00E-87	320	"ATP-dependent_Zn_protease_cell_division_protein_FtsH_homolog_(AHRD_V1_****_B2XTF7_HETA2);_contains_Interpro_domain(s)__IPR005936__Peptidase_M41,_FtsH_"	AT2G30950	FTSH2	"Metalloprotease_that_functions_in_thylakoid_membrane_biogenesis._Involved_in_the_repair_of_PSII_following_damaged_incurred_during_photoinhibition._Forms_a_complex_with_VAR1._Mutants_show_a_variegated_phenotype,_which_decreases_during_development._Transcript_and_protein_levels_increase_with_light_intensity."
Ctaxi_contig_63709	Solyc07g055320.2.1	1	3	0.851857694	-0.868002983	-0.890017815	1.167513155	0.685271874	-0.946621925	-1.02055634	1.44095559	-0.574610916	0.750674798	-0.934838687	0.338375555	71.88	4.00E-76	281	"ATP-dependent_Zn_protease_cell_division_protein_FtsH_homolog_(AHRD_V1_****_B2XTF7_HETA2);_contains_Interpro_domain(s)__IPR005936__Peptidase_M41,_FtsH_"	AT2G30950	FTSH2	"Metalloprotease_that_functions_in_thylakoid_membrane_biogenesis._Involved_in_the_repair_of_PSII_following_damaged_incurred_during_photoinhibition._Forms_a_complex_with_VAR1._Mutants_show_a_variegated_phenotype,_which_decreases_during_development._Transcript_and_protein_levels_increase_with_light_intensity."
Ctaxi_contig_63857	Solyc11g011250.1.1	1	3	0.940882973	-0.455596861	-0.701237975	1.404876977	0.011749142	-1.200674256	-0.61836868	0.822600538	-0.924716466	0.090769714	-0.885004716	1.514719611	37.5	2.00E-13	74.3	"Chloride_intracellular_channel_6_(AHRD_V1_***-_B6UCX2_MAIZE);_contains_Interpro_domain(s)__IPR017933__Glutathione_S-transferase/chloride_channel,_C-terminal_"	AT5G16710	DHAR3	The_protein_undergoes_thiolation_following_treatment_with_the__oxidant_tert-butylhydroperoxide.
Ctaxi_contig_65167	Solyc01g009970.2.1	1	3	0.814241931	-0.779185452	-0.784862506	1.569153805	-0.012205714	-0.807142064	-0.464948046	0.907518913	-1.016918453	0.236203553	-1.016918453	1.355062486	51.23	2.00E-69	261	Amidohydrolase_2_(AHRD_V1_***-_Q01SB2_SOLUE);_contains_Interpro_domain(s)__IPR006992__Amidohydrolase_2_	AT2G35450	NA	hydrolase;_similar_to_Os04g0391900_[Oryza_sativa_(japonica_cultivar-group)]_(GB:NP_001052646.1);_similar_to_OSIGBa0145N07.5_[Oryza_sativa_(indica_cultivar-group)]_(GB:CAH66449.1);_similar_to_amidohydrolase_2_[Solibacter_usitatus_Ellin6076]_(GB:YP_827743.1);_contains_InterPro_domain_Amidohydrolase_2;_(InterPro:IPR006992)
Ctaxi_contig_65871	Solyc09g074660.2.1	1	3	1.827572863	-0.362631188	-0.75724429	0.484413762	-0.525927301	-0.666183846	-1.132315689	1.219416896	0.135006871	-0.322274465	-0.975533517	1.075699905	48.98	2.00E-136	483	Thymidylate_kinase_(AHRD_V1_**--_B1BAE6_CLOBO);_contains_Interpro_domain(s)__IPR004879__Protein_of_unknown_function_DUF255_	AT4G03200	NA	similar_to_PREDICTED:_similar_to_sperm_protein_SSP411_[Tribolium_castaneum]_(GB:XP_973977.1);_similar_to_cold-induced_thioredoxin_domain-containing_protein_[Ammopiptanthus_mongolicus]_(GB:ABI97349.1);_contains_InterPro_domain_Six-hairpin_glycosidase;_(InterPro:IPR008928);_contains_InterPro_domain_Thioredoxin-like_fold;_(InterPro:IPR012336);_contains_InterPro_domain_Protein_of_unknown_function_DUF255;_(InterPro:IPR004879);_contains_InterPro_domain_Thioredoxin_fold;_(InterPro:IPR012335);_contains_InterPro_domain_N-acylglucosamine_2-epimerase-type;_(InterPro:IPR013330)
Ctaxi_contig_66052	Solyc03g045070.1.1	1	3	1.717193479	-0.785707883	-0.419807823	0.608559732	-0.19966065	-0.920576856	-0.809870152	1.467889651	-0.879287594	0.56112432	-0.892303364	0.552447139	47.27	6.00E-24	105	"Ammonium_transporter_(AHRD_V1_****_B9HP47_POPTR);_contains_Interpro_domain(s)__IPR018047__Ammonium_transporter,_conserved_site__IPR001905__Ammonium_transporter_"	AT4G13510	AMT1;1	Encodes_a_plasma_membrane_localized_ammonium_transporter.
Ctaxi_contig_66938	Solyc03g118430.2.1	1	3	0.720430439	-0.342723142	-1.227763525	0.653541366	1.195912248	-0.999397386	-0.676344632	1.478982012	-0.777587579	-0.085586821	-0.902836585	0.963373604	41.42	0	708	"Peptidase_M16_family_(AHRD_V1_*---_D3IC43_9BACT);_contains_Interpro_domain(s)__IPR011237__Peptidase_M16,_core_"	AT5G42390	NA	"metalloendopeptidase;_similar_to_peptidase_M16_family_protein_/_insulinase_family_protein_[Arabidopsis_thaliana]_(TAIR:AT5G56730.1);_similar_to_metalloendopeptidase_(GB:AAA81472.1);_similar_to_putative_metalloendopeptidase_[Oryza_sativa_(japonica_cultivar-group)]_(GB:BAD35692.1);_similar_to_Peptidase_M16A,_coenzyme_PQQ_biosynthesis_protein_PqqF_[Medicago_truncatula]_(GB:ABE94713.1);_contains_InterPro_domain_Peptidase_M16,_C-terminal;_(InterPro:IPR007863);_contains_InterPro_domain_Peptidase_M16,_N-terminal;_(InterPro:IPR011765)"
Ctaxi_contig_67095	Solyc08g081250.2.1	1	3	0.594294809	-1.126898142	-1.041825732	0.351232924	1.454226232	-0.231030091	-0.81875508	0.864199042	-0.56900423	-0.098143683	-0.925300167	1.547004118	55.14	3.00E-31	130	"Aminopeptidase_N_(AHRD_V1_***-_D5C0C8_NITHN);_contains_Interpro_domain(s)__IPR012779__Peptidase_M1,_alanyl_aminopeptidase_"	AT1G63770	NA	"peptidase_M1_family_protein;_similar_to_APM1_(Aberrant_peroxisome_morphology_1)_[Arabidopsis_thaliana]_(TAIR:AT4G33090.1);_similar_to_Peptidase_M,_neutral_zinc_metallopeptidase,_zinc-binding_site_[Nitrosococcus_oceani_ATCC_19707]_(GB:YP_343342.1);_similar_to_Puromycin-sensitive_aminopeptidase_and_related_aminopeptidases_(ISS)_[Ostreococcus_tauri]_(GB:CAL56589.1);_similar_to_putative_aminopeptidase_N_[Oryza_sativa_(japonica_cultivar-group)]_(GB:BAD09617.1);_contains_InterPro_domain_Peptidase_M1,_alanyl_aminopeptidase;_(InterPro:IPR012779);_contains_InterPro_domain_Peptidase_M1,_membrane_alanine_aminopeptidase;_(InterPro:IPR001930)"
Ctaxi_contig_67210	Solyc04g064940.2.1	1	3	1.048418733	-0.149781423	-0.790052727	1.119124135	0.176122602	-1.40383132	-0.916705133	0.952831444	-1.485694526	0.167084187	0.329652585	0.952831444	43.86	3.00E-20	93.6	"Receptor_like_kinase,_RLK"	AT5G48940	NA	"leucine-rich_repeat_transmembrane_protein_kinase,_putative;_similar_to_leucine-rich_repeat_transmembrane_protein_kinase,_putative_[Arabidopsis_thaliana]_(TAIR:AT3G24240.1);_similar_to_protein_kinase_family_protein_[Arabidopsis_thaliana]_(TAIR:AT4G26540.1);_similar_to_ATP_binding_/_protein_serine/threonine_kinase_[Arabidopsis_thaliana]_(TAIR:AT5G56040.2);_similar_to_putative_receptor_protein_kinase_[Oryza_sativa_(japonica_cultivar-group)]_(GB:BAD10022.1);_similar_to_receptor_protein_kinase_[Pinus_sylvestris]_(GB:CAC20842.1);_similar_to_CLAVATA-like_kinase_[Triticum_aestivum]_(GB:CAJ19346.1);_contains_InterPro_domain_Serine/threonine_protein_kinase;_(InterPro:IPR002290);_contains_InterPro_domain_Protein_kinase-like;_(InterPro:IPR011009);_contains_InterPro_domain_Leucine-rich_repeat;_(InterPro:IPR001611);_contains_InterPro_domain_Leucine-rich_repeat,_typical_subtype;_(InterPro:IPR003591);_contains_InterPro_domain_Protein_kinase;_(InterPro:IPR000719);_contains_InterPro_domain_Leucine-rich_repeat,_plant_specific;_(InterPro:IPR007090);_contains_InterPro_domain_Serine/threonine_protein_kinase,_active_site;_(InterPro:IPR008271);_contains_InterPro_domain_Leucine_rich_repeat,_N-terminal;_(InterPro:IPR013210)"
Ctaxi_contig_67389	Solyc01g107320.2.1	1	3	1.627324371	-0.505187368	-0.467848145	-0.353040485	0.773417574	-1.074665948	-0.233402585	1.641730043	-1.135365112	-0.209666729	-0.708119706	0.644824089	24.26	2.00E-24	114	Pentatricopeptide_repeat-containing_protein_(AHRD_V1_***-_D7M7W8_ARALY);_contains_Interpro_domain(s)__IPR002885__Pentatricopeptide_repeat_	AT5G02860	NA	pentatricopeptide_(PPR)_repeat-containing_protein;_similar_to_pentatricopeptide_(PPR)_repeat-containing_protein_[Arabidopsis_thaliana]_(TAIR:AT2G18940.1);_similar_to_Os07g0590600_[Oryza_sativa_(japonica_cultivar-group)]_(GB:NP_001060154.1);_similar_to_Os05g0275000_[Oryza_sativa_(japonica_cultivar-group)]_(GB:NP_001055073.1);_similar_to_pentatricopeptide_(PPR)_repeat-containing_protein-like_[Oryza_sativa_(japonica_cultivar-group)]_(GB:BAD22929.1);_contains_InterPro_domain_Pentatricopeptide_repeat;_(InterPro:IPR002885);_contains_InterPro_domain_Protein_prenyltransferase;_(InterPro:IPR008940);_contains_InterPro_domain_Tetratricopeptide-like_helical;_(InterPro:IPR011990)
Ctaxi_contig_69401	Solyc12g017420.1.1	1	3	1.869030429	-0.490849143	-0.639244485	0.414419994	-0.475933711	-0.677423084	-0.881131944	0.734511589	-0.914967411	0.734511589	-0.898049678	1.225125855	36.67	3.00E-41	165	"ATP-binding_protein_of_ABC_transporter_(AHRD_V1_***-_D8G8L5_9CYAN);_contains_Interpro_domain(s)__IPR010509__ABC_transporter,_N-terminal_"	AT1G54350	NA	"ABC_transporter_family_protein;_similar_to_PXA1_(PEROXISOMAL_ABC_TRANSPORTER_1)_[Arabidopsis_thaliana]_(TAIR:AT4G39850.1);_similar_to_ATP-binding_protein_of_ABC_transporter_[Thermosynechococcus_elongatus_BP-1]_(GB:NP_681014.1);_similar_to_Os01g0218700_[Oryza_sativa_(japonica_cultivar-group)]_(GB:NP_001042413.1);_contains_InterPro_domain_ABC_transporter,_transmembrane_region,_type_1;_(InterPro:IPR011527);_contains_InterPro_domain_AAA_ATPase;_(InterPro:IPR003593);_contains_InterPro_domain_ABC_transporter_related;_(InterPro:IPR003439)"
Ctaxi_contig_69453	Solyc05g018650.2.1	1	3	0.578835909	-0.313752398	-0.880919649	1.06104077	0.910000416	-1.355205048	-0.86843161	1.492654057	-0.873196667	0.67306428	-0.8088684	0.38477834	71.81	4.00E-56	213	Ferrochelatase_(AHRD_V1_****_O64391_SOLTU);_contains_Interpro_domain(s)__IPR001015__Ferrochelatase_	AT2G30390	ATFC-II	"ferrochelatase_II;_Identical_to_Ferrochelatase-2,_chloroplast_precursor_(EC_4.99.1.1)_(Ferrochelatase_II)_(Protoheme_ferro-lyase_2)_(Heme_synthetase_2)_[Arabidopsis_Thaliana]_(GB:O04921;GB:O23623;GB:Q7GB39);_similar_to_ferrochelatase_[Arabidopsis_thaliana]_(TAIR:AT5G26030.2);_similar_to_ferrochelatase_[Nicotiana_tabacum]_(GB:CAC50871.1);_similar_to_ferrochelatase_[Oryza_sativa]_(GB:BAA22284.1);_similar_to_ferrochelatase_[Cucumis_sativus]_(GB:BAB20760.1);_contains_InterPro_domain_Ferrochelatase;_(InterPro:IPR001015)"
Ctaxi_contig_69454	Solyc05g018650.2.1	1	3	0.640409594	-0.292953852	-1.013856017	0.89226673	1.039130535	-1.264996989	-0.86843161	1.492654057	-0.873196667	0.67306428	-0.8088684	0.38477834	78.18	3.00E-20	93.2	Ferrochelatase_(AHRD_V1_****_O64391_SOLTU);_contains_Interpro_domain(s)__IPR001015__Ferrochelatase_	AT2G30390	ATFC-II	"ferrochelatase_II;_Identical_to_Ferrochelatase-2,_chloroplast_precursor_(EC_4.99.1.1)_(Ferrochelatase_II)_(Protoheme_ferro-lyase_2)_(Heme_synthetase_2)_[Arabidopsis_Thaliana]_(GB:O04921;GB:O23623;GB:Q7GB39);_similar_to_ferrochelatase_[Arabidopsis_thaliana]_(TAIR:AT5G26030.2);_similar_to_ferrochelatase_[Nicotiana_tabacum]_(GB:CAC50871.1);_similar_to_ferrochelatase_[Oryza_sativa]_(GB:BAA22284.1);_similar_to_ferrochelatase_[Cucumis_sativus]_(GB:BAB20760.1);_contains_InterPro_domain_Ferrochelatase;_(InterPro:IPR001015)"
Ctaxi_contig_69515	Solyc08g065220.2.1	1	3	0.917022209	-0.608175977	-0.973533707	0.823475591	0.957598104	-1.11638622	-0.855601457	1.475556748	-0.929642093	0.125748589	-0.680596317	0.86453453	67.31	0	759	Glycine_dehydrogenase_P_protein_(AHRD_V1_****_Q6V9T1_ORYSJ);_contains_Interpro_domain(s)__IPR003437__Glycine_cleavage_system_P-protein_	AT4G33010	AtGLDP1	"glycine_dehydrogenase_(decarboxylating),_putative_/_glycine_decarboxylase,_putative_/_glycine_cleavage_system_P-protein,_putative;_Identical_to_Putative_glycine_dehydrogenase_[decarboxylating]_2,_mitochondrial_precursor_(EC_1.4.4.2)_(Glycine_decarboxylase_2)_(Glycine_cleavage_system_P-protein_2)_[Arabidopsis_Thaliana]_(GB:Q94B78;GB:O82642;GB:Q8GTY1;GB:Q8VZF0);_similar_to_glycine_dehydrogenase_(decarboxylating),_putative_/_glycine_decarboxylase,_putative_/_glycine_cleavage_system_P-protein,_putative_[Arabidopsis_thaliana]_(TAIR:AT2G26080.1);_similar_to_Glycine_dehydrogenase_[decarboxylating],_mitochondrial_precursor_(Glycine_decarboxylase)_(Glycine_cleavage_system_P-protein)_(GB:P26969);_similar_to_Glycine_dehydrogenase_[decarboxylating],_mitochondrial_precursor_(Glycine_decarboxylase)_(Glycine_cleavage_system_P-protein)_(GB:O49954);_similar_to_Glycine_dehydrogenase_[decarboxylating],_mitochondrial_precursor_(Glycine_decarboxylase)_(Glycine_cleavage_system_P-protein)_(GB:O49850);_contains_InterPro_domain_Glycine_cleavage_system_P-protein;_(InterPro:IPR003437)"
Ctaxi_contig_69533	Solyc08g065220.2.1	1	3	0.312934866	-0.15406168	-1.186434487	0.875099528	1.236680906	-1.084219133	-0.855601457	1.475556748	-0.929642093	0.125748589	-0.680596317	0.86453453	68.4	4.00E-81	297	Glycine_dehydrogenase_P_protein_(AHRD_V1_****_Q6V9T1_ORYSJ);_contains_Interpro_domain(s)__IPR003437__Glycine_cleavage_system_P-protein_	AT4G33010	AtGLDP1	"glycine_dehydrogenase_(decarboxylating),_putative_/_glycine_decarboxylase,_putative_/_glycine_cleavage_system_P-protein,_putative;_Identical_to_Putative_glycine_dehydrogenase_[decarboxylating]_2,_mitochondrial_precursor_(EC_1.4.4.2)_(Glycine_decarboxylase_2)_(Glycine_cleavage_system_P-protein_2)_[Arabidopsis_Thaliana]_(GB:Q94B78;GB:O82642;GB:Q8GTY1;GB:Q8VZF0);_similar_to_glycine_dehydrogenase_(decarboxylating),_putative_/_glycine_decarboxylase,_putative_/_glycine_cleavage_system_P-protein,_putative_[Arabidopsis_thaliana]_(TAIR:AT2G26080.1);_similar_to_Glycine_dehydrogenase_[decarboxylating],_mitochondrial_precursor_(Glycine_decarboxylase)_(Glycine_cleavage_system_P-protein)_(GB:P26969);_similar_to_Glycine_dehydrogenase_[decarboxylating],_mitochondrial_precursor_(Glycine_decarboxylase)_(Glycine_cleavage_system_P-protein)_(GB:O49954);_similar_to_Glycine_dehydrogenase_[decarboxylating],_mitochondrial_precursor_(Glycine_decarboxylase)_(Glycine_cleavage_system_P-protein)_(GB:O49850);_contains_InterPro_domain_Glycine_cleavage_system_P-protein;_(InterPro:IPR003437)"
Ctaxi_contig_69517	Solyc08g065220.2.1	1	3	1.555272106	-0.630515389	-0.685607444	0.906726591	-0.230262727	-0.915613138	-0.855601457	1.475556748	-0.929642093	0.125748589	-0.680596317	0.86453453	67.02	0	753	Glycine_dehydrogenase_P_protein_(AHRD_V1_****_Q6V9T1_ORYSJ);_contains_Interpro_domain(s)__IPR003437__Glycine_cleavage_system_P-protein_	AT4G33010	AtGLDP1	"glycine_dehydrogenase_(decarboxylating),_putative_/_glycine_decarboxylase,_putative_/_glycine_cleavage_system_P-protein,_putative;_Identical_to_Putative_glycine_dehydrogenase_[decarboxylating]_2,_mitochondrial_precursor_(EC_1.4.4.2)_(Glycine_decarboxylase_2)_(Glycine_cleavage_system_P-protein_2)_[Arabidopsis_Thaliana]_(GB:Q94B78;GB:O82642;GB:Q8GTY1;GB:Q8VZF0);_similar_to_glycine_dehydrogenase_(decarboxylating),_putative_/_glycine_decarboxylase,_putative_/_glycine_cleavage_system_P-protein,_putative_[Arabidopsis_thaliana]_(TAIR:AT2G26080.1);_similar_to_Glycine_dehydrogenase_[decarboxylating],_mitochondrial_precursor_(Glycine_decarboxylase)_(Glycine_cleavage_system_P-protein)_(GB:P26969);_similar_to_Glycine_dehydrogenase_[decarboxylating],_mitochondrial_precursor_(Glycine_decarboxylase)_(Glycine_cleavage_system_P-protein)_(GB:O49954);_similar_to_Glycine_dehydrogenase_[decarboxylating],_mitochondrial_precursor_(Glycine_decarboxylase)_(Glycine_cleavage_system_P-protein)_(GB:O49850);_contains_InterPro_domain_Glycine_cleavage_system_P-protein;_(InterPro:IPR003437)"
Ctaxi_contig_69519	Solyc08g065220.2.1	1	3	0.777881085	-0.82130515	-0.297215103	1.522911471	-0.037115032	-1.145157271	-0.855601457	1.475556748	-0.929642093	0.125748589	-0.680596317	0.86453453	65.81	1.00E-54	213	Glycine_dehydrogenase_P_protein_(AHRD_V1_****_Q6V9T1_ORYSJ);_contains_Interpro_domain(s)__IPR003437__Glycine_cleavage_system_P-protein_	AT4G33010	AtGLDP1	"glycine_dehydrogenase_(decarboxylating),_putative_/_glycine_decarboxylase,_putative_/_glycine_cleavage_system_P-protein,_putative;_Identical_to_Putative_glycine_dehydrogenase_[decarboxylating]_2,_mitochondrial_precursor_(EC_1.4.4.2)_(Glycine_decarboxylase_2)_(Glycine_cleavage_system_P-protein_2)_[Arabidopsis_Thaliana]_(GB:Q94B78;GB:O82642;GB:Q8GTY1;GB:Q8VZF0);_similar_to_glycine_dehydrogenase_(decarboxylating),_putative_/_glycine_decarboxylase,_putative_/_glycine_cleavage_system_P-protein,_putative_[Arabidopsis_thaliana]_(TAIR:AT2G26080.1);_similar_to_Glycine_dehydrogenase_[decarboxylating],_mitochondrial_precursor_(Glycine_decarboxylase)_(Glycine_cleavage_system_P-protein)_(GB:P26969);_similar_to_Glycine_dehydrogenase_[decarboxylating],_mitochondrial_precursor_(Glycine_decarboxylase)_(Glycine_cleavage_system_P-protein)_(GB:O49954);_similar_to_Glycine_dehydrogenase_[decarboxylating],_mitochondrial_precursor_(Glycine_decarboxylase)_(Glycine_cleavage_system_P-protein)_(GB:O49850);_contains_InterPro_domain_Glycine_cleavage_system_P-protein;_(InterPro:IPR003437)"
Ctaxi_contig_69817	Solyc03g111940.2.1	1	3	0.811291399	-0.977457423	-0.601392449	1.513776076	0.103741286	-0.849958889	-0.517132842	1.322382552	-1.093366579	-0.118201792	-0.716598366	1.122917028	33.68	3.00E-08	53.5	Cytochrome_P450	NA	NA	NA
Ctaxi_contig_69868	Solyc04g015750.2.1	1	3	1.035352814	-0.579742944	-1.144340833	1.083648154	0.52022992	-0.915147111	-0.638866379	1.058067244	-0.967780224	0.168495942	-0.913389828	1.293473245	45.73	1.00E-31	132	"Magnesium_chelatase_H_subunit_(AHRD_V1_***-_D5KXY0_VITVI);_contains_Interpro_domain(s)__IPR011771__Magnesium-chelatase,_subunit_H_"	AT5G13630	ABAR	Encodes_magnesium_chelatase_involved_in_plastid-to-nucleus_signal_transduction.
Ctaxi_contig_69869	Solyc04g015750.2.1	1	3	0.606203953	-0.288912138	-1.256804633	0.778150786	1.164874532	-1.0035125	-0.638866379	1.058067244	-0.967780224	0.168495942	-0.913389828	1.293473245	27.61	7.00E-11	62.4	"Magnesium_chelatase_H_subunit_(AHRD_V1_***-_D5KXY0_VITVI);_contains_Interpro_domain(s)__IPR011771__Magnesium-chelatase,_subunit_H_"	AT5G13630	ABAR	Encodes_magnesium_chelatase_involved_in_plastid-to-nucleus_signal_transduction.
Ctaxi_contig_69870	Solyc04g015750.2.1	1	3	0.934898213	-0.718995755	-1.23750662	0.279178848	1.299665483	-0.557240168	-0.638866379	1.058067244	-0.967780224	0.168495942	-0.913389828	1.293473245	45.45	1.00E-09	58.2	"Magnesium_chelatase_H_subunit_(AHRD_V1_***-_D5KXY0_VITVI);_contains_Interpro_domain(s)__IPR011771__Magnesium-chelatase,_subunit_H_"	AT5G13630	ABAR	Encodes_magnesium_chelatase_involved_in_plastid-to-nucleus_signal_transduction.
Ctaxi_contig_69872	Solyc04g015750.2.1	1	3	0.877803635	-0.52347914	-0.982524271	0.551313357	1.19671223	-1.119825811	-0.638866379	1.058067244	-0.967780224	0.168495942	-0.913389828	1.293473245	50.67	9.00E-19	88.2	"Magnesium_chelatase_H_subunit_(AHRD_V1_***-_D5KXY0_VITVI);_contains_Interpro_domain(s)__IPR011771__Magnesium-chelatase,_subunit_H_"	AT5G13630	ABAR	Encodes_magnesium_chelatase_involved_in_plastid-to-nucleus_signal_transduction.
Ctaxi_contig_69875	Solyc04g015750.2.1	1	3	1.232037424	-0.243982058	-1.23531093	0.345708509	0.892103061	-0.990556007	-0.638866379	1.058067244	-0.967780224	0.168495942	-0.913389828	1.293473245	52.31	2.00E-12	67	"Magnesium_chelatase_H_subunit_(AHRD_V1_***-_D5KXY0_VITVI);_contains_Interpro_domain(s)__IPR011771__Magnesium-chelatase,_subunit_H_"	AT5G13630	ABAR	Encodes_magnesium_chelatase_involved_in_plastid-to-nucleus_signal_transduction.
Ctaxi_contig_69876	Solyc04g015750.2.1	1	3	0.527708701	-0.602513184	-0.98881974	1.344380232	0.735397861	-1.01615387	-0.638866379	1.058067244	-0.967780224	0.168495942	-0.913389828	1.293473245	39.13	2.00E-19	90.9	"Magnesium_chelatase_H_subunit_(AHRD_V1_***-_D5KXY0_VITVI);_contains_Interpro_domain(s)__IPR011771__Magnesium-chelatase,_subunit_H_"	AT5G13630	ABAR	Encodes_magnesium_chelatase_involved_in_plastid-to-nucleus_signal_transduction.
Ctaxi_contig_69881	Solyc04g015750.2.1	1	3	0.911832648	-0.327068212	-1.211900865	0.684572956	1.001474507	-1.058911034	-0.638866379	1.058067244	-0.967780224	0.168495942	-0.913389828	1.293473245	26.13	2.00E-09	60.5	"Magnesium_chelatase_H_subunit_(AHRD_V1_***-_D5KXY0_VITVI);_contains_Interpro_domain(s)__IPR011771__Magnesium-chelatase,_subunit_H_"	AT5G13630	ABAR	Encodes_magnesium_chelatase_involved_in_plastid-to-nucleus_signal_transduction.
Ctaxi_contig_13328	Solyc11g069150.1.1	1	4	1.653702522	-0.918861249	-0.71139331	0.603691114	0.107017468	-0.734156546	0.613301522	-1.457586734	1.059338993	-0.406212696	0.868180077	-0.677021161	55.88	9.00E-10	43.9	"Proteasome_subunit_beta_type_(AHRD_V1_***-_B9IKM7_POPTR);_contains_Interpro_domain(s)__IPR016295__Proteasome_endopeptidase_complex,_beta_subunit_"	AT1G56450	PBG1	"20S_proteasome_beta_subunit_PBG1_(PBG1)_mRNA,_complete_cds"
Ctaxi_contig_13777	Solyc03g116370.2.1	1	4	1.323003914	-0.939019051	-0.09587463	-0.288202027	1.066735053	-1.066643258	0.753183558	-0.946661903	1.665295756	-0.573525094	-0.573525094	-0.324767222	37.08	7.00E-12	65.9	Microtubule_plus-end_binding_protein_(AHRD_V1_****_B2LU37_BRANA);_contains_Interpro_domain(s)__IPR001715__Calponin-like_actin-binding_	AT5G62500	ATEB1	encodes_a_homolog_of_animal_microtubule-end-binding_protein._There_are_two_other_members_of_this_family._EB1_forms_foci_at_regions_where_the_minus_ends_of_microtubules_are_gathered_during_mitosis_and_early_cytokinesis.
Ctaxi_contig_14030	Solyc06g007200.2.1	1	4	0.316946474	-0.100487664	-0.654615158	0.748522717	1.232706627	-1.543072996	0.843890526	-1.798209377	0.794811271	0.017723064	0.524875368	-0.383090853	51.2	2.00E-29	124	Methionine_aminopeptidase_(AHRD_V1_**--_C5FF46_NANOT);_contains_Interpro_domain(s)__IPR004545__Proliferation-associated_protein_1_	AT3G51800	ATEBP1	"putative_nuclear_DNA-binding_protein_G2p_(AtG2)_mRNA,"
Ctaxi_contig_14031	Solyc06g007200.2.1	1	4	0.854312155	0.153999172	-1.038389469	0.662470314	0.808382826	-1.440774999	0.843890526	-1.798209377	0.794811271	0.017723064	0.524875368	-0.383090853	61.59	1.00E-50	195	Methionine_aminopeptidase_(AHRD_V1_**--_C5FF46_NANOT);_contains_Interpro_domain(s)__IPR004545__Proliferation-associated_protein_1_	AT3G51800	ATEBP1	"putative_nuclear_DNA-binding_protein_G2p_(AtG2)_mRNA,"
Ctaxi_contig_15268	Solyc08g076390.2.1	1	4	0.985766891	-1.275538067	-0.593856287	-0.576274801	1.300411923	0.159490341	0.972744099	-1.506799683	0.877377031	-0.782009962	-0.171660723	0.610349239	43.86	5.00E-54	133	Lysine-specific_demethylase_5A_(AHRD_V1_*---_KDM5A_HUMAN);_contains_Interpro_domain(s)__IPR013129__Transcription_factor_jumonji_	AT5G46910	NA	"transcription_factor_jumonji_(jmj)_family_protein;_similar_to_REF6_(RELATIVE_OF_EARLY_FLOWERING_6),_transcription_factor_[Arabidopsis_thaliana]_(TAIR:AT3G48430.1);_similar_to_transcription_factor_jumonji,_putative,_expressed_[Oryza_sativa_(japonica_cultivar-group)]_(GB:ABB48025.1);_similar_to_Os10g0577600_[Oryza_sativa_(japonica_cultivar-group)]_(GB:NP_001065492.1);_similar_to_putative_retinoblastoma_binding_protein_[Oryza_sativa_(japonica_cultivar-group)]_(GB:AAL58187.1);_contains_InterPro_domain_Transcription_factor_jumonji;_(InterPro:IPR013129);_contains_InterPro_domain_Transcription_factor_jumonji/aspartyl_beta-hydroxylase;_(InterPro:IPR003347);_contains_InterPro_domain_Transcription_factor_jumonji,_JmjN;_(InterPro:IPR003349)"
Ctaxi_contig_15844	Solyc05g012390.2.1	1	4	0.400196838	-0.541298007	-1.033131846	1.487666391	0.623413435	-0.936846811	1.448482456	-1.076847081	0.682824032	-1.090279685	-0.190295222	0.226115499	28.57	1.00E-11	69.3	Pentatricopeptide_repeat-containing_protein_(AHRD_V1_***-_D7KQQ2_ARALY);_contains_Interpro_domain(s)__IPR002885__Pentatricopeptide_repeat_	AT1G26460	NA	"pentatricopeptide_(PPR)_repeat-containing_protein;_similar_to_MEE40_(maternal_effect_embryo_arrest_40),_binding_[Arabidopsis_thaliana]_(TAIR:AT3G53700.1);_similar_to_Os07g0599000_[Oryza_sativa_(japonica_cultivar-group)]_(GB:NP_001060186.1);_similar_to_putative_membrane-associated_protein_[Oryza_sativa_(japonica_cultivar-group)]_(GB:AAL58263.1);_similar_to_Os07g0249100_[Oryza_sativa_(japonica_cultivar-group)]_(GB:NP_001059290.1);_contains_InterPro_domain_Pentatricopeptide_repeat;_(InterPro:IPR002885);_contains_InterPro_domain_Protein_prenyltransferase;_(InterPro:IPR008940)"
Ctaxi_contig_21162	Solyc12g009050.1.1	1	4	1.522813655	-0.189251935	-0.985097647	0.854626786	-0.269352601	-0.933738259	1.767114082	-0.840103416	0.43453625	0.028969083	-0.782165249	-0.60835075	61.67	6.00E-13	70.9	"Nuclear_transcription_factor_Y_subunit_A-3_(AHRD_V1_*-*-_B6TQI5_MAIZE);_contains_Interpro_domain(s)__IPR001289__CCAAT-binding_transcription_factor,_subunit_B_"	NA	NA	NA
Ctaxi_contig_21164	Solyc12g009050.1.1	1	4	1.577628772	-0.385551573	-1.09604461	0.838769674	-0.365760947	-0.569041316	1.767114082	-0.840103416	0.43453625	0.028969083	-0.782165249	-0.60835075	61.67	5.00E-13	70.9	"Nuclear_transcription_factor_Y_subunit_A-3_(AHRD_V1_*-*-_B6TQI5_MAIZE);_contains_Interpro_domain(s)__IPR001289__CCAAT-binding_transcription_factor,_subunit_B_"	NA	NA	NA
Ctaxi_contig_22534	Solyc01g106210.2.1	1	4	0.969986864	-0.595271876	-1.41747638	0.980584502	0.636092017	-0.573915126	0.634948993	-1.567163634	0.943948811	0.771847647	-0.808353954	0.024772137	41.13	2.00E-27	119	Chaperone_DnaK_(AHRD_V1_***-_A2Q199_MEDTR);_contains_Interpro_domain(s)__IPR012725__Chaperone_DnaK_	AT5G09590	HSC70-5	heat_shock_protein_70_(Hsc70-5);_nuclear
Ctaxi_contig_22536	Solyc01g106210.2.1	1	4	1.358765331	-0.486665271	-1.125332046	1.112129356	-0.279686495	-0.579210875	0.634948993	-1.567163634	0.943948811	0.771847647	-0.808353954	0.024772137	73.21	4.00E-103	372	Chaperone_DnaK_(AHRD_V1_***-_A2Q199_MEDTR);_contains_Interpro_domain(s)__IPR012725__Chaperone_DnaK_	AT5G09590	HSC70-5	heat_shock_protein_70_(Hsc70-5);_nuclear
Ctaxi_contig_22537	Solyc01g106210.2.1	1	4	0.345021632	-0.737576253	-0.979252331	0.294554454	1.702887263	-0.625634765	0.634948993	-1.567163634	0.943948811	0.771847647	-0.808353954	0.024772137	72.9	3.00E-101	365	Chaperone_DnaK_(AHRD_V1_***-_A2Q199_MEDTR);_contains_Interpro_domain(s)__IPR012725__Chaperone_DnaK_	AT5G09590	HSC70-5	heat_shock_protein_70_(Hsc70-5);_nuclear
Ctaxi_contig_22539	Solyc01g106210.2.1	1	4	1.149619488	-1.016934458	-1.119944689	0.630015861	0.860241912	-0.502998113	0.634948993	-1.567163634	0.943948811	0.771847647	-0.808353954	0.024772137	74.75	4.00E-38	153	Chaperone_DnaK_(AHRD_V1_***-_A2Q199_MEDTR);_contains_Interpro_domain(s)__IPR012725__Chaperone_DnaK_	AT5G09590	HSC70-5	heat_shock_protein_70_(Hsc70-5);_nuclear
Ctaxi_contig_22851	Solyc01g104590.2.1	1	4	0.612761198	1.124435479	-0.993922037	0.331403379	0.380537052	-1.455215072	0.253337742	-1.718295397	0.598421381	1.037908678	-0.602035936	0.430663531	62.81	4.00E-102	368	"Ribosomal_protein_L3_(AHRD_V1_***-_Q6SKP4_SOLLC);_contains_Interpro_domain(s)__IPR019926__Ribosomal_protein_L3,_conserved_site__IPR000597__Ribosomal_protein_L3_"	AT1G43170	ARP1	Encodes_a_cytoplasmic_ribosomal_protein.
Ctaxi_contig_25523	Solyc04g080180.1.1	1	4	1.612951349	-0.478261503	-1.33051409	0.521728094	0.029504918	-0.355408768	1.12748393	-0.627428296	0.391552996	-0.174547721	0.844433571	-1.56149448	21.19	1.00E-09	60.5	"Uncharacterized_membrane_protein_At1g75140_(AHRD_V1_***-_Y1514_ARATH);_contains_Interpro_domain(s)__IPR011044__Quinoprotein_amine_dehydrogenase,_beta_chain-like_"	AT1G75140	NA	"similar_to_unknown_protein_[Arabidopsis_thaliana]_(TAIR:AT1G19370.1);_similar_to_hypothetical_protein_[Oryza_sativa_(japonica_cultivar-group)]_(GB:BAC22202.1);_contains_InterPro_domain_Cytochrome_cd1-nitrite_reductase-like,_C-terminal_haem_d1;_(InterPro:IPR011048);_contains_InterPro_domain_WD40-like;_(InterPro:IPR011046)"
Ctaxi_contig_28910	Solyc06g005940.2.1	1	4	1.736363252	-0.015025139	-0.961196428	-0.083456395	0.303919712	-0.980605001	1.019854254	-1.006146536	1.236436206	-1.063718953	0.274154369	-0.460579341	34.76	7.00E-49	191	Protein_disulfide_isomerase_(AHRD_V1_****_Q6IV17_IPOBA);_contains_Interpro_domain(s)__IPR005792__Protein_disulphide_isomerase_	AT1G77510	ATPDI6	"Encodes_a_protein_disulfide_isomerase-like_(PDIL)_protein,_a_member_of_a_multigene_family_within_the_thioredoxin_(TRX)_superfamily."
Ctaxi_contig_29541	Solyc09g091560.2.1	1	4	1.009242428	-0.56612721	0.205242922	1.097838308	-0.206406735	-1.539789712	-0.183001179	-1.489250974	1.142179772	0.706763174	0.593176235	-0.769867029	23.26	1.00E-08	56.6	Ankyrin_repeat_domain-containing_protein_13C-A_(AHRD_V1_*-*-_C0H9Z7_SALSA);_contains_Interpro_domain(s)__IPR002110__Ankyrin_	AT1G04780	NA	ankyrin_repeat_family_protein;_similar_to_ankyrin_repeat_family_protein_[Arabidopsis_thaliana]_(TAIR:AT3G24210.1);_similar_to_unknown_protein_[Arabidopsis_thaliana]_(TAIR:AT3G04470.1);_similar_to_Os02g0810100_[Oryza_sativa_(japonica_cultivar-group)]_(GB:NP_001048467.1);_similar_to_Os07g0436100_[Oryza_sativa_(japonica_cultivar-group)]_(GB:NP_001059505.1);_similar_to_hypothetical_protein_[Oryza_sativa_(japonica_cultivar-group)]_(GB:BAC80109.1);_contains_InterPro_domain_Ankyrin;_(InterPro:IPR002110)
Ctaxi_contig_30950	Solyc06g050930.2.1	1	4	1.195258006	-0.425046282	-0.772906169	1.247745281	-0.142230753	-1.102820083	1.350042049	-0.649256862	1.12331743	-0.999649457	-0.133973639	-0.690479522	43.02	1.00E-14	74.7	"Endo_beta_n-acetylglucosaminidase_(AHRD_V1_*-*-_Q16SQ0_AEDAE);_contains_Interpro_domain(s)__IPR005201__Glycoside_hydrolase,_family_85_"	AT3G11040	NA	"glycosyl_hydrolase_family_85_protein;_similar_to_hydrolase,_acting_on_glycosyl_bonds_[Arabidopsis_thaliana]_(TAIR:AT5G05460.1);_similar_to_Os05g0346500_[Oryza_sativa_(japonica_cultivar-group)]_(GB:NP_001055263.1);_similar_to_unknown_protein_[Oryza_sativa_(japonica_cultivar-group)]_(GB:AAV43808.1);_contains_InterPro_domain_Glycoside_hydrolase,_family_85;_(InterPro:IPR005201)"
Ctaxi_contig_31292	Solyc07g047970.2.1	1	4	1.83577394	-0.45962879	-0.580473698	0.269227747	-0.062217226	-1.002681974	0.150647826	-1.295571302	1.467740246	0.098997143	0.512202608	-0.93401652	32.05	2.00E-06	47	"Prolactin_regulatory_element-binding_protein_(AHRD_V1_*--*_C0H9F8_SALSA);_contains_Interpro_domain(s)__IPR017986__WD40_repeat,_region_"	AT5G50650	NA	"WD-40_repeat_family_protein_/_St12p_protein,_putative;_similar_to_WD-40_repeat_family_protein_/_St12p_protein,_putative_[Arabidopsis_thaliana]_(TAIR:AT5G50550.1);_similar_to_St12p_protein_(GB:AAA32871.1);_contains_InterPro_domain_WD-40_repeat;_(InterPro:IPR001680);_contains_InterPro_domain_Nitrous_oxide_reductase,_N-terminal;_(InterPro:IPR011045)"
Ctaxi_contig_33643	Solyc01g079250.2.1	1	4	1.151866365	-0.782480937	0.672714878	-0.019611352	0.509847027	-1.532335981	0.486157237	-1.352319947	0.75109063	0.938417272	-1.170345495	0.347000303	88.31	7.00E-33	135	"mRNA_splicing_factor_ATP-dependent_RNA_helicase_(AHRD_V1_****_Q2UED4_ASPOR);_contains_Interpro_domain(s)__IPR014001__DEAD-like_helicase,_N-terminal_"	AT3G62310	NA	"RNA_helicase,_putative;_similar_to_RNA_helicase,_putative_[Arabidopsis_thaliana]_(TAIR:AT2G47250.1);_similar_to_ATP-dependent_RNA_helicase,_putative_[Arabidopsis_thaliana]_(TAIR:AT3G26560.1);_similar_to_EMB2733/ESP3_(EMBRYO_DEFECTIVE_2733),_ATP-dependent_RNA_helicase_[Arabidopsis_thaliana]_(TAIR:AT1G32490.1);_similar_to_Pre-mRNA_splicing_factor_ATP-dependent_RNA_helicase,_putative,_expressed_[Oryza_sativa_(japonica_cultivar-group)]_(GB:ABF95605.1);_similar_to_Helicase,_C-terminal_[Medicago_truncatula]_(GB:ABE87664.1);_similar_to_mRNA_splicing_factor_ATP-dependent_RNA_helicase_(ISS)_[Ostreococcus_tauri]_(GB:CAL50218.1);_contains_InterPro_domain_Helicase-associated_region;_(InterPro:IPR007502);_contains_InterPro_domain_DEAD/DEAH_box_helicase;_(InterPro:IPR001410);_contains_InterPro_domain_Protein_of_unknown_function_DUF1605;_(InterPro:IPR011709);_contains_InterPro_domain_DEAD/DEAH_box_helicase,_N-terminal;_(InterPro:IPR011545);_contains_InterPro_domain_Helicase,_C-terminal;_(InterPro:IPR001650)"
Ctaxi_contig_35957	Solyc01g081010.2.1	1	4	0.562667534	0.591757784	-1.255620234	0.679209683	0.742561682	-1.320576448	0.341672276	-1.611601494	1.240156945	0.625572166	-0.59721762	0.001417727	71.01	4.00E-87	317	"Nucleolar_GTP-binding_protein_(AHRD_V1_****_A8I0Z4_CHLRE);_contains_Interpro_domain(s)__IPR012973__NOG,_C-terminal_"	AT1G50920	NA	"GTP-binding_protein-related;_Identical_to_Probable_nucleolar_GTP-binding_protein_1_[Arabidopsis_Thaliana]_(GB:Q9C6I8);_similar_to_GTP-binding_protein-related_[Arabidopsis_thaliana]_(TAIR:AT1G10300.1);_similar_to_GTP-binding_protein_CRFG/NOG1_(ODN_superfamily)_(ISS)_[Ostreococcus_tauri]_(GB:CAL52519.1);_similar_to_putative_GTP_binding_protein_[Oryza_sativa_(japonica_cultivar-group)]_(GB:BAC06946.1);_similar_to_putative_nucleolar_GTP-binding_protein_[Oryza_sativa_(japonica_cultivar-group)]_(GB:BAD35220.1);_contains_InterPro_domain_GTP1/OBG;_(InterPro:IPR006073);_contains_InterPro_domain_Nucleolar_GTP-binding_1;_(InterPro:IPR010674);_contains_InterPro_domain_NOG,_C-terminal;_(InterPro:IPR012973)"
Ctaxi_contig_36380	Solyc06g071910.2.1	1	4	0.132516383	-0.977539886	-0.653448513	0.46513801	1.710320484	-0.676986478	-0.404417823	-1.213253468	1.061960469	-0.096012864	-0.677909012	1.329632697	48.86	4.00E-16	79.3	3-oxoacyl-reductase_(AHRD_V1_***-_B6THT6_MAIZE);_contains_Interpro_domain(s)__IPR011284__3-oxoacyl-(acyl-carrier-protein)_reductase_	AT1G24360	NA	"3-oxoacyl-(acyl-carrier_protein)_reductase,_chloroplast_/_3-ketoacyl-acyl_carrier_protein_reductase;_Identical_to_3-oxoacyl-[acyl-carrier-protein]_reductase,_chloroplast_precursor_(EC_1.1.1.100)_(3-ketoacyl-acyl_carrier_protein_reductase)_[Arabidopsis_Thaliana]_(GB:P33207;GB:O04463;GB:Q9FPJ6);_similar_to_tropinone_reductase,_putative_/_tropine_dehydrogenase,_putative_[Arabidopsis_thaliana]_(TAIR:AT2G29370.1);_similar_to_3-oxoacyl-[acyl-carrier-protein]_reductase_1,_chloroplast_precursor_(3-ketoacyl-acyl_carrier_protein_reductase_1)_(Beta-keto_acyl-carrier_protein_reductase_1)_(GB:Q93X62);_contains_InterPro_domain_Short-chain_dehydrogenase/reductase_SDR;_(InterPro:IPR002198);_contains_InterPro_domain_3-oxoacyl-(acyl-carrier-protein)_reductase;_(InterPro:IPR011284);_contains_InterPro_domain_Glucose/ribitol_dehydrogenase;_(InterPro:IPR002347)"
Ctaxi_contig_39008	Solyc08g068340.2.1	1	4	1.73208035	-1.040244866	-0.722107136	0.368134629	0.150247744	-0.488110721	1.043456864	-1.848017025	0.499760919	-0.258118277	0.178486043	0.384431476	50	3.00E-30	126	Eukaryotic_translation_initiation_factor_3_subunit_6-interacting_protein_(AHRD_V1_***-_B6SYA1_MAIZE);_contains_Interpro_domain(s)__IPR019382__RNA_polymerase_I-associated_factor_PAF67_	AT5G25757	NA	similar_to_unknown_protein_[Arabidopsis_thaliana]_(TAIR:AT5G25754.1);_similar_to_Os05g0227700_[Oryza_sativa_(japonica_cultivar-group)]_(GB:NP_001054968.1);_similar_to_Os01g0229100_[Oryza_sativa_(japonica_cultivar-group)]_(GB:NP_001042483.1);_similar_to_unknown_protein_[Oryza_sativa_(japonica_cultivar-group)]_(GB:AAT77307.1);_contains_domain_gb_def:_Hypothetical_protein_At5g25754_(PTHR13242:SF7);_contains_domain_TPR-like_(SSF48452);_contains_domain_UNCHARACTERIZED_(PTHR13242)
Ctaxi_contig_41603	Solyc02g082830.1.1	1	4	0.828985899	-0.631456004	-0.545186998	1.11437014	0.636710043	-1.40342308	1.012025165	-1.258152132	0.214023449	-1.129738062	1.025783816	0.136057764	58.84	1.00E-86	317	Phosphoserine_aminotransferase_(AHRD_V1_****_B9H657_POPTR);_contains_Interpro_domain(s)__IPR003248__Phosphoserine_aminotransferase_	AT4G35630	PSAT	Encodes_a_phosphoserine_aminotransferase_which_is_involved_in_serine_biosynthesis_in_the_chloroplast_which_operates_via_the_phosphorylated_pathway.
Ctaxi_contig_47798	Solyc06g063140.2.1	1	4	1.577510337	-0.299985708	-0.489762633	0.530507989	0.05893383	-1.377203816	1.014805002	-0.953792186	1.268817543	-1.20033377	-0.038599945	-0.090896644	94.69	2.00E-165	580	26S_protease_regulatory_subunit_7_(AHRD_V1_***-_B5DG36_SALSA);_contains_Interpro_domain(s)__IPR005937__26S_proteasome_subunit_P45_	AT1G53750	RPT1A	"26S_proteasome_AAA-ATPase_subunit_RPT1a_(RPT1a)_mRNA,"
Ctaxi_contig_47814	Solyc06g063140.2.1	1	4	0.656604826	-0.441417367	-0.800053098	1.494243148	0.282769563	-1.192147071	1.014805002	-0.953792186	1.268817543	-1.20033377	-0.038599945	-0.090896644	82.5	7.00E-113	403	26S_protease_regulatory_subunit_7_(AHRD_V1_***-_B5DG36_SALSA);_contains_Interpro_domain(s)__IPR005937__26S_proteasome_subunit_P45_	AT1G53750	RPT1A	"26S_proteasome_AAA-ATPase_subunit_RPT1a_(RPT1a)_mRNA,"
Ctaxi_contig_49936	Solyc12g014320.1.1	1	4	0.816704132	-1.150265382	-0.641315805	0.474951374	1.310164778	-0.810239098	1.444684574	-1.200362918	0.584247438	-0.977286624	-0.212453614	0.361171144	31.79	3.00E-55	212	Anaphase_promoting_complex_subunit_6/cell_division_cycle_protein_(IC)_(AHRD_V1_**--_Q5SCA1_OSTTA);_contains_Interpro_domain(s)__IPR011990__Tetratricopeptide-like_helical_	AT1G78770	APC6	"cell_division_cycle_family_protein;_similar_to_SEC_(SECRET_AGENT),_transferase,_transferring_glycosyl_groups_[Arabidopsis_thaliana]_(TAIR:AT3G04240.1);_similar_to_Hypothetical_protein_[Oryza_sativa_(japonica_cultivar-group)]_(GB:AAO06969.1);_similar_to_TPR_repeat_[Medicago_truncatula]_(GB:ABE85363.1);_similar_to_TPR_Domain_containing_protein,_expressed_[Oryza_sativa_(japonica_cultivar-group)]_(GB:ABF94847.1);_contains_InterPro_domain_Tetratricopeptide_region;_(InterPro:IPR013026);_contains_InterPro_domain_Tetratricopeptide_TPR_1;_(InterPro:IPR001440);_contains_InterPro_domain_Tetratricopeptide_TPR_2;_(InterPro:IPR013105);_contains_InterPro_domain_Tetratricopeptide-like_helical;_(InterPro:IPR011990)"
Ctaxi_contig_52340	Solyc02g085780.2.1	1	4	0.635123722	1.065023091	-0.412967555	0.028592806	0.443330536	-1.759102601	-0.111584478	-1.549377916	1.128649556	1.073771944	-0.353045971	-0.188413135	42.86	1.00E-07	52.8	Regulator_of_chromosome_condensation_(RCC1)-like_protein_(AHRD_V1_**--_D0NEM9_PHYIN);_contains_Interpro_domain(s)__IPR009091__Regulator_of_chromosome_condensation/beta-lactamase-inhibitor_protein_II_	AT5G16040	NA	"regulator_of_chromosome_condensation_(RCC1)_family_protein;_similar_to_regulator_of_chromosome_condensation_(RCC1)_family_protein_[Arabidopsis_thaliana]_(TAIR:AT3G02510.1);_similar_to_hypothetical_protein_[Cleome_spinosa]_(GB:ABD96878.1);_contains_InterPro_domain_Regulator_of_chromosome_condensation,_RCC1;_(InterPro:IPR000408);_contains_InterPro_domain_Regulator_of_chromosome_condensation/beta-lactamase-inhibitor_protein_II;_(InterPro:IPR009091)"
Ctaxi_contig_53543	Solyc07g041870.2.1	1	4	1.528093506	-0.527818701	-1.396071764	0.61365671	0.027112932	-0.244972683	1.67765844	-1.158795005	0.562102055	-0.475624815	-0.544806607	-0.060534067	25.33	2.00E-16	83.6	Tubulin--tyrosine_ligase-like_protein_12_(AHRD_V1_***-_B6U4S2_MAIZE);_contains_Interpro_domain(s)__IPR004344__Tubulin-tyrosine_ligase_	AT1G77550	NA	"protein_binding_/_tubulin-tyrosine_ligase;_similar_to_Tubulin-tyrosine_ligase_family_protein,_expressed_[Oryza_sativa_(japonica_cultivar-group)]_(GB:ABF94288.1);_similar_to_Hypothetical_protein_[Oryza_sativa_(japonica_cultivar-group)]_(GB:AAO13468.1);_similar_to_Os03g0179000_[Oryza_sativa_(japonica_cultivar-group)]_(GB:NP_001049155.1);_contains_InterPro_domain_Leucine-rich_repeat;_(InterPro:IPR001611);_contains_InterPro_domain_Tubulin-tyrosine_ligase;_(InterPro:IPR004344)"
Ctaxi_contig_54046	Solyc01g068070.2.1	1	4	0.665604429	-0.641562172	-0.833252975	0.14141137	1.600407282	-0.932607934	1.673514484	-1.107950033	0.588743323	-0.718545	-0.301325323	-0.134437452	30.37	9.00E-36	148	"Wd-repeat_protein_(AHRD_V1_*-*-_C1FDE0_9CHLO);_contains_Interpro_domain(s)__IPR017986__WD40_repeat,_region_"	NA	NA	NA
Ctaxi_contig_54910	Solyc06g071210.2.1	1	4	1.026113008	-0.106332426	-1.860827968	0.488550985	-0.030701426	0.483197828	0.582909285	-1.235767684	0.918665033	1.00260397	-1.123849102	-0.144561503	58.57	1.00E-46	181	Ribosomal_protein_S6_kinase_2_alpha_(AHRD_V1_****_KS6AA_CHICK);_contains_Interpro_domain(s)__IPR002290__Serine/threonine_protein_kinase_	AT3G08720	ATPK19	"Encodes_a_ribosomal-protein_S6_kinase._Gene_expression_is_induced_by_cold_and_salt_(NaCl).__Activation_of_AtS6k_is_regulated_by_1-naphthylacetic_acid_and_kinetin,_at_least_in_part,_via_a_lipid_kinase-dependent_pathway._Phosphorylates_specifically_mammalian_and_plant_S6_at_25_degrees_C_but_not_at_37_degrees_C._Involved_in_translational_up-regulation_of_ribosomal_proteins."
Ctaxi_contig_55632	Solyc03g112530.2.1	1	4	1.194285014	0.076055015	-0.761582916	1.127846598	-0.384356811	-1.252246899	1.520281463	-0.936332292	0.674561974	-1.117557897	0.151021337	-0.291974586	52.4	2.00E-92	335	"Guanine_nucleotide-binding_protein_G(I)/G(S)/G(T)_subunit_beta-3_(AHRD_V1_**-*_GBB3_HUMAN);_contains_Interpro_domain(s)__IPR020472__G-protein_beta_WD-40_repeat,_region_"	AT5G52820	NA	"WD-40_repeat_family_protein_/_notchless_protein,_putative;_similar_to_transducin_family_protein_/_WD-40_repeat_family_protein_[Arabidopsis_thaliana]_(TAIR:AT3G49660.1);_similar_to_transducin_family_protein_/_WD-40_repeat_family_protein_[Arabidopsis_thaliana]_(TAIR:AT4G02730.1);_similar_to_Putative_notchless_protein_homolog_[Oryza_sativa_(japonica_cultivar-group)]_(GB:AAK00422.2);_similar_to_notchless-like_protein_[Solanum_chacoense]_(GB:AAR88094.1);_similar_to_Notchless,_putative,_expressed_[Oryza_sativa_(japonica_cultivar-group)]_(GB:ABB46583.1);_contains_InterPro_domain_WD-40_repeat;_(InterPro:IPR001680);_contains_InterPro_domain_NLE;_(InterPro:IPR012972);_contains_InterPro_domain_G-protein,_beta_subunit;_(InterPro:IPR001632)"
Ctaxi_contig_56388	Solyc01g109940.2.1	1	4	0.570537535	-0.114032549	-1.031684425	0.467852826	1.352213456	-1.244886843	0.460044365	-0.744944936	1.637010658	-1.24235331	-0.009341002	-0.100415775	83.18	3.00E-159	558	26S_protease_regulatory_subunit_(AHRD_V1_***-_C0NAB1_AJECG);_contains_Interpro_domain(s)__IPR005937__26S_proteasome_subunit_P45_	AT1G45000	NA	"26S_proteasome_regulatory_complex_subunit_p42D,_putative;_similar_to_RPT4A_(regulatory_particle_triple-A_4A),_ATPase_[Arabidopsis_thaliana]_(TAIR:AT5G43010.1);_similar_to_26S_proteasome_regulatory_particle_triple-A_ATPase_subunit4b_[Oryza_sativa_(japonica_cultivar-group)]_(GB:BAB78495.1);_similar_to_AAA_ATPase;_26S_proteasome_subunit_P45;_Nucleic_acid-binding,_OB-fold_[Medicago_truncatula]_(GB:ABE79655.1);_similar_to_26S_proteasome_AAA-ATPase_subunit_RPT4a_[Solanum_tuberosum]_(GB:BAC23035.1);_contains_InterPro_domain_26S_proteasome_subunit_P45;_(InterPro:IPR005937);_contains_InterPro_domain_Nucleic_acid-binding,_OB-fold;_(InterPro:IPR008994);_contains_InterPro_domain_AAA_ATPase;_(InterPro:IPR003593);_contains_InterPro_domain_AAA_ATPase,_central_region;_(InterPro:IPR003959)"
Ctaxi_contig_58040	Solyc01g111710.2.1	1	4	0.747187764	-0.319965461	-0.897217172	-0.129535778	1.591631392	-0.992100746	0.712465589	-0.785736746	1.238861005	-0.872505221	0.729819284	-1.022903911	44.73	7.00E-31	130	26S_proteasome_non-ATPase_regulatory_subunit_3_(AHRD_V1_***-_B6TBG8_MAIZE);_contains_Interpro_domain(s)__IPR013143__PCI/PINT_associated_module_	AT1G75990	NA	"26S_proteasome_regulatory_subunit_S3,_putative_(RPN3);_Identical_to_Probable_26S_proteasome_non-ATPase_regulatory_subunit_3b_(26S_proteasome_subunit_S3-b)_[Arabidopsis_Thaliana]_(GB:Q9LQR8);_similar_to_EMB2719_(EMBRYO_DEFECTIVE_2719),_binding_[Arabidopsis_thaliana]_(TAIR:AT1G20200.1);_similar_to_Probable_26S_proteasome_non-ATPase_regulatory_subunit_3_(26S_proteasome_subunit_S3)_(Nuclear_antigen_21D7)_(GB:P93768);_similar_to_nuclear_antigen_21D7_-_carrot_(GB:JQ2257);_similar_to_Probable_26S_proteasome_non-ATPase_regulatory_subunit_3_(26S_proteasome_subunit_S3)_(Nuclear_antigen_21D7)_(GB:Q06364);_contains_InterPro_domain_26S_proteasome_regulatory_subunit,_C-terminal;_(InterPro:IPR013586);_contains_InterPro_domain_PCI/PINT_associated_module;_(InterPro:IPR013143);_contains_InterPro_domain_Proteasome_component_region_PCI;_(InterPro:IPR000717)"
Ctaxi_contig_58043	Solyc01g111710.2.1	1	4	1.016809615	-1.162953038	-0.839581271	0.383792905	1.189865156	-0.587933368	0.712465589	-0.785736746	1.238861005	-0.872505221	0.729819284	-1.022903911	54.39	1.00E-28	120	26S_proteasome_non-ATPase_regulatory_subunit_3_(AHRD_V1_***-_B6TBG8_MAIZE);_contains_Interpro_domain(s)__IPR013143__PCI/PINT_associated_module_	AT1G75990	NA	"26S_proteasome_regulatory_subunit_S3,_putative_(RPN3);_Identical_to_Probable_26S_proteasome_non-ATPase_regulatory_subunit_3b_(26S_proteasome_subunit_S3-b)_[Arabidopsis_Thaliana]_(GB:Q9LQR8);_similar_to_EMB2719_(EMBRYO_DEFECTIVE_2719),_binding_[Arabidopsis_thaliana]_(TAIR:AT1G20200.1);_similar_to_Probable_26S_proteasome_non-ATPase_regulatory_subunit_3_(26S_proteasome_subunit_S3)_(Nuclear_antigen_21D7)_(GB:P93768);_similar_to_nuclear_antigen_21D7_-_carrot_(GB:JQ2257);_similar_to_Probable_26S_proteasome_non-ATPase_regulatory_subunit_3_(26S_proteasome_subunit_S3)_(Nuclear_antigen_21D7)_(GB:Q06364);_contains_InterPro_domain_26S_proteasome_regulatory_subunit,_C-terminal;_(InterPro:IPR013586);_contains_InterPro_domain_PCI/PINT_associated_module;_(InterPro:IPR013143);_contains_InterPro_domain_Proteasome_component_region_PCI;_(InterPro:IPR000717)"
Ctaxi_contig_58273	Solyc09g008840.2.1	1	4	0.292955345	-0.824927872	-0.481320815	0.502377446	1.600653253	-1.089737358	0.420205014	-1.36850552	1.425289981	-0.550809275	0.590558398	-0.516738599	57.14	7.00E-44	173	Pyruvate_kinase_(AHRD_V1_***-_A9P7U5_POPTR);_contains_Interpro_domain(s)__IPR001697__Pyruvate_kinase_	AT3G52990	NA	"pyruvate_kinase,_putative;_similar_to_pyruvate_kinase,_putative_[Arabidopsis_thaliana]_(TAIR:AT2G36580.1);_similar_to_Pyruvate_kinase_[Medicago_truncatula]_(GB:ABE80121.1);_similar_to_Os11g0148500_[Oryza_sativa_(japonica_cultivar-group)]_(GB:NP_001065749.1);_similar_to_pyruvate_kinase-like_[Deschampsia_antarctica]_(GB:AAM22747.1);_contains_InterPro_domain_Pyruvate_kinase;_(InterPro:IPR001697)"
Ctaxi_contig_61004	Solyc10g053970.1.1	1	4	1.247908566	-0.835109545	0.54693743	0.73739125	-0.367778747	-1.329348955	0.97285347	-1.314387134	0.693416835	-0.941804955	0.921105945	-0.33118416	31.93	1.00E-28	123	"SEC14-like_protein_(AHRD_V1_**--_Q9T026_ARATH);_contains_Interpro_domain(s)__IPR001251__Cellular_retinaldehyde-binding/triple_function,_C-terminal_"	AT2G21520	NA	"transporter;_similar_to_SEC14_cytosolic_factor,_putative_/_phosphoglyceride_transfer_protein,_putative_[Arabidopsis_thaliana]_(TAIR:AT4G39170.1);_similar_to_Cellular_retinaldehyde-binding/triple_function,_N-terminal_[Medicago_truncatula]_(GB:ABE85412.1);_similar_to_Cellular_retinaldehyde-binding/triple_function,_N-terminal_[Medicago_truncatula]_(GB:ABE79642.1);_similar_to_phosphatidylinositol_transfer-like_protein_III_[Lotus_japonicus]_(GB:AAK63247.1);_contains_InterPro_domain_Phosphatidylinositol_transfer_protein-like,_N-terminal;_(InterPro:IPR011074);_contains_InterPro_domain_Cellular_retinaldehyde-binding/triple_function,_C-terminal;_(InterPro:IPR001251);_contains_InterPro_domain_Cellular_retinaldehyde-binding/triple_function,_N-terminal;_(InterPro:IPR008273);_contains_InterPro_domain_Cellular_retinaldehyde_binding/alpha-tocopherol_transport;_(InterPro:IPR001071)"
Ctaxi_contig_66559	Solyc01g091620.2.1	1	4	1.379337427	-0.333881489	-1.120584219	-0.086104471	1.005232632	-0.84399988	1.612865818	-1.460833384	0.254489074	-0.290844656	0.175167804	-0.290844656	55.68	4.00E-23	102	Glycogen_synthase_kinase_(AHRD_V1_****_C7AE95_SOYBN);_contains_Interpro_domain(s)__IPR002290__Serine/threonine_protein_kinase_	AT4G00720	ASKTHETA	"shaggy-related_protein_kinase_theta_/_ASK-theta_(ASK8);_Identical_to_Shaggy-related_protein_kinase_theta_(EC_2.7.11.1)_(ASK-theta)_(ASK8)_[Arabidopsis_Thaliana]_(GB:Q96287;GB:P93731);_similar_to_ATSK11_(Arabidopsis_thaliana_SHAGGY-related_kinase_11),_protein_kinase_[Arabidopsis_thaliana]_(TAIR:AT5G26751.1);_similar_to_shaggy-related_protein_kinase_beta_/_ASK-beta_(ASK2)_[Arabidopsis_thaliana]_(TAIR:AT3G61160.2);_similar_to_protein_kinase_family_protein_[Arabidopsis_thaliana]_(TAIR:AT5G14640.1);_similar_to_Shaggy-related_protein_kinase_theta_(ASK-theta)_(GB:O04160);_similar_to_Ser/Thr_protein_kinase_[Lotus_japonicus]_(GB:BAD95891.1);_similar_to_NSK6;_Shaggy-like_kinase_6_[Nicotiana_tabacum]_(GB:CAA69899.1);_contains_InterPro_domain_Serine/threonine_protein_kinase;_(InterPro:IPR002290);_contains_InterPro_domain_Protein_kinase-like;_(InterPro:IPR011009);_contains_InterPro_domain_Protein_kinase;_(InterPro:IPR000719);_contains_InterPro_domain_Serine/threonine_protein_kinase,_active_site;_(InterPro:IPR008271)"
Ctaxi_contig_67379	Solyc11g065750.1.1	1	4	1.598153362	-0.627432617	-0.595468266	0.923951443	-0.649642547	-0.649561375	-0.246713526	-1.284519339	1.080712513	1.289882676	-0.190398482	-0.648963841	23.21	1.00E-31	138	Armadillo_repeat-containing_protein_(AHRD_V1_*-*-_Q55D97_DICDI);_contains_Interpro_domain(s)__IPR011989__Armadillo-like_helical_	AT1G51350	NA	"armadillo/beta-catenin_repeat_family_protein;_similar_to_binding_[Arabidopsis_thaliana]_(TAIR:AT2G22125.1);_similar_to_Armadillo/beta-catenin-like_repeat_family_protein,_expressed_[Oryza_sativa_(japonica_cultivar-group)]_(GB:ABA94931.2);_contains_InterPro_domain_Armadillo;_(InterPro:IPR000225);_contains_InterPro_domain_Armadillo-like_helical;_(InterPro:IPR011989);_contains_InterPro_domain_HEAT;_(InterPro:IPR000357)"
Ctaxi_contig_9326	Solyc03g118830.2.1	1	5	0.78776957	-0.684149811	-1.108418141	1.190727523	0.69686152	-0.882790662	-0.582433456	-0.410823598	-0.301617325	1.882508134	-0.878850483	0.291216728	48.99	6.00E-34	139	Conserved_transmembrane_protein_(AHRD_V1_**--_A0PNM5_MYCUA);_contains_Interpro_domain(s)__IPR010721__Protein_of_unknown_function_DUF1295_	AT1G18180	NA	"similar_to_unknown_protein_[Arabidopsis_thaliana]_(TAIR:AT1G73650.3);_similar_to_hypothetical_protein_MtrDRAFT_AC139526g26v1_[Medicago_truncatula]_(GB:ABE80157.1);_contains_InterPro_domain_Protein_of_unknown_function_DUF1295;_(InterPro:IPR010721);_contains_InterPro_domain_3-oxo-5-alpha-steroid_4-dehydrogenase,_C-terminal;_(InterPro:IPR001104)"
Ctaxi_contig_9594	Solyc02g062640.2.1	1	5	1.026609694	-1.236274048	0.655742318	0.980069984	-0.641607665	-0.784540283	-0.378417922	-0.853640429	0.255212087	1.81288586	-0.88004168	0.044002084	29.27	9.00E-13	69.7	Pantetheine-phosphate_adenylyltransferase_(AHRD_V1_****_A8NED5_COPC7);_contains_Interpro_domain(s)__IPR004820__Cytidylyltransferase_	AT2G18250	ATCOAD	At2g18250_encodes_pantetheine-phosphate_adenylyltransferase_catalyzing_the_formation_of__dephospho-CoA_from_pantetheine_4'-phosphate._The_enzyme_is_involved_in_coenzyme_A_biosynthesis.
Ctaxi_contig_9596	Solyc02g062640.2.1	1	5	0.661700486	-0.999324952	0.598781301	1.365065939	-0.714984471	-0.911238305	-0.378417922	-0.853640429	0.255212087	1.81288586	-0.88004168	0.044002084	33.11	1.00E-15	79.3	Pantetheine-phosphate_adenylyltransferase_(AHRD_V1_****_A8NED5_COPC7);_contains_Interpro_domain(s)__IPR004820__Cytidylyltransferase_	AT2G18250	ATCOAD	At2g18250_encodes_pantetheine-phosphate_adenylyltransferase_catalyzing_the_formation_of__dephospho-CoA_from_pantetheine_4'-phosphate._The_enzyme_is_involved_in_coenzyme_A_biosynthesis.
Ctaxi_contig_17281	Solyc02g086680.2.1	1	5	1.114614939	0.350688794	-0.378910779	1.035121683	-1.351608186	-0.76990645	-0.898151833	0.385676964	-0.612856545	1.384210472	-1.056649215	0.797770158	49.22	6.00E-30	126	Peptide_deformylase-like_(AHRD_V1_****_Q5VNP3_ORYSJ);_contains_Interpro_domain(s)__IPR000181__Formylmethionine_deformylase_	AT5G14660	ATDEF2	encodes_a_peptide_deformylase-like_protein
Ctaxi_contig_18149	Solyc02g089890.2.1	1	5	0.862167616	-1.173330906	-0.788970389	1.077630646	0.751503605	-0.729000573	-0.521488191	-0.638336168	-0.067079394	1.945302423	-0.729217927	0.010819257	29.17	1.00E-21	100	NAD-dependent_epimerase/dehydratase_(AHRD_V1_*-*-_D3NY83_AZOS1);_contains_Interpro_domain(s)__IPR016040__NAD(P)-binding_domain_	NA	NA	NA
Ctaxi_contig_20800	Solyc12g009890.1.1	1	5	1.311740698	-0.39271664	-1.22238279	0.80314593	0.406213591	-0.906000789	-1.583982379	-0.273644796	0.247332797	1.226139184	0.815671989	-0.431516794	53.85	2.00E-14	76.3	"Vacuolar_ATPase_subunit_H_protein_(AHRD_V1_***-_B6SIW6_MAIZE);_contains_Interpro_domain(s)__IPR004908__ATPase,_V1_complex,_subunit_H_"	AT3G42050	NA	"vacuolar_ATP_synthase_subunit_H_family_protein;_Identical_to_Probable_vacuolar_ATP_synthase_subunit_H_(EC_3.6.3.14)_(V-ATPase_H_subunit)_(Vacuolar_proton_pump_subunit_H)_[Arabidopsis_Thaliana]_(GB:Q9LX65);_similar_to_putative_vacuolar_ATPase_subunit_H_[Mesembryanthemum_crystallinum]_(GB:CAD27445.1);_similar_to_Probable_vacuolar_ATP_synthase_subunit_H_(V-ATPase_H_subunit)_(Vacuolar_proton_pump_subunit_H)_(GB:Q84ZC0);_similar_to_putative_vacuolar_ATPase_subunit_H_protein_[Suaeda_maritima_subsp._salsa]_(GB:AAO65974.1);_contains_InterPro_domain_Armadillo-like_helical;_(InterPro:IPR011989);_contains_InterPro_domain_ATPase,_V1_complex,_subunit_H,_C-terminal;_(InterPro:IPR011987);_contains_InterPro_domain_ATPase,_V1_complex,_subunit_H;_(InterPro:IPR004908)"
Ctaxi_contig_20804	Solyc12g009890.1.1	1	5	0.383077991	-0.006436411	-1.27672938	0.467567243	1.422704594	-0.990184037	-1.583982379	-0.273644796	0.247332797	1.226139184	0.815671989	-0.431516794	35.63	1.00E-10	61.2	"Vacuolar_ATPase_subunit_H_protein_(AHRD_V1_***-_B6SIW6_MAIZE);_contains_Interpro_domain(s)__IPR004908__ATPase,_V1_complex,_subunit_H_"	AT3G42050	NA	"vacuolar_ATP_synthase_subunit_H_family_protein;_Identical_to_Probable_vacuolar_ATP_synthase_subunit_H_(EC_3.6.3.14)_(V-ATPase_H_subunit)_(Vacuolar_proton_pump_subunit_H)_[Arabidopsis_Thaliana]_(GB:Q9LX65);_similar_to_putative_vacuolar_ATPase_subunit_H_[Mesembryanthemum_crystallinum]_(GB:CAD27445.1);_similar_to_Probable_vacuolar_ATP_synthase_subunit_H_(V-ATPase_H_subunit)_(Vacuolar_proton_pump_subunit_H)_(GB:Q84ZC0);_similar_to_putative_vacuolar_ATPase_subunit_H_protein_[Suaeda_maritima_subsp._salsa]_(GB:AAO65974.1);_contains_InterPro_domain_Armadillo-like_helical;_(InterPro:IPR011989);_contains_InterPro_domain_ATPase,_V1_complex,_subunit_H,_C-terminal;_(InterPro:IPR011987);_contains_InterPro_domain_ATPase,_V1_complex,_subunit_H;_(InterPro:IPR004908)"
Ctaxi_contig_21160	Solyc08g066840.2.1	1	5	1.223658169	-0.47960391	-0.775378312	1.313057971	-0.38998143	-0.891752488	-0.890086392	0.146635429	-1.024580034	1.754955226	0.174654937	-0.161579167	28.44	1.00E-16	84.7	Aquaporin-like_protein_(AHRD_V1_***-_O65860_PICAB);_contains_Interpro_domain(s)__IPR012269__Aquaporin_	AT2G25810	TIP4;1	"TIP4;1_(tonoplast_intrinsic_protein_4;1);_water_channel;_Identical_to_Aquaporin_TIP4.1_(Tonoplast_intrinsic_protein_4.1)_(Epsilon-tonoplast_intrinsic_protein)_(Epsilon-TIP)_(TIP4.1)_[Arabidopsis_Thaliana]_(GB:O82316;GB:Q53XD1);_similar_to_GAMMA-TIP_(Tonoplast_intrinsic_protein_(TIP)_gamma),_water_channel_[Arabidopsis_thaliana]_(TAIR:AT2G36830.1);_similar_to_aquaglyceroporin;_tonoplast_intrinsic_protein_(TIPa)_[Nicotiana_tabacum]_(GB:CAB40742.1);_contains_InterPro_domain_Aquaporin;_(InterPro:IPR012269);_contains_InterPro_domain_Major_intrinsic_protein;_(InterPro:IPR000425)"
Ctaxi_contig_21348	Solyc12g014530.1.1	1	5	1.503629603	-0.139789094	0.263370273	0.40955704	-0.566584964	-1.470182858	-0.633914688	-0.769038609	-0.208524569	1.873384724	-0.588873382	0.326966523	58.72	3.00E-131	464	L-aspartate_oxidase_(AHRD_V1_***-_D7M6M9_ARALY);_contains_Interpro_domain(s)__IPR005288__L-aspartate_oxidase_	AT5G14760	AO	At5g14760_encodes_for_L-aspartate_oxidase_involved_in_the_early_steps_of_NAD_biosynthesis._In_contrary_to_the_EC_1.4.3.16_(l-aspartate_oxidase_-_deaminating)_the_enzyme_catalyzes_the_reaction__L-aspartate_+_O2_=_iminoaspartate_(alpha-iminosuccinate)_+_H2O2
Ctaxi_contig_21459	Solyc07g007560.2.1	1	5	0.267836239	-0.563374096	-1.176178619	0.932588273	1.321330886	-0.782202683	-0.765619564	-0.134968815	-0.622289848	1.305494826	-0.95911468	1.176498082	62.5	2.00E-36	147	"Vesicular_glutamate_transporter_3_(AHRD_V1_**-*_B5AU16_DANRE);_contains_Interpro_domain(s)__IPR016196__Major_facilitator_superfamily,_general_substrate_transporter_"	AT5G20380	PHT4;5	"transporter-related;_similar_to_ANTR2_(anion_transporter_2),_organic_anion_transporter_[Arabidopsis_thaliana]_(TAIR:AT4G00370.1);_similar_to_Major_facilitator_superfamily_MFS_1_[Medicago_truncatula]_(GB:ABE87274.1);_contains_InterPro_domain_Major_facilitator_superfamily;_(InterPro:IPR007114);_contains_InterPro_domain_Major_facilitator_superfamily_MFS_1;_(InterPro:IPR011701)"
Ctaxi_contig_22716	Solyc07g061990.2.1	1	5	1.27341324	-0.584458868	-0.98620016	1.062234233	0.184643579	-0.949632024	-0.88058987	0.318779845	-0.574434969	1.720148671	-0.867964926	0.284061248	67.8	4.00E-40	159	Solanesyl_diphosphate_synthase_(AHRD_V1_***-_Q09IV6_SOLLC);_contains_Interpro_domain(s)__IPR014120__Solanesyl_diphosphate_synthase_	AT1G78510	SPS1	Encodes_a_protein_with_solanesyl_diphosphate_synthase_activity.
Ctaxi_contig_25950	Solyc05g012460.2.1	1	5	0.435303275	-0.683647347	-0.53436162	1.134245284	0.988122943	-1.339662535	0.845777295	-0.932970831	-0.305177375	1.525886873	-0.985286952	-0.14822901	29.73	3.00E-06	46.6	Cobalamin_synthesis_protein_P_(AHRD_V1_**--_B7KCN9_CYAP7);_contains_Interpro_domain(s)__IPR003495__Cobalamin_(vitamin_B12)_biosynthesis_CobW-like_	AT1G26520	NA	"similar_to_PRLI-interacting_factor_L,_putative_[Arabidopsis_thaliana]_(TAIR:AT1G15730.1);_similar_to_Os07g0598900_[Oryza_sativa_(japonica_cultivar-group)]_(GB:NP_001060185.1);_similar_to_COBW_domain_containing_protein1_[Gallus_gallus]_(GB:NP_001026607.1);_contains_InterPro_domain_Cobalamin_(vitamin_B12)_biosynthesis_CobW,_C-terminal;_(InterPro:IPR011629);_contains_InterPro_domain_Cobalamin_(vitamin_B12)_biosynthesis_P47K;_(InterPro:IPR003495)"
Ctaxi_contig_28285	Solyc12g015640.1.1	1	5	1.038013972	-0.909199179	-1.429312926	0.508502241	-0.094280103	0.886275994	-0.556943529	-0.088685275	-0.674008092	1.688567641	-0.993275083	0.624344338	30.08	1.00E-12	69.7	Mitochondrial_transcription_termination_factor_(Fragment)_(AHRD_V1_*---_C6FB12_PSEMZ);_contains_Interpro_domain(s)__IPR003690__Mitochodrial_transcription_termination_factor-related_	AT5G55580	NA	"mitochondrial_transcription_termination_factor_family_protein_/_mTERF_family_protein;_similar_to_mitochondrial_transcription_termination_factor-related_/_mTERF-related_[Arabidopsis_thaliana]_(TAIR:AT1G78930.1);_similar_to_Mitochondrial_transcription_termination_factor,_mTERF_(ISS)_[Ostreococcus_tauri]_(GB:CAL50299.1);_similar_to_Os07g0583200_[Oryza_sativa_(japonica_cultivar-group)]_(GB:NP_001060114.1);_contains_InterPro_domain_Mitochodrial_transcription_termination_factor-related;_(InterPro:IPR003690)"
Ctaxi_contig_29509	Solyc01g098610.2.1	1	5	0.695358514	-0.30730929	-0.108150611	-0.238820597	1.454666402	-1.495744418	-1.505433506	-0.115802577	0.454938697	0.839568686	-0.773395785	1.100124485	50.98	1.00E-22	101	"Glutathione_synthetase_(AHRD_V1_****_Q6F4I7_ZINEL);_contains_Interpro_domain(s)__IPR005615__Glutathione_synthase,_eukaryotic_"	AT5G27380	GSH2	"Encodes_a_protein_with_similarity_to_glutathione_synthetases,_which_catalyzes_one_of_the_early_steps_in_glutathione_biosynthesis._Two_transcripts_have_been_detected;_the_longer_transcript_is_less_abundant_and_the_protein_is_localized_to_the_chloroplast._The_smaller_transcript,_in_which_the_transit_peptide_is_truncated,_is_localized_to_the_cytosol."
Ctaxi_contig_30449	Solyc11g017430.1.1	1	5	0.854631326	-0.663894155	-0.932494225	1.370417595	0.350370017	-0.979030558	-0.488760994	0.296010179	-0.73658347	1.452515067	-1.232228422	0.709047639	44.19	6.00E-08	52.4	Homology_to_unknown_gene_(AHRD_V1_***-_Q00YD8_OSTTA);_contains_Interpro_domain(s)__IPR003690__Mitochodrial_transcription_termination_factor-related_	AT4G09620	NA	similar_to_unnamed_protein_product_[Ostreococcus_tauri]_(GB:CAL57113.1);_similar_to_Os03g0838900_[Oryza_sativa_(japonica_cultivar-group)]_(GB:NP_001051838.1);_contains_InterPro_domain_Mitochodrial_transcription_termination_factor-related;_(InterPro:IPR003690)
Ctaxi_contig_31188	Solyc08g061130.2.1	1	5	1.178892258	-0.886084304	-1.054019692	0.74189386	0.772389904	-0.753072026	-0.508305687	-0.861253848	0.61388847	1.663683004	-0.924603519	0.01659158	32.28	3.00E-07	54.7	"Transcription_factor_HY5_(AHRD_V1_***-_B6UHC7_MAIZE);_contains_Interpro_domain(s)__IPR011616__bZIP_transcription_factor,_bZIP-1_"	AT5G11260	HY5	"Basic_leucine_zipper_(bZIP)_transcription_factor._Nuclear_localization._Involved_in_light-regulated_transcriptional_activation_of_G-box-containing_promoters._Negatively_regulated_by_Cop1._Although_cytokinins_do_not_appear_to_affect_the_gene's_promoter_activity,_they_appear_to_stabilize_the_protein._HY5_plays_a_role_in_anthocyanin_accumulation_in_far-red_light_and_blue_light,_but_not_in_red_light_or_in_the_dark._Binds_to_G-_and_Z-boxes,_and_other_ACEs,_but_not_to_E-box."
Ctaxi_contig_31966	Solyc03g063600.2.1	1	5	1.88409894	-0.569316202	-0.574376627	0.124118419	0.018866887	-0.883391417	-0.29467919	-0.806197784	-0.211279419	1.95711462	-0.622718288	-0.022239939	56.73	3.00E-28	120	"Guanylate_kinase_(AHRD_V1_****_Q9FVC6_TOBAC);_contains_Interpro_domain(s)__IPR017665__Guanylate_kinase,_sub-group_"	AT3G57550	AGK2	guanylate_kinase
Ctaxi_contig_32949	Solyc06g007360.2.1	1	5	0.30574532	0.007332139	-1.05054611	0.831814613	1.199112054	-1.293458016	-0.094389139	-1.391478595	0.76881476	1.458464436	-0.546543562	-0.1948679	55.84	2.00E-23	103	40S_ribosomal_protein_S4-like_protein_(AHRD_V1_***-_Q2XPX5_SOLTU);_contains_Interpro_domain(s)__IPR000876__Ribosomal_protein_S4e_	AT5G58420	NA	"40S_ribosomal_protein_S4_(RPS4D);_Identical_to_40S_ribosomal_protein_S4-1_(RPS4A)_[Arabidopsis_Thaliana]_(GB:Q93VH9;GB:Q7XJS7);_Identical_to_40S_ribosomal_protein_S4-3_(RPS4D)_[Arabidopsis_Thaliana]_(GB:Q8VYK6;GB:Q944M1;GB:Q9FGI0);_Identical_to_40S_ribosomal_protein_S4-2_(RPS4B)_[Arabidopsis_Thaliana]_(GB:P49204;GB:Q42346;GB:Q9FL39;GB:Q9LYQ6);_similar_to_40S_ribosomal_protein_S4_(RPS4B)_[Arabidopsis_thaliana]_(TAIR:AT5G07090.1);_similar_to_40S_ribosomal_S4_protein_[Glycine_max]_(GB:AAM93434.1);_contains_InterPro_domain_KOW_(Kyrpides,_Ouzounis,_Woese)_motif;_(InterPro:IPR006646);_contains_InterPro_domain_RNA-binding_S4;_(InterPro:IPR002942);_contains_InterPro_domain_Ribosomal_protein_S4E;_(InterPro:IPR000876);_contains_InterPro_domain_KOW;_(InterPro:IPR005824)"
Ctaxi_contig_33088	Solyc09g082990.2.1	1	5	1.694579281	-0.986376357	-0.784131264	0.489885652	0.120841892	-0.534799205	-0.681660439	-0.021290008	-0.923454103	1.60283347	-0.734125102	0.757696182	74.22	6.00E-105	377	"GDP-D-mannose-3�_,5�_-epimerase_2"	AT5G28840	GME	"Encodes_a_protein_with_GDP-D-mannose_3',5'-epimerase_activity.__The_enzyme_is_involved_in_ascorbate_biosynthesis._It_catalyzes_the_conversion_of_GDP-D-mannose_to_GDP-L-galactose."
Ctaxi_contig_33091	Solyc09g082990.2.1	1	5	1.356214201	-0.952403291	-0.936700167	0.809326119	0.446155753	-0.722592615	-0.681660439	-0.021290008	-0.923454103	1.60283347	-0.734125102	0.757696182	65.22	1.00E-24	107	"GDP-D-mannose-3�_,5�_-epimerase_2"	AT5G28840	GME	"Encodes_a_protein_with_GDP-D-mannose_3',5'-epimerase_activity.__The_enzyme_is_involved_in_ascorbate_biosynthesis._It_catalyzes_the_conversion_of_GDP-D-mannose_to_GDP-L-galactose."
Ctaxi_contig_34102	Solyc09g007540.2.1	1	5	0.287122324	-0.269712412	-0.887732011	0.623256679	1.472194697	-1.225129278	-0.210874164	-1.436347202	0.775967208	1.293002486	-0.725423695	0.303675368	45.14	0	632	"Valyl-tRNA_synthetase_(AHRD_V1_****_Q7G2B1_ORYSJ);_contains_Interpro_domain(s)__IPR002303__Valyl-tRNA_synthetase,_class_Ia_"	AT1G14610	TWN2	Required_for_proper_proliferation_of_basal_cells.
Ctaxi_contig_34477	Solyc07g042510.2.1	1	5	0.415413994	-1.359070226	-0.355347928	1.421675537	-0.703753668	0.58108229	-0.633908729	-0.435920797	0.470655522	1.846150626	-0.644329146	-0.602647476	40.24	5.00E-11	63.9	Transmembrane_BAX_inhibitor_motif-containing_protein_4_(AHRD_V1_**--_B6TGH7_MAIZE);_contains_Interpro_domain(s)__IPR006214__Uncharacterised_protein_family_UPF0005_	AT4G15470	NA	similar_to_glutamate_binding__[Arabidopsis_thaliana]_(TAIR:AT1G03070.1);_similar_to_Os05g0402300_[Oryza_sativa_(japonica_cultivar-group)]_(GB:NP_001055493.1);_similar_to_putative_receptor_associated_protein_[Capsicum_chinense]_(GB:CAI53895.2);_contains_InterPro_domain_Protein_of_unknown_function_UPF0005;_(InterPro:IPR006214)
Ctaxi_contig_34642	Solyc09g014320.2.1	1	5	0.69807368	-0.209349504	-0.866464762	1.58517646	-1.091759756	-0.115676118	0.609926766	-1.095499531	0.32568905	1.462639915	-1.059969817	-0.242786383	40.16	5.00E-17	85.5	Ribosomal_RNA_large_subunit_methyltransferase_J_family_protein_(AHRD_V1_****_A7APJ4_BABBO);_contains_Interpro_domain(s)__IPR015507__Ribosomal_RNA_methyltransferase_J_	AT5G01230	NA	FtsJ-like_methyltransferase_family_protein;_similar_to_FtsJ-like_methyltransferase_family_protein_[Arabidopsis_thaliana]_(TAIR:AT4G25730.1);_similar_to_Ribosomal_RNA_methyltransferase_RrmJ/FtsJ_[Medicago_truncatula]_(GB:ABD28674.1);_contains_InterPro_domain_Ribosomal_RNA_methyltransferase_RrmJ/FtsJ;_(InterPro:IPR002877)
Ctaxi_contig_35041	Solyc06g068980.2.1	1	5	1.682758632	-0.556000996	-0.76602588	0.601439778	-0.007918885	-0.954252648	-0.39034042	-1.010292851	-0.473984795	1.60728408	-0.567469686	0.83480367	39.68	8.00E-07	48.9	Serine/threonine-protein_kinase_B-raf_(AHRD_V1_*-**_BRAF_HUMAN);_contains_Interpro_domain(s)__IPR002290__Serine/threonine_protein_kinase_	NA	NA	NA
Ctaxi_contig_35169	Solyc12g096020.1.1	1	5	1.69096653	-0.102871282	-0.166488049	0.020929984	0.007235561	-1.449772743	-1.250402849	0.275158287	-0.153252717	1.335736748	-0.978727578	0.771488109	32.32	9.00E-06	46.2	Protein_phosphatase_2C_(AHRD_V1_****_A5A6P8_WHEAT);_contains_Interpro_domain(s)__IPR015655__Protein_phosphatase_2C_	NA	NA	NA
Ctaxi_contig_36098	Solyc06g059800.2.1	1	5	1.472898341	-0.336012826	-1.045124642	0.362220482	0.607013858	-1.060995212	-1.38117516	-0.628350055	-0.490929599	1.325410337	0.656232466	0.51881201	46.15	3.00E-13	69.7	Protein-P-II_uridylyltransferase_(AHRD_V1_*---_Q1YFE2_MOBAS);_contains_Interpro_domain(s)__IPR002912__Amino_acid-binding_ACT_	AT1G76990	ACR3	"ACR3_(ACT_Domain_Repeat_3);_similar_to_ACR4_(ACT_REPEAT_4),_amino_acid_binding_[Arabidopsis_thaliana]_(TAIR:AT1G69040.2);_similar_to_Os02g0555600_[Oryza_sativa_(japonica_cultivar-group)]_(GB:NP_001047123.1);_similar_to_ACT_domain,_putative_[Medicago_truncatula]_(GB:ABE90521.1);_similar_to_Os03g0413100_[Oryza_sativa_(japonica_cultivar-group)]_(GB:NP_001050359.1);_contains_InterPro_domain_Amino_acid-binding_ACT;_(InterPro:IPR002912)"
Ctaxi_contig_36275	Solyc06g072090.1.1	1	5	1.130442971	-0.736888797	-0.543485238	1.423826732	-0.48689828	-0.786997388	-0.696113576	-0.696113576	-0.450426432	1.515070725	-0.696113576	1.023696436	46.38	3.00E-12	66.6	ABC_transporter_G_family_member_11_(AHRD_V1_***-_AB11G_ARATH);_contains_Interpro_domain(s)__IPR003439__ABC_transporter-like_	AT1G17840	ABCG11	"ABC_transporter_family_protein;_Identical_to_White-brown_complex_homolog_protein_11_(WBC11)_[Arabidopsis_Thaliana]_(GB:Q8RXN0;GB:Q9LMU4);_similar_to_CER5_(ECERIFERUM_5),_ATPase,_coupled_to_transmembrane_movement_of_substances_[Arabidopsis_thaliana]_(TAIR:AT1G51500.1);_similar_to_ABC_transporter_family_protein_[Arabidopsis_thaliana]_(TAIR:AT1G51460.1);_similar_to_ABC_transporter_family_protein_[Arabidopsis_thaliana]_(TAIR:AT3G21090.1);_similar_to_Os10g0494300_[Oryza_sativa_(japonica_cultivar-group)]_(GB:NP_001064944.1);_similar_to_ABC_transporter_[Gossypium_hirsutum]_(GB:AAP80385.1);_similar_to_Os04g0528300_[Oryza_sativa_(japonica_cultivar-group)]_(GB:NP_001053375.1);_contains_InterPro_domain_ABC-2_type_transporter;_(InterPro:IPR013525);_contains_InterPro_domain_AAA_ATPase;_(InterPro:IPR003593);_contains_InterPro_domain_ABC_transporter_related;_(InterPro:IPR003439)"
Ctaxi_contig_36658	Solyc04g050440.2.1	1	5	1.595601312	-0.627722073	-0.006464344	0.6417346	-0.375480735	-1.227668761	-0.900493706	-0.829402098	0.964137622	1.374437762	-0.802996643	0.194317063	41.23	1.00E-18	89	Ammonium_transporter_(AHRD_V1_****_B9IPE2_POPTR);_contains_Interpro_domain(s)__IPR001905__Ammonium_transporter_	AT1G64780	AMT1;2	encodes_an_ammonium_transporter_gene
Ctaxi_contig_36659	Solyc04g050440.2.1	1	5	1.401458063	-0.787565058	0.14078689	0.594700543	0.077557449	-1.426937887	-0.900493706	-0.829402098	0.964137622	1.374437762	-0.802996643	0.194317063	40.24	2.00E-30	128	Ammonium_transporter_(AHRD_V1_****_B9IPE2_POPTR);_contains_Interpro_domain(s)__IPR001905__Ammonium_transporter_	AT1G64780	AMT1;2	encodes_an_ammonium_transporter_gene
Ctaxi_contig_36662	Solyc04g050440.2.1	1	5	0.23520683	-0.826943338	0.550127393	1.358358802	0.130975778	-1.447725466	-0.900493706	-0.829402098	0.964137622	1.374437762	-0.802996643	0.194317063	39.81	2.00E-15	77.4	Ammonium_transporter_(AHRD_V1_****_B9IPE2_POPTR);_contains_Interpro_domain(s)__IPR001905__Ammonium_transporter_	AT1G64780	AMT1;2	encodes_an_ammonium_transporter_gene
Ctaxi_contig_43496	Solyc03g007430.2.1	1	5	0.778092363	-0.819127971	-0.095635261	1.482332959	-0.119775303	-1.225886787	-0.917274524	-0.174567816	0.282482466	1.805983405	-0.879187001	-0.117436531	38.65	2.00E-20	97.1	Mitochondrial_carrier_family_(AHRD_V1_***-_C1E2Y0_9CHLO);_contains_Interpro_domain(s)__IPR001993__Mitochondrial_substrate_carrier_	AT4G27940	ATMTM1	mitochondrial_substrate_carrier_family_protein;_similar_to_mitochondrial_substrate_carrier_family_protein_[Arabidopsis_thaliana]_(TAIR:AT2G46320.1);_similar_to_putative_mitochondrial_carrier_protein_[Hordeum_vulgare_subsp._vulgare]_(GB:CAI84705.1);_similar_to_Os08g0386800_[Oryza_sativa_(japonica_cultivar-group)]_(GB:NP_001061710.1);_contains_InterPro_domain_Adenine_nucleotide_translocator_1;_(InterPro:IPR002113);_contains_InterPro_domain_Mitochondrial_substrate_carrier;_(InterPro:IPR001993)
Ctaxi_contig_44072	Solyc08g006900.2.1	1	5	1.008958655	-0.164041184	-0.920287971	0.722083791	0.766973334	-1.413686625	0.086733921	-1.358831426	-0.161077282	1.490997401	-0.698001553	0.640178939	50	2.00E-16	82.8	Ribosomal_protein_L32_(AHRD_V1_***-_Q45NI6_MEDSA);_contains_Interpro_domain(s)__IPR001515__Ribosomal_protein_L32e_	AT4G18100	NA	60S_ribosomal_protein_L32_(RPL32A);_Identical_to_60S_ribosomal_protein_L32-1_(RPL32A)_[Arabidopsis_Thaliana]_(GB:P49211;GB:Q8LC86;GB:Q9SVW1);_similar_to_60S_ribosomal_protein_L32_(RPL32B)_[Arabidopsis_thaliana]_(TAIR:AT5G46430.2);_similar_to_ly200_protein_[Capsicum_annuum]_(GB:AAR83884.1);_contains_InterPro_domain_Ribosomal_protein_L32e;_(InterPro:IPR001515)
Ctaxi_contig_46700	Solyc05g008920.2.1	1	5	1.317226361	-0.643549334	-0.059903998	0.883249151	-0.060578059	-1.436444122	-1.121225801	0.138460099	-0.30852522	1.827071305	-0.538790385	0.003010002	40.37	2.00E-15	78.2	Os08g0100600_protein_(Fragment)_(AHRD_V1_*-*-_Q0J8P7_ORYSJ);_contains_Interpro_domain(s)__IPR008507__Protein_of_unknown_function_DUF789_	NA	NA	NA
Ctaxi_contig_46995	Solyc09g014400.2.1	1	5	0.230209087	-0.600667711	-1.631256292	0.675613652	1.205949748	0.120151516	-0.712301095	-0.332903123	-0.165521664	1.709150669	-1.058222776	0.559797988	10.29	3.00E-13	72.8	"Alpha-amylase_(AHRD_V1_*---_B9LEH8_CHLSY);_contains_Interpro_domain(s)__IPR002044__Glycoside_hydrolase,_carbohydrate-binding_"	NA	NA	NA
Ctaxi_contig_47209	Solyc07g007560.2.1	1	5	0.801634802	-0.132960011	-1.08188737	0.576039217	1.106893368	-1.269720005	-0.765619564	-0.134968815	-0.622289848	1.305494826	-0.95911468	1.176498082	67.53	3.00E-26	113	"Vesicular_glutamate_transporter_3_(AHRD_V1_**-*_B5AU16_DANRE);_contains_Interpro_domain(s)__IPR016196__Major_facilitator_superfamily,_general_substrate_transporter_"	AT5G20380	PHT4;5	"transporter-related;_similar_to_ANTR2_(anion_transporter_2),_organic_anion_transporter_[Arabidopsis_thaliana]_(TAIR:AT4G00370.1);_similar_to_Major_facilitator_superfamily_MFS_1_[Medicago_truncatula]_(GB:ABE87274.1);_contains_InterPro_domain_Major_facilitator_superfamily;_(InterPro:IPR007114);_contains_InterPro_domain_Major_facilitator_superfamily_MFS_1;_(InterPro:IPR011701)"
Ctaxi_contig_48545	Solyc03g007370.2.1	1	5	1.042547504	-0.719593748	-1.40321085	0.517801275	0.988328474	-0.425872655	-0.834023809	-0.233449916	0.035177385	1.884868226	-0.834023809	-0.018548076	33	2.00E-08	53.9	"RNA_polymerase_sigma_factor_(AHRD_V1_*-**_C7QR23_CYAP0);_contains_Interpro_domain(s)__IPR013325__RNA_polymerase_sigma_factor,_region_2_"	AT5G24120	ATSIG5	Encodes_a_specialized_sigma_factor_in_chloroplasts_and_is_responsible_for_the_light-dependent_transcription_at_the_psbD_LRP.
Ctaxi_contig_48571	Solyc12g014380.1.1	1	5	0.372206808	-0.629398917	-0.97069774	1.003366833	1.228306914	-1.003783898	-1.412063411	0.00877058	-0.043852901	1.648869076	0.263117406	-0.46484075	72.73	1.00E-17	84.7	Glucose-6-phosphate_isomerase_1	AT5G42740	NA	"glucose-6-phosphate_isomerase,_cytosolic_(PGIC);_Identical_to_Glucose-6-phosphate_isomerase,_cytosolic_(EC_5.3.1.9)_(GPI)_(Phosphoglucose_isomerase)_(PGI)_(Phosphohexose_isomerase)_(PHI)_(PGIC)_[Arabidopsis_Thaliana]_(GB:Q9FXN0;GB:Q9FXN1;GB:Q9FXN2;GB:Q9FXN3;GB:Q9FXN4;GB:Q9FXN5);_similar_to_PGI1_(CHLOROPLASTIC_PHOSPHOGLUCOSE_ISOMERASE)_[Arabidopsis_thaliana]_(TAIR:AT4G24620.2);_similar_to_cytosolic_phosphoglucose_isomerase_[Arabis_gemmifera]_(GB:BAC77708.1);_similar_to_cytosolic_phosphoglucose_isomerase_[Arabis_gemmifera]_(GB:BAC77720.1);_similar_to_Glucose-6-phosphate_isomerase,_cytosolic_(GPI)_(Phosphoglucose_isomerase)_(PGI)_(Phosphohexose_isomerase)_(PHI)_(GB:Q9FXM5);_contains_InterPro_domain_Phosphoglucose_isomerase_(PGI);_(InterPro:IPR001672)"
Ctaxi_contig_48572	Solyc12g014380.1.1	1	5	1.068569399	-0.640343133	-0.9477897	0.953762218	0.662072984	-1.096271768	-1.412063411	0.00877058	-0.043852901	1.648869076	0.263117406	-0.46484075	76.56	4.00E-25	109	Glucose-6-phosphate_isomerase_1	AT5G42740	NA	"glucose-6-phosphate_isomerase,_cytosolic_(PGIC);_Identical_to_Glucose-6-phosphate_isomerase,_cytosolic_(EC_5.3.1.9)_(GPI)_(Phosphoglucose_isomerase)_(PGI)_(Phosphohexose_isomerase)_(PHI)_(PGIC)_[Arabidopsis_Thaliana]_(GB:Q9FXN0;GB:Q9FXN1;GB:Q9FXN2;GB:Q9FXN3;GB:Q9FXN4;GB:Q9FXN5);_similar_to_PGI1_(CHLOROPLASTIC_PHOSPHOGLUCOSE_ISOMERASE)_[Arabidopsis_thaliana]_(TAIR:AT4G24620.2);_similar_to_cytosolic_phosphoglucose_isomerase_[Arabis_gemmifera]_(GB:BAC77708.1);_similar_to_cytosolic_phosphoglucose_isomerase_[Arabis_gemmifera]_(GB:BAC77720.1);_similar_to_Glucose-6-phosphate_isomerase,_cytosolic_(GPI)_(Phosphoglucose_isomerase)_(PGI)_(Phosphohexose_isomerase)_(PHI)_(GB:Q9FXM5);_contains_InterPro_domain_Phosphoglucose_isomerase_(PGI);_(InterPro:IPR001672)"
Ctaxi_contig_48570	Solyc12g014380.1.1	1	5	0.971123679	-0.500376035	-0.983156317	1.177256635	0.452751696	-1.117599658	-1.412063411	0.00877058	-0.043852901	1.648869076	0.263117406	-0.46484075	68.89	2.00E-35	143	Glucose-6-phosphate_isomerase_1	AT5G42740	NA	"glucose-6-phosphate_isomerase,_cytosolic_(PGIC);_Identical_to_Glucose-6-phosphate_isomerase,_cytosolic_(EC_5.3.1.9)_(GPI)_(Phosphoglucose_isomerase)_(PGI)_(Phosphohexose_isomerase)_(PHI)_(PGIC)_[Arabidopsis_Thaliana]_(GB:Q9FXN0;GB:Q9FXN1;GB:Q9FXN2;GB:Q9FXN3;GB:Q9FXN4;GB:Q9FXN5);_similar_to_PGI1_(CHLOROPLASTIC_PHOSPHOGLUCOSE_ISOMERASE)_[Arabidopsis_thaliana]_(TAIR:AT4G24620.2);_similar_to_cytosolic_phosphoglucose_isomerase_[Arabis_gemmifera]_(GB:BAC77708.1);_similar_to_cytosolic_phosphoglucose_isomerase_[Arabis_gemmifera]_(GB:BAC77720.1);_similar_to_Glucose-6-phosphate_isomerase,_cytosolic_(GPI)_(Phosphoglucose_isomerase)_(PGI)_(Phosphohexose_isomerase)_(PHI)_(GB:Q9FXM5);_contains_InterPro_domain_Phosphoglucose_isomerase_(PGI);_(InterPro:IPR001672)"
Ctaxi_contig_48574	Solyc12g014380.1.1	1	5	0.391078974	-0.999527695	0.526451561	-0.393600648	1.522873273	-1.047275466	-1.412063411	0.00877058	-0.043852901	1.648869076	0.263117406	-0.46484075	45.71	3.00E-12	67.8	Glucose-6-phosphate_isomerase_1	AT5G42740	NA	"glucose-6-phosphate_isomerase,_cytosolic_(PGIC);_Identical_to_Glucose-6-phosphate_isomerase,_cytosolic_(EC_5.3.1.9)_(GPI)_(Phosphoglucose_isomerase)_(PGI)_(Phosphohexose_isomerase)_(PHI)_(PGIC)_[Arabidopsis_Thaliana]_(GB:Q9FXN0;GB:Q9FXN1;GB:Q9FXN2;GB:Q9FXN3;GB:Q9FXN4;GB:Q9FXN5);_similar_to_PGI1_(CHLOROPLASTIC_PHOSPHOGLUCOSE_ISOMERASE)_[Arabidopsis_thaliana]_(TAIR:AT4G24620.2);_similar_to_cytosolic_phosphoglucose_isomerase_[Arabis_gemmifera]_(GB:BAC77708.1);_similar_to_cytosolic_phosphoglucose_isomerase_[Arabis_gemmifera]_(GB:BAC77720.1);_similar_to_Glucose-6-phosphate_isomerase,_cytosolic_(GPI)_(Phosphoglucose_isomerase)_(PGI)_(Phosphohexose_isomerase)_(PHI)_(GB:Q9FXM5);_contains_InterPro_domain_Phosphoglucose_isomerase_(PGI);_(InterPro:IPR001672)"
Ctaxi_contig_48575	Solyc12g014380.1.1	1	5	0.811672042	-0.438777501	-1.062332958	1.454586475	0.170401511	-0.935549569	-1.412063411	0.00877058	-0.043852901	1.648869076	0.263117406	-0.46484075	48.44	2.00E-12	67.4	Glucose-6-phosphate_isomerase_1	AT5G42740	NA	"glucose-6-phosphate_isomerase,_cytosolic_(PGIC);_Identical_to_Glucose-6-phosphate_isomerase,_cytosolic_(EC_5.3.1.9)_(GPI)_(Phosphoglucose_isomerase)_(PGI)_(Phosphohexose_isomerase)_(PHI)_(PGIC)_[Arabidopsis_Thaliana]_(GB:Q9FXN0;GB:Q9FXN1;GB:Q9FXN2;GB:Q9FXN3;GB:Q9FXN4;GB:Q9FXN5);_similar_to_PGI1_(CHLOROPLASTIC_PHOSPHOGLUCOSE_ISOMERASE)_[Arabidopsis_thaliana]_(TAIR:AT4G24620.2);_similar_to_cytosolic_phosphoglucose_isomerase_[Arabis_gemmifera]_(GB:BAC77708.1);_similar_to_cytosolic_phosphoglucose_isomerase_[Arabis_gemmifera]_(GB:BAC77720.1);_similar_to_Glucose-6-phosphate_isomerase,_cytosolic_(GPI)_(Phosphoglucose_isomerase)_(PGI)_(Phosphohexose_isomerase)_(PHI)_(GB:Q9FXM5);_contains_InterPro_domain_Phosphoglucose_isomerase_(PGI);_(InterPro:IPR001672)"
Ctaxi_contig_49290	Solyc09g091580.2.1	1	5	0.228272625	-0.574127682	-1.066920561	0.968925564	1.327056545	-0.883206492	-0.850617738	-0.139653658	-0.478533515	1.656311921	-0.889681698	0.702174688	55.14	3.00E-29	123	Uncharacterized_aarF_domain-containing_protein_kinase_1_(AHRD_V1_*---_ADCK1_CHICK);_contains_Interpro_domain(s)__IPR004147__ABC-1_	AT3G24190	NA	ABC1_family_protein;_similar_to_ABC1_family_protein_[Arabidopsis_thaliana]_(TAIR:AT1G79600.1);_similar_to_ABC1-like_[Oryza_sativa_(japonica_cultivar-group)]_(GB:BAD22014.1);_similar_to_Predicted_unusual_protein_kinase_(ISS)_[Ostreococcus_tauri]_(GB:CAL54263.1);_contains_InterPro_domain_Protein_kinase-like;_(InterPro:IPR011009);_contains_InterPro_domain_Protein_kinase;_(InterPro:IPR000719);_contains_InterPro_domain_ABC-1;_(InterPro:IPR004147)
Ctaxi_contig_51348	Solyc05g055060.2.1	1	5	0.458032939	-0.275676417	0.020680962	1.418983827	0.021091795	-1.643113104	-1.050791213	0.640325896	0.213441965	1.428419305	-1.182140115	-0.049255838	81.36	6.00E-58	218	Serine/threonine-protein_phosphatase_(AHRD_V1_****_B9S7J9_RICCO);_contains_Interpro_domain(s)__IPR006186__Serine/threonine-specific_protein_phosphatase_and_bis(5-nucleosyl)-tetraphosphatase_	AT2G39840	TOPP4	"Encodes_the_catalytic_subunit_of_a_Type_1_phosphoprotein_Ser/Thr_phosphatase,_expressed_in_roots,_shoots_and_flowers."
Ctaxi_contig_52639	Solyc08g083330.2.1	1	5	0.539599878	-1.530835546	-0.823957236	0.171736014	0.43025658	1.21320031	-0.956947134	-0.269183441	0.29879362	1.775264795	-0.877538019	0.029610179	25.63	1.00E-10	64.7	Membrane_related_protein_(AHRD_V1_**--_Q6ZXK5_ORYSJ);_contains_Interpro_domain(s)__IPR002913__Lipid-binding_START_	AT1G64720	CP5	membrane_related_protein_CP5
Ctaxi_contig_53566	Solyc03g115720.2.1	1	5	0.430264299	-0.587361604	-1.191204209	1.448646074	0.638050631	-0.73839519	-0.811344814	-0.687012996	0.097233858	1.837879314	-0.658321038	0.221565676	46.43	5.00E-26	113	"ATP-dependent_protease_La_(LON)_domain_(AHRD_V1_*---_A3YXA7_9SYNE);_contains_Interpro_domain(s)__IPR003111__Peptidase_S16,_lon_N-terminal_"	AT1G18660	NA	"zinc_finger_(C3HC4-type_RING_finger)_family_protein;_similar_to_ATP-dependent_protease_La_(LON)_domain-containing_protein_[Arabidopsis_thaliana]_(TAIR:AT1G75460.1);_similar_to_PREDICTED:_similar_to_CG32369-PB,_isoform_B_[Mus_musculus]_(GB:XP_910612.2);_similar_to_PREDICTED:_similar_to_CG32369-PB,_isoform_B_[Mus_musculus]_(GB:XP_146279.6);_similar_to_PREDICTED:_LON_peptidase_N-terminal_domain_and_ring_finger_1_[Pan_troglodytes]_(GB:XP_519609.2);_contains_InterPro_domain_Peptidase_S16,_lon_N-terminal;_(InterPro:IPR003111);_contains_InterPro_domain_Tetratricopeptide-like_helical;_(InterPro:IPR011990);_contains_InterPro_domain_Zinc_finger,_RING-type;_(InterPro:IPR001841)"
Ctaxi_contig_53577	Solyc03g115720.2.1	1	5	0.469034681	-0.729296527	-1.129353588	1.534616396	0.478468391	-0.623469353	-0.811344814	-0.687012996	0.097233858	1.837879314	-0.658321038	0.221565676	57.3	4.00E-16	79.3	"ATP-dependent_protease_La_(LON)_domain_(AHRD_V1_*---_A3YXA7_9SYNE);_contains_Interpro_domain(s)__IPR003111__Peptidase_S16,_lon_N-terminal_"	AT1G18660	NA	"zinc_finger_(C3HC4-type_RING_finger)_family_protein;_similar_to_ATP-dependent_protease_La_(LON)_domain-containing_protein_[Arabidopsis_thaliana]_(TAIR:AT1G75460.1);_similar_to_PREDICTED:_similar_to_CG32369-PB,_isoform_B_[Mus_musculus]_(GB:XP_910612.2);_similar_to_PREDICTED:_similar_to_CG32369-PB,_isoform_B_[Mus_musculus]_(GB:XP_146279.6);_similar_to_PREDICTED:_LON_peptidase_N-terminal_domain_and_ring_finger_1_[Pan_troglodytes]_(GB:XP_519609.2);_contains_InterPro_domain_Peptidase_S16,_lon_N-terminal;_(InterPro:IPR003111);_contains_InterPro_domain_Tetratricopeptide-like_helical;_(InterPro:IPR011990);_contains_InterPro_domain_Zinc_finger,_RING-type;_(InterPro:IPR001841)"
Ctaxi_contig_55509	Solyc08g016080.2.1	1	5	1.081513862	-0.501757688	-0.657877528	1.317971359	-0.054194666	-1.185655339	-0.992263743	0.19060112	-0.23441093	1.603894204	-1.055418144	0.487597493	35.94	2.00E-07	50.8	NAD-dependent_epimerase/dehydratase_(AHRD_V1_*---_B3ECK3_CHLL2);_contains_Interpro_domain(s)__IPR016040__NAD(P)-binding_domain_	AT1G16720	HCF173	oxidoreductase/_transcriptional_repressor;_similar_to_transcriptional_repressor_[Arabidopsis_thaliana]_(TAIR:AT4G18810.1);_similar_to_Os06g0704700_[Oryza_sativa_(japonica_cultivar-group)]_(GB:NP_001058511.1);_similar_to_unknown_[Oryza_sativa_(japonica_cultivar-group)]_(GB:AAO72612.1);_similar_to_hypothetical_protein_MtrDRAFT_AC144538g9v2_[Medicago_truncatula]_(GB:ABE91079.1);_contains_InterPro_domain_NmrA-like;_(InterPro:IPR008030);_contains_InterPro_domain_Glucose/ribitol_dehydrogenase;_(InterPro:IPR002347);_contains_InterPro_domain_Kunitz_inhibitor_ST1-like;_(InterPro:IPR011065)
Ctaxi_contig_57035	Solyc07g019460.2.1	1	5	1.181119954	-0.477900175	-1.253807129	1.239839552	-0.222563927	-0.466688274	-0.904826607	-0.971736424	0.187347489	1.617158816	-0.504397085	0.576453811	58.14	2.00E-32	134	Cytochrome_P450_NADPH-reductase_(AHRD_V1_****_B3RFK3_PETHY);_contains_Interpro_domain(s)__IPR015702__NADPH_Cytochrome_P450_Reductase_	AT4G30210	AR2	Encodes_NADPH-cytochrome_P450_reductase_that_catalyzes_the_first_oxidative_step_of_the_phenylpropanoid_general_pathway.
Ctaxi_contig_60564	Solyc08g082010.2.1	1	5	1.674519998	-0.218934225	-0.991334179	-0.273457172	0.636834667	-0.827629089	-0.97482751	-0.607993464	-0.730271479	1.584858941	-0.065894264	0.794127776	24.28	8.00E-11	66.2	Myosin_heavy_chain-like_protein_(AHRD_V1_*-*-_Q9FJ35_ARATH);_contains_Interpro_domain(s)__IPR009053__Prefoldin_	NA	NA	NA
Ctaxi_contig_62808	Solyc04g049360.2.1	1	5	1.745660032	-0.551470078	-0.982179522	0.475426947	-0.010882893	-0.676554487	-1.328344814	-0.351775109	-0.399028482	1.41235081	-0.273019487	0.939817082	64.52	4.00E-53	204	"4-amino-4-deoxychorismate_synthase_component_I_(AHRD_V1_****_D9W9C0_STRHY);_contains_Interpro_domain(s)__IPR005802__Para-aminobenzoate_synthase,_component_I_"	AT2G28880	ADCS	"EMB1997_(EMBRYO_DEFECTIVE_1997);_catalytic/_ligase/_oxo-acid-lyase;_similar_to_ASA2_(anthranilate_synthase_2),_anthranilate_synthase_[Arabidopsis_thaliana]_(TAIR:AT2G29690.1);_similar_to_aminodeoxychorismate_synthase/glutamine_amidotransferase_[Lycopersicon_esculentum]_(GB:AAR83121.1);_similar_to_putative_aminodeoxychorismate_synthase/glutamin_amidotransferase_[Oryza_sativa_(japonica_cultivar-group)]_(GB:BAD54000.1);_contains_InterPro_domain_Glutamine_amidotransferase_class-I;_(InterPro:IPR000991);_contains_InterPro_domain_Carbamoyl-phosphate_synthase,_GATase_region;_(InterPro:IPR001317);_contains_InterPro_domain_Glutamine_amidotransferase,_class_I,_active_site;_(InterPro:IPR012998);_contains_InterPro_domain_Anthranilate_synthase_component_I,_N-terminal;_(InterPro:IPR006805);_contains_InterPro_domain_Para-aminobenzoate_synthase,_component_I;_(InterPro:IPR005802);_contains_InterPro_domain_Anthranilate_synthase_component_II/delta_crystallin;_(InterPro:IPR006220);_contains_InterPro_domain_Glutamine_amidotransferase_superfamily;_(InterPro:IPR011702);_contains_InterPro_domain_Anthranilate_synthase_component_I_and_chorismate_binding_protein;_(InterPro:IPR005801)"
Ctaxi_contig_63150	Solyc01g109520.2.1	1	5	0.196373447	-1.196602142	0.127293169	1.759013311	-0.327534594	-0.55854319	-1.282593266	-0.61770745	0.218337091	1.416448166	0.797643545	-0.532128087	75.63	2.00E-51	197	"Ras-related_protein_Rab-7_(AHRD_V1_***-_C1BJT6_OSMMO);_contains_Interpro_domain(s)__IPR002078__RNA_polymerase_sigma_factor_54,_interaction_"	AT3G18820	ATRAB7B	"AtRABG3f/AtRab7B_(Arabidopsis_Rab_GTPase_homolog_G3f);_GTP_binding;_similar_to_ATRAB7/ATRABG3E/AtRABG3e,_GTP_binding_[Arabidopsis_thaliana]_(TAIR:AT1G49300.2);_similar_to_unknown_[Solanum_tuberosum]_(GB:ABB02623.1);_contains_InterPro_domain_Small_GTP-binding_protein_domain;_(InterPro:IPR005225);_contains_InterPro_domain_Ras_small_GTPase,_Rab_type;_(InterPro:IPR003579);_contains_InterPro_domain_Sigma-54_factor,_interaction_region;_(InterPro:IPR002078);_contains_InterPro_domain_Ras_GTPase;_(InterPro:IPR001806);_contains_InterPro_domain_Ras;_(InterPro:IPR013753)"
Ctaxi_contig_65800	Solyc03g095840.2.1	1	5	1.585348715	-1.111041014	-0.735572623	0.678144333	0.078279909	-0.495159321	0.354269201	-1.293397025	0.536644471	1.247279141	-1.129888163	0.285092375	59.94	5.00E-90	329	"Eukaryotic_translation_initiation_factor_2_alpha_subunit_family_protein_expressed_(AHRD_V1_****_Q10MT2_ORYSJ);_contains_Interpro_domain(s)__IPR011488__Eukaryotic_translation_initiation_factor_2,_alpha_subunit_"	AT2G40290	NA	"RNA_binding;_similar_to_EIF2_ALPHA_(eukaryotic_translation_initiation_factor_2_alpha_subunit),_RNA_binding_[Arabidopsis_thaliana]_(TAIR:AT5G05470.1);_similar_to_eukaryotic_translation_initiation_factor_2_alpha_[Oryza_sativa_(indica_cultivar-group)]_(GB:CAI29542.1);_similar_to_Os03g0296400_[Oryza_sativa_(japonica_cultivar-group)]_(GB:NP_001049829.1);_contains_InterPro_domain_Nucleic_acid-binding,_OB-fold;_(InterPro:IPR008994);_contains_InterPro_domain_RNA_binding_S1;_(InterPro:IPR003029);_contains_InterPro_domain_Eukaryotic_translation_initiation_factor_2,_alpha_subunit;_(InterPro:IPR011488)"
Ctaxi_contig_66048	Solyc04g050440.2.1	1	5	1.69851588	-1.071745234	-0.283783365	0.636933699	-0.495699051	-0.484221928	-0.900493706	-0.829402098	0.964137622	1.374437762	-0.802996643	0.194317063	36.92	3.00E-12	49.7	Ammonium_transporter_(AHRD_V1_****_B9IPE2_POPTR);_contains_Interpro_domain(s)__IPR001905__Ammonium_transporter_	AT1G64780	AMT1;2	encodes_an_ammonium_transporter_gene
Ctaxi_contig_66049	Solyc04g050440.2.1	1	5	1.726885044	-0.931643383	-0.57858992	0.606187802	-0.177810859	-0.645028683	-0.900493706	-0.829402098	0.964137622	1.374437762	-0.802996643	0.194317063	39.39	9.00E-23	102	Ammonium_transporter_(AHRD_V1_****_B9IPE2_POPTR);_contains_Interpro_domain(s)__IPR001905__Ammonium_transporter_	AT1G64780	AMT1;2	encodes_an_ammonium_transporter_gene
Ctaxi_contig_67528	Solyc11g066280.1.1	1	5	0.397440175	-0.235165567	-0.182850583	1.037253399	0.748759737	-1.765437161	0.076854936	-1.025846315	-0.083537974	1.781029596	-0.865453406	0.116953163	55.79	5.00E-23	104	U3_small_nucleolar_ribonucleoprotein_protein_imp4_(AHRD_V1_**--_Q17BF6_AEDAE);_contains_Interpro_domain(s)__IPR007109__Brix_domain_	AT4G01560	MEE49	MEE49_(maternal_effect_embryo_arrest_49);_similar_to_IMP4_[Arabidopsis_thaliana]_(TAIR:AT1G63780.1);_similar_to_putative_RNA_processing_factor_1-like_[Solanum_tuberosum]_(GB:ABB86266.1);_contains_InterPro_domain_Brix;_(InterPro:IPR007109)
Ctaxi_contig_67786	Solyc08g079530.2.1	1	5	0.736455141	-0.708865434	-0.768053374	1.659388155	-0.151681902	-0.767242587	-0.152996784	-1.158404225	0.152996784	1.672036287	-0.841482314	0.327850252	50.76	4.00E-105	378	"Deoxyribodipyrimidine_photolyase_(AHRD_V1_****_D6SS50_9DELT);_contains_Interpro_domain(s)__IPR008148__DNA_photolyase,_class_2_"	AT1G12370	PHR1	"encodes_an_amino_acid_sequence_with_significant_homology_to_the_recently_characterized_type_II_photolyases._The__uvr2-1_mutant_is_unable_to_remove_CPDs_in_vivo,_and_plant_extracts_lack_detectable_photolyase_activity_,_is_sensitive_to_UV-B_and_is_an_allele"
Ctaxi_contig_67871	Solyc09g066480.2.1	1	5	1.154685118	0.126512146	-1.365886535	-0.354699858	1.103636739	-0.664247609	-0.507941989	-1.236405133	0.63678581	1.573381282	-0.567408368	0.101588398	60.34	5.00E-17	82.4	Chromodomain-helicase-DNA-binding_protein_2_(AHRD_V1_*---_CHD2_HUMAN);_contains_Interpro_domain(s)__IPR000330__SNF2-related_	AT2G18760	CHR8	"CHR8_(chromatin_remodeling_8);_ATP_binding_/_DNA_binding_/_helicase;_similar_to_CHR24_(chromatin_remodeling_24),_ATP_binding_/_DNA_binding_/_helicase_[Arabidopsis_thaliana]_(TAIR:AT5G63950.1);_similar_to_hypothetical_protein_[Yarrowia_lipolytica]_(GB:XP_501912.1);_similar_to_putative_RAD26_[Oryza_sativa_(japonica_cultivar-group)]_(GB:BAD45511.1);_similar_to_DNA_repair_protein,_SNF2_family_(ISS)_[Ostreococcus_tauri]_(GB:CAL52480.1);_contains_InterPro_domain_DEAD/DEAH_box_helicase,_N-terminal;_(InterPro:IPR011545);_contains_InterPro_domain_SNF2-related;_(InterPro:IPR000330);_contains_InterPro_domain_Helicase,_C-terminal;_(InterPro:IPR001650)"
Ctaxi_contig_67872	Solyc09g066480.2.1	1	5	1.217662141	-0.2691197	-1.355860997	-0.286656167	1.148093547	-0.454118824	-0.507941989	-1.236405133	0.63678581	1.573381282	-0.567408368	0.101588398	60.76	7.00E-19	88.6	Chromodomain-helicase-DNA-binding_protein_2_(AHRD_V1_*---_CHD2_HUMAN);_contains_Interpro_domain(s)__IPR000330__SNF2-related_	AT2G18760	CHR8	"CHR8_(chromatin_remodeling_8);_ATP_binding_/_DNA_binding_/_helicase;_similar_to_CHR24_(chromatin_remodeling_24),_ATP_binding_/_DNA_binding_/_helicase_[Arabidopsis_thaliana]_(TAIR:AT5G63950.1);_similar_to_hypothetical_protein_[Yarrowia_lipolytica]_(GB:XP_501912.1);_similar_to_putative_RAD26_[Oryza_sativa_(japonica_cultivar-group)]_(GB:BAD45511.1);_similar_to_DNA_repair_protein,_SNF2_family_(ISS)_[Ostreococcus_tauri]_(GB:CAL52480.1);_contains_InterPro_domain_DEAD/DEAH_box_helicase,_N-terminal;_(InterPro:IPR011545);_contains_InterPro_domain_SNF2-related;_(InterPro:IPR000330);_contains_InterPro_domain_Helicase,_C-terminal;_(InterPro:IPR001650)"
Ctaxi_contig_67873	Solyc09g066480.2.1	1	5	1.370039151	-0.391889507	-1.607451591	-0.012912404	0.620379925	0.021834427	-0.507941989	-1.236405133	0.63678581	1.573381282	-0.567408368	0.101588398	45.9	3.00E-12	66.6	Chromodomain-helicase-DNA-binding_protein_2_(AHRD_V1_*---_CHD2_HUMAN);_contains_Interpro_domain(s)__IPR000330__SNF2-related_	AT2G18760	CHR8	"CHR8_(chromatin_remodeling_8);_ATP_binding_/_DNA_binding_/_helicase;_similar_to_CHR24_(chromatin_remodeling_24),_ATP_binding_/_DNA_binding_/_helicase_[Arabidopsis_thaliana]_(TAIR:AT5G63950.1);_similar_to_hypothetical_protein_[Yarrowia_lipolytica]_(GB:XP_501912.1);_similar_to_putative_RAD26_[Oryza_sativa_(japonica_cultivar-group)]_(GB:BAD45511.1);_similar_to_DNA_repair_protein,_SNF2_family_(ISS)_[Ostreococcus_tauri]_(GB:CAL52480.1);_contains_InterPro_domain_DEAD/DEAH_box_helicase,_N-terminal;_(InterPro:IPR011545);_contains_InterPro_domain_SNF2-related;_(InterPro:IPR000330);_contains_InterPro_domain_Helicase,_C-terminal;_(InterPro:IPR001650)"
Ctaxi_contig_67874	Solyc09g066480.2.1	1	5	1.359271565	0.045277105	-1.434315083	-0.519459766	0.854444054	-0.305217874	-0.507941989	-1.236405133	0.63678581	1.573381282	-0.567408368	0.101588398	64.62	1.00E-46	182	Chromodomain-helicase-DNA-binding_protein_2_(AHRD_V1_*---_CHD2_HUMAN);_contains_Interpro_domain(s)__IPR000330__SNF2-related_	AT2G18760	CHR8	"CHR8_(chromatin_remodeling_8);_ATP_binding_/_DNA_binding_/_helicase;_similar_to_CHR24_(chromatin_remodeling_24),_ATP_binding_/_DNA_binding_/_helicase_[Arabidopsis_thaliana]_(TAIR:AT5G63950.1);_similar_to_hypothetical_protein_[Yarrowia_lipolytica]_(GB:XP_501912.1);_similar_to_putative_RAD26_[Oryza_sativa_(japonica_cultivar-group)]_(GB:BAD45511.1);_similar_to_DNA_repair_protein,_SNF2_family_(ISS)_[Ostreococcus_tauri]_(GB:CAL52480.1);_contains_InterPro_domain_DEAD/DEAH_box_helicase,_N-terminal;_(InterPro:IPR011545);_contains_InterPro_domain_SNF2-related;_(InterPro:IPR000330);_contains_InterPro_domain_Helicase,_C-terminal;_(InterPro:IPR001650)"
Ctaxi_contig_67875	Solyc09g066480.2.1	1	5	1.247346819	-0.416785802	-1.45758513	-0.228213511	1.030969453	-0.175731828	-0.507941989	-1.236405133	0.63678581	1.573381282	-0.567408368	0.101588398	52.63	1.00E-29	124	Chromodomain-helicase-DNA-binding_protein_2_(AHRD_V1_*---_CHD2_HUMAN);_contains_Interpro_domain(s)__IPR000330__SNF2-related_	AT2G18760	CHR8	"CHR8_(chromatin_remodeling_8);_ATP_binding_/_DNA_binding_/_helicase;_similar_to_CHR24_(chromatin_remodeling_24),_ATP_binding_/_DNA_binding_/_helicase_[Arabidopsis_thaliana]_(TAIR:AT5G63950.1);_similar_to_hypothetical_protein_[Yarrowia_lipolytica]_(GB:XP_501912.1);_similar_to_putative_RAD26_[Oryza_sativa_(japonica_cultivar-group)]_(GB:BAD45511.1);_similar_to_DNA_repair_protein,_SNF2_family_(ISS)_[Ostreococcus_tauri]_(GB:CAL52480.1);_contains_InterPro_domain_DEAD/DEAH_box_helicase,_N-terminal;_(InterPro:IPR011545);_contains_InterPro_domain_SNF2-related;_(InterPro:IPR000330);_contains_InterPro_domain_Helicase,_C-terminal;_(InterPro:IPR001650)"
Ctaxi_contig_70885	Solyc06g073320.2.1	1	5	1.572641402	-0.570280035	-0.844923615	0.741733141	0.066777598	-0.965948491	-0.762550195	-0.046674523	-0.693298658	1.649089669	-0.849632966	0.703066672	46.08	2.00E-77	288	GDP-L-galactose_phosphorylase_1	AT4G26850	VTC2	"Encodes_a_novel_protein_involved_in_ascorbate_biosynthesis,_which_was_shown_to_catalyze_the_transfer_of_GMP_from_GDP-galactose_to_a_variety_of_hexose-1-phosphate_acceptors._Recessive_mutation_has_a_reduced_amount_of_vitamin_C,_lower_level_of_non-photochemical_quenching,_and_reduced_rate_of_conversion_of_violaxanthin_to_zeaxanthin_in_high_light."
Ctaxi_contig_71446	Solyc07g061990.2.1	1	5	0.339750959	-0.667336485	-0.387597923	1.475096664	0.575123216	-1.33503643	-0.88058987	0.318779845	-0.574434969	1.720148671	-0.867964926	0.284061248	62.2	4.00E-23	102	Solanesyl_diphosphate_synthase_(AHRD_V1_***-_Q09IV6_SOLLC);_contains_Interpro_domain(s)__IPR014120__Solanesyl_diphosphate_synthase_	AT1G78510	SPS1	Encodes_a_protein_with_solanesyl_diphosphate_synthase_activity.
Ctaxi_contig_9144	Solyc08g081910.2.1	1	6	0.582701678	-0.598549544	-1.007172516	1.478138471	0.479314759	-0.934432847	-1.024355101	1.460819449	0.053444614	-0.970910487	0.855113824	-0.374112298	40.68	2.00E-18	88.6	"V-type_proton_ATPase_subunit_E_(AHRD_V1_****_D3PGM0_9MAXI);_contains_Interpro_domain(s)__IPR002842__ATPase,_V1/A1_complex,_subunit_E_"	AT1G64200	VHA-E3	"VHA-E3_(VACUOLAR_H+-ATPASE_SUBUNIT_E_ISOFORM_3);_hydrogen_ion_transporting_ATP_synthase,_rotational_mechanism_/_hydrogen_ion_transporting_ATPase,_rotational_mechanism;_similar_to_TUF_(VACUOLAR_ATP_SYNTHASE_SUBUNIT_E1)_[Arabidopsis_thaliana]_(TAIR:AT4G11150.1);_similar_to_vacuolar_ATPase_subunit_E-like_protein_[Thellun_(GB:AAM19709.1);_contains_InterPro_domain_ATPase,_V1/A1_complex,_subunit_E;_(InterPro:IPR002842)"
Ctaxi_contig_11201	Solyc07g064160.2.1	1	6	0.242523835	-0.2656197	-1.062210162	0.761925741	1.408590239	-1.085209953	-0.623193385	1.727616042	-0.738454074	-0.741837416	0.667880744	-0.292011912	67.64	1.00E-104	376	Thiazole_biosynthetic_enzyme_(AHRD_V1_***-_D6N3H1_GOSHI);_contains_Interpro_domain(s)__IPR002922__Thiamine_biosynthesis_Thi4_protein_	AT5G54770	THI1	"Thiamine_biosynthetic_gene,_has_dual_function_in_thiamine_biosynthesis_and_mitochondrial_DNA_damage_tolerance."
Ctaxi_contig_14389	Solyc09g082470.2.1	1	6	1.57130921	0.246767145	-1.46117205	0.005900469	0.185490728	-0.548295502	-1.659030916	0.940942908	0.142379519	0.922371666	0.290949452	-0.637612628	27.19	2.00E-10	62.8	Kinase-like_protein_(AHRD_V1_****_Q9LUI6_ARATH);_contains_Interpro_domain(s)__IPR015783__ATMRK_serine/threonine_protein_kinase-like_	AT3G22750	NA	"protein_kinase,_putative;_similar_to_protein_kinase,_putative_[Arabidopsis_thaliana]_(TAIR:AT4G14780.1);_similar_to_flag-tagged_protein_kinase_domain_of_putative_mitogen-activated_protein_kinase_kinase_kinase_[synthetic_construct]_(GB:ABK06452.1);_contains_InterPro_domain_Protein_kinase-like;_(InterPro:IPR011009);_contains_InterPro_domain_Protein_kinase;_(InterPro:IPR000719);_contains_InterPro_domain_Tyrosine_protein_kinase;_(InterPro:IPR001245);_contains_InterPro_domain_Serine/threonine_protein_kinase,_active_site;_(InterPro:IPR008271)"
Ctaxi_contig_18195	Solyc03g005020.2.1	1	6	0.890396651	-0.558833609	-0.507687077	1.599221217	-0.528462083	-0.894635098	-0.973406354	1.101189428	-0.116508096	-1.018506263	1.304139015	-0.29690773	32.26	3.00E-20	94.4	Lipase_(AHRD_V1_****_Q1XBG1_RICCO);_contains_Interpro_domain(s)__IPR006693__AB-hydrolase_associated_lipase_region_	AT5G14180	MPL1	"lipase_family_protein;_Identical_to_Triacylglycerol_lipase_2_precursor_(EC_3.1.1.3)_(LIP2)_[Arabidopsis_Thaliana]_(GB:Q67ZU1;GB:Q681B0;GB:Q6VY31;GB:Q94AE7;GB:Q9FMT2;GB:Q9FMT3);_similar_to_ATLIP1_(ARABIDOPSIS_THALIANA_LIPASE_1),_galactolipase/_hydrolase/_phospholipase/_triacylglycerol_lipase_[Arabidopsis_thaliana]_(TAIR:AT2G15230.1);_similar_to_lipase_[Ricinus_communis]_(GB:AAY17358.1);_contains_InterPro_domain_Esterase/lipase/thioesterase;_(InterPro:IPR000379);_contains_InterPro_domain_AB-hydrolase_associated_lipase_region;_(InterPro:IPR006693);_contains_InterPro_domain_Lipase,_active_site;_(InterPro:IPR008262)"
Ctaxi_contig_19030	Solyc01g095270.2.1	1	6	0.17638128	-0.738610615	-1.123617558	0.464040223	1.659494888	-0.437688218	-0.330740742	2.002531834	-0.35399595	-0.764837965	-0.183457755	-0.369499422	13.64	5.00E-13	69.3	SOUL_heme-binding_protein-like_(AHRD_V1_*-*-_D7G9H5_ECTSI);_contains_Interpro_domain(s)__IPR018790__Protein_of_unknown_function_DUF2358_	NA	NA	NA
Ctaxi_contig_20085	Solyc11g007830.1.1	1	6	1.125392583	-0.614644745	-0.65331343	0.197261938	1.174416533	-1.229112878	-0.912185433	1.411095017	-1.068560079	-0.180575484	0.975479932	-0.225253954	45.87	1.00E-16	82.4	"Dual-specificity_protein-like_phosphatase_3_(AHRD_V1_***-_Q3S4H5_MAIZE);_contains_Interpro_domain(s)__IPR000387__Dual-specific/protein-tyrosine_phosphatase,_conserved_region__IPR020422__Dual_specificity_phosphatase,_subgroup,_catalytic_domain_"	AT3G52180	ATPTPKIS1	Encodes_a_plant-specific_protein_phosphatase_that_contains_a_protein_tyrosine_phosphatase_(PTP)_catalytic_domain_and_a_kinase_interaction_sequence_(KIS)_domain._This_protein_interacts_with_the_plant_SnRK_AKIN11._Binds_starch._Localized_in_the_chloroplast.
Ctaxi_contig_20086	Solyc11g007830.1.1	1	6	1.195892533	-0.38332297	-0.706459134	0.601382583	0.721401355	-1.428894368	-0.912185433	1.411095017	-1.068560079	-0.180575484	0.975479932	-0.225253954	42.25	1.00E-29	125	"Dual-specificity_protein-like_phosphatase_3_(AHRD_V1_***-_Q3S4H5_MAIZE);_contains_Interpro_domain(s)__IPR000387__Dual-specific/protein-tyrosine_phosphatase,_conserved_region__IPR020422__Dual_specificity_phosphatase,_subgroup,_catalytic_domain_"	AT3G52180	ATPTPKIS1	Encodes_a_plant-specific_protein_phosphatase_that_contains_a_protein_tyrosine_phosphatase_(PTP)_catalytic_domain_and_a_kinase_interaction_sequence_(KIS)_domain._This_protein_interacts_with_the_plant_SnRK_AKIN11._Binds_starch._Localized_in_the_chloroplast.
Ctaxi_contig_20320	Solyc02g063220.2.1	1	6	1.513296268	-0.71508915	-0.219854926	0.880822381	-0.336012362	-1.12316221	-0.26633739	1.973070871	-0.65769029	-0.646819376	-0.429401099	0.027177285	47.76	4.00E-62	234	Mannose-6-phosphate_isomerase_2	AT1G67070	DIN9	"encodes_a_protein_similar_to_phosphomannose_isomerase._Expression_is_induced_after_24_hours_of_dark_treatment,_in_senescing_leaves_and_treatment_with_exogenous_photosynthesis_inhibitor._Induction_of_gene_expression_was_suppressed_in_excised_leaves_supplied_with_sugar._The_authors_suggest_that_the_gene's_expression_pattern_is_responding_to_the_level_of_sugar_in_the_cell."
Ctaxi_contig_20784	Solyc06g071050.2.1	1	6	1.254971426	-0.423531784	-0.969218851	0.934427225	0.348604401	-1.145252417	-0.690896325	1.856518958	0.254317666	-0.77566888	-0.004238628	-0.640032792	57.45	1.00E-28	121	Spfh_domain_/_band_7_family_protein_(AHRD_V1_**--_B4AS86_FRANO);_contains_Interpro_domain(s)__IPR001107__Band_7_protein_	AT5G62740	ATHIR1	band_7_family_protein;_similar_to_band_7_family_protein_[Arabidopsis_thaliana]_(TAIR:AT1G69840.6);_similar_to_hypersensitive-induced_reaction_protein_[Capsicum_annuum]_(GB:AAS98165.1);_contains_InterPro_domain_Band_7_protein;_(InterPro:IPR001107)
Ctaxi_contig_20786	Solyc06g071050.2.1	1	6	0.74661582	0.367343125	-0.451741231	1.124985794	-0.105911307	-1.681292201	-0.690896325	1.856518958	0.254317666	-0.77566888	-0.004238628	-0.640032792	50.85	9.00E-12	65.1	Spfh_domain_/_band_7_family_protein_(AHRD_V1_**--_B4AS86_FRANO);_contains_Interpro_domain(s)__IPR001107__Band_7_protein_	AT5G62740	ATHIR1	band_7_family_protein;_similar_to_band_7_family_protein_[Arabidopsis_thaliana]_(TAIR:AT1G69840.6);_similar_to_hypersensitive-induced_reaction_protein_[Capsicum_annuum]_(GB:AAS98165.1);_contains_InterPro_domain_Band_7_protein;_(InterPro:IPR001107)
Ctaxi_contig_23880	Solyc06g007430.1.1	1	6	1.716561529	0.259383297	-0.917248115	-0.204069204	0.180121178	-1.034748684	-0.941784572	1.211636885	0.531609057	-0.245565605	0.758285	-1.314180764	34.62	6.00E-34	140	CBL-interacting_protein_kinase_11_(AHRD_V1_****_C4P7W0_VITVI);_contains_Interpro_domain(s)__IPR002290__Serine/threonine_protein_kinase_	AT5G58380	CIPK10	Encodes_a_CBL-interacting_protein_kinase_with_similarity_to_SOS_protein_kinase.
Ctaxi_contig_24391	Solyc02g036470.2.1	1	6	0.199510835	0.339496601	-0.907802387	0.189339451	1.498429412	-1.318973912	-0.695190386	1.958013289	-0.733457747	-0.197714697	-0.325272566	-0.006377893	59.55	1.00E-25	111	"Drug/metabolite_transporter_(AHRD_V1_***-_B4TLZ1_SALSV);_contains_Interpro_domain(s)__IPR000620__Protein_of_unknown_function_DUF6,_transmembrane_"	AT3G02690	NA	"integral_membrane_family_protein;_similar_to_unknown_protein_[Oryza_sativa_(japonica_cultivar-group)]_(GB:AAM92827.1);_contains_InterPro_domain_ssDNA-binding_transcriptional_regulator;_(InterPro:IPR009044);_contains_InterPro_domain_Protein_of_unknown_function_DUF6,_transmembrane;_(InterPro:IPR000620)"
Ctaxi_contig_27043	Solyc06g071050.2.1	1	6	1.29203769	-0.131402556	-0.784492858	1.11702934	-0.337069237	-1.156102381	-0.690896325	1.856518958	0.254317666	-0.77566888	-0.004238628	-0.640032792	65.85	6.00E-10	58.9	Spfh_domain_/_band_7_family_protein_(AHRD_V1_**--_B4AS86_FRANO);_contains_Interpro_domain(s)__IPR001107__Band_7_protein_	AT5G62740	ATHIR1	band_7_family_protein;_similar_to_band_7_family_protein_[Arabidopsis_thaliana]_(TAIR:AT1G69840.6);_similar_to_hypersensitive-induced_reaction_protein_[Capsicum_annuum]_(GB:AAS98165.1);_contains_InterPro_domain_Band_7_protein;_(InterPro:IPR001107)
Ctaxi_contig_28254	Solyc06g006100.2.1	1	6	1.212635233	-0.766304622	0.400683085	0.341036454	0.395850836	-1.583900986	0.335913858	1.210802041	-0.921332865	-1.472188388	0.575698027	0.271107326	55.97	9.00E-47	182	Anthranilate_synthase_component_I_family_protein_expressed_(AHRD_V1_****_Q10B97_ORYSJ);_contains_Interpro_domain(s)__IPR005256__Anthranilate_synthase_component_I_	AT2G29690	ASA2	anthranilate_synthase_-_alpha_subunit
Ctaxi_contig_28257	Solyc06g006100.2.1	1	6	0.825719474	-1.274412037	1.178390452	0.591749614	-0.458019666	-0.863427837	0.335913858	1.210802041	-0.921332865	-1.472188388	0.575698027	0.271107326	66.5	3.00E-62	236	Anthranilate_synthase_component_I_family_protein_expressed_(AHRD_V1_****_Q10B97_ORYSJ);_contains_Interpro_domain(s)__IPR005256__Anthranilate_synthase_component_I_	AT2G29690	ASA2	anthranilate_synthase_-_alpha_subunit
Ctaxi_contig_28355	Solyc10g024410.1.1	1	6	0.651977803	-0.953389942	-0.933594831	1.408935537	0.543173929	-0.717102496	-0.133749274	1.946794981	-0.797541964	-0.708375782	-0.094119859	-0.213008102	76.92	2.00E-53	205	Ribose-phosphate_pyrophosphokinase_(AHRD_V1_***-_B9IB48_POPTR);_contains_Interpro_domain(s)__IPR005946__Phosphoribosyl_pyrophosphokinase_	AT2G44530	NA	"ribose-phosphate_pyrophosphokinase,_putative_/_phosphoribosyl_diphosphate_synthetase,_putative;_Identical_to_Ribose-phosphate_pyrophosphokinase_5_(EC_2.7.6.1)_(Phosphoribosyl_pyrophosphate_synthetase_5)_(PRS5)_[Arabidopsis_Thaliana]_(GB:O64888;GB:Q8L7T8);_similar_to_ribose-phosphate_pyrophosphokinase_2_/_phosphoribosyl_diphosphate_synthetase_2_(PRS2)_[Arabidopsis_thaliana]_(TAIR:AT1G32380.1);_similar_to_Ribose-phosphate_pyrophosphokinase_1_(Phosphoribosyl_pyrophosphate_synthetase_1)_(GB:Q9XG98);_contains_InterPro_domain_Phosphoribosyl_pyrophosphate_synthetase;_(InterPro:IPR000842);_contains_InterPro_domain_Phosphoribosyltransferase;_(InterPro:IPR000836);_contains_InterPro_domain_Ribose-phosphate_pyrophosphokinase;_(InterPro:IPR005946)"
Ctaxi_contig_28365	Solyc10g024410.1.1	1	6	0.903154822	-0.869039597	-0.837669385	1.002762512	0.822897018	-1.02210537	-0.133749274	1.946794981	-0.797541964	-0.708375782	-0.094119859	-0.213008102	82.11	7.00E-38	151	Ribose-phosphate_pyrophosphokinase_(AHRD_V1_***-_B9IB48_POPTR);_contains_Interpro_domain(s)__IPR005946__Phosphoribosyl_pyrophosphokinase_	AT2G44530	NA	"ribose-phosphate_pyrophosphokinase,_putative_/_phosphoribosyl_diphosphate_synthetase,_putative;_Identical_to_Ribose-phosphate_pyrophosphokinase_5_(EC_2.7.6.1)_(Phosphoribosyl_pyrophosphate_synthetase_5)_(PRS5)_[Arabidopsis_Thaliana]_(GB:O64888;GB:Q8L7T8);_similar_to_ribose-phosphate_pyrophosphokinase_2_/_phosphoribosyl_diphosphate_synthetase_2_(PRS2)_[Arabidopsis_thaliana]_(TAIR:AT1G32380.1);_similar_to_Ribose-phosphate_pyrophosphokinase_1_(Phosphoribosyl_pyrophosphate_synthetase_1)_(GB:Q9XG98);_contains_InterPro_domain_Phosphoribosyl_pyrophosphate_synthetase;_(InterPro:IPR000842);_contains_InterPro_domain_Phosphoribosyltransferase;_(InterPro:IPR000836);_contains_InterPro_domain_Ribose-phosphate_pyrophosphokinase;_(InterPro:IPR005946)"
Ctaxi_contig_28838	Solyc08g077210.2.1	1	6	1.726327965	-0.338333106	-0.705673156	-0.176830972	0.537292049	-1.042782779	-0.775279375	1.957806671	-0.452771931	-0.270127409	0.072125389	-0.531753346	35.29	3.00E-09	58.5	Inositol_1_4_5-trisphosphate_5-phosphatase_(AHRD_V1_*-**_Q712G2_ARATH);_contains_Interpro_domain(s)__IPR000300__Inositol_polyphosphate_related_phosphatase_	AT4G18010	5PTASE2	"inositol_polyphosphate_5-phosphatase_II_(IP5PII)_mRNA,"
Ctaxi_contig_31798	Solyc02g086790.2.1	1	6	0.901379372	0.65577777	-0.376664389	-0.54044852	0.928713598	-1.568757831	-0.482584119	1.370538897	0	-1.399493944	0.887954778	-0.376415613	43.88	6.00E-21	95.5	Serine/threonine_protein_kinase_(AHRD_V1_*-*-_Q16PN5_AEDAE);_contains_Interpro_domain(s)__IPR002290__Serine/threonine_protein_kinase_	AT5G14720	NA	protein_kinase_family_protein;_similar_to_kinase_[Arabidopsis_thaliana]_(TAIR:AT1G79640.1);_similar_to_Os06g0486400_[Oryza_sativa_(japonica_cultivar-group)]_(GB:NP_001057665.1);_similar_to_putative_MAP4K_alpha1_[Oryza_sativa_(japonica_cultivar-group)]_(GB:BAD19174.1);_contains_InterPro_domain_Serine/threonine_protein_kinase;_(InterPro:IPR002290);_contains_InterPro_domain_Protein_kinase-like;_(InterPro:IPR011009);_contains_InterPro_domain_Protein_kinase;_(InterPro:IPR000719)
Ctaxi_contig_31799	Solyc02g086790.2.1	1	6	1.216886497	-0.460581512	-1.637019125	0.693421309	0.347465147	-0.160172316	-0.482584119	1.370538897	0	-1.399493944	0.887954778	-0.376415613	45.56	2.00E-19	90.5	Serine/threonine_protein_kinase_(AHRD_V1_*-*-_Q16PN5_AEDAE);_contains_Interpro_domain(s)__IPR002290__Serine/threonine_protein_kinase_	AT5G14720	NA	protein_kinase_family_protein;_similar_to_kinase_[Arabidopsis_thaliana]_(TAIR:AT1G79640.1);_similar_to_Os06g0486400_[Oryza_sativa_(japonica_cultivar-group)]_(GB:NP_001057665.1);_similar_to_putative_MAP4K_alpha1_[Oryza_sativa_(japonica_cultivar-group)]_(GB:BAD19174.1);_contains_InterPro_domain_Serine/threonine_protein_kinase;_(InterPro:IPR002290);_contains_InterPro_domain_Protein_kinase-like;_(InterPro:IPR011009);_contains_InterPro_domain_Protein_kinase;_(InterPro:IPR000719)
Ctaxi_contig_31800	Solyc02g086790.2.1	1	6	1.634129081	0.031999253	-0.917937322	-0.536836104	0.660958318	-0.872313227	-0.482584119	1.370538897	0	-1.399493944	0.887954778	-0.376415613	56.67	7.00E-24	105	Serine/threonine_protein_kinase_(AHRD_V1_*-*-_Q16PN5_AEDAE);_contains_Interpro_domain(s)__IPR002290__Serine/threonine_protein_kinase_	AT5G14720	NA	protein_kinase_family_protein;_similar_to_kinase_[Arabidopsis_thaliana]_(TAIR:AT1G79640.1);_similar_to_Os06g0486400_[Oryza_sativa_(japonica_cultivar-group)]_(GB:NP_001057665.1);_similar_to_putative_MAP4K_alpha1_[Oryza_sativa_(japonica_cultivar-group)]_(GB:BAD19174.1);_contains_InterPro_domain_Serine/threonine_protein_kinase;_(InterPro:IPR002290);_contains_InterPro_domain_Protein_kinase-like;_(InterPro:IPR011009);_contains_InterPro_domain_Protein_kinase;_(InterPro:IPR000719)
Ctaxi_contig_32048	Solyc02g064800.2.1	1	6	1.287601196	-0.075333456	-1.22622943	0.235767742	0.825201675	-1.047007727	-0.537406839	1.632693159	-1.161822405	-0.598824764	0.573233962	0.092126887	35.14	3.00E-07	50.1	"Histone-binding_protein_RBBP7_(AHRD_V1_*--*_RBBP7_BOVIN);_contains_Interpro_domain(s)__IPR017986__WD40_repeat,_region_"	NA	NA	NA
Ctaxi_contig_34735	Solyc03g118620.2.1	1	6	1.504441294	-1.206028038	-0.323231531	0.255267671	0.621646762	-0.852096158	-0.657685898	1.157527181	-0.568898302	-0.672483831	1.414024681	-0.672483831	34.9	2.00E-19	91.7	Leucine-rich_repeat_family_protein_(AHRD_V1_*---_D7KD26_ARALY)	NA	NA	NA
Ctaxi_contig_36587	Solyc08g074280.2.1	1	6	0.803624982	-0.585792449	-1.12877053	1.127177299	0.741292735	-0.957532037	0.22923892	1.451846494	-0.795968473	-1.197136583	0.757761986	-0.445742345	41.02	6.00E-59	225	ABC-1_domain_protein_(AHRD_V1_*---_C9RAY2_AMMDK);_contains_Interpro_domain(s)__IPR012338__Beta-lactamase-type_transpeptidase_fold_	AT5G24810	NA	"ABC1_family_protein;_similar_to_ATATH13_(ABC2_homolog_13)_[Arabidopsis_thaliana]_(TAIR:AT5G64940.2);_similar_to_Os06g0701300_[Oryza_sativa_(japonica_cultivar-group)]_(GB:NP_001058483.1);_similar_to_hypothetical_protein_Swol_1468_[Syntrophomonas_wolfei_subsp._wolfei_str._Goettingen]_(GB:YP_754144.1);_contains_InterPro_domain_Penicillin-binding_protein,_transpeptidase_fold;_(InterPro:IPR012338);_contains_InterPro_domain_Protein_kinase-like;_(InterPro:IPR011009);_contains_InterPro_domain_Beta-lactamase;_(InterPro:IPR001466);_contains_InterPro_domain_ABC-1;_(InterPro:IPR004147)"
Ctaxi_contig_37366	Solyc02g091950.2.1	1	6	1.655394066	-0.363182536	-1.365077831	0.334346283	0.112527474	-0.374007456	-0.071245556	1.327758081	0.356227778	-1.314804344	0.667117475	-0.965053435	50.38	2.00E-33	137	Lysosomal_Pro-X_carboxypeptidase_(AHRD_V1_**-*_Q9FLH1_ARATH);_contains_Interpro_domain(s)__IPR008758__Peptidase_S28_	AT5G65760	NA	serine_carboxypeptidase_S28_family_protein;_similar_to_serine_carboxypeptidase_S28_family_protein_[Arabidopsis_thaliana]_(TAIR:AT2G24280.1);_similar_to_Os01g0767100_[Oryza_sativa_(japonica_cultivar-group)]_(GB:NP_001044360.1);_similar_to_PREDICTED:_hypothetical_protein_[Gallus_gallus]_(GB:XP_425654.2);_similar_to_Os06g0647400_[Oryza_sativa_(japonica_cultivar-group)]_(GB:NP_001058206.1);_contains_InterPro_domain_Esterase/lipase/thioesterase;_(InterPro:IPR000379);_contains_InterPro_domain_Peptidase_S28;_(InterPro:IPR008758)
Ctaxi_contig_40188	Solyc01g079450.2.1	1	6	1.345433105	-0.127923277	-1.437092247	-0.3039815	0.92463448	-0.401070561	-0.938812613	1.699591331	-0.334664807	-0.816231898	-0.238351389	0.628469376	47.32	0	649	"Peptidase_S9_prolyl_oligopeptidase_active_site_domain_protein_(AHRD_V1_***-_B4SK00_STRM5);_contains_Interpro_domain(s)__IPR001375__Peptidase_S9,_prolyl_oligopeptidase_active_site_region_"	AT2G47390	NA	"serine-type_peptidase;_similar_to_acylaminoacyl-peptidase-related_[Arabidopsis_thaliana]_(TAIR:AT4G14570.1);_similar_to_Dipeptidyl_aminopeptidases/acylaminoacyl-peptidases_(ISS)_[Ostreococcus_tauri]_(GB:CAL55196.1);_similar_to_aminoacyl_peptidase-like_[Oryza_sativa_(japonica_cultivar-group)]_(GB:BAC21362.1);_similar_to_hypothetical_protein_XAC0805_[Xanthomonas_axonopodis_pv._citri_str._306]_(GB:NP_641157.1);_contains_InterPro_domain_Peptidase_S9,_prolyl_oligopeptidase_active_site_region;_(InterPro:IPR001375);_contains_InterPro_domain_TolB,_C-terminal;_(InterPro:IPR011042)"
Ctaxi_contig_40189	Solyc01g079450.2.1	1	6	1.775123977	-0.737708539	-0.801452856	-0.094977096	0.496708806	-0.637694292	-0.938812613	1.699591331	-0.334664807	-0.816231898	-0.238351389	0.628469376	51.98	5.00E-153	538	"Peptidase_S9_prolyl_oligopeptidase_active_site_domain_protein_(AHRD_V1_***-_B4SK00_STRM5);_contains_Interpro_domain(s)__IPR001375__Peptidase_S9,_prolyl_oligopeptidase_active_site_region_"	AT2G47390	NA	"serine-type_peptidase;_similar_to_acylaminoacyl-peptidase-related_[Arabidopsis_thaliana]_(TAIR:AT4G14570.1);_similar_to_Dipeptidyl_aminopeptidases/acylaminoacyl-peptidases_(ISS)_[Ostreococcus_tauri]_(GB:CAL55196.1);_similar_to_aminoacyl_peptidase-like_[Oryza_sativa_(japonica_cultivar-group)]_(GB:BAC21362.1);_similar_to_hypothetical_protein_XAC0805_[Xanthomonas_axonopodis_pv._citri_str._306]_(GB:NP_641157.1);_contains_InterPro_domain_Peptidase_S9,_prolyl_oligopeptidase_active_site_region;_(InterPro:IPR001375);_contains_InterPro_domain_TolB,_C-terminal;_(InterPro:IPR011042)"
Ctaxi_contig_40625	Solyc01g103140.2.1	1	6	1.118806466	-0.635504698	-0.623755441	1.448896563	-0.65087698	-0.657565911	-0.347550011	1.285691999	-1.193336052	-0.551705262	1.169031855	-0.362132529	41.79	1.00E-14	76.3	Voltage-gated_chloride_channel_(AHRD_V1_****_Q96325_ARATH);_contains_Interpro_domain(s)__IPR002251__Chloride_channel_plant_CLC_	AT5G49890	ATCLC-C	member_of_Anion_channel_protein_family
Ctaxi_contig_40805	Solyc05g005670.1.1	1	6	0.405923043	-0.406256699	-0.832663677	1.695332635	0.173352551	-1.035687853	-0.819910519	1.86637526	0.377590371	-0.366802074	-0.463896741	-0.593356297	50.79	1.00E-12	68.6	U-box_domain-containing_protein_(AHRD_V1_*---_D7LSY5_ARALY);_contains_Interpro_domain(s)__IPR011989__Armadillo-like_helical_	NA	NA	NA
Ctaxi_contig_41035	Solyc06g065330.2.1	1	6	1.309378188	-0.166316045	-1.307866276	1.00558188	-0.118143105	-0.722634642	-0.307943512	1.551953728	-0.858570985	-1.029877309	0.817783765	-0.173345686	43.64	9.00E-10	62.8	Ring_finger_protein_13_(AHRD_V1_***-_Q66JJ1_XENTR);_contains_Interpro_domain(s)__IPR003137__Protease-associated_PA_	AT1G71980	NA	"protease-associated_zinc_finger_(C3HC4-type_RING_finger)_family_protein;_similar_to_protease-associated_zinc_finger_(C3HC4-type_RING_finger)_family_protein_[Arabidopsis_thaliana]_(TAIR:AT1G22670.1);_similar_to_ReMembR-H2_protein_JR702,_putative,_expressed_[Oryza_sativa_(japonica_cultivar-group)]_(GB:ABF94173.1);_contains_InterPro_domain_Protease-associated_PA;_(InterPro:IPR003137);_contains_InterPro_domain_Zinc_finger,_RING-type;_(InterPro:IPR001841)"
Ctaxi_contig_41574	Solyc03g096830.2.1	1	6	0.699754573	-0.217411379	-1.474339682	0.09156232	1.418623979	-0.518189812	0.641870605	1.504713059	-1.167994053	-0.978589612	-0.031567407	0.031567407	31.49	6.00E-49	192	Pentatricopeptide_repeat-containing_protein_(AHRD_V1_*-*-_D7M7W8_ARALY);_contains_Interpro_domain(s)__IPR002885__Pentatricopeptide_repeat_	AT3G18110	EMB1270	"EMB1270_(EMBRYO_DEFECTIVE_1270);_binding;_similar_to_PGR3_(PROTON_GRADIENT_REGULATION_3),_binding_[Arabidopsis_thaliana]_(TAIR:AT4G31850.1);_similar_to_Os06g0199100_[Oryza_sativa_(japonica_cultivar-group)]_(GB:NP_001057065.1);_similar_to_pentatricopeptide,_putative,_expressed_[Oryza_sativa_(japonica_cultivar-group)]_(GB:ABB47632.1);_contains_InterPro_domain_Pentatricopeptide_repeat;_(InterPro:IPR002885);_contains_InterPro_domain_Protein_prenyltransferase;_(InterPro:IPR008940);_contains_InterPro_domain_Tetratricopeptide-like_helical;_(InterPro:IPR011990)"
Ctaxi_contig_42635	Solyc02g069100.2.1	1	6	1.548872226	-0.962497949	-0.004442999	0.813788331	-0.55946774	-0.836251868	-0.619951583	1.612761874	0.365460719	-1.021662453	0.456455998	-0.793064555	36.36	7.00E-12	68.2	"Cathepsin_B_(AHRD_V1_***-_Q1HER6_NICBE);_contains_Interpro_domain(s)__IPR015643__Peptidase_C1A,_cathepsin_B_"	AT1G02305	NA	"cathepsin_B-like_cysteine_protease,_putative;_similar_to_cathepsin_B-like_cysteine_protease,_putative_[Arabidopsis_thaliana]_(TAIR:AT1G02300.1);_similar_to_Peptidase_C1A,_papain;_Somatotropin_hormone_[Medicago_truncatula]_(GB:ABD32840.1);_contains_InterPro_domain_Peptidase,_cysteine_peptidase_active_site;_(InterPro:IPR000169);_contains_InterPro_domain_Peptidase_C1A,_papain;_(InterPro:IPR013128);_contains_InterPro_domain_Peptidase_C1,_propeptide;_(InterPro:IPR012599);_contains_InterPro_domain_Peptidase_C1A,_papain_C-terminal;_(InterPro:IPR000668)"
Ctaxi_contig_47265	Solyc03g114150.2.1	1	6	0.452465496	-0.264791148	-1.07673916	1.470061667	0.495610161	-1.076607015	-0.934145388	1.868290776	-0.245724064	0.116952836	-0.057368444	-0.748005716	60.15	4.00E-45	179	Aldehyde_dehydrogenase_(AHRD_V1_****_Q1AFF6_9ROSI);_contains_Interpro_domain(s)__IPR015590__Aldehyde_dehydrogenase_	AT3G48000	ALDH2	"putative_(NAD+)_aldehyde_dehydrogenase_(At3g48000)_mRNA,"
Ctaxi_contig_48629	Solyc01g080460.2.1	1	6	1.031949202	0.527912814	-1.335857021	-0.651587404	1.037167007	-0.609584597	-0.677555036	1.928597657	-0.726462272	0.128409409	-0.14761499	-0.505374768	68.77	2.00E-97	352	"Pyruvate_phosphate_dikinase_(AHRD_V1_***-_Q84N32_SORBI);_contains_Interpro_domain(s)__IPR010121__Pyruvate,_phosphate_dikinase_"	AT4G15530	PPDK	"PPDK_(PYRUVATE_ORTHOPHOSPHATE_DIKINASE);_kinase;_similar_to_Pyruvate,_phosphate_dikinase,_chloroplast_precursor_(Pyruvate,_orthophosphate_dikinase)_(GB:Q42910);_similar_to_Pyruvate,_phosphate_dikinase,_chloroplast_precursor_(Pyruvate,_orthophosphate_dikinase)_(GB:Q42736);_similar_to_Pyruvate,_phosphate_dikinase,_chloroplast_precursor_(Pyruvate,_orthophosphate_dikinase)_(Cold-sensitive_pyruvate,_orthophosphate_dikinase)_(GB:Q39734);_contains_InterPro_domain_PEP-utilizing_enzyme;_(InterPro:IPR000121);_contains_InterPro_domain_Pyruvate_phosphate_dikinase,_PEP/pyruvate-binding;_(InterPro:IPR002192);_contains_InterPro_domain_Pyruvate,_phosphate_dikinase;_(InterPro:IPR010121);_contains_InterPro_domain_PEP-utilising_enzyme,_mobile_region;_(InterPro:IPR008279)"
Ctaxi_contig_48630	Solyc01g080460.2.1	1	6	1.043875819	0.148591733	-1.345897048	-0.504501673	1.225025364	-0.567094195	-0.677555036	1.928597657	-0.726462272	0.128409409	-0.14761499	-0.505374768	56.72	1.00E-15	77.8	"Pyruvate_phosphate_dikinase_(AHRD_V1_***-_Q84N32_SORBI);_contains_Interpro_domain(s)__IPR010121__Pyruvate,_phosphate_dikinase_"	AT4G15530	PPDK	"PPDK_(PYRUVATE_ORTHOPHOSPHATE_DIKINASE);_kinase;_similar_to_Pyruvate,_phosphate_dikinase,_chloroplast_precursor_(Pyruvate,_orthophosphate_dikinase)_(GB:Q42910);_similar_to_Pyruvate,_phosphate_dikinase,_chloroplast_precursor_(Pyruvate,_orthophosphate_dikinase)_(GB:Q42736);_similar_to_Pyruvate,_phosphate_dikinase,_chloroplast_precursor_(Pyruvate,_orthophosphate_dikinase)_(Cold-sensitive_pyruvate,_orthophosphate_dikinase)_(GB:Q39734);_contains_InterPro_domain_PEP-utilizing_enzyme;_(InterPro:IPR000121);_contains_InterPro_domain_Pyruvate_phosphate_dikinase,_PEP/pyruvate-binding;_(InterPro:IPR002192);_contains_InterPro_domain_Pyruvate,_phosphate_dikinase;_(InterPro:IPR010121);_contains_InterPro_domain_PEP-utilising_enzyme,_mobile_region;_(InterPro:IPR008279)"
Ctaxi_contig_48663	Solyc05g013480.2.1	1	6	1.235006879	-1.486235481	0.026870089	0.970443018	-0.523141229	-0.222943276	-0.499233703	1.998577028	-0.679056369	-0.489380406	-0.142051695	-0.188854855	40.87	2.00E-20	96.7	ATP-dependent_protease_Clp_ATPase_subunit_(AHRD_V1_*---_B6STX8_MAIZE);_contains_Interpro_domain(s)__IPR019734__Tetratricopeptide_repeat_	AT3G26580	NA	binding;_similar_to_hypothetical_protein_[Spinacia_oleracea]_(GB:CAA74590.1);_contains_InterPro_domain_Tetratricopeptide_region;_(InterPro:IPR013026);_contains_InterPro_domain_Tetratricopeptide-like_helical;_(InterPro:IPR011990)
Ctaxi_contig_49492	Solyc04g071800.2.1	1	6	0.68693936	-0.984670308	-0.83400995	1.59549611	0.092023474	-0.555778686	0.028106249	1.983985961	-0.602314287	-0.602314287	-0.479382282	-0.328081354	30.23	2.00E-06	49.3	Cytochrome_P450	NA	NA	NA
Ctaxi_contig_51490	Solyc05g005670.1.1	1	6	1.692851718	-0.284263109	-0.319600789	-0.144528905	0.389284603	-1.333743519	-0.819910519	1.86637526	0.377590371	-0.366802074	-0.463896741	-0.593356297	42.47	1.00E-09	57.8	U-box_domain-containing_protein_(AHRD_V1_*---_D7LSY5_ARALY);_contains_Interpro_domain(s)__IPR011989__Armadillo-like_helical_	NA	NA	NA
Ctaxi_contig_58255	Solyc11g007690.1.1	1	6	0.284652996	-1.044063404	0.216988969	0.334686881	1.454464913	-1.246730354	-0.92212113	1.911534671	-0.426185274	0.167462851	-0.463057828	-0.26763329	37.72	5.00E-13	69.3	Pyruvate_kinase_(AHRD_V1_****_A9P7U5_POPTR);_contains_Interpro_domain(s)__IPR001697__Pyruvate_kinase_	AT3G52990	NA	"pyruvate_kinase,_putative;_similar_to_pyruvate_kinase,_putative_[Arabidopsis_thaliana]_(TAIR:AT2G36580.1);_similar_to_Pyruvate_kinase_[Medicago_truncatula]_(GB:ABE80121.1);_similar_to_Os11g0148500_[Oryza_sativa_(japonica_cultivar-group)]_(GB:NP_001065749.1);_similar_to_pyruvate_kinase-like_[Deschampsia_antarctica]_(GB:AAM22747.1);_contains_InterPro_domain_Pyruvate_kinase;_(InterPro:IPR001697)"
Ctaxi_contig_59280	Solyc04g054930.2.1	1	6	0.577117744	-1.178463182	-1.015198414	0.274766268	1.468338406	-0.126560822	-0.718015372	1.341945971	-0.628882429	-0.450616544	1.223102047	-0.767533673	50.71	3.00E-71	267	Trehalose-6-phosphate_phosphatase-like_protein_(AHRD_V1_***-_Q9LX18_ARATH);_contains_Interpro_domain(s)__IPR003337__Trehalose-phosphatase_	AT5G10100	NA	"trehalose-6-phosphate_phosphatase,_putative;_similar_to_trehalose-6-phosphate_phosphatase,_putative_[Arabidopsis_thaliana]_(TAIR:AT5G65140.1);_similar_to_117M18_9_[Brassica_rapa]_(GB:AAZ66928.1);_contains_InterPro_domain_Trehalose-phosphatase;_(InterPro:IPR003337);_contains_InterPro_domain_HAD-superfamily_hydrolase_subfamily_IIB;_(InterPro:IPR006379)"
Ctaxi_contig_65193	Solyc03g114150.2.1	1	6	0.501994812	-1.243124974	0.066088621	1.631477007	-0.279255205	-0.677180262	-0.934145388	1.868290776	-0.245724064	0.116952836	-0.057368444	-0.748005716	57.14	1.00E-52	204	Aldehyde_dehydrogenase_(AHRD_V1_****_Q1AFF6_9ROSI);_contains_Interpro_domain(s)__IPR015590__Aldehyde_dehydrogenase_	AT3G48000	ALDH2	"putative_(NAD+)_aldehyde_dehydrogenase_(At3g48000)_mRNA,"
Ctaxi_contig_66217	Solyc06g006080.2.1	1	6	0.517235383	-0.402224349	-1.301825448	0.707737896	1.302619524	-0.823543005	-0.602627821	1.875254274	-0.682490872	-0.679872411	0.351637452	-0.261900622	64.71	4.00E-24	105	Phosphomethylpyrimidine_synthase_(AHRD_V1_***-_C7MPZ7_SACVD);_contains_Interpro_domain(s)__IPR002817__Thiamine_biosynthesis_protein_ThiC_	AT2G29630	PY	Encodes_ThiC_involved_in_thiamine_biosynthesis.____Translation_of_ThiC_is_regulated_by_a_riboswitch_in_the_3'_of_untranslated_region_of_the_messenger_RNA.;_similar_to_putative_thiamin_biosynthesis_protein_[Oryza_sativa]_(GB:AAK26130.1);_similar_to_thiamine_biosynthesis_protein_ThiC_[Bacillus_halodurans_C-125]_(GB:NP_242799.1);_similar_to_putative_thiamine_biosythesis_protein_ThiC_[Poa_secunda]_(GB:AAG49550.1);_contains_InterPro_domain_Thiamine_biosynthesis_protein_ThiC;_(InterPro:IPR002817)
Ctaxi_contig_66218	Solyc06g006080.2.1	1	6	0.638518578	-0.600059345	-1.096631305	0.387715947	1.487300809	-0.816844684	-0.602627821	1.875254274	-0.682490872	-0.679872411	0.351637452	-0.261900622	50	2.00E-27	117	Phosphomethylpyrimidine_synthase_(AHRD_V1_***-_C7MPZ7_SACVD);_contains_Interpro_domain(s)__IPR002817__Thiamine_biosynthesis_protein_ThiC_	AT2G29630	PY	Encodes_ThiC_involved_in_thiamine_biosynthesis.____Translation_of_ThiC_is_regulated_by_a_riboswitch_in_the_3'_of_untranslated_region_of_the_messenger_RNA.;_similar_to_putative_thiamin_biosynthesis_protein_[Oryza_sativa]_(GB:AAK26130.1);_similar_to_thiamine_biosynthesis_protein_ThiC_[Bacillus_halodurans_C-125]_(GB:NP_242799.1);_similar_to_putative_thiamine_biosythesis_protein_ThiC_[Poa_secunda]_(GB:AAG49550.1);_contains_InterPro_domain_Thiamine_biosynthesis_protein_ThiC;_(InterPro:IPR002817)
Ctaxi_contig_66224	Solyc06g006080.2.1	1	6	0.449588925	-0.556349458	-1.20855343	0.797333366	1.321499414	-0.803518817	-0.602627821	1.875254274	-0.682490872	-0.679872411	0.351637452	-0.261900622	80.41	2.00E-42	166	Phosphomethylpyrimidine_synthase_(AHRD_V1_***-_C7MPZ7_SACVD);_contains_Interpro_domain(s)__IPR002817__Thiamine_biosynthesis_protein_ThiC_	AT2G29630	PY	Encodes_ThiC_involved_in_thiamine_biosynthesis.____Translation_of_ThiC_is_regulated_by_a_riboswitch_in_the_3'_of_untranslated_region_of_the_messenger_RNA.;_similar_to_putative_thiamin_biosynthesis_protein_[Oryza_sativa]_(GB:AAK26130.1);_similar_to_thiamine_biosynthesis_protein_ThiC_[Bacillus_halodurans_C-125]_(GB:NP_242799.1);_similar_to_putative_thiamine_biosythesis_protein_ThiC_[Poa_secunda]_(GB:AAG49550.1);_contains_InterPro_domain_Thiamine_biosynthesis_protein_ThiC;_(InterPro:IPR002817)
Ctaxi_contig_66246	Solyc06g006080.2.1	1	6	0.385834219	-0.709369627	-1.121259418	0.794262752	1.385514757	-0.734982683	-0.602627821	1.875254274	-0.682490872	-0.679872411	0.351637452	-0.261900622	86.44	1.00E-70	263	Phosphomethylpyrimidine_synthase_(AHRD_V1_***-_C7MPZ7_SACVD);_contains_Interpro_domain(s)__IPR002817__Thiamine_biosynthesis_protein_ThiC_	AT2G29630	PY	Encodes_ThiC_involved_in_thiamine_biosynthesis.____Translation_of_ThiC_is_regulated_by_a_riboswitch_in_the_3'_of_untranslated_region_of_the_messenger_RNA.;_similar_to_putative_thiamin_biosynthesis_protein_[Oryza_sativa]_(GB:AAK26130.1);_similar_to_thiamine_biosynthesis_protein_ThiC_[Bacillus_halodurans_C-125]_(GB:NP_242799.1);_similar_to_putative_thiamine_biosythesis_protein_ThiC_[Poa_secunda]_(GB:AAG49550.1);_contains_InterPro_domain_Thiamine_biosynthesis_protein_ThiC;_(InterPro:IPR002817)
Ctaxi_contig_66227	Solyc06g006080.2.1	1	6	1.676657535	-0.600448439	-1.145493603	0.607594138	-0.237012008	-0.301297624	-0.602627821	1.875254274	-0.682490872	-0.679872411	0.351637452	-0.261900622	60.95	2.00E-27	123	Phosphomethylpyrimidine_synthase_(AHRD_V1_***-_C7MPZ7_SACVD);_contains_Interpro_domain(s)__IPR002817__Thiamine_biosynthesis_protein_ThiC_	AT2G29630	PY	Encodes_ThiC_involved_in_thiamine_biosynthesis.____Translation_of_ThiC_is_regulated_by_a_riboswitch_in_the_3'_of_untranslated_region_of_the_messenger_RNA.;_similar_to_putative_thiamin_biosynthesis_protein_[Oryza_sativa]_(GB:AAK26130.1);_similar_to_thiamine_biosynthesis_protein_ThiC_[Bacillus_halodurans_C-125]_(GB:NP_242799.1);_similar_to_putative_thiamine_biosythesis_protein_ThiC_[Poa_secunda]_(GB:AAG49550.1);_contains_InterPro_domain_Thiamine_biosynthesis_protein_ThiC;_(InterPro:IPR002817)
Ctaxi_contig_68105	Solyc07g017410.2.1	1	6	1.100376703	0.64858926	-1.128060465	0.460992475	0.264723713	-1.346621686	-1.217814717	1.147420803	0.894002711	-0.584269488	0.598348271	-0.83768758	34.15	2.00E-07	54.3	Unknown_Protein_(AHRD_V1)	AT1G26750	NA	similar_to_expressed_protein_[Oryza_sativa_(japonica_cultivar-group)]_(GB:ABA96148.1)
Ctaxi_contig_69200	Solyc09g092430.2.1	1	6	0.693322642	-0.511879298	-0.832021304	1.535211485	0.196769032	-1.081402558	-0.438744986	1.266575681	1.225369048	-0.945903549	-0.242221043	-0.865075153	54.45	3.00E-151	533	Selenium_binding_protein_(AHRD_V1_****_Q93WS1_MEDSA);_contains_Interpro_domain(s)__IPR008826__Selenium-binding_protein_	AT4G14040	EDA38	"EDA38_(embryo_sac_development_arrest_38);_selenium_binding;_similar_to_selenium-binding_family_protein_[Arabidopsis_thaliana]_(TAIR:AT3G23800.1);_similar_to_selenium-binding_protein,_putative_[Arabidopsis_thaliana]_(TAIR:AT4G14030.1);_similar_to_selenium_binding_protein_[Lotus_japonicus]_(GB:CAC67491.1);_similar_to_putative_selenium-binding_protein_[Thellun_(GB:AAM19706.1);_similar_to_selenium_binding_protein_[Medicago_sativa]_(GB:CAC67501.1);_contains_InterPro_domain_Quinoprotein_amine_dehydrogenase,_beta_chain-like;_(InterPro:IPR011044);_contains_InterPro_domain_Selenium-binding_protein;_(InterPro:IPR008826)"
Ctaxi_contig_3517	Solyc05g051610.1.1	1	7	0.574276592	-0.655585882	0.069404568	1.222598271	0.396641396	-1.607334945	-0.365378844	-0.418848919	2.040774518	-0.418848919	-0.418848919	-0.418848919	38.38	8.00E-12	66.2	Receptor-like_protein_kinase_(AHRD_V1_***-_Q9FZP2_ARATH);_contains_Interpro_domain(s)__IPR002290__Serine/threonine_protein_kinase_	AT4G25160	NA	"protein_kinase_family_protein;_similar_to_protein_kinase_family_protein_[Arabidopsis_thaliana]_(TAIR:AT5G61550.1);_similar_to_protein_kinase_family_protein_[Arabidopsis_thaliana]_(TAIR:AT5G61560.1);_similar_to_protein_kinase_family_protein_[Arabidopsis_thaliana]_(TAIR:AT5G51270.1);_similar_to_U-box_domain_containing_protein,_expressed_[Oryza_sativa_(japonica_cultivar-group)]_(GB:ABF93477.1);_similar_to_Os10g0561500_[Oryza_sativa_(japonica_cultivar-group)]_(GB:NP_001065387.1);_similar_to_Os06g0140800_[Oryza_sativa_(japonica_cultivar-group)]_(GB:NP_001056754.1);_contains_InterPro_domain_Serine/threonine_protein_kinase;_(InterPro:IPR002290);_contains_InterPro_domain_UspA;_(InterPro:IPR006016);_contains_InterPro_domain_Protein_kinase-like;_(InterPro:IPR011009);_contains_InterPro_domain_Protein_kinase;_(InterPro:IPR000719);_contains_InterPro_domain_Serine/threonine_protein_kinase,_active_site;_(InterPro:IPR008271);_contains_InterPro_domain_U_box;_(InterPro:IPR003613)"
Ctaxi_contig_6258	Solyc05g056160.2.1	1	7	0.57716415	-0.583417322	-0.81675235	1.597503498	0.248156549	-1.022654523	-0.609298565	-0.689097558	1.844520484	-0.180378975	0.388188854	-0.75393424	59.85	2.00E-87	318	"Proteasome_subunit_beta_type_(AHRD_V1_***-_C6TLJ9_SOYBN);_contains_Interpro_domain(s)__IPR000243__Peptidase_T1A,_proteasome_beta-subunit_"	AT3G26340	NA	"20S_proteasome_beta_subunit_E,_putative;_Identical_to_Proteasome_subunit_beta_type_5-B_precursor_(EC_3.4.25.1)_(20S_proteasome_beta_subunit_E-2)_(Proteasome_epsilon-2_chain)_(PBE2)_[Arabidopsis_Thaliana]_(GB:Q9LIP2);_similar_to_PBE1_(20S_proteasome_beta_subunit_E1),_peptidase_[Arabidopsis_thaliana]_(TAIR:AT1G13060.1);_similar_to_Proteasome_subunit_beta_type_5_precursor_(20S_proteasome_subunit_E)_(Proteasome_epsilon_chain)_(GB:O24361);_contains_InterPro_domain_Peptidase_T1A,_proteasome_beta-subunit;_(InterPro:IPR000243);_contains_InterPro_domain_20S_proteasome,_A_and_B_subunits;_(InterPro:IPR001353)"
Ctaxi_contig_7216	Solyc04g079200.2.1	1	7	0.96514663	-0.940790674	-0.683325492	1.514495554	-0.259222217	-0.5963038	0.008020688	-1.026648061	1.824706514	-0.316817175	0.200517199	-0.689779166	50	5.00E-23	104	26S_proteasome_regulatory_subunit_(AHRD_V1_****_A8HPA0_CHLRE);_contains_Interpro_domain(s)__IPR000555__Mov34/MPN/PAD-1_	AT5G23540	NA	"26S_proteasome_regulatory_subunit,_putative;_Identical_to_26S_proteasome_non-ATPase_regulatory_subunit_14_(26S_proteasome_regulatory_subunit_rpn11)_(RPN11)_[Arabidopsis_Thaliana]_(GB:Q9LT08;GB:Q8LD11);_similar_to_AJH2_(COP9-signalosome_5B),_protein_binding_[Arabidopsis_thaliana]_(TAIR:AT1G71230.1);_similar_to_Mov34-1;_Flagellar_motor_switch_protein_FliG-like_[Medicago_truncatula]_(GB:ABE79516.1);_contains_InterPro_domain_Mov34/MPN/PAD-1;_(InterPro:IPR000555);_contains_InterPro_domain_Mov34-1;_(InterPro:IPR003639);_contains_InterPro_domain_Flagellar_motor_switch_protein_FliG-like;_(InterPro:IPR011002)"
Ctaxi_contig_7218	Solyc04g079200.2.1	1	7	0.97456876	-0.848876916	-0.776966055	1.508570038	-0.225318337	-0.63197749	0.008020688	-1.026648061	1.824706514	-0.316817175	0.200517199	-0.689779166	90.74	1.00E-24	107	26S_proteasome_regulatory_subunit_(AHRD_V1_****_A8HPA0_CHLRE);_contains_Interpro_domain(s)__IPR000555__Mov34/MPN/PAD-1_	AT5G23540	NA	"26S_proteasome_regulatory_subunit,_putative;_Identical_to_26S_proteasome_non-ATPase_regulatory_subunit_14_(26S_proteasome_regulatory_subunit_rpn11)_(RPN11)_[Arabidopsis_Thaliana]_(GB:Q9LT08;GB:Q8LD11);_similar_to_AJH2_(COP9-signalosome_5B),_protein_binding_[Arabidopsis_thaliana]_(TAIR:AT1G71230.1);_similar_to_Mov34-1;_Flagellar_motor_switch_protein_FliG-like_[Medicago_truncatula]_(GB:ABE79516.1);_contains_InterPro_domain_Mov34/MPN/PAD-1;_(InterPro:IPR000555);_contains_InterPro_domain_Mov34-1;_(InterPro:IPR003639);_contains_InterPro_domain_Flagellar_motor_switch_protein_FliG-like;_(InterPro:IPR011002)"
Ctaxi_contig_7961	Solyc01g087150.2.1	1	7	0.317008452	-0.476153613	-1.570076546	0.673546248	1.301385767	-0.245710308	-0.465025347	-0.567604468	2.017389374	-0.341930402	-0.136772161	-0.506056996	28.57	3.00E-19	92.8	Mate_efflux_family_protein_(AHRD_V1_**--_D7KHQ9_ARALY);_contains_Interpro_domain(s)__IPR002528__Multi_antimicrobial_extrusion_protein_MatE_	AT3G08040	ATFRD3	"Encodes_a_member_of_the_MATE_(multidrug_and_toxin_efflux_family),_expressed_in_roots_but_not_shoots._Mutants_accumulate_excess_iron,_manganese_and_zinc,_and_express_root_Fe(III)_chelatase_activity_even_under_iron_sufficiency_conditions._FRD3_is_likely_to_function_in_root_xylem_loading_of_an_iron_chelator_or_other_factor_necessary_for_efficient_iron_uptake_out_of_the_xylem_or_apoplastic_space_and_into_leaf_cells."
Ctaxi_contig_8324	Solyc11g005670.1.1	1	7	0.371236609	0.929828764	-0.049265431	0.631344639	0.013273759	-1.89641834	-0.434813469	-0.969420193	1.630906913	0.732767617	-0.152541119	-0.806899749	100	2.00E-71	263	Ubiquitin_(AHRD_V1_***-_Q2UZT4_MUSAC);_contains_Interpro_domain(s)__IPR019956__Ubiquitin_subgroup_	AT4G05320	UBQ10	One_of_five_polyubiquitin_genes_in_A._thaliana.__These_genes_encode_the_highly_conserved_76-amino_acid_protein_ubiquitin_that_is_covalently_attached_to_substrate_proteins_targeting_most_for_degradation._Polyubiquitin_genes_are_characterized_by_the_presence_of_tandem_repeats_of_the_228_bp_that_encode_a_ubiquitin_monomer._Induced_by_salicylic_acid._Independent_of_NPR1_for_their_induction_by_salicylic_acid.
Ctaxi_contig_10655	Solyc11g005670.1.1	1	7	0.176690926	0.046259959	-0.313843245	0.550664099	1.263301456	-1.723073194	-0.434813469	-0.969420193	1.630906913	0.732767617	-0.152541119	-0.806899749	96.1	8.00E-37	148	Ubiquitin_(AHRD_V1_***-_Q2UZT4_MUSAC);_contains_Interpro_domain(s)__IPR019956__Ubiquitin_subgroup_	AT4G05320	UBQ10	One_of_five_polyubiquitin_genes_in_A._thaliana.__These_genes_encode_the_highly_conserved_76-amino_acid_protein_ubiquitin_that_is_covalently_attached_to_substrate_proteins_targeting_most_for_degradation._Polyubiquitin_genes_are_characterized_by_the_presence_of_tandem_repeats_of_the_228_bp_that_encode_a_ubiquitin_monomer._Induced_by_salicylic_acid._Independent_of_NPR1_for_their_induction_by_salicylic_acid.
Ctaxi_contig_10689	Solyc06g009040.2.1	1	7	0.780403999	-0.572685541	0.352279873	1.394306201	-0.77080683	-1.183497702	-0.69335004	-0.69335004	1.83888489	-0.69335004	0.391893501	-0.15072827	32.5	6.00E-07	49.3	"Glutathione_S-transferase_(AHRD_V1_****_A5YWI9_SOLTU);_contains_Interpro_domain(s)__IPR004046__Glutathione_S-transferase,_C-terminal_"	AT4G02520	ATGSTF2	Encodes_glutathione_transferase_belonging_to_the_phi_class_of_GSTs._Naming_convention_according_to_Wagner_et_al._(2002).__The_expression_of_this_gene_is_upregulated_by_herbicide_safeners_such_as_benoxacor_and_fenclorim.
Ctaxi_contig_10768	Solyc01g068630.2.1	1	7	1.558219402	-0.53696195	-0.098260284	0.822874894	-0.682133311	-1.063738751	-0.621164027	-0.621164027	1.863492082	0.430036634	-0.621164027	-0.430036634	40.62	3.00E-07	50.1	Pyrimidine_5&apos-nucleotidase_(AHRD_V1_***-_D3P8R6_DEFDS);_contains_Interpro_domain(s)__IPR010237__Pyrimidine_5-nucleotidase_	AT3G62040	NA	"hydrolase;_similar_to_haloacid_dehalogenase-like_hydrolase_family_protein_[Arabidopsis_thaliana]_(TAIR:AT5G59490.1);_similar_to_Os07g0634400_[Oryza_sativa_(japonica_cultivar-group)]_(GB:NP_001060381.1);_similar_to_expressed_protein_[Oryza_sativa_(japonica_cultivar-group)]_(GB:AAR88590.1);_contains_InterPro_domain_HAD-superfamily_hydrolase_subfamily_IA,_variant_3;_(InterPro:IPR006402);_contains_InterPro_domain_Pyrimidine_5-nucleotidase;_(InterPro:IPR010237);_contains_InterPro_domain_Haloacid_dehalogenase-like_hydrolase;_(InterPro:IPR005834)"
Ctaxi_contig_11481	Solyc06g009020.2.1	1	7	0.968620759	-1.275727082	0.774258476	0.897393646	-0.460338141	-0.904207658	-0.539393044	-0.683404176	1.885443035	-0.30586148	0.336350323	-0.693134658	29.45	3.00E-13	73.2	"Glutathione_S-transferase_(AHRD_V1_****_A5YWI8_SOLCO);_contains_Interpro_domain(s)__IPR004046__Glutathione_S-transferase,_C-terminal_"	AT2G47730	ATGSTF5	Encodes_glutathione_transferase_belonging_to_the_phi_class_of_GSTs._Naming_convention_according_to_Wagner_et_al._(2002).
Ctaxi_contig_13354	Solyc03g123740.2.1	1	7	1.277677743	-0.294943198	-1.132699547	0.752461848	0.489270322	-1.091767168	-0.569496585	-1.098987211	1.753202296	0.433005668	-0.068245458	-0.449478709	28.78	7.00E-11	63.2	"Receptor_like_kinase,_RLK"	NA	NA	NA
Ctaxi_contig_14189	Solyc10g005890.2.1	1	7	0.882711015	-1.345629687	-1.050160281	0.615552728	0.961395325	-0.063869102	-0.614273723	-0.778601725	1.475039449	0.723825724	0.301268004	-1.10725773	35.9	4.00E-16	80.9	"DNA-damage_inducible_protein_DDI1-like_(AHRD_V1_***-_Q8LF25_ARATH);_contains_Interpro_domain(s)__IPR019103__Peptidase_aspartic,_eukaryotic_predicted_"	AT3G13235	NA	"ubiquitin_family_protein;_similar_to_Peptidase_aspartic,_catalytic;_UBA-like_[Medicago_truncatula]_(GB:ABE83112.1);_contains_InterPro_domain_Peptidase_aspartic,_catalytic;_(InterPro:IPR009007);_contains_InterPro_domain_UBA-like;_(InterPro:IPR009060);_contains_InterPro_domain_Peptidase_A2A,_retrovirus,_catalytic;_(InterPro:IPR001995);_contains_InterPro_domain_Ubiquitin;_(InterPro:IPR000626);_contains_InterPro_domain_Ubiquitin-associated;_(InterPro:IPR000449)"
Ctaxi_contig_15241	Solyc10g005500.2.1	1	7	0.809080792	-1.136961365	-0.456667217	1.35381749	-0.936289048	0.367019347	-0.147605202	-0.396091658	2.018686975	-0.376977315	-0.57449219	-0.523520609	45.16	7.00E-18	87	Cation_diffusion_facilitator_9_(AHRD_V1_**--_Q84ND5_STYHA);_contains_Interpro_domain(s)__IPR002524__Cation_efflux_protein_	AT1G16310	NA	cation_efflux_family_protein;_similar_to_cation_efflux_family_protein_[Arabidopsis_thaliana]_(TAIR:AT1G79520.1);_similar_to_cation_diffusion_facilitator_9_[Stylosanthes_hamata]_(GB:AAO38708.1);_contains_InterPro_domain_Cation_efflux_protein;_(InterPro:IPR002524)
Ctaxi_contig_15242	Solyc10g005500.2.1	1	7	1.03589964	-0.304074905	-0.76499024	1.454663291	-0.958606767	-0.462891019	-0.147605202	-0.396091658	2.018686975	-0.376977315	-0.57449219	-0.523520609	32.47	4.00E-08	52.8	Cation_diffusion_facilitator_9_(AHRD_V1_**--_Q84ND5_STYHA);_contains_Interpro_domain(s)__IPR002524__Cation_efflux_protein_	AT1G16310	NA	cation_efflux_family_protein;_similar_to_cation_efflux_family_protein_[Arabidopsis_thaliana]_(TAIR:AT1G79520.1);_similar_to_cation_diffusion_facilitator_9_[Stylosanthes_hamata]_(GB:AAO38708.1);_contains_InterPro_domain_Cation_efflux_protein;_(InterPro:IPR002524)
Ctaxi_contig_19746	Solyc12g037950.1.1	1	7	0.641141401	-0.791719833	-0.783960631	1.640186426	0.099029462	-0.804676826	-0.40824829	-0.40824829	2.041241452	-0.40824829	-0.40824829	-0.40824829	66.67	7.00E-08	54.7	Cell_number_regulator_10_(AHRD_V1_**--_D9HP26_MAIZE);_contains_Interpro_domain(s)__IPR006461__Protein_of_unknown_function_Cys-rich_	AT1G68630	NA	similar_to_unknown_protein_[Arabidopsis_thaliana]_(TAIR:AT1G58320.1);_similar_to_ORFX_[Lycopersicon_esculentum]_(GB:AAF74286.1);_similar_to_fw2.2_[Lycopersicon_pennellii]_(GB:AAO12196.1);_similar_to_fw2.2_[Lycopersicon_pimpinellifolium]_(GB:AAO12190.1);_contains_InterPro_domain_Protein_of_unknown_function_Cys-rich;_(InterPro:IPR006461)
Ctaxi_contig_20330	Solyc02g090630.2.1	1	7	1.476239819	-0.37746251	-0.632817927	0.687268351	0.178526727	-1.331754461	-0.441345252	-0.462874289	2.034493967	-0.247583922	-0.419816215	-0.462874289	25.15	5.00E-06	47.8	Patatin-like_protein_1_(AHRD_V1_***-_Q9FZ09_TOBAC);_contains_Interpro_domain(s)__IPR002641__Patatin_	AT2G26560	PLA	"encodes_a_lipid_acyl_hydrolase_with_wide_substrate__specificity_that_accumulates_upon_infection_by_fungal__and_bacterial_pathogens._Protein_is_localized_in_the_cytoplasm_in_healthy_leaves,_and_in_membranes_in_infected_cells."
Ctaxi_contig_20337	Solyc06g074710.1.1	1	7	0.280294309	-0.574543833	0.447792273	1.256631545	0.24816989	-1.658344184	-0.423886665	-0.423886665	2.037390742	-0.505929244	-0.341844084	-0.341844084	44.07	2.00E-06	47	Hydroxycinnamoyl_CoA_shikimate/quinate_hydroxycinnamoyltransferase-like_protein_(Fragment)_(AHRD_V1_**-*_B9GF60_POPTR);_contains_Interpro_domain(s)__IPR003480__Transferase_	NA	NA	NA
Ctaxi_contig_20575	Solyc08g079160.2.1	1	7	1.39321318	-0.94273461	0.212414081	0.927170286	-0.820467042	-0.769595895	-0.501996266	-0.464346548	2.020534975	-0.125499068	-0.501996266	-0.426696828	32.18	5.00E-16	80.9	"Vacuolar-processing_enzyme_(AHRD_V1_**--_B9RBP3_RICCO);_contains_Interpro_domain(s)__IPR001096__Peptidase_C13,_legumain_"	AT1G62710	BETA-VPE	Encodes_a_vacuolar_processing_enzyme_belonging_to_a_novel_group_of_cysteine_proteinases_that_is_expressed_specifically_in_seeds_and_is_essential_for_the_proper_processing_of_storage_proteins.
Ctaxi_contig_20783	Solyc03g113220.2.1	1	7	1.488418446	-0.566849583	-0.922102086	0.848718174	0.0921383	-0.940323251	-0.810356388	0.662753151	1.65797894	-0.029959073	-0.569222386	-0.911194243	51.61	1.00E-15	78.2	SPFH_domain/band_7_family_protein_(AHRD_V1_**--_D7VZN9_9FLAO);_contains_Interpro_domain(s)__IPR001107__Band_7_protein_	AT5G62740	ATHIR1	band_7_family_protein;_similar_to_band_7_family_protein_[Arabidopsis_thaliana]_(TAIR:AT1G69840.6);_similar_to_hypersensitive-induced_reaction_protein_[Capsicum_annuum]_(GB:AAS98165.1);_contains_InterPro_domain_Band_7_protein;_(InterPro:IPR001107)
Ctaxi_contig_22645	Solyc01g105240.2.1	1	7	1.787611128	-0.269716036	-0.596253369	0.346457603	-0.158596821	-1.109502506	-0.114710916	-0.483176283	2.005702989	-0.351084925	-0.371941455	-0.684789409	57.14	1.00E-08	54.7	"Ubiquitin_carboxyl-terminal_hydrolase_(AHRD_V1_****_B9SZ50_RICCO);_contains_Interpro_domain(s)__IPR001394__Peptidase_C19,_ubiquitin_carboxyl-terminal_hydrolase_2_"	AT4G39910	ATUBP3	Encodes_a_nuclear_ubiquitin-specific_protease.
Ctaxi_contig_22887	Solyc07g063390.2.1	1	7	0.553124554	-0.516067436	-0.171838949	1.672602877	-0.311662319	-1.226158726	-1.295019428	-0.520373104	1.519725996	0.780559655	-0.153746599	-0.331146521	26.79	9.00E-22	100	"Beta-glucosidase_(AHRD_V1_****_B6SYQ7_MAIZE);_contains_Interpro_domain(s)__IPR001360__Glycoside_hydrolase,_family_1_"	NA	NA	NA
Ctaxi_contig_22889	Solyc10g045240.1.1	1	7	0.41268601	-0.737377993	-0.204873819	1.728430774	-0.080838655	-1.118026316	-1.06896458	0.261982375	1.833876622	-0.242859574	-0.219912212	-0.564122631	45.9	7.00E-09	55.5	"Beta-glucosidase_D4_(AHRD_V1_***-_B2ZUU0_LOTJA);_contains_Interpro_domain(s)__IPR001360__Glycoside_hydrolase,_family_1_"	AT2G44480	BGLU17	"glycosyl_hydrolase_family_1_protein;_similar_to_glycosyl_hydrolase_family_1_protein_[Arabidopsis_thaliana]_(TAIR:AT2G44450.1);_similar_to_Glycoside_hydrolase,_family_1_[Medicago_truncatula]_(GB:ABE86373.1);_contains_InterPro_domain_6-phospho-beta-galactosidase,_eukaryotic;_(InterPro:IPR011580);_contains_InterPro_domain_Glycoside_hydrolase,_family_1;_(InterPro:IPR001360)"
Ctaxi_contig_23499	Solyc06g060610.2.1	1	7	1.340440463	-0.533523632	0.074655472	1.035951092	-0.932725091	-0.984798304	-1.266880333	-0.610502222	1.528020012	-0.12351201	-0.29289991	0.765774463	37.13	5.00E-25	110	Flavin-containing_monooxygenase_family_protein_(AHRD_V1_****_D7KUN8_ARALY);_contains_Interpro_domain(s)__IPR000960__Flavin-containing_monooxygenase_FMO_	AT1G62620	NA	"flavin-containing_monooxygenase_family_protein_/_FMO_family_protein;_similar_to_flavin-containing_monooxygenase_family_protein_/_FMO_family_protein_[Arabidopsis_thaliana]_(TAIR:AT1G63370.1);_similar_to_flavin-containing_monooxygenase_family_protein_/_FMO_family_protein_[Arabidopsis_thaliana]_(TAIR:AT1G62600.1);_similar_to_FMO-like_protein_[Thellun_(GB:ABJ98059.1);_contains_InterPro_domain_NAD-binding_site;_(InterPro:IPR000205);_contains_InterPro_domain_Pyridine_nucleotide-disulphide_oxidoreductase,_class_I;_(InterPro:IPR001100);_contains_InterPro_domain_Adrenodoxin_reductase;_(InterPro:IPR000759);_contains_InterPro_domain_Flavin-containing_monooxygenase_FMO;_(InterPro:IPR000960);_contains_InterPro_domain_FAD-dependent_pyridine_nucleotide-disulphide_oxidoreductase;_(InterPro:IPR013027)"
Ctaxi_contig_25715	Solyc06g009020.2.1	1	7	0.764686166	-1.032637796	-0.034830969	1.431706934	0.010290489	-1.139214824	-0.539393044	-0.683404176	1.885443035	-0.30586148	0.336350323	-0.693134658	31.25	3.00E-06	47	"Glutathione_S-transferase_(AHRD_V1_****_A5YWI8_SOLCO);_contains_Interpro_domain(s)__IPR004046__Glutathione_S-transferase,_C-terminal_"	AT2G47730	ATGSTF5	Encodes_glutathione_transferase_belonging_to_the_phi_class_of_GSTs._Naming_convention_according_to_Wagner_et_al._(2002).
Ctaxi_contig_25721	Solyc06g009020.2.1	1	7	0.516486083	-0.994732539	1.201511083	0.750973107	-0.167263024	-1.30697471	-0.539393044	-0.683404176	1.885443035	-0.30586148	0.336350323	-0.693134658	39.06	4.00E-06	46.2	"Glutathione_S-transferase_(AHRD_V1_****_A5YWI8_SOLCO);_contains_Interpro_domain(s)__IPR004046__Glutathione_S-transferase,_C-terminal_"	AT2G47730	ATGSTF5	Encodes_glutathione_transferase_belonging_to_the_phi_class_of_GSTs._Naming_convention_according_to_Wagner_et_al._(2002).
Ctaxi_contig_26914	Solyc11g011470.1.1	1	7	0.59380292	-0.584887086	-1.397492789	0.47251946	1.382545861	-0.466488367	-0.716479543	-0.709242376	1.910612115	-0.05066017	0.126650424	-0.56088045	46.12	1.00E-52	202	"NADH-ubiquinone_oxidoreductase_subunit_(AHRD_V1_***-_B9T118_RICCO);_contains_Interpro_domain(s)__IPR010228__NADH:ubiquinone_oxidoreductase,_subunit_G_"	AT5G37510	CI76	Encodes_a_subunit_of_the_400_kDa_subcomplex_of_the_mitochondrial_NADH_dehydrogenase_(complex_I).__The_protein_has_been_isolated_in_the_male_gametophyte.
Ctaxi_contig_27573	Solyc08g078070.2.1	1	7	1.267263363	-0.709266165	-0.227528033	0.879447087	0.211693642	-1.421609894	-0.896968809	-0.379624983	1.775974292	0.439502741	-0.106582409	-0.832300831	68.93	2.00E-32	136	"Ras-related_protein_Rab-1A_(AHRD_V1_***-_B6RB23_HALDI);_contains_Interpro_domain(s)__IPR003579__Ras_small_GTPase,_Rab_type_"	AT1G02130	ARA-5	Belongs_to_the_Rab1_GTPase_subfamily._This_small_GTP-binding_protein_is_required_in_ER_to_Golgi_transportation.
Ctaxi_contig_29033	Solyc04g012160.2.1	1	7	0.487009592	0.459348903	-0.425224766	1.501304681	-0.821535478	-1.200902932	-1.140155106	0.986999943	1.32734475	-0.136137923	-0.068068962	-0.969982702	34.52	7.00E-11	62	Serine-threonine_protein_kinase_(AHRD_V1_***-_Q09VQ1_WHEAT);_contains_Interpro_domain(s)__IPR002290__Serine/threonine_protein_kinase_	AT4G33950	ATOST1	"Encodes_calcium-independent_ABA-activated_protein_kinase,_a_member_of_SNF1-related_protein_kinases_(SnRK2)_whose_activity_is_activated_by_ionic_(salt)_and_non-ionic_(mannitol)_osmotic_stress.__Mutations_disrupted_ABA_induction_of_stomatal_closure_as_well_as_ABA_inhibition_of_light-induced_stomatal_opening._However,_regulation_of_stomatal_opening/closing_by_light_or_CO(2)_is_not_affected_in_these_mutants._May_act_in_the_interval_between_ABA_perception_and_reactive_oxygen_species_production_in_the_ABA_signalling_network."
Ctaxi_contig_29398	Solyc10g083700.2.1	1	7	1.561291656	-1.014235483	-0.411187881	0.905809176	-0.492704778	-0.54897269	-0.596456189	-0.596456189	1.96669338	0.032240875	-0.185385032	-0.620636845	39.76	5.00E-11	62.4	Cytochrome_P450	NA	NA	NA
Ctaxi_contig_30776	Solyc03g031670.2.1	1	7	0.513566939	0.126194717	0.733228153	0.211290616	0.408502201	-1.992782626	0.238547496	-0.851503978	1.859406645	-0.46287693	-0.045813758	-0.737759476	53.23	8.00E-33	135	Calcium-dependent_protein_kinase_(AHRD_V1_****_Q8RW36_SOLLC);_contains_Interpro_domain(s)__IPR002290__Serine/threonine_protein_kinase_	AT4G04720	CPK21	member_of_Calcium_Dependent_Protein_Kinase
Ctaxi_contig_31114	Solyc08g082280.2.1	1	7	1.288835137	-0.426576498	0.451380662	0.820328521	-1.107872554	-1.026095269	-1.272267548	-0.039056563	1.741922721	0.057608431	0.089830095	-0.578037136	50.61	9.00E-94	340	Long-chain-fatty-acid-CoA_ligase_(AHRD_V1_****_B2WS80_ARAHA);_contains_Interpro_domain(s)__IPR000873__AMP-dependent_synthetase_and_ligase_	AT4G23850	LACS4	"long-chain-fatty-acid--CoA_ligase_/_long-chain_acyl-CoA_synthetase;_similar_to_long-chain-fatty-acid--CoA_ligase,_putative_/_long-chain_acyl-CoA_synthetase,_putative_[Arabidopsis_thaliana]_(TAIR:AT4G11030.1);_similar_to_LACS2_(LONG-CHAIN_ACYL-COA_SYNTHETASE_2)_[Arabidopsis_thaliana]_(TAIR:AT1G49430.1);_similar_to_long-chain-fatty-acid--CoA_ligase,_putative_/_long-chain_acyl-CoA_synthetase,_putative_[Arabidopsis_thaliana]_(TAIR:AT1G64400.1);_similar_to_acyl-CoA_synthetase_[Brassica_napus]_(GB:CAA64327.1);_similar_to_ACS-like_protein_[Gossypium_hirsutum]_(GB:ABA00145.1);_similar_to_ACS-like_protein_[Gossypium_hirsutum]_(GB:ABA00144.1);_contains_InterPro_domain_AMP-dependent_synthetase_and_ligase;_(InterPro:IPR000873)"
Ctaxi_contig_31473	Solyc01g097190.2.1	1	7	1.185774302	-0.422145727	-0.726074725	1.088202814	0.168797274	-1.294553938	0.199039112	-0.985325852	1.857150062	-0.077312713	-0.353664538	-0.639886071	38.16	5.00E-06	45.8	Ankyrin_repeat_protein-like_(AHRD_V1_***-_Q6K268_ORYSJ);_contains_Interpro_domain(s)__IPR002110__Ankyrin_	AT3G04710	NA	"ankyrin_repeat_family_protein;_similar_to_binding_[Arabidopsis_thaliana]_(TAIR:AT4G12400.2);_similar_to_stress-inducible_protein,_putative_[Arabidopsis_thaliana]_(TAIR:AT1G62740.1);_similar_to_unknown_[Nicotiana_benthamiana]_(GB:AAQ63971.1);_contains_InterPro_domain_Tetratricopeptide_region;_(InterPro:IPR013026);_contains_InterPro_domain_Tetratricopeptide_TPR_1;_(InterPro:IPR001440);_contains_InterPro_domain_Ankyrin;_(InterPro:IPR002110);_contains_InterPro_domain_Tetratricopeptide_TPR_2;_(InterPro:IPR013105);_contains_InterPro_domain_Tetratricopeptide-like_helical;_(InterPro:IPR011990)"
Ctaxi_contig_32496	Solyc11g005840.1.1	1	7	1.59284014	0.253574782	-1.115829728	0.501386847	-0.348387618	-0.883584423	-0.41520263	-0.635015786	2.002742095	-0.488473682	-0.41520263	-0.048847368	39.02	1.00E-11	64.7	"Cysteine_desulfurase_(AHRD_V1_**--_A4A4I5_9GAMM);_contains_Interpro_domain(s)__IPR000192__Aminotransferase,_class_V/Cysteine_desulfurase_"	NA	NA	NA
Ctaxi_contig_32497	Solyc11g005840.1.1	1	7	1.456200932	-0.542163207	-0.676812302	0.856190332	0.084411018	-1.177826772	-0.41520263	-0.635015786	2.002742095	-0.488473682	-0.41520263	-0.048847368	41.18	2.00E-13	70.9	"Cysteine_desulfurase_(AHRD_V1_**--_A4A4I5_9GAMM);_contains_Interpro_domain(s)__IPR000192__Aminotransferase,_class_V/Cysteine_desulfurase_"	NA	NA	NA
Ctaxi_contig_33371	Solyc12g042480.1.1	1	7	1.144246751	-0.28623988	-1.106926451	1.311130038	-0.755016406	-0.307194052	-0.534692987	-0.191836415	2.024486423	-0.326530068	-0.473468599	-0.497958354	3.16	7.00E-13	69.3	Cytochrome_P450	NA	NA	NA
Ctaxi_contig_33959	Solyc10g079500.1.1	1	7	1.09988906	-0.499481355	-0.791320796	1.429445316	-0.390925486	-0.847606739	-0.360457738	-1.083748554	1.510121957	0.936477517	-0.634809427	-0.367583756	55.49	5.00E-44	173	Inosine-5&apos-monophosphate_dehydrogenase_(AHRD_V1_***-_A7XZM6_CAMSI);_contains_Interpro_domain(s)__IPR005990__IMP_dehydrogenase_	AT1G16350	NA	"inosine-5'-monophosphate_dehydrogenase,_putative;_Identical_to_Probable_inosine-5'-monophosphate_dehydrogenase_(EC_1.1.1.205)_(IMP_dehydrogenase)_(IMPDH)_(IMPD)_[Arabidopsis_Thaliana]_(GB:Q9SA34);_similar_to_inosine-5'-monophosphate_dehydrogenase_[Arabidopsis_thaliana]_(TAIR:AT1G79470.1);_similar_to_inosine_monophosphate_dehydrogenase_[Glycine_max]_(GB:CAB38030.1);_similar_to_inosine_monophosphate_dehydrogenase_[Vigna_unguiculata]_(GB:AAO40253.1);_contains_InterPro_domain_FMN/related_compound-binding_core;_(InterPro:IPR003009);_contains_InterPro_domain_IMP_dehydrogenase;_(InterPro:IPR005990);_contains_InterPro_domain_IMP_dehydrogenase/GMP_reductase;_(InterPro:IPR001093)"
Ctaxi_contig_34812	Solyc06g005620.2.1	1	7	1.0957925	-0.909711944	0.169262724	1.26087282	-0.654589976	-0.961626124	-0.500601082	-0.460552996	2.022428372	-0.140168303	-0.420504909	-0.500601082	32.47	1.00E-12	70.9	Zinc_transporter_(AHRD_V1_****_Q9AWG7_MEDTR);_contains_Interpro_domain(s)__IPR003689__Zinc/iron_permease_	AT5G59520	ZIP2	encodes_a_metal_ion_transporter_whose_expression_is_regulated_by_copper.
Ctaxi_contig_35036	Solyc09g091460.2.1	1	7	1.501491887	-0.670476181	-0.766937322	0.900496851	-0.017694421	-0.946880814	-0.067466616	-0.067466616	1.956531854	-0.553226249	-0.796106064	-0.47226631	42.77	6.00E-29	125	Kinase_family_protein_(AHRD_V1_*-*-_D7KE69_ARALY);_contains_Interpro_domain(s)__IPR002290__Serine/threonine_protein_kinase_	NA	NA	NA
Ctaxi_contig_36671	Solyc02g082850.2.1	1	7	0.523370847	-0.559225109	-1.572359997	0.065957074	1.38244084	0.159816346	-0.769718719	-0.603933149	1.76443214	0.390780273	-0.876295157	0.094734612	62.21	2.00E-59	226	Serine_O-acetyltransferase_(AHRD_V1_****_Q21LT3_SACD2);_contains_Interpro_domain(s)__IPR005881__Serine_O-acetyltransferase_	AT4G35640	ATSERAT3;2	Encodes_a_cytosolic_serine_O-acetyltransferase_involved_in_sulfur_assimilation_and_cysteine_biosynthesis.__Expressed_in_the_vascular_system.__Expression_is_induced_in_both_roots_and_shoots_under_sulfur-starved_conditions.
Ctaxi_contig_38303	Solyc08g082280.2.1	1	7	1.038952343	0.103993472	-0.490669096	-0.115052062	1.056428252	-1.593652909	-1.272267548	-0.039056563	1.741922721	0.057608431	0.089830095	-0.578037136	55.17	8.00E-13	68.6	Long-chain-fatty-acid-CoA_ligase_(AHRD_V1_****_B2WS80_ARAHA);_contains_Interpro_domain(s)__IPR000873__AMP-dependent_synthetase_and_ligase_	AT4G23850	LACS4	"long-chain-fatty-acid--CoA_ligase_/_long-chain_acyl-CoA_synthetase;_similar_to_long-chain-fatty-acid--CoA_ligase,_putative_/_long-chain_acyl-CoA_synthetase,_putative_[Arabidopsis_thaliana]_(TAIR:AT4G11030.1);_similar_to_LACS2_(LONG-CHAIN_ACYL-COA_SYNTHETASE_2)_[Arabidopsis_thaliana]_(TAIR:AT1G49430.1);_similar_to_long-chain-fatty-acid--CoA_ligase,_putative_/_long-chain_acyl-CoA_synthetase,_putative_[Arabidopsis_thaliana]_(TAIR:AT1G64400.1);_similar_to_acyl-CoA_synthetase_[Brassica_napus]_(GB:CAA64327.1);_similar_to_ACS-like_protein_[Gossypium_hirsutum]_(GB:ABA00145.1);_similar_to_ACS-like_protein_[Gossypium_hirsutum]_(GB:ABA00144.1);_contains_InterPro_domain_AMP-dependent_synthetase_and_ligase;_(InterPro:IPR000873)"
Ctaxi_contig_42608	Solyc04g012160.2.1	1	7	1.421570032	-0.918484923	-0.51824276	0.038125127	0.954236526	-0.977204001	-1.140155106	0.986999943	1.32734475	-0.136137923	-0.068068962	-0.969982702	47.15	2.00E-58	222	Serine-threonine_protein_kinase_(AHRD_V1_***-_Q09VQ1_WHEAT);_contains_Interpro_domain(s)__IPR002290__Serine/threonine_protein_kinase_	AT4G33950	ATOST1	"Encodes_calcium-independent_ABA-activated_protein_kinase,_a_member_of_SNF1-related_protein_kinases_(SnRK2)_whose_activity_is_activated_by_ionic_(salt)_and_non-ionic_(mannitol)_osmotic_stress.__Mutations_disrupted_ABA_induction_of_stomatal_closure_as_well_as_ABA_inhibition_of_light-induced_stomatal_opening._However,_regulation_of_stomatal_opening/closing_by_light_or_CO(2)_is_not_affected_in_these_mutants._May_act_in_the_interval_between_ABA_perception_and_reactive_oxygen_species_production_in_the_ABA_signalling_network."
Ctaxi_contig_42614	Solyc05g056550.2.1	1	7	1.198192655	-0.617279919	-0.631939429	1.2475736	-0.092481853	-1.104065054	-0.421596923	-0.413122613	2.040190134	-0.345328133	-0.434308388	-0.425834078	44.54	4.00E-22	100	Serine/threonine-protein_kinase_(AHRD_V1_***-_Q70CF4_FAGSY);_contains_Interpro_domain(s)__IPR015740__Plant_protein_serine/threonine_kinase-like_	AT5G63650	SNRK2-5	encodes_a_member_of_SNF1-related_protein_kinases_(SnRK2)_whose_activity_is_activated_by_ionic_(salt)_and_non-ionic_(mannitol)_osmotic_stress.
Ctaxi_contig_42788	Solyc06g076090.2.1	1	7	1.268257707	-0.995317903	-1.226891838	0.628721213	0.635597002	-0.31036618	-0.415227399	-0.10380685	1.868523297	-0.10380685	-1.141875348	-0.10380685	66.42	2.00E-51	197	Actin_(AHRD_V1_***-_B5M4V6_TOBAC);_contains_Interpro_domain(s)__IPR004000__Actin/actin-like_	AT3G12110	ACT11	Encodes_an_actin_that_is_expressed_predominantly_during_reproductive_development.
Ctaxi_contig_43264	Solyc01g097190.2.1	1	7	1.125020239	-0.536166036	-0.735945092	1.271463392	0.01075107	-1.135123572	0.199039112	-0.985325852	1.857150062	-0.077312713	-0.353664538	-0.639886071	31.54	5.00E-07	50.4	Ankyrin_repeat_protein-like_(AHRD_V1_***-_Q6K268_ORYSJ);_contains_Interpro_domain(s)__IPR002110__Ankyrin_	AT3G04710	NA	"ankyrin_repeat_family_protein;_similar_to_binding_[Arabidopsis_thaliana]_(TAIR:AT4G12400.2);_similar_to_stress-inducible_protein,_putative_[Arabidopsis_thaliana]_(TAIR:AT1G62740.1);_similar_to_unknown_[Nicotiana_benthamiana]_(GB:AAQ63971.1);_contains_InterPro_domain_Tetratricopeptide_region;_(InterPro:IPR013026);_contains_InterPro_domain_Tetratricopeptide_TPR_1;_(InterPro:IPR001440);_contains_InterPro_domain_Ankyrin;_(InterPro:IPR002110);_contains_InterPro_domain_Tetratricopeptide_TPR_2;_(InterPro:IPR013105);_contains_InterPro_domain_Tetratricopeptide-like_helical;_(InterPro:IPR011990)"
Ctaxi_contig_43300	Solyc10g076600.1.1	1	7	0.423845529	-0.580188455	-0.832539789	1.697267263	0.219825725	-0.928210274	-0.019377344	-1.088112394	1.733527006	0.427792133	-0.336867673	-0.716961728	50	8.00E-10	58.5	"Acyl-CoA_dehydrogenase_(AHRD_V1_***-_A3XH21_LEEBM);_contains_Interpro_domain(s)__IPR009100__Acyl-CoA_dehydrogenase/oxidase,_middle_and_N-terminal_"	AT3G51840	ACX4	"Encodes_a_short-chain_acyl-CoA_oxidase,_which_catalyzes_the_first_step_of_peroxisomal_fatty_acid_beta-oxidation_during_early,_post-germinative_growth_in_oilseed_species._Null_mutants_virtually_lack_short-chain_acyl-CoA_and_are_resistant_to_2,4-dichlorophenoxybutyric_acid,_which_is_converted_to_the_herbicide_and_auxin_analogue_2,4-dichlorophenoxyacetic_acid_by_beta-oxidation._Despite_the_almost_complete_loss_of_short-chain_activity,_lipid_catabolism_and_seedling_growth_and_establishment_was_unaltered_in_the_acx4_mutant._However,_double_mutants_in_acx3acx4_(acx3_encodes_medium_chain_acyl_CoA_oxidase)_were_not_viable_and_arrested_during_embryogenesis."
Ctaxi_contig_43345	Solyc03g113040.2.1	1	7	0.84597323	-0.134003054	-1.526911215	1.20546049	0.255032904	-0.645552355	-0.50725258	-0.250244606	2.02901032	-0.29758818	-0.500489212	-0.473435741	56.7	3.00E-53	205	ATP-binding_cassette_(ABC)_transporter_17_(AHRD_V1_***-_Q4H493_RAT);_contains_Interpro_domain(s)__IPR003439__ABC_transporter-like_	AT3G47780	ATATH6	member_of_ATH_subfamily
Ctaxi_contig_43455	Solyc01g097190.2.1	1	7	0.534695388	0.096385817	-0.425140487	1.269887074	0.216659088	-1.692486881	0.199039112	-0.985325852	1.857150062	-0.077312713	-0.353664538	-0.639886071	31.39	2.00E-10	61.2	Ankyrin_repeat_protein-like_(AHRD_V1_***-_Q6K268_ORYSJ);_contains_Interpro_domain(s)__IPR002110__Ankyrin_	AT3G04710	NA	"ankyrin_repeat_family_protein;_similar_to_binding_[Arabidopsis_thaliana]_(TAIR:AT4G12400.2);_similar_to_stress-inducible_protein,_putative_[Arabidopsis_thaliana]_(TAIR:AT1G62740.1);_similar_to_unknown_[Nicotiana_benthamiana]_(GB:AAQ63971.1);_contains_InterPro_domain_Tetratricopeptide_region;_(InterPro:IPR013026);_contains_InterPro_domain_Tetratricopeptide_TPR_1;_(InterPro:IPR001440);_contains_InterPro_domain_Ankyrin;_(InterPro:IPR002110);_contains_InterPro_domain_Tetratricopeptide_TPR_2;_(InterPro:IPR013105);_contains_InterPro_domain_Tetratricopeptide-like_helical;_(InterPro:IPR011990)"
Ctaxi_contig_43624	Solyc04g011350.2.1	1	7	1.423547539	-0.647554393	0.129162451	0.703167687	-0.191909208	-1.416414075	-0.683592208	-0.311680622	1.982943693	-0.655523409	-0.069587231	-0.262560224	57.96	5.00E-47	182	"2-oxoglutarate_dehydrogenase_E1_component_(AHRD_V1_****_Q9FLH2_ARATH);_contains_Interpro_domain(s)__IPR011603__2-oxoglutarate_dehydrogenase,_E1_component_"	AT3G55410	NA	"2-oxoglutarate_dehydrogenase_E1_component,_putative_/_oxoglutarate_decarboxylase,_putative_/_alpha-ketoglutaric_dehydrogenase,_putative;_similar_to_2-oxoglutarate_dehydrogenase_E1_component,_putative_/_oxoglutarate_decarboxylase,_putative_/_alpha-ketoglutaric_dehydrogenase,_putative_[Arabidopsis_thaliana]_(TAIR:AT5G65750.1);_similar_to_oxoglutarate_dehydrogenase_(succinyl-transferring)_[Cryptococcus_neoformans_var._neoformans_JEC21]_(GB:XP_568841.1);_similar_to_Predicted_2-oxoglutarate_dehydrogenase,_E1_subunit_(ISS)_[Ostreococcus_tauri]_(GB:CAL52875.1);_similar_to_hypothetical_protein_DDBDRAFT_0219311_[Dictyostelium_discoideum_AX4]_(GB:XP_636906.1);_contains_InterPro_domain_2-oxoglutarate_dehydrogenase,_E1_component;_(InterPro:IPR011603);_contains_InterPro_domain_Transketolase,_central_region;_(InterPro:IPR005475);_contains_InterPro_domain_Dehydrogenase,_E1_component;_(InterPro:IPR001017)"
Ctaxi_contig_43628	Solyc04g011350.2.1	1	7	1.146135083	-0.663935184	0.024913102	1.094556884	-0.182686175	-1.41898371	-0.683592208	-0.311680622	1.982943693	-0.655523409	-0.069587231	-0.262560224	64.18	3.00E-18	86.7	"2-oxoglutarate_dehydrogenase_E1_component_(AHRD_V1_****_Q9FLH2_ARATH);_contains_Interpro_domain(s)__IPR011603__2-oxoglutarate_dehydrogenase,_E1_component_"	AT3G55410	NA	"2-oxoglutarate_dehydrogenase_E1_component,_putative_/_oxoglutarate_decarboxylase,_putative_/_alpha-ketoglutaric_dehydrogenase,_putative;_similar_to_2-oxoglutarate_dehydrogenase_E1_component,_putative_/_oxoglutarate_decarboxylase,_putative_/_alpha-ketoglutaric_dehydrogenase,_putative_[Arabidopsis_thaliana]_(TAIR:AT5G65750.1);_similar_to_oxoglutarate_dehydrogenase_(succinyl-transferring)_[Cryptococcus_neoformans_var._neoformans_JEC21]_(GB:XP_568841.1);_similar_to_Predicted_2-oxoglutarate_dehydrogenase,_E1_subunit_(ISS)_[Ostreococcus_tauri]_(GB:CAL52875.1);_similar_to_hypothetical_protein_DDBDRAFT_0219311_[Dictyostelium_discoideum_AX4]_(GB:XP_636906.1);_contains_InterPro_domain_2-oxoglutarate_dehydrogenase,_E1_component;_(InterPro:IPR011603);_contains_InterPro_domain_Transketolase,_central_region;_(InterPro:IPR005475);_contains_InterPro_domain_Dehydrogenase,_E1_component;_(InterPro:IPR001017)"
Ctaxi_contig_43631	Solyc04g011350.2.1	1	7	1.423785684	-0.164297278	-0.801814644	1.002612451	-0.389934076	-1.070352137	-0.683592208	-0.311680622	1.982943693	-0.655523409	-0.069587231	-0.262560224	61.78	5.00E-79	290	"2-oxoglutarate_dehydrogenase_E1_component_(AHRD_V1_****_Q9FLH2_ARATH);_contains_Interpro_domain(s)__IPR011603__2-oxoglutarate_dehydrogenase,_E1_component_"	AT3G55410	NA	"2-oxoglutarate_dehydrogenase_E1_component,_putative_/_oxoglutarate_decarboxylase,_putative_/_alpha-ketoglutaric_dehydrogenase,_putative;_similar_to_2-oxoglutarate_dehydrogenase_E1_component,_putative_/_oxoglutarate_decarboxylase,_putative_/_alpha-ketoglutaric_dehydrogenase,_putative_[Arabidopsis_thaliana]_(TAIR:AT5G65750.1);_similar_to_oxoglutarate_dehydrogenase_(succinyl-transferring)_[Cryptococcus_neoformans_var._neoformans_JEC21]_(GB:XP_568841.1);_similar_to_Predicted_2-oxoglutarate_dehydrogenase,_E1_subunit_(ISS)_[Ostreococcus_tauri]_(GB:CAL52875.1);_similar_to_hypothetical_protein_DDBDRAFT_0219311_[Dictyostelium_discoideum_AX4]_(GB:XP_636906.1);_contains_InterPro_domain_2-oxoglutarate_dehydrogenase,_E1_component;_(InterPro:IPR011603);_contains_InterPro_domain_Transketolase,_central_region;_(InterPro:IPR005475);_contains_InterPro_domain_Dehydrogenase,_E1_component;_(InterPro:IPR001017)"
Ctaxi_contig_43632	Solyc04g011350.2.1	1	7	1.55514577	0.08292304	-0.311203125	0.202043172	0.031848098	-1.560756955	-0.683592208	-0.311680622	1.982943693	-0.655523409	-0.069587231	-0.262560224	68.44	1.00E-80	295	"2-oxoglutarate_dehydrogenase_E1_component_(AHRD_V1_****_Q9FLH2_ARATH);_contains_Interpro_domain(s)__IPR011603__2-oxoglutarate_dehydrogenase,_E1_component_"	AT3G55410	NA	"2-oxoglutarate_dehydrogenase_E1_component,_putative_/_oxoglutarate_decarboxylase,_putative_/_alpha-ketoglutaric_dehydrogenase,_putative;_similar_to_2-oxoglutarate_dehydrogenase_E1_component,_putative_/_oxoglutarate_decarboxylase,_putative_/_alpha-ketoglutaric_dehydrogenase,_putative_[Arabidopsis_thaliana]_(TAIR:AT5G65750.1);_similar_to_oxoglutarate_dehydrogenase_(succinyl-transferring)_[Cryptococcus_neoformans_var._neoformans_JEC21]_(GB:XP_568841.1);_similar_to_Predicted_2-oxoglutarate_dehydrogenase,_E1_subunit_(ISS)_[Ostreococcus_tauri]_(GB:CAL52875.1);_similar_to_hypothetical_protein_DDBDRAFT_0219311_[Dictyostelium_discoideum_AX4]_(GB:XP_636906.1);_contains_InterPro_domain_2-oxoglutarate_dehydrogenase,_E1_component;_(InterPro:IPR011603);_contains_InterPro_domain_Transketolase,_central_region;_(InterPro:IPR005475);_contains_InterPro_domain_Dehydrogenase,_E1_component;_(InterPro:IPR001017)"
Ctaxi_contig_44608	Solyc01g006840.2.1	1	7	1.562863123	-0.181259197	-0.504784088	0.478967687	0.070874237	-1.426661762	-0.447446675	-0.334407515	2.039414847	-0.390927095	-0.447446675	-0.419186886	46.15	4.00E-20	94	Calcium_dependent_protein_kinase_26_(AHRD_V1_****_B9H9M4_POPTR);_contains_Interpro_domain(s)__IPR002290__Serine/threonine_protein_kinase_	AT3G10660	ATCPK2	"predicted_to_encode_calcium-dependent__protein_kinase_and_is_localized_to_the_ER._Protein_is_myristoylated_in_a_cell-free_extract._Changing_the_proposed_myristoylated_site,_G_residue_in_the_amino_terminal,__to_A_prevented_the_meristoylation_.__The_G_to_A_mutation_decreased_AtCPK2_membrane_association_by_approximately_50%."
Ctaxi_contig_44969	Solyc02g093680.2.1	1	7	1.300685676	-1.148370947	-1.015950439	0.967818509	-0.139286448	0.035103648	-0.64512402	-0.73655892	1.793139992	0.568928269	-0.386058469	-0.594326853	56.1	4.00E-09	59.7	Succinate_dehydrogenase_iron-sulfur_protein_(AHRD_V1_****_C0NQC7_AJECG);_contains_Interpro_domain(s)__IPR004489__Succinate_dehydrogenase/fumarate_reductase_iron-sulphur_protein_	AT5G40650	SDH2-2	"One_of_three_isoforms_of_the_iron-sulfur_component_of_the_succinate_dehydrogenase_complex,_a_component_of_the_mitochondrial_respiratory_chain_complex_II._The_product_of_the_nuclear_encoded_gene_is_imported_into_the_mitochondrion.__Expressed_during_germination_and_post-germinative_growth."
Ctaxi_contig_45248	Solyc02g085670.2.1	1	7	0.528545997	-0.566473252	-0.024235935	1.000196796	0.747291679	-1.685325286	-0.344666837	-0.546423034	2.000748955	-0.47076446	-0.596862083	-0.042032541	50.85	5.00E-12	65.9	"Major_facilitator_superfamily_MFS_1_(AHRD_V1_**--_A4FJQ9_SACEN);_contains_Interpro_domain(s)__IPR016196__Major_facilitator_superfamily,_general_substrate_transporter_"	AT4G36790	NA	transporter-related;_similar_to_transporter-related_[Arabidopsis_thaliana]_(TAIR:AT2G18590.1);_similar_to_membrane_transporter_PFB0275w-like_protein_[Oryza_sativa_(japonica_cultivar-group)]_(GB:BAC82966.1);_similar_to_Os07g0208900_[Oryza_sativa_(japonica_cultivar-group)]_(GB:NP_001059164.1);_similar_to_Os03g0809100_[Oryza_sativa_(japonica_cultivar-group)]_(GB:NP_001051655.1);_contains_InterPro_domain_Major_facilitator_superfamily;_(InterPro:IPR007114);_contains_InterPro_domain_Major_facilitator_superfamily_MFS_1;_(InterPro:IPR011701)
Ctaxi_contig_46021	Solyc08g077980.2.1	1	7	1.185257205	-1.155079511	0.216620438	0.99418239	-0.14319721	-1.097783313	-0.664824084	0.486397032	1.828266231	-0.760148125	-0.393517197	-0.496173857	44.71	6.00E-17	86.3	Bax_inhibitor_(AHRD_V1_***-_Q6U1L7_SOLLC);_contains_Interpro_domain(s)__IPR006214__Uncharacterised_protein_family_UPF0005_	AT5G47120	ATBI-1	"Encodes_BI-1,_a_homolog_of_mammalian_Bax_inhibitor_1.__Functions_as_an_attenuator_of_biotic_and_abiotic_types_of_cell_death.__Bax-induced_cell_death_can_be_downregulated_by_ectopically_expressing_AtBI_in_planta."
Ctaxi_contig_46026	Solyc08g077980.2.1	1	7	1.854754326	-0.224561991	-0.865539054	0.269515914	-0.240580839	-0.793588356	-0.664824084	0.486397032	1.828266231	-0.760148125	-0.393517197	-0.496173857	40.24	4.00E-13	69.3	Bax_inhibitor_(AHRD_V1_***-_Q6U1L7_SOLLC);_contains_Interpro_domain(s)__IPR006214__Uncharacterised_protein_family_UPF0005_	AT5G47120	ATBI-1	"Encodes_BI-1,_a_homolog_of_mammalian_Bax_inhibitor_1.__Functions_as_an_attenuator_of_biotic_and_abiotic_types_of_cell_death.__Bax-induced_cell_death_can_be_downregulated_by_ectopically_expressing_AtBI_in_planta."
Ctaxi_contig_47049	Solyc02g087240.2.1	1	7	0.131044534	-0.602831235	-1.32287949	0.282539892	1.663344783	-0.151218484	-0.68816593	-0.759929975	1.887650681	0.237077648	-0.562578852	-0.114053571	90.29	2.00E-42	167	"NADH-quinone_oxidoreductase_F_subunit_family_protein_(AHRD_V1_****_Q23KE4_TETTH);_contains_Interpro_domain(s)__IPR011537__NADH_ubiquinone_oxidoreductase,_F_subunit_"	AT5G08530	CI51	"NADH-ubiquinone_oxidoreductase_51_kDa_subunit,_mitochondrial,_putative;_similar_to_NADH:ubiquinone_oxidoreductase,_NDUFV1/51kDa_subunit_(ISS)_[Ostreococcus_tauri]_(GB:CAL57468.1);_similar_to_NADH:ubiquinone_oxidoreductase_51_kD_subunit_[Chlamydomonas_reinhardtii]_(GB:AAQ63696.1);_similar_to_NADH_dehydrogenase_[Solanum_tuberosum]_(GB:CAA58823.1);_contains_InterPro_domain_NADH-quinone_oxidoreductase,_F_subunit;_(InterPro:IPR011537);_contains_InterPro_domain_Respiratory-chain_NADH_dehydrogenase,_51_kDa_subunit;_(InterPro:IPR001949);_contains_InterPro_domain_Respiratory-chain_NADH_dehydrogenase_domain,_51_kDa_subunit;_(InterPro:IPR011538)"
Ctaxi_contig_47947	Solyc09g090730.1.1	1	7	0.406006342	-1.174489407	-0.110674516	1.750294702	-0.451586503	-0.419550617	-0.925793492	0.238569862	1.477708844	0.174476466	-1.321036099	0.35607442	32.48	7.00E-10	62	Ammonium_transporter_(AHRD_V1_****_Q09J80_9ROSI);_contains_Interpro_domain(s)__IPR001905__Ammonium_transporter_	AT4G13510	AMT1;1	Encodes_a_plasma_membrane_localized_ammonium_transporter.
Ctaxi_contig_48810	Solyc01g095720.2.1	1	7	0.394087764	0.224347999	-1.308640224	0.560045918	1.239749761	-1.109591219	-0.192080223	-0.459620534	2.009982335	-0.336140391	-0.706580821	-0.315560367	42.47	6.00E-10	58.9	"Lipase_(AHRD_V1_*-*-_C1FIH0_9CHLO);_contains_Interpro_domain(s)__IPR002921__Lipase,_class_3_"	AT3G61680	NA	"lipase_class_3_family_protein;_similar_to_lipase_class_3_family_protein_[Arabidopsis_thaliana]_(TAIR:AT1G02660.1);_similar_to_lipase_class_3_family_protein-like_[Oryza_sativa_(japonica_cultivar-group)]_(GB:BAD61517.1);_contains_InterPro_domain_Lipase,_class_3;_(InterPro:IPR002921)"
Ctaxi_contig_49431	Solyc10g009240.2.1	1	7	1.744091477	-0.911014957	-0.809590406	0.552652306	-0.261918371	-0.314220049	-0.368678156	-0.336502608	2.036444071	-0.473248688	-0.505424236	-0.352590382	42.27	5.00E-42	167	Fatty_acid_elongase_3-ketoacyl-CoA_synthase_(AHRD_V1_****_Q6DUV6_BRANA);_contains_Interpro_domain(s)__IPR012392__Very-long-chain_3-ketoacyl-CoA_synthase_	AT1G01120	KCS1	Encodes_a_condensing_enzyme_(3-ketoacyl-CoA_synthase)_which_is_involved_in_the_critical_fatty_acid_elongation_process_in_wax_biosynthesis.
Ctaxi_contig_50615	Solyc03g121070.2.1	1	7	0.751506092	-0.06993993	-1.109282497	1.140008997	0.551195505	-1.263488166	-0.557183201	0.530168258	1.65804213	-1.229179909	-0.016884339	-0.384962939	39.53	4.00E-24	106	"Hexokinase_(AHRD_V1_***-_Q8H0Q2_SOLLC);_contains_Interpro_domain(s)__IPR019807__Hexokinase,_conserved_site__IPR001312__Hexokinase_"	AT4G29130	ATHXK1	"Encodes_a_hexokinase_(HXK1)_in_the_plant_glucose-signaling_network.__Functions_as_a_glucose_sensor_to_interrelate_nutrient,_light,_and_hormone_signaling_networks_for_controlling_growth_and_development_in_response_to_the_changing_environment."
Ctaxi_contig_51249	Solyc02g079440.1.1	1	7	1.128999233	-0.191388248	-1.056548845	0.036497172	1.174292613	-1.091851925	-0.433057761	-0.433057761	2.030891568	-0.209062367	-0.477856839	-0.477856839	26.28	2.00E-08	55.1	"FAD-binding_domain-containing_protein_(AHRD_V1_**--_D7MFH6_ARALY);_contains_Interpro_domain(s)__IPR006094__FAD_linked_oxidase,_N-terminal_"	NA	NA	NA
Ctaxi_contig_51938	Solyc04g014270.2.1	1	7	1.249875224	-0.549365533	-1.112392914	1.073559491	0.182559236	-0.844235503	-0.678092631	-0.145590477	1.978434971	-0.474664842	-0.067809263	-0.612277758	47.71	4.00E-26	114	Phosphofructokinase_family_protein_(AHRD_V1_****_D7LE10_ARALY);_contains_Interpro_domain(s)__IPR012004__Pyrophosphate-dependent_phosphofructokinase_TP0108_	AT2G22480	PFK5	phosphofructokinase_family_protein;_similar_to_phosphofructokinase_family_protein_[Arabidopsis_thaliana]_(TAIR:AT5G56630.1);_similar_to_phosphofructokinase_family_protein_[Arabidopsis_thaliana]_(TAIR:AT4G26270.1);_similar_to_putative_diphosphate-fructose-6-phosphate_1-phosphotransferase_[Oryza_sativa_(japonica_cultivar-group)]_(GB:BAD09875.1);_similar_to_putative_phosphofructokinase_[Oryza_sativa_(japonica_cultivar-group)]_(GB:BAD28914.1);_similar_to_Putative_pyrophosphate--fructose-6-phosphate_1-phosphotransferase_[Oryza_sativa]_(GB:AAK98672.1);_contains_InterPro_domain_Pyrophosphate-dependent_phosphofructokinase_TP0108;_(InterPro:IPR012004);_contains_InterPro_domain_Phosphofructokinase;_(InterPro:IPR000023)
Ctaxi_contig_51943	Solyc05g025680.1.1	1	7	0.528545598	-0.210778687	-1.204883105	0.937187659	1.057760258	-1.107831723	-0.29617444	-0.740436096	1.925133854	0.148087218	-0.29617444	-0.740436096	41.67	2.00E-19	91.7	"Respiratory_burst_oxidase_protein_B_(AHRD_V1_****_A1YBM1_MAIZE);_contains_Interpro_domain(s)__IPR013121__Ferric_reductase,_NAD_binding_"	AT1G19230	NA	"respiratory_burst_oxidase_protein_E_(RbohE)_/_NADPH_oxidase;_similar_to_respiratory_burst_oxidase,_putative_/_NADPH_oxidase,_putative_[Arabidopsis_thaliana]_(TAIR:AT4G11230.1);_similar_to_RBOHD_(RESPIRATORY_BURST_OXIDASE_PROTEIN_D)_[Arabidopsis_thaliana]_(TAIR:AT5G47910.1);_similar_to_ATRBOH_F_(RESPIRATORY_BURST_OXIDASE_PROTEIN_F),_NAD(P)H_oxidase_[Arabidopsis_thaliana]_(TAIR:AT1G64060.1);_similar_to_respiratory_burst_oxidase_homolog_[Solanum_tuberosum]_(GB:BAB70750.1);_similar_to_NADPH_oxidase_[Nicotiana_tabacum]_(GB:CAC87256.1);_similar_to_respiratory_burst_oxidase_homolog_[Nicotiana_benthamiana]_(GB:BAC56864.1);_contains_InterPro_domain_EF-Hand_type;_(InterPro:IPR011992);_contains_InterPro_domain_Cytochrome_b-245,_heavy_chain;_(InterPro:IPR000778);_contains_InterPro_domain_Calcium-binding_EF-hand;_(InterPro:IPR002048);_contains_InterPro_domain_Ferric_reductase,_NAD_binding;_(InterPro:IPR013121);_contains_InterPro_domain_FAD-binding_8;_(InterPro:IPR013112);_contains_InterPro_domain_Ferric_reductase-like_transmembrane_component,_N-terminal;_(InterPro:IPR013130);_contains_InterPro_domain_Ferric_reductase-like_transmembrane_component;_(InterPro:IPR002916);_contains_InterPro_domain_NADPH_oxidase_Respiratory_burst;_(InterPro:IPR013623)"
Ctaxi_contig_51951	Solyc01g099620.2.1	1	7	0.534616892	-0.282930469	-1.303820519	1.169432747	0.824451673	-0.941750324	-0.503866942	-0.633264679	1.931163184	-0.397996067	0.237229183	-0.633264679	32.61	8.00E-10	58.5	"Respiratory_burst_oxidase-like_protein_(AHRD_V1_****_C1IHQ9_9ROSI);_contains_Interpro_domain(s)__IPR013121__Ferric_reductase,_NAD_binding_"	AT1G09090	ATRBOHB	"ATRBOHB_(RESPIRATORY_BURST_OXIDASE_HOMOLOG_B);_FAD_binding_/_calcium_ion_binding_/_iron_ion_binding_/_oxidoreductase;_similar_to_RBOHD_(RESPIRATORY_BURST_OXIDASE_PROTEIN_D)_[Arabidopsis_thaliana]_(TAIR:AT5G47910.1);_similar_to_ATRBOHA_(RESPIRATORY_BURST_OXIDASE_HOMOLOG_A),_FAD_binding_/_calcium_ion_binding_/_iron_ion_binding_/_oxidoreductase_[Arabidopsis_thaliana]_(TAIR:AT5G07390.1);_similar_to_RHD2_(ROOT_HAIR_DEFECTIVE_2)_[Arabidopsis_thaliana]_(TAIR:AT5G51060.1);_similar_to_respiratory_burst_oxidase_protein_D,_putative,_expressed_[Oryza_sativa_(japonica_cultivar-group)]_(GB:ABA94089.2);_similar_to_respiratory_burst_oxidase_2_[Medicago_truncatula]_(GB:AAW78864.1);_similar_to_respiratory_burst_oxidase_homolog_[Solanum_tuberosum]_(GB:BAB70751.1);_contains_InterPro_domain_EF-Hand_type;_(InterPro:IPR011992);_contains_InterPro_domain_Cytochrome_b-245,_heavy_chain;_(InterPro:IPR000778);_contains_InterPro_domain_Calcium-binding_EF-hand;_(InterPro:IPR002048);_contains_InterPro_domain_FAD-binding_8;_(InterPro:IPR013112);_contains_InterPro_domain_Ferric_reductase-like_transmembrane_component,_N-terminal;_(InterPro:IPR013130);_contains_InterPro_domain_Ferric_reductase-like_transmembrane_component;_(InterPro:IPR002916);_contains_InterPro_domain_NADPH_oxidase_Respiratory_burst;_(InterPro:IPR013623)"
Ctaxi_contig_51955	Solyc01g102480.2.1	1	7	1.390484026	-0.823487068	-1.195207489	0.203325676	0.85598628	-0.431101425	-0.820643604	-0.995111141	1.583131361	0.245546905	0.613867263	-0.626790784	49.25	2.00E-83	306	Transmembrane_protein_34_(AHRD_V1_***-_C0H9K2_SALSA);_contains_Interpro_domain(s)__IPR005178__Protein_of_unknown_function_DUF300_	AT3G05940	NA	similar_to_unknown_protein_[Arabidopsis_thaliana]_(TAIR:AT5G26740.3);_similar_to_Protein_of_unknown_function_[Medicago_truncatula]_(GB:ABD32854.1);_contains_InterPro_domain_Protein_of_unknown_function_DUF300;_(InterPro:IPR005178)
Ctaxi_contig_51958	Solyc12g036330.1.1	1	7	1.252947333	-0.100172342	-1.102902532	-0.478975799	1.184657807	-0.755554467	-1.382916121	0.021275633	1.680774978	-0.489339551	0.021275633	0.148929428	34.12	1.00E-05	46.6	Receptor-like_protein_kinase_At3g21340_(AHRD_V1_*-*-_RLK6_ARATH);_contains_Interpro_domain(s)__IPR002290__Serine/threonine_protein_kinase_	NA	NA	NA
Ctaxi_contig_51978	Solyc08g075540.2.1	1	7	1.12212929	-0.695982723	-0.509026845	1.244421205	0.041384171	-1.202925098	-0.959734343	0.009763319	1.72029696	0.481331669	-0.854290486	-0.397367119	55.84	1.00E-18	87.8	Alternative_oxidase_(AHRD_V1_****_Q84V47_SOLLC);_contains_Interpro_domain(s)__IPR002680__Alternative_oxidase_	AT3G22370	AOX1A	"Encodes_an_isoform_of_alternative_oxidase_that_is_expressed_in_rosettes,_flowers,_and_root._The_alternative_oxidase_of_plant_mitochondria_transfers_electrons_from_the_ubiquinone_pool_to_oxygen_without_energy_conservations.__It_is_regulated_through_transcriptional_control_and_by_pyruvate.__Plays_a_role_in_shoot_acclimation_to_low_temperature.__Also_is_capable_of_ameliorating_reactive_oxygen_species_production_when_the_cytochrome_pathway_is_inhibited."
Ctaxi_contig_52006	Solyc03g119140.2.1	1	7	1.518782385	0.224605861	-0.760981046	-0.102740084	0.47293626	-1.352603375	-1.013021959	-0.528607096	1.648710235	0.735970651	-0.620390965	-0.222660867	63.64	4.00E-32	132	Serine/threonine-protein_kinase_B-raf_(AHRD_V1_*-**_BRAF_HUMAN);_contains_Interpro_domain(s)__IPR002290__Serine/threonine_protein_kinase_	NA	NA	NA
Ctaxi_contig_54829	Solyc04g079090.2.1	1	7	1.482645998	-0.309713784	-0.889223849	0.908939131	-0.161729228	-1.030918268	-0.903698168	0.022705984	1.807396336	-0.09990633	0.118071117	-0.944568939	49.45	6.00E-16	81.6	"Lipin_family_protein_(AHRD_V1_**--_D7MQT4_ARALY);_contains_Interpro_domain(s)__IPR013209__LNS2,_Lipin/Ned1/Smp2_"	NA	NA	NA
Ctaxi_contig_55137	Solyc01g096930.2.1	1	7	1.675721868	-0.153278873	-1.092187122	0.124202468	0.357771153	-0.912229493	-0.548080605	-0.219232242	2.020068514	-0.313188917	-0.344507809	-0.595058942	33.77	2.00E-07	50.8	"Phospholipid-transporting_ATPase_(AHRD_V1_****_B6JZB6_SCHJY);_contains_Interpro_domain(s)__IPR006539__ATPase,_P-type,_phospholipid-translocating,_flippase_"	AT5G04930	ALA1	Encodes_a_putative_aminophospholipid_translocase_(p-type_ATPase)_involved_in_chilling_response.
Ctaxi_contig_55148	Solyc02g069420.2.1	1	7	1.636226446	-0.721123591	-1.12823841	-0.028641107	0.620775111	-0.378998449	-0.467789324	-0.407429411	2.037147054	-0.286709585	-0.437609367	-0.437609367	52.5	1.00E-17	84.3	"Phospholipid-translocating_P-type_ATPase_flippase_family_protein_(AHRD_V1_****_A2DBI9_TRIVA);_contains_Interpro_domain(s)__IPR006539__ATPase,_P-type,_phospholipid-translocating,_flippase_"	AT1G72700	NA	"haloacid_dehalogenase-like_hydrolase_family_protein;_Identical_to_Putative_phospholipid-transporting_ATPase_5_(EC_3.6.3.1)_(Aminophospholipid_flippase_5)_(ALA5)_[Arabidopsis_Thaliana]_(GB:Q9SGG3);_similar_to_haloacid_dehalogenase-like_hydrolase_family_protein_[Arabidopsis_thaliana]_(TAIR:AT1G17500.1);_similar_to_haloacid_dehalogenase-like_hydrolase_family_protein_[Arabidopsis_thaliana]_(TAIR:AT3G13900.1);_similar_to_haloacid_dehalogenase-like_hydrolase_family_protein_[Arabidopsis_thaliana]_(TAIR:AT1G54280.1);_similar_to_ATPase,_E1-E2_type_[Medicago_truncatula]_(GB:ABE81304.1);_similar_to_Putative_phospholipid-transporting_ATPase_4_(Aminophospholipid_flippase_4)_(GB:Q9LNQ4);_similar_to_Putative_phospholipid-transporting_ATPase_7_(Aminophospholipid_flippase_7)_(GB:Q9LVK9);_contains_InterPro_domain_Phospholipid-translocating_P-type_ATPase,_flippase;_(InterPro:IPR006539);_contains_InterPro_domain_ATPase,_P-type,_K/Mg/Cd/Cu/Zn/Na/Ca/Na/H-transporter;_(InterPro:IPR001757);_contains_InterPro_domain_Haloacid_dehalogenase-like_hydrolase,_type_3;_(InterPro:IPR013200)"
Ctaxi_contig_55467	Solyc12g099810.1.1	1	7	0.877184855	-0.45226102	-0.959559482	1.53620098	-0.151660702	-0.849904631	-0.724070462	-0.307774422	1.99786518	-0.115637789	-0.339797194	-0.510585313	35.62	7.00E-08	52	Crt_homolog_1_(AHRD_V1_**--_CRTP1_DICDI)	NA	NA	NA
Ctaxi_contig_56531	Solyc12g014100.1.1	1	7	0.977146388	-0.846666916	-0.354795294	0.235097843	1.249027431	-1.259809451	-0.494661389	0.061832674	1.89620199	-0.226719803	-0.206108912	-1.03054456	52.48	8.00E-38	152	"Homogentisate_1_2-dioxygenase_(AHRD_V1_***-_D7MTP0_ARALY);_contains_Interpro_domain(s)__IPR005708__Homogentisate_1,2-dioxygenase_"	AT5G54080	HGO	"homogentisate_1,2-dioxygenase"
Ctaxi_contig_56534	Solyc12g014100.1.1	1	7	1.00277749	-0.744458093	-0.266636814	0.949020834	0.536132832	-1.476836249	-0.494661389	0.061832674	1.89620199	-0.226719803	-0.206108912	-1.03054456	50	1.00E-16	81.3	"Homogentisate_1_2-dioxygenase_(AHRD_V1_***-_D7MTP0_ARALY);_contains_Interpro_domain(s)__IPR005708__Homogentisate_1,2-dioxygenase_"	AT5G54080	HGO	"homogentisate_1,2-dioxygenase"
Ctaxi_contig_56535	Solyc12g014100.1.1	1	7	1.344684941	-0.801099271	-0.794651896	-0.339756676	1.197802797	-0.606979894	-0.494661389	0.061832674	1.89620199	-0.226719803	-0.206108912	-1.03054456	48.72	4.00E-14	72.8	"Homogentisate_1_2-dioxygenase_(AHRD_V1_***-_D7MTP0_ARALY);_contains_Interpro_domain(s)__IPR005708__Homogentisate_1,2-dioxygenase_"	AT5G54080	HGO	"homogentisate_1,2-dioxygenase"
Ctaxi_contig_56543	Solyc12g014100.1.1	1	7	0.720456032	-1.118934635	0.065868919	0.919483039	0.757022853	-1.343896207	-0.494661389	0.061832674	1.89620199	-0.226719803	-0.206108912	-1.03054456	55.07	3.00E-16	79.7	"Homogentisate_1_2-dioxygenase_(AHRD_V1_***-_D7MTP0_ARALY);_contains_Interpro_domain(s)__IPR005708__Homogentisate_1,2-dioxygenase_"	AT5G54080	HGO	"homogentisate_1,2-dioxygenase"
Ctaxi_contig_57413	Solyc08g078390.2.1	1	7	0.263385833	-1.470999011	-0.117659553	1.583385878	0.196921958	-0.455035105	-0.689893841	0.003854156	1.964334604	-0.440658449	-0.173436999	-0.66419947	67.05	1.00E-33	137	Acyl-coenzyme_A_oxidase_(AHRD_V1_****_D7MCB8_ARALY);_contains_Interpro_domain(s)__IPR012258__Acyl-CoA_oxidase_	AT4G16760	ACX1	"Encodes_a_medium_to_long-chain_acyl-CoA_oxidase._Catalyzing_the_first_step_of_fatty_acid_beta-oxidation._Gene_expression_is_induced_by_wounding,_drought_stress,_abscisic_acid,_and_jasmonate."
Ctaxi_contig_58191	Solyc06g075570.1.1	1	7	1.217220109	0.229168502	-0.275231796	0.007801825	0.571354832	-1.750313472	-0.412601914	-0.339789812	2.038738868	-0.364060512	-0.461143315	-0.461143315	46.88	3.00E-10	60.8	"Respiratory_burst_oxidase_protein_A_(AHRD_V1_****_Q0MRQ8_MAIZE);_contains_Interpro_domain(s)__IPR013121__Ferric_reductase,_NAD_binding_"	AT5G60010	NA	"ferric_reductase-like_transmembrane_component_family_protein;_similar_to_RHD2_(ROOT_HAIR_DEFECTIVE_2)_[Arabidopsis_thaliana]_(TAIR:AT5G51060.1);_similar_to_ATRBOH_F_(RESPIRATORY_BURST_OXIDASE_PROTEIN_F),_NAD(P)H_oxidase_[Arabidopsis_thaliana]_(TAIR:AT1G64060.1);_similar_to_ferric_reductase-like_transmembrane_component_family_protein_[Arabidopsis_thaliana]_(TAIR:AT3G45810.1);_similar_to_putative_respiratory_burst_oxidase_[Oryza_sativa_(japonica_cultivar-group)]_(GB:BAD73392.1);_similar_to_NOX1_[Striga_asiatica]_(GB:ABG35770.1);_similar_to_respiratory_burst_oxidase_protein_A_[Zea_mays]_(GB:ABH85405.1);_contains_InterPro_domain_EF-Hand_type;_(InterPro:IPR011992);_contains_InterPro_domain_Cytochrome_b-245,_heavy_chain;_(InterPro:IPR000778);_contains_InterPro_domain_Calcium-binding_EF-hand;_(InterPro:IPR002048);_contains_InterPro_domain_Ferric_reductase,_NAD_binding;_(InterPro:IPR013121);_contains_InterPro_domain_FAD-binding_8;_(InterPro:IPR013112);_contains_InterPro_domain_Ferric_reductase-like_transmembrane_component,_N-terminal;_(InterPro:IPR013130);_contains_InterPro_domain_Ferric_reductase-like_transmembrane_component;_(InterPro:IPR002916);_contains_InterPro_domain_NADPH_oxidase_Respiratory_burst;_(InterPro:IPR013623)"
Ctaxi_contig_58257	Solyc10g083720.1.1	1	7	0.415222337	-1.377128015	-0.621637942	0.67262743	1.371253732	-0.460337543	-0.76353533	-0.367210719	1.747772755	-0.508084396	0.639566494	-0.748508805	41.56	1.00E-12	68.2	Pyruvate_kinase_(AHRD_V1_***-_Q94KE3_ARATH);_contains_Interpro_domain(s)__IPR001697__Pyruvate_kinase_	AT3G52990	NA	"pyruvate_kinase,_putative;_similar_to_pyruvate_kinase,_putative_[Arabidopsis_thaliana]_(TAIR:AT2G36580.1);_similar_to_Pyruvate_kinase_[Medicago_truncatula]_(GB:ABE80121.1);_similar_to_Os11g0148500_[Oryza_sativa_(japonica_cultivar-group)]_(GB:NP_001065749.1);_similar_to_pyruvate_kinase-like_[Deschampsia_antarctica]_(GB:AAM22747.1);_contains_InterPro_domain_Pyruvate_kinase;_(InterPro:IPR001697)"
Ctaxi_contig_58885	Solyc05g056550.2.1	1	7	1.647723638	-0.15727087	-0.309134772	0.52692228	-0.391508599	-1.316731676	-0.421596923	-0.413122613	2.040190134	-0.345328133	-0.434308388	-0.425834078	47	3.00E-23	103	Serine/threonine-protein_kinase_(AHRD_V1_***-_Q70CF4_FAGSY);_contains_Interpro_domain(s)__IPR015740__Plant_protein_serine/threonine_kinase-like_	AT5G63650	SNRK2-5	encodes_a_member_of_SNF1-related_protein_kinases_(SnRK2)_whose_activity_is_activated_by_ionic_(salt)_and_non-ionic_(mannitol)_osmotic_stress.
Ctaxi_contig_59387	Solyc06g065660.1.1	1	7	0.682897409	1.056632378	-1.324683591	0.023717998	0.665494913	-1.104059105	-0.485830041	-0.069404292	2.012724455	-0.485830041	-0.485830041	-0.485830041	34.82	5.00E-11	65.9	MAP_protein_kinase_(AHRD_V1_****_Q9FKZ5_ARATH);_contains_Interpro_domain(s)__IPR002290__Serine/threonine_protein_kinase_	NA	NA	NA
Ctaxi_contig_60510	Solyc05g006520.2.1	1	7	1.296925799	-1.013325089	-0.390037229	0.723118284	0.536046009	-1.152727774	-1.11310114	-0.04830997	1.7440885	-0.107465035	0.30662042	-0.781832776	56.88	2.00E-31	130	"Pyruvate_dehydrogenase_E1_component_alpha_subunit_(AHRD_V1_***-_B6TMS5_MAIZE);_contains_Interpro_domain(s)__IPR017597__Pyruvate_dehydrogenase_(acetyl-transferring)_E1_component,_alpha_subunit,_subgroup_y_"	AT1G59900	AT-E1	encodes_the_e1_alpha_subunit_of_the_pyruvate_dehydrogenase_complex_(PDC)
Ctaxi_contig_60511	Solyc05g006520.2.1	1	7	0.922549196	-0.197383454	0.68014873	0.855431736	-0.706055831	-1.554690376	-1.11310114	-0.04830997	1.7440885	-0.107465035	0.30662042	-0.781832776	68.48	1.00E-34	140	"Pyruvate_dehydrogenase_E1_component_alpha_subunit_(AHRD_V1_***-_B6TMS5_MAIZE);_contains_Interpro_domain(s)__IPR017597__Pyruvate_dehydrogenase_(acetyl-transferring)_E1_component,_alpha_subunit,_subgroup_y_"	AT1G59900	AT-E1	encodes_the_e1_alpha_subunit_of_the_pyruvate_dehydrogenase_complex_(PDC)
Ctaxi_contig_60516	Solyc05g006520.2.1	1	7	1.788514123	-0.508069038	-0.379884909	0.471886799	-0.343960402	-1.028486573	-1.11310114	-0.04830997	1.7440885	-0.107465035	0.30662042	-0.781832776	69.51	4.00E-29	122	"Pyruvate_dehydrogenase_E1_component_alpha_subunit_(AHRD_V1_***-_B6TMS5_MAIZE);_contains_Interpro_domain(s)__IPR017597__Pyruvate_dehydrogenase_(acetyl-transferring)_E1_component,_alpha_subunit,_subgroup_y_"	AT1G59900	AT-E1	encodes_the_e1_alpha_subunit_of_the_pyruvate_dehydrogenase_complex_(PDC)
Ctaxi_contig_60827	Solyc09g097960.2.1	1	7	0.393340033	-1.224395264	-0.010741268	1.718784789	-0.37828991	-0.49869838	-0.449532362	-0.326080253	2.038262029	-0.360459321	-0.460471156	-0.441718937	47.89	2.00E-31	132	Aldo/keto_reductase_family_protein_(AHRD_V1_**--_D7KWQ9_ARALY);_contains_Interpro_domain(s)__IPR001395__Aldo/keto_reductase_	AT1G60710	ATB2	Encodes_ATB2.
Ctaxi_contig_60834	Solyc09g097960.2.1	1	7	0.447339374	-0.751508463	-0.366869789	1.800353023	-0.231803616	-0.897510529	-0.449532362	-0.326080253	2.038262029	-0.360459321	-0.460471156	-0.441718937	48.7	8.00E-37	149	Aldo/keto_reductase_family_protein_(AHRD_V1_**--_D7KWQ9_ARALY);_contains_Interpro_domain(s)__IPR001395__Aldo/keto_reductase_	AT1G60710	ATB2	Encodes_ATB2.
Ctaxi_contig_61181	Solyc01g099220.2.1	1	7	1.020513268	-0.397811858	-1.100932922	0.771443257	0.840848895	-1.134060639	0.398468918	-0.341544786	1.832957021	-0.967710228	-0.42123857	-0.500932353	65.05	1.00E-60	143	"DNA_polymerase_(AHRD_V1_*-*-_B9RF68_RICCO);_contains_Interpro_domain(s)__IPR006172__DNA-directed_DNA_polymerase,_family_B_"	NA	NA	NA
Ctaxi_contig_62673	Solyc08g075430.2.1	1	7	0.226449479	-0.483403091	-0.080428874	1.087756926	0.898356507	-1.648730947	-0.382530286	-0.623000569	2.007887184	-0.125393745	-0.308722575	-0.568240009	41.89	2.00E-37	152	ABC_transporter_G_family_member_14_(AHRD_V1_***-_AB14G_ARATH);_contains_Interpro_domain(s)__IPR013525__ABC-2_type_transporter_	AT1G31770	ABCG14	ABC_transporter_family_protein;_Identical_to_White-brown_complex_homolog_protein_14_(WBC14)_[Arabidopsis_Thaliana]_(GB:Q9C6W5;GB:Q9C6R7);_similar_to_ABC_transporter_family_protein_[Arabidopsis_thaliana]_(TAIR:AT4G27420.1);_similar_to_ABC_transporter-like_protein_[Brassica_rapa]_(GB:ABB97034.1);_similar_to_Os08g0167000_[Oryza_sativa_(japonica_cultivar-group)]_(GB:NP_001061077.1);_contains_InterPro_domain_ABC-2_type_transporter;_(InterPro:IPR013525);_contains_InterPro_domain_AAA_ATPase;_(InterPro:IPR003593);_contains_InterPro_domain_ABC_transporter_related;_(InterPro:IPR003439)
Ctaxi_contig_63544	Solyc12g009470.1.1	1	7	0.501897673	-0.6958888	-1.131860145	1.383735234	0.701240066	-0.759124028	-1.374142699	0.246640997	1.2508222	0.951329561	-0.493281994	-0.581368065	44.83	2.00E-25	111	"Heme_oxygenase_1_(AHRD_V1_****_Q94FW7_SOLLC);_contains_Interpro_domain(s)__IPR016951__Haem_oxygenase_(decyclizing),_plant_"	AT2G26670	ATHO1	Encodes_a_plastid_heme_oxygenase_necessary_for_phytochrome_chromophore_biosynthesis_and_for_coupling_the_expression_of_some_nuclear_genes_to_the_functional_state_of_the_chloroplast.
Ctaxi_contig_64564	Solyc09g091840.2.1	1	7	0.85886412	-0.319661256	-1.113302323	1.514476299	-0.774272521	-0.166104319	-0.626176971	-0.204812051	1.971152925	-0.422669456	-0.009131748	-0.708362699	74	2.00E-07	55.5	"Glutathione-disulfide_reductase_(AHRD_V1_****_Q1D9Y5_MYXXD);_contains_Interpro_domain(s)__IPR006324__Glutathione_reductase,_plant_"	AT3G24170	ATGR1	Encodes_a_cytosolic_glutathione_reductase.
Ctaxi_contig_65068	Solyc03g005340.2.1	1	7	0.593409049	-0.262852756	-1.377070566	0.631031542	1.256058356	-0.840575626	0.005975802	-0.729047793	1.727006657	-0.119516032	-1.177232912	0.292814278	32.45	2.00E-18	88.2	"Prolyl_endopeptidase_(AHRD_V1_*-**_C0NUP9_AJECG);_contains_Interpro_domain(s)__IPR001375__Peptidase_S9,_prolyl_oligopeptidase_active_site_region_"	AT4G14570	NA	"acylaminoacyl-peptidase-related;_similar_to_serine-type_peptidase_[Arabidopsis_thaliana]_(TAIR:AT5G36210.1);_similar_to_Os10g0415600_[Oryza_sativa_(japonica_cultivar-group)]_(GB:NP_001064602.1);_similar_to_prolyl_oligopeptidase_family_protein,_expressed_[Oryza_sativa_(japonica_cultivar-group)]_(GB:ABB47613.1);_similar_to_prolyl_oligopeptidase_family_protein,_expressed_[Oryza_sativa_(japonica_cultivar-group)]_(GB:ABB47614.1);_contains_InterPro_domain_Peptidase_S9,_prolyl_oligopeptidase_active_site_region;_(InterPro:IPR001375);_contains_InterPro_domain_Esterase/lipase/thioesterase;_(InterPro:IPR000379);_contains_InterPro_domain_Terpenoid_synthase;_(InterPro:IPR008949)"
Ctaxi_contig_66265	Solyc12g006850.1.1	1	7	0.84044117	-0.55032661	-1.133039809	-0.363301499	1.564243071	-0.358016323	-0.816506646	0.79295357	1.648715344	-0.722294341	-0.282636916	-0.62023101	41.79	5.00E-10	59.3	Potassium_channel_(AHRD_V1_***-_Q9LEG6_SOLLC);_contains_Interpro_domain(s)__IPR002110__Ankyrin_	AT2G26650	AKT1	Shaker-like_inward_rectifying__potassium_channel_predominantly_expressed_in_predominantly_in_root_hairs_and_root_endodermis.
Ctaxi_contig_67745	Solyc06g073560.2.1	1	7	1.426875941	0.720185862	-1.227321656	-0.216829322	0.216427568	-0.919338393	-0.364871897	0.729743794	1.690324911	-0.744636525	-0.833992908	-0.476567376	65.36	2.00E-58	221	"Isovaleryl-CoA_dehydrogenase_(AHRD_V1_****_Q0MX57_BETVU);_contains_Interpro_domain(s)__IPR009100__Acyl-CoA_dehydrogenase/oxidase,_middle_and_N-terminal_"	AT3G45300	ATIVD	Encodes_isovaleryl-coenzyme_a_dehydrogenase.
Ctaxi_contig_68549	Solyc01g090690.2.1	1	7	1.862460498	-0.650122443	-0.392345714	0.172215292	-0.030942318	-0.961265316	-0.137115582	-0.443373744	1.862570063	-0.467393992	0.211178014	-1.025864758	61.27	1.00E-135	482	Elongation_factor_G_(AHRD_V1_***-_B0SNI8_LEPBP);_contains_Interpro_domain(s)__IPR004540__Translation_elongation_factor_EFG/EF2_	AT2G45030	NA	"mitochondrial_elongation_factor,_putative;_Identical_to_Probable_elongation_factor_G,_mitochondrial_precursor_(mEF-G)_[Arabidopsis_Thaliana]_(GB:Q9C641);_similar_to_mitochondrial_elongation_factor,_putative_[Arabidopsis_thaliana]_(TAIR:AT1G45332.1);_similar_to_Mitochondrial_translation_elongation_factor_Tu_(ISS)_[Ostreococcus_tauri]_(GB:CAL54657.1);_similar_to_mitochondrial_elongation_factor_G_[Oryza_sativa_(japonica_cultivar-group)]_(GB:BAB13514.1);_similar_to_Mitochondrial_elongation_factor_G_[Oryza_sativa_(japonica_cultivar-group)]_(GB:AAK53868.1);_contains_InterPro_domain_Small_GTP-binding_protein_domain;_(InterPro:IPR005225);_contains_InterPro_domain_Elongation_factor_G,_III_and_V;_(InterPro:IPR009022);_contains_InterPro_domain_Translation_elongation_factor_G;_(InterPro:IPR004540);_contains_InterPro_domain_Translation_factor;_(InterPro:IPR009000);_contains_InterPro_domain_Elongation_factor_Tu,_domain_2;_(InterPro:IPR004161);_contains_InterPro_domain_Elongation_factor_G,_domain_IV;_(InterPro:IPR005517);_contains_InterPro_domain_Elongation_factor_G,_C-terminal;_(InterPro:IPR000640);_contains_InterPro_domain_Protein_synthesis_factor,_GTP-binding;_(InterPro:IPR000795)"
Ctaxi_contig_68539	Solyc01g090690.2.1	1	7	0.48605248	0.890590514	-1.015956835	1.177683737	-0.34011428	-1.198255616	-0.137115582	-0.443373744	1.862570063	-0.467393992	0.211178014	-1.025864758	63.6	0	669	Elongation_factor_G_(AHRD_V1_***-_B0SNI8_LEPBP);_contains_Interpro_domain(s)__IPR004540__Translation_elongation_factor_EFG/EF2_	AT2G45030	NA	"mitochondrial_elongation_factor,_putative;_Identical_to_Probable_elongation_factor_G,_mitochondrial_precursor_(mEF-G)_[Arabidopsis_Thaliana]_(GB:Q9C641);_similar_to_mitochondrial_elongation_factor,_putative_[Arabidopsis_thaliana]_(TAIR:AT1G45332.1);_similar_to_Mitochondrial_translation_elongation_factor_Tu_(ISS)_[Ostreococcus_tauri]_(GB:CAL54657.1);_similar_to_mitochondrial_elongation_factor_G_[Oryza_sativa_(japonica_cultivar-group)]_(GB:BAB13514.1);_similar_to_Mitochondrial_elongation_factor_G_[Oryza_sativa_(japonica_cultivar-group)]_(GB:AAK53868.1);_contains_InterPro_domain_Small_GTP-binding_protein_domain;_(InterPro:IPR005225);_contains_InterPro_domain_Elongation_factor_G,_III_and_V;_(InterPro:IPR009022);_contains_InterPro_domain_Translation_elongation_factor_G;_(InterPro:IPR004540);_contains_InterPro_domain_Translation_factor;_(InterPro:IPR009000);_contains_InterPro_domain_Elongation_factor_Tu,_domain_2;_(InterPro:IPR004161);_contains_InterPro_domain_Elongation_factor_G,_domain_IV;_(InterPro:IPR005517);_contains_InterPro_domain_Elongation_factor_G,_C-terminal;_(InterPro:IPR000640);_contains_InterPro_domain_Protein_synthesis_factor,_GTP-binding;_(InterPro:IPR000795)"
Ctaxi_contig_6184	Solyc05g008260.2.1	1	8	0.987897114	-0.689628268	-1.514557866	1.094091732	0.219344983	-0.097147696	-0.924008412	-0.694111582	1.304222399	0.349266337	0.941692783	-0.977061526	31.76	3.00E-08	53.1	Homology_to_unknown_gene_(Fragment)_(AHRD_V1_*-*-_Q00Y41_OSTTA)	AT3G01720	NA	similar_to_unknown_protein_[Arabidopsis_thaliana]_(TAIR:AT5G13500.3);_similar_to_Os01g0904500_[Oryza_sativa_(japonica_cultivar-group)]_(GB:NP_001045124.1);_similar_to_unnamed_protein_product_[Ostreococcus_tauri]_(GB:CAL50270.1);_contains_domain_Nucleotide-diphospho-sugar_transferases_(SSF53448)
[truncated: 3,562,689 more chars]
